# Supplementary material for: DeepEPI: CNN-transformer-based model for extracting TF interactions through predicting enhancer-promoter interactions
Source: Bioinform Adv. 2025 Sep 17;5(1):vbaf221. doi: 10.1093/bioadv/vbaf221 (PMC12478696; doi:10.1093/bioadv/vbaf221)
Supplement: vbaf221_Supplementary_Data [file vbaf221_supplementary_data.zip › Supplementary_file5/IMR90/result_promoter57-IMR90/tomtom.tsv]

Query_ID	Target_ID	Optimal_offset	p-value	E-value	q-value	Overlap	Query_consensus	Target_consensus	Orientation
M0	SP2_HUMAN.H11MO.0.A	-4	1.02239e-05	0.00786217	0.0156287	22	GCGAACCCGGACTCCGGCCCCGCCGTGACGAAGCGCCGAC	CCCCCGGCCCCGCCCCCCCCCC	-
M0	SP4_HUMAN.H11MO.0.A	-6	9.41718e-05	0.0724181	0.0595981	20	GCGAACCCGGACTCCGGCCCCGCCGTGACGAAGCGCCGAC	CCCGGCCCCGCCCCCTTCCC	-
M0	SP3_HUMAN.H11MO.0.B	-5	0.000116963	0.0899443	0.0595981	20	GCGAACCCGGACTCCGGCCCCGCCGTGACGAAGCGCCGAC	CCCCGGCCCCGCCCCCCCCC	-
M0	MBD2_HUMAN.H11MO.0.B	-10	0.000197734	0.152057	0.0755661	11	GCGAACCCGGACTCCGGCCCCGCCGTGACGAAGCGCCGAC	CCTCCGGCCCG	-
M0	SP1_HUMAN.H11MO.0.A	0	0.000414996	0.319132	0.110516	22	GCGAACCCGGACTCCGGCCCCGCCGTGACGAAGCGCCGAC	CCCCCCCCCGGCCCCGCCCCCC	-
M0	ZFX_HUMAN.H11MO.1.A	-4	0.000433781	0.333577	0.110516	17	GCGAACCCGGACTCCGGCCCCGCCGTGACGAAGCGCCGAC	CCCCGGCCTCCGCCCCC	-
M0	KLF3_HUMAN.H11MO.0.B	-6	0.000848947	0.65284	0.172612	19	GCGAACCCGGACTCCGGCCCCGCCGTGACGAAGCGCCGAC	CCCGGCCCCGCCCCTCCCC	-
M0	PATZ1_HUMAN.H11MO.0.C	-4	0.000903348	0.694674	0.172612	22	GCGAACCCGGACTCCGGCCCCGCCGTGACGAAGCGCCGAC	CCTCCCCCCCCGCCCCCTCCCC	-
M0	MECP2_HUMAN.H11MO.0.C	-11	0.00119409	0.918258	0.175453	7	GCGAACCCGGACTCCGGCCCCGCCGTGACGAAGCGCCGAC	CTCCGGG	-
M0	THAP1_HUMAN.H11MO.0.C	-16	0.00131637	1.01229	0.175453	22	GCGAACCCGGACTCCGGCCCCGCCGTGACGAAGCGCCGAC	GCCCGCAGCCAAGATGGCGGCG	-
M0	KLF6_HUMAN.H11MO.0.A	-4	0.00133061	1.02324	0.175453	19	GCGAACCCGGACTCCGGCCCCGCCGTGACGAAGCGCCGAC	CCCCCGGCCCCGCCCTTCC	-
M0	WT1_HUMAN.H11MO.0.C	-5	0.0014921	1.14743	0.175453	20	GCGAACCCGGACTCCGGCCCCGCCGTGACGAAGCGCCGAC	CCCCCCCTCCTCCCCCGCCC	-
M0	NR1H4_HUMAN.H11MO.0.B	-6	0.00315568	2.42672	0.316947	19	GCGAACCCGGACTCCGGCCCCGCCGTGACGAAGCGCCGAC	GGGGTCAATGACCCCGAGG	+
M0	ZF64A_HUMAN.H11MO.0.D	0	0.00331742	2.5511	0.316947	16	GCGAACCCGGACTCCGGCCCCGCCGTGACGAAGCGCCGAC	GGGGCCCGGGAACCTG	+
M0	SP1_HUMAN.H11MO.1.A	-8	0.00469173	3.60794	0.421881	14	GCGAACCCGGACTCCGGCCCCGCCGTGACGAAGCGCCGAC	CGGCCCCGCCCCCC	-
M0	AP2D_HUMAN.H11MO.0.D	-5	0.00532876	4.09782	0.452543	14	GCGAACCCGGACTCCGGCCCCGCCGTGACGAAGCGCCGAC	ACGCGCCTCGGGCG	-
M1	SRBP2_HUMAN.H11MO.0.B	-18	1.97675e-05	0.0152012	0.0297924	13	GCAGCGGCCCCGCCGGCTGGCTGGGGCGGCAGCGGGGCGC	GGGTGGGGTGAGG	+
M1	SP2_HUMAN.H11MO.0.A	-16	8.05367e-05	0.0619328	0.0606902	22	GCAGCGGCCCCGCCGGCTGGCTGGGGCGGCAGCGGGGCGC	GGGGGGGGGGCGGGGCCGGGGG	+
M1	THAP1_HUMAN.H11MO.0.C	-7	0.000162099	0.124654	0.0757914	22	GCAGCGGCCCCGCCGGCTGGCTGGGGCGGCAGCGGGGCGC	GCCCGCAGCCAAGATGGCGGCG	-
M1	SP3_HUMAN.H11MO.0.B	-17	0.000201152	0.154686	0.0757914	20	GCAGCGGCCCCGCCGGCTGGCTGGGGCGGCAGCGGGGCGC	GGGGGGGGGCGGGGCCGGGG	+
M1	PATZ1_HUMAN.H11MO.0.C	-16	0.000654004	0.502929	0.127084	22	GCAGCGGCCCCGCCGGCTGGCTGGGGCGGCAGCGGGGCGC	GGGGAGGGGGCGGGGGGGGAGG	+
M1	MAFA_HUMAN.H11MO.0.D	-14	0.000747989	0.575204	0.127084	21	GCAGCGGCCCCGCCGGCTGGCTGGGGCGGCAGCGGGGCGC	CGAAGGCTGCGGGGTCAGCAC	-
M1	ZBT17_HUMAN.H11MO.0.A	-21	0.000839141	0.6453	0.127084	19	GCAGCGGCCCCGCCGGCTGGCTGGGGCGGCAGCGGGGCGC	GAGGGTGGGGGAGGGGAAG	+
M1	MAZ_HUMAN.H11MO.0.A	-15	0.000865424	0.665511	0.127084	22	GCAGCGGCCCCGCCGGCTGGCTGGGGCGGCAGCGGGGCGC	GGGGGAGGGGGGGGGGGGGGGG	+
M1	SRBP1_HUMAN.H11MO.0.A	-19	0.000926655	0.712597	0.127084	11	GCAGCGGCCCCGCCGGCTGGCTGGGGCGGCAGCGGGGCGC	GGTGGGGTGAG	+
M1	ZN341_HUMAN.H11MO.0.C	-16	0.00113998	0.876643	0.131238	22	GCAGCGGCCCCGCCGGCTGGCTGGGGCGGCAGCGGGGCGC	GGGGGGGGGGGGAGGGAAGAGC	+
M1	PROX1_HUMAN.H11MO.0.D	-18	0.00114477	0.880328	0.131238	17	GCAGCGGCCCCGCCGGCTGGCTGGGGCGGCAGCGGGGCGC	GGGTAAGGCGGGTTGGG	+
M1	ZFX_HUMAN.H11MO.1.A	-21	0.00123895	0.952755	0.131238	17	GCAGCGGCCCCGCCGGCTGGCTGGGGCGGCAGCGGGGCGC	GGGGGCGGAGGCCGGGG	+
M1	ZN563_HUMAN.H11MO.1.C	-25	0.00152719	1.17441	0.143856	12	GCAGCGGCCCCGCCGGCTGGCTGGGGCGGCAGCGGGGCGC	CAGGCAGCACAG	+
M1	SP4_HUMAN.H11MO.0.A	-22	0.00231693	1.78172	0.195053	18	GCAGCGGCCCCGCCGGCTGGCTGGGGCGGCAGCGGGGCGC	GGGAAGGGGGCGGGGCCGGG	+
M1	KLF6_HUMAN.H11MO.0.A	-19	0.00232954	1.79142	0.195053	19	GCAGCGGCCCCGCCGGCTGGCTGGGGCGGCAGCGGGGCGC	GGAAGGGCGGGGCCGGGGG	+
M1	ZN563_HUMAN.H11MO.0.C	-12	0.00259998	1.99938	0.197252	21	GCAGCGGCCCCGCCGGCTGGCTGGGGCGGCAGCGGGGCGC	GCAGCTGCCAGTGAGGATCCC	-
M1	EGR2_HUMAN.H11MO.0.A	-19	0.00261756	2.0129	0.197252	18	GCAGCGGCCCCGCCGGCTGGCTGGGGCGGCAGCGGGGCGC	GGGGGGGTGTGGGAGGGG	+
M1	PAX8_HUMAN.H11MO.0.D	-16	0.00288275	2.21683	0.199635	14	GCAGCGGCCCCGCCGGCTGGCTGGGGCGGCAGCGGGGCGC	GTCACTGAAGCGGG	+
M1	TAF1_HUMAN.H11MO.0.A	-22	0.0029141	2.24095	0.199635	16	GCAGCGGCCCCGCCGGCTGGCTGGGGCGGCAGCGGGGCGC	AAGATGGCGGCGGCGG	+
M1	PAX5_HUMAN.H11MO.0.A	-14	0.00385686	2.96592	0.230652	21	GCAGCGGCCCCGCCGGCTGGCTGGGGCGGCAGCGGGGCGC	GTCACGCTCTGCTGCCCAGGC	-
M1	SMAD3_HUMAN.H11MO.0.B	-22	0.00388153	2.9849	0.230652	12	GCAGCGGCCCCGCCGGCTGGCTGGGGCGGCAGCGGGGCGC	CAGGTGACAGAG	-
M1	VEZF1_HUMAN.H11MO.0.C	-15	0.00397241	3.05479	0.230652	22	GCAGCGGCCCCGCCGGCTGGCTGGGGCGGCAGCGGGGCGC	GGGGAGGGGGGAGGGGGAGGGG	+
M1	KLF16_HUMAN.H11MO.0.D	-21	0.00434257	3.33944	0.242403	19	GCAGCGGCCCCGCCGGCTGGCTGGGGCGGCAGCGGGGCGC	GGGGGCGGGGGGGGGGGGG	+
M1	EGR2_HUMAN.H11MO.1.A	-22	0.00496275	3.81636	0.259243	16	GCAGCGGCCCCGCCGGCTGGCTGGGGCGGCAGCGGGGCGC	GGGGCGTGGGCGGGGG	+
M1	TLX1_HUMAN.H11MO.0.D	-19	0.00596334	4.5858	0.299587	17	GCAGCGGCCCCGCCGGCTGGCTGGGGCGGCAGCGGGGCGC	CCTTGGCAACTTGCCAG	-
M1	EGR1_HUMAN.H11MO.0.A	-21	0.00736418	5.66305	0.337678	17	GCAGCGGCCCCGCCGGCTGGCTGGGGCGGCAGCGGGGCGC	GAGGGCGTGGGCGGGGG	+
M1	USF2_HUMAN.H11MO.0.A	-18	0.00739371	5.68576	0.337678	19	GCAGCGGCCCCGCCGGCTGGCTGGGGCGGCAGCGGGGCGC	GGGTCACGTGGCCGCGGCG	+
M1	RXRA_HUMAN.H11MO.0.A	-19	0.00864063	6.64464	0.370056	20	GCAGCGGCCCCGCCGGCTGGCTGGGGCGGCAGCGGGGCGC	GGGGGAGGCAGAGGTCAGAG	+
M1	Z324A_HUMAN.H11MO.0.C	-4	0.00884718	6.80348	0.370056	23	GCAGCGGCCCCGCCGGCTGGCTGGGGCGGCAGCGGGGCGC	TGGCAGCAAAGGATGGTTTGATA	-
M1	ZN335_HUMAN.H11MO.0.A	4	0.00936816	7.20411	0.370056	18	GCAGCGGCCCCGCCGGCTGGCTGGGGCGGCAGCGGGGCGC	TCAGGCAGCGCCGAGGACAGCC	-
M1	TFCP2_HUMAN.H11MO.0.D	-21	0.00955427	7.34724	0.370056	16	GCAGCGGCCCCGCCGGCTGGCTGGGGCGGCAGCGGGGCGC	TCTGGCCAGTTCAGGC	-
M1	NR1H4_HUMAN.H11MO.0.B	-18	0.00957585	7.36383	0.370056	19	GCAGCGGCCCCGCCGGCTGGCTGGGGCGGCAGCGGGGCGC	GGGGTCAATGACCCCGAGG	+
M1	ZN589_HUMAN.H11MO.0.D	2	0.0102549	7.886	0.386389	14	GCAGCGGCCCCGCCGGCTGGCTGGGGCGGCAGCGGGGCGC	CGGCAGTAACCGTGGG	-
M1	ZN148_HUMAN.H11MO.0.D	-22	0.0107196	8.24336	0.394048	15	GCAGCGGCCCCGCCGGCTGGCTGGGGCGGCAGCGGGGCGC	GGGGTGGGGGAGGGG	+
M1	KLF3_HUMAN.H11MO.0.B	-2	0.0115878	8.91103	0.403288	19	GCAGCGGCCCCGCCGGCTGGCTGGGGCGGCAGCGGGGCGC	CCCGGCCCCGCCCCTCCCC	-
M1	PURA_HUMAN.H11MO.0.D	-20	0.0118955	9.14766	0.403288	17	GCAGCGGCCCCGCCGGCTGGCTGGGGCGGCAGCGGGGCGC	GGAAGGGGGGGGCAGGG	+
M1	ZEP2_HUMAN.H11MO.0.D	-19	0.0120413	9.25976	0.403288	14	GCAGCGGCCCCGCCGGCTGGCTGGGGCGGCAGCGGGGCGC	GGTAGGGAAACCCC	+
M1	ZIC2_HUMAN.H11MO.0.D	-23	0.0133195	10.2427	0.416827	15	GCAGCGGCCCCGCCGGCTGGCTGGGGCGGCAGCGGGGCGC	GGCCCCCTGCTGTGA	+
M1	CLOCK_HUMAN.H11MO.0.C	-18	0.0139781	10.7491	0.416827	14	GCAGCGGCCCCGCCGGCTGGCTGGGGCGGCAGCGGGGCGC	TGTTCACGTGTCTG	-
M1	MXI1_HUMAN.H11MO.0.A	-9	0.0143068	11.0019	0.416827	15	GCAGCGGCCCCGCCGGCTGGCTGGGGCGGCAGCGGGGCGC	CCCGCCGCCACGTGC	-
M1	PTF1A_HUMAN.H11MO.0.B	-18	0.0143815	11.0594	0.416827	18	GCAGCGGCCCCGCCGGCTGGCTGGGGCGGCAGCGGGGCGC	GGGAAAGGGGGCAGCTGG	-
M1	WT1_HUMAN.H11MO.0.C	-17	0.0150341	11.5612	0.425951	20	GCAGCGGCCCCGCCGGCTGGCTGGGGCGGCAGCGGGGCGC	GGGCGGGGGAGGAGGGGGGG	+
M1	TBX15_HUMAN.H11MO.0.D	-20	0.0158254	12.1697	0.425951	19	GCAGCGGCCCCGCCGGCTGGCTGGGGCGGCAGCGGGGCGC	GGGGGGGGGGGGGTGGGGG	+
M1	RFX1_HUMAN.H11MO.0.B	-13	0.018761	14.4272	0.469647	22	GCAGCGGCCCCGCCGGCTGGCTGGGGCGGCAGCGGGGCGC	GCCCCGGTTGCCATGGCGACGG	+
M1	NFIC_HUMAN.H11MO.0.A	-20	0.0188754	14.5152	0.469647	17	GCAGCGGCCCCGCCGGCTGGCTGGGGCGGCAGCGGGGCGC	CTTGGCAGGGAGCCAAG	-
M1	IRX2_HUMAN.H11MO.0.D	-18	0.0190085	14.6175	0.469647	19	GCAGCGGCCCCGCCGGCTGGCTGGGGCGGCAGCGGGGCGC	ACATGGGTGGGCATGTTGG	+
M2	SP2_HUMAN.H11MO.0.A	-11	8.43564e-06	0.00648701	0.0127387	22	GGCGGCGGCGGCCGGACCGGGCGGTGCCGGGGGCGGGAGC	GGGGGGGGGGCGGGGCCGGGGG	+
M2	SP3_HUMAN.H11MO.0.B	-12	2.15643e-05	0.0165829	0.0162821	20	GGCGGCGGCGGCCGGACCGGGCGGTGCCGGGGGCGGGAGC	GGGGGGGGGCGGGGCCGGGG	+
M2	KLF3_HUMAN.H11MO.0.B	-12	0.000126033	0.0969194	0.0518749	19	GGCGGCGGCGGCCGGACCGGGCGGTGCCGGGGGCGGGAGC	GGGGAGGGGCGGGGCCGGG	+
M2	KLF6_HUMAN.H11MO.0.A	-14	0.000137408	0.105667	0.0518749	19	GGCGGCGGCGGCCGGACCGGGCGGTGCCGGGGGCGGGAGC	GGAAGGGCGGGGCCGGGGG	+
M2	ZFX_HUMAN.H11MO.1.A	-15	0.000174638	0.134297	0.0527442	17	GGCGGCGGCGGCCGGACCGGGCGGTGCCGGGGGCGGGAGC	GGGGGCGGAGGCCGGGG	+
M2	ZN563_HUMAN.H11MO.0.C	-6	0.000228607	0.175798	0.0548794	21	GGCGGCGGCGGCCGGACCGGGCGGTGCCGGGGGCGGGAGC	GGGATCCTCACTGGCAGCTGC	+
M2	PATZ1_HUMAN.H11MO.0.C	-1	0.000290732	0.223573	0.0548794	22	GGCGGCGGCGGCCGGACCGGGCGGTGCCGGGGGCGGGAGC	GGGGAGGGGGCGGGGGGGGAGG	+
M2	THAP1_HUMAN.H11MO.0.C	-9	0.000290732	0.223573	0.0548794	22	GGCGGCGGCGGCCGGACCGGGCGGTGCCGGGGGCGGGAGC	CGCCGCCATCTTGGCTGCGGGC	+
M2	IRX2_HUMAN.H11MO.0.D	-15	0.000562453	0.432527	0.0772147	19	GGCGGCGGCGGCCGGACCGGGCGGTGCCGGGGGCGGGAGC	ACATGGGTGGGCATGTTGG	+
M2	SP4_HUMAN.H11MO.0.A	-11	0.00131046	1.00775	0.133077	20	GGCGGCGGCGGCCGGACCGGGCGGTGCCGGGGGCGGGAGC	GGGAAGGGGGCGGGGCCGGG	+
M2	ZN341_HUMAN.H11MO.0.C	-5	0.00132586	1.01959	0.133077	22	GGCGGCGGCGGCCGGACCGGGCGGTGCCGGGGGCGGGAGC	GGGGGGGGGGGGAGGGAAGAGC	+
M2	RXRA_HUMAN.H11MO.0.A	-6	0.00140999	1.08428	0.133077	20	GGCGGCGGCGGCCGGACCGGGCGGTGCCGGGGGCGGGAGC	GGGGGAGGCAGAGGTCAGAG	+
M2	ZN589_HUMAN.H11MO.0.D	-17	0.00154789	1.19033	0.137498	16	GGCGGCGGCGGCCGGACCGGGCGGTGCCGGGGGCGGGAGC	CGGCAGTAACCGTGGG	-
M2	MXI1_HUMAN.H11MO.0.A	-25	0.00202817	1.55966	0.161197	15	GGCGGCGGCGGCCGGACCGGGCGGTGCCGGGGGCGGGAGC	GCACGTGGCGGCGGG	+
M2	PROX1_HUMAN.H11MO.0.D	-22	0.00259907	1.99868	0.196243	17	GGCGGCGGCGGCCGGACCGGGCGGTGCCGGGGGCGGGAGC	GGGTAAGGCGGGTTGGG	+
M2	VEZF1_HUMAN.H11MO.0.C	-4	0.00318226	2.44716	0.218433	22	GGCGGCGGCGGCCGGACCGGGCGGTGCCGGGGGCGGGAGC	GGGGAGGGGGGAGGGGGAGGGG	+
M2	GATA1_HUMAN.H11MO.0.A	-29	0.00343132	2.63868	0.222289	11	GGCGGCGGCGGCCGGACCGGGCGGTGCCGGGGGCGGGAGC	CTGGCGGGGACAGATAAGA	+
M2	PURA_HUMAN.H11MO.0.D	-14	0.00353284	2.71675	0.222289	17	GGCGGCGGCGGCCGGACCGGGCGGTGCCGGGGGCGGGAGC	GGAAGGGGGGGGCAGGG	+
M2	CLOCK_HUMAN.H11MO.0.C	-22	0.00404685	3.11203	0.243365	14	GGCGGCGGCGGCCGGACCGGGCGGTGCCGGGGGCGGGAGC	TGTTCACGTGTCTG	-
M2	Z324A_HUMAN.H11MO.0.C	-9	0.00435126	3.34612	0.243365	23	GGCGGCGGCGGCCGGACCGGGCGGTGCCGGGGGCGGGAGC	TATCAAACCATCCTTTGCTGCCA	+
M2	TFCP2_HUMAN.H11MO.0.D	-15	0.00513941	3.95221	0.246617	16	GGCGGCGGCGGCCGGACCGGGCGGTGCCGGGGGCGGGAGC	TCTGGCCAGTTCAGGC	-
M2	TAL1_HUMAN.H11MO.0.A	-26	0.00522597	4.01877	0.246617	14	GGCGGCGGCGGCCGGACCGGGCGGTGCCGGGGGCGGGAGC	CTGGGGGGGGCAGATAAGG	+
M2	USF2_HUMAN.H11MO.0.A	-30	0.00522597	4.01877	0.246617	10	GGCGGCGGCGGCCGGACCGGGCGGTGCCGGGGGCGGGAGC	CGCCGCGGCCACGTGACCC	-
M2	PTF1A_HUMAN.H11MO.0.B	-12	0.00769642	5.91855	0.312469	18	GGCGGCGGCGGCCGGACCGGGCGGTGCCGGGGGCGGGAGC	GGGAAAGGGGGCAGCTGG	-
M2	RFX1_HUMAN.H11MO.0.B	-16	0.00775247	5.96165	0.312469	22	GGCGGCGGCGGCCGGACCGGGCGGTGCCGGGGGCGGGAGC	GCCCCGGTTGCCATGGCGACGG	+
M2	NR1D1_HUMAN.H11MO.0.B	-21	0.00786292	6.04659	0.312469	19	GGCGGCGGCGGCCGGACCGGGCGGTGCCGGGGGCGGGAGC	AGGGAAGTGGGTCAGAAGG	+
M2	PAX8_HUMAN.H11MO.0.D	-23	0.00849547	6.53302	0.322318	14	GGCGGCGGCGGCCGGACCGGGCGGTGCCGGGGGCGGGAGC	GTCACTGAAGCGGG	+
M2	TLX1_HUMAN.H11MO.0.D	-15	0.00853766	6.56546	0.322318	17	GGCGGCGGCGGCCGGACCGGGCGGTGCCGGGGGCGGGAGC	CTGGCAAGTTGCCAAGG	+
M2	ZN335_HUMAN.H11MO.0.A	-9	0.00931706	7.16482	0.334993	22	GGCGGCGGCGGCCGGACCGGGCGGTGCCGGGGGCGGGAGC	GGCTGTCCTCGGCGCTGCCTGA	+
M2	MAZ_HUMAN.H11MO.0.A	0	0.01117	8.58974	0.38336	22	GGCGGCGGCGGCCGGACCGGGCGGTGCCGGGGGCGGGAGC	GGGGGAGGGGGGGGGGGGGGGG	+
M2	MAFA_HUMAN.H11MO.0.D	-5	0.0114528	8.80721	0.384331	21	GGCGGCGGCGGCCGGACCGGGCGGTGCCGGGGGCGGGAGC	CGAAGGCTGCGGGGTCAGCAC	-
M2	SPZ1_HUMAN.H11MO.0.D	-17	0.0125052	9.61648	0.410523	16	GGCGGCGGCGGCCGGACCGGGCGGTGCCGGGGGCGGGAGC	CGGCTGTTACCCTGGG	+
M2	RARG_HUMAN.H11MO.2.D	-8	0.0140427	10.7988	0.424117	20	GGCGGCGGCGGCCGGACCGGGCGGTGCCGGGGGCGGGAGC	GGGGGTCACCCAGAGGTCAC	+
M2	RFX5_HUMAN.H11MO.0.A	-15	0.0140427	10.7988	0.424117	20	GGCGGCGGCGGCCGGACCGGGCGGTGCCGGGGGCGGGAGC	GTCAGCTGTTGCTAGGCAGA	+
M2	ZN263_HUMAN.H11MO.0.A	7	0.0140427	10.7988	0.424117	13	GGCGGCGGCGGCCGGACCGGGCGGTGCCGGGGGCGGGAGC	GGGAGGAGGGAGAGGAGGAG	+
M2	LYL1_HUMAN.H11MO.0.A	-16	0.014689	11.2958	0.426819	14	GGCGGCGGCGGCCGGACCGGGCGGTGCCGGGGGCGGGAGC	CCAGCTGTTTCCTG	+
M2	RARG_HUMAN.H11MO.0.B	-13	0.0151217	11.6286	0.430856	18	GGCGGCGGCGGCCGGACCGGGCGGTGCCGGGGGCGGGAGC	AGGTCAGAGTGACCTGGG	+
M2	EGR1_HUMAN.H11MO.0.A	-6	0.0170558	13.1159	0.476962	17	GGCGGCGGCGGCCGGACCGGGCGGTGCCGGGGGCGGGAGC	GAGGGCGTGGGCGGGGG	+
M4	ZFX_HUMAN.H11MO.1.A	-12	1.02195e-05	0.00785876	0.00819429	17	CGCCGCCCGCGGCGGGGCTCCGCCCTGGGGGCGCCGAGGC	GGGGGCGGAGGCCGGGG	+
M4	SP3_HUMAN.H11MO.0.B	-3	1.47919e-05	0.011375	0.00819429	20	CGCCGCCCGCGGCGGGGCTCCGCCCTGGGGGCGCCGAGGC	GGGGGGGGGCGGGGCCGGGG	+
M4	SP2_HUMAN.H11MO.0.A	-9	1.62031e-05	0.0124602	0.00819429	22	CGCCGCCCGCGGCGGGGCTCCGCCCTGGGGGCGCCGAGGC	GGGGGGGGGGCGGGGCCGGGGG	+
M4	ZN563_HUMAN.H11MO.0.C	-14	2.83548e-05	0.0218049	0.0107548	21	CGCCGCCCGCGGCGGGGCTCCGCCCTGGGGGCGCCGAGGC	GGGATCCTCACTGGCAGCTGC	+
M4	THAP1_HUMAN.H11MO.0.C	-10	5.45411e-05	0.0419421	0.0165496	22	CGCCGCCCGCGGCGGGGCTCCGCCCTGGGGGCGCCGAGGC	CGCCGCCATCTTGGCTGCGGGC	+
M4	KLF3_HUMAN.H11MO.0.B	-3	0.000437185	0.336195	0.0736982	19	CGCCGCCCGCGGCGGGGCTCCGCCCTGGGGGCGCCGAGGC	GGGGAGGGGCGGGGCCGGG	+
M4	PATZ1_HUMAN.H11MO.0.C	-8	0.000505543	0.388763	0.0766996	22	CGCCGCCCGCGGCGGGGCTCCGCCCTGGGGGCGCCGAGGC	GGGGAGGGGGCGGGGGGGGAGG	+
M4	KLF6_HUMAN.H11MO.0.A	-5	0.000640486	0.492534	0.083503	19	CGCCGCCCGCGGCGGGGCTCCGCCCTGGGGGCGCCGAGGC	GGAAGGGCGGGGCCGGGGG	+
M4	RXRA_HUMAN.H11MO.0.A	-4	0.000660463	0.507896	0.083503	20	CGCCGCCCGCGGCGGGGCTCCGCCCTGGGGGCGCCGAGGC	GGGGGAGGCAGAGGTCAGAG	+
M4	SP4_HUMAN.H11MO.0.A	-2	0.00218811	1.68266	0.223036	20	CGCCGCCCGCGGCGGGGCTCCGCCCTGGGGGCGCCGAGGC	GGGAAGGGGGCGGGGCCGGG	+
M4	RFX5_HUMAN.H11MO.0.A	-1	0.00267898	2.06014	0.25403	20	CGCCGCCCGCGGCGGGGCTCCGCCCTGGGGGCGCCGAGGC	GTCAGCTGTTGCTAGGCAGA	+
M4	ZN341_HUMAN.H11MO.0.C	-8	0.00284977	2.19147	0.254329	22	CGCCGCCCGCGGCGGGGCTCCGCCCTGGGGGCGCCGAGGC	GGGGGGGGGGGGAGGGAAGAGC	+
M4	IRX2_HUMAN.H11MO.0.D	-2	0.00437001	3.36054	0.331503	19	CGCCGCCCGCGGCGGGGCTCCGCCCTGGGGGCGCCGAGGC	ACATGGGTGGGCATGTTGG	+
M4	NR1D1_HUMAN.H11MO.0.B	-20	0.00533283	4.10095	0.367764	19	CGCCGCCCGCGGCGGGGCTCCGCCCTGGGGGCGCCGAGGC	AGGGAAGTGGGTCAGAAGG	+
M4	ZN350_HUMAN.H11MO.1.D	-9	0.00581845	4.47439	0.37623	24	CGCCGCCCGCGGCGGGGCTCCGCCCTGGGGGCGCCGAGGC	ACGGGGCGCAGGGATTTGTTGCCC	+
M4	PURA_HUMAN.H11MO.0.D	0	0.00720987	5.54439	0.391997	17	CGCCGCCCGCGGCGGGGCTCCGCCCTGGGGGCGCCGAGGC	GGAAGGGGGGGGCAGGG	+
M4	GATA1_HUMAN.H11MO.0.A	-29	0.00738598	5.67982	0.391997	11	CGCCGCCCGCGGCGGGGCTCCGCCCTGGGGGCGCCGAGGC	CTGGCGGGGACAGATAAGA	+
M4	USF2_HUMAN.H11MO.0.A	-31	0.00787587	6.05655	0.391997	9	CGCCGCCCGCGGCGGGGCTCCGCCCTGGGGGCGCCGAGGC	CGCCGCGGCCACGTGACCC	-
M4	VEZF1_HUMAN.H11MO.0.C	-1	0.00803492	6.17885	0.391997	22	CGCCGCCCGCGGCGGGGCTCCGCCCTGGGGGCGCCGAGGC	GGGGAGGGGGGAGGGGGAGGGG	+
M4	TLX1_HUMAN.H11MO.0.D	-6	0.00826796	6.35806	0.391997	17	CGCCGCCCGCGGCGGGGCTCCGCCCTGGGGGCGCCGAGGC	CTGGCAAGTTGCCAAGG	+
M4	Z324A_HUMAN.H11MO.0.C	0	0.00887322	6.8235	0.403541	23	CGCCGCCCGCGGCGGGGCTCCGCCCTGGGGGCGCCGAGGC	TGGCAGCAAAGGATGGTTTGATA	-
M4	TAL1_HUMAN.H11MO.0.A	7	0.00953179	7.32994	0.403541	12	CGCCGCCCGCGGCGGGGCTCCGCCCTGGGGGCGCCGAGGC	CCTTATCTGCCCCCCCCAG	-
M4	MAZ_HUMAN.H11MO.0.A	-7	0.00957536	7.36345	0.403541	22	CGCCGCCCGCGGCGGGGCTCCGCCCTGGGGGCGCCGAGGC	GGGGGAGGGGGGGGGGGGGGGG	+
M4	RFX1_HUMAN.H11MO.0.B	-16	0.00957536	7.36345	0.403541	22	CGCCGCCCGCGGCGGGGCTCCGCCCTGGGGGCGCCGAGGC	CCGTCGCCATGGCAACCGGGGC	-
M4	ZN589_HUMAN.H11MO.0.D	-14	0.0102064	7.84869	0.418508	16	CGCCGCCCGCGGCGGGGCTCCGCCCTGGGGGCGCCGAGGC	CGGCAGTAACCGTGGG	-
M4	RARG_HUMAN.H11MO.0.B	-17	0.011999	9.22722	0.4762	18	CGCCGCCCGCGGCGGGGCTCCGCCCTGGGGGCGCCGAGGC	CCCAGGTCACTCTGACCT	-
M5	SP2_HUMAN.H11MO.0.A	-3	1.36663e-05	0.0105094	0.0207617	22	GCGCCGCGGCGGGCGCCGCCTCGCCGGGGCGGGCGGGCGC	GGGGGGGGGGCGGGGCCGGGGG	+
M5	SP3_HUMAN.H11MO.0.B	-4	4.20025e-05	0.0322999	0.0221464	20	GCGCCGCGGCGGGCGCCGCCTCGCCGGGGCGGGCGGGCGC	GGGGGGGGGCGGGGCCGGGG	+
M5	ZFX_HUMAN.H11MO.1.A	-3	6.98248e-05	0.0536953	0.0265193	17	GCGCCGCGGCGGGCGCCGCCTCGCCGGGGCGGGCGGGCGC	CCCCGGCCTCCGCCCCC	-
M5	THAP1_HUMAN.H11MO.0.C	-13	0.000178066	0.136932	0.0541032	22	GCGCCGCGGCGGGCGCCGCCTCGCCGGGGCGGGCGGGCGC	CGCCGCCATCTTGGCTGCGGGC	+
M5	ZN563_HUMAN.H11MO.0.C	-11	0.00056637	0.435539	0.107553	21	GCGCCGCGGCGGGCGCCGCCTCGCCGGGGCGGGCGGGCGC	GCAGCTGCCAGTGAGGATCCC	-
M5	GATA1_HUMAN.H11MO.0.A	-29	0.000776254	0.59694	0.131031	11	GCGCCGCGGCGGGCGCCGCCTCGCCGGGGCGGGCGGGCGC	CTGGCGGGGACAGATAAGA	+
M5	PATZ1_HUMAN.H11MO.0.C	-3	0.000868922	0.668201	0.132006	22	GCGCCGCGGCGGGCGCCGCCTCGCCGGGGCGGGCGGGCGC	CCTCCCCCCCCGCCCCCTCCCC	-
M5	IRX2_HUMAN.H11MO.0.D	-22	0.00151634	1.16607	0.191968	18	GCGCCGCGGCGGGCGCCGCCTCGCCGGGGCGGGCGGGCGC	ACATGGGTGGGCATGTTGG	+
M5	KLF6_HUMAN.H11MO.0.A	-6	0.00202402	1.55647	0.204992	19	GCGCCGCGGCGGGCGCCGCCTCGCCGGGGCGGGCGGGCGC	GGAAGGGCGGGGCCGGGGG	+
M5	SP4_HUMAN.H11MO.0.A	-3	0.00248986	1.9147	0.23641	20	GCGCCGCGGCGGGCGCCGCCTCGCCGGGGCGGGCGGGCGC	GGGAAGGGGGCGGGGCCGGG	+
M5	MAFA_HUMAN.H11MO.0.D	-3	0.00278841	2.14429	0.241223	21	GCGCCGCGGCGGGCGCCGCCTCGCCGGGGCGGGCGGGCGC	GTGCTGACCCCGCAGCCTTCG	+
M5	TAL1_HUMAN.H11MO.0.A	-29	0.00288234	2.21652	0.241223	11	GCGCCGCGGCGGGCGCCGCCTCGCCGGGGCGGGCGGGCGC	CTGGGGGGGGCAGATAAGG	+
M5	TLX1_HUMAN.H11MO.0.D	-12	0.0030169	2.31999	0.241223	17	GCGCCGCGGCGGGCGCCGCCTCGCCGGGGCGGGCGGGCGC	CTGGCAAGTTGCCAAGG	+
M5	USF2_HUMAN.H11MO.0.A	-30	0.00331252	2.54733	0.251618	10	GCGCCGCGGCGGGCGCCGCCTCGCCGGGGCGGGCGGGCGC	CGCCGCGGCCACGTGACCC	-
M5	RFX1_HUMAN.H11MO.0.B	-6	0.00370574	2.84971	0.268082	22	GCGCCGCGGCGGGCGCCGCCTCGCCGGGGCGGGCGGGCGC	CCGTCGCCATGGCAACCGGGGC	-
M5	ZN335_HUMAN.H11MO.0.A	7	0.00447121	3.43836	0.308756	15	GCGCCGCGGCGGGCGCCGCCTCGCCGGGGCGGGCGGGCGC	TCAGGCAGCGCCGAGGACAGCC	-
M5	ZN341_HUMAN.H11MO.0.C	-25	0.00538211	4.13884	0.340135	15	GCGCCGCGGCGGGCGCCGCCTCGCCGGGGCGGGCGGGCGC	GGGGGGGGGGGGAGGGAAGAGC	+
M5	MXI1_HUMAN.H11MO.0.A	-23	0.00548751	4.21989	0.340135	15	GCGCCGCGGCGGGCGCCGCCTCGCCGGGGCGGGCGGGCGC	GCACGTGGCGGCGGG	+
M5	ZN589_HUMAN.H11MO.0.D	-3	0.00571159	4.39221	0.340135	16	GCGCCGCGGCGGGCGCCGCCTCGCCGGGGCGGGCGGGCGC	CGGCAGTAACCGTGGG	-
M5	KLF3_HUMAN.H11MO.0.B	-4	0.00651315	5.00861	0.340135	19	GCGCCGCGGCGGGCGCCGCCTCGCCGGGGCGGGCGGGCGC	GGGGAGGGGCGGGGCCGGG	+
M5	RXRA_HUMAN.H11MO.0.A	-8	0.00671676	5.16519	0.340135	20	GCGCCGCGGCGGGCGCCGCCTCGCCGGGGCGGGCGGGCGC	GGGGGAGGCAGAGGTCAGAG	+
M5	GATA2_HUMAN.H11MO.0.A	-29	0.00742756	5.71179	0.363996	11	GCGCCGCGGCGGGCGCCGCCTCGCCGGGGCGGGCGGGCGC	CTGGGGGGTGGAGATAAGG	+
M5	VEZF1_HUMAN.H11MO.0.C	-2	0.00981833	7.55029	0.42777	22	GCGCCGCGGCGGGCGCCGCCTCGCCGGGGCGGGCGGGCGC	GGGGAGGGGGGAGGGGGAGGGG	+
M5	PROX1_HUMAN.H11MO.0.D	-20	0.0101368	7.79518	0.42777	17	GCGCCGCGGCGGGCGCCGCCTCGCCGGGGCGGGCGGGCGC	GGGTAAGGCGGGTTGGG	+
M5	NR1D1_HUMAN.H11MO.0.B	-21	0.0109319	8.40664	0.448592	19	GCGCCGCGGCGGGCGCCGCCTCGCCGGGGCGGGCGGGCGC	AGGGAAGTGGGTCAGAAGG	+
M5	PAX8_HUMAN.H11MO.0.D	-5	0.0112208	8.62876	0.448592	14	GCGCCGCGGCGGGCGCCGCCTCGCCGGGGCGGGCGGGCGC	CCCGCTTCAGTGAC	-
M5	PTF1A_HUMAN.H11MO.0.B	-2	0.0129091	9.92711	0.490286	18	GCGCCGCGGCGGGCGCCGCCTCGCCGGGGCGGGCGGGCGC	CCAGCTGCCCCCTTTCCC	+
M6	MYBA_HUMAN.H11MO.0.D	-11	0.000322928	0.248332	0.228262	15	CCAAAAAATCAAGCCGCAGTAAGAGGAGAATGAACGCGCG	AGTGGCAGTTGGAGA	+
M6	RXRA_HUMAN.H11MO.0.A	-5	0.000494002	0.379887	0.228262	20	CCAAAAAATCAAGCCGCAGTAAGAGGAGAATGAACGCGCG	GGGGGAGGCAGAGGTCAGAG	+
M6	ZN341_HUMAN.H11MO.0.C	-4	0.000605462	0.465601	0.228262	22	CCAAAAAATCAAGCCGCAGTAAGAGGAGAATGAACGCGCG	GGGGGGGGGGGGAGGGAAGAGC	+
M6	ZBT17_HUMAN.H11MO.0.A	-9	0.000609117	0.468411	0.228262	19	CCAAAAAATCAAGCCGCAGTAAGAGGAGAATGAACGCGCG	GAGGGTGGGGGAGGGGAAG	+
M6	SMAD3_HUMAN.H11MO.0.B	-13	0.000809144	0.622231	0.242576	12	CCAAAAAATCAAGCCGCAGTAAGAGGAGAATGAACGCGCG	CAGGTGACAGAG	-
M6	MAZ_HUMAN.H11MO.0.A	-12	0.000977472	0.751676	0.2442	22	CCAAAAAATCAAGCCGCAGTAAGAGGAGAATGAACGCGCG	GGGGGAGGGGGGGGGGGGGGGG	+
M6	VEZF1_HUMAN.H11MO.0.C	-9	0.0011955	0.919336	0.256002	22	CCAAAAAATCAAGCCGCAGTAAGAGGAGAATGAACGCGCG	GGGGAGGGGGGAGGGGGAGGGG	+
M6	NR1H4_HUMAN.H11MO.0.B	-22	0.0013723	1.0553	0.257129	18	CCAAAAAATCAAGCCGCAGTAAGAGGAGAATGAACGCGCG	GGGGTCAATGACCCCGAGG	+
M6	EGR2_HUMAN.H11MO.0.A	-10	0.00223984	1.72244	0.37305	18	CCAAAAAATCAAGCCGCAGTAAGAGGAGAATGAACGCGCG	GGGGGGGTGTGGGAGGGG	+
M6	THA_HUMAN.H11MO.0.C	-23	0.00288192	2.2162	0.38277	17	CCAAAAAATCAAGCCGCAGTAAGAGGAGAATGAACGCGCG	GGGTCACTTCAGGTCAG	+
M6	AIRE_HUMAN.H11MO.0.C	-12	0.00319367	2.45593	0.38277	18	CCAAAAAATCAAGCCGCAGTAAGAGGAGAATGAACGCGCG	ATTGGTTTTATTGGTTAA	+
M6	TAF1_HUMAN.H11MO.0.A	-10	0.00321613	2.47321	0.38277	16	CCAAAAAATCAAGCCGCAGTAAGAGGAGAATGAACGCGCG	AAGATGGCGGCGGCGG	+
M6	ZN563_HUMAN.H11MO.0.C	-12	0.00367676	2.82743	0.38277	21	CCAAAAAATCAAGCCGCAGTAAGAGGAGAATGAACGCGCG	GCAGCTGCCAGTGAGGATCCC	-
M6	NR1H3_HUMAN.H11MO.0.B	-20	0.00390165	3.00037	0.38277	19	CCAAAAAATCAAGCCGCAGTAAGAGGAGAATGAACGCGCG	CAGAGGTCACTGCAGGTCA	+
M6	MNX1_HUMAN.H11MO.0.D	-19	0.00390165	3.00037	0.38277	19	CCAAAAAATCAAGCCGCAGTAAGAGGAGAATGAACGCGCG	TTAAGGGTTATTAAAATAG	-
M6	PURA_HUMAN.H11MO.0.D	-8	0.00476124	3.66139	0.38277	17	CCAAAAAATCAAGCCGCAGTAAGAGGAGAATGAACGCGCG	GGAAGGGGGGGGCAGGG	+
M6	GBX2_HUMAN.H11MO.0.D	-17	0.00476124	3.66139	0.38277	17	CCAAAAAATCAAGCCGCAGTAAGAGGAGAATGAACGCGCG	AATTAAAGGCTAATTAG	-
M6	OLIG2_HUMAN.H11MO.0.B	-2	0.00483581	3.71874	0.38277	18	CCAAAAAATCAAGCCGCAGTAAGAGGAGAATGAACGCGCG	CAGAAGGGAAACAGCTGG	-
M6	KLF6_HUMAN.H11MO.0.A	-7	0.00509482	3.91791	0.38277	19	CCAAAAAATCAAGCCGCAGTAAGAGGAGAATGAACGCGCG	GGAAGGGCGGGGCCGGGGG	+
M6	ZN589_HUMAN.H11MO.0.D	-12	0.00537977	4.13704	0.38277	16	CCAAAAAATCAAGCCGCAGTAAGAGGAGAATGAACGCGCG	CCCACGGTTACTGCCG	+
M6	FEV_HUMAN.H11MO.0.B	-15	0.00539313	4.14732	0.38277	10	CCAAAAAATCAAGCCGCAGTAAGAGGAGAATGAACGCGCG	GCGGGAAGCG	+
M6	TBX21_HUMAN.H11MO.0.A	-10	0.00570506	4.38719	0.38277	13	CCAAAAAATCAAGCCGCAGTAAGAGGAGAATGAACGCGCG	GTGGAGGTGTGAA	+
M6	TLX1_HUMAN.H11MO.0.D	-15	0.00587317	4.51647	0.38277	17	CCAAAAAATCAAGCCGCAGTAAGAGGAGAATGAACGCGCG	CTGGCAAGTTGCCAAGG	+
M6	LYL1_HUMAN.H11MO.0.A	-9	0.0067877	5.21974	0.40721	14	CCAAAAAATCAAGCCGCAGTAAGAGGAGAATGAACGCGCG	CAGGAAACAGCTGG	-
M6	HME2_HUMAN.H11MO.0.D	-25	0.00685993	5.27528	0.40721	11	CCAAAAAATCAAGCCGCAGTAAGAGGAGAATGAACGCGCG	GGTAATTAGGG	+
M6	VENTX_HUMAN.H11MO.0.D	-17	0.00706317	5.43158	0.40721	19	CCAAAAAATCAAGCCGCAGTAAGAGGAGAATGAACGCGCG	AATTAGAAACCAATTAGCG	-
M6	PATZ1_HUMAN.H11MO.0.C	-10	0.00744088	5.72204	0.413098	22	CCAAAAAATCAAGCCGCAGTAAGAGGAGAATGAACGCGCG	GGGGAGGGGGCGGGGGGGGAGG	+
M6	PAX2_HUMAN.H11MO.0.D	-17	0.00881564	6.77923	0.455828	18	CCAAAAAATCAAGCCGCAGTAAGAGGAGAATGAACGCGCG	TGTCACGCATGACTGAAC	-
M6	EGR1_HUMAN.H11MO.0.A	-9	0.00885321	6.80812	0.455828	17	CCAAAAAATCAAGCCGCAGTAAGAGGAGAATGAACGCGCG	GAGGGCGTGGGCGGGGG	+
M6	MAF_HUMAN.H11MO.0.A	-9	0.00912283	7.01545	0.455828	19	CCAAAAAATCAAGCCGCAGTAAGAGGAGAATGAACGCGCG	GAATCTGCTGACTCAGCAA	+
M6	MCR_HUMAN.H11MO.0.D	-4	0.010123	7.78459	0.455961	17	CCAAAAAATCAAGCCGCAGTAAGAGGAGAATGAACGCGCG	AAGAACAGGTTGTTGTA	+
M6	EGR2_HUMAN.H11MO.1.A	-10	0.0101455	7.80185	0.455961	16	CCAAAAAATCAAGCCGCAGTAAGAGGAGAATGAACGCGCG	GGGGCGTGGGCGGGGG	+
M6	IRX2_HUMAN.H11MO.0.D	-21	0.0103492	7.95857	0.455961	19	CCAAAAAATCAAGCCGCAGTAAGAGGAGAATGAACGCGCG	ACATGGGTGGGCATGTTGG	+
M6	SP4_HUMAN.H11MO.0.A	-10	0.0104375	8.02641	0.455961	20	CCAAAAAATCAAGCCGCAGTAAGAGGAGAATGAACGCGCG	GGGAAGGGGGCGGGGCCGGG	+
M6	BRAC_HUMAN.H11MO.0.A	-5	0.0110947	8.53182	0.455961	20	CCAAAAAATCAAGCCGCAGTAAGAGGAGAATGAACGCGCG	TTAGCAGGGAGGTGTGAAAT	+
M6	ETV5_HUMAN.H11MO.0.C	-13	0.0115064	8.84844	0.455961	14	CCAAAAAATCAAGCCGCAGTAAGAGGAGAATGAACGCGCG	GAGCAGGAAGTGAG	+
M6	RARA_HUMAN.H11MO.2.A	-23	0.011559	8.88884	0.455961	17	CCAAAAAATCAAGCCGCAGTAAGAGGAGAATGAACGCGCG	AGGTCACCGAGAGGTCA	+
M6	GBX1_HUMAN.H11MO.0.D	-17	0.011559	8.88884	0.455961	17	CCAAAAAATCAAGCCGCAGTAAGAGGAGAATGAACGCGCG	AAATTTTAGCTAATTAG	-
M6	BSH_HUMAN.H11MO.0.D	-19	0.012385	9.52409	0.466589	14	CCAAAAAATCAAGCCGCAGTAAGAGGAGAATGAACGCGCG	TAATGAGTTAATTG	+
M6	ZN264_HUMAN.H11MO.0.C	-12	0.0127907	9.83608	0.467632	24	CCAAAAAATCAAGCCGCAGTAAGAGGAGAATGAACGCGCG	AATGGGATTAGTGCCCTTATAAGA	-
M6	PTF1A_HUMAN.H11MO.0.B	-2	0.0147098	11.3118	0.495467	18	CCAAAAAATCAAGCCGCAGTAAGAGGAGAATGAACGCGCG	GGGAAAGGGGGCAGCTGG	-
M6	ZN214_HUMAN.H11MO.0.C	-5	0.0149153	11.4698	0.495467	22	CCAAAAAATCAAGCCGCAGTAAGAGGAGAATGAACGCGCG	TCATCAAAGGCCTCAAAAAGGA	-
M6	Z324A_HUMAN.H11MO.0.C	-20	0.0154939	11.9148	0.495467	20	CCAAAAAATCAAGCCGCAGTAAGAGGAGAATGAACGCGCG	TGGCAGCAAAGGATGGTTTGATA	-
M6	MZF1_HUMAN.H11MO.0.B	-21	0.0157736	12.1299	0.495467	13	CCAAAAAATCAAGCCGCAGTAAGAGGAGAATGAACGCGCG	GGAGGGGATTGGG	+
M6	ZN322_HUMAN.H11MO.0.B	-9	0.0159086	12.2337	0.495467	20	CCAAAAAATCAAGCCGCAGTAAGAGGAGAATGAACGCGCG	CCAGGCTCTGTACCAGGCTC	-
M6	ZN667_HUMAN.H11MO.0.C	-10	0.0159409	12.2586	0.495467	19	CCAAAAAATCAAGCCGCAGTAAGAGGAGAATGAACGCGCG	GCTGAGCTTTTAAGGCCAC	-
M6	DLX1_HUMAN.H11MO.0.D	-17	0.0162752	12.5156	0.495467	16	CCAAAAAATCAAGCCGCAGTAAGAGGAGAATGAACGCGCG	TAAATTATGCTAATTA	+
M6	GATA2_HUMAN.H11MO.0.A	-13	0.0169352	13.0232	0.495467	19	CCAAAAAATCAAGCCGCAGTAAGAGGAGAATGAACGCGCG	CTGGGGGGTGGAGATAAGG	+
M6	NR1D1_HUMAN.H11MO.0.B	-16	0.0169352	13.0232	0.495467	19	CCAAAAAATCAAGCCGCAGTAAGAGGAGAATGAACGCGCG	AGGGAAGTGGGTCAGAAGG	+
M6	SOX18_HUMAN.H11MO.0.D	-18	0.017986	13.8313	0.495467	19	CCAAAAAATCAAGCCGCAGTAAGAGGAGAATGAACGCGCG	GGAAAAGAACAATGGGTTC	-
M6	LHX9_HUMAN.H11MO.0.D	-16	0.018856	14.5003	0.495467	18	CCAAAAAATCAAGCCGCAGTAAGAGGAGAATGAACGCGCG	TAATTAATAGCTAATTAG	-
M6	ZN394_HUMAN.H11MO.0.C	-16	0.0189764	14.5929	0.495467	20	CCAAAAAATCAAGCCGCAGTAAGAGGAGAATGAACGCGCG	AGAATGGAATAGAATGGAAT	+
M6	PAX8_HUMAN.H11MO.0.D	-26	0.0190781	14.671	0.495467	14	CCAAAAAATCAAGCCGCAGTAAGAGGAGAATGAACGCGCG	GTCACTGAAGCGGG	+
M6	GATA5_HUMAN.H11MO.0.D	-19	0.0193809	14.9039	0.495467	17	CCAAAAAATCAAGCCGCAGTAAGAGGAGAATGAACGCGCG	TAAGAGATAACTTAGAT	+
M6	THAP1_HUMAN.H11MO.0.C	-18	0.019719	15.1639	0.495467	22	CCAAAAAATCAAGCCGCAGTAAGAGGAGAATGAACGCGCG	GCCCGCAGCCAAGATGGCGGCG	-
M6	ZSC22_HUMAN.H11MO.0.C	-10	0.019819	15.2408	0.495467	16	CCAAAAAATCAAGCCGCAGTAAGAGGAGAATGAACGCGCG	GGTCTGAGGGAGGAGG	+
M6	WT1_HUMAN.H11MO.0.C	-11	0.0201137	15.4674	0.495467	20	CCAAAAAATCAAGCCGCAGTAAGAGGAGAATGAACGCGCG	GGGCGGGGGAGGAGGGGGGG	+
M6	GABPA_HUMAN.H11MO.0.A	-12	0.0204703	15.7417	0.495467	14	CCAAAAAATCAAGCCGCAGTAAGAGGAGAATGAACGCGCG	GGAACCGGAAGTGG	+
M6	RARG_HUMAN.H11MO.2.D	-10	0.0213129	16.3897	0.495467	20	CCAAAAAATCAAGCCGCAGTAAGAGGAGAATGAACGCGCG	GGGGGTCACCCAGAGGTCAC	+
M6	GATA1_HUMAN.H11MO.0.A	-13	0.021507	16.5389	0.495467	19	CCAAAAAATCAAGCCGCAGTAAGAGGAGAATGAACGCGCG	CTGGCGGGGACAGATAAGA	+
M6	KLF15_HUMAN.H11MO.0.A	-22	0.021507	16.5389	0.495467	18	CCAAAAAATCAAGCCGCAGTAAGAGGAGAATGAACGCGCG	GGGGAGGAGCAGGGGGGGG	+
M6	ZEP2_HUMAN.H11MO.0.D	-12	0.0219543	16.8829	0.495467	14	CCAAAAAATCAAGCCGCAGTAAGAGGAGAATGAACGCGCG	GGTAGGGAAACCCC	+
M6	ZFX_HUMAN.H11MO.1.A	-9	0.0219779	16.901	0.495467	17	CCAAAAAATCAAGCCGCAGTAAGAGGAGAATGAACGCGCG	GGGGGCGGAGGCCGGGG	+
M6	TAL1_HUMAN.H11MO.1.A	-6	0.0223301	17.1718	0.495467	15	CCAAAAAATCAAGCCGCAGTAAGAGGAGAATGAACGCGCG	CAGGAAGCAGATGTG	+
M6	OSR2_HUMAN.H11MO.0.C	-13	0.0225585	17.3475	0.495467	16	CCAAAAAATCAAGCCGCAGTAAGAGGAGAATGAACGCGCG	CAGCAGAAGCAGCAGC	-
M6	SPZ1_HUMAN.H11MO.0.D	-12	0.0225585	17.3475	0.495467	16	CCAAAAAATCAAGCCGCAGTAAGAGGAGAATGAACGCGCG	CCCAGGGTAACAGCCG	-
M6	ETS1_HUMAN.H11MO.0.A	-13	0.0228072	17.5387	0.495467	13	CCAAAAAATCAAGCCGCAGTAAGAGGAGAATGAACGCGCG	AGACAGGAAGTGG	+
M8	SP2_HUMAN.H11MO.0.A	-3	2.58335e-05	0.019866	0.0189823	22	CCGGGGCCGCACGCTCGGCGCCGCGCGGCGGCGGCGGCCG	GGGGGGGGGGCGGGGCCGGGGG	+
M8	SP3_HUMAN.H11MO.0.B	-20	3.20111e-05	0.0246165	0.0189823	20	CCGGGGCCGCACGCTCGGCGCCGCGCGGCGGCGGCGGCCG	GGGGGGGGGCGGGGCCGGGG	+
M8	ZFX_HUMAN.H11MO.1.A	-23	4.46453e-05	0.0343322	0.0189823	17	CCGGGGCCGCACGCTCGGCGCCGCGCGGCGGCGGCGGCCG	GGGGGCGGAGGCCGGGG	+
M8	THAP1_HUMAN.H11MO.0.C	-4	4.98935e-05	0.0383681	0.0189823	22	CCGGGGCCGCACGCTCGGCGCCGCGCGGCGGCGGCGGCCG	CGCCGCCATCTTGGCTGCGGGC	+
M8	ZN563_HUMAN.H11MO.0.C	-17	0.000657565	0.505668	0.166783	21	CCGGGGCCGCACGCTCGGCGCCGCGCGGCGGCGGCGGCCG	GGGATCCTCACTGGCAGCTGC	+
M8	PATZ1_HUMAN.H11MO.0.C	-15	0.000995782	0.765756	0.189426	22	CCGGGGCCGCACGCTCGGCGCCGCGCGGCGGCGGCGGCCG	GGGGAGGGGGCGGGGGGGGAGG	+
M8	KLF6_HUMAN.H11MO.0.A	-21	0.00134865	1.03711	0.206166	19	CCGGGGCCGCACGCTCGGCGCCGCGCGGCGGCGGCGGCCG	GGAAGGGCGGGGCCGGGGG	+
M8	IRX2_HUMAN.H11MO.0.D	-18	0.00180874	1.39092	0.229382	19	CCGGGGCCGCACGCTCGGCGCCGCGCGGCGGCGGCGGCCG	ACATGGGTGGGCATGTTGG	+
M8	KLF3_HUMAN.H11MO.0.B	-19	0.00298404	2.29473	0.313615	19	CCGGGGCCGCACGCTCGGCGCCGCGCGGCGGCGGCGGCCG	GGGGAGGGGCGGGGCCGGG	+
M8	RFX1_HUMAN.H11MO.0.B	-15	0.00309117	2.37711	0.313615	22	CCGGGGCCGCACGCTCGGCGCCGCGCGGCGGCGGCGGCCG	GCCCCGGTTGCCATGGCGACGG	+
M8	RXRA_HUMAN.H11MO.0.A	-4	0.003353	2.57846	0.318918	20	CCGGGGCCGCACGCTCGGCGCCGCGCGGCGGCGGCGGCCG	CTCTGACCTCTGCCTCCCCC	-
M8	ZN341_HUMAN.H11MO.0.C	-16	0.00374456	2.87957	0.33521	22	CCGGGGCCGCACGCTCGGCGCCGCGCGGCGGCGGCGGCCG	GGGGGGGGGGGGAGGGAAGAGC	+
M8	USF2_HUMAN.H11MO.0.A	-31	0.0042245	3.24864	0.34037	9	CCGGGGCCGCACGCTCGGCGCCGCGCGGCGGCGGCGGCCG	CGCCGCGGCCACGTGACCC	-
M8	VEZF1_HUMAN.H11MO.0.C	-14	0.00424952	3.26788	0.34037	22	CCGGGGCCGCACGCTCGGCGCCGCGCGGCGGCGGCGGCCG	GGGGAGGGGGGAGGGGGAGGGG	+
M8	PROX1_HUMAN.H11MO.0.D	-23	0.00533703	4.10418	0.406102	17	CCGGGGCCGCACGCTCGGCGCCGCGCGGCGGCGGCGGCCG	GGGTAAGGCGGGTTGGG	+
M8	ZN589_HUMAN.H11MO.0.D	-1	0.00710355	5.46263	0.446122	16	CCGGGGCCGCACGCTCGGCGCCGCGCGGCGGCGGCGGCCG	CGGCAGTAACCGTGGG	-
M8	SP4_HUMAN.H11MO.0.A	-3	0.00739083	5.68355	0.446122	20	CCGGGGCCGCACGCTCGGCGCCGCGCGGCGGCGGCGGCCG	GGGAAGGGGGCGGGGCCGGG	+
M8	TLX1_HUMAN.H11MO.0.D	-17	0.00762188	5.86122	0.446122	17	CCGGGGCCGCACGCTCGGCGCCGCGCGGCGGCGGCGGCCG	CTGGCAAGTTGCCAAGG	+
M9	RARA_HUMAN.H11MO.0.A	-2	0.000257398	0.197939	0.16569	20	GGCCATGGCCCCCTCGCAGGCCGAAGCGTCAGAGGCCAGG	CCTTGACCTCTTGATCCCCC	-
M9	NFIC_HUMAN.H11MO.0.A	-3	0.000399175	0.306966	0.16569	17	GGCCATGGCCCCCTCGCAGGCCGAAGCGTCAGAGGCCAGG	CTTGGCTCCCTGCCAAG	+
M9	ZFX_HUMAN.H11MO.1.A	-14	0.000603188	0.463852	0.16569	17	GGCCATGGCCCCCTCGCAGGCCGAAGCGTCAGAGGCCAGG	CCCCGGCCTCCGCCCCC	-
M9	ZN563_HUMAN.H11MO.0.C	-6	0.000637923	0.490563	0.16569	21	GGCCATGGCCCCCTCGCAGGCCGAAGCGTCAGAGGCCAGG	GGGATCCTCACTGGCAGCTGC	+
M9	COT1_HUMAN.H11MO.0.C	-24	0.000709548	0.545642	0.16569	16	GGCCATGGCCCCCTCGCAGGCCGAAGCGTCAGAGGCCAGG	GGGGTCAGAGGTCAGGG	+
M9	RXRA_HUMAN.H11MO.0.A	-3	0.000805121	0.619138	0.16569	20	GGCCATGGCCCCCTCGCAGGCCGAAGCGTCAGAGGCCAGG	CTCTGACCTCTGCCTCCCCC	-
M9	PATZ1_HUMAN.H11MO.0.C	-8	0.000882479	0.678627	0.16569	22	GGCCATGGCCCCCTCGCAGGCCGAAGCGTCAGAGGCCAGG	CCTCCCCCCCCGCCCCCTCCCC	-
M9	VEZF1_HUMAN.H11MO.0.C	-9	0.00133078	1.02337	0.211142	22	GGCCATGGCCCCCTCGCAGGCCGAAGCGTCAGAGGCCAGG	CCCCTCCCCCTCCCCCCTCCCC	-
M9	EGR1_HUMAN.H11MO.0.A	-8	0.00144597	1.11195	0.211142	17	GGCCATGGCCCCCTCGCAGGCCGAAGCGTCAGAGGCCAGG	CCCCCGCCCACGCCCTC	-
M9	EGR2_HUMAN.H11MO.1.A	-8	0.00160652	1.23541	0.211142	16	GGCCATGGCCCCCTCGCAGGCCGAAGCGTCAGAGGCCAGG	CCCCCGCCCACGCCCC	-
M9	EGR2_HUMAN.H11MO.0.A	-9	0.00187443	1.44144	0.216575	18	GGCCATGGCCCCCTCGCAGGCCGAAGCGTCAGAGGCCAGG	CCCCTCCCACACCCCCCC	-
M9	ZN341_HUMAN.H11MO.0.C	-8	0.0031372	2.41251	0.267796	22	GGCCATGGCCCCCTCGCAGGCCGAAGCGTCAGAGGCCAGG	GCTCTTCCCTCCCCCCCCCCCC	-
M9	RFX1_HUMAN.H11MO.0.B	-25	0.00334506	2.57235	0.267796	15	GGCCATGGCCCCCTCGCAGGCCGAAGCGTCAGAGGCCAGG	GCCCCGGTTGCCATGGCGACGG	+
M9	COT1_HUMAN.H11MO.1.C	-28	0.00348523	2.68015	0.267796	12	GGCCATGGCCCCCTCGCAGGCCGAAGCGTCAGAGGCCAGG	GCAGAGGTCAGGG	+
M9	SP2_HUMAN.H11MO.0.A	-1	0.00356577	2.74207	0.267796	22	GGCCATGGCCCCCTCGCAGGCCGAAGCGTCAGAGGCCAGG	CCCCCGGCCCCGCCCCCCCCCC	-
M9	CTCFL_HUMAN.H11MO.0.A	-3	0.00383512	2.94921	0.269292	17	GGCCATGGCCCCCTCGCAGGCCGAAGCGTCAGAGGCCAGG	CGGCGCCCCCTGGCGGC	-
M9	ZN320_HUMAN.H11MO.0.C	-2	0.00404452	3.11024	0.269292	20	GGCCATGGCCCCCTCGCAGGCCGAAGCGTCAGAGGCCAGG	CACTGGCCCCCTGGTCCCAC	-
M9	COT2_HUMAN.H11MO.1.A	-24	0.00412354	3.171	0.269292	16	GGCCATGGCCCCCTCGCAGGCCGAAGCGTCAGAGGCCAGG	GGGGTCAAAGGTCAGGG	+
M9	MAZ_HUMAN.H11MO.0.A	-8	0.00488911	3.75973	0.289604	22	GGCCATGGCCCCCTCGCAGGCCGAAGCGTCAGAGGCCAGG	CCCCCCCCCCCCCCCCTCCCCC	-
M9	ZN322_HUMAN.H11MO.0.B	-3	0.00527013	4.05273	0.289604	20	GGCCATGGCCCCCTCGCAGGCCGAAGCGTCAGAGGCCAGG	CCAGGCTCTGTACCAGGCTC	-
M9	THAP1_HUMAN.H11MO.0.C	-18	0.00553712	4.25804	0.289604	22	GGCCATGGCCCCCTCGCAGGCCGAAGCGTCAGAGGCCAGG	GCCCGCAGCCAAGATGGCGGCG	-
M9	AP2B_HUMAN.H11MO.0.B	-27	0.0055566	4.27302	0.289604	10	GGCCATGGCCCCCTCGCAGGCCGAAGCGTCAGAGGCCAGG	GCCCGGGGGC	+
M9	SP3_HUMAN.H11MO.0.B	-3	0.00562656	4.32683	0.289604	20	GGCCATGGCCCCCTCGCAGGCCGAAGCGTCAGAGGCCAGG	CCCCGGCCCCGCCCCCCCCC	-
M9	TLX1_HUMAN.H11MO.0.D	-2	0.00589408	4.53255	0.289604	17	GGCCATGGCCCCCTCGCAGGCCGAAGCGTCAGAGGCCAGG	CCTTGGCAACTTGCCAG	-
M9	NR1H4_HUMAN.H11MO.0.B	-20	0.00597703	4.59633	0.289604	19	GGCCATGGCCCCCTCGCAGGCCGAAGCGTCAGAGGCCAGG	CCTCGGGGTCATTGACCCC	-
M9	NFIA_HUMAN.H11MO.0.C	-24	0.00647547	4.97964	0.294264	15	GGCCATGGCCCCCTCGCAGGCCGAAGCGTCAGAGGCCAGG	TTGGCACGGTGCCAA	+
M9	ZN335_HUMAN.H11MO.0.A	-18	0.00666093	5.12226	0.294264	22	GGCCATGGCCCCCTCGCAGGCCGAAGCGTCAGAGGCCAGG	GGCTGTCCTCGGCGCTGCCTGA	+
M9	KLF9_HUMAN.H11MO.0.C	0	0.00696929	5.35939	0.296154	15	GGCCATGGCCCCCTCGCAGGCCGAAGCGTCAGAGGCCAGG	GGCCACGCCCCCTCC	-
M9	CTCF_HUMAN.H11MO.0.A	-3	0.00729521	5.61002	0.296154	19	GGCCATGGCCCCCTCGCAGGCCGAAGCGTCAGAGGCCAGG	TGGCGCCCCCTGGTGGCCA	-
M9	NR0B1_HUMAN.H11MO.0.D	-11	0.00881525	6.77893	0.335872	10	GGCCATGGCCCCCTCGCAGGCCGAAGCGTCAGAGGCCAGG	TCTCCCACGC	-
M9	PURA_HUMAN.H11MO.0.D	-24	0.00894441	6.87825	0.335872	16	GGCCATGGCCCCCTCGCAGGCCGAAGCGTCAGAGGCCAGG	GGAAGGGGGGGGCAGGG	+
M9	ZBT17_HUMAN.H11MO.0.A	-6	0.0101061	7.77159	0.366562	19	GGCCATGGCCCCCTCGCAGGCCGAAGCGTCAGAGGCCAGG	CTTCCCCTCCCCCACCCTC	-
M9	VEZF1_HUMAN.H11MO.1.C	-8	0.0106333	8.17699	0.367146	12	GGCCATGGCCCCCTCGCAGGCCGAAGCGTCAGAGGCCAGG	CCCCCTCCCCCT	-
M9	KLF6_HUMAN.H11MO.0.A	-8	0.0107767	8.2873	0.367146	19	GGCCATGGCCCCCTCGCAGGCCGAAGCGTCAGAGGCCAGG	CCCCCGGCCCCGCCCTTCC	-
M9	PATZ1_HUMAN.H11MO.1.C	-9	0.0114539	8.80807	0.367146	9	GGCCATGGCCCCCTCGCAGGCCGAAGCGTCAGAGGCCAGG	CCCCTCCCT	-
M9	ZBT7A_HUMAN.H11MO.0.A	-5	0.0114539	8.80807	0.367146	9	GGCCATGGCCCCCTCGCAGGCCGAAGCGTCAGAGGCCAGG	GAGACCCCC	-
M9	SP4_HUMAN.H11MO.1.A	-6	0.0117404	9.02838	0.367387	16	GGCCATGGCCCCCTCGCAGGCCGAAGCGTCAGAGGCCAGG	CGGCCCCGCCCCCTCC	-
M9	TFCP2_HUMAN.H11MO.0.D	-25	0.0125733	9.6689	0.36965	15	GGCCATGGCCCCCTCGCAGGCCGAAGCGTCAGAGGCCAGG	GCCTGAACTGGCCAGA	+
M9	AP2D_HUMAN.H11MO.0.D	-26	0.0126389	9.7193	0.36965	14	GGCCATGGCCCCCTCGCAGGCCGAAGCGTCAGAGGCCAGG	CGCCCGAGGCGCGT	+
M9	ZN816_HUMAN.H11MO.1.C	-1	0.0126389	9.7193	0.36965	14	GGCCATGGCCCCCTCGCAGGCCGAAGCGTCAGAGGCCAGG	TGCATGTCCCCCTT	-
M9	ZN667_HUMAN.H11MO.0.C	-20	0.0130432	10.0302	0.36965	19	GGCCATGGCCCCCTCGCAGGCCGAAGCGTCAGAGGCCAGG	GCTGAGCTTTTAAGGCCAC	-
M9	PROX1_HUMAN.H11MO.0.D	-2	0.0152955	11.7623	0.393973	17	GGCCATGGCCCCCTCGCAGGCCGAAGCGTCAGAGGCCAGG	CCCAACCCGCCTTACCC	-
M9	ZN554_HUMAN.H11MO.0.C	-2	0.0154111	11.8511	0.393973	20	GGCCATGGCCCCCTCGCAGGCCGAAGCGTCAGAGGCCAGG	GCTGAGCCATGTGGGGTGCT	+
M9	RARG_HUMAN.H11MO.2.D	-4	0.0154111	11.8511	0.393973	20	GGCCATGGCCCCCTCGCAGGCCGAAGCGTCAGAGGCCAGG	GTGACCTCTGGGTGACCCCC	-
M9	Z324A_HUMAN.H11MO.0.C	-3	0.0154752	11.9004	0.393973	23	GGCCATGGCCCCCTCGCAGGCCGAAGCGTCAGAGGCCAGG	TATCAAACCATCCTTTGCTGCCA	+
M9	PPARG_HUMAN.H11MO.0.A	-21	0.01743	13.4037	0.433051	17	GGCCATGGCCCCCTCGCAGGCCGAAGCGTCAGAGGCCAGG	AAGTGGGGCAAAGGTCA	+
M9	MAFA_HUMAN.H11MO.0.D	-14	0.0178751	13.746	0.433051	21	GGCCATGGCCCCCTCGCAGGCCGAAGCGTCAGAGGCCAGG	CGAAGGCTGCGGGGTCAGCAC	-
M9	NR1D1_HUMAN.H11MO.0.B	-17	0.0189459	14.5694	0.437808	19	GGCCATGGCCCCCTCGCAGGCCGAAGCGTCAGAGGCCAGG	AGGGAAGTGGGTCAGAAGG	+
M9	KLF16_HUMAN.H11MO.0.D	-6	0.0189459	14.5694	0.437808	19	GGCCATGGCCCCCTCGCAGGCCGAAGCGTCAGAGGCCAGG	CCCCCCCCCCCCCGCCCCC	-
M9	WT1_HUMAN.H11MO.0.C	-3	0.0195961	15.0694	0.445972	20	GGCCATGGCCCCCTCGCAGGCCGAAGCGTCAGAGGCCAGG	CCCCCCCTCCTCCCCCGCCC	-
M9	STF1_HUMAN.H11MO.0.B	1	0.0208151	16.0068	0.466643	10	GGCCATGGCCCCCTCGCAGGCCGAAGCGTCAGAGGCCAGG	TGGCCTTGAGC	-
M9	NFIB_HUMAN.H11MO.0.D	-32	0.021784	16.7519	0.481184	8	GGCCATGGCCCCCTCGCAGGCCGAAGCGTCAGAGGCCAGG	CTGCCAGGG	-
M10	PROX1_HUMAN.H11MO.0.D	-21	3.14948e-06	0.00242195	0.00475922	17	TTGAGGCCCGGCCGCTGCTCGGGTTTTTGTGGCTGGAGGC	GGGTAAGGCGGGTTGGG	+
M10	BHE41_HUMAN.H11MO.0.D	-12	0.00015747	0.121094	0.0854998	20	TTGAGGCCCGGCCGCTGCTCGGGTTTTTGTGGCTGGAGGC	ACCGGGTCACGTGCAGAAGG	+
M10	SP2_HUMAN.H11MO.0.A	-9	0.000169742	0.130532	0.0854998	22	TTGAGGCCCGGCCGCTGCTCGGGTTTTTGTGGCTGGAGGC	GGGGGGGGGGCGGGGCCGGGGG	+
M10	SPIC_HUMAN.H11MO.0.D	-24	0.000483958	0.372164	0.182829	13	TTGAGGCCCGGCCGCTGCTCGGGTTTTTGTGGCTGGAGGC	GAGGAAGGGGAGG	+
M10	SP3_HUMAN.H11MO.0.B	-3	0.000742558	0.571027	0.219592	20	TTGAGGCCCGGCCGCTGCTCGGGTTTTTGTGGCTGGAGGC	GGGGGGGGGCGGGGCCGGGG	+
M10	PATZ1_HUMAN.H11MO.0.C	-2	0.000917575	0.705615	0.219592	22	TTGAGGCCCGGCCGCTGCTCGGGTTTTTGTGGCTGGAGGC	GGGGAGGGGGCGGGGGGGGAGG	+
M10	IRX2_HUMAN.H11MO.0.D	-18	0.00110432	0.849226	0.219592	19	TTGAGGCCCGGCCGCTGCTCGGGTTTTTGTGGCTGGAGGC	ACATGGGTGGGCATGTTGG	+
M10	ZFX_HUMAN.H11MO.1.A	-7	0.00125016	0.961371	0.219592	17	TTGAGGCCCGGCCGCTGCTCGGGTTTTTGTGGCTGGAGGC	GGGGGCGGAGGCCGGGG	+
M10	TBX15_HUMAN.H11MO.0.D	-20	0.00139364	1.07171	0.219592	19	TTGAGGCCCGGCCGCTGCTCGGGTTTTTGTGGCTGGAGGC	GGGGGGGGGGGGGTGGGGG	+
M10	KLF16_HUMAN.H11MO.0.D	-19	0.00175297	1.34804	0.219592	19	TTGAGGCCCGGCCGCTGCTCGGGTTTTTGTGGCTGGAGGC	GGGGGCGGGGGGGGGGGGG	+
M10	KLF6_HUMAN.H11MO.0.A	-5	0.00175297	1.34804	0.219592	19	TTGAGGCCCGGCCGCTGCTCGGGTTTTTGTGGCTGGAGGC	GGAAGGGCGGGGCCGGGGG	+
M10	SRBP2_HUMAN.H11MO.0.B	-26	0.00187303	1.44036	0.219592	13	TTGAGGCCCGGCCGCTGCTCGGGTTTTTGTGGCTGGAGGC	GGGTGGGGTGAGG	+
M10	EGR2_HUMAN.H11MO.0.A	-20	0.00188914	1.45275	0.219592	18	TTGAGGCCCGGCCGCTGCTCGGGTTTTTGTGGCTGGAGGC	GGGGGGGTGTGGGAGGGG	+
M10	ZN563_HUMAN.H11MO.0.C	3	0.00209382	1.61015	0.226	18	TTGAGGCCCGGCCGCTGCTCGGGTTTTTGTGGCTGGAGGC	GGGATCCTCACTGGCAGCTGC	+
M10	TFCP2_HUMAN.H11MO.0.D	-18	0.00236328	1.81736	0.238078	16	TTGAGGCCCGGCCGCTGCTCGGGTTTTTGTGGCTGGAGGC	TCTGGCCAGTTCAGGC	-
M10	HAND1_HUMAN.H11MO.0.D	-15	0.00301117	2.31559	0.246162	17	TTGAGGCCCGGCCGCTGCTCGGGTTTTTGTGGCTGGAGGC	GGGTCTGGTTTTTGTCA	+
M10	ZN341_HUMAN.H11MO.0.C	-20	0.00303923	2.33716	0.246162	20	TTGAGGCCCGGCCGCTGCTCGGGTTTTTGTGGCTGGAGGC	GGGGGGGGGGGGAGGGAAGAGC	+
M10	ZBT17_HUMAN.H11MO.0.A	-20	0.0031813	2.44642	0.246162	19	TTGAGGCCCGGCCGCTGCTCGGGTTTTTGTGGCTGGAGGC	GAGGGTGGGGGAGGGGAAG	+
M10	RREB1_HUMAN.H11MO.0.D	-13	0.00325213	2.50089	0.246162	22	TTGAGGCCCGGCCGCTGCTCGGGTTTTTGTGGCTGGAGGC	GGGGGGGGGGGTGGTTTGGGGT	+
M10	RARG_HUMAN.H11MO.2.D	0	0.00329638	2.53492	0.246162	20	TTGAGGCCCGGCCGCTGCTCGGGTTTTTGTGGCTGGAGGC	GTGACCTCTGGGTGACCCCC	-
M10	PAX5_HUMAN.H11MO.0.A	-4	0.00342093	2.6307	0.246162	21	TTGAGGCCCGGCCGCTGCTCGGGTTTTTGTGGCTGGAGGC	GCCTGGGCAGCAGAGCGTGAC	+
M10	NR1D1_HUMAN.H11MO.0.B	-20	0.00395503	3.04141	0.271658	19	TTGAGGCCCGGCCGCTGCTCGGGTTTTTGTGGCTGGAGGC	AGGGAAGTGGGTCAGAAGG	+
M10	NFIC_HUMAN.H11MO.0.A	-27	0.00442089	3.39967	0.288221	13	TTGAGGCCCGGCCGCTGCTCGGGTTTTTGTGGCTGGAGGC	CTTGGCAGGGAGCCAAG	-
M10	SP4_HUMAN.H11MO.0.A	-9	0.00468403	3.60202	0.288221	20	TTGAGGCCCGGCCGCTGCTCGGGTTTTTGTGGCTGGAGGC	GGGAAGGGGGCGGGGCCGGG	+
M10	PURA_HUMAN.H11MO.0.D	-20	0.00476836	3.66687	0.288221	17	TTGAGGCCCGGCCGCTGCTCGGGTTTTTGTGGCTGGAGGC	GGAAGGGGGGGGCAGGG	+
M10	USF2_HUMAN.H11MO.0.A	7	0.00526154	4.04613	0.305799	12	TTGAGGCCCGGCCGCTGCTCGGGTTTTTGTGGCTGGAGGC	GGGTCACGTGGCCGCGGCG	+
M10	KLF3_HUMAN.H11MO.0.B	-10	0.0056459	4.34169	0.311413	19	TTGAGGCCCGGCCGCTGCTCGGGTTTTTGTGGCTGGAGGC	GGGGAGGGGCGGGGCCGGG	+
M10	MXI1_HUMAN.H11MO.0.A	4	0.0057703	4.43736	0.311413	11	TTGAGGCCCGGCCGCTGCTCGGGTTTTTGTGGCTGGAGGC	GCACGTGGCGGCGGG	+
M10	CLOCK_HUMAN.H11MO.0.C	-15	0.00624295	4.80083	0.325303	14	TTGAGGCCCGGCCGCTGCTCGGGTTTTTGTGGCTGGAGGC	TGTTCACGTGTCTG	-
M10	VEZF1_HUMAN.H11MO.0.C	-1	0.00671653	5.16501	0.326854	22	TTGAGGCCCGGCCGCTGCTCGGGTTTTTGTGGCTGGAGGC	GGGGAGGGGGGAGGGGGAGGGG	+
M10	COT1_HUMAN.H11MO.0.C	-20	0.00692161	5.32272	0.326854	17	TTGAGGCCCGGCCGCTGCTCGGGTTTTTGTGGCTGGAGGC	GGGGTCAGAGGTCAGGG	+
M10	ZF64A_HUMAN.H11MO.0.D	-13	0.0076833	5.90846	0.343864	16	TTGAGGCCCGGCCGCTGCTCGGGTTTTTGTGGCTGGAGGC	GGGGCCCGGGAACCTG	+
M10	RARG_HUMAN.H11MO.0.B	-20	0.00773695	5.94971	0.343864	18	TTGAGGCCCGGCCGCTGCTCGGGTTTTTGTGGCTGGAGGC	AGGTCAGAGTGACCTGGG	+
M10	EGR1_HUMAN.H11MO.0.A	-22	0.00801315	6.16211	0.345964	17	TTGAGGCCCGGCCGCTGCTCGGGTTTTTGTGGCTGGAGGC	GAGGGCGTGGGCGGGGG	+
M10	NFIA_HUMAN.H11MO.0.C	-28	0.00854366	6.57007	0.352701	12	TTGAGGCCCGGCCGCTGCTCGGGTTTTTGTGGCTGGAGGC	TTGGCACGGTGCCAA	+
M10	RARA_HUMAN.H11MO.0.A	-4	0.00863598	6.64107	0.352701	20	TTGAGGCCCGGCCGCTGCTCGGGTTTTTGTGGCTGGAGGC	GGGGGATCAAGAGGTCAAGG	+
M10	HES1_HUMAN.H11MO.0.D	-14	0.00916037	7.04433	0.358565	13	TTGAGGCCCGGCCGCTGCTCGGGTTTTTGTGGCTGGAGGC	GGGCTCGTGGCGG	-
M10	TLX1_HUMAN.H11MO.0.D	-5	0.00995363	7.65434	0.358565	17	TTGAGGCCCGGCCGCTGCTCGGGTTTTTGTGGCTGGAGGC	CCTTGGCAACTTGCCAG	-
M10	KAISO_HUMAN.H11MO.0.A	-15	0.00996599	7.66385	0.358565	15	TTGAGGCCCGGCCGCTGCTCGGGTTTTTGTGGCTGGAGGC	TTCTCGCGAGATTTG	-
M10	PTF1A_HUMAN.H11MO.0.B	0	0.0102413	7.87553	0.3599	18	TTGAGGCCCGGCCGCTGCTCGGGTTTTTGTGGCTGGAGGC	GGGAAAGGGGGCAGCTGG	-
M10	THAP1_HUMAN.H11MO.0.C	-12	0.0111326	8.56095	0.373835	22	TTGAGGCCCGGCCGCTGCTCGGGTTTTTGTGGCTGGAGGC	CGCCGCCATCTTGGCTGCGGGC	+
M10	OLIG2_HUMAN.H11MO.0.B	-3	0.0117579	9.04183	0.380769	18	TTGAGGCCCGGCCGCTGCTCGGGTTTTTGTGGCTGGAGGC	CAGAAGGGAAACAGCTGG	-
M10	AIRE_HUMAN.H11MO.0.C	-18	0.0134802	10.3663	0.415717	18	TTGAGGCCCGGCCGCTGCTCGGGTTTTTGTGGCTGGAGGC	ATTGGTTTTATTGGTTAA	+
M10	RXRA_HUMAN.H11MO.0.A	-9	0.0155121	11.9288	0.459618	20	TTGAGGCCCGGCCGCTGCTCGGGTTTTTGTGGCTGGAGGC	GGGGGAGGCAGAGGTCAGAG	+
M10	HAND1_HUMAN.H11MO.1.D	-16	0.0159287	12.2492	0.462886	7	TTGAGGCCCGGCCGCTGCTCGGGTTTTTGTGGCTGGAGGC	GGCCTGG	+
M10	KAISO_HUMAN.H11MO.1.A	-15	0.0172169	13.2398	0.49088	11	TTGAGGCCCGGCCGCTGCTCGGGTTTTTGTGGCTGGAGGC	TTCTCGCGAGA	-
M11	SP2_HUMAN.H11MO.0.A	-10	1.07786e-05	0.00828874	0.0162985	22	GCCCGGGCCTGGGGGAGCGCCGGGGCCGCCGGGGGCGCGG	GGGGGGGGGGCGGGGCCGGGGG	+
M11	SP3_HUMAN.H11MO.0.B	-20	5.70125e-05	0.0438426	0.0431049	20	GCCCGGGCCTGGGGGAGCGCCGGGGCCGCCGGGGGCGCGG	GGGGGGGGGCGGGGCCGGGG	+
M11	THAP1_HUMAN.H11MO.0.C	0	0.000180422	0.138745	0.0848047	22	GCCCGGGCCTGGGGGAGCGCCGGGGCCGCCGGGGGCGCGG	GCCCGCAGCCAAGATGGCGGCG	-
M11	IRX2_HUMAN.H11MO.0.D	-6	0.000380987	0.292979	0.0922806	19	GCCCGGGCCTGGGGGAGCGCCGGGGCCGCCGGGGGCGCGG	ACATGGGTGGGCATGTTGG	+
M11	ZFX_HUMAN.H11MO.1.A	-1	0.000437172	0.336185	0.0922806	17	GCCCGGGCCTGGGGGAGCGCCGGGGCCGCCGGGGGCGCGG	CCCCGGCCTCCGCCCCC	-
M11	PATZ1_HUMAN.H11MO.0.C	2	0.000488218	0.37544	0.0922806	20	GCCCGGGCCTGGGGGAGCGCCGGGGCCGCCGGGGGCGCGG	GGGGAGGGGGCGGGGGGGGAGG	+
M11	ZN589_HUMAN.H11MO.0.D	-6	0.000816999	0.628272	0.12354	16	GCCCGGGCCTGGGGGAGCGCCGGGGCCGCCGGGGGCGCGG	CCCACGGTTACTGCCG	+
M11	KLF6_HUMAN.H11MO.0.A	-5	0.0011636	0.894806	0.146625	19	GCCCGGGCCTGGGGGAGCGCCGGGGCCGCCGGGGGCGCGG	GGAAGGGCGGGGCCGGGGG	+
M11	RXRA_HUMAN.H11MO.0.A	-1	0.00136218	1.04752	0.155756	20	GCCCGGGCCTGGGGGAGCGCCGGGGCCGCCGGGGGCGCGG	CTCTGACCTCTGCCTCCCCC	-
M11	GATA1_HUMAN.H11MO.0.A	8	0.00144207	1.10895	0.155756	11	GCCCGGGCCTGGGGGAGCGCCGGGGCCGCCGGGGGCGCGG	TCTTATCTGTCCCCGCCAG	-
M11	NR1D1_HUMAN.H11MO.0.B	-4	0.0016612	1.27746	0.167463	19	GCCCGGGCCTGGGGGAGCGCCGGGGCCGCCGGGGGCGCGG	AGGGAAGTGGGTCAGAAGG	+
M11	ZN563_HUMAN.H11MO.0.C	-20	0.00202362	1.55617	0.18689	20	GCCCGGGCCTGGGGGAGCGCCGGGGCCGCCGGGGGCGCGG	GGGATCCTCACTGGCAGCTGC	+
M11	VEZF1_HUMAN.H11MO.0.C	-3	0.00210111	1.61575	0.18689	22	GCCCGGGCCTGGGGGAGCGCCGGGGCCGCCGGGGGCGCGG	GGGGAGGGGGGAGGGGGAGGGG	+
M11	KLF3_HUMAN.H11MO.0.B	-11	0.00252042	1.9382	0.211732	19	GCCCGGGCCTGGGGGAGCGCCGGGGCCGCCGGGGGCGCGG	GGGGAGGGGCGGGGCCGGG	+
M11	MAZ_HUMAN.H11MO.0.A	-4	0.00368441	2.83331	0.272313	22	GCCCGGGCCTGGGGGAGCGCCGGGGCCGCCGGGGGCGCGG	GGGGGAGGGGGGGGGGGGGGGG	+
M11	TAL1_HUMAN.H11MO.0.A	8	0.00378183	2.90823	0.272313	11	GCCCGGGCCTGGGGGAGCGCCGGGGCCGCCGGGGGCGCGG	CCTTATCTGCCCCCCCCAG	-
M11	SP4_HUMAN.H11MO.0.A	-4	0.00450881	3.46728	0.287166	20	GCCCGGGCCTGGGGGAGCGCCGGGGCCGCCGGGGGCGCGG	GGGAAGGGGGCGGGGCCGGG	+
M11	ZN341_HUMAN.H11MO.0.C	-10	0.0046988	3.61338	0.287166	22	GCCCGGGCCTGGGGGAGCGCCGGGGCCGCCGGGGGCGCGG	GGGGGGGGGGGGAGGGAAGAGC	+
M11	USF2_HUMAN.H11MO.0.A	10	0.00492658	3.78854	0.287166	9	GCCCGGGCCTGGGGGAGCGCCGGGGCCGCCGGGGGCGCGG	GGGTCACGTGGCCGCGGCG	+
M11	MXI1_HUMAN.H11MO.0.A	-6	0.00498131	3.83063	0.287166	15	GCCCGGGCCTGGGGGAGCGCCGGGGCCGCCGGGGGCGCGG	GCACGTGGCGGCGGG	+
M11	RFX1_HUMAN.H11MO.0.B	-1	0.00562451	4.32525	0.287166	22	GCCCGGGCCTGGGGGAGCGCCGGGGCCGCCGGGGGCGCGG	CCGTCGCCATGGCAACCGGGGC	-
M11	PURA_HUMAN.H11MO.0.D	-5	0.00569727	4.3812	0.287166	17	GCCCGGGCCTGGGGGAGCGCCGGGGCCGCCGGGGGCGCGG	GGAAGGGGGGGGCAGGG	+
M11	PROX1_HUMAN.H11MO.0.D	-9	0.00610504	4.69478	0.297792	17	GCCCGGGCCTGGGGGAGCGCCGGGGCCGCCGGGGGCGCGG	GGGTAAGGCGGGTTGGG	+
M11	RARG_HUMAN.H11MO.0.B	5	0.00651093	5.00691	0.307666	13	GCCCGGGCCTGGGGGAGCGCCGGGGCCGCCGGGGGCGCGG	AGGTCAGAGTGACCTGGG	+
M11	PTF1A_HUMAN.H11MO.0.B	-3	0.00742949	5.71328	0.314863	18	GCCCGGGCCTGGGGGAGCGCCGGGGCCGCCGGGGGCGCGG	GGGAAAGGGGGCAGCTGG	-
M11	TLX1_HUMAN.H11MO.0.D	-8	0.00749613	5.76452	0.314863	17	GCCCGGGCCTGGGGGAGCGCCGGGGCCGCCGGGGGCGCGG	CTGGCAAGTTGCCAAGG	+
M11	NR1H4_HUMAN.H11MO.0.B	-21	0.00994518	7.64785	0.366788	19	GCCCGGGCCTGGGGGAGCGCCGGGGCCGCCGGGGGCGCGG	GGGGTCAATGACCCCGAGG	+
M11	GATA2_HUMAN.H11MO.0.A	8	0.010582	8.13759	0.369915	11	GCCCGGGCCTGGGGGAGCGCCGGGGCCGCCGGGGGCGCGG	CCTTATCTCCACCCCCCAG	-
M11	MAFA_HUMAN.H11MO.0.D	-10	0.0107639	8.27741	0.369915	21	GCCCGGGCCTGGGGGAGCGCCGGGGCCGCCGGGGGCGCGG	CGAAGGCTGCGGGGTCAGCAC	-
M11	SPZ1_HUMAN.H11MO.0.D	-6	0.0129115	9.92898	0.415401	16	GCCCGGGCCTGGGGGAGCGCCGGGGCCGCCGGGGGCGCGG	CCCAGGGTAACAGCCG	-
M11	THB_HUMAN.H11MO.0.C	6	0.0136172	10.4716	0.428976	11	GCCCGGGCCTGGGGGAGCGCCGGGGCCGCCGGGGGCGCGG	TGACCTGACCTGACCTC	-
M11	SRBP2_HUMAN.H11MO.0.B	-12	0.0148636	11.4301	0.458685	13	GCCCGGGCCTGGGGGAGCGCCGGGGCCGCCGGGGGCGCGG	GGGTGGGGTGAGG	+
M12	SP2_HUMAN.H11MO.0.A	-4	9.32549e-06	0.0071713	0.0141429	22	CGAGGCGCGGGGCGCGCGGCCGGCTGCTGCGCGCGGCCGG	CCCCCGGCCCCGCCCCCCCCCC	-
M12	THAP1_HUMAN.H11MO.0.C	-9	5.58428e-05	0.0429431	0.0218908	22	CGAGGCGCGGGGCGCGCGGCCGGCTGCTGCGCGCGGCCGG	CGCCGCCATCTTGGCTGCGGGC	+
M12	SP3_HUMAN.H11MO.0.B	0	6.62749e-05	0.0509654	0.0218908	20	CGAGGCGCGGGGCGCGCGGCCGGCTGCTGCGCGCGGCCGG	GGGGGGGGGCGGGGCCGGGG	+
M12	ZN563_HUMAN.H11MO.0.C	-9	0.000304878	0.234451	0.0660532	21	CGAGGCGCGGGGCGCGCGGCCGGCTGCTGCGCGCGGCCGG	GGGATCCTCACTGGCAGCTGC	+
M12	PATZ1_HUMAN.H11MO.0.C	-1	0.000459286	0.353191	0.0729699	22	CGAGGCGCGGGGCGCGCGGCCGGCTGCTGCGCGCGGCCGG	GGGGAGGGGGCGGGGGGGGAGG	+
M12	SP1_HUMAN.H11MO.0.A	-1	0.000459286	0.353191	0.0729699	22	CGAGGCGCGGGGCGCGCGGCCGGCTGCTGCGCGCGGCCGG	GGGGGGCGGGGCCGGGGGGGGG	+
M12	KLF6_HUMAN.H11MO.0.A	0	0.000481147	0.370002	0.0729699	19	CGAGGCGCGGGGCGCGCGGCCGGCTGCTGCGCGCGGCCGG	GGAAGGGCGGGGCCGGGGG	+
M12	KLF3_HUMAN.H11MO.0.B	0	0.000563599	0.433408	0.077704	19	CGAGGCGCGGGGCGCGCGGCCGGCTGCTGCGCGCGGCCGG	GGGGAGGGGCGGGGCCGGG	+
M12	ZFX_HUMAN.H11MO.1.A	-4	0.000802196	0.616889	0.101383	17	CGAGGCGCGGGGCGCGCGGCCGGCTGCTGCGCGCGGCCGG	CCCCGGCCTCCGCCCCC	-
M12	USF2_HUMAN.H11MO.0.A	-1	0.000970609	0.746398	0.113231	19	CGAGGCGCGGGGCGCGCGGCCGGCTGCTGCGCGCGGCCGG	GGGTCACGTGGCCGCGGCG	+
M12	KLF16_HUMAN.H11MO.0.D	5	0.00104767	0.805655	0.113491	14	CGAGGCGCGGGGCGCGCGGCCGGCTGCTGCGCGCGGCCGG	GGGGGCGGGGGGGGGGGGG	+
M12	ZN335_HUMAN.H11MO.0.A	1	0.00135546	1.04235	0.137045	21	CGAGGCGCGGGGCGCGCGGCCGGCTGCTGCGCGCGGCCGG	TCAGGCAGCGCCGAGGACAGCC	-
M12	ZN554_HUMAN.H11MO.0.C	2	0.00193792	1.49026	0.154685	18	CGAGGCGCGGGGCGCGCGGCCGGCTGCTGCGCGCGGCCGG	GCTGAGCCATGTGGGGTGCT	+
M12	SP4_HUMAN.H11MO.0.A	-6	0.00257819	1.98263	0.18627	20	CGAGGCGCGGGGCGCGCGGCCGGCTGCTGCGCGCGGCCGG	CCCGGCCCCGCCCCCTTCCC	-
M12	MAZ_HUMAN.H11MO.0.A	0	0.00269675	2.0738	0.18627	22	CGAGGCGCGGGGCGCGCGGCCGGCTGCTGCGCGCGGCCGG	GGGGGAGGGGGGGGGGGGGGGG	+
M12	MXI1_HUMAN.H11MO.0.A	3	0.00270209	2.07791	0.18627	12	CGAGGCGCGGGGCGCGCGGCCGGCTGCTGCGCGCGGCCGG	GCACGTGGCGGCGGG	+
M12	AP2D_HUMAN.H11MO.0.D	4	0.00344749	2.65112	0.21785	10	CGAGGCGCGGGGCGCGCGGCCGGCTGCTGCGCGCGGCCGG	CGCCCGAGGCGCGT	+
M12	VEZF1_HUMAN.H11MO.0.C	-5	0.00429691	3.30433	0.232737	22	CGAGGCGCGGGGCGCGCGGCCGGCTGCTGCGCGCGGCCGG	CCCCTCCCCCTCCCCCCTCCCC	-
M12	ZN770_HUMAN.H11MO.0.C	7	0.00429691	3.30433	0.232737	15	CGAGGCGCGGGGCGCGCGGCCGGCTGCTGCGCGCGGCCGG	GGGAGGCTGAGGCGGGAGGATC	+
M12	RFX1_HUMAN.H11MO.0.B	-1	0.0048971	3.76587	0.256098	22	CGAGGCGCGGGGCGCGCGGCCGGCTGCTGCGCGCGGCCGG	CCGTCGCCATGGCAACCGGGGC	-
M12	ARNT2_HUMAN.H11MO.0.D	-3	0.00608889	4.68236	0.300636	12	CGAGGCGCGGGGCGCGCGGCCGGCTGCTGCGCGCGGCCGG	GGCGTGGGAGGC	+
M12	PAX5_HUMAN.H11MO.0.A	2	0.00614521	4.72567	0.300636	19	CGAGGCGCGGGGCGCGCGGCCGGCTGCTGCGCGCGGCCGG	GTCACGCTCTGCTGCCCAGGC	-
M12	ZN341_HUMAN.H11MO.0.C	-1	0.00720385	5.53976	0.328274	22	CGAGGCGCGGGGCGCGCGGCCGGCTGCTGCGCGCGGCCGG	GCTCTTCCCTCCCCCCCCCCCC	-
M12	PURA_HUMAN.H11MO.0.D	-2	0.00735951	5.65946	0.328274	17	CGAGGCGCGGGGCGCGCGGCCGGCTGCTGCGCGCGGCCGG	GGAAGGGGGGGGCAGGG	+
M12	SRBP2_HUMAN.H11MO.0.B	1	0.00921871	7.08919	0.390491	12	CGAGGCGCGGGGCGCGCGGCCGGCTGCTGCGCGCGGCCGG	GGGTGGGGTGAGG	+
M12	ZN263_HUMAN.H11MO.0.A	1	0.0106998	8.22815	0.416081	19	CGAGGCGCGGGGCGCGCGGCCGGCTGCTGCGCGCGGCCGG	GGGAGGAGGGAGAGGAGGAG	+
M12	EGR1_HUMAN.H11MO.0.A	-2	0.0120569	9.27177	0.450248	17	CGAGGCGCGGGGCGCGCGGCCGGCTGCTGCGCGCGGCCGG	GAGGGCGTGGGCGGGGG	+
M12	RXRA_HUMAN.H11MO.0.A	-7	0.0121722	9.36044	0.450248	20	CGAGGCGCGGGGCGCGCGGCCGGCTGCTGCGCGCGGCCGG	CTCTGACCTCTGCCTCCCCC	-
M12	KLF15_HUMAN.H11MO.0.A	5	0.0125346	9.6391	0.452613	14	CGAGGCGCGGGGCGCGCGGCCGGCTGCTGCGCGCGGCCGG	GGGGAGGAGCAGGGGGGGG	+
M12	AP2B_HUMAN.H11MO.0.B	-11	0.0140937	10.838	0.480688	10	CGAGGCGCGGGGCGCGCGGCCGGCTGCTGCGCGCGGCCGG	GCCCCCGGGC	-
M12	ZN350_HUMAN.H11MO.1.D	-8	0.014263	10.9682	0.480688	24	CGAGGCGCGGGGCGCGCGGCCGGCTGCTGCGCGCGGCCGG	ACGGGGCGCAGGGATTTGTTGCCC	+
M13	SP2_HUMAN.H11MO.0.A	-7	1.64138e-05	0.0126222	0.0224218	22	GCCAGCTGGCGGGCGGGGCGGCCCGGCCGGGGAGGGGGAG	GGGGGGGGGGCGGGGCCGGGGG	+
M13	SP3_HUMAN.H11MO.0.B	-8	4.17138e-05	0.0320779	0.0224218	20	GCCAGCTGGCGGGCGGGGCGGCCCGGCCGGGGAGGGGGAG	GGGGGGGGGCGGGGCCGGGG	+
M13	THAP1_HUMAN.H11MO.0.C	0	5.38176e-05	0.0413857	0.0224218	22	GCCAGCTGGCGGGCGGGGCGGCCCGGCCGGGGAGGGGGAG	GCCCGCAGCCAAGATGGCGGCG	-
M13	PATZ1_HUMAN.H11MO.0.C	-13	7.46376e-05	0.0573963	0.0224218	22	GCCAGCTGGCGGGCGGGGCGGCCCGGCCGGGGAGGGGGAG	GGGGAGGGGGCGGGGGGGGAGG	+
M13	ZN563_HUMAN.H11MO.0.C	-1	9.80886e-05	0.0754302	0.0245555	21	GCCAGCTGGCGGGCGGGGCGGCCCGGCCGGGGAGGGGGAG	GCAGCTGCCAGTGAGGATCCC	-
M13	ZFX_HUMAN.H11MO.1.A	-10	0.000379681	0.291975	0.0712871	17	GCCAGCTGGCGGGCGGGGCGGCCCGGCCGGGGAGGGGGAG	GGGGGCGGAGGCCGGGG	+
M13	IRX2_HUMAN.H11MO.0.D	-10	0.00056718	0.436162	0.077871	19	GCCAGCTGGCGGGCGGGGCGGCCCGGCCGGGGAGGGGGAG	ACATGGGTGGGCATGTTGG	+
M13	ZN341_HUMAN.H11MO.0.C	-25	0.000593352	0.456288	0.077871	15	GCCAGCTGGCGGGCGGGGCGGCCCGGCCGGGGAGGGGGAG	GGGGGGGGGGGGAGGGAAGAGC	+
M13	KLF6_HUMAN.H11MO.0.A	-10	0.000664621	0.511094	0.077871	19	GCCAGCTGGCGGGCGGGGCGGCCCGGCCGGGGAGGGGGAG	GGAAGGGCGGGGCCGGGGG	+
M13	RXRA_HUMAN.H11MO.0.A	-2	0.000685654	0.527268	0.077871	20	GCCAGCTGGCGGGCGGGGCGGCCCGGCCGGGGAGGGGGAG	GGGGGAGGCAGAGGTCAGAG	+
M13	VEZF1_HUMAN.H11MO.0.C	-15	0.000736758	0.566567	0.077871	22	GCCAGCTGGCGGGCGGGGCGGCCCGGCCGGGGAGGGGGAG	GGGGAGGGGGGAGGGGGAGGGG	+
M13	SPIC_HUMAN.H11MO.0.D	-8	0.000751922	0.578228	0.077871	13	GCCAGCTGGCGGGCGGGGCGGCCCGGCCGGGGAGGGGGAG	GAGGAAGGGGAGG	+
M13	KLF3_HUMAN.H11MO.0.B	-8	0.000777652	0.598014	0.077871	19	GCCAGCTGGCGGGCGGGGCGGCCCGGCCGGGGAGGGGGAG	GGGGAGGGGCGGGGCCGGG	+
M13	PROX1_HUMAN.H11MO.0.D	-5	0.00157843	1.21382	0.119696	17	GCCAGCTGGCGGGCGGGGCGGCCCGGCCGGGGAGGGGGAG	GGGTAAGGCGGGTTGGG	+
M13	LYL1_HUMAN.H11MO.0.A	-2	0.00159378	1.22562	0.119696	14	GCCAGCTGGCGGGCGGGGCGGCCCGGCCGGGGAGGGGGAG	CAGGAAACAGCTGG	-
M13	SP4_HUMAN.H11MO.0.A	-7	0.00192982	1.48403	0.127592	20	GCCAGCTGGCGGGCGGGGCGGCCCGGCCGGGGAGGGGGAG	GGGAAGGGGGCGGGGCCGGG	+
M13	ZBT17_HUMAN.H11MO.0.A	-2	0.00193572	1.48856	0.127592	19	GCCAGCTGGCGGGCGGGGCGGCCCGGCCGGGGAGGGGGAG	GAGGGTGGGGGAGGGGAAG	+
M13	MAZ_HUMAN.H11MO.0.A	-1	0.00195376	1.50244	0.127592	22	GCCAGCTGGCGGGCGGGGCGGCCCGGCCGGGGAGGGGGAG	GGGGGAGGGGGGGGGGGGGGGG	+
M13	PTF1A_HUMAN.H11MO.0.B	-29	0.00299628	2.30414	0.180022	11	GCCAGCTGGCGGGCGGGGCGGCCCGGCCGGGGAGGGGGAG	GGGAAAGGGGGCAGCTGG	-
M13	KLF16_HUMAN.H11MO.0.D	-1	0.00345634	2.65792	0.199675	19	GCCAGCTGGCGGGCGGGGCGGCCCGGCCGGGGAGGGGGAG	GGGGGCGGGGGGGGGGGGG	+
M13	PURA_HUMAN.H11MO.0.D	-9	0.00432304	3.32442	0.231907	17	GCCAGCTGGCGGGCGGGGCGGCCCGGCCGGGGAGGGGGAG	GGAAGGGGGGGGCAGGG	+
M13	SMAD3_HUMAN.H11MO.0.B	-2	0.00466458	3.58706	0.238503	12	GCCAGCTGGCGGGCGGGGCGGCCCGGCCGGGGAGGGGGAG	CAGGTGACAGAG	-
M13	RARG_HUMAN.H11MO.2.D	-5	0.00476358	3.6632	0.238503	20	GCCAGCTGGCGGGCGGGGCGGCCCGGCCGGGGAGGGGGAG	GTGACCTCTGGGTGACCCCC	-
M13	PAX2_HUMAN.H11MO.0.D	-6	0.00499094	3.83804	0.241826	18	GCCAGCTGGCGGGCGGGGCGGCCCGGCCGGGGAGGGGGAG	TGTCACGCATGACTGAAC	-
M13	NFIC_HUMAN.H11MO.0.A	-4	0.00625475	4.8099	0.29359	17	GCCAGCTGGCGGGCGGGGCGGCCCGGCCGGGGAGGGGGAG	CTTGGCAGGGAGCCAAG	-
M13	ZN589_HUMAN.H11MO.0.D	-13	0.00674068	5.18358	0.297787	16	GCCAGCTGGCGGGCGGGGCGGCCCGGCCGGGGAGGGGGAG	CGGCAGTAACCGTGGG	-
M13	GATA1_HUMAN.H11MO.0.A	-27	0.00740055	5.69102	0.317598	13	GCCAGCTGGCGGGCGGGGCGGCCCGGCCGGGGAGGGGGAG	CTGGCGGGGACAGATAAGA	+
M13	MXI1_HUMAN.H11MO.0.A	-8	0.00835018	6.42129	0.325907	15	GCCAGCTGGCGGGCGGGGCGGCCCGGCCGGGGAGGGGGAG	GCACGTGGCGGCGGG	+
M13	TAL1_HUMAN.H11MO.0.A	-27	0.00846207	6.50733	0.325907	13	GCCAGCTGGCGGGCGGGGCGGCCCGGCCGGGGAGGGGGAG	CTGGGGGGGGCAGATAAGG	+
M13	TLX1_HUMAN.H11MO.0.D	-3	0.00896079	6.89085	0.336487	17	GCCAGCTGGCGGGCGGGGCGGCCCGGCCGGGGAGGGGGAG	CCTTGGCAACTTGCCAG	-
M13	Z324A_HUMAN.H11MO.0.C	-6	0.00949845	7.30431	0.347977	23	GCCAGCTGGCGGGCGGGGCGGCCCGGCCGGGGAGGGGGAG	TGGCAGCAAAGGATGGTTTGATA	-
M13	GATA2_HUMAN.H11MO.0.A	-27	0.0103206	7.93653	0.369094	13	GCCAGCTGGCGGGCGGGGCGGCCCGGCCGGGGAGGGGGAG	CTGGGGGGTGGAGATAAGG	+
M13	PAX8_HUMAN.H11MO.0.D	-24	0.0110709	8.51354	0.381059	14	GCCAGCTGGCGGGCGGGGCGGCCCGGCCGGGGAGGGGGAG	GTCACTGAAGCGGG	+
M13	SRBP2_HUMAN.H11MO.0.B	-10	0.0114162	8.77909	0.381059	13	GCCAGCTGGCGGGCGGGGCGGCCCGGCCGGGGAGGGGGAG	GGGTGGGGTGAGG	+
M13	ZN350_HUMAN.H11MO.1.D	0	0.0137458	10.5705	0.42937	24	GCCAGCTGGCGGGCGGGGCGGCCCGGCCGGGGAGGGGGAG	ACGGGGCGCAGGGATTTGTTGCCC	+
M13	NR1H3_HUMAN.H11MO.0.B	0	0.0142729	10.9758	0.42937	19	GCCAGCTGGCGGGCGGGGCGGCCCGGCCGGGGAGGGGGAG	CAGAGGTCACTGCAGGTCA	+
M13	THA_HUMAN.H11MO.0.C	-3	0.0145814	11.2131	0.42937	17	GCCAGCTGGCGGGCGGGGCGGCCCGGCCGGGGAGGGGGAG	GGGTCACTTCAGGTCAG	+
M13	ZN335_HUMAN.H11MO.0.A	-1	0.0147497	11.3425	0.42937	22	GCCAGCTGGCGGGCGGGGCGGCCCGGCCGGGGAGGGGGAG	TCAGGCAGCGCCGAGGACAGCC	-
M13	CLOCK_HUMAN.H11MO.0.C	-5	0.0162689	12.5108	0.42937	14	GCCAGCTGGCGGGCGGGGCGGCCCGGCCGGGGAGGGGGAG	CAGACACGTGAACA	+
M13	RFX1_HUMAN.H11MO.0.B	-2	0.0165798	12.7498	0.42937	22	GCCAGCTGGCGGGCGGGGCGGCCCGGCCGGGGAGGGGGAG	CCGTCGCCATGGCAACCGGGGC	-
M13	NR1H4_HUMAN.H11MO.0.B	-13	0.0172684	13.2794	0.436794	19	GCCAGCTGGCGGGCGGGGCGGCCCGGCCGGGGAGGGGGAG	GGGGTCAATGACCCCGAGG	+
M13	EGR1_HUMAN.H11MO.0.A	-8	0.0178599	13.7343	0.436794	17	GCCAGCTGGCGGGCGGGGCGGCCCGGCCGGGGAGGGGGAG	GAGGGCGTGGGCGGGGG	+
M13	PAX5_HUMAN.H11MO.0.A	-2	0.0180296	13.8648	0.436794	21	GCCAGCTGGCGGGCGGGGCGGCCCGGCCGGGGAGGGGGAG	GCCTGGGCAGCAGAGCGTGAC	+
M13	BHE41_HUMAN.H11MO.0.D	0	0.0194684	14.9712	0.445471	20	GCCAGCTGGCGGGCGGGGCGGCCCGGCCGGGGAGGGGGAG	ACCGGGTCACGTGCAGAAGG	+
M13	ZN263_HUMAN.H11MO.0.A	0	0.0194684	14.9712	0.445471	20	GCCAGCTGGCGGGCGGGGCGGCCCGGCCGGGGAGGGGGAG	GGGAGGAGGGAGAGGAGGAG	+
M13	NR1D1_HUMAN.H11MO.0.B	-19	0.0195741	15.0525	0.445471	19	GCCAGCTGGCGGGCGGGGCGGCCCGGCCGGGGAGGGGGAG	AGGGAAGTGGGTCAGAAGG	+
M13	BRAC_HUMAN.H11MO.0.A	-5	0.021961	16.888	0.478063	20	GCCAGCTGGCGGGCGGGGCGGCCCGGCCGGGGAGGGGGAG	TTAGCAGGGAGGTGTGAAAT	+
M13	RARA_HUMAN.H11MO.0.A	-29	0.021961	16.888	0.478063	11	GCCAGCTGGCGGGCGGGGCGGCCCGGCCGGGGAGGGGGAG	GGGGGATCAAGAGGTCAAGG	+
M14	SP2_HUMAN.H11MO.0.A	-11	1.93895e-05	0.0149105	0.0254172	22	GCGGGCGGGGGGGGCCGGCCGCGGAGCCGGGCGCCCAGGG	GGGGGGGGGGCGGGGCCGGGGG	+
M14	SP3_HUMAN.H11MO.0.B	-12	3.42996e-05	0.0263764	0.0254172	20	GCGGGCGGGGGGGGCCGGCCGCGGAGCCGGGCGCCCAGGG	GGGGGGGGGCGGGGCCGGGG	+
M14	ZFX_HUMAN.H11MO.1.A	-9	5.34931e-05	0.0411362	0.0254172	17	GCGGGCGGGGGGGGCCGGCCGCGGAGCCGGGCGCCCAGGG	GGGGGCGGAGGCCGGGG	+
M14	THAP1_HUMAN.H11MO.0.C	-13	6.7191e-05	0.0516699	0.0254172	22	GCGGGCGGGGGGGGCCGGCCGCGGAGCCGGGCGCCCAGGG	GCCCGCAGCCAAGATGGCGGCG	-
M14	PATZ1_HUMAN.H11MO.0.C	-4	0.000200756	0.154382	0.0433958	22	GCGGGCGGGGGGGGCCGGCCGCGGAGCCGGGCGCCCAGGG	GGGGAGGGGGCGGGGGGGGAGG	+
M14	ZN563_HUMAN.H11MO.0.C	-9	0.000489451	0.376388	0.079777	21	GCGGGCGGGGGGGGCCGGCCGCGGAGCCGGGCGCCCAGGG	GGGATCCTCACTGGCAGCTGC	+
M14	KLF3_HUMAN.H11MO.0.B	-12	0.000635572	0.488755	0.0874276	19	GCGGGCGGGGGGGGCCGGCCGCGGAGCCGGGCGCCCAGGG	GGGGAGGGGCGGGGCCGGG	+
M14	SP4_HUMAN.H11MO.0.A	-11	0.00088078	0.67732	0.108581	20	GCGGGCGGGGGGGGCCGGCCGCGGAGCCGGGCGCCCAGGG	GGGAAGGGGGCGGGGCCGGG	+
M14	RXRA_HUMAN.H11MO.0.A	-6	0.000948478	0.729379	0.108581	20	GCGGGCGGGGGGGGCCGGCCGCGGAGCCGGGCGCCCAGGG	GGGGGAGGCAGAGGTCAGAG	+
M14	KLF6_HUMAN.H11MO.0.A	-7	0.00158218	1.2167	0.149628	19	GCGGGCGGGGGGGGCCGGCCGCGGAGCCGGGCGCCCAGGG	GGAAGGGCGGGGCCGGGGG	+
M14	GATA1_HUMAN.H11MO.0.A	-29	0.00303445	2.33349	0.241659	11	GCGGGCGGGGGGGGCCGGCCGCGGAGCCGGGCGCCCAGGG	CTGGCGGGGACAGATAAGA	+
M14	ZN341_HUMAN.H11MO.0.C	-7	0.00332135	2.55412	0.251282	22	GCGGGCGGGGGGGGCCGGCCGCGGAGCCGGGCGCCCAGGG	GGGGGGGGGGGGAGGGAAGAGC	+
M14	IRX2_HUMAN.H11MO.0.D	-3	0.00374723	2.88162	0.25773	19	GCGGGCGGGGGGGGCCGGCCGCGGAGCCGGGCGCCCAGGG	ACATGGGTGGGCATGTTGG	+
M14	VEZF1_HUMAN.H11MO.0.C	-3	0.00402581	3.09585	0.264851	22	GCGGGCGGGGGGGGCCGGCCGCGGAGCCGGGCGCCCAGGG	GGGGAGGGGGGAGGGGGAGGGG	+
M14	MXI1_HUMAN.H11MO.0.A	4	0.00487601	3.74965	0.295121	11	GCGGGCGGGGGGGGCCGGCCGCGGAGCCGGGCGCCCAGGG	GCACGTGGCGGCGGG	+
M14	TLX1_HUMAN.H11MO.0.D	-20	0.00589084	4.53006	0.3396	17	GCGGGCGGGGGGGGCCGGCCGCGGAGCCGGGCGCCCAGGG	CCTTGGCAACTTGCCAG	-
M14	USF2_HUMAN.H11MO.0.A	10	0.00605976	4.65996	0.3396	9	GCGGGCGGGGGGGGCCGGCCGCGGAGCCGGGCGCCCAGGG	GGGTCACGTGGCCGCGGCG	+
M14	ZN589_HUMAN.H11MO.0.D	-8	0.00631547	4.85659	0.34129	16	GCGGGCGGGGGGGGCCGGCCGCGGAGCCGGGCGCCCAGGG	CGGCAGTAACCGTGGG	-
M14	PROX1_HUMAN.H11MO.0.D	-20	0.0073061	5.61839	0.363037	17	GCGGGCGGGGGGGGCCGGCCGCGGAGCCGGGCGCCCAGGG	CCCAACCCGCCTTACCC	-
M14	NR1D1_HUMAN.H11MO.0.B	-17	0.00740915	5.69764	0.363037	19	GCGGGCGGGGGGGGCCGGCCGCGGAGCCGGGCGCCCAGGG	CCTTCTGACCCACTTCCCT	-
M14	RARG_HUMAN.H11MO.2.D	-27	0.00754227	5.8	0.363037	13	GCGGGCGGGGGGGGCCGGCCGCGGAGCCGGGCGCCCAGGG	GGGGGTCACCCAGAGGTCAC	+
M14	PURA_HUMAN.H11MO.0.D	-2	0.00903002	6.94408	0.369382	17	GCGGGCGGGGGGGGCCGGCCGCGGAGCCGGGCGCCCAGGG	GGAAGGGGGGGGCAGGG	+
M14	TAL1_HUMAN.H11MO.0.A	-27	0.00903235	6.94588	0.369382	13	GCGGGCGGGGGGGGCCGGCCGCGGAGCCGGGCGCCCAGGG	CTGGGGGGGGCAGATAAGG	+
M14	RARG_HUMAN.H11MO.0.B	-2	0.00941055	7.23671	0.371183	18	GCGGGCGGGGGGGGCCGGCCGCGGAGCCGGGCGCCCAGGG	AGGTCAGAGTGACCTGGG	+
M14	GATA2_HUMAN.H11MO.0.A	-29	0.0096426	7.41516	0.371183	11	GCGGGCGGGGGGGGCCGGCCGCGGAGCCGGGCGCCCAGGG	CTGGGGGGTGGAGATAAGG	+
M14	ZN350_HUMAN.H11MO.1.D	-15	0.0113395	8.72006	0.399026	24	GCGGGCGGGGGGGGCCGGCCGCGGAGCCGGGCGCCCAGGG	GGGCAACAAATCCCTGCGCCCCGT	-
M14	MAZ_HUMAN.H11MO.0.A	0	0.0128696	9.89675	0.419505	22	GCGGGCGGGGGGGGCCGGCCGCGGAGCCGGGCGCCCAGGG	GGGGGAGGGGGGGGGGGGGGGG	+
M14	RFX1_HUMAN.H11MO.0.B	-4	0.0128696	9.89675	0.419505	22	GCGGGCGGGGGGGGCCGGCCGCGGAGCCGGGCGCCCAGGG	GCCCCGGTTGCCATGGCGACGG	+
M14	MAFA_HUMAN.H11MO.0.D	-11	0.0139669	10.7406	0.431302	21	GCGGGCGGGGGGGGCCGGCCGCGGAGCCGGGCGCCCAGGG	GTGCTGACCCCGCAGCCTTCG	+
M15	SP2_HUMAN.H11MO.0.A	-9	2.53417e-05	0.0194877	0.0273645	22	CGCGGCCCCGGGGCGCCGCCGGCGCCGGCGCGGGGTCGGC	GGGGGGGGGGCGGGGCCGGGGG	+
M15	SP3_HUMAN.H11MO.0.B	-15	3.6087e-05	0.0277509	0.0273645	20	CGCGGCCCCGGGGCGCCGCCGGCGCCGGCGCGGGGTCGGC	GGGGGGGGGCGGGGCCGGGG	+
M15	THAP1_HUMAN.H11MO.0.C	-13	7.62896e-05	0.0586667	0.0385665	22	CGCGGCCCCGGGGCGCCGCCGGCGCCGGCGCGGGGTCGGC	CGCCGCCATCTTGGCTGCGGGC	+
M15	ZFX_HUMAN.H11MO.1.A	-16	0.000238816	0.18365	0.0603641	17	CGCGGCCCCGGGGCGCCGCCGGCGCCGGCGCGGGGTCGGC	GGGGGCGGAGGCCGGGG	+
M15	KLF6_HUMAN.H11MO.0.A	-17	0.000504707	0.38812	0.0956788	19	CGCGGCCCCGGGGCGCCGCCGGCGCCGGCGCGGGGTCGGC	GGAAGGGCGGGGCCGGGGG	+
M15	PATZ1_HUMAN.H11MO.0.C	-17	0.000583871	0.448997	0.0983877	22	CGCGGCCCCGGGGCGCCGCCGGCGCCGGCGCGGGGTCGGC	GGGGAGGGGGCGGGGGGGGAGG	+
M15	ZN563_HUMAN.H11MO.0.C	-2	0.000947056	0.728286	0.141604	21	CGCGGCCCCGGGGCGCCGCCGGCGCCGGCGCGGGGTCGGC	GGGATCCTCACTGGCAGCTGC	+
M15	RXRA_HUMAN.H11MO.0.A	-21	0.00116204	0.893606	0.141604	19	CGCGGCCCCGGGGCGCCGCCGGCGCCGGCGCGGGGTCGGC	GGGGGAGGCAGAGGTCAGAG	+
M15	IRX2_HUMAN.H11MO.0.D	-17	0.00141719	1.08982	0.15352	19	CGCGGCCCCGGGGCGCCGCCGGCGCCGGCGCGGGGTCGGC	ACATGGGTGGGCATGTTGG	+
M15	GATA1_HUMAN.H11MO.0.A	-29	0.00231945	1.78366	0.208732	11	CGCGGCCCCGGGGCGCCGCCGGCGCCGGCGCGGGGTCGGC	CTGGCGGGGACAGATAAGA	+
M15	ZN341_HUMAN.H11MO.0.C	-20	0.00233976	1.79928	0.208732	20	CGCGGCCCCGGGGCGCCGCCGGCGCCGGCGCGGGGTCGGC	GGGGGGGGGGGGAGGGAAGAGC	+
M15	ZN589_HUMAN.H11MO.0.D	-5	0.00287683	2.21228	0.215808	16	CGCGGCCCCGGGGCGCCGCCGGCGCCGGCGCGGGGTCGGC	CCCACGGTTACTGCCG	+
M15	MAZ_HUMAN.H11MO.0.A	-17	0.00320261	2.46281	0.215808	22	CGCGGCCCCGGGGCGCCGCCGGCGCCGGCGCGGGGTCGGC	GGGGGAGGGGGGGGGGGGGGGG	+
M15	SP4_HUMAN.H11MO.0.A	-20	0.00321817	2.47477	0.215808	20	CGCGGCCCCGGGGCGCCGCCGGCGCCGGCGCGGGGTCGGC	GGGAAGGGGGCGGGGCCGGG	+
M15	KLF3_HUMAN.H11MO.0.B	-9	0.00326697	2.5123	0.215808	19	CGCGGCCCCGGGGCGCCGCCGGCGCCGGCGCGGGGTCGGC	GGGGAGGGGCGGGGCCGGG	+
M15	MXI1_HUMAN.H11MO.0.A	3	0.00341517	2.62626	0.215808	12	CGCGGCCCCGGGGCGCCGCCGGCGCCGGCGCGGGGTCGGC	GCACGTGGCGGCGGG	+
M15	PROX1_HUMAN.H11MO.0.D	-19	0.00371599	2.8576	0.225424	17	CGCGGCCCCGGGGCGCCGCCGGCGCCGGCGCGGGGTCGGC	GGGTAAGGCGGGTTGGG	+
M15	GATA2_HUMAN.H11MO.0.A	-28	0.00399757	3.07413	0.233179	12	CGCGGCCCCGGGGCGCCGCCGGCGCCGGCGCGGGGTCGGC	CTGGGGGGTGGAGATAAGG	+
M15	NR1D1_HUMAN.H11MO.0.B	-3	0.00456632	3.5115	0.247329	19	CGCGGCCCCGGGGCGCCGCCGGCGCCGGCGCGGGGTCGGC	AGGGAAGTGGGTCAGAAGG	+
M15	TAL1_HUMAN.H11MO.0.A	-28	0.00456632	3.5115	0.247329	12	CGCGGCCCCGGGGCGCCGCCGGCGCCGGCGCGGGGTCGGC	CTGGGGGGGGCAGATAAGG	+
M15	VEZF1_HUMAN.H11MO.0.C	-17	0.0055475	4.26603	0.280441	22	CGCGGCCCCGGGGCGCCGCCGGCGCCGGCGCGGGGTCGGC	GGGGAGGGGGGAGGGGGAGGGG	+
M15	TLX1_HUMAN.H11MO.0.D	-22	0.00609067	4.68372	0.296248	17	CGCGGCCCCGGGGCGCCGCCGGCGCCGGCGCGGGGTCGGC	CCTTGGCAACTTGCCAG	-
M15	RFX1_HUMAN.H11MO.0.B	-17	0.00625086	4.80691	0.296248	22	CGCGGCCCCGGGGCGCCGCCGGCGCCGGCGCGGGGTCGGC	GCCCCGGTTGCCATGGCGACGG	+
M15	RARG_HUMAN.H11MO.2.D	-19	0.00694005	5.33689	0.318944	20	CGCGGCCCCGGGGCGCCGCCGGCGCCGGCGCGGGGTCGGC	GGGGGTCACCCAGAGGTCAC	+
M15	RARG_HUMAN.H11MO.0.B	6	0.0073937	5.68576	0.329799	12	CGCGGCCCCGGGGCGCCGCCGGCGCCGGCGCGGGGTCGGC	AGGTCAGAGTGACCTGGG	+
M15	SPZ1_HUMAN.H11MO.0.D	-5	0.0105853	8.1401	0.445931	16	CGCGGCCCCGGGGCGCCGCCGGCGCCGGCGCGGGGTCGGC	CCCAGGGTAACAGCCG	-
M15	LYL1_HUMAN.H11MO.0.A	-8	0.0109632	8.43067	0.447024	14	CGCGGCCCCGGGGCGCCGCCGGCGCCGGCGCGGGGTCGGC	CAGGAAACAGCTGG	-
M15	MAFA_HUMAN.H11MO.0.D	0	0.0119975	9.22605	0.466542	21	CGCGGCCCCGGGGCGCCGCCGGCGCCGGCGCGGGGTCGGC	CGAAGGCTGCGGGGTCAGCAC	-
M16	PATZ1_HUMAN.H11MO.0.C	-9	4.83026e-08	3.71447e-05	7.20636e-05	22	CGCACGGCGGGGGTGGCGGGGGCGGAGGGGGCGGCGGCGG	GGGGAGGGGGCGGGGGGGGAGG	+
M16	TBX15_HUMAN.H11MO.0.D	-18	1.00056e-06	0.000769428	0.000461919	19	CGCACGGCGGGGGTGGCGGGGGCGGAGGGGGCGGCGGCGG	GGGGGGGGGGGGGTGGGGG	+
M16	KLF16_HUMAN.H11MO.0.D	-15	1.44701e-06	0.00111275	0.000461919	19	CGCACGGCGGGGGTGGCGGGGGCGGAGGGGGCGGCGGCGG	GGGGGCGGGGGGGGGGGGG	+
M16	MAZ_HUMAN.H11MO.0.A	-8	1.54807e-06	0.00119047	0.000461919	22	CGCACGGCGGGGGTGGCGGGGGCGGAGGGGGCGGCGGCGG	GGGGGAGGGGGGGGGGGGGGGG	+
M16	SP2_HUMAN.H11MO.0.A	-18	1.54807e-06	0.00119047	0.000461919	22	CGCACGGCGGGGGTGGCGGGGGCGGAGGGGGCGGCGGCGG	GGGGGGGGGGCGGGGCCGGGGG	+
M16	WT1_HUMAN.H11MO.0.C	-13	1.93963e-06	0.00149157	0.000482294	20	CGCACGGCGGGGGTGGCGGGGGCGGAGGGGGCGGCGGCGG	GGGCGGGGGAGGAGGGGGGG	+
M16	KLF15_HUMAN.H11MO.0.A	-6	3.24858e-06	0.00249816	0.000692374	19	CGCACGGCGGGGGTGGCGGGGGCGGAGGGGGCGGCGGCGG	GGGGAGGAGCAGGGGGGGG	+
M16	SP1_HUMAN.H11MO.0.A	-10	4.81849e-06	0.00370542	0.000898599	22	CGCACGGCGGGGGTGGCGGGGGCGGAGGGGGCGGCGGCGG	GGGGGGCGGGGCCGGGGGGGGG	+
M16	ZN467_HUMAN.H11MO.0.C	-9	7.1359e-06	0.0054875	0.00118291	22	CGCACGGCGGGGGTGGCGGGGGCGGAGGGGGCGGCGGCGG	GGGGAGGGGAGGGGGGGGGGGG	+
M16	ZN263_HUMAN.H11MO.0.A	-10	9.06581e-06	0.00697161	0.0013053	20	CGCACGGCGGGGGTGGCGGGGGCGGAGGGGGCGGCGGCGG	GGGAGGAGGGAGAGGAGGAG	+
M16	SP3_HUMAN.H11MO.0.B	-22	9.84592e-06	0.00757152	0.0013053	18	CGCACGGCGGGGGTGGCGGGGGCGGAGGGGGCGGCGGCGG	GGGGGGGGGCGGGGCCGGGG	+
M16	VEZF1_HUMAN.H11MO.0.C	-8	1.04989e-05	0.00807368	0.0013053	22	CGCACGGCGGGGGTGGCGGGGGCGGAGGGGGCGGCGGCGG	GGGGAGGGGGGAGGGGGAGGGG	+
M16	EGR2_HUMAN.H11MO.0.A	-9	1.72866e-05	0.0132934	0.00198387	18	CGCACGGCGGGGGTGGCGGGGGCGGAGGGGGCGGCGGCGG	GGGGGGGTGTGGGAGGGG	+
M16	EGR1_HUMAN.H11MO.0.A	-20	2.19755e-05	0.0168991	0.00219765	17	CGCACGGCGGGGGTGGCGGGGGCGGAGGGGGCGGCGGCGG	GAGGGCGTGGGCGGGGG	+
M16	SP4_HUMAN.H11MO.0.A	-21	2.20956e-05	0.0169915	0.00219765	19	CGCACGGCGGGGGTGGCGGGGGCGGAGGGGGCGGCGGCGG	GGGAAGGGGGCGGGGCCGGG	+
M16	KLF3_HUMAN.H11MO.0.B	-22	5.8311e-05	0.0448412	0.00528694	18	CGCACGGCGGGGGTGGCGGGGGCGGAGGGGGCGGCGGCGG	GGGGAGGGGCGGGGCCGGG	+
M16	EGR2_HUMAN.H11MO.1.A	-21	6.02432e-05	0.0463271	0.00528694	16	CGCACGGCGGGGGTGGCGGGGGCGGAGGGGGCGGCGGCGG	GGGGCGTGGGCGGGGG	+
M16	ZN770_HUMAN.H11MO.0.C	-10	7.06957e-05	0.054365	0.00585957	22	CGCACGGCGGGGGTGGCGGGGGCGGAGGGGGCGGCGGCGG	GGGAGGCTGAGGCGGGAGGATC	+
M16	ZN341_HUMAN.H11MO.0.C	-9	8.71817e-05	0.0670427	0.00684569	22	CGCACGGCGGGGGTGGCGGGGGCGGAGGGGGCGGCGGCGG	GGGGGGGGGGGGAGGGAAGAGC	+
M16	KLF6_HUMAN.H11MO.0.A	-18	9.21223e-05	0.070842	0.00687195	19	CGCACGGCGGGGGTGGCGGGGGCGGAGGGGGCGGCGGCGG	GGAAGGGCGGGGCCGGGGG	+
M16	SP4_HUMAN.H11MO.1.A	-23	9.88985e-05	0.0760529	0.00702612	16	CGCACGGCGGGGGTGGCGGGGGCGGAGGGGGCGGCGGCGG	GGAGGGGGCGGGGCCG	+
M16	TAF1_HUMAN.H11MO.0.A	-9	0.000126138	0.0970003	0.008554	16	CGCACGGCGGGGGTGGCGGGGGCGGAGGGGGCGGCGGCGG	AAGATGGCGGCGGCGG	+
M16	PROX1_HUMAN.H11MO.0.D	-23	0.000132188	0.101652	0.00857448	17	CGCACGGCGGGGGTGGCGGGGGCGGAGGGGGCGGCGGCGG	GGGTAAGGCGGGTTGGG	+
M16	THAP1_HUMAN.H11MO.0.C	-14	0.000150932	0.116067	0.00938243	22	CGCACGGCGGGGGTGGCGGGGGCGGAGGGGGCGGCGGCGG	GCCCGCAGCCAAGATGGCGGCG	-
M16	TBX1_HUMAN.H11MO.0.D	-18	0.000157514	0.121128	0.00939991	20	CGCACGGCGGGGGTGGCGGGGGCGGAGGGGGCGGCGGCGG	GGGTGGGCAGGGGTGGGCGG	+
M16	ZBT17_HUMAN.H11MO.0.A	-2	0.00017947	0.138012	0.0102983	19	CGCACGGCGGGGGTGGCGGGGGCGGAGGGGGCGGCGGCGG	GAGGGTGGGGGAGGGGAAG	+
M16	PURA_HUMAN.H11MO.0.D	-17	0.000194496	0.149567	0.0107471	17	CGCACGGCGGGGGTGGCGGGGGCGGAGGGGGCGGCGGCGG	GGAAGGGGGGGGCAGGG	+
M16	ZFX_HUMAN.H11MO.1.A	-20	0.000226501	0.174179	0.0120686	17	CGCACGGCGGGGGTGGCGGGGGCGGAGGGGGCGGCGGCGG	GGGGGCGGAGGCCGGGG	+
M16	SP1_HUMAN.H11MO.1.A	-25	0.000370931	0.285246	0.0190827	14	CGCACGGCGGGGGTGGCGGGGGCGGAGGGGGCGGCGGCGG	GGGGGGCGGGGCCG	+
M16	ZN320_HUMAN.H11MO.0.C	-8	0.00042024	0.323165	0.0208988	20	CGCACGGCGGGGGTGGCGGGGGCGGAGGGGGCGGCGGCGG	GTGGGACCAGGGGGCCAGTG	+
M16	ZN281_HUMAN.H11MO.0.A	-4	0.000469327	0.360912	0.022587	15	CGCACGGCGGGGGTGGCGGGGGCGGAGGGGGCGGCGGCGG	GGGTGGGGGAGGGGA	+
M16	ZN148_HUMAN.H11MO.0.D	-3	0.00050695	0.389845	0.0236353	15	CGCACGGCGGGGGTGGCGGGGGCGGAGGGGGCGGCGGCGG	GGGGTGGGGGAGGGG	+
M16	KLF9_HUMAN.H11MO.0.C	-23	0.000547418	0.420964	0.0247486	15	CGCACGGCGGGGGTGGCGGGGGCGGAGGGGGCGGCGGCGG	GGAGGGGGCGTGGCC	+
M16	EGR4_HUMAN.H11MO.0.D	-8	0.000642718	0.49425	0.0282025	11	CGCACGGCGGGGGTGGCGGGGGCGGAGGGGGCGGCGGCGG	GGCGGCAGGGC	+
M16	PLAG1_HUMAN.H11MO.0.D	-14	0.000734378	0.564737	0.0313038	17	CGCACGGCGGGGGTGGCGGGGGCGGAGGGGGCGGCGGCGG	GGGGGCATCAGGAGGGG	+
M16	ZN219_HUMAN.H11MO.0.D	-5	0.00099963	0.768716	0.0414269	12	CGCACGGCGGGGGTGGCGGGGGCGGAGGGGGCGGCGGCGG	GAGGGGGGCGGA	+
M16	KLF13_HUMAN.H11MO.0.D	-24	0.00116819	0.898339	0.047104	11	CGCACGGCGGGGGTGGCGGGGGCGGAGGGGGCGGCGGCGG	AGGGGGGCGTG	+
M16	Z324A_HUMAN.H11MO.0.C	-13	0.00163526	1.25751	0.0642019	23	CGCACGGCGGGGGTGGCGGGGGCGGAGGGGGCGGCGGCGG	TGGCAGCAAAGGATGGTTTGATA	-
M16	ZN740_HUMAN.H11MO.0.D	-24	0.00200019	1.53815	0.0746031	14	CGCACGGCGGGGGTGGCGGGGGCGGAGGGGGCGGCGGCGG	GGGGGGGGGGTGGG	+
M16	ZIC1_HUMAN.H11MO.0.B	-27	0.002233	1.71718	0.0812552	9	CGCACGGCGGGGGTGGCGGGGGCGGAGGGGGCGGCGGCGG	GGGGTGGTC	+
M16	SP2_HUMAN.H11MO.1.B	-25	0.00235627	1.81197	0.0836991	12	CGCACGGCGGGGGTGGCGGGGGCGGAGGGGGCGGCGGCGG	AGGGGGCGGGGC	+
M16	ARNT2_HUMAN.H11MO.0.D	-5	0.00254229	1.95502	0.0882068	12	CGCACGGCGGGGGTGGCGGGGGCGGAGGGGGCGGCGGCGG	GGCGTGGGAGGC	+
M16	KLF1_HUMAN.H11MO.0.A	-27	0.00287145	2.20815	0.0973631	13	CGCACGGCGGGGGTGGCGGGGGCGGAGGGGGCGGCGGCGG	GGGGCGGGGCCGGG	+
M16	ZSC22_HUMAN.H11MO.0.C	-3	0.00302574	2.32679	0.100315	16	CGCACGGCGGGGGTGGCGGGGGCGGAGGGGGCGGCGGCGG	GGTCTGAGGGAGGAGG	+
M16	RXRA_HUMAN.H11MO.0.A	-16	0.00310359	2.38666	0.100659	20	CGCACGGCGGGGGTGGCGGGGGCGGAGGGGGCGGCGGCGG	GGGGGAGGCAGAGGTCAGAG	+
M16	SRBP2_HUMAN.H11MO.0.B	-23	0.00345639	2.65796	0.109716	13	CGCACGGCGGGGGTGGCGGGGGCGGAGGGGGCGGCGGCGG	GGGTGGGGTGAGG	+
M16	KLF5_HUMAN.H11MO.0.A	-16	0.00355382	2.73288	0.110458	14	CGCACGGCGGGGGTGGCGGGGGCGGAGGGGGCGGCGGCGG	AGGGTGGGGCTGGG	+
M16	CTCFL_HUMAN.H11MO.0.A	-19	0.00399801	3.07447	0.121729	17	CGCACGGCGGGGGTGGCGGGGGCGGAGGGGGCGGCGGCGG	GCCGCCAGGGGGCGCCG	+
M16	RREB1_HUMAN.H11MO.0.D	-20	0.00427199	3.28516	0.127469	20	CGCACGGCGGGGGTGGCGGGGGCGGAGGGGGCGGCGGCGG	GGGGGGGGGGGTGGTTTGGGGT	+
M16	E2F7_HUMAN.H11MO.0.B	-27	0.00494263	3.80088	0.144588	13	CGCACGGCGGGGGTGGCGGGGGCGGAGGGGGCGGCGGCGG	GGGGCGGGAAAGG	+
M16	ZN335_HUMAN.H11MO.0.A	-14	0.00534386	4.10943	0.153055	22	CGCACGGCGGGGGTGGCGGGGGCGGAGGGGGCGGCGGCGG	TCAGGCAGCGCCGAGGACAGCC	-
M16	ZIC4_HUMAN.H11MO.0.D	-1	0.00543724	4.18123	0.153055	15	CGCACGGCGGGGGTGGCGGGGGCGGAGGGGGCGGCGGCGG	GCACAGCGGGGGGTC	+
M16	SALL4_HUMAN.H11MO.0.B	-25	0.00587427	4.51731	0.162295	10	CGCACGGCGGGGGTGGCGGGGGCGGAGGGGGCGGCGGCGG	GGAGGGTGGG	+
M16	TBX3_HUMAN.H11MO.0.C	-26	0.00671813	5.16624	0.182235	11	CGCACGGCGGGGGTGGCGGGGGCGGAGGGGGCGGCGGCGG	GGAGGTGGGAA	+
M16	WT1_HUMAN.H11MO.1.B	-5	0.00780178	5.99957	0.20785	11	CGCACGGCGGGGGTGGCGGGGGCGGAGGGGGCGGCGGCGG	GTGGGAGGAGG	+
M16	E2F1_HUMAN.H11MO.0.A	-25	0.00810827	6.23526	0.210928	14	CGCACGGCGGGGGTGGCGGGGGCGGAGGGGGCGGCGGCGG	GGGGGGCGGGAAAG	+
M16	VEZF1_HUMAN.H11MO.1.C	-25	0.00820006	6.30585	0.210928	12	CGCACGGCGGGGGTGGCGGGGGCGGAGGGGGCGGCGGCGG	AGAGGGAGGGGG	+
M16	SMAD3_HUMAN.H11MO.0.B	-27	0.00879798	6.76564	0.222472	12	CGCACGGCGGGGGTGGCGGGGGCGGAGGGGGCGGCGGCGG	CAGGTGACAGAG	-
M16	E2F4_HUMAN.H11MO.0.A	-26	0.00922387	7.09316	0.229354	13	CGCACGGCGGGGGTGGCGGGGGCGGAGGGGGCGGCGGCGG	GGGGGCGGGAAAT	+
M16	KLF14_HUMAN.H11MO.0.D	-24	0.00987027	7.59024	0.241404	13	CGCACGGCGGGGGTGGCGGGGGCGGAGGGGGCGGCGGCGG	AGGGGGGCGTGGC	+
M16	NR0B1_HUMAN.H11MO.0.D	-6	0.0102523	7.88401	0.246703	10	CGCACGGCGGGGGTGGCGGGGGCGGAGGGGGCGGCGGCGG	GCGTGGGAGA	+
M16	E2F6_HUMAN.H11MO.0.A	-27	0.0105586	8.11955	0.250041	13	CGCACGGCGGGGGTGGCGGGGGCGGAGGGGGCGGCGGCGG	GGGGCGGGAAGGG	+
M16	ZN350_HUMAN.H11MO.1.D	-8	0.0111366	8.56408	0.259609	24	CGCACGGCGGGGGTGGCGGGGGCGGAGGGGGCGGCGGCGG	ACGGGGCGCAGGGATTTGTTGCCC	+
M16	TFDP1_HUMAN.H11MO.0.C	-25	0.0128504	9.88198	0.294951	14	CGCACGGCGGGGGTGGCGGGGGCGGAGGGGGCGGCGGCGG	GGGGGGCGGGAAAA	+
M16	NR1H4_HUMAN.H11MO.0.B	-9	0.0133789	10.2884	0.302428	19	CGCACGGCGGGGGTGGCGGGGGCGGAGGGGGCGGCGGCGG	GGGGTCAATGACCCCGAGG	+
M16	MAZ_HUMAN.H11MO.1.A	-26	0.0139687	10.7419	0.311048	11	CGCACGGCGGGGGTGGCGGGGGCGGAGGGGGCGGCGGCGG	GAGGGAGGGGG	+
M16	ZN563_HUMAN.H11MO.0.C	-17	0.0146127	11.2372	0.31603	21	CGCACGGCGGGGGTGGCGGGGGCGGAGGGGGCGGCGGCGG	GGGATCCTCACTGGCAGCTGC	+
M16	GABPA_HUMAN.H11MO.0.A	-2	0.0146161	11.2398	0.31603	14	CGCACGGCGGGGGTGGCGGGGGCGGAGGGGGCGGCGGCGG	GGAACCGGAAGTGG	+
M16	ZF64A_HUMAN.H11MO.0.D	-3	0.0149914	11.5284	0.319513	16	CGCACGGCGGGGGTGGCGGGGGCGGAGGGGGCGGCGGCGG	GGGGCCCGGGAACCTG	+
M16	NR1D1_HUMAN.H11MO.0.B	-19	0.0158227	12.1677	0.325889	19	CGCACGGCGGGGGTGGCGGGGGCGGAGGGGGCGGCGGCGG	AGGGAAGTGGGTCAGAAGG	+
M16	SPZ1_HUMAN.H11MO.0.D	-7	0.015924	12.2456	0.325889	16	CGCACGGCGGGGGTGGCGGGGGCGGAGGGGGCGGCGGCGG	CGGCTGTTACCCTGGG	+
M16	MBD2_HUMAN.H11MO.0.B	-26	0.0160948	12.3769	0.325889	11	CGCACGGCGGGGGTGGCGGGGGCGGAGGGGGCGGCGGCGG	GGGGCCGGAGG	+
M16	ZBT7A_HUMAN.H11MO.0.A	-25	0.0161643	12.4303	0.325889	9	CGCACGGCGGGGGTGGCGGGGGCGGAGGGGGCGGCGGCGG	GGGGGTCTC	+
M16	COT1_HUMAN.H11MO.0.C	-19	0.0164097	12.6191	0.326426	17	CGCACGGCGGGGGTGGCGGGGGCGGAGGGGGCGGCGGCGG	GGGGTCAGAGGTCAGGG	+
M16	SPIC_HUMAN.H11MO.0.D	-21	0.0167734	12.8988	0.329271	13	CGCACGGCGGGGGTGGCGGGGGCGGAGGGGGCGGCGGCGG	GAGGAAGGGGAGG	+
M16	ZN263_HUMAN.H11MO.1.A	-5	0.0185152	14.2382	0.358742	11	CGCACGGCGGGGGTGGCGGGGGCGGAGGGGGCGGCGGCGG	GAGGGAGGAGG	+
M16	PAX5_HUMAN.H11MO.0.A	-14	0.021128	16.2474	0.396579	21	CGCACGGCGGGGGTGGCGGGGGCGGAGGGGGCGGCGGCGG	GCCTGGGCAGCAGAGCGTGAC	+
M16	RFX1_HUMAN.H11MO.0.B	-15	0.0211933	16.2976	0.396579	22	CGCACGGCGGGGGTGGCGGGGGCGGAGGGGGCGGCGGCGG	GCCCCGGTTGCCATGGCGACGG	+
M16	KLF12_HUMAN.H11MO.0.C	-26	0.0212654	16.3531	0.396579	11	CGCACGGCGGGGGTGGCGGGGGCGGAGGGGGCGGCGGCGG	AGGGGCGGGGC	+
M16	ELF2_HUMAN.H11MO.0.C	-3	0.0216953	16.6837	0.3996	13	CGCACGGCGGGGGTGGCGGGGGCGGAGGGGGCGGCGGCGG	AACCCGGAAGTGG	+
M16	RARA_HUMAN.H11MO.0.A	-17	0.0239114	18.3879	0.435048	20	CGCACGGCGGGGGTGGCGGGGGCGGAGGGGGCGGCGGCGG	GGGGGATCAAGAGGTCAAGG	+
M16	IRX2_HUMAN.H11MO.0.D	-3	0.0244907	18.8333	0.440218	19	CGCACGGCGGGGGTGGCGGGGGCGGAGGGGGCGGCGGCGG	ACATGGGTGGGCATGTTGG	+
M16	CTCF_HUMAN.H11MO.0.A	-17	0.025837	19.8687	0.452651	19	CGCACGGCGGGGGTGGCGGGGGCGGAGGGGGCGGCGGCGG	TGGCCACCAGGGGGCGCCA	+
M16	CENPB_HUMAN.H11MO.0.D	-5	0.0259497	19.9553	0.452651	17	CGCACGGCGGGGGTGGCGGGGGCGGAGGGGGCGGCGGCGG	TTCGTACGATGCGGGTT	+
M16	FLI1_HUMAN.H11MO.0.A	-4	0.0260926	20.0652	0.452651	18	CGCACGGCGGGGGTGGCGGGGGCGGAGGGGGCGGCGGCGG	GGAGGAAGGAAGGAGGGA	+
M16	ZBTB4_HUMAN.H11MO.1.D	-4	0.0264031	20.304	0.452773	15	CGCACGGCGGGGGTGGCGGGGGCGGAGGGGGCGGCGGCGG	CAATAGCGGTGGTGG	+
M16	GLIS3_HUMAN.H11MO.0.D	-23	0.0270274	20.7841	0.457844	10	CGCACGGCGGGGGTGGCGGGGGCGGAGGGGGCGGCGGCGG	GTGGGGGGTA	+
M16	MLXPL_HUMAN.H11MO.0.D	-4	0.0287346	22.0969	0.47633	19	CGCACGGCGGGGGTGGCGGGGGCGGAGGGGGCGGCGGCGG	CCACGGCGGTGTCACATGC	-
M16	ELK4_HUMAN.H11MO.0.A	-4	0.0294619	22.6562	0.481652	12	CGCACGGCGGGGGTGGCGGGGGCGGAGGGGGCGGCGGCGG	GACCGGAAGTGG	+
M16	TBX21_HUMAN.H11MO.0.A	-24	0.0297013	22.8403	0.481652	13	CGCACGGCGGGGGTGGCGGGGGCGGAGGGGGCGGCGGCGG	GTGGAGGTGTGAA	+
M17	SP2_HUMAN.H11MO.0.A	0	4.50851e-05	0.0346705	0.0685385	22	GGGCCGGGCCCGCGCTCGCGGGCGGCGCGGAGCGGGGGCG	GGGGGGGGGGCGGGGCCGGGGG	+
M17	THAP1_HUMAN.H11MO.0.C	-7	0.000128306	0.0986674	0.0859451	22	GGGCCGGGCCCGCGCTCGCGGGCGGCGCGGAGCGGGGGCG	CGCCGCCATCTTGGCTGCGGGC	+
M17	SP3_HUMAN.H11MO.0.B	0	0.000226141	0.173903	0.0859451	20	GGGCCGGGCCCGCGCTCGCGGGCGGCGCGGAGCGGGGGCG	GGGGGGGGGCGGGGCCGGGG	+
M17	ZFX_HUMAN.H11MO.1.A	-7	0.000604618	0.464951	0.15319	17	GGGCCGGGCCCGCGCTCGCGGGCGGCGCGGAGCGGGGGCG	CCCCGGCCTCCGCCCCC	-
M17	PATZ1_HUMAN.H11MO.0.C	1	0.00109613	0.842926	0.207533	21	GGGCCGGGCCCGCGCTCGCGGGCGGCGCGGAGCGGGGGCG	GGGGAGGGGGCGGGGGGGGAGG	+
M17	RXRA_HUMAN.H11MO.0.A	-1	0.00122865	0.944831	0.207533	20	GGGCCGGGCCCGCGCTCGCGGGCGGCGCGGAGCGGGGGCG	GGGGGAGGCAGAGGTCAGAG	+
M17	IRX2_HUMAN.H11MO.0.D	-2	0.00143204	1.10124	0.209302	19	GGGCCGGGCCCGCGCTCGCGGGCGGCGCGGAGCGGGGGCG	ACATGGGTGGGCATGTTGG	+
M17	TFCP2_HUMAN.H11MO.0.D	2	0.00196965	1.51466	0.209302	14	GGGCCGGGCCCGCGCTCGCGGGCGGCGCGGAGCGGGGGCG	TCTGGCCAGTTCAGGC	-
M17	KLF6_HUMAN.H11MO.0.A	-1	0.00207261	1.59383	0.209302	19	GGGCCGGGCCCGCGCTCGCGGGCGGCGCGGAGCGGGGGCG	GGAAGGGCGGGGCCGGGGG	+
M17	ZN341_HUMAN.H11MO.0.C	-25	0.00216987	1.66863	0.209302	15	GGGCCGGGCCCGCGCTCGCGGGCGGCGCGGAGCGGGGGCG	GGGGGGGGGGGGAGGGAAGAGC	+
M17	Z324A_HUMAN.H11MO.0.C	-1	0.00219866	1.69077	0.209302	23	GGGCCGGGCCCGCGCTCGCGGGCGGCGCGGAGCGGGGGCG	TATCAAACCATCCTTTGCTGCCA	+
M17	ZN350_HUMAN.H11MO.1.D	0	0.00220288	1.69402	0.209302	24	GGGCCGGGCCCGCGCTCGCGGGCGGCGCGGAGCGGGGGCG	ACGGGGCGCAGGGATTTGTTGCCC	+
M17	PROX1_HUMAN.H11MO.0.D	-5	0.00406424	3.1254	0.326086	17	GGGCCGGGCCCGCGCTCGCGGGCGGCGCGGAGCGGGGGCG	GGGTAAGGCGGGTTGGG	+
M17	SP4_HUMAN.H11MO.0.A	0	0.00407554	3.13409	0.326086	20	GGGCCGGGCCCGCGCTCGCGGGCGGCGCGGAGCGGGGGCG	GGGAAGGGGGCGGGGCCGGG	+
M17	ZN563_HUMAN.H11MO.0.C	-17	0.00539017	4.14504	0.385984	21	GGGCCGGGCCCGCGCTCGCGGGCGGCGCGGAGCGGGGGCG	GGGATCCTCACTGGCAGCTGC	+
M17	VEZF1_HUMAN.H11MO.0.C	-19	0.00573743	4.41208	0.385984	21	GGGCCGGGCCCGCGCTCGCGGGCGGCGCGGAGCGGGGGCG	GGGGAGGGGGGAGGGGGAGGGG	+
M17	ZN589_HUMAN.H11MO.0.D	-6	0.00588871	4.52842	0.385984	16	GGGCCGGGCCCGCGCTCGCGGGCGGCGCGGAGCGGGGGCG	CGGCAGTAACCGTGGG	-
M17	MAF_HUMAN.H11MO.0.A	0	0.00597168	4.59222	0.385984	19	GGGCCGGGCCCGCGCTCGCGGGCGGCGCGGAGCGGGGGCG	TTGCTGAGTCAGCAGATTC	-
M17	PURA_HUMAN.H11MO.0.D	-20	0.00631382	4.85533	0.385984	17	GGGCCGGGCCCGCGCTCGCGGGCGGCGCGGAGCGGGGGCG	GGAAGGGGGGGGCAGGG	+
M17	KLF3_HUMAN.H11MO.0.B	0	0.00683774	5.25822	0.392281	19	GGGCCGGGCCCGCGCTCGCGGGCGGCGCGGAGCGGGGGCG	GGGGAGGGGCGGGGCCGGG	+
M17	PAX5_HUMAN.H11MO.0.A	-2	0.00696722	5.3578	0.392281	21	GGGCCGGGCCCGCGCTCGCGGGCGGCGCGGAGCGGGGGCG	GCCTGGGCAGCAGAGCGTGAC	+
M17	GATA1_HUMAN.H11MO.0.A	-27	0.00953784	7.3346	0.453108	13	GGGCCGGGCCCGCGCTCGCGGGCGGCGCGGAGCGGGGGCG	CTGGCGGGGACAGATAAGA	+
M17	TAL1_HUMAN.H11MO.0.A	7	0.00953784	7.3346	0.453108	12	GGGCCGGGCCCGCGCTCGCGGGCGGCGCGGAGCGGGGGCG	CCTTATCTGCCCCCCCCAG	-
M17	MAZ_HUMAN.H11MO.0.A	-17	0.0106046	8.15497	0.474153	22	GGGCCGGGCCCGCGCTCGCGGGCGGCGCGGAGCGGGGGCG	GGGGGAGGGGGGGGGGGGGGGG	+
M17	PTF1A_HUMAN.H11MO.0.B	-29	0.0114435	8.80002	0.493108	11	GGGCCGGGCCCGCGCTCGCGGGCGGCGCGGAGCGGGGGCG	GGGAAAGGGGGCAGCTGG	-
M17	BHE41_HUMAN.H11MO.0.D	-16	0.0123534	9.49975	0.493108	20	GGGCCGGGCCCGCGCTCGCGGGCGGCGCGGAGCGGGGGCG	ACCGGGTCACGTGCAGAAGG	+
M17	ZN335_HUMAN.H11MO.0.A	-17	0.0126837	9.75377	0.493108	22	GGGCCGGGCCCGCGCTCGCGGGCGGCGCGGAGCGGGGGCG	TCAGGCAGCGCCGAGGACAGCC	-
M17	NR1D1_HUMAN.H11MO.0.B	-10	0.0131953	10.1472	0.493108	19	GGGCCGGGCCCGCGCTCGCGGGCGGCGCGGAGCGGGGGCG	AGGGAAGTGGGTCAGAAGG	+
M17	TLX1_HUMAN.H11MO.0.D	-16	0.0136591	10.5038	0.493108	17	GGGCCGGGCCCGCGCTCGCGGGCGGCGCGGAGCGGGGGCG	CTGGCAAGTTGCCAAGG	+
M17	RARG_HUMAN.H11MO.0.B	-7	0.0139618	10.7366	0.493108	18	GGGCCGGGCCCGCGCTCGCGGGCGGCGCGGAGCGGGGGCG	CCCAGGTCACTCTGACCT	-
M17	SPIC_HUMAN.H11MO.0.D	-27	0.0139812	10.7516	0.493108	13	GGGCCGGGCCCGCGCTCGCGGGCGGCGCGGAGCGGGGGCG	GAGGAAGGGGAGG	+
M18	SP2_HUMAN.H11MO.0.A	-3	2.16398e-05	0.016641	0.0201252	22	GGGCGGGGGCGGACGCGGCCCAGGCCCGGGCGCGGGGCGG	GGGGGGGGGGCGGGGCCGGGGG	+
M18	SP3_HUMAN.H11MO.0.B	-10	4.86077e-05	0.0373793	0.0201252	20	GGGCGGGGGCGGACGCGGCCCAGGCCCGGGCGCGGGGCGG	GGGGGGGGGCGGGGCCGGGG	+
M18	THAP1_HUMAN.H11MO.0.C	-17	5.31156e-05	0.0408459	0.0201252	22	GGGCGGGGGCGGACGCGGCCCAGGCCCGGGCGCGGGGCGG	GCCCGCAGCCAAGATGGCGGCG	-
M18	ZFX_HUMAN.H11MO.1.A	-7	0.000244822	0.188268	0.0530066	17	GGGCGGGGGCGGACGCGGCCCAGGCCCGGGCGCGGGGCGG	GGGGGCGGAGGCCGGGG	+
M18	RXRA_HUMAN.H11MO.0.A	-4	0.000579478	0.445618	0.0955036	20	GGGCGGGGGCGGACGCGGCCCAGGCCCGGGCGCGGGGCGG	GGGGGAGGCAGAGGTCAGAG	+
M18	PATZ1_HUMAN.H11MO.0.C	-14	0.000630146	0.484582	0.0955036	22	GGGCGGGGGCGGACGCGGCCCAGGCCCGGGCGCGGGGCGG	GGGGAGGGGGCGGGGGGGGAGG	+
M18	KLF6_HUMAN.H11MO.0.A	-12	0.00102714	0.789869	0.129013	19	GGGCGGGGGCGGACGCGGCCCAGGCCCGGGCGCGGGGCGG	CCCCCGGCCCCGCCCTTCC	-
M18	GATA1_HUMAN.H11MO.0.A	-29	0.00102714	0.789869	0.129013	11	GGGCGGGGGCGGACGCGGCCCAGGCCCGGGCGCGGGGCGG	CTGGCGGGGACAGATAAGA	+
M18	KLF3_HUMAN.H11MO.0.B	-6	0.00119174	0.91645	0.129013	19	GGGCGGGGGCGGACGCGGCCCAGGCCCGGGCGCGGGGCGG	GGGGAGGGGCGGGGCCGGG	+
M18	MXI1_HUMAN.H11MO.0.A	-25	0.00153673	1.18174	0.145564	15	GGGCGGGGGCGGACGCGGCCCAGGCCCGGGCGCGGGGCGG	GCACGTGGCGGCGGG	+
M18	PROX1_HUMAN.H11MO.0.D	-9	0.00190437	1.46446	0.168211	17	GGGCGGGGGCGGACGCGGCCCAGGCCCGGGCGCGGGGCGG	CCCAACCCGCCTTACCC	-
M18	ZN341_HUMAN.H11MO.0.C	-21	0.00199778	1.53629	0.168211	19	GGGCGGGGGCGGACGCGGCCCAGGCCCGGGCGCGGGGCGG	GGGGGGGGGGGGAGGGAAGAGC	+
M18	ZN563_HUMAN.H11MO.0.C	-10	0.00236628	1.81967	0.188752	21	GGGCGGGGGCGGACGCGGCCCAGGCCCGGGCGCGGGGCGG	GGGATCCTCACTGGCAGCTGC	+
M18	NR1D1_HUMAN.H11MO.0.B	-21	0.00263586	2.02698	0.199742	19	GGGCGGGGGCGGACGCGGCCCAGGCCCGGGCGCGGGGCGG	AGGGAAGTGGGTCAGAAGG	+
M18	IRX2_HUMAN.H11MO.0.D	-10	0.00282755	2.17439	0.199806	19	GGGCGGGGGCGGACGCGGCCCAGGCCCGGGCGCGGGGCGG	CCAACATGCCCACCCATGT	-
M18	GATA2_HUMAN.H11MO.0.A	-29	0.0030322	2.33176	0.199806	11	GGGCGGGGGCGGACGCGGCCCAGGCCCGGGCGCGGGGCGG	CTGGGGGGTGGAGATAAGG	+
M18	TAL1_HUMAN.H11MO.0.A	-29	0.0030322	2.33176	0.199806	11	GGGCGGGGGCGGACGCGGCCCAGGCCCGGGCGCGGGGCGG	CTGGGGGGGGCAGATAAGG	+
M18	SP4_HUMAN.H11MO.0.A	-9	0.00364374	2.80204	0.203886	20	GGGCGGGGGCGGACGCGGCCCAGGCCCGGGCGCGGGGCGG	GGGAAGGGGGCGGGGCCGGG	+
M18	EGR1_HUMAN.H11MO.0.A	-12	0.0040358	3.10353	0.203886	17	GGGCGGGGGCGGACGCGGCCCAGGCCCGGGCGCGGGGCGG	CCCCCGCCCACGCCCTC	-
M18	TLX1_HUMAN.H11MO.0.D	-13	0.00501853	3.85925	0.245354	17	GGGCGGGGGCGGACGCGGCCCAGGCCCGGGCGCGGGGCGG	CCTTGGCAACTTGCCAG	-
M18	NR1H4_HUMAN.H11MO.0.B	-14	0.00599236	4.60812	0.275209	19	GGGCGGGGGCGGACGCGGCCCAGGCCCGGGCGCGGGGCGG	GGGGTCAATGACCCCGAGG	+
M18	RFX1_HUMAN.H11MO.0.B	-12	0.00623522	4.79488	0.277116	22	GGGCGGGGGCGGACGCGGCCCAGGCCCGGGCGCGGGGCGG	CCGTCGCCATGGCAACCGGGGC	-
M18	PTF1A_HUMAN.H11MO.0.B	-22	0.00658242	5.06188	0.277116	18	GGGCGGGGGCGGACGCGGCCCAGGCCCGGGCGCGGGGCGG	GGGAAAGGGGGCAGCTGG	-
M18	USF2_HUMAN.H11MO.0.A	-7	0.0073058	5.61816	0.299257	19	GGGCGGGGGCGGACGCGGCCCAGGCCCGGGCGCGGGGCGG	GGGTCACGTGGCCGCGGCG	+
M18	CLOCK_HUMAN.H11MO.0.C	-22	0.009271	7.1294	0.369761	14	GGGCGGGGGCGGACGCGGCCCAGGCCCGGGCGCGGGGCGG	TGTTCACGTGTCTG	-
M18	LYL1_HUMAN.H11MO.0.A	-26	0.0100151	7.70164	0.383791	14	GGGCGGGGGCGGACGCGGCCCAGGCCCGGGCGCGGGGCGG	CAGGAAACAGCTGG	-
M18	VEZF1_HUMAN.H11MO.0.C	-17	0.0106757	8.20963	0.392074	22	GGGCGGGGGCGGACGCGGCCCAGGCCCGGGCGCGGGGCGG	GGGGAGGGGGGAGGGGGAGGGG	+
M18	ZN263_HUMAN.H11MO.0.A	7	0.0108652	8.35537	0.392074	13	GGGCGGGGGCGGACGCGGCCCAGGCCCGGGCGCGGGGCGG	GGGAGGAGGGAGAGGAGGAG	+
M18	PURA_HUMAN.H11MO.0.D	-7	0.0116053	8.92446	0.40904	17	GGGCGGGGGCGGACGCGGCCCAGGCCCGGGCGCGGGGCGG	GGAAGGGGGGGGCAGGG	+
M18	BRAC_HUMAN.H11MO.0.A	-20	0.013879	10.673	0.469977	20	GGGCGGGGGCGGACGCGGCCCAGGCCCGGGCGCGGGGCGG	TTAGCAGGGAGGTGTGAAAT	+
M18	ZN350_HUMAN.H11MO.1.D	-3	0.0140727	10.8219	0.469977	24	GGGCGGGGGCGGACGCGGCCCAGGCCCGGGCGCGGGGCGG	ACGGGGCGCAGGGATTTGTTGCCC	+
M18	PAX5_HUMAN.H11MO.0.A	-17	0.0145757	11.2087	0.470013	21	GGGCGGGGGCGGACGCGGCCCAGGCCCGGGCGCGGGGCGG	GCCTGGGCAGCAGAGCGTGAC	+
M18	ZN589_HUMAN.H11MO.0.D	-9	0.0155978	11.9947	0.484537	16	GGGCGGGGGCGGACGCGGCCCAGGCCCGGGCGCGGGGCGG	CGGCAGTAACCGTGGG	-
M18	MAFA_HUMAN.H11MO.0.D	-18	0.0163833	12.5988	0.484537	21	GGGCGGGGGCGGACGCGGCCCAGGCCCGGGCGCGGGGCGG	CGAAGGCTGCGGGGTCAGCAC	-
M18	ZEP2_HUMAN.H11MO.0.D	-6	0.0169607	13.0428	0.484537	14	GGGCGGGGGCGGACGCGGCCCAGGCCCGGGCGCGGGGCGG	GGGGTTTCCCTACC	-
M18	MAZ_HUMAN.H11MO.0.A	7	0.0179034	13.7677	0.484537	15	GGGCGGGGGCGGACGCGGCCCAGGCCCGGGCGCGGGGCGG	GGGGGAGGGGGGGGGGGGGGGG	+
M19	SP2_HUMAN.H11MO.0.A	-5	2.18438e-05	0.0167979	0.0177137	22	CCCCGCCCCGGACCGCGGCTACCGGGGCGCCCGCGGGGAG	GGGGGGGGGGCGGGGCCGGGGG	+
M19	PATZ1_HUMAN.H11MO.0.C	-8	3.99695e-05	0.0307366	0.0177137	22	CCCCGCCCCGGACCGCGGCTACCGGGGCGCCCGCGGGGAG	GGGGAGGGGGCGGGGGGGGAGG	+
M19	THAP1_HUMAN.H11MO.0.C	-10	4.35109e-05	0.0334598	0.0177137	22	CCCCGCCCCGGACCGCGGCTACCGGGGCGCCCGCGGGGAG	GCCCGCAGCCAAGATGGCGGCG	-
M19	SP3_HUMAN.H11MO.0.B	-19	6.29158e-05	0.0483823	0.0177137	20	CCCCGCCCCGGACCGCGGCTACCGGGGCGCCCGCGGGGAG	GGGGGGGGGCGGGGCCGGGG	+
M19	ZFX_HUMAN.H11MO.1.A	-22	7.08304e-05	0.0544686	0.0177137	17	CCCCGCCCCGGACCGCGGCTACCGGGGCGCCCGCGGGGAG	GGGGGCGGAGGCCGGGG	+
M19	RFX1_HUMAN.H11MO.0.B	-6	0.000279053	0.214592	0.0418723	22	CCCCGCCCCGGACCGCGGCTACCGGGGCGCCCGCGGGGAG	CCGTCGCCATGGCAACCGGGGC	-
M19	ZN563_HUMAN.H11MO.0.C	-11	0.00040845	0.314098	0.0550661	21	CCCCGCCCCGGACCGCGGCTACCGGGGCGCCCGCGGGGAG	GCAGCTGCCAGTGAGGATCCC	-
M19	PROX1_HUMAN.H11MO.0.D	-10	0.000543089	0.417635	0.0626855	17	CCCCGCCCCGGACCGCGGCTACCGGGGCGCCCGCGGGGAG	GGGTAAGGCGGGTTGGG	+
M19	KLF3_HUMAN.H11MO.0.B	-13	0.00120867	0.929471	0.122275	19	CCCCGCCCCGGACCGCGGCTACCGGGGCGCCCGCGGGGAG	GGGGAGGGGCGGGGCCGGG	+
M19	VEZF1_HUMAN.H11MO.0.C	-16	0.00122233	0.939973	0.122275	22	CCCCGCCCCGGACCGCGGCTACCGGGGCGCCCGCGGGGAG	GGGGAGGGGGGAGGGGGAGGGG	+
M19	KLF6_HUMAN.H11MO.0.A	-20	0.00130589	1.00423	0.122469	19	CCCCGCCCCGGACCGCGGCTACCGGGGCGCCCGCGGGGAG	GGAAGGGCGGGGCCGGGGG	+
M19	MAFA_HUMAN.H11MO.0.D	-15	0.00180846	1.39071	0.139479	21	CCCCGCCCCGGACCGCGGCTACCGGGGCGCCCGCGGGGAG	CGAAGGCTGCGGGGTCAGCAC	-
M19	ZN589_HUMAN.H11MO.0.D	-20	0.00183141	1.40836	0.139479	16	CCCCGCCCCGGACCGCGGCTACCGGGGCGCCCGCGGGGAG	CCCACGGTTACTGCCG	+
M19	LYL1_HUMAN.H11MO.0.A	-14	0.00184862	1.42159	0.139479	14	CCCCGCCCCGGACCGCGGCTACCGGGGCGCCCGCGGGGAG	CAGGAAACAGCTGG	-
M19	ZN341_HUMAN.H11MO.0.C	-6	0.00185909	1.42964	0.139479	22	CCCCGCCCCGGACCGCGGCTACCGGGGCGCCCGCGGGGAG	GGGGGGGGGGGGAGGGAAGAGC	+
M19	SP4_HUMAN.H11MO.0.A	-17	0.00201006	1.54574	0.143625	20	CCCCGCCCCGGACCGCGGCTACCGGGGCGCCCGCGGGGAG	GGGAAGGGGGCGGGGCCGGG	+
M19	NR1D1_HUMAN.H11MO.0.B	-15	0.00277307	2.13249	0.189138	19	CCCCGCCCCGGACCGCGGCTACCGGGGCGCCCGCGGGGAG	AGGGAAGTGGGTCAGAAGG	+
M19	PURA_HUMAN.H11MO.0.D	-9	0.00306861	2.35976	0.19728	17	CCCCGCCCCGGACCGCGGCTACCGGGGCGCCCGCGGGGAG	GGAAGGGGGGGGCAGGG	+
M19	EGR1_HUMAN.H11MO.0.A	-22	0.00331636	2.55028	0.19728	17	CCCCGCCCCGGACCGCGGCTACCGGGGCGCCCGCGGGGAG	GAGGGCGTGGGCGGGGG	+
M19	RXRA_HUMAN.H11MO.0.A	-12	0.00331803	2.55156	0.19728	20	CCCCGCCCCGGACCGCGGCTACCGGGGCGCCCGCGGGGAG	CTCTGACCTCTGCCTCCCCC	-
M19	ZN554_HUMAN.H11MO.0.C	-11	0.00409233	3.147	0.223767	20	CCCCGCCCCGGACCGCGGCTACCGGGGCGCCCGCGGGGAG	GCTGAGCCATGTGGGGTGCT	+
M19	ZBT7B_HUMAN.H11MO.0.D	-4	0.00579147	4.45364	0.271568	21	CCCCGCCCCGGACCGCGGCTACCGGGGCGCCCGCGGGGAG	CGCCGTTGCCATGGCAACGGG	+
M19	TAF1_HUMAN.H11MO.0.A	-20	0.00826669	6.35708	0.335906	16	CCCCGCCCCGGACCGCGGCTACCGGGGCGCCCGCGGGGAG	AAGATGGCGGCGGCGG	+
M19	ZN350_HUMAN.H11MO.1.D	-6	0.00846706	6.51117	0.335906	24	CCCCGCCCCGGACCGCGGCTACCGGGGCGCCCGCGGGGAG	ACGGGGCGCAGGGATTTGTTGCCC	+
M19	IRX2_HUMAN.H11MO.0.D	-3	0.00857868	6.59701	0.335906	19	CCCCGCCCCGGACCGCGGCTACCGGGGCGCCCGCGGGGAG	CCAACATGCCCACCCATGT	-
M19	TLX1_HUMAN.H11MO.0.D	-6	0.00875867	6.73542	0.335906	17	CCCCGCCCCGGACCGCGGCTACCGGGGCGCCCGCGGGGAG	CTGGCAAGTTGCCAAGG	+
M19	GATA1_HUMAN.H11MO.0.A	-29	0.0091783	7.05811	0.335906	11	CCCCGCCCCGGACCGCGGCTACCGGGGCGCCCGCGGGGAG	CTGGCGGGGACAGATAAGA	+
M19	MXI1_HUMAN.H11MO.0.A	-10	0.00961402	7.39318	0.33774	15	CCCCGCCCCGGACCGCGGCTACCGGGGCGCCCGCGGGGAG	GCACGTGGCGGCGGG	+
M19	SMAD3_HUMAN.H11MO.0.B	-14	0.00967856	7.44281	0.33774	12	CCCCGCCCCGGACCGCGGCTACCGGGGCGCCCGCGGGGAG	CAGGTGACAGAG	-
M19	OSR2_HUMAN.H11MO.0.C	-20	0.0111184	8.55008	0.358106	16	CCCCGCCCCGGACCGCGGCTACCGGGGCGCCCGCGGGGAG	GCTGCTGCTTCTGCTG	+
M19	TAL1_HUMAN.H11MO.0.A	-29	0.0112168	8.62573	0.358106	11	CCCCGCCCCGGACCGCGGCTACCGGGGCGCCCGCGGGGAG	CTGGGGGGGGCAGATAAGG	+
M19	USF2_HUMAN.H11MO.0.A	-31	0.0112168	8.62573	0.358106	9	CCCCGCCCCGGACCGCGGCTACCGGGGCGCCCGCGGGGAG	CGCCGCGGCCACGTGACCC	-
M19	SPZ1_HUMAN.H11MO.0.D	-20	0.0119602	9.19739	0.366981	16	CCCCGCCCCGGACCGCGGCTACCGGGGCGCCCGCGGGGAG	CCCAGGGTAACAGCCG	-
M19	RFX5_HUMAN.H11MO.0.A	-1	0.0126977	9.76451	0.373113	20	CCCCGCCCCGGACCGCGGCTACCGGGGCGCCCGCGGGGAG	GTCAGCTGTTGCTAGGCAGA	+
M19	ZF64A_HUMAN.H11MO.0.D	-8	0.0128599	9.8893	0.373113	16	CCCCGCCCCGGACCGCGGCTACCGGGGCGCCCGCGGGGAG	GGGGCCCGGGAACCTG	+
M19	MAZ_HUMAN.H11MO.0.A	-7	0.0129302	9.94331	0.373113	22	CCCCGCCCCGGACCGCGGCTACCGGGGCGCCCGCGGGGAG	GGGGGAGGGGGGGGGGGGGGGG	+
M19	NR1H4_HUMAN.H11MO.0.B	-12	0.014584	11.2151	0.405248	19	CCCCGCCCCGGACCGCGGCTACCGGGGCGCCCGCGGGGAG	CCTCGGGGTCATTGACCCC	-
M19	ZN667_HUMAN.H11MO.0.C	-14	0.0155595	11.9652	0.423943	19	CCCCGCCCCGGACCGCGGCTACCGGGGCGCCCGCGGGGAG	GTGGCCTTAAAAGCTCAGC	+
M19	TBX2_HUMAN.H11MO.0.D	-6	0.0160356	12.3314	0.423943	25	CCCCGCCCCGGACCGCGGCTACCGGGGCGCCCGCGGGGAG	TGCCATCAGAGGTGTGAAAAGCGAC	+
M19	KLF15_HUMAN.H11MO.0.A	-8	0.0165944	12.7611	0.423943	19	CCCCGCCCCGGACCGCGGCTACCGGGGCGCCCGCGGGGAG	GGGGAGGAGCAGGGGGGGG	+
M19	NR1H3_HUMAN.H11MO.0.B	-12	0.0165944	12.7611	0.423943	19	CCCCGCCCCGGACCGCGGCTACCGGGGCGCCCGCGGGGAG	CAGAGGTCACTGCAGGTCA	+
M19	PTF1A_HUMAN.H11MO.0.B	-13	0.0166694	12.8188	0.423943	18	CCCCGCCCCGGACCGCGGCTACCGGGGCGCCCGCGGGGAG	GGGAAAGGGGGCAGCTGG	-
M19	TAL1_HUMAN.H11MO.1.A	-14	0.0188433	14.4905	0.449891	15	CCCCGCCCCGGACCGCGGCTACCGGGGCGCCCGCGGGGAG	CAGGAAGCAGATGTG	+
M19	ZN335_HUMAN.H11MO.0.A	-15	0.019591	15.0654	0.449891	22	CCCCGCCCCGGACCGCGGCTACCGGGGCGCCCGCGGGGAG	GGCTGTCCTCGGCGCTGCCTGA	+
M19	BHE41_HUMAN.H11MO.0.D	-20	0.0209355	16.0994	0.458604	20	CCCCGCCCCGGACCGCGGCTACCGGGGCGCCCGCGGGGAG	ACCGGGTCACGTGCAGAAGG	+
M19	PAX5_HUMAN.H11MO.0.A	-16	0.0228878	17.6007	0.48371	21	CCCCGCCCCGGACCGCGGCTACCGGGGCGCCCGCGGGGAG	GTCACGCTCTGCTGCCCAGGC	-
M19	RARA_HUMAN.H11MO.0.A	-12	0.0236452	18.1831	0.486026	20	CCCCGCCCCGGACCGCGGCTACCGGGGCGCCCGCGGGGAG	CCTTGACCTCTTGATCCCCC	-
M19	ZN322_HUMAN.H11MO.0.B	-1	0.0236452	18.1831	0.486026	20	CCCCGCCCCGGACCGCGGCTACCGGGGCGCCCGCGGGGAG	CCAGGCTCTGTACCAGGCTC	-
M21	ZN449_HUMAN.H11MO.0.C	1	0.000203768	0.156698	0.313395	10	GGCTGGGCTGTGCGGCGCATTCTTTTAAAAATCAGGCGAG	TGGTTGGGCTT	+
M21	ZN331_HUMAN.H11MO.0.C	0	0.000560999	0.431408	0.431408	20	GGCTGGGCTGTGCGGCGCATTCTTTTAAAAATCAGGCGAG	GGCTGGGCTCAGCTGGGTGG	+
M22	SP2_HUMAN.H11MO.0.A	0	4.57241e-06	0.00351619	0.00695099	22	GCCCCGGGGGCGCGGCGGGCGCGGCCCCGCCCGCGGGGGC	GGGGGGGGGGCGGGGCCGGGGG	+
M22	SP3_HUMAN.H11MO.0.B	-1	2.91616e-05	0.0224253	0.0221658	20	GCCCCGGGGGCGCGGCGGGCGCGGCCCCGCCCGCGGGGGC	GGGGGGGGGCGGGGCCGGGG	+
M22	PATZ1_HUMAN.H11MO.0.C	-5	0.000101516	0.0780661	0.0514418	22	GCCCCGGGGGCGCGGCGGGCGCGGCCCCGCCCGCGGGGGC	GGGGAGGGGGCGGGGGGGGAGG	+
M22	ZFX_HUMAN.H11MO.1.A	-7	0.000350807	0.26977	0.0702869	17	GCCCCGGGGGCGCGGCGGGCGCGGCCCCGCCCGCGGGGGC	GGGGGCGGAGGCCGGGG	+
M22	THAP1_HUMAN.H11MO.0.C	-10	0.000364644	0.280411	0.0702869	22	GCCCCGGGGGCGCGGCGGGCGCGGCCCCGCCCGCGGGGGC	CGCCGCCATCTTGGCTGCGGGC	+
M22	ZN563_HUMAN.H11MO.0.C	-8	0.000387211	0.297765	0.0702869	21	GCCCCGGGGGCGCGGCGGGCGCGGCCCCGCCCGCGGGGGC	GCAGCTGCCAGTGAGGATCCC	-
M22	PROX1_HUMAN.H11MO.0.D	-7	0.000416117	0.319994	0.0702869	17	GCCCCGGGGGCGCGGCGGGCGCGGCCCCGCCCGCGGGGGC	GGGTAAGGCGGGTTGGG	+
M22	KLF3_HUMAN.H11MO.0.B	-10	0.00113319	0.871424	0.143557	19	GCCCCGGGGGCGCGGCGGGCGCGGCCCCGCCCGCGGGGGC	GGGGAGGGGCGGGGCCGGG	+
M22	GATA1_HUMAN.H11MO.0.A	-29	0.00113319	0.871424	0.143557	11	GCCCCGGGGGCGCGGCGGGCGCGGCCCCGCCCGCGGGGGC	CTGGCGGGGACAGATAAGA	+
M22	IRX2_HUMAN.H11MO.0.D	-4	0.00152219	1.17057	0.165289	19	GCCCCGGGGGCGCGGCGGGCGCGGCCCCGCCCGCGGGGGC	ACATGGGTGGGCATGTTGG	+
M22	KLF6_HUMAN.H11MO.0.A	-8	0.00152219	1.17057	0.165289	19	GCCCCGGGGGCGCGGCGGGCGCGGCCCCGCCCGCGGGGGC	GGAAGGGCGGGGCCGGGGG	+
M22	ZN341_HUMAN.H11MO.0.C	-8	0.00192345	1.47913	0.182752	22	GCCCCGGGGGCGCGGCGGGCGCGGCCCCGCCCGCGGGGGC	GGGGGGGGGGGGAGGGAAGAGC	+
M22	RXRA_HUMAN.H11MO.0.A	-3	0.00305693	2.35078	0.273362	20	GCCCCGGGGGCGCGGCGGGCGCGGCCCCGCCCGCGGGGGC	GGGGGAGGCAGAGGTCAGAG	+
M22	TAL1_HUMAN.H11MO.0.A	-29	0.00382759	2.94341	0.296764	11	GCCCCGGGGGCGCGGCGGGCGCGGCCCCGCCCGCGGGGGC	CTGGGGGGGGCAGATAAGG	+
M22	SP4_HUMAN.H11MO.0.A	0	0.00399867	3.07498	0.296764	20	GCCCCGGGGGCGCGGCGGGCGCGGCCCCGCCCGCGGGGGC	GGGAAGGGGGCGGGGCCGGG	+
M22	USF2_HUMAN.H11MO.0.A	9	0.00409948	3.1525	0.296764	10	GCCCCGGGGGCGCGGCGGGCGCGGCCCCGCCCGCGGGGGC	GGGTCACGTGGCCGCGGCG	+
M22	VEZF1_HUMAN.H11MO.0.C	-8	0.00641938	4.9365	0.375337	22	GCCCCGGGGGCGCGGCGGGCGCGGCCCCGCCCGCGGGGGC	GGGGAGGGGGGAGGGGGAGGGG	+
M22	ZN589_HUMAN.H11MO.0.D	-1	0.00725714	5.58074	0.384816	16	GCCCCGGGGGCGCGGCGGGCGCGGCCCCGCCCGCGGGGGC	CCCACGGTTACTGCCG	+
M22	MXI1_HUMAN.H11MO.0.A	7	0.00761715	5.85759	0.384816	8	GCCCCGGGGGCGCGGCGGGCGCGGCCCCGCCCGCGGGGGC	GCACGTGGCGGCGGG	+
M22	PAX8_HUMAN.H11MO.0.D	-9	0.00784718	6.03448	0.384816	14	GCCCCGGGGGCGCGGCGGGCGCGGCCCCGCCCGCGGGGGC	GTCACTGAAGCGGG	+
M22	PURA_HUMAN.H11MO.0.D	-7	0.0089868	6.91085	0.42693	17	GCCCCGGGGGCGCGGCGGGCGCGGCCCCGCCCGCGGGGGC	GGAAGGGGGGGGCAGGG	+
M22	MAZ_HUMAN.H11MO.0.A	-2	0.00977097	7.51388	0.450117	22	GCCCCGGGGGCGCGGCGGGCGCGGCCCCGCCCGCGGGGGC	GGGGGAGGGGGGGGGGGGGGGG	+
M22	GATA2_HUMAN.H11MO.0.A	-29	0.0103584	7.96563	0.463144	11	GCCCCGGGGGCGCGGCGGGCGCGGCCCCGCCCGCGGGGGC	CTGGGGGGTGGAGATAAGG	+
M23	SP2_HUMAN.H11MO.0.A	-1	5.92562e-06	0.0045568	0.00891287	22	CGGGCCGGGGCCGCCTCGACCGGGTGGGTGCGGGGGAGAG	CCCCCGGCCCCGCCCCCCCCCC	-
M23	THAP1_HUMAN.H11MO.0.C	-11	4.12314e-05	0.0317069	0.0310085	22	CGGGCCGGGGCCGCCTCGACCGGGTGGGTGCGGGGGAGAG	CGCCGCCATCTTGGCTGCGGGC	+
M23	SP3_HUMAN.H11MO.0.B	-2	7.71517e-05	0.0593297	0.0316382	20	CGGGCCGGGGCCGCCTCGACCGGGTGGGTGCGGGGGAGAG	CCCCGGCCCCGCCCCCCCCC	-
M23	SP4_HUMAN.H11MO.0.A	-3	8.41374e-05	0.0647016	0.0316382	20	CGGGCCGGGGCCGCCTCGACCGGGTGGGTGCGGGGGAGAG	CCCGGCCCCGCCCCCTTCCC	-
M23	PAX5_HUMAN.H11MO.0.A	-12	0.00017086	0.131392	0.0513991	21	CGGGCCGGGGCCGCCTCGACCGGGTGGGTGCGGGGGAGAG	GTCACGCTCTGCTGCCCAGGC	-
M23	ZFX_HUMAN.H11MO.1.A	-7	0.000261115	0.200797	0.0654582	17	CGGGCCGGGGCCGCCTCGACCGGGTGGGTGCGGGGGAGAG	CCCCGGCCTCCGCCCCC	-
M23	TAF1_HUMAN.H11MO.0.A	-1	0.00049219	0.378494	0.081674	16	CGGGCCGGGGCCGCCTCGACCGGGTGGGTGCGGGGGAGAG	CCGCCGCCGCCATCTT	-
M23	KLF6_HUMAN.H11MO.0.A	-17	0.000543001	0.417567	0.081674	19	CGGGCCGGGGCCGCCTCGACCGGGTGGGTGCGGGGGAGAG	GGAAGGGCGGGGCCGGGGG	+
M23	PATZ1_HUMAN.H11MO.0.C	-1	0.000691973	0.532128	0.0946194	22	CGGGCCGGGGCCGCCTCGACCGGGTGGGTGCGGGGGAGAG	CCTCCCCCCCCGCCCCCTCCCC	-
M23	EGR1_HUMAN.H11MO.0.A	-19	0.00120341	0.925419	0.131774	17	CGGGCCGGGGCCGCCTCGACCGGGTGGGTGCGGGGGAGAG	GAGGGCGTGGGCGGGGG	+
M23	MAZ_HUMAN.H11MO.0.A	-19	0.00122652	0.943192	0.131774	21	CGGGCCGGGGCCGCCTCGACCGGGTGGGTGCGGGGGAGAG	GGGGGAGGGGGGGGGGGGGGGG	+
M23	EGR2_HUMAN.H11MO.1.A	-20	0.00190739	1.46678	0.168762	16	CGGGCCGGGGCCGCCTCGACCGGGTGGGTGCGGGGGAGAG	GGGGCGTGGGCGGGGG	+
M23	KLF3_HUMAN.H11MO.0.B	-3	0.00218257	1.6784	0.172782	19	CGGGCCGGGGCCGCCTCGACCGGGTGGGTGCGGGGGAGAG	CCCGGCCCCGCCCCTCCCC	-
M23	ZFX_HUMAN.H11MO.0.A	-8	0.00280439	2.15658	0.195231	10	CGGGCCGGGGCCGCCTCGACCGGGTGGGTGCGGGGGAGAG	CGGGGCCTGG	-
M23	KLF16_HUMAN.H11MO.0.D	-19	0.0029265	2.25048	0.195231	19	CGGGCCGGGGCCGCCTCGACCGGGTGGGTGCGGGGGAGAG	GGGGGCGGGGGGGGGGGGG	+
M23	ZBT17_HUMAN.H11MO.0.A	-19	0.0029265	2.25048	0.195231	19	CGGGCCGGGGCCGCCTCGACCGGGTGGGTGCGGGGGAGAG	GAGGGTGGGGGAGGGGAAG	+
M23	ZN563_HUMAN.H11MO.1.C	-5	0.00319271	2.4552	0.195231	12	CGGGCCGGGGCCGCCTCGACCGGGTGGGTGCGGGGGAGAG	CTGTGCTGCCTG	-
M23	VEZF1_HUMAN.H11MO.0.C	-19	0.00341346	2.62495	0.195231	21	CGGGCCGGGGCCGCCTCGACCGGGTGGGTGCGGGGGAGAG	GGGGAGGGGGGAGGGGGAGGGG	+
M23	EGR2_HUMAN.H11MO.0.A	-17	0.00349677	2.68901	0.195231	18	CGGGCCGGGGCCGCCTCGACCGGGTGGGTGCGGGGGAGAG	GGGGGGGTGTGGGAGGGG	+
M23	ZN563_HUMAN.H11MO.0.C	-19	0.00358044	2.75336	0.195231	21	CGGGCCGGGGCCGCCTCGACCGGGTGGGTGCGGGGGAGAG	GCAGCTGCCAGTGAGGATCCC	-
M23	PTF1A_HUMAN.H11MO.0.B	-3	0.00376359	2.8942	0.195231	18	CGGGCCGGGGCCGCCTCGACCGGGTGGGTGCGGGGGAGAG	CCAGCTGCCCCCTTTCCC	+
M23	MXI1_HUMAN.H11MO.0.A	-19	0.00378025	2.90701	0.195231	15	CGGGCCGGGGCCGCCTCGACCGGGTGGGTGCGGGGGAGAG	GCACGTGGCGGCGGG	+
M23	RFX1_HUMAN.H11MO.0.B	-6	0.00389391	2.99441	0.195231	22	CGGGCCGGGGCCGCCTCGACCGGGTGGGTGCGGGGGAGAG	GCCCCGGTTGCCATGGCGACGG	+
M23	HEN1_HUMAN.H11MO.0.C	0	0.00568816	4.3742	0.262138	20	CGGGCCGGGGCCGCCTCGACCGGGTGGGTGCGGGGGAGAG	TGGGGAGCAGCTGCGTCCCT	+
M23	PROX1_HUMAN.H11MO.0.D	-16	0.00604976	4.65227	0.262138	17	CGGGCCGGGGCCGCCTCGACCGGGTGGGTGCGGGGGAGAG	GGGTAAGGCGGGTTGGG	+
M23	WT1_HUMAN.H11MO.0.C	-21	0.00608402	4.67861	0.262138	19	CGGGCCGGGGCCGCCTCGACCGGGTGGGTGCGGGGGAGAG	GGGCGGGGGAGGAGGGGGGG	+
M23	MAFA_HUMAN.H11MO.0.D	-1	0.00609978	4.69073	0.262138	21	CGGGCCGGGGCCGCCTCGACCGGGTGGGTGCGGGGGAGAG	GTGCTGACCCCGCAGCCTTCG	+
M23	ZN554_HUMAN.H11MO.0.C	0	0.00650538	5.00264	0.271803	20	CGGGCCGGGGCCGCCTCGACCGGGTGGGTGCGGGGGAGAG	AGCACCCCACATGGCTCAGC	-
M23	BHE41_HUMAN.H11MO.0.D	-13	0.00793777	6.10414	0.306138	20	CGGGCCGGGGCCGCCTCGACCGGGTGGGTGCGGGGGAGAG	GCCTCTGCACGTGACCCGGT	-
M23	SMAD3_HUMAN.H11MO.0.B	-20	0.00854806	6.57345	0.321433	12	CGGGCCGGGGCCGCCTCGACCGGGTGGGTGCGGGGGAGAG	CAGGTGACAGAG	-
M23	ZN341_HUMAN.H11MO.0.C	-10	0.010093	7.76155	0.359509	22	CGGGCCGGGGCCGCCTCGACCGGGTGGGTGCGGGGGAGAG	GCTCTTCCCTCCCCCCCCCCCC	-
M23	TFCP2_HUMAN.H11MO.0.D	-19	0.0102777	7.90352	0.359509	16	CGGGCCGGGGCCGCCTCGACCGGGTGGGTGCGGGGGAGAG	TCTGGCCAGTTCAGGC	-
M23	E2F7_HUMAN.H11MO.0.B	-4	0.0110079	8.46504	0.369121	13	CGGGCCGGGGCCGCCTCGACCGGGTGGGTGCGGGGGAGAG	CCTTTCCCGCCCC	-
M23	OSR2_HUMAN.H11MO.0.C	-6	0.0110433	8.49228	0.369121	16	CGGGCCGGGGCCGCCTCGACCGGGTGGGTGCGGGGGAGAG	GCTGCTGCTTCTGCTG	+
M23	ZN263_HUMAN.H11MO.0.A	-20	0.0117184	9.01141	0.383171	20	CGGGCCGGGGCCGCCTCGACCGGGTGGGTGCGGGGGAGAG	GGGAGGAGGGAGAGGAGGAG	+
M23	NR1H4_HUMAN.H11MO.0.B	-4	0.0133117	10.2367	0.426009	19	CGGGCCGGGGCCGCCTCGACCGGGTGGGTGCGGGGGAGAG	CCTCGGGGTCATTGACCCC	-
M23	KLF1_HUMAN.H11MO.0.A	-20	0.0136913	10.5286	0.42903	14	CGGGCCGGGGCCGCCTCGACCGGGTGGGTGCGGGGGAGAG	GGGGCGGGGCCGGG	+
M23	PURA_HUMAN.H11MO.0.D	2	0.0141029	10.8452	0.43291	15	CGGGCCGGGGCCGCCTCGACCGGGTGGGTGCGGGGGAGAG	CCCTGCCCCCCCCTTCC	-
M23	ZN134_HUMAN.H11MO.0.C	-3	0.0154119	11.8518	0.463629	22	CGGGCCGGGGCCGCCTCGACCGGGTGGGTGCGGGGGAGAG	CCTTCAACTGATTAGGTGAGGC	-
M23	THA_HUMAN.H11MO.0.C	0	0.0161535	12.422	0.467417	17	CGGGCCGGGGCCGCCTCGACCGGGTGGGTGCGGGGGAGAG	CTGACCTGAAGTGACCC	-
M23	CTCF_HUMAN.H11MO.0.A	-11	0.0161594	12.4266	0.467417	19	CGGGCCGGGGCCGCCTCGACCGGGTGGGTGCGGGGGAGAG	TGGCGCCCCCTGGTGGCCA	-
M23	ZN667_HUMAN.H11MO.0.C	0	0.0172264	13.2471	0.478367	19	CGGGCCGGGGCCGCCTCGACCGGGTGGGTGCGGGGGAGAG	GTGGCCTTAAAAGCTCAGC	+
M23	SP1_HUMAN.H11MO.0.A	3	0.0173501	13.3422	0.478367	19	CGGGCCGGGGCCGCCTCGACCGGGTGGGTGCGGGGGAGAG	CCCCCCCCCGGCCCCGCCCCCC	-
M23	TBX2_HUMAN.H11MO.0.D	-7	0.0179535	13.8062	0.478367	25	CGGGCCGGGGCCGCCTCGACCGGGTGGGTGCGGGGGAGAG	GTCGCTTCTCACACCTCTGATGGCA	-
M23	MBD2_HUMAN.H11MO.0.B	0	0.0181675	13.9708	0.478367	11	CGGGCCGGGGCCGCCTCGACCGGGTGGGTGCGGGGGAGAG	GGGGCCGGAGG	+
M23	LYL1_HUMAN.H11MO.0.A	-19	0.0184461	14.1851	0.478367	14	CGGGCCGGGGCCGCCTCGACCGGGTGGGTGCGGGGGAGAG	CCAGCTGTTTCCTG	+
M23	ZN335_HUMAN.H11MO.0.A	-3	0.0195102	15.0034	0.486245	22	CGGGCCGGGGCCGCCTCGACCGGGTGGGTGCGGGGGAGAG	TCAGGCAGCGCCGAGGACAGCC	-
M23	VEZF1_HUMAN.H11MO.1.C	-10	0.0196158	15.0846	0.486245	12	CGGGCCGGGGCCGCCTCGACCGGGTGGGTGCGGGGGAGAG	CCCCCTCCCCCT	-
M23	ZN524_HUMAN.H11MO.0.D	-13	0.0197198	15.1645	0.486245	18	CGGGCCGGGGCCGCCTCGACCGGGTGGGTGCGGGGGAGAG	ACTCGAACCCTCGAACCC	-
M23	ZN350_HUMAN.H11MO.1.D	-1	0.0200475	15.4166	0.486354	24	CGGGCCGGGGCCGCCTCGACCGGGTGGGTGCGGGGGAGAG	GGGCAACAAATCCCTGCGCCCCGT	-
M23	NR0B1_HUMAN.H11MO.0.D	-29	0.0210199	16.1643	0.494042	10	CGGGCCGGGGCCGCCTCGACCGGGTGGGTGCGGGGGAGAG	GCGTGGGAGA	+
M23	CTCFL_HUMAN.H11MO.0.A	-8	0.0210957	16.2226	0.494042	17	CGGGCCGGGGCCGCCTCGACCGGGTGGGTGCGGGGGAGAG	CGGCGCCCCCTGGCGGC	-
M23	SP1_HUMAN.H11MO.1.A	-5	0.0213498	16.418	0.494042	14	CGGGCCGGGGCCGCCTCGACCGGGTGGGTGCGGGGGAGAG	CGGCCCCGCCCCCC	-
M24	THAP1_HUMAN.H11MO.0.C	-6	2.95704e-07	0.000227396	0.000445507	22	CCTCTGGGTCCGGCCCGCGGCGCCGGCCGGCCCGGCGCCC	GCCCGCAGCCAAGATGGCGGCG	-
M24	SP3_HUMAN.H11MO.0.B	-11	2.20372e-05	0.0169466	0.0141612	20	CCTCTGGGTCCGGCCCGCGGCGCCGGCCGGCCCGGCGCCC	CCCCGGCCCCGCCCCCCCCC	-
M24	SP2_HUMAN.H11MO.0.A	-10	2.81983e-05	0.0216845	0.0141612	22	CCTCTGGGTCCGGCCCGCGGCGCCGGCCGGCCCGGCGCCC	CCCCCGGCCCCGCCCCCCCCCC	-
M24	ZN563_HUMAN.H11MO.0.C	-19	0.000218835	0.168284	0.0507547	21	CCTCTGGGTCCGGCCCGCGGCGCCGGCCGGCCCGGCGCCC	GCAGCTGCCAGTGAGGATCCC	-
M24	PATZ1_HUMAN.H11MO.0.C	0	0.000235818	0.181344	0.0507547	22	CCTCTGGGTCCGGCCCGCGGCGCCGGCCGGCCCGGCGCCC	CCTCCCCCCCCGCCCCCTCCCC	-
M24	RARG_HUMAN.H11MO.2.D	4	0.000323714	0.248936	0.0576099	16	CCTCTGGGTCCGGCCCGCGGCGCCGGCCGGCCCGGCGCCC	GTGACCTCTGGGTGACCCCC	-
M24	ZFX_HUMAN.H11MO.1.A	-17	0.000351329	0.270172	0.0576099	17	CCTCTGGGTCCGGCCCGCGGCGCCGGCCGGCCCGGCGCCC	CCCCGGCCTCCGCCCCC	-
M24	KLF6_HUMAN.H11MO.0.A	-13	0.000382384	0.294053	0.0576099	19	CCTCTGGGTCCGGCCCGCGGCGCCGGCCGGCCCGGCGCCC	CCCCCGGCCCCGCCCTTCC	-
M24	SP4_HUMAN.H11MO.0.A	-12	0.000968167	0.74452	0.120923	20	CCTCTGGGTCCGGCCCGCGGCGCCGGCCGGCCCGGCGCCC	CCCGGCCCCGCCCCCTTCCC	-
M24	ZN341_HUMAN.H11MO.0.C	-2	0.00104341	0.802383	0.120923	22	CCTCTGGGTCCGGCCCGCGGCGCCGGCCGGCCCGGCGCCC	GCTCTTCCCTCCCCCCCCCCCC	-
M24	PROX1_HUMAN.H11MO.0.D	-13	0.00125127	0.962223	0.125677	17	CCTCTGGGTCCGGCCCGCGGCGCCGGCCGGCCCGGCGCCC	CCCAACCCGCCTTACCC	-
M24	KLF3_HUMAN.H11MO.0.B	-12	0.001465	1.12659	0.137948	19	CCTCTGGGTCCGGCCCGCGGCGCCGGCCGGCCCGGCGCCC	CCCGGCCCCGCCCCTCCCC	-
M24	TFCP2_HUMAN.H11MO.0.D	-8	0.00194794	1.49797	0.172633	16	CCTCTGGGTCCGGCCCGCGGCGCCGGCCGGCCCGGCGCCC	TCTGGCCAGTTCAGGC	-
M24	VEZF1_HUMAN.H11MO.0.C	-11	0.00240463	1.84916	0.190675	22	CCTCTGGGTCCGGCCCGCGGCGCCGGCCGGCCCGGCGCCC	CCCCTCCCCCTCCCCCCTCCCC	-
M24	IRX2_HUMAN.H11MO.0.D	-2	0.00265824	2.04419	0.194158	19	CCTCTGGGTCCGGCCCGCGGCGCCGGCCGGCCCGGCGCCC	ACATGGGTGGGCATGTTGG	+
M24	RXRA_HUMAN.H11MO.0.A	6	0.0027063	2.08115	0.194158	14	CCTCTGGGTCCGGCCCGCGGCGCCGGCCGGCCCGGCGCCC	CTCTGACCTCTGCCTCCCCC	-
M24	NR1H4_HUMAN.H11MO.0.B	0	0.0030744	2.36421	0.209963	19	CCTCTGGGTCCGGCCCGCGGCGCCGGCCGGCCCGGCGCCC	CCTCGGGGTCATTGACCCC	-
M24	KLF16_HUMAN.H11MO.0.D	-8	0.00330458	2.54123	0.209963	19	CCTCTGGGTCCGGCCCGCGGCGCCGGCCGGCCCGGCGCCC	CCCCCCCCCCCCCGCCCCC	-
M24	RARA_HUMAN.H11MO.0.A	6	0.00334469	2.57207	0.209963	14	CCTCTGGGTCCGGCCCGCGGCGCCGGCCGGCCCGGCGCCC	CCTTGACCTCTTGATCCCCC	-
M24	RFX1_HUMAN.H11MO.0.B	-5	0.00383909	2.95226	0.22246	22	CCTCTGGGTCCGGCCCGCGGCGCCGGCCGGCCCGGCGCCC	CCGTCGCCATGGCAACCGGGGC	-
M24	LYL1_HUMAN.H11MO.0.A	1	0.00402087	3.09205	0.224364	13	CCTCTGGGTCCGGCCCGCGGCGCCGGCCGGCCCGGCGCCC	CCAGCTGTTTCCTG	+
M24	EGR2_HUMAN.H11MO.0.A	2	0.00427963	3.29103	0.230274	16	CCTCTGGGTCCGGCCCGCGGCGCCGGCCGGCCCGGCGCCC	CCCCTCCCACACCCCCCC	-
M24	MAZ_HUMAN.H11MO.0.A	-11	0.00467148	3.59237	0.242691	22	CCTCTGGGTCCGGCCCGCGGCGCCGGCCGGCCCGGCGCCC	CCCCCCCCCCCCCCCCTCCCCC	-
M24	OLIG2_HUMAN.H11MO.0.B	1	0.00531638	4.08829	0.251594	17	CCTCTGGGTCCGGCCCGCGGCGCCGGCCGGCCCGGCGCCC	CCAGCTGTTTCCCTTCTG	+
M24	PTF1A_HUMAN.H11MO.0.B	1	0.0057109	4.39169	0.251594	17	CCTCTGGGTCCGGCCCGCGGCGCCGGCCGGCCCGGCGCCC	CCAGCTGCCCCCTTTCCC	+
M24	MAFA_HUMAN.H11MO.0.D	-8	0.0057712	4.43805	0.251594	21	CCTCTGGGTCCGGCCCGCGGCGCCGGCCGGCCCGGCGCCC	CGAAGGCTGCGGGGTCAGCAC	-
M24	Z324A_HUMAN.H11MO.0.C	-6	0.00584482	4.49466	0.251594	23	CCTCTGGGTCCGGCCCGCGGCGCCGGCCGGCCCGGCGCCC	TATCAAACCATCCTTTGCTGCCA	+
M24	PAX2_HUMAN.H11MO.0.D	-2	0.00613249	4.71589	0.256645	18	CCTCTGGGTCCGGCCCGCGGCGCCGGCCGGCCCGGCGCCC	GTTCAGTCATGCGTGACA	+
M24	ZN589_HUMAN.H11MO.0.D	1	0.00743468	5.71727	0.302732	15	CCTCTGGGTCCGGCCCGCGGCGCCGGCCGGCCCGGCGCCC	CCCACGGTTACTGCCG	+
M24	RFX5_HUMAN.H11MO.0.A	-8	0.00864735	6.64981	0.329959	20	CCTCTGGGTCCGGCCCGCGGCGCCGGCCGGCCCGGCGCCC	TCTGCCTAGCAACAGCTGAC	-
M24	NR1D1_HUMAN.H11MO.0.B	-10	0.00876036	6.73672	0.329959	19	CCTCTGGGTCCGGCCCGCGGCGCCGGCCGGCCCGGCGCCC	CCTTCTGACCCACTTCCCT	-
M24	TLX1_HUMAN.H11MO.0.D	-2	0.00910467	7.00149	0.334563	17	CCTCTGGGTCCGGCCCGCGGCGCCGGCCGGCCCGGCGCCC	CCTTGGCAACTTGCCAG	-
M24	ZN554_HUMAN.H11MO.0.C	-2	0.00985357	7.57739	0.339034	20	CCTCTGGGTCCGGCCCGCGGCGCCGGCCGGCCCGGCGCCC	GCTGAGCCATGTGGGGTGCT	+
M24	CLOCK_HUMAN.H11MO.0.C	-9	0.00997817	7.67321	0.339034	14	CCTCTGGGTCCGGCCCGCGGCGCCGGCCGGCCCGGCGCCC	CAGACACGTGAACA	+
M24	MXI1_HUMAN.H11MO.0.A	-12	0.0101265	7.78725	0.339034	15	CCTCTGGGTCCGGCCCGCGGCGCCGGCCGGCCCGGCGCCC	GCACGTGGCGGCGGG	+
M24	PAX5_HUMAN.H11MO.0.A	-1	0.0109713	8.43695	0.351689	21	CCTCTGGGTCCGGCCCGCGGCGCCGGCCGGCCCGGCGCCC	GTCACGCTCTGCTGCCCAGGC	-
M24	P73_HUMAN.H11MO.0.A	0	0.0114343	8.79296	0.358893	19	CCTCTGGGTCCGGCCCGCGGCGCCGGCCGGCCCGGCGCCC	AGACATGCCCAGACATGCC	+
M24	HES1_HUMAN.H11MO.0.D	-9	0.0122755	9.43984	0.377433	13	CCTCTGGGTCCGGCCCGCGGCGCCGGCCGGCCCGGCGCCC	CCGCCACGAGCCC	+
M24	ZN335_HUMAN.H11MO.0.A	-2	0.0143803	11.0584	0.414404	22	CCTCTGGGTCCGGCCCGCGGCGCCGGCCGGCCCGGCGCCC	TCAGGCAGCGCCGAGGACAGCC	-
M24	PURA_HUMAN.H11MO.0.D	-8	0.0148532	11.4221	0.414404	17	CCTCTGGGTCCGGCCCGCGGCGCCGGCCGGCCCGGCGCCC	CCCTGCCCCCCCCTTCC	-
M24	P63_HUMAN.H11MO.0.A	-1	0.0158319	12.1747	0.420379	19	CCTCTGGGTCCGGCCCGCGGCGCCGGCCGGCCCGGCGCCC	GGCATGTCCAGGCATGCCC	+
M24	ZBT17_HUMAN.H11MO.0.A	-14	0.0158319	12.1747	0.420379	19	CCTCTGGGTCCGGCCCGCGGCGCCGGCCGGCCCGGCGCCC	CTTCCCCTCCCCCACCCTC	-
M24	THA_HUMAN.H11MO.0.C	-5	0.0159044	12.2305	0.420379	17	CCTCTGGGTCCGGCCCGCGGCGCCGGCCGGCCCGGCGCCC	GGGTCACTTCAGGTCAG	+
M24	SP1_HUMAN.H11MO.0.A	-9	0.0182358	14.0233	0.47369	22	CCTCTGGGTCCGGCCCGCGGCGCCGGCCGGCCCGGCGCCC	CCCCCCCCCGGCCCCGCCCCCC	-
M24	TAF1_HUMAN.H11MO.0.A	0	0.0204233	15.7055	0.474517	16	CCTCTGGGTCCGGCCCGCGGCGCCGGCCGGCCCGGCGCCC	CCGCCGCCGCCATCTT	-
M24	RARG_HUMAN.H11MO.0.B	-5	0.0207873	15.9854	0.474517	18	CCTCTGGGTCCGGCCCGCGGCGCCGGCCGGCCCGGCGCCC	AGGTCAGAGTGACCTGGG	+
M24	BHE41_HUMAN.H11MO.0.D	-4	0.0223222	17.1658	0.494569	20	CCTCTGGGTCCGGCCCGCGGCGCCGGCCGGCCCGGCGCCC	ACCGGGTCACGTGCAGAAGG	+
M25	SP2_HUMAN.H11MO.0.A	-7	3.15112e-06	0.00242321	0.00470415	22	CGCGCAGGCCGCGCCGGCGCGGAGCTCGGCCCGCCCCGGG	GGGGGGGGGGCGGGGCCGGGGG	+
M25	THAP1_HUMAN.H11MO.0.C	-16	6.27433e-06	0.00482496	0.00470415	22	CGCGCAGGCCGCGCCGGCGCGGAGCTCGGCCCGCCCCGGG	GCCCGCAGCCAAGATGGCGGCG	-
M25	SP3_HUMAN.H11MO.0.B	1	1.48845e-05	0.0114462	0.00586053	19	CGCGCAGGCCGCGCCGGCGCGGAGCTCGGCCCGCCCCGGG	GGGGGGGGGCGGGGCCGGGG	+
M25	KLF6_HUMAN.H11MO.0.A	-1	1.56334e-05	0.0120221	0.00586053	19	CGCGCAGGCCGCGCCGGCGCGGAGCTCGGCCCGCCCCGGG	GGAAGGGCGGGGCCGGGGG	+
M25	PATZ1_HUMAN.H11MO.0.C	-3	2.33707e-05	0.017972	0.00700882	22	CGCGCAGGCCGCGCCGGCGCGGAGCTCGGCCCGCCCCGGG	GGGGAGGGGGCGGGGGGGGAGG	+
M25	PURA_HUMAN.H11MO.0.D	-5	5.61732e-05	0.0431972	0.0140385	17	CGCGCAGGCCGCGCCGGCGCGGAGCTCGGCCCGCCCCGGG	GGAAGGGGGGGGCAGGG	+
M25	KLF3_HUMAN.H11MO.0.B	1	8.88336e-05	0.0683131	0.0190293	18	CGCGCAGGCCGCGCCGGCGCGGAGCTCGGCCCGCCCCGGG	GGGGAGGGGCGGGGCCGGG	+
M25	KLF16_HUMAN.H11MO.0.D	-4	0.000117002	0.0899748	0.0219305	19	CGCGCAGGCCGCGCCGGCGCGGAGCTCGGCCCGCCCCGGG	GGGGGCGGGGGGGGGGGGG	+
M25	ZFX_HUMAN.H11MO.1.A	-23	0.00016562	0.127362	0.0275941	17	CGCGCAGGCCGCGCCGGCGCGGAGCTCGGCCCGCCCCGGG	GGGGGCGGAGGCCGGGG	+
M25	PROX1_HUMAN.H11MO.0.D	0	0.000265652	0.204286	0.0398343	17	CGCGCAGGCCGCGCCGGCGCGGAGCTCGGCCCGCCCCGGG	GGGTAAGGCGGGTTGGG	+
M25	RARG_HUMAN.H11MO.0.B	-5	0.000413847	0.318249	0.0559828	18	CGCGCAGGCCGCGCCGGCGCGGAGCTCGGCCCGCCCCGGG	AGGTCAGAGTGACCTGGG	+
M25	KLF15_HUMAN.H11MO.0.A	-4	0.000476825	0.366678	0.0559828	19	CGCGCAGGCCGCGCCGGCGCGGAGCTCGGCCCGCCCCGGG	GGGGAGGAGCAGGGGGGGG	+
M25	MAZ_HUMAN.H11MO.0.A	-3	0.000566703	0.435794	0.0566511	22	CGCGCAGGCCGCGCCGGCGCGGAGCTCGGCCCGCCCCGGG	GGGGGAGGGGGGGGGGGGGGGG	+
M25	SP1_HUMAN.H11MO.0.A	-2	0.000566703	0.435794	0.0566511	22	CGCGCAGGCCGCGCCGGCGCGGAGCTCGGCCCGCCCCGGG	GGGGGGCGGGGCCGGGGGGGGG	+
M25	ZN341_HUMAN.H11MO.0.C	-12	0.000713202	0.548452	0.0594134	22	CGCGCAGGCCGCGCCGGCGCGGAGCTCGGCCCGCCCCGGG	GGGGGGGGGGGGAGGGAAGAGC	+
M25	SP4_HUMAN.H11MO.0.A	-9	0.00101127	0.777664	0.0798098	20	CGCGCAGGCCGCGCCGGCGCGGAGCTCGGCCCGCCCCGGG	GGGAAGGGGGCGGGGCCGGG	+
M25	RXRA_HUMAN.H11MO.0.A	-20	0.00127802	0.982798	0.0946286	20	CGCGCAGGCCGCGCCGGCGCGGAGCTCGGCCCGCCCCGGG	GGGGGAGGCAGAGGTCAGAG	+
M25	EGR1_HUMAN.H11MO.0.A	-8	0.00132525	1.01912	0.0946286	17	CGCGCAGGCCGCGCCGGCGCGGAGCTCGGCCCGCCCCGGG	GAGGGCGTGGGCGGGGG	+
M25	HES1_HUMAN.H11MO.0.D	-14	0.00209865	1.61386	0.142099	13	CGCGCAGGCCGCGCCGGCGCGGAGCTCGGCCCGCCCCGGG	GGGCTCGTGGCGG	-
M25	ESR2_HUMAN.H11MO.0.A	-5	0.00278088	2.1385	0.171412	15	CGCGCAGGCCGCGCCGGCGCGGAGCTCGGCCCGCCCCGGG	AGGTCAGGGTGACCT	-
M25	VEZF1_HUMAN.H11MO.0.C	-6	0.00285783	2.19767	0.171412	22	CGCGCAGGCCGCGCCGGCGCGGAGCTCGGCCCGCCCCGGG	GGGGAGGGGGGAGGGGGAGGGG	+
M25	TBX1_HUMAN.H11MO.0.D	-6	0.00315805	2.42854	0.182134	20	CGCGCAGGCCGCGCCGGCGCGGAGCTCGGCCCGCCCCGGG	GGGTGGGCAGGGGTGGGCGG	+
M25	TBX15_HUMAN.H11MO.0.D	-6	0.00377163	2.90038	0.209464	19	CGCGCAGGCCGCGCCGGCGCGGAGCTCGGCCCGCCCCGGG	GGGGGGGGGGGGGTGGGGG	+
M25	ZF64A_HUMAN.H11MO.0.D	-13	0.0041357	3.18035	0.21168	16	CGCGCAGGCCGCGCCGGCGCGGAGCTCGGCCCGCCCCGGG	GGGGCCCGGGAACCTG	+
M25	MXI1_HUMAN.H11MO.0.A	-9	0.0043241	3.32523	0.21168	15	CGCGCAGGCCGCGCCGGCGCGGAGCTCGGCCCGCCCCGGG	CCCGCCGCCACGTGC	-
M25	RFX1_HUMAN.H11MO.0.B	-7	0.00463074	3.56104	0.216993	22	CGCGCAGGCCGCGCCGGCGCGGAGCTCGGCCCGCCCCGGG	GCCCCGGTTGCCATGGCGACGG	+
M25	ZN563_HUMAN.H11MO.0.C	-6	0.00534901	4.11339	0.221517	21	CGCGCAGGCCGCGCCGGCGCGGAGCTCGGCCCGCCCCGGG	GCAGCTGCCAGTGAGGATCCC	-
M25	AP2B_HUMAN.H11MO.0.B	-32	0.00537519	4.13352	0.221517	8	CGCGCAGGCCGCGCCGGCGCGGAGCTCGGCCCGCCCCGGG	GCCCGGGGGC	+
M25	KLF1_HUMAN.H11MO.0.A	-4	0.00557079	4.28394	0.221517	14	CGCGCAGGCCGCGCCGGCGCGGAGCTCGGCCCGCCCCGGG	GGGGCGGGGCCGGG	+
M25	EGR2_HUMAN.H11MO.0.A	-6	0.00561368	4.31692	0.221517	18	CGCGCAGGCCGCGCCGGCGCGGAGCTCGGCCCGCCCCGGG	GGGGGGGTGTGGGAGGGG	+
M25	IRX2_HUMAN.H11MO.0.D	-6	0.00586617	4.51108	0.225545	19	CGCGCAGGCCGCGCCGGCGCGGAGCTCGGCCCGCCCCGGG	ACATGGGTGGGCATGTTGG	+
M25	KLF5_HUMAN.H11MO.0.A	-4	0.00665078	5.11445	0.24932	14	CGCGCAGGCCGCGCCGGCGCGGAGCTCGGCCCGCCCCGGG	AGGGTGGGGCTGGG	+
M25	RARA_HUMAN.H11MO.0.A	-20	0.00852409	6.55503	0.304329	20	CGCGCAGGCCGCGCCGGCGCGGAGCTCGGCCCGCCCCGGG	GGGGGATCAAGAGGTCAAGG	+
M25	E2F4_HUMAN.H11MO.1.A	-15	0.00941129	7.23729	0.306379	14	CGCGCAGGCCGCGCCGGCGCGGAGCTCGGCCCGCCCCGGG	GGCGGGAAATTTGA	+
M25	ZBT17_HUMAN.H11MO.0.A	-6	0.00966198	7.43007	0.306379	19	CGCGCAGGCCGCGCCGGCGCGGAGCTCGGCCCGCCCCGGG	GAGGGTGGGGGAGGGGAAG	+
M25	WT1_HUMAN.H11MO.0.C	-10	0.0097704	7.51344	0.306379	20	CGCGCAGGCCGCGCCGGCGCGGAGCTCGGCCCGCCCCGGG	GGGCGGGGGAGGAGGGGGGG	+
M25	ZN554_HUMAN.H11MO.0.C	-1	0.0097704	7.51344	0.306379	20	CGCGCAGGCCGCGCCGGCGCGGAGCTCGGCCCGCCCCGGG	GCTGAGCCATGTGGGGTGCT	+
M25	PLAG1_HUMAN.H11MO.0.D	-5	0.00980665	7.54131	0.306379	17	CGCGCAGGCCGCGCCGGCGCGGAGCTCGGCCCGCCCCGGG	GGGGGCATCAGGAGGGG	+
M25	Z324A_HUMAN.H11MO.0.C	-1	0.00989885	7.61221	0.306379	23	CGCGCAGGCCGCGCCGGCGCGGAGCTCGGCCCGCCCCGGG	TGGCAGCAAAGGATGGTTTGATA	-
M25	SP4_HUMAN.H11MO.1.A	0	0.0100118	7.69904	0.306379	16	CGCGCAGGCCGCGCCGGCGCGGAGCTCGGCCCGCCCCGGG	GGAGGGGGCGGGGCCG	+
M25	ZN335_HUMAN.H11MO.0.A	-3	0.0102293	7.86631	0.306774	22	CGCGCAGGCCGCGCCGGCGCGGAGCTCGGCCCGCCCCGGG	TCAGGCAGCGCCGAGGACAGCC	-
M25	NR1H4_HUMAN.H11MO.0.B	-21	0.0111068	8.54115	0.322505	19	CGCGCAGGCCGCGCCGGCGCGGAGCTCGGCCCGCCCCGGG	GGGGTCAATGACCCCGAGG	+
M25	PTF1A_HUMAN.H11MO.0.B	-19	0.0116812	8.98287	0.324556	18	CGCGCAGGCCGCGCCGGCGCGGAGCTCGGCCCGCCCCGGG	GGGAAAGGGGGCAGCTGG	-
M25	TFCP2_HUMAN.H11MO.0.D	-7	0.011688	8.98804	0.324556	16	CGCGCAGGCCGCGCCGGCGCGGAGCTCGGCCCGCCCCGGG	GCCTGAACTGGCCAGA	+
M25	ZN467_HUMAN.H11MO.0.C	-4	0.012386	9.52486	0.325838	22	CGCGCAGGCCGCGCCGGCGCGGAGCTCGGCCCGCCCCGGG	GGGGAGGGGAGGGGGGGGGGGG	+
M25	HEY2_HUMAN.H11MO.0.D	-12	0.014186	10.909	0.36476	17	CGCGCAGGCCGCGCCGGCGCGGAGCTCGGCCCGCCCCGGG	GGGGGCACGTGGCATTA	+
M25	ZN263_HUMAN.H11MO.0.A	-5	0.0145953	11.2238	0.36476	20	CGCGCAGGCCGCGCCGGCGCGGAGCTCGGCCCGCCCCGGG	GGGAGGAGGGAGAGGAGGAG	+
M25	PAX5_HUMAN.H11MO.0.A	-2	0.0164594	12.6573	0.398078	21	CGCGCAGGCCGCGCCGGCGCGGAGCTCGGCCCGCCCCGGG	GCCTGGGCAGCAGAGCGTGAC	+
M25	ZN667_HUMAN.H11MO.0.C	-18	0.0167278	12.8637	0.398147	19	CGCGCAGGCCGCGCCGGCGCGGAGCTCGGCCCGCCCCGGG	GCTGAGCTTTTAAGGCCAC	-
M25	E2F1_HUMAN.H11MO.0.A	-11	0.0183142	14.0836	0.419234	14	CGCGCAGGCCGCGCCGGCGCGGAGCTCGGCCCGCCCCGGG	GGGGGGCGGGAAAG	+
M25	PAX8_HUMAN.H11MO.0.D	-9	0.0183142	14.0836	0.419234	14	CGCGCAGGCCGCGCCGGCGCGGAGCTCGGCCCGCCCCGGG	GTCACTGAAGCGGG	+
M25	SPIC_HUMAN.H11MO.0.D	0	0.0190165	14.6237	0.419234	13	CGCGCAGGCCGCGCCGGCGCGGAGCTCGGCCCGCCCCGGG	GAGGAAGGGGAGG	+
M25	NR1H3_HUMAN.H11MO.0.B	-2	0.0191195	14.7029	0.419234	19	CGCGCAGGCCGCGCCGGCGCGGAGCTCGGCCCGCCCCGGG	CAGAGGTCACTGCAGGTCA	+
M25	ZN350_HUMAN.H11MO.1.D	-3	0.0194301	14.9418	0.419234	24	CGCGCAGGCCGCGCCGGCGCGGAGCTCGGCCCGCCCCGGG	ACGGGGCGCAGGGATTTGTTGCCC	+
M25	ARNT2_HUMAN.H11MO.0.D	-15	0.0197014	15.1503	0.419234	12	CGCGCAGGCCGCGCCGGCGCGGAGCTCGGCCCGCCCCGGG	GGCGTGGGAGGC	+
M25	SALL4_HUMAN.H11MO.0.B	-3	0.0198017	15.2275	0.419234	10	CGCGCAGGCCGCGCCGGCGCGGAGCTCGGCCCGCCCCGGG	GGAGGGTGGG	+
M25	CLOCK_HUMAN.H11MO.0.C	-13	0.0198505	15.265	0.419234	14	CGCGCAGGCCGCGCCGGCGCGGAGCTCGGCCCGCCCCGGG	TGTTCACGTGTCTG	-
M25	RFX5_HUMAN.H11MO.0.A	2	0.0202047	15.5374	0.420788	18	CGCGCAGGCCGCGCCGGCGCGGAGCTCGGCCCGCCCCGGG	TCTGCCTAGCAACAGCTGAC	-
M25	SPZ1_HUMAN.H11MO.0.D	-19	0.0213143	16.3907	0.4319	16	CGCGCAGGCCGCGCCGGCGCGGAGCTCGGCCCGCCCCGGG	CGGCTGTTACCCTGGG	+
M25	HESX1_HUMAN.H11MO.0.D	-16	0.0246541	18.959	0.486429	16	CGCGCAGGCCGCGCCGGCGCGGAGCTCGGCCCGCCCCGGG	ATCCGGCACGTGGCCT	+
M25	XBP1_HUMAN.H11MO.0.D	-12	0.025947	19.9533	0.498813	11	CGCGCAGGCCGCGCCGGCGCGGAGCTCGGCCCGCCCCGGG	GCTGACGTGGC	+
M26	IRX2_HUMAN.H11MO.0.D	-2	0.000367462	0.282578	0.175572	19	GCGTGTGGTGAGCCGCGGCGGTGCGGGTCTCCTCCCGGCC	ACATGGGTGGGCATGTTGG	+
M26	PATZ1_HUMAN.H11MO.0.C	-15	0.000407321	0.31323	0.175572	22	GCGTGTGGTGAGCCGCGGCGGTGCGGGTCTCCTCCCGGCC	CCTCCCCCCCCGCCCCCTCCCC	-
M26	ZN563_HUMAN.H11MO.0.C	-11	0.00047789	0.367497	0.175572	21	GCGTGTGGTGAGCCGCGGCGGTGCGGGTCTCCTCCCGGCC	GCAGCTGCCAGTGAGGATCCC	-
M26	NR1H4_HUMAN.H11MO.0.B	-15	0.000636426	0.489412	0.175572	19	GCGTGTGGTGAGCCGCGGCGGTGCGGGTCTCCTCCCGGCC	CCTCGGGGTCATTGACCCC	-
M26	KLF6_HUMAN.H11MO.0.A	-21	0.000932203	0.716864	0.175572	19	GCGTGTGGTGAGCCGCGGCGGTGCGGGTCTCCTCCCGGCC	CCCCCGGCCCCGCCCTTCC	-
M26	SP3_HUMAN.H11MO.0.B	-9	0.000933445	0.71782	0.175572	20	GCGTGTGGTGAGCCGCGGCGGTGCGGGTCTCCTCCCGGCC	GGGGGGGGGCGGGGCCGGGG	+
M26	THAP1_HUMAN.H11MO.0.C	-13	0.00125564	0.965589	0.175572	22	GCGTGTGGTGAGCCGCGGCGGTGCGGGTCTCCTCCCGGCC	CGCCGCCATCTTGGCTGCGGGC	+
M26	SP2_HUMAN.H11MO.0.A	-15	0.00125564	0.965589	0.175572	22	GCGTGTGGTGAGCCGCGGCGGTGCGGGTCTCCTCCCGGCC	CCCCCGGCCCCGCCCCCCCCCC	-
M26	HME2_HUMAN.H11MO.0.D	-3	0.00165773	1.27479	0.175572	11	GCGTGTGGTGAGCCGCGGCGGTGCGGGTCTCCTCCCGGCC	GGTAATTAGGG	+
M26	MXI1_HUMAN.H11MO.0.A	-12	0.00170222	1.30901	0.175572	15	GCGTGTGGTGAGCCGCGGCGGTGCGGGTCTCCTCCCGGCC	GCACGTGGCGGCGGG	+
M26	RXRA_HUMAN.H11MO.0.A	-13	0.00178112	1.36968	0.175572	20	GCGTGTGGTGAGCCGCGGCGGTGCGGGTCTCCTCCCGGCC	CTCTGACCTCTGCCTCCCCC	-
M26	TLX1_HUMAN.H11MO.0.D	-4	0.00178565	1.37316	0.175572	17	GCGTGTGGTGAGCCGCGGCGGTGCGGGTCTCCTCCCGGCC	CTGGCAAGTTGCCAAGG	+
M26	RARG_HUMAN.H11MO.0.B	-18	0.00195968	1.50699	0.175572	18	GCGTGTGGTGAGCCGCGGCGGTGCGGGTCTCCTCCCGGCC	AGGTCAGAGTGACCTGGG	+
M26	VEZF1_HUMAN.H11MO.0.C	-6	0.00200901	1.54493	0.175572	22	GCGTGTGGTGAGCCGCGGCGGTGCGGGTCTCCTCCCGGCC	GGGGAGGGGGGAGGGGGAGGGG	+
M26	PAX8_HUMAN.H11MO.0.D	-7	0.00281481	2.16459	0.192114	14	GCGTGTGGTGAGCCGCGGCGGTGCGGGTCTCCTCCCGGCC	GTCACTGAAGCGGG	+
M26	ZFX_HUMAN.H11MO.1.A	-15	0.0028177	2.16681	0.192114	17	GCGTGTGGTGAGCCGCGGCGGTGCGGGTCTCCTCCCGGCC	CCCCGGCCTCCGCCCCC	-
M26	MAZ_HUMAN.H11MO.0.A	-5	0.00297384	2.28688	0.192114	22	GCGTGTGGTGAGCCGCGGCGGTGCGGGTCTCCTCCCGGCC	GGGGGAGGGGGGGGGGGGGGGG	+
M26	PROX1_HUMAN.H11MO.0.D	-5	0.00303618	2.33483	0.192114	17	GCGTGTGGTGAGCCGCGGCGGTGCGGGTCTCCTCCCGGCC	GGGTAAGGCGGGTTGGG	+
M26	ZN350_HUMAN.H11MO.1.D	-7	0.00678315	5.21624	0.367887	24	GCGTGTGGTGAGCCGCGGCGGTGCGGGTCTCCTCCCGGCC	ACGGGGCGCAGGGATTTGTTGCCC	+
M28	SP2_HUMAN.H11MO.0.A	-1	4.49056e-05	0.0345324	0.0659448	22	GCGGGCAGCGCCGGGGCGCCGGCCGTGGCGGCCGCGCGCG	GGGGGGGGGGCGGGGCCGGGGG	+
M28	PATZ1_HUMAN.H11MO.0.C	-6	0.000117633	0.0904602	0.0659448	22	GCGGGCAGCGCCGGGGCGCCGGCCGTGGCGGCCGCGCGCG	GGGGAGGGGGCGGGGGGGGAGG	+
M28	SP3_HUMAN.H11MO.0.B	-2	0.000159515	0.122667	0.0659448	20	GCGGGCAGCGCCGGGGCGCCGGCCGTGGCGGCCGCGCGCG	GGGGGGGGGCGGGGCCGGGG	+
M28	THAP1_HUMAN.H11MO.0.C	-2	0.000273277	0.21015	0.0725885	22	GCGGGCAGCGCCGGGGCGCCGGCCGTGGCGGCCGCGCGCG	GCCCGCAGCCAAGATGGCGGCG	-
M28	ZFX_HUMAN.H11MO.1.A	-20	0.000286231	0.220111	0.0725885	17	GCGGGCAGCGCCGGGGCGCCGGCCGTGGCGGCCGCGCGCG	GGGGGCGGAGGCCGGGG	+
M28	KLF6_HUMAN.H11MO.0.A	-3	0.000693739	0.533485	0.126758	19	GCGGGCAGCGCCGGGGCGCCGGCCGTGGCGGCCGCGCGCG	GGAAGGGCGGGGCCGGGGG	+
M28	IRX2_HUMAN.H11MO.0.D	-17	0.000749747	0.576556	0.126758	19	GCGGGCAGCGCCGGGGCGCCGGCCGTGGCGGCCGCGCGCG	ACATGGGTGGGCATGTTGG	+
M28	RXRA_HUMAN.H11MO.0.A	-1	0.0012825	0.98624	0.177405	20	GCGGGCAGCGCCGGGGCGCCGGCCGTGGCGGCCGCGCGCG	GGGGGAGGCAGAGGTCAGAG	+
M28	PROX1_HUMAN.H11MO.0.D	-20	0.00140665	1.08172	0.178365	17	GCGGGCAGCGCCGGGGCGCCGGCCGTGGCGGCCGCGCGCG	GGGTAAGGCGGGTTGGG	+
M28	ZN563_HUMAN.H11MO.0.C	-17	0.00252888	1.94471	0.274854	21	GCGGGCAGCGCCGGGGCGCCGGCCGTGGCGGCCGCGCGCG	GGGATCCTCACTGGCAGCTGC	+
M28	KLF3_HUMAN.H11MO.0.B	-19	0.00285631	2.19651	0.289746	19	GCGGGCAGCGCCGGGGCGCCGGCCGTGGCGGCCGCGCGCG	GGGGAGGGGCGGGGCCGGG	+
M28	TAL1_HUMAN.H11MO.0.A	-28	0.004061	3.12291	0.302537	12	GCGGGCAGCGCCGGGGCGCCGGCCGTGGCGGCCGCGCGCG	CTGGGGGGGGCAGATAAGG	+
M28	USF2_HUMAN.H11MO.0.A	10	0.004061	3.12291	0.302537	9	GCGGGCAGCGCCGGGGCGCCGGCCGTGGCGGCCGCGCGCG	GGGTCACGTGGCCGCGGCG	+
M28	RFX1_HUMAN.H11MO.0.B	-10	0.00434218	3.33913	0.302537	22	GCGGGCAGCGCCGGGGCGCCGGCCGTGGCGGCCGCGCGCG	CCGTCGCCATGGCAACCGGGGC	-
M28	NR1D1_HUMAN.H11MO.0.B	-4	0.00435275	3.34726	0.302537	19	GCGGGCAGCGCCGGGGCGCCGGCCGTGGCGGCCGCGCGCG	AGGGAAGTGGGTCAGAAGG	+
M28	ZN589_HUMAN.H11MO.0.D	-2	0.00437419	3.36375	0.302537	16	GCGGGCAGCGCCGGGGCGCCGGCCGTGGCGGCCGCGCGCG	CGGCAGTAACCGTGGG	-
M28	RARG_HUMAN.H11MO.0.B	-6	0.00476538	3.66458	0.315263	18	GCGGGCAGCGCCGGGGCGCCGGCCGTGGCGGCCGCGCGCG	AGGTCAGAGTGACCTGGG	+
M28	GATA1_HUMAN.H11MO.0.A	-27	0.00499564	3.84165	0.316726	13	GCGGGCAGCGCCGGGGCGCCGGCCGTGGCGGCCGCGCGCG	CTGGCGGGGACAGATAAGA	+
M28	VEZF1_HUMAN.H11MO.0.C	-2	0.00558694	4.29636	0.340045	22	GCGGGCAGCGCCGGGGCGCCGGCCGTGGCGGCCGCGCGCG	GGGGAGGGGGGAGGGGGAGGGG	+
M28	ZN341_HUMAN.H11MO.0.C	-7	0.00673047	5.17573	0.380515	22	GCGGGCAGCGCCGGGGCGCCGGCCGTGGCGGCCGCGCGCG	GGGGGGGGGGGGAGGGAAGAGC	+
M28	MXI1_HUMAN.H11MO.0.A	-23	0.00675201	5.1923	0.380515	15	GCGGGCAGCGCCGGGGCGCCGGCCGTGGCGGCCGCGCGCG	GCACGTGGCGGCGGG	+
M28	SP4_HUMAN.H11MO.0.A	-18	0.00813457	6.25548	0.412588	20	GCGGGCAGCGCCGGGGCGCCGGCCGTGGCGGCCGCGCGCG	GGGAAGGGGGCGGGGCCGGG	+
M29	SP2_HUMAN.H11MO.0.A	-16	2.15451e-05	0.0165682	0.0325692	22	TGGCGGGCCCGGCGCGCCGGAGCGCGCGGCCCCGGGCCGG	CCCCCGGCCCCGCCCCCCCCCC	-
M29	ZFX_HUMAN.H11MO.1.A	-16	9.12453e-05	0.0701677	0.0603416	17	TGGCGGGCCCGGCGCGCCGGAGCGCGCGGCCCCGGGCCGG	CCCCGGCCTCCGCCCCC	-
M29	SP3_HUMAN.H11MO.0.B	-15	0.000239502	0.184177	0.0603416	20	TGGCGGGCCCGGCGCGCCGGAGCGCGCGGCCCCGGGCCGG	GGGGGGGGGCGGGGCCGGGG	+
M29	SP4_HUMAN.H11MO.0.A	-12	0.000239502	0.184177	0.0603416	20	TGGCGGGCCCGGCGCGCCGGAGCGCGCGGCCCCGGGCCGG	CCCGGCCCCGCCCCCTTCCC	-
M29	THAP1_HUMAN.H11MO.0.C	-1	0.00035819	0.275448	0.0649595	22	TGGCGGGCCCGGCGCGCCGGAGCGCGCGGCCCCGGGCCGG	CGCCGCCATCTTGGCTGCGGGC	+
M29	PATZ1_HUMAN.H11MO.0.C	-10	0.000386747	0.297408	0.0649595	22	TGGCGGGCCCGGCGCGCCGGAGCGCGCGGCCCCGGGCCGG	CCTCCCCCCCCGCCCCCTCCCC	-
M29	IRX2_HUMAN.H11MO.0.D	-11	0.00128774	0.990274	0.162353	19	TGGCGGGCCCGGCGCGCCGGAGCGCGCGGCCCCGGGCCGG	ACATGGGTGGGCATGTTGG	+
M29	ZN341_HUMAN.H11MO.0.C	-1	0.0014568	1.12028	0.162353	22	TGGCGGGCCCGGCGCGCCGGAGCGCGCGGCCCCGGGCCGG	GGGGGGGGGGGGAGGGAAGAGC	+
M29	TLX1_HUMAN.H11MO.0.D	-23	0.00147982	1.13798	0.162353	17	TGGCGGGCCCGGCGCGCCGGAGCGCGCGGCCCCGGGCCGG	CCTTGGCAACTTGCCAG	-
M29	KLF6_HUMAN.H11MO.0.A	-22	0.00150359	1.15626	0.162353	18	TGGCGGGCCCGGCGCGCCGGAGCGCGCGGCCCCGGGCCGG	CCCCCGGCCCCGCCCTTCC	-
M29	ZN563_HUMAN.H11MO.0.C	-2	0.00189975	1.46091	0.191454	21	TGGCGGGCCCGGCGCGCCGGAGCGCGCGGCCCCGGGCCGG	GGGATCCTCACTGGCAGCTGC	+
M29	KLF3_HUMAN.H11MO.0.B	-15	0.00220064	1.69229	0.207916	19	TGGCGGGCCCGGCGCGCCGGAGCGCGCGGCCCCGGGCCGG	GGGGAGGGGCGGGGCCGGG	+
M29	MXI1_HUMAN.H11MO.0.A	-8	0.00270335	2.07888	0.208586	15	TGGCGGGCCCGGCGCGCCGGAGCGCGCGGCCCCGGGCCGG	CCCGCCGCCACGTGC	-
M29	RXRA_HUMAN.H11MO.0.A	-9	0.00285121	2.19258	0.208586	20	TGGCGGGCCCGGCGCGCCGGAGCGCGCGGCCCCGGGCCGG	GGGGGAGGCAGAGGTCAGAG	+
M29	HESX1_HUMAN.H11MO.0.D	-23	0.00303563	2.3344	0.208586	16	TGGCGGGCCCGGCGCGCCGGAGCGCGCGGCCCCGGGCCGG	ATCCGGCACGTGGCCT	+
M29	ZN589_HUMAN.H11MO.0.D	-16	0.00303563	2.3344	0.208586	16	TGGCGGGCCCGGCGCGCCGGAGCGCGCGGCCCCGGGCCGG	CCCACGGTTACTGCCG	+
M29	SMAD3_HUMAN.H11MO.0.B	-23	0.00325328	2.50177	0.213822	12	TGGCGGGCCCGGCGCGCCGGAGCGCGCGGCCCCGGGCCGG	CTCTGTCACCTG	+
M29	VEZF1_HUMAN.H11MO.0.C	-11	0.00465294	3.57811	0.260509	22	TGGCGGGCCCGGCGCGCCGGAGCGCGCGGCCCCGGGCCGG	CCCCTCCCCCTCCCCCCTCCCC	-
M29	EGR1_HUMAN.H11MO.0.A	-23	0.00566871	4.35924	0.295491	17	TGGCGGGCCCGGCGCGCCGGAGCGCGCGGCCCCGGGCCGG	CCCCCGCCCACGCCCTC	-
M29	TAL1_HUMAN.H11MO.0.A	-29	0.00804251	6.18469	0.376783	11	TGGCGGGCCCGGCGCGCCGGAGCGCGCGGCCCCGGGCCGG	CTGGGGGGGGCAGATAAGG	+
M29	USF2_HUMAN.H11MO.0.A	10	0.0086137	6.62393	0.376783	9	TGGCGGGCCCGGCGCGCCGGAGCGCGCGGCCCCGGGCCGG	GGGTCACGTGGCCGCGGCG	+
M29	Z324A_HUMAN.H11MO.0.C	0	0.00909214	6.99186	0.376783	23	TGGCGGGCCCGGCGCGCCGGAGCGCGCGGCCCCGGGCCGG	TGGCAGCAAAGGATGGTTTGATA	-
M29	PTF1A_HUMAN.H11MO.0.B	-15	0.00909476	6.99387	0.376783	18	TGGCGGGCCCGGCGCGCCGGAGCGCGCGGCCCCGGGCCGG	CCAGCTGCCCCCTTTCCC	+
M29	GATA1_HUMAN.H11MO.0.A	7	0.01056	8.12066	0.390411	12	TGGCGGGCCCGGCGCGCCGGAGCGCGCGGCCCCGGGCCGG	TCTTATCTGTCCCCGCCAG	-
M29	OSR2_HUMAN.H11MO.0.C	-22	0.0105888	8.14279	0.390411	16	TGGCGGGCCCGGCGCGCCGGAGCGCGCGGCCCCGGGCCGG	GCTGCTGCTTCTGCTG	+
M29	NR1H4_HUMAN.H11MO.0.B	-15	0.0112941	8.68515	0.399266	19	TGGCGGGCCCGGCGCGCCGGAGCGCGCGGCCCCGGGCCGG	CCTCGGGGTCATTGACCCC	-
M29	MAZ_HUMAN.H11MO.0.A	-11	0.0113572	8.7337	0.399266	22	TGGCGGGCCCGGCGCGCCGGAGCGCGCGGCCCCGGGCCGG	CCCCCCCCCCCCCCCCTCCCCC	-
M29	PROX1_HUMAN.H11MO.0.D	-4	0.0118017	9.07548	0.40177	17	TGGCGGGCCCGGCGCGCCGGAGCGCGCGGCCCCGGGCCGG	GGGTAAGGCGGGTTGGG	+
M29	BHE41_HUMAN.H11MO.0.D	-22	0.01196	9.19724	0.40177	18	TGGCGGGCCCGGCGCGCCGGAGCGCGCGGCCCCGGGCCGG	GCCTCTGCACGTGACCCGGT	-
M29	CLOCK_HUMAN.H11MO.0.C	-12	0.0126543	9.73113	0.415073	14	TGGCGGGCCCGGCGCGCCGGAGCGCGCGGCCCCGGGCCGG	TGTTCACGTGTCTG	-
M29	SPIC_HUMAN.H11MO.0.D	-25	0.0146663	11.2784	0.452463	13	TGGCGGGCCCGGCGCGCCGGAGCGCGCGGCCCCGGGCCGG	CCTCCCCTTCCTC	-
M29	MAFA_HUMAN.H11MO.0.D	-14	0.0150391	11.5651	0.454685	21	TGGCGGGCCCGGCGCGCCGGAGCGCGCGGCCCCGGGCCGG	GTGCTGACCCCGCAGCCTTCG	+
M29	ZN350_HUMAN.H11MO.1.D	-8	0.0156431	12.0295	0.46257	24	TGGCGGGCCCGGCGCGCCGGAGCGCGCGGCCCCGGGCCGG	ACGGGGCGCAGGGATTTGTTGCCC	+
M29	TBX21_HUMAN.H11MO.0.A	-25	0.0159119	12.2363	0.46257	13	TGGCGGGCCCGGCGCGCCGGAGCGCGCGGCCCCGGGCCGG	TTCACACCTCCAC	-
M29	ZN554_HUMAN.H11MO.0.C	-3	0.0175399	13.4882	0.476438	20	TGGCGGGCCCGGCGCGCCGGAGCGCGCGGCCCCGGGCCGG	AGCACCCCACATGGCTCAGC	-
M29	NR1D1_HUMAN.H11MO.0.B	-21	0.0179004	13.7654	0.476438	19	TGGCGGGCCCGGCGCGCCGGAGCGCGCGGCCCCGGGCCGG	CCTTCTGACCCACTTCCCT	-
M29	LYL1_HUMAN.H11MO.0.A	-15	0.0186891	14.3719	0.478844	14	TGGCGGGCCCGGCGCGCCGGAGCGCGCGGCCCCGGGCCGG	CCAGCTGTTTCCTG	+
M29	GATA2_HUMAN.H11MO.0.A	-29	0.0190907	14.6808	0.480982	11	TGGCGGGCCCGGCGCGCCGGAGCGCGCGGCCCCGGGCCGG	CTGGGGGGTGGAGATAAGG	+
M30	SP3_HUMAN.H11MO.0.B	-3	1.01498e-05	0.00780523	0.0081701	20	TCCGGGGAGGCCCGGGGCCCGGGCCCGGGCGAGCGCGGGA	GGGGGGGGGCGGGGCCGGGG	+
M30	SP2_HUMAN.H11MO.0.A	-8	1.58271e-05	0.012171	0.0081701	22	TCCGGGGAGGCCCGGGGCCCGGGCCCGGGCGAGCGCGGGA	GGGGGGGGGGCGGGGCCGGGGG	+
M30	ZFX_HUMAN.H11MO.1.A	-12	1.62188e-05	0.0124723	0.0081701	17	TCCGGGGAGGCCCGGGGCCCGGGCCCGGGCGAGCGCGGGA	GGGGGCGGAGGCCGGGG	+
M30	RXRA_HUMAN.H11MO.0.A	-17	5.27335e-05	0.040552	0.0159384	20	TCCGGGGAGGCCCGGGGCCCGGGCCCGGGCGAGCGCGGGA	CTCTGACCTCTGCCTCCCCC	-
M30	KLF6_HUMAN.H11MO.0.A	-5	7.38439e-05	0.056786	0.0159421	19	TCCGGGGAGGCCCGGGGCCCGGGCCCGGGCGAGCGCGGGA	GGAAGGGCGGGGCCGGGGG	+
M30	KLF3_HUMAN.H11MO.0.B	-3	0.000247636	0.190432	0.0415815	19	TCCGGGGAGGCCCGGGGCCCGGGCCCGGGCGAGCGCGGGA	GGGGAGGGGCGGGGCCGGG	+
M30	SP4_HUMAN.H11MO.0.A	-2	0.000621617	0.478023	0.0854003	20	TCCGGGGAGGCCCGGGGCCCGGGCCCGGGCGAGCGCGGGA	GGGAAGGGGGCGGGGCCGGG	+
M30	THAP1_HUMAN.H11MO.0.C	-14	0.000827038	0.635993	0.104153	22	TCCGGGGAGGCCCGGGGCCCGGGCCCGGGCGAGCGCGGGA	CGCCGCCATCTTGGCTGCGGGC	+
M30	IRX2_HUMAN.H11MO.0.D	-19	0.000970471	0.746292	0.104757	19	TCCGGGGAGGCCCGGGGCCCGGGCCCGGGCGAGCGCGGGA	CCAACATGCCCACCCATGT	-
M30	TLX1_HUMAN.H11MO.0.D	-6	0.00184946	1.42224	0.155275	17	TCCGGGGAGGCCCGGGGCCCGGGCCCGGGCGAGCGCGGGA	CTGGCAAGTTGCCAAGG	+
M30	PATZ1_HUMAN.H11MO.0.C	-13	0.00249131	1.91581	0.188246	22	TCCGGGGAGGCCCGGGGCCCGGGCCCGGGCGAGCGCGGGA	GGGGAGGGGGCGGGGGGGGAGG	+
M30	ZN341_HUMAN.H11MO.0.C	-3	0.00346381	2.66367	0.249266	22	TCCGGGGAGGCCCGGGGCCCGGGCCCGGGCGAGCGCGGGA	GGGGGGGGGGGGAGGGAAGAGC	+
M30	PAX8_HUMAN.H11MO.0.D	-19	0.00406824	3.12848	0.276418	14	TCCGGGGAGGCCCGGGGCCCGGGCCCGGGCGAGCGCGGGA	CCCGCTTCAGTGAC	-
M30	VEZF1_HUMAN.H11MO.0.C	-3	0.00420693	3.23513	0.276418	22	TCCGGGGAGGCCCGGGGCCCGGGCCCGGGCGAGCGCGGGA	GGGGAGGGGGGAGGGGGAGGGG	+
M30	NR1D1_HUMAN.H11MO.0.B	-7	0.00453289	3.48579	0.285426	19	TCCGGGGAGGCCCGGGGCCCGGGCCCGGGCGAGCGCGGGA	AGGGAAGTGGGTCAGAAGG	+
M30	ZN589_HUMAN.H11MO.0.D	-9	0.00492454	3.78697	0.297683	16	TCCGGGGAGGCCCGGGGCCCGGGCCCGGGCGAGCGCGGGA	CCCACGGTTACTGCCG	+
M30	ZN563_HUMAN.H11MO.0.C	-18	0.00542371	4.17083	0.303937	21	TCCGGGGAGGCCCGGGGCCCGGGCCCGGGCGAGCGCGGGA	GGGATCCTCACTGGCAGCTGC	+
M30	RARG_HUMAN.H11MO.2.D	7	0.0065343	5.02488	0.352671	13	TCCGGGGAGGCCCGGGGCCCGGGCCCGGGCGAGCGCGGGA	GTGACCTCTGGGTGACCCCC	-
M30	GATA1_HUMAN.H11MO.0.A	-28	0.00783239	6.02311	0.365536	12	TCCGGGGAGGCCCGGGGCCCGGGCCCGGGCGAGCGCGGGA	CTGGCGGGGACAGATAAGA	+
M30	PROX1_HUMAN.H11MO.0.D	-2	0.00831717	6.3959	0.365536	17	TCCGGGGAGGCCCGGGGCCCGGGCCCGGGCGAGCGCGGGA	GGGTAAGGCGGGTTGGG	+
M30	NR1H4_HUMAN.H11MO.0.B	-12	0.00837378	6.43944	0.365536	19	TCCGGGGAGGCCCGGGGCCCGGGCCCGGGCGAGCGCGGGA	GGGGTCAATGACCCCGAGG	+
M30	PURA_HUMAN.H11MO.0.D	-17	0.00892898	6.86639	0.365536	17	TCCGGGGAGGCCCGGGGCCCGGGCCCGGGCGAGCGCGGGA	CCCTGCCCCCCCCTTCC	-
M30	USF2_HUMAN.H11MO.0.A	10	0.00894958	6.88223	0.365536	9	TCCGGGGAGGCCCGGGGCCCGGGCCCGGGCGAGCGCGGGA	GGGTCACGTGGCCGCGGCG	+
M30	PAX2_HUMAN.H11MO.0.D	-16	0.0114257	8.78635	0.439676	18	TCCGGGGAGGCCCGGGGCCCGGGCCCGGGCGAGCGCGGGA	GTTCAGTCATGCGTGACA	+
M30	THA_HUMAN.H11MO.0.C	-19	0.0126584	9.73433	0.45547	17	TCCGGGGAGGCCCGGGGCCCGGGCCCGGGCGAGCGCGGGA	CTGACCTGAAGTGACCC	-
M30	MAZ_HUMAN.H11MO.0.A	-2	0.014422	11.0906	0.465287	22	TCCGGGGAGGCCCGGGGCCCGGGCCCGGGCGAGCGCGGGA	GGGGGAGGGGGGGGGGGGGGGG	+
M30	COT1_HUMAN.H11MO.0.C	-17	0.0145152	11.1622	0.465287	17	TCCGGGGAGGCCCGGGGCCCGGGCCCGGGCGAGCGCGGGA	CCCTGACCTCTGACCCC	-
M30	COT2_HUMAN.H11MO.1.A	-17	0.0145152	11.1622	0.465287	17	TCCGGGGAGGCCCGGGGCCCGGGCCCGGGCGAGCGCGGGA	CCCTGACCTTTGACCCC	-
M30	CLOCK_HUMAN.H11MO.0.C	-19	0.0147786	11.3647	0.465287	14	TCCGGGGAGGCCCGGGGCCCGGGCCCGGGCGAGCGCGGGA	CAGACACGTGAACA	+
M30	RFX1_HUMAN.H11MO.0.B	-11	0.015294	11.7611	0.465927	22	TCCGGGGAGGCCCGGGGCCCGGGCCCGGGCGAGCGCGGGA	CCGTCGCCATGGCAACCGGGGC	-
M30	SPIC_HUMAN.H11MO.0.D	-19	0.0154156	11.8546	0.465927	13	TCCGGGGAGGCCCGGGGCCCGGGCCCGGGCGAGCGCGGGA	CCTCCCCTTCCTC	-
M30	ZF64A_HUMAN.H11MO.0.D	-6	0.0159395	12.2575	0.472317	16	TCCGGGGAGGCCCGGGGCCCGGGCCCGGGCGAGCGCGGGA	GGGGCCCGGGAACCTG	+
M32	SP2_HUMAN.H11MO.0.A	-5	4.58489e-06	0.00352578	0.00697922	22	CGGCGGGCGGCGGCGCGGGGCCCGGGCGCGGGTTCGGGCG	GGGGGGGGGGCGGGGCCGGGGG	+
M32	SP3_HUMAN.H11MO.0.B	-1	1.31429e-05	0.0101069	0.00796692	20	CGGCGGGCGGCGGCGCGGGGCCCGGGCGCGGGTTCGGGCG	GGGGGGGGGCGGGGCCGGGG	+
M32	THAP1_HUMAN.H11MO.0.C	-18	1.57012e-05	0.0120743	0.00796692	22	CGGCGGGCGGCGGCGCGGGGCCCGGGCGCGGGTTCGGGCG	GCCCGCAGCCAAGATGGCGGCG	-
M32	ZFX_HUMAN.H11MO.1.A	-9	0.000213505	0.164185	0.045631	17	CGGCGGGCGGCGGCGCGGGGCCCGGGCGCGGGTTCGGGCG	GGGGGCGGAGGCCGGGG	+
M32	RXRA_HUMAN.H11MO.0.A	-6	0.000239812	0.184416	0.045631	20	CGGCGGGCGGCGGCGCGGGGCCCGGGCGCGGGTTCGGGCG	GGGGGAGGCAGAGGTCAGAG	+
M32	PATZ1_HUMAN.H11MO.0.C	-16	0.000613613	0.471869	0.0874818	22	CGGCGGGCGGCGGCGCGGGGCCCGGGCGCGGGTTCGGGCG	GGGGAGGGGGCGGGGGGGGAGG	+
M32	KLF3_HUMAN.H11MO.0.B	-1	0.000632168	0.486137	0.0874818	19	CGGCGGGCGGCGGCGCGGGGCCCGGGCGCGGGTTCGGGCG	GGGGAGGGGCGGGGCCGGG	+
M32	KLF6_HUMAN.H11MO.0.A	-8	0.00168025	1.29211	0.213143	19	CGGCGGGCGGCGGCGCGGGGCCCGGGCGCGGGTTCGGGCG	GGAAGGGCGGGGCCGGGGG	+
M32	IRX2_HUMAN.H11MO.0.D	-4	0.00194289	1.49408	0.227501	19	CGGCGGGCGGCGGCGCGGGGCCCGGGCGCGGGTTCGGGCG	ACATGGGTGGGCATGTTGG	+
M32	SP4_HUMAN.H11MO.0.A	-5	0.00222602	1.71181	0.242035	20	CGGCGGGCGGCGGCGCGGGGCCCGGGCGCGGGTTCGGGCG	GGGAAGGGGGCGGGGCCGGG	+
M32	TLX1_HUMAN.H11MO.0.D	-20	0.0042459	3.2651	0.389911	17	CGGCGGGCGGCGGCGCGGGGCCCGGGCGCGGGTTCGGGCG	CCTTGGCAACTTGCCAG	-
M32	MXI1_HUMAN.H11MO.0.A	-23	0.00461063	3.54558	0.389911	15	CGGCGGGCGGCGGCGCGGGGCCCGGGCGCGGGTTCGGGCG	GCACGTGGCGGCGGG	+
M32	ZN341_HUMAN.H11MO.0.C	-21	0.00514419	3.95588	0.401333	19	CGGCGGGCGGCGGCGCGGGGCCCGGGCGCGGGTTCGGGCG	GGGGGGGGGGGGAGGGAAGAGC	+
M32	ZN563_HUMAN.H11MO.0.C	-2	0.00580424	4.46346	0.401333	21	CGGCGGGCGGCGGCGCGGGGCCCGGGCGCGGGTTCGGGCG	GCAGCTGCCAGTGAGGATCCC	-
M32	VEZF1_HUMAN.H11MO.0.C	-9	0.0061906	4.76058	0.401333	22	CGGCGGGCGGCGGCGCGGGGCCCGGGCGCGGGTTCGGGCG	GGGGAGGGGGGAGGGGGAGGGG	+
M32	USF2_HUMAN.H11MO.0.A	10	0.00632758	4.86591	0.401333	9	CGGCGGGCGGCGGCGCGGGGCCCGGGCGCGGGTTCGGGCG	GGGTCACGTGGCCGCGGCG	+
M32	GATA1_HUMAN.H11MO.0.A	-29	0.00722547	5.55639	0.42303	11	CGGCGGGCGGCGGCGCGGGGCCCGGGCGCGGGTTCGGGCG	CTGGCGGGGACAGATAAGA	+
M32	PROX1_HUMAN.H11MO.0.D	-23	0.00867496	6.67104	0.461676	17	CGGCGGGCGGCGGCGCGGGGCCCGGGCGCGGGTTCGGGCG	GGGTAAGGCGGGTTGGG	+
M32	NR1D1_HUMAN.H11MO.0.B	-18	0.00879544	6.76369	0.461676	19	CGGCGGGCGGCGGCGCGGGGCCCGGGCGCGGGTTCGGGCG	CCTTCTGACCCACTTCCCT	-
M32	PURA_HUMAN.H11MO.0.D	-3	0.00996213	7.66088	0.462494	17	CGGCGGGCGGCGGCGCGGGGCCCGGGCGCGGGTTCGGGCG	GGAAGGGGGGGGCAGGG	+
M32	NR1H4_HUMAN.H11MO.0.B	-10	0.0100112	7.69859	0.462494	19	CGGCGGGCGGCGGCGCGGGGCCCGGGCGCGGGTTCGGGCG	GGGGTCAATGACCCCGAGG	+
M32	RFX1_HUMAN.H11MO.0.B	-14	0.0100263	7.71025	0.462494	22	CGGCGGGCGGCGGCGCGGGGCCCGGGCGCGGGTTCGGGCG	CCGTCGCCATGGCAACCGGGGC	-
M33	SP3_HUMAN.H11MO.0.B	-20	3.75232e-05	0.0288553	0.0515526	20	CGGCCGCCGCGCCCGGGGGCCGGGGCGCTCGGGGCCGGGG	GGGGGGGGGCGGGGCCGGGG	+
M33	SP2_HUMAN.H11MO.0.A	-10	6.7716e-05	0.0520736	0.0515526	22	CGGCCGCCGCGCCCGGGGGCCGGGGCGCTCGGGGCCGGGG	GGGGGGGGGGCGGGGCCGGGGG	+
M33	THAP1_HUMAN.H11MO.0.C	-4	0.00017356	0.133468	0.0830081	22	CGGCCGCCGCGCCCGGGGGCCGGGGCGCTCGGGGCCGGGG	GCCCGCAGCCAAGATGGCGGCG	-
M33	KLF6_HUMAN.H11MO.0.A	-8	0.000309936	0.238341	0.0943825	19	CGGCCGCCGCGCCCGGGGGCCGGGGCGCTCGGGGCCGGGG	GGAAGGGCGGGGCCGGGGG	+
M33	IRX2_HUMAN.H11MO.0.D	-12	0.000501833	0.38591	0.123613	19	CGGCCGCCGCGCCCGGGGGCCGGGGCGCTCGGGGCCGGGG	ACATGGGTGGGCATGTTGG	+
M33	PATZ1_HUMAN.H11MO.0.C	-10	0.000568293	0.437017	0.123613	22	CGGCCGCCGCGCCCGGGGGCCGGGGCGCTCGGGGCCGGGG	GGGGAGGGGGCGGGGGGGGAGG	+
M33	ZFX_HUMAN.H11MO.1.A	-15	0.000719571	0.55335	0.136954	17	CGGCCGCCGCGCCCGGGGGCCGGGGCGCTCGGGGCCGGGG	GGGGGCGGAGGCCGGGG	+
M33	ZN341_HUMAN.H11MO.0.C	-13	0.00107138	0.82389	0.162142	22	CGGCCGCCGCGCCCGGGGGCCGGGGCGCTCGGGGCCGGGG	GGGGGGGGGGGGAGGGAAGAGC	+
M33	MXI1_HUMAN.H11MO.0.A	-5	0.00117138	0.900794	0.162142	15	CGGCCGCCGCGCCCGGGGGCCGGGGCGCTCGGGGCCGGGG	CCCGCCGCCACGTGC	-
M33	RXRA_HUMAN.H11MO.0.A	-14	0.00136802	1.052	0.165102	20	CGGCCGCCGCGCCCGGGGGCCGGGGCGCTCGGGGCCGGGG	GGGGGAGGCAGAGGTCAGAG	+
M33	KLF3_HUMAN.H11MO.0.B	-20	0.00158106	1.21584	0.171954	19	CGGCCGCCGCGCCCGGGGGCCGGGGCGCTCGGGGCCGGGG	GGGGAGGGGCGGGGCCGGG	+
M33	USF2_HUMAN.H11MO.0.A	-30	0.00262915	2.02182	0.260953	10	CGGCCGCCGCGCCCGGGGGCCGGGGCGCTCGGGGCCGGGG	CGCCGCGGCCACGTGACCC	-
M33	PROX1_HUMAN.H11MO.0.D	-16	0.00349986	2.69139	0.313466	17	CGGCCGCCGCGCCCGGGGGCCGGGGCGCTCGGGGCCGGGG	GGGTAAGGCGGGTTGGG	+
M33	ZN563_HUMAN.H11MO.0.C	-12	0.00374379	2.87898	0.316686	21	CGGCCGCCGCGCCCGGGGGCCGGGGCGCTCGGGGCCGGGG	GCAGCTGCCAGTGAGGATCCC	-
M33	GATA1_HUMAN.H11MO.0.A	-29	0.00401216	3.08535	0.321524	11	CGGCCGCCGCGCCCGGGGGCCGGGGCGCTCGGGGCCGGGG	CTGGCGGGGACAGATAAGA	+
M33	NR1D1_HUMAN.H11MO.0.B	-8	0.00460682	3.54265	0.321537	19	CGGCCGCCGCGCCCGGGGGCCGGGGCGCTCGGGGCCGGGG	AGGGAAGTGGGTCAGAAGG	+
M33	TLX1_HUMAN.H11MO.0.D	-6	0.00471013	3.62209	0.321537	17	CGGCCGCCGCGCCCGGGGGCCGGGGCGCTCGGGGCCGGGG	CCTTGGCAACTTGCCAG	-
M33	SP4_HUMAN.H11MO.0.A	-10	0.00476719	3.66597	0.321537	20	CGGCCGCCGCGCCCGGGGGCCGGGGCGCTCGGGGCCGGGG	GGGAAGGGGGCGGGGCCGGG	+
M33	VEZF1_HUMAN.H11MO.0.C	-6	0.00488463	3.75628	0.321537	22	CGGCCGCCGCGCCCGGGGGCCGGGGCGCTCGGGGCCGGGG	GGGGAGGGGGGAGGGGGAGGGG	+
M33	Z324A_HUMAN.H11MO.0.C	-7	0.00548568	4.21849	0.334103	23	CGGCCGCCGCGCCCGGGGGCCGGGGCGCTCGGGGCCGGGG	TGGCAGCAAAGGATGGTTTGATA	-
M33	PURA_HUMAN.H11MO.0.D	-22	0.00780245	6.00009	0.420301	17	CGGCCGCCGCGCCCGGGGGCCGGGGCGCTCGGGGCCGGGG	GGAAGGGGGGGGCAGGG	+
M33	MAZ_HUMAN.H11MO.0.A	-8	0.00800514	6.15595	0.420301	22	CGGCCGCCGCGCCCGGGGGCCGGGGCGCTCGGGGCCGGGG	GGGGGAGGGGGGGGGGGGGGGG	+
M33	TAL1_HUMAN.H11MO.0.A	-29	0.00962212	7.39941	0.449609	11	CGGCCGCCGCGCCCGGGGGCCGGGGCGCTCGGGGCCGGGG	CTGGGGGGGGCAGATAAGG	+
M33	ZN589_HUMAN.H11MO.0.D	-3	0.0097445	7.49352	0.449609	16	CGGCCGCCGCGCCCGGGGGCCGGGGCGCTCGGGGCCGGGG	CGGCAGTAACCGTGGG	-
M33	RARG_HUMAN.H11MO.0.B	6	0.0107253	8.24776	0.480309	12	CGGCCGCCGCGCCCGGGGGCCGGGGCGCTCGGGGCCGGGG	AGGTCAGAGTGACCTGGG	+
M34	THAP1_HUMAN.H11MO.0.C	-16	9.89344e-06	0.00760805	0.0147849	22	GGGCGCCGCGCCTCGCGGCCGATGGCAGCGGCGCGGCCGC	GCCCGCAGCCAAGATGGCGGCG	-
M34	PATZ1_HUMAN.H11MO.0.C	-15	4.51706e-05	0.0347362	0.0336677	22	GGGCGCCGCGCCTCGCGGCCGATGGCAGCGGCGCGGCCGC	GGGGAGGGGGCGGGGGGGGAGG	+
M34	SP2_HUMAN.H11MO.0.A	-15	6.7587e-05	0.0519744	0.0336677	22	GGGCGCCGCGCCTCGCGGCCGATGGCAGCGGCGCGGCCGC	GGGGGGGGGGCGGGGCCGGGGG	+
M34	KLF6_HUMAN.H11MO.0.A	-1	0.000279521	0.214951	0.0588068	19	GGGCGCCGCGCCTCGCGGCCGATGGCAGCGGCGCGGCCGC	CCCCCGGCCCCGCCCTTCC	-
M34	NR1H4_HUMAN.H11MO.0.B	-10	0.000279521	0.214951	0.0588068	19	GGGCGCCGCGCCTCGCGGCCGATGGCAGCGGCGCGGCCGC	CCTCGGGGTCATTGACCCC	-
M34	SP3_HUMAN.H11MO.0.B	-2	0.000319077	0.24537	0.0588068	20	GGGCGCCGCGCCTCGCGGCCGATGGCAGCGGCGCGGCCGC	CCCCGGCCCCGCCCCCCCCC	-
M34	ZN563_HUMAN.H11MO.0.C	-17	0.000354159	0.272348	0.0588068	21	GGGCGCCGCGCCTCGCGGCCGATGGCAGCGGCGCGGCCGC	GCAGCTGCCAGTGAGGATCCC	-
M34	BHE41_HUMAN.H11MO.0.D	-12	0.000589716	0.453492	0.0751079	20	GGGCGCCGCGCCTCGCGGCCGATGGCAGCGGCGCGGCCGC	ACCGGGTCACGTGCAGAAGG	+
M34	ZFX_HUMAN.H11MO.1.A	0	0.000603108	0.46379	0.0751079	17	GGGCGCCGCGCCTCGCGGCCGATGGCAGCGGCGCGGCCGC	GGGGGCGGAGGCCGGGG	+
M34	SP4_HUMAN.H11MO.0.A	-21	0.000992025	0.762867	0.0872058	19	GGGCGCCGCGCCTCGCGGCCGATGGCAGCGGCGCGGCCGC	GGGAAGGGGGCGGGGCCGGG	+
M34	RXRA_HUMAN.H11MO.0.A	-10	0.00106716	0.820644	0.0885988	20	GGGCGCCGCGCCTCGCGGCCGATGGCAGCGGCGCGGCCGC	GGGGGAGGCAGAGGTCAGAG	+
M34	KLF3_HUMAN.H11MO.0.B	-3	0.00122557	0.942461	0.092186	19	GGGCGCCGCGCCTCGCGGCCGATGGCAGCGGCGCGGCCGC	CCCGGCCCCGCCCCTCCCC	-
M34	ZN341_HUMAN.H11MO.0.C	-24	0.00158238	1.21685	0.112606	16	GGGCGCCGCGCCTCGCGGCCGATGGCAGCGGCGCGGCCGC	GGGGGGGGGGGGAGGGAAGAGC	+
M34	VEZF1_HUMAN.H11MO.0.C	-14	0.00193327	1.48668	0.125613	22	GGGCGCCGCGCCTCGCGGCCGATGGCAGCGGCGCGGCCGC	GGGGAGGGGGGAGGGGGAGGGG	+
M34	PROX1_HUMAN.H11MO.0.D	-23	0.00216049	1.66142	0.134528	17	GGGCGCCGCGCCTCGCGGCCGATGGCAGCGGCGCGGCCGC	GGGTAAGGCGGGTTGGG	+
M34	MXI1_HUMAN.H11MO.0.A	-3	0.00291858	2.24439	0.174463	15	GGGCGCCGCGCCTCGCGGCCGATGGCAGCGGCGCGGCCGC	CCCGCCGCCACGTGC	-
M34	RFX1_HUMAN.H11MO.0.B	-18	0.00347447	2.67186	0.185439	22	GGGCGCCGCGCCTCGCGGCCGATGGCAGCGGCGCGGCCGC	CCGTCGCCATGGCAACCGGGGC	-
M34	NR1D1_HUMAN.H11MO.0.B	-1	0.00386389	2.97133	0.196578	19	GGGCGCCGCGCCTCGCGGCCGATGGCAGCGGCGCGGCCGC	CCTTCTGACCCACTTCCCT	-
M34	PAX2_HUMAN.H11MO.0.D	-6	0.00420664	3.2349	0.197856	18	GGGCGCCGCGCCTCGCGGCCGATGGCAGCGGCGCGGCCGC	TGTCACGCATGACTGAAC	-
M34	TLX1_HUMAN.H11MO.0.D	-12	0.00423669	3.25801	0.197856	17	GGGCGCCGCGCCTCGCGGCCGATGGCAGCGGCGCGGCCGC	CCTTGGCAACTTGCCAG	-
M34	RARG_HUMAN.H11MO.2.D	6	0.00459771	3.53564	0.206257	14	GGGCGCCGCGCCTCGCGGCCGATGGCAGCGGCGCGGCCGC	GTGACCTCTGGGTGACCCCC	-
M34	LYL1_HUMAN.H11MO.0.A	-26	0.00476042	3.66076	0.206257	14	GGGCGCCGCGCCTCGCGGCCGATGGCAGCGGCGCGGCCGC	CAGGAAACAGCTGG	-
M34	TAF1_HUMAN.H11MO.0.A	-18	0.00483066	3.71477	0.206257	16	GGGCGCCGCGCCTCGCGGCCGATGGCAGCGGCGCGGCCGC	AAGATGGCGGCGGCGG	+
M34	HES1_HUMAN.H11MO.0.D	-7	0.0055538	4.27087	0.222534	13	GGGCGCCGCGCCTCGCGGCCGATGGCAGCGGCGCGGCCGC	CCGCCACGAGCCC	+
M34	CTCFL_HUMAN.H11MO.0.A	-5	0.0056586	4.35147	0.222534	17	GGGCGCCGCGCCTCGCGGCCGATGGCAGCGGCGCGGCCGC	CGGCGCCCCCTGGCGGC	-
M34	ZBT17_HUMAN.H11MO.0.A	-20	0.00581529	4.47196	0.222832	19	GGGCGCCGCGCCTCGCGGCCGATGGCAGCGGCGCGGCCGC	GAGGGTGGGGGAGGGGAAG	+
M34	PAX5_HUMAN.H11MO.0.A	3	0.00731305	5.62373	0.254157	18	GGGCGCCGCGCCTCGCGGCCGATGGCAGCGGCGCGGCCGC	GTCACGCTCTGCTGCCCAGGC	-
M34	SPZ1_HUMAN.H11MO.0.D	-23	0.00752046	5.78323	0.255425	16	GGGCGCCGCGCCTCGCGGCCGATGGCAGCGGCGCGGCCGC	CCCAGGGTAACAGCCG	-
M34	MAZ_HUMAN.H11MO.0.A	-14	0.00828551	6.37156	0.269489	22	GGGCGCCGCGCCTCGCGGCCGATGGCAGCGGCGCGGCCGC	GGGGGAGGGGGGGGGGGGGGGG	+
M34	CLOCK_HUMAN.H11MO.0.C	-7	0.0082952	6.37901	0.269489	14	GGGCGCCGCGCCTCGCGGCCGATGGCAGCGGCGCGGCCGC	TGTTCACGTGTCTG	-
M34	EGR1_HUMAN.H11MO.0.A	-20	0.00925505	7.11713	0.289414	17	GGGCGCCGCGCCTCGCGGCCGATGGCAGCGGCGCGGCCGC	GAGGGCGTGGGCGGGGG	+
M34	AP2A_HUMAN.H11MO.0.A	-6	0.0107672	8.27997	0.327033	15	GGGCGCCGCGCCTCGCGGCCGATGGCAGCGGCGCGGCCGC	ATGGCCTCAGGGCAT	-
M34	PTF1A_HUMAN.H11MO.0.B	-22	0.0109647	8.43182	0.327033	18	GGGCGCCGCGCCTCGCGGCCGATGGCAGCGGCGCGGCCGC	GGGAAAGGGGGCAGCTGG	-
M34	ZN554_HUMAN.H11MO.0.C	-4	0.0120183	9.2421	0.335134	20	GGGCGCCGCGCCTCGCGGCCGATGGCAGCGGCGCGGCCGC	GCTGAGCCATGTGGGGTGCT	+
M34	COT1_HUMAN.H11MO.0.C	-13	0.0121595	9.35065	0.335134	17	GGGCGCCGCGCCTCGCGGCCGATGGCAGCGGCGCGGCCGC	GGGGTCAGAGGTCAGGG	+
M34	ZN589_HUMAN.H11MO.0.D	-11	0.0123737	9.51535	0.335134	16	GGGCGCCGCGCCTCGCGGCCGATGGCAGCGGCGCGGCCGC	CCCACGGTTACTGCCG	+
M34	USF2_HUMAN.H11MO.0.A	-7	0.0127209	9.78236	0.335134	19	GGGCGCCGCGCCTCGCGGCCGATGGCAGCGGCGCGGCCGC	GGGTCACGTGGCCGCGGCG	+
M34	RFX5_HUMAN.H11MO.0.A	-6	0.0127827	9.82989	0.335134	20	GGGCGCCGCGCCTCGCGGCCGATGGCAGCGGCGCGGCCGC	TCTGCCTAGCAACAGCTGAC	-
M34	SPIC_HUMAN.H11MO.0.D	-5	0.0135098	10.389	0.335666	13	GGGCGCCGCGCCTCGCGGCCGATGGCAGCGGCGCGGCCGC	CCTCCCCTTCCTC	-
M34	ARNT2_HUMAN.H11MO.0.D	-7	0.013656	10.5015	0.335666	12	GGGCGCCGCGCCTCGCGGCCGATGGCAGCGGCGCGGCCGC	GCCTCCCACGCC	-
M34	AP2C_HUMAN.H11MO.0.A	-7	0.0141159	10.8551	0.335666	14	GGGCGCCGCGCCTCGCGGCCGATGGCAGCGGCGCGGCCGC	TGGCCTCAGGGCAT	-
M34	HESX1_HUMAN.H11MO.0.D	0	0.0142137	10.9304	0.335666	16	GGGCGCCGCGCCTCGCGGCCGATGGCAGCGGCGCGGCCGC	AGGCCACGTGCCGGAT	-
M34	ZF64A_HUMAN.H11MO.0.D	-5	0.0142137	10.9304	0.335666	16	GGGCGCCGCGCCTCGCGGCCGATGGCAGCGGCGCGGCCGC	CAGGTTCCCGGGCCCC	-
M34	PURA_HUMAN.H11MO.0.D	-9	0.0148636	11.4301	0.336552	17	GGGCGCCGCGCCTCGCGGCCGATGGCAGCGGCGCGGCCGC	CCCTGCCCCCCCCTTCC	-
M34	NFIC_HUMAN.H11MO.0.A	-5	0.0158808	12.2123	0.354216	17	GGGCGCCGCGCCTCGCGGCCGATGGCAGCGGCGCGGCCGC	CTTGGCTCCCTGCCAAG	+
M34	COT2_HUMAN.H11MO.1.A	-13	0.0169612	13.0432	0.36735	17	GGGCGCCGCGCCTCGCGGCCGATGGCAGCGGCGCGGCCGC	GGGGTCAAAGGTCAGGG	+
M34	OLIG2_HUMAN.H11MO.0.B	-22	0.0183868	14.1395	0.373415	18	GGGCGCCGCGCCTCGCGGCCGATGGCAGCGGCGCGGCCGC	CAGAAGGGAAACAGCTGG	-
M34	RARG_HUMAN.H11MO.0.B	1	0.0183868	14.1395	0.373415	17	GGGCGCCGCGCCTCGCGGCCGATGGCAGCGGCGCGGCCGC	AGGTCAGAGTGACCTGGG	+
M34	IRX2_HUMAN.H11MO.0.D	-2	0.0184906	14.2193	0.373415	19	GGGCGCCGCGCCTCGCGGCCGATGGCAGCGGCGCGGCCGC	ACATGGGTGGGCATGTTGG	+
M34	MAFA_HUMAN.H11MO.0.D	-24	0.0215054	16.5376	0.412025	16	GGGCGCCGCGCCTCGCGGCCGATGGCAGCGGCGCGGCCGC	CGAAGGCTGCGGGGTCAGCAC	-
M34	WT1_HUMAN.H11MO.0.C	-16	0.0232924	17.9119	0.440615	20	GGGCGCCGCGCCTCGCGGCCGATGGCAGCGGCGCGGCCGC	GGGCGGGGGAGGAGGGGGGG	+
M34	THA_HUMAN.H11MO.0.C	-5	0.0249784	19.2084	0.463353	17	GGGCGCCGCGCCTCGCGGCCGATGGCAGCGGCGCGGCCGC	GGGTCACTTCAGGTCAG	+
M37	SP2_HUMAN.H11MO.0.A	-18	1.88404e-06	0.00144883	0.00285953	22	GGGGCCCCCGTGCGCGGCGCGGCGGGGGCCGCCCCGGGGG	GGGGGGGGGGCGGGGCCGGGGG	+
M37	SP3_HUMAN.H11MO.0.B	-19	2.9943e-05	0.0230262	0.0154419	20	GGGGCCCCCGTGCGCGGCGCGGCGGGGGCCGCCCCGGGGG	GGGGGGGGGCGGGGCCGGGG	+
M37	PATZ1_HUMAN.H11MO.0.C	-18	3.05224e-05	0.0234717	0.0154419	22	GGGGCCCCCGTGCGCGGCGCGGCGGGGGCCGCCCCGGGGG	GGGGAGGGGGCGGGGGGGGAGG	+
M37	ZFX_HUMAN.H11MO.1.A	-23	0.000106272	0.0817229	0.0403239	17	GGGGCCCCCGTGCGCGGCGCGGCGGGGGCCGCCCCGGGGG	GGGGGCGGAGGCCGGGG	+
M37	NR1H4_HUMAN.H11MO.0.B	-21	0.000171909	0.132198	0.0521835	19	GGGGCCCCCGTGCGCGGCGCGGCGGGGGCCGCCCCGGGGG	GGGGTCAATGACCCCGAGG	+
M37	THAP1_HUMAN.H11MO.0.C	-2	0.000210729	0.16205	0.0533062	22	GGGGCCCCCGTGCGCGGCGCGGCGGGGGCCGCCCCGGGGG	GCCCGCAGCCAAGATGGCGGCG	-
M37	KLF6_HUMAN.H11MO.0.A	-15	0.000464281	0.357032	0.0880837	19	GGGGCCCCCGTGCGCGGCGCGGCGGGGGCCGCCCCGGGGG	GGAAGGGCGGGGCCGGGGG	+
M37	RXRA_HUMAN.H11MO.0.A	-13	0.000700146	0.538412	0.118073	20	GGGGCCCCCGTGCGCGGCGCGGCGGGGGCCGCCCCGGGGG	GGGGGAGGCAGAGGTCAGAG	+
M37	ZN563_HUMAN.H11MO.0.C	-11	0.000809978	0.622873	0.122936	21	GGGGCCCCCGTGCGCGGCGCGGCGGGGGCCGCCCCGGGGG	GGGATCCTCACTGGCAGCTGC	+
M37	KLF3_HUMAN.H11MO.0.B	-13	0.00118834	0.913832	0.149691	19	GGGGCCCCCGTGCGCGGCGCGGCGGGGGCCGCCCCGGGGG	GGGGAGGGGCGGGGCCGGG	+
M37	ZN341_HUMAN.H11MO.0.C	-15	0.00121769	0.936403	0.149691	22	GGGGCCCCCGTGCGCGGCGCGGCGGGGGCCGCCCCGGGGG	GGGGGGGGGGGGAGGGAAGAGC	+
M37	IRX2_HUMAN.H11MO.0.D	-11	0.00128214	0.985963	0.149691	19	GGGGCCCCCGTGCGCGGCGCGGCGGGGGCCGCCCCGGGGG	ACATGGGTGGGCATGTTGG	+
M37	VEZF1_HUMAN.H11MO.0.C	-20	0.002573	1.97863	0.229718	20	GGGGCCCCCGTGCGCGGCGCGGCGGGGGCCGCCCCGGGGG	GGGGAGGGGGGAGGGGGAGGGG	+
M37	SP4_HUMAN.H11MO.0.A	-18	0.00322423	2.47943	0.25756	20	GGGGCCCCCGTGCGCGGCGCGGCGGGGGCCGCCCCGGGGG	GGGAAGGGGGCGGGGCCGGG	+
M37	PROX1_HUMAN.H11MO.0.D	-8	0.00367883	2.82902	0.27918	17	GGGGCCCCCGTGCGCGGCGCGGCGGGGGCCGCCCCGGGGG	GGGTAAGGCGGGTTGGG	+
M37	ZN350_HUMAN.H11MO.1.D	-13	0.00402497	3.0952	0.290903	24	GGGGCCCCCGTGCGCGGCGCGGCGGGGGCCGCCCCGGGGG	ACGGGGCGCAGGGATTTGTTGCCC	+
M37	MAZ_HUMAN.H11MO.0.A	-17	0.00493266	3.79321	0.340301	22	GGGGCCCCCGTGCGCGGCGCGGCGGGGGCCGCCCCGGGGG	GGGGGAGGGGGGGGGGGGGGGG	+
M37	RARG_HUMAN.H11MO.0.B	0	0.0052534	4.03986	0.346671	18	GGGGCCCCCGTGCGCGGCGCGGCGGGGGCCGCCCCGGGGG	AGGTCAGAGTGACCTGGG	+
M37	ZN589_HUMAN.H11MO.0.D	-24	0.00667789	5.1353	0.422312	16	GGGGCCCCCGTGCGCGGCGCGGCGGGGGCCGCCCCGGGGG	CGGCAGTAACCGTGGG	-
M37	USF2_HUMAN.H11MO.0.A	0	0.00715487	5.5021	0.434377	19	GGGGCCCCCGTGCGCGGCGCGGCGGGGGCCGCCCCGGGGG	GGGTCACGTGGCCGCGGCG	+
M37	PAX8_HUMAN.H11MO.0.D	-4	0.00804299	6.18506	0.455364	14	GGGGCCCCCGTGCGCGGCGCGGCGGGGGCCGCCCCGGGGG	CCCGCTTCAGTGAC	-
M37	MXI1_HUMAN.H11MO.0.A	-13	0.00894982	6.88241	0.455364	15	GGGGCCCCCGTGCGCGGCGCGGCGGGGGCCGCCCCGGGGG	GCACGTGGCGGCGGG	+
M37	BHE41_HUMAN.H11MO.0.D	-20	0.0100112	7.69862	0.455364	20	GGGGCCCCCGTGCGCGGCGCGGCGGGGGCCGCCCCGGGGG	ACCGGGTCACGTGCAGAAGG	+
M37	RARG_HUMAN.H11MO.2.D	-24	0.0100112	7.69862	0.455364	16	GGGGCCCCCGTGCGCGGCGCGGCGGGGGCCGCCCCGGGGG	GGGGGTCACCCAGAGGTCAC	+
M37	EGR1_HUMAN.H11MO.0.A	-11	0.0102008	7.84439	0.455364	17	GGGGCCCCCGTGCGCGGCGCGGCGGGGGCCGCCCCGGGGG	GAGGGCGTGGGCGGGGG	+
M37	PURA_HUMAN.H11MO.0.D	-23	0.0102008	7.84439	0.455364	17	GGGGCCCCCGTGCGCGGCGCGGCGGGGGCCGCCCCGGGGG	GGAAGGGGGGGGCAGGG	+
M37	GATA1_HUMAN.H11MO.0.A	-28	0.0106671	8.20299	0.462576	12	GGGGCCCCCGTGCGCGGCGCGGCGGGGGCCGCCCCGGGGG	CTGGCGGGGACAGATAAGA	+
M37	NR1D1_HUMAN.H11MO.0.B	-7	0.0121536	9.34608	0.497836	19	GGGGCCCCCGTGCGCGGCGCGGCGGGGGCCGCCCCGGGGG	AGGGAAGTGGGTCAGAAGG	+
M37	RFX1_HUMAN.H11MO.0.B	-15	0.0124383	9.56504	0.497836	22	GGGGCCCCCGTGCGCGGCGCGGCGGGGGCCGCCCCGGGGG	GCCCCGGTTGCCATGGCGACGG	+
M37	SRBP2_HUMAN.H11MO.0.B	-14	0.0124642	9.58498	0.497836	13	GGGGCCCCCGTGCGCGGCGCGGCGGGGGCCGCCCCGGGGG	GGGTGGGGTGAGG	+
M38	SP2_HUMAN.H11MO.0.A	-3	3.58328e-05	0.0275554	0.0338855	22	GGGGAGCGGGGCCCGCCGCGCCGGCCGCGGGCGCCGGCGC	CCCCCGGCCCCGCCCCCCCCCC	-
M38	SP3_HUMAN.H11MO.0.B	-4	6.69594e-05	0.0514918	0.0338855	20	GGGGAGCGGGGCCCGCCGCGCCGGCCGCGGGCGCCGGCGC	GGGGGGGGGCGGGGCCGGGG	+
M38	THAP1_HUMAN.H11MO.0.C	-10	0.000263611	0.202717	0.0800419	22	GGGGAGCGGGGCCCGCCGCGCCGGCCGCGGGCGCCGGCGC	CGCCGCCATCTTGGCTGCGGGC	+
M38	PATZ1_HUMAN.H11MO.0.C	-8	0.000327659	0.25197	0.0829076	22	GGGGAGCGGGGCCCGCCGCGCCGGCCGCGGGCGCCGGCGC	GGGGAGGGGGCGGGGGGGGAGG	+
M38	ZFX_HUMAN.H11MO.1.A	-13	0.000493893	0.379804	0.102277	17	GGGGAGCGGGGCCCGCCGCGCCGGCCGCGGGCGCCGGCGC	GGGGGCGGAGGCCGGGG	+
M38	IRX2_HUMAN.H11MO.0.D	-5	0.00105326	0.809954	0.165976	19	GGGGAGCGGGGCCCGCCGCGCCGGCCGCGGGCGCCGGCGC	ACATGGGTGGGCATGTTGG	+
M38	ZN563_HUMAN.H11MO.0.C	-10	0.00115894	0.891223	0.165976	21	GGGGAGCGGGGCCCGCCGCGCCGGCCGCGGGCGCCGGCGC	GGGATCCTCACTGGCAGCTGC	+
M38	NR1D1_HUMAN.H11MO.0.B	0	0.00131191	1.00886	0.165976	19	GGGGAGCGGGGCCCGCCGCGCCGGCCGCGGGCGCCGGCGC	AGGGAAGTGGGTCAGAAGG	+
M38	KLF6_HUMAN.H11MO.0.A	0	0.00175009	1.34582	0.203794	19	GGGGAGCGGGGCCCGCCGCGCCGGCCGCGGGCGCCGGCGC	GGAAGGGCGGGGCCGGGGG	+
M38	KLF3_HUMAN.H11MO.0.B	-2	0.0018793	1.44518	0.203794	19	GGGGAGCGGGGCCCGCCGCGCCGGCCGCGGGCGCCGGCGC	GGGGAGGGGCGGGGCCGGG	+
M38	ZN589_HUMAN.H11MO.0.D	-21	0.00208352	1.60223	0.210878	16	GGGGAGCGGGGCCCGCCGCGCCGGCCGCGGGCGCCGGCGC	CGGCAGTAACCGTGGG	-
M38	SP4_HUMAN.H11MO.0.A	0	0.00231584	1.78088	0.212895	20	GGGGAGCGGGGCCCGCCGCGCCGGCCGCGGGCGCCGGCGC	GGGAAGGGGGCGGGGCCGGG	+
M38	PROX1_HUMAN.H11MO.0.D	0	0.00238391	1.83323	0.212895	17	GGGGAGCGGGGCCCGCCGCGCCGGCCGCGGGCGCCGGCGC	GGGTAAGGCGGGTTGGG	+
M38	MXI1_HUMAN.H11MO.0.A	5	0.00263551	2.02671	0.222288	10	GGGGAGCGGGGCCCGCCGCGCCGGCCGCGGGCGCCGGCGC	GCACGTGGCGGCGGG	+
M38	RXRA_HUMAN.H11MO.0.A	-11	0.00324176	2.49291	0.248469	20	GGGGAGCGGGGCCCGCCGCGCCGGCCGCGGGCGCCGGCGC	CTCTGACCTCTGCCTCCCCC	-
M38	ZN341_HUMAN.H11MO.0.C	0	0.00345398	2.65611	0.248469	22	GGGGAGCGGGGCCCGCCGCGCCGGCCGCGGGCGCCGGCGC	GGGGGGGGGGGGAGGGAAGAGC	+
M38	TLX1_HUMAN.H11MO.0.D	1	0.00398872	3.06732	0.252317	16	GGGGAGCGGGGCCCGCCGCGCCGGCCGCGGGCGCCGGCGC	CTGGCAAGTTGCCAAGG	+
M38	MAZ_HUMAN.H11MO.0.A	-2	0.00442884	3.40578	0.268951	22	GGGGAGCGGGGCCCGCCGCGCCGGCCGCGGGCGCCGGCGC	GGGGGAGGGGGGGGGGGGGGGG	+
M38	USF2_HUMAN.H11MO.0.A	-31	0.0060073	4.61961	0.341261	9	GGGGAGCGGGGCCCGCCGCGCCGGCCGCGGGCGCCGGCGC	CGCCGCGGCCACGTGACCC	-
M38	GATA1_HUMAN.H11MO.0.A	-29	0.00641412	4.93246	0.341261	11	GGGGAGCGGGGCCCGCCGCGCCGGCCGCGGGCGCCGGCGC	CTGGCGGGGACAGATAAGA	+
M38	VEZF1_HUMAN.H11MO.0.C	0	0.00719304	5.53145	0.341261	22	GGGGAGCGGGGCCCGCCGCGCCGGCCGCGGGCGCCGGCGC	GGGGAGGGGGGAGGGGGAGGGG	+
M38	SPIC_HUMAN.H11MO.0.D	-2	0.00794029	6.10608	0.361405	13	GGGGAGCGGGGCCCGCCGCGCCGGCCGCGGGCGCCGGCGC	GAGGAAGGGGAGG	+
M38	MAFA_HUMAN.H11MO.0.D	-12	0.00809375	6.22409	0.361405	21	GGGGAGCGGGGCCCGCCGCGCCGGCCGCGGGCGCCGGCGC	GTGCTGACCCCGCAGCCTTCG	+
M38	TAL1_HUMAN.H11MO.0.A	-29	0.0107141	8.23913	0.442414	11	GGGGAGCGGGGCCCGCCGCGCCGGCCGCGGGCGCCGGCGC	CTGGGGGGGGCAGATAAGG	+
M38	RFX1_HUMAN.H11MO.0.B	-12	0.0108499	8.3436	0.442414	22	GGGGAGCGGGGCCCGCCGCGCCGGCCGCGGGCGCCGGCGC	CCGTCGCCATGGCAACCGGGGC	-
M38	PURA_HUMAN.H11MO.0.D	-8	0.0113129	8.6996	0.442414	17	GGGGAGCGGGGCCCGCCGCGCCGGCCGCGGGCGCCGGCGC	GGAAGGGGGGGGCAGGG	+
M38	PAX8_HUMAN.H11MO.0.D	-23	0.0125244	9.63126	0.466865	14	GGGGAGCGGGGCCCGCCGCGCCGGCCGCGGGCGCCGGCGC	GTCACTGAAGCGGG	+
M38	PAX2_HUMAN.H11MO.0.D	-22	0.0126081	9.69566	0.466865	18	GGGGAGCGGGGCCCGCCGCGCCGGCCGCGGGCGCCGGCGC	TGTCACGCATGACTGAAC	-
M40	SP3_HUMAN.H11MO.0.B	-9	1.44079e-05	0.0110796	0.0132939	20	GGCCGCCGCGGGGCGGGCCCCGGCGCGGGAGCGGGCGGCG	GGGGGGGGGCGGGGCCGGGG	+
M40	THAP1_HUMAN.H11MO.0.C	-14	2.22509e-05	0.0171109	0.0132939	22	GGCCGCCGCGGGGCGGGCCCCGGCGCGGGAGCGGGCGGCG	CGCCGCCATCTTGGCTGCGGGC	+
M40	SP2_HUMAN.H11MO.0.A	-15	2.62344e-05	0.0201743	0.0132939	22	GGCCGCCGCGGGGCGGGCCCCGGCGCGGGAGCGGGCGGCG	GGGGGGGGGGCGGGGCCGGGGG	+
M40	RXRA_HUMAN.H11MO.0.A	-20	8.77307e-05	0.0674649	0.0333421	20	GGCCGCCGCGGGGCGGGCCCCGGCGCGGGAGCGGGCGGCG	GGGGGAGGCAGAGGTCAGAG	+
M40	ZN563_HUMAN.H11MO.0.C	-14	0.000191995	0.147644	0.0486451	21	GGCCGCCGCGGGGCGGGCCCCGGCGCGGGAGCGGGCGGCG	GGGATCCTCACTGGCAGCTGC	+
M40	PATZ1_HUMAN.H11MO.0.C	-15	0.000384296	0.295523	0.0813686	22	GGCCGCCGCGGGGCGGGCCCCGGCGCGGGAGCGGGCGGCG	GGGGAGGGGGCGGGGGGGGAGG	+
M40	ZFX_HUMAN.H11MO.1.A	-12	0.000607377	0.467073	0.0813686	17	GGCCGCCGCGGGGCGGGCCCCGGCGCGGGAGCGGGCGGCG	GGGGGCGGAGGCCGGGG	+
M40	KLF3_HUMAN.H11MO.0.B	-10	0.000642298	0.493927	0.0813686	19	GGCCGCCGCGGGGCGGGCCCCGGCGCGGGAGCGGGCGGCG	GGGGAGGGGCGGGGCCGGG	+
M40	KLF6_HUMAN.H11MO.0.A	-12	0.000747435	0.574778	0.087404	19	GGCCGCCGCGGGGCGGGCCCCGGCGCGGGAGCGGGCGGCG	GGAAGGGCGGGGCCGGGGG	+
M40	ZN341_HUMAN.H11MO.0.C	-13	0.000830456	0.638621	0.0901758	22	GGCCGCCGCGGGGCGGGCCCCGGCGCGGGAGCGGGCGGCG	GGGGGGGGGGGGAGGGAAGAGC	+
M40	RFX1_HUMAN.H11MO.0.B	-13	0.00142465	1.09555	0.135359	22	GGCCGCCGCGGGGCGGGCCCCGGCGCGGGAGCGGGCGGCG	GCCCCGGTTGCCATGGCGACGG	+
M40	IRX2_HUMAN.H11MO.0.D	-14	0.00208036	1.5998	0.186034	19	GGCCGCCGCGGGGCGGGCCCCGGCGCGGGAGCGGGCGGCG	ACATGGGTGGGCATGTTGG	+
M40	VEZF1_HUMAN.H11MO.0.C	-18	0.002562	1.97018	0.216375	22	GGCCGCCGCGGGGCGGGCCCCGGCGCGGGAGCGGGCGGCG	GGGGAGGGGGGAGGGGGAGGGG	+
M40	MAZ_HUMAN.H11MO.0.A	-9	0.00310096	2.38463	0.248109	22	GGCCGCCGCGGGGCGGGCCCCGGCGCGGGAGCGGGCGGCG	GGGGGAGGGGGGGGGGGGGGGG	+
M40	USF2_HUMAN.H11MO.0.A	9	0.00338842	2.6057	0.257554	10	GGCCGCCGCGGGGCGGGCCCCGGCGCGGGAGCGGGCGGCG	GGGTCACGTGGCCGCGGCG	+
M40	SP4_HUMAN.H11MO.0.A	-9	0.00379962	2.92191	0.275057	20	GGCCGCCGCGGGGCGGGCCCCGGCGCGGGAGCGGGCGGCG	GGGAAGGGGGCGGGGCCGGG	+
M40	MXI1_HUMAN.H11MO.0.A	-5	0.00449908	3.45979	0.29737	15	GGCCGCCGCGGGGCGGGCCCCGGCGCGGGAGCGGGCGGCG	GCACGTGGCGGCGGG	+
M40	TLX1_HUMAN.H11MO.0.D	-13	0.0068479	5.26604	0.348733	17	GGCCGCCGCGGGGCGGGCCCCGGCGCGGGAGCGGGCGGCG	CTGGCAAGTTGCCAAGG	+
M40	NR1D1_HUMAN.H11MO.0.B	-13	0.00706779	5.43513	0.348733	19	GGCCGCCGCGGGGCGGGCCCCGGCGCGGGAGCGGGCGGCG	AGGGAAGTGGGTCAGAAGG	+
M40	GATA1_HUMAN.H11MO.0.A	8	0.00706779	5.43513	0.348733	11	GGCCGCCGCGGGGCGGGCCCCGGCGCGGGAGCGGGCGGCG	TCTTATCTGTCCCCGCCAG	-
M40	SPIC_HUMAN.H11MO.0.D	-20	0.00731256	5.62336	0.348733	13	GGCCGCCGCGGGGCGGGCCCCGGCGCGGGAGCGGGCGGCG	GAGGAAGGGGAGG	+
M40	PROX1_HUMAN.H11MO.0.D	-12	0.00734078	5.64506	0.348733	17	GGCCGCCGCGGGGCGGGCCCCGGCGCGGGAGCGGGCGGCG	GGGTAAGGCGGGTTGGG	+
M40	EGR1_HUMAN.H11MO.0.A	-18	0.0103346	7.9473	0.442627	17	GGCCGCCGCGGGGCGGGCCCCGGCGCGGGAGCGGGCGGCG	GAGGGCGTGGGCGGGGG	+
M40	MAFA_HUMAN.H11MO.0.D	-26	0.0105344	8.10095	0.442627	14	GGCCGCCGCGGGGCGGGCCCCGGCGCGGGAGCGGGCGGCG	CGAAGGCTGCGGGGTCAGCAC	-
M40	SRBP2_HUMAN.H11MO.0.B	-21	0.010927	8.40286	0.442627	13	GGCCGCCGCGGGGCGGGCCCCGGCGCGGGAGCGGGCGGCG	GGGTGGGGTGAGG	+
M40	ZN589_HUMAN.H11MO.0.D	-21	0.0119582	9.19585	0.464981	16	GGCCGCCGCGGGGCGGGCCCCGGCGCGGGAGCGGGCGGCG	CCCACGGTTACTGCCG	+
M40	TAL1_HUMAN.H11MO.0.A	8	0.0125406	9.64372	0.464981	11	GGCCGCCGCGGGGCGGGCCCCGGCGCGGGAGCGGGCGGCG	CCTTATCTGCCCCCCCCAG	-
M40	CLOCK_HUMAN.H11MO.0.C	-19	0.0134135	10.3149	0.482103	14	GGCCGCCGCGGGGCGGGCCCCGGCGCGGGAGCGGGCGGCG	CAGACACGTGAACA	+
M40	PTF1A_HUMAN.H11MO.0.B	-24	0.0139538	10.7304	0.482103	16	GGCCGCCGCGGGGCGGGCCCCGGCGCGGGAGCGGGCGGCG	GGGAAAGGGGGCAGCTGG	-
M40	PURA_HUMAN.H11MO.0.D	-12	0.014418	11.0875	0.487074	17	GGCCGCCGCGGGGCGGGCCCCGGCGCGGGAGCGGGCGGCG	GGAAGGGGGGGGCAGGG	+
M42	SP3_HUMAN.H11MO.0.B	-17	3.38169e-05	0.0260052	0.0368472	20	CGGCCCGGGCCGGGGGCGGCGAGCGGCGGGCCGGCGCCCG	GGGGGGGGGCGGGGCCGGGG	+
M42	SP2_HUMAN.H11MO.0.A	-16	4.84446e-05	0.0372539	0.0368472	22	CGGCCCGGGCCGGGGGCGGCGAGCGGCGGGCCGGCGCCCG	GGGGGGGGGGCGGGGCCGGGGG	+
M42	THAP1_HUMAN.H11MO.0.C	-17	0.000281746	0.216663	0.107149	22	CGGCCCGGGCCGGGGGCGGCGAGCGGCGGGCCGGCGCCCG	GCCCGCAGCCAAGATGGCGGCG	-
M42	KLF3_HUMAN.H11MO.0.B	-17	0.000741344	0.570094	0.155741	19	CGGCCCGGGCCGGGGGCGGCGAGCGGCGGGCCGGCGCCCG	GGGGAGGGGCGGGGCCGGG	+
M42	ZFX_HUMAN.H11MO.1.A	-18	0.000773814	0.595063	0.155741	17	CGGCCCGGGCCGGGGGCGGCGAGCGGCGGGCCGGCGCCCG	GGGGGCGGAGGCCGGGG	+
M42	ZN341_HUMAN.H11MO.0.C	-5	0.00140673	1.08178	0.197251	22	CGGCCCGGGCCGGGGGCGGCGAGCGGCGGGCCGGCGCCCG	GGGGGGGGGGGGAGGGAAGAGC	+
M42	KLF6_HUMAN.H11MO.0.A	-19	0.00144699	1.11274	0.197251	19	CGGCCCGGGCCGGGGGCGGCGAGCGGCGGGCCGGCGCCCG	GGAAGGGCGGGGCCGGGGG	+
M42	ZN563_HUMAN.H11MO.0.C	-12	0.0015419	1.18572	0.197251	21	CGGCCCGGGCCGGGGGCGGCGAGCGGCGGGCCGGCGCCCG	GCAGCTGCCAGTGAGGATCCC	-
M42	IRX2_HUMAN.H11MO.0.D	-19	0.00155601	1.19657	0.197251	19	CGGCCCGGGCCGGGGGCGGCGAGCGGCGGGCCGGCGCCCG	ACATGGGTGGGCATGTTGG	+
M42	RXRA_HUMAN.H11MO.0.A	-10	0.001924	1.47956	0.225139	20	CGGCCCGGGCCGGGGGCGGCGAGCGGCGGGCCGGCGCCCG	GGGGGAGGCAGAGGTCAGAG	+
M42	PATZ1_HUMAN.H11MO.0.C	-16	0.00237921	1.82961	0.240793	22	CGGCCCGGGCCGGGGGCGGCGAGCGGCGGGCCGGCGCCCG	GGGGAGGGGGCGGGGGGGGAGG	+
M42	SP4_HUMAN.H11MO.0.A	-16	0.00253265	1.9476	0.240793	20	CGGCCCGGGCCGGGGGCGGCGAGCGGCGGGCCGGCGCCCG	GGGAAGGGGGCGGGGCCGGG	+
M42	PURA_HUMAN.H11MO.0.D	-11	0.00336512	2.58777	0.284392	17	CGGCCCGGGCCGGGGGCGGCGAGCGGCGGGCCGGCGCCCG	GGAAGGGGGGGGCAGGG	+
M42	USF2_HUMAN.H11MO.0.A	10	0.00388307	2.98608	0.298355	9	CGGCCCGGGCCGGGGGCGGCGAGCGGCGGGCCGGCGCCCG	GGGTCACGTGGCCGCGGCG	+
M42	PTF1A_HUMAN.H11MO.0.B	-12	0.0039226	3.01648	0.298355	18	CGGCCCGGGCCGGGGGCGGCGAGCGGCGGGCCGGCGCCCG	GGGAAAGGGGGCAGCTGG	-
M42	PROX1_HUMAN.H11MO.0.D	-11	0.00558578	4.29547	0.386235	17	CGGCCCGGGCCGGGGGCGGCGAGCGGCGGGCCGGCGCCCG	GGGTAAGGCGGGTTGGG	+
M42	VEZF1_HUMAN.H11MO.0.C	-17	0.00687421	5.28627	0.454658	22	CGGCCCGGGCCGGGGGCGGCGAGCGGCGGGCCGGCGCCCG	GGGGAGGGGGGAGGGGGAGGGG	+
M42	GATA1_HUMAN.H11MO.0.A	7	0.00756294	5.8159	0.465273	12	CGGCCCGGGCCGGGGGCGGCGAGCGGCGGGCCGGCGCCCG	TCTTATCTGTCCCCGCCAG	-
M42	NR1D1_HUMAN.H11MO.0.B	-8	0.00860898	6.62031	0.465273	19	CGGCCCGGGCCGGGGGCGGCGAGCGGCGGGCCGGCGCCCG	AGGGAAGTGGGTCAGAAGG	+
M42	TLX1_HUMAN.H11MO.0.D	-17	0.00910513	7.00185	0.465273	17	CGGCCCGGGCCGGGGGCGGCGAGCGGCGGGCCGGCGCCCG	CCTTGGCAACTTGCCAG	-
M42	TAL1_HUMAN.H11MO.0.A	-6	0.00918075	7.06	0.465273	19	CGGCCCGGGCCGGGGGCGGCGAGCGGCGGGCCGGCGCCCG	CTGGGGGGGGCAGATAAGG	+
M42	ZN350_HUMAN.H11MO.1.D	-8	0.00935406	7.19327	0.465273	24	CGGCCCGGGCCGGGGGCGGCGAGCGGCGGGCCGGCGCCCG	ACGGGGCGCAGGGATTTGTTGCCC	+
M42	MXI1_HUMAN.H11MO.0.A	7	0.0104742	8.05466	0.482833	8	CGGCCCGGGCCGGGGGCGGCGAGCGGCGGGCCGGCGCCCG	GCACGTGGCGGCGGG	+
M43	THAP1_HUMAN.H11MO.0.C	-8	0.000232777	0.179006	0.358011	22	CCCGCGGCGGCCGCCCCGGCCAAGGCCAAGAAGACAAACG	GCCCGCAGCCAAGATGGCGGCG	-
M44	SP2_HUMAN.H11MO.0.A	-14	1.36127e-05	0.0104682	0.0121398	22	CCCGGGCGCCGCCGGGGCGGGCGCGCCCGCGGGGGCGTCC	GGGGGGGGGGCGGGGCCGGGGG	+
M44	SP3_HUMAN.H11MO.0.B	-12	1.60352e-05	0.0123311	0.0121398	20	CCCGGGCGCCGCCGGGGCGGGCGCGCCCGCGGGGGCGTCC	GGGGGGGGGCGGGGCCGGGG	+
M44	ZN563_HUMAN.H11MO.0.C	-6	8.85356e-05	0.0680839	0.0335139	21	CCCGGGCGCCGCCGGGGCGGGCGCGCCCGCGGGGGCGTCC	GGGATCCTCACTGGCAGCTGC	+
M44	PATZ1_HUMAN.H11MO.0.C	-2	0.000137063	0.105401	0.0415066	22	CCCGGGCGCCGCCGGGGCGGGCGCGCCCGCGGGGGCGTCC	GGGGAGGGGGCGGGGGGGGAGG	+
M44	THAP1_HUMAN.H11MO.0.C	-18	0.000184771	0.142089	0.0437928	22	CCCGGGCGCCGCCGGGGCGGGCGCGCCCGCGGGGGCGTCC	GCCCGCAGCCAAGATGGCGGCG	-
M44	ZFX_HUMAN.H11MO.1.A	-4	0.000260303	0.200173	0.0437928	17	CCCGGGCGCCGCCGGGGCGGGCGCGCCCGCGGGGGCGTCC	GGGGGCGGAGGCCGGGG	+
M44	IRX2_HUMAN.H11MO.0.D	-10	0.000591957	0.455215	0.0896307	19	CCCGGGCGCCGCCGGGGCGGGCGCGCCCGCGGGGGCGTCC	ACATGGGTGGGCATGTTGG	+
M44	ZN341_HUMAN.H11MO.0.C	-2	0.000717595	0.55183	0.090545	22	CCCGGGCGCCGCCGGGGCGGGCGCGCCCGCGGGGGCGTCC	GGGGGGGGGGGGAGGGAAGAGC	+
M44	TAL1_HUMAN.H11MO.0.A	-29	0.000862604	0.663342	0.10047	11	CCCGGGCGCCGCCGGGGCGGGCGCGCCCGCGGGGGCGTCC	CTGGGGGGGGCAGATAAGG	+
M44	GATA1_HUMAN.H11MO.0.A	-29	0.00100046	0.769357	0.108203	11	CCCGGGCGCCGCCGGGGCGGGCGCGCCCGCGGGGGCGTCC	CTGGCGGGGACAGATAAGA	+
M44	KLF6_HUMAN.H11MO.0.A	-16	0.00134048	1.03083	0.120706	19	CCCGGGCGCCGCCGGGGCGGGCGCGCCCGCGGGGGCGTCC	GGAAGGGCGGGGCCGGGGG	+
M44	RXRA_HUMAN.H11MO.0.A	-3	0.00135523	1.04217	0.120706	20	CCCGGGCGCCGCCGGGGCGGGCGCGCCCGCGGGGGCGTCC	GGGGGAGGCAGAGGTCAGAG	+
M44	TLX1_HUMAN.H11MO.0.D	-17	0.00228008	1.75338	0.185112	17	CCCGGGCGCCGCCGGGGCGGGCGCGCCCGCGGGGGCGTCC	CTGGCAAGTTGCCAAGG	+
M44	NR1D1_HUMAN.H11MO.0.B	-14	0.00254032	1.95351	0.185112	19	CCCGGGCGCCGCCGGGGCGGGCGCGCCCGCGGGGGCGTCC	AGGGAAGTGGGTCAGAAGG	+
M44	GATA2_HUMAN.H11MO.0.A	-29	0.00254032	1.95351	0.185112	11	CCCGGGCGCCGCCGGGGCGGGCGCGCCCGCGGGGGCGTCC	CTGGGGGGTGGAGATAAGG	+
M44	MAFA_HUMAN.H11MO.0.D	-8	0.00262592	2.01933	0.185112	21	CCCGGGCGCCGCCGGGGCGGGCGCGCCCGCGGGGGCGTCC	GTGCTGACCCCGCAGCCTTCG	+
M44	VEZF1_HUMAN.H11MO.0.C	-1	0.00269315	2.07103	0.185112	22	CCCGGGCGCCGCCGGGGCGGGCGCGCCCGCGGGGGCGTCC	GGGGAGGGGGGAGGGGGAGGGG	+
M44	KLF3_HUMAN.H11MO.0.B	-3	0.0029178	2.24379	0.185112	19	CCCGGGCGCCGCCGGGGCGGGCGCGCCCGCGGGGGCGTCC	GGGGAGGGGCGGGGCCGGG	+
M44	MAZ_HUMAN.H11MO.0.A	-1	0.00305639	2.35037	0.185112	22	CCCGGGCGCCGCCGGGGCGGGCGCGCCCGCGGGGGCGTCC	GGGGGAGGGGGGGGGGGGGGGG	+
M44	ZN589_HUMAN.H11MO.0.D	-17	0.00343551	2.64191	0.200071	16	CCCGGGCGCCGCCGGGGCGGGCGCGCCCGCGGGGGCGTCC	CGGCAGTAACCGTGGG	-
M44	PAX8_HUMAN.H11MO.0.D	-7	0.00378731	2.91244	0.204966	14	CCCGGGCGCCGCCGGGGCGGGCGCGCCCGCGGGGGCGTCC	GTCACTGAAGCGGG	+
M44	MXI1_HUMAN.H11MO.0.A	3	0.00379031	2.91475	0.204966	12	CCCGGGCGCCGCCGGGGCGGGCGCGCCCGCGGGGGCGTCC	GCACGTGGCGGCGGG	+
M44	ZBT17_HUMAN.H11MO.0.A	-1	0.00572413	4.40186	0.288501	19	CCCGGGCGCCGCCGGGGCGGGCGCGCCCGCGGGGGCGTCC	GAGGGTGGGGGAGGGGAAG	+
M44	USF2_HUMAN.H11MO.0.A	10	0.00572413	4.40186	0.288501	9	CCCGGGCGCCGCCGGGGCGGGCGCGCCCGCGGGGGCGTCC	GGGTCACGTGGCCGCGGCG	+
M44	SP4_HUMAN.H11MO.0.A	-11	0.00590667	4.54223	0.288501	20	CCCGGGCGCCGCCGGGGCGGGCGCGCCCGCGGGGGCGTCC	GGGAAGGGGGCGGGGCCGGG	+
M44	Z324A_HUMAN.H11MO.0.C	-5	0.0067063	5.15715	0.317321	23	CCCGGGCGCCGCCGGGGCGGGCGCGCCCGCGGGGGCGTCC	TGGCAGCAAAGGATGGTTTGATA	-
M44	PROX1_HUMAN.H11MO.0.D	-13	0.00774617	5.95681	0.344965	17	CCCGGGCGCCGCCGGGGCGGGCGCGCCCGCGGGGGCGTCC	GGGTAAGGCGGGTTGGG	+
M44	RFX1_HUMAN.H11MO.0.B	-10	0.00859981	6.61326	0.349673	22	CCCGGGCGCCGCCGGGGCGGGCGCGCCCGCGGGGGCGTCC	GCCCCGGTTGCCATGGCGACGG	+
M44	ZN667_HUMAN.H11MO.0.C	-5	0.00900658	6.92606	0.349673	19	CCCGGGCGCCGCCGGGGCGGGCGCGCCCGCGGGGGCGTCC	GCTGAGCTTTTAAGGCCAC	-
M44	OSR2_HUMAN.H11MO.0.C	-8	0.0109838	8.44658	0.395979	16	CCCGGGCGCCGCCGGGGCGGGCGCGCCCGCGGGGGCGTCC	CAGCAGAAGCAGCAGC	-
M44	PTF1A_HUMAN.H11MO.0.B	-10	0.0155751	11.9772	0.497859	18	CCCGGGCGCCGCCGGGGCGGGCGCGCCCGCGGGGGCGTCC	CCAGCTGCCCCCTTTCCC	+
M44	RARG_HUMAN.H11MO.0.B	-17	0.0155751	11.9772	0.497859	18	CCCGGGCGCCGCCGGGGCGGGCGCGCCCGCGGGGGCGTCC	AGGTCAGAGTGACCTGGG	+
M44	WT1_HUMAN.H11MO.0.C	-3	0.0157827	12.1369	0.497859	20	CCCGGGCGCCGCCGGGGCGGGCGCGCCCGCGGGGGCGTCC	GGGCGGGGGAGGAGGGGGGG	+
M44	EGR1_HUMAN.H11MO.0.A	-18	0.0161613	12.4281	0.499399	17	CCCGGGCGCCGCCGGGGCGGGCGCGCCCGCGGGGGCGTCC	GAGGGCGTGGGCGGGGG	+
M46	SP2_HUMAN.H11MO.0.A	-13	1.75594e-05	0.0135032	0.0266583	22	GCGGGGAGCCGCAGGGCCCGGGCGGGGGGCTCGGGGCGCG	GGGGGGGGGGCGGGGCCGGGGG	+
M46	SP3_HUMAN.H11MO.0.B	-2	6.43141e-05	0.0494575	0.0289454	20	GCGGGGAGCCGCAGGGCCCGGGCGGGGGGCTCGGGGCGCG	GGGGGGGGGCGGGGCCGGGG	+
M46	THAP1_HUMAN.H11MO.0.C	-8	6.46051e-05	0.0496814	0.0289454	22	GCGGGGAGCCGCAGGGCCCGGGCGGGGGGCTCGGGGCGCG	CGCCGCCATCTTGGCTGCGGGC	+
M46	ZFX_HUMAN.H11MO.1.A	-17	7.62633e-05	0.0586465	0.0289454	17	GCGGGGAGCCGCAGGGCCCGGGCGGGGGGCTCGGGGCGCG	GGGGGCGGAGGCCGGGG	+
M46	KLF6_HUMAN.H11MO.0.A	-17	0.00041476	0.31895	0.0916776	19	GCGGGGAGCCGCAGGGCCCGGGCGGGGGGCTCGGGGCGCG	GGAAGGGCGGGGCCGGGGG	+
M46	PATZ1_HUMAN.H11MO.0.C	-13	0.000851914	0.655122	0.157401	22	GCGGGGAGCCGCAGGGCCCGGGCGGGGGGCTCGGGGCGCG	GGGGAGGGGGCGGGGGGGGAGG	+
M46	RXRA_HUMAN.H11MO.0.A	-20	0.00121987	0.938081	0.168362	20	GCGGGGAGCCGCAGGGCCCGGGCGGGGGGCTCGGGGCGCG	GGGGGAGGCAGAGGTCAGAG	+
M46	ZN341_HUMAN.H11MO.0.C	-24	0.00156347	1.20231	0.197803	16	GCGGGGAGCCGCAGGGCCCGGGCGGGGGGCTCGGGGCGCG	GGGGGGGGGGGGAGGGAAGAGC	+
M46	ZN563_HUMAN.H11MO.0.C	-12	0.00209746	1.61294	0.238741	21	GCGGGGAGCCGCAGGGCCCGGGCGGGGGGCTCGGGGCGCG	GGGATCCTCACTGGCAGCTGC	+
M46	TLX1_HUMAN.H11MO.0.D	-18	0.00220157	1.693	0.238741	17	GCGGGGAGCCGCAGGGCCCGGGCGGGGGGCTCGGGGCGCG	CTGGCAAGTTGCCAAGG	+
M46	ZN589_HUMAN.H11MO.0.D	-9	0.00284944	2.19122	0.274978	16	GCGGGGAGCCGCAGGGCCCGGGCGGGGGGCTCGGGGCGCG	CCCACGGTTACTGCCG	+
M46	IRX2_HUMAN.H11MO.0.D	-18	0.00326022	2.50711	0.274978	19	GCGGGGAGCCGCAGGGCCCGGGCGGGGGGCTCGGGGCGCG	ACATGGGTGGGCATGTTGG	+
M46	NR1D1_HUMAN.H11MO.0.B	-1	0.00326022	2.50711	0.274978	19	GCGGGGAGCCGCAGGGCCCGGGCGGGGGGCTCGGGGCGCG	CCTTCTGACCCACTTCCCT	-
M46	VEZF1_HUMAN.H11MO.0.C	-18	0.00409934	3.1524	0.286307	22	GCGGGGAGCCGCAGGGCCCGGGCGGGGGGCTCGGGGCGCG	GGGGAGGGGGGAGGGGGAGGGG	+
M46	KLF3_HUMAN.H11MO.0.B	-15	0.00428542	3.29549	0.286307	19	GCGGGGAGCCGCAGGGCCCGGGCGGGGGGCTCGGGGCGCG	GGGGAGGGGCGGGGCCGGG	+
M46	NR1H4_HUMAN.H11MO.0.B	-8	0.00428542	3.29549	0.286307	19	GCGGGGAGCCGCAGGGCCCGGGCGGGGGGCTCGGGGCGCG	CCTCGGGGTCATTGACCCC	-
M46	GATA1_HUMAN.H11MO.0.A	8	0.00490382	3.77104	0.286307	11	GCGGGGAGCCGCAGGGCCCGGGCGGGGGGCTCGGGGCGCG	TCTTATCTGTCCCCGCCAG	-
M46	PROX1_HUMAN.H11MO.0.D	-17	0.00495692	3.81187	0.286307	17	GCGGGGAGCCGCAGGGCCCGGGCGGGGGGCTCGGGGCGCG	GGGTAAGGCGGGTTGGG	+
M46	SP4_HUMAN.H11MO.0.A	-13	0.00509182	3.91561	0.286307	20	GCGGGGAGCCGCAGGGCCCGGGCGGGGGGCTCGGGGCGCG	GGGAAGGGGGCGGGGCCGGG	+
M46	ZN554_HUMAN.H11MO.0.C	-10	0.00509182	3.91561	0.286307	20	GCGGGGAGCCGCAGGGCCCGGGCGGGGGGCTCGGGGCGCG	GCTGAGCCATGTGGGGTGCT	+
M46	MAZ_HUMAN.H11MO.0.A	-14	0.00630013	4.8448	0.323717	22	GCGGGGAGCCGCAGGGCCCGGGCGGGGGGCTCGGGGCGCG	GGGGGAGGGGGGGGGGGGGGGG	+
M46	RFX1_HUMAN.H11MO.0.B	-4	0.00849787	6.53486	0.37945	22	GCGGGGAGCCGCAGGGCCCGGGCGGGGGGCTCGGGGCGCG	CCGTCGCCATGGCAACCGGGGC	-
M46	TAL1_HUMAN.H11MO.0.A	-28	0.0100623	7.73789	0.419095	12	GCGGGGAGCCGCAGGGCCCGGGCGGGGGGCTCGGGGCGCG	CTGGGGGGGGCAGATAAGG	+
M46	PURA_HUMAN.H11MO.0.D	-17	0.0114114	8.77537	0.423494	17	GCGGGGAGCCGCAGGGCCCGGGCGGGGGGCTCGGGGCGCG	GGAAGGGGGGGGCAGGG	+
M46	USF2_HUMAN.H11MO.0.A	10	0.0114203	8.78225	0.423494	9	GCGGGGAGCCGCAGGGCCCGGGCGGGGGGCTCGGGGCGCG	GGGTCACGTGGCCGCGGCG	+
M46	MXI1_HUMAN.H11MO.0.A	-1	0.0114393	8.7968	0.423494	15	GCGGGGAGCCGCAGGGCCCGGGCGGGGGGCTCGGGGCGCG	GCACGTGGCGGCGGG	+
M46	BHE41_HUMAN.H11MO.0.D	-16	0.0122737	9.43848	0.423494	20	GCGGGGAGCCGCAGGGCCCGGGCGGGGGGCTCGGGGCGCG	ACCGGGTCACGTGCAGAAGG	+
M46	GATA2_HUMAN.H11MO.0.A	8	0.0129455	9.95509	0.428359	11	GCGGGGAGCCGCAGGGCCCGGGCGGGGGGCTCGGGGCGCG	CCTTATCTCCACCCCCCAG	-
M46	MAFA_HUMAN.H11MO.0.D	-2	0.012979	9.98087	0.428359	21	GCGGGGAGCCGCAGGGCCCGGGCGGGGGGCTCGGGGCGCG	CGAAGGCTGCGGGGTCAGCAC	-
M46	RARG_HUMAN.H11MO.0.B	-28	0.0153488	11.8032	0.485465	12	GCGGGGAGCCGCAGGGCCCGGGCGGGGGGCTCGGGGCGCG	CCCAGGTCACTCTGACCT	-
M46	EGR1_HUMAN.H11MO.0.A	-18	0.0159016	12.2283	0.492684	17	GCGGGGAGCCGCAGGGCCCGGGCGGGGGGCTCGGGGCGCG	GAGGGCGTGGGCGGGGG	+
M47	TAF1_HUMAN.H11MO.0.A	-3	0.000291458	0.224131	0.278108	16	GGAGCGCCGCCGCCGCCTCGATGGGGTGAGTGCGCGGCAC	CCGCCGCCGCCATCTT	-
M47	AP2D_HUMAN.H11MO.0.D	-1	0.000364035	0.279943	0.278108	14	GGAGCGCCGCCGCCGCCTCGATGGGGTGAGTGCGCGGCAC	ACGCGCCTCGGGCG	-
M47	SP1_HUMAN.H11MO.1.A	-4	0.000599663	0.461141	0.283276	14	GGAGCGCCGCCGCCGCCTCGATGGGGTGAGTGCGCGGCAC	CGGCCCCGCCCCCC	-
M47	THAP1_HUMAN.H11MO.0.C	-4	0.000839421	0.645515	0.283276	22	GGAGCGCCGCCGCCGCCTCGATGGGGTGAGTGCGCGGCAC	CGCCGCCATCTTGGCTGCGGGC	+
M47	SP2_HUMAN.H11MO.0.A	0	0.000934052	0.718286	0.283276	22	GGAGCGCCGCCGCCGCCTCGATGGGGTGAGTGCGCGGCAC	CCCCCGGCCCCGCCCCCCCCCC	-
M47	SRBP2_HUMAN.H11MO.0.B	-18	0.0011124	0.855435	0.283276	13	GGAGCGCCGCCGCCGCCTCGATGGGGTGAGTGCGCGGCAC	GGGTGGGGTGAGG	+
M47	EGR4_HUMAN.H11MO.0.D	-3	0.00154214	1.18591	0.307951	11	GGAGCGCCGCCGCCGCCTCGATGGGGTGAGTGCGCGGCAC	GCCCTGCCGCC	-
M47	SP2_HUMAN.H11MO.1.B	-6	0.00161239	1.23993	0.307951	12	GGAGCGCCGCCGCCGCCTCGATGGGGTGAGTGCGCGGCAC	GCCCCGCCCCCT	-
M47	SP3_HUMAN.H11MO.0.B	-1	0.00220221	1.6935	0.342987	20	GGAGCGCCGCCGCCGCCTCGATGGGGTGAGTGCGCGGCAC	CCCCGGCCCCGCCCCCCCCC	-
M47	SRBP1_HUMAN.H11MO.0.A	-19	0.0022448	1.72625	0.342987	11	GGAGCGCCGCCGCCGCCTCGATGGGGTGAGTGCGCGGCAC	GGTGGGGTGAG	+
M47	ZBT14_HUMAN.H11MO.0.C	-26	0.00345135	2.65409	0.479398	9	GGAGCGCCGCCGCCGCCTCGATGGGGTGAGTGCGCGGCAC	GGAGCGCGC	+
M48	SP2_HUMAN.H11MO.0.A	-7	2.75849e-05	0.0212128	0.0219912	22	CGCGCGGGCCCGGGCCGCGCGGCCCGGGGTGCCGGGCCGG	GGGGGGGGGGCGGGGCCGGGGG	+
M48	SP3_HUMAN.H11MO.0.B	-8	3.83332e-05	0.0294783	0.0219912	20	CGCGCGGGCCCGGGCCGCGCGGCCCGGGGTGCCGGGCCGG	GGGGGGGGGCGGGGCCGGGG	+
M48	THAP1_HUMAN.H11MO.0.C	-15	5.80181e-05	0.0446159	0.0219912	22	CGCGCGGGCCCGGGCCGCGCGGCCCGGGGTGCCGGGCCGG	CGCCGCCATCTTGGCTGCGGGC	+
M48	PATZ1_HUMAN.H11MO.0.C	-13	0.000255978	0.196847	0.0554434	22	CGCGCGGGCCCGGGCCGCGCGGCCCGGGGTGCCGGGCCGG	GGGGAGGGGGCGGGGGGGGAGG	+
M48	KLF6_HUMAN.H11MO.0.A	-10	0.00060662	0.466491	0.114967	19	CGCGCGGGCCCGGGCCGCGCGGCCCGGGGTGCCGGGCCGG	GGAAGGGCGGGGCCGGGGG	+
M48	ZFX_HUMAN.H11MO.1.A	-2	0.000694342	0.533949	0.11697	17	CGCGCGGGCCCGGGCCGCGCGGCCCGGGGTGCCGGGCCGG	CCCCGGCCTCCGCCCCC	-
M48	KLF3_HUMAN.H11MO.0.B	0	0.000894163	0.687611	0.13557	19	CGCGCGGGCCCGGGCCGCGCGGCCCGGGGTGCCGGGCCGG	GGGGAGGGGCGGGGCCGGG	+
M48	IRX2_HUMAN.H11MO.0.D	-21	0.00130633	1.00457	0.165051	19	CGCGCGGGCCCGGGCCGCGCGGCCCGGGGTGCCGGGCCGG	ACATGGGTGGGCATGTTGG	+
M48	ZN341_HUMAN.H11MO.0.C	-25	0.002002	1.53954	0.233489	15	CGCGCGGGCCCGGGCCGCGCGGCCCGGGGTGCCGGGCCGG	GGGGGGGGGGGGAGGGAAGAGC	+
M48	RXRA_HUMAN.H11MO.0.A	0	0.00349414	2.687	0.299373	20	CGCGCGGGCCCGGGCCGCGCGGCCCGGGGTGCCGGGCCGG	GGGGGAGGCAGAGGTCAGAG	+
M48	RFX1_HUMAN.H11MO.0.B	-16	0.00385098	2.9614	0.299373	22	CGCGCGGGCCCGGGCCGCGCGGCCCGGGGTGCCGGGCCGG	CCGTCGCCATGGCAACCGGGGC	-
M48	NR1D1_HUMAN.H11MO.0.B	-7	0.00414655	3.18869	0.299373	19	CGCGCGGGCCCGGGCCGCGCGGCCCGGGGTGCCGGGCCGG	CCTTCTGACCCACTTCCCT	-
M48	ZN563_HUMAN.H11MO.0.C	-16	0.0043549	3.34892	0.300124	21	CGCGCGGGCCCGGGCCGCGCGGCCCGGGGTGCCGGGCCGG	GCAGCTGCCAGTGAGGATCCC	-
M48	VEZF1_HUMAN.H11MO.0.C	-11	0.00466118	3.58445	0.307265	22	CGCGCGGGCCCGGGCCGCGCGGCCCGGGGTGCCGGGCCGG	GGGGAGGGGGGAGGGGGAGGGG	+
M48	MXI1_HUMAN.H11MO.0.A	-14	0.00513119	3.94589	0.324155	15	CGCGCGGGCCCGGGCCGCGCGGCCCGGGGTGCCGGGCCGG	GCACGTGGCGGCGGG	+
M48	PROX1_HUMAN.H11MO.0.D	-11	0.0061384	4.72043	0.333248	17	CGCGCGGGCCCGGGCCGCGCGGCCCGGGGTGCCGGGCCGG	GGGTAAGGCGGGTTGGG	+
M48	GATA1_HUMAN.H11MO.0.A	8	0.00625395	4.80929	0.333248	11	CGCGCGGGCCCGGGCCGCGCGGCCCGGGGTGCCGGGCCGG	TCTTATCTGTCCCCGCCAG	-
M48	SP4_HUMAN.H11MO.0.A	-7	0.00637412	4.9017	0.333248	20	CGCGCGGGCCCGGGCCGCGCGGCCCGGGGTGCCGGGCCGG	GGGAAGGGGGCGGGGCCGGG	+
M48	ZN667_HUMAN.H11MO.0.C	-4	0.00715312	5.50075	0.33358	19	CGCGCGGGCCCGGGCCGCGCGGCCCGGGGTGCCGGGCCGG	GTGGCCTTAAAAGCTCAGC	+
M48	CLOCK_HUMAN.H11MO.0.C	-4	0.00791856	6.08937	0.353112	14	CGCGCGGGCCCGGGCCGCGCGGCCCGGGGTGCCGGGCCGG	CAGACACGTGAACA	+
M48	PURA_HUMAN.H11MO.0.D	-5	0.00876714	6.74193	0.379783	17	CGCGCGGGCCCGGGCCGCGCGGCCCGGGGTGCCGGGCCGG	GGAAGGGGGGGGCAGGG	+
M48	SPIC_HUMAN.H11MO.0.D	-27	0.00954921	7.34334	0.399945	13	CGCGCGGGCCCGGGCCGCGCGGCCCGGGGTGCCGGGCCGG	GAGGAAGGGGAGG	+
M48	RARG_HUMAN.H11MO.0.B	4	0.00976015	7.50556	0.399945	14	CGCGCGGGCCCGGGCCGCGCGGCCCGGGGTGCCGGGCCGG	AGGTCAGAGTGACCTGGG	+
M48	TAL1_HUMAN.H11MO.0.A	-28	0.0106193	8.16623	0.423699	12	CGCGCGGGCCCGGGCCGCGCGGCCCGGGGTGCCGGGCCGG	CTGGGGGGGGCAGATAAGG	+
M48	MAZ_HUMAN.H11MO.0.A	-12	0.0110048	8.46267	0.427821	22	CGCGCGGGCCCGGGCCGCGCGGCCCGGGGTGCCGGGCCGG	GGGGGAGGGGGGGGGGGGGGGG	+
M48	RFX5_HUMAN.H11MO.0.A	-20	0.0128489	9.88078	0.487024	20	CGCGCGGGCCCGGGCCGCGCGGCCCGGGGTGCCGGGCCGG	GTCAGCTGTTGCTAGGCAGA	+
M48	TLX1_HUMAN.H11MO.0.D	-2	0.0132773	10.2103	0.490989	17	CGCGCGGGCCCGGGCCGCGCGGCCCGGGGTGCCGGGCCGG	CCTTGGCAACTTGCCAG	-
M48	ZN554_HUMAN.H11MO.0.C	-1	0.0145377	11.1795	0.497159	20	CGCGCGGGCCCGGGCCGCGCGGCCCGGGGTGCCGGGCCGG	GCTGAGCCATGTGGGGTGCT	+
M48	USF2_HUMAN.H11MO.0.A	-11	0.0146279	11.2489	0.497159	19	CGCGCGGGCCCGGGCCGCGCGGCCCGGGGTGCCGGGCCGG	GGGTCACGTGGCCGCGGCG	+
M48	PAX8_HUMAN.H11MO.0.D	-4	0.0147558	11.3472	0.497159	14	CGCGCGGGCCCGGGCCGCGCGGCCCGGGGTGCCGGGCCGG	CCCGCTTCAGTGAC	-
M49	THAP1_HUMAN.H11MO.0.C	-18	1.71275e-05	0.013171	0.0197692	22	GGCCCCCGCGGCGGGGGCGCGCGGGCCGGCGGGGGCGGCG	GCCCGCAGCCAAGATGGCGGCG	-
M49	SP2_HUMAN.H11MO.0.A	-1	2.59675e-05	0.019969	0.0197692	22	GGCCCCCGCGGCGGGGGCGCGCGGGCCGGCGGGGGCGGCG	GGGGGGGGGGCGGGGCCGGGGG	+
M49	SP3_HUMAN.H11MO.0.B	-2	4.44575e-05	0.0341878	0.0225639	20	GGCCCCCGCGGCGGGGGCGCGCGGGCCGGCGGGGGCGGCG	GGGGGGGGGCGGGGCCGGGG	+
M49	PATZ1_HUMAN.H11MO.0.C	-1	0.000184972	0.142243	0.0554042	22	GGCCCCCGCGGCGGGGGCGCGCGGGCCGGCGGGGGCGGCG	GGGGAGGGGGCGGGGGGGGAGG	+
M49	ZFX_HUMAN.H11MO.1.A	0	0.000218326	0.167892	0.0554042	17	GGCCCCCGCGGCGGGGGCGCGCGGGCCGGCGGGGGCGGCG	GGGGGCGGAGGCCGGGG	+
M49	IRX2_HUMAN.H11MO.0.D	-18	0.000471415	0.362518	0.0897227	19	GGCCCCCGCGGCGGGGGCGCGCGGGCCGGCGGGGGCGGCG	ACATGGGTGGGCATGTTGG	+
M49	KLF6_HUMAN.H11MO.0.A	-4	0.000594545	0.457205	0.0905262	19	GGCCCCCGCGGCGGGGGCGCGCGGGCCGGCGGGGGCGGCG	GGAAGGGCGGGGCCGGGGG	+
M49	KLF3_HUMAN.H11MO.0.B	-2	0.0013559	1.04269	0.158733	19	GGCCCCCGCGGCGGGGGCGCGCGGGCCGGCGGGGGCGGCG	GGGGAGGGGCGGGGCCGGG	+
M49	USF2_HUMAN.H11MO.0.A	9	0.0013559	1.04269	0.158733	10	GGCCCCCGCGGCGGGGGCGCGCGGGCCGGCGGGGGCGGCG	GGGTCACGTGGCCGCGGCG	+
M49	PROX1_HUMAN.H11MO.0.D	-21	0.0014595	1.12236	0.158733	17	GGCCCCCGCGGCGGGGGCGCGCGGGCCGGCGGGGGCGGCG	GGGTAAGGCGGGTTGGG	+
M49	ZN563_HUMAN.H11MO.0.C	-15	0.00179411	1.37967	0.162668	21	GGCCCCCGCGGCGGGGGCGCGCGGGCCGGCGGGGGCGGCG	GGGATCCTCACTGGCAGCTGC	+
M49	TAL1_HUMAN.H11MO.0.A	8	0.00181153	1.39307	0.162668	11	GGCCCCCGCGGCGGGGGCGCGCGGGCCGGCGGGGGCGGCG	CCTTATCTGCCCCCCCCAG	-
M49	RXRA_HUMAN.H11MO.0.A	-20	0.00181619	1.39665	0.162668	20	GGCCCCCGCGGCGGGGGCGCGCGGGCCGGCGGGGGCGGCG	GGGGGAGGCAGAGGTCAGAG	+
M49	GATA1_HUMAN.H11MO.0.A	8	0.00194599	1.49647	0.164492	11	GGCCCCCGCGGCGGGGGCGCGCGGGCCGGCGGGGGCGGCG	TCTTATCTGTCCCCGCCAG	-
M49	SP4_HUMAN.H11MO.0.A	-1	0.00274172	2.10838	0.198789	20	GGCCCCCGCGGCGGGGGCGCGCGGGCCGGCGGGGGCGGCG	GGGAAGGGGGCGGGGCCGGG	+
M49	NR1D1_HUMAN.H11MO.0.B	-13	0.00585533	4.50275	0.371475	19	GGCCCCCGCGGCGGGGGCGCGCGGGCCGGCGGGGGCGGCG	AGGGAAGTGGGTCAGAAGG	+
M49	ZN341_HUMAN.H11MO.0.C	-23	0.00619477	4.76378	0.37729	17	GGCCCCCGCGGCGGGGGCGCGCGGGCCGGCGGGGGCGGCG	GGGGGGGGGGGGAGGGAAGAGC	+
M49	PAX5_HUMAN.H11MO.0.A	-18	0.00697338	5.36253	0.39325	21	GGCCCCCGCGGCGGGGGCGCGCGGGCCGGCGGGGGCGGCG	GCCTGGGCAGCAGAGCGTGAC	+
M49	VEZF1_HUMAN.H11MO.0.C	0	0.00742166	5.70726	0.403583	22	GGCCCCCGCGGCGGGGGCGCGCGGGCCGGCGGGGGCGGCG	GGGGAGGGGGGAGGGGGAGGGG	+
M49	EGR1_HUMAN.H11MO.0.A	-6	0.00848888	6.52795	0.430843	17	GGCCCCCGCGGCGGGGGCGCGCGGGCCGGCGGGGGCGGCG	GAGGGCGTGGGCGGGGG	+
M49	MXI1_HUMAN.H11MO.0.A	-19	0.00963019	7.40562	0.468755	15	GGCCCCCGCGGCGGGGGCGCGCGGGCCGGCGGGGGCGGCG	CCCGCCGCCACGTGC	-
M49	GATA2_HUMAN.H11MO.0.A	8	0.0104987	8.07353	0.479017	11	GGCCCCCGCGGCGGGGGCGCGCGGGCCGGCGGGGGCGGCG	CCTTATCTCCACCCCCCAG	-
M49	MAZ_HUMAN.H11MO.0.A	-6	0.0112129	8.62275	0.479017	22	GGCCCCCGCGGCGGGGGCGCGCGGGCCGGCGGGGGCGGCG	GGGGGAGGGGGGGGGGGGGGGG	+
M50	SP2_HUMAN.H11MO.0.A	-14	4.44961e-05	0.0342175	0.030763	22	CGCGGCGGGGCCGCCCGGGGGCGCCGGGCCCGGGAGCGGC	GGGGGGGGGGCGGGGCCGGGGG	+
M50	SP3_HUMAN.H11MO.0.B	-12	5.24272e-05	0.0403165	0.030763	20	CGCGGCGGGGCCGCCCGGGGGCGCCGGGCCCGGGAGCGGC	CCCCGGCCCCGCCCCCCCCC	-
M50	ZFX_HUMAN.H11MO.1.A	-14	0.000101995	0.0784343	0.030763	17	CGCGGCGGGGCCGCCCGGGGGCGCCGGGCCCGGGAGCGGC	CCCCGGCCTCCGCCCCC	-
M50	THAP1_HUMAN.H11MO.0.C	-12	0.000230099	0.176946	0.0469987	22	CGCGGCGGGGCCGCCCGGGGGCGCCGGGCCCGGGAGCGGC	GCCCGCAGCCAAGATGGCGGCG	-
M50	KLF6_HUMAN.H11MO.0.A	-8	0.000356037	0.273793	0.0585556	19	CGCGGCGGGGCCGCCCGGGGGCGCCGGGCCCGGGAGCGGC	GGAAGGGCGGGGCCGGGGG	+
M50	PATZ1_HUMAN.H11MO.0.C	-11	0.00038621	0.296995	0.0585556	22	CGCGGCGGGGCCGCCCGGGGGCGCCGGGCCCGGGAGCGGC	GGGGAGGGGGCGGGGGGGGAGG	+
M50	VEZF1_HUMAN.H11MO.0.C	-17	0.00167774	1.29018	0.224592	22	CGCGGCGGGGCCGCCCGGGGGCGCCGGGCCCGGGAGCGGC	GGGGAGGGGGGAGGGGGAGGGG	+
M50	KLF3_HUMAN.H11MO.0.B	-6	0.00177758	1.36696	0.224592	19	CGCGGCGGGGCCGCCCGGGGGCGCCGGGCCCGGGAGCGGC	GGGGAGGGGCGGGGCCGGG	+
M50	GATA1_HUMAN.H11MO.0.A	-29	0.00220885	1.6986	0.256221	11	CGCGGCGGGGCCGCCCGGGGGCGCCGGGCCCGGGAGCGGC	CTGGCGGGGACAGATAAGA	+
M50	PROX1_HUMAN.H11MO.0.D	-22	0.00250154	1.92368	0.256221	17	CGCGGCGGGGCCGCCCGGGGGCGCCGGGCCCGGGAGCGGC	GGGTAAGGCGGGTTGGG	+
M50	TAL1_HUMAN.H11MO.0.A	-29	0.00293698	2.25853	0.256221	11	CGCGGCGGGGCCGCCCGGGGGCGCCGGGCCCGGGAGCGGC	CTGGGGGGGGCAGATAAGG	+
M50	ZN563_HUMAN.H11MO.0.C	-19	0.00317986	2.44531	0.256221	21	CGCGGCGGGGCCGCCCGGGGGCGCCGGGCCCGGGAGCGGC	GGGATCCTCACTGGCAGCTGC	+
M50	RXRA_HUMAN.H11MO.0.A	0	0.00329875	2.53674	0.256221	20	CGCGGCGGGGCCGCCCGGGGGCGCCGGGCCCGGGAGCGGC	GGGGGAGGCAGAGGTCAGAG	+
M50	IRX2_HUMAN.H11MO.0.D	-9	0.00337986	2.59911	0.256221	19	CGCGGCGGGGCCGCCCGGGGGCGCCGGGCCCGGGAGCGGC	ACATGGGTGGGCATGTTGG	+
M50	ZN341_HUMAN.H11MO.0.C	-18	0.00473353	3.64008	0.326218	22	CGCGGCGGGGCCGCCCGGGGGCGCCGGGCCCGGGAGCGGC	GGGGGGGGGGGGAGGGAAGAGC	+
M50	SP4_HUMAN.H11MO.0.A	-13	0.00526654	4.04997	0.342634	20	CGCGGCGGGGCCGCCCGGGGGCGCCGGGCCCGGGAGCGGC	CCCGGCCCCGCCCCCTTCCC	-
M50	NR1D1_HUMAN.H11MO.0.B	-17	0.00546861	4.20536	0.342634	19	CGCGGCGGGGCCGCCCGGGGGCGCCGGGCCCGGGAGCGGC	AGGGAAGTGGGTCAGAAGG	+
M50	Z324A_HUMAN.H11MO.0.C	-12	0.00564969	4.34462	0.342634	23	CGCGGCGGGGCCGCCCGGGGGCGCCGGGCCCGGGAGCGGC	TATCAAACCATCCTTTGCTGCCA	+
M50	GATA2_HUMAN.H11MO.0.A	-29	0.00625612	4.81096	0.355179	11	CGCGGCGGGGCCGCCCGGGGGCGCCGGGCCCGGGAGCGGC	CTGGGGGGTGGAGATAAGG	+
M50	MXI1_HUMAN.H11MO.0.A	6	0.00632507	4.86398	0.355179	9	CGCGGCGGGGCCGCCCGGGGGCGCCGGGCCCGGGAGCGGC	GCACGTGGCGGCGGG	+
M50	LYL1_HUMAN.H11MO.0.A	-19	0.00762843	5.86626	0.373484	14	CGCGGCGGGGCCGCCCGGGGGCGCCGGGCCCGGGAGCGGC	CCAGCTGTTTCCTG	+
M50	USF2_HUMAN.H11MO.0.A	10	0.0076364	5.87239	0.373484	9	CGCGGCGGGGCCGCCCGGGGGCGCCGGGCCCGGGAGCGGC	GGGTCACGTGGCCGCGGCG	+
M50	MAZ_HUMAN.H11MO.0.A	-16	0.00874239	6.7229	0.38985	22	CGCGGCGGGGCCGCCCGGGGGCGCCGGGCCCGGGAGCGGC	GGGGGAGGGGGGGGGGGGGGGG	+
M50	ZN589_HUMAN.H11MO.0.D	-18	0.0093564	7.19507	0.396003	16	CGCGGCGGGGCCGCCCGGGGGCGCCGGGCCCGGGAGCGGC	CGGCAGTAACCGTGGG	-
M50	TLX1_HUMAN.H11MO.0.D	-23	0.00994359	7.64662	0.407462	17	CGCGGCGGGGCCGCCCGGGGGCGCCGGGCCCGGGAGCGGC	CTGGCAAGTTGCCAAGG	+
M50	NR1H4_HUMAN.H11MO.0.B	-18	0.0105774	8.13404	0.414107	19	CGCGGCGGGGCCGCCCGGGGGCGCCGGGCCCGGGAGCGGC	GGGGTCAATGACCCCGAGG	+
M50	PURA_HUMAN.H11MO.0.D	-3	0.010652	8.1914	0.414107	17	CGCGGCGGGGCCGCCCGGGGGCGCCGGGCCCGGGAGCGGC	GGAAGGGGGGGGCAGGG	+
M50	PAX8_HUMAN.H11MO.0.D	-26	0.0112734	8.66928	0.427309	14	CGCGGCGGGGCCGCCCGGGGGCGCCGGGCCCGGGAGCGGC	GTCACTGAAGCGGG	+
M50	MAFA_HUMAN.H11MO.0.D	-11	0.0119772	9.21046	0.430522	21	CGCGGCGGGGCCGCCCGGGGGCGCCGGGCCCGGGAGCGGC	GTGCTGACCCCGCAGCCTTCG	+
M52	ERR1_HUMAN.H11MO.0.A	-22	3.29915e-05	0.0253705	0.0505981	15	CAACCCAGGCCGCCAAACGCGCAGAGAGGACCTGCAGACC	CTGTGTGACCTTGAG	-
M52	ERR2_HUMAN.H11MO.0.A	-27	0.000532856	0.409766	0.331169	9	CAACCCAGGCCGCCAAACGCGCAGAGAGGACCTGCAGACC	TGACCTTGA	-
M52	HINFP_HUMAN.H11MO.0.C	-19	0.000845854	0.650462	0.331169	16	CAACCCAGGCCGCCAAACGCGCAGAGAGGACCTGCAGACC	GCGCTAGCGGACGTTA	+
M52	STF1_HUMAN.H11MO.0.B	-27	0.000863729	0.664208	0.331169	11	CAACCCAGGCCGCCAAACGCGCAGAGAGGACCTGCAGACC	TGGCCTTGAGC	-
M52	ERR3_HUMAN.H11MO.0.B	-27	0.00138871	1.06792	0.425964	9	CAACCCAGGCCGCCAAACGCGCAGAGAGGACCTGCAGACC	TGACCTTGA	-
M52	NR2C1_HUMAN.H11MO.0.C	-26	0.00176048	1.35381	0.449998	13	CAACCCAGGCCGCCAAACGCGCAGAGAGGACCTGCAGACC	CTGACCTCTGGCC	-
M53	THAP1_HUMAN.H11MO.0.C	-16	2.20508e-05	0.0169571	0.0232006	22	CCTGGGCGCCCCGCCGGGCGGCGGCAGGGGGGGCGCCGCG	GCCCGCAGCCAAGATGGCGGCG	-
M53	SP2_HUMAN.H11MO.0.A	-3	3.58919e-05	0.0276009	0.0232006	22	CCTGGGCGCCCCGCCGGGCGGCGGCAGGGGGGGCGCCGCG	GGGGGGGGGGCGGGGCCGGGGG	+
M53	ZN563_HUMAN.H11MO.0.C	-4	5.84247e-05	0.0449286	0.0232006	21	CCTGGGCGCCCCGCCGGGCGGCGGCAGGGGGGGCGCCGCG	GGGATCCTCACTGGCAGCTGC	+
M53	SP3_HUMAN.H11MO.0.B	-4	6.83779e-05	0.0525826	0.0232006	20	CCTGGGCGCCCCGCCGGGCGGCGGCAGGGGGGGCGCCGCG	GGGGGGGGGCGGGGCCGGGG	+
M53	ZFX_HUMAN.H11MO.1.A	-2	7.69561e-05	0.0591793	0.0232006	17	CCTGGGCGCCCCGCCGGGCGGCGGCAGGGGGGGCGCCGCG	GGGGGCGGAGGCCGGGG	+
M53	PATZ1_HUMAN.H11MO.0.C	-11	9.19971e-05	0.0707458	0.0232006	22	CCTGGGCGCCCCGCCGGGCGGCGGCAGGGGGGGCGCCGCG	GGGGAGGGGGCGGGGGGGGAGG	+
M53	TLX1_HUMAN.H11MO.0.D	0	0.000405721	0.312	0.0682122	17	CCTGGGCGCCCCGCCGGGCGGCGGCAGGGGGGGCGCCGCG	CCTTGGCAACTTGCCAG	-
M53	KLF6_HUMAN.H11MO.0.A	-12	0.000636494	0.489464	0.0875545	19	CCTGGGCGCCCCGCCGGGCGGCGGCAGGGGGGGCGCCGCG	GGAAGGGCGGGGCCGGGGG	+
M53	RXRA_HUMAN.H11MO.0.A	-18	0.000703814	0.541233	0.0887469	20	CCTGGGCGCCCCGCCGGGCGGCGGCAGGGGGGGCGCCGCG	GGGGGAGGCAGAGGTCAGAG	+
M53	ZN341_HUMAN.H11MO.0.C	-17	0.00120843	0.929279	0.140654	22	CCTGGGCGCCCCGCCGGGCGGCGGCAGGGGGGGCGCCGCG	GGGGGGGGGGGGAGGGAAGAGC	+
M53	ZN589_HUMAN.H11MO.0.D	0	0.00175186	1.34718	0.159671	16	CCTGGGCGCCCCGCCGGGCGGCGGCAGGGGGGGCGCCGCG	CCCACGGTTACTGCCG	+
M53	RFX1_HUMAN.H11MO.0.B	-14	0.00179391	1.37951	0.159671	22	CCTGGGCGCCCCGCCGGGCGGCGGCAGGGGGGGCGCCGCG	GCCCCGGTTGCCATGGCGACGG	+
M53	KLF3_HUMAN.H11MO.0.B	-4	0.00204907	1.57574	0.172251	19	CCTGGGCGCCCCGCCGGGCGGCGGCAGGGGGGGCGCCGCG	GGGGAGGGGCGGGGCCGGG	+
M53	MAZ_HUMAN.H11MO.0.A	-16	0.00339477	2.61057	0.256281	22	CCTGGGCGCCCCGCCGGGCGGCGGCAGGGGGGGCGCCGCG	GGGGGAGGGGGGGGGGGGGGGG	+
M53	SP4_HUMAN.H11MO.0.A	-3	0.00396189	3.04669	0.256281	20	CCTGGGCGCCCCGCCGGGCGGCGGCAGGGGGGGCGCCGCG	GGGAAGGGGGCGGGGCCGGG	+
M53	IRX2_HUMAN.H11MO.0.D	-9	0.00408106	3.13833	0.256281	19	CCTGGGCGCCCCGCCGGGCGGCGGCAGGGGGGGCGCCGCG	ACATGGGTGGGCATGTTGG	+
M53	MXI1_HUMAN.H11MO.0.A	-6	0.00423428	3.25616	0.256281	15	CCTGGGCGCCCCGCCGGGCGGCGGCAGGGGGGGCGCCGCG	CCCGCCGCCACGTGC	-
M53	RARG_HUMAN.H11MO.2.D	-27	0.00451325	3.47069	0.262659	13	CCTGGGCGCCCCGCCGGGCGGCGGCAGGGGGGGCGCCGCG	GGGGGTCACCCAGAGGTCAC	+
M53	ZN554_HUMAN.H11MO.0.C	-17	0.00481499	3.70273	0.269841	20	CCTGGGCGCCCCGCCGGGCGGCGGCAGGGGGGGCGCCGCG	GCTGAGCCATGTGGGGTGCT	+
M53	PROX1_HUMAN.H11MO.0.D	-13	0.00552594	4.24945	0.277853	17	CCTGGGCGCCCCGCCGGGCGGCGGCAGGGGGGGCGCCGCG	GGGTAAGGCGGGTTGGG	+
M53	VEZF1_HUMAN.H11MO.0.C	-14	0.0055526	4.26995	0.277853	22	CCTGGGCGCCCCGCCGGGCGGCGGCAGGGGGGGCGCCGCG	GGGGAGGGGGGAGGGGGAGGGG	+
M53	NR1H4_HUMAN.H11MO.0.B	-2	0.00787929	6.05917	0.334517	19	CCTGGGCGCCCCGCCGGGCGGCGGCAGGGGGGGCGCCGCG	GGGGTCAATGACCCCGAGG	+
M53	ZN667_HUMAN.H11MO.0.C	-20	0.00787929	6.05917	0.334517	19	CCTGGGCGCCCCGCCGGGCGGCGGCAGGGGGGGCGCCGCG	GTGGCCTTAAAAGCTCAGC	+
M53	GATA1_HUMAN.H11MO.0.A	-29	0.00787929	6.05917	0.334517	11	CCTGGGCGCCCCGCCGGGCGGCGGCAGGGGGGGCGCCGCG	CTGGCGGGGACAGATAAGA	+
M53	LYL1_HUMAN.H11MO.0.A	-3	0.00808312	6.21592	0.334517	14	CCTGGGCGCCCCGCCGGGCGGCGGCAGGGGGGGCGCCGCG	CAGGAAACAGCTGG	-
M53	NFIC_HUMAN.H11MO.0.A	-1	0.00837782	6.44255	0.334517	17	CCTGGGCGCCCCGCCGGGCGGCGGCAGGGGGGGCGCCGCG	CTTGGCTCCCTGCCAAG	+
M53	TAL1_HUMAN.H11MO.0.A	-14	0.00954123	7.33721	0.360929	19	CCTGGGCGCCCCGCCGGGCGGCGGCAGGGGGGGCGCCGCG	CTGGGGGGGGCAGATAAGG	+
M53	MAFA_HUMAN.H11MO.0.D	-15	0.0101912	7.83701	0.369844	21	CCTGGGCGCCCCGCCGGGCGGCGGCAGGGGGGGCGCCGCG	CGAAGGCTGCGGGGTCAGCAC	-
M53	NR1D1_HUMAN.H11MO.0.B	-14	0.0108232	8.32301	0.374217	19	CCTGGGCGCCCCGCCGGGCGGCGGCAGGGGGGGCGCCGCG	AGGGAAGTGGGTCAGAAGG	+
M53	SPIC_HUMAN.H11MO.0.D	-20	0.0113205	8.70548	0.380654	13	CCTGGGCGCCCCGCCGGGCGGCGGCAGGGGGGGCGCCGCG	GAGGAAGGGGAGG	+
M53	NR1H3_HUMAN.H11MO.0.B	-1	0.013876	10.6706	0.43742	19	CCTGGGCGCCCCGCCGGGCGGCGGCAGGGGGGGCGCCGCG	CAGAGGTCACTGCAGGTCA	+
M53	ZN335_HUMAN.H11MO.0.A	-13	0.0149815	11.5208	0.462633	22	CCTGGGCGCCCCGCCGGGCGGCGGCAGGGGGGGCGCCGCG	TCAGGCAGCGCCGAGGACAGCC	-
M53	SPZ1_HUMAN.H11MO.0.D	0	0.0157213	12.0897	0.47016	16	CCTGGGCGCCCCGCCGGGCGGCGGCAGGGGGGGCGCCGCG	CCCAGGGTAACAGCCG	-
M53	USF2_HUMAN.H11MO.0.A	11	0.0166649	12.8153	0.484928	8	CCTGGGCGCCCCGCCGGGCGGCGGCAGGGGGGGCGCCGCG	GGGTCACGTGGCCGCGGCG	+
M54	SP2_HUMAN.H11MO.0.A	-4	3.25017e-05	0.0249938	0.0209719	22	GCGAGCTCCGCGCGCGGCGCCGCGCGGGCTAGGGGAGGGG	GGGGGGGGGGCGGGGCCGGGGG	+
M54	THAP1_HUMAN.H11MO.0.C	-11	3.25017e-05	0.0249938	0.0209719	22	GCGAGCTCCGCGCGCGGCGCCGCGCGGGCTAGGGGAGGGG	GCCCGCAGCCAAGATGGCGGCG	-
M54	SP3_HUMAN.H11MO.0.B	-10	9.71907e-05	0.0747397	0.0367901	20	GCGAGCTCCGCGCGCGGCGCCGCGCGGGCTAGGGGAGGGG	GGGGGGGGGCGGGGCCGGGG	+
M54	ZFX_HUMAN.H11MO.1.A	-8	0.000235749	0.181291	0.051221	17	GCGAGCTCCGCGCGCGGCGCCGCGCGGGCTAGGGGAGGGG	GGGGGCGGAGGCCGGGG	+
M54	ZN563_HUMAN.H11MO.0.C	-14	0.000358435	0.275637	0.05831	21	GCGAGCTCCGCGCGCGGCGCCGCGCGGGCTAGGGGAGGGG	GGGATCCTCACTGGCAGCTGC	+
M54	KLF6_HUMAN.H11MO.0.A	0	0.000423613	0.325758	0.05831	19	GCGAGCTCCGCGCGCGGCGCCGCGCGGGCTAGGGGAGGGG	GGAAGGGCGGGGCCGGGGG	+
M54	PATZ1_HUMAN.H11MO.0.C	-9	0.000593862	0.45668	0.0749326	22	GCGAGCTCCGCGCGCGGCGCCGCGCGGGCTAGGGGAGGGG	GGGGAGGGGGCGGGGGGGGAGG	+
M54	ZN341_HUMAN.H11MO.0.C	-23	0.000903579	0.694852	0.0977248	17	GCGAGCTCCGCGCGCGGCGCCGCGCGGGCTAGGGGAGGGG	GGGGGGGGGGGGAGGGAAGAGC	+
M54	KLF3_HUMAN.H11MO.0.B	-12	0.00166075	1.27712	0.14823	19	GCGAGCTCCGCGCGCGGCGCCGCGCGGGCTAGGGGAGGGG	CCCGGCCCCGCCCCTCCCC	-
M54	VEZF1_HUMAN.H11MO.0.C	-18	0.00166424	1.2798	0.14823	22	GCGAGCTCCGCGCGCGGCGCCGCGCGGGCTAGGGGAGGGG	GGGGAGGGGGGAGGGGGAGGGG	+
M54	ZN554_HUMAN.H11MO.0.C	-3	0.00190192	1.46258	0.159988	20	GCGAGCTCCGCGCGCGGCGCCGCGCGGGCTAGGGGAGGGG	AGCACCCCACATGGCTCAGC	-
M54	PLAG1_HUMAN.H11MO.0.D	-23	0.00200886	1.54481	0.160089	17	GCGAGCTCCGCGCGCGGCGCCGCGCGGGCTAGGGGAGGGG	GGGGGCATCAGGAGGGG	+
M54	TLX1_HUMAN.H11MO.0.D	-22	0.00272607	2.09634	0.206382	17	GCGAGCTCCGCGCGCGGCGCCGCGCGGGCTAGGGGAGGGG	CCTTGGCAACTTGCCAG	-
M54	MXI1_HUMAN.H11MO.0.A	-12	0.00293112	2.25403	0.21134	15	GCGAGCTCCGCGCGCGGCGCCGCGCGGGCTAGGGGAGGGG	CCCGCCGCCACGTGC	-
M54	RFX1_HUMAN.H11MO.0.B	-16	0.00319677	2.45832	0.220017	22	GCGAGCTCCGCGCGCGGCGCCGCGCGGGCTAGGGGAGGGG	CCGTCGCCATGGCAACCGGGGC	-
M54	SP4_HUMAN.H11MO.0.A	-4	0.00352458	2.7104	0.231029	20	GCGAGCTCCGCGCGCGGCGCCGCGCGGGCTAGGGGAGGGG	GGGAAGGGGGCGGGGCCGGG	+
M54	PROX1_HUMAN.H11MO.0.D	-16	0.00367647	2.82721	0.231029	17	GCGAGCTCCGCGCGCGGCGCCGCGCGGGCTAGGGGAGGGG	GGGTAAGGCGGGTTGGG	+
M54	RXRA_HUMAN.H11MO.0.A	-15	0.00402894	3.09825	0.231029	20	GCGAGCTCCGCGCGCGGCGCCGCGCGGGCTAGGGGAGGGG	GGGGGAGGCAGAGGTCAGAG	+
M54	IRX2_HUMAN.H11MO.0.D	-19	0.00624009	4.79863	0.315541	19	GCGAGCTCCGCGCGCGGCGCCGCGCGGGCTAGGGGAGGGG	ACATGGGTGGGCATGTTGG	+
M54	NR1D1_HUMAN.H11MO.0.B	-15	0.00666868	5.12821	0.315541	19	GCGAGCTCCGCGCGCGGCGCCGCGCGGGCTAGGGGAGGGG	AGGGAAGTGGGTCAGAAGG	+
M54	TAL1_HUMAN.H11MO.0.A	-28	0.00666868	5.12821	0.315541	12	GCGAGCTCCGCGCGCGGCGCCGCGCGGGCTAGGGGAGGGG	CTGGGGGGGGCAGATAAGG	+
M54	PURA_HUMAN.H11MO.0.D	-16	0.00756138	5.8147	0.346939	17	GCGAGCTCCGCGCGCGGCGCCGCGCGGGCTAGGGGAGGGG	GGAAGGGGGGGGCAGGG	+
M54	ZN589_HUMAN.H11MO.0.D	-2	0.00818728	6.29602	0.364609	16	GCGAGCTCCGCGCGCGGCGCCGCGCGGGCTAGGGGAGGGG	CGGCAGTAACCGTGGG	-
M54	ZN667_HUMAN.H11MO.0.C	-15	0.00867062	6.66771	0.364682	19	GCGAGCTCCGCGCGCGGCGCCGCGCGGGCTAGGGGAGGGG	GTGGCCTTAAAAGCTCAGC	+
M54	NR1H4_HUMAN.H11MO.0.B	-8	0.0105222	8.09159	0.381229	19	GCGAGCTCCGCGCGCGGCGCCGCGCGGGCTAGGGGAGGGG	GGGGTCAATGACCCCGAGG	+
M54	GATA1_HUMAN.H11MO.0.A	-28	0.0105222	8.09159	0.381229	12	GCGAGCTCCGCGCGCGGCGCCGCGCGGGCTAGGGGAGGGG	CTGGCGGGGACAGATAAGA	+
M54	RARG_HUMAN.H11MO.2.D	-3	0.0105747	8.13197	0.381229	20	GCGAGCTCCGCGCGCGGCGCCGCGCGGGCTAGGGGAGGGG	GTGACCTCTGGGTGACCCCC	-
M54	ZN335_HUMAN.H11MO.0.A	-10	0.0115528	8.88414	0.406806	22	GCGAGCTCCGCGCGCGGCGCCGCGCGGGCTAGGGGAGGGG	GGCTGTCCTCGGCGCTGCCTGA	+
M54	ZBT17_HUMAN.H11MO.0.A	-1	0.0127328	9.79154	0.438166	19	GCGAGCTCCGCGCGCGGCGCCGCGCGGGCTAGGGGAGGGG	GAGGGTGGGGGAGGGGAAG	+
M54	GATA2_HUMAN.H11MO.0.A	-28	0.0135598	10.4275	0.446337	12	GCGAGCTCCGCGCGCGGCGCCGCGCGGGCTAGGGGAGGGG	CTGGGGGGTGGAGATAAGG	+
M54	USF2_HUMAN.H11MO.0.A	10	0.0135598	10.4275	0.446337	9	GCGAGCTCCGCGCGCGGCGCCGCGCGGGCTAGGGGAGGGG	GGGTCACGTGGCCGCGGCG	+
M54	HESX1_HUMAN.H11MO.0.D	-14	0.0144314	11.0978	0.450074	16	GCGAGCTCCGCGCGCGGCGCCGCGCGGGCTAGGGGAGGGG	AGGCCACGTGCCGGAT	-
M54	MAZ_HUMAN.H11MO.0.A	-15	0.0145651	11.2006	0.450074	22	GCGAGCTCCGCGCGCGGCGCCGCGCGGGCTAGGGGAGGGG	GGGGGAGGGGGGGGGGGGGGGG	+
M54	BHE41_HUMAN.H11MO.0.D	-6	0.0152686	11.7415	0.453309	20	GCGAGCTCCGCGCGCGGCGCCGCGCGGGCTAGGGGAGGGG	ACCGGGTCACGTGCAGAAGG	+
M54	WT1_HUMAN.H11MO.0.C	-21	0.0152686	11.7415	0.453309	19	GCGAGCTCCGCGCGCGGCGCCGCGCGGGCTAGGGGAGGGG	GGGCGGGGGAGGAGGGGGGG	+
M54	PAX5_HUMAN.H11MO.0.A	-21	0.0168527	12.9598	0.478629	19	GCGAGCTCCGCGCGCGGCGCCGCGCGGGCTAGGGGAGGGG	GCCTGGGCAGCAGAGCGTGAC	+
M55	SP2_HUMAN.H11MO.0.A	-1	4.63451e-05	0.0356394	0.0354872	22	CGGGCGCGGCGCGGGCCGGCCGCGCCGGTGGGGGCCGGGC	GGGGGGGGGGCGGGGCCGGGGG	+
M55	THAP1_HUMAN.H11MO.0.C	-14	5.42571e-05	0.0417237	0.0354872	22	CGGGCGCGGCGCGGGCCGGCCGCGCCGGTGGGGGCCGGGC	GCCCGCAGCCAAGATGGCGGCG	-
M55	SP3_HUMAN.H11MO.0.B	-2	7.95067e-05	0.0611407	0.0354872	20	CGGGCGCGGCGCGGGCCGGCCGCGCCGGTGGGGGCCGGGC	GGGGGGGGGCGGGGCCGGGG	+
M55	PATZ1_HUMAN.H11MO.0.C	-12	0.000328156	0.252352	0.0998388	22	CGGGCGCGGCGCGGGCCGGCCGCGCCGGTGGGGGCCGGGC	GGGGAGGGGGCGGGGGGGGAGG	+
M55	ZFX_HUMAN.H11MO.1.A	-23	0.000796013	0.612134	0.137315	17	CGGGCGCGGCGCGGGCCGGCCGCGCCGGTGGGGGCCGGGC	GGGGGCGGAGGCCGGGG	+
M55	ZN563_HUMAN.H11MO.0.C	-17	0.000812402	0.624737	0.137315	21	CGGGCGCGGCGCGGGCCGGCCGCGCCGGTGGGGGCCGGGC	GGGATCCTCACTGGCAGCTGC	+
M55	PURA_HUMAN.H11MO.0.D	-22	0.00148997	1.14579	0.226656	17	CGGGCGCGGCGCGGGCCGGCCGCGCCGGTGGGGGCCGGGC	GGAAGGGGGGGGCAGGG	+
M55	KLF6_HUMAN.H11MO.0.A	-2	0.0017259	1.32721	0.238678	19	CGGGCGCGGCGCGGGCCGGCCGCGCCGGTGGGGGCCGGGC	GGAAGGGCGGGGCCGGGGG	+
M55	KLF3_HUMAN.H11MO.0.B	-20	0.00213297	1.64026	0.24968	19	CGGGCGCGGCGCGGGCCGGCCGCGCCGGTGGGGGCCGGGC	GGGGAGGGGCGGGGCCGGG	+
M55	RFX5_HUMAN.H11MO.0.A	-15	0.00213372	1.64083	0.24968	20	CGGGCGCGGCGCGGGCCGGCCGCGCCGGTGGGGGCCGGGC	TCTGCCTAGCAACAGCTGAC	-
M55	MXI1_HUMAN.H11MO.0.A	5	0.00260678	2.00461	0.283247	10	CGGGCGCGGCGCGGGCCGGCCGCGCCGGTGGGGGCCGGGC	GCACGTGGCGGCGGG	+
M55	ZN341_HUMAN.H11MO.0.C	-18	0.00282456	2.17209	0.286451	22	CGGGCGCGGCGCGGGCCGGCCGCGCCGGTGGGGGCCGGGC	GGGGGGGGGGGGAGGGAAGAGC	+
M55	RXRA_HUMAN.H11MO.0.A	-19	0.0036413	2.80016	0.331091	20	CGGGCGCGGCGCGGGCCGGCCGCGCCGGTGGGGGCCGGGC	GGGGGAGGCAGAGGTCAGAG	+
M55	IRX2_HUMAN.H11MO.0.D	-14	0.00370004	2.84533	0.331091	19	CGGGCGCGGCGCGGGCCGGCCGCGCCGGTGGGGGCCGGGC	ACATGGGTGGGCATGTTGG	+
M55	PROX1_HUMAN.H11MO.0.D	-3	0.00391879	3.01355	0.331184	17	CGGGCGCGGCGCGGGCCGGCCGCGCCGGTGGGGGCCGGGC	GGGTAAGGCGGGTTGGG	+
M55	ZN589_HUMAN.H11MO.0.D	-3	0.0043996	3.38329	0.336225	16	CGGGCGCGGCGCGGGCCGGCCGCGCCGGTGGGGGCCGGGC	CGGCAGTAACCGTGGG	-
M55	RFX1_HUMAN.H11MO.0.B	-12	0.00464151	3.56932	0.336225	22	CGGGCGCGGCGCGGGCCGGCCGCGCCGGTGGGGGCCGGGC	CCGTCGCCATGGCAACCGGGGC	-
M55	USF2_HUMAN.H11MO.0.A	-31	0.00552007	4.24494	0.365096	9	CGGGCGCGGCGCGGGCCGGCCGCGCCGGTGGGGGCCGGGC	CGCCGCGGCCACGTGACCC	-
M55	MAFA_HUMAN.H11MO.0.D	-16	0.00703714	5.41156	0.375744	21	CGGGCGCGGCGCGGGCCGGCCGCGCCGGTGGGGGCCGGGC	CGAAGGCTGCGGGGTCAGCAC	-
M55	VEZF1_HUMAN.H11MO.0.C	-17	0.00750589	5.77203	0.380602	22	CGGGCGCGGCGCGGGCCGGCCGCGCCGGTGGGGGCCGGGC	GGGGAGGGGGGAGGGGGAGGGG	+
M55	ZN335_HUMAN.H11MO.0.A	-14	0.00895153	6.88373	0.439264	22	CGGGCGCGGCGCGGGCCGGCCGCGCCGGTGGGGGCCGGGC	TCAGGCAGCGCCGAGGACAGCC	-
M55	GATA1_HUMAN.H11MO.0.A	-27	0.0111691	8.58905	0.482429	13	CGGGCGCGGCGCGGGCCGGCCGCGCCGGTGGGGGCCGGGC	CTGGCGGGGACAGATAAGA	+
M55	PTF1A_HUMAN.H11MO.0.B	-20	0.0115724	8.89921	0.482429	18	CGGGCGCGGCGCGGGCCGGCCGCGCCGGTGGGGGCCGGGC	GGGAAAGGGGGCAGCTGG	-
M55	MAZ_HUMAN.H11MO.0.A	-17	0.0119463	9.18669	0.482429	22	CGGGCGCGGCGCGGGCCGGCCGCGCCGGTGGGGGCCGGGC	GGGGGAGGGGGGGGGGGGGGGG	+
M57	EGR1_HUMAN.H11MO.0.A	-22	1.38586e-05	0.0106573	0.0207879	17	CTAGCTGCCAATCTCGGATAAATAGTTCCAGGGCGGGGGA	GAGGGCGTGGGCGGGGG	+
M57	EGR2_HUMAN.H11MO.1.A	-23	8.74715e-05	0.0672656	0.0471512	16	CTAGCTGCCAATCTCGGATAAATAGTTCCAGGGCGGGGGA	GGGGCGTGGGCGGGGG	+
M57	KLF3_HUMAN.H11MO.0.B	-24	9.43024e-05	0.0725185	0.0471512	16	CTAGCTGCCAATCTCGGATAAATAGTTCCAGGGCGGGGGA	GGGGAGGGGCGGGGCCGGG	+
M57	KLF6_HUMAN.H11MO.0.A	-26	0.000329323	0.253249	0.121696	14	CTAGCTGCCAATCTCGGATAAATAGTTCCAGGGCGGGGGA	GGAAGGGCGGGGCCGGGGG	+
M57	SALL4_HUMAN.H11MO.0.B	-27	0.00050759	0.390337	0.121696	10	CTAGCTGCCAATCTCGGATAAATAGTTCCAGGGCGGGGGA	GGAGGGTGGG	+
M57	AP2A_HUMAN.H11MO.0.A	-21	0.000555867	0.427462	0.121696	15	CTAGCTGCCAATCTCGGATAAATAGTTCCAGGGCGGGGGA	ATGGCCTCAGGGCAT	-
M57	SP3_HUMAN.H11MO.0.B	-24	0.000773977	0.595189	0.121696	16	CTAGCTGCCAATCTCGGATAAATAGTTCCAGGGCGGGGGA	GGGGGGGGGCGGGGCCGGGG	+
M57	KLF4_HUMAN.H11MO.0.A	-29	0.000801516	0.616366	0.121696	10	CTAGCTGCCAATCTCGGATAAATAGTTCCAGGGCGGGGGA	AGGGTGTGGC	+
M57	NR2C2_HUMAN.H11MO.0.B	-23	0.000921562	0.708682	0.121696	12	CTAGCTGCCAATCTCGGATAAATAGTTCCAGGGCGGGGGA	GGTTCCGGGTCA	+
M57	EGR2_HUMAN.H11MO.0.A	-20	0.000976568	0.750981	0.121696	18	CTAGCTGCCAATCTCGGATAAATAGTTCCAGGGCGGGGGA	GGGGGGGTGTGGGAGGGG	+
M57	WT1_HUMAN.H11MO.1.B	-28	0.000986335	0.758492	0.121696	11	CTAGCTGCCAATCTCGGATAAATAGTTCCAGGGCGGGGGA	GTGGGAGGAGG	+
M57	KLF16_HUMAN.H11MO.0.D	-28	0.00106277	0.817273	0.121696	12	CTAGCTGCCAATCTCGGATAAATAGTTCCAGGGCGGGGGA	GGGGGCGGGGGGGGGGGGG	+
M57	THAP1_HUMAN.H11MO.0.C	-12	0.00120731	0.928422	0.121696	22	CTAGCTGCCAATCTCGGATAAATAGTTCCAGGGCGGGGGA	CGCCGCCATCTTGGCTGCGGGC	+
M57	PURA_HUMAN.H11MO.0.D	-21	0.00123968	0.953312	0.121696	17	CTAGCTGCCAATCTCGGATAAATAGTTCCAGGGCGGGGGA	GGAAGGGGGGGGCAGGG	+
M57	ZFX_HUMAN.H11MO.1.A	-21	0.00123968	0.953312	0.121696	17	CTAGCTGCCAATCTCGGATAAATAGTTCCAGGGCGGGGGA	GGGGGCGGAGGCCGGGG	+
M57	MAZ_HUMAN.H11MO.1.A	-28	0.00135016	1.03827	0.121696	11	CTAGCTGCCAATCTCGGATAAATAGTTCCAGGGCGGGGGA	GAGGGAGGGGG	+
M57	KLF5_HUMAN.H11MO.0.A	-29	0.00141688	1.08958	0.121696	11	CTAGCTGCCAATCTCGGATAAATAGTTCCAGGGCGGGGGA	AGGGTGGGGCTGGG	+
M57	PATZ1_HUMAN.H11MO.1.C	-29	0.00147073	1.13099	0.121696	9	CTAGCTGCCAATCTCGGATAAATAGTTCCAGGGCGGGGGA	AGGGAGGGG	+
M57	SRBP2_HUMAN.H11MO.0.B	-26	0.00154148	1.1854	0.121696	13	CTAGCTGCCAATCTCGGATAAATAGTTCCAGGGCGGGGGA	GGGTGGGGTGAGG	+
M57	ZN148_HUMAN.H11MO.0.D	-23	0.0016615	1.2777	0.124613	15	CTAGCTGCCAATCTCGGATAAATAGTTCCAGGGCGGGGGA	GGGGTGGGGGAGGGG	+
M57	ZBT17_HUMAN.H11MO.0.A	-22	0.00200748	1.54375	0.139164	18	CTAGCTGCCAATCTCGGATAAATAGTTCCAGGGCGGGGGA	GAGGGTGGGGGAGGGGAAG	+
M57	AP2C_HUMAN.H11MO.0.A	-22	0.00204107	1.56958	0.139164	14	CTAGCTGCCAATCTCGGATAAATAGTTCCAGGGCGGGGGA	TGGCCTCAGGGCAT	-
M57	SPIC_HUMAN.H11MO.0.D	-24	0.002247	1.72794	0.146543	13	CTAGCTGCCAATCTCGGATAAATAGTTCCAGGGCGGGGGA	GAGGAAGGGGAGG	+
M57	MNX1_HUMAN.H11MO.0.D	0	0.00234479	1.80315	0.14655	19	CTAGCTGCCAATCTCGGATAAATAGTTCCAGGGCGGGGGA	CTATTTTAATAACCCTTAA	+
M57	KLF1_HUMAN.H11MO.0.A	-29	0.00266874	2.05226	0.157455	11	CTAGCTGCCAATCTCGGATAAATAGTTCCAGGGCGGGGGA	GGGGCGGGGCCGGG	+
M57	VEZF1_HUMAN.H11MO.1.C	-27	0.00272922	2.09877	0.157455	12	CTAGCTGCCAATCTCGGATAAATAGTTCCAGGGCGGGGGA	AGAGGGAGGGGG	+
M57	RXRA_HUMAN.H11MO.0.A	-18	0.00387421	2.97927	0.215234	20	CTAGCTGCCAATCTCGGATAAATAGTTCCAGGGCGGGGGA	GGGGGAGGCAGAGGTCAGAG	+
M57	AIRE_HUMAN.H11MO.0.C	-3	0.00412016	3.1684	0.220723	18	CTAGCTGCCAATCTCGGATAAATAGTTCCAGGGCGGGGGA	ATTGGTTTTATTGGTTAA	+
M57	THA_HUMAN.H11MO.0.C	-19	0.00455613	3.50366	0.235662	17	CTAGCTGCCAATCTCGGATAAATAGTTCCAGGGCGGGGGA	GGGTCACTTCAGGTCAG	+
M57	COT2_HUMAN.H11MO.1.A	-21	0.00492523	3.7875	0.244477	17	CTAGCTGCCAATCTCGGATAAATAGTTCCAGGGCGGGGGA	GGGGTCAAAGGTCAGGG	+
M57	PATZ1_HUMAN.H11MO.0.C	-23	0.00505253	3.88539	0.244477	17	CTAGCTGCCAATCTCGGATAAATAGTTCCAGGGCGGGGGA	GGGGAGGGGGCGGGGGGGGAGG	+
M57	VEZF1_HUMAN.H11MO.0.C	-22	0.00619644	4.76506	0.269889	18	CTAGCTGCCAATCTCGGATAAATAGTTCCAGGGCGGGGGA	GGGGAGGGGGGAGGGGGAGGGG	+
M57	TLX1_HUMAN.H11MO.0.D	-19	0.00620691	4.77311	0.269889	17	CTAGCTGCCAATCTCGGATAAATAGTTCCAGGGCGGGGGA	CCTTGGCAACTTGCCAG	-
M57	ZF64A_HUMAN.H11MO.0.D	-20	0.00635794	4.88926	0.269889	16	CTAGCTGCCAATCTCGGATAAATAGTTCCAGGGCGGGGGA	CAGGTTCCCGGGCCCC	-
M57	KLF12_HUMAN.H11MO.0.C	-28	0.00642352	4.93968	0.269889	11	CTAGCTGCCAATCTCGGATAAATAGTTCCAGGGCGGGGGA	AGGGGCGGGGC	+
M57	PTF1A_HUMAN.H11MO.0.B	0	0.00647734	4.98107	0.269889	18	CTAGCTGCCAATCTCGGATAAATAGTTCCAGGGCGGGGGA	CCAGCTGCCCCCTTTCCC	+
M57	RFX5_HUMAN.H11MO.0.A	-16	0.00737595	5.67211	0.291156	20	CTAGCTGCCAATCTCGGATAAATAGTTCCAGGGCGGGGGA	GTCAGCTGTTGCTAGGCAGA	+
M57	SP4_HUMAN.H11MO.0.A	-23	0.00737595	5.67211	0.291156	17	CTAGCTGCCAATCTCGGATAAATAGTTCCAGGGCGGGGGA	GGGAAGGGGGCGGGGCCGGG	+
M57	RARA_HUMAN.H11MO.1.A	-28	0.00764992	5.88279	0.294228	10	CTAGCTGCCAATCTCGGATAAATAGTTCCAGGGCGGGGGA	AAGGTCAGGG	+
M57	MXI1_HUMAN.H11MO.0.A	-24	0.00815769	6.27326	0.305913	15	CTAGCTGCCAATCTCGGATAAATAGTTCCAGGGCGGGGGA	GCACGTGGCGGCGGG	+
M57	ZSC22_HUMAN.H11MO.0.C	-23	0.00867227	6.66897	0.317278	16	CTAGCTGCCAATCTCGGATAAATAGTTCCAGGGCGGGGGA	GGTCTGAGGGAGGAGG	+
M57	TFCP2_HUMAN.H11MO.0.D	-26	0.00936215	7.19949	0.321946	14	CTAGCTGCCAATCTCGGATAAATAGTTCCAGGGCGGGGGA	GCCTGAACTGGCCAGA	+
M57	IRX2_HUMAN.H11MO.0.D	1	0.00954625	7.34106	0.321946	18	CTAGCTGCCAATCTCGGATAAATAGTTCCAGGGCGGGGGA	CCAACATGCCCACCCATGT	-
M57	ZBT48_HUMAN.H11MO.0.C	-27	0.00969206	7.4532	0.321946	12	CTAGCTGCCAATCTCGGATAAATAGTTCCAGGGCGGGGGA	TTAGGGACCGTG	+
M57	COT1_HUMAN.H11MO.0.C	-21	0.00975222	7.49946	0.321946	17	CTAGCTGCCAATCTCGGATAAATAGTTCCAGGGCGGGGGA	GGGGTCAGAGGTCAGGG	+
M57	PEBB_HUMAN.H11MO.0.C	-25	0.010085	7.75538	0.321946	11	CTAGCTGCCAATCTCGGATAAATAGTTCCAGGGCGGGGGA	TCTGTGGTTTG	+
M57	REL_HUMAN.H11MO.0.B	-5	0.0103285	7.94258	0.321946	15	CTAGCTGCCAATCTCGGATAAATAGTTCCAGGGCGGGGGA	TGGAATTTCCCTTCA	-
M57	Z324A_HUMAN.H11MO.0.C	-1	0.0104461	8.03306	0.321946	23	CTAGCTGCCAATCTCGGATAAATAGTTCCAGGGCGGGGGA	TGGCAGCAAAGGATGGTTTGATA	-
M57	ZN563_HUMAN.H11MO.0.C	-18	0.0105169	8.08749	0.321946	21	CTAGCTGCCAATCTCGGATAAATAGTTCCAGGGCGGGGGA	GGGATCCTCACTGGCAGCTGC	+
M57	LHX2_HUMAN.H11MO.0.A	-15	0.0115027	8.84555	0.34508	12	CTAGCTGCCAATCTCGGATAAATAGTTCCAGGGCGGGGGA	TTTTAATTAGTT	+
M57	STAT1_HUMAN.H11MO.0.A	-20	0.0117768	9.05633	0.346376	19	CTAGCTGCCAATCTCGGATAAATAGTTCCAGGGCGGGGGA	GTGATTTCCAGGAAAGGGG	-
M57	PROX1_HUMAN.H11MO.0.D	-25	0.0121586	9.34999	0.350602	15	CTAGCTGCCAATCTCGGATAAATAGTTCCAGGGCGGGGGA	GGGTAAGGCGGGTTGGG	+
M57	ZN524_HUMAN.H11MO.0.D	-22	0.0124498	9.57387	0.350602	18	CTAGCTGCCAATCTCGGATAAATAGTTCCAGGGCGGGGGA	GGGTTCGAGGGTTCGAGT	+
M57	NR1H4_HUMAN.H11MO.0.B	-13	0.0126217	9.70606	0.350602	19	CTAGCTGCCAATCTCGGATAAATAGTTCCAGGGCGGGGGA	GGGGTCAATGACCCCGAGG	+
M57	MECP2_HUMAN.H11MO.0.C	-26	0.0130345	10.0235	0.355486	7	CTAGCTGCCAATCTCGGATAAATAGTTCCAGGGCGGGGGA	CTCCGGG	-
M57	RARG_HUMAN.H11MO.2.D	7	0.0136662	10.5093	0.366059	13	CTAGCTGCCAATCTCGGATAAATAGTTCCAGGGCGGGGGA	GTGACCTCTGGGTGACCCCC	-
M57	NFIC_HUMAN.H11MO.0.A	-27	0.0140564	10.8093	0.369904	13	CTAGCTGCCAATCTCGGATAAATAGTTCCAGGGCGGGGGA	CTTGGCAGGGAGCCAAG	-
M57	ZN341_HUMAN.H11MO.0.C	-27	0.0145389	11.1804	0.376006	13	CTAGCTGCCAATCTCGGATAAATAGTTCCAGGGCGGGGGA	GGGGGGGGGGGGAGGGAAGAGC	+
M57	ZIC1_HUMAN.H11MO.0.B	-29	0.0152576	11.7331	0.381441	9	CTAGCTGCCAATCTCGGATAAATAGTTCCAGGGCGGGGGA	GGGGTGGTC	+
M57	TBX15_HUMAN.H11MO.0.D	-30	0.0165934	12.7603	0.39508	10	CTAGCTGCCAATCTCGGATAAATAGTTCCAGGGCGGGGGA	GGGGGGGGGGGGGTGGGGG	+
M57	PBX1_HUMAN.H11MO.0.A	-4	0.017302	13.3053	0.400395	10	CTAGCTGCCAATCTCGGATAAATAGTTCCAGGGCGGGGGA	CTGTCAATCA	-
M57	NR1D1_HUMAN.H11MO.0.B	-22	0.0177521	13.6514	0.400395	18	CTAGCTGCCAATCTCGGATAAATAGTTCCAGGGCGGGGGA	AGGGAAGTGGGTCAGAAGG	+
M57	TAL1_HUMAN.H11MO.0.A	-28	0.0177521	13.6514	0.400395	12	CTAGCTGCCAATCTCGGATAAATAGTTCCAGGGCGGGGGA	CTGGGGGGGGCAGATAAGG	+
M57	LYL1_HUMAN.H11MO.0.A	-17	0.0178843	13.753	0.400395	14	CTAGCTGCCAATCTCGGATAAATAGTTCCAGGGCGGGGGA	CCAGCTGTTTCCTG	+
M57	MAZ_HUMAN.H11MO.0.A	-28	0.019909	15.31	0.428995	12	CTAGCTGCCAATCTCGGATAAATAGTTCCAGGGCGGGGGA	GGGGGAGGGGGGGGGGGGGGGG	+
M57	VENTX_HUMAN.H11MO.0.D	-5	0.0202963	15.6078	0.428995	19	CTAGCTGCCAATCTCGGATAAATAGTTCCAGGGCGGGGGA	CGCTAATTGGTTTCTAATT	+
M57	BRAC_HUMAN.H11MO.0.A	-16	0.0203058	15.6151	0.428995	20	CTAGCTGCCAATCTCGGATAAATAGTTCCAGGGCGGGGGA	ATTTCACACCTCCCTGCTAA	-
M57	COT1_HUMAN.H11MO.1.C	-25	0.0207968	15.9927	0.433267	13	CTAGCTGCCAATCTCGGATAAATAGTTCCAGGGCGGGGGA	GCAGAGGTCAGGG	+
M57	KLF15_HUMAN.H11MO.0.A	-29	0.0216902	16.6797	0.445689	11	CTAGCTGCCAATCTCGGATAAATAGTTCCAGGGCGGGGGA	GGGGAGGAGCAGGGGGGGG	+
M57	COE1_HUMAN.H11MO.0.A	-23	0.0220111	16.9266	0.446172	15	CTAGCTGCCAATCTCGGATAAATAGTTCCAGGGCGGGGGA	GGTCCCTGGGGACTT	-
M57	PAX8_HUMAN.H11MO.0.D	-6	0.0242316	18.6341	0.478256	14	CTAGCTGCCAATCTCGGATAAATAGTTCCAGGGCGGGGGA	GTCACTGAAGCGGG	+
M57	NFIA_HUMAN.H11MO.0.C	4	0.0254655	19.583	0.495287	11	CTAGCTGCCAATCTCGGATAAATAGTTCCAGGGCGGGGGA	TTGGCACGGTGCCAA	+
M57	BHE41_HUMAN.H11MO.0.D	-20	0.0262602	20.1941	0.495287	20	CTAGCTGCCAATCTCGGATAAATAGTTCCAGGGCGGGGGA	ACCGGGTCACGTGCAGAAGG	+
M57	ZN394_HUMAN.H11MO.0.C	-4	0.0262602	20.1941	0.495287	20	CTAGCTGCCAATCTCGGATAAATAGTTCCAGGGCGGGGGA	ATTCCATTCTATTCCATTCT	-
M57	HME2_HUMAN.H11MO.0.D	-16	0.0279053	21.4592	0.497439	11	CTAGCTGCCAATCTCGGATAAATAGTTCCAGGGCGGGGGA	GGTAATTAGGG	+
M57	SUH_HUMAN.H11MO.0.A	-25	0.0279053	21.4592	0.497439	11	CTAGCTGCCAATCTCGGATAAATAGTTCCAGGGCGGGGGA	GGCGTGGGAAA	+
M57	ZKSC3_HUMAN.H11MO.0.D	-25	0.0279053	21.4592	0.497439	11	CTAGCTGCCAATCTCGGATAAATAGTTCCAGGGCGGGGGA	TTCGAGGCTAG	+
M57	SP1_HUMAN.H11MO.1.A	-27	0.0281206	21.6247	0.497439	13	CTAGCTGCCAATCTCGGATAAATAGTTCCAGGGCGGGGGA	GGGGGGCGGGGCCG	+
M57	MLXPL_HUMAN.H11MO.0.D	0	0.0281882	21.6767	0.497439	19	CTAGCTGCCAATCTCGGATAAATAGTTCCAGGGCGGGGGA	GCATGTGACACCGCCGTGG	+
M58	RARG_HUMAN.H11MO.0.B	-12	0.000426478	0.327962	0.41446	18	CGGCTCCGATGCGGCTTGGAGGTTCCCGGCCTTCGGCGTC	AGGTCAGAGTGACCTGGG	+
M58	KLF6_HUMAN.H11MO.0.A	-2	0.000739713	0.568839	0.41446	19	CGGCTCCGATGCGGCTTGGAGGTTCCCGGCCTTCGGCGTC	GGAAGGGCGGGGCCGGGGG	+
M58	SP3_HUMAN.H11MO.0.B	0	0.00112034	0.861545	0.41446	20	CGGCTCCGATGCGGCTTGGAGGTTCCCGGCCTTCGGCGTC	GGGGGGGGGCGGGGCCGGGG	+
M58	LYL1_HUMAN.H11MO.0.A	-4	0.00145402	1.11814	0.41446	14	CGGCTCCGATGCGGCTTGGAGGTTCCCGGCCTTCGGCGTC	CAGGAAACAGCTGG	-
M58	IRX2_HUMAN.H11MO.0.D	-8	0.00153067	1.17709	0.41446	19	CGGCTCCGATGCGGCTTGGAGGTTCCCGGCCTTCGGCGTC	ACATGGGTGGGCATGTTGG	+
M58	ZFX_HUMAN.H11MO.1.A	-23	0.00187388	1.44101	0.41446	17	CGGCTCCGATGCGGCTTGGAGGTTCCCGGCCTTCGGCGTC	CCCCGGCCTCCGCCCCC	-
M58	ZN563_HUMAN.H11MO.0.C	-10	0.00189541	1.45757	0.41446	21	CGGCTCCGATGCGGCTTGGAGGTTCCCGGCCTTCGGCGTC	GCAGCTGCCAGTGAGGATCCC	-
M58	PTF1A_HUMAN.H11MO.0.B	-10	0.00263586	2.02697	0.460222	18	CGGCTCCGATGCGGCTTGGAGGTTCCCGGCCTTCGGCGTC	CCAGCTGCCCCCTTTCCC	+
M58	RXRA_HUMAN.H11MO.0.A	-1	0.00280494	2.157	0.460222	20	CGGCTCCGATGCGGCTTGGAGGTTCCCGGCCTTCGGCGTC	GGGGGAGGCAGAGGTCAGAG	+
M58	TBX21_HUMAN.H11MO.0.A	-8	0.00312935	2.40647	0.460222	13	CGGCTCCGATGCGGCTTGGAGGTTCCCGGCCTTCGGCGTC	GTGGAGGTGTGAA	+
M58	KLF3_HUMAN.H11MO.0.B	0	0.00331162	2.54664	0.460222	19	CGGCTCCGATGCGGCTTGGAGGTTCCCGGCCTTCGGCGTC	GGGGAGGGGCGGGGCCGGG	+
M58	PATZ1_HUMAN.H11MO.0.C	-4	0.00377354	2.90186	0.460222	22	CGGCTCCGATGCGGCTTGGAGGTTCCCGGCCTTCGGCGTC	GGGGAGGGGGCGGGGGGGGAGG	+
M58	SP2_HUMAN.H11MO.0.A	-1	0.00404484	3.11048	0.460222	22	CGGCTCCGATGCGGCTTGGAGGTTCCCGGCCTTCGGCGTC	GGGGGGGGGGCGGGGCCGGGGG	+
M58	OSR2_HUMAN.H11MO.0.C	-1	0.00441286	3.39349	0.460222	16	CGGCTCCGATGCGGCTTGGAGGTTCCCGGCCTTCGGCGTC	GCTGCTGCTTCTGCTG	+
M58	PURA_HUMAN.H11MO.0.D	-6	0.00451006	3.46824	0.460222	17	CGGCTCCGATGCGGCTTGGAGGTTCCCGGCCTTCGGCGTC	GGAAGGGGGGGGCAGGG	+
M59	SP3_HUMAN.H11MO.0.B	-19	2.66991e-05	0.0205316	0.0405881	20	GGCGCCGCCGCGGCGGGGGGGGGGCCGCCGGGGGCCGCGC	GGGGGGGGGCGGGGCCGGGG	+
M59	SP2_HUMAN.H11MO.0.A	-12	6.3075e-05	0.0485047	0.0479434	22	GGCGCCGCCGCGGCGGGGGGGGGGCCGCCGGGGGCCGCGC	GGGGGGGGGGCGGGGCCGGGGG	+
M59	THAP1_HUMAN.H11MO.0.C	-2	0.000150344	0.115615	0.0761845	22	GGCGCCGCCGCGGCGGGGGGGGGGCCGCCGGGGGCCGCGC	CGCCGCCATCTTGGCTGCGGGC	+
M59	PATZ1_HUMAN.H11MO.0.C	-9	0.000204255	0.157072	0.0776271	22	GGCGCCGCCGCGGCGGGGGGGGGGCCGCCGGGGGCCGCGC	GGGGAGGGGGCGGGGGGGGAGG	+
M59	RXRA_HUMAN.H11MO.0.A	-19	0.000572001	0.439869	0.116971	20	GGCGCCGCCGCGGCGGGGGGGGGGCCGCCGGGGGCCGCGC	GGGGGAGGCAGAGGTCAGAG	+
M59	ZFX_HUMAN.H11MO.1.A	-16	0.0006925	0.532533	0.116971	17	GGCGCCGCCGCGGCGGGGGGGGGGCCGCCGGGGGCCGCGC	GGGGGCGGAGGCCGGGG	+
M59	KLF6_HUMAN.H11MO.0.A	-6	0.000887129	0.682202	0.134862	19	GGCGCCGCCGCGGCGGGGGGGGGGCCGCCGGGGGCCGCGC	GGAAGGGCGGGGCCGGGGG	+
M59	IRX2_HUMAN.H11MO.0.D	-8	0.00120239	0.924636	0.16617	19	GGCGCCGCCGCGGCGGGGGGGGGGCCGCCGGGGGCCGCGC	ACATGGGTGGGCATGTTGG	+
M59	ZN563_HUMAN.H11MO.0.C	-6	0.00137176	1.05488	0.173779	21	GGCGCCGCCGCGGCGGGGGGGGGGCCGCCGGGGGCCGCGC	GCAGCTGCCAGTGAGGATCCC	-
M59	ZN341_HUMAN.H11MO.0.C	-16	0.00186863	1.43698	0.20076	22	GGCGCCGCCGCGGCGGGGGGGGGGCCGCCGGGGGCCGCGC	GGGGGGGGGGGGAGGGAAGAGC	+
M59	GATA1_HUMAN.H11MO.0.A	-28	0.00217187	1.67017	0.20076	12	GGCGCCGCCGCGGCGGGGGGGGGGCCGCCGGGGGCCGCGC	CTGGCGGGGACAGATAAGA	+
M59	ZN589_HUMAN.H11MO.0.D	-24	0.00242127	1.86196	0.20076	16	GGCGCCGCCGCGGCGGGGGGGGGGCCGCCGGGGGCCGCGC	CCCACGGTTACTGCCG	+
M59	PROX1_HUMAN.H11MO.0.D	-20	0.00249873	1.92153	0.20076	17	GGCGCCGCCGCGGCGGGGGGGGGGCCGCCGGGGGCCGCGC	GGGTAAGGCGGGTTGGG	+
M59	PURA_HUMAN.H11MO.0.D	-16	0.00249873	1.92153	0.20076	17	GGCGCCGCCGCGGCGGGGGGGGGGCCGCCGGGGGCCGCGC	GGAAGGGGGGGGCAGGG	+
M59	KLF3_HUMAN.H11MO.0.B	-19	0.00250916	1.92954	0.20076	19	GGCGCCGCCGCGGCGGGGGGGGGGCCGCCGGGGGCCGCGC	GGGGAGGGGCGGGGCCGGG	+
M59	TAL1_HUMAN.H11MO.0.A	-28	0.00333536	2.56489	0.253521	12	GGCGCCGCCGCGGCGGGGGGGGGGCCGCCGGGGGCCGCGC	CTGGGGGGGGCAGATAAGG	+
M59	VEZF1_HUMAN.H11MO.0.C	-12	0.00494741	3.80456	0.349662	22	GGCGCCGCCGCGGCGGGGGGGGGGCCGCCGGGGGCCGCGC	GGGGAGGGGGGAGGGGGAGGGG	+
M59	USF2_HUMAN.H11MO.0.A	-31	0.00506023	3.89131	0.349662	9	GGCGCCGCCGCGGCGGGGGGGGGGCCGCCGGGGGCCGCGC	CGCCGCGGCCACGTGACCC	-
M59	RFX1_HUMAN.H11MO.0.B	-1	0.00560733	4.31203	0.37062	22	GGCGCCGCCGCGGCGGGGGGGGGGCCGCCGGGGGCCGCGC	CCGTCGCCATGGCAACCGGGGC	-
M59	MXI1_HUMAN.H11MO.0.A	7	0.00650097	4.99925	0.388048	8	GGCGCCGCCGCGGCGGGGGGGGGGCCGCCGGGGGCCGCGC	GCACGTGGCGGCGGG	+
M59	GATA2_HUMAN.H11MO.0.A	-28	0.00663678	5.10368	0.388048	12	GGCGCCGCCGCGGCGGGGGGGGGGCCGCCGGGGGCCGCGC	CTGGGGGGTGGAGATAAGG	+
M59	MAZ_HUMAN.H11MO.0.A	-11	0.00811142	6.23768	0.411918	22	GGCGCCGCCGCGGCGGGGGGGGGGCCGCCGGGGGCCGCGC	GGGGGAGGGGGGGGGGGGGGGG	+
M59	LYL1_HUMAN.H11MO.0.A	-9	0.00859136	6.60676	0.42131	14	GGCGCCGCCGCGGCGGGGGGGGGGCCGCCGGGGGCCGCGC	CCAGCTGTTTCCTG	+
M59	Z324A_HUMAN.H11MO.0.C	-1	0.0106502	8.18997	0.449534	23	GGCGCCGCCGCGGCGGGGGGGGGGCCGCCGGGGGCCGCGC	TGGCAGCAAAGGATGGTTTGATA	-
M59	PAX8_HUMAN.H11MO.0.D	0	0.010861	8.35211	0.449534	14	GGCGCCGCCGCGGCGGGGGGGGGGCCGCCGGGGGCCGCGC	GTCACTGAAGCGGG	+
M59	MAFA_HUMAN.H11MO.0.D	-1	0.0111626	8.58406	0.449534	21	GGCGCCGCCGCGGCGGGGGGGGGGCCGCCGGGGGCCGCGC	GTGCTGACCCCGCAGCCTTCG	+
M59	NR1D1_HUMAN.H11MO.0.B	-1	0.0112369	8.64115	0.449534	19	GGCGCCGCCGCGGCGGGGGGGGGGCCGCCGGGGGCCGCGC	AGGGAAGTGGGTCAGAAGG	+
M59	PTF1A_HUMAN.H11MO.0.B	-9	0.0118305	9.09767	0.449619	18	GGCGCCGCCGCGGCGGGGGGGGGGCCGCCGGGGGCCGCGC	CCAGCTGCCCCCTTTCCC	+
M59	SP4_HUMAN.H11MO.0.A	-18	0.0135708	10.436	0.4912	20	GGCGCCGCCGCGGCGGGGGGGGGGCCGCCGGGGGCCGCGC	GGGAAGGGGGCGGGGCCGGG	+
M59	TLX1_HUMAN.H11MO.0.D	-15	0.0141238	10.8612	0.499327	17	GGCGCCGCCGCGGCGGGGGGGGGGCCGCCGGGGGCCGCGC	CTGGCAAGTTGCCAAGG	+
M60	SP1_HUMAN.H11MO.0.A	0	3.00944e-05	0.0231426	0.0425902	22	TGGGGGCTGGGCTGTGCGGCGCATTCTTTTAAAAATCAGG	GGGGGGCGGGGCCGGGGGGGGG	+
M60	EGR4_HUMAN.H11MO.0.D	-1	6.30388e-05	0.0484768	0.0425902	11	TGGGGGCTGGGCTGTGCGGCGCATTCTTTTAAAAATCAGG	GGCGGCAGGGC	+
M60	KLF12_HUMAN.H11MO.0.C	-1	0.000125853	0.096781	0.0425902	11	TGGGGGCTGGGCTGTGCGGCGCATTCTTTTAAAAATCAGG	AGGGGCGGGGC	+
M60	ZN449_HUMAN.H11MO.0.C	-3	0.000134675	0.103565	0.0425902	11	TGGGGGCTGGGCTGTGCGGCGCATTCTTTTAAAAATCAGG	TGGTTGGGCTT	+
M60	SP1_HUMAN.H11MO.1.A	0	0.000139124	0.106987	0.0425902	14	TGGGGGCTGGGCTGTGCGGCGCATTCTTTTAAAAATCAGG	GGGGGGCGGGGCCG	+
M60	SP2_HUMAN.H11MO.1.B	0	0.000521879	0.401325	0.118898	12	TGGGGGCTGGGCTGTGCGGCGCATTCTTTTAAAAATCAGG	AGGGGGCGGGGC	+
M60	ZN331_HUMAN.H11MO.0.C	-4	0.000543746	0.418141	0.118898	20	TGGGGGCTGGGCTGTGCGGCGCATTCTTTTAAAAATCAGG	GGCTGGGCTCAGCTGGGTGG	+
M60	ZN770_HUMAN.H11MO.1.C	0	0.00117273	0.901831	0.224381	11	TGGGGGCTGGGCTGTGCGGCGCATTCTTTTAAAAATCAGG	GGGAGGCTGAG	+
M60	ZN281_HUMAN.H11MO.0.A	3	0.00149913	1.15283	0.25496	12	TGGGGGCTGGGCTGTGCGGCGCATTCTTTTAAAAATCAGG	GGGTGGGGGAGGGGA	+
M60	KLF1_HUMAN.H11MO.0.A	-2	0.00191621	1.47357	0.293306	14	TGGGGGCTGGGCTGTGCGGCGCATTCTTTTAAAAATCAGG	GGGGCGGGGCCGGG	+
M60	ZN770_HUMAN.H11MO.0.C	0	0.00281803	2.16707	0.39213	22	TGGGGGCTGGGCTGTGCGGCGCATTCTTTTAAAAATCAGG	GGGAGGCTGAGGCGGGAGGATC	+
M60	KLF16_HUMAN.H11MO.0.D	-1	0.00397851	3.05947	0.465941	19	TGGGGGCTGGGCTGTGCGGCGCATTCTTTTAAAAATCAGG	GGGGGCGGGGGGGGGGGGG	+
M60	MAZ_HUMAN.H11MO.1.A	-1	0.00416332	3.20159	0.465941	11	TGGGGGCTGGGCTGTGCGGCGCATTCTTTTAAAAATCAGG	GAGGGAGGGGG	+
M60	TBX1_HUMAN.H11MO.0.D	1	0.00426169	3.27724	0.465941	19	TGGGGGCTGGGCTGTGCGGCGCATTCTTTTAAAAATCAGG	GGGTGGGCAGGGGTGGGCGG	+
M60	ONEC3_HUMAN.H11MO.0.D	-29	0.00463498	3.5643	0.472969	11	TGGGGGCTGGGCTGTGCGGCGCATTCTTTTAAAAATCAGG	AAAAAATCAATA	-
M60	SALL4_HUMAN.H11MO.0.B	-1	0.00504256	3.87773	0.482401	10	TGGGGGCTGGGCTGTGCGGCGCATTCTTTTAAAAATCAGG	GGAGGGTGGG	+
M61	SP3_HUMAN.H11MO.0.B	-4	0.000105496	0.0811262	0.0827601	20	TGTGGGGCCCCGGCGCGACGCCGCGCCAGCGACGGAGCGA	GGGGGGGGGCGGGGCCGGGG	+
M61	SP2_HUMAN.H11MO.0.A	-3	0.000108708	0.0835965	0.0827601	22	TGTGGGGCCCCGGCGCGACGCCGCGCCAGCGACGGAGCGA	GGGGGGGGGGCGGGGCCGGGGG	+
M61	THAP1_HUMAN.H11MO.0.C	-15	0.000365938	0.281407	0.103312	22	TGTGGGGCCCCGGCGCGACGCCGCGCCAGCGACGGAGCGA	CGCCGCCATCTTGGCTGCGGGC	+
M61	ZN563_HUMAN.H11MO.0.C	-4	0.000453959	0.349095	0.103312	21	TGTGGGGCCCCGGCGCGACGCCGCGCCAGCGACGGAGCGA	GGGATCCTCACTGGCAGCTGC	+
M61	PATZ1_HUMAN.H11MO.0.C	-3	0.000455523	0.350297	0.103312	22	TGTGGGGCCCCGGCGCGACGCCGCGCCAGCGACGGAGCGA	GGGGAGGGGGCGGGGGGGGAGG	+
M61	ZFX_HUMAN.H11MO.1.A	-12	0.000513468	0.394857	0.103312	17	TGTGGGGCCCCGGCGCGACGCCGCGCCAGCGACGGAGCGA	CCCCGGCCTCCGCCCCC	-
M61	KLF3_HUMAN.H11MO.0.B	-8	0.000542817	0.417426	0.103312	19	TGTGGGGCCCCGGCGCGACGCCGCGCCAGCGACGGAGCGA	CCCGGCCCCGCCCCTCCCC	-
M61	RXRA_HUMAN.H11MO.0.A	-12	0.000702317	0.540082	0.118817	20	TGTGGGGCCCCGGCGCGACGCCGCGCCAGCGACGGAGCGA	CTCTGACCTCTGCCTCCCCC	-
M61	ZN589_HUMAN.H11MO.0.D	-9	0.00117694	0.905066	0.149335	16	TGTGGGGCCCCGGCGCGACGCCGCGCCAGCGACGGAGCGA	CGGCAGTAACCGTGGG	-
M61	TLX1_HUMAN.H11MO.0.D	-12	0.00203046	1.56142	0.220829	17	TGTGGGGCCCCGGCGCGACGCCGCGCCAGCGACGGAGCGA	CCTTGGCAACTTGCCAG	-
M61	SP4_HUMAN.H11MO.0.A	-10	0.00239558	1.8422	0.227971	20	TGTGGGGCCCCGGCGCGACGCCGCGCCAGCGACGGAGCGA	GGGAAGGGGGCGGGGCCGGG	+
M61	KLF6_HUMAN.H11MO.0.A	-6	0.0032269	2.48148	0.233967	19	TGTGGGGCCCCGGCGCGACGCCGCGCCAGCGACGGAGCGA	CCCCCGGCCCCGCCCTTCC	-
M61	GATA1_HUMAN.H11MO.0.A	-26	0.0032269	2.48148	0.233967	14	TGTGGGGCCCCGGCGCGACGCCGCGCCAGCGACGGAGCGA	CTGGCGGGGACAGATAAGA	+
M61	IRX2_HUMAN.H11MO.0.D	-7	0.0037109	2.85369	0.25683	19	TGTGGGGCCCCGGCGCGACGCCGCGCCAGCGACGGAGCGA	ACATGGGTGGGCATGTTGG	+
M61	ZN341_HUMAN.H11MO.0.C	-1	0.00703168	5.40736	0.41947	22	TGTGGGGCCCCGGCGCGACGCCGCGCCAGCGACGGAGCGA	GGGGGGGGGGGGAGGGAAGAGC	+
M61	PROX1_HUMAN.H11MO.0.D	-14	0.00716283	5.50822	0.41947	17	TGTGGGGCCCCGGCGCGACGCCGCGCCAGCGACGGAGCGA	CCCAACCCGCCTTACCC	-
M61	Z324A_HUMAN.H11MO.0.C	-6	0.00931243	7.16126	0.467384	23	TGTGGGGCCCCGGCGCGACGCCGCGCCAGCGACGGAGCGA	TATCAAACCATCCTTTGCTGCCA	+
M61	MAZ_HUMAN.H11MO.0.A	-4	0.00951438	7.31656	0.467384	22	TGTGGGGCCCCGGCGCGACGCCGCGCCAGCGACGGAGCGA	GGGGGAGGGGGGGGGGGGGGGG	+
M61	GATA2_HUMAN.H11MO.0.A	-26	0.00951581	7.31766	0.467384	14	TGTGGGGCCCCGGCGCGACGCCGCGCCAGCGACGGAGCGA	CTGGGGGGTGGAGATAAGG	+
M61	OLIG2_HUMAN.H11MO.0.B	-29	0.0105774	8.134	0.489088	11	TGTGGGGCCCCGGCGCGACGCCGCGCCAGCGACGGAGCGA	CAGAAGGGAAACAGCTGG	-
M61	RFX1_HUMAN.H11MO.0.B	-16	0.0113706	8.74403	0.489088	22	TGTGGGGCCCCGGCGCGACGCCGCGCCAGCGACGGAGCGA	GCCCCGGTTGCCATGGCGACGG	+
M61	VEZF1_HUMAN.H11MO.0.C	-4	0.0120602	9.27432	0.489088	22	TGTGGGGCCCCGGCGCGACGCCGCGCCAGCGACGGAGCGA	GGGGAGGGGGGAGGGGGAGGGG	+
M61	PTF1A_HUMAN.H11MO.0.B	-29	0.0120744	9.28523	0.489088	11	TGTGGGGCCCCGGCGCGACGCCGCGCCAGCGACGGAGCGA	GGGAAAGGGGGCAGCTGG	-
M61	NR1D1_HUMAN.H11MO.0.B	-15	0.0123092	9.46578	0.489088	19	TGTGGGGCCCCGGCGCGACGCCGCGCCAGCGACGGAGCGA	AGGGAAGTGGGTCAGAAGG	+
M61	PAX8_HUMAN.H11MO.0.D	-25	0.0125274	9.6336	0.489088	14	TGTGGGGCCCCGGCGCGACGCCGCGCCAGCGACGGAGCGA	GTCACTGAAGCGGG	+
M61	MAFA_HUMAN.H11MO.0.D	-11	0.0130293	10.0195	0.495963	21	TGTGGGGCCCCGGCGCGACGCCGCGCCAGCGACGGAGCGA	GTGCTGACCCCGCAGCCTTCG	+
M61	MXI1_HUMAN.H11MO.0.A	-12	0.0136997	10.5351	0.496651	15	TGTGGGGCCCCGGCGCGACGCCGCGCCAGCGACGGAGCGA	GCACGTGGCGGCGGG	+
M62	THAP1_HUMAN.H11MO.0.C	-3	0.000120471	0.0926421	0.0736251	22	TCCCGGGGCGGCGCGGGGTCCGGCCTTCCCGGGGGGATCG	CGCCGCCATCTTGGCTGCGGGC	+
M62	ZN563_HUMAN.H11MO.0.C	-14	0.000134918	0.103752	0.0736251	21	TCCCGGGGCGGCGCGGGGTCCGGCCTTCCCGGGGGGATCG	GGGATCCTCACTGGCAGCTGC	+
M62	SP3_HUMAN.H11MO.0.B	1	0.000206476	0.15878	0.0736251	19	TCCCGGGGCGGCGCGGGGTCCGGCCTTCCCGGGGGGATCG	GGGGGGGGGCGGGGCCGGGG	+
M62	RXRA_HUMAN.H11MO.0.A	-11	0.00026277	0.20207	0.0736251	20	TCCCGGGGCGGCGCGGGGTCCGGCCTTCCCGGGGGGATCG	CTCTGACCTCTGCCTCCCCC	-
M62	SP2_HUMAN.H11MO.0.A	-3	0.000325094	0.249998	0.0736251	22	TCCCGGGGCGGCGCGGGGTCCGGCCTTCCCGGGGGGATCG	GGGGGGGGGGCGGGGCCGGGGG	+
M62	KLF6_HUMAN.H11MO.0.A	-11	0.000340602	0.261923	0.0736251	19	TCCCGGGGCGGCGCGGGGTCCGGCCTTCCCGGGGGGATCG	CCCCCGGCCCCGCCCTTCC	-
M62	PROX1_HUMAN.H11MO.0.D	-18	0.00100972	0.776474	0.155555	17	TCCCGGGGCGGCGCGGGGTCCGGCCTTCCCGGGGGGATCG	CCCAACCCGCCTTACCC	-
M62	IRX2_HUMAN.H11MO.0.D	-19	0.00128613	0.989032	0.162387	19	TCCCGGGGCGGCGCGGGGTCCGGCCTTCCCGGGGGGATCG	CCAACATGCCCACCCATGT	-
M62	PURA_HUMAN.H11MO.0.D	-18	0.00128782	0.990334	0.162387	17	TCCCGGGGCGGCGCGGGGTCCGGCCTTCCCGGGGGGATCG	CCCTGCCCCCCCCTTCC	-
M62	BRAC_HUMAN.H11MO.0.A	-16	0.00230379	1.77161	0.248995	20	TCCCGGGGCGGCGCGGGGTCCGGCCTTCCCGGGGGGATCG	ATTTCACACCTCCCTGCTAA	-
M62	KLF3_HUMAN.H11MO.0.B	1	0.00267751	2.05901	0.266743	18	TCCCGGGGCGGCGCGGGGTCCGGCCTTCCCGGGGGGATCG	GGGGAGGGGCGGGGCCGGG	+
M62	PATZ1_HUMAN.H11MO.0.C	-20	0.00322187	2.47761	0.270481	20	TCCCGGGGCGGCGCGGGGTCCGGCCTTCCCGGGGGGATCG	CCTCCCCCCCCGCCCCCTCCCC	-
M62	GATA1_HUMAN.H11MO.0.A	-29	0.00408917	3.14457	0.270481	11	TCCCGGGGCGGCGCGGGGTCCGGCCTTCCCGGGGGGATCG	CTGGCGGGGACAGATAAGA	+
M62	ZFX_HUMAN.H11MO.1.A	-8	0.00411138	3.16165	0.270481	17	TCCCGGGGCGGCGCGGGGTCCGGCCTTCCCGGGGGGATCG	GGGGGCGGAGGCCGGGG	+
M62	ZN350_HUMAN.H11MO.1.D	-7	0.00436067	3.35336	0.274928	24	TCCCGGGGCGGCGCGGGGTCCGGCCTTCCCGGGGGGATCG	GGGCAACAAATCCCTGCGCCCCGT	-
M62	ZN341_HUMAN.H11MO.0.C	-2	0.00503797	3.8742	0.2777	22	TCCCGGGGCGGCGCGGGGTCCGGCCTTCCCGGGGGGATCG	GGGGGGGGGGGGAGGGAAGAGC	+
M62	LYL1_HUMAN.H11MO.0.A	-9	0.00580736	4.46586	0.2777	14	TCCCGGGGCGGCGCGGGGTCCGGCCTTCCCGGGGGGATCG	CCAGCTGTTTCCTG	+
M62	CLOCK_HUMAN.H11MO.0.C	-24	0.00630066	4.84521	0.2777	14	TCCCGGGGCGGCGCGGGGTCCGGCCTTCCCGGGGGGATCG	CAGACACGTGAACA	+
M62	SP4_HUMAN.H11MO.0.A	-13	0.0063617	4.89215	0.2777	20	TCCCGGGGCGGCGCGGGGTCCGGCCTTCCCGGGGGGATCG	CCCGGCCCCGCCCCCTTCCC	-
M62	TLX1_HUMAN.H11MO.0.D	-7	0.00637835	4.90495	0.2777	17	TCCCGGGGCGGCGCGGGGTCCGGCCTTCCCGGGGGGATCG	CTGGCAAGTTGCCAAGG	+
M62	MAFA_HUMAN.H11MO.0.D	-1	0.00645618	4.9648	0.2777	21	TCCCGGGGCGGCGCGGGGTCCGGCCTTCCCGGGGGGATCG	GTGCTGACCCCGCAGCCTTCG	+
M62	ZN667_HUMAN.H11MO.0.C	-20	0.00660003	5.07543	0.2777	19	TCCCGGGGCGGCGCGGGGTCCGGCCTTCCCGGGGGGATCG	GTGGCCTTAAAAGCTCAGC	+
M62	TAL1_HUMAN.H11MO.0.A	-28	0.00660003	5.07543	0.2777	12	TCCCGGGGCGGCGCGGGGTCCGGCCTTCCCGGGGGGATCG	CTGGGGGGGGCAGATAAGG	+
M62	OLIG2_HUMAN.H11MO.0.B	-9	0.0067664	5.20336	0.2777	18	TCCCGGGGCGGCGCGGGGTCCGGCCTTCCCGGGGGGATCG	CCAGCTGTTTCCCTTCTG	+
M62	VEZF1_HUMAN.H11MO.0.C	-8	0.00731249	5.6233	0.291178	22	TCCCGGGGCGGCGCGGGGTCCGGCCTTCCCGGGGGGATCG	CCCCTCCCCCTCCCCCCTCCCC	-
M62	NR1D1_HUMAN.H11MO.0.B	-7	0.00806281	6.2003	0.305002	19	TCCCGGGGCGGCGCGGGGTCCGGCCTTCCCGGGGGGATCG	AGGGAAGTGGGTCAGAAGG	+
M62	GATA2_HUMAN.H11MO.0.A	-29	0.00806281	6.2003	0.305002	11	TCCCGGGGCGGCGCGGGGTCCGGCCTTCCCGGGGGGATCG	CTGGGGGGTGGAGATAAGG	+
M62	MXI1_HUMAN.H11MO.0.A	-20	0.0112887	8.68103	0.407205	15	TCCCGGGGCGGCGCGGGGTCCGGCCTTCCCGGGGGGATCG	CCCGCCGCCACGTGC	-
M62	SPIC_HUMAN.H11MO.0.D	-18	0.0113028	8.69185	0.407205	13	TCCCGGGGCGGCGCGGGGTCCGGCCTTCCCGGGGGGATCG	CCTCCCCTTCCTC	-
M62	TAF1_HUMAN.H11MO.0.A	-1	0.0121894	9.37364	0.418267	16	TCCCGGGGCGGCGCGGGGTCCGGCCTTCCCGGGGGGATCG	AAGATGGCGGCGGCGG	+
M62	Z324A_HUMAN.H11MO.0.C	-16	0.0122167	9.39462	0.418267	23	TCCCGGGGCGGCGCGGGGTCCGGCCTTCCCGGGGGGATCG	TATCAAACCATCCTTTGCTGCCA	+
M62	ZN335_HUMAN.H11MO.0.A	-3	0.0125568	9.65618	0.418267	22	TCCCGGGGCGGCGCGGGGTCCGGCCTTCCCGGGGGGATCG	TCAGGCAGCGCCGAGGACAGCC	-
M62	P73_HUMAN.H11MO.0.A	-11	0.0144403	11.1046	0.457183	19	TCCCGGGGCGGCGCGGGGTCCGGCCTTCCCGGGGGGATCG	AGACATGCCCAGACATGCC	+
M62	ZN554_HUMAN.H11MO.0.C	-4	0.0145029	11.1527	0.457183	20	TCCCGGGGCGGCGCGGGGTCCGGCCTTCCCGGGGGGATCG	AGCACCCCACATGGCTCAGC	-
M62	ZF64A_HUMAN.H11MO.0.D	-13	0.0150535	11.5761	0.458441	16	TCCCGGGGCGGCGCGGGGTCCGGCCTTCCCGGGGGGATCG	CAGGTTCCCGGGCCCC	-
M62	RARG_HUMAN.H11MO.0.B	-15	0.0151488	11.6494	0.458441	18	TCCCGGGGCGGCGCGGGGTCCGGCCTTCCCGGGGGGATCG	AGGTCAGAGTGACCTGGG	+
M63	THAP1_HUMAN.H11MO.0.C	-17	6.23706e-06	0.0047963	0.00951072	22	CGCGCGGCGGGGCGGATCGCCGCCTGCGCCGAGCAGGGGG	CGCCGCCATCTTGGCTGCGGGC	+
M63	SP2_HUMAN.H11MO.0.A	-3	7.35731e-05	0.0565777	0.0553001	22	CGCGCGGCGGGGCGGATCGCCGCCTGCGCCGAGCAGGGGG	CCCCCGGCCCCGCCCCCCCCCC	-
M63	SP3_HUMAN.H11MO.0.B	-8	0.000108796	0.0836643	0.0553001	20	CGCGCGGCGGGGCGGATCGCCGCCTGCGCCGAGCAGGGGG	GGGGGGGGGCGGGGCCGGGG	+
M63	KLF6_HUMAN.H11MO.0.A	-21	0.000286682	0.220459	0.109289	19	CGCGCGGCGGGGCGGATCGCCGCCTGCGCCGAGCAGGGGG	GGAAGGGCGGGGCCGGGGG	+
M63	KLF3_HUMAN.H11MO.0.B	-8	0.000478435	0.367916	0.128999	19	CGCGCGGCGGGGCGGATCGCCGCCTGCGCCGAGCAGGGGG	GGGGAGGGGCGGGGCCGGG	+
M63	ZFX_HUMAN.H11MO.1.A	-16	0.000592174	0.455382	0.128999	17	CGCGCGGCGGGGCGGATCGCCGCCTGCGCCGAGCAGGGGG	CCCCGGCCTCCGCCCCC	-
M63	PATZ1_HUMAN.H11MO.0.C	-18	0.000718126	0.552239	0.131002	22	CGCGCGGCGGGGCGGATCGCCGCCTGCGCCGAGCAGGGGG	GGGGAGGGGGCGGGGGGGGAGG	+
M63	ZN335_HUMAN.H11MO.0.A	1	0.00138131	1.06223	0.210632	21	CGCGCGGCGGGGCGGATCGCCGCCTGCGCCGAGCAGGGGG	TCAGGCAGCGCCGAGGACAGCC	-
M63	TAF1_HUMAN.H11MO.0.A	-13	0.00292962	2.25288	0.33077	16	CGCGCGGCGGGGCGGATCGCCGCCTGCGCCGAGCAGGGGG	CCGCCGCCGCCATCTT	-
M63	ZN563_HUMAN.H11MO.0.C	-15	0.00339245	2.6088	0.33077	21	CGCGCGGCGGGGCGGATCGCCGCCTGCGCCGAGCAGGGGG	GCAGCTGCCAGTGAGGATCCC	-
M63	ZN350_HUMAN.H11MO.1.D	-1	0.00347066	2.66894	0.33077	24	CGCGCGGCGGGGCGGATCGCCGCCTGCGCCGAGCAGGGGG	ACGGGGCGCAGGGATTTGTTGCCC	+
M63	NRF1_HUMAN.H11MO.0.A	-16	0.00530203	4.07726	0.468145	17	CGCGCGGCGGGGCGGATCGCCGCCTGCGCCGAGCAGGGGG	CCTGCGCATGCGCAGTG	-
M63	TAL1_HUMAN.H11MO.0.A	-2	0.00572989	4.40628	0.468145	19	CGCGCGGCGGGGCGGATCGCCGCCTGCGCCGAGCAGGGGG	CTGGGGGGGGCAGATAAGG	+
M63	ZFX_HUMAN.H11MO.0.A	-17	0.00583311	4.48566	0.468145	10	CGCGCGGCGGGGCGGATCGCCGCCTGCGCCGAGCAGGGGG	CGGGGCCTGG	-
M63	RFX1_HUMAN.H11MO.0.B	-18	0.00618493	4.75621	0.471561	22	CGCGCGGCGGGGCGGATCGCCGCCTGCGCCGAGCAGGGGG	GCCCCGGTTGCCATGGCGACGG	+
M63	TLX1_HUMAN.H11MO.0.D	-22	0.0066351	5.10239	0.475672	17	CGCGCGGCGGGGCGGATCGCCGCCTGCGCCGAGCAGGGGG	CTGGCAAGTTGCCAAGG	+
M63	SP1_HUMAN.H11MO.0.A	-11	0.00703921	5.41315	0.475672	22	CGCGCGGCGGGGCGGATCGCCGCCTGCGCCGAGCAGGGGG	GGGGGGCGGGGCCGGGGGGGGG	+
M63	SP4_HUMAN.H11MO.0.A	-18	0.00717467	5.51732	0.475672	20	CGCGCGGCGGGGCGGATCGCCGCCTGCGCCGAGCAGGGGG	GGGAAGGGGGCGGGGCCGGG	+
M64	VEZF1_HUMAN.H11MO.0.C	-12	3.31899e-05	0.0255231	0.0185745	22	GTGGGGGCGGTCGGAGAGATCAGTGGGGGAAGCGCGGGGG	GGGGAGGGGGGAGGGGGAGGGG	+
M64	SP3_HUMAN.H11MO.0.B	-20	5.56707e-05	0.0428107	0.0185745	20	GTGGGGGCGGTCGGAGAGATCAGTGGGGGAAGCGCGGGGG	GGGGGGGGGCGGGGCCGGGG	+
M64	TBX15_HUMAN.H11MO.0.D	-21	6.553e-05	0.0503926	0.0185745	19	GTGGGGGCGGTCGGAGAGATCAGTGGGGGAAGCGCGGGGG	GGGGGGGGGGGGGTGGGGG	+
M64	WT1_HUMAN.H11MO.0.C	-20	6.56738e-05	0.0505031	0.0185745	20	GTGGGGGCGGTCGGAGAGATCAGTGGGGGAAGCGCGGGGG	GGGCGGGGGAGGAGGGGGGG	+
M64	ZN341_HUMAN.H11MO.0.C	-11	6.83503e-05	0.0525614	0.0185745	22	GTGGGGGCGGTCGGAGAGATCAGTGGGGGAAGCGCGGGGG	GGGGGGGGGGGGAGGGAAGAGC	+
M64	PATZ1_HUMAN.H11MO.0.C	-19	7.39458e-05	0.0568643	0.0185745	21	GTGGGGGCGGTCGGAGAGATCAGTGGGGGAAGCGCGGGGG	GGGGAGGGGGCGGGGGGGGAGG	+
M64	ZFX_HUMAN.H11MO.1.A	-22	0.000182487	0.140332	0.0392905	17	GTGGGGGCGGTCGGAGAGATCAGTGGGGGAAGCGCGGGGG	GGGGGCGGAGGCCGGGG	+
M64	ZBT17_HUMAN.H11MO.0.A	-18	0.000330008	0.253776	0.0621711	19	GTGGGGGCGGTCGGAGAGATCAGTGGGGGAAGCGCGGGGG	GAGGGTGGGGGAGGGGAAG	+
M64	PURA_HUMAN.H11MO.0.D	-21	0.000384553	0.295721	0.0626522	17	GTGGGGGCGGTCGGAGAGATCAGTGGGGGAAGCGCGGGGG	GGAAGGGGGGGGCAGGG	+
M64	MAZ_HUMAN.H11MO.0.A	-19	0.000415702	0.319674	0.0626522	21	GTGGGGGCGGTCGGAGAGATCAGTGGGGGAAGCGCGGGGG	GGGGGAGGGGGGGGGGGGGGGG	+
M64	PROX1_HUMAN.H11MO.0.D	-22	0.000672936	0.517488	0.0894297	17	GTGGGGGCGGTCGGAGAGATCAGTGGGGGAAGCGCGGGGG	GGGTAAGGCGGGTTGGG	+
M64	SP2_HUMAN.H11MO.0.A	-4	0.000731286	0.562359	0.0894297	22	GTGGGGGCGGTCGGAGAGATCAGTGGGGGAAGCGCGGGGG	GGGGGGGGGGCGGGGCCGGGGG	+
M64	ZN467_HUMAN.H11MO.0.C	-10	0.00078381	0.60275	0.0894297	22	GTGGGGGCGGTCGGAGAGATCAGTGGGGGAAGCGCGGGGG	GGGGAGGGGAGGGGGGGGGGGG	+
M64	SP4_HUMAN.H11MO.0.A	-13	0.000830721	0.638825	0.0894297	20	GTGGGGGCGGTCGGAGAGATCAGTGGGGGAAGCGCGGGGG	GGGAAGGGGGCGGGGCCGGG	+
M64	PLAG1_HUMAN.H11MO.0.D	-12	0.0010724	0.824674	0.107751	17	GTGGGGGCGGTCGGAGAGATCAGTGGGGGAAGCGCGGGGG	GGGGGCATCAGGAGGGG	+
M64	TBX2_HUMAN.H11MO.0.D	-11	0.00155263	1.19397	0.126663	25	GTGGGGGCGGTCGGAGAGATCAGTGGGGGAAGCGCGGGGG	TGCCATCAGAGGTGTGAAAAGCGAC	+
M64	NR0B1_HUMAN.H11MO.0.D	-20	0.00160806	1.2366	0.126663	10	GTGGGGGCGGTCGGAGAGATCAGTGGGGGAAGCGCGGGGG	GCGTGGGAGA	+
M64	RXRA_HUMAN.H11MO.0.A	-5	0.0017978	1.38251	0.126663	20	GTGGGGGCGGTCGGAGAGATCAGTGGGGGAAGCGCGGGGG	GGGGGAGGCAGAGGTCAGAG	+
M64	KLF16_HUMAN.H11MO.0.D	-20	0.00180205	1.38577	0.126663	19	GTGGGGGCGGTCGGAGAGATCAGTGGGGGAAGCGCGGGGG	GGGGGCGGGGGGGGGGGGG	+
M64	KLF3_HUMAN.H11MO.0.B	-14	0.00180205	1.38577	0.126663	19	GTGGGGGCGGTCGGAGAGATCAGTGGGGGAAGCGCGGGGG	GGGGAGGGGCGGGGCCGGG	+
M64	ZN148_HUMAN.H11MO.0.D	-19	0.00191254	1.47075	0.126663	15	GTGGGGGCGGTCGGAGAGATCAGTGGGGGAAGCGCGGGGG	GGGGTGGGGGAGGGG	+
M64	ZN263_HUMAN.H11MO.0.A	-11	0.00192519	1.48047	0.126663	20	GTGGGGGCGGTCGGAGAGATCAGTGGGGGAAGCGCGGGGG	GGGAGGAGGGAGAGGAGGAG	+
M64	KLF6_HUMAN.H11MO.0.A	-20	0.00193296	1.48645	0.126663	19	GTGGGGGCGGTCGGAGAGATCAGTGGGGGAAGCGCGGGGG	GGAAGGGCGGGGCCGGGGG	+
M64	SPIC_HUMAN.H11MO.0.D	-25	0.00202668	1.55852	0.127271	13	GTGGGGGCGGTCGGAGAGATCAGTGGGGGAAGCGCGGGGG	GAGGAAGGGGAGG	+
M64	TBX1_HUMAN.H11MO.0.D	-12	0.00236014	1.81494	0.142283	20	GTGGGGGCGGTCGGAGAGATCAGTGGGGGAAGCGCGGGGG	GGGTGGGCAGGGGTGGGCGG	+
M64	KLF15_HUMAN.H11MO.0.A	-20	0.00255134	1.96198	0.147894	19	GTGGGGGCGGTCGGAGAGATCAGTGGGGGAAGCGCGGGGG	GGGGAGGAGCAGGGGGGGG	+
M64	EGR2_HUMAN.H11MO.0.A	-12	0.00312639	2.4042	0.15849	18	GTGGGGGCGGTCGGAGAGATCAGTGGGGGAAGCGCGGGGG	GGGGGGGTGTGGGAGGGG	+
M64	NR1H4_HUMAN.H11MO.0.B	-22	0.00313211	2.40859	0.15849	18	GTGGGGGCGGTCGGAGAGATCAGTGGGGGAAGCGCGGGGG	GGGGTCAATGACCCCGAGG	+
M64	SRBP2_HUMAN.H11MO.0.B	-22	0.0031355	2.4112	0.15849	13	GTGGGGGCGGTCGGAGAGATCAGTGGGGGAAGCGCGGGGG	GGGTGGGGTGAGG	+
M64	ZEP2_HUMAN.H11MO.0.D	-21	0.00321752	2.47427	0.15849	14	GTGGGGGCGGTCGGAGAGATCAGTGGGGGAAGCGCGGGGG	GGTAGGGAAACCCC	+
M64	EGR1_HUMAN.H11MO.0.A	-18	0.00325994	2.50689	0.15849	17	GTGGGGGCGGTCGGAGAGATCAGTGGGGGAAGCGCGGGGG	GAGGGCGTGGGCGGGGG	+
M64	Z324A_HUMAN.H11MO.0.C	-12	0.00341778	2.62827	0.160971	23	GTGGGGGCGGTCGGAGAGATCAGTGGGGGAAGCGCGGGGG	TGGCAGCAAAGGATGGTTTGATA	-
M64	NR1D1_HUMAN.H11MO.0.B	-3	0.00358577	2.75746	0.163766	19	GTGGGGGCGGTCGGAGAGATCAGTGGGGGAAGCGCGGGGG	AGGGAAGTGGGTCAGAAGG	+
M64	EGR2_HUMAN.H11MO.1.A	-19	0.00476443	3.66385	0.211196	16	GTGGGGGCGGTCGGAGAGATCAGTGGGGGAAGCGCGGGGG	GGGGCGTGGGCGGGGG	+
M64	SMAD3_HUMAN.H11MO.0.B	-22	0.00536933	4.12902	0.23121	12	GTGGGGGCGGTCGGAGAGATCAGTGGGGGAAGCGCGGGGG	CAGGTGACAGAG	-
M64	ZN816_HUMAN.H11MO.0.C	-17	0.00596683	4.58849	0.249802	21	GTGGGGGCGGTCGGAGAGATCAGTGGGGGAAGCGCGGGGG	AAAAAAGGGGGACATGCAGGG	+
M64	ZN589_HUMAN.H11MO.0.D	-24	0.00681292	5.23913	0.277515	16	GTGGGGGCGGTCGGAGAGATCAGTGGGGGAAGCGCGGGGG	CGGCAGTAACCGTGGG	-
M64	TAF1_HUMAN.H11MO.0.A	0	0.00840806	6.4658	0.332752	16	GTGGGGGCGGTCGGAGAGATCAGTGGGGGAAGCGCGGGGG	AAGATGGCGGCGGCGG	+
M64	COT1_HUMAN.H11MO.0.C	-22	0.00861055	6.62151	0.332752	17	GTGGGGGCGGTCGGAGAGATCAGTGGGGGAAGCGCGGGGG	GGGGTCAGAGGTCAGGG	+
M64	E2F6_HUMAN.H11MO.0.A	-19	0.00992513	7.63243	0.373965	13	GTGGGGGCGGTCGGAGAGATCAGTGGGGGAAGCGCGGGGG	GGGGCGGGAAGGG	+
M64	PATZ1_HUMAN.H11MO.1.C	-21	0.0108901	8.37449	0.388212	9	GTGGGGGCGGTCGGAGAGATCAGTGGGGGAAGCGCGGGGG	AGGGAGGGG	+
M64	RARA_HUMAN.H11MO.0.A	-5	0.01101	8.46666	0.388212	20	GTGGGGGCGGTCGGAGAGATCAGTGGGGGAAGCGCGGGGG	GGGGGATCAAGAGGTCAAGG	+
M64	ZSC22_HUMAN.H11MO.0.C	-17	0.011076	8.51745	0.388212	16	GTGGGGGCGGTCGGAGAGATCAGTGGGGGAAGCGCGGGGG	GGTCTGAGGGAGGAGG	+
M64	E2F7_HUMAN.H11MO.0.B	-19	0.0116064	8.92532	0.394257	13	GTGGGGGCGGTCGGAGAGATCAGTGGGGGAAGCGCGGGGG	GGGGCGGGAAAGG	+
M64	KLF8_HUMAN.H11MO.0.C	-20	0.0119828	9.21478	0.394257	9	GTGGGGGCGGTCGGAGAGATCAGTGGGGGAAGCGCGGGGG	CAGGGGGTG	+
M64	LYL1_HUMAN.H11MO.0.A	-13	0.0120333	9.25357	0.394257	14	GTGGGGGCGGTCGGAGAGATCAGTGGGGGAAGCGCGGGGG	CAGGAAACAGCTGG	-
M64	BRAC_HUMAN.H11MO.0.A	-11	0.0124294	9.55818	0.398571	20	GTGGGGGCGGTCGGAGAGATCAGTGGGGGAAGCGCGGGGG	TTAGCAGGGAGGTGTGAAAT	+
M64	SPZ1_HUMAN.H11MO.0.D	-23	0.014509	11.1574	0.44891	16	GTGGGGGCGGTCGGAGAGATCAGTGGGGGAAGCGCGGGGG	CGGCTGTTACCCTGGG	+
M64	FEV_HUMAN.H11MO.0.B	-24	0.0145949	11.2235	0.44891	10	GTGGGGGCGGTCGGAGAGATCAGTGGGGGAAGCGCGGGGG	GCGGGAAGCG	+
M64	SP1_HUMAN.H11MO.0.A	-21	0.016097	12.3786	0.462409	19	GTGGGGGCGGTCGGAGAGATCAGTGGGGGAAGCGCGGGGG	GGGGGGCGGGGCCGGGGGGGGG	+
M64	E2F1_HUMAN.H11MO.0.A	-17	0.0161081	12.3871	0.462409	14	GTGGGGGCGGTCGGAGAGATCAGTGGGGGAAGCGCGGGGG	GGGGGGCGGGAAAG	+
M64	FLI1_HUMAN.H11MO.0.A	-1	0.0162519	12.4977	0.462409	18	GTGGGGGCGGTCGGAGAGATCAGTGGGGGAAGCGCGGGGG	GGAGGAAGGAAGGAGGGA	+
M64	ZN563_HUMAN.H11MO.0.C	-12	0.0165557	12.7314	0.462409	21	GTGGGGGCGGTCGGAGAGATCAGTGGGGGAAGCGCGGGGG	GGGATCCTCACTGGCAGCTGC	+
M64	WT1_HUMAN.H11MO.1.B	-22	0.0167056	12.8466	0.462409	11	GTGGGGGCGGTCGGAGAGATCAGTGGGGGAAGCGCGGGGG	GTGGGAGGAGG	+
M64	SALL4_HUMAN.H11MO.0.B	-19	0.0173726	13.3595	0.462409	10	GTGGGGGCGGTCGGAGAGATCAGTGGGGGAAGCGCGGGGG	GGAGGGTGGG	+
M64	AP2B_HUMAN.H11MO.0.B	-31	0.0173726	13.3595	0.462409	9	GTGGGGGCGGTCGGAGAGATCAGTGGGGGAAGCGCGGGGG	GCCCGGGGGC	+
M64	THA_HUMAN.H11MO.0.C	-11	0.0176708	13.5888	0.462409	17	GTGGGGGCGGTCGGAGAGATCAGTGGGGGAAGCGCGGGGG	GGGTCACTTCAGGTCAG	+
M64	RREB1_HUMAN.H11MO.0.D	-5	0.0180271	13.8628	0.462409	22	GTGGGGGCGGTCGGAGAGATCAGTGGGGGAAGCGCGGGGG	GGGGGGGGGGGTGGTTTGGGGT	+
M64	AIRE_HUMAN.H11MO.0.C	-9	0.0183922	14.1436	0.462409	18	GTGGGGGCGGTCGGAGAGATCAGTGGGGGAAGCGCGGGGG	ATTGGTTTTATTGGTTAA	+
M64	ZN257_HUMAN.H11MO.0.C	-23	0.0184087	14.1563	0.462409	12	GTGGGGGCGGTCGGAGAGATCAGTGGGGGAAGCGCGGGGG	AGAGGCAAGAGC	-
M64	RARG_HUMAN.H11MO.2.D	-23	0.0188384	14.4868	0.465446	17	GTGGGGGCGGTCGGAGAGATCAGTGGGGGAAGCGCGGGGG	GGGGGTCACCCAGAGGTCAC	+
M64	THAP1_HUMAN.H11MO.0.C	-8	0.0201682	15.5093	0.482589	22	GTGGGGGCGGTCGGAGAGATCAGTGGGGGAAGCGCGGGGG	GCCCGCAGCCAAGATGGCGGCG	-
M64	TFCP2_HUMAN.H11MO.0.D	-9	0.0201727	15.5128	0.482589	16	GTGGGGGCGGTCGGAGAGATCAGTGGGGGAAGCGCGGGGG	TCTGGCCAGTTCAGGC	-
M64	SUH_HUMAN.H11MO.0.A	-21	0.0213337	16.4056	0.498359	11	GTGGGGGCGGTCGGAGAGATCAGTGGGGGAAGCGCGGGGG	GGCGTGGGAAA	+
M64	VEZF1_HUMAN.H11MO.1.C	-18	0.0214932	16.5283	0.498359	12	GTGGGGGCGGTCGGAGAGATCAGTGGGGGAAGCGCGGGGG	AGAGGGAGGGGG	+
M66	KLF16_HUMAN.H11MO.0.D	-16	6.7379e-05	0.0518145	0.101033	19	AGCCAACGACAGACAAAGGCGCCCGCCAGCGCGCATGACG	GGGGGCGGGGGGGGGGGGG	+
M66	THAP1_HUMAN.H11MO.0.C	-1	0.000464288	0.357037	0.272501	22	AGCCAACGACAGACAAAGGCGCCCGCCAGCGCGCATGACG	GCCCGCAGCCAAGATGGCGGCG	-
M66	BHE41_HUMAN.H11MO.0.D	-24	0.000566548	0.435676	0.272501	16	AGCCAACGACAGACAAAGGCGCCCGCCAGCGCGCATGACG	ACCGGGTCACGTGCAGAAGG	+
M66	SP1_HUMAN.H11MO.0.A	-15	0.000852275	0.6554	0.272501	22	AGCCAACGACAGACAAAGGCGCCCGCCAGCGCGCATGACG	GGGGGGCGGGGCCGGGGGGGGG	+
M66	HES1_HUMAN.H11MO.0.D	-28	0.000939944	0.722817	0.272501	12	AGCCAACGACAGACAAAGGCGCCCGCCAGCGCGCATGACG	GGGCTCGTGGCGG	-
M66	USF2_HUMAN.H11MO.0.A	-22	0.00149539	1.14996	0.272501	18	AGCCAACGACAGACAAAGGCGCCCGCCAGCGCGCATGACG	CGCCGCGGCCACGTGACCC	-
M66	SP3_HUMAN.H11MO.0.B	-12	0.00169266	1.30166	0.272501	20	AGCCAACGACAGACAAAGGCGCCCGCCAGCGCGCATGACG	GGGGGGGGGCGGGGCCGGGG	+
M66	KLF1_HUMAN.H11MO.0.A	-17	0.00175416	1.34895	0.272501	14	AGCCAACGACAGACAAAGGCGCCCGCCAGCGCGCATGACG	GGGGCGGGGCCGGG	+
M66	ATF6A_HUMAN.H11MO.0.B	-31	0.00176134	1.35447	0.272501	9	AGCCAACGACAGACAAAGGCGCCCGCCAGCGCGCATGACG	GTGGTGACGTGG	+
M66	SP2_HUMAN.H11MO.0.A	-11	0.0019005	1.46149	0.272501	22	AGCCAACGACAGACAAAGGCGCCCGCCAGCGCGCATGACG	GGGGGGGGGGCGGGGCCGGGGG	+
M66	KLF3_HUMAN.H11MO.0.B	-12	0.00199906	1.53727	0.272501	19	AGCCAACGACAGACAAAGGCGCCCGCCAGCGCGCATGACG	GGGGAGGGGCGGGGCCGGG	+
M66	TBX15_HUMAN.H11MO.0.D	-17	0.00266025	2.04573	0.315702	19	AGCCAACGACAGACAAAGGCGCCCGCCAGCGCGCATGACG	GGGGGGGGGGGGGTGGGGG	+
M66	KLF5_HUMAN.H11MO.0.A	-17	0.00276486	2.12618	0.315702	14	AGCCAACGACAGACAAAGGCGCCCGCCAGCGCGCATGACG	AGGGTGGGGCTGGG	+
M66	SP1_HUMAN.H11MO.1.A	-15	0.0029476	2.26671	0.315702	14	AGCCAACGACAGACAAAGGCGCCCGCCAGCGCGCATGACG	GGGGGGCGGGGCCG	+
M66	ZN335_HUMAN.H11MO.0.A	-16	0.00432591	3.32663	0.409981	22	AGCCAACGACAGACAAAGGCGCCCGCCAGCGCGCATGACG	GGCTGTCCTCGGCGCTGCCTGA	+
M66	JDP2_HUMAN.H11MO.0.D	-32	0.00448581	3.44959	0.409981	8	AGCCAACGACAGACAAAGGCGCCCGCCAGCGCGCATGACG	TGATGACGTCAT	+
M66	KLF6_HUMAN.H11MO.0.A	-13	0.0046481	3.57439	0.409981	19	AGCCAACGACAGACAAAGGCGCCCGCCAGCGCGCATGACG	GGAAGGGCGGGGCCGGGGG	+
M66	KLF15_HUMAN.H11MO.0.A	-15	0.00518585	3.98792	0.416528	19	AGCCAACGACAGACAAAGGCGCCCGCCAGCGCGCATGACG	GGGGAGGAGCAGGGGGGGG	+
M66	PROX1_HUMAN.H11MO.0.D	-11	0.00629757	4.84283	0.416528	17	AGCCAACGACAGACAAAGGCGCCCGCCAGCGCGCATGACG	GGGTAAGGCGGGTTGGG	+
M66	KLF9_HUMAN.H11MO.0.C	-13	0.00634431	4.87878	0.416528	15	AGCCAACGACAGACAAAGGCGCCCGCCAGCGCGCATGACG	GGAGGGGGCGTGGCC	+
M66	CREM_HUMAN.H11MO.0.C	-32	0.00660242	5.07726	0.416528	8	AGCCAACGACAGACAAAGGCGCCCGCCAGCGCGCATGACG	CACTGACGTCA	+
M66	ATF7_HUMAN.H11MO.0.D	-33	0.00660242	5.07726	0.416528	7	AGCCAACGACAGACAAAGGCGCCCGCCAGCGCGCATGACG	GATGACGTCAT	+
M66	SP4_HUMAN.H11MO.0.A	-11	0.00725706	5.58068	0.416528	20	AGCCAACGACAGACAAAGGCGCCCGCCAGCGCGCATGACG	GGGAAGGGGGCGGGGCCGGG	+
M66	ATF2_HUMAN.H11MO.2.C	-33	0.00754009	5.79833	0.416528	7	AGCCAACGACAGACAAAGGCGCCCGCCAGCGCGCATGACG	GATGACGTCAC	+
M66	CREB5_HUMAN.H11MO.0.D	-33	0.00754009	5.79833	0.416528	7	AGCCAACGACAGACAAAGGCGCCCGCCAGCGCGCATGACG	GATGACGTCAT	+
M66	MYF6_HUMAN.H11MO.0.C	-31	0.00758898	5.83592	0.416528	7	AGCCAACGACAGACAAAGGCGCCCGCCAGCGCGCATGACG	CAGCTGC	+
M66	TBX1_HUMAN.H11MO.0.D	-18	0.00804627	6.18758	0.416528	20	AGCCAACGACAGACAAAGGCGCCCGCCAGCGCGCATGACG	GGGTGGGCAGGGGTGGGCGG	+
M66	KLF4_HUMAN.H11MO.0.A	-17	0.00805574	6.19487	0.416528	10	AGCCAACGACAGACAAAGGCGCCCGCCAGCGCGCATGACG	AGGGTGTGGC	+
M66	CREB3_HUMAN.H11MO.0.D	-32	0.00851515	6.54815	0.425606	8	AGCCAACGACAGACAAAGGCGCCCGCCAGCGCGCATGACG	TGGTGACGTGGCA	+
M66	USF1_HUMAN.H11MO.0.A	-28	0.00904455	6.95526	0.437483	12	AGCCAACGACAGACAAAGGCGCCCGCCAGCGCGCATGACG	GGTCACGTGACC	-
M66	ITF2_HUMAN.H11MO.0.C	-29	0.0105464	8.11018	0.479969	10	AGCCAACGACAGACAAAGGCGCCCGCCAGCGCGCATGACG	CCCAGCTGCC	-
M66	PAX5_HUMAN.H11MO.0.A	-18	0.0106014	8.1525	0.479969	21	AGCCAACGACAGACAAAGGCGCCCGCCAGCGCGCATGACG	GCCTGGGCAGCAGAGCGTGAC	+
M66	CREB1_HUMAN.H11MO.0.A	-32	0.0111595	8.58168	0.479969	8	AGCCAACGACAGACAAAGGCGCCCGCCAGCGCGCATGACG	CGATGACGTCA	+
M66	ZN322_HUMAN.H11MO.0.B	-18	0.0114903	8.83605	0.479969	20	AGCCAACGACAGACAAAGGCGCCCGCCAGCGCGCATGACG	GAGCCTGGTACAGAGCCTGG	+
M66	NR1H3_HUMAN.H11MO.0.B	-14	0.0115234	8.86146	0.479969	19	AGCCAACGACAGACAAAGGCGCCCGCCAGCGCGCATGACG	CAGAGGTCACTGCAGGTCA	+
M66	PATZ1_HUMAN.H11MO.0.C	-15	0.0120938	9.30009	0.490112	22	AGCCAACGACAGACAAAGGCGCCCGCCAGCGCGCATGACG	GGGGAGGGGGCGGGGGGGGAGG	+
M67	ZFX_HUMAN.H11MO.1.A	-23	6.59138e-05	0.0506877	0.0464888	17	CCGGGGGCCCGGCCGCGGGCGCGCGTGCCCGCGGGCGGGG	GGGGGCGGAGGCCGGGG	+
M67	SP2_HUMAN.H11MO.0.A	-13	8.11553e-05	0.0624084	0.0464888	22	CCGGGGGCCCGGCCGCGGGCGCGCGTGCCCGCGGGCGGGG	GGGGGGGGGGCGGGGCCGGGGG	+
M67	SP3_HUMAN.H11MO.0.B	-14	0.000126767	0.0974842	0.0464888	20	CCGGGGGCCCGGCCGCGGGCGCGCGTGCCCGCGGGCGGGG	GGGGGGGGGCGGGGCCGGGG	+
M67	THAP1_HUMAN.H11MO.0.C	-14	0.000130631	0.100455	0.0464888	22	CCGGGGGCCCGGCCGCGGGCGCGCGTGCCCGCGGGCGGGG	GCCCGCAGCCAAGATGGCGGCG	-
M67	RXRA_HUMAN.H11MO.0.A	-20	0.000286809	0.220556	0.0727645	20	CCGGGGGCCCGGCCGCGGGCGCGCGTGCCCGCGGGCGGGG	GGGGGAGGCAGAGGTCAGAG	+
M67	ZN563_HUMAN.H11MO.0.C	-2	0.000507209	0.390044	0.0965106	21	CCGGGGGCCCGGCCGCGGGCGCGCGTGCCCGCGGGCGGGG	GGGATCCTCACTGGCAGCTGC	+
M67	PATZ1_HUMAN.H11MO.0.C	-3	0.00119369	0.917951	0.166503	22	CCGGGGGCCCGGCCGCGGGCGCGCGTGCCCGCGGGCGGGG	GGGGAGGGGGCGGGGGGGGAGG	+
M67	KLF3_HUMAN.H11MO.0.B	-14	0.00131258	1.00937	0.166503	19	CCGGGGGCCCGGCCGCGGGCGCGCGTGCCCGCGGGCGGGG	GGGGAGGGGCGGGGCCGGG	+
M67	KLF6_HUMAN.H11MO.0.A	-16	0.00131258	1.00937	0.166503	19	CCGGGGGCCCGGCCGCGGGCGCGCGTGCCCGCGGGCGGGG	GGAAGGGCGGGGCCGGGGG	+
M67	IRX2_HUMAN.H11MO.0.D	-12	0.00152495	1.17269	0.178563	19	CCGGGGGCCCGGCCGCGGGCGCGCGTGCCCGCGGGCGGGG	ACATGGGTGGGCATGTTGG	+
M67	USF2_HUMAN.H11MO.0.A	-31	0.00339284	2.60909	0.294913	9	CCGGGGGCCCGGCCGCGGGCGCGCGTGCCCGCGGGCGGGG	CGCCGCGGCCACGTGACCC	-
M67	VEZF1_HUMAN.H11MO.0.C	-14	0.00348729	2.68173	0.294913	22	CCGGGGGCCCGGCCGCGGGCGCGCGTGCCCGCGGGCGGGG	GGGGAGGGGGGAGGGGGAGGGG	+
M67	ZN341_HUMAN.H11MO.0.C	-26	0.00348729	2.68173	0.294913	14	CCGGGGGCCCGGCCGCGGGCGCGCGTGCCCGCGGGCGGGG	GGGGGGGGGGGGAGGGAAGAGC	+
M67	CLOCK_HUMAN.H11MO.0.C	-17	0.00398946	3.0679	0.319623	14	CCGGGGGCCCGGCCGCGGGCGCGCGTGCCCGCGGGCGGGG	TGTTCACGTGTCTG	-
M67	TLX1_HUMAN.H11MO.0.D	-23	0.00456982	3.51419	0.337867	17	CCGGGGGCCCGGCCGCGGGCGCGCGTGCCCGCGGGCGGGG	CTGGCAAGTTGCCAAGG	+
M67	SP4_HUMAN.H11MO.0.A	-12	0.00649593	4.99537	0.416974	20	CCGGGGGCCCGGCCGCGGGCGCGCGTGCCCGCGGGCGGGG	GGGAAGGGGGCGGGGCCGGG	+
M67	PROX1_HUMAN.H11MO.0.D	-23	0.00760398	5.84746	0.434377	17	CCGGGGGCCCGGCCGCGGGCGCGCGTGCCCGCGGGCGGGG	GGGTAAGGCGGGTTGGG	+
M67	NR1D1_HUMAN.H11MO.0.B	-16	0.00774245	5.95394	0.434377	19	CCGGGGGCCCGGCCGCGGGCGCGCGTGCCCGCGGGCGGGG	AGGGAAGTGGGTCAGAAGG	+
M67	MXI1_HUMAN.H11MO.0.A	-10	0.00804966	6.19019	0.434377	15	CCGGGGGCCCGGCCGCGGGCGCGCGTGCCCGCGGGCGGGG	GCACGTGGCGGCGGG	+
M67	ZN589_HUMAN.H11MO.0.D	-13	0.00818887	6.29724	0.434377	16	CCGGGGGCCCGGCCGCGGGCGCGCGTGCCCGCGGGCGGGG	CGGCAGTAACCGTGGG	-
M67	GATA1_HUMAN.H11MO.0.A	-28	0.00827535	6.36374	0.434377	12	CCGGGGGCCCGGCCGCGGGCGCGCGTGCCCGCGGGCGGGG	CTGGCGGGGACAGATAAGA	+
M67	NR1H4_HUMAN.H11MO.0.B	-2	0.00884197	6.79948	0.448648	19	CCGGGGGCCCGGCCGCGGGCGCGCGTGCCCGCGGGCGGGG	GGGGTCAATGACCCCGAGG	+
M67	TAL1_HUMAN.H11MO.0.A	-28	0.00944423	7.26262	0.463749	12	CCGGGGGCCCGGCCGCGGGCGCGCGTGCCCGCGGGCGGGG	CTGGGGGGGGCAGATAAGG	+
M67	RARG_HUMAN.H11MO.2.D	-4	0.0102037	7.84663	0.485384	20	CCGGGGGCCCGGCCGCGGGCGCGCGTGCCCGCGGGCGGGG	GTGACCTCTGGGTGACCCCC	-
M70	SP1_HUMAN.H11MO.0.A	-12	1.36557e-06	0.00105012	0.00206629	22	AAGAACCCGCCCGCGGCGCAGAGCACCCCCGCAGCCACAG	GGGGGGCGGGGCCGGGGGGGGG	+
M70	SP2_HUMAN.H11MO.0.A	-8	1.38344e-05	0.0106387	0.0104667	22	AAGAACCCGCCCGCGGCGCAGAGCACCCCCGCAGCCACAG	GGGGGGGGGGCGGGGCCGGGGG	+
M70	KLF12_HUMAN.H11MO.0.C	-13	3.53272e-05	0.0271666	0.0178182	11	AAGAACCCGCCCGCGGCGCAGAGCACCCCCGCAGCCACAG	AGGGGCGGGGC	+
M70	SP3_HUMAN.H11MO.0.B	-9	7.68352e-05	0.0590862	0.0271933	20	AAGAACCCGCCCGCGGCGCAGAGCACCCCCGCAGCCACAG	GGGGGGGGGCGGGGCCGGGG	+
M70	SP1_HUMAN.H11MO.1.A	-12	8.98576e-05	0.0691005	0.0271933	14	AAGAACCCGCCCGCGGCGCAGAGCACCCCCGCAGCCACAG	GGGGGGCGGGGCCG	+
M70	KLF3_HUMAN.H11MO.0.B	-9	0.000170359	0.131006	0.0429626	19	AAGAACCCGCCCGCGGCGCAGAGCACCCCCGCAGCCACAG	GGGGAGGGGCGGGGCCGGG	+
M70	SP4_HUMAN.H11MO.0.A	-3	0.000304446	0.234119	0.0658096	20	AAGAACCCGCCCGCGGCGCAGAGCACCCCCGCAGCCACAG	GGGAAGGGGGCGGGGCCGGG	+
M70	AP2D_HUMAN.H11MO.0.D	-7	0.000376966	0.289887	0.0712999	14	AAGAACCCGCCCGCGGCGCAGAGCACCCCCGCAGCCACAG	CGCCCGAGGCGCGT	+
M70	ZN148_HUMAN.H11MO.0.D	-8	0.000530067	0.407621	0.0891179	15	AAGAACCCGCCCGCGGCGCAGAGCACCCCCGCAGCCACAG	GGGGTGGGGGAGGGG	+
M70	SP2_HUMAN.H11MO.1.B	-12	0.00094988	0.730458	0.124785	12	AAGAACCCGCCCGCGGCGCAGAGCACCCCCGCAGCCACAG	AGGGGGCGGGGC	+
M70	EGR4_HUMAN.H11MO.0.D	-13	0.00100072	0.769551	0.124785	11	AAGAACCCGCCCGCGGCGCAGAGCACCCCCGCAGCCACAG	GGCGGCAGGGC	+
M70	MAZ_HUMAN.H11MO.0.A	-8	0.00107209	0.824436	0.124785	22	AAGAACCCGCCCGCGGCGCAGAGCACCCCCGCAGCCACAG	GGGGGAGGGGGGGGGGGGGGGG	+
M70	ZN467_HUMAN.H11MO.0.C	-14	0.00107209	0.824436	0.124785	22	AAGAACCCGCCCGCGGCGCAGAGCACCCCCGCAGCCACAG	GGGGAGGGGAGGGGGGGGGGGG	+
M70	KLF15_HUMAN.H11MO.0.A	-14	0.00124877	0.960307	0.134968	19	AAGAACCCGCCCGCGGCGCAGAGCACCCCCGCAGCCACAG	GGGGAGGAGCAGGGGGGGG	+
M70	WT1_HUMAN.H11MO.0.C	-4	0.00143451	1.10314	0.138201	20	AAGAACCCGCCCGCGGCGCAGAGCACCCCCGCAGCCACAG	GGGCGGGGGAGGAGGGGGGG	+
M70	KLF6_HUMAN.H11MO.0.A	-11	0.00146135	1.12378	0.138201	19	AAGAACCCGCCCGCGGCGCAGAGCACCCCCGCAGCCACAG	GGAAGGGCGGGGCCGGGGG	+
M70	KLF16_HUMAN.H11MO.0.D	-8	0.00162163	1.24703	0.142233	19	AAGAACCCGCCCGCGGCGCAGAGCACCCCCGCAGCCACAG	GGGGGCGGGGGGGGGGGGG	+
M70	E2F4_HUMAN.H11MO.0.A	-8	0.0017636	1.35621	0.142233	13	AAGAACCCGCCCGCGGCGCAGAGCACCCCCGCAGCCACAG	GGGGGCGGGAAAT	+
M70	SP4_HUMAN.H11MO.1.A	-10	0.00178598	1.37342	0.142233	16	AAGAACCCGCCCGCGGCGCAGAGCACCCCCGCAGCCACAG	GGAGGGGGCGGGGCCG	+
M70	EGR2_HUMAN.H11MO.0.A	0	0.00246175	1.89308	0.186247	18	AAGAACCCGCCCGCGGCGCAGAGCACCCCCGCAGCCACAG	GGGGGGGTGTGGGAGGGG	+
M70	KLF1_HUMAN.H11MO.0.A	-9	0.00268546	2.06512	0.188734	14	AAGAACCCGCCCGCGGCGCAGAGCACCCCCGCAGCCACAG	GGGGCGGGGCCGGG	+
M70	AP2B_HUMAN.H11MO.0.B	-8	0.00274407	2.11019	0.188734	10	AAGAACCCGCCCGCGGCGCAGAGCACCCCCGCAGCCACAG	GCCCGGGGGC	+
M70	ZN341_HUMAN.H11MO.0.C	-2	0.00329983	2.53757	0.208398	22	AAGAACCCGCCCGCGGCGCAGAGCACCCCCGCAGCCACAG	GGGGGGGGGGGGAGGGAAGAGC	+
M70	ZBT17_HUMAN.H11MO.0.A	-2	0.00330543	2.54188	0.208398	19	AAGAACCCGCCCGCGGCGCAGAGCACCCCCGCAGCCACAG	GAGGGTGGGGGAGGGGAAG	+
M70	PATZ1_HUMAN.H11MO.0.C	-12	0.00362691	2.78909	0.218715	22	AAGAACCCGCCCGCGGCGCAGAGCACCCCCGCAGCCACAG	GGGGAGGGGGCGGGGGGGGAGG	+
M70	ZN219_HUMAN.H11MO.0.D	-10	0.00375817	2.89003	0.218715	12	AAGAACCCGCCCGCGGCGCAGAGCACCCCCGCAGCCACAG	GAGGGGGGCGGA	+
M70	E2F1_HUMAN.H11MO.0.A	-7	0.00396457	3.04876	0.222182	14	AAGAACCCGCCCGCGGCGCAGAGCACCCCCGCAGCCACAG	GGGGGGCGGGAAAG	+
M70	VEZF1_HUMAN.H11MO.0.C	-2	0.00417525	3.21077	0.225632	22	AAGAACCCGCCCGCGGCGCAGAGCACCCCCGCAGCCACAG	GGGGAGGGGGGAGGGGGAGGGG	+
M70	ZN740_HUMAN.H11MO.0.D	-8	0.00467187	3.59267	0.243764	14	AAGAACCCGCCCGCGGCGCAGAGCACCCCCGCAGCCACAG	GGGGGGGGGGTGGG	+
M70	ZN281_HUMAN.H11MO.0.A	-10	0.00526379	4.04786	0.265494	15	AAGAACCCGCCCGCGGCGCAGAGCACCCCCGCAGCCACAG	GGGTGGGGGAGGGGA	+
M70	ZIC3_HUMAN.H11MO.0.B	-4	0.00648436	4.98647	0.308389	15	AAGAACCCGCCCGCGGCGCAGAGCACCCCCGCAGCCACAG	GGCCCCCTGCTGTGA	+
M70	RFX1_HUMAN.H11MO.0.B	-8	0.00661984	5.09066	0.308389	22	AAGAACCCGCCCGCGGCGCAGAGCACCCCCGCAGCCACAG	GCCCCGGTTGCCATGGCGACGG	+
M70	KLF5_HUMAN.H11MO.0.A	-9	0.00717941	5.52097	0.308389	14	AAGAACCCGCCCGCGGCGCAGAGCACCCCCGCAGCCACAG	AGGGTGGGGCTGGG	+
M70	PAX5_HUMAN.H11MO.0.A	-8	0.00718429	5.52472	0.308389	21	AAGAACCCGCCCGCGGCGCAGAGCACCCCCGCAGCCACAG	GCCTGGGCAGCAGAGCGTGAC	+
M70	MAZ_HUMAN.H11MO.1.A	-8	0.0075011	5.76835	0.308389	11	AAGAACCCGCCCGCGGCGCAGAGCACCCCCGCAGCCACAG	GAGGGAGGGGG	+
M70	ZN331_HUMAN.H11MO.0.C	-11	0.0075878	5.83502	0.308389	20	AAGAACCCGCCCGCGGCGCAGAGCACCCCCGCAGCCACAG	GGCTGGGCTCAGCTGGGTGG	+
M70	ZSC22_HUMAN.H11MO.0.C	-3	0.00763476	5.87113	0.308389	16	AAGAACCCGCCCGCGGCGCAGAGCACCCCCGCAGCCACAG	GGTCTGAGGGAGGAGG	+
M70	ZSC31_HUMAN.H11MO.0.C	-8	0.00774472	5.95569	0.308389	18	AAGAACCCGCCCGCGGCGCAGAGCACCCCCGCAGCCACAG	GGCAGCAGGGCAGTTATG	+
M70	EGR1_HUMAN.H11MO.0.A	-8	0.00887826	6.82738	0.344461	17	AAGAACCCGCCCGCGGCGCAGAGCACCCCCGCAGCCACAG	GAGGGCGTGGGCGGGGG	+
M70	ZIC2_HUMAN.H11MO.0.D	-4	0.00927985	7.1362	0.351041	15	AAGAACCCGCCCGCGGCGCAGAGCACCCCCGCAGCCACAG	GGCCCCCTGCTGTGA	+
M70	E2F2_HUMAN.H11MO.0.B	-14	0.0100697	7.74359	0.367775	10	AAGAACCCGCCCGCGGCGCAGAGCACCCCCGCAGCCACAG	GGCGCGAAAC	+
M70	KLF9_HUMAN.H11MO.0.C	-10	0.010265	7.89378	0.367775	15	AAGAACCCGCCCGCGGCGCAGAGCACCCCCGCAGCCACAG	GGAGGGGGCGTGGCC	+
M70	E2F7_HUMAN.H11MO.0.B	-9	0.0104514	8.03713	0.367775	13	AAGAACCCGCCCGCGGCGCAGAGCACCCCCGCAGCCACAG	GGGGCGGGAAAGG	+
M70	TBX15_HUMAN.H11MO.0.D	-10	0.0120483	9.26511	0.406286	19	AAGAACCCGCCCGCGGCGCAGAGCACCCCCGCAGCCACAG	GGGGGGGGGGGGGTGGGGG	+
M70	TFDP1_HUMAN.H11MO.0.C	-7	0.0120828	9.29168	0.406286	14	AAGAACCCGCCCGCGGCGCAGAGCACCCCCGCAGCCACAG	GGGGGGCGGGAAAA	+
M70	TBX1_HUMAN.H11MO.0.D	-10	0.0125644	9.66202	0.413295	20	AAGAACCCGCCCGCGGCGCAGAGCACCCCCGCAGCCACAG	GGGTGGGCAGGGGTGGGCGG	+
M70	THAP1_HUMAN.H11MO.0.C	-15	0.0134698	10.3583	0.43365	22	AAGAACCCGCCCGCGGCGCAGAGCACCCCCGCAGCCACAG	GCCCGCAGCCAAGATGGCGGCG	-
M70	ZN770_HUMAN.H11MO.1.C	-12	0.0139131	10.6992	0.435239	11	AAGAACCCGCCCGCGGCGCAGAGCACCCCCGCAGCCACAG	GGGAGGCTGAG	+
M70	MTF1_HUMAN.H11MO.0.C	-3	0.0142864	10.9863	0.435239	17	AAGAACCCGCCCGCGGCGCAGAGCACCCCCGCAGCCACAG	GTTTTGCACACGGCACT	-
M70	EGR2_HUMAN.H11MO.1.A	-3	0.0143821	11.0598	0.435239	16	AAGAACCCGCCCGCGGCGCAGAGCACCCCCGCAGCCACAG	GGGGCGTGGGCGGGGG	+
M70	E2F6_HUMAN.H11MO.0.A	-9	0.0166557	12.8082	0.494161	13	AAGAACCCGCCCGCGGCGCAGAGCACCCCCGCAGCCACAG	GGGGCGGGAAGGG	+
M71	SP2_HUMAN.H11MO.0.A	-3	9.39348e-05	0.0722359	0.0769246	22	GGCGGCCCCGGGGCGCGCCGGGGGGGCCGGCGCGGGCGGC	GGGGGGGGGGCGGGGCCGGGGG	+
M71	SP3_HUMAN.H11MO.0.B	-18	0.000225498	0.173408	0.0769246	20	GGCGGCCCCGGGGCGCGCCGGGGGGGCCGGCGCGGGCGGC	GGGGGGGGGCGGGGCCGGGG	+
M71	THAP1_HUMAN.H11MO.0.C	-15	0.000257502	0.198019	0.0769246	22	GGCGGCCCCGGGGCGCGCCGGGGGGGCCGGCGCGGGCGGC	CGCCGCCATCTTGGCTGCGGGC	+
M71	PATZ1_HUMAN.H11MO.0.C	-3	0.000403004	0.30991	0.0769246	22	GGCGGCCCCGGGGCGCGCCGGGGGGGCCGGCGCGGGCGGC	GGGGAGGGGGCGGGGGGGGAGG	+
M71	KLF6_HUMAN.H11MO.0.A	0	0.000410871	0.31596	0.0769246	19	GGCGGCCCCGGGGCGCGCCGGGGGGGCCGGCGCGGGCGGC	GGAAGGGCGGGGCCGGGGG	+
M71	KLF3_HUMAN.H11MO.0.B	0	0.000410871	0.31596	0.0769246	19	GGCGGCCCCGGGGCGCGCCGGGGGGGCCGGCGCGGGCGGC	CCCGGCCCCGCCCCTCCCC	-
M71	ZFX_HUMAN.H11MO.1.A	-5	0.000505882	0.389023	0.0769246	17	GGCGGCCCCGGGGCGCGCCGGGGGGGCCGGCGCGGGCGGC	CCCCGGCCTCCGCCCCC	-
M71	ZN563_HUMAN.H11MO.0.C	-19	0.00120992	0.930431	0.153318	21	GGCGGCCCCGGGGCGCGCCGGGGGGGCCGGCGCGGGCGGC	GGGATCCTCACTGGCAGCTGC	+
M71	RXRA_HUMAN.H11MO.0.A	-18	0.00141951	1.0916	0.165772	20	GGCGGCCCCGGGGCGCGCCGGGGGGGCCGGCGCGGGCGGC	GGGGGAGGCAGAGGTCAGAG	+
M71	SP4_HUMAN.H11MO.0.A	0	0.00152624	1.17368	0.165772	20	GGCGGCCCCGGGGCGCGCCGGGGGGGCCGGCGCGGGCGGC	CCCGGCCCCGCCCCCTTCCC	-
M71	PROX1_HUMAN.H11MO.0.D	-9	0.00219811	1.69035	0.201769	17	GGCGGCCCCGGGGCGCGCCGGGGGGGCCGGCGCGGGCGGC	GGGTAAGGCGGGTTGGG	+
M71	RARG_HUMAN.H11MO.0.B	6	0.00222904	1.71413	0.201769	12	GGCGGCCCCGGGGCGCGCCGGGGGGGCCGGCGCGGGCGGC	AGGTCAGAGTGACCTGGG	+
M71	CLOCK_HUMAN.H11MO.0.C	-2	0.00237578	1.82697	0.201769	14	GGCGGCCCCGGGGCGCGCCGGGGGGGCCGGCGCGGGCGGC	CAGACACGTGAACA	+
M71	IRX2_HUMAN.H11MO.0.D	-6	0.00238842	1.8367	0.201769	19	GGCGGCCCCGGGGCGCGCCGGGGGGGCCGGCGCGGGCGGC	ACATGGGTGGGCATGTTGG	+
M71	ZN341_HUMAN.H11MO.0.C	-11	0.00283629	2.18111	0.225366	22	GGCGGCCCCGGGGCGCGCCGGGGGGGCCGGCGCGGGCGGC	GGGGGGGGGGGGAGGGAAGAGC	+
M71	NR1D1_HUMAN.H11MO.0.B	-20	0.00296416	2.27944	0.225366	19	GGCGGCCCCGGGGCGCGCCGGGGGGGCCGGCGCGGGCGGC	AGGGAAGTGGGTCAGAAGG	+
M71	GATA1_HUMAN.H11MO.0.A	-29	0.00318325	2.44792	0.230498	11	GGCGGCCCCGGGGCGCGCCGGGGGGGCCGGCGCGGGCGGC	CTGGCGGGGACAGATAAGA	+
M71	ZN589_HUMAN.H11MO.0.D	-8	0.00400113	3.07687	0.258	16	GGCGGCCCCGGGGCGCGCCGGGGGGGCCGGCGCGGGCGGC	CGGCAGTAACCGTGGG	-
M71	MXI1_HUMAN.H11MO.0.A	-32	0.00576852	4.43599	0.320901	8	GGCGGCCCCGGGGCGCGCCGGGGGGGCCGGCGCGGGCGGC	CCCGCCGCCACGTGC	-
M71	VEZF1_HUMAN.H11MO.0.C	-16	0.00612002	4.7063	0.320901	22	GGCGGCCCCGGGGCGCGCCGGGGGGGCCGGCGCGGGCGGC	GGGGAGGGGGGAGGGGGAGGGG	+
M71	USF2_HUMAN.H11MO.0.A	-2	0.00682187	5.24602	0.345778	19	GGCGGCCCCGGGGCGCGCCGGGGGGGCCGGCGCGGGCGGC	GGGTCACGTGGCCGCGGCG	+
M71	MAZ_HUMAN.H11MO.0.A	-8	0.00833499	6.4096	0.386269	22	GGCGGCCCCGGGGCGCGCCGGGGGGGCCGGCGCGGGCGGC	GGGGGAGGGGGGGGGGGGGGGG	+
M71	THA_HUMAN.H11MO.0.C	-2	0.00838279	6.44636	0.386269	17	GGCGGCCCCGGGGCGCGCCGGGGGGGCCGGCGCGGGCGGC	CTGACCTGAAGTGACCC	-
M71	GATA2_HUMAN.H11MO.0.A	-29	0.00891142	6.85288	0.387164	11	GGCGGCCCCGGGGCGCGCCGGGGGGGCCGGCGCGGGCGGC	CTGGGGGGTGGAGATAAGG	+
M71	TAL1_HUMAN.H11MO.0.A	7	0.010165	7.8169	0.417756	12	GGCGGCCCCGGGGCGCGCCGGGGGGGCCGGCGCGGGCGGC	CCTTATCTGCCCCCCCCAG	-
M71	PAX8_HUMAN.H11MO.0.D	-1	0.0122734	9.43822	0.469604	14	GGCGGCCCCGGGGCGCGCCGGGGGGGCCGGCGCGGGCGGC	CCCGCTTCAGTGAC	-
M71	Z324A_HUMAN.H11MO.0.C	1	0.01306	10.0431	0.470514	22	GGCGGCCCCGGGGCGCGCCGGGGGGGCCGGCGCGGGCGGC	TGGCAGCAAAGGATGGTTTGATA	-
M71	ZN554_HUMAN.H11MO.0.C	-1	0.013144	10.1077	0.470514	20	GGCGGCCCCGGGGCGCGCCGGGGGGGCCGGCGCGGGCGGC	GCTGAGCCATGTGGGGTGCT	+
M71	TFCP2_HUMAN.H11MO.0.D	0	0.0140738	10.8227	0.486378	16	GGCGGCCCCGGGGCGCGCCGGGGGGGCCGGCGCGGGCGGC	GCCTGAACTGGCCAGA	+
M72	SP2_HUMAN.H11MO.0.A	-9	8.95411e-06	0.00688571	0.00715105	22	GCGGCCGGGGGCCGGCATGCCCGGCCGGGGGCGGCGGCTC	GGGGGGGGGGCGGGGCCGGGGG	+
M72	SP3_HUMAN.H11MO.0.B	-11	9.42423e-06	0.00724724	0.00715105	20	GCGGCCGGGGGCCGGCATGCCCGGCCGGGGGCGGCGGCTC	GGGGGGGGGCGGGGCCGGGG	+
M72	PATZ1_HUMAN.H11MO.0.C	-15	6.52227e-05	0.0501563	0.0295341	22	GCGGCCGGGGGCCGGCATGCCCGGCCGGGGGCGGCGGCTC	GGGGAGGGGGCGGGGGGGGAGG	+
M72	ZFX_HUMAN.H11MO.1.A	-14	8.66549e-05	0.0666376	0.0295341	17	GCGGCCGGGGGCCGGCATGCCCGGCCGGGGGCGGCGGCTC	GGGGGCGGAGGCCGGGG	+
M72	IRX2_HUMAN.H11MO.0.D	-9	9.73059e-05	0.0748282	0.0295341	19	GCGGCCGGGGGCCGGCATGCCCGGCCGGGGGCGGCGGCTC	ACATGGGTGGGCATGTTGG	+
M72	THAP1_HUMAN.H11MO.0.C	-14	0.000191042	0.146911	0.0446224	22	GCGGCCGGGGGCCGGCATGCCCGGCCGGGGGCGGCGGCTC	CGCCGCCATCTTGGCTGCGGGC	+
M72	KLF6_HUMAN.H11MO.0.A	-18	0.000205825	0.158279	0.0446224	19	GCGGCCGGGGGCCGGCATGCCCGGCCGGGGGCGGCGGCTC	GGAAGGGCGGGGCCGGGGG	+
M72	KLF3_HUMAN.H11MO.0.B	-11	0.000284391	0.218697	0.0501543	19	GCGGCCGGGGGCCGGCATGCCCGGCCGGGGGCGGCGGCTC	GGGGAGGGGCGGGGCCGGG	+
M72	RXRA_HUMAN.H11MO.0.A	-10	0.000410004	0.315293	0.0565652	20	GCGGCCGGGGGCCGGCATGCCCGGCCGGGGGCGGCGGCTC	GGGGGAGGCAGAGGTCAGAG	+
M72	ZN563_HUMAN.H11MO.0.C	-20	0.00242123	1.86193	0.236452	20	GCGGCCGGGGGCCGGCATGCCCGGCCGGGGGCGGCGGCTC	GGGATCCTCACTGGCAGCTGC	+
M72	RFX1_HUMAN.H11MO.0.B	-9	0.00249292	1.91706	0.236452	22	GCGGCCGGGGGCCGGCATGCCCGGCCGGGGGCGGCGGCTC	GCCCCGGTTGCCATGGCGACGG	+
M72	VEZF1_HUMAN.H11MO.0.C	-14	0.00265835	2.04427	0.23731	22	GCGGCCGGGGGCCGGCATGCCCGGCCGGGGGCGGCGGCTC	GGGGAGGGGGGAGGGGGAGGGG	+
M72	PURA_HUMAN.H11MO.0.D	-8	0.00281869	2.16757	0.237645	17	GCGGCCGGGGGCCGGCATGCCCGGCCGGGGGCGGCGGCTC	GGAAGGGGGGGGCAGGG	+
M72	EGR1_HUMAN.H11MO.0.A	-14	0.00303595	2.33465	0.238355	17	GCGGCCGGGGGCCGGCATGCCCGGCCGGGGGCGGCGGCTC	GAGGGCGTGGGCGGGGG	+
M72	TFCP2_HUMAN.H11MO.0.D	-19	0.00314124	2.41561	0.238355	16	GCGGCCGGGGGCCGGCATGCCCGGCCGGGGGCGGCGGCTC	TCTGGCCAGTTCAGGC	-
M72	THA_HUMAN.H11MO.0.C	-11	0.0037849	2.91059	0.240132	17	GCGGCCGGGGGCCGGCATGCCCGGCCGGGGGCGGCGGCTC	GGGTCACTTCAGGTCAG	+
M72	NR1D1_HUMAN.H11MO.0.B	-13	0.00379758	2.92034	0.240132	19	GCGGCCGGGGGCCGGCATGCCCGGCCGGGGGCGGCGGCTC	AGGGAAGTGGGTCAGAAGG	+
M72	USF2_HUMAN.H11MO.0.A	10	0.00379758	2.92034	0.240132	9	GCGGCCGGGGGCCGGCATGCCCGGCCGGGGGCGGCGGCTC	GGGTCACGTGGCCGCGGCG	+
M72	PROX1_HUMAN.H11MO.0.D	-16	0.00407049	3.13021	0.241503	17	GCGGCCGGGGGCCGGCATGCCCGGCCGGGGGCGGCGGCTC	GGGTAAGGCGGGTTGGG	+
M72	ZN341_HUMAN.H11MO.0.C	-3	0.00413754	3.18177	0.241503	22	GCGGCCGGGGGCCGGCATGCCCGGCCGGGGGCGGCGGCTC	GGGGGGGGGGGGAGGGAAGAGC	+
M72	MXI1_HUMAN.H11MO.0.A	7	0.00471732	3.62762	0.255677	8	GCGGCCGGGGGCCGGCATGCCCGGCCGGGGGCGGCGGCTC	GCACGTGGCGGCGGG	+
M72	PAX5_HUMAN.H11MO.0.A	-18	0.00595935	4.58274	0.306033	21	GCGGCCGGGGGCCGGCATGCCCGGCCGGGGGCGGCGGCTC	GCCTGGGCAGCAGAGCGTGAC	+
M72	SP4_HUMAN.H11MO.0.A	-21	0.00625138	4.80731	0.306033	19	GCGGCCGGGGGCCGGCATGCCCGGCCGGGGGCGGCGGCTC	GGGAAGGGGGCGGGGCCGGG	+
M72	GATA1_HUMAN.H11MO.0.A	7	0.00648897	4.99002	0.307737	12	GCGGCCGGGGGCCGGCATGCCCGGCCGGGGGCGGCGGCTC	TCTTATCTGTCCCCGCCAG	-
M72	ZN589_HUMAN.H11MO.0.D	-12	0.00712448	5.47872	0.310987	16	GCGGCCGGGGGCCGGCATGCCCGGCCGGGGGCGGCGGCTC	CGGCAGTAACCGTGGG	-
M72	TLX1_HUMAN.H11MO.0.D	-8	0.00770394	5.92433	0.315984	17	GCGGCCGGGGGCCGGCATGCCCGGCCGGGGGCGGCGGCTC	CTGGCAAGTTGCCAAGG	+
M72	MAZ_HUMAN.H11MO.0.A	-14	0.00808202	6.21507	0.322768	22	GCGGCCGGGGGCCGGCATGCCCGGCCGGGGGCGGCGGCTC	GGGGGAGGGGGGGGGGGGGGGG	+
M72	RARG_HUMAN.H11MO.0.B	-28	0.00869016	6.68273	0.338156	12	GCGGCCGGGGGCCGGCATGCCCGGCCGGGGGCGGCGGCTC	CCCAGGTCACTCTGACCT	-
M72	TAF1_HUMAN.H11MO.0.A	-18	0.00948033	7.29038	0.359681	16	GCGGCCGGGGGCCGGCATGCCCGGCCGGGGGCGGCGGCTC	AAGATGGCGGCGGCGG	+
M72	TAL1_HUMAN.H11MO.0.A	7	0.0131155	10.0858	0.473903	12	GCGGCCGGGGGCCGGCATGCCCGGCCGGGGGCGGCGGCTC	CCTTATCTGCCCCCCCCAG	-
M72	Z324A_HUMAN.H11MO.0.C	-8	0.0140737	10.8226	0.496698	23	GCGGCCGGGGGCCGGCATGCCCGGCCGGGGGCGGCGGCTC	TGGCAGCAAAGGATGGTTTGATA	-
M74	SP3_HUMAN.H11MO.0.B	-18	4.25752e-05	0.0327404	0.0502852	20	GGCCGCAGCCGGGCCGGGCGGCGCGGCGCGCGCGGGGCCG	GGGGGGGGGCGGGGCCGGGG	+
M74	SP2_HUMAN.H11MO.0.A	-11	6.60948e-05	0.0508269	0.0502852	22	GGCCGCAGCCGGGCCGGGCGGCGCGGCGCGCGCGGGGCCG	GGGGGGGGGGCGGGGCCGGGGG	+
M74	THAP1_HUMAN.H11MO.0.C	-11	0.00012306	0.0946331	0.0624164	22	GGCCGCAGCCGGGCCGGGCGGCGCGGCGCGCGCGGGGCCG	CGCCGCCATCTTGGCTGCGGGC	+
M74	PATZ1_HUMAN.H11MO.0.C	-4	0.000535328	0.411667	0.13146	22	GGCCGCAGCCGGGCCGGGCGGCGCGGCGCGCGCGGGGCCG	GGGGAGGGGGCGGGGGGGGAGG	+
M74	KLF6_HUMAN.H11MO.0.A	-1	0.000572724	0.440425	0.13146	19	GGCCGCAGCCGGGCCGGGCGGCGCGGCGCGCGCGGGGCCG	GGAAGGGCGGGGCCGGGGG	+
M74	RXRA_HUMAN.H11MO.0.A	-17	0.000644435	0.495571	0.13146	20	GGCCGCAGCCGGGCCGGGCGGCGCGGCGCGCGCGGGGCCG	GGGGGAGGCAGAGGTCAGAG	+
M74	ZFX_HUMAN.H11MO.1.A	-7	0.000738148	0.567636	0.13146	17	GGCCGCAGCCGGGCCGGGCGGCGCGGCGCGCGCGGGGCCG	CCCCGGCCTCCGCCCCC	-
M74	IRX2_HUMAN.H11MO.0.D	-6	0.000777558	0.597942	0.13146	19	GGCCGCAGCCGGGCCGGGCGGCGCGGCGCGCGCGGGGCCG	ACATGGGTGGGCATGTTGG	+
M74	PURA_HUMAN.H11MO.0.D	-20	0.00139903	1.07585	0.147216	17	GGCCGCAGCCGGGCCGGGCGGCGCGGCGCGCGCGGGGCCG	GGAAGGGGGGGGCAGGG	+
M74	KLF3_HUMAN.H11MO.0.B	-18	0.00151609	1.16587	0.147216	19	GGCCGCAGCCGGGCCGGGCGGCGCGGCGCGCGCGGGGCCG	GGGGAGGGGCGGGGCCGGG	+
M74	ZN563_HUMAN.H11MO.0.C	-1	0.00163338	1.25607	0.147216	21	GGCCGCAGCCGGGCCGGGCGGCGCGGCGCGCGCGGGGCCG	GCAGCTGCCAGTGAGGATCCC	-
M74	ZN341_HUMAN.H11MO.0.C	-16	0.00207919	1.5989	0.175762	22	GGCCGCAGCCGGGCCGGGCGGCGCGGCGCGCGCGGGGCCG	GGGGGGGGGGGGAGGGAAGAGC	+
M74	NR1D1_HUMAN.H11MO.0.B	-1	0.0023305	1.79216	0.186638	19	GGCCGCAGCCGGGCCGGGCGGCGCGGCGCGCGCGGGGCCG	AGGGAAGTGGGTCAGAAGG	+
M74	TAL1_HUMAN.H11MO.0.A	8	0.00250073	1.92306	0.190256	11	GGCCGCAGCCGGGCCGGGCGGCGCGGCGCGCGCGGGGCCG	CCTTATCTGCCCCCCCCAG	-
M74	GATA1_HUMAN.H11MO.0.A	7	0.0026825	2.06284	0.194368	12	GGCCGCAGCCGGGCCGGGCGGCGCGGCGCGCGCGGGGCCG	TCTTATCTGTCCCCGCCAG	-
M74	VEZF1_HUMAN.H11MO.0.C	-15	0.00325872	2.50595	0.225386	22	GGCCGCAGCCGGGCCGGGCGGCGCGGCGCGCGCGGGGCCG	GGGGAGGGGGGAGGGGGAGGGG	+
M74	SP4_HUMAN.H11MO.0.A	-17	0.00348801	2.68228	0.230756	20	GGCCGCAGCCGGGCCGGGCGGCGCGGCGCGCGCGGGGCCG	GGGAAGGGGGCGGGGCCGGG	+
M74	MXI1_HUMAN.H11MO.0.A	-6	0.00588154	4.52291	0.357976	15	GGCCGCAGCCGGGCCGGGCGGCGCGGCGCGCGCGGGGCCG	GCACGTGGCGGCGGG	+
M74	GATA2_HUMAN.H11MO.0.A	8	0.00739169	5.68421	0.413887	11	GGCCGCAGCCGGGCCGGGCGGCGCGGCGCGCGCGGGGCCG	CCTTATCTCCACCCCCCAG	-
M74	TLX1_HUMAN.H11MO.0.D	-9	0.00764318	5.8776	0.413887	17	GGCCGCAGCCGGGCCGGGCGGCGCGGCGCGCGCGGGGCCG	CTGGCAAGTTGCCAAGG	+
M74	PROX1_HUMAN.H11MO.0.D	-19	0.00819139	6.29918	0.41547	17	GGCCGCAGCCGGGCCGGGCGGCGCGGCGCGCGCGGGGCCG	GGGTAAGGCGGGTTGGG	+
M74	ZN589_HUMAN.H11MO.0.D	-14	0.0100922	7.76092	0.465345	16	GGCCGCAGCCGGGCCGGGCGGCGCGGCGCGCGCGGGGCCG	CGGCAGTAACCGTGGG	-
M75	SP2_HUMAN.H11MO.0.A	-1	1.87158e-06	0.00143924	0.00284329	22	GCGAGGGCCCGCCCGGCCGGCGGCTTCGGGGGGCCGAGCG	GGGGGGGGGGCGGGGCCGGGGG	+
M75	SP3_HUMAN.H11MO.0.B	-2	1.08953e-05	0.00837847	0.00827601	20	GCGAGGGCCCGCCCGGCCGGCGGCTTCGGGGGGCCGAGCG	GGGGGGGGGCGGGGCCGGGG	+
M75	RXRA_HUMAN.H11MO.0.A	-18	0.000201344	0.154833	0.0821671	20	GCGAGGGCCCGCCCGGCCGGCGGCTTCGGGGGGCCGAGCG	GGGGGAGGCAGAGGTCAGAG	+
M75	THAP1_HUMAN.H11MO.0.C	-17	0.000232135	0.178512	0.0821671	22	GCGAGGGCCCGCCCGGCCGGCGGCTTCGGGGGGCCGAGCG	CGCCGCCATCTTGGCTGCGGGC	+
M75	PATZ1_HUMAN.H11MO.0.C	-1	0.00027043	0.207961	0.0821671	22	GCGAGGGCCCGCCCGGCCGGCGGCTTCGGGGGGCCGAGCG	GGGGAGGGGGCGGGGGGGGAGG	+
M75	ZFX_HUMAN.H11MO.1.A	-10	0.000687736	0.528869	0.1306	17	GCGAGGGCCCGCCCGGCCGGCGGCTTCGGGGGGCCGAGCG	CCCCGGCCTCCGCCCCC	-
M75	ZN341_HUMAN.H11MO.0.C	-26	0.00164642	1.2661	0.198647	14	GCGAGGGCCCGCCCGGCCGGCGGCTTCGGGGGGCCGAGCG	GGGGGGGGGGGGAGGGAAGAGC	+
M75	ZN563_HUMAN.H11MO.0.C	-6	0.00170494	1.3111	0.198647	21	GCGAGGGCCCGCCCGGCCGGCGGCTTCGGGGGGCCGAGCG	GGGATCCTCACTGGCAGCTGC	+
M75	KLF6_HUMAN.H11MO.0.A	-4	0.0018986	1.46002	0.198647	19	GCGAGGGCCCGCCCGGCCGGCGGCTTCGGGGGGCCGAGCG	GGAAGGGCGGGGCCGGGGG	+
M75	USF2_HUMAN.H11MO.0.A	10	0.0018986	1.46002	0.198647	9	GCGAGGGCCCGCCCGGCCGGCGGCTTCGGGGGGCCGAGCG	GGGTCACGTGGCCGCGGCG	+
M75	IRX2_HUMAN.H11MO.0.D	-7	0.00294551	2.2651	0.264164	19	GCGAGGGCCCGCCCGGCCGGCGGCTTCGGGGGGCCGAGCG	CCAACATGCCCACCCATGT	-
M75	GATA1_HUMAN.H11MO.0.A	-29	0.00340035	2.61487	0.264164	11	GCGAGGGCCCGCCCGGCCGGCGGCTTCGGGGGGCCGAGCG	CTGGCGGGGACAGATAAGA	+
M75	PURA_HUMAN.H11MO.0.D	-21	0.00344307	2.64772	0.264164	17	GCGAGGGCCCGCCCGGCCGGCGGCTTCGGGGGGCCGAGCG	GGAAGGGGGGGGCAGGG	+
M75	MXI1_HUMAN.H11MO.0.A	0	0.00348205	2.6777	0.264164	15	GCGAGGGCCCGCCCGGCCGGCGGCTTCGGGGGGCCGAGCG	GCACGTGGCGGCGGG	+
M75	KLF3_HUMAN.H11MO.0.B	-2	0.00595655	4.58059	0.353814	19	GCGAGGGCCCGCCCGGCCGGCGGCTTCGGGGGGCCGAGCG	GGGGAGGGGCGGGGCCGGG	+
M75	ZN589_HUMAN.H11MO.0.D	-5	0.00626085	4.81459	0.353814	16	GCGAGGGCCCGCCCGGCCGGCGGCTTCGGGGGGCCGAGCG	CGGCAGTAACCGTGGG	-
M75	NR1D1_HUMAN.H11MO.0.B	-12	0.00682937	5.25178	0.353814	19	GCGAGGGCCCGCCCGGCCGGCGGCTTCGGGGGGCCGAGCG	AGGGAAGTGGGTCAGAAGG	+
M75	TAL1_HUMAN.H11MO.0.A	8	0.00682937	5.25178	0.353814	11	GCGAGGGCCCGCCCGGCCGGCGGCTTCGGGGGGCCGAGCG	CCTTATCTGCCCCCCCCAG	-
M75	PTF1A_HUMAN.H11MO.0.B	-28	0.00708251	5.44645	0.353814	12	GCGAGGGCCCGCCCGGCCGGCGGCTTCGGGGGGCCGAGCG	GGGAAAGGGGGCAGCTGG	-
M75	SP4_HUMAN.H11MO.0.A	-1	0.00742742	5.71169	0.353814	20	GCGAGGGCCCGCCCGGCCGGCGGCTTCGGGGGGCCGAGCG	GGGAAGGGGGCGGGGCCGGG	+
M75	MAFA_HUMAN.H11MO.0.D	-8	0.00745268	5.73111	0.353814	21	GCGAGGGCCCGCCCGGCCGGCGGCTTCGGGGGGCCGAGCG	GTGCTGACCCCGCAGCCTTCG	+
M75	Z324A_HUMAN.H11MO.0.C	-5	0.0082086	6.31241	0.377892	23	GCGAGGGCCCGCCCGGCCGGCGGCTTCGGGGGGCCGAGCG	TGGCAGCAAAGGATGGTTTGATA	-
M75	RARG_HUMAN.H11MO.0.B	-4	0.00934537	7.18659	0.417571	18	GCGAGGGCCCGCCCGGCCGGCGGCTTCGGGGGGCCGAGCG	AGGTCAGAGTGACCTGGG	+
M75	PROX1_HUMAN.H11MO.0.D	-15	0.0110988	8.53501	0.465452	17	GCGAGGGCCCGCCCGGCCGGCGGCTTCGGGGGGCCGAGCG	GGGTAAGGCGGGTTGGG	+
M75	VEZF1_HUMAN.H11MO.0.C	0	0.0113499	8.72809	0.465452	22	GCGAGGGCCCGCCCGGCCGGCGGCTTCGGGGGGCCGAGCG	GGGGAGGGGGGAGGGGGAGGGG	+
M75	ZN350_HUMAN.H11MO.1.D	-4	0.0119792	9.21197	0.466632	24	GCGAGGGCCCGCCCGGCCGGCGGCTTCGGGGGGCCGAGCG	GGGCAACAAATCCCTGCGCCCCGT	-
M75	TLX1_HUMAN.H11MO.0.D	-16	0.0127561	9.80946	0.472658	17	GCGAGGGCCCGCCCGGCCGGCGGCTTCGGGGGGCCGAGCG	CTGGCAAGTTGCCAAGG	+
M79	SP2_HUMAN.H11MO.0.A	-1	2.86937e-07	0.000220655	0.00042793	22	GCGCCGCGGGGCGGGCCCCAGGGGGACCGGCGCCGCCGAG	GGGGGGGGGGCGGGGCCGGGGG	+
M79	SP3_HUMAN.H11MO.0.B	-18	3.32056e-06	0.00255351	0.0024761	20	GCGCCGCGGGGCGGGCCCCAGGGGGACCGGCGCCGCCGAG	GGGGGGGGGCGGGGCCGGGG	+
M79	THAP1_HUMAN.H11MO.0.C	-1	1.0227e-05	0.0078646	0.00381308	22	GCGCCGCGGGGCGGGCCCCAGGGGGACCGGCGCCGCCGAG	CGCCGCCATCTTGGCTGCGGGC	+
M79	VEZF1_HUMAN.H11MO.0.C	-8	1.0227e-05	0.0078646	0.00381308	22	GCGCCGCGGGGCGGGCCCCAGGGGGACCGGCGCCGCCGAG	GGGGAGGGGGGAGGGGGAGGGG	+
M79	PATZ1_HUMAN.H11MO.0.C	-6	7.28845e-05	0.0560482	0.0181163	22	GCGCCGCGGGGCGGGCCCCAGGGGGACCGGCGCCGCCGAG	GGGGAGGGGGCGGGGGGGGAGG	+
M79	RFX1_HUMAN.H11MO.0.B	-7	0.000204395	0.15718	0.0344109	22	GCGCCGCGGGGCGGGCCCCAGGGGGACCGGCGCCGCCGAG	GCCCCGGTTGCCATGGCGACGG	+
M79	KLF6_HUMAN.H11MO.0.A	-4	0.00020766	0.15969	0.0344109	19	GCGCCGCGGGGCGGGCCCCAGGGGGACCGGCGCCGCCGAG	GGAAGGGCGGGGCCGGGGG	+
M79	SP4_HUMAN.H11MO.0.A	-15	0.000325016	0.249937	0.0472201	20	GCGCCGCGGGGCGGGCCCCAGGGGGACCGGCGCCGCCGAG	GGGAAGGGGGCGGGGCCGGG	+
M79	ZN341_HUMAN.H11MO.0.C	-9	0.000348285	0.267831	0.0472201	22	GCGCCGCGGGGCGGGCCCCAGGGGGACCGGCGCCGCCGAG	GGGGGGGGGGGGAGGGAAGAGC	+
M79	KLF3_HUMAN.H11MO.0.B	-18	0.000438988	0.337581	0.0545578	19	GCGCCGCGGGGCGGGCCCCAGGGGGACCGGCGCCGCCGAG	GGGGAGGGGCGGGGCCGGG	+
M79	ZN563_HUMAN.H11MO.0.C	-1	0.000557222	0.428503	0.0602636	21	GCGCCGCGGGGCGGGCCCCAGGGGGACCGGCGCCGCCGAG	GGGATCCTCACTGGCAGCTGC	+
M79	MAZ_HUMAN.H11MO.0.A	-1	0.000584581	0.449543	0.0602636	22	GCGCCGCGGGGCGGGCCCCAGGGGGACCGGCGCCGCCGAG	GGGGGAGGGGGGGGGGGGGGGG	+
M79	NR1D1_HUMAN.H11MO.0.B	-14	0.000606123	0.466108	0.0602636	19	GCGCCGCGGGGCGGGCCCCAGGGGGACCGGCGCCGCCGAG	AGGGAAGTGGGTCAGAAGG	+
M79	SP1_HUMAN.H11MO.0.A	0	0.00111336	0.856176	0.0988994	22	GCGCCGCGGGGCGGGCCCCAGGGGGACCGGCGCCGCCGAG	GGGGGGCGGGGCCGGGGGGGGG	+
M79	ZFX_HUMAN.H11MO.1.A	1	0.00112735	0.866929	0.0988994	16	GCGCCGCGGGGCGGGCCCCAGGGGGACCGGCGCCGCCGAG	GGGGGCGGAGGCCGGGG	+
M79	RXRA_HUMAN.H11MO.0.A	-3	0.00120488	0.926549	0.0998287	20	GCGCCGCGGGGCGGGCCCCAGGGGGACCGGCGCCGCCGAG	GGGGGAGGCAGAGGTCAGAG	+
M79	NR1H4_HUMAN.H11MO.0.B	-6	0.00153901	1.1835	0.108521	19	GCGCCGCGGGGCGGGCCCCAGGGGGACCGGCGCCGCCGAG	GGGGTCAATGACCCCGAGG	+
M79	LYL1_HUMAN.H11MO.0.A	-11	0.00160085	1.23105	0.108521	14	GCGCCGCGGGGCGGGCCCCAGGGGGACCGGCGCCGCCGAG	CAGGAAACAGCTGG	-
[truncated: 1,508 more rows]
