# Supplementary material for: DeepEPI: CNN-transformer-based model for extracting TF interactions through predicting enhancer-promoter interactions
Source: Bioinform Adv. 2025 Sep 17;5(1):vbaf221. doi: 10.1093/bioadv/vbaf221 (PMC12478696; doi:10.1093/bioadv/vbaf221)
Supplement: vbaf221_Supplementary_Data [file vbaf221_supplementary_data.zip › Supplementary_file5/IMR90/result_promoter57-IMR90/tomtom.xml]

<?xml version='1.0' encoding='UTF-8' standalone='yes'?>
<tomtom version="5.5.5" release="Thu Sep 14 08:48:04 2023 +1000">
  <model>
    <command_line>tomtom -o /data/result_promoter57-IMR90 /data/IMR90-MOTIF/result_motif_pr/motifs_pr57.txt /data/HOCOMOCOv11_full_HUMAN_mono_meme_format.meme</command_line>
    <distance_measure value="ed"/>
    <threshold type="qvalue">0.5</threshold>
    <alphabet name="DNA" like="dna">
      <letter id="A" symbol="A" complement="T" name="Adenine" colour="CC0000"/>
      <letter id="C" symbol="C" complement="G" name="Cytosine" colour="0000CC"/>
      <letter id="G" symbol="G" complement="C" name="Guanine" colour="FFB300"/>
      <letter id="T" symbol="T" aliases="U" complement="A" name="Thymine" colour="008000"/>
      <letter id="N" symbol="N" aliases="X." equals="ACGT" name="Any base"/>
      <letter id="V" symbol="V" equals="ACG" name="Not T"/>
      <letter id="H" symbol="H" equals="ACT" name="Not G"/>
      <letter id="D" symbol="D" equals="AGT" name="Not C"/>
      <letter id="B" symbol="B" equals="CGT" name="Not A"/>
      <letter id="M" symbol="M" equals="AC" name="Amino"/>
      <letter id="R" symbol="R" equals="AG" name="Purine"/>
      <letter id="W" symbol="W" equals="AT" name="Weak"/>
      <letter id="S" symbol="S" equals="CG" name="Strong"/>
      <letter id="Y" symbol="Y" equals="CT" name="Pyrimidine"/>
      <letter id="K" symbol="K" equals="GT" name="Keto"/>
    </alphabet>
    <strands>both</strands>
    <background from="--query--" A="0.25" C="0.25" G="0.25" T="0.25"/>
    <host>f5f03e2d8156</host>
    <when>Sun Jan 28 21:23:22 2024</when>
  </model>
  <query_dbs>
    <db source="/data/IMR90-MOTIF/result_motif_pr/motifs_pr57.txt" name="motifs_pr57.txt" loaded="109" excluded="0" last_mod_date="Sat Jan 27 09:21:58 2024"/>
  </query_dbs>
  <target_dbs>
    <db source="/data/HOCOMOCOv11_full_HUMAN_mono_meme_format.meme" name="HOCOMOCOv11_full_HUMAN_mono_meme_format" loaded="769" excluded="0" last_mod_date="Fri Jan 12 11:21:36 2024"/>
  </target_dbs>
  <queries>
    <motif db="0" id="M0" alt="O0" length="40" nsites="8" evalue="1.3e-003">
      <pos A="0.00308642" C="0.25" G="0.496914" T="0.25"/>
      <pos A="0.25" C="0.496914" G="0.25" T="0.00308642"/>
      <pos A="0.25" C="0.25" G="0.496914" T="0.00308642"/>
      <pos A="0.743827" C="0.25" G="0.00308642" T="0.00308642"/>
      <pos A="0.496914" C="0.00308642" G="0.496914" T="0.00308642"/>
      <pos A="0.00308642" C="0.743827" G="0.00308642" T="0.25"/>
      <pos A="0.00308642" C="0.743827" G="0.25" T="0.00308642"/>
      <pos A="0.00308642" C="0.496914" G="0.25" T="0.25"/>
      <pos A="0.00308642" C="0.25" G="0.743827" T="0.00308642"/>
      <pos A="0.00308642" C="0.00308642" G="0.990741" T="0.00308642"/>
      <pos A="0.496914" C="0.25" G="0.25" T="0.00308642"/>
      <pos A="0.00308642" C="0.743827" G="0.00308642" T="0.25"/>
      <pos A="0.25" C="0.00308642" G="0.25" T="0.496914"/>
      <pos A="0.25" C="0.743827" G="0.00308642" T="0.00308642"/>
      <pos A="0.00308642" C="0.990741" G="0.00308642" T="0.00308642"/>
      <pos A="0.00308642" C="0.00308642" G="0.990741" T="0.00308642"/>
      <pos A="0.25" C="0.00308642" G="0.743827" T="0.00308642"/>
      <pos A="0.00308642" C="0.743827" G="0.00308642" T="0.25"/>
      <pos A="0.00308642" C="0.496914" G="0.496914" T="0.00308642"/>
      <pos A="0.00308642" C="0.743827" G="0.25" T="0.00308642"/>
      <pos A="0.00308642" C="0.496914" G="0.00308642" T="0.496914"/>
      <pos A="0.00308642" C="0.00308642" G="0.496914" T="0.496914"/>
      <pos A="0.00308642" C="0.496914" G="0.496914" T="0.00308642"/>
      <pos A="0.00308642" C="0.496914" G="0.496914" T="0.00308642"/>
      <pos A="0.00308642" C="0.25" G="0.496914" T="0.25"/>
      <pos A="0.25" C="0.25" G="0.00308642" T="0.496914"/>
      <pos A="0.25" C="0.00308642" G="0.496914" T="0.25"/>
      <pos A="0.496914" C="0.25" G="0.00308642" T="0.25"/>
      <pos A="0.00308642" C="0.496914" G="0.25" T="0.25"/>
      <pos A="0.00308642" C="0.00308642" G="0.496914" T="0.496914"/>
      <pos A="0.496914" C="0.496914" G="0.00308642" T="0.00308642"/>
      <pos A="0.496914" C="0.25" G="0.25" T="0.00308642"/>
      <pos A="0.00308642" C="0.00308642" G="0.990741" T="0.00308642"/>
      <pos A="0.00308642" C="0.743827" G="0.00308642" T="0.25"/>
      <pos A="0.00308642" C="0.00308642" G="0.496914" T="0.496914"/>
      <pos A="0.00308642" C="0.743827" G="0.25" T="0.00308642"/>
      <pos A="0.00308642" C="0.743827" G="0.25" T="0.00308642"/>
      <pos A="0.00308642" C="0.00308642" G="0.743827" T="0.25"/>
      <pos A="0.496914" C="0.25" G="0.25" T="0.00308642"/>
      <pos A="0.00308642" C="0.496914" G="0.25" T="0.25"/>
    </motif>
    <motif db="0" id="M1" alt="O1" length="40" nsites="8" evalue="1.3e-003">
      <pos A="0.0790598" C="0.00308642" G="0.686847" T="0.231006"/>
      <pos A="0.0790598" C="0.534901" G="0.231006" T="0.155033"/>
      <pos A="0.610874" C="0.155033" G="0.00308642" T="0.231006"/>
      <pos A="0.382953" C="0.00308642" G="0.610874" T="0.00308642"/>
      <pos A="0.231006" C="0.534901" G="0.00308642" T="0.231006"/>
      <pos A="0.0790598" C="0.00308642" G="0.534901" T="0.382953"/>
      <pos A="0.30698" C="0.30698" G="0.382953" T="0.00308642"/>
      <pos A="0.155033" C="0.610874" G="0.0790598" T="0.155033"/>
      <pos A="0.155033" C="0.534901" G="0.30698" T="0.00308642"/>
      <pos A="0.155033" C="0.534901" G="0.30698" T="0.00308642"/>
      <pos A="0.155033" C="0.838794" G="0.00308642" T="0.00308642"/>
      <pos A="0.231006" C="0.155033" G="0.458926" T="0.155033"/>
      <pos A="0.00308642" C="0.534901" G="0.30698" T="0.155033"/>
      <pos A="0.155033" C="0.534901" G="0.231006" T="0.0790598"/>
      <pos A="0.155033" C="0.231006" G="0.610874" T="0.00308642"/>
      <pos A="0.231006" C="0.30698" G="0.458926" T="0.00308642"/>
      <pos A="0.00308642" C="0.686847" G="0.231006" T="0.0790598"/>
      <pos A="0.30698" C="0.0790598" G="0.0790598" T="0.534901"/>
      <pos A="0.155033" C="0.30698" G="0.382953" T="0.155033"/>
      <pos A="0.155033" C="0.231006" G="0.458926" T="0.155033"/>
      <pos A="0.382953" C="0.382953" G="0.231006" T="0.00308642"/>
      <pos A="0.00308642" C="0.0790598" G="0.0790598" T="0.838794"/>
      <pos A="0.00308642" C="0.231006" G="0.610874" T="0.155033"/>
      <pos A="0.155033" C="0.155033" G="0.534901" T="0.155033"/>
      <pos A="0.382953" C="0.00308642" G="0.534901" T="0.0790598"/>
      <pos A="0.00308642" C="0.30698" G="0.610874" T="0.0790598"/>
      <pos A="0.231006" C="0.382953" G="0.0790598" T="0.30698"/>
      <pos A="0.00308642" C="0.0790598" G="0.838794" T="0.0790598"/>
      <pos A="0.30698" C="0.155033" G="0.382953" T="0.155033"/>
      <pos A="0.0790598" C="0.382953" G="0.30698" T="0.231006"/>
      <pos A="0.382953" C="0.30698" G="0.00308642" T="0.30698"/>
      <pos A="0.00308642" C="0.231006" G="0.686847" T="0.0790598"/>
      <pos A="0.00308642" C="0.762821" G="0.155033" T="0.0790598"/>
      <pos A="0.231006" C="0.0790598" G="0.458926" T="0.231006"/>
      <pos A="0.00308642" C="0.458926" G="0.534901" T="0.00308642"/>
      <pos A="0.30698" C="0.30698" G="0.382953" T="0.00308642"/>
      <pos A="0.00308642" C="0.155033" G="0.762821" T="0.0790598"/>
      <pos A="0.00308642" C="0.610874" G="0.155033" T="0.231006"/>
      <pos A="0.231006" C="0.0790598" G="0.458926" T="0.231006"/>
      <pos A="0.30698" C="0.382953" G="0.30698" T="0.00308642"/>
    </motif>
    <motif db="0" id="M10" alt="O10" length="40" nsites="8" evalue="1.3e-003">
      <pos A="0.00308642" C="0.14418" G="0.426366" T="0.426366"/>
      <pos A="0.00308642" C="0.14418" G="0.00308642" T="0.849647"/>
      <pos A="0.14418" C="0.14418" G="0.708554" T="0.00308642"/>
      <pos A="0.426366" C="0.14418" G="0.285273" T="0.14418"/>
      <pos A="0.285273" C="0.14418" G="0.426366" T="0.14418"/>
      <pos A="0.14418" C="0.285273" G="0.426366" T="0.14418"/>
      <pos A="0.285273" C="0.426366" G="0.14418" T="0.14418"/>
      <pos A="0.14418" C="0.426366" G="0.285273" T="0.14418"/>
      <pos A="0.14418" C="0.426366" G="0.285273" T="0.14418"/>
      <pos A="0.14418" C="0.285273" G="0.426366" T="0.14418"/>
      <pos A="0.00308642" C="0.14418" G="0.708554" T="0.14418"/>
      <pos A="0.00308642" C="0.567461" G="0.426366" T="0.00308642"/>
      <pos A="0.285273" C="0.426366" G="0.00308642" T="0.285273"/>
      <pos A="0.14418" C="0.285273" G="0.567461" T="0.00308642"/>
      <pos A="0.00308642" C="0.567461" G="0.426366" T="0.00308642"/>
      <pos A="0.285273" C="0.14418" G="0.285273" T="0.285273"/>
      <pos A="0.14418" C="0.00308642" G="0.567461" T="0.285273"/>
      <pos A="0.285273" C="0.426366" G="0.14418" T="0.14418"/>
      <pos A="0.00308642" C="0.285273" G="0.14418" T="0.567461"/>
      <pos A="0.00308642" C="0.990741" G="0.00308642" T="0.00308642"/>
      <pos A="0.00308642" C="0.00308642" G="0.708554" T="0.285273"/>
      <pos A="0.14418" C="0.426366" G="0.426366" T="0.00308642"/>
      <pos A="0.00308642" C="0.14418" G="0.849647" T="0.00308642"/>
      <pos A="0.00308642" C="0.00308642" G="0.426366" T="0.567461"/>
      <pos A="0.00308642" C="0.285273" G="0.285273" T="0.426366"/>
      <pos A="0.285273" C="0.14418" G="0.14418" T="0.426366"/>
      <pos A="0.285273" C="0.14418" G="0.285273" T="0.285273"/>
      <pos A="0.14418" C="0.00308642" G="0.426366" T="0.426366"/>
      <pos A="0.285273" C="0.14418" G="0.426366" T="0.14418"/>
      <pos A="0.14418" C="0.285273" G="0.285273" T="0.285273"/>
      <pos A="0.00308642" C="0.00308642" G="0.990741" T="0.00308642"/>
      <pos A="0.14418" C="0.00308642" G="0.567461" T="0.285273"/>
      <pos A="0.00308642" C="0.567461" G="0.426366" T="0.00308642"/>
      <pos A="0.14418" C="0.14418" G="0.285273" T="0.426366"/>
      <pos A="0.00308642" C="0.285273" G="0.426366" T="0.285273"/>
      <pos A="0.14418" C="0.14418" G="0.708554" T="0.00308642"/>
      <pos A="0.426366" C="0.285273" G="0.285273" T="0.00308642"/>
      <pos A="0.285273" C="0.00308642" G="0.426366" T="0.285273"/>
      <pos A="0.00308642" C="0.426366" G="0.567461" T="0.00308642"/>
      <pos A="0.00308642" C="0.708554" G="0.285273" T="0.00308642"/>
    </motif>
    <motif db="0" id="M100" alt="O100" length="40" nsites="8" evalue="1.3e-003">
      <pos A="0.00308642" C="0.00308642" G="0.990741" T="0.00308642"/>
      <pos A="0.496914" C="0.00308642" G="0.496914" T="0.00308642"/>
      <pos A="0.00308642" C="0.496914" G="0.496914" T="0.00308642"/>
      <pos A="0.00308642" C="0.00308642" G="0.496914" T="0.496914"/>
      <pos A="0.00308642" C="0.990741" G="0.00308642" T="0.00308642"/>
      <pos A="0.00308642" C="0.496914" G="0.496914" T="0.00308642"/>
      <pos A="0.00308642" C="0.00308642" G="0.496914" T="0.496914"/>
      <pos A="0.990741" C="0.00308642" G="0.00308642" T="0.00308642"/>
      <pos A="0.00308642" C="0.496914" G="0.496914" T="0.00308642"/>
      <pos A="0.00308642" C="0.00308642" G="0.990741" T="0.00308642"/>
      <pos A="0.496914" C="0.496914" G="0.00308642" T="0.00308642"/>
      <pos A="0.00308642" C="0.496914" G="0.496914" T="0.00308642"/>
      <pos A="0.00308642" C="0.496914" G="0.496914" T="0.00308642"/>
      <pos A="0.00308642" C="0.496914" G="0.496914" T="0.00308642"/>
      <pos A="0.00308642" C="0.496914" G="0.496914" T="0.00308642"/>
      <pos A="0.496914" C="0.00308642" G="0.496914" T="0.00308642"/>
      <pos A="0.00308642" C="0.496914" G="0.496914" T="0.00308642"/>
      <pos A="0.00308642" C="0.00308642" G="0.496914" T="0.496914"/>
      <pos A="0.00308642" C="0.990741" G="0.00308642" T="0.00308642"/>
      <pos A="0.00308642" C="0.496914" G="0.496914" T="0.00308642"/>
      <pos A="0.00308642" C="0.496914" G="0.00308642" T="0.496914"/>
      <pos A="0.00308642" C="0.496914" G="0.496914" T="0.00308642"/>
      <pos A="0.00308642" C="0.496914" G="0.496914" T="0.00308642"/>
      <pos A="0.496914" C="0.00308642" G="0.00308642" T="0.496914"/>
      <pos A="0.496914" C="0.00308642" G="0.496914" T="0.00308642"/>
      <pos A="0.00308642" C="0.496914" G="0.496914" T="0.00308642"/>
      <pos A="0.00308642" C="0.00308642" G="0.990741" T="0.00308642"/>
      <pos A="0.00308642" C="0.496914" G="0.496914" T="0.00308642"/>
      <pos A="0.00308642" C="0.990741" G="0.00308642" T="0.00308642"/>
      <pos A="0.00308642" C="0.496914" G="0.496914" T="0.00308642"/>
      <pos A="0.00308642" C="0.00308642" G="0.990741" T="0.00308642"/>
      <pos A="0.00308642" C="0.496914" G="0.496914" T="0.00308642"/>
      <pos A="0.00308642" C="0.496914" G="0.496914" T="0.00308642"/>
      <pos A="0.00308642" C="0.496914" G="0.496914" T="0.00308642"/>
      <pos A="0.00308642" C="0.00308642" G="0.496914" T="0.496914"/>
      <pos A="0.00308642" C="0.496914" G="0.496914" T="0.00308642"/>
      <pos A="0.00308642" C="0.00308642" G="0.990741" T="0.00308642"/>
      <pos A="0.00308642" C="0.00308642" G="0.496914" T="0.496914"/>
      <pos A="0.496914" C="0.496914" G="0.00308642" T="0.00308642"/>
      <pos A="0.00308642" C="0.496914" G="0.496914" T="0.00308642"/>
    </motif>
    <motif db="0" id="M101" alt="O101" length="40" nsites="8" evalue="1.3e-003">
      <pos A="0.185985" C="0.551784" G="0.112826" T="0.149405"/>
      <pos A="0.112826" C="0.259145" G="0.515204" T="0.112826"/>
      <pos A="0.185985" C="0.295724" G="0.332304" T="0.185985"/>
      <pos A="0.405464" C="0.185985" G="0.259145" T="0.149405"/>
      <pos A="0.0396662" C="0.368884" G="0.588363" T="0.00308642"/>
      <pos A="0.149405" C="0.149405" G="0.515204" T="0.185985"/>
      <pos A="0.112826" C="0.478623" G="0.295724" T="0.112826"/>
      <pos A="0.222565" C="0.368884" G="0.405464" T="0.00308642"/>
      <pos A="0.368884" C="0.259145" G="0.185985" T="0.185985"/>
      <pos A="0.0762459" C="0.442043" G="0.368884" T="0.112826"/>
      <pos A="0.149405" C="0.112826" G="0.624943" T="0.112826"/>
      <pos A="0.259145" C="0.368884" G="0.259145" T="0.112826"/>
      <pos A="0.0396662" C="0.0762459" G="0.405464" T="0.478623"/>
      <pos A="0.112826" C="0.295724" G="0.332304" T="0.259145"/>
      <pos A="0.00308642" C="0.478623" G="0.332304" T="0.185985"/>
      <pos A="0.0396662" C="0.478623" G="0.442043" T="0.0396662"/>
      <pos A="0.0762459" C="0.661523" G="0.222565" T="0.0396662"/>
      <pos A="0.222565" C="0.222565" G="0.551784" T="0.00308642"/>
      <pos A="0.0396662" C="0.259145" G="0.698103" T="0.00308642"/>
      <pos A="0.259145" C="0.295724" G="0.295724" T="0.149405"/>
      <pos A="0.185985" C="0.405464" G="0.0762459" T="0.332304"/>
      <pos A="0.149405" C="0.149405" G="0.551784" T="0.149405"/>
      <pos A="0.112826" C="0.259145" G="0.478623" T="0.149405"/>
      <pos A="0.149405" C="0.185985" G="0.624943" T="0.0396662"/>
      <pos A="0.222565" C="0.368884" G="0.185985" T="0.222565"/>
      <pos A="0.0762459" C="0.332304" G="0.515204" T="0.0762459"/>
      <pos A="0.442043" C="0.185985" G="0.332304" T="0.0396662"/>
      <pos A="0.112826" C="0.259145" G="0.551784" T="0.0762459"/>
      <pos A="0.149405" C="0.368884" G="0.259145" T="0.222565"/>
      <pos A="0.185985" C="0.295724" G="0.295724" T="0.222565"/>
      <pos A="0.00308642" C="0.588363" G="0.405464" T="0.00308642"/>
      <pos A="0.00308642" C="0.332304" G="0.551784" T="0.112826"/>
      <pos A="0.149405" C="0.259145" G="0.368884" T="0.222565"/>
      <pos A="0.0396662" C="0.112826" G="0.515204" T="0.332304"/>
      <pos A="0.112826" C="0.405464" G="0.112826" T="0.368884"/>
      <pos A="0.112826" C="0.442043" G="0.0762459" T="0.368884"/>
      <pos A="0.112826" C="0.624943" G="0.149405" T="0.112826"/>
      <pos A="0.0762459" C="0.332304" G="0.551784" T="0.0396662"/>
      <pos A="0.332304" C="0.368884" G="0.222565" T="0.0762459"/>
      <pos A="0.149405" C="0.112826" G="0.698103" T="0.0396662"/>
    </motif>
    <motif db="0" id="M102" alt="O102" length="40" nsites="8" evalue="1.3e-003">
      <pos A="0.21642" C="0.271728" G="0.295432" T="0.21642"/>
      <pos A="0.09" C="0.437654" G="0.445556" T="0.0267901"/>
      <pos A="0.224321" C="0.255926" G="0.319136" T="0.200617"/>
      <pos A="0.0979012" C="0.303333" G="0.469259" T="0.129506"/>
      <pos A="0.208519" C="0.350741" G="0.27963" T="0.161111"/>
      <pos A="0.0425926" C="0.27963" G="0.421852" T="0.255926"/>
      <pos A="0.21642" C="0.295432" G="0.406049" T="0.0820988"/>
      <pos A="0.192716" C="0.311235" G="0.437654" T="0.0583951"/>
      <pos A="0.224321" C="0.224321" G="0.374444" T="0.176914"/>
      <pos A="0.105802" C="0.453457" G="0.311235" T="0.129506"/>
      <pos A="0.169012" C="0.358642" G="0.287531" T="0.184815"/>
      <pos A="0.176914" C="0.327037" G="0.390247" T="0.105802"/>
      <pos A="0.113704" C="0.445556" G="0.263827" T="0.176914"/>
      <pos A="0.137407" C="0.311235" G="0.34284" T="0.208519"/>
      <pos A="0.0741975" C="0.263827" G="0.564074" T="0.0979012"/>
      <pos A="0.121605" C="0.271728" G="0.508765" T="0.0979012"/>
      <pos A="0.382346" C="0.263827" G="0.105802" T="0.248025"/>
      <pos A="0.129506" C="0.295432" G="0.334938" T="0.240123"/>
      <pos A="0.129506" C="0.255926" G="0.500864" T="0.113704"/>
      <pos A="0.240123" C="0.429753" G="0.184815" T="0.145309"/>
      <pos A="0.121605" C="0.176914" G="0.619383" T="0.0820988"/>
      <pos A="0.129506" C="0.287531" G="0.398148" T="0.184815"/>
      <pos A="0.161111" C="0.295432" G="0.382346" T="0.161111"/>
      <pos A="0.113704" C="0.350741" G="0.240123" T="0.295432"/>
      <pos A="0.200617" C="0.311235" G="0.27963" T="0.208519"/>
      <pos A="0.0820988" C="0.248025" G="0.34284" T="0.327037"/>
      <pos A="0.0504938" C="0.334938" G="0.390247" T="0.224321"/>
      <pos A="0.208519" C="0.421852" G="0.21642" T="0.15321"/>
      <pos A="0.0979012" C="0.311235" G="0.406049" T="0.184815"/>
      <pos A="0.27963" C="0.327037" G="0.27963" T="0.113704"/>
      <pos A="0.113704" C="0.184815" G="0.453457" T="0.248025"/>
      <pos A="0.176914" C="0.287531" G="0.413951" T="0.121605"/>
      <pos A="0.334938" C="0.319136" G="0.161111" T="0.184815"/>
      <pos A="0.0820988" C="0.524568" G="0.319136" T="0.0741975"/>
      <pos A="0.0979012" C="0.248025" G="0.390247" T="0.263827"/>
      <pos A="0.263827" C="0.255926" G="0.398148" T="0.0820988"/>
      <pos A="0.121605" C="0.382346" G="0.437654" T="0.0583951"/>
      <pos A="0.224321" C="0.350741" G="0.27963" T="0.145309"/>
      <pos A="0.121605" C="0.319136" G="0.413951" T="0.145309"/>
      <pos A="0.0741975" C="0.311235" G="0.453457" T="0.161111"/>
    </motif>
    <motif db="0" id="M103" alt="O103" length="40" nsites="8" evalue="1.3e-003">
      <pos A="0.0501175" C="0.426366" G="0.332304" T="0.191211"/>
      <pos A="0.00308642" C="0.661523" G="0.238242" T="0.0971486"/>
      <pos A="0.14418" C="0.426366" G="0.426366" T="0.00308642"/>
      <pos A="0.285273" C="0.191211" G="0.285273" T="0.238242"/>
      <pos A="0.00308642" C="0.567461" G="0.332304" T="0.0971486"/>
      <pos A="0.238242" C="0.191211" G="0.473398" T="0.0971486"/>
      <pos A="0.0501175" C="0.379335" G="0.426366" T="0.14418"/>
      <pos A="0.14418" C="0.567461" G="0.14418" T="0.14418"/>
      <pos A="0.0971486" C="0.285273" G="0.473398" T="0.14418"/>
      <pos A="0.285273" C="0.191211" G="0.191211" T="0.332304"/>
      <pos A="0.0501175" C="0.14418" G="0.755585" T="0.0501175"/>
      <pos A="0.00308642" C="0.567461" G="0.379335" T="0.0501175"/>
      <pos A="0.0501175" C="0.802616" G="0.14418" T="0.00308642"/>
      <pos A="0.14418" C="0.238242" G="0.332304" T="0.285273"/>
      <pos A="0.379335" C="0.473398" G="0.0501175" T="0.0971486"/>
      <pos A="0.14418" C="0.52043" G="0.238242" T="0.0971486"/>
      <pos A="0.191211" C="0.191211" G="0.285273" T="0.332304"/>
      <pos A="0.191211" C="0.238242" G="0.473398" T="0.0971486"/>
      <pos A="0.238242" C="0.285273" G="0.426366" T="0.0501175"/>
      <pos A="0.426366" C="0.14418" G="0.426366" T="0.00308642"/>
      <pos A="0.00308642" C="0.473398" G="0.52043" T="0.00308642"/>
      <pos A="0.0501175" C="0.0971486" G="0.661523" T="0.191211"/>
      <pos A="0.332304" C="0.0501175" G="0.426366" T="0.191211"/>
      <pos A="0.191211" C="0.14418" G="0.426366" T="0.238242"/>
      <pos A="0.0501175" C="0.426366" G="0.473398" T="0.0501175"/>
      <pos A="0.14418" C="0.379335" G="0.379335" T="0.0971486"/>
      <pos A="0.00308642" C="0.426366" G="0.379335" T="0.191211"/>
      <pos A="0.0971486" C="0.473398" G="0.379335" T="0.0501175"/>
      <pos A="0.0501175" C="0.191211" G="0.285273" T="0.473398"/>
      <pos A="0.0501175" C="0.52043" G="0.191211" T="0.238242"/>
      <pos A="0.14418" C="0.379335" G="0.285273" T="0.191211"/>
      <pos A="0.0501175" C="0.567461" G="0.191211" T="0.191211"/>
      <pos A="0.0501175" C="0.14418" G="0.426366" T="0.379335"/>
      <pos A="0.14418" C="0.567461" G="0.14418" T="0.14418"/>
      <pos A="0.14418" C="0.426366" G="0.332304" T="0.0971486"/>
      <pos A="0.238242" C="0.661523" G="0.0501175" T="0.0501175"/>
      <pos A="0.332304" C="0.426366" G="0.238242" T="0.00308642"/>
      <pos A="0.0501175" C="0.332304" G="0.614492" T="0.00308642"/>
      <pos A="0.285273" C="0.426366" G="0.00308642" T="0.285273"/>
      <pos A="0.0501175" C="0.238242" G="0.614492" T="0.0971486"/>
    </motif>
    <motif db="0" id="M105" alt="O105" length="40" nsites="8" evalue="1.3e-003">
      <pos A="0.373457" C="0.126543" G="0.496914" T="0.00308642"/>
      <pos A="0.00308642" C="0.743827" G="0.25" T="0.00308642"/>
      <pos A="0.00308642" C="0.00308642" G="0.496914" T="0.496914"/>
      <pos A="0.00308642" C="0.496914" G="0.126543" T="0.373457"/>
      <pos A="0.00308642" C="0.62037" G="0.25" T="0.126543"/>
      <pos A="0.126543" C="0.00308642" G="0.867284" T="0.00308642"/>
      <pos A="0.00308642" C="0.373457" G="0.62037" T="0.00308642"/>
      <pos A="0.00308642" C="0.373457" G="0.373457" T="0.25"/>
      <pos A="0.00308642" C="0.496914" G="0.373457" T="0.126543"/>
      <pos A="0.00308642" C="0.743827" G="0.126543" T="0.126543"/>
      <pos A="0.00308642" C="0.126543" G="0.373457" T="0.496914"/>
      <pos A="0.126543" C="0.25" G="0.00308642" T="0.62037"/>
      <pos A="0.00308642" C="0.867284" G="0.126543" T="0.00308642"/>
      <pos A="0.126543" C="0.126543" G="0.62037" T="0.126543"/>
      <pos A="0.00308642" C="0.62037" G="0.373457" T="0.00308642"/>
      <pos A="0.00308642" C="0.496914" G="0.126543" T="0.373457"/>
      <pos A="0.00308642" C="0.25" G="0.496914" T="0.25"/>
      <pos A="0.373457" C="0.126543" G="0.373457" T="0.126543"/>
      <pos A="0.25" C="0.373457" G="0.373457" T="0.00308642"/>
      <pos A="0.00308642" C="0.25" G="0.496914" T="0.25"/>
      <pos A="0.126543" C="0.373457" G="0.496914" T="0.00308642"/>
      <pos A="0.373457" C="0.373457" G="0.25" T="0.00308642"/>
      <pos A="0.00308642" C="0.373457" G="0.62037" T="0.00308642"/>
      <pos A="0.00308642" C="0.990741" G="0.00308642" T="0.00308642"/>
      <pos A="0.126543" C="0.00308642" G="0.25" T="0.62037"/>
      <pos A="0.00308642" C="0.743827" G="0.126543" T="0.126543"/>
      <pos A="0.126543" C="0.867284" G="0.00308642" T="0.00308642"/>
      <pos A="0.126543" C="0.126543" G="0.743827" T="0.00308642"/>
      <pos A="0.373457" C="0.00308642" G="0.496914" T="0.126543"/>
      <pos A="0.00308642" C="0.62037" G="0.25" T="0.126543"/>
      <pos A="0.00308642" C="0.743827" G="0.00308642" T="0.25"/>
      <pos A="0.00308642" C="0.867284" G="0.00308642" T="0.126543"/>
      <pos A="0.00308642" C="0.126543" G="0.743827" T="0.126543"/>
      <pos A="0.00308642" C="0.25" G="0.62037" T="0.126543"/>
      <pos A="0.126543" C="0.373457" G="0.373457" T="0.126543"/>
      <pos A="0.00308642" C="0.62037" G="0.126543" T="0.25"/>
      <pos A="0.496914" C="0.126543" G="0.25" T="0.126543"/>
      <pos A="0.126543" C="0.62037" G="0.25" T="0.00308642"/>
      <pos A="0.00308642" C="0.373457" G="0.496914" T="0.126543"/>
      <pos A="0.126543" C="0.743827" G="0.126543" T="0.00308642"/>
    </motif>
    <motif db="0" id="M106" alt="O106" length="40" nsites="8" evalue="1.3e-003">
      <pos A="0.232222" C="0.319136" G="0.287531" T="0.161111"/>
      <pos A="0.0741975" C="0.350741" G="0.358642" T="0.21642"/>
      <pos A="0.169012" C="0.398148" G="0.327037" T="0.105802"/>
      <pos A="0.169012" C="0.382346" G="0.208519" T="0.240123"/>
      <pos A="0.200617" C="0.248025" G="0.358642" T="0.192716"/>
      <pos A="0.15321" C="0.192716" G="0.413951" T="0.240123"/>
      <pos A="0.184815" C="0.390247" G="0.240123" T="0.184815"/>
      <pos A="0.0741975" C="0.34284" G="0.453457" T="0.129506"/>
      <pos A="0.0425926" C="0.421852" G="0.27963" T="0.255926"/>
      <pos A="0.176914" C="0.358642" G="0.350741" T="0.113704"/>
      <pos A="0.113704" C="0.437654" G="0.27963" T="0.169012"/>
      <pos A="0.105802" C="0.200617" G="0.556173" T="0.137407"/>
      <pos A="0.184815" C="0.319136" G="0.390247" T="0.105802"/>
      <pos A="0.263827" C="0.295432" G="0.27963" T="0.161111"/>
      <pos A="0.113704" C="0.232222" G="0.508765" T="0.145309"/>
      <pos A="0.161111" C="0.500864" G="0.263827" T="0.0741975"/>
      <pos A="0.169012" C="0.21642" G="0.34284" T="0.271728"/>
      <pos A="0.184815" C="0.255926" G="0.406049" T="0.15321"/>
      <pos A="0.0583951" C="0.327037" G="0.421852" T="0.192716"/>
      <pos A="0.145309" C="0.248025" G="0.524568" T="0.0820988"/>
      <pos A="0.145309" C="0.382346" G="0.445556" T="0.0267901"/>
      <pos A="0.184815" C="0.350741" G="0.263827" T="0.200617"/>
      <pos A="0.374444" C="0.232222" G="0.192716" T="0.200617"/>
      <pos A="0.113704" C="0.34284" G="0.311235" T="0.232222"/>
      <pos A="0.0979012" C="0.358642" G="0.429753" T="0.113704"/>
      <pos A="0.129506" C="0.224321" G="0.327037" T="0.319136"/>
      <pos A="0.0346914" C="0.579877" G="0.263827" T="0.121605"/>
      <pos A="0.161111" C="0.54037" G="0.192716" T="0.105802"/>
      <pos A="0.129506" C="0.232222" G="0.398148" T="0.240123"/>
      <pos A="0.113704" C="0.232222" G="0.34284" T="0.311235"/>
      <pos A="0.169012" C="0.169012" G="0.358642" T="0.303333"/>
      <pos A="0.327037" C="0.334938" G="0.137407" T="0.200617"/>
      <pos A="0.192716" C="0.27963" G="0.366543" T="0.161111"/>
      <pos A="0.184815" C="0.358642" G="0.34284" T="0.113704"/>
      <pos A="0.0662963" C="0.192716" G="0.60358" T="0.137407"/>
      <pos A="0.145309" C="0.406049" G="0.398148" T="0.0504938"/>
      <pos A="0.113704" C="0.255926" G="0.508765" T="0.121605"/>
      <pos A="0.232222" C="0.34284" G="0.255926" T="0.169012"/>
      <pos A="0.129506" C="0.327037" G="0.429753" T="0.113704"/>
      <pos A="0.200617" C="0.248025" G="0.429753" T="0.121605"/>
    </motif>
    <motif db="0" id="M107" alt="O107" length="40" nsites="8" evalue="1.3e-003">
      <pos A="0.212589" C="0.45202" G="0.212589" T="0.122802"/>
      <pos A="0.0629442" C="0.45202" G="0.481949" T="0.00308642"/>
      <pos A="0.0928731" C="0.302375" G="0.332304" T="0.272446"/>
      <pos A="0.152731" C="0.511879" G="0.302375" T="0.0330153"/>
      <pos A="0.0330153" C="0.212589" G="0.45202" T="0.302375"/>
      <pos A="0.00308642" C="0.721381" G="0.0928731" T="0.18266"/>
      <pos A="0.00308642" C="0.481949" G="0.302375" T="0.212589"/>
      <pos A="0.00308642" C="0.392162" G="0.481949" T="0.122802"/>
      <pos A="0.00308642" C="0.721381" G="0.242518" T="0.0330153"/>
      <pos A="0.152731" C="0.332304" G="0.45202" T="0.0629442"/>
      <pos A="0.122802" C="0.571736" G="0.212589" T="0.0928731"/>
      <pos A="0.242518" C="0.422091" G="0.272446" T="0.0629442"/>
      <pos A="0.00308642" C="0.541807" G="0.332304" T="0.122802"/>
      <pos A="0.392162" C="0.422091" G="0.152731" T="0.0330153"/>
      <pos A="0.242518" C="0.601665" G="0.0629442" T="0.0928731"/>
      <pos A="0.212589" C="0.272446" G="0.392162" T="0.122802"/>
      <pos A="0.152731" C="0.152731" G="0.481949" T="0.212589"/>
      <pos A="0.0629442" C="0.242518" G="0.601665" T="0.0928731"/>
      <pos A="0.122802" C="0.392162" G="0.392162" T="0.0928731"/>
      <pos A="0.00308642" C="0.45202" G="0.422091" T="0.122802"/>
      <pos A="0.152731" C="0.631594" G="0.152731" T="0.0629442"/>
      <pos A="0.0330153" C="0.332304" G="0.511879" T="0.122802"/>
      <pos A="0.0330153" C="0.392162" G="0.242518" T="0.332304"/>
      <pos A="0.122802" C="0.242518" G="0.242518" T="0.392162"/>
      <pos A="0.0330153" C="0.302375" G="0.332304" T="0.332304"/>
      <pos A="0.0928731" C="0.481949" G="0.122802" T="0.302375"/>
      <pos A="0.152731" C="0.45202" G="0.0928731" T="0.302375"/>
      <pos A="0.122802" C="0.362233" G="0.302375" T="0.212589"/>
      <pos A="0.242518" C="0.122802" G="0.422091" T="0.212589"/>
      <pos A="0.0629442" C="0.242518" G="0.511879" T="0.18266"/>
      <pos A="0.152731" C="0.45202" G="0.18266" T="0.212589"/>
      <pos A="0.0928731" C="0.541807" G="0.18266" T="0.18266"/>
      <pos A="0.152731" C="0.302375" G="0.422091" T="0.122802"/>
      <pos A="0.122802" C="0.481949" G="0.362233" T="0.0330153"/>
      <pos A="0.0330153" C="0.541807" G="0.18266" T="0.242518"/>
      <pos A="0.152731" C="0.272446" G="0.392162" T="0.18266"/>
      <pos A="0.212589" C="0.481949" G="0.122802" T="0.18266"/>
      <pos A="0.0928731" C="0.631594" G="0.212589" T="0.0629442"/>
      <pos A="0.302375" C="0.0629442" G="0.481949" T="0.152731"/>
      <pos A="0.122802" C="0.152731" G="0.18266" T="0.541807"/>
    </motif>
    <motif db="0" id="M108" alt="O108" length="40" nsites="8" evalue="1.3e-003">
      <pos A="0.00308642" C="0.362233" G="0.272446" T="0.362233"/>
      <pos A="0.0928731" C="0.00308642" G="0.811167" T="0.0928731"/>
      <pos A="0.00308642" C="0.362233" G="0.362233" T="0.272446"/>
      <pos A="0.00308642" C="0.272446" G="0.541807" T="0.18266"/>
      <pos A="0.0928731" C="0.45202" G="0.45202" T="0.00308642"/>
      <pos A="0.0928731" C="0.45202" G="0.362233" T="0.0928731"/>
      <pos A="0.18266" C="0.0928731" G="0.45202" T="0.272446"/>
      <pos A="0.00308642" C="0.272446" G="0.631594" T="0.0928731"/>
      <pos A="0.18266" C="0.272446" G="0.541807" T="0.00308642"/>
      <pos A="0.362233" C="0.00308642" G="0.45202" T="0.18266"/>
      <pos A="0.00308642" C="0.00308642" G="0.990741" T="0.00308642"/>
      <pos A="0.18266" C="0.362233" G="0.362233" T="0.0928731"/>
      <pos A="0.0928731" C="0.45202" G="0.362233" T="0.0928731"/>
      <pos A="0.18266" C="0.45202" G="0.362233" T="0.00308642"/>
      <pos A="0.18266" C="0.45202" G="0.362233" T="0.00308642"/>
      <pos A="0.272446" C="0.0928731" G="0.362233" T="0.272446"/>
      <pos A="0.00308642" C="0.0928731" G="0.721381" T="0.18266"/>
      <pos A="0.00308642" C="0.541807" G="0.0928731" T="0.362233"/>
      <pos A="0.0928731" C="0.45202" G="0.0928731" T="0.362233"/>
      <pos A="0.0928731" C="0.362233" G="0.0928731" T="0.45202"/>
      <pos A="0.272446" C="0.0928731" G="0.362233" T="0.272446"/>
      <pos A="0.272446" C="0.362233" G="0.272446" T="0.0928731"/>
      <pos A="0.18266" C="0.272446" G="0.45202" T="0.0928731"/>
      <pos A="0.0928731" C="0.811167" G="0.0928731" T="0.00308642"/>
      <pos A="0.272446" C="0.45202" G="0.272446" T="0.00308642"/>
      <pos A="0.00308642" C="0.541807" G="0.45202" T="0.00308642"/>
      <pos A="0.00308642" C="0.362233" G="0.541807" T="0.0928731"/>
      <pos A="0.00308642" C="0.272446" G="0.721381" T="0.00308642"/>
      <pos A="0.362233" C="0.362233" G="0.272446" T="0.00308642"/>
      <pos A="0.00308642" C="0.0928731" G="0.541807" T="0.362233"/>
      <pos A="0.362233" C="0.362233" G="0.272446" T="0.00308642"/>
      <pos A="0.0928731" C="0.18266" G="0.541807" T="0.18266"/>
      <pos A="0.0928731" C="0.631594" G="0.18266" T="0.0928731"/>
      <pos A="0.272446" C="0.362233" G="0.362233" T="0.00308642"/>
      <pos A="0.00308642" C="0.18266" G="0.721381" T="0.0928731"/>
      <pos A="0.272446" C="0.541807" G="0.0928731" T="0.0928731"/>
      <pos A="0.18266" C="0.272446" G="0.362233" T="0.18266"/>
      <pos A="0.0928731" C="0.18266" G="0.721381" T="0.00308642"/>
      <pos A="0.18266" C="0.45202" G="0.18266" T="0.18266"/>
      <pos A="0.0928731" C="0.272446" G="0.45202" T="0.18266"/>
    </motif>
    <motif db="0" id="M109" alt="O109" length="40" nsites="8" evalue="1.3e-003">
      <pos A="0.00308642" C="0.990741" G="0.00308642" T="0.00308642"/>
      <pos A="0.00308642" C="0.00308642" G="0.990741" T="0.00308642"/>
      <pos A="0.00308642" C="0.00308642" G="0.990741" T="0.00308642"/>
      <pos A="0.00308642" C="0.00308642" G="0.990741" T="0.00308642"/>
      <pos A="0.990741" C="0.00308642" G="0.00308642" T="0.00308642"/>
      <pos A="0.00308642" C="0.00308642" G="0.990741" T="0.00308642"/>
      <pos A="0.00308642" C="0.00308642" G="0.990741" T="0.00308642"/>
      <pos A="0.990741" C="0.00308642" G="0.00308642" T="0.00308642"/>
      <pos A="0.00308642" C="0.00308642" G="0.990741" T="0.00308642"/>
      <pos A="0.00308642" C="0.00308642" G="0.990741" T="0.00308642"/>
      <pos A="0.00308642" C="0.990741" G="0.00308642" T="0.00308642"/>
      <pos A="0.990741" C="0.00308642" G="0.00308642" T="0.00308642"/>
      <pos A="0.00308642" C="0.00308642" G="0.990741" T="0.00308642"/>
      <pos A="0.00308642" C="0.990741" G="0.00308642" T="0.00308642"/>
      <pos A="0.00308642" C="0.00308642" G="0.990741" T="0.00308642"/>
      <pos A="0.00308642" C="0.990741" G="0.00308642" T="0.00308642"/>
      <pos A="0.00308642" C="0.990741" G="0.00308642" T="0.00308642"/>
      <pos A="0.00308642" C="0.00308642" G="0.990741" T="0.00308642"/>
      <pos A="0.00308642" C="0.990741" G="0.00308642" T="0.00308642"/>
      <pos A="0.00308642" C="0.990741" G="0.00308642" T="0.00308642"/>
      <pos A="0.00308642" C="0.00308642" G="0.990741" T="0.00308642"/>
      <pos A="0.00308642" C="0.990741" G="0.00308642" T="0.00308642"/>
      <pos A="0.00308642" C="0.990741" G="0.00308642" T="0.00308642"/>
      <pos A="0.990741" C="0.00308642" G="0.00308642" T="0.00308642"/>
      <pos A="0.990741" C="0.00308642" G="0.00308642" T="0.00308642"/>
      <pos A="0.00308642" C="0.00308642" G="0.990741" T="0.00308642"/>
      <pos A="0.990741" C="0.00308642" G="0.00308642" T="0.00308642"/>
      <pos A="0.00308642" C="0.00308642" G="0.00308642" T="0.990741"/>
      <pos A="0.00308642" C="0.00308642" G="0.990741" T="0.00308642"/>
      <pos A="0.00308642" C="0.00308642" G="0.990741" T="0.00308642"/>
      <pos A="0.00308642" C="0.990741" G="0.00308642" T="0.00308642"/>
      <pos A="0.00308642" C="0.00308642" G="0.990741" T="0.00308642"/>
      <pos A="0.00308642" C="0.00308642" G="0.990741" T="0.00308642"/>
      <pos A="0.990741" C="0.00308642" G="0.00308642" T="0.00308642"/>
      <pos A="0.00308642" C="0.990741" G="0.00308642" T="0.00308642"/>
      <pos A="0.00308642" C="0.990741" G="0.00308642" T="0.00308642"/>
      <pos A="0.00308642" C="0.00308642" G="0.00308642" T="0.990741"/>
      <pos A="0.00308642" C="0.00308642" G="0.990741" T="0.00308642"/>
      <pos A="0.00308642" C="0.00308642" G="0.990741" T="0.00308642"/>
      <pos A="0.990741" C="0.00308642" G="0.00308642" T="0.00308642"/>
    </motif>
    <motif db="0" id="M11" alt="O11" length="40" nsites="8" evalue="1.3e-003">
      <pos A="0.129506" C="0.319136" G="0.469259" T="0.0820988"/>
      <pos A="0.0583951" C="0.366543" G="0.295432" T="0.27963"/>
      <pos A="0.137407" C="0.406049" G="0.200617" T="0.255926"/>
      <pos A="0.105802" C="0.406049" G="0.374444" T="0.113704"/>
      <pos A="0.145309" C="0.240123" G="0.374444" T="0.240123"/>
      <pos A="0.169012" C="0.184815" G="0.524568" T="0.121605"/>
      <pos A="0.176914" C="0.366543" G="0.398148" T="0.0583951"/>
      <pos A="0.161111" C="0.453457" G="0.240123" T="0.145309"/>
      <pos A="0.176914" C="0.453457" G="0.224321" T="0.145309"/>
      <pos A="0.161111" C="0.263827" G="0.27963" T="0.295432"/>
      <pos A="0.208519" C="0.327037" G="0.382346" T="0.0820988"/>
      <pos A="0.113704" C="0.169012" G="0.532469" T="0.184815"/>
      <pos A="0.192716" C="0.255926" G="0.413951" T="0.137407"/>
      <pos A="0.121605" C="0.27963" G="0.508765" T="0.09"/>
      <pos A="0.176914" C="0.319136" G="0.390247" T="0.113704"/>
      <pos A="0.287531" C="0.176914" G="0.271728" T="0.263827"/>
      <pos A="0.0979012" C="0.311235" G="0.413951" T="0.176914"/>
      <pos A="0.176914" C="0.485062" G="0.176914" T="0.161111"/>
      <pos A="0.161111" C="0.200617" G="0.469259" T="0.169012"/>
      <pos A="0.0741975" C="0.390247" G="0.390247" T="0.145309"/>
      <pos A="0.121605" C="0.421852" G="0.327037" T="0.129506"/>
      <pos A="0.192716" C="0.232222" G="0.461358" T="0.113704"/>
      <pos A="0.240123" C="0.287531" G="0.319136" T="0.15321"/>
      <pos A="0.137407" C="0.224321" G="0.358642" T="0.27963"/>
      <pos A="0.208519" C="0.161111" G="0.398148" T="0.232222"/>
      <pos A="0.129506" C="0.485062" G="0.145309" T="0.240123"/>
      <pos A="0.09" C="0.485062" G="0.248025" T="0.176914"/>
      <pos A="0.0109877" C="0.287531" G="0.429753" T="0.271728"/>
      <pos A="0.15321" C="0.327037" G="0.271728" T="0.248025"/>
      <pos A="0.27963" C="0.437654" G="0.169012" T="0.113704"/>
      <pos A="0.145309" C="0.303333" G="0.47716" T="0.0741975"/>
      <pos A="0.184815" C="0.327037" G="0.358642" T="0.129506"/>
      <pos A="0.105802" C="0.350741" G="0.421852" T="0.121605"/>
      <pos A="0.184815" C="0.240123" G="0.469259" T="0.105802"/>
      <pos A="0.137407" C="0.358642" G="0.366543" T="0.137407"/>
      <pos A="0.176914" C="0.374444" G="0.232222" T="0.21642"/>
      <pos A="0.0504938" C="0.287531" G="0.485062" T="0.176914"/>
      <pos A="0.255926" C="0.303333" G="0.271728" T="0.169012"/>
      <pos A="0.176914" C="0.303333" G="0.406049" T="0.113704"/>
      <pos A="0.09" C="0.303333" G="0.508765" T="0.0979012"/>
    </motif>
    <motif db="0" id="M110" alt="O110" length="40" nsites="8" evalue="1.3e-003">
      <pos A="0.285273" C="0.00308642" G="0.567461" T="0.14418"/>
      <pos A="0.426366" C="0.285273" G="0.285273" T="0.00308642"/>
      <pos A="0.567461" C="0.00308642" G="0.426366" T="0.00308642"/>
      <pos A="0.00308642" C="0.14418" G="0.849647" T="0.00308642"/>
      <pos A="0.426366" C="0.14418" G="0.426366" T="0.00308642"/>
      <pos A="0.14418" C="0.285273" G="0.285273" T="0.285273"/>
      <pos A="0.00308642" C="0.14418" G="0.285273" T="0.567461"/>
      <pos A="0.00308642" C="0.708554" G="0.14418" T="0.14418"/>
      <pos A="0.00308642" C="0.567461" G="0.285273" T="0.14418"/>
      <pos A="0.285273" C="0.14418" G="0.567461" T="0.00308642"/>
      <pos A="0.00308642" C="0.708554" G="0.285273" T="0.00308642"/>
      <pos A="0.14418" C="0.00308642" G="0.567461" T="0.285273"/>
      <pos A="0.00308642" C="0.708554" G="0.285273" T="0.00308642"/>
      <pos A="0.285273" C="0.00308642" G="0.285273" T="0.426366"/>
      <pos A="0.14418" C="0.14418" G="0.708554" T="0.00308642"/>
      <pos A="0.14418" C="0.285273" G="0.285273" T="0.285273"/>
      <pos A="0.00308642" C="0.426366" G="0.567461" T="0.00308642"/>
      <pos A="0.426366" C="0.00308642" G="0.285273" T="0.285273"/>
      <pos A="0.14418" C="0.14418" G="0.567461" T="0.14418"/>
      <pos A="0.14418" C="0.00308642" G="0.708554" T="0.14418"/>
      <pos A="0.14418" C="0.00308642" G="0.426366" T="0.426366"/>
      <pos A="0.00308642" C="0.285273" G="0.426366" T="0.285273"/>
      <pos A="0.14418" C="0.849647" G="0.00308642" T="0.00308642"/>
      <pos A="0.00308642" C="0.14418" G="0.567461" T="0.285273"/>
      <pos A="0.00308642" C="0.708554" G="0.285273" T="0.00308642"/>
      <pos A="0.285273" C="0.14418" G="0.567461" T="0.00308642"/>
      <pos A="0.00308642" C="0.426366" G="0.567461" T="0.00308642"/>
      <pos A="0.00308642" C="0.849647" G="0.00308642" T="0.14418"/>
      <pos A="0.14418" C="0.567461" G="0.14418" T="0.14418"/>
      <pos A="0.00308642" C="0.567461" G="0.285273" T="0.14418"/>
      <pos A="0.426366" C="0.14418" G="0.00308642" T="0.426366"/>
      <pos A="0.00308642" C="0.14418" G="0.849647" T="0.00308642"/>
      <pos A="0.285273" C="0.567461" G="0.00308642" T="0.14418"/>
      <pos A="0.285273" C="0.426366" G="0.285273" T="0.00308642"/>
      <pos A="0.14418" C="0.849647" G="0.00308642" T="0.00308642"/>
      <pos A="0.14418" C="0.285273" G="0.00308642" T="0.567461"/>
      <pos A="0.00308642" C="0.14418" G="0.708554" T="0.14418"/>
      <pos A="0.00308642" C="0.567461" G="0.426366" T="0.00308642"/>
      <pos A="0.567461" C="0.426366" G="0.00308642" T="0.00308642"/>
      <pos A="0.00308642" C="0.426366" G="0.567461" T="0.00308642"/>
    </motif>
    <motif db="0" id="M111" alt="O111" length="40" nsites="8" evalue="1.3e-003">
      <pos A="0.129506" C="0.137407" G="0.34284" T="0.390247"/>
      <pos A="0.0662963" C="0.429753" G="0.334938" T="0.169012"/>
      <pos A="0.240123" C="0.47716" G="0.09" T="0.192716"/>
      <pos A="0.145309" C="0.303333" G="0.453457" T="0.0979012"/>
      <pos A="0.09" C="0.358642" G="0.453457" T="0.0979012"/>
      <pos A="0.0425926" C="0.334938" G="0.374444" T="0.248025"/>
      <pos A="0.169012" C="0.176914" G="0.492963" T="0.161111"/>
      <pos A="0.105802" C="0.485062" G="0.240123" T="0.169012"/>
      <pos A="0.113704" C="0.240123" G="0.445556" T="0.200617"/>
      <pos A="0.232222" C="0.27963" G="0.358642" T="0.129506"/>
      <pos A="0.224321" C="0.358642" G="0.350741" T="0.0662963"/>
      <pos A="0.176914" C="0.15321" G="0.461358" T="0.208519"/>
      <pos A="0.0820988" C="0.34284" G="0.295432" T="0.27963"/>
      <pos A="0.129506" C="0.413951" G="0.327037" T="0.129506"/>
      <pos A="0.0741975" C="0.366543" G="0.374444" T="0.184815"/>
      <pos A="0.240123" C="0.406049" G="0.287531" T="0.0662963"/>
      <pos A="0.137407" C="0.240123" G="0.47716" T="0.145309"/>
      <pos A="0.232222" C="0.311235" G="0.319136" T="0.137407"/>
      <pos A="0.15321" C="0.413951" G="0.263827" T="0.169012"/>
      <pos A="0.0583951" C="0.374444" G="0.429753" T="0.137407"/>
      <pos A="0.311235" C="0.192716" G="0.303333" T="0.192716"/>
      <pos A="0.129506" C="0.271728" G="0.406049" T="0.192716"/>
      <pos A="0.169012" C="0.382346" G="0.303333" T="0.145309"/>
      <pos A="0.137407" C="0.287531" G="0.461358" T="0.113704"/>
      <pos A="0.0979012" C="0.350741" G="0.406049" T="0.145309"/>
      <pos A="0.184815" C="0.303333" G="0.334938" T="0.176914"/>
      <pos A="0.169012" C="0.34284" G="0.263827" T="0.224321"/>
      <pos A="0.137407" C="0.303333" G="0.398148" T="0.161111"/>
      <pos A="0.129506" C="0.334938" G="0.334938" T="0.200617"/>
      <pos A="0.224321" C="0.200617" G="0.453457" T="0.121605"/>
      <pos A="0.176914" C="0.421852" G="0.208519" T="0.192716"/>
      <pos A="0.121605" C="0.413951" G="0.161111" T="0.303333"/>
      <pos A="0.0820988" C="0.287531" G="0.421852" T="0.208519"/>
      <pos A="0.21642" C="0.295432" G="0.27963" T="0.208519"/>
      <pos A="0.113704" C="0.406049" G="0.176914" T="0.303333"/>
      <pos A="0.129506" C="0.366543" G="0.358642" T="0.145309"/>
      <pos A="0.145309" C="0.271728" G="0.532469" T="0.0504938"/>
      <pos A="0.169012" C="0.382346" G="0.334938" T="0.113704"/>
      <pos A="0.0425926" C="0.208519" G="0.619383" T="0.129506"/>
      <pos A="0.184815" C="0.421852" G="0.374444" T="0.0188889"/>
    </motif>
    <motif db="0" id="M114" alt="O114" length="40" nsites="8" evalue="1.3e-003">
      <pos A="0.238242" C="0.567461" G="0.0971486" T="0.0971486"/>
      <pos A="0.238242" C="0.238242" G="0.473398" T="0.0501175"/>
      <pos A="0.00308642" C="0.332304" G="0.473398" T="0.191211"/>
      <pos A="0.00308642" C="0.708554" G="0.14418" T="0.14418"/>
      <pos A="0.00308642" C="0.0971486" G="0.332304" T="0.567461"/>
      <pos A="0.285273" C="0.285273" G="0.332304" T="0.0971486"/>
      <pos A="0.00308642" C="0.238242" G="0.708554" T="0.0501175"/>
      <pos A="0.14418" C="0.473398" G="0.285273" T="0.0971486"/>
      <pos A="0.0501175" C="0.285273" G="0.379335" T="0.285273"/>
      <pos A="0.0971486" C="0.473398" G="0.238242" T="0.191211"/>
      <pos A="0.14418" C="0.332304" G="0.426366" T="0.0971486"/>
      <pos A="0.426366" C="0.238242" G="0.285273" T="0.0501175"/>
      <pos A="0.0501175" C="0.238242" G="0.567461" T="0.14418"/>
      <pos A="0.0501175" C="0.0971486" G="0.473398" T="0.379335"/>
      <pos A="0.0501175" C="0.379335" G="0.473398" T="0.0971486"/>
      <pos A="0.14418" C="0.285273" G="0.332304" T="0.238242"/>
      <pos A="0.00308642" C="0.755585" G="0.238242" T="0.00308642"/>
      <pos A="0.191211" C="0.567461" G="0.0971486" T="0.14418"/>
      <pos A="0.379335" C="0.191211" G="0.332304" T="0.0971486"/>
      <pos A="0.0501175" C="0.238242" G="0.473398" T="0.238242"/>
      <pos A="0.14418" C="0.14418" G="0.191211" T="0.52043"/>
      <pos A="0.0501175" C="0.52043" G="0.238242" T="0.191211"/>
      <pos A="0.14418" C="0.191211" G="0.332304" T="0.332304"/>
      <pos A="0.00308642" C="0.0971486" G="0.708554" T="0.191211"/>
      <pos A="0.285273" C="0.238242" G="0.473398" T="0.00308642"/>
      <pos A="0.0501175" C="0.0501175" G="0.896679" T="0.00308642"/>
      <pos A="0.332304" C="0.379335" G="0.0501175" T="0.238242"/>
      <pos A="0.0501175" C="0.0971486" G="0.426366" T="0.426366"/>
      <pos A="0.426366" C="0.285273" G="0.191211" T="0.0971486"/>
      <pos A="0.00308642" C="0.238242" G="0.379335" T="0.379335"/>
      <pos A="0.14418" C="0.285273" G="0.567461" T="0.00308642"/>
      <pos A="0.285273" C="0.332304" G="0.238242" T="0.14418"/>
      <pos A="0.379335" C="0.238242" G="0.191211" T="0.191211"/>
      <pos A="0.0501175" C="0.14418" G="0.52043" T="0.285273"/>
      <pos A="0.14418" C="0.14418" G="0.473398" T="0.238242"/>
      <pos A="0.0501175" C="0.567461" G="0.191211" T="0.191211"/>
      <pos A="0.0501175" C="0.379335" G="0.426366" T="0.14418"/>
      <pos A="0.0501175" C="0.379335" G="0.426366" T="0.14418"/>
      <pos A="0.0971486" C="0.473398" G="0.191211" T="0.238242"/>
      <pos A="0.332304" C="0.14418" G="0.52043" T="0.00308642"/>
    </motif>
    <motif db="0" id="M115" alt="O115" length="40" nsites="8" evalue="1.3e-003">
      <pos A="0.21642" C="0.334938" G="0.21642" T="0.232222"/>
      <pos A="0.09" C="0.532469" G="0.319136" T="0.0583951"/>
      <pos A="0.169012" C="0.248025" G="0.47716" T="0.105802"/>
      <pos A="0.27963" C="0.208519" G="0.390247" T="0.121605"/>
      <pos A="0.15321" C="0.27963" G="0.461358" T="0.105802"/>
      <pos A="0.15321" C="0.161111" G="0.54037" T="0.145309"/>
      <pos A="0.184815" C="0.334938" G="0.263827" T="0.21642"/>
      <pos A="0.137407" C="0.398148" G="0.319136" T="0.145309"/>
      <pos A="0.137407" C="0.287531" G="0.334938" T="0.240123"/>
      <pos A="0.121605" C="0.327037" G="0.374444" T="0.176914"/>
      <pos A="0.121605" C="0.350741" G="0.469259" T="0.0583951"/>
      <pos A="0.105802" C="0.429753" G="0.34284" T="0.121605"/>
      <pos A="0.161111" C="0.303333" G="0.303333" T="0.232222"/>
      <pos A="0.145309" C="0.232222" G="0.398148" T="0.224321"/>
      <pos A="0.113704" C="0.358642" G="0.287531" T="0.240123"/>
      <pos A="0.184815" C="0.366543" G="0.374444" T="0.0741975"/>
      <pos A="0.232222" C="0.398148" G="0.200617" T="0.169012"/>
      <pos A="0.113704" C="0.390247" G="0.34284" T="0.15321"/>
      <pos A="0.129506" C="0.327037" G="0.47716" T="0.0662963"/>
      <pos A="0.200617" C="0.421852" G="0.200617" T="0.176914"/>
      <pos A="0.121605" C="0.232222" G="0.492963" T="0.15321"/>
      <pos A="0.113704" C="0.113704" G="0.34284" T="0.429753"/>
      <pos A="0.113704" C="0.358642" G="0.382346" T="0.145309"/>
      <pos A="0.184815" C="0.287531" G="0.350741" T="0.176914"/>
      <pos A="0.224321" C="0.382346" G="0.287531" T="0.105802"/>
      <pos A="0.121605" C="0.21642" G="0.327037" T="0.334938"/>
      <pos A="0.137407" C="0.232222" G="0.587778" T="0.0425926"/>
      <pos A="0.15321" C="0.406049" G="0.334938" T="0.105802"/>
      <pos A="0.0820988" C="0.21642" G="0.485062" T="0.21642"/>
      <pos A="0.208519" C="0.224321" G="0.429753" T="0.137407"/>
      <pos A="0.169012" C="0.303333" G="0.382346" T="0.145309"/>
      <pos A="0.09" C="0.34284" G="0.311235" T="0.255926"/>
      <pos A="0.34284" C="0.27963" G="0.161111" T="0.21642"/>
      <pos A="0.113704" C="0.208519" G="0.508765" T="0.169012"/>
      <pos A="0.287531" C="0.382346" G="0.161111" T="0.169012"/>
      <pos A="0.192716" C="0.232222" G="0.327037" T="0.248025"/>
      <pos A="0.0425926" C="0.650988" G="0.145309" T="0.161111"/>
      <pos A="0.121605" C="0.382346" G="0.413951" T="0.0820988"/>
      <pos A="0.137407" C="0.366543" G="0.240123" T="0.255926"/>
      <pos A="0.09" C="0.319136" G="0.47716" T="0.113704"/>
    </motif>
    <motif db="0" id="M116" alt="O116" length="40" nsites="8" evalue="1.3e-003">
      <pos A="0.00308642" C="0.00308642" G="0.00308642" T="0.990741"/>
      <pos A="0.00308642" C="0.990741" G="0.00308642" T="0.00308642"/>
      <pos A="0.990741" C="0.00308642" G="0.00308642" T="0.00308642"/>
      <pos A="0.00308642" C="0.00308642" G="0.990741" T="0.00308642"/>
      <pos A="0.00308642" C="0.00308642" G="0.990741" T="0.00308642"/>
      <pos A="0.00308642" C="0.00308642" G="0.990741" T="0.00308642"/>
      <pos A="0.00308642" C="0.00308642" G="0.00308642" T="0.990741"/>
      <pos A="0.00308642" C="0.990741" G="0.00308642" T="0.00308642"/>
      <pos A="0.00308642" C="0.00308642" G="0.990741" T="0.00308642"/>
      <pos A="0.00308642" C="0.00308642" G="0.990741" T="0.00308642"/>
      <pos A="0.00308642" C="0.00308642" G="0.990741" T="0.00308642"/>
      <pos A="0.00308642" C="0.00308642" G="0.990741" T="0.00308642"/>
      <pos A="0.00308642" C="0.00308642" G="0.990741" T="0.00308642"/>
      <pos A="0.00308642" C="0.990741" G="0.00308642" T="0.00308642"/>
      <pos A="0.00308642" C="0.00308642" G="0.990741" T="0.00308642"/>
      <pos A="0.990741" C="0.00308642" G="0.00308642" T="0.00308642"/>
      <pos A="0.00308642" C="0.00308642" G="0.990741" T="0.00308642"/>
      <pos A="0.00308642" C="0.00308642" G="0.990741" T="0.00308642"/>
      <pos A="0.00308642" C="0.990741" G="0.00308642" T="0.00308642"/>
      <pos A="0.00308642" C="0.00308642" G="0.00308642" T="0.990741"/>
      <pos A="0.00308642" C="0.00308642" G="0.00308642" T="0.990741"/>
      <pos A="0.00308642" C="0.00308642" G="0.990741" T="0.00308642"/>
      <pos A="0.00308642" C="0.990741" G="0.00308642" T="0.00308642"/>
      <pos A="0.00308642" C="0.990741" G="0.00308642" T="0.00308642"/>
      <pos A="0.00308642" C="0.990741" G="0.00308642" T="0.00308642"/>
      <pos A="0.00308642" C="0.00308642" G="0.990741" T="0.00308642"/>
      <pos A="0.00308642" C="0.00308642" G="0.990741" T="0.00308642"/>
      <pos A="0.00308642" C="0.00308642" G="0.00308642" T="0.990741"/>
      <pos A="0.00308642" C="0.00308642" G="0.990741" T="0.00308642"/>
      <pos A="0.00308642" C="0.00308642" G="0.990741" T="0.00308642"/>
      <pos A="0.00308642" C="0.00308642" G="0.990741" T="0.00308642"/>
      <pos A="0.00308642" C="0.990741" G="0.00308642" T="0.00308642"/>
      <pos A="0.00308642" C="0.990741" G="0.00308642" T="0.00308642"/>
      <pos A="0.00308642" C="0.990741" G="0.00308642" T="0.00308642"/>
      <pos A="0.00308642" C="0.00308642" G="0.990741" T="0.00308642"/>
      <pos A="0.00308642" C="0.00308642" G="0.990741" T="0.00308642"/>
      <pos A="0.00308642" C="0.00308642" G="0.00308642" T="0.990741"/>
      <pos A="0.00308642" C="0.00308642" G="0.990741" T="0.00308642"/>
      <pos A="0.00308642" C="0.990741" G="0.00308642" T="0.00308642"/>
      <pos A="0.00308642" C="0.00308642" G="0.990741" T="0.00308642"/>
    </motif>
    <motif db="0" id="M117" alt="O117" length="40" nsites="8" evalue="1.3e-003">
      <pos A="0.184815" C="0.327037" G="0.406049" T="0.0820988"/>
      <pos A="0.200617" C="0.295432" G="0.303333" T="0.200617"/>
      <pos A="0.0979012" C="0.350741" G="0.406049" T="0.145309"/>
      <pos A="0.105802" C="0.248025" G="0.429753" T="0.21642"/>
      <pos A="0.27963" C="0.429753" G="0.15321" T="0.137407"/>
      <pos A="0.169012" C="0.129506" G="0.429753" T="0.271728"/>
      <pos A="0.169012" C="0.34284" G="0.453457" T="0.0346914"/>
      <pos A="0.145309" C="0.176914" G="0.469259" T="0.208519"/>
      <pos A="0.192716" C="0.413951" G="0.255926" T="0.137407"/>
      <pos A="0.137407" C="0.232222" G="0.366543" T="0.263827"/>
      <pos A="0.0346914" C="0.406049" G="0.406049" T="0.15321"/>
      <pos A="0.169012" C="0.500864" G="0.21642" T="0.113704"/>
      <pos A="0.0979012" C="0.192716" G="0.60358" T="0.105802"/>
      <pos A="0.176914" C="0.374444" G="0.350741" T="0.0979012"/>
      <pos A="0.145309" C="0.461358" G="0.271728" T="0.121605"/>
      <pos A="0.0979012" C="0.319136" G="0.303333" T="0.27963"/>
      <pos A="0.192716" C="0.47716" G="0.248025" T="0.0820988"/>
      <pos A="0.121605" C="0.240123" G="0.548272" T="0.09"/>
      <pos A="0.327037" C="0.208519" G="0.255926" T="0.208519"/>
      <pos A="0.240123" C="0.27963" G="0.413951" T="0.0662963"/>
      <pos A="0.137407" C="0.287531" G="0.437654" T="0.137407"/>
      <pos A="0.232222" C="0.255926" G="0.303333" T="0.208519"/>
      <pos A="0.105802" C="0.271728" G="0.34284" T="0.27963"/>
      <pos A="0.0741975" C="0.327037" G="0.398148" T="0.200617"/>
      <pos A="0.113704" C="0.27963" G="0.445556" T="0.161111"/>
      <pos A="0.121605" C="0.421852" G="0.382346" T="0.0741975"/>
      <pos A="0.0583951" C="0.319136" G="0.406049" T="0.21642"/>
      <pos A="0.240123" C="0.445556" G="0.240123" T="0.0741975"/>
      <pos A="0.15321" C="0.334938" G="0.34284" T="0.169012"/>
      <pos A="0.129506" C="0.0979012" G="0.516667" T="0.255926"/>
      <pos A="0.200617" C="0.54037" G="0.0979012" T="0.161111"/>
      <pos A="0.0662963" C="0.271728" G="0.461358" T="0.200617"/>
      <pos A="0.240123" C="0.413951" G="0.200617" T="0.145309"/>
      <pos A="0.248025" C="0.303333" G="0.271728" T="0.176914"/>
      <pos A="0.192716" C="0.303333" G="0.303333" T="0.200617"/>
      <pos A="0.200617" C="0.248025" G="0.366543" T="0.184815"/>
      <pos A="0.137407" C="0.34284" G="0.429753" T="0.09"/>
      <pos A="0.121605" C="0.255926" G="0.374444" T="0.248025"/>
      <pos A="0.192716" C="0.406049" G="0.240123" T="0.161111"/>
      <pos A="0.105802" C="0.248025" G="0.54037" T="0.105802"/>
    </motif>
    <motif db="0" id="M118" alt="O118" length="40" nsites="8" evalue="1.3e-003">
      <pos A="0.113704" C="0.437654" G="0.295432" T="0.15321"/>
      <pos A="0.184815" C="0.492963" G="0.240123" T="0.0820988"/>
      <pos A="0.0820988" C="0.421852" G="0.374444" T="0.121605"/>
      <pos A="0.145309" C="0.161111" G="0.500864" T="0.192716"/>
      <pos A="0.0979012" C="0.350741" G="0.374444" T="0.176914"/>
      <pos A="0.137407" C="0.240123" G="0.429753" T="0.192716"/>
      <pos A="0.09" C="0.319136" G="0.390247" T="0.200617"/>
      <pos A="0.169012" C="0.21642" G="0.358642" T="0.255926"/>
      <pos A="0.15321" C="0.358642" G="0.350741" T="0.137407"/>
      <pos A="0.184815" C="0.398148" G="0.27963" T="0.137407"/>
      <pos A="0.145309" C="0.248025" G="0.469259" T="0.137407"/>
      <pos A="0.169012" C="0.390247" G="0.232222" T="0.208519"/>
      <pos A="0.161111" C="0.137407" G="0.390247" T="0.311235"/>
      <pos A="0.192716" C="0.350741" G="0.319136" T="0.137407"/>
      <pos A="0.169012" C="0.200617" G="0.508765" T="0.121605"/>
      <pos A="0.176914" C="0.224321" G="0.485062" T="0.113704"/>
      <pos A="0.27963" C="0.485062" G="0.192716" T="0.0425926"/>
      <pos A="0.15321" C="0.161111" G="0.445556" T="0.240123"/>
      <pos A="0.169012" C="0.421852" G="0.34284" T="0.0662963"/>
      <pos A="0.121605" C="0.406049" G="0.374444" T="0.0979012"/>
      <pos A="0.200617" C="0.390247" G="0.271728" T="0.137407"/>
      <pos A="0.113704" C="0.184815" G="0.311235" T="0.390247"/>
      <pos A="0.161111" C="0.516667" G="0.208519" T="0.113704"/>
      <pos A="0.145309" C="0.319136" G="0.374444" T="0.161111"/>
      <pos A="0.0504938" C="0.485062" G="0.334938" T="0.129506"/>
      <pos A="0.113704" C="0.255926" G="0.350741" T="0.27963"/>
      <pos A="0.0583951" C="0.287531" G="0.390247" T="0.263827"/>
      <pos A="0.0583951" C="0.413951" G="0.311235" T="0.21642"/>
      <pos A="0.129506" C="0.500864" G="0.224321" T="0.145309"/>
      <pos A="0.21642" C="0.169012" G="0.437654" T="0.176914"/>
      <pos A="0.161111" C="0.27963" G="0.453457" T="0.105802"/>
      <pos A="0.129506" C="0.319136" G="0.398148" T="0.15321"/>
      <pos A="0.224321" C="0.21642" G="0.263827" T="0.295432"/>
      <pos A="0.176914" C="0.374444" G="0.358642" T="0.09"/>
      <pos A="0.192716" C="0.263827" G="0.413951" T="0.129506"/>
      <pos A="0.192716" C="0.413951" G="0.184815" T="0.208519"/>
      <pos A="0.184815" C="0.421852" G="0.34284" T="0.0504938"/>
      <pos A="0.129506" C="0.129506" G="0.548272" T="0.192716"/>
      <pos A="0.137407" C="0.27963" G="0.263827" T="0.319136"/>
      <pos A="0.15321" C="0.374444" G="0.350741" T="0.121605"/>
    </motif>
    <motif db="0" id="M119" alt="O119" length="40" nsites="8" evalue="1.3e-003">
      <pos A="0.15321" C="0.358642" G="0.350741" T="0.137407"/>
      <pos A="0.169012" C="0.240123" G="0.421852" T="0.169012"/>
      <pos A="0.15321" C="0.21642" G="0.516667" T="0.113704"/>
      <pos A="0.0425926" C="0.327037" G="0.413951" T="0.21642"/>
      <pos A="0.129506" C="0.413951" G="0.287531" T="0.169012"/>
      <pos A="0.232222" C="0.453457" G="0.208519" T="0.105802"/>
      <pos A="0.21642" C="0.334938" G="0.303333" T="0.145309"/>
      <pos A="0.09" C="0.263827" G="0.437654" T="0.208519"/>
      <pos A="0.248025" C="0.240123" G="0.429753" T="0.0820988"/>
      <pos A="0.145309" C="0.358642" G="0.374444" T="0.121605"/>
      <pos A="0.15321" C="0.232222" G="0.485062" T="0.129506"/>
      <pos A="0.15321" C="0.358642" G="0.319136" T="0.169012"/>
      <pos A="0.303333" C="0.311235" G="0.224321" T="0.161111"/>
      <pos A="0.105802" C="0.508765" G="0.232222" T="0.15321"/>
      <pos A="0.0741975" C="0.413951" G="0.311235" T="0.200617"/>
      <pos A="0.295432" C="0.169012" G="0.311235" T="0.224321"/>
      <pos A="0.0741975" C="0.350741" G="0.461358" T="0.113704"/>
      <pos A="0.0741975" C="0.34284" G="0.390247" T="0.192716"/>
      <pos A="0.184815" C="0.303333" G="0.334938" T="0.176914"/>
      <pos A="0.0741975" C="0.390247" G="0.469259" T="0.0662963"/>
      <pos A="0.176914" C="0.34284" G="0.287531" T="0.192716"/>
      <pos A="0.0346914" C="0.208519" G="0.469259" T="0.287531"/>
      <pos A="0.248025" C="0.263827" G="0.255926" T="0.232222"/>
      <pos A="0.113704" C="0.453457" G="0.169012" T="0.263827"/>
      <pos A="0.184815" C="0.263827" G="0.350741" T="0.200617"/>
      <pos A="0.145309" C="0.287531" G="0.350741" T="0.21642"/>
      <pos A="0.169012" C="0.208519" G="0.421852" T="0.200617"/>
      <pos A="0.169012" C="0.208519" G="0.413951" T="0.208519"/>
      <pos A="0.169012" C="0.208519" G="0.492963" T="0.129506"/>
      <pos A="0.15321" C="0.248025" G="0.429753" T="0.169012"/>
      <pos A="0.0979012" C="0.350741" G="0.461358" T="0.09"/>
      <pos A="0.263827" C="0.263827" G="0.382346" T="0.09"/>
      <pos A="0.208519" C="0.461358" G="0.200617" T="0.129506"/>
      <pos A="0.129506" C="0.248025" G="0.524568" T="0.0979012"/>
      <pos A="0.129506" C="0.350741" G="0.406049" T="0.113704"/>
      <pos A="0.0425926" C="0.508765" G="0.303333" T="0.145309"/>
      <pos A="0.15321" C="0.121605" G="0.445556" T="0.27963"/>
      <pos A="0.121605" C="0.319136" G="0.406049" T="0.15321"/>
      <pos A="0.34284" C="0.461358" G="0.0504938" T="0.145309"/>
      <pos A="0.208519" C="0.366543" G="0.232222" T="0.192716"/>
    </motif>
    <motif db="0" id="M12" alt="O12" length="40" nsites="8" evalue="1.3e-003">
      <pos A="0.00308642" C="0.606653" G="0.222565" T="0.167696"/>
      <pos A="0.00308642" C="0.0579565" G="0.935871" T="0.00308642"/>
      <pos A="0.332304" C="0.332304" G="0.332304" T="0.00308642"/>
      <pos A="0.167696" C="0.00308642" G="0.771262" T="0.0579565"/>
      <pos A="0.0579565" C="0.442043" G="0.442043" T="0.0579565"/>
      <pos A="0.222565" C="0.496914" G="0.112826" T="0.167696"/>
      <pos A="0.0579565" C="0.222565" G="0.716392" T="0.00308642"/>
      <pos A="0.00308642" C="0.606653" G="0.0579565" T="0.332304"/>
      <pos A="0.00308642" C="0.277435" G="0.716392" T="0.00308642"/>
      <pos A="0.112826" C="0.387174" G="0.387174" T="0.112826"/>
      <pos A="0.00308642" C="0.332304" G="0.606653" T="0.0579565"/>
      <pos A="0.00308642" C="0.277435" G="0.606653" T="0.112826"/>
      <pos A="0.0579565" C="0.387174" G="0.277435" T="0.277435"/>
      <pos A="0.00308642" C="0.442043" G="0.496914" T="0.0579565"/>
      <pos A="0.00308642" C="0.661523" G="0.277435" T="0.0579565"/>
      <pos A="0.00308642" C="0.442043" G="0.551784" T="0.00308642"/>
      <pos A="0.0579565" C="0.771262" G="0.112826" T="0.0579565"/>
      <pos A="0.0579565" C="0.387174" G="0.496914" T="0.0579565"/>
      <pos A="0.0579565" C="0.387174" G="0.551784" T="0.00308642"/>
      <pos A="0.0579565" C="0.496914" G="0.332304" T="0.112826"/>
      <pos A="0.112826" C="0.606653" G="0.112826" T="0.167696"/>
      <pos A="0.112826" C="0.332304" G="0.496914" T="0.0579565"/>
      <pos A="0.222565" C="0.167696" G="0.606653" T="0.00308642"/>
      <pos A="0.277435" C="0.332304" G="0.332304" T="0.0579565"/>
      <pos A="0.112826" C="0.222565" G="0.167696" T="0.496914"/>
      <pos A="0.167696" C="0.387174" G="0.387174" T="0.0579565"/>
      <pos A="0.0579565" C="0.496914" G="0.167696" T="0.277435"/>
      <pos A="0.00308642" C="0.222565" G="0.387174" T="0.387174"/>
      <pos A="0.0579565" C="0.0579565" G="0.661523" T="0.222565"/>
      <pos A="0.0579565" C="0.442043" G="0.112826" T="0.387174"/>
      <pos A="0.332304" C="0.167696" G="0.496914" T="0.00308642"/>
      <pos A="0.277435" C="0.442043" G="0.167696" T="0.112826"/>
      <pos A="0.0579565" C="0.112826" G="0.551784" T="0.277435"/>
      <pos A="0.112826" C="0.442043" G="0.112826" T="0.332304"/>
      <pos A="0.167696" C="0.277435" G="0.387174" T="0.167696"/>
      <pos A="0.0579565" C="0.442043" G="0.442043" T="0.0579565"/>
      <pos A="0.0579565" C="0.496914" G="0.387174" T="0.0579565"/>
      <pos A="0.222565" C="0.442043" G="0.332304" T="0.00308642"/>
      <pos A="0.00308642" C="0.332304" G="0.551784" T="0.112826"/>
      <pos A="0.167696" C="0.167696" G="0.606653" T="0.0579565"/>
    </motif>
    <motif db="0" id="M120" alt="O120" length="40" nsites="8" evalue="1.3e-003">
      <pos A="0.159032" C="0.211013" G="0.574886" T="0.0550686"/>
      <pos A="0.00308642" C="0.522905" G="0.262996" T="0.211013"/>
      <pos A="0.159032" C="0.314977" G="0.314977" T="0.211013"/>
      <pos A="0.211013" C="0.262996" G="0.314977" T="0.211013"/>
      <pos A="0.10705" C="0.211013" G="0.626868" T="0.0550686"/>
      <pos A="0.00308642" C="0.159032" G="0.782814" T="0.0550686"/>
      <pos A="0.10705" C="0.10705" G="0.314977" T="0.470922"/>
      <pos A="0.262996" C="0.522905" G="0.211013" T="0.00308642"/>
      <pos A="0.0550686" C="0.574886" G="0.366959" T="0.00308642"/>
      <pos A="0.10705" C="0.159032" G="0.730832" T="0.00308642"/>
      <pos A="0.00308642" C="0.211013" G="0.730832" T="0.0550686"/>
      <pos A="0.159032" C="0.00308642" G="0.730832" T="0.10705"/>
      <pos A="0.211013" C="0.366959" G="0.262996" T="0.159032"/>
      <pos A="0.262996" C="0.366959" G="0.159032" T="0.211013"/>
      <pos A="0.10705" C="0.418941" G="0.470922" T="0.00308642"/>
      <pos A="0.159032" C="0.314977" G="0.418941" T="0.10705"/>
      <pos A="0.366959" C="0.262996" G="0.211013" T="0.159032"/>
      <pos A="0.00308642" C="0.262996" G="0.67885" T="0.0550686"/>
      <pos A="0.00308642" C="0.366959" G="0.522905" T="0.10705"/>
      <pos A="0.00308642" C="0.366959" G="0.574886" T="0.0550686"/>
      <pos A="0.00308642" C="0.522905" G="0.366959" T="0.10705"/>
      <pos A="0.10705" C="0.418941" G="0.0550686" T="0.418941"/>
      <pos A="0.262996" C="0.0550686" G="0.522905" T="0.159032"/>
      <pos A="0.10705" C="0.574886" G="0.262996" T="0.0550686"/>
      <pos A="0.10705" C="0.314977" G="0.418941" T="0.159032"/>
      <pos A="0.159032" C="0.366959" G="0.314977" T="0.159032"/>
      <pos A="0.10705" C="0.626868" G="0.0550686" T="0.211013"/>
      <pos A="0.10705" C="0.522905" G="0.314977" T="0.0550686"/>
      <pos A="0.00308642" C="0.314977" G="0.262996" T="0.418941"/>
      <pos A="0.00308642" C="0.314977" G="0.67885" T="0.00308642"/>
      <pos A="0.159032" C="0.262996" G="0.522905" T="0.0550686"/>
      <pos A="0.314977" C="0.418941" G="0.10705" T="0.159032"/>
      <pos A="0.10705" C="0.470922" G="0.262996" T="0.159032"/>
      <pos A="0.0550686" C="0.159032" G="0.730832" T="0.0550686"/>
      <pos A="0.10705" C="0.211013" G="0.67885" T="0.00308642"/>
      <pos A="0.00308642" C="0.159032" G="0.782814" T="0.0550686"/>
      <pos A="0.366959" C="0.0550686" G="0.574886" T="0.00308642"/>
      <pos A="0.211013" C="0.366959" G="0.262996" T="0.159032"/>
      <pos A="0.10705" C="0.366959" G="0.470922" T="0.0550686"/>
      <pos A="0.366959" C="0.10705" G="0.470922" T="0.0550686"/>
    </motif>
    <motif db="0" id="M121" alt="O121" length="40" nsites="8" evalue="1.3e-003">
      <pos A="0.0882291" C="0.539484" G="0.25" T="0.122286"/>
      <pos A="0.0201146" C="0.403256" G="0.505428" T="0.071201"/>
      <pos A="0.173372" C="0.215943" G="0.505428" T="0.105257"/>
      <pos A="0.241485" C="0.139315" G="0.522456" T="0.0967437"/>
      <pos A="0.139315" C="0.156343" G="0.479885" T="0.224457"/>
      <pos A="0.275543" C="0.377714" G="0.173372" T="0.173372"/>
      <pos A="0.0541719" C="0.301085" G="0.556514" T="0.0882291"/>
      <pos A="0.113772" C="0.445828" G="0.326628" T="0.113772"/>
      <pos A="0.139315" C="0.377714" G="0.343657" T="0.139315"/>
      <pos A="0.156343" C="0.403256" G="0.343657" T="0.0967437"/>
      <pos A="0.198915" C="0.267028" G="0.3692" T="0.164857"/>
      <pos A="0.156343" C="0.173372" G="0.505428" T="0.164857"/>
      <pos A="0.0371437" C="0.479885" G="0.352171" T="0.1308"/>
      <pos A="0.0541719" C="0.3096" G="0.437314" T="0.198915"/>
      <pos A="0.147829" C="0.258515" G="0.267028" T="0.326628"/>
      <pos A="0.1904" C="0.496914" G="0.164857" T="0.147829"/>
      <pos A="0.0967437" C="0.471371" G="0.318115" T="0.113772"/>
      <pos A="0.164857" C="0.360685" G="0.326628" T="0.147829"/>
      <pos A="0.3096" C="0.267028" G="0.267028" T="0.156343"/>
      <pos A="0.198915" C="0.164857" G="0.547999" T="0.0882291"/>
      <pos A="0.164857" C="0.445828" G="0.284057" T="0.105257"/>
      <pos A="0.071201" C="0.539484" G="0.241485" T="0.147829"/>
      <pos A="0.224457" C="0.215943" G="0.3692" T="0.1904"/>
      <pos A="0.25" C="0.164857" G="0.394743" T="0.1904"/>
      <pos A="0.0882291" C="0.241485" G="0.547999" T="0.122286"/>
      <pos A="0.1308" C="0.164857" G="0.505428" T="0.198915"/>
      <pos A="0.198915" C="0.301085" G="0.292571" T="0.207429"/>
      <pos A="0.113772" C="0.394743" G="0.3096" T="0.181885"/>
      <pos A="0.0882291" C="0.411771" G="0.386228" T="0.113772"/>
      <pos A="0.0882291" C="0.352171" G="0.292571" T="0.267028"/>
      <pos A="0.0371437" C="0.198915" G="0.530971" T="0.232972"/>
      <pos A="0.156343" C="0.301085" G="0.437314" T="0.105257"/>
      <pos A="0.224457" C="0.479885" G="0.258515" T="0.0371437"/>
      <pos A="0.147829" C="0.326628" G="0.318115" T="0.207429"/>
      <pos A="0.1308" C="0.207429" G="0.488399" T="0.173372"/>
      <pos A="0.1308" C="0.530971" G="0.258515" T="0.0797146"/>
      <pos A="0.173372" C="0.207429" G="0.437314" T="0.181885"/>
      <pos A="0.164857" C="0.454343" G="0.25" T="0.1308"/>
      <pos A="0.147829" C="0.284057" G="0.437314" T="0.1308"/>
      <pos A="0.139315" C="0.198915" G="0.496914" T="0.164857"/>
    </motif>
    <motif db="0" id="M122" alt="O122" length="40" nsites="8" evalue="1.3e-003">
      <pos A="0.188272" C="0.558642" G="0.00308642" T="0.25"/>
      <pos A="0.095679" C="0.311728" G="0.435185" T="0.157407"/>
      <pos A="0.188272" C="0.62037" G="0.188272" T="0.00308642"/>
      <pos A="0.095679" C="0.095679" G="0.496914" T="0.311728"/>
      <pos A="0.00308642" C="0.342593" G="0.62037" T="0.0339506"/>
      <pos A="0.188272" C="0.311728" G="0.435185" T="0.0648148"/>
      <pos A="0.126543" C="0.25" G="0.527778" T="0.095679"/>
      <pos A="0.0339506" C="0.774691" G="0.126543" T="0.0648148"/>
      <pos A="0.0648148" C="0.280864" G="0.435185" T="0.219136"/>
      <pos A="0.157407" C="0.280864" G="0.558642" T="0.00308642"/>
      <pos A="0.342593" C="0.404321" G="0.126543" T="0.126543"/>
      <pos A="0.0339506" C="0.62037" G="0.311728" T="0.0339506"/>
      <pos A="0.280864" C="0.373457" G="0.25" T="0.095679"/>
      <pos A="0.188272" C="0.466049" G="0.280864" T="0.0648148"/>
      <pos A="0.219136" C="0.157407" G="0.62037" T="0.00308642"/>
      <pos A="0.157407" C="0.435185" G="0.342593" T="0.0648148"/>
      <pos A="0.00308642" C="0.496914" G="0.25" T="0.25"/>
      <pos A="0.095679" C="0.157407" G="0.466049" T="0.280864"/>
      <pos A="0.280864" C="0.342593" G="0.373457" T="0.00308642"/>
      <pos A="0.00308642" C="0.527778" G="0.373457" T="0.095679"/>
      <pos A="0.0339506" C="0.280864" G="0.496914" T="0.188272"/>
      <pos A="0.095679" C="0.62037" G="0.0648148" T="0.219136"/>
      <pos A="0.157407" C="0.0339506" G="0.466049" T="0.342593"/>
      <pos A="0.126543" C="0.589506" G="0.095679" T="0.188272"/>
      <pos A="0.0339506" C="0.496914" G="0.157407" T="0.311728"/>
      <pos A="0.095679" C="0.342593" G="0.311728" T="0.25"/>
      <pos A="0.126543" C="0.188272" G="0.527778" T="0.157407"/>
      <pos A="0.095679" C="0.157407" G="0.404321" T="0.342593"/>
      <pos A="0.188272" C="0.157407" G="0.496914" T="0.157407"/>
      <pos A="0.25" C="0.311728" G="0.219136" T="0.219136"/>
      <pos A="0.095679" C="0.311728" G="0.466049" T="0.126543"/>
      <pos A="0.219136" C="0.280864" G="0.219136" T="0.280864"/>
      <pos A="0.0648148" C="0.373457" G="0.558642" T="0.00308642"/>
      <pos A="0.095679" C="0.280864" G="0.435185" T="0.188272"/>
      <pos A="0.0648148" C="0.342593" G="0.373457" T="0.219136"/>
      <pos A="0.126543" C="0.589506" G="0.25" T="0.0339506"/>
      <pos A="0.0339506" C="0.280864" G="0.527778" T="0.157407"/>
      <pos A="0.126543" C="0.342593" G="0.342593" T="0.188272"/>
      <pos A="0.0648148" C="0.095679" G="0.651235" T="0.188272"/>
      <pos A="0.404321" C="0.00308642" G="0.435185" T="0.157407"/>
    </motif>
    <motif db="0" id="M123" alt="O123" length="40" nsites="8" evalue="1.3e-003">
      <pos A="0.167696" C="0.826131" G="0.00308642" T="0.00308642"/>
      <pos A="0.00308642" C="0.167696" G="0.826131" T="0.00308642"/>
      <pos A="0.00308642" C="0.332304" G="0.661523" T="0.00308642"/>
      <pos A="0.332304" C="0.496914" G="0.167696" T="0.00308642"/>
      <pos A="0.00308642" C="0.167696" G="0.332304" T="0.496914"/>
      <pos A="0.00308642" C="0.496914" G="0.332304" T="0.167696"/>
      <pos A="0.00308642" C="0.332304" G="0.661523" T="0.00308642"/>
      <pos A="0.332304" C="0.332304" G="0.167696" T="0.167696"/>
      <pos A="0.167696" C="0.332304" G="0.332304" T="0.167696"/>
      <pos A="0.00308642" C="0.661523" G="0.332304" T="0.00308642"/>
      <pos A="0.496914" C="0.167696" G="0.167696" T="0.167696"/>
      <pos A="0.00308642" C="0.332304" G="0.661523" T="0.00308642"/>
      <pos A="0.00308642" C="0.496914" G="0.496914" T="0.00308642"/>
      <pos A="0.332304" C="0.496914" G="0.167696" T="0.00308642"/>
      <pos A="0.661523" C="0.167696" G="0.00308642" T="0.167696"/>
      <pos A="0.167696" C="0.332304" G="0.496914" T="0.00308642"/>
      <pos A="0.167696" C="0.826131" G="0.00308642" T="0.00308642"/>
      <pos A="0.00308642" C="0.661523" G="0.332304" T="0.00308642"/>
      <pos A="0.167696" C="0.167696" G="0.496914" T="0.167696"/>
      <pos A="0.332304" C="0.332304" G="0.332304" T="0.00308642"/>
      <pos A="0.167696" C="0.167696" G="0.661523" T="0.00308642"/>
      <pos A="0.00308642" C="0.167696" G="0.826131" T="0.00308642"/>
      <pos A="0.332304" C="0.332304" G="0.167696" T="0.167696"/>
      <pos A="0.00308642" C="0.00308642" G="0.661523" T="0.332304"/>
      <pos A="0.00308642" C="0.167696" G="0.496914" T="0.332304"/>
      <pos A="0.167696" C="0.332304" G="0.496914" T="0.00308642"/>
      <pos A="0.496914" C="0.332304" G="0.167696" T="0.00308642"/>
      <pos A="0.332304" C="0.496914" G="0.00308642" T="0.167696"/>
      <pos A="0.00308642" C="0.332304" G="0.496914" T="0.167696"/>
      <pos A="0.332304" C="0.332304" G="0.167696" T="0.167696"/>
      <pos A="0.00308642" C="0.332304" G="0.332304" T="0.332304"/>
      <pos A="0.00308642" C="0.167696" G="0.332304" T="0.496914"/>
      <pos A="0.00308642" C="0.332304" G="0.496914" T="0.167696"/>
      <pos A="0.167696" C="0.826131" G="0.00308642" T="0.00308642"/>
      <pos A="0.332304" C="0.167696" G="0.496914" T="0.00308642"/>
      <pos A="0.00308642" C="0.332304" G="0.496914" T="0.167696"/>
      <pos A="0.167696" C="0.167696" G="0.167696" T="0.496914"/>
      <pos A="0.00308642" C="0.661523" G="0.167696" T="0.167696"/>
      <pos A="0.00308642" C="0.990741" G="0.00308642" T="0.00308642"/>
      <pos A="0.167696" C="0.167696" G="0.167696" T="0.496914"/>
    </motif>
    <motif db="0" id="M124" alt="O124" length="40" nsites="8" evalue="1.3e-003">
      <pos A="0.311235" C="0.327037" G="0.248025" T="0.113704"/>
      <pos A="0.255926" C="0.334938" G="0.176914" T="0.232222"/>
      <pos A="0.113704" C="0.350741" G="0.469259" T="0.0662963"/>
      <pos A="0.0979012" C="0.374444" G="0.303333" T="0.224321"/>
      <pos A="0.0425926" C="0.303333" G="0.461358" T="0.192716"/>
      <pos A="0.248025" C="0.192716" G="0.437654" T="0.121605"/>
      <pos A="0.145309" C="0.208519" G="0.437654" T="0.208519"/>
      <pos A="0.169012" C="0.350741" G="0.374444" T="0.105802"/>
      <pos A="0.0979012" C="0.421852" G="0.413951" T="0.0662963"/>
      <pos A="0.208519" C="0.421852" G="0.184815" T="0.184815"/>
      <pos A="0.0583951" C="0.350741" G="0.469259" T="0.121605"/>
      <pos A="0.27963" C="0.208519" G="0.390247" T="0.121605"/>
      <pos A="0.15321" C="0.287531" G="0.287531" T="0.271728"/>
      <pos A="0.232222" C="0.34284" G="0.271728" T="0.15321"/>
      <pos A="0.232222" C="0.15321" G="0.508765" T="0.105802"/>
      <pos A="0.15321" C="0.437654" G="0.311235" T="0.0979012"/>
      <pos A="0.263827" C="0.445556" G="0.169012" T="0.121605"/>
      <pos A="0.0504938" C="0.382346" G="0.413951" T="0.15321"/>
      <pos A="0.0979012" C="0.406049" G="0.34284" T="0.15321"/>
      <pos A="0.121605" C="0.303333" G="0.421852" T="0.15321"/>
      <pos A="0.129506" C="0.319136" G="0.398148" T="0.15321"/>
      <pos A="0.121605" C="0.319136" G="0.263827" T="0.295432"/>
      <pos A="0.15321" C="0.295432" G="0.366543" T="0.184815"/>
      <pos A="0.113704" C="0.350741" G="0.295432" T="0.240123"/>
      <pos A="0.121605" C="0.390247" G="0.27963" T="0.208519"/>
      <pos A="0.105802" C="0.232222" G="0.524568" T="0.137407"/>
      <pos A="0.129506" C="0.255926" G="0.358642" T="0.255926"/>
      <pos A="0.0741975" C="0.564074" G="0.137407" T="0.224321"/>
      <pos A="0.0504938" C="0.303333" G="0.34284" T="0.303333"/>
      <pos A="0.0979012" C="0.255926" G="0.524568" T="0.121605"/>
      <pos A="0.200617" C="0.21642" G="0.548272" T="0.0346914"/>
      <pos A="0.27963" C="0.263827" G="0.271728" T="0.184815"/>
      <pos A="0.15321" C="0.27963" G="0.47716" T="0.09"/>
      <pos A="0.248025" C="0.358642" G="0.319136" T="0.0741975"/>
      <pos A="0.255926" C="0.184815" G="0.398148" T="0.161111"/>
      <pos A="0.129506" C="0.21642" G="0.413951" T="0.240123"/>
      <pos A="0.105802" C="0.311235" G="0.34284" T="0.240123"/>
      <pos A="0.287531" C="0.27963" G="0.255926" T="0.176914"/>
      <pos A="0.176914" C="0.492963" G="0.240123" T="0.09"/>
      <pos A="0.121605" C="0.327037" G="0.350741" T="0.200617"/>
    </motif>
    <motif db="0" id="M125" alt="O125" length="40" nsites="8" evalue="1.3e-003">
      <pos A="0.242035" C="0.449124" G="0.178315" T="0.130525"/>
      <pos A="0.114596" C="0.178315" G="0.449124" T="0.257965"/>
      <pos A="0.0349462" C="0.353545" G="0.401334" T="0.210175"/>
      <pos A="0.0349462" C="0.369475" G="0.433194" T="0.162385"/>
      <pos A="0.162385" C="0.321685" G="0.337615" T="0.178315"/>
      <pos A="0.130525" C="0.210175" G="0.528773" T="0.130525"/>
      <pos A="0.130525" C="0.369475" G="0.369475" T="0.130525"/>
      <pos A="0.050876" C="0.321685" G="0.528773" T="0.0986657"/>
      <pos A="0.162385" C="0.130525" G="0.449124" T="0.257965"/>
      <pos A="0.130525" C="0.337615" G="0.353545" T="0.178315"/>
      <pos A="0.178315" C="0.194245" G="0.480984" T="0.146455"/>
      <pos A="0.273895" C="0.242035" G="0.401334" T="0.0827358"/>
      <pos A="0.273895" C="0.289825" G="0.321685" T="0.114596"/>
      <pos A="0.0827358" C="0.592493" G="0.210175" T="0.114596"/>
      <pos A="0.130525" C="0.321685" G="0.401334" T="0.146455"/>
      <pos A="0.226105" C="0.433194" G="0.273895" T="0.0668059"/>
      <pos A="0.210175" C="0.353545" G="0.226105" T="0.210175"/>
      <pos A="0.273895" C="0.00308642" G="0.465054" T="0.257965"/>
      <pos A="0.257965" C="0.242035" G="0.178315" T="0.321685"/>
      <pos A="0.114596" C="0.512843" G="0.337615" T="0.0349462"/>
      <pos A="0.289825" C="0.0827358" G="0.337615" T="0.289825"/>
      <pos A="0.194245" C="0.337615" G="0.417264" T="0.050876"/>
      <pos A="0.210175" C="0.321685" G="0.401334" T="0.0668059"/>
      <pos A="0.0986657" C="0.226105" G="0.496914" T="0.178315"/>
      <pos A="0.178315" C="0.528773" G="0.226105" T="0.0668059"/>
      <pos A="0.162385" C="0.178315" G="0.465054" T="0.194245"/>
      <pos A="0.114596" C="0.226105" G="0.496914" T="0.162385"/>
      <pos A="0.305755" C="0.385404" G="0.226105" T="0.0827358"/>
      <pos A="0.194245" C="0.401334" G="0.273895" T="0.130525"/>
      <pos A="0.194245" C="0.433194" G="0.321685" T="0.050876"/>
      <pos A="0.130525" C="0.417264" G="0.178315" T="0.273895"/>
      <pos A="0.257965" C="0.194245" G="0.401334" T="0.146455"/>
      <pos A="0.0986657" C="0.242035" G="0.480984" T="0.178315"/>
      <pos A="0.0349462" C="0.305755" G="0.528773" T="0.130525"/>
      <pos A="0.114596" C="0.385404" G="0.385404" T="0.114596"/>
      <pos A="0.0349462" C="0.257965" G="0.465054" T="0.242035"/>
      <pos A="0.369475" C="0.321685" G="0.130525" T="0.178315"/>
      <pos A="0.289825" C="0.369475" G="0.289825" T="0.050876"/>
      <pos A="0.050876" C="0.257965" G="0.576563" T="0.114596"/>
      <pos A="0.0827358" C="0.257965" G="0.257965" T="0.401334"/>
    </motif>
    <motif db="0" id="M126" alt="O126" length="40" nsites="8" evalue="1.3e-003">
      <pos A="0.00308642" C="0.112826" G="0.661523" T="0.222565"/>
      <pos A="0.112826" C="0.661523" G="0.222565" T="0.00308642"/>
      <pos A="0.00308642" C="0.112826" G="0.661523" T="0.222565"/>
      <pos A="0.00308642" C="0.332304" G="0.661523" T="0.00308642"/>
      <pos A="0.222565" C="0.661523" G="0.112826" T="0.00308642"/>
      <pos A="0.00308642" C="0.332304" G="0.551784" T="0.112826"/>
      <pos A="0.112826" C="0.00308642" G="0.661523" T="0.222565"/>
      <pos A="0.112826" C="0.442043" G="0.442043" T="0.00308642"/>
      <pos A="0.00308642" C="0.332304" G="0.551784" T="0.112826"/>
      <pos A="0.112826" C="0.332304" G="0.551784" T="0.00308642"/>
      <pos A="0.00308642" C="0.771262" G="0.222565" T="0.00308642"/>
      <pos A="0.222565" C="0.00308642" G="0.661523" T="0.112826"/>
      <pos A="0.00308642" C="0.222565" G="0.551784" T="0.222565"/>
      <pos A="0.112826" C="0.661523" G="0.222565" T="0.00308642"/>
      <pos A="0.00308642" C="0.00308642" G="0.771262" T="0.222565"/>
      <pos A="0.00308642" C="0.661523" G="0.332304" T="0.00308642"/>
      <pos A="0.112826" C="0.551784" G="0.332304" T="0.00308642"/>
      <pos A="0.00308642" C="0.112826" G="0.771262" T="0.112826"/>
      <pos A="0.112826" C="0.661523" G="0.222565" T="0.00308642"/>
      <pos A="0.112826" C="0.771262" G="0.00308642" T="0.112826"/>
      <pos A="0.112826" C="0.00308642" G="0.551784" T="0.332304"/>
      <pos A="0.00308642" C="0.661523" G="0.222565" T="0.112826"/>
      <pos A="0.112826" C="0.661523" G="0.112826" T="0.112826"/>
      <pos A="0.222565" C="0.112826" G="0.222565" T="0.442043"/>
      <pos A="0.222565" C="0.112826" G="0.661523" T="0.00308642"/>
      <pos A="0.112826" C="0.551784" G="0.222565" T="0.112826"/>
      <pos A="0.222565" C="0.332304" G="0.332304" T="0.112826"/>
      <pos A="0.00308642" C="0.222565" G="0.551784" T="0.222565"/>
      <pos A="0.00308642" C="0.661523" G="0.222565" T="0.112826"/>
      <pos A="0.00308642" C="0.112826" G="0.771262" T="0.112826"/>
      <pos A="0.112826" C="0.551784" G="0.332304" T="0.00308642"/>
      <pos A="0.00308642" C="0.442043" G="0.442043" T="0.112826"/>
      <pos A="0.222565" C="0.00308642" G="0.661523" T="0.112826"/>
      <pos A="0.112826" C="0.551784" G="0.222565" T="0.112826"/>
      <pos A="0.00308642" C="0.222565" G="0.442043" T="0.332304"/>
      <pos A="0.222565" C="0.442043" G="0.222565" T="0.112826"/>
      <pos A="0.00308642" C="0.00308642" G="0.881001" T="0.112826"/>
      <pos A="0.222565" C="0.442043" G="0.332304" T="0.00308642"/>
      <pos A="0.00308642" C="0.112826" G="0.661523" T="0.222565"/>
      <pos A="0.112826" C="0.222565" G="0.551784" T="0.112826"/>
    </motif>
    <motif db="0" id="M127" alt="O127" length="40" nsites="8" evalue="1.3e-003">
      <pos A="0.145309" C="0.500864" G="0.21642" T="0.137407"/>
      <pos A="0.145309" C="0.34284" G="0.374444" T="0.137407"/>
      <pos A="0.121605" C="0.366543" G="0.327037" T="0.184815"/>
      <pos A="0.263827" C="0.334938" G="0.248025" T="0.15321"/>
      <pos A="0.161111" C="0.137407" G="0.532469" T="0.169012"/>
      <pos A="0.105802" C="0.374444" G="0.485062" T="0.0346914"/>
      <pos A="0.161111" C="0.200617" G="0.390247" T="0.248025"/>
      <pos A="0.271728" C="0.263827" G="0.421852" T="0.0425926"/>
      <pos A="0.169012" C="0.240123" G="0.34284" T="0.248025"/>
      <pos A="0.15321" C="0.34284" G="0.232222" T="0.271728"/>
      <pos A="0.0979012" C="0.334938" G="0.406049" T="0.161111"/>
      <pos A="0.240123" C="0.619383" G="0.0425926" T="0.0979012"/>
      <pos A="0.15321" C="0.303333" G="0.421852" T="0.121605"/>
      <pos A="0.161111" C="0.184815" G="0.398148" T="0.255926"/>
      <pos A="0.113704" C="0.406049" G="0.311235" T="0.169012"/>
      <pos A="0.105802" C="0.319136" G="0.437654" T="0.137407"/>
      <pos A="0.169012" C="0.248025" G="0.485062" T="0.0979012"/>
      <pos A="0.184815" C="0.374444" G="0.263827" T="0.176914"/>
      <pos A="0.145309" C="0.27963" G="0.398148" T="0.176914"/>
      <pos A="0.09" C="0.271728" G="0.374444" T="0.263827"/>
      <pos A="0.232222" C="0.184815" G="0.421852" T="0.161111"/>
      <pos A="0.192716" C="0.169012" G="0.485062" T="0.15321"/>
      <pos A="0.200617" C="0.287531" G="0.382346" T="0.129506"/>
      <pos A="0.105802" C="0.413951" G="0.271728" T="0.208519"/>
      <pos A="0.0662963" C="0.263827" G="0.358642" T="0.311235"/>
      <pos A="0.129506" C="0.390247" G="0.390247" T="0.09"/>
      <pos A="0.161111" C="0.34284" G="0.406049" T="0.09"/>
      <pos A="0.240123" C="0.319136" G="0.334938" T="0.105802"/>
      <pos A="0.208519" C="0.200617" G="0.500864" T="0.09"/>
      <pos A="0.21642" C="0.398148" G="0.271728" T="0.113704"/>
      <pos A="0.161111" C="0.461358" G="0.145309" T="0.232222"/>
      <pos A="0.0504938" C="0.47716" G="0.208519" T="0.263827"/>
      <pos A="0.121605" C="0.358642" G="0.374444" T="0.145309"/>
      <pos A="0.224321" C="0.358642" G="0.263827" T="0.15321"/>
      <pos A="0.192716" C="0.208519" G="0.47716" T="0.121605"/>
      <pos A="0.184815" C="0.406049" G="0.21642" T="0.192716"/>
      <pos A="0.145309" C="0.445556" G="0.319136" T="0.09"/>
      <pos A="0.0979012" C="0.382346" G="0.366543" T="0.15321"/>
      <pos A="0.0741975" C="0.224321" G="0.508765" T="0.192716"/>
      <pos A="0.21642" C="0.240123" G="0.461358" T="0.0820988"/>
    </motif>
    <motif db="0" id="M13" alt="O13" length="40" nsites="8" evalue="1.3e-003">
      <pos A="0.200617" C="0.200617" G="0.358642" T="0.240123"/>
      <pos A="0.240123" C="0.437654" G="0.319136" T="0.00308642"/>
      <pos A="0.0425926" C="0.556173" G="0.319136" T="0.0820988"/>
      <pos A="0.319136" C="0.27963" G="0.240123" T="0.161111"/>
      <pos A="0.161111" C="0.0820988" G="0.595679" T="0.161111"/>
      <pos A="0.00308642" C="0.358642" G="0.319136" T="0.319136"/>
      <pos A="0.240123" C="0.319136" G="0.0820988" T="0.358642"/>
      <pos A="0.0425926" C="0.27963" G="0.516667" T="0.161111"/>
      <pos A="0.121605" C="0.319136" G="0.398148" T="0.161111"/>
      <pos A="0.0425926" C="0.714198" G="0.240123" T="0.00308642"/>
      <pos A="0.319136" C="0.161111" G="0.47716" T="0.0425926"/>
      <pos A="0.161111" C="0.240123" G="0.358642" T="0.240123"/>
      <pos A="0.319136" C="0.200617" G="0.398148" T="0.0820988"/>
      <pos A="0.240123" C="0.47716" G="0.161111" T="0.121605"/>
      <pos A="0.121605" C="0.121605" G="0.595679" T="0.161111"/>
      <pos A="0.121605" C="0.0820988" G="0.595679" T="0.200617"/>
      <pos A="0.0425926" C="0.358642" G="0.556173" T="0.0425926"/>
      <pos A="0.0425926" C="0.437654" G="0.516667" T="0.00308642"/>
      <pos A="0.240123" C="0.319136" G="0.319136" T="0.121605"/>
      <pos A="0.240123" C="0.0820988" G="0.398148" T="0.27963"/>
      <pos A="0.319136" C="0.200617" G="0.398148" T="0.0820988"/>
      <pos A="0.0425926" C="0.714198" G="0.240123" T="0.00308642"/>
      <pos A="0.200617" C="0.47716" G="0.27963" T="0.0425926"/>
      <pos A="0.0820988" C="0.398148" G="0.240123" T="0.27963"/>
      <pos A="0.200617" C="0.27963" G="0.27963" T="0.240123"/>
      <pos A="0.0425926" C="0.27963" G="0.358642" T="0.319136"/>
      <pos A="0.0820988" C="0.319136" G="0.27963" T="0.319136"/>
      <pos A="0.161111" C="0.398148" G="0.319136" T="0.121605"/>
      <pos A="0.0820988" C="0.358642" G="0.398148" T="0.161111"/>
      <pos A="0.121605" C="0.27963" G="0.437654" T="0.161111"/>
      <pos A="0.121605" C="0.358642" G="0.398148" T="0.121605"/>
      <pos A="0.240123" C="0.121605" G="0.595679" T="0.0425926"/>
      <pos A="0.47716" C="0.121605" G="0.27963" T="0.121605"/>
      <pos A="0.0820988" C="0.319136" G="0.556173" T="0.0425926"/>
      <pos A="0.240123" C="0.319136" G="0.437654" T="0.00308642"/>
      <pos A="0.0425926" C="0.398148" G="0.47716" T="0.0820988"/>
      <pos A="0.0820988" C="0.27963" G="0.516667" T="0.121605"/>
      <pos A="0.319136" C="0.0820988" G="0.358642" T="0.240123"/>
      <pos A="0.47716" C="0.161111" G="0.161111" T="0.200617"/>
      <pos A="0.0425926" C="0.161111" G="0.635185" T="0.161111"/>
    </motif>
    <motif db="0" id="M14" alt="O14" length="40" nsites="8" evalue="1.3e-003">
      <pos A="0.176914" C="0.303333" G="0.319136" T="0.200617"/>
      <pos A="0.0346914" C="0.437654" G="0.429753" T="0.0979012"/>
      <pos A="0.27963" C="0.09" G="0.374444" T="0.255926"/>
      <pos A="0.232222" C="0.224321" G="0.350741" T="0.192716"/>
      <pos A="0.0820988" C="0.382346" G="0.398148" T="0.137407"/>
      <pos A="0.15321" C="0.350741" G="0.287531" T="0.208519"/>
      <pos A="0.0188889" C="0.358642" G="0.406049" T="0.21642"/>
      <pos A="0.192716" C="0.366543" G="0.398148" T="0.0425926"/>
      <pos A="0.137407" C="0.350741" G="0.358642" T="0.15321"/>
      <pos A="0.208519" C="0.248025" G="0.429753" T="0.113704"/>
      <pos A="0.137407" C="0.255926" G="0.445556" T="0.161111"/>
      <pos A="0.137407" C="0.271728" G="0.350741" T="0.240123"/>
      <pos A="0.0425926" C="0.287531" G="0.413951" T="0.255926"/>
      <pos A="0.15321" C="0.263827" G="0.500864" T="0.0820988"/>
      <pos A="0.255926" C="0.437654" G="0.21642" T="0.09"/>
      <pos A="0.255926" C="0.390247" G="0.271728" T="0.0820988"/>
      <pos A="0.232222" C="0.287531" G="0.334938" T="0.145309"/>
      <pos A="0.105802" C="0.319136" G="0.421852" T="0.15321"/>
      <pos A="0.15321" C="0.398148" G="0.334938" T="0.113704"/>
      <pos A="0.129506" C="0.374444" G="0.327037" T="0.169012"/>
      <pos A="0.129506" C="0.334938" G="0.374444" T="0.161111"/>
      <pos A="0.0504938" C="0.54037" G="0.311235" T="0.0979012"/>
      <pos A="0.161111" C="0.137407" G="0.485062" T="0.21642"/>
      <pos A="0.232222" C="0.295432" G="0.350741" T="0.121605"/>
      <pos A="0.374444" C="0.240123" G="0.240123" T="0.145309"/>
      <pos A="0.0346914" C="0.271728" G="0.47716" T="0.21642"/>
      <pos A="0.176914" C="0.461358" G="0.129506" T="0.232222"/>
      <pos A="0.0820988" C="0.398148" G="0.287531" T="0.232222"/>
      <pos A="0.0979012" C="0.287531" G="0.461358" T="0.15321"/>
      <pos A="0.184815" C="0.303333" G="0.334938" T="0.176914"/>
      <pos A="0.0979012" C="0.287531" G="0.413951" T="0.200617"/>
      <pos A="0.145309" C="0.311235" G="0.295432" T="0.248025"/>
      <pos A="0.0188889" C="0.248025" G="0.492963" T="0.240123"/>
      <pos A="0.113704" C="0.406049" G="0.263827" T="0.21642"/>
      <pos A="0.176914" C="0.437654" G="0.21642" T="0.169012"/>
      <pos A="0.232222" C="0.34284" G="0.27963" T="0.145309"/>
      <pos A="0.287531" C="0.263827" G="0.240123" T="0.208519"/>
      <pos A="0.15321" C="0.295432" G="0.413951" T="0.137407"/>
      <pos A="0.184815" C="0.169012" G="0.358642" T="0.287531"/>
      <pos A="0.255926" C="0.169012" G="0.500864" T="0.0741975"/>
    </motif>
    <motif db="0" id="M15" alt="O15" length="40" nsites="8" evalue="1.3e-003">
      <pos A="0.09" C="0.374444" G="0.271728" T="0.263827"/>
      <pos A="0.232222" C="0.192716" G="0.508765" T="0.0662963"/>
      <pos A="0.232222" C="0.390247" G="0.327037" T="0.0504938"/>
      <pos A="0.192716" C="0.200617" G="0.406049" T="0.200617"/>
      <pos A="0.232222" C="0.0820988" G="0.492963" T="0.192716"/>
      <pos A="0.145309" C="0.437654" G="0.295432" T="0.121605"/>
      <pos A="0.09" C="0.374444" G="0.334938" T="0.200617"/>
      <pos A="0.0662963" C="0.453457" G="0.271728" T="0.208519"/>
      <pos A="0.137407" C="0.524568" G="0.208519" T="0.129506"/>
      <pos A="0.0662963" C="0.263827" G="0.437654" T="0.232222"/>
      <pos A="0.176914" C="0.240123" G="0.47716" T="0.105802"/>
      <pos A="0.21642" C="0.248025" G="0.429753" T="0.105802"/>
      <pos A="0.0979012" C="0.319136" G="0.350741" T="0.232222"/>
      <pos A="0.21642" C="0.358642" G="0.15321" T="0.271728"/>
      <pos A="0.0741975" C="0.200617" G="0.421852" T="0.303333"/>
      <pos A="0.192716" C="0.413951" G="0.34284" T="0.0504938"/>
      <pos A="0.374444" C="0.429753" G="0.0741975" T="0.121605"/>
      <pos A="0.176914" C="0.15321" G="0.485062" T="0.184815"/>
      <pos A="0.137407" C="0.437654" G="0.303333" T="0.121605"/>
      <pos A="0.161111" C="0.406049" G="0.327037" T="0.105802"/>
      <pos A="0.169012" C="0.192716" G="0.445556" T="0.192716"/>
      <pos A="0.0979012" C="0.34284" G="0.406049" T="0.15321"/>
      <pos A="0.105802" C="0.382346" G="0.327037" T="0.184815"/>
      <pos A="0.129506" C="0.287531" G="0.421852" T="0.161111"/>
      <pos A="0.192716" C="0.390247" G="0.21642" T="0.200617"/>
      <pos A="0.105802" C="0.445556" G="0.374444" T="0.0741975"/>
      <pos A="0.176914" C="0.176914" G="0.508765" T="0.137407"/>
      <pos A="0.105802" C="0.350741" G="0.382346" T="0.161111"/>
      <pos A="0.0979012" C="0.406049" G="0.319136" T="0.176914"/>
      <pos A="0.105802" C="0.350741" G="0.350741" T="0.192716"/>
      <pos A="0.200617" C="0.366543" G="0.358642" T="0.0741975"/>
      <pos A="0.15321" C="0.192716" G="0.47716" T="0.176914"/>
      <pos A="0.21642" C="0.161111" G="0.398148" T="0.224321"/>
      <pos A="0.0979012" C="0.319136" G="0.374444" T="0.208519"/>
      <pos A="0.184815" C="0.248025" G="0.492963" T="0.0741975"/>
      <pos A="0.176914" C="0.224321" G="0.287531" T="0.311235"/>
      <pos A="0.176914" C="0.469259" G="0.208519" T="0.145309"/>
      <pos A="0.248025" C="0.161111" G="0.366543" T="0.224321"/>
      <pos A="0.0820988" C="0.240123" G="0.508765" T="0.169012"/>
      <pos A="0.184815" C="0.350741" G="0.271728" T="0.192716"/>
    </motif>
    <motif db="0" id="M16" alt="O16" length="40" nsites="8" evalue="1.3e-003">
      <pos A="0.00308642" C="0.743827" G="0.25" T="0.00308642"/>
      <pos A="0.25" C="0.00308642" G="0.496914" T="0.25"/>
      <pos A="0.25" C="0.496914" G="0.25" T="0.00308642"/>
      <pos A="0.496914" C="0.00308642" G="0.25" T="0.25"/>
      <pos A="0.25" C="0.496914" G="0.25" T="0.00308642"/>
      <pos A="0.25" C="0.25" G="0.496914" T="0.00308642"/>
      <pos A="0.25" C="0.00308642" G="0.496914" T="0.25"/>
      <pos A="0.00308642" C="0.990741" G="0.00308642" T="0.00308642"/>
      <pos A="0.00308642" C="0.00308642" G="0.990741" T="0.00308642"/>
      <pos A="0.00308642" C="0.00308642" G="0.743827" T="0.25"/>
      <pos A="0.25" C="0.25" G="0.496914" T="0.00308642"/>
      <pos A="0.00308642" C="0.00308642" G="0.990741" T="0.00308642"/>
      <pos A="0.00308642" C="0.00308642" G="0.743827" T="0.25"/>
      <pos A="0.25" C="0.25" G="0.00308642" T="0.496914"/>
      <pos A="0.25" C="0.25" G="0.496914" T="0.00308642"/>
      <pos A="0.00308642" C="0.25" G="0.743827" T="0.00308642"/>
      <pos A="0.25" C="0.743827" G="0.00308642" T="0.00308642"/>
      <pos A="0.00308642" C="0.00308642" G="0.990741" T="0.00308642"/>
      <pos A="0.25" C="0.00308642" G="0.743827" T="0.00308642"/>
      <pos A="0.25" C="0.25" G="0.496914" T="0.00308642"/>
      <pos A="0.00308642" C="0.25" G="0.496914" T="0.25"/>
      <pos A="0.00308642" C="0.25" G="0.743827" T="0.00308642"/>
      <pos A="0.25" C="0.496914" G="0.25" T="0.00308642"/>
      <pos A="0.00308642" C="0.25" G="0.743827" T="0.00308642"/>
      <pos A="0.00308642" C="0.00308642" G="0.743827" T="0.25"/>
      <pos A="0.25" C="0.25" G="0.25" T="0.25"/>
      <pos A="0.25" C="0.00308642" G="0.496914" T="0.25"/>
      <pos A="0.00308642" C="0.25" G="0.743827" T="0.00308642"/>
      <pos A="0.00308642" C="0.25" G="0.743827" T="0.00308642"/>
      <pos A="0.00308642" C="0.00308642" G="0.990741" T="0.00308642"/>
      <pos A="0.00308642" C="0.25" G="0.743827" T="0.00308642"/>
      <pos A="0.00308642" C="0.743827" G="0.00308642" T="0.25"/>
      <pos A="0.00308642" C="0.00308642" G="0.990741" T="0.00308642"/>
      <pos A="0.25" C="0.25" G="0.496914" T="0.00308642"/>
      <pos A="0.00308642" C="0.496914" G="0.25" T="0.25"/>
      <pos A="0.25" C="0.25" G="0.496914" T="0.00308642"/>
      <pos A="0.25" C="0.00308642" G="0.743827" T="0.00308642"/>
      <pos A="0.25" C="0.496914" G="0.25" T="0.00308642"/>
      <pos A="0.25" C="0.00308642" G="0.743827" T="0.00308642"/>
      <pos A="0.00308642" C="0.00308642" G="0.743827" T="0.25"/>
    </motif>
    <motif db="0" id="M17" alt="O17" length="40" nsites="8" evalue="1.3e-003">
      <pos A="0.240123" C="0.338889" G="0.338889" T="0.0820988"/>
      <pos A="0.0623457" C="0.259877" G="0.556173" T="0.121605"/>
      <pos A="0.0623457" C="0.22037" G="0.595679" T="0.121605"/>
      <pos A="0.240123" C="0.338889" G="0.259877" T="0.161111"/>
      <pos A="0.00308642" C="0.457407" G="0.338889" T="0.200617"/>
      <pos A="0.180864" C="0.180864" G="0.378395" T="0.259877"/>
      <pos A="0.319136" C="0.141358" G="0.437654" T="0.101852"/>
      <pos A="0.141358" C="0.141358" G="0.556173" T="0.161111"/>
      <pos A="0.141358" C="0.378395" G="0.240123" T="0.240123"/>
      <pos A="0.0228395" C="0.615432" G="0.180864" T="0.180864"/>
      <pos A="0.200617" C="0.516667" G="0.240123" T="0.0425926"/>
      <pos A="0.22037" C="0.141358" G="0.615432" T="0.0228395"/>
      <pos A="0.0425926" C="0.417901" G="0.358642" T="0.180864"/>
      <pos A="0.299383" C="0.200617" G="0.319136" T="0.180864"/>
      <pos A="0.299383" C="0.319136" G="0.141358" T="0.240123"/>
      <pos A="0.00308642" C="0.141358" G="0.27963" T="0.575926"/>
      <pos A="0.141358" C="0.417901" G="0.22037" T="0.22037"/>
      <pos A="0.0425926" C="0.27963" G="0.358642" T="0.319136"/>
      <pos A="0.141358" C="0.338889" G="0.319136" T="0.200617"/>
      <pos A="0.161111" C="0.27963" G="0.358642" T="0.200617"/>
      <pos A="0.141358" C="0.121605" G="0.47716" T="0.259877"/>
      <pos A="0.141358" C="0.319136" G="0.437654" T="0.101852"/>
      <pos A="0.141358" C="0.516667" G="0.141358" T="0.200617"/>
      <pos A="0.299383" C="0.299383" G="0.319136" T="0.0820988"/>
      <pos A="0.200617" C="0.180864" G="0.319136" T="0.299383"/>
      <pos A="0.141358" C="0.47716" G="0.180864" T="0.200617"/>
      <pos A="0.0623457" C="0.398148" G="0.437654" T="0.101852"/>
      <pos A="0.22037" C="0.437654" G="0.240123" T="0.101852"/>
      <pos A="0.180864" C="0.27963" G="0.319136" T="0.22037"/>
      <pos A="0.22037" C="0.22037" G="0.417901" T="0.141358"/>
      <pos A="0.338889" C="0.299383" G="0.180864" T="0.180864"/>
      <pos A="0.00308642" C="0.319136" G="0.53642" T="0.141358"/>
      <pos A="0.240123" C="0.319136" G="0.22037" T="0.22037"/>
      <pos A="0.180864" C="0.161111" G="0.53642" T="0.121605"/>
      <pos A="0.259877" C="0.240123" G="0.47716" T="0.0228395"/>
      <pos A="0.180864" C="0.161111" G="0.53642" T="0.121605"/>
      <pos A="0.101852" C="0.259877" G="0.47716" T="0.161111"/>
      <pos A="0.121605" C="0.240123" G="0.319136" T="0.319136"/>
      <pos A="0.121605" C="0.338889" G="0.299383" T="0.240123"/>
      <pos A="0.121605" C="0.240123" G="0.575926" T="0.0623457"/>
    </motif>
    <motif db="0" id="M18" alt="O18" length="40" nsites="8" evalue="1.3e-003">
      <pos A="0.157407" C="0.270576" G="0.373457" T="0.19856"/>
      <pos A="0.0339506" C="0.30144" G="0.394033" T="0.270576"/>
      <pos A="0.342593" C="0.095679" G="0.373457" T="0.188272"/>
      <pos A="0.136832" C="0.445474" G="0.373457" T="0.044239"/>
      <pos A="0.105967" C="0.25" G="0.404321" T="0.239712"/>
      <pos A="0.0648148" C="0.291153" G="0.445474" T="0.19856"/>
      <pos A="0.095679" C="0.394033" G="0.476338" T="0.0339506"/>
      <pos A="0.126543" C="0.280864" G="0.486625" T="0.105967"/>
      <pos A="0.25" C="0.239712" G="0.394033" T="0.116255"/>
      <pos A="0.0853906" C="0.394033" G="0.394033" T="0.126543"/>
      <pos A="0.219136" C="0.208847" G="0.404321" T="0.167696"/>
      <pos A="0.116255" C="0.332304" G="0.394033" T="0.157407"/>
      <pos A="0.332304" C="0.239712" G="0.239712" T="0.188272"/>
      <pos A="0.136832" C="0.445474" G="0.177983" T="0.239712"/>
      <pos A="0.188272" C="0.239712" G="0.538066" T="0.0339506"/>
      <pos A="0.188272" C="0.404321" G="0.188272" T="0.219136"/>
      <pos A="0.105967" C="0.404321" G="0.414609" T="0.0751032"/>
      <pos A="0.157407" C="0.116255" G="0.486625" T="0.239712"/>
      <pos A="0.0648148" C="0.414609" G="0.342593" T="0.177983"/>
      <pos A="0.126543" C="0.56893" G="0.208847" T="0.095679"/>
      <pos A="0.044239" C="0.527778" G="0.25" T="0.177983"/>
      <pos A="0.270576" C="0.260288" G="0.229424" T="0.239712"/>
      <pos A="0.157407" C="0.270576" G="0.466049" T="0.105967"/>
      <pos A="0.136832" C="0.270576" G="0.445474" T="0.147119"/>
      <pos A="0.0648148" C="0.486625" G="0.260288" T="0.188272"/>
      <pos A="0.136832" C="0.466049" G="0.322017" T="0.0751032"/>
      <pos A="0.0648148" C="0.455761" G="0.291153" T="0.188272"/>
      <pos A="0.136832" C="0.311728" G="0.404321" T="0.147119"/>
      <pos A="0.19856" C="0.280864" G="0.332304" T="0.188272"/>
      <pos A="0.270576" C="0.208847" G="0.414609" T="0.105967"/>
      <pos A="0.177983" C="0.394033" G="0.208847" T="0.219136"/>
      <pos A="0.105967" C="0.105967" G="0.610082" T="0.177983"/>
      <pos A="0.167696" C="0.332304" G="0.30144" T="0.19856"/>
      <pos A="0.126543" C="0.352881" G="0.394033" T="0.126543"/>
      <pos A="0.260288" C="0.239712" G="0.404321" T="0.095679"/>
      <pos A="0.0751032" C="0.19856" G="0.62037" T="0.105967"/>
      <pos A="0.280864" C="0.291153" G="0.30144" T="0.126543"/>
      <pos A="0.188272" C="0.352881" G="0.177983" T="0.280864"/>
      <pos A="0.126543" C="0.260288" G="0.486625" T="0.126543"/>
      <pos A="0.044239" C="0.352881" G="0.414609" T="0.188272"/>
    </motif>
    <motif db="0" id="M19" alt="O19" length="40" nsites="8" evalue="1.3e-003">
      <pos A="0.287987" C="0.42094" G="0.117047" T="0.174027"/>
      <pos A="0.0980533" C="0.36396" G="0.36396" T="0.174027"/>
      <pos A="0.0600662" C="0.47792" G="0.344967" T="0.117047"/>
      <pos A="0.268994" C="0.42094" G="0.155033" T="0.155033"/>
      <pos A="0.212013" C="0.231006" G="0.325973" T="0.231006"/>
      <pos A="0.231006" C="0.36396" G="0.36396" T="0.0410736"/>
      <pos A="0.0410736" C="0.572887" G="0.25" T="0.13604"/>
      <pos A="0.0980533" C="0.42094" G="0.287987" T="0.19302"/>
      <pos A="0.0600662" C="0.515907" G="0.325973" T="0.0980533"/>
      <pos A="0.174027" C="0.287987" G="0.42094" T="0.117047"/>
      <pos A="0.02208" C="0.268994" G="0.572887" T="0.13604"/>
      <pos A="0.325973" C="0.268994" G="0.287987" T="0.117047"/>
      <pos A="0.174027" C="0.59188" G="0.117047" T="0.117047"/>
      <pos A="0.02208" C="0.344967" G="0.344967" T="0.287987"/>
      <pos A="0.0980533" C="0.344967" G="0.458926" T="0.0980533"/>
      <pos A="0.325973" C="0.325973" G="0.287987" T="0.0600662"/>
      <pos A="0.0410736" C="0.13604" G="0.743827" T="0.0790598"/>
      <pos A="0.268994" C="0.231006" G="0.439934" T="0.0600662"/>
      <pos A="0.30698" C="0.401947" G="0.231006" T="0.0600662"/>
      <pos A="0.231006" C="0.155033" G="0.287987" T="0.325973"/>
      <pos A="0.287987" C="0.25" G="0.25" T="0.212013"/>
      <pos A="0.02208" C="0.534901" G="0.382953" T="0.0600662"/>
      <pos A="0.231006" C="0.325973" G="0.25" T="0.19302"/>
      <pos A="0.117047" C="0.268994" G="0.515907" T="0.0980533"/>
      <pos A="0.13604" C="0.36396" G="0.42094" T="0.0790598"/>
      <pos A="0.117047" C="0.268994" G="0.515907" T="0.0980533"/>
      <pos A="0.0600662" C="0.0600662" G="0.64886" T="0.231006"/>
      <pos A="0.117047" C="0.59188" G="0.117047" T="0.174027"/>
      <pos A="0.117047" C="0.287987" G="0.344967" T="0.25"/>
      <pos A="0.00308642" C="0.382953" G="0.36396" T="0.25"/>
      <pos A="0.13604" C="0.515907" G="0.0980533" T="0.25"/>
      <pos A="0.0790598" C="0.47792" G="0.382953" T="0.0600662"/>
      <pos A="0.0980533" C="0.268994" G="0.534901" T="0.0980533"/>
      <pos A="0.155033" C="0.458926" G="0.287987" T="0.0980533"/>
      <pos A="0.0410736" C="0.36396" G="0.382953" T="0.212013"/>
      <pos A="0.174027" C="0.174027" G="0.572887" T="0.0790598"/>
      <pos A="0.231006" C="0.212013" G="0.401947" T="0.155033"/>
      <pos A="0.0790598" C="0.325973" G="0.553893" T="0.0410736"/>
      <pos A="0.30698" C="0.25" G="0.268994" T="0.174027"/>
      <pos A="0.0980533" C="0.325973" G="0.344967" T="0.231006"/>
    </motif>
    <motif db="0" id="M2" alt="O2" length="40" nsites="8" evalue="1.3e-003">
      <pos A="0.200617" C="0.192716" G="0.437654" T="0.169012"/>
      <pos A="0.161111" C="0.303333" G="0.406049" T="0.129506"/>
      <pos A="0.208519" C="0.303333" G="0.224321" T="0.263827"/>
      <pos A="0.145309" C="0.303333" G="0.311235" T="0.240123"/>
      <pos A="0.0583951" C="0.382346" G="0.485062" T="0.0741975"/>
      <pos A="0.129506" C="0.445556" G="0.327037" T="0.0979012"/>
      <pos A="0.113704" C="0.208519" G="0.516667" T="0.161111"/>
      <pos A="0.192716" C="0.263827" G="0.390247" T="0.15321"/>
      <pos A="0.271728" C="0.303333" G="0.240123" T="0.184815"/>
      <pos A="0.113704" C="0.27963" G="0.398148" T="0.208519"/>
      <pos A="0.184815" C="0.232222" G="0.421852" T="0.161111"/>
      <pos A="0.09" C="0.406049" G="0.390247" T="0.113704"/>
      <pos A="0.105802" C="0.382346" G="0.34284" T="0.169012"/>
      <pos A="0.176914" C="0.248025" G="0.382346" T="0.192716"/>
      <pos A="0.129506" C="0.334938" G="0.437654" T="0.0979012"/>
      <pos A="0.334938" C="0.271728" G="0.303333" T="0.09"/>
      <pos A="0.113704" C="0.390247" G="0.255926" T="0.240123"/>
      <pos A="0.263827" C="0.398148" G="0.15321" T="0.184815"/>
      <pos A="0.0583951" C="0.327037" G="0.47716" T="0.137407"/>
      <pos A="0.145309" C="0.15321" G="0.485062" T="0.21642"/>
      <pos A="0.0979012" C="0.350741" G="0.421852" T="0.129506"/>
      <pos A="0.200617" C="0.382346" G="0.311235" T="0.105802"/>
      <pos A="0.145309" C="0.192716" G="0.47716" T="0.184815"/>
      <pos A="0.145309" C="0.255926" G="0.303333" T="0.295432"/>
      <pos A="0.161111" C="0.240123" G="0.255926" T="0.34284"/>
      <pos A="0.0820988" C="0.358642" G="0.406049" T="0.15321"/>
      <pos A="0.27963" C="0.60358" G="0.0504938" T="0.0662963"/>
      <pos A="0.192716" C="0.453457" G="0.105802" T="0.248025"/>
      <pos A="0.09" C="0.224321" G="0.47716" T="0.208519"/>
      <pos A="0.121605" C="0.255926" G="0.508765" T="0.113704"/>
      <pos A="0.161111" C="0.350741" G="0.374444" T="0.113704"/>
      <pos A="0.192716" C="0.327037" G="0.437654" T="0.0425926"/>
      <pos A="0.169012" C="0.21642" G="0.311235" T="0.303333"/>
      <pos A="0.0583951" C="0.453457" G="0.374444" T="0.113704"/>
      <pos A="0.0979012" C="0.334938" G="0.390247" T="0.176914"/>
      <pos A="0.09" C="0.255926" G="0.406049" T="0.248025"/>
      <pos A="0.15321" C="0.334938" G="0.374444" T="0.137407"/>
      <pos A="0.327037" C="0.319136" G="0.271728" T="0.0820988"/>
      <pos A="0.137407" C="0.248025" G="0.406049" T="0.208519"/>
      <pos A="0.200617" C="0.366543" G="0.350741" T="0.0820988"/>
    </motif>
    <motif db="0" id="M21" alt="O21" length="40" nsites="8" evalue="1.3e-003">
      <pos A="0.00308642" C="0.00308642" G="0.990741" T="0.00308642"/>
      <pos A="0.00308642" C="0.00308642" G="0.990741" T="0.00308642"/>
      <pos A="0.00308642" C="0.990741" G="0.00308642" T="0.00308642"/>
      <pos A="0.00308642" C="0.00308642" G="0.00308642" T="0.990741"/>
      <pos A="0.00308642" C="0.00308642" G="0.990741" T="0.00308642"/>
      <pos A="0.00308642" C="0.00308642" G="0.990741" T="0.00308642"/>
      <pos A="0.00308642" C="0.00308642" G="0.990741" T="0.00308642"/>
      <pos A="0.00308642" C="0.990741" G="0.00308642" T="0.00308642"/>
      <pos A="0.00308642" C="0.00308642" G="0.00308642" T="0.990741"/>
      <pos A="0.00308642" C="0.00308642" G="0.990741" T="0.00308642"/>
      <pos A="0.00308642" C="0.00308642" G="0.00308642" T="0.990741"/>
      <pos A="0.00308642" C="0.00308642" G="0.990741" T="0.00308642"/>
      <pos A="0.00308642" C="0.990741" G="0.00308642" T="0.00308642"/>
      <pos A="0.00308642" C="0.00308642" G="0.990741" T="0.00308642"/>
      <pos A="0.00308642" C="0.00308642" G="0.990741" T="0.00308642"/>
      <pos A="0.00308642" C="0.990741" G="0.00308642" T="0.00308642"/>
      <pos A="0.00308642" C="0.00308642" G="0.990741" T="0.00308642"/>
      <pos A="0.00308642" C="0.990741" G="0.00308642" T="0.00308642"/>
      <pos A="0.990741" C="0.00308642" G="0.00308642" T="0.00308642"/>
      <pos A="0.00308642" C="0.00308642" G="0.00308642" T="0.990741"/>
      <pos A="0.00308642" C="0.00308642" G="0.00308642" T="0.990741"/>
      <pos A="0.00308642" C="0.990741" G="0.00308642" T="0.00308642"/>
      <pos A="0.00308642" C="0.00308642" G="0.00308642" T="0.990741"/>
      <pos A="0.00308642" C="0.00308642" G="0.00308642" T="0.990741"/>
      <pos A="0.00308642" C="0.00308642" G="0.00308642" T="0.990741"/>
      <pos A="0.00308642" C="0.00308642" G="0.00308642" T="0.990741"/>
      <pos A="0.990741" C="0.00308642" G="0.00308642" T="0.00308642"/>
      <pos A="0.990741" C="0.00308642" G="0.00308642" T="0.00308642"/>
      <pos A="0.990741" C="0.00308642" G="0.00308642" T="0.00308642"/>
      <pos A="0.990741" C="0.00308642" G="0.00308642" T="0.00308642"/>
      <pos A="0.990741" C="0.00308642" G="0.00308642" T="0.00308642"/>
      <pos A="0.00308642" C="0.00308642" G="0.00308642" T="0.990741"/>
      <pos A="0.00308642" C="0.990741" G="0.00308642" T="0.00308642"/>
      <pos A="0.990741" C="0.00308642" G="0.00308642" T="0.00308642"/>
      <pos A="0.00308642" C="0.00308642" G="0.990741" T="0.00308642"/>
      <pos A="0.00308642" C="0.00308642" G="0.990741" T="0.00308642"/>
      <pos A="0.00308642" C="0.990741" G="0.00308642" T="0.00308642"/>
      <pos A="0.00308642" C="0.00308642" G="0.990741" T="0.00308642"/>
      <pos A="0.990741" C="0.00308642" G="0.00308642" T="0.00308642"/>
      <pos A="0.00308642" C="0.00308642" G="0.990741" T="0.00308642"/>
    </motif>
    <motif db="0" id="M22" alt="O22" length="40" nsites="8" evalue="1.3e-003">
      <pos A="0.192716" C="0.208519" G="0.54037" T="0.0583951"/>
      <pos A="0.248025" C="0.374444" G="0.263827" T="0.113704"/>
      <pos A="0.192716" C="0.374444" G="0.271728" T="0.161111"/>
      <pos A="0.09" C="0.382346" G="0.374444" T="0.15321"/>
      <pos A="0.200617" C="0.453457" G="0.184815" T="0.161111"/>
      <pos A="0.0346914" C="0.303333" G="0.469259" T="0.192716"/>
      <pos A="0.09" C="0.303333" G="0.492963" T="0.113704"/>
      <pos A="0.287531" C="0.176914" G="0.311235" T="0.224321"/>
      <pos A="0.129506" C="0.255926" G="0.469259" T="0.145309"/>
      <pos A="0.137407" C="0.319136" G="0.382346" T="0.161111"/>
      <pos A="0.176914" C="0.358642" G="0.161111" T="0.303333"/>
      <pos A="0.169012" C="0.319136" G="0.421852" T="0.09"/>
      <pos A="0.27963" C="0.350741" G="0.192716" T="0.176914"/>
      <pos A="0.169012" C="0.255926" G="0.445556" T="0.129506"/>
      <pos A="0.137407" C="0.334938" G="0.406049" T="0.121605"/>
      <pos A="0.113704" C="0.556173" G="0.232222" T="0.0979012"/>
      <pos A="0.0346914" C="0.248025" G="0.485062" T="0.232222"/>
      <pos A="0.224321" C="0.263827" G="0.319136" T="0.192716"/>
      <pos A="0.161111" C="0.232222" G="0.532469" T="0.0741975"/>
      <pos A="0.248025" C="0.319136" G="0.232222" T="0.200617"/>
      <pos A="0.176914" C="0.311235" G="0.374444" T="0.137407"/>
      <pos A="0.113704" C="0.327037" G="0.311235" T="0.248025"/>
      <pos A="0.184815" C="0.137407" G="0.532469" T="0.145309"/>
      <pos A="0.0741975" C="0.208519" G="0.524568" T="0.192716"/>
      <pos A="0.0583951" C="0.429753" G="0.287531" T="0.224321"/>
      <pos A="0.121605" C="0.398148" G="0.295432" T="0.184815"/>
      <pos A="0.121605" C="0.34284" G="0.334938" T="0.200617"/>
      <pos A="0.240123" C="0.398148" G="0.208519" T="0.15321"/>
      <pos A="0.169012" C="0.255926" G="0.413951" T="0.161111"/>
      <pos A="0.271728" C="0.445556" G="0.113704" T="0.169012"/>
      <pos A="0.0504938" C="0.390247" G="0.382346" T="0.176914"/>
      <pos A="0.09" C="0.461358" G="0.295432" T="0.15321"/>
      <pos A="0.240123" C="0.0979012" G="0.406049" T="0.255926"/>
      <pos A="0.208519" C="0.382346" G="0.319136" T="0.09"/>
      <pos A="0.145309" C="0.303333" G="0.327037" T="0.224321"/>
      <pos A="0.15321" C="0.287531" G="0.374444" T="0.184815"/>
      <pos A="0.137407" C="0.34284" G="0.413951" T="0.105802"/>
      <pos A="0.145309" C="0.366543" G="0.413951" T="0.0741975"/>
      <pos A="0.255926" C="0.15321" G="0.382346" T="0.208519"/>
      <pos A="0.184815" C="0.382346" G="0.319136" T="0.113704"/>
    </motif>
    <motif db="0" id="M23" alt="O23" length="40" nsites="8" evalue="1.3e-003">
      <pos A="0.30698" C="0.382953" G="0.231006" T="0.0790598"/>
      <pos A="0.0790598" C="0.0790598" G="0.610874" T="0.231006"/>
      <pos A="0.00308642" C="0.30698" G="0.686847" T="0.00308642"/>
      <pos A="0.0790598" C="0.30698" G="0.382953" T="0.231006"/>
      <pos A="0.00308642" C="0.838794" G="0.155033" T="0.00308642"/>
      <pos A="0.30698" C="0.458926" G="0.155033" T="0.0790598"/>
      <pos A="0.00308642" C="0.00308642" G="0.686847" T="0.30698"/>
      <pos A="0.00308642" C="0.382953" G="0.534901" T="0.0790598"/>
      <pos A="0.0790598" C="0.382953" G="0.382953" T="0.155033"/>
      <pos A="0.0790598" C="0.155033" G="0.534901" T="0.231006"/>
      <pos A="0.155033" C="0.610874" G="0.231006" T="0.00308642"/>
      <pos A="0.00308642" C="0.458926" G="0.382953" T="0.155033"/>
      <pos A="0.00308642" C="0.00308642" G="0.990741" T="0.00308642"/>
      <pos A="0.0790598" C="0.686847" G="0.155033" T="0.0790598"/>
      <pos A="0.00308642" C="0.534901" G="0.155033" T="0.30698"/>
      <pos A="0.00308642" C="0.231006" G="0.0790598" T="0.686847"/>
      <pos A="0.0790598" C="0.686847" G="0.0790598" T="0.155033"/>
      <pos A="0.00308642" C="0.382953" G="0.610874" T="0.00308642"/>
      <pos A="0.534901" C="0.30698" G="0.155033" T="0.00308642"/>
      <pos A="0.231006" C="0.382953" G="0.0790598" T="0.30698"/>
      <pos A="0.0790598" C="0.610874" G="0.30698" T="0.00308642"/>
      <pos A="0.231006" C="0.30698" G="0.458926" T="0.00308642"/>
      <pos A="0.00308642" C="0.155033" G="0.686847" T="0.155033"/>
      <pos A="0.00308642" C="0.30698" G="0.534901" T="0.155033"/>
      <pos A="0.0790598" C="0.458926" G="0.00308642" T="0.458926"/>
      <pos A="0.0790598" C="0.0790598" G="0.838794" T="0.00308642"/>
      <pos A="0.30698" C="0.30698" G="0.30698" T="0.0790598"/>
      <pos A="0.0790598" C="0.30698" G="0.534901" T="0.0790598"/>
      <pos A="0.0790598" C="0.231006" G="0.30698" T="0.382953"/>
      <pos A="0.00308642" C="0.30698" G="0.610874" T="0.0790598"/>
      <pos A="0.0790598" C="0.610874" G="0.0790598" T="0.231006"/>
      <pos A="0.00308642" C="0.231006" G="0.762821" T="0.00308642"/>
      <pos A="0.231006" C="0.382953" G="0.382953" T="0.00308642"/>
      <pos A="0.155033" C="0.155033" G="0.534901" T="0.155033"/>
      <pos A="0.0790598" C="0.382953" G="0.458926" T="0.0790598"/>
      <pos A="0.155033" C="0.30698" G="0.30698" T="0.231006"/>
      <pos A="0.458926" C="0.30698" G="0.231006" T="0.00308642"/>
      <pos A="0.0790598" C="0.458926" G="0.458926" T="0.00308642"/>
      <pos A="0.458926" C="0.0790598" G="0.382953" T="0.0790598"/>
      <pos A="0.155033" C="0.382953" G="0.458926" T="0.00308642"/>
    </motif>
    <motif db="0" id="M24" alt="O24" length="40" nsites="8" evalue="1.3e-003">
      <pos A="0.194245" C="0.640282" G="0.0986657" T="0.0668059"/>
      <pos A="0.194245" C="0.417264" G="0.289825" T="0.0986657"/>
      <pos A="0.162385" C="0.194245" G="0.289825" T="0.353545"/>
      <pos A="0.00308642" C="0.799582" G="0.130525" T="0.0668059"/>
      <pos A="0.0986657" C="0.0986657" G="0.385404" T="0.417264"/>
      <pos A="0.0668059" C="0.321685" G="0.353545" T="0.257965"/>
      <pos A="0.0349462" C="0.226105" G="0.608423" T="0.130525"/>
      <pos A="0.0986657" C="0.353545" G="0.480984" T="0.0668059"/>
      <pos A="0.130525" C="0.226105" G="0.226105" T="0.417264"/>
      <pos A="0.0349462" C="0.735862" G="0.194245" T="0.0349462"/>
      <pos A="0.289825" C="0.385404" G="0.130525" T="0.194245"/>
      <pos A="0.0668059" C="0.385404" G="0.544703" T="0.00308642"/>
      <pos A="0.130525" C="0.257965" G="0.353545" T="0.257965"/>
      <pos A="0.0668059" C="0.544703" G="0.162385" T="0.226105"/>
      <pos A="0.0349462" C="0.449124" G="0.289825" T="0.226105"/>
      <pos A="0.194245" C="0.449124" G="0.194245" T="0.162385"/>
      <pos A="0.130525" C="0.130525" G="0.735862" T="0.00308642"/>
      <pos A="0.353545" C="0.417264" G="0.194245" T="0.0349462"/>
      <pos A="0.162385" C="0.353545" G="0.480984" T="0.00308642"/>
      <pos A="0.257965" C="0.257965" G="0.385404" T="0.0986657"/>
      <pos A="0.162385" C="0.512843" G="0.257965" T="0.0668059"/>
      <pos A="0.226105" C="0.194245" G="0.480984" T="0.0986657"/>
      <pos A="0.0349462" C="0.449124" G="0.417264" T="0.0986657"/>
      <pos A="0.0986657" C="0.704002" G="0.194245" T="0.00308642"/>
      <pos A="0.0986657" C="0.257965" G="0.512843" T="0.130525"/>
      <pos A="0.00308642" C="0.449124" G="0.480984" T="0.0668059"/>
      <pos A="0.0668059" C="0.544703" G="0.257965" T="0.130525"/>
      <pos A="0.321685" C="0.321685" G="0.257965" T="0.0986657"/>
      <pos A="0.0986657" C="0.289825" G="0.417264" T="0.194245"/>
      <pos A="0.0349462" C="0.353545" G="0.480984" T="0.130525"/>
      <pos A="0.00308642" C="0.512843" G="0.162385" T="0.321685"/>
      <pos A="0.194245" C="0.480984" G="0.0349462" T="0.289825"/>
      <pos A="0.226105" C="0.480984" G="0.194245" T="0.0986657"/>
      <pos A="0.321685" C="0.0668059" G="0.449124" T="0.162385"/>
      <pos A="0.0668059" C="0.257965" G="0.417264" T="0.257965"/>
      <pos A="0.289825" C="0.417264" G="0.226105" T="0.0668059"/>
      <pos A="0.0349462" C="0.130525" G="0.576563" T="0.257965"/>
      <pos A="0.162385" C="0.512843" G="0.257965" T="0.0668059"/>
      <pos A="0.00308642" C="0.512843" G="0.417264" T="0.0668059"/>
      <pos A="0.0986657" C="0.321685" G="0.289825" T="0.289825"/>
    </motif>
    <motif db="0" id="M25" alt="O25" length="40" nsites="8" evalue="1.3e-003">
      <pos A="0.101852" C="0.398148" G="0.398148" T="0.101852"/>
      <pos A="0.00308642" C="0.299383" G="0.398148" T="0.299383"/>
      <pos A="0.00308642" C="0.694444" G="0.299383" T="0.00308642"/>
      <pos A="0.200617" C="0.200617" G="0.299383" T="0.299383"/>
      <pos A="0.00308642" C="0.496914" G="0.398148" T="0.101852"/>
      <pos A="0.496914" C="0.00308642" G="0.496914" T="0.00308642"/>
      <pos A="0.00308642" C="0.00308642" G="0.990741" T="0.00308642"/>
      <pos A="0.00308642" C="0.398148" G="0.595679" T="0.00308642"/>
      <pos A="0.101852" C="0.398148" G="0.398148" T="0.101852"/>
      <pos A="0.200617" C="0.496914" G="0.200617" T="0.101852"/>
      <pos A="0.00308642" C="0.101852" G="0.595679" T="0.299383"/>
      <pos A="0.200617" C="0.398148" G="0.398148" T="0.00308642"/>
      <pos A="0.00308642" C="0.200617" G="0.694444" T="0.101852"/>
      <pos A="0.200617" C="0.496914" G="0.200617" T="0.101852"/>
      <pos A="0.200617" C="0.299383" G="0.200617" T="0.299383"/>
      <pos A="0.101852" C="0.200617" G="0.496914" T="0.200617"/>
      <pos A="0.101852" C="0.101852" G="0.595679" T="0.200617"/>
      <pos A="0.200617" C="0.79321" G="0.00308642" T="0.00308642"/>
      <pos A="0.00308642" C="0.398148" G="0.496914" T="0.101852"/>
      <pos A="0.00308642" C="0.694444" G="0.200617" T="0.101852"/>
      <pos A="0.101852" C="0.200617" G="0.694444" T="0.00308642"/>
      <pos A="0.101852" C="0.101852" G="0.694444" T="0.101852"/>
      <pos A="0.398148" C="0.299383" G="0.299383" T="0.00308642"/>
      <pos A="0.101852" C="0.299383" G="0.398148" T="0.200617"/>
      <pos A="0.200617" C="0.398148" G="0.299383" T="0.101852"/>
      <pos A="0.200617" C="0.101852" G="0.299383" T="0.398148"/>
      <pos A="0.00308642" C="0.496914" G="0.398148" T="0.101852"/>
      <pos A="0.299383" C="0.200617" G="0.496914" T="0.00308642"/>
      <pos A="0.200617" C="0.299383" G="0.496914" T="0.00308642"/>
      <pos A="0.299383" C="0.398148" G="0.200617" T="0.101852"/>
      <pos A="0.101852" C="0.398148" G="0.299383" T="0.200617"/>
      <pos A="0.299383" C="0.496914" G="0.00308642" T="0.200617"/>
      <pos A="0.00308642" C="0.00308642" G="0.891975" T="0.101852"/>
      <pos A="0.00308642" C="0.595679" G="0.200617" T="0.200617"/>
      <pos A="0.00308642" C="0.496914" G="0.398148" T="0.101852"/>
      <pos A="0.101852" C="0.595679" G="0.00308642" T="0.299383"/>
      <pos A="0.101852" C="0.398148" G="0.299383" T="0.200617"/>
      <pos A="0.101852" C="0.200617" G="0.694444" T="0.00308642"/>
      <pos A="0.101852" C="0.200617" G="0.496914" T="0.200617"/>
      <pos A="0.101852" C="0.00308642" G="0.891975" T="0.00308642"/>
    </motif>
    <motif db="0" id="M26" alt="O26" length="40" nsites="8" evalue="1.3e-003">
      <pos A="0.00308642" C="0.119281" G="0.642157" T="0.235476"/>
      <pos A="0.119281" C="0.584059" G="0.235476" T="0.0611842"/>
      <pos A="0.0611842" C="0.409768" G="0.409768" T="0.119281"/>
      <pos A="0.119281" C="0.177379" G="0.35167" T="0.35167"/>
      <pos A="0.235476" C="0.235476" G="0.293573" T="0.235476"/>
      <pos A="0.235476" C="0.0611842" G="0.235476" T="0.467865"/>
      <pos A="0.0611842" C="0.235476" G="0.409768" T="0.293573"/>
      <pos A="0.119281" C="0.0611842" G="0.467865" T="0.35167"/>
      <pos A="0.0611842" C="0.235476" G="0.119281" T="0.584059"/>
      <pos A="0.119281" C="0.00308642" G="0.525962" T="0.35167"/>
      <pos A="0.525962" C="0.177379" G="0.119281" T="0.177379"/>
      <pos A="0.235476" C="0.0611842" G="0.584059" T="0.119281"/>
      <pos A="0.177379" C="0.409768" G="0.177379" T="0.235476"/>
      <pos A="0.119281" C="0.584059" G="0.177379" T="0.119281"/>
      <pos A="0.235476" C="0.119281" G="0.525962" T="0.119281"/>
      <pos A="0.119281" C="0.700254" G="0.0611842" T="0.119281"/>
      <pos A="0.119281" C="0.235476" G="0.642157" T="0.00308642"/>
      <pos A="0.293573" C="0.177379" G="0.467865" T="0.0611842"/>
      <pos A="0.293573" C="0.467865" G="0.235476" T="0.00308642"/>
      <pos A="0.119281" C="0.293573" G="0.525962" T="0.0611842"/>
      <pos A="0.409768" C="0.119281" G="0.409768" T="0.0611842"/>
      <pos A="0.0611842" C="0.177379" G="0.35167" T="0.409768"/>
      <pos A="0.0611842" C="0.293573" G="0.467865" T="0.177379"/>
      <pos A="0.00308642" C="0.467865" G="0.235476" T="0.293573"/>
      <pos A="0.235476" C="0.177379" G="0.467865" T="0.119281"/>
      <pos A="0.293573" C="0.293573" G="0.293573" T="0.119281"/>
      <pos A="0.293573" C="0.119281" G="0.467865" T="0.119281"/>
      <pos A="0.0611842" C="0.35167" G="0.119281" T="0.467865"/>
      <pos A="0.0611842" C="0.467865" G="0.409768" T="0.0611842"/>
      <pos A="0.177379" C="0.35167" G="0.119281" T="0.35167"/>
      <pos A="0.177379" C="0.642157" G="0.177379" T="0.00308642"/>
      <pos A="0.235476" C="0.467865" G="0.119281" T="0.177379"/>
      <pos A="0.00308642" C="0.235476" G="0.293573" T="0.467865"/>
      <pos A="0.119281" C="0.584059" G="0.235476" T="0.0611842"/>
      <pos A="0.235476" C="0.409768" G="0.35167" T="0.00308642"/>
      <pos A="0.293573" C="0.525962" G="0.00308642" T="0.177379"/>
      <pos A="0.293573" C="0.235476" G="0.35167" T="0.119281"/>
      <pos A="0.293573" C="0.293573" G="0.409768" T="0.00308642"/>
      <pos A="0.177379" C="0.467865" G="0.235476" T="0.119281"/>
      <pos A="0.177379" C="0.409768" G="0.235476" T="0.177379"/>
    </motif>
    <motif db="0" id="M28" alt="O28" length="40" nsites="8" evalue="1.3e-003">
      <pos A="0.271728" C="0.200617" G="0.398148" T="0.129506"/>
      <pos A="0.0741975" C="0.366543" G="0.27963" T="0.27963"/>
      <pos A="0.0662963" C="0.358642" G="0.382346" T="0.192716"/>
      <pos A="0.09" C="0.34284" G="0.485062" T="0.0820988"/>
      <pos A="0.137407" C="0.34284" G="0.398148" T="0.121605"/>
      <pos A="0.145309" C="0.406049" G="0.34284" T="0.105802"/>
      <pos A="0.366543" C="0.192716" G="0.327037" T="0.113704"/>
      <pos A="0.176914" C="0.121605" G="0.627284" T="0.0741975"/>
      <pos A="0.169012" C="0.421852" G="0.271728" T="0.137407"/>
      <pos A="0.129506" C="0.303333" G="0.334938" T="0.232222"/>
      <pos A="0.145309" C="0.492963" G="0.255926" T="0.105802"/>
      <pos A="0.0583951" C="0.429753" G="0.27963" T="0.232222"/>
      <pos A="0.176914" C="0.303333" G="0.445556" T="0.0741975"/>
      <pos A="0.263827" C="0.263827" G="0.350741" T="0.121605"/>
      <pos A="0.121605" C="0.358642" G="0.374444" T="0.145309"/>
      <pos A="0.137407" C="0.15321" G="0.374444" T="0.334938"/>
      <pos A="0.121605" C="0.571975" G="0.169012" T="0.137407"/>
      <pos A="0.129506" C="0.169012" G="0.469259" T="0.232222"/>
      <pos A="0.129506" C="0.406049" G="0.382346" T="0.0820988"/>
      <pos A="0.0820988" C="0.413951" G="0.327037" T="0.176914"/>
      <pos A="0.176914" C="0.137407" G="0.421852" T="0.263827"/>
      <pos A="0.232222" C="0.200617" G="0.374444" T="0.192716"/>
      <pos A="0.09" C="0.374444" G="0.358642" T="0.176914"/>
      <pos A="0.240123" C="0.334938" G="0.303333" T="0.121605"/>
      <pos A="0.0820988" C="0.208519" G="0.445556" T="0.263827"/>
      <pos A="0.232222" C="0.263827" G="0.200617" T="0.303333"/>
      <pos A="0.240123" C="0.27963" G="0.34284" T="0.137407"/>
      <pos A="0.121605" C="0.295432" G="0.500864" T="0.0820988"/>
      <pos A="0.161111" C="0.516667" G="0.192716" T="0.129506"/>
      <pos A="0.169012" C="0.263827" G="0.564074" T="0.00308642"/>
      <pos A="0.137407" C="0.232222" G="0.429753" T="0.200617"/>
      <pos A="0.105802" C="0.382346" G="0.358642" T="0.15321"/>
      <pos A="0.161111" C="0.303333" G="0.240123" T="0.295432"/>
      <pos A="0.161111" C="0.34284" G="0.398148" T="0.0979012"/>
      <pos A="0.184815" C="0.311235" G="0.287531" T="0.21642"/>
      <pos A="0.169012" C="0.263827" G="0.366543" T="0.200617"/>
      <pos A="0.105802" C="0.453457" G="0.319136" T="0.121605"/>
      <pos A="0.184815" C="0.287531" G="0.295432" T="0.232222"/>
      <pos A="0.161111" C="0.429753" G="0.200617" T="0.208519"/>
      <pos A="0.0662963" C="0.208519" G="0.500864" T="0.224321"/>
    </motif>
    <motif db="0" id="M29" alt="O29" length="40" nsites="8" evalue="1.3e-003">
      <pos A="0.233088" C="0.17897" G="0.206029" T="0.381913"/>
      <pos A="0.0572049" C="0.341324" G="0.463089" T="0.138381"/>
      <pos A="0.124852" C="0.381913" G="0.463089" T="0.0301452"/>
      <pos A="0.0977926" C="0.44956" G="0.327795" T="0.124852"/>
      <pos A="0.138381" C="0.273677" G="0.422502" T="0.165441"/>
      <pos A="0.0436751" C="0.219559" G="0.517208" T="0.219559"/>
      <pos A="0.151911" C="0.327795" G="0.395442" T="0.124852"/>
      <pos A="0.165441" C="0.422502" G="0.233088" T="0.17897"/>
      <pos A="0.124852" C="0.436031" G="0.246617" T="0.1925"/>
      <pos A="0.206029" C="0.408972" G="0.206029" T="0.17897"/>
      <pos A="0.0977926" C="0.287206" G="0.463089" T="0.151911"/>
      <pos A="0.287206" C="0.138381" G="0.395442" T="0.17897"/>
      <pos A="0.0842637" C="0.517208" G="0.219559" T="0.17897"/>
      <pos A="0.1925" C="0.300736" G="0.327795" T="0.17897"/>
      <pos A="0.17897" C="0.300736" G="0.273677" T="0.246617"/>
      <pos A="0.1925" C="0.246617" G="0.395442" T="0.165441"/>
      <pos A="0.111322" C="0.408972" G="0.381913" T="0.0977926"/>
      <pos A="0.233088" C="0.327795" G="0.273677" T="0.165441"/>
      <pos A="0.165441" C="0.341324" G="0.368383" T="0.124852"/>
      <pos A="0.0977926" C="0.246617" G="0.530738" T="0.124852"/>
      <pos A="0.327795" C="0.260147" G="0.246617" T="0.165441"/>
      <pos A="0.151911" C="0.0166163" G="0.638974" T="0.1925"/>
      <pos A="0.0977926" C="0.476619" G="0.300736" T="0.124852"/>
      <pos A="0.233088" C="0.260147" G="0.300736" T="0.206029"/>
      <pos A="0.165441" C="0.368383" G="0.111322" T="0.354853"/>
      <pos A="0.124852" C="0.368383" G="0.368383" T="0.138381"/>
      <pos A="0.124852" C="0.517208" G="0.124852" T="0.233088"/>
      <pos A="0.151911" C="0.219559" G="0.354853" T="0.273677"/>
      <pos A="0.138381" C="0.273677" G="0.436031" T="0.151911"/>
      <pos A="0.0572049" C="0.72015" G="0.138381" T="0.0842637"/>
      <pos A="0.206029" C="0.327795" G="0.206029" T="0.260147"/>
      <pos A="0.0572049" C="0.598385" G="0.341324" T="0.00308642"/>
      <pos A="0.165441" C="0.490149" G="0.273677" T="0.0707338"/>
      <pos A="0.165441" C="0.246617" G="0.314265" T="0.273677"/>
      <pos A="0.17897" C="0.260147" G="0.490149" T="0.0707338"/>
      <pos A="0.233088" C="0.273677" G="0.463089" T="0.0301452"/>
      <pos A="0.233088" C="0.287206" G="0.260147" T="0.219559"/>
      <pos A="0.138381" C="0.503678" G="0.151911" T="0.206029"/>
      <pos A="0.17897" C="0.124852" G="0.44956" T="0.246617"/>
      <pos A="0.151911" C="0.1925" G="0.530738" T="0.124852"/>
    </motif>
    <motif db="0" id="M3" alt="O3" length="40" nsites="8" evalue="1.3e-003">
      <pos A="0.00308642" C="0.00308642" G="0.990741" T="0.00308642"/>
      <pos A="0.00308642" C="0.990741" G="0.00308642" T="0.00308642"/>
      <pos A="0.00308642" C="0.00308642" G="0.990741" T="0.00308642"/>
      <pos A="0.00308642" C="0.990741" G="0.00308642" T="0.00308642"/>
      <pos A="0.00308642" C="0.990741" G="0.00308642" T="0.00308642"/>
      <pos A="0.00308642" C="0.990741" G="0.00308642" T="0.00308642"/>
      <pos A="0.00308642" C="0.00308642" G="0.00308642" T="0.990741"/>
      <pos A="0.00308642" C="0.990741" G="0.00308642" T="0.00308642"/>
      <pos A="0.00308642" C="0.990741" G="0.00308642" T="0.00308642"/>
      <pos A="0.00308642" C="0.00308642" G="0.990741" T="0.00308642"/>
      <pos A="0.00308642" C="0.00308642" G="0.990741" T="0.00308642"/>
      <pos A="0.00308642" C="0.00308642" G="0.990741" T="0.00308642"/>
      <pos A="0.00308642" C="0.00308642" G="0.00308642" T="0.990741"/>
      <pos A="0.00308642" C="0.990741" G="0.00308642" T="0.00308642"/>
      <pos A="0.00308642" C="0.00308642" G="0.990741" T="0.00308642"/>
      <pos A="0.00308642" C="0.00308642" G="0.990741" T="0.00308642"/>
      <pos A="0.00308642" C="0.00308642" G="0.990741" T="0.00308642"/>
      <pos A="0.00308642" C="0.00308642" G="0.00308642" T="0.990741"/>
      <pos A="0.00308642" C="0.990741" G="0.00308642" T="0.00308642"/>
      <pos A="0.00308642" C="0.990741" G="0.00308642" T="0.00308642"/>
      <pos A="0.00308642" C="0.00308642" G="0.00308642" T="0.990741"/>
      <pos A="0.00308642" C="0.990741" G="0.00308642" T="0.00308642"/>
      <pos A="0.00308642" C="0.990741" G="0.00308642" T="0.00308642"/>
      <pos A="0.990741" C="0.00308642" G="0.00308642" T="0.00308642"/>
      <pos A="0.00308642" C="0.00308642" G="0.990741" T="0.00308642"/>
      <pos A="0.00308642" C="0.00308642" G="0.990741" T="0.00308642"/>
      <pos A="0.990741" C="0.00308642" G="0.00308642" T="0.00308642"/>
      <pos A="0.00308642" C="0.00308642" G="0.990741" T="0.00308642"/>
      <pos A="0.00308642" C="0.990741" G="0.00308642" T="0.00308642"/>
      <pos A="0.00308642" C="0.00308642" G="0.990741" T="0.00308642"/>
      <pos A="0.00308642" C="0.990741" G="0.00308642" T="0.00308642"/>
      <pos A="0.00308642" C="0.990741" G="0.00308642" T="0.00308642"/>
      <pos A="0.990741" C="0.00308642" G="0.00308642" T="0.00308642"/>
      <pos A="0.00308642" C="0.00308642" G="0.990741" T="0.00308642"/>
      <pos A="0.00308642" C="0.00308642" G="0.990741" T="0.00308642"/>
      <pos A="0.00308642" C="0.990741" G="0.00308642" T="0.00308642"/>
      <pos A="0.00308642" C="0.00308642" G="0.990741" T="0.00308642"/>
      <pos A="0.00308642" C="0.990741" G="0.00308642" T="0.00308642"/>
      <pos A="0.00308642" C="0.00308642" G="0.00308642" T="0.990741"/>
      <pos A="0.00308642" C="0.00308642" G="0.990741" T="0.00308642"/>
    </motif>
    <motif db="0" id="M30" alt="O30" length="40" nsites="8" evalue="1.3e-003">
      <pos A="0.108907" C="0.214727" G="0.297031" T="0.379335"/>
      <pos A="0.167696" C="0.35582" G="0.202969" T="0.273516"/>
      <pos A="0.0971486" C="0.555703" G="0.238242" T="0.108907"/>
      <pos A="0.191211" C="0.179453" G="0.391093" T="0.238242"/>
      <pos A="0.132422" C="0.332304" G="0.391093" T="0.14418"/>
      <pos A="0.155938" C="0.261758" G="0.367578" T="0.214727"/>
      <pos A="0.132422" C="0.379335" G="0.426366" T="0.0618756"/>
      <pos A="0.426366" C="0.14418" G="0.261758" T="0.167696"/>
      <pos A="0.0618756" C="0.202969" G="0.438124" T="0.297031"/>
      <pos A="0.202969" C="0.297031" G="0.438124" T="0.0618756"/>
      <pos A="0.226484" C="0.35582" G="0.167696" T="0.25"/>
      <pos A="0.0971486" C="0.449882" G="0.402851" T="0.0501175"/>
      <pos A="0.202969" C="0.367578" G="0.25" T="0.179453"/>
      <pos A="0.120665" C="0.202969" G="0.543945" T="0.132422"/>
      <pos A="0.0736336" C="0.391093" G="0.414609" T="0.120665"/>
      <pos A="0.226484" C="0.120665" G="0.508672" T="0.14418"/>
      <pos A="0.155938" C="0.120665" G="0.532187" T="0.191211"/>
      <pos A="0.297031" C="0.402851" G="0.226484" T="0.0736336"/>
      <pos A="0.155938" C="0.402851" G="0.238242" T="0.202969"/>
      <pos A="0.226484" C="0.402851" G="0.202969" T="0.167696"/>
      <pos A="0.226484" C="0.273516" G="0.285273" T="0.214727"/>
      <pos A="0.120665" C="0.191211" G="0.532187" T="0.155938"/>
      <pos A="0.202969" C="0.202969" G="0.35582" T="0.238242"/>
      <pos A="0.0501175" C="0.638007" G="0.226484" T="0.0853906"/>
      <pos A="0.0736336" C="0.414609" G="0.367578" T="0.14418"/>
      <pos A="0.0736336" C="0.414609" G="0.155938" T="0.35582"/>
      <pos A="0.120665" C="0.261758" G="0.391093" T="0.226484"/>
      <pos A="0.191211" C="0.273516" G="0.320547" T="0.214727"/>
      <pos A="0.120665" C="0.35582" G="0.402851" T="0.120665"/>
      <pos A="0.14418" C="0.414609" G="0.155938" T="0.285273"/>
      <pos A="0.167696" C="0.285273" G="0.285273" T="0.261758"/>
      <pos A="0.285273" C="0.261758" G="0.226484" T="0.226484"/>
      <pos A="0.202969" C="0.297031" G="0.379335" T="0.120665"/>
      <pos A="0.167696" C="0.367578" G="0.202969" T="0.261758"/>
      <pos A="0.0736336" C="0.332304" G="0.35582" T="0.238242"/>
      <pos A="0.214727" C="0.414609" G="0.332304" T="0.0383595"/>
      <pos A="0.261758" C="0.261758" G="0.35582" T="0.120665"/>
      <pos A="0.167696" C="0.14418" G="0.508672" T="0.179453"/>
      <pos A="0.120665" C="0.273516" G="0.402851" T="0.202969"/>
      <pos A="0.320547" C="0.261758" G="0.214727" T="0.202969"/>
    </motif>
    <motif db="0" id="M32" alt="O32" length="40" nsites="8" evalue="1.3e-003">
      <pos A="0.208519" C="0.398148" G="0.192716" T="0.200617"/>
      <pos A="0.129506" C="0.382346" G="0.406049" T="0.0820988"/>
      <pos A="0.129506" C="0.248025" G="0.437654" T="0.184815"/>
      <pos A="0.129506" C="0.461358" G="0.287531" T="0.121605"/>
      <pos A="0.121605" C="0.334938" G="0.406049" T="0.137407"/>
      <pos A="0.0662963" C="0.390247" G="0.516667" T="0.0267901"/>
      <pos A="0.255926" C="0.255926" G="0.27963" T="0.208519"/>
      <pos A="0.137407" C="0.358642" G="0.350741" T="0.15321"/>
      <pos A="0.129506" C="0.334938" G="0.358642" T="0.176914"/>
      <pos A="0.121605" C="0.0662963" G="0.445556" T="0.366543"/>
      <pos A="0.208519" C="0.398148" G="0.271728" T="0.121605"/>
      <pos A="0.287531" C="0.255926" G="0.406049" T="0.0504938"/>
      <pos A="0.192716" C="0.137407" G="0.469259" T="0.200617"/>
      <pos A="0.15321" C="0.374444" G="0.34284" T="0.129506"/>
      <pos A="0.0583951" C="0.358642" G="0.421852" T="0.161111"/>
      <pos A="0.0979012" C="0.564074" G="0.295432" T="0.0425926"/>
      <pos A="0.248025" C="0.248025" G="0.319136" T="0.184815"/>
      <pos A="0.200617" C="0.271728" G="0.334938" T="0.192716"/>
      <pos A="0.113704" C="0.287531" G="0.47716" T="0.121605"/>
      <pos A="0.121605" C="0.303333" G="0.382346" T="0.192716"/>
      <pos A="0.137407" C="0.445556" G="0.200617" T="0.21642"/>
      <pos A="0.121605" C="0.437654" G="0.192716" T="0.248025"/>
      <pos A="0.232222" C="0.366543" G="0.248025" T="0.15321"/>
      <pos A="0.161111" C="0.263827" G="0.398148" T="0.176914"/>
      <pos A="0.09" C="0.295432" G="0.437654" T="0.176914"/>
      <pos A="0.161111" C="0.208519" G="0.453457" T="0.176914"/>
      <pos A="0.169012" C="0.556173" G="0.200617" T="0.0741975"/>
      <pos A="0.129506" C="0.303333" G="0.421852" T="0.145309"/>
      <pos A="0.176914" C="0.319136" G="0.319136" T="0.184815"/>
      <pos A="0.248025" C="0.34284" G="0.366543" T="0.0425926"/>
      <pos A="0.121605" C="0.334938" G="0.413951" T="0.129506"/>
      <pos A="0.263827" C="0.287531" G="0.303333" T="0.145309"/>
      <pos A="0.09" C="0.287531" G="0.295432" T="0.327037"/>
      <pos A="0.208519" C="0.232222" G="0.263827" T="0.295432"/>
      <pos A="0.0820988" C="0.461358" G="0.366543" T="0.09"/>
      <pos A="0.0979012" C="0.255926" G="0.421852" T="0.224321"/>
      <pos A="0.09" C="0.169012" G="0.556173" T="0.184815"/>
      <pos A="0.176914" C="0.319136" G="0.382346" T="0.121605"/>
      <pos A="0.208519" C="0.421852" G="0.248025" T="0.121605"/>
      <pos A="0.0820988" C="0.295432" G="0.445556" T="0.176914"/>
    </motif>
    <motif db="0" id="M33" alt="O33" length="40" nsites="8" evalue="1.3e-003">
      <pos A="0.21642" C="0.429753" G="0.224321" T="0.129506"/>
      <pos A="0.15321" C="0.248025" G="0.469259" T="0.129506"/>
      <pos A="0.200617" C="0.240123" G="0.358642" T="0.200617"/>
      <pos A="0.145309" C="0.437654" G="0.137407" T="0.27963"/>
      <pos A="0.0504938" C="0.398148" G="0.398148" T="0.15321"/>
      <pos A="0.15321" C="0.303333" G="0.311235" T="0.232222"/>
      <pos A="0.0583951" C="0.500864" G="0.303333" T="0.137407"/>
      <pos A="0.129506" C="0.437654" G="0.303333" T="0.129506"/>
      <pos A="0.200617" C="0.224321" G="0.421852" T="0.15321"/>
      <pos A="0.0979012" C="0.406049" G="0.390247" T="0.105802"/>
      <pos A="0.295432" C="0.232222" G="0.374444" T="0.0979012"/>
      <pos A="0.169012" C="0.358642" G="0.271728" T="0.200617"/>
      <pos A="0.0583951" C="0.437654" G="0.398148" T="0.105802"/>
      <pos A="0.169012" C="0.421852" G="0.319136" T="0.09"/>
      <pos A="0.21642" C="0.327037" G="0.358642" T="0.0979012"/>
      <pos A="0.176914" C="0.319136" G="0.350741" T="0.15321"/>
      <pos A="0.0820988" C="0.200617" G="0.500864" T="0.21642"/>
      <pos A="0.208519" C="0.161111" G="0.327037" T="0.303333"/>
      <pos A="0.169012" C="0.27963" G="0.500864" T="0.0504938"/>
      <pos A="0.192716" C="0.358642" G="0.295432" T="0.15321"/>
      <pos A="0.208519" C="0.34284" G="0.271728" T="0.176914"/>
      <pos A="0.145309" C="0.303333" G="0.406049" T="0.145309"/>
      <pos A="0.0741975" C="0.145309" G="0.571975" T="0.208519"/>
      <pos A="0.208519" C="0.240123" G="0.319136" T="0.232222"/>
      <pos A="0.161111" C="0.350741" G="0.366543" T="0.121605"/>
      <pos A="0.169012" C="0.366543" G="0.271728" T="0.192716"/>
      <pos A="0.21642" C="0.263827" G="0.406049" T="0.113704"/>
      <pos A="0.137407" C="0.382346" G="0.21642" T="0.263827"/>
      <pos A="0.240123" C="0.129506" G="0.303333" T="0.327037"/>
      <pos A="0.224321" C="0.319136" G="0.232222" T="0.224321"/>
      <pos A="0.224321" C="0.21642" G="0.350741" T="0.208519"/>
      <pos A="0.09" C="0.366543" G="0.429753" T="0.113704"/>
      <pos A="0.105802" C="0.358642" G="0.374444" T="0.161111"/>
      <pos A="0.0188889" C="0.319136" G="0.548272" T="0.113704"/>
      <pos A="0.121605" C="0.437654" G="0.327037" T="0.113704"/>
      <pos A="0.176914" C="0.34284" G="0.248025" T="0.232222"/>
      <pos A="0.0504938" C="0.327037" G="0.500864" T="0.121605"/>
      <pos A="0.184815" C="0.327037" G="0.429753" T="0.0583951"/>
      <pos A="0.129506" C="0.295432" G="0.445556" T="0.129506"/>
      <pos A="0.224321" C="0.334938" G="0.334938" T="0.105802"/>
    </motif>
    <motif db="0" id="M34" alt="O34" length="40" nsites="8" evalue="1.3e-003">
      <pos A="0.0611842" C="0.235476" G="0.642157" T="0.0611842"/>
      <pos A="0.119281" C="0.35167" G="0.467865" T="0.0611842"/>
      <pos A="0.293573" C="0.177379" G="0.35167" T="0.177379"/>
      <pos A="0.00308642" C="0.467865" G="0.119281" T="0.409768"/>
      <pos A="0.119281" C="0.177379" G="0.525962" T="0.177379"/>
      <pos A="0.0611842" C="0.409768" G="0.35167" T="0.177379"/>
      <pos A="0.177379" C="0.35167" G="0.177379" T="0.293573"/>
      <pos A="0.119281" C="0.177379" G="0.642157" T="0.0611842"/>
      <pos A="0.177379" C="0.409768" G="0.119281" T="0.293573"/>
      <pos A="0.00308642" C="0.409768" G="0.584059" T="0.00308642"/>
      <pos A="0.0611842" C="0.584059" G="0.35167" T="0.00308642"/>
      <pos A="0.0611842" C="0.700254" G="0.0611842" T="0.177379"/>
      <pos A="0.119281" C="0.177379" G="0.35167" T="0.35167"/>
      <pos A="0.0611842" C="0.642157" G="0.0611842" T="0.235476"/>
      <pos A="0.293573" C="0.35167" G="0.35167" T="0.00308642"/>
      <pos A="0.177379" C="0.467865" G="0.35167" T="0.00308642"/>
      <pos A="0.119281" C="0.0611842" G="0.642157" T="0.177379"/>
      <pos A="0.0611842" C="0.35167" G="0.409768" T="0.177379"/>
      <pos A="0.0611842" C="0.525962" G="0.119281" T="0.293573"/>
      <pos A="0.119281" C="0.525962" G="0.35167" T="0.00308642"/>
      <pos A="0.293573" C="0.177379" G="0.467865" T="0.0611842"/>
      <pos A="0.467865" C="0.177379" G="0.293573" T="0.0611842"/>
      <pos A="0.00308642" C="0.235476" G="0.35167" T="0.409768"/>
      <pos A="0.00308642" C="0.409768" G="0.409768" T="0.177379"/>
      <pos A="0.119281" C="0.409768" G="0.409768" T="0.0611842"/>
      <pos A="0.119281" C="0.642157" G="0.177379" T="0.0611842"/>
      <pos A="0.35167" C="0.119281" G="0.235476" T="0.293573"/>
      <pos A="0.409768" C="0.119281" G="0.467865" T="0.00308642"/>
      <pos A="0.235476" C="0.35167" G="0.293573" T="0.119281"/>
      <pos A="0.293573" C="0.119281" G="0.584059" T="0.00308642"/>
      <pos A="0.177379" C="0.35167" G="0.467865" T="0.00308642"/>
      <pos A="0.235476" C="0.409768" G="0.177379" T="0.177379"/>
      <pos A="0.119281" C="0.0611842" G="0.700254" T="0.119281"/>
      <pos A="0.00308642" C="0.467865" G="0.467865" T="0.0611842"/>
      <pos A="0.235476" C="0.293573" G="0.35167" T="0.119281"/>
      <pos A="0.119281" C="0.293573" G="0.467865" T="0.119281"/>
      <pos A="0.235476" C="0.467865" G="0.235476" T="0.0611842"/>
      <pos A="0.0611842" C="0.525962" G="0.177379" T="0.235476"/>
      <pos A="0.00308642" C="0.0611842" G="0.700254" T="0.235476"/>
      <pos A="0.119281" C="0.409768" G="0.35167" T="0.119281"/>
    </motif>
    <motif db="0" id="M36" alt="O36" length="40" nsites="8" evalue="1.3e-003">
      <pos A="0.496914" C="0.496914" G="0.00308642" T="0.00308642"/>
      <pos A="0.00308642" C="0.496914" G="0.496914" T="0.00308642"/>
      <pos A="0.00308642" C="0.990741" G="0.00308642" T="0.00308642"/>
      <pos A="0.00308642" C="0.496914" G="0.496914" T="0.00308642"/>
      <pos A="0.00308642" C="0.00308642" G="0.990741" T="0.00308642"/>
      <pos A="0.00308642" C="0.990741" G="0.00308642" T="0.00308642"/>
      <pos A="0.00308642" C="0.00308642" G="0.496914" T="0.496914"/>
      <pos A="0.00308642" C="0.00308642" G="0.00308642" T="0.990741"/>
      <pos A="0.00308642" C="0.496914" G="0.00308642" T="0.496914"/>
      <pos A="0.00308642" C="0.496914" G="0.496914" T="0.00308642"/>
      <pos A="0.00308642" C="0.00308642" G="0.00308642" T="0.990741"/>
      <pos A="0.00308642" C="0.496914" G="0.00308642" T="0.496914"/>
      <pos A="0.00308642" C="0.990741" G="0.00308642" T="0.00308642"/>
      <pos A="0.00308642" C="0.496914" G="0.496914" T="0.00308642"/>
      <pos A="0.00308642" C="0.496914" G="0.496914" T="0.00308642"/>
      <pos A="0.00308642" C="0.990741" G="0.00308642" T="0.00308642"/>
      <pos A="0.00308642" C="0.496914" G="0.00308642" T="0.496914"/>
      <pos A="0.00308642" C="0.990741" G="0.00308642" T="0.00308642"/>
      <pos A="0.496914" C="0.00308642" G="0.496914" T="0.00308642"/>
      <pos A="0.00308642" C="0.00308642" G="0.00308642" T="0.990741"/>
      <pos A="0.496914" C="0.496914" G="0.00308642" T="0.00308642"/>
      <pos A="0.00308642" C="0.990741" G="0.00308642" T="0.00308642"/>
      <pos A="0.990741" C="0.00308642" G="0.00308642" T="0.00308642"/>
      <pos A="0.496914" C="0.00308642" G="0.00308642" T="0.496914"/>
      <pos A="0.00308642" C="0.496914" G="0.496914" T="0.00308642"/>
      <pos A="0.496914" C="0.00308642" G="0.496914" T="0.00308642"/>
      <pos A="0.00308642" C="0.990741" G="0.00308642" T="0.00308642"/>
      <pos A="0.496914" C="0.496914" G="0.00308642" T="0.00308642"/>
      <pos A="0.496914" C="0.00308642" G="0.496914" T="0.00308642"/>
      <pos A="0.496914" C="0.496914" G="0.00308642" T="0.00308642"/>
      <pos A="0.00308642" C="0.496914" G="0.496914" T="0.00308642"/>
      <pos A="0.496914" C="0.496914" G="0.00308642" T="0.00308642"/>
      <pos A="0.496914" C="0.496914" G="0.00308642" T="0.00308642"/>
      <pos A="0.496914" C="0.00308642" G="0.496914" T="0.00308642"/>
      <pos A="0.496914" C="0.00308642" G="0.496914" T="0.00308642"/>
      <pos A="0.00308642" C="0.990741" G="0.00308642" T="0.00308642"/>
      <pos A="0.00308642" C="0.990741" G="0.00308642" T="0.00308642"/>
      <pos A="0.496914" C="0.00308642" G="0.00308642" T="0.496914"/>
      <pos A="0.496914" C="0.496914" G="0.00308642" T="0.00308642"/>
      <pos A="0.00308642" C="0.496914" G="0.496914" T="0.00308642"/>
    </motif>
    <motif db="0" id="M37" alt="O37" length="40" nsites="8" evalue="1.3e-003">
      <pos A="0.207844" C="0.183755" G="0.400557" T="0.207844"/>
      <pos A="0.159666" C="0.256023" G="0.496914" T="0.0873985"/>
      <pos A="0.171711" C="0.159666" G="0.59327" T="0.0753541"/>
      <pos A="0.183755" C="0.183755" G="0.545091" T="0.0873985"/>
      <pos A="0.123532" C="0.605315" G="0.0633096" T="0.207844"/>
      <pos A="0.0633096" C="0.448736" G="0.352379" T="0.135576"/>
      <pos A="0.0271753" C="0.412601" G="0.352379" T="0.207844"/>
      <pos A="0.1958" C="0.316245" G="0.280112" T="0.207844"/>
      <pos A="0.099443" C="0.424646" G="0.376468" T="0.099443"/>
      <pos A="0.171711" C="0.159666" G="0.340334" T="0.328289"/>
      <pos A="0.0151309" C="0.3042" G="0.268067" T="0.412601"/>
      <pos A="0.207844" C="0.268067" G="0.328289" T="0.1958"/>
      <pos A="0.231933" C="0.352379" G="0.268067" T="0.147621"/>
      <pos A="0.1958" C="0.3042" G="0.364424" T="0.135576"/>
      <pos A="0.159666" C="0.388513" G="0.292156" T="0.159666"/>
      <pos A="0.147621" C="0.316245" G="0.448736" T="0.0873985"/>
      <pos A="0.0753541" C="0.388513" G="0.400557" T="0.135576"/>
      <pos A="0.159666" C="0.352379" G="0.316245" T="0.171711"/>
      <pos A="0.111487" C="0.231933" G="0.340334" T="0.316245"/>
      <pos A="0.0633096" C="0.508958" G="0.376468" T="0.0512642"/>
      <pos A="0.159666" C="0.171711" G="0.496914" T="0.171711"/>
      <pos A="0.159666" C="0.376468" G="0.424646" T="0.0392198"/>
      <pos A="0.340334" C="0.340334" G="0.1958" T="0.123532"/>
      <pos A="0.159666" C="0.147621" G="0.569181" T="0.123532"/>
      <pos A="0.256023" C="0.159666" G="0.376468" T="0.207844"/>
      <pos A="0.0392198" C="0.316245" G="0.43669" T="0.207844"/>
      <pos A="0.135576" C="0.388513" G="0.388513" T="0.0873985"/>
      <pos A="0.123532" C="0.292156" G="0.328289" T="0.256023"/>
      <pos A="0.171711" C="0.328289" G="0.268067" T="0.231933"/>
      <pos A="0.099443" C="0.364424" G="0.328289" T="0.207844"/>
      <pos A="0.147621" C="0.256023" G="0.533047" T="0.0633096"/>
      <pos A="0.243977" C="0.364424" G="0.0873985" T="0.3042"/>
      <pos A="0.268067" C="0.3042" G="0.3042" T="0.123532"/>
      <pos A="0.0753541" C="0.484869" G="0.364424" T="0.0753541"/>
      <pos A="0.0753541" C="0.424646" G="0.219888" T="0.280112"/>
      <pos A="0.171711" C="0.352379" G="0.424646" T="0.0512642"/>
      <pos A="0.123532" C="0.268067" G="0.388513" T="0.219888"/>
      <pos A="0.292156" C="0.292156" G="0.364424" T="0.0512642"/>
      <pos A="0.123532" C="0.243977" G="0.545091" T="0.0873985"/>
      <pos A="0.0873985" C="0.256023" G="0.545091" T="0.111487"/>
    </motif>
    <motif db="0" id="M38" alt="O38" length="40" nsites="8" evalue="1.3e-003">
      <pos A="0.121605" C="0.303333" G="0.358642" T="0.21642"/>
      <pos A="0.0583951" C="0.311235" G="0.54037" T="0.09"/>
      <pos A="0.232222" C="0.105802" G="0.485062" T="0.176914"/>
      <pos A="0.21642" C="0.311235" G="0.311235" T="0.161111"/>
      <pos A="0.334938" C="0.303333" G="0.121605" T="0.240123"/>
      <pos A="0.0346914" C="0.421852" G="0.437654" T="0.105802"/>
      <pos A="0.113704" C="0.366543" G="0.350741" T="0.169012"/>
      <pos A="0.192716" C="0.255926" G="0.358642" T="0.192716"/>
      <pos A="0.09" C="0.263827" G="0.556173" T="0.09"/>
      <pos A="0.105802" C="0.21642" G="0.564074" T="0.113704"/>
      <pos A="0.145309" C="0.200617" G="0.453457" T="0.200617"/>
      <pos A="0.129506" C="0.429753" G="0.319136" T="0.121605"/>
      <pos A="0.121605" C="0.374444" G="0.232222" T="0.271728"/>
      <pos A="0.21642" C="0.358642" G="0.21642" T="0.208519"/>
      <pos A="0.161111" C="0.0979012" G="0.564074" T="0.176914"/>
      <pos A="0.248025" C="0.334938" G="0.295432" T="0.121605"/>
      <pos A="0.184815" C="0.421852" G="0.184815" T="0.208519"/>
      <pos A="0.113704" C="0.350741" G="0.398148" T="0.137407"/>
      <pos A="0.21642" C="0.437654" G="0.263827" T="0.0820988"/>
      <pos A="0.145309" C="0.248025" G="0.382346" T="0.224321"/>
      <pos A="0.0504938" C="0.437654" G="0.358642" T="0.15321"/>
      <pos A="0.169012" C="0.390247" G="0.27963" T="0.161111"/>
      <pos A="0.121605" C="0.311235" G="0.366543" T="0.200617"/>
      <pos A="0.169012" C="0.224321" G="0.508765" T="0.0979012"/>
      <pos A="0.0504938" C="0.382346" G="0.303333" T="0.263827"/>
      <pos A="0.169012" C="0.390247" G="0.295432" T="0.145309"/>
      <pos A="0.161111" C="0.255926" G="0.366543" T="0.21642"/>
      <pos A="0.295432" C="0.485062" G="0.169012" T="0.0504938"/>
      <pos A="0.137407" C="0.248025" G="0.358642" T="0.255926"/>
      <pos A="0.176914" C="0.271728" G="0.358642" T="0.192716"/>
      <pos A="0.113704" C="0.248025" G="0.374444" T="0.263827"/>
      <pos A="0.184815" C="0.437654" G="0.208519" T="0.169012"/>
      <pos A="0.105802" C="0.311235" G="0.500864" T="0.0820988"/>
      <pos A="0.161111" C="0.366543" G="0.34284" T="0.129506"/>
      <pos A="0.09" C="0.390247" G="0.34284" T="0.176914"/>
      <pos A="0.105802" C="0.248025" G="0.421852" T="0.224321"/>
      <pos A="0.105802" C="0.161111" G="0.54037" T="0.192716"/>
      <pos A="0.208519" C="0.358642" G="0.192716" T="0.240123"/>
      <pos A="0.169012" C="0.09" G="0.556173" T="0.184815"/>
      <pos A="0.15321" C="0.366543" G="0.255926" T="0.224321"/>
    </motif>
    <motif db="0" id="M4" alt="O4" length="40" nsites="8" evalue="1.3e-003">
      <pos A="0.200617" C="0.327037" G="0.319136" T="0.15321"/>
      <pos A="0.137407" C="0.176914" G="0.47716" T="0.208519"/>
      <pos A="0.232222" C="0.303333" G="0.27963" T="0.184815"/>
      <pos A="0.105802" C="0.492963" G="0.240123" T="0.161111"/>
      <pos A="0.192716" C="0.295432" G="0.390247" T="0.121605"/>
      <pos A="0.121605" C="0.319136" G="0.311235" T="0.248025"/>
      <pos A="0.0979012" C="0.47716" G="0.319136" T="0.105802"/>
      <pos A="0.169012" C="0.358642" G="0.200617" T="0.271728"/>
      <pos A="0.169012" C="0.15321" G="0.453457" T="0.224321"/>
      <pos A="0.129506" C="0.445556" G="0.303333" T="0.121605"/>
      <pos A="0.184815" C="0.263827" G="0.406049" T="0.145309"/>
      <pos A="0.0820988" C="0.287531" G="0.548272" T="0.0820988"/>
      <pos A="0.129506" C="0.437654" G="0.232222" T="0.200617"/>
      <pos A="0.113704" C="0.319136" G="0.469259" T="0.0979012"/>
      <pos A="0.208519" C="0.184815" G="0.500864" T="0.105802"/>
      <pos A="0.295432" C="0.27963" G="0.390247" T="0.0346914"/>
      <pos A="0.15321" C="0.255926" G="0.54037" T="0.0504938"/>
      <pos A="0.113704" C="0.469259" G="0.287531" T="0.129506"/>
      <pos A="0.105802" C="0.327037" G="0.240123" T="0.327037"/>
      <pos A="0.0662963" C="0.390247" G="0.390247" T="0.15321"/>
      <pos A="0.287531" C="0.334938" G="0.121605" T="0.255926"/>
      <pos A="0.161111" C="0.192716" G="0.406049" T="0.240123"/>
      <pos A="0.105802" C="0.382346" G="0.374444" T="0.137407"/>
      <pos A="0.137407" C="0.34284" G="0.319136" T="0.200617"/>
      <pos A="0.192716" C="0.508765" G="0.121605" T="0.176914"/>
      <pos A="0.161111" C="0.240123" G="0.271728" T="0.327037"/>
      <pos A="0.0979012" C="0.327037" G="0.453457" T="0.121605"/>
      <pos A="0.129506" C="0.248025" G="0.508765" T="0.113704"/>
      <pos A="0.184815" C="0.366543" G="0.413951" T="0.0346914"/>
      <pos A="0.129506" C="0.192716" G="0.374444" T="0.303333"/>
      <pos A="0.15321" C="0.334938" G="0.429753" T="0.0820988"/>
      <pos A="0.161111" C="0.532469" G="0.248025" T="0.0583951"/>
      <pos A="0.09" C="0.303333" G="0.319136" T="0.287531"/>
      <pos A="0.105802" C="0.421852" G="0.255926" T="0.21642"/>
      <pos A="0.113704" C="0.34284" G="0.319136" T="0.224321"/>
      <pos A="0.161111" C="0.232222" G="0.469259" T="0.137407"/>
      <pos A="0.382346" C="0.263827" G="0.208519" T="0.145309"/>
      <pos A="0.184815" C="0.224321" G="0.413951" T="0.176914"/>
      <pos A="0.169012" C="0.145309" G="0.500864" T="0.184815"/>
      <pos A="0.176914" C="0.461358" G="0.200617" T="0.161111"/>
    </motif>
    <motif db="0" id="M40" alt="O40" length="40" nsites="8" evalue="1.3e-003">
      <pos A="0.113704" C="0.192716" G="0.406049" T="0.287531"/>
      <pos A="0.350741" C="0.208519" G="0.390247" T="0.0504938"/>
      <pos A="0.0979012" C="0.358642" G="0.311235" T="0.232222"/>
      <pos A="0.224321" C="0.429753" G="0.161111" T="0.184815"/>
      <pos A="0.176914" C="0.311235" G="0.421852" T="0.09"/>
      <pos A="0.09" C="0.398148" G="0.311235" T="0.200617"/>
      <pos A="0.161111" C="0.421852" G="0.176914" T="0.240123"/>
      <pos A="0.0425926" C="0.255926" G="0.461358" T="0.240123"/>
      <pos A="0.192716" C="0.485062" G="0.192716" T="0.129506"/>
      <pos A="0.15321" C="0.21642" G="0.445556" T="0.184815"/>
      <pos A="0.113704" C="0.334938" G="0.366543" T="0.184815"/>
      <pos A="0.176914" C="0.311235" G="0.469259" T="0.0425926"/>
      <pos A="0.232222" C="0.248025" G="0.413951" T="0.105802"/>
      <pos A="0.113704" C="0.485062" G="0.287531" T="0.113704"/>
      <pos A="0.169012" C="0.263827" G="0.311235" T="0.255926"/>
      <pos A="0.137407" C="0.319136" G="0.437654" T="0.105802"/>
      <pos A="0.169012" C="0.287531" G="0.398148" T="0.145309"/>
      <pos A="0.0662963" C="0.47716" G="0.327037" T="0.129506"/>
      <pos A="0.176914" C="0.358642" G="0.358642" T="0.105802"/>
      <pos A="0.0583951" C="0.47716" G="0.413951" T="0.0504938"/>
      <pos A="0.129506" C="0.34284" G="0.27963" T="0.248025"/>
      <pos A="0.21642" C="0.137407" G="0.413951" T="0.232222"/>
      <pos A="0.184815" C="0.232222" G="0.413951" T="0.169012"/>
      <pos A="0.121605" C="0.311235" G="0.303333" T="0.263827"/>
      <pos A="0.145309" C="0.303333" G="0.311235" T="0.240123"/>
      <pos A="0.169012" C="0.350741" G="0.200617" T="0.27963"/>
      <pos A="0.129506" C="0.232222" G="0.47716" T="0.161111"/>
      <pos A="0.15321" C="0.271728" G="0.461358" T="0.113704"/>
      <pos A="0.121605" C="0.240123" G="0.548272" T="0.09"/>
      <pos A="0.295432" C="0.271728" G="0.224321" T="0.208519"/>
      <pos A="0.240123" C="0.192716" G="0.421852" T="0.145309"/>
      <pos A="0.184815" C="0.445556" G="0.319136" T="0.0504938"/>
      <pos A="0.15321" C="0.27963" G="0.311235" T="0.255926"/>
      <pos A="0.169012" C="0.21642" G="0.524568" T="0.09"/>
      <pos A="0.161111" C="0.327037" G="0.374444" T="0.137407"/>
      <pos A="0.137407" C="0.548272" G="0.224321" T="0.09"/>
      <pos A="0.15321" C="0.287531" G="0.366543" T="0.192716"/>
      <pos A="0.240123" C="0.263827" G="0.390247" T="0.105802"/>
      <pos A="0.184815" C="0.429753" G="0.137407" T="0.248025"/>
      <pos A="0.0504938" C="0.255926" G="0.516667" T="0.176914"/>
    </motif>
    <motif db="0" id="M42" alt="O42" length="40" nsites="8" evalue="1.3e-003">
      <pos A="0.161111" C="0.406049" G="0.390247" T="0.0425926"/>
      <pos A="0.0662963" C="0.374444" G="0.445556" T="0.113704"/>
      <pos A="0.208519" C="0.224321" G="0.382346" T="0.184815"/>
      <pos A="0.161111" C="0.390247" G="0.327037" T="0.121605"/>
      <pos A="0.208519" C="0.366543" G="0.311235" T="0.113704"/>
      <pos A="0.145309" C="0.429753" G="0.319136" T="0.105802"/>
      <pos A="0.09" C="0.421852" G="0.421852" T="0.0662963"/>
      <pos A="0.169012" C="0.240123" G="0.334938" T="0.255926"/>
      <pos A="0.121605" C="0.319136" G="0.327037" T="0.232222"/>
      <pos A="0.0662963" C="0.429753" G="0.34284" T="0.161111"/>
      <pos A="0.169012" C="0.358642" G="0.161111" T="0.311235"/>
      <pos A="0.0662963" C="0.303333" G="0.406049" T="0.224321"/>
      <pos A="0.200617" C="0.208519" G="0.453457" T="0.137407"/>
      <pos A="0.240123" C="0.271728" G="0.34284" T="0.145309"/>
      <pos A="0.184815" C="0.303333" G="0.398148" T="0.113704"/>
      <pos A="0.271728" C="0.0346914" G="0.350741" T="0.34284"/>
      <pos A="0.0504938" C="0.461358" G="0.406049" T="0.0820988"/>
      <pos A="0.137407" C="0.255926" G="0.374444" T="0.232222"/>
      <pos A="0.09" C="0.34284" G="0.453457" T="0.113704"/>
      <pos A="0.21642" C="0.366543" G="0.192716" T="0.224321"/>
      <pos A="0.0425926" C="0.334938" G="0.406049" T="0.21642"/>
      <pos A="0.374444" C="0.21642" G="0.271728" T="0.137407"/>
      <pos A="0.200617" C="0.232222" G="0.437654" T="0.129506"/>
      <pos A="0.121605" C="0.382346" G="0.319136" T="0.176914"/>
      <pos A="0.327037" C="0.208519" G="0.327037" T="0.137407"/>
      <pos A="0.0662963" C="0.248025" G="0.516667" T="0.169012"/>
      <pos A="0.129506" C="0.516667" G="0.21642" T="0.137407"/>
      <pos A="0.137407" C="0.169012" G="0.492963" T="0.200617"/>
      <pos A="0.161111" C="0.319136" G="0.327037" T="0.192716"/>
      <pos A="0.129506" C="0.287531" G="0.398148" T="0.184815"/>
      <pos A="0.0583951" C="0.516667" G="0.287531" T="0.137407"/>
      <pos A="0.0979012" C="0.413951" G="0.295432" T="0.192716"/>
      <pos A="0.184815" C="0.287531" G="0.34284" T="0.184815"/>
      <pos A="0.184815" C="0.121605" G="0.532469" T="0.161111"/>
      <pos A="0.176914" C="0.398148" G="0.263827" T="0.161111"/>
      <pos A="0.0820988" C="0.271728" G="0.461358" T="0.184815"/>
      <pos A="0.161111" C="0.413951" G="0.34284" T="0.0820988"/>
      <pos A="0.09" C="0.437654" G="0.319136" T="0.15321"/>
      <pos A="0.176914" C="0.429753" G="0.358642" T="0.0346914"/>
      <pos A="0.137407" C="0.240123" G="0.327037" T="0.295432"/>
    </motif>
    <motif db="0" id="M43" alt="O43" length="40" nsites="8" evalue="1.3e-003">
      <pos A="0.00308642" C="0.496914" G="0.496914" T="0.00308642"/>
      <pos A="0.00308642" C="0.990741" G="0.00308642" T="0.00308642"/>
      <pos A="0.00308642" C="0.496914" G="0.496914" T="0.00308642"/>
      <pos A="0.00308642" C="0.00308642" G="0.990741" T="0.00308642"/>
      <pos A="0.00308642" C="0.990741" G="0.00308642" T="0.00308642"/>
      <pos A="0.00308642" C="0.00308642" G="0.990741" T="0.00308642"/>
      <pos A="0.00308642" C="0.00308642" G="0.496914" T="0.496914"/>
      <pos A="0.00308642" C="0.990741" G="0.00308642" T="0.00308642"/>
      <pos A="0.00308642" C="0.00308642" G="0.990741" T="0.00308642"/>
      <pos A="0.00308642" C="0.00308642" G="0.496914" T="0.496914"/>
      <pos A="0.00308642" C="0.990741" G="0.00308642" T="0.00308642"/>
      <pos A="0.00308642" C="0.496914" G="0.496914" T="0.00308642"/>
      <pos A="0.00308642" C="0.00308642" G="0.990741" T="0.00308642"/>
      <pos A="0.00308642" C="0.496914" G="0.496914" T="0.00308642"/>
      <pos A="0.00308642" C="0.496914" G="0.00308642" T="0.496914"/>
      <pos A="0.00308642" C="0.496914" G="0.496914" T="0.00308642"/>
      <pos A="0.00308642" C="0.990741" G="0.00308642" T="0.00308642"/>
      <pos A="0.00308642" C="0.00308642" G="0.990741" T="0.00308642"/>
      <pos A="0.00308642" C="0.00308642" G="0.496914" T="0.496914"/>
      <pos A="0.00308642" C="0.990741" G="0.00308642" T="0.00308642"/>
      <pos A="0.00308642" C="0.496914" G="0.496914" T="0.00308642"/>
      <pos A="0.496914" C="0.00308642" G="0.496914" T="0.00308642"/>
      <pos A="0.496914" C="0.496914" G="0.00308642" T="0.00308642"/>
      <pos A="0.00308642" C="0.00308642" G="0.990741" T="0.00308642"/>
      <pos A="0.00308642" C="0.00308642" G="0.990741" T="0.00308642"/>
      <pos A="0.00308642" C="0.990741" G="0.00308642" T="0.00308642"/>
      <pos A="0.00308642" C="0.496914" G="0.496914" T="0.00308642"/>
      <pos A="0.496914" C="0.00308642" G="0.496914" T="0.00308642"/>
      <pos A="0.496914" C="0.496914" G="0.00308642" T="0.00308642"/>
      <pos A="0.00308642" C="0.00308642" G="0.990741" T="0.00308642"/>
      <pos A="0.496914" C="0.00308642" G="0.496914" T="0.00308642"/>
      <pos A="0.496914" C="0.496914" G="0.00308642" T="0.00308642"/>
      <pos A="0.00308642" C="0.00308642" G="0.990741" T="0.00308642"/>
      <pos A="0.496914" C="0.00308642" G="0.00308642" T="0.496914"/>
      <pos A="0.00308642" C="0.496914" G="0.00308642" T="0.496914"/>
      <pos A="0.496914" C="0.496914" G="0.00308642" T="0.00308642"/>
      <pos A="0.496914" C="0.00308642" G="0.496914" T="0.00308642"/>
      <pos A="0.496914" C="0.496914" G="0.00308642" T="0.00308642"/>
      <pos A="0.00308642" C="0.990741" G="0.00308642" T="0.00308642"/>
      <pos A="0.00308642" C="0.00308642" G="0.990741" T="0.00308642"/>
    </motif>
    <motif db="0" id="M44" alt="O44" length="40" nsites="8" evalue="1.3e-003">
      <pos A="0.200617" C="0.358642" G="0.27963" T="0.161111"/>
      <pos A="0.09" C="0.374444" G="0.319136" T="0.21642"/>
      <pos A="0.0820988" C="0.350741" G="0.287531" T="0.27963"/>
      <pos A="0.0979012" C="0.358642" G="0.413951" T="0.129506"/>
      <pos A="0.232222" C="0.208519" G="0.469259" T="0.09"/>
      <pos A="0.105802" C="0.263827" G="0.54037" T="0.09"/>
      <pos A="0.169012" C="0.319136" G="0.319136" T="0.192716"/>
      <pos A="0.0583951" C="0.311235" G="0.500864" T="0.129506"/>
      <pos A="0.0425926" C="0.421852" G="0.327037" T="0.208519"/>
      <pos A="0.169012" C="0.421852" G="0.295432" T="0.113704"/>
      <pos A="0.113704" C="0.192716" G="0.461358" T="0.232222"/>
      <pos A="0.137407" C="0.508765" G="0.271728" T="0.0820988"/>
      <pos A="0.311235" C="0.334938" G="0.121605" T="0.232222"/>
      <pos A="0.105802" C="0.350741" G="0.445556" T="0.0979012"/>
      <pos A="0.240123" C="0.248025" G="0.374444" T="0.137407"/>
      <pos A="0.21642" C="0.21642" G="0.34284" T="0.224321"/>
      <pos A="0.137407" C="0.295432" G="0.524568" T="0.0425926"/>
      <pos A="0.15321" C="0.390247" G="0.240123" T="0.21642"/>
      <pos A="0.161111" C="0.327037" G="0.374444" T="0.137407"/>
      <pos A="0.169012" C="0.176914" G="0.54037" T="0.113704"/>
      <pos A="0.09" C="0.374444" G="0.429753" T="0.105802"/>
      <pos A="0.208519" C="0.47716" G="0.169012" T="0.145309"/>
      <pos A="0.137407" C="0.0425926" G="0.524568" T="0.295432"/>
      <pos A="0.137407" C="0.445556" G="0.255926" T="0.161111"/>
      <pos A="0.121605" C="0.232222" G="0.350741" T="0.295432"/>
      <pos A="0.113704" C="0.327037" G="0.271728" T="0.287531"/>
      <pos A="0.200617" C="0.437654" G="0.161111" T="0.200617"/>
      <pos A="0.161111" C="0.374444" G="0.350741" T="0.113704"/>
      <pos A="0.271728" C="0.248025" G="0.334938" T="0.145309"/>
      <pos A="0.240123" C="0.461358" G="0.192716" T="0.105802"/>
      <pos A="0.0109877" C="0.34284" G="0.429753" T="0.21642"/>
      <pos A="0.208519" C="0.15321" G="0.437654" T="0.200617"/>
      <pos A="0.0820988" C="0.263827" G="0.47716" T="0.176914"/>
      <pos A="0.232222" C="0.21642" G="0.437654" T="0.113704"/>
      <pos A="0.200617" C="0.255926" G="0.413951" T="0.129506"/>
      <pos A="0.145309" C="0.398148" G="0.382346" T="0.0741975"/>
      <pos A="0.09" C="0.374444" G="0.382346" T="0.15321"/>
      <pos A="0.161111" C="0.208519" G="0.27963" T="0.350741"/>
      <pos A="0.200617" C="0.390247" G="0.358642" T="0.0504938"/>
      <pos A="0.121605" C="0.374444" G="0.327037" T="0.176914"/>
    </motif>
    <motif db="0" id="M46" alt="O46" length="40" nsites="8" evalue="1.3e-003">
      <pos A="0.145309" C="0.303333" G="0.374444" T="0.176914"/>
      <pos A="0.176914" C="0.390247" G="0.27963" T="0.15321"/>
      <pos A="0.0820988" C="0.374444" G="0.429753" T="0.113704"/>
      <pos A="0.240123" C="0.263827" G="0.295432" T="0.200617"/>
      <pos A="0.161111" C="0.34284" G="0.382346" T="0.113704"/>
      <pos A="0.169012" C="0.271728" G="0.34284" T="0.21642"/>
      <pos A="0.303333" C="0.176914" G="0.224321" T="0.295432"/>
      <pos A="0.121605" C="0.113704" G="0.548272" T="0.21642"/>
      <pos A="0.0346914" C="0.524568" G="0.319136" T="0.121605"/>
      <pos A="0.15321" C="0.374444" G="0.327037" T="0.145309"/>
      <pos A="0.0346914" C="0.350741" G="0.390247" T="0.224321"/>
      <pos A="0.129506" C="0.516667" G="0.255926" T="0.0979012"/>
      <pos A="0.350741" C="0.319136" G="0.176914" T="0.15321"/>
      <pos A="0.121605" C="0.327037" G="0.453457" T="0.0979012"/>
      <pos A="0.145309" C="0.248025" G="0.390247" T="0.21642"/>
      <pos A="0.137407" C="0.319136" G="0.429753" T="0.113704"/>
      <pos A="0.0267901" C="0.374444" G="0.303333" T="0.295432"/>
      <pos A="0.121605" C="0.485062" G="0.319136" T="0.0741975"/>
      <pos A="0.232222" C="0.34284" G="0.34284" T="0.0820988"/>
      <pos A="0.137407" C="0.327037" G="0.34284" T="0.192716"/>
      <pos A="0.137407" C="0.287531" G="0.34284" T="0.232222"/>
      <pos A="0.137407" C="0.255926" G="0.54037" T="0.0662963"/>
      <pos A="0.232222" C="0.382346" G="0.21642" T="0.169012"/>
      <pos A="0.0583951" C="0.374444" G="0.382346" T="0.184815"/>
      <pos A="0.21642" C="0.224321" G="0.429753" T="0.129506"/>
      <pos A="0.137407" C="0.271728" G="0.350741" T="0.240123"/>
      <pos A="0.0662963" C="0.200617" G="0.492963" T="0.240123"/>
      <pos A="0.200617" C="0.311235" G="0.358642" T="0.129506"/>
      <pos A="0.129506" C="0.34284" G="0.413951" T="0.113704"/>
      <pos A="0.176914" C="0.461358" G="0.105802" T="0.255926"/>
      <pos A="0.15321" C="0.232222" G="0.27963" T="0.334938"/>
      <pos A="0.208519" C="0.358642" G="0.248025" T="0.184815"/>
      <pos A="0.240123" C="0.21642" G="0.453457" T="0.09"/>
      <pos A="0.15321" C="0.248025" G="0.500864" T="0.0979012"/>
      <pos A="0.184815" C="0.145309" G="0.437654" T="0.232222"/>
      <pos A="0.21642" C="0.271728" G="0.47716" T="0.0346914"/>
      <pos A="0.303333" C="0.350741" G="0.240123" T="0.105802"/>
      <pos A="0.232222" C="0.169012" G="0.453457" T="0.145309"/>
      <pos A="0.0820988" C="0.492963" G="0.248025" T="0.176914"/>
      <pos A="0.0820988" C="0.334938" G="0.350741" T="0.232222"/>
    </motif>
    <motif db="0" id="M47" alt="O47" length="40" nsites="8" evalue="1.3e-003">
      <pos A="0.00308642" C="0.25" G="0.743827" T="0.00308642"/>
      <pos A="0.00308642" C="0.25" G="0.743827" T="0.00308642"/>
      <pos A="0.743827" C="0.25" G="0.00308642" T="0.00308642"/>
      <pos A="0.00308642" C="0.25" G="0.743827" T="0.00308642"/>
      <pos A="0.00308642" C="0.743827" G="0.25" T="0.00308642"/>
      <pos A="0.00308642" C="0.00308642" G="0.990741" T="0.00308642"/>
      <pos A="0.25" C="0.743827" G="0.00308642" T="0.00308642"/>
      <pos A="0.00308642" C="0.743827" G="0.25" T="0.00308642"/>
      <pos A="0.00308642" C="0.25" G="0.743827" T="0.00308642"/>
      <pos A="0.00308642" C="0.990741" G="0.00308642" T="0.00308642"/>
      <pos A="0.00308642" C="0.743827" G="0.25" T="0.00308642"/>
      <pos A="0.00308642" C="0.00308642" G="0.990741" T="0.00308642"/>
      <pos A="0.00308642" C="0.743827" G="0.25" T="0.00308642"/>
      <pos A="0.00308642" C="0.990741" G="0.00308642" T="0.00308642"/>
      <pos A="0.00308642" C="0.25" G="0.743827" T="0.00308642"/>
      <pos A="0.25" C="0.743827" G="0.00308642" T="0.00308642"/>
      <pos A="0.00308642" C="0.743827" G="0.00308642" T="0.25"/>
      <pos A="0.00308642" C="0.00308642" G="0.25" T="0.743827"/>
      <pos A="0.25" C="0.743827" G="0.00308642" T="0.00308642"/>
      <pos A="0.00308642" C="0.00308642" G="0.990741" T="0.00308642"/>
      <pos A="0.743827" C="0.00308642" G="0.25" T="0.00308642"/>
      <pos A="0.00308642" C="0.00308642" G="0.25" T="0.743827"/>
      <pos A="0.00308642" C="0.00308642" G="0.743827" T="0.25"/>
      <pos A="0.00308642" C="0.00308642" G="0.990741" T="0.00308642"/>
      <pos A="0.00308642" C="0.25" G="0.743827" T="0.00308642"/>
      <pos A="0.00308642" C="0.25" G="0.743827" T="0.00308642"/>
      <pos A="0.00308642" C="0.00308642" G="0.00308642" T="0.990741"/>
      <pos A="0.00308642" C="0.25" G="0.743827" T="0.00308642"/>
      <pos A="0.743827" C="0.00308642" G="0.00308642" T="0.25"/>
      <pos A="0.00308642" C="0.00308642" G="0.990741" T="0.00308642"/>
      <pos A="0.00308642" C="0.25" G="0.00308642" T="0.743827"/>
      <pos A="0.00308642" C="0.25" G="0.743827" T="0.00308642"/>
      <pos A="0.00308642" C="0.990741" G="0.00308642" T="0.00308642"/>
      <pos A="0.00308642" C="0.00308642" G="0.743827" T="0.25"/>
      <pos A="0.00308642" C="0.743827" G="0.25" T="0.00308642"/>
      <pos A="0.00308642" C="0.00308642" G="0.743827" T="0.25"/>
      <pos A="0.00308642" C="0.00308642" G="0.990741" T="0.00308642"/>
      <pos A="0.00308642" C="0.990741" G="0.00308642" T="0.00308642"/>
      <pos A="0.743827" C="0.25" G="0.00308642" T="0.00308642"/>
      <pos A="0.00308642" C="0.990741" G="0.00308642" T="0.00308642"/>
    </motif>
    <motif db="0" id="M48" alt="O48" length="40" nsites="8" evalue="1.3e-003">
      <pos A="0.176914" C="0.374444" G="0.311235" T="0.137407"/>
      <pos A="0.145309" C="0.232222" G="0.532469" T="0.09"/>
      <pos A="0.0820988" C="0.390247" G="0.390247" T="0.137407"/>
      <pos A="0.176914" C="0.240123" G="0.327037" T="0.255926"/>
      <pos A="0.0820988" C="0.398148" G="0.398148" T="0.121605"/>
      <pos A="0.240123" C="0.200617" G="0.295432" T="0.263827"/>
      <pos A="0.129506" C="0.161111" G="0.532469" T="0.176914"/>
      <pos A="0.240123" C="0.232222" G="0.366543" T="0.161111"/>
      <pos A="0.0662963" C="0.54037" G="0.263827" T="0.129506"/>
      <pos A="0.161111" C="0.366543" G="0.200617" T="0.271728"/>
      <pos A="0.0979012" C="0.406049" G="0.295432" T="0.200617"/>
      <pos A="0.0979012" C="0.350741" G="0.453457" T="0.0979012"/>
      <pos A="0.176914" C="0.311235" G="0.358642" T="0.15321"/>
      <pos A="0.232222" C="0.113704" G="0.453457" T="0.200617"/>
      <pos A="0.224321" C="0.303333" G="0.248025" T="0.224321"/>
      <pos A="0.145309" C="0.358642" G="0.240123" T="0.255926"/>
      <pos A="0.137407" C="0.295432" G="0.469259" T="0.0979012"/>
      <pos A="0.105802" C="0.587778" G="0.287531" T="0.0188889"/>
      <pos A="0.145309" C="0.255926" G="0.47716" T="0.121605"/>
      <pos A="0.0583951" C="0.406049" G="0.382346" T="0.15321"/>
      <pos A="0.0820988" C="0.366543" G="0.437654" T="0.113704"/>
      <pos A="0.0741975" C="0.263827" G="0.47716" T="0.184815"/>
      <pos A="0.232222" C="0.453457" G="0.15321" T="0.161111"/>
      <pos A="0.09" C="0.366543" G="0.350741" T="0.192716"/>
      <pos A="0.192716" C="0.382346" G="0.263827" T="0.161111"/>
      <pos A="0.15321" C="0.319136" G="0.327037" T="0.200617"/>
      <pos A="0.192716" C="0.184815" G="0.461358" T="0.161111"/>
      <pos A="0.192716" C="0.27963" G="0.398148" T="0.129506"/>
      <pos A="0.27963" C="0.240123" G="0.34284" T="0.137407"/>
      <pos A="0.263827" C="0.255926" G="0.169012" T="0.311235"/>
      <pos A="0.169012" C="0.15321" G="0.469259" T="0.208519"/>
      <pos A="0.09" C="0.429753" G="0.374444" T="0.105802"/>
      <pos A="0.184815" C="0.358642" G="0.287531" T="0.169012"/>
      <pos A="0.161111" C="0.240123" G="0.469259" T="0.129506"/>
      <pos A="0.0741975" C="0.27963" G="0.516667" T="0.129506"/>
      <pos A="0.0662963" C="0.232222" G="0.47716" T="0.224321"/>
      <pos A="0.0662963" C="0.413951" G="0.303333" T="0.21642"/>
      <pos A="0.21642" C="0.413951" G="0.21642" T="0.15321"/>
      <pos A="0.15321" C="0.303333" G="0.350741" T="0.192716"/>
      <pos A="0.0346914" C="0.34284" G="0.516667" T="0.105802"/>
    </motif>
    <motif db="0" id="M49" alt="O49" length="40" nsites="8" evalue="1.3e-003">
      <pos A="0.09" C="0.137407" G="0.485062" T="0.287531"/>
      <pos A="0.21642" C="0.248025" G="0.421852" T="0.113704"/>
      <pos A="0.0583951" C="0.485062" G="0.224321" T="0.232222"/>
      <pos A="0.15321" C="0.421852" G="0.295432" T="0.129506"/>
      <pos A="0.145309" C="0.350741" G="0.287531" T="0.21642"/>
      <pos A="0.200617" C="0.406049" G="0.295432" T="0.0979012"/>
      <pos A="0.176914" C="0.366543" G="0.327037" T="0.129506"/>
      <pos A="0.113704" C="0.27963" G="0.366543" T="0.240123"/>
      <pos A="0.09" C="0.524568" G="0.334938" T="0.0504938"/>
      <pos A="0.334938" C="0.169012" G="0.421852" T="0.0741975"/>
      <pos A="0.121605" C="0.192716" G="0.524568" T="0.161111"/>
      <pos A="0.303333" C="0.516667" G="0.105802" T="0.0741975"/>
      <pos A="0.129506" C="0.240123" G="0.453457" T="0.176914"/>
      <pos A="0.161111" C="0.184815" G="0.469259" T="0.184815"/>
      <pos A="0.105802" C="0.374444" G="0.429753" T="0.09"/>
      <pos A="0.113704" C="0.34284" G="0.437654" T="0.105802"/>
      <pos A="0.184815" C="0.311235" G="0.382346" T="0.121605"/>
      <pos A="0.169012" C="0.358642" G="0.208519" T="0.263827"/>
      <pos A="0.161111" C="0.21642" G="0.398148" T="0.224321"/>
      <pos A="0.129506" C="0.47716" G="0.263827" T="0.129506"/>
      <pos A="0.161111" C="0.311235" G="0.319136" T="0.208519"/>
      <pos A="0.121605" C="0.319136" G="0.311235" T="0.248025"/>
      <pos A="0.0979012" C="0.224321" G="0.437654" T="0.240123"/>
      <pos A="0.113704" C="0.303333" G="0.390247" T="0.192716"/>
      <pos A="0.169012" C="0.334938" G="0.366543" T="0.129506"/>
      <pos A="0.169012" C="0.413951" G="0.295432" T="0.121605"/>
      <pos A="0.192716" C="0.350741" G="0.208519" T="0.248025"/>
      <pos A="0.0979012" C="0.240123" G="0.406049" T="0.255926"/>
      <pos A="0.248025" C="0.311235" G="0.390247" T="0.0504938"/>
      <pos A="0.184815" C="0.445556" G="0.232222" T="0.137407"/>
      <pos A="0.208519" C="0.27963" G="0.445556" T="0.0662963"/>
      <pos A="0.192716" C="0.15321" G="0.390247" T="0.263827"/>
      <pos A="0.0979012" C="0.287531" G="0.453457" T="0.161111"/>
      <pos A="0.105802" C="0.327037" G="0.358642" T="0.208519"/>
      <pos A="0.09" C="0.303333" G="0.469259" T="0.137407"/>
      <pos A="0.224321" C="0.390247" G="0.161111" T="0.224321"/>
      <pos A="0.121605" C="0.303333" G="0.461358" T="0.113704"/>
      <pos A="0.161111" C="0.145309" G="0.54037" T="0.15321"/>
      <pos A="0.0979012" C="0.564074" G="0.200617" T="0.137407"/>
      <pos A="0.271728" C="0.271728" G="0.327037" T="0.129506"/>
    </motif>
    <motif db="0" id="M5" alt="O5" length="40" nsites="8" evalue="1.3e-003">
      <pos A="0.232222" C="0.224321" G="0.350741" T="0.192716"/>
      <pos A="0.184815" C="0.492963" G="0.15321" T="0.169012"/>
      <pos A="0.145309" C="0.09" G="0.556173" T="0.208519"/>
      <pos A="0.0504938" C="0.485062" G="0.374444" T="0.09"/>
      <pos A="0.137407" C="0.445556" G="0.200617" T="0.21642"/>
      <pos A="0.176914" C="0.287531" G="0.500864" T="0.0346914"/>
      <pos A="0.0504938" C="0.492963" G="0.319136" T="0.137407"/>
      <pos A="0.113704" C="0.271728" G="0.500864" T="0.113704"/>
      <pos A="0.169012" C="0.176914" G="0.556173" T="0.0979012"/>
      <pos A="0.208519" C="0.406049" G="0.311235" T="0.0741975"/>
      <pos A="0.21642" C="0.255926" G="0.27963" T="0.248025"/>
      <pos A="0.176914" C="0.255926" G="0.303333" T="0.263827"/>
      <pos A="0.129506" C="0.34284" G="0.437654" T="0.09"/>
      <pos A="0.184815" C="0.516667" G="0.192716" T="0.105802"/>
      <pos A="0.105802" C="0.161111" G="0.54037" T="0.192716"/>
      <pos A="0.0188889" C="0.366543" G="0.334938" T="0.27963"/>
      <pos A="0.105802" C="0.366543" G="0.34284" T="0.184815"/>
      <pos A="0.184815" C="0.27963" G="0.445556" T="0.09"/>
      <pos A="0.21642" C="0.421852" G="0.232222" T="0.129506"/>
      <pos A="0.184815" C="0.398148" G="0.248025" T="0.169012"/>
      <pos A="0.192716" C="0.15321" G="0.311235" T="0.34284"/>
      <pos A="0.224321" C="0.303333" G="0.240123" T="0.232222"/>
      <pos A="0.0741975" C="0.295432" G="0.390247" T="0.240123"/>
      <pos A="0.200617" C="0.390247" G="0.327037" T="0.0820988"/>
      <pos A="0.232222" C="0.398148" G="0.248025" T="0.121605"/>
      <pos A="0.200617" C="0.311235" G="0.350741" T="0.137407"/>
      <pos A="0.208519" C="0.248025" G="0.445556" T="0.0979012"/>
      <pos A="0.192716" C="0.319136" G="0.374444" T="0.113704"/>
      <pos A="0.09" C="0.271728" G="0.327037" T="0.311235"/>
      <pos A="0.145309" C="0.374444" G="0.271728" T="0.208519"/>
      <pos A="0.121605" C="0.311235" G="0.469259" T="0.0979012"/>
      <pos A="0.129506" C="0.34284" G="0.374444" T="0.15321"/>
      <pos A="0.129506" C="0.232222" G="0.390247" T="0.248025"/>
      <pos A="0.113704" C="0.390247" G="0.319136" T="0.176914"/>
      <pos A="0.192716" C="0.334938" G="0.34284" T="0.129506"/>
      <pos A="0.0820988" C="0.295432" G="0.358642" T="0.263827"/>
      <pos A="0.113704" C="0.15321" G="0.564074" T="0.169012"/>
      <pos A="0.224321" C="0.358642" G="0.327037" T="0.09"/>
      <pos A="0.240123" C="0.184815" G="0.334938" T="0.240123"/>
      <pos A="0.169012" C="0.429753" G="0.224321" T="0.176914"/>
    </motif>
    <motif db="0" id="M50" alt="O50" length="40" nsites="8" evalue="1.3e-003">
      <pos A="0.12758" C="0.418067" G="0.401468" T="0.052884"/>
      <pos A="0.102681" C="0.318472" G="0.376569" T="0.202278"/>
      <pos A="0.235476" C="0.451266" G="0.169079" T="0.14418"/>
      <pos A="0.0445847" C="0.285273" G="0.409768" T="0.260374"/>
      <pos A="0.0777827" C="0.343371" G="0.451266" T="0.12758"/>
      <pos A="0.301873" C="0.335071" G="0.227176" T="0.13588"/>
      <pos A="0.14418" C="0.343371" G="0.35997" T="0.15248"/>
      <pos A="0.102681" C="0.218876" G="0.451266" T="0.227176"/>
      <pos A="0.12758" C="0.326771" G="0.393168" T="0.15248"/>
      <pos A="0.12758" C="0.35997" G="0.384869" T="0.12758"/>
      <pos A="0.185678" C="0.409768" G="0.318472" T="0.086083"/>
      <pos A="0.202278" C="0.35167" G="0.301873" T="0.14418"/>
      <pos A="0.110982" C="0.210577" G="0.442966" T="0.235476"/>
      <pos A="0.177379" C="0.326771" G="0.310172" T="0.185678"/>
      <pos A="0.0362844" C="0.434667" G="0.343371" T="0.185678"/>
      <pos A="0.0943822" C="0.418067" G="0.14418" T="0.343371"/>
      <pos A="0.185678" C="0.227176" G="0.442966" T="0.14418"/>
      <pos A="0.193977" C="0.260374" G="0.451266" T="0.0943822"/>
      <pos A="0.268675" C="0.293573" G="0.310172" T="0.12758"/>
      <pos A="0.13588" C="0.235476" G="0.426366" T="0.202278"/>
      <pos A="0.102681" C="0.376569" G="0.409768" T="0.110982"/>
      <pos A="0.260374" C="0.418067" G="0.13588" T="0.185678"/>
      <pos A="0.0943822" C="0.177379" G="0.442966" T="0.285273"/>
      <pos A="0.0694835" C="0.550861" G="0.301873" T="0.0777827"/>
      <pos A="0.13588" C="0.343371" G="0.301873" T="0.218876"/>
      <pos A="0.14418" C="0.252075" G="0.384869" T="0.218876"/>
      <pos A="0.252075" C="0.202278" G="0.393168" T="0.15248"/>
      <pos A="0.15248" C="0.310172" G="0.393168" T="0.14418"/>
      <pos A="0.15248" C="0.35997" G="0.243775" T="0.243775"/>
      <pos A="0.0694835" C="0.467865" G="0.285273" T="0.177379"/>
      <pos A="0.0943822" C="0.501064" G="0.252075" T="0.15248"/>
      <pos A="0.0694835" C="0.218876" G="0.451266" T="0.260374"/>
      <pos A="0.0694835" C="0.326771" G="0.467865" T="0.13588"/>
      <pos A="0.110982" C="0.326771" G="0.467865" T="0.0943822"/>
      <pos A="0.326771" C="0.293573" G="0.252075" T="0.12758"/>
      <pos A="0.14418" C="0.276974" G="0.409768" T="0.169079"/>
      <pos A="0.202278" C="0.36827" G="0.326771" T="0.102681"/>
      <pos A="0.301873" C="0.210577" G="0.451266" T="0.0362844"/>
      <pos A="0.15248" C="0.119281" G="0.534262" T="0.193977"/>
      <pos A="0.260374" C="0.35167" G="0.169079" T="0.218876"/>
    </motif>
    <motif db="0" id="M52" alt="O52" length="40" nsites="8" evalue="1.3e-003">
      <pos A="0.00308642" C="0.496914" G="0.496914" T="0.00308642"/>
      <pos A="0.496914" C="0.00308642" G="0.00308642" T="0.496914"/>
      <pos A="0.496914" C="0.496914" G="0.00308642" T="0.00308642"/>
      <pos A="0.00308642" C="0.496914" G="0.496914" T="0.00308642"/>
      <pos A="0.00308642" C="0.496914" G="0.00308642" T="0.496914"/>
      <pos A="0.00308642" C="0.496914" G="0.496914" T="0.00308642"/>
      <pos A="0.496914" C="0.00308642" G="0.00308642" T="0.496914"/>
      <pos A="0.00308642" C="0.00308642" G="0.496914" T="0.496914"/>
      <pos A="0.00308642" C="0.00308642" G="0.496914" T="0.496914"/>
      <pos A="0.00308642" C="0.496914" G="0.496914" T="0.00308642"/>
      <pos A="0.00308642" C="0.496914" G="0.00308642" T="0.496914"/>
      <pos A="0.00308642" C="0.00308642" G="0.990741" T="0.00308642"/>
      <pos A="0.00308642" C="0.990741" G="0.00308642" T="0.00308642"/>
      <pos A="0.00308642" C="0.990741" G="0.00308642" T="0.00308642"/>
      <pos A="0.496914" C="0.00308642" G="0.496914" T="0.00308642"/>
      <pos A="0.496914" C="0.00308642" G="0.496914" T="0.00308642"/>
      <pos A="0.496914" C="0.00308642" G="0.00308642" T="0.496914"/>
      <pos A="0.00308642" C="0.496914" G="0.00308642" T="0.496914"/>
      <pos A="0.00308642" C="0.00308642" G="0.990741" T="0.00308642"/>
      <pos A="0.00308642" C="0.496914" G="0.00308642" T="0.496914"/>
      <pos A="0.00308642" C="0.00308642" G="0.990741" T="0.00308642"/>
      <pos A="0.00308642" C="0.496914" G="0.496914" T="0.00308642"/>
      <pos A="0.496914" C="0.496914" G="0.00308642" T="0.00308642"/>
      <pos A="0.00308642" C="0.00308642" G="0.496914" T="0.496914"/>
      <pos A="0.496914" C="0.00308642" G="0.496914" T="0.00308642"/>
      <pos A="0.00308642" C="0.00308642" G="0.496914" T="0.496914"/>
      <pos A="0.496914" C="0.00308642" G="0.00308642" T="0.496914"/>
      <pos A="0.00308642" C="0.00308642" G="0.496914" T="0.496914"/>
      <pos A="0.00308642" C="0.00308642" G="0.990741" T="0.00308642"/>
      <pos A="0.990741" C="0.00308642" G="0.00308642" T="0.00308642"/>
      <pos A="0.00308642" C="0.990741" G="0.00308642" T="0.00308642"/>
      <pos A="0.00308642" C="0.496914" G="0.496914" T="0.00308642"/>
      <pos A="0.00308642" C="0.00308642" G="0.00308642" T="0.990741"/>
      <pos A="0.00308642" C="0.00308642" G="0.496914" T="0.496914"/>
      <pos A="0.00308642" C="0.496914" G="0.496914" T="0.00308642"/>
      <pos A="0.496914" C="0.00308642" G="0.496914" T="0.00308642"/>
      <pos A="0.00308642" C="0.00308642" G="0.990741" T="0.00308642"/>
      <pos A="0.496914" C="0.496914" G="0.00308642" T="0.00308642"/>
      <pos A="0.00308642" C="0.496914" G="0.00308642" T="0.496914"/>
      <pos A="0.00308642" C="0.496914" G="0.496914" T="0.00308642"/>
    </motif>
    <motif db="0" id="M53" alt="O53" length="40" nsites="8" evalue="1.3e-003">
      <pos A="0.09" C="0.469259" G="0.287531" T="0.15321"/>
      <pos A="0.192716" C="0.429753" G="0.176914" T="0.200617"/>
      <pos A="0.200617" C="0.271728" G="0.192716" T="0.334938"/>
      <pos A="0.15321" C="0.271728" G="0.469259" T="0.105802"/>
      <pos A="0.176914" C="0.224321" G="0.500864" T="0.0979012"/>
      <pos A="0.208519" C="0.113704" G="0.564074" T="0.113704"/>
      <pos A="0.184815" C="0.34284" G="0.334938" T="0.137407"/>
      <pos A="0.137407" C="0.287531" G="0.34284" T="0.232222"/>
      <pos A="0.21642" C="0.334938" G="0.327037" T="0.121605"/>
      <pos A="0.176914" C="0.358642" G="0.334938" T="0.129506"/>
      <pos A="0.161111" C="0.524568" G="0.224321" T="0.09"/>
      <pos A="0.169012" C="0.350741" G="0.271728" T="0.208519"/>
      <pos A="0.105802" C="0.208519" G="0.500864" T="0.184815"/>
      <pos A="0.09" C="0.500864" G="0.295432" T="0.113704"/>
      <pos A="0.121605" C="0.469259" G="0.27963" T="0.129506"/>
      <pos A="0.169012" C="0.27963" G="0.350741" T="0.200617"/>
      <pos A="0.105802" C="0.255926" G="0.413951" T="0.224321"/>
      <pos A="0.0741975" C="0.319136" G="0.445556" T="0.161111"/>
      <pos A="0.145309" C="0.492963" G="0.27963" T="0.0820988"/>
      <pos A="0.15321" C="0.248025" G="0.437654" T="0.161111"/>
      <pos A="0.137407" C="0.263827" G="0.500864" T="0.0979012"/>
      <pos A="0.192716" C="0.421852" G="0.255926" T="0.129506"/>
      <pos A="0.137407" C="0.232222" G="0.390247" T="0.240123"/>
      <pos A="0.105802" C="0.327037" G="0.429753" T="0.137407"/>
      <pos A="0.0820988" C="0.429753" G="0.248025" T="0.240123"/>
      <pos A="0.303333" C="0.255926" G="0.161111" T="0.27963"/>
      <pos A="0.145309" C="0.311235" G="0.390247" T="0.15321"/>
      <pos A="0.208519" C="0.255926" G="0.358642" T="0.176914"/>
      <pos A="0.169012" C="0.137407" G="0.500864" T="0.192716"/>
      <pos A="0.255926" C="0.295432" G="0.413951" T="0.0346914"/>
      <pos A="0.121605" C="0.263827" G="0.413951" T="0.200617"/>
      <pos A="0.184815" C="0.21642" G="0.469259" T="0.129506"/>
      <pos A="0.192716" C="0.255926" G="0.406049" T="0.145309"/>
      <pos A="0.129506" C="0.548272" G="0.145309" T="0.176914"/>
      <pos A="0.15321" C="0.176914" G="0.429753" T="0.240123"/>
      <pos A="0.113704" C="0.437654" G="0.27963" T="0.169012"/>
      <pos A="0.184815" C="0.350741" G="0.311235" T="0.15321"/>
      <pos A="0.0425926" C="0.232222" G="0.437654" T="0.287531"/>
      <pos A="0.224321" C="0.485062" G="0.121605" T="0.169012"/>
      <pos A="0.0662963" C="0.311235" G="0.437654" T="0.184815"/>
    </motif>
    <motif db="0" id="M54" alt="O54" length="40" nsites="8" evalue="1.3e-003">
      <pos A="0.204276" C="0.222565" G="0.515204" T="0.0579565"/>
      <pos A="0.204276" C="0.570073" G="0.204276" T="0.0213768"/>
      <pos A="0.222565" C="0.314015" G="0.423754" T="0.0396662"/>
      <pos A="0.332304" C="0.277435" G="0.295724" T="0.0945363"/>
      <pos A="0.240855" C="0.185985" G="0.478623" T="0.0945363"/>
      <pos A="0.00308642" C="0.460334" G="0.350595" T="0.185985"/>
      <pos A="0.240855" C="0.149405" G="0.259145" T="0.350595"/>
      <pos A="0.0945363" C="0.405464" G="0.350595" T="0.149405"/>
      <pos A="0.0396662" C="0.515204" G="0.295724" T="0.149405"/>
      <pos A="0.149405" C="0.167696" G="0.570073" T="0.112826"/>
      <pos A="0.204276" C="0.350595" G="0.350595" T="0.0945363"/>
      <pos A="0.0762459" C="0.277435" G="0.515204" T="0.131116"/>
      <pos A="0.149405" C="0.423754" G="0.167696" T="0.259145"/>
      <pos A="0.0762459" C="0.332304" G="0.405464" T="0.185985"/>
      <pos A="0.0396662" C="0.423754" G="0.405464" T="0.131116"/>
      <pos A="0.0213768" C="0.259145" G="0.515204" T="0.204276"/>
      <pos A="0.185985" C="0.204276" G="0.515204" T="0.0945363"/>
      <pos A="0.131116" C="0.423754" G="0.277435" T="0.167696"/>
      <pos A="0.185985" C="0.277435" G="0.368884" T="0.167696"/>
      <pos A="0.222565" C="0.606653" G="0.149405" T="0.0213768"/>
      <pos A="0.167696" C="0.478623" G="0.0945363" T="0.259145"/>
      <pos A="0.0945363" C="0.167696" G="0.515204" T="0.222565"/>
      <pos A="0.0396662" C="0.570073" G="0.222565" T="0.167696"/>
      <pos A="0.149405" C="0.240855" G="0.551784" T="0.0579565"/>
      <pos A="0.222565" C="0.442043" G="0.277435" T="0.0579565"/>
      <pos A="0.0762459" C="0.167696" G="0.496914" T="0.259145"/>
      <pos A="0.149405" C="0.222565" G="0.460334" T="0.167696"/>
      <pos A="0.0396662" C="0.423754" G="0.533493" T="0.00308642"/>
      <pos A="0.0579565" C="0.624943" G="0.277435" T="0.0396662"/>
      <pos A="0.0945363" C="0.131116" G="0.314015" T="0.460334"/>
      <pos A="0.350595" C="0.240855" G="0.204276" T="0.204276"/>
      <pos A="0.240855" C="0.314015" G="0.368884" T="0.0762459"/>
      <pos A="0.112826" C="0.277435" G="0.387174" T="0.222565"/>
      <pos A="0.167696" C="0.314015" G="0.405464" T="0.112826"/>
      <pos A="0.131116" C="0.204276" G="0.533493" T="0.131116"/>
      <pos A="0.368884" C="0.240855" G="0.222565" T="0.167696"/>
      <pos A="0.0579565" C="0.314015" G="0.368884" T="0.259145"/>
      <pos A="0.112826" C="0.149405" G="0.570073" T="0.167696"/>
      <pos A="0.222565" C="0.131116" G="0.515204" T="0.131116"/>
      <pos A="0.185985" C="0.277435" G="0.478623" T="0.0579565"/>
    </motif>
    <motif db="0" id="M55" alt="O55" length="40" nsites="8" evalue="1.3e-003">
      <pos A="0.163681" C="0.533047" G="0.139591" T="0.163681"/>
      <pos A="0.155651" C="0.243977" G="0.541077" T="0.0592948"/>
      <pos A="0.219888" C="0.123532" G="0.396542" T="0.260038"/>
      <pos A="0.099443" C="0.356394" G="0.388513" T="0.155651"/>
      <pos A="0.131561" C="0.372453" G="0.316245" T="0.17974"/>
      <pos A="0.211859" C="0.163681" G="0.516988" T="0.107473"/>
      <pos A="0.115502" C="0.404572" G="0.340334" T="0.139591"/>
      <pos A="0.131561" C="0.260038" G="0.428661" T="0.17974"/>
      <pos A="0.171711" C="0.252008" G="0.46078" T="0.115502"/>
      <pos A="0.1958" C="0.364424" G="0.227918" T="0.211859"/>
      <pos A="0.115502" C="0.300186" G="0.525017" T="0.0592948"/>
      <pos A="0.203829" C="0.508958" G="0.235948" T="0.0512642"/>
      <pos A="0.211859" C="0.284126" G="0.404572" T="0.099443"/>
      <pos A="0.17974" C="0.300186" G="0.348363" T="0.171711"/>
      <pos A="0.139591" C="0.356394" G="0.396542" T="0.107473"/>
      <pos A="0.171711" C="0.332304" G="0.1958" T="0.300186"/>
      <pos A="0.099443" C="0.388513" G="0.268067" T="0.243977"/>
      <pos A="0.115502" C="0.308215" G="0.396542" T="0.17974"/>
      <pos A="0.147621" C="0.300186" G="0.428661" T="0.123532"/>
      <pos A="0.107473" C="0.484869" G="0.292156" T="0.115502"/>
      <pos A="0.0673244" C="0.44472" G="0.316245" T="0.171711"/>
      <pos A="0.155651" C="0.300186" G="0.340334" T="0.203829"/>
      <pos A="0.123532" C="0.380483" G="0.284126" T="0.211859"/>
      <pos A="0.147621" C="0.115502" G="0.500928" T="0.235948"/>
      <pos A="0.171711" C="0.43669" G="0.1958" T="0.1958"/>
      <pos A="0.235948" C="0.356394" G="0.219888" T="0.18777"/>
      <pos A="0.252008" C="0.147621" G="0.452751" T="0.147621"/>
      <pos A="0.18777" C="0.260038" G="0.388513" T="0.163681"/>
      <pos A="0.123532" C="0.292156" G="0.292156" T="0.292156"/>
      <pos A="0.115502" C="0.163681" G="0.557137" T="0.163681"/>
      <pos A="0.0914133" C="0.292156" G="0.412601" T="0.203829"/>
      <pos A="0.099443" C="0.404572" G="0.412601" T="0.0833837"/>
      <pos A="0.147621" C="0.163681" G="0.549107" T="0.139591"/>
      <pos A="0.211859" C="0.18777" G="0.46881" T="0.131561"/>
      <pos A="0.163681" C="0.549107" G="0.171711" T="0.115502"/>
      <pos A="0.17974" C="0.332304" G="0.284126" T="0.203829"/>
      <pos A="0.139591" C="0.348363" G="0.356394" T="0.155651"/>
      <pos A="0.0914133" C="0.324275" G="0.380483" T="0.203829"/>
      <pos A="0.211859" C="0.300186" G="0.324275" T="0.163681"/>
      <pos A="0.171711" C="0.46078" G="0.139591" T="0.227918"/>
    </motif>
    <motif db="0" id="M57" alt="O57" length="40" nsites="8" evalue="1.3e-003">
      <pos A="0.167696" C="0.496914" G="0.332304" T="0.00308642"/>
      <pos A="0.00308642" C="0.332304" G="0.00308642" T="0.661523"/>
      <pos A="0.496914" C="0.332304" G="0.167696" T="0.00308642"/>
      <pos A="0.00308642" C="0.00308642" G="0.661523" T="0.332304"/>
      <pos A="0.00308642" C="0.332304" G="0.332304" T="0.332304"/>
      <pos A="0.167696" C="0.167696" G="0.00308642" T="0.661523"/>
      <pos A="0.167696" C="0.00308642" G="0.826131" T="0.00308642"/>
      <pos A="0.167696" C="0.496914" G="0.332304" T="0.00308642"/>
      <pos A="0.332304" C="0.496914" G="0.167696" T="0.00308642"/>
      <pos A="0.661523" C="0.167696" G="0.167696" T="0.00308642"/>
      <pos A="0.496914" C="0.167696" G="0.00308642" T="0.332304"/>
      <pos A="0.167696" C="0.167696" G="0.00308642" T="0.661523"/>
      <pos A="0.00308642" C="0.661523" G="0.332304" T="0.00308642"/>
      <pos A="0.00308642" C="0.332304" G="0.167696" T="0.496914"/>
      <pos A="0.00308642" C="0.496914" G="0.332304" T="0.167696"/>
      <pos A="0.00308642" C="0.332304" G="0.496914" T="0.167696"/>
      <pos A="0.00308642" C="0.167696" G="0.496914" T="0.332304"/>
      <pos A="0.332304" C="0.167696" G="0.167696" T="0.332304"/>
      <pos A="0.00308642" C="0.167696" G="0.167696" T="0.661523"/>
      <pos A="0.661523" C="0.00308642" G="0.00308642" T="0.332304"/>
      <pos A="0.332304" C="0.332304" G="0.167696" T="0.167696"/>
      <pos A="0.496914" C="0.167696" G="0.00308642" T="0.332304"/>
      <pos A="0.167696" C="0.00308642" G="0.167696" T="0.661523"/>
      <pos A="0.496914" C="0.167696" G="0.332304" T="0.00308642"/>
      <pos A="0.167696" C="0.167696" G="0.496914" T="0.167696"/>
      <pos A="0.00308642" C="0.332304" G="0.00308642" T="0.661523"/>
      <pos A="0.00308642" C="0.332304" G="0.167696" T="0.496914"/>
      <pos A="0.00308642" C="0.496914" G="0.167696" T="0.332304"/>
      <pos A="0.167696" C="0.496914" G="0.332304" T="0.00308642"/>
      <pos A="0.332304" C="0.167696" G="0.167696" T="0.332304"/>
      <pos A="0.00308642" C="0.00308642" G="0.990741" T="0.00308642"/>
      <pos A="0.167696" C="0.00308642" G="0.826131" T="0.00308642"/>
      <pos A="0.00308642" C="0.332304" G="0.661523" T="0.00308642"/>
      <pos A="0.167696" C="0.496914" G="0.00308642" T="0.332304"/>
      <pos A="0.332304" C="0.167696" G="0.496914" T="0.00308642"/>
      <pos A="0.00308642" C="0.167696" G="0.661523" T="0.167696"/>
      <pos A="0.332304" C="0.167696" G="0.496914" T="0.00308642"/>
      <pos A="0.00308642" C="0.00308642" G="0.661523" T="0.332304"/>
      <pos A="0.00308642" C="0.332304" G="0.496914" T="0.167696"/>
      <pos A="0.332304" C="0.00308642" G="0.332304" T="0.332304"/>
    </motif>
    <motif db="0" id="M58" alt="O58" length="40" nsites="8" evalue="1.3e-003">
      <pos A="0.235476" C="0.35167" G="0.235476" T="0.177379"/>
      <pos A="0.235476" C="0.293573" G="0.467865" T="0.00308642"/>
      <pos A="0.293573" C="0.177379" G="0.525962" T="0.00308642"/>
      <pos A="0.119281" C="0.525962" G="0.0611842" T="0.293573"/>
      <pos A="0.00308642" C="0.35167" G="0.293573" T="0.35167"/>
      <pos A="0.235476" C="0.525962" G="0.0611842" T="0.177379"/>
      <pos A="0.0611842" C="0.409768" G="0.235476" T="0.293573"/>
      <pos A="0.0611842" C="0.0611842" G="0.874546" T="0.00308642"/>
      <pos A="0.35167" C="0.235476" G="0.293573" T="0.119281"/>
      <pos A="0.177379" C="0.235476" G="0.177379" T="0.409768"/>
      <pos A="0.235476" C="0.177379" G="0.467865" T="0.119281"/>
      <pos A="0.00308642" C="0.525962" G="0.409768" T="0.0611842"/>
      <pos A="0.235476" C="0.0611842" G="0.467865" T="0.235476"/>
      <pos A="0.119281" C="0.0611842" G="0.642157" T="0.177379"/>
      <pos A="0.235476" C="0.35167" G="0.235476" T="0.177379"/>
      <pos A="0.119281" C="0.0611842" G="0.119281" T="0.700254"/>
      <pos A="0.0611842" C="0.35167" G="0.235476" T="0.35167"/>
      <pos A="0.235476" C="0.235476" G="0.35167" T="0.177379"/>
      <pos A="0.00308642" C="0.293573" G="0.525962" T="0.177379"/>
      <pos A="0.409768" C="0.35167" G="0.235476" T="0.00308642"/>
      <pos A="0.119281" C="0.293573" G="0.35167" T="0.235476"/>
      <pos A="0.00308642" C="0.235476" G="0.409768" T="0.35167"/>
      <pos A="0.177379" C="0.119281" G="0.35167" T="0.35167"/>
      <pos A="0.0611842" C="0.293573" G="0.177379" T="0.467865"/>
      <pos A="0.0611842" C="0.409768" G="0.293573" T="0.235476"/>
      <pos A="0.119281" C="0.584059" G="0.293573" T="0.00308642"/>
      <pos A="0.235476" C="0.409768" G="0.293573" T="0.0611842"/>
      <pos A="0.177379" C="0.119281" G="0.525962" T="0.177379"/>
      <pos A="0.293573" C="0.177379" G="0.409768" T="0.119281"/>
      <pos A="0.0611842" C="0.467865" G="0.35167" T="0.119281"/>
      <pos A="0.235476" C="0.35167" G="0.177379" T="0.235476"/>
      <pos A="0.119281" C="0.119281" G="0.293573" T="0.467865"/>
      <pos A="0.119281" C="0.293573" G="0.293573" T="0.293573"/>
      <pos A="0.35167" C="0.35167" G="0.119281" T="0.177379"/>
      <pos A="0.293573" C="0.235476" G="0.293573" T="0.177379"/>
      <pos A="0.00308642" C="0.409768" G="0.525962" T="0.0611842"/>
      <pos A="0.293573" C="0.409768" G="0.00308642" T="0.293573"/>
      <pos A="0.119281" C="0.409768" G="0.409768" T="0.0611842"/>
      <pos A="0.00308642" C="0.35167" G="0.235476" T="0.409768"/>
      <pos A="0.119281" C="0.467865" G="0.177379" T="0.235476"/>
    </motif>
    <motif db="0" id="M59" alt="O59" length="40" nsites="8" evalue="1.3e-003">
      <pos A="0.255926" C="0.295432" G="0.319136" T="0.129506"/>
      <pos A="0.145309" C="0.334938" G="0.453457" T="0.0662963"/>
      <pos A="0.200617" C="0.421852" G="0.271728" T="0.105802"/>
      <pos A="0.113704" C="0.248025" G="0.485062" T="0.15321"/>
      <pos A="0.129506" C="0.421852" G="0.295432" T="0.15321"/>
      <pos A="0.192716" C="0.366543" G="0.161111" T="0.27963"/>
      <pos A="0.0346914" C="0.327037" G="0.500864" T="0.137407"/>
      <pos A="0.137407" C="0.390247" G="0.319136" T="0.15321"/>
      <pos A="0.295432" C="0.311235" G="0.200617" T="0.192716"/>
      <pos A="0.129506" C="0.311235" G="0.469259" T="0.09"/>
      <pos A="0.0820988" C="0.47716" G="0.271728" T="0.169012"/>
      <pos A="0.15321" C="0.319136" G="0.382346" T="0.145309"/>
      <pos A="0.0425926" C="0.145309" G="0.595679" T="0.21642"/>
      <pos A="0.208519" C="0.532469" G="0.184815" T="0.0741975"/>
      <pos A="0.240123" C="0.161111" G="0.34284" T="0.255926"/>
      <pos A="0.169012" C="0.358642" G="0.366543" T="0.105802"/>
      <pos A="0.248025" C="0.200617" G="0.27963" T="0.271728"/>
      <pos A="0.0109877" C="0.240123" G="0.500864" T="0.248025"/>
      <pos A="0.169012" C="0.303333" G="0.327037" T="0.200617"/>
      <pos A="0.137407" C="0.287531" G="0.358642" T="0.21642"/>
      <pos A="0.169012" C="0.358642" G="0.366543" T="0.105802"/>
      <pos A="0.09" C="0.224321" G="0.453457" T="0.232222"/>
      <pos A="0.0662963" C="0.271728" G="0.445556" T="0.21642"/>
      <pos A="0.169012" C="0.34284" G="0.358642" T="0.129506"/>
      <pos A="0.224321" C="0.34284" G="0.232222" T="0.200617"/>
      <pos A="0.176914" C="0.366543" G="0.287531" T="0.169012"/>
      <pos A="0.192716" C="0.311235" G="0.382346" T="0.113704"/>
      <pos A="0.200617" C="0.406049" G="0.327037" T="0.0662963"/>
      <pos A="0.192716" C="0.469259" G="0.240123" T="0.0979012"/>
      <pos A="0.224321" C="0.208519" G="0.437654" T="0.129506"/>
      <pos A="0.113704" C="0.121605" G="0.54037" T="0.224321"/>
      <pos A="0.15321" C="0.263827" G="0.429753" T="0.15321"/>
      <pos A="0.0979012" C="0.271728" G="0.406049" T="0.224321"/>
      <pos A="0.21642" C="0.311235" G="0.366543" T="0.105802"/>
      <pos A="0.184815" C="0.34284" G="0.319136" T="0.15321"/>
      <pos A="0.271728" C="0.398148" G="0.169012" T="0.161111"/>
      <pos A="0.169012" C="0.224321" G="0.461358" T="0.145309"/>
      <pos A="0.0109877" C="0.445556" G="0.406049" T="0.137407"/>
      <pos A="0.121605" C="0.319136" G="0.350741" T="0.208519"/>
      <pos A="0.129506" C="0.319136" G="0.303333" T="0.248025"/>
    </motif>
    <motif db="0" id="M6" alt="O6" length="40" nsites="8" evalue="1.3e-003">
      <pos A="0.00308642" C="0.661523" G="0.167696" T="0.167696"/>
      <pos A="0.00308642" C="0.661523" G="0.00308642" T="0.332304"/>
      <pos A="0.496914" C="0.167696" G="0.00308642" T="0.332304"/>
      <pos A="0.496914" C="0.00308642" G="0.167696" T="0.332304"/>
      <pos A="0.661523" C="0.167696" G="0.167696" T="0.00308642"/>
      <pos A="0.332304" C="0.167696" G="0.332304" T="0.167696"/>
      <pos A="0.496914" C="0.332304" G="0.167696" T="0.00308642"/>
      <pos A="0.332304" C="0.167696" G="0.332304" T="0.167696"/>
      <pos A="0.332304" C="0.167696" G="0.00308642" T="0.496914"/>
      <pos A="0.00308642" C="0.661523" G="0.332304" T="0.00308642"/>
      <pos A="0.496914" C="0.00308642" G="0.332304" T="0.167696"/>
      <pos A="0.496914" C="0.167696" G="0.332304" T="0.00308642"/>
      <pos A="0.167696" C="0.167696" G="0.496914" T="0.167696"/>
      <pos A="0.167696" C="0.332304" G="0.332304" T="0.167696"/>
      <pos A="0.167696" C="0.332304" G="0.167696" T="0.332304"/>
      <pos A="0.167696" C="0.00308642" G="0.826131" T="0.00308642"/>
      <pos A="0.167696" C="0.496914" G="0.332304" T="0.00308642"/>
      <pos A="0.332304" C="0.167696" G="0.167696" T="0.332304"/>
      <pos A="0.167696" C="0.00308642" G="0.826131" T="0.00308642"/>
      <pos A="0.167696" C="0.167696" G="0.167696" T="0.496914"/>
      <pos A="0.496914" C="0.00308642" G="0.00308642" T="0.496914"/>
      <pos A="0.496914" C="0.167696" G="0.332304" T="0.00308642"/>
      <pos A="0.00308642" C="0.167696" G="0.661523" T="0.167696"/>
      <pos A="0.332304" C="0.167696" G="0.167696" T="0.332304"/>
      <pos A="0.00308642" C="0.167696" G="0.826131" T="0.00308642"/>
      <pos A="0.167696" C="0.167696" G="0.496914" T="0.167696"/>
      <pos A="0.496914" C="0.496914" G="0.00308642" T="0.00308642"/>
      <pos A="0.167696" C="0.167696" G="0.332304" T="0.332304"/>
      <pos A="0.826131" C="0.00308642" G="0.167696" T="0.00308642"/>
      <pos A="0.661523" C="0.167696" G="0.00308642" T="0.167696"/>
      <pos A="0.167696" C="0.167696" G="0.167696" T="0.496914"/>
      <pos A="0.167696" C="0.167696" G="0.332304" T="0.332304"/>
      <pos A="0.496914" C="0.167696" G="0.167696" T="0.167696"/>
      <pos A="0.496914" C="0.00308642" G="0.496914" T="0.00308642"/>
      <pos A="0.167696" C="0.496914" G="0.332304" T="0.00308642"/>
      <pos A="0.00308642" C="0.167696" G="0.826131" T="0.00308642"/>
      <pos A="0.00308642" C="0.496914" G="0.167696" T="0.332304"/>
      <pos A="0.00308642" C="0.167696" G="0.661523" T="0.167696"/>
      <pos A="0.332304" C="0.661523" G="0.00308642" T="0.00308642"/>
      <pos A="0.00308642" C="0.167696" G="0.826131" T="0.00308642"/>
    </motif>
    <motif db="0" id="M60" alt="O60" length="40" nsites="8" evalue="1.3e-003">
      <pos A="0.00308642" C="0.00308642" G="0.00308642" T="0.990741"/>
      <pos A="0.00308642" C="0.00308642" G="0.990741" T="0.00308642"/>
      <pos A="0.00308642" C="0.00308642" G="0.990741" T="0.00308642"/>
      <pos A="0.00308642" C="0.00308642" G="0.990741" T="0.00308642"/>
      <pos A="0.00308642" C="0.00308642" G="0.990741" T="0.00308642"/>
      <pos A="0.00308642" C="0.00308642" G="0.990741" T="0.00308642"/>
      <pos A="0.00308642" C="0.990741" G="0.00308642" T="0.00308642"/>
      <pos A="0.00308642" C="0.00308642" G="0.00308642" T="0.990741"/>
      <pos A="0.00308642" C="0.00308642" G="0.990741" T="0.00308642"/>
      <pos A="0.00308642" C="0.00308642" G="0.990741" T="0.00308642"/>
      <pos A="0.00308642" C="0.00308642" G="0.990741" T="0.00308642"/>
      <pos A="0.00308642" C="0.990741" G="0.00308642" T="0.00308642"/>
      <pos A="0.00308642" C="0.00308642" G="0.00308642" T="0.990741"/>
      <pos A="0.00308642" C="0.00308642" G="0.990741" T="0.00308642"/>
      <pos A="0.00308642" C="0.00308642" G="0.00308642" T="0.990741"/>
      <pos A="0.00308642" C="0.00308642" G="0.990741" T="0.00308642"/>
      <pos A="0.00308642" C="0.990741" G="0.00308642" T="0.00308642"/>
      <pos A="0.00308642" C="0.00308642" G="0.990741" T="0.00308642"/>
      <pos A="0.00308642" C="0.00308642" G="0.990741" T="0.00308642"/>
      <pos A="0.00308642" C="0.990741" G="0.00308642" T="0.00308642"/>
      <pos A="0.00308642" C="0.00308642" G="0.990741" T="0.00308642"/>
      <pos A="0.00308642" C="0.990741" G="0.00308642" T="0.00308642"/>
      <pos A="0.990741" C="0.00308642" G="0.00308642" T="0.00308642"/>
      <pos A="0.00308642" C="0.00308642" G="0.00308642" T="0.990741"/>
      <pos A="0.00308642" C="0.00308642" G="0.00308642" T="0.990741"/>
      <pos A="0.00308642" C="0.990741" G="0.00308642" T="0.00308642"/>
      <pos A="0.00308642" C="0.00308642" G="0.00308642" T="0.990741"/>
      <pos A="0.00308642" C="0.00308642" G="0.00308642" T="0.990741"/>
      <pos A="0.00308642" C="0.00308642" G="0.00308642" T="0.990741"/>
      <pos A="0.00308642" C="0.00308642" G="0.00308642" T="0.990741"/>
      <pos A="0.990741" C="0.00308642" G="0.00308642" T="0.00308642"/>
      <pos A="0.990741" C="0.00308642" G="0.00308642" T="0.00308642"/>
      <pos A="0.990741" C="0.00308642" G="0.00308642" T="0.00308642"/>
      <pos A="0.990741" C="0.00308642" G="0.00308642" T="0.00308642"/>
      <pos A="0.990741" C="0.00308642" G="0.00308642" T="0.00308642"/>
      <pos A="0.00308642" C="0.00308642" G="0.00308642" T="0.990741"/>
      <pos A="0.00308642" C="0.990741" G="0.00308642" T="0.00308642"/>
      <pos A="0.990741" C="0.00308642" G="0.00308642" T="0.00308642"/>
      <pos A="0.00308642" C="0.00308642" G="0.990741" T="0.00308642"/>
      <pos A="0.00308642" C="0.00308642" G="0.990741" T="0.00308642"/>
    </motif>
    <motif db="0" id="M61" alt="O61" length="40" nsites="8" evalue="1.3e-003">
      <pos A="0.292571" C="0.139315" G="0.275543" T="0.292571"/>
      <pos A="0.105257" C="0.360685" G="0.411771" T="0.122286"/>
      <pos A="0.207429" C="0.122286" G="0.0882291" T="0.582056"/>
      <pos A="0.156343" C="0.377714" G="0.394743" T="0.071201"/>
      <pos A="0.156343" C="0.122286" G="0.479885" T="0.241485"/>
      <pos A="0.360685" C="0.1904" G="0.377714" T="0.071201"/>
      <pos A="0.0882291" C="0.105257" G="0.496914" T="0.3096"/>
      <pos A="0.207429" C="0.428799" G="0.292571" T="0.071201"/>
      <pos A="0.156343" C="0.360685" G="0.122286" T="0.360685"/>
      <pos A="0.071201" C="0.496914" G="0.207429" T="0.224457"/>
      <pos A="0.105257" C="0.513942" G="0.326628" T="0.0541719"/>
      <pos A="0.377714" C="0.105257" G="0.496914" T="0.0201146"/>
      <pos A="0.173372" C="0.1904" G="0.547999" T="0.0882291"/>
      <pos A="0.292571" C="0.496914" G="0.173372" T="0.0371437"/>
      <pos A="0.105257" C="0.241485" G="0.428799" T="0.224457"/>
      <pos A="0.207429" C="0.411771" G="0.207429" T="0.173372"/>
      <pos A="0.122286" C="0.139315" G="0.599084" T="0.139315"/>
      <pos A="0.343657" C="0.275543" G="0.326628" T="0.0541719"/>
      <pos A="0.0882291" C="0.599084" G="0.224457" T="0.0882291"/>
      <pos A="0.105257" C="0.360685" G="0.428799" T="0.105257"/>
      <pos A="0.207429" C="0.394743" G="0.377714" T="0.0201146"/>
      <pos A="0.0882291" C="0.411771" G="0.343657" T="0.156343"/>
      <pos A="0.0201146" C="0.105257" G="0.530971" T="0.343657"/>
      <pos A="0.0371437" C="0.360685" G="0.360685" T="0.241485"/>
      <pos A="0.139315" C="0.258515" G="0.343657" T="0.258515"/>
      <pos A="0.0371437" C="0.377714" G="0.377714" T="0.207429"/>
      <pos A="0.207429" C="0.377714" G="0.105257" T="0.3096"/>
      <pos A="0.3096" C="0.292571" G="0.156343" T="0.241485"/>
      <pos A="0.241485" C="0.1904" G="0.326628" T="0.241485"/>
      <pos A="0.224457" C="0.377714" G="0.1904" T="0.207429"/>
      <pos A="0.173372" C="0.207429" G="0.326628" T="0.292571"/>
      <pos A="0.292571" C="0.275543" G="0.275543" T="0.156343"/>
      <pos A="0.292571" C="0.343657" G="0.258515" T="0.105257"/>
      <pos A="0.3096" C="0.1904" G="0.343657" T="0.156343"/>
      <pos A="0.275543" C="0.0882291" G="0.513942" T="0.122286"/>
      <pos A="0.3096" C="0.275543" G="0.275543" T="0.139315"/>
      <pos A="0.156343" C="0.275543" G="0.462856" T="0.105257"/>
      <pos A="0.156343" C="0.3096" G="0.258515" T="0.275543"/>
      <pos A="0.105257" C="0.173372" G="0.565028" T="0.156343"/>
      <pos A="0.411771" C="0.207429" G="0.3096" T="0.071201"/>
    </motif>
    <motif db="0" id="M62" alt="O62" length="40" nsites="8" evalue="1.3e-003">
      <pos A="0.211013" C="0.211013" G="0.237004" T="0.340968"/>
      <pos A="0.288987" C="0.366959" G="0.340968" T="0.00308642"/>
      <pos A="0.211013" C="0.366959" G="0.211013" T="0.211013"/>
      <pos A="0.159032" C="0.39295" G="0.340968" T="0.10705"/>
      <pos A="0.159032" C="0.314977" G="0.366959" T="0.159032"/>
      <pos A="0.0550686" C="0.366959" G="0.444931" T="0.133041"/>
      <pos A="0.00308642" C="0.340968" G="0.496914" T="0.159032"/>
      <pos A="0.159032" C="0.133041" G="0.548896" T="0.159032"/>
      <pos A="0.262996" C="0.548896" G="0.159032" T="0.0290775"/>
      <pos A="0.133041" C="0.185023" G="0.574886" T="0.10705"/>
      <pos A="0.262996" C="0.340968" G="0.366959" T="0.0290775"/>
      <pos A="0.262996" C="0.340968" G="0.237004" T="0.159032"/>
      <pos A="0.133041" C="0.185023" G="0.366959" T="0.314977"/>
      <pos A="0.0550686" C="0.496914" G="0.288987" T="0.159032"/>
      <pos A="0.211013" C="0.237004" G="0.340968" T="0.211013"/>
      <pos A="0.133041" C="0.185023" G="0.548896" T="0.133041"/>
      <pos A="0.211013" C="0.288987" G="0.340968" T="0.159032"/>
      <pos A="0.133041" C="0.159032" G="0.522905" T="0.185023"/>
      <pos A="0.159032" C="0.340968" G="0.133041" T="0.366959"/>
      <pos A="0.159032" C="0.496914" G="0.0550686" T="0.288987"/>
      <pos A="0.10705" C="0.600877" G="0.211013" T="0.0810588"/>
      <pos A="0.237004" C="0.288987" G="0.314977" T="0.159032"/>
      <pos A="0.133041" C="0.0810588" G="0.574886" T="0.211013"/>
      <pos A="0.211013" C="0.340968" G="0.262996" T="0.185023"/>
      <pos A="0.237004" C="0.600877" G="0.159032" T="0.00308642"/>
      <pos A="0.237004" C="0.288987" G="0.159032" T="0.314977"/>
      <pos A="0.0550686" C="0.133041" G="0.39295" T="0.418941"/>
      <pos A="0.237004" C="0.548896" G="0.10705" T="0.10705"/>
      <pos A="0.0810588" C="0.67885" G="0.185023" T="0.0550686"/>
      <pos A="0.237004" C="0.444931" G="0.159032" T="0.159032"/>
      <pos A="0.314977" C="0.10705" G="0.340968" T="0.237004"/>
      <pos A="0.39295" C="0.0550686" G="0.496914" T="0.0550686"/>
      <pos A="0.185023" C="0.262996" G="0.288987" T="0.262996"/>
      <pos A="0.0550686" C="0.262996" G="0.366959" T="0.314977"/>
      <pos A="0.185023" C="0.237004" G="0.418941" T="0.159032"/>
      <pos A="0.237004" C="0.237004" G="0.39295" T="0.133041"/>
      <pos A="0.366959" C="0.237004" G="0.185023" T="0.211013"/>
      <pos A="0.185023" C="0.133041" G="0.314977" T="0.366959"/>
      <pos A="0.0550686" C="0.67885" G="0.159032" T="0.10705"/>
      <pos A="0.159032" C="0.288987" G="0.340968" T="0.211013"/>
    </motif>
    <motif db="0" id="M63" alt="O63" length="40" nsites="8" evalue="1.3e-003">
      <pos A="0.285273" C="0.567461" G="0.00308642" T="0.14418"/>
      <pos A="0.285273" C="0.14418" G="0.426366" T="0.14418"/>
      <pos A="0.00308642" C="0.567461" G="0.285273" T="0.14418"/>
      <pos A="0.00308642" C="0.00308642" G="0.990741" T="0.00308642"/>
      <pos A="0.00308642" C="0.567461" G="0.285273" T="0.14418"/>
      <pos A="0.00308642" C="0.426366" G="0.426366" T="0.14418"/>
      <pos A="0.00308642" C="0.426366" G="0.426366" T="0.14418"/>
      <pos A="0.426366" C="0.426366" G="0.14418" T="0.00308642"/>
      <pos A="0.00308642" C="0.14418" G="0.708554" T="0.14418"/>
      <pos A="0.00308642" C="0.285273" G="0.567461" T="0.14418"/>
      <pos A="0.00308642" C="0.285273" G="0.426366" T="0.285273"/>
      <pos A="0.14418" C="0.426366" G="0.426366" T="0.00308642"/>
      <pos A="0.00308642" C="0.708554" G="0.285273" T="0.00308642"/>
      <pos A="0.14418" C="0.285273" G="0.426366" T="0.14418"/>
      <pos A="0.00308642" C="0.00308642" G="0.990741" T="0.00308642"/>
      <pos A="0.426366" C="0.285273" G="0.00308642" T="0.285273"/>
      <pos A="0.00308642" C="0.14418" G="0.285273" T="0.567461"/>
      <pos A="0.285273" C="0.567461" G="0.00308642" T="0.14418"/>
      <pos A="0.00308642" C="0.14418" G="0.567461" T="0.285273"/>
      <pos A="0.00308642" C="0.567461" G="0.426366" T="0.00308642"/>
      <pos A="0.00308642" C="0.567461" G="0.426366" T="0.00308642"/>
      <pos A="0.00308642" C="0.00308642" G="0.708554" T="0.285273"/>
      <pos A="0.00308642" C="0.849647" G="0.14418" T="0.00308642"/>
      <pos A="0.14418" C="0.567461" G="0.14418" T="0.14418"/>
      <pos A="0.14418" C="0.00308642" G="0.285273" T="0.567461"/>
      <pos A="0.00308642" C="0.00308642" G="0.567461" T="0.426366"/>
      <pos A="0.00308642" C="0.567461" G="0.285273" T="0.14418"/>
      <pos A="0.14418" C="0.00308642" G="0.708554" T="0.14418"/>
      <pos A="0.285273" C="0.567461" G="0.00308642" T="0.14418"/>
      <pos A="0.00308642" C="0.426366" G="0.285273" T="0.285273"/>
      <pos A="0.00308642" C="0.285273" G="0.567461" T="0.14418"/>
      <pos A="0.426366" C="0.14418" G="0.14418" T="0.285273"/>
      <pos A="0.14418" C="0.00308642" G="0.567461" T="0.285273"/>
      <pos A="0.14418" C="0.708554" G="0.14418" T="0.00308642"/>
      <pos A="0.426366" C="0.285273" G="0.14418" T="0.14418"/>
      <pos A="0.285273" C="0.14418" G="0.426366" T="0.14418"/>
      <pos A="0.14418" C="0.14418" G="0.567461" T="0.14418"/>
      <pos A="0.14418" C="0.426366" G="0.426366" T="0.00308642"/>
      <pos A="0.14418" C="0.285273" G="0.567461" T="0.00308642"/>
      <pos A="0.285273" C="0.285273" G="0.285273" T="0.14418"/>
    </motif>
    <motif db="0" id="M64" alt="O64" length="40" nsites="8" evalue="1.3e-003">
      <pos A="0.00308642" C="0.00308642" G="0.849647" T="0.14418"/>
      <pos A="0.285273" C="0.14418" G="0.285273" T="0.285273"/>
      <pos A="0.14418" C="0.285273" G="0.567461" T="0.00308642"/>
      <pos A="0.285273" C="0.14418" G="0.426366" T="0.14418"/>
      <pos A="0.00308642" C="0.426366" G="0.567461" T="0.00308642"/>
      <pos A="0.00308642" C="0.285273" G="0.708554" T="0.00308642"/>
      <pos A="0.00308642" C="0.285273" G="0.426366" T="0.285273"/>
      <pos A="0.285273" C="0.567461" G="0.14418" T="0.00308642"/>
      <pos A="0.285273" C="0.00308642" G="0.426366" T="0.285273"/>
      <pos A="0.14418" C="0.14418" G="0.708554" T="0.00308642"/>
      <pos A="0.285273" C="0.285273" G="0.00308642" T="0.426366"/>
      <pos A="0.14418" C="0.567461" G="0.285273" T="0.00308642"/>
      <pos A="0.00308642" C="0.14418" G="0.849647" T="0.00308642"/>
      <pos A="0.00308642" C="0.00308642" G="0.849647" T="0.14418"/>
      <pos A="0.426366" C="0.14418" G="0.285273" T="0.14418"/>
      <pos A="0.14418" C="0.14418" G="0.567461" T="0.14418"/>
      <pos A="0.567461" C="0.426366" G="0.00308642" T="0.00308642"/>
      <pos A="0.285273" C="0.14418" G="0.567461" T="0.00308642"/>
      <pos A="0.567461" C="0.285273" G="0.14418" T="0.00308642"/>
      <pos A="0.14418" C="0.14418" G="0.14418" T="0.567461"/>
      <pos A="0.285273" C="0.567461" G="0.14418" T="0.00308642"/>
      <pos A="0.567461" C="0.285273" G="0.14418" T="0.00308642"/>
      <pos A="0.00308642" C="0.00308642" G="0.990741" T="0.00308642"/>
      <pos A="0.14418" C="0.14418" G="0.285273" T="0.426366"/>
      <pos A="0.00308642" C="0.14418" G="0.849647" T="0.00308642"/>
      <pos A="0.14418" C="0.00308642" G="0.567461" T="0.285273"/>
      <pos A="0.14418" C="0.14418" G="0.708554" T="0.00308642"/>
      <pos A="0.285273" C="0.00308642" G="0.708554" T="0.00308642"/>
      <pos A="0.426366" C="0.00308642" G="0.567461" T="0.00308642"/>
      <pos A="0.567461" C="0.14418" G="0.285273" T="0.00308642"/>
      <pos A="0.567461" C="0.00308642" G="0.14418" T="0.285273"/>
      <pos A="0.00308642" C="0.14418" G="0.849647" T="0.00308642"/>
      <pos A="0.426366" C="0.426366" G="0.14418" T="0.00308642"/>
      <pos A="0.00308642" C="0.426366" G="0.426366" T="0.14418"/>
      <pos A="0.14418" C="0.567461" G="0.14418" T="0.14418"/>
      <pos A="0.00308642" C="0.14418" G="0.708554" T="0.14418"/>
      <pos A="0.285273" C="0.285273" G="0.426366" T="0.00308642"/>
      <pos A="0.00308642" C="0.00308642" G="0.990741" T="0.00308642"/>
      <pos A="0.14418" C="0.14418" G="0.426366" T="0.285273"/>
      <pos A="0.14418" C="0.285273" G="0.426366" T="0.14418"/>
    </motif>
    <motif db="0" id="M65" alt="O65" length="40" nsites="8" evalue="1.3e-003">
      <pos A="0.00308642" C="0.990741" G="0.00308642" T="0.00308642"/>
      <pos A="0.00308642" C="0.00308642" G="0.990741" T="0.00308642"/>
      <pos A="0.00308642" C="0.990741" G="0.00308642" T="0.00308642"/>
      <pos A="0.00308642" C="0.00308642" G="0.00308642" T="0.990741"/>
      <pos A="0.990741" C="0.00308642" G="0.00308642" T="0.00308642"/>
      <pos A="0.00308642" C="0.00308642" G="0.00308642" T="0.990741"/>
      <pos A="0.00308642" C="0.00308642" G="0.990741" T="0.00308642"/>
      <pos A="0.00308642" C="0.00308642" G="0.990741" T="0.00308642"/>
      <pos A="0.00308642" C="0.00308642" G="0.990741" T="0.00308642"/>
      <pos A="0.990741" C="0.00308642" G="0.00308642" T="0.00308642"/>
      <pos A="0.990741" C="0.00308642" G="0.00308642" T="0.00308642"/>
      <pos A="0.990741" C="0.00308642" G="0.00308642" T="0.00308642"/>
      <pos A="0.990741" C="0.00308642" G="0.00308642" T="0.00308642"/>
      <pos A="0.00308642" C="0.990741" G="0.00308642" T="0.00308642"/>
      <pos A="0.00308642" C="0.990741" G="0.00308642" T="0.00308642"/>
      <pos A="0.990741" C="0.00308642" G="0.00308642" T="0.00308642"/>
      <pos A="0.990741" C="0.00308642" G="0.00308642" T="0.00308642"/>
      <pos A="0.00308642" C="0.00308642" G="0.990741" T="0.00308642"/>
      <pos A="0.00308642" C="0.00308642" G="0.00308642" T="0.990741"/>
      <pos A="0.00308642" C="0.00308642" G="0.990741" T="0.00308642"/>
      <pos A="0.00308642" C="0.00308642" G="0.00308642" T="0.990741"/>
      <pos A="0.00308642" C="0.00308642" G="0.990741" T="0.00308642"/>
      <pos A="0.00308642" C="0.00308642" G="0.990741" T="0.00308642"/>
      <pos A="0.00308642" C="0.00308642" G="0.990741" T="0.00308642"/>
      <pos A="0.00308642" C="0.00308642" G="0.990741" T="0.00308642"/>
      <pos A="0.990741" C="0.00308642" G="0.00308642" T="0.00308642"/>
      <pos A="0.00308642" C="0.00308642" G="0.990741" T="0.00308642"/>
      <pos A="0.00308642" C="0.990741" G="0.00308642" T="0.00308642"/>
      <pos A="0.00308642" C="0.990741" G="0.00308642" T="0.00308642"/>
      <pos A="0.00308642" C="0.00308642" G="0.990741" T="0.00308642"/>
      <pos A="0.00308642" C="0.00308642" G="0.00308642" T="0.990741"/>
      <pos A="0.00308642" C="0.990741" G="0.00308642" T="0.00308642"/>
      <pos A="0.00308642" C="0.00308642" G="0.990741" T="0.00308642"/>
      <pos A="0.00308642" C="0.990741" G="0.00308642" T="0.00308642"/>
      <pos A="0.00308642" C="0.00308642" G="0.990741" T="0.00308642"/>
      <pos A="0.00308642" C="0.990741" G="0.00308642" T="0.00308642"/>
      <pos A="0.00308642" C="0.990741" G="0.00308642" T="0.00308642"/>
      <pos A="0.00308642" C="0.990741" G="0.00308642" T="0.00308642"/>
      <pos A="0.00308642" C="0.990741" G="0.00308642" T="0.00308642"/>
      <pos A="0.00308642" C="0.00308642" G="0.990741" T="0.00308642"/>
    </motif>
    <motif db="0" id="M66" alt="O66" length="40" nsites="8" evalue="1.3e-003">
      <pos A="0.496914" C="0.00308642" G="0.00308642" T="0.496914"/>
      <pos A="0.00308642" C="0.00308642" G="0.990741" T="0.00308642"/>
      <pos A="0.00308642" C="0.496914" G="0.496914" T="0.00308642"/>
      <pos A="0.00308642" C="0.990741" G="0.00308642" T="0.00308642"/>
      <pos A="0.496914" C="0.496914" G="0.00308642" T="0.00308642"/>
      <pos A="0.496914" C="0.00308642" G="0.496914" T="0.00308642"/>
      <pos A="0.00308642" C="0.496914" G="0.00308642" T="0.496914"/>
      <pos A="0.00308642" C="0.00308642" G="0.990741" T="0.00308642"/>
      <pos A="0.496914" C="0.496914" G="0.00308642" T="0.00308642"/>
      <pos A="0.00308642" C="0.496914" G="0.496914" T="0.00308642"/>
      <pos A="0.496914" C="0.496914" G="0.00308642" T="0.00308642"/>
      <pos A="0.00308642" C="0.00308642" G="0.496914" T="0.496914"/>
      <pos A="0.496914" C="0.496914" G="0.00308642" T="0.00308642"/>
      <pos A="0.00308642" C="0.496914" G="0.496914" T="0.00308642"/>
      <pos A="0.496914" C="0.496914" G="0.00308642" T="0.00308642"/>
      <pos A="0.496914" C="0.496914" G="0.00308642" T="0.00308642"/>
      <pos A="0.496914" C="0.00308642" G="0.496914" T="0.00308642"/>
      <pos A="0.00308642" C="0.00308642" G="0.990741" T="0.00308642"/>
      <pos A="0.00308642" C="0.00308642" G="0.990741" T="0.00308642"/>
      <pos A="0.00308642" C="0.496914" G="0.496914" T="0.00308642"/>
      <pos A="0.00308642" C="0.00308642" G="0.990741" T="0.00308642"/>
      <pos A="0.00308642" C="0.496914" G="0.00308642" T="0.496914"/>
      <pos A="0.00308642" C="0.496914" G="0.496914" T="0.00308642"/>
      <pos A="0.00308642" C="0.496914" G="0.496914" T="0.00308642"/>
      <pos A="0.00308642" C="0.00308642" G="0.990741" T="0.00308642"/>
      <pos A="0.00308642" C="0.496914" G="0.496914" T="0.00308642"/>
      <pos A="0.00308642" C="0.496914" G="0.00308642" T="0.496914"/>
      <pos A="0.496914" C="0.00308642" G="0.496914" T="0.00308642"/>
      <pos A="0.00308642" C="0.00308642" G="0.990741" T="0.00308642"/>
      <pos A="0.00308642" C="0.496914" G="0.496914" T="0.00308642"/>
      <pos A="0.00308642" C="0.00308642" G="0.496914" T="0.496914"/>
      <pos A="0.00308642" C="0.990741" G="0.00308642" T="0.00308642"/>
      <pos A="0.00308642" C="0.00308642" G="0.990741" T="0.00308642"/>
      <pos A="0.00308642" C="0.496914" G="0.496914" T="0.00308642"/>
      <pos A="0.496914" C="0.496914" G="0.00308642" T="0.00308642"/>
      <pos A="0.00308642" C="0.00308642" G="0.00308642" T="0.990741"/>
      <pos A="0.00308642" C="0.00308642" G="0.990741" T="0.00308642"/>
      <pos A="0.496914" C="0.496914" G="0.00308642" T="0.00308642"/>
      <pos A="0.00308642" C="0.990741" G="0.00308642" T="0.00308642"/>
      <pos A="0.00308642" C="0.00308642" G="0.990741" T="0.00308642"/>
    </motif>
    <motif db="0" id="M67" alt="O67" length="40" nsites="8" evalue="1.3e-003">
      <pos A="0.224321" C="0.350741" G="0.255926" T="0.169012"/>
      <pos A="0.129506" C="0.508765" G="0.271728" T="0.09"/>
      <pos A="0.224321" C="0.192716" G="0.421852" T="0.161111"/>
      <pos A="0.129506" C="0.319136" G="0.413951" T="0.137407"/>
      <pos A="0.0662963" C="0.105802" G="0.54037" T="0.287531"/>
      <pos A="0.287531" C="0.255926" G="0.374444" T="0.0820988"/>
      <pos A="0.200617" C="0.121605" G="0.406049" T="0.271728"/>
      <pos A="0.0583951" C="0.532469" G="0.232222" T="0.176914"/>
      <pos A="0.184815" C="0.469259" G="0.208519" T="0.137407"/>
      <pos A="0.0820988" C="0.485062" G="0.34284" T="0.09"/>
      <pos A="0.105802" C="0.334938" G="0.382346" T="0.176914"/>
      <pos A="0.0741975" C="0.398148" G="0.429753" T="0.0979012"/>
      <pos A="0.184815" C="0.358642" G="0.319136" T="0.137407"/>
      <pos A="0.176914" C="0.398148" G="0.303333" T="0.121605"/>
      <pos A="0.09" C="0.200617" G="0.595679" T="0.113704"/>
      <pos A="0.263827" C="0.34284" G="0.255926" T="0.137407"/>
      <pos A="0.15321" C="0.334938" G="0.34284" T="0.169012"/>
      <pos A="0.184815" C="0.192716" G="0.508765" T="0.113704"/>
      <pos A="0.248025" C="0.295432" G="0.350741" T="0.105802"/>
      <pos A="0.161111" C="0.358642" G="0.350741" T="0.129506"/>
      <pos A="0.0662963" C="0.295432" G="0.34284" T="0.295432"/>
      <pos A="0.0662963" C="0.327037" G="0.319136" T="0.287531"/>
      <pos A="0.176914" C="0.263827" G="0.366543" T="0.192716"/>
      <pos A="0.184815" C="0.413951" G="0.200617" T="0.200617"/>
      <pos A="0.0979012" C="0.27963" G="0.374444" T="0.248025"/>
      <pos A="0.255926" C="0.240123" G="0.169012" T="0.334938"/>
      <pos A="0.09" C="0.21642" G="0.524568" T="0.169012"/>
      <pos A="0.248025" C="0.334938" G="0.263827" T="0.15321"/>
      <pos A="0.09" C="0.429753" G="0.271728" T="0.208519"/>
      <pos A="0.184815" C="0.303333" G="0.295432" T="0.21642"/>
      <pos A="0.169012" C="0.21642" G="0.492963" T="0.121605"/>
      <pos A="0.319136" C="0.390247" G="0.240123" T="0.0504938"/>
      <pos A="0.169012" C="0.240123" G="0.453457" T="0.137407"/>
      <pos A="0.09" C="0.27963" G="0.556173" T="0.0741975"/>
      <pos A="0.27963" C="0.27963" G="0.34284" T="0.0979012"/>
      <pos A="0.0820988" C="0.461358" G="0.255926" T="0.200617"/>
      <pos A="0.137407" C="0.27963" G="0.366543" T="0.21642"/>
      <pos A="0.105802" C="0.350741" G="0.421852" T="0.121605"/>
      <pos A="0.208519" C="0.21642" G="0.47716" T="0.0979012"/>
      <pos A="0.27963" C="0.129506" G="0.398148" T="0.192716"/>
    </motif>
    <motif db="0" id="M69" alt="O69" length="40" nsites="8" evalue="1.3e-003">
      <pos A="0.222565" C="0.551784" G="0.222565" T="0.00308642"/>
      <pos A="0.00308642" C="0.222565" G="0.771262" T="0.00308642"/>
      <pos A="0.442043" C="0.112826" G="0.442043" T="0.00308642"/>
      <pos A="0.222565" C="0.00308642" G="0.771262" T="0.00308642"/>
      <pos A="0.00308642" C="0.551784" G="0.442043" T="0.00308642"/>
      <pos A="0.112826" C="0.551784" G="0.00308642" T="0.332304"/>
      <pos A="0.112826" C="0.551784" G="0.112826" T="0.222565"/>
      <pos A="0.00308642" C="0.442043" G="0.00308642" T="0.551784"/>
      <pos A="0.332304" C="0.112826" G="0.332304" T="0.222565"/>
      <pos A="0.112826" C="0.222565" G="0.442043" T="0.222565"/>
      <pos A="0.112826" C="0.332304" G="0.332304" T="0.222565"/>
      <pos A="0.00308642" C="0.222565" G="0.332304" T="0.442043"/>
      <pos A="0.00308642" C="0.00308642" G="0.771262" T="0.222565"/>
      <pos A="0.00308642" C="0.112826" G="0.442043" T="0.442043"/>
      <pos A="0.00308642" C="0.222565" G="0.112826" T="0.661523"/>
      <pos A="0.222565" C="0.112826" G="0.332304" T="0.332304"/>
      <pos A="0.222565" C="0.112826" G="0.222565" T="0.442043"/>
      <pos A="0.00308642" C="0.00308642" G="0.332304" T="0.661523"/>
      <pos A="0.112826" C="0.881001" G="0.00308642" T="0.00308642"/>
      <pos A="0.00308642" C="0.222565" G="0.00308642" T="0.771262"/>
      <pos A="0.00308642" C="0.112826" G="0.551784" T="0.332304"/>
      <pos A="0.00308642" C="0.222565" G="0.661523" T="0.112826"/>
      <pos A="0.332304" C="0.222565" G="0.442043" T="0.00308642"/>
      <pos A="0.442043" C="0.332304" G="0.00308642" T="0.222565"/>
      <pos A="0.00308642" C="0.222565" G="0.442043" T="0.332304"/>
      <pos A="0.442043" C="0.112826" G="0.442043" T="0.00308642"/>
      <pos A="0.112826" C="0.442043" G="0.112826" T="0.332304"/>
      <pos A="0.332304" C="0.00308642" G="0.332304" T="0.332304"/>
      <pos A="0.00308642" C="0.442043" G="0.332304" T="0.222565"/>
      <pos A="0.551784" C="0.332304" G="0.112826" T="0.00308642"/>
      <pos A="0.112826" C="0.222565" G="0.222565" T="0.442043"/>
      <pos A="0.112826" C="0.00308642" G="0.112826" T="0.771262"/>
      <pos A="0.222565" C="0.222565" G="0.112826" T="0.442043"/>
      <pos A="0.00308642" C="0.332304" G="0.00308642" T="0.661523"/>
      <pos A="0.112826" C="0.222565" G="0.551784" T="0.112826"/>
      <pos A="0.00308642" C="0.442043" G="0.00308642" T="0.551784"/>
      <pos A="0.00308642" C="0.332304" G="0.332304" T="0.332304"/>
      <pos A="0.442043" C="0.112826" G="0.442043" T="0.00308642"/>
      <pos A="0.112826" C="0.222565" G="0.661523" T="0.00308642"/>
      <pos A="0.332304" C="0.442043" G="0.222565" T="0.00308642"/>
    </motif>
    <motif db="0" id="M70" alt="O70" length="40" nsites="8" evalue="1.3e-003">
      <pos A="0.496914" C="0.00308642" G="0.496914" T="0.00308642"/>
      <pos A="0.496914" C="0.00308642" G="0.00308642" T="0.496914"/>
      <pos A="0.00308642" C="0.00308642" G="0.990741" T="0.00308642"/>
      <pos A="0.496914" C="0.00308642" G="0.496914" T="0.00308642"/>
      <pos A="0.496914" C="0.00308642" G="0.496914" T="0.00308642"/>
      <pos A="0.00308642" C="0.496914" G="0.496914" T="0.00308642"/>
      <pos A="0.00308642" C="0.496914" G="0.00308642" T="0.496914"/>
      <pos A="0.00308642" C="0.496914" G="0.00308642" T="0.496914"/>
      <pos A="0.00308642" C="0.00308642" G="0.990741" T="0.00308642"/>
      <pos A="0.00308642" C="0.990741" G="0.00308642" T="0.00308642"/>
      <pos A="0.00308642" C="0.496914" G="0.496914" T="0.00308642"/>
      <pos A="0.00308642" C="0.496914" G="0.496914" T="0.00308642"/>
      <pos A="0.00308642" C="0.00308642" G="0.990741" T="0.00308642"/>
      <pos A="0.00308642" C="0.990741" G="0.00308642" T="0.00308642"/>
      <pos A="0.00308642" C="0.00308642" G="0.990741" T="0.00308642"/>
      <pos A="0.00308642" C="0.00308642" G="0.990741" T="0.00308642"/>
      <pos A="0.00308642" C="0.496914" G="0.496914" T="0.00308642"/>
      <pos A="0.00308642" C="0.00308642" G="0.990741" T="0.00308642"/>
      <pos A="0.00308642" C="0.990741" G="0.00308642" T="0.00308642"/>
      <pos A="0.496914" C="0.00308642" G="0.496914" T="0.00308642"/>
      <pos A="0.00308642" C="0.00308642" G="0.990741" T="0.00308642"/>
      <pos A="0.496914" C="0.00308642" G="0.496914" T="0.00308642"/>
      <pos A="0.00308642" C="0.00308642" G="0.990741" T="0.00308642"/>
      <pos A="0.00308642" C="0.990741" G="0.00308642" T="0.00308642"/>
      <pos A="0.496914" C="0.00308642" G="0.496914" T="0.00308642"/>
      <pos A="0.00308642" C="0.496914" G="0.496914" T="0.00308642"/>
      <pos A="0.00308642" C="0.496914" G="0.496914" T="0.00308642"/>
      <pos A="0.00308642" C="0.990741" G="0.00308642" T="0.00308642"/>
      <pos A="0.00308642" C="0.496914" G="0.496914" T="0.00308642"/>
      <pos A="0.00308642" C="0.496914" G="0.496914" T="0.00308642"/>
      <pos A="0.00308642" C="0.00308642" G="0.990741" T="0.00308642"/>
      <pos A="0.00308642" C="0.496914" G="0.496914" T="0.00308642"/>
      <pos A="0.496914" C="0.00308642" G="0.496914" T="0.00308642"/>
      <pos A="0.00308642" C="0.00308642" G="0.990741" T="0.00308642"/>
      <pos A="0.00308642" C="0.496914" G="0.496914" T="0.00308642"/>
      <pos A="0.00308642" C="0.990741" G="0.00308642" T="0.00308642"/>
      <pos A="0.496914" C="0.00308642" G="0.496914" T="0.00308642"/>
      <pos A="0.00308642" C="0.496914" G="0.496914" T="0.00308642"/>
      <pos A="0.496914" C="0.496914" G="0.00308642" T="0.00308642"/>
      <pos A="0.00308642" C="0.00308642" G="0.990741" T="0.00308642"/>
    </motif>
    <motif db="0" id="M71" alt="O71" length="40" nsites="8" evalue="1.3e-003">
      <pos A="0.121605" C="0.255926" G="0.461358" T="0.161111"/>
      <pos A="0.145309" C="0.334938" G="0.437654" T="0.0820988"/>
      <pos A="0.255926" C="0.421852" G="0.129506" T="0.192716"/>
      <pos A="0.224321" C="0.137407" G="0.413951" T="0.224321"/>
      <pos A="0.184815" C="0.129506" G="0.595679" T="0.09"/>
      <pos A="0.161111" C="0.445556" G="0.287531" T="0.105802"/>
      <pos A="0.0662963" C="0.524568" G="0.240123" T="0.169012"/>
      <pos A="0.137407" C="0.453457" G="0.200617" T="0.208519"/>
      <pos A="0.169012" C="0.469259" G="0.232222" T="0.129506"/>
      <pos A="0.184815" C="0.137407" G="0.556173" T="0.121605"/>
      <pos A="0.350741" C="0.184815" G="0.374444" T="0.09"/>
      <pos A="0.0820988" C="0.311235" G="0.406049" T="0.200617"/>
      <pos A="0.121605" C="0.263827" G="0.34284" T="0.271728"/>
      <pos A="0.248025" C="0.334938" G="0.303333" T="0.113704"/>
      <pos A="0.0979012" C="0.303333" G="0.500864" T="0.0979012"/>
      <pos A="0.200617" C="0.429753" G="0.27963" T="0.09"/>
      <pos A="0.161111" C="0.255926" G="0.445556" T="0.137407"/>
      <pos A="0.09" C="0.453457" G="0.334938" T="0.121605"/>
      <pos A="0.0504938" C="0.390247" G="0.382346" T="0.176914"/>
      <pos A="0.0820988" C="0.27963" G="0.413951" T="0.224321"/>
      <pos A="0.169012" C="0.303333" G="0.319136" T="0.208519"/>
      <pos A="0.145309" C="0.169012" G="0.398148" T="0.287531"/>
      <pos A="0.184815" C="0.311235" G="0.34284" T="0.161111"/>
      <pos A="0.27963" C="0.255926" G="0.334938" T="0.129506"/>
      <pos A="0.176914" C="0.319136" G="0.327037" T="0.176914"/>
      <pos A="0.255926" C="0.232222" G="0.319136" T="0.192716"/>
      <pos A="0.0741975" C="0.469259" G="0.224321" T="0.232222"/>
      <pos A="0.224321" C="0.358642" G="0.224321" T="0.192716"/>
      <pos A="0.169012" C="0.208519" G="0.421852" T="0.200617"/>
      <pos A="0.15321" C="0.366543" G="0.398148" T="0.0820988"/>
      <pos A="0.15321" C="0.374444" G="0.319136" T="0.15321"/>
      <pos A="0.176914" C="0.09" G="0.508765" T="0.224321"/>
      <pos A="0.0979012" C="0.485062" G="0.248025" T="0.169012"/>
      <pos A="0.176914" C="0.311235" G="0.327037" T="0.184815"/>
      <pos A="0.176914" C="0.27963" G="0.469259" T="0.0741975"/>
      <pos A="0.129506" C="0.208519" G="0.445556" T="0.21642"/>
      <pos A="0.105802" C="0.548272" G="0.240123" T="0.105802"/>
      <pos A="0.248025" C="0.0583951" G="0.453457" T="0.240123"/>
      <pos A="0.0820988" C="0.327037" G="0.429753" T="0.161111"/>
      <pos A="0.184815" C="0.358642" G="0.358642" T="0.0979012"/>
    </motif>
    <motif db="0" id="M72" alt="O72" length="40" nsites="8" evalue="1.3e-003">
      <pos A="0.248025" C="0.208519" G="0.358642" T="0.184815"/>
      <pos A="0.0979012" C="0.445556" G="0.350741" T="0.105802"/>
      <pos A="0.169012" C="0.248025" G="0.358642" T="0.224321"/>
      <pos A="0.0741975" C="0.334938" G="0.366543" T="0.224321"/>
      <pos A="0.208519" C="0.453457" G="0.21642" T="0.121605"/>
      <pos A="0.0820988" C="0.413951" G="0.327037" T="0.176914"/>
      <pos A="0.0504938" C="0.382346" G="0.429753" T="0.137407"/>
      <pos A="0.137407" C="0.303333" G="0.358642" T="0.200617"/>
      <pos A="0.200617" C="0.263827" G="0.406049" T="0.129506"/>
      <pos A="0.105802" C="0.287531" G="0.406049" T="0.200617"/>
      <pos A="0.27963" C="0.263827" G="0.27963" T="0.176914"/>
      <pos A="0.176914" C="0.358642" G="0.311235" T="0.15321"/>
      <pos A="0.105802" C="0.390247" G="0.287531" T="0.21642"/>
      <pos A="0.129506" C="0.271728" G="0.524568" T="0.0741975"/>
      <pos A="0.137407" C="0.271728" G="0.406049" T="0.184815"/>
      <pos A="0.200617" C="0.366543" G="0.27963" T="0.15321"/>
      <pos A="0.303333" C="0.192716" G="0.287531" T="0.21642"/>
      <pos A="0.121605" C="0.232222" G="0.311235" T="0.334938"/>
      <pos A="0.15321" C="0.271728" G="0.524568" T="0.0504938"/>
      <pos A="0.137407" C="0.445556" G="0.255926" T="0.161111"/>
      <pos A="0.176914" C="0.47716" G="0.27963" T="0.0662963"/>
      <pos A="0.21642" C="0.429753" G="0.271728" T="0.0820988"/>
      <pos A="0.129506" C="0.27963" G="0.429753" T="0.161111"/>
      <pos A="0.129506" C="0.200617" G="0.587778" T="0.0820988"/>
      <pos A="0.0346914" C="0.390247" G="0.303333" T="0.271728"/>
      <pos A="0.0741975" C="0.564074" G="0.21642" T="0.145309"/>
      <pos A="0.161111" C="0.27963" G="0.390247" T="0.169012"/>
      <pos A="0.169012" C="0.21642" G="0.47716" T="0.137407"/>
      <pos A="0.105802" C="0.255926" G="0.327037" T="0.311235"/>
      <pos A="0.184815" C="0.248025" G="0.398148" T="0.169012"/>
      <pos A="0.145309" C="0.224321" G="0.492963" T="0.137407"/>
      <pos A="0.232222" C="0.421852" G="0.240123" T="0.105802"/>
      <pos A="0.129506" C="0.15321" G="0.508765" T="0.208519"/>
      <pos A="0.105802" C="0.287531" G="0.524568" T="0.0820988"/>
      <pos A="0.0425926" C="0.406049" G="0.366543" T="0.184815"/>
      <pos A="0.184815" C="0.295432" G="0.350741" T="0.169012"/>
      <pos A="0.200617" C="0.137407" G="0.453457" T="0.208519"/>
      <pos A="0.327037" C="0.398148" G="0.0820988" T="0.192716"/>
      <pos A="0.0979012" C="0.200617" G="0.34284" T="0.358642"/>
      <pos A="0.09" C="0.445556" G="0.287531" T="0.176914"/>
    </motif>
    <motif db="0" id="M74" alt="O74" length="40" nsites="8" evalue="1.3e-003">
      <pos A="0.0188889" C="0.319136" G="0.453457" T="0.208519"/>
      <pos A="0.0583951" C="0.327037" G="0.47716" T="0.137407"/>
      <pos A="0.255926" C="0.34284" G="0.255926" T="0.145309"/>
      <pos A="0.248025" C="0.429753" G="0.271728" T="0.0504938"/>
      <pos A="0.0979012" C="0.21642" G="0.485062" T="0.200617"/>
      <pos A="0.208519" C="0.350741" G="0.208519" T="0.232222"/>
      <pos A="0.27963" C="0.232222" G="0.240123" T="0.248025"/>
      <pos A="0.0425926" C="0.390247" G="0.437654" T="0.129506"/>
      <pos A="0.295432" C="0.382346" G="0.145309" T="0.176914"/>
      <pos A="0.0820988" C="0.445556" G="0.327037" T="0.145309"/>
      <pos A="0.15321" C="0.255926" G="0.524568" T="0.0662963"/>
      <pos A="0.0741975" C="0.248025" G="0.556173" T="0.121605"/>
      <pos A="0.192716" C="0.271728" G="0.390247" T="0.145309"/>
      <pos A="0.129506" C="0.524568" G="0.248025" T="0.0979012"/>
      <pos A="0.129506" C="0.374444" G="0.271728" T="0.224321"/>
      <pos A="0.137407" C="0.287531" G="0.413951" T="0.161111"/>
      <pos A="0.09" C="0.34284" G="0.382346" T="0.184815"/>
      <pos A="0.0504938" C="0.350741" G="0.406049" T="0.192716"/>
      <pos A="0.192716" C="0.303333" G="0.295432" T="0.208519"/>
      <pos A="0.129506" C="0.271728" G="0.421852" T="0.176914"/>
      <pos A="0.240123" C="0.255926" G="0.382346" T="0.121605"/>
      <pos A="0.200617" C="0.366543" G="0.15321" T="0.27963"/>
      <pos A="0.21642" C="0.255926" G="0.327037" T="0.200617"/>
      <pos A="0.240123" C="0.334938" G="0.327037" T="0.0979012"/>
      <pos A="0.263827" C="0.21642" G="0.295432" T="0.224321"/>
      <pos A="0.113704" C="0.255926" G="0.374444" T="0.255926"/>
      <pos A="0.0979012" C="0.398148" G="0.287531" T="0.21642"/>
      <pos A="0.169012" C="0.319136" G="0.327037" T="0.184815"/>
      <pos A="0.176914" C="0.366543" G="0.358642" T="0.0979012"/>
      <pos A="0.176914" C="0.169012" G="0.469259" T="0.184815"/>
      <pos A="0.129506" C="0.382346" G="0.311235" T="0.176914"/>
      <pos A="0.0425926" C="0.271728" G="0.548272" T="0.137407"/>
      <pos A="0.169012" C="0.485062" G="0.303333" T="0.0425926"/>
      <pos A="0.184815" C="0.287531" G="0.429753" T="0.0979012"/>
      <pos A="0.192716" C="0.184815" G="0.485062" T="0.137407"/>
      <pos A="0.137407" C="0.208519" G="0.469259" T="0.184815"/>
      <pos A="0.113704" C="0.263827" G="0.47716" T="0.145309"/>
      <pos A="0.184815" C="0.492963" G="0.161111" T="0.161111"/>
      <pos A="0.113704" C="0.374444" G="0.255926" T="0.255926"/>
      <pos A="0.271728" C="0.232222" G="0.334938" T="0.161111"/>
    </motif>
    <motif db="0" id="M75" alt="O75" length="40" nsites="8" evalue="1.3e-003">
      <pos A="0.240123" C="0.248025" G="0.311235" T="0.200617"/>
      <pos A="0.121605" C="0.398148" G="0.350741" T="0.129506"/>
      <pos A="0.15321" C="0.358642" G="0.421852" T="0.0662963"/>
      <pos A="0.319136" C="0.263827" G="0.263827" T="0.15321"/>
      <pos A="0.09" C="0.295432" G="0.437654" T="0.176914"/>
      <pos A="0.0583951" C="0.311235" G="0.350741" T="0.27963"/>
      <pos A="0.15321" C="0.192716" G="0.548272" T="0.105802"/>
      <pos A="0.0662963" C="0.47716" G="0.366543" T="0.09"/>
      <pos A="0.169012" C="0.374444" G="0.319136" T="0.137407"/>
      <pos A="0.232222" C="0.303333" G="0.303333" T="0.161111"/>
      <pos A="0.137407" C="0.208519" G="0.516667" T="0.137407"/>
      <pos A="0.263827" C="0.421852" G="0.184815" T="0.129506"/>
      <pos A="0.232222" C="0.271728" G="0.248025" T="0.248025"/>
      <pos A="0.15321" C="0.358642" G="0.358642" T="0.129506"/>
      <pos A="0.184815" C="0.271728" G="0.437654" T="0.105802"/>
      <pos A="0.208519" C="0.311235" G="0.374444" T="0.105802"/>
      <pos A="0.15321" C="0.548272" G="0.27963" T="0.0188889"/>
      <pos A="0.176914" C="0.406049" G="0.27963" T="0.137407"/>
      <pos A="0.105802" C="0.208519" G="0.366543" T="0.319136"/>
      <pos A="0.0979012" C="0.263827" G="0.461358" T="0.176914"/>
      <pos A="0.0346914" C="0.413951" G="0.358642" T="0.192716"/>
      <pos A="0.0979012" C="0.350741" G="0.437654" T="0.113704"/>
      <pos A="0.113704" C="0.263827" G="0.445556" T="0.176914"/>
      <pos A="0.176914" C="0.390247" G="0.200617" T="0.232222"/>
      <pos A="0.113704" C="0.271728" G="0.303333" T="0.311235"/>
      <pos A="0.21642" C="0.311235" G="0.129506" T="0.34284"/>
      <pos A="0.0820988" C="0.382346" G="0.358642" T="0.176914"/>
      <pos A="0.161111" C="0.27963" G="0.311235" T="0.248025"/>
      <pos A="0.137407" C="0.311235" G="0.469259" T="0.0820988"/>
      <pos A="0.248025" C="0.271728" G="0.327037" T="0.15321"/>
      <pos A="0.248025" C="0.208519" G="0.461358" T="0.0820988"/>
      <pos A="0.200617" C="0.263827" G="0.469259" T="0.0662963"/>
      <pos A="0.192716" C="0.208519" G="0.34284" T="0.255926"/>
      <pos A="0.0820988" C="0.445556" G="0.263827" T="0.208519"/>
      <pos A="0.176914" C="0.327037" G="0.311235" T="0.184815"/>
      <pos A="0.208519" C="0.176914" G="0.47716" T="0.137407"/>
      <pos A="0.327037" C="0.240123" G="0.200617" T="0.232222"/>
      <pos A="0.0583951" C="0.208519" G="0.619383" T="0.113704"/>
      <pos A="0.15321" C="0.366543" G="0.34284" T="0.137407"/>
      <pos A="0.145309" C="0.287531" G="0.303333" T="0.263827"/>
    </motif>
    <motif db="0" id="M77" alt="O77" length="40" nsites="8" evalue="1.3e-003">
      <pos A="0.00308642" C="0.00308642" G="0.990741" T="0.00308642"/>
      <pos A="0.00308642" C="0.00308642" G="0.496914" T="0.496914"/>
      <pos A="0.00308642" C="0.00308642" G="0.990741" T="0.00308642"/>
      <pos A="0.496914" C="0.00308642" G="0.496914" T="0.00308642"/>
      <pos A="0.00308642" C="0.00308642" G="0.496914" T="0.496914"/>
      <pos A="0.00308642" C="0.496914" G="0.00308642" T="0.496914"/>
      <pos A="0.00308642" C="0.990741" G="0.00308642" T="0.00308642"/>
      <pos A="0.00308642" C="0.496914" G="0.496914" T="0.00308642"/>
      <pos A="0.00308642" C="0.990741" G="0.00308642" T="0.00308642"/>
      <pos A="0.00308642" C="0.496914" G="0.496914" T="0.00308642"/>
      <pos A="0.496914" C="0.00308642" G="0.496914" T="0.00308642"/>
      <pos A="0.00308642" C="0.496914" G="0.496914" T="0.00308642"/>
      <pos A="0.00308642" C="0.496914" G="0.496914" T="0.00308642"/>
      <pos A="0.990741" C="0.00308642" G="0.00308642" T="0.00308642"/>
      <pos A="0.00308642" C="0.496914" G="0.00308642" T="0.496914"/>
      <pos A="0.00308642" C="0.00308642" G="0.990741" T="0.00308642"/>
      <pos A="0.00308642" C="0.990741" G="0.00308642" T="0.00308642"/>
      <pos A="0.00308642" C="0.00308642" G="0.990741" T="0.00308642"/>
      <pos A="0.00308642" C="0.496914" G="0.496914" T="0.00308642"/>
      <pos A="0.496914" C="0.00308642" G="0.00308642" T="0.496914"/>
      <pos A="0.00308642" C="0.990741" G="0.00308642" T="0.00308642"/>
      <pos A="0.00308642" C="0.00308642" G="0.990741" T="0.00308642"/>
      <pos A="0.00308642" C="0.496914" G="0.00308642" T="0.496914"/>
      <pos A="0.00308642" C="0.00308642" G="0.496914" T="0.496914"/>
      <pos A="0.00308642" C="0.496914" G="0.00308642" T="0.496914"/>
      <pos A="0.00308642" C="0.496914" G="0.00308642" T="0.496914"/>
      <pos A="0.00308642" C="0.990741" G="0.00308642" T="0.00308642"/>
      <pos A="0.496914" C="0.00308642" G="0.496914" T="0.00308642"/>
      <pos A="0.00308642" C="0.496914" G="0.496914" T="0.00308642"/>
      <pos A="0.00308642" C="0.496914" G="0.496914" T="0.00308642"/>
      <pos A="0.00308642" C="0.00308642" G="0.990741" T="0.00308642"/>
      <pos A="0.00308642" C="0.00308642" G="0.990741" T="0.00308642"/>
      <pos A="0.990741" C="0.00308642" G="0.00308642" T="0.00308642"/>
      <pos A="0.496914" C="0.00308642" G="0.496914" T="0.00308642"/>
      <pos A="0.00308642" C="0.496914" G="0.00308642" T="0.496914"/>
      <pos A="0.00308642" C="0.00308642" G="0.990741" T="0.00308642"/>
      <pos A="0.00308642" C="0.00308642" G="0.496914" T="0.496914"/>
      <pos A="0.00308642" C="0.496914" G="0.496914" T="0.00308642"/>
      <pos A="0.496914" C="0.00308642" G="0.496914" T="0.00308642"/>
      <pos A="0.00308642" C="0.00308642" G="0.990741" T="0.00308642"/>
    </motif>
    <motif db="0" id="M79" alt="O79" length="40" nsites="8" evalue="1.3e-003">
      <pos A="0.0425926" C="0.358642" G="0.516667" T="0.0820988"/>
      <pos A="0.00308642" C="0.47716" G="0.437654" T="0.0820988"/>
      <pos A="0.00308642" C="0.121605" G="0.714198" T="0.161111"/>
      <pos A="0.161111" C="0.556173" G="0.161111" T="0.121605"/>
      <pos A="0.0425926" C="0.516667" G="0.319136" T="0.121605"/>
      <pos A="0.0425926" C="0.240123" G="0.635185" T="0.0820988"/>
      <pos A="0.0820988" C="0.556173" G="0.319136" T="0.0425926"/>
      <pos A="0.121605" C="0.27963" G="0.47716" T="0.121605"/>
      <pos A="0.00308642" C="0.437654" G="0.47716" T="0.0820988"/>
      <pos A="0.00308642" C="0.240123" G="0.556173" T="0.200617"/>
      <pos A="0.0425926" C="0.27963" G="0.516667" T="0.161111"/>
      <pos A="0.0425926" C="0.674691" G="0.121605" T="0.161111"/>
      <pos A="0.0820988" C="0.240123" G="0.358642" T="0.319136"/>
      <pos A="0.161111" C="0.0820988" G="0.674691" T="0.0820988"/>
      <pos A="0.240123" C="0.319136" G="0.437654" T="0.00308642"/>
      <pos A="0.161111" C="0.398148" G="0.398148" T="0.0425926"/>
      <pos A="0.319136" C="0.358642" G="0.319136" T="0.00308642"/>
      <pos A="0.0820988" C="0.47716" G="0.398148" T="0.0425926"/>
      <pos A="0.0820988" C="0.516667" G="0.398148" T="0.00308642"/>
      <pos A="0.595679" C="0.200617" G="0.161111" T="0.0425926"/>
      <pos A="0.121605" C="0.27963" G="0.516667" T="0.0820988"/>
      <pos A="0.121605" C="0.319136" G="0.47716" T="0.0820988"/>
      <pos A="0.161111" C="0.27963" G="0.47716" T="0.0820988"/>
      <pos A="0.0820988" C="0.161111" G="0.47716" T="0.27963"/>
      <pos A="0.121605" C="0.00308642" G="0.753704" T="0.121605"/>
      <pos A="0.398148" C="0.319136" G="0.0820988" T="0.200617"/>
      <pos A="0.00308642" C="0.398148" G="0.398148" T="0.200617"/>
      <pos A="0.121605" C="0.595679" G="0.240123" T="0.0425926"/>
      <pos A="0.00308642" C="0.27963" G="0.635185" T="0.0820988"/>
      <pos A="0.358642" C="0.0820988" G="0.398148" T="0.161111"/>
      <pos A="0.200617" C="0.516667" G="0.161111" T="0.121605"/>
      <pos A="0.00308642" C="0.398148" G="0.556173" T="0.0425926"/>
      <pos A="0.0820988" C="0.556173" G="0.27963" T="0.0820988"/>
      <pos A="0.0820988" C="0.437654" G="0.358642" T="0.121605"/>
      <pos A="0.0425926" C="0.358642" G="0.516667" T="0.0820988"/>
      <pos A="0.121605" C="0.398148" G="0.398148" T="0.0820988"/>
      <pos A="0.121605" C="0.595679" G="0.240123" T="0.0425926"/>
      <pos A="0.00308642" C="0.47716" G="0.516667" T="0.00308642"/>
      <pos A="0.358642" C="0.240123" G="0.319136" T="0.0820988"/>
      <pos A="0.0820988" C="0.27963" G="0.516667" T="0.121605"/>
    </motif>
    <motif db="0" id="M8" alt="O8" length="40" nsites="8" evalue="1.3e-003">
      <pos A="0.0979012" C="0.469259" G="0.200617" T="0.232222"/>
      <pos A="0.255926" C="0.390247" G="0.192716" T="0.161111"/>
      <pos A="0.169012" C="0.271728" G="0.508765" T="0.0504938"/>
      <pos A="0.0820988" C="0.311235" G="0.54037" T="0.0662963"/>
      <pos A="0.15321" C="0.311235" G="0.358642" T="0.176914"/>
      <pos A="0.0979012" C="0.169012" G="0.508765" T="0.224321"/>
      <pos A="0.129506" C="0.461358" G="0.334938" T="0.0741975"/>
      <pos A="0.255926" C="0.34284" G="0.200617" T="0.200617"/>
      <pos A="0.184815" C="0.208519" G="0.532469" T="0.0741975"/>
      <pos A="0.21642" C="0.366543" G="0.240123" T="0.176914"/>
      <pos A="0.319136" C="0.200617" G="0.287531" T="0.192716"/>
      <pos A="0.0425926" C="0.445556" G="0.34284" T="0.169012"/>
      <pos A="0.121605" C="0.303333" G="0.437654" T="0.137407"/>
      <pos A="0.169012" C="0.382346" G="0.263827" T="0.184815"/>
      <pos A="0.129506" C="0.200617" G="0.334938" T="0.334938"/>
      <pos A="0.09" C="0.429753" G="0.327037" T="0.15321"/>
      <pos A="0.145309" C="0.263827" G="0.406049" T="0.184815"/>
      <pos A="0.129506" C="0.295432" G="0.445556" T="0.129506"/>
      <pos A="0.184815" C="0.398148" G="0.176914" T="0.240123"/>
      <pos A="0.0662963" C="0.406049" G="0.413951" T="0.113704"/>
      <pos A="0.192716" C="0.358642" G="0.311235" T="0.137407"/>
      <pos A="0.184815" C="0.34284" G="0.27963" T="0.192716"/>
      <pos A="0.0504938" C="0.27963" G="0.398148" T="0.271728"/>
      <pos A="0.208519" C="0.421852" G="0.248025" T="0.121605"/>
      <pos A="0.113704" C="0.255926" G="0.524568" T="0.105802"/>
      <pos A="0.184815" C="0.295432" G="0.248025" T="0.271728"/>
      <pos A="0.184815" C="0.232222" G="0.374444" T="0.208519"/>
      <pos A="0.105802" C="0.184815" G="0.532469" T="0.176914"/>
      <pos A="0.287531" C="0.34284" G="0.121605" T="0.248025"/>
      <pos A="0.200617" C="0.303333" G="0.398148" T="0.0979012"/>
      <pos A="0.224321" C="0.145309" G="0.556173" T="0.0741975"/>
      <pos A="0.224321" C="0.382346" G="0.240123" T="0.15321"/>
      <pos A="0.184815" C="0.208519" G="0.500864" T="0.105802"/>
      <pos A="0.192716" C="0.334938" G="0.406049" T="0.0662963"/>
      <pos A="0.0979012" C="0.516667" G="0.263827" T="0.121605"/>
      <pos A="0.129506" C="0.319136" G="0.366543" T="0.184815"/>
      <pos A="0.09" C="0.21642" G="0.47716" T="0.21642"/>
      <pos A="0.0662963" C="0.398148" G="0.311235" T="0.224321"/>
      <pos A="0.09" C="0.445556" G="0.327037" T="0.137407"/>
      <pos A="0.169012" C="0.327037" G="0.358642" T="0.145309"/>
    </motif>
    <motif db="0" id="M81" alt="O81" length="40" nsites="8" evalue="1.3e-003">
      <pos A="0.200617" C="0.00308642" G="0.200617" T="0.595679"/>
      <pos A="0.00308642" C="0.694444" G="0.299383" T="0.00308642"/>
      <pos A="0.00308642" C="0.79321" G="0.200617" T="0.00308642"/>
      <pos A="0.00308642" C="0.299383" G="0.694444" T="0.00308642"/>
      <pos A="0.101852" C="0.398148" G="0.496914" T="0.00308642"/>
      <pos A="0.101852" C="0.200617" G="0.694444" T="0.00308642"/>
      <pos A="0.200617" C="0.00308642" G="0.694444" T="0.101852"/>
      <pos A="0.200617" C="0.299383" G="0.398148" T="0.101852"/>
      <pos A="0.200617" C="0.299383" G="0.299383" T="0.200617"/>
      <pos A="0.200617" C="0.398148" G="0.299383" T="0.101852"/>
      <pos A="0.00308642" C="0.101852" G="0.101852" T="0.79321"/>
      <pos A="0.101852" C="0.299383" G="0.595679" T="0.00308642"/>
      <pos A="0.200617" C="0.595679" G="0.200617" T="0.00308642"/>
      <pos A="0.299383" C="0.101852" G="0.299383" T="0.299383"/>
      <pos A="0.200617" C="0.398148" G="0.200617" T="0.200617"/>
      <pos A="0.00308642" C="0.398148" G="0.101852" T="0.496914"/>
      <pos A="0.00308642" C="0.79321" G="0.101852" T="0.101852"/>
      <pos A="0.595679" C="0.299383" G="0.101852" T="0.00308642"/>
      <pos A="0.299383" C="0.299383" G="0.200617" T="0.200617"/>
      <pos A="0.200617" C="0.496914" G="0.299383" T="0.00308642"/>
      <pos A="0.00308642" C="0.299383" G="0.299383" T="0.398148"/>
      <pos A="0.200617" C="0.398148" G="0.101852" T="0.299383"/>
      <pos A="0.200617" C="0.101852" G="0.101852" T="0.595679"/>
      <pos A="0.00308642" C="0.595679" G="0.101852" T="0.299383"/>
      <pos A="0.00308642" C="0.79321" G="0.101852" T="0.101852"/>
      <pos A="0.200617" C="0.694444" G="0.101852" T="0.00308642"/>
      <pos A="0.200617" C="0.200617" G="0.496914" T="0.101852"/>
      <pos A="0.200617" C="0.496914" G="0.299383" T="0.00308642"/>
      <pos A="0.101852" C="0.398148" G="0.398148" T="0.101852"/>
      <pos A="0.00308642" C="0.595679" G="0.299383" T="0.101852"/>
      <pos A="0.00308642" C="0.595679" G="0.398148" T="0.00308642"/>
      <pos A="0.00308642" C="0.398148" G="0.595679" T="0.00308642"/>
      <pos A="0.200617" C="0.00308642" G="0.398148" T="0.398148"/>
      <pos A="0.101852" C="0.398148" G="0.299383" T="0.200617"/>
      <pos A="0.299383" C="0.398148" G="0.101852" T="0.200617"/>
      <pos A="0.101852" C="0.694444" G="0.101852" T="0.101852"/>
      <pos A="0.00308642" C="0.101852" G="0.595679" T="0.299383"/>
      <pos A="0.00308642" C="0.398148" G="0.496914" T="0.101852"/>
      <pos A="0.299383" C="0.101852" G="0.595679" T="0.00308642"/>
      <pos A="0.496914" C="0.101852" G="0.101852" T="0.299383"/>
    </motif>
    <motif db="0" id="M82" alt="O82" length="40" nsites="8" evalue="1.3e-003">
      <pos A="0.990741" C="0.00308642" G="0.00308642" T="0.00308642"/>
      <pos A="0.990741" C="0.00308642" G="0.00308642" T="0.00308642"/>
      <pos A="0.990741" C="0.00308642" G="0.00308642" T="0.00308642"/>
      <pos A="0.00308642" C="0.00308642" G="0.00308642" T="0.990741"/>
      <pos A="0.00308642" C="0.990741" G="0.00308642" T="0.00308642"/>
      <pos A="0.00308642" C="0.00308642" G="0.00308642" T="0.990741"/>
      <pos A="0.990741" C="0.00308642" G="0.00308642" T="0.00308642"/>
      <pos A="0.990741" C="0.00308642" G="0.00308642" T="0.00308642"/>
      <pos A="0.990741" C="0.00308642" G="0.00308642" T="0.00308642"/>
      <pos A="0.00308642" C="0.00308642" G="0.990741" T="0.00308642"/>
      <pos A="0.00308642" C="0.00308642" G="0.990741" T="0.00308642"/>
      <pos A="0.00308642" C="0.00308642" G="0.990741" T="0.00308642"/>
      <pos A="0.00308642" C="0.990741" G="0.00308642" T="0.00308642"/>
      <pos A="0.00308642" C="0.990741" G="0.00308642" T="0.00308642"/>
      <pos A="0.990741" C="0.00308642" G="0.00308642" T="0.00308642"/>
      <pos A="0.990741" C="0.00308642" G="0.00308642" T="0.00308642"/>
      <pos A="0.990741" C="0.00308642" G="0.00308642" T="0.00308642"/>
      <pos A="0.00308642" C="0.990741" G="0.00308642" T="0.00308642"/>
      <pos A="0.00308642" C="0.990741" G="0.00308642" T="0.00308642"/>
      <pos A="0.00308642" C="0.00308642" G="0.990741" T="0.00308642"/>
      <pos A="0.990741" C="0.00308642" G="0.00308642" T="0.00308642"/>
      <pos A="0.990741" C="0.00308642" G="0.00308642" T="0.00308642"/>
      <pos A="0.990741" C="0.00308642" G="0.00308642" T="0.00308642"/>
      <pos A="0.00308642" C="0.00308642" G="0.00308642" T="0.990741"/>
      <pos A="0.990741" C="0.00308642" G="0.00308642" T="0.00308642"/>
      <pos A="0.00308642" C="0.00308642" G="0.990741" T="0.00308642"/>
      <pos A="0.00308642" C="0.00308642" G="0.990741" T="0.00308642"/>
      <pos A="0.00308642" C="0.00308642" G="0.990741" T="0.00308642"/>
      <pos A="0.00308642" C="0.00308642" G="0.990741" T="0.00308642"/>
      <pos A="0.00308642" C="0.00308642" G="0.990741" T="0.00308642"/>
      <pos A="0.990741" C="0.00308642" G="0.00308642" T="0.00308642"/>
      <pos A="0.990741" C="0.00308642" G="0.00308642" T="0.00308642"/>
      <pos A="0.990741" C="0.00308642" G="0.00308642" T="0.00308642"/>
      <pos A="0.990741" C="0.00308642" G="0.00308642" T="0.00308642"/>
      <pos A="0.990741" C="0.00308642" G="0.00308642" T="0.00308642"/>
      <pos A="0.990741" C="0.00308642" G="0.00308642" T="0.00308642"/>
      <pos A="0.990741" C="0.00308642" G="0.00308642" T="0.00308642"/>
      <pos A="0.990741" C="0.00308642" G="0.00308642" T="0.00308642"/>
      <pos A="0.990741" C="0.00308642" G="0.00308642" T="0.00308642"/>
      <pos A="0.00308642" C="0.00308642" G="0.990741" T="0.00308642"/>
    </motif>
    <motif db="0" id="M83" alt="O83" length="40" nsites="8" evalue="1.3e-003">
      <pos A="0.661523" C="0.00308642" G="0.00308642" T="0.332304"/>
      <pos A="0.332304" C="0.332304" G="0.332304" T="0.00308642"/>
      <pos A="0.00308642" C="0.00308642" G="0.990741" T="0.00308642"/>
      <pos A="0.00308642" C="0.661523" G="0.332304" T="0.00308642"/>
      <pos A="0.00308642" C="0.332304" G="0.332304" T="0.332304"/>
      <pos A="0.00308642" C="0.00308642" G="0.332304" T="0.661523"/>
      <pos A="0.00308642" C="0.332304" G="0.661523" T="0.00308642"/>
      <pos A="0.332304" C="0.332304" G="0.00308642" T="0.332304"/>
      <pos A="0.661523" C="0.332304" G="0.00308642" T="0.00308642"/>
      <pos A="0.00308642" C="0.332304" G="0.661523" T="0.00308642"/>
      <pos A="0.00308642" C="0.332304" G="0.332304" T="0.332304"/>
      <pos A="0.332304" C="0.332304" G="0.332304" T="0.00308642"/>
      <pos A="0.00308642" C="0.332304" G="0.332304" T="0.332304"/>
      <pos A="0.00308642" C="0.00308642" G="0.990741" T="0.00308642"/>
      <pos A="0.00308642" C="0.332304" G="0.661523" T="0.00308642"/>
      <pos A="0.00308642" C="0.332304" G="0.661523" T="0.00308642"/>
      <pos A="0.00308642" C="0.332304" G="0.00308642" T="0.661523"/>
      <pos A="0.00308642" C="0.332304" G="0.332304" T="0.332304"/>
      <pos A="0.332304" C="0.661523" G="0.00308642" T="0.00308642"/>
      <pos A="0.00308642" C="0.00308642" G="0.990741" T="0.00308642"/>
      <pos A="0.332304" C="0.332304" G="0.332304" T="0.00308642"/>
      <pos A="0.332304" C="0.00308642" G="0.332304" T="0.332304"/>
      <pos A="0.332304" C="0.00308642" G="0.661523" T="0.00308642"/>
      <pos A="0.661523" C="0.332304" G="0.00308642" T="0.00308642"/>
      <pos A="0.332304" C="0.00308642" G="0.661523" T="0.00308642"/>
      <pos A="0.00308642" C="0.00308642" G="0.990741" T="0.00308642"/>
      <pos A="0.332304" C="0.661523" G="0.00308642" T="0.00308642"/>
      <pos A="0.00308642" C="0.332304" G="0.661523" T="0.00308642"/>
      <pos A="0.00308642" C="0.661523" G="0.332304" T="0.00308642"/>
      <pos A="0.332304" C="0.332304" G="0.332304" T="0.00308642"/>
      <pos A="0.00308642" C="0.00308642" G="0.990741" T="0.00308642"/>
      <pos A="0.00308642" C="0.00308642" G="0.661523" T="0.332304"/>
      <pos A="0.332304" C="0.00308642" G="0.661523" T="0.00308642"/>
      <pos A="0.00308642" C="0.332304" G="0.661523" T="0.00308642"/>
      <pos A="0.00308642" C="0.990741" G="0.00308642" T="0.00308642"/>
      <pos A="0.00308642" C="0.661523" G="0.332304" T="0.00308642"/>
      <pos A="0.332304" C="0.00308642" G="0.661523" T="0.00308642"/>
      <pos A="0.332304" C="0.332304" G="0.332304" T="0.00308642"/>
      <pos A="0.00308642" C="0.661523" G="0.00308642" T="0.332304"/>
      <pos A="0.332304" C="0.00308642" G="0.332304" T="0.332304"/>
    </motif>
    <motif db="0" id="M84" alt="O84" length="40" nsites="8" evalue="1.3e-003">
      <pos A="0.0512642" C="0.243977" G="0.557137" T="0.147621"/>
      <pos A="0.123532" C="0.581226" G="0.268067" T="0.0271753"/>
      <pos A="0.219888" C="0.1958" G="0.364424" T="0.219888"/>
      <pos A="0.243977" C="0.388513" G="0.219888" T="0.147621"/>
      <pos A="0.292156" C="0.46078" G="0.123532" T="0.123532"/>
      <pos A="0.0512642" C="0.388513" G="0.340334" T="0.219888"/>
      <pos A="0.219888" C="0.364424" G="0.171711" T="0.243977"/>
      <pos A="0.0271753" C="0.0753541" G="0.798028" T="0.099443"/>
      <pos A="0.123532" C="0.412601" G="0.412601" T="0.0512642"/>
      <pos A="0.1958" C="0.316245" G="0.364424" T="0.123532"/>
      <pos A="0.00308642" C="0.364424" G="0.1958" T="0.43669"/>
      <pos A="0.00308642" C="0.581226" G="0.1958" T="0.219888"/>
      <pos A="0.0512642" C="0.557137" G="0.340334" T="0.0512642"/>
      <pos A="0.123532" C="0.147621" G="0.653493" T="0.0753541"/>
      <pos A="0.292156" C="0.1958" G="0.46078" T="0.0512642"/>
      <pos A="0.364424" C="0.219888" G="0.364424" T="0.0512642"/>
      <pos A="0.0512642" C="0.364424" G="0.364424" T="0.219888"/>
      <pos A="0.243977" C="0.1958" G="0.243977" T="0.316245"/>
      <pos A="0.171711" C="0.340334" G="0.340334" T="0.147621"/>
      <pos A="0.292156" C="0.364424" G="0.219888" T="0.123532"/>
      <pos A="0.0271753" C="0.268067" G="0.388513" T="0.316245"/>
      <pos A="0.0753541" C="0.388513" G="0.46078" T="0.0753541"/>
      <pos A="0.1958" C="0.388513" G="0.364424" T="0.0512642"/>
      <pos A="0.1958" C="0.219888" G="0.388513" T="0.1958"/>
      <pos A="0.00308642" C="0.43669" G="0.388513" T="0.171711"/>
      <pos A="0.171711" C="0.46078" G="0.123532" T="0.243977"/>
      <pos A="0.147621" C="0.1958" G="0.243977" T="0.412601"/>
      <pos A="0.0271753" C="0.388513" G="0.412601" T="0.171711"/>
      <pos A="0.0512642" C="0.46078" G="0.243977" T="0.243977"/>
      <pos A="0.171711" C="0.099443" G="0.388513" T="0.340334"/>
      <pos A="0.147621" C="0.147621" G="0.316245" T="0.388513"/>
      <pos A="0.0512642" C="0.605315" G="0.1958" T="0.147621"/>
      <pos A="0.147621" C="0.292156" G="0.147621" T="0.412601"/>
      <pos A="0.0512642" C="0.581226" G="0.219888" T="0.147621"/>
      <pos A="0.147621" C="0.147621" G="0.340334" T="0.364424"/>
      <pos A="0.316245" C="0.43669" G="0.147621" T="0.099443"/>
      <pos A="0.316245" C="0.123532" G="0.340334" T="0.219888"/>
      <pos A="0.268067" C="0.171711" G="0.46078" T="0.099443"/>
      <pos A="0.316245" C="0.243977" G="0.340334" T="0.099443"/>
      <pos A="0.243977" C="0.171711" G="0.316245" T="0.268067"/>
    </motif>
    <motif db="0" id="M85" alt="O85" length="40" nsites="8" evalue="1.3e-003">
      <pos A="0.113704" C="0.271728" G="0.374444" T="0.240123"/>
      <pos A="0.0820988" C="0.453457" G="0.327037" T="0.137407"/>
      <pos A="0.232222" C="0.571975" G="0.113704" T="0.0820988"/>
      <pos A="0.137407" C="0.240123" G="0.334938" T="0.287531"/>
      <pos A="0.15321" C="0.232222" G="0.429753" T="0.184815"/>
      <pos A="0.129506" C="0.350741" G="0.366543" T="0.15321"/>
      <pos A="0.0979012" C="0.271728" G="0.453457" T="0.176914"/>
      <pos A="0.129506" C="0.469259" G="0.263827" T="0.137407"/>
      <pos A="0.184815" C="0.255926" G="0.287531" T="0.271728"/>
      <pos A="0.0979012" C="0.334938" G="0.437654" T="0.129506"/>
      <pos A="0.232222" C="0.224321" G="0.303333" T="0.240123"/>
      <pos A="0.0979012" C="0.21642" G="0.564074" T="0.121605"/>
      <pos A="0.161111" C="0.453457" G="0.287531" T="0.0979012"/>
      <pos A="0.200617" C="0.374444" G="0.311235" T="0.113704"/>
      <pos A="0.0979012" C="0.287531" G="0.485062" T="0.129506"/>
      <pos A="0.303333" C="0.271728" G="0.34284" T="0.0820988"/>
      <pos A="0.208519" C="0.0979012" G="0.587778" T="0.105802"/>
      <pos A="0.200617" C="0.366543" G="0.311235" T="0.121605"/>
      <pos A="0.0741975" C="0.524568" G="0.295432" T="0.105802"/>
      <pos A="0.09" C="0.184815" G="0.532469" T="0.192716"/>
      <pos A="0.303333" C="0.287531" G="0.200617" T="0.208519"/>
      <pos A="0.145309" C="0.34284" G="0.248025" T="0.263827"/>
      <pos A="0.176914" C="0.248025" G="0.485062" T="0.09"/>
      <pos A="0.161111" C="0.445556" G="0.161111" T="0.232222"/>
      <pos A="0.0820988" C="0.358642" G="0.287531" T="0.271728"/>
      <pos A="0.169012" C="0.295432" G="0.27963" T="0.255926"/>
      <pos A="0.15321" C="0.295432" G="0.453457" T="0.0979012"/>
      <pos A="0.0979012" C="0.413951" G="0.303333" T="0.184815"/>
      <pos A="0.208519" C="0.248025" G="0.47716" T="0.0662963"/>
      <pos A="0.21642" C="0.263827" G="0.350741" T="0.169012"/>
      <pos A="0.176914" C="0.224321" G="0.366543" T="0.232222"/>
      <pos A="0.176914" C="0.366543" G="0.255926" T="0.200617"/>
      <pos A="0.0346914" C="0.571975" G="0.208519" T="0.184815"/>
      <pos A="0.0820988" C="0.398148" G="0.334938" T="0.184815"/>
      <pos A="0.169012" C="0.319136" G="0.350741" T="0.161111"/>
      <pos A="0.137407" C="0.319136" G="0.445556" T="0.0979012"/>
      <pos A="0.113704" C="0.390247" G="0.453457" T="0.0425926"/>
      <pos A="0.184815" C="0.319136" G="0.406049" T="0.09"/>
      <pos A="0.09" C="0.271728" G="0.524568" T="0.113704"/>
      <pos A="0.161111" C="0.208519" G="0.350741" T="0.27963"/>
    </motif>
    <motif db="0" id="M86" alt="O86" length="40" nsites="8" evalue="1.3e-003">
      <pos A="0.208519" C="0.232222" G="0.406049" T="0.15321"/>
      <pos A="0.137407" C="0.524568" G="0.105802" T="0.232222"/>
      <pos A="0.105802" C="0.398148" G="0.374444" T="0.121605"/>
      <pos A="0.161111" C="0.192716" G="0.54037" T="0.105802"/>
      <pos A="0.184815" C="0.263827" G="0.485062" T="0.0662963"/>
      <pos A="0.15321" C="0.248025" G="0.390247" T="0.208519"/>
      <pos A="0.161111" C="0.303333" G="0.248025" T="0.287531"/>
      <pos A="0.113704" C="0.571975" G="0.145309" T="0.169012"/>
      <pos A="0.145309" C="0.224321" G="0.469259" T="0.161111"/>
      <pos A="0.161111" C="0.240123" G="0.508765" T="0.09"/>
      <pos A="0.271728" C="0.358642" G="0.311235" T="0.0583951"/>
      <pos A="0.121605" C="0.240123" G="0.54037" T="0.0979012"/>
      <pos A="0.161111" C="0.358642" G="0.255926" T="0.224321"/>
      <pos A="0.0820988" C="0.366543" G="0.334938" T="0.21642"/>
      <pos A="0.0583951" C="0.263827" G="0.500864" T="0.176914"/>
      <pos A="0.129506" C="0.358642" G="0.390247" T="0.121605"/>
      <pos A="0.295432" C="0.287531" G="0.169012" T="0.248025"/>
      <pos A="0.21642" C="0.319136" G="0.390247" T="0.0741975"/>
      <pos A="0.192716" C="0.34284" G="0.311235" T="0.15321"/>
      <pos A="0.09" C="0.366543" G="0.287531" T="0.255926"/>
      <pos A="0.15321" C="0.224321" G="0.287531" T="0.334938"/>
      <pos A="0.169012" C="0.437654" G="0.113704" T="0.27963"/>
      <pos A="0.105802" C="0.406049" G="0.429753" T="0.0583951"/>
      <pos A="0.224321" C="0.382346" G="0.255926" T="0.137407"/>
      <pos A="0.145309" C="0.21642" G="0.532469" T="0.105802"/>
      <pos A="0.161111" C="0.390247" G="0.374444" T="0.0741975"/>
      <pos A="0.121605" C="0.295432" G="0.429753" T="0.15321"/>
      <pos A="0.129506" C="0.366543" G="0.255926" T="0.248025"/>
      <pos A="0.0425926" C="0.295432" G="0.47716" T="0.184815"/>
      <pos A="0.169012" C="0.413951" G="0.263827" T="0.15321"/>
      <pos A="0.176914" C="0.358642" G="0.311235" T="0.15321"/>
      <pos A="0.184815" C="0.413951" G="0.21642" T="0.184815"/>
      <pos A="0.200617" C="0.176914" G="0.47716" T="0.145309"/>
      <pos A="0.129506" C="0.248025" G="0.524568" T="0.0979012"/>
      <pos A="0.169012" C="0.350741" G="0.192716" T="0.287531"/>
      <pos A="0.09" C="0.232222" G="0.492963" T="0.184815"/>
      <pos A="0.15321" C="0.208519" G="0.54037" T="0.0979012"/>
      <pos A="0.129506" C="0.334938" G="0.319136" T="0.21642"/>
      <pos A="0.129506" C="0.271728" G="0.445556" T="0.15321"/>
      <pos A="0.208519" C="0.350741" G="0.176914" T="0.263827"/>
    </motif>
    <motif db="0" id="M87" alt="O87" length="40" nsites="8" evalue="1.3e-003">
      <pos A="0.155651" C="0.428661" G="0.284126" T="0.131561"/>
      <pos A="0.131561" C="0.47684" G="0.268067" T="0.123532"/>
      <pos A="0.0512642" C="0.316245" G="0.492899" T="0.139591"/>
      <pos A="0.155651" C="0.268067" G="0.388513" T="0.18777"/>
      <pos A="0.0914133" C="0.380483" G="0.332304" T="0.1958"/>
      <pos A="0.211859" C="0.139591" G="0.452751" T="0.1958"/>
      <pos A="0.235948" C="0.396542" G="0.235948" T="0.131561"/>
      <pos A="0.131561" C="0.211859" G="0.557137" T="0.099443"/>
      <pos A="0.0753541" C="0.348363" G="0.356394" T="0.219888"/>
      <pos A="0.147621" C="0.308215" G="0.332304" T="0.211859"/>
      <pos A="0.099443" C="0.356394" G="0.396542" T="0.147621"/>
      <pos A="0.0753541" C="0.316245" G="0.412601" T="0.1958"/>
      <pos A="0.131561" C="0.364424" G="0.324275" T="0.17974"/>
      <pos A="0.099443" C="0.46078" G="0.364424" T="0.0753541"/>
      <pos A="0.276097" C="0.268067" G="0.356394" T="0.099443"/>
      <pos A="0.243977" C="0.252008" G="0.292156" T="0.211859"/>
      <pos A="0.0191457" C="0.484869" G="0.388513" T="0.107473"/>
      <pos A="0.203829" C="0.348363" G="0.324275" T="0.123532"/>
      <pos A="0.284126" C="0.300186" G="0.284126" T="0.131561"/>
      <pos A="0.18777" C="0.316245" G="0.348363" T="0.147621"/>
      <pos A="0.147621" C="0.340334" G="0.420631" T="0.0914133"/>
      <pos A="0.1958" C="0.300186" G="0.324275" T="0.17974"/>
      <pos A="0.17974" C="0.260038" G="0.388513" T="0.171711"/>
      <pos A="0.260038" C="0.171711" G="0.219888" T="0.348363"/>
      <pos A="0.0512642" C="0.364424" G="0.404572" T="0.17974"/>
      <pos A="0.17974" C="0.420631" G="0.300186" T="0.099443"/>
      <pos A="0.0833837" C="0.332304" G="0.388513" T="0.1958"/>
      <pos A="0.203829" C="0.243977" G="0.324275" T="0.227918"/>
      <pos A="0.0673244" C="0.348363" G="0.500928" T="0.0833837"/>
      <pos A="0.0833837" C="0.211859" G="0.541077" T="0.163681"/>
      <pos A="0.1958" C="0.300186" G="0.252008" T="0.252008"/>
      <pos A="0.0914133" C="0.324275" G="0.404572" T="0.17974"/>
      <pos A="0.0914133" C="0.420631" G="0.300186" T="0.18777"/>
      <pos A="0.1958" C="0.44472" G="0.243977" T="0.115502"/>
      <pos A="0.123532" C="0.292156" G="0.219888" T="0.364424"/>
      <pos A="0.099443" C="0.324275" G="0.412601" T="0.163681"/>
      <pos A="0.340334" C="0.276097" G="0.1958" T="0.18777"/>
      <pos A="0.203829" C="0.412601" G="0.17974" T="0.203829"/>
      <pos A="0.211859" C="0.268067" G="0.46078" T="0.0592948"/>
      <pos A="0.171711" C="0.316245" G="0.268067" T="0.243977"/>
    </motif>
    <motif db="0" id="M88" alt="O88" length="40" nsites="8" evalue="1.3e-003">
      <pos A="0.300186" C="0.107473" G="0.372453" T="0.219888"/>
      <pos A="0.227918" C="0.364424" G="0.276097" T="0.131561"/>
      <pos A="0.139591" C="0.18777" G="0.533047" T="0.139591"/>
      <pos A="0.0592948" C="0.516988" G="0.260038" T="0.163681"/>
      <pos A="0.17974" C="0.340334" G="0.276097" T="0.203829"/>
      <pos A="0.0833837" C="0.284126" G="0.44472" T="0.18777"/>
      <pos A="0.171711" C="0.260038" G="0.372453" T="0.1958"/>
      <pos A="0.163681" C="0.332304" G="0.356394" T="0.147621"/>
      <pos A="0.147621" C="0.388513" G="0.324275" T="0.139591"/>
      <pos A="0.0673244" C="0.452751" G="0.211859" T="0.268067"/>
      <pos A="0.139591" C="0.18777" G="0.47684" T="0.1958"/>
      <pos A="0.0512642" C="0.549107" G="0.243977" T="0.155651"/>
      <pos A="0.107473" C="0.316245" G="0.46078" T="0.115502"/>
      <pos A="0.155651" C="0.203829" G="0.452751" T="0.18777"/>
      <pos A="0.316245" C="0.308215" G="0.308215" T="0.0673244"/>
      <pos A="0.0753541" C="0.284126" G="0.43669" T="0.203829"/>
      <pos A="0.1958" C="0.340334" G="0.300186" T="0.163681"/>
      <pos A="0.17974" C="0.348363" G="0.356394" T="0.115502"/>
      <pos A="0.284126" C="0.420631" G="0.131561" T="0.163681"/>
      <pos A="0.147621" C="0.324275" G="0.372453" T="0.155651"/>
      <pos A="0.0833837" C="0.252008" G="0.533047" T="0.131561"/>
      <pos A="0.219888" C="0.292156" G="0.388513" T="0.099443"/>
      <pos A="0.147621" C="0.155651" G="0.621374" T="0.0753541"/>
      <pos A="0.276097" C="0.332304" G="0.324275" T="0.0673244"/>
      <pos A="0.163681" C="0.308215" G="0.324275" T="0.203829"/>
      <pos A="0.115502" C="0.235948" G="0.420631" T="0.227918"/>
      <pos A="0.139591" C="0.332304" G="0.364424" T="0.163681"/>
      <pos A="0.0592948" C="0.308215" G="0.428661" T="0.203829"/>
      <pos A="0.0512642" C="0.420631" G="0.348363" T="0.17974"/>
      <pos A="0.147621" C="0.332304" G="0.276097" T="0.243977"/>
      <pos A="0.0753541" C="0.356394" G="0.43669" T="0.131561"/>
      <pos A="0.115502" C="0.219888" G="0.372453" T="0.292156"/>
      <pos A="0.17974" C="0.235948" G="0.300186" T="0.284126"/>
      <pos A="0.203829" C="0.364424" G="0.300186" T="0.131561"/>
      <pos A="0.252008" C="0.525017" G="0.18777" T="0.0352049"/>
      <pos A="0.155651" C="0.356394" G="0.324275" T="0.163681"/>
      <pos A="0.099443" C="0.252008" G="0.525017" T="0.123532"/>
      <pos A="0.227918" C="0.340334" G="0.372453" T="0.0592948"/>
      <pos A="0.107473" C="0.500928" G="0.17974" T="0.211859"/>
      <pos A="0.163681" C="0.292156" G="0.308215" T="0.235948"/>
    </motif>
    <motif db="0" id="M89" alt="O89" length="40" nsites="8" evalue="1.3e-003">
      <pos A="0.00308642" C="0.990741" G="0.00308642" T="0.00308642"/>
      <pos A="0.00308642" C="0.990741" G="0.00308642" T="0.00308642"/>
      <pos A="0.00308642" C="0.990741" G="0.00308642" T="0.00308642"/>
      <pos A="0.00308642" C="0.00308642" G="0.990741" T="0.00308642"/>
      <pos A="0.00308642" C="0.990741" G="0.00308642" T="0.00308642"/>
      <pos A="0.990741" C="0.00308642" G="0.00308642" T="0.00308642"/>
      <pos A="0.00308642" C="0.990741" G="0.00308642" T="0.00308642"/>
      <pos A="0.00308642" C="0.990741" G="0.00308642" T="0.00308642"/>
      <pos A="0.00308642" C="0.00308642" G="0.990741" T="0.00308642"/>
      <pos A="0.990741" C="0.00308642" G="0.00308642" T="0.00308642"/>
      <pos A="0.00308642" C="0.00308642" G="0.990741" T="0.00308642"/>
      <pos A="0.00308642" C="0.00308642" G="0.990741" T="0.00308642"/>
      <pos A="0.00308642" C="0.990741" G="0.00308642" T="0.00308642"/>
      <pos A="0.00308642" C="0.00308642" G="0.00308642" T="0.990741"/>
      <pos A="0.00308642" C="0.990741" G="0.00308642" T="0.00308642"/>
      <pos A="0.00308642" C="0.990741" G="0.00308642" T="0.00308642"/>
      <pos A="0.00308642" C="0.00308642" G="0.00308642" T="0.990741"/>
      <pos A="0.00308642" C="0.00308642" G="0.990741" T="0.00308642"/>
      <pos A="0.00308642" C="0.00308642" G="0.990741" T="0.00308642"/>
      <pos A="0.990741" C="0.00308642" G="0.00308642" T="0.00308642"/>
      <pos A="0.00308642" C="0.990741" G="0.00308642" T="0.00308642"/>
      <pos A="0.00308642" C="0.00308642" G="0.00308642" T="0.990741"/>
      <pos A="0.00308642" C="0.00308642" G="0.00308642" T="0.990741"/>
      <pos A="0.00308642" C="0.00308642" G="0.990741" T="0.00308642"/>
      <pos A="0.00308642" C="0.990741" G="0.00308642" T="0.00308642"/>
      <pos A="0.00308642" C="0.990741" G="0.00308642" T="0.00308642"/>
      <pos A="0.00308642" C="0.00308642" G="0.990741" T="0.00308642"/>
      <pos A="0.00308642" C="0.990741" G="0.00308642" T="0.00308642"/>
      <pos A="0.00308642" C="0.00308642" G="0.00308642" T="0.990741"/>
      <pos A="0.00308642" C="0.00308642" G="0.990741" T="0.00308642"/>
      <pos A="0.00308642" C="0.00308642" G="0.00308642" T="0.990741"/>
      <pos A="0.00308642" C="0.990741" G="0.00308642" T="0.00308642"/>
      <pos A="0.00308642" C="0.00308642" G="0.00308642" T="0.990741"/>
      <pos A="0.00308642" C="0.00308642" G="0.00308642" T="0.990741"/>
      <pos A="0.00308642" C="0.990741" G="0.00308642" T="0.00308642"/>
      <pos A="0.990741" C="0.00308642" G="0.00308642" T="0.00308642"/>
      <pos A="0.00308642" C="0.990741" G="0.00308642" T="0.00308642"/>
      <pos A="0.00308642" C="0.990741" G="0.00308642" T="0.00308642"/>
      <pos A="0.00308642" C="0.00308642" G="0.00308642" T="0.990741"/>
      <pos A="0.00308642" C="0.990741" G="0.00308642" T="0.00308642"/>
    </motif>
    <motif db="0" id="M9" alt="O9" length="40" nsites="8" evalue="1.3e-003">
      <pos A="0.00308642" C="0.00308642" G="0.990741" T="0.00308642"/>
      <pos A="0.00308642" C="0.332304" G="0.661523" T="0.00308642"/>
      <pos A="0.332304" C="0.661523" G="0.00308642" T="0.00308642"/>
      <pos A="0.00308642" C="0.661523" G="0.332304" T="0.00308642"/>
      <pos A="0.332304" C="0.00308642" G="0.332304" T="0.332304"/>
      <pos A="0.00308642" C="0.00308642" G="0.332304" T="0.661523"/>
      <pos A="0.332304" C="0.00308642" G="0.661523" T="0.00308642"/>
      <pos A="0.332304" C="0.00308642" G="0.661523" T="0.00308642"/>
      <pos A="0.332304" C="0.661523" G="0.00308642" T="0.00308642"/>
      <pos A="0.00308642" C="0.990741" G="0.00308642" T="0.00308642"/>
      <pos A="0.00308642" C="0.661523" G="0.332304" T="0.00308642"/>
      <pos A="0.00308642" C="0.661523" G="0.00308642" T="0.332304"/>
      <pos A="0.00308642" C="0.661523" G="0.00308642" T="0.332304"/>
      <pos A="0.00308642" C="0.00308642" G="0.332304" T="0.661523"/>
      <pos A="0.332304" C="0.661523" G="0.00308642" T="0.00308642"/>
      <pos A="0.00308642" C="0.332304" G="0.661523" T="0.00308642"/>
      <pos A="0.00308642" C="0.661523" G="0.00308642" T="0.332304"/>
      <pos A="0.661523" C="0.332304" G="0.00308642" T="0.00308642"/>
      <pos A="0.00308642" C="0.332304" G="0.661523" T="0.00308642"/>
      <pos A="0.00308642" C="0.00308642" G="0.661523" T="0.332304"/>
      <pos A="0.00308642" C="0.661523" G="0.00308642" T="0.332304"/>
      <pos A="0.00308642" C="0.661523" G="0.00308642" T="0.332304"/>
      <pos A="0.00308642" C="0.00308642" G="0.661523" T="0.332304"/>
      <pos A="0.332304" C="0.332304" G="0.332304" T="0.00308642"/>
      <pos A="0.332304" C="0.332304" G="0.00308642" T="0.332304"/>
      <pos A="0.00308642" C="0.332304" G="0.661523" T="0.00308642"/>
      <pos A="0.00308642" C="0.661523" G="0.00308642" T="0.332304"/>
      <pos A="0.00308642" C="0.00308642" G="0.990741" T="0.00308642"/>
      <pos A="0.00308642" C="0.332304" G="0.00308642" T="0.661523"/>
      <pos A="0.00308642" C="0.661523" G="0.332304" T="0.00308642"/>
      <pos A="0.332304" C="0.332304" G="0.332304" T="0.00308642"/>
      <pos A="0.332304" C="0.00308642" G="0.661523" T="0.00308642"/>
      <pos A="0.332304" C="0.332304" G="0.00308642" T="0.332304"/>
      <pos A="0.00308642" C="0.00308642" G="0.661523" T="0.332304"/>
      <pos A="0.00308642" C="0.00308642" G="0.990741" T="0.00308642"/>
      <pos A="0.00308642" C="0.661523" G="0.332304" T="0.00308642"/>
      <pos A="0.332304" C="0.661523" G="0.00308642" T="0.00308642"/>
      <pos A="0.661523" C="0.00308642" G="0.00308642" T="0.332304"/>
      <pos A="0.332304" C="0.00308642" G="0.661523" T="0.00308642"/>
      <pos A="0.00308642" C="0.00308642" G="0.990741" T="0.00308642"/>
    </motif>
    <motif db="0" id="M90" alt="O90" length="40" nsites="8" evalue="1.3e-003">
      <pos A="0.00308642" C="0.00308642" G="0.00308642" T="0.990741"/>
      <pos A="0.990741" C="0.00308642" G="0.00308642" T="0.00308642"/>
      <pos A="0.00308642" C="0.00308642" G="0.990741" T="0.00308642"/>
      <pos A="0.00308642" C="0.00308642" G="0.990741" T="0.00308642"/>
      <pos A="0.00308642" C="0.00308642" G="0.00308642" T="0.990741"/>
      <pos A="0.00308642" C="0.990741" G="0.00308642" T="0.00308642"/>
      <pos A="0.00308642" C="0.990741" G="0.00308642" T="0.00308642"/>
      <pos A="0.990741" C="0.00308642" G="0.00308642" T="0.00308642"/>
      <pos A="0.00308642" C="0.00308642" G="0.990741" T="0.00308642"/>
      <pos A="0.00308642" C="0.990741" G="0.00308642" T="0.00308642"/>
      <pos A="0.00308642" C="0.00308642" G="0.00308642" T="0.990741"/>
      <pos A="0.00308642" C="0.990741" G="0.00308642" T="0.00308642"/>
      <pos A="0.00308642" C="0.990741" G="0.00308642" T="0.00308642"/>
      <pos A="0.00308642" C="0.00308642" G="0.990741" T="0.00308642"/>
      <pos A="0.00308642" C="0.990741" G="0.00308642" T="0.00308642"/>
      <pos A="0.00308642" C="0.00308642" G="0.990741" T="0.00308642"/>
      <pos A="0.00308642" C="0.00308642" G="0.990741" T="0.00308642"/>
      <pos A="0.00308642" C="0.990741" G="0.00308642" T="0.00308642"/>
      <pos A="0.00308642" C="0.00308642" G="0.00308642" T="0.990741"/>
      <pos A="0.00308642" C="0.990741" G="0.00308642" T="0.00308642"/>
      <pos A="0.00308642" C="0.00308642" G="0.00308642" T="0.990741"/>
      <pos A="0.00308642" C="0.00308642" G="0.990741" T="0.00308642"/>
      <pos A="0.990741" C="0.00308642" G="0.00308642" T="0.00308642"/>
      <pos A="0.00308642" C="0.00308642" G="0.990741" T="0.00308642"/>
      <pos A="0.990741" C="0.00308642" G="0.00308642" T="0.00308642"/>
      <pos A="0.00308642" C="0.990741" G="0.00308642" T="0.00308642"/>
      <pos A="0.00308642" C="0.990741" G="0.00308642" T="0.00308642"/>
      <pos A="0.990741" C="0.00308642" G="0.00308642" T="0.00308642"/>
      <pos A="0.00308642" C="0.00308642" G="0.990741" T="0.00308642"/>
      <pos A="0.00308642" C="0.990741" G="0.00308642" T="0.00308642"/>
      <pos A="0.00308642" C="0.00308642" G="0.990741" T="0.00308642"/>
      <pos A="0.00308642" C="0.00308642" G="0.00308642" T="0.990741"/>
      <pos A="0.00308642" C="0.00308642" G="0.00308642" T="0.990741"/>
      <pos A="0.00308642" C="0.00308642" G="0.00308642" T="0.990741"/>
      <pos A="0.00308642" C="0.990741" G="0.00308642" T="0.00308642"/>
      <pos A="0.00308642" C="0.990741" G="0.00308642" T="0.00308642"/>
      <pos A="0.00308642" C="0.00308642" G="0.990741" T="0.00308642"/>
      <pos A="0.990741" C="0.00308642" G="0.00308642" T="0.00308642"/>
      <pos A="0.00308642" C="0.990741" G="0.00308642" T="0.00308642"/>
      <pos A="0.00308642" C="0.990741" G="0.00308642" T="0.00308642"/>
    </motif>
    <motif db="0" id="M91" alt="O91" length="40" nsites="8" evalue="1.3e-003">
      <pos A="0.293573" C="0.235476" G="0.409768" T="0.0611842"/>
      <pos A="0.00308642" C="0.467865" G="0.35167" T="0.177379"/>
      <pos A="0.0611842" C="0.177379" G="0.642157" T="0.119281"/>
      <pos A="0.0611842" C="0.467865" G="0.409768" T="0.0611842"/>
      <pos A="0.119281" C="0.409768" G="0.293573" T="0.177379"/>
      <pos A="0.0611842" C="0.119281" G="0.758352" T="0.0611842"/>
      <pos A="0.0611842" C="0.119281" G="0.816448" T="0.00308642"/>
      <pos A="0.235476" C="0.467865" G="0.177379" T="0.119281"/>
      <pos A="0.177379" C="0.177379" G="0.235476" T="0.409768"/>
      <pos A="0.119281" C="0.35167" G="0.293573" T="0.235476"/>
      <pos A="0.177379" C="0.00308642" G="0.525962" T="0.293573"/>
      <pos A="0.177379" C="0.235476" G="0.467865" T="0.119281"/>
      <pos A="0.0611842" C="0.467865" G="0.293573" T="0.177379"/>
      <pos A="0.0611842" C="0.177379" G="0.525962" T="0.235476"/>
      <pos A="0.177379" C="0.467865" G="0.235476" T="0.119281"/>
      <pos A="0.119281" C="0.35167" G="0.235476" T="0.293573"/>
      <pos A="0.119281" C="0.409768" G="0.35167" T="0.119281"/>
      <pos A="0.177379" C="0.177379" G="0.584059" T="0.0611842"/>
      <pos A="0.235476" C="0.35167" G="0.235476" T="0.177379"/>
      <pos A="0.0611842" C="0.177379" G="0.525962" T="0.235476"/>
      <pos A="0.119281" C="0.409768" G="0.293573" T="0.177379"/>
      <pos A="0.177379" C="0.584059" G="0.177379" T="0.0611842"/>
      <pos A="0.00308642" C="0.177379" G="0.525962" T="0.293573"/>
      <pos A="0.293573" C="0.177379" G="0.235476" T="0.293573"/>
      <pos A="0.293573" C="0.235476" G="0.409768" T="0.0611842"/>
      <pos A="0.235476" C="0.293573" G="0.119281" T="0.35167"/>
      <pos A="0.0611842" C="0.235476" G="0.700254" T="0.00308642"/>
      <pos A="0.409768" C="0.177379" G="0.409768" T="0.00308642"/>
      <pos A="0.525962" C="0.0611842" G="0.35167" T="0.0611842"/>
      <pos A="0.119281" C="0.0611842" G="0.642157" T="0.177379"/>
      <pos A="0.00308642" C="0.293573" G="0.525962" T="0.177379"/>
      <pos A="0.177379" C="0.35167" G="0.235476" T="0.235476"/>
      <pos A="0.0611842" C="0.35167" G="0.525962" T="0.0611842"/>
      <pos A="0.00308642" C="0.293573" G="0.525962" T="0.177379"/>
      <pos A="0.177379" C="0.35167" G="0.35167" T="0.119281"/>
      <pos A="0.119281" C="0.177379" G="0.467865" T="0.235476"/>
      <pos A="0.35167" C="0.177379" G="0.293573" T="0.177379"/>
      <pos A="0.0611842" C="0.177379" G="0.584059" T="0.177379"/>
      <pos A="0.0611842" C="0.235476" G="0.584059" T="0.119281"/>
      <pos A="0.35167" C="0.525962" G="0.00308642" T="0.119281"/>
    </motif>
    <motif db="0" id="M92" alt="O92" length="40" nsites="8" evalue="1.3e-003">
      <pos A="0.200617" C="0.232222" G="0.47716" T="0.09"/>
      <pos A="0.200617" C="0.437654" G="0.327037" T="0.0346914"/>
      <pos A="0.113704" C="0.176914" G="0.390247" T="0.319136"/>
      <pos A="0.0820988" C="0.374444" G="0.406049" T="0.137407"/>
      <pos A="0.113704" C="0.34284" G="0.413951" T="0.129506"/>
      <pos A="0.09" C="0.374444" G="0.453457" T="0.0820988"/>
      <pos A="0.184815" C="0.358642" G="0.240123" T="0.21642"/>
      <pos A="0.287531" C="0.398148" G="0.224321" T="0.09"/>
      <pos A="0.121605" C="0.287531" G="0.374444" T="0.21642"/>
      <pos A="0.0504938" C="0.240123" G="0.453457" T="0.255926"/>
      <pos A="0.15321" C="0.406049" G="0.287531" T="0.15321"/>
      <pos A="0.169012" C="0.248025" G="0.366543" T="0.21642"/>
      <pos A="0.0820988" C="0.15321" G="0.595679" T="0.169012"/>
      <pos A="0.240123" C="0.327037" G="0.248025" T="0.184815"/>
      <pos A="0.121605" C="0.334938" G="0.406049" T="0.137407"/>
      <pos A="0.303333" C="0.200617" G="0.319136" T="0.176914"/>
      <pos A="0.208519" C="0.232222" G="0.34284" T="0.21642"/>
      <pos A="0.15321" C="0.413951" G="0.232222" T="0.200617"/>
      <pos A="0.105802" C="0.334938" G="0.429753" T="0.129506"/>
      <pos A="0.0820988" C="0.47716" G="0.350741" T="0.09"/>
      <pos A="0.169012" C="0.429753" G="0.200617" T="0.200617"/>
      <pos A="0.15321" C="0.271728" G="0.406049" T="0.169012"/>
      <pos A="0.09" C="0.358642" G="0.461358" T="0.09"/>
      <pos A="0.248025" C="0.461358" G="0.0741975" T="0.21642"/>
      <pos A="0.121605" C="0.224321" G="0.47716" T="0.176914"/>
      <pos A="0.240123" C="0.21642" G="0.366543" T="0.176914"/>
      <pos A="0.0820988" C="0.366543" G="0.406049" T="0.145309"/>
      <pos A="0.0741975" C="0.374444" G="0.374444" T="0.176914"/>
      <pos A="0.184815" C="0.398148" G="0.176914" T="0.240123"/>
      <pos A="0.169012" C="0.311235" G="0.319136" T="0.200617"/>
      <pos A="0.129506" C="0.176914" G="0.516667" T="0.176914"/>
      <pos A="0.327037" C="0.374444" G="0.21642" T="0.0820988"/>
      <pos A="0.113704" C="0.137407" G="0.485062" T="0.263827"/>
      <pos A="0.105802" C="0.421852" G="0.398148" T="0.0741975"/>
      <pos A="0.15321" C="0.319136" G="0.358642" T="0.169012"/>
      <pos A="0.121605" C="0.350741" G="0.350741" T="0.176914"/>
      <pos A="0.0662963" C="0.208519" G="0.54037" T="0.184815"/>
      <pos A="0.137407" C="0.287531" G="0.240123" T="0.334938"/>
      <pos A="0.0425926" C="0.382346" G="0.374444" T="0.200617"/>
      <pos A="0.295432" C="0.437654" G="0.255926" T="0.0109877"/>
    </motif>
    <motif db="0" id="M93" alt="O93" length="40" nsites="8" evalue="1.3e-003">
      <pos A="0.192716" C="0.105802" G="0.421852" T="0.27963"/>
      <pos A="0.0188889" C="0.611481" G="0.303333" T="0.0662963"/>
      <pos A="0.224321" C="0.271728" G="0.248025" T="0.255926"/>
      <pos A="0.263827" C="0.0820988" G="0.485062" T="0.169012"/>
      <pos A="0.192716" C="0.421852" G="0.319136" T="0.0662963"/>
      <pos A="0.137407" C="0.358642" G="0.350741" T="0.15321"/>
      <pos A="0.105802" C="0.334938" G="0.366543" T="0.192716"/>
      <pos A="0.137407" C="0.413951" G="0.263827" T="0.184815"/>
      <pos A="0.0583951" C="0.255926" G="0.508765" T="0.176914"/>
      <pos A="0.15321" C="0.327037" G="0.34284" T="0.176914"/>
      <pos A="0.176914" C="0.208519" G="0.469259" T="0.145309"/>
      <pos A="0.184815" C="0.398148" G="0.303333" T="0.113704"/>
      <pos A="0.161111" C="0.271728" G="0.295432" T="0.271728"/>
      <pos A="0.0741975" C="0.485062" G="0.295432" T="0.145309"/>
      <pos A="0.263827" C="0.398148" G="0.224321" T="0.113704"/>
      <pos A="0.161111" C="0.224321" G="0.47716" T="0.137407"/>
      <pos A="0.192716" C="0.295432" G="0.461358" T="0.0504938"/>
      <pos A="0.145309" C="0.429753" G="0.271728" T="0.15321"/>
      <pos A="0.145309" C="0.524568" G="0.129506" T="0.200617"/>
      <pos A="0.208519" C="0.334938" G="0.295432" T="0.161111"/>
      <pos A="0.0504938" C="0.311235" G="0.508765" T="0.129506"/>
      <pos A="0.145309" C="0.319136" G="0.327037" T="0.208519"/>
      <pos A="0.15321" C="0.255926" G="0.398148" T="0.192716"/>
      <pos A="0.287531" C="0.263827" G="0.287531" T="0.161111"/>
      <pos A="0.145309" C="0.15321" G="0.500864" T="0.200617"/>
      <pos A="0.113704" C="0.161111" G="0.508765" T="0.21642"/>
      <pos A="0.113704" C="0.382346" G="0.358642" T="0.145309"/>
      <pos A="0.161111" C="0.366543" G="0.334938" T="0.137407"/>
      <pos A="0.137407" C="0.240123" G="0.461358" T="0.161111"/>
      <pos A="0.27963" C="0.311235" G="0.232222" T="0.176914"/>
      <pos A="0.0820988" C="0.390247" G="0.248025" T="0.27963"/>
      <pos A="0.137407" C="0.327037" G="0.34284" T="0.192716"/>
      <pos A="0.0425926" C="0.295432" G="0.406049" T="0.255926"/>
      <pos A="0.176914" C="0.469259" G="0.208519" T="0.145309"/>
      <pos A="0.113704" C="0.137407" G="0.658889" T="0.09"/>
      <pos A="0.192716" C="0.398148" G="0.27963" T="0.129506"/>
      <pos A="0.240123" C="0.232222" G="0.398148" T="0.129506"/>
      <pos A="0.0979012" C="0.327037" G="0.445556" T="0.129506"/>
      <pos A="0.224321" C="0.27963" G="0.34284" T="0.15321"/>
      <pos A="0.240123" C="0.437654" G="0.224321" T="0.0979012"/>
    </motif>
    <motif db="0" id="M94" alt="O94" length="40" nsites="8" evalue="1.3e-003">
      <pos A="0.00308642" C="0.00308642" G="0.00308642" T="0.990741"/>
      <pos A="0.990741" C="0.00308642" G="0.00308642" T="0.00308642"/>
      <pos A="0.00308642" C="0.00308642" G="0.990741" T="0.00308642"/>
      <pos A="0.00308642" C="0.00308642" G="0.990741" T="0.00308642"/>
      <pos A="0.00308642" C="0.990741" G="0.00308642" T="0.00308642"/>
      <pos A="0.990741" C="0.00308642" G="0.00308642" T="0.00308642"/>
      <pos A="0.00308642" C="0.00308642" G="0.00308642" T="0.990741"/>
      <pos A="0.00308642" C="0.00308642" G="0.00308642" T="0.990741"/>
      <pos A="0.00308642" C="0.00308642" G="0.00308642" T="0.990741"/>
      <pos A="0.00308642" C="0.00308642" G="0.990741" T="0.00308642"/>
      <pos A="0.00308642" C="0.00308642" G="0.00308642" T="0.990741"/>
      <pos A="0.00308642" C="0.00308642" G="0.990741" T="0.00308642"/>
      <pos A="0.00308642" C="0.00308642" G="0.990741" T="0.00308642"/>
      <pos A="0.00308642" C="0.00308642" G="0.00308642" T="0.990741"/>
      <pos A="0.00308642" C="0.00308642" G="0.990741" T="0.00308642"/>
      <pos A="0.00308642" C="0.990741" G="0.00308642" T="0.00308642"/>
      <pos A="0.00308642" C="0.990741" G="0.00308642" T="0.00308642"/>
      <pos A="0.00308642" C="0.00308642" G="0.00308642" T="0.990741"/>
      <pos A="0.00308642" C="0.990741" G="0.00308642" T="0.00308642"/>
      <pos A="0.00308642" C="0.990741" G="0.00308642" T="0.00308642"/>
      <pos A="0.00308642" C="0.990741" G="0.00308642" T="0.00308642"/>
      <pos A="0.990741" C="0.00308642" G="0.00308642" T="0.00308642"/>
      <pos A="0.990741" C="0.00308642" G="0.00308642" T="0.00308642"/>
      <pos A="0.00308642" C="0.990741" G="0.00308642" T="0.00308642"/>
      <pos A="0.00308642" C="0.990741" G="0.00308642" T="0.00308642"/>
      <pos A="0.990741" C="0.00308642" G="0.00308642" T="0.00308642"/>
      <pos A="0.990741" C="0.00308642" G="0.00308642" T="0.00308642"/>
      <pos A="0.00308642" C="0.00308642" G="0.00308642" T="0.990741"/>
      <pos A="0.00308642" C="0.990741" G="0.00308642" T="0.00308642"/>
      <pos A="0.00308642" C="0.00308642" G="0.990741" T="0.00308642"/>
      <pos A="0.00308642" C="0.990741" G="0.00308642" T="0.00308642"/>
      <pos A="0.00308642" C="0.00308642" G="0.00308642" T="0.990741"/>
      <pos A="0.990741" C="0.00308642" G="0.00308642" T="0.00308642"/>
      <pos A="0.00308642" C="0.00308642" G="0.990741" T="0.00308642"/>
      <pos A="0.00308642" C="0.00308642" G="0.990741" T="0.00308642"/>
      <pos A="0.00308642" C="0.990741" G="0.00308642" T="0.00308642"/>
      <pos A="0.990741" C="0.00308642" G="0.00308642" T="0.00308642"/>
      <pos A="0.00308642" C="0.00308642" G="0.990741" T="0.00308642"/>
      <pos A="0.00308642" C="0.00308642" G="0.00308642" T="0.990741"/>
      <pos A="0.00308642" C="0.00308642" G="0.00308642" T="0.990741"/>
    </motif>
    <motif db="0" id="M95" alt="O95" length="40" nsites="8" evalue="1.3e-003">
      <pos A="0.00308642" C="0.661523" G="0.332304" T="0.00308642"/>
      <pos A="0.00308642" C="0.222565" G="0.661523" T="0.112826"/>
      <pos A="0.112826" C="0.771262" G="0.112826" T="0.00308642"/>
      <pos A="0.112826" C="0.442043" G="0.222565" T="0.222565"/>
      <pos A="0.112826" C="0.112826" G="0.442043" T="0.332304"/>
      <pos A="0.222565" C="0.551784" G="0.112826" T="0.112826"/>
      <pos A="0.00308642" C="0.551784" G="0.442043" T="0.00308642"/>
      <pos A="0.112826" C="0.442043" G="0.222565" T="0.222565"/>
      <pos A="0.222565" C="0.442043" G="0.222565" T="0.112826"/>
      <pos A="0.00308642" C="0.112826" G="0.771262" T="0.112826"/>
      <pos A="0.222565" C="0.442043" G="0.00308642" T="0.332304"/>
      <pos A="0.112826" C="0.442043" G="0.442043" T="0.00308642"/>
      <pos A="0.00308642" C="0.112826" G="0.551784" T="0.332304"/>
      <pos A="0.222565" C="0.222565" G="0.551784" T="0.00308642"/>
      <pos A="0.00308642" C="0.332304" G="0.551784" T="0.112826"/>
      <pos A="0.222565" C="0.551784" G="0.222565" T="0.00308642"/>
      <pos A="0.112826" C="0.442043" G="0.222565" T="0.222565"/>
      <pos A="0.112826" C="0.222565" G="0.661523" T="0.00308642"/>
      <pos A="0.112826" C="0.661523" G="0.222565" T="0.00308642"/>
      <pos A="0.00308642" C="0.332304" G="0.332304" T="0.332304"/>
      <pos A="0.00308642" C="0.442043" G="0.442043" T="0.112826"/>
      <pos A="0.222565" C="0.332304" G="0.332304" T="0.112826"/>
      <pos A="0.222565" C="0.112826" G="0.442043" T="0.222565"/>
      <pos A="0.222565" C="0.332304" G="0.00308642" T="0.442043"/>
      <pos A="0.112826" C="0.442043" G="0.222565" T="0.222565"/>
      <pos A="0.112826" C="0.551784" G="0.332304" T="0.00308642"/>
      <pos A="0.112826" C="0.222565" G="0.332304" T="0.332304"/>
      <pos A="0.00308642" C="0.332304" G="0.661523" T="0.00308642"/>
      <pos A="0.222565" C="0.551784" G="0.222565" T="0.00308642"/>
      <pos A="0.442043" C="0.00308642" G="0.222565" T="0.332304"/>
      <pos A="0.112826" C="0.442043" G="0.332304" T="0.112826"/>
      <pos A="0.112826" C="0.442043" G="0.332304" T="0.112826"/>
      <pos A="0.332304" C="0.112826" G="0.442043" T="0.112826"/>
      <pos A="0.112826" C="0.442043" G="0.332304" T="0.112826"/>
      <pos A="0.442043" C="0.00308642" G="0.442043" T="0.112826"/>
      <pos A="0.332304" C="0.551784" G="0.00308642" T="0.112826"/>
      <pos A="0.112826" C="0.551784" G="0.222565" T="0.112826"/>
      <pos A="0.222565" C="0.222565" G="0.222565" T="0.332304"/>
      <pos A="0.222565" C="0.222565" G="0.00308642" T="0.551784"/>
      <pos A="0.112826" C="0.332304" G="0.332304" T="0.222565"/>
    </motif>
    <motif db="0" id="M97" alt="O97" length="40" nsites="8" evalue="1.3e-003">
      <pos A="0.161111" C="0.406049" G="0.303333" T="0.129506"/>
      <pos A="0.121605" C="0.398148" G="0.319136" T="0.161111"/>
      <pos A="0.169012" C="0.374444" G="0.295432" T="0.161111"/>
      <pos A="0.208519" C="0.263827" G="0.295432" T="0.232222"/>
      <pos A="0.0662963" C="0.27963" G="0.47716" T="0.176914"/>
      <pos A="0.240123" C="0.295432" G="0.255926" T="0.208519"/>
      <pos A="0.145309" C="0.47716" G="0.21642" T="0.161111"/>
      <pos A="0.200617" C="0.327037" G="0.398148" T="0.0741975"/>
      <pos A="0.0820988" C="0.469259" G="0.319136" T="0.129506"/>
      <pos A="0.145309" C="0.374444" G="0.327037" T="0.15321"/>
      <pos A="0.121605" C="0.263827" G="0.47716" T="0.137407"/>
      <pos A="0.224321" C="0.255926" G="0.350741" T="0.169012"/>
      <pos A="0.113704" C="0.255926" G="0.445556" T="0.184815"/>
      <pos A="0.09" C="0.453457" G="0.295432" T="0.161111"/>
      <pos A="0.15321" C="0.334938" G="0.319136" T="0.192716"/>
      <pos A="0.121605" C="0.406049" G="0.303333" T="0.169012"/>
      <pos A="0.248025" C="0.248025" G="0.453457" T="0.0504938"/>
      <pos A="0.184815" C="0.421852" G="0.255926" T="0.137407"/>
      <pos A="0.208519" C="0.240123" G="0.469259" T="0.0820988"/>
      <pos A="0.129506" C="0.398148" G="0.27963" T="0.192716"/>
      <pos A="0.09" C="0.366543" G="0.390247" T="0.15321"/>
      <pos A="0.255926" C="0.334938" G="0.184815" T="0.224321"/>
      <pos A="0.113704" C="0.27963" G="0.350741" T="0.255926"/>
      <pos A="0.09" C="0.121605" G="0.643086" T="0.145309"/>
      <pos A="0.200617" C="0.413951" G="0.303333" T="0.0820988"/>
      <pos A="0.0741975" C="0.27963" G="0.453457" T="0.192716"/>
      <pos A="0.09" C="0.137407" G="0.500864" T="0.271728"/>
      <pos A="0.09" C="0.429753" G="0.232222" T="0.248025"/>
      <pos A="0.137407" C="0.303333" G="0.334938" T="0.224321"/>
      <pos A="0.137407" C="0.374444" G="0.390247" T="0.0979012"/>
      <pos A="0.287531" C="0.145309" G="0.34284" T="0.224321"/>
      <pos A="0.21642" C="0.129506" G="0.350741" T="0.303333"/>
      <pos A="0.176914" C="0.382346" G="0.350741" T="0.09"/>
      <pos A="0.113704" C="0.445556" G="0.327037" T="0.113704"/>
      <pos A="0.0583951" C="0.421852" G="0.232222" T="0.287531"/>
      <pos A="0.15321" C="0.15321" G="0.500864" T="0.192716"/>
      <pos A="0.200617" C="0.421852" G="0.319136" T="0.0583951"/>
      <pos A="0.27963" C="0.390247" G="0.200617" T="0.129506"/>
      <pos A="0.295432" C="0.311235" G="0.255926" T="0.137407"/>
      <pos A="0.0583951" C="0.27963" G="0.595679" T="0.0662963"/>
    </motif>
    <motif db="0" id="M98" alt="O98" length="40" nsites="8" evalue="1.3e-003">
      <pos A="0.0979012" C="0.47716" G="0.295432" T="0.129506"/>
      <pos A="0.105802" C="0.437654" G="0.413951" T="0.0425926"/>
      <pos A="0.232222" C="0.113704" G="0.390247" T="0.263827"/>
      <pos A="0.0583951" C="0.240123" G="0.516667" T="0.184815"/>
      <pos A="0.161111" C="0.161111" G="0.524568" T="0.15321"/>
      <pos A="0.21642" C="0.255926" G="0.287531" T="0.240123"/>
      <pos A="0.176914" C="0.374444" G="0.350741" T="0.0979012"/>
      <pos A="0.113704" C="0.461358" G="0.27963" T="0.145309"/>
      <pos A="0.176914" C="0.255926" G="0.358642" T="0.208519"/>
      <pos A="0.129506" C="0.366543" G="0.350741" T="0.15321"/>
      <pos A="0.169012" C="0.390247" G="0.224321" T="0.21642"/>
      <pos A="0.232222" C="0.382346" G="0.27963" T="0.105802"/>
      <pos A="0.0662963" C="0.398148" G="0.358642" T="0.176914"/>
      <pos A="0.184815" C="0.255926" G="0.366543" T="0.192716"/>
      <pos A="0.0346914" C="0.413951" G="0.406049" T="0.145309"/>
      <pos A="0.232222" C="0.232222" G="0.437654" T="0.0979012"/>
      <pos A="0.121605" C="0.485062" G="0.224321" T="0.169012"/>
      <pos A="0.287531" C="0.169012" G="0.327037" T="0.21642"/>
      <pos A="0.121605" C="0.358642" G="0.406049" T="0.113704"/>
      <pos A="0.129506" C="0.295432" G="0.429753" T="0.145309"/>
      <pos A="0.0583951" C="0.240123" G="0.500864" T="0.200617"/>
      <pos A="0.176914" C="0.469259" G="0.255926" T="0.0979012"/>
      <pos A="0.0820988" C="0.398148" G="0.295432" T="0.224321"/>
      <pos A="0.113704" C="0.469259" G="0.240123" T="0.176914"/>
      <pos A="0.192716" C="0.169012" G="0.295432" T="0.34284"/>
      <pos A="0.263827" C="0.287531" G="0.390247" T="0.0583951"/>
      <pos A="0.176914" C="0.492963" G="0.255926" T="0.0741975"/>
      <pos A="0.192716" C="0.129506" G="0.492963" T="0.184815"/>
      <pos A="0.240123" C="0.21642" G="0.34284" T="0.200617"/>
      <pos A="0.169012" C="0.421852" G="0.169012" T="0.240123"/>
      <pos A="0.129506" C="0.287531" G="0.398148" T="0.184815"/>
      <pos A="0.176914" C="0.240123" G="0.469259" T="0.113704"/>
      <pos A="0.105802" C="0.27963" G="0.327037" T="0.287531"/>
      <pos A="0.105802" C="0.421852" G="0.350741" T="0.121605"/>
      <pos A="0.145309" C="0.232222" G="0.461358" T="0.161111"/>
      <pos A="0.137407" C="0.421852" G="0.319136" T="0.121605"/>
      <pos A="0.0425926" C="0.161111" G="0.650988" T="0.145309"/>
      <pos A="0.184815" C="0.350741" G="0.271728" T="0.192716"/>
      <pos A="0.263827" C="0.263827" G="0.255926" T="0.21642"/>
      <pos A="0.161111" C="0.27963" G="0.350741" T="0.208519"/>
    </motif>
    <motif db="0" id="M99" alt="O99" length="40" nsites="8" evalue="1.3e-003">
      <pos A="0.130525" C="0.385404" G="0.162385" T="0.321685"/>
      <pos A="0.162385" C="0.0668059" G="0.512843" T="0.257965"/>
      <pos A="0.0668059" C="0.417264" G="0.480984" T="0.0349462"/>
      <pos A="0.226105" C="0.417264" G="0.162385" T="0.194245"/>
      <pos A="0.289825" C="0.0668059" G="0.480984" T="0.162385"/>
      <pos A="0.226105" C="0.353545" G="0.257965" T="0.162385"/>
      <pos A="0.0986657" C="0.544703" G="0.194245" T="0.162385"/>
      <pos A="0.162385" C="0.226105" G="0.480984" T="0.130525"/>
      <pos A="0.0349462" C="0.353545" G="0.608423" T="0.00308642"/>
      <pos A="0.0668059" C="0.608423" G="0.162385" T="0.162385"/>
      <pos A="0.0986657" C="0.353545" G="0.417264" T="0.130525"/>
      <pos A="0.0986657" C="0.321685" G="0.480984" T="0.0986657"/>
      <pos A="0.0349462" C="0.385404" G="0.480984" T="0.0986657"/>
      <pos A="0.257965" C="0.130525" G="0.480984" T="0.130525"/>
      <pos A="0.194245" C="0.226105" G="0.289825" T="0.289825"/>
      <pos A="0.130525" C="0.257965" G="0.417264" T="0.194245"/>
      <pos A="0.544703" C="0.194245" G="0.226105" T="0.0349462"/>
      <pos A="0.257965" C="0.194245" G="0.417264" T="0.130525"/>
      <pos A="0.162385" C="0.257965" G="0.512843" T="0.0668059"/>
      <pos A="0.0668059" C="0.257965" G="0.512843" T="0.162385"/>
      <pos A="0.00308642" C="0.544703" G="0.385404" T="0.0668059"/>
      <pos A="0.0668059" C="0.480984" G="0.353545" T="0.0986657"/>
      <pos A="0.130525" C="0.321685" G="0.480984" T="0.0668059"/>
      <pos A="0.0668059" C="0.353545" G="0.353545" T="0.226105"/>
      <pos A="0.162385" C="0.417264" G="0.321685" T="0.0986657"/>
      <pos A="0.226105" C="0.162385" G="0.417264" T="0.194245"/>
      <pos A="0.0986657" C="0.289825" G="0.353545" T="0.257965"/>
      <pos A="0.0349462" C="0.385404" G="0.417264" T="0.162385"/>
      <pos A="0.130525" C="0.385404" G="0.480984" T="0.00308642"/>
      <pos A="0.417264" C="0.226105" G="0.194245" T="0.162385"/>
      <pos A="0.00308642" C="0.257965" G="0.576563" T="0.162385"/>
      <pos A="0.289825" C="0.0986657" G="0.417264" T="0.194245"/>
      <pos A="0.289825" C="0.289825" G="0.321685" T="0.0986657"/>
      <pos A="0.162385" C="0.480984" G="0.353545" T="0.00308642"/>
      <pos A="0.00308642" C="0.257965" G="0.385404" T="0.353545"/>
      <pos A="0.0349462" C="0.0349462" G="0.704002" T="0.226105"/>
      <pos A="0.0668059" C="0.480984" G="0.257965" T="0.194245"/>
      <pos A="0.385404" C="0.0668059" G="0.385404" T="0.162385"/>
      <pos A="0.194245" C="0.226105" G="0.449124" T="0.130525"/>
      <pos A="0.130525" C="0.162385" G="0.385404" T="0.321685"/>
    </motif>
  </queries>
  <targets>
    <motif db="0" id="AIRE_HUMAN.H11MO.0.C" length="18" nsites="41" evalue="1.0e+000"
        url="http://hocomoco.autosome.ru/motif/AIRE_HUMAN.H11MO.0.C">
      <pos A="0.397368" C="0.261336" G="0.125304" T="0.215992"/>
      <pos A="0.181984" C="0.181984" G="0.13664" T="0.499392"/>
      <pos A="0.13664" C="0.13664" G="0.204656" T="0.522064"/>
      <pos A="0.0459522" C="0.000608273" G="0.884815" T="0.0686242"/>
      <pos A="0.000608273" C="0.000608273" G="0.816799" T="0.181984"/>
      <pos A="0.318016" C="0.0459522" G="0.0232802" T="0.612752"/>
      <pos A="0.386032" C="0.0912962" G="0.0232802" T="0.499392"/>
      <pos A="0.36336" C="0.13664" G="0.13664" T="0.36336"/>
      <pos A="0.340688" C="0.0686242" G="0.13664" T="0.454048"/>
      <pos A="0.522064" C="0.0912962" G="0.13664" T="0.25"/>
      <pos A="0.386032" C="0.0459522" G="0.0686242" T="0.499392"/>
      <pos A="0.227328" C="0.13664" G="0.0686242" T="0.567408"/>
      <pos A="0.000608273" C="0.0232802" G="0.884815" T="0.0912962"/>
      <pos A="0.000608273" C="0.000608273" G="0.975503" T="0.0232802"/>
      <pos A="0.227328" C="0.0912962" G="0.25" T="0.431376"/>
      <pos A="0.0686242" C="0.181984" G="0.181984" T="0.567408"/>
      <pos A="0.454048" C="0.0232802" G="0.159312" T="0.36336"/>
      <pos A="0.403036" C="0.267004" G="0.1083" T="0.22166"/>
    </motif>
    <motif db="0" id="AP2A_HUMAN.H11MO.0.A" length="15" nsites="500" evalue="1.0e+000"
        url="http://hocomoco.autosome.ru/motif/AP2A_HUMAN.H11MO.0.A">
      <pos A="0.416124" C="0.185377" G="0.193138" T="0.205362"/>
      <pos A="0.231121" C="0.0911524" G="0.134692" T="0.543034"/>
      <pos A="0.176775" C="0.0944298" G="0.470182" T="0.258612"/>
      <pos A="0.0108813" C="0.520551" G="0.431413" T="0.0371549"/>
      <pos A="4.999e-05" C="0.99985" G="4.999e-05" T="4.999e-05"/>
      <pos A="4.999e-05" C="0.900843" G="4.999e-05" T="0.099057"/>
      <pos A="0.0509783" C="0.111333" G="0.0128321" T="0.824856"/>
      <pos A="0.00188818" C="4.999e-05" G="0.796457" T="0.201605"/>
      <pos A="0.535277" C="0.0386298" G="0.409205" T="0.0168892"/>
      <pos A="0.14218" C="4.999e-05" G="0.855965" T="0.00180471"/>
      <pos A="4.999e-05" C="4.999e-05" G="0.99985" T="4.999e-05"/>
      <pos A="0.0479051" C="0.556058" G="0.379971" T="0.0160658"/>
      <pos A="0.308242" C="0.38161" G="0.0917715" T="0.218376"/>
      <pos A="0.512988" C="0.0934521" G="0.204267" T="0.189292"/>
      <pos A="0.238522" C="0.148913" G="0.208406" T="0.404159"/>
    </motif>
    <motif db="0" id="AP2B_HUMAN.H11MO.0.B" length="10" nsites="28" evalue="1.0e+000"
        url="http://hocomoco.autosome.ru/motif/AP2B_HUMAN.H11MO.0.B">
      <pos A="0.0402747" C="0.00088968" G="0.780713" T="0.178122"/>
      <pos A="0.00088968" C="0.646804" G="0.245077" T="0.107229"/>
      <pos A="0.00088968" C="0.961884" G="0.00088968" T="0.0363362"/>
      <pos A="0.115106" C="0.571973" G="0.00088968" T="0.312031"/>
      <pos A="0.0757212" C="0.0363362" G="0.887053" T="0.00088968"/>
      <pos A="0.327785" C="0.31597" G="0.355355" T="0.00088968"/>
      <pos A="0.0717827" C="0.0363362" G="0.851606" T="0.0402747"/>
      <pos A="0.00088968" C="0.00088968" G="0.997331" T="0.00088968"/>
      <pos A="0.190922" C="0.123968" G="0.675358" T="0.00975131"/>
      <pos A="0.22243" C="0.446925" G="0.253939" T="0.0767059"/>
    </motif>
    <motif db="0" id="AP2C_HUMAN.H11MO.0.A" length="14" nsites="500" evalue="1.0e+000"
        url="http://hocomoco.autosome.ru/motif/AP2C_HUMAN.H11MO.0.A">
      <pos A="0.3872" C="0.20104" G="0.269563" T="0.142197"/>
      <pos A="0.196086" C="0.123624" G="0.166417" T="0.513874"/>
      <pos A="0.184609" C="0.0998022" G="0.518376" T="0.197212"/>
      <pos A="0.00958288" C="0.506988" G="0.471848" T="0.0115807"/>
      <pos A="0.00385284" C="0.988136" G="0.0079615" T="4.999e-05"/>
      <pos A="0.00191784" C="0.951682" G="0.00239436" T="0.0440054"/>
      <pos A="0.0500552" C="0.13189" G="0.025422" T="0.792633"/>
      <pos A="0.0354071" C="4.999e-05" G="0.917075" T="0.0474675"/>
      <pos A="0.554976" C="0.0254436" G="0.415804" T="0.0037759"/>
      <pos A="0.0734759" C="4.999e-05" G="0.924454" T="0.0020204"/>
      <pos A="4.999e-05" C="4.999e-05" G="0.997967" T="0.00193309"/>
      <pos A="0.0289758" C="0.618174" G="0.340999" T="0.0118516"/>
      <pos A="0.313913" C="0.351519" G="0.0971829" T="0.237385"/>
      <pos A="0.42824" C="0.170536" G="0.24167" T="0.159554"/>
    </motif>
    <motif db="0" id="AP2D_HUMAN.H11MO.0.D" length="14" nsites="5" evalue="1.0e+000"
        url="http://hocomoco.autosome.ru/motif/AP2D_HUMAN.H11MO.0.D">
      <pos A="0.2329" C="0.483698" G="0.2329" T="0.0505016"/>
      <pos A="0.00490196" C="0.00490196" G="0.985294" T="0.00490196"/>
      <pos A="0.00490196" C="0.620497" G="0.187301" T="0.187301"/>
      <pos A="0.00490196" C="0.985294" G="0.00490196" T="0.00490196"/>
      <pos A="0.00490196" C="0.597697" G="0.00490196" T="0.392499"/>
      <pos A="0.00490196" C="0.00490196" G="0.985294" T="0.00490196"/>
      <pos A="0.392499" C="0.2329" G="0.369699" T="0.00490196"/>
      <pos A="0.00490196" C="0.00490196" G="0.985294" T="0.00490196"/>
      <pos A="0.00490196" C="0.00490196" G="0.985294" T="0.00490196"/>
      <pos A="0.00490196" C="0.802896" G="0.187301" T="0.00490196"/>
      <pos A="0.187301" C="0.2329" G="0.392499" T="0.187301"/>
      <pos A="0.00490196" C="0.802896" G="0.187301" T="0.00490196"/>
      <pos A="0.00490196" C="0.187301" G="0.802896" T="0.00490196"/>
      <pos A="0.0505016" C="0.2329" G="0.0505016" T="0.666097"/>
    </motif>
    <motif db="0" id="ARNT2_HUMAN.H11MO.0.D" length="12" nsites="18" evalue="1.0e+000"
        url="http://hocomoco.autosome.ru/motif/ARNT2_HUMAN.H11MO.0.D">
      <pos A="0.193565" C="0.0837457" G="0.584034" T="0.138655"/>
      <pos A="0.16611" C="0.282031" G="0.330839" T="0.22102"/>
      <pos A="0.00138122" C="0.660297" G="0.22102" T="0.117302"/>
      <pos A="0.00138122" C="0.0562909" G="0.940947" T="0.00138122"/>
      <pos A="0.00138122" C="0.00138122" G="0.0562909" T="0.940947"/>
      <pos A="0.00138122" C="0.0562909" G="0.940947" T="0.00138122"/>
      <pos A="0.0562909" C="0.00138122" G="0.879936" T="0.062392"/>
      <pos A="0.16611" C="0.330839" G="0.39185" T="0.111201"/>
      <pos A="0.556579" C="0.00138122" G="0.27593" T="0.16611"/>
      <pos A="0.00138122" C="0.330839" G="0.556579" T="0.111201"/>
      <pos A="0.39185" C="0.00138122" G="0.495568" T="0.111201"/>
      <pos A="0.138655" C="0.584034" G="0.193565" T="0.0837457"/>
    </motif>
    <motif db="0" id="ATF2_HUMAN.H11MO.2.C" length="11" nsites="381" evalue="1.0e+000"
        url="http://hocomoco.autosome.ru/motif/ATF2_HUMAN.H11MO.2.C">
      <pos A="0.322816" C="0.086657" G="0.540606" T="0.0499213"/>
      <pos A="0.509118" C="0.00531357" G="0.480255" T="0.00531357"/>
      <pos A="6.55996e-05" C="6.55996e-05" G="6.55996e-05" T="0.999803"/>
      <pos A="6.55996e-05" C="6.55996e-05" G="0.999803" T="6.55996e-05"/>
      <pos A="0.999803" C="6.55996e-05" G="6.55996e-05" T="6.55996e-05"/>
      <pos A="6.55996e-05" C="0.994555" G="0.00268958" T="0.00268958"/>
      <pos A="6.55996e-05" C="6.55996e-05" G="0.999803" T="6.55996e-05"/>
      <pos A="6.55996e-05" C="6.55996e-05" G="6.55996e-05" T="0.999803"/>
      <pos A="0.188992" C="0.810876" G="6.55996e-05" T="6.55996e-05"/>
      <pos A="0.997179" C="6.55996e-05" G="0.00268958" T="6.55996e-05"/>
      <pos A="0.0446733" C="0.464511" G="0.356927" T="0.133889"/>
    </motif>
    <motif db="0" id="ATF6A_HUMAN.H11MO.0.B" length="12" nsites="20" evalue="1.0e+000"
        url="http://hocomoco.autosome.ru/motif/ATF6A_HUMAN.H11MO.0.B">
      <pos A="0.184941" C="0.184941" G="0.582951" T="0.047168"/>
      <pos A="0.00124378" C="0.215557" G="0.322713" T="0.460486"/>
      <pos A="0.00124378" C="0.261481" G="0.598259" T="0.139016"/>
      <pos A="0.0930922" C="0.399254" G="0.460486" T="0.047168"/>
      <pos A="0.00124378" C="0.0318599" G="0.00124378" T="0.965653"/>
      <pos A="0.00124378" C="0.047168" G="0.950344" T="0.00124378"/>
      <pos A="0.919728" C="0.047168" G="0.00124378" T="0.0318599"/>
      <pos A="0.00124378" C="0.996269" G="0.00124378" T="0.00124378"/>
      <pos A="0.00124378" C="0.00124378" G="0.996269" T="0.00124378"/>
      <pos A="0.00124378" C="0.00124378" G="0.00124378" T="0.996269"/>
      <pos A="0.00124378" C="0.0930922" G="0.90442" T="0.00124378"/>
      <pos A="0.0930922" C="0.00124378" G="0.90442" T="0.00124378"/>
    </motif>
    <motif db="0" id="ATF7_HUMAN.H11MO.0.D" length="11" nsites="12644" evalue="1.0e+000"
        url="http://hocomoco.autosome.ru/motif/ATF7_HUMAN.H11MO.0.D">
      <pos A="0.217356" C="0.0873352" G="0.447029" T="0.24828"/>
      <pos A="0.570881" C="0.00429252" G="0.418478" T="0.00634881"/>
      <pos A="0.000516051" C="0.000595139" G="0.00439138" T="0.994497"/>
      <pos A="0.000397419" C="0.00031833" G="0.985995" T="0.0132888"/>
      <pos A="0.995328" C="8.10655e-05" G="0.00451001" T="8.10655e-05"/>
      <pos A="8.10655e-05" C="0.992006" G="0.00553816" T="0.00237463"/>
      <pos A="0.000555595" C="1.97721e-06" G="0.99944" T="1.97721e-06"/>
      <pos A="8.10655e-05" C="1.97721e-06" G="0.00332368" T="0.996593"/>
      <pos A="0.185662" C="0.812278" G="0.00138602" T="0.000674228"/>
      <pos A="0.997542" C="0.00031833" G="0.00158374" T="0.000555595"/>
      <pos A="0.00506363" C="0.0470595" G="0.0273665" T="0.92051"/>
    </motif>
    <motif db="0" id="BHE41_HUMAN.H11MO.0.D" length="20" nsites="10" evalue="1.0e+000"
        url="http://hocomoco.autosome.ru/motif/BHE41_HUMAN.H11MO.0.D">
      <pos A="0.382694" C="0.0764775" G="0.168342" T="0.372486"/>
      <pos A="0.00247525" C="0.584286" G="0.410763" T="0.00247525"/>
      <pos A="0.298484" C="0.308691" G="0.298484" T="0.0943401"/>
      <pos A="0.400556" C="0.104547" G="0.492421" T="0.00247525"/>
      <pos A="0.104547" C="0.104547" G="0.410763" T="0.380142"/>
      <pos A="0.00247525" C="0.400556" G="0.492421" T="0.104547"/>
      <pos A="0.00247525" C="0.492421" G="0.00247525" T="0.502628"/>
      <pos A="0.00247525" C="0.992574" G="0.00247525" T="0.00247525"/>
      <pos A="0.706772" C="0.00247525" G="0.196412" T="0.0943401"/>
      <pos A="0.206619" C="0.594493" G="0.0943401" T="0.104547"/>
      <pos A="0.00247525" C="0.104547" G="0.798637" T="0.0943401"/>
      <pos A="0.00247525" C="0.00247525" G="0.00247525" T="0.992574"/>
      <pos A="0.00247525" C="0.00247525" G="0.992574" T="0.00247525"/>
      <pos A="0.308691" C="0.594493" G="0.0943401" T="0.00247525"/>
      <pos A="0.410763" C="0.196412" G="0.104547" T="0.288277"/>
      <pos A="0.00247525" C="0.0943401" G="0.706772" T="0.196412"/>
      <pos A="0.492421" C="0.196412" G="0.308691" T="0.00247525"/>
      <pos A="0.400556" C="0.0943401" G="0.400556" T="0.104547"/>
      <pos A="0.308691" C="0.104547" G="0.584286" T="0.00247525"/>
      <pos A="0.232137" C="0.324002" G="0.324002" T="0.119858"/>
    </motif>
    <motif db="0" id="BRAC_HUMAN.H11MO.0.A" length="20" nsites="500" evalue="1.0e+000"
        url="http://hocomoco.autosome.ru/motif/BRAC_HUMAN.H11MO.0.A">
      <pos A="0.120026" C="0.252" G="0.146021" T="0.481954"/>
      <pos A="0.0780344" C="0.20201" G="0.106029" T="0.613927"/>
      <pos A="0.335983" C="0.311988" G="0.224005" T="0.128024"/>
      <pos A="0.333983" C="0.164017" G="0.379974" T="0.122026"/>
      <pos A="0.138022" C="0.673915" G="0.128024" T="0.060038"/>
      <pos A="0.669916" C="0.0720356" G="0.162018" T="0.0960308"/>
      <pos A="0.19801" C="0.174015" G="0.407968" T="0.220006"/>
      <pos A="0.182014" C="0.252" G="0.40197" T="0.164017"/>
      <pos A="0.244001" C="0.166017" G="0.339982" T="0.25"/>
      <pos A="0.469956" C="0.190012" G="0.230004" T="0.110028"/>
      <pos A="0.343981" C="0.0520396" G="0.437962" T="0.166017"/>
      <pos A="0.060038" C="0.128024" G="0.7479" T="0.0640372"/>
      <pos A="0.0380424" C="0.0160468" G="0.00404919" T="0.941862"/>
      <pos A="0.00204959" C="0.0140472" G="0.969856" T="0.0140472"/>
      <pos A="0.224005" C="0.0520396" G="0.0440412" T="0.679914"/>
      <pos A="0.0320436" C="0.15202" G="0.631924" T="0.184013"/>
      <pos A="0.905869" C="0.020046" G="0.0620376" T="0.0120476"/>
      <pos A="0.659918" C="0.0580384" G="0.222006" T="0.060038"/>
      <pos A="0.34998" C="0.0880324" G="0.261998" T="0.29999"/>
      <pos A="0.20001" C="0.136023" G="0.19801" T="0.465957"/>
    </motif>
    <motif db="0" id="BSH_HUMAN.H11MO.0.D" length="14" nsites="8213" evalue="1.0e+000"
        url="http://hocomoco.autosome.ru/motif/BSH_HUMAN.H11MO.0.D">
      <pos A="0.218526" C="0.0920207" G="0.0771664" T="0.612287"/>
      <pos A="0.659285" C="0.0634078" G="0.111989" T="0.165318"/>
      <pos A="0.688689" C="0.0620076" G="0.0914728" T="0.15783"/>
      <pos A="0.11969" C="0.187265" G="0.189091" T="0.503954"/>
      <pos A="0.148516" C="0.178224" G="0.366826" T="0.306434"/>
      <pos A="0.398939" C="0.209729" G="0.253196" T="0.138136"/>
      <pos A="0.0881853" C="0.22991" G="0.551226" T="0.130678"/>
      <pos A="0.240381" C="0.158926" G="0.119477" T="0.481216"/>
      <pos A="0.000733584" C="0.00134237" G="3.04392e-06" T="0.997921"/>
      <pos A="0.997921" C="3.04392e-06" G="0.00195115" T="0.000124801"/>
      <pos A="0.99853" C="0.000490071" G="0.000490071" T="0.000490071"/>
      <pos A="0.0529672" C="0.0775621" G="0.0651429" T="0.804328"/>
      <pos A="0.0935426" C="0.228571" G="0.267168" T="0.410719"/>
      <pos A="0.326189" C="0.0849892" G="0.477168" T="0.111654"/>
    </motif>
    <motif db="0" id="CENPB_HUMAN.H11MO.0.D" length="17" nsites="2219" evalue="1.0e+000"
        url="http://hocomoco.autosome.ru/motif/CENPB_HUMAN.H11MO.0.D">
      <pos A="0.0480037" C="0.0407936" G="0.043948" T="0.867255"/>
      <pos A="0.138243" C="0.0125163" G="0.0206277" T="0.828613"/>
      <pos A="0.0120657" C="0.953438" G="0.0120657" T="0.0224303"/>
      <pos A="0.000461899" C="1.12658e-05" G="0.997262" T="0.00226443"/>
      <pos A="0.0473277" C="0.284361" G="0.0216417" T="0.64667"/>
      <pos A="0.432619" C="0.0919404" G="0.0477784" T="0.427662"/>
      <pos A="0.178913" C="0.358265" G="0.329875" T="0.132948"/>
      <pos A="0.160887" C="0.221723" G="0.336634" T="0.280756"/>
      <pos A="0.990503" C="1.12658e-05" G="0.00406696" T="0.00541886"/>
      <pos A="0.29067" C="0.275799" G="0.0495809" T="0.383951"/>
      <pos A="0.219019" C="0.11312" G="0.66785" T="1.12658e-05"/>
      <pos A="0.0058695" C="0.985095" G="0.00902393" T="1.12658e-05"/>
      <pos A="1.12658e-05" C="0.000461899" G="0.999516" T="1.12658e-05"/>
      <pos A="0.00789735" C="0.00158848" G="0.988475" T="0.00203911"/>
      <pos A="0.0743657" C="0.0536366" G="0.803941" T="0.0680569"/>
      <pos A="0.338324" C="0.118415" G="0.130132" T="0.413129"/>
      <pos A="0.298218" C="0.177899" G="0.149509" T="0.374375"/>
    </motif>
    <motif db="0" id="CLOCK_HUMAN.H11MO.0.C" length="14" nsites="252" evalue="1.0e+000"
        url="http://hocomoco.autosome.ru/motif/CLOCK_HUMAN.H11MO.0.C">
      <pos A="0.158766" C="0.599068" G="0.1786" T="0.063566"/>
      <pos A="0.424534" C="0.115133" G="0.1905" T="0.269833"/>
      <pos A="0.2024" C="0.146866" G="0.511801" T="0.138933"/>
      <pos A="0.337267" C="0.3214" G="0.1667" T="0.174633"/>
      <pos A="0.0952995" C="0.848969" G="0.0437326" T="0.0119992"/>
      <pos A="0.809302" C="0.063566" G="0.0437326" T="0.0833994"/>
      <pos A="0.1548" C="0.607001" G="0.127033" T="0.111166"/>
      <pos A="0.253967" C="0.0556327" G="0.642701" T="0.0476993"/>
      <pos A="0.0952995" C="0.1191" G="0.0437326" T="0.741868"/>
      <pos A="0.0873661" C="0.0238992" G="0.860869" T="0.0278659"/>
      <pos A="0.400734" C="0.313467" G="0.1786" T="0.1072"/>
      <pos A="0.369" C="0.242067" G="0.281733" T="0.1072"/>
      <pos A="0.222233" C="0.388834" G="0.289667" T="0.0992662"/>
      <pos A="0.491967" C="0.2976" G="0.0238992" T="0.186533"/>
    </motif>
    <motif db="0" id="COE1_HUMAN.H11MO.0.A" length="15" nsites="500" evalue="1.0e+000"
        url="http://hocomoco.autosome.ru/motif/COE1_HUMAN.H11MO.0.A">
      <pos A="0.417966" C="0.20201" G="0.20001" T="0.180014"/>
      <pos A="0.419966" C="0.090032" G="0.271996" T="0.218006"/>
      <pos A="0.118026" C="0.255999" G="0.413967" T="0.212008"/>
      <pos A="0.0580384" C="0.20201" G="0.0240452" T="0.715907"/>
      <pos A="0.00204959" C="0.989852" G="0.00204959" T="0.00604879"/>
      <pos A="0.0140472" C="0.813887" G="4.999e-05" T="0.172016"/>
      <pos A="0.00604879" C="0.945861" G="0.00204959" T="0.0460408"/>
      <pos A="0.25" C="0.623925" G="0.040042" T="0.0860328"/>
      <pos A="0.673915" C="0.0140472" G="0.0120476" T="0.29999"/>
      <pos A="0.0180464" C="4.999e-05" G="0.981854" T="4.999e-05"/>
      <pos A="0.248" C="0.00204959" G="0.723905" T="0.0260448"/>
      <pos A="0.00604879" C="0.00404919" G="0.989852" T="4.999e-05"/>
      <pos A="0.657918" C="0.0460408" G="0.255999" T="0.040042"/>
      <pos A="0.220006" C="0.433963" G="0.253999" T="0.0920316"/>
      <pos A="0.212008" C="0.35198" G="0.0920316" T="0.343981"/>
    </motif>
    <motif db="0" id="COT1_HUMAN.H11MO.0.C" length="17" nsites="500" evalue="1.0e+000"
        url="http://hocomoco.autosome.ru/motif/COT1_HUMAN.H11MO.0.C">
      <pos A="0.180014" C="0.146021" G="0.539942" T="0.134023"/>
      <pos A="0.287992" C="0.0740352" G="0.54994" T="0.0880324"/>
      <pos A="0.248" C="0.0780344" G="0.591932" T="0.0820336"/>
      <pos A="0.208008" C="0.118026" G="0.589932" T="0.0840332"/>
      <pos A="0.0860328" C="0.15002" G="0.361978" T="0.40197"/>
      <pos A="0.132024" C="0.475955" G="0.289992" T="0.10203"/>
      <pos A="0.631924" C="0.112028" G="0.194011" T="0.0620376"/>
      <pos A="0.411968" C="0.0480404" G="0.523945" T="0.0160468"/>
      <pos A="0.725905" C="4.999e-05" G="0.269996" T="0.00404919"/>
      <pos A="0.0180464" C="4.999e-05" G="0.911868" T="0.070036"/>
      <pos A="0.0160468" C="0.010048" G="0.961858" T="0.0120476"/>
      <pos A="0.010048" C="0.0780344" G="0.279994" T="0.631924"/>
      <pos A="0.0660368" C="0.863877" G="0.0420416" T="0.0280444"/>
      <pos A="0.959858" C="0.00404919" G="0.0160468" T="0.020046"/>
      <pos A="0.204009" C="0.126025" G="0.517946" T="0.15202"/>
      <pos A="0.226005" C="0.184013" G="0.493951" T="0.0960308"/>
      <pos A="0.186013" C="0.168016" G="0.505949" T="0.140022"/>
    </motif>
    <motif db="0" id="COT1_HUMAN.H11MO.1.C" length="13" nsites="478" evalue="1.0e+000"
        url="http://hocomoco.autosome.ru/motif/COT1_HUMAN.H11MO.1.C">
      <pos A="0.0837168" C="0.194572" G="0.382817" T="0.338894"/>
      <pos A="0.125549" C="0.502039" G="0.284512" T="0.0879"/>
      <pos A="0.591979" C="0.108816" G="0.167381" T="0.131824"/>
      <pos A="0.368176" C="0.0335181" G="0.591979" T="0.00632713"/>
      <pos A="0.719567" C="5.22903e-05" G="0.278237" T="0.0021439"/>
      <pos A="0.00841874" C="0.0021439" G="0.951736" T="0.0377013"/>
      <pos A="0.00632713" C="5.22903e-05" G="0.966377" T="0.0272433"/>
      <pos A="0.00841874" C="0.0690755" G="0.21758" T="0.704926"/>
      <pos A="0.0335181" C="0.914087" G="0.0272433" T="0.0251516"/>
      <pos A="0.991477" C="0.0021439" G="0.00632713" T="5.22903e-05"/>
      <pos A="0.223855" C="0.154832" G="0.525047" T="0.0962665"/>
      <pos A="0.313794" C="0.146465" G="0.456024" T="0.0837168"/>
      <pos A="0.146465" C="0.0962665" G="0.635903" T="0.121366"/>
    </motif>
    <motif db="0" id="COT2_HUMAN.H11MO.1.A" length="17" nsites="500" evalue="1.0e+000"
        url="http://hocomoco.autosome.ru/motif/COT2_HUMAN.H11MO.1.A">
      <pos A="0.315987" C="0.0860328" G="0.429964" T="0.168016"/>
      <pos A="0.263997" C="0.0460408" G="0.563937" T="0.126025"/>
      <pos A="0.269996" C="0.10203" G="0.507948" T="0.120026"/>
      <pos A="0.182014" C="0.184013" G="0.511948" T="0.122026"/>
      <pos A="0.128024" C="0.263997" G="0.20001" T="0.407968"/>
      <pos A="0.19801" C="0.543941" G="0.124025" T="0.134023"/>
      <pos A="0.637922" C="0.0760348" G="0.118026" T="0.168016"/>
      <pos A="0.49795" C="0.0240452" G="0.457958" T="0.020046"/>
      <pos A="0.731904" C="0.00204959" G="0.257998" T="0.00804839"/>
      <pos A="0.0260448" C="0.00404919" G="0.89987" T="0.070036"/>
      <pos A="0.0280444" C="0.010048" G="0.909868" T="0.0520396"/>
      <pos A="0.0120476" C="0.0480404" G="0.184013" T="0.755899"/>
      <pos A="0.070036" C="0.831884" G="0.0480404" T="0.05004"/>
      <pos A="0.957858" C="0.0140472" G="0.0160468" T="0.0120476"/>
      <pos A="0.226005" C="0.180014" G="0.415967" T="0.178014"/>
      <pos A="0.30199" C="0.196011" G="0.373975" T="0.128024"/>
      <pos A="0.259998" C="0.154019" G="0.463957" T="0.122026"/>
    </motif>
    <motif db="0" id="CR3L1_HUMAN.H11MO.0.D" length="11" nsites="30982" evalue="1.0e+000"
        url="http://hocomoco.autosome.ru/motif/CR3L1_HUMAN.H11MO.0.D">
      <pos A="0.071483" C="0.0761542" G="0.686216" T="0.166147"/>
      <pos A="0.265587" C="0.581048" G="0.00339906" T="0.149966"/>
      <pos A="0.0281621" C="0.788326" G="0.159464" T="0.0240475"/>
      <pos A="0.999998" C="8.06918e-07" G="8.06918e-07" T="8.06918e-07"/>
      <pos A="8.06918e-07" C="0.999998" G="8.06918e-07" T="8.06918e-07"/>
      <pos A="8.06918e-07" C="8.06918e-07" G="0.999998" T="8.06918e-07"/>
      <pos A="8.06918e-07" C="8.06918e-07" G="8.06918e-07" T="0.999998"/>
      <pos A="8.06918e-07" C="8.06918e-07" G="0.999998" T="8.06918e-07"/>
      <pos A="8.06918e-07" C="8.06918e-07" G="0.999998" T="8.06918e-07"/>
      <pos A="8.06918e-07" C="0.999998" G="8.06918e-07" T="8.06918e-07"/>
      <pos A="0.982503" C="0.00583243" G="0.00583243" T="0.00583243"/>
    </motif>
    <motif db="0" id="CREB1_HUMAN.H11MO.0.A" length="11" nsites="500" evalue="1.0e+000"
        url="http://hocomoco.autosome.ru/motif/CREB1_HUMAN.H11MO.0.A">
      <pos A="0.281994" C="0.285993" G="0.15202" T="0.279994"/>
      <pos A="0.345981" C="0.0960308" G="0.425965" T="0.132024"/>
      <pos A="0.509948" C="0.0420416" G="0.435963" T="0.0120476"/>
      <pos A="0.00404919" C="0.0240452" G="0.010048" T="0.961858"/>
      <pos A="0.00804839" C="0.00604879" G="0.977854" T="0.00804839"/>
      <pos A="0.969856" C="4.999e-05" G="0.0220456" T="0.00804839"/>
      <pos A="0.010048" C="0.865877" G="0.0280444" T="0.0960308"/>
      <pos A="0.0180464" C="0.0120476" G="0.895871" T="0.0740352"/>
      <pos A="0.080034" C="0.267996" G="0.0120476" T="0.639922"/>
      <pos A="0.313987" C="0.503949" G="0.0820336" T="0.10003"/>
      <pos A="0.621926" C="0.122026" G="0.116027" T="0.140022"/>
    </motif>
    <motif db="0" id="CREB3_HUMAN.H11MO.0.D" length="13" nsites="93" evalue="1.0e+000"
        url="http://hocomoco.autosome.ru/motif/CREB3_HUMAN.H11MO.0.D">
      <pos A="0.115736" C="0.201665" G="0.244629" T="0.43797"/>
      <pos A="0.142589" C="0.131847" G="0.582975" T="0.142589"/>
      <pos A="0.486305" C="0.00295381" G="0.507787" T="0.00295381"/>
      <pos A="0.0110097" C="0.000268528" G="0.000268528" T="0.988453"/>
      <pos A="0.000268528" C="0.0110097" G="0.988453" T="0.000268528"/>
      <pos A="0.999194" C="0.000268528" G="0.000268528" T="0.000268528"/>
      <pos A="0.000268528" C="0.999194" G="0.000268528" T="0.000268528"/>
      <pos A="0.000268528" C="0.000268528" G="0.999194" T="0.000268528"/>
      <pos A="0.000268528" C="0.000268528" G="0.000268528" T="0.999194"/>
      <pos A="0.0190655" C="0.0942535" G="0.878357" T="0.00832438"/>
      <pos A="0.0942535" C="0.00832438" G="0.727981" T="0.169441"/>
      <pos A="0.228518" C="0.690387" G="0.013695" T="0.0674006"/>
      <pos A="0.515843" C="0.129162" G="0.20435" T="0.150644"/>
    </motif>
    <motif db="0" id="CREB5_HUMAN.H11MO.0.D" length="11" nsites="1702" evalue="1.0e+000"
        url="http://hocomoco.autosome.ru/motif/CREB5_HUMAN.H11MO.0.D">
      <pos A="0.267332" C="0.111642" G="0.438884" T="0.182143"/>
      <pos A="0.563877" C="0.0169056" G="0.405837" T="0.0133805"/>
      <pos A="0.000308443" C="0.000895952" G="0.000308443" T="0.998487"/>
      <pos A="1.46877e-05" C="1.46877e-05" G="0.967055" T="0.0329152"/>
      <pos A="0.999368" C="1.46877e-05" G="1.46877e-05" T="0.000602197"/>
      <pos A="0.000602197" C="0.968818" G="0.000602197" T="0.0299777"/>
      <pos A="0.000602197" C="1.46877e-05" G="0.999368" T="1.46877e-05"/>
      <pos A="0.000308443" C="0.00618354" G="0.000308443" T="0.9932"/>
      <pos A="0.381015" C="0.615431" G="0.000895952" T="0.00265848"/>
      <pos A="0.988206" C="0.000602197" G="0.0070648" T="0.00412725"/>
      <pos A="0.0245432" C="0.0909318" G="0.073894" T="0.810631"/>
    </motif>
    <motif db="0" id="CREM_HUMAN.H11MO.0.C" length="11" nsites="30" evalue="1.0e+000"
        url="http://hocomoco.autosome.ru/motif/CREM_HUMAN.H11MO.0.C">
      <pos A="0.0426992" C="0.569631" G="0.259191" T="0.128479"/>
      <pos A="0.462407" C="0.209153" G="0.32761" T="0.000830565"/>
      <pos A="0.258169" C="0.40522" G="0.262254" T="0.074356"/>
      <pos A="0.000830565" C="0.000830565" G="0.000830565" T="0.997508"/>
      <pos A="0.0335085" C="0.000830565" G="0.96483" T="0.000830565"/>
      <pos A="0.960746" C="0.0375933" G="0.000830565" T="0.000830565"/>
      <pos A="0.0335085" C="0.899474" G="0.0661865" T="0.000830565"/>
      <pos A="0.217322" C="0.000830565" G="0.781017" T="0.000830565"/>
      <pos A="0.107034" C="0.0335085" G="0.000830565" T="0.858627"/>
      <pos A="0.0294238" C="0.703407" G="0.225492" T="0.041678"/>
      <pos A="0.838203" C="0.102949" G="0.0335085" T="0.025339"/>
    </motif>
    <motif db="0" id="CTCFL_HUMAN.H11MO.0.A" length="17" nsites="450" evalue="1.0e+000"
        url="http://hocomoco.autosome.ru/motif/CTCFL_HUMAN.H11MO.0.A">
      <pos A="0.166685" C="0.182237" G="0.44218" T="0.208898"/>
      <pos A="0.0444901" C="0.833204" G="0.0733726" T="0.0489336"/>
      <pos A="0.0178294" C="0.942068" G="0.0267163" T="0.0133859"/>
      <pos A="0.33998" C="0.0689291" G="0.373306" T="0.217785"/>
      <pos A="0.124472" C="0.446623" G="0.417741" T="0.0111642"/>
      <pos A="0.142246" C="0.511053" G="0.0911464" T="0.255554"/>
      <pos A="0.873195" C="0.0444901" G="0.0311597" T="0.0511553"/>
      <pos A="0.00894246" C="0.0111642" G="0.977616" T="0.00227727"/>
      <pos A="0.231115" C="5.55432e-05" G="0.755443" T="0.0133859"/>
      <pos A="0.0800378" C="0.0911464" G="0.733226" T="0.0955899"/>
      <pos A="0.00894246" C="0.00227727" G="0.98206" T="0.00672073"/>
      <pos A="0.0111642" C="0.0133859" G="0.935403" T="0.0400467"/>
      <pos A="0.0822595" C="0.897634" G="0.004499" T="0.0156076"/>
      <pos A="0.21112" C="0.004499" G="0.768774" T="0.0156076"/>
      <pos A="0.028938" C="0.706565" G="0.206676" T="0.0578205"/>
      <pos A="0.128916" C="0.408854" G="0.077816" T="0.384415"/>
      <pos A="0.264441" C="0.26222" G="0.379971" T="0.0933681"/>
    </motif>
    <motif db="0" id="CTCF_HUMAN.H11MO.0.A" length="19" nsites="500" evalue="1.0e+000"
        url="http://hocomoco.autosome.ru/motif/CTCF_HUMAN.H11MO.0.A">
      <pos A="0.0940312" C="0.359978" G="0.126025" T="0.419966"/>
      <pos A="0.15202" C="0.168016" G="0.521946" T="0.158018"/>
      <pos A="0.257998" C="0.0840332" G="0.553939" T="0.104029"/>
      <pos A="0.0680364" C="0.855879" G="0.0360428" T="0.040042"/>
      <pos A="0.00204959" C="0.995851" G="0.00204959" T="4.999e-05"/>
      <pos A="0.69991" C="0.00604879" G="0.242002" T="0.0520396"/>
      <pos A="0.0160468" C="0.65192" G="0.321986" T="0.010048"/>
      <pos A="0.0980304" C="0.593931" G="0.0740352" T="0.234003"/>
      <pos A="0.905869" C="0.0180464" G="0.0540392" T="0.0220456"/>
      <pos A="0.00204959" C="0.00204959" G="0.991852" T="0.00404919"/>
      <pos A="0.385973" C="4.999e-05" G="0.611928" T="0.00204959"/>
      <pos A="0.0260448" C="0.0260448" G="0.587932" T="0.359978"/>
      <pos A="0.0120476" C="0.00204959" G="0.983853" T="0.00204959"/>
      <pos A="0.05004" C="0.0260448" G="0.859878" T="0.0640372"/>
      <pos A="0.0680364" C="0.875875" G="0.0120476" T="0.0440412"/>
      <pos A="0.395971" C="0.0140472" G="0.583933" T="0.00604879"/>
      <pos A="0.0760348" C="0.561938" G="0.325985" T="0.0360428"/>
      <pos A="0.0960308" C="0.421966" G="0.116027" T="0.365977"/>
      <pos A="0.371976" C="0.267996" G="0.315987" T="0.0440412"/>
    </motif>
    <motif db="0" id="CUX1_HUMAN.H11MO.0.C" length="14" nsites="97" evalue="1.0e+000"
        url="http://hocomoco.autosome.ru/motif/CUX1_HUMAN.H11MO.0.C">
      <pos A="0.469114" C="0.141621" G="0.320682" T="0.0685833"/>
      <pos A="0.125129" C="0.201701" G="0.376049" T="0.297121"/>
      <pos A="0.312436" C="0.139265" G="0.515057" T="0.0332423"/>
      <pos A="0.198461" C="0.243226" G="0.452916" T="0.105397"/>
      <pos A="0.15723" C="0.285635" G="0.319798" T="0.237336"/>
      <pos A="0.271205" C="0.0732954" G="0.351311" T="0.304189"/>
      <pos A="0.946216" C="0.0108597" G="0.0320643" T="0.0108597"/>
      <pos A="0.0108597" C="0.0238181" G="0.000257467" T="0.965065"/>
      <pos A="0.000257467" C="0.67468" G="0.0426666" T="0.282396"/>
      <pos A="0.134553" C="0.0426666" G="0.758909" T="0.0638711"/>
      <pos A="0.688227" C="0.000257467" G="0.268848" T="0.0426666"/>
      <pos A="0.0120378" C="0.0226401" G="0.000257467" T="0.965065"/>
      <pos A="0.0709393" C="0.259424" G="0.506811" T="0.162826"/>
      <pos A="0.128074" C="0.183441" G="0.389597" T="0.298888"/>
    </motif>
    <motif db="0" id="DLX1_HUMAN.H11MO.0.D" length="16" nsites="16252" evalue="1.0e+000"
        url="http://hocomoco.autosome.ru/motif/DLX1_HUMAN.H11MO.0.D">
      <pos A="0.356832" C="0.136116" G="0.136793" T="0.370259"/>
      <pos A="0.452964" C="0.0963251" G="0.0763799" T="0.374331"/>
      <pos A="0.532742" C="0.0579052" G="0.0766995" T="0.332653"/>
      <pos A="0.46403" C="0.0493464" G="0.0743764" T="0.412248"/>
      <pos A="0.339625" C="0.0394757" G="0.110197" T="0.510702"/>
      <pos A="0.22041" C="0.0722778" G="0.11822" T="0.589092"/>
      <pos A="0.562225" C="0.0896903" G="0.152019" T="0.196065"/>
      <pos A="0.164777" C="0.141951" G="0.203084" T="0.490188"/>
      <pos A="0.125209" C="0.153758" G="0.58495" T="0.136083"/>
      <pos A="0.101867" C="0.460239" G="0.302962" T="0.134932"/>
      <pos A="0.220662" C="0.128848" G="0.000135811" T="0.650354"/>
      <pos A="0.992561" C="0.00306575" G="0.00435255" T="2.072e-05"/>
      <pos A="0.996767" C="0.000739225" G="0.000854315" T="0.00163914"/>
      <pos A="0.0116504" C="0.0106562" G="0.00950858" T="0.968185"/>
      <pos A="0.0369355" C="0.035676" G="0.0740189" T="0.85337"/>
      <pos A="0.594043" C="0.108977" G="0.168693" T="0.128287"/>
    </motif>
    <motif db="0" id="E2F1_HUMAN.H11MO.0.A" length="14" nsites="500" evalue="1.0e+000"
        url="http://hocomoco.autosome.ru/motif/E2F1_HUMAN.H11MO.0.A">
      <pos A="0.327984" C="0.160018" G="0.377974" T="0.134023"/>
      <pos A="0.236003" C="0.20001" G="0.45196" T="0.112028"/>
      <pos A="0.271996" C="0.210008" G="0.289992" T="0.228004"/>
      <pos A="0.190012" C="0.10203" G="0.465957" T="0.242002"/>
      <pos A="0.0820336" C="0.20001" G="0.703909" T="0.0140472"/>
      <pos A="0.0180464" C="0.00604879" G="0.965857" T="0.010048"/>
      <pos A="0.0560388" C="0.921866" G="0.00404919" T="0.0180464"/>
      <pos A="0.0160468" C="0.00804839" G="0.957858" T="0.0180464"/>
      <pos A="0.0220456" C="0.0820336" G="0.889872" T="0.00604879"/>
      <pos A="0.0680364" C="0.0340432" G="0.889872" T="0.00804839"/>
      <pos A="0.855879" C="0.020046" G="0.090032" T="0.0340432"/>
      <pos A="0.653919" C="0.0640372" G="0.271996" T="0.010048"/>
      <pos A="0.39997" C="0.140022" G="0.365977" T="0.0940312"/>
      <pos A="0.271996" C="0.164017" G="0.395971" T="0.168016"/>
    </motif>
    <motif db="0" id="E2F2_HUMAN.H11MO.0.B" length="10" nsites="8" evalue="1.0e+000"
        url="http://hocomoco.autosome.ru/motif/E2F2_HUMAN.H11MO.0.B">
      <pos A="0.156472" C="0.141508" G="0.680228" T="0.021792"/>
      <pos A="0.00308642" C="0.00308642" G="0.990741" T="0.00308642"/>
      <pos A="0.00308642" C="0.781238" G="0.212589" T="0.00308642"/>
      <pos A="0.00308642" C="0.00308642" G="0.990741" T="0.00308642"/>
      <pos A="0.00308642" C="0.781238" G="0.137767" T="0.0779087"/>
      <pos A="0.00308642" C="0.0404976" G="0.95333" T="0.00308642"/>
      <pos A="0.661523" C="0.197624" G="0.137767" T="0.00308642"/>
      <pos A="0.871025" C="0.122802" G="0.00308642" T="0.00308642"/>
      <pos A="0.661523" C="0.00308642" G="0.0779087" T="0.257482"/>
      <pos A="0.0442387" C="0.732604" G="0.0442387" T="0.178919"/>
    </motif>
    <motif db="0" id="E2F3_HUMAN.H11MO.0.A" length="11" nsites="500" evalue="1.0e+000"
        url="http://hocomoco.autosome.ru/motif/E2F3_HUMAN.H11MO.0.A">
      <pos A="0.375975" C="0.140022" G="0.208008" T="0.275995"/>
      <pos A="0.261998" C="0.0460408" G="0.409968" T="0.281994"/>
      <pos A="0.126025" C="0.124025" G="0.675915" T="0.0740352"/>
      <pos A="0.0340432" C="0.00604879" G="0.955859" T="0.00404919"/>
      <pos A="0.124025" C="0.769896" G="0.020046" T="0.0860328"/>
      <pos A="0.15202" C="0.00404919" G="0.683913" T="0.160018"/>
      <pos A="0.0960308" C="0.020046" G="0.867876" T="0.0160468"/>
      <pos A="0.0180464" C="0.010048" G="0.957858" T="0.0140472"/>
      <pos A="0.833883" C="0.0380424" G="0.118026" T="0.010048"/>
      <pos A="0.711908" C="0.0620376" G="0.20001" T="0.0260448"/>
      <pos A="0.533943" C="0.110028" G="0.25" T="0.106029"/>
    </motif>
    <motif db="0" id="E2F4_HUMAN.H11MO.0.A" length="13" nsites="500" evalue="1.0e+000"
        url="http://hocomoco.autosome.ru/motif/E2F4_HUMAN.H11MO.0.A">
      <pos A="0.146021" C="0.257998" G="0.505949" T="0.090032"/>
      <pos A="0.277994" C="0.0960308" G="0.461958" T="0.164017"/>
      <pos A="0.244001" C="0.10003" G="0.525945" T="0.130024"/>
      <pos A="0.10003" C="0.188012" G="0.695911" T="0.0160468"/>
      <pos A="0.00404919" C="0.0360428" G="0.957858" T="0.00204959"/>
      <pos A="0.0120476" C="0.973855" G="4.999e-05" T="0.0140472"/>
      <pos A="0.0360428" C="0.00204959" G="0.945861" T="0.0160468"/>
      <pos A="0.00404919" C="0.0380424" G="0.94986" T="0.00804839"/>
      <pos A="0.090032" C="0.0140472" G="0.893871" T="0.00204959"/>
      <pos A="0.715907" C="0.0220456" G="0.25" T="0.0120476"/>
      <pos A="0.535943" C="0.20001" G="0.222006" T="0.0420416"/>
      <pos A="0.381974" C="0.188012" G="0.281994" T="0.14802"/>
      <pos A="0.253999" C="0.114027" G="0.305989" T="0.325985"/>
    </motif>
    <motif db="0" id="E2F4_HUMAN.H11MO.1.A" length="14" nsites="500" evalue="1.0e+000"
        url="http://hocomoco.autosome.ru/motif/E2F4_HUMAN.H11MO.1.A">
      <pos A="0.106029" C="0.224005" G="0.64792" T="0.0220456"/>
      <pos A="0.0120476" C="0.0860328" G="0.90187" T="4.999e-05"/>
      <pos A="0.0420416" C="0.931864" G="0.00804839" T="0.0180464"/>
      <pos A="0.020046" C="0.00204959" G="0.963857" T="0.0140472"/>
      <pos A="0.0180464" C="0.246001" G="0.731904" T="0.00404919"/>
      <pos A="0.0320436" C="0.0740352" G="0.871876" T="0.0220456"/>
      <pos A="0.7499" C="0.0980304" G="0.136023" T="0.0160468"/>
      <pos A="0.717906" C="0.0620376" G="0.172016" T="0.0480404"/>
      <pos A="0.393971" C="0.132024" G="0.255999" T="0.218006"/>
      <pos A="0.224005" C="0.122026" G="0.20001" T="0.453959"/>
      <pos A="0.146021" C="0.204009" G="0.184013" T="0.465957"/>
      <pos A="0.130024" C="0.321986" G="0.20201" T="0.345981"/>
      <pos A="0.313987" C="0.176015" G="0.331984" T="0.178014"/>
      <pos A="0.471956" C="0.10003" G="0.315987" T="0.112028"/>
    </motif>
    <motif db="0" id="E2F6_HUMAN.H11MO.0.A" length="13" nsites="500" evalue="1.0e+000"
        url="http://hocomoco.autosome.ru/motif/E2F6_HUMAN.H11MO.0.A">
      <pos A="0.337982" C="0.14802" G="0.341982" T="0.172016"/>
      <pos A="0.261998" C="0.0340432" G="0.555939" T="0.14802"/>
      <pos A="0.154019" C="0.126025" G="0.69991" T="0.020046"/>
      <pos A="0.010048" C="0.0160468" G="0.963857" T="0.010048"/>
      <pos A="0.214007" C="0.707908" G="0.0120476" T="0.0660368"/>
      <pos A="0.040042" C="0.0180464" G="0.893871" T="0.0480404"/>
      <pos A="0.0240452" C="0.0480404" G="0.895871" T="0.0320436"/>
      <pos A="0.0720356" C="0.0440412" G="0.871876" T="0.0120476"/>
      <pos A="0.941862" C="0.0320436" G="0.0140472" T="0.0120476"/>
      <pos A="0.511948" C="0.0360428" G="0.435963" T="0.0160468"/>
      <pos A="0.383973" C="0.108028" G="0.437962" T="0.070036"/>
      <pos A="0.277994" C="0.218006" G="0.377974" T="0.126025"/>
      <pos A="0.275995" C="0.162018" G="0.425965" T="0.136023"/>
    </motif>
    <motif db="0" id="E2F7_HUMAN.H11MO.0.B" length="13" nsites="500" evalue="1.0e+000"
        url="http://hocomoco.autosome.ru/motif/E2F7_HUMAN.H11MO.0.B">
      <pos A="0.196011" C="0.14802" G="0.529944" T="0.126025"/>
      <pos A="0.337982" C="0.0320436" G="0.415967" T="0.214007"/>
      <pos A="0.142022" C="0.0820336" G="0.771896" T="0.00404919"/>
      <pos A="0.0440412" C="0.00404919" G="0.941862" T="0.010048"/>
      <pos A="0.0840332" C="0.853879" G="0.00404919" T="0.0580384"/>
      <pos A="0.140022" C="0.0160468" G="0.813887" T="0.030044"/>
      <pos A="0.0220456" C="0.0120476" G="0.957858" T="0.00804839"/>
      <pos A="0.204009" C="0.00604879" G="0.775895" T="0.0140472"/>
      <pos A="0.713907" C="0.00404919" G="0.275995" T="0.00604879"/>
      <pos A="0.603929" C="0.138022" G="0.240002" T="0.0180464"/>
      <pos A="0.427964" C="0.192012" G="0.224005" T="0.156019"/>
      <pos A="0.343981" C="0.0860328" G="0.355979" T="0.214007"/>
      <pos A="0.259998" C="0.15202" G="0.485953" T="0.10203"/>
    </motif>
    <motif db="0" id="EGR1_HUMAN.H11MO.0.A" length="17" nsites="500" evalue="1.0e+000"
        url="http://hocomoco.autosome.ru/motif/EGR1_HUMAN.H11MO.0.A">
      <pos A="0.232004" C="0.248" G="0.409968" T="0.110028"/>
      <pos A="0.319986" C="0.128024" G="0.317986" T="0.234003"/>
      <pos A="0.277994" C="0.180014" G="0.459958" T="0.0820336"/>
      <pos A="0.236003" C="0.112028" G="0.353979" T="0.29799"/>
      <pos A="0.112028" C="0.030044" G="0.807888" T="0.05004"/>
      <pos A="0.236003" C="0.505949" G="0.0460408" T="0.212008"/>
      <pos A="0.0560388" C="0.0340432" G="0.869876" T="0.040042"/>
      <pos A="0.0320436" C="0.00404919" G="0.409968" T="0.553939"/>
      <pos A="0.0920316" C="0.00204959" G="0.891872" T="0.0140472"/>
      <pos A="0.0160468" C="0.00404919" G="0.957858" T="0.0220456"/>
      <pos A="0.0240452" C="0.0320436" G="0.929864" T="0.0140472"/>
      <pos A="0.220006" C="0.475955" G="0.00404919" T="0.29999"/>
      <pos A="0.0880324" C="0.010048" G="0.841882" T="0.060038"/>
      <pos A="0.110028" C="0.0220456" G="0.695911" T="0.172016"/>
      <pos A="0.337982" C="0.128024" G="0.405969" T="0.128024"/>
      <pos A="0.311988" C="0.0820336" G="0.455959" T="0.15002"/>
      <pos A="0.263997" C="0.182014" G="0.435963" T="0.118026"/>
    </motif>
    <motif db="0" id="EGR2_HUMAN.H11MO.0.A" length="18" nsites="500" evalue="1.0e+000"
        url="http://hocomoco.autosome.ru/motif/EGR2_HUMAN.H11MO.0.A">
      <pos A="0.216007" C="0.0740352" G="0.611928" T="0.0980304"/>
      <pos A="0.293991" C="0.0960308" G="0.411968" T="0.19801"/>
      <pos A="0.228004" C="0.0740352" G="0.621926" T="0.0760348"/>
      <pos A="0.253999" C="0.0680364" G="0.50195" T="0.176015"/>
      <pos A="0.319986" C="0.104029" G="0.505949" T="0.070036"/>
      <pos A="0.15002" C="0.104029" G="0.44996" T="0.295991"/>
      <pos A="0.0760348" C="0.10203" G="0.765897" T="0.0560388"/>
      <pos A="0.369976" C="0.190012" G="0.0440412" T="0.395971"/>
      <pos A="0.0340432" C="0.0220456" G="0.929864" T="0.0140472"/>
      <pos A="0.040042" C="0.0120476" G="0.461958" T="0.485953"/>
      <pos A="0.182014" C="0.00604879" G="0.793891" T="0.0180464"/>
      <pos A="0.0360428" C="0.0140472" G="0.889872" T="0.060038"/>
      <pos A="0.0240452" C="0.040042" G="0.915867" T="0.020046"/>
      <pos A="0.34998" C="0.281994" G="0.0220456" T="0.345981"/>
      <pos A="0.0580384" C="0.00604879" G="0.873875" T="0.0620376"/>
      <pos A="0.0760348" C="0.0340432" G="0.781894" T="0.108028"/>
      <pos A="0.341982" C="0.0740352" G="0.50195" T="0.0820336"/>
      <pos A="0.253999" C="0.0480404" G="0.561938" T="0.136023"/>
    </motif>
    <motif db="0" id="EGR2_HUMAN.H11MO.1.A" length="16" nsites="498" evalue="1.0e+000"
        url="http://hocomoco.autosome.ru/motif/EGR2_HUMAN.H11MO.1.A">
      <pos A="0.19479" C="0.144599" G="0.45779" T="0.202821"/>
      <pos A="0.281118" C="0.172706" G="0.453774" T="0.0924011"/>
      <pos A="0.188767" C="0.100432" G="0.373469" T="0.337332"/>
      <pos A="0.0622867" C="0.0663019" G="0.849277" T="0.0221341"/>
      <pos A="0.244981" C="0.365439" G="0.0582714" T="0.331309"/>
      <pos A="0.00607308" C="0.0181189" G="0.969735" T="0.00607308"/>
      <pos A="0.012096" C="0.0100883" G="0.34737" T="0.630446"/>
      <pos A="0.162668" C="0.00406545" G="0.81314" T="0.0201265"/>
      <pos A="0.0241417" C="0.0100883" G="0.92356" T="0.0422104"/>
      <pos A="0.0241417" C="0.0181189" G="0.953674" T="0.00406545"/>
      <pos A="0.321271" C="0.357408" G="0.012096" T="0.309225"/>
      <pos A="0.0321723" C="0.00607308" G="0.911514" T="0.0502409"/>
      <pos A="0.0683096" C="0.028157" G="0.712758" T="0.190775"/>
      <pos A="0.299187" C="0.0944088" G="0.459797" T="0.146607"/>
      <pos A="0.220889" C="0.0803554" G="0.524041" T="0.174714"/>
      <pos A="0.188767" C="0.164676" G="0.516011" T="0.130546"/>
    </motif>
    <motif db="0" id="EGR4_HUMAN.H11MO.0.D" length="11" nsites="6" evalue="1.0e+000"
        url="http://hocomoco.autosome.ru/motif/EGR4_HUMAN.H11MO.0.D">
      <pos A="0.0247157" C="0.0247157" G="0.925853" T="0.0247157"/>
      <pos A="0.00409836" C="0.00409836" G="0.987705" T="0.00409836"/>
      <pos A="0.00409836" C="0.509383" G="0.333976" T="0.152543"/>
      <pos A="0.00409836" C="0.00409836" G="0.987705" T="0.00409836"/>
      <pos A="0.00409836" C="0.00409836" G="0.987705" T="0.00409836"/>
      <pos A="0.00409836" C="0.591852" G="0.0865677" T="0.317482"/>
      <pos A="0.575358" C="0.00409836" G="0.416445" T="0.00409836"/>
      <pos A="0.00409836" C="0.00409836" G="0.83926" T="0.152543"/>
      <pos A="0.00409836" C="0.0865677" G="0.905236" T="0.00409836"/>
      <pos A="0.00409836" C="0.00409836" G="0.987705" T="0.00409836"/>
      <pos A="0.268" C="0.525877" G="0.103062" T="0.103062"/>
    </motif>
    <motif db="0" id="ELF2_HUMAN.H11MO.0.C" length="13" nsites="500" evalue="1.0e+000"
        url="http://hocomoco.autosome.ru/motif/ELF2_HUMAN.H11MO.0.C">
      <pos A="0.391972" C="0.15202" G="0.317986" T="0.138022"/>
      <pos A="0.489952" C="0.10203" G="0.218006" T="0.190012"/>
      <pos A="0.311988" C="0.317986" G="0.29799" T="0.0720356"/>
      <pos A="0.0720356" C="0.615927" G="0.291992" T="0.020046"/>
      <pos A="0.232004" C="0.739902" G="0.0140472" T="0.0140472"/>
      <pos A="0.00804839" C="4.999e-05" G="0.985853" T="0.00604879"/>
      <pos A="0.0120476" C="0.00804839" G="0.977854" T="0.00204959"/>
      <pos A="0.973855" C="0.010048" G="0.00804839" T="0.00804839"/>
      <pos A="0.979854" C="0.00204959" G="0.00804839" T="0.010048"/>
      <pos A="0.0860328" C="0.0140472" G="0.889872" T="0.010048"/>
      <pos A="0.130024" C="0.208008" G="0.104029" T="0.557938"/>
      <pos A="0.196011" C="0.142022" G="0.55194" T="0.110028"/>
      <pos A="0.313987" C="0.192012" G="0.433963" T="0.060038"/>
    </motif>
    <motif db="0" id="ELF5_HUMAN.H11MO.0.A" length="15" nsites="500" evalue="1.0e+000"
        url="http://hocomoco.autosome.ru/motif/ELF5_HUMAN.H11MO.0.A">
      <pos A="0.253999" C="0.222006" G="0.405969" T="0.118026"/>
      <pos A="0.216007" C="0.20201" G="0.491952" T="0.090032"/>
      <pos A="0.467956" C="0.168016" G="0.263997" T="0.10003"/>
      <pos A="0.79989" C="0.0220456" G="0.0740352" T="0.104029"/>
      <pos A="0.144021" C="0.307988" G="0.369976" T="0.178014"/>
      <pos A="0.184013" C="0.365977" G="0.443961" T="0.00604879"/>
      <pos A="0.683913" C="0.257998" G="0.05004" T="0.00804839"/>
      <pos A="4.999e-05" C="4.999e-05" G="0.99985" T="4.999e-05"/>
      <pos A="0.00604879" C="0.00204959" G="0.991852" T="4.999e-05"/>
      <pos A="0.991852" C="4.999e-05" G="0.00604879" T="0.00204959"/>
      <pos A="0.981854" C="0.00604879" G="0.00604879" T="0.00604879"/>
      <pos A="0.15002" C="0.0180464" G="0.827884" T="0.00404919"/>
      <pos A="0.158018" C="0.154019" G="0.124025" T="0.563937"/>
      <pos A="0.257998" C="0.120026" G="0.475955" T="0.146021"/>
      <pos A="0.279994" C="0.220006" G="0.395971" T="0.104029"/>
    </motif>
    <motif db="0" id="ELK4_HUMAN.H11MO.0.A" length="12" nsites="500" evalue="1.0e+000"
        url="http://hocomoco.autosome.ru/motif/ELK4_HUMAN.H11MO.0.A">
      <pos A="0.20201" C="0.259998" G="0.437962" T="0.10003"/>
      <pos A="0.367976" C="0.20201" G="0.357978" T="0.0720356"/>
      <pos A="0.0580384" C="0.823885" G="0.108028" T="0.010048"/>
      <pos A="0.0480404" C="0.89787" G="4.999e-05" T="0.0540392"/>
      <pos A="0.00204959" C="4.999e-05" G="0.993851" T="0.00404919"/>
      <pos A="4.999e-05" C="4.999e-05" G="0.99785" T="0.00204959"/>
      <pos A="0.995851" C="4.999e-05" G="4.999e-05" T="0.00404919"/>
      <pos A="0.965857" C="4.999e-05" G="4.999e-05" T="0.0340432"/>
      <pos A="0.194011" C="0.0360428" G="0.727904" T="0.0420416"/>
      <pos A="0.0520396" C="0.259998" G="0.0480404" T="0.639922"/>
      <pos A="0.186013" C="0.106029" G="0.605929" T="0.10203"/>
      <pos A="0.238002" C="0.244001" G="0.439962" T="0.0780344"/>
    </motif>
    <motif db="0" id="ERR1_HUMAN.H11MO.0.A" length="15" nsites="284" evalue="1.0e+000"
        url="http://hocomoco.autosome.ru/motif/ERR1_HUMAN.H11MO.0.A">
      <pos A="0.102165" C="0.408395" G="0.228881" T="0.26056"/>
      <pos A="0.0775255" C="0.390795" G="0.0493664" T="0.482313"/>
      <pos A="0.102165" C="0.682946" G="0.183122" T="0.031767"/>
      <pos A="0.915259" C="0.00712777" G="0.0669659" T="0.0106477"/>
      <pos A="0.971577" C="8.79972e-05" G="0.0282471" T="8.79972e-05"/>
      <pos A="0.00360788" C="8.79972e-05" G="0.989176" T="0.00712777"/>
      <pos A="0.00712777" C="0.00360788" G="0.989176" T="8.79972e-05"/>
      <pos A="0.063446" C="0.00360788" G="0.0458465" T="0.8871"/>
      <pos A="8.79972e-05" C="0.922298" G="0.0528863" T="0.0247272"/>
      <pos A="0.985656" C="0.00360788" G="0.00712777" T="0.00360788"/>
      <pos A="0.23592" C="0.429514" G="0.140883" T="0.193682"/>
      <pos A="0.418955" C="0.197202" G="0.183122" T="0.200722"/>
      <pos A="0.147923" C="0.345037" G="0.302798" T="0.204241"/>
      <pos A="0.411915" C="0.172562" G="0.193682" T="0.221841"/>
      <pos A="0.207761" C="0.24296" G="0.397835" T="0.151443"/>
    </motif>
    <motif db="0" id="ERR2_HUMAN.H11MO.0.A" length="9" nsites="3662" evalue="1.0e+000"
        url="http://hocomoco.autosome.ru/motif/ERR2_HUMAN.H11MO.0.A">
      <pos A="0.0588136" C="0.303122" G="0.169218" T="0.468847"/>
      <pos A="0.0678225" C="0.711331" G="0.14321" T="0.077636"/>
      <pos A="0.934264" C="0.00636282" G="0.0541157" T="0.00525743"/>
      <pos A="0.986217" C="0.000614791" G="0.0116687" T="0.0014991"/>
      <pos A="0.00553378" C="0.000448983" G="0.988926" T="0.00509162"/>
      <pos A="0.00243868" C="0.00155437" G="0.993789" T="0.00221761"/>
      <pos A="0.0388613" C="0.0402052" G="0.0884513" T="0.832482"/>
      <pos A="0.00188599" C="0.876694" G="0.0717641" T="0.0496563"/>
      <pos A="0.927725" C="0.00492581" G="0.060876" T="0.00647336"/>
    </motif>
    <motif db="0" id="ERR3_HUMAN.H11MO.0.B" length="9" nsites="14" evalue="1.0e+000"
        url="http://hocomoco.autosome.ru/motif/ERR3_HUMAN.H11MO.0.B">
      <pos A="0.0710457" C="0.00177305" G="0.148015" T="0.779166"/>
      <pos A="0.0710457" C="0.709893" G="0.0710457" T="0.148015"/>
      <pos A="0.786863" C="0.00177305" G="0.209591" T="0.00177305"/>
      <pos A="0.994681" C="0.00177305" G="0.00177305" T="0.00177305"/>
      <pos A="0.00177305" C="0.0710457" G="0.856136" T="0.0710457"/>
      <pos A="0.00177305" C="0.0710457" G="0.925408" T="0.00177305"/>
      <pos A="0.0710457" C="0.00177305" G="0.00177305" T="0.925408"/>
      <pos A="0.0710457" C="0.786863" G="0.00177305" T="0.140318"/>
      <pos A="0.821499" C="0.0364094" G="0.105682" T="0.0364094"/>
    </motif>
    <motif db="0" id="ESR2_HUMAN.H11MO.0.A" length="15" nsites="497" evalue="1.0e+000"
        url="http://hocomoco.autosome.ru/motif/ESR2_HUMAN.H11MO.0.A">
      <pos A="0.494921" C="0.0966103" G="0.36215" T="0.0463186"/>
      <pos A="0.114715" C="0.0121203" G="0.790636" T="0.0825287"/>
      <pos A="0.0463186" C="0.026202" G="0.859032" T="0.068447"/>
      <pos A="0.0966103" C="0.116727" G="0.22938" T="0.557282"/>
      <pos A="0.0161436" C="0.798682" G="0.0523537" T="0.13282"/>
      <pos A="0.621656" C="0.0342486" G="0.247485" T="0.0966103"/>
      <pos A="0.092587" C="0.511014" G="0.26559" T="0.130809"/>
      <pos A="5.02917e-05" C="0.667924" G="5.02917e-05" T="0.331975"/>
      <pos A="0.122762" C="0.422501" G="0.267602" T="0.187135"/>
      <pos A="0.0402836" C="0.239439" G="0.0302253" T="0.690052"/>
      <pos A="0.0825287" C="0.026202" G="0.891219" T="5.02917e-05"/>
      <pos A="0.521072" C="0.273637" G="0.086552" T="0.118739"/>
      <pos A="0.0241903" C="0.844951" G="0.0221786" T="0.10868"/>
      <pos A="0.0825287" C="0.846962" G="0.0121203" T="0.0583887"/>
      <pos A="0.0724703" C="0.356115" G="0.0362603" T="0.535154"/>
    </motif>
    <motif db="0" id="ETS1_HUMAN.H11MO.0.A" length="13" nsites="500" evalue="1.0e+000"
        url="http://hocomoco.autosome.ru/motif/ETS1_HUMAN.H11MO.0.A">
      <pos A="0.367976" C="0.178014" G="0.341982" T="0.112028"/>
      <pos A="0.259998" C="0.182014" G="0.471956" T="0.0860328"/>
      <pos A="0.479954" C="0.0680364" G="0.423965" T="0.0280444"/>
      <pos A="0.128024" C="0.637922" G="0.228004" T="0.00604879"/>
      <pos A="0.615927" C="0.34998" G="0.0340432" T="4.999e-05"/>
      <pos A="0.00404919" C="4.999e-05" G="0.993851" T="0.00204959"/>
      <pos A="0.0120476" C="0.00604879" G="0.979854" T="0.00204959"/>
      <pos A="0.991852" C="0.00604879" G="4.999e-05" T="0.00204959"/>
      <pos A="0.827884" C="0.010048" G="0.00404919" T="0.158018"/>
      <pos A="0.184013" C="0.010048" G="0.805889" T="4.999e-05"/>
      <pos A="0.0840332" C="0.188012" G="0.0580384" T="0.669916"/>
      <pos A="0.130024" C="0.112028" G="0.633923" T="0.124025"/>
      <pos A="0.138022" C="0.126025" G="0.627924" T="0.108028"/>
    </motif>
    <motif db="0" id="ETV5_HUMAN.H11MO.0.C" length="14" nsites="500" evalue="1.0e+000"
        url="http://hocomoco.autosome.ru/motif/ETV5_HUMAN.H11MO.0.C">
      <pos A="0.327984" C="0.180014" G="0.381974" T="0.110028"/>
      <pos A="0.455959" C="0.0880324" G="0.327984" T="0.128024"/>
      <pos A="0.29799" C="0.0980304" G="0.493951" T="0.110028"/>
      <pos A="0.20001" C="0.417966" G="0.345981" T="0.0360428"/>
      <pos A="0.839882" C="0.0360428" G="0.0840332" T="0.040042"/>
      <pos A="0.0160468" C="0.00604879" G="0.961858" T="0.0160468"/>
      <pos A="0.0440412" C="0.0160468" G="0.935863" T="0.00404919"/>
      <pos A="0.793891" C="0.0680364" G="0.10203" T="0.0360428"/>
      <pos A="0.945861" C="0.00604879" G="0.0120476" T="0.0360428"/>
      <pos A="0.371976" C="0.0620376" G="0.54794" T="0.0180464"/>
      <pos A="0.228004" C="0.10003" G="0.232004" T="0.439962"/>
      <pos A="0.218006" C="0.106029" G="0.537942" T="0.138022"/>
      <pos A="0.405969" C="0.120026" G="0.385973" T="0.0880324"/>
      <pos A="0.271996" C="0.216007" G="0.373975" T="0.138022"/>
    </motif>
    <motif db="0" id="FEV_HUMAN.H11MO.0.B" length="10" nsites="498" evalue="1.0e+000"
        url="http://hocomoco.autosome.ru/motif/FEV_HUMAN.H11MO.0.B">
      <pos A="0.224905" C="0.204828" G="0.520026" T="0.0502409"/>
      <pos A="0.255019" C="0.530064" G="0.134561" T="0.0803554"/>
      <pos A="0.281118" C="0.321271" G="0.355401" T="0.0422104"/>
      <pos A="0.317256" C="0.012096" G="0.658552" T="0.012096"/>
      <pos A="0.0321723" C="0.00607308" G="0.947651" T="0.0141036"/>
      <pos A="0.967727" C="0.0221341" G="0.00406545" T="0.00607308"/>
      <pos A="0.672606" C="0.0582714" G="0.251004" T="0.0181189"/>
      <pos A="0.18676" C="0.132554" G="0.602339" T="0.0783477"/>
      <pos A="0.154638" C="0.387523" G="0.0883859" T="0.369454"/>
      <pos A="0.0723248" C="0.230928" G="0.58427" T="0.112477"/>
    </motif>
    <motif db="0" id="FLI1_HUMAN.H11MO.0.A" length="18" nsites="497" evalue="1.0e+000"
        url="http://hocomoco.autosome.ru/motif/FLI1_HUMAN.H11MO.0.A">
      <pos A="0.209264" C="0.227369" G="0.440606" T="0.122762"/>
      <pos A="0.315882" C="0.148914" G="0.432559" T="0.102645"/>
      <pos A="0.446641" C="0.086552" G="0.37422" T="0.092587"/>
      <pos A="0.201217" C="0.0543653" G="0.653842" T="0.0905753"/>
      <pos A="0.299789" C="0.0362603" G="0.635737" T="0.0282136"/>
      <pos A="0.422501" C="0.388302" G="0.183112" T="0.00608529"/>
      <pos A="0.915359" C="0.0342486" G="0.0402836" T="0.0101086"/>
      <pos A="0.00407363" C="0.00407363" G="0.981744" T="0.0101086"/>
      <pos A="0.00206196" C="0.0121203" G="0.985767" T="5.02917e-05"/>
      <pos A="0.937487" C="0.0181553" G="0.044307" T="5.02917e-05"/>
      <pos A="0.957604" C="0.00206196" G="0.026202" T="0.014132"/>
      <pos A="0.146902" C="0.0282136" G="0.822822" T="0.00206196"/>
      <pos A="0.134832" C="0.171042" G="0.500956" T="0.19317"/>
      <pos A="0.41043" C="0.124774" G="0.402384" T="0.062412"/>
      <pos A="0.394337" C="0.0764937" G="0.474804" T="0.0543653"/>
      <pos A="0.3018" C="0.12075" G="0.509002" T="0.068447"/>
      <pos A="0.24145" C="0.150925" G="0.529119" T="0.0785053"/>
      <pos A="0.388302" C="0.130809" G="0.364162" T="0.116727"/>
    </motif>
    <motif db="0" id="GABPA_HUMAN.H11MO.0.A" length="14" nsites="500" evalue="1.0e+000"
        url="http://hocomoco.autosome.ru/motif/GABPA_HUMAN.H11MO.0.A">
      <pos A="0.182014" C="0.226005" G="0.483953" T="0.108028"/>
      <pos A="0.285993" C="0.252" G="0.385973" T="0.0760348"/>
      <pos A="0.363977" C="0.230004" G="0.269996" T="0.136023"/>
      <pos A="0.429964" C="0.146021" G="0.383973" T="0.040042"/>
      <pos A="0.0980304" C="0.611928" G="0.269996" T="0.020046"/>
      <pos A="0.112028" C="0.855879" G="0.0260448" T="0.00604879"/>
      <pos A="0.00804839" C="4.999e-05" G="0.991852" T="4.999e-05"/>
      <pos A="0.00804839" C="0.00404919" G="0.985853" T="0.00204959"/>
      <pos A="0.995851" C="4.999e-05" G="0.00404919" T="4.999e-05"/>
      <pos A="0.985853" C="0.00204959" G="4.999e-05" T="0.0120476"/>
      <pos A="0.106029" C="0.0240452" G="0.867876" T="0.00204959"/>
      <pos A="0.0980304" C="0.188012" G="0.0320436" T="0.681914"/>
      <pos A="0.178014" C="0.130024" G="0.569936" T="0.122026"/>
      <pos A="0.287992" C="0.269996" G="0.383973" T="0.0580384"/>
    </motif>
    <motif db="0" id="GATA1_HUMAN.H11MO.0.A" length="19" nsites="500" evalue="1.0e+000"
        url="http://hocomoco.autosome.ru/motif/GATA1_HUMAN.H11MO.0.A">
      <pos A="0.192012" C="0.403969" G="0.206009" T="0.19801"/>
      <pos A="0.116027" C="0.144021" G="0.190012" T="0.54994"/>
      <pos A="0.0560388" C="0.0780344" G="0.639922" T="0.226005"/>
      <pos A="0.118026" C="0.206009" G="0.389972" T="0.285993"/>
      <pos A="0.194011" C="0.313987" G="0.281994" T="0.210008"/>
      <pos A="0.267996" C="0.246001" G="0.277994" T="0.208008"/>
      <pos A="0.224005" C="0.210008" G="0.367976" T="0.19801"/>
      <pos A="0.261998" C="0.168016" G="0.339982" T="0.230004"/>
      <pos A="0.214007" C="0.224005" G="0.313987" T="0.248"/>
      <pos A="0.331984" C="0.188012" G="0.323985" T="0.156019"/>
      <pos A="0.184013" C="0.387972" G="0.321986" T="0.106029"/>
      <pos A="0.719906" C="0.020046" G="0.00804839" T="0.252"/>
      <pos A="0.00604879" C="4.999e-05" G="0.993851" T="4.999e-05"/>
      <pos A="0.995851" C="4.999e-05" G="4.999e-05" T="0.00404919"/>
      <pos A="0.00204959" C="4.999e-05" G="0.0120476" T="0.985853"/>
      <pos A="0.945861" C="0.00404919" G="0.0140472" T="0.0360428"/>
      <pos A="0.857878" C="0.0160468" G="0.090032" T="0.0360428"/>
      <pos A="0.214007" C="0.154019" G="0.553939" T="0.0780344"/>
      <pos A="0.35198" C="0.188012" G="0.345981" T="0.114027"/>
    </motif>
    <motif db="0" id="GATA2_HUMAN.H11MO.0.A" length="19" nsites="500" evalue="1.0e+000"
        url="http://hocomoco.autosome.ru/motif/GATA2_HUMAN.H11MO.0.A">
      <pos A="0.132024" C="0.45196" G="0.226005" T="0.190012"/>
      <pos A="0.124025" C="0.104029" G="0.158018" T="0.613927"/>
      <pos A="0.080034" C="0.05004" G="0.65192" T="0.218006"/>
      <pos A="0.132024" C="0.222006" G="0.413967" T="0.232004"/>
      <pos A="0.271996" C="0.156019" G="0.289992" T="0.281994"/>
      <pos A="0.303989" C="0.158018" G="0.305989" T="0.232004"/>
      <pos A="0.248" C="0.19801" G="0.367976" T="0.186013"/>
      <pos A="0.269996" C="0.196011" G="0.275995" T="0.257998"/>
      <pos A="0.222006" C="0.224005" G="0.267996" T="0.285993"/>
      <pos A="0.325985" C="0.114027" G="0.343981" T="0.216007"/>
      <pos A="0.192012" C="0.337982" G="0.371976" T="0.0980304"/>
      <pos A="0.773895" C="0.00404919" G="0.00804839" T="0.214007"/>
      <pos A="4.999e-05" C="4.999e-05" G="0.995851" T="0.00404919"/>
      <pos A="0.985853" C="4.999e-05" G="0.00804839" T="0.00604879"/>
      <pos A="0.00604879" C="0.00204959" G="0.0160468" T="0.975855"/>
      <pos A="0.965857" C="0.00604879" G="4.999e-05" T="0.0280444"/>
      <pos A="0.843881" C="0.010048" G="0.114027" T="0.0320436"/>
      <pos A="0.140022" C="0.168016" G="0.627924" T="0.0640372"/>
      <pos A="0.343981" C="0.192012" G="0.389972" T="0.0740352"/>
    </motif>
    <motif db="0" id="GATA5_HUMAN.H11MO.0.D" length="17" nsites="13" evalue="1.0e+000"
        url="http://hocomoco.autosome.ru/motif/GATA5_HUMAN.H11MO.0.D">
      <pos A="0.309884" C="0.0789023" G="0.0874572" T="0.523756"/>
      <pos A="0.395433" C="0.292774" G="0.23289" T="0.0789023"/>
      <pos A="0.703409" C="0.138787" G="0.0789023" T="0.0789023"/>
      <pos A="0.301329" C="0.164451" G="0.318439" T="0.21578"/>
      <pos A="0.523756" C="0.0019084" G="0.164451" T="0.309884"/>
      <pos A="0.0019084" C="0.0019084" G="0.994275" T="0.0019084"/>
      <pos A="0.994275" C="0.0019084" G="0.0019084" T="0.0019084"/>
      <pos A="0.0019084" C="0.0019084" G="0.0019084" T="0.994275"/>
      <pos A="0.686299" C="0.0019084" G="0.0019084" T="0.309884"/>
      <pos A="0.686299" C="0.0019084" G="0.147341" T="0.164451"/>
      <pos A="0.0789023" C="0.455317" G="0.224335" T="0.241445"/>
      <pos A="0.155896" C="0.21578" G="0.155896" T="0.472427"/>
      <pos A="0.155896" C="0.292774" G="0.147341" T="0.403988"/>
      <pos A="0.438207" C="0.0789023" G="0.309884" T="0.173006"/>
      <pos A="0.386878" C="0.0019084" G="0.532311" T="0.0789023"/>
      <pos A="0.395433" C="0.309884" G="0.0789023" T="0.21578"/>
      <pos A="0.194393" C="0.117399" G="0.271387" T="0.41682"/>
    </motif>
    <motif db="0" id="GBX1_HUMAN.H11MO.0.D" length="17" nsites="36146" evalue="1.0e+000"
        url="http://hocomoco.autosome.ru/motif/GBX1_HUMAN.H11MO.0.D">
      <pos A="0.122467" C="0.375824" G="0.204962" T="0.296747"/>
      <pos A="0.0402149" C="0.109134" G="0.0367559" T="0.813895"/>
      <pos A="0.988303" C="0.00353191" G="0.005693" T="0.00247179"/>
      <pos A="0.999985" C="4.93664e-06" G="4.93664e-06" T="4.93664e-06"/>
      <pos A="6.91638e-07" C="6.91638e-07" G="0.000337085" T="0.999662"/>
      <pos A="6.91638e-07" C="0.004975" G="0.00689789" T="0.988126"/>
      <pos A="0.645272" C="6.91638e-07" G="0.354037" T="0.000690459"/>
      <pos A="0.262616" C="0.213872" G="0.477162" T="0.0463507"/>
      <pos A="0.115294" C="0.37943" G="0.17146" T="0.333816"/>
      <pos A="0.197627" C="0.304251" G="0.19359" T="0.304533"/>
      <pos A="0.33689" C="0.248655" G="0.114931" T="0.299524"/>
      <pos A="0.422584" C="0.157835" G="0.0648259" T="0.354755"/>
      <pos A="0.458992" C="0.068851" G="0.02839" T="0.443767"/>
      <pos A="0.517704" C="0.0280407" G="0.0192322" T="0.435023"/>
      <pos A="0.447365" C="0.0300007" G="0.0314164" T="0.491218"/>
      <pos A="0.318113" C="0.0666613" G="0.0915078" T="0.523718"/>
      <pos A="0.295852" C="0.130395" G="0.190333" T="0.383419"/>
    </motif>
    <motif db="0" id="GBX2_HUMAN.H11MO.0.D" length="17" nsites="11244" evalue="1.0e+000"
        url="http://hocomoco.autosome.ru/motif/GBX2_HUMAN.H11MO.0.D">
      <pos A="0.144672" C="0.392904" G="0.201317" T="0.261108"/>
      <pos A="0.0409244" C="0.155165" G="0.0329592" T="0.770951"/>
      <pos A="0.948327" C="0.0216261" G="0.017748" T="0.0122988"/>
      <pos A="0.967766" C="0.0160646" G="0.00734775" T="0.00882124"/>
      <pos A="0.00522527" C="0.00894802" G="0.00451248" T="0.981314"/>
      <pos A="2.22339e-06" C="0.0257729" G="0.0105434" T="0.963681"/>
      <pos A="0.639499" C="0.0164209" G="0.343507" T="0.000573189"/>
      <pos A="0.148393" C="0.311081" G="0.449889" T="0.0906374"/>
      <pos A="0.0827227" C="0.414888" G="0.128693" T="0.373697"/>
      <pos A="0.169708" C="0.386913" G="0.231125" T="0.212253"/>
      <pos A="0.280326" C="0.286803" G="0.104299" T="0.328572"/>
      <pos A="0.326889" C="0.198063" G="0.0797787" T="0.39527"/>
      <pos A="0.376846" C="0.125465" G="0.0460491" T="0.451639"/>
      <pos A="0.550413" C="0.0748984" G="0.0412791" T="0.33341"/>
      <pos A="0.510337" C="0.0451749" G="0.0321337" T="0.412354"/>
      <pos A="0.304193" C="0.0633025" G="0.0555999" T="0.576905"/>
      <pos A="0.288286" C="0.101907" G="0.15458" T="0.455227"/>
    </motif>
    <motif db="0" id="GLIS3_HUMAN.H11MO.0.D" length="10" nsites="38" evalue="1.0e+000"
        url="http://hocomoco.autosome.ru/motif/GLIS3_HUMAN.H11MO.0.D">
      <pos A="0.0544505" C="0.196933" G="0.734876" T="0.0137413"/>
      <pos A="0.0268264" C="0.381578" G="0.0937058" T="0.49789"/>
      <pos A="0.0937058" C="0.000656168" G="0.852642" T="0.0529966"/>
      <pos A="0.000656168" C="0.000656168" G="0.800301" T="0.198387"/>
      <pos A="0.0268264" C="0.0268264" G="0.945691" T="0.000656168"/>
      <pos A="0.0529966" C="0.000656168" G="0.7625" T="0.183848"/>
      <pos A="0.000656168" C="0.000656168" G="0.998031" T="0.000656168"/>
      <pos A="0.0413654" C="0.0268264" G="0.852642" T="0.0791668"/>
      <pos A="0.0268264" C="0.224557" G="0.000656168" T="0.747961"/>
      <pos A="0.422287" C="0.419379" G="0.105337" T="0.0529966"/>
    </motif>
    <motif db="0" id="GSC2_HUMAN.H11MO.0.D" length="11" nsites="610" evalue="1.0e+000"
        url="http://hocomoco.autosome.ru/motif/GSC2_HUMAN.H11MO.0.D">
      <pos A="0.42661" C="0.0627356" G="0.415137" T="0.0955171"/>
      <pos A="0.118054" C="0.0574086" G="0.463899" T="0.360638"/>
      <pos A="0.243444" C="0.469636" G="0.190993" T="0.0959269"/>
      <pos A="0.0246271" C="0.100025" G="0.868751" T="0.00659728"/>
      <pos A="0.0377397" C="0.00659728" G="0.952344" T="0.00331913"/>
      <pos A="0.581913" C="4.09769e-05" G="0.418005" T="4.09769e-05"/>
      <pos A="0.0328225" C="0.0639649" G="0.00168005" T="0.901533"/>
      <pos A="0.0311834" C="0.0246271" G="0.296714" T="0.647476"/>
      <pos A="0.576996" C="0.021349" G="0.35572" T="0.0459351"/>
      <pos A="0.199598" C="0.0569989" G="0.650344" T="0.0930585"/>
      <pos A="0.142231" C="0.237297" G="0.358589" T="0.261883"/>
    </motif>
    <motif db="0" id="HAND1_HUMAN.H11MO.0.D" length="17" nsites="500" evalue="1.0e+000"
        url="http://hocomoco.autosome.ru/motif/HAND1_HUMAN.H11MO.0.D">
      <pos A="0.242002" C="0.114027" G="0.439962" T="0.204009"/>
      <pos A="0.154019" C="0.132024" G="0.495951" T="0.218006"/>
      <pos A="0.136023" C="0.265997" G="0.45196" T="0.146021"/>
      <pos A="0.0380424" C="0.40197" G="0.0520396" T="0.507948"/>
      <pos A="0.0240452" C="0.94786" G="0.00604879" T="0.0220456"/>
      <pos A="0.0160468" C="4.999e-05" G="4.999e-05" T="0.983853"/>
      <pos A="0.00204959" C="0.00204959" G="0.987852" T="0.00804839"/>
      <pos A="0.00204959" C="0.224005" G="0.613927" T="0.160018"/>
      <pos A="0.182014" C="0.303989" G="0.126025" T="0.387972"/>
      <pos A="0.192012" C="0.252" G="0.0940312" T="0.461958"/>
      <pos A="0.335983" C="0.10203" G="0.0280444" T="0.533943"/>
      <pos A="0.178014" C="0.222006" G="0.291992" T="0.307988"/>
      <pos A="0.05004" C="0.236003" G="0.0740352" T="0.639922"/>
      <pos A="0.170016" C="0.311988" G="0.39797" T="0.120026"/>
      <pos A="0.0240452" C="0.0260448" G="0.0340432" T="0.915867"/>
      <pos A="0.020046" C="0.867876" G="0.05004" T="0.0620376"/>
      <pos A="0.611928" C="0.108028" G="0.0360428" T="0.244001"/>
    </motif>
    <motif db="0" id="HAND1_HUMAN.H11MO.1.D" length="7" nsites="500" evalue="1.0e+000"
        url="http://hocomoco.autosome.ru/motif/HAND1_HUMAN.H11MO.1.D">
      <pos A="0.15202" C="0.0520396" G="0.511948" T="0.283993"/>
      <pos A="0.0660368" C="0.337982" G="0.531944" T="0.0640372"/>
      <pos A="0.0180464" C="0.529944" G="0.0220456" T="0.429964"/>
      <pos A="0.00204959" C="0.993851" G="0.00204959" T="0.00204959"/>
      <pos A="0.00204959" C="0.00204959" G="0.00204959" T="0.993851"/>
      <pos A="4.999e-05" C="4.999e-05" G="0.99785" T="0.00204959"/>
      <pos A="0.0140472" C="0.140022" G="0.739902" T="0.106029"/>
    </motif>
    <motif db="0" id="HEN1_HUMAN.H11MO.0.C" length="20" nsites="55" evalue="1.0e+000"
        url="http://hocomoco.autosome.ru/motif/HEN1_HUMAN.H11MO.0.C">
      <pos A="0.119988" C="0.230301" G="0.293337" T="0.356374"/>
      <pos A="0.110767" C="0.0950081" G="0.63618" T="0.158044"/>
      <pos A="0.0319719" C="0.0319719" G="0.778012" T="0.158044"/>
      <pos A="0.0950081" C="0.000453721" G="0.856807" T="0.0477309"/>
      <pos A="0.126526" C="0.126526" G="0.462831" T="0.284117"/>
      <pos A="0.494349" C="0.457467" G="0.0477309" T="0.000453721"/>
      <pos A="0.126526" C="0.142285" G="0.441708" T="0.289481"/>
      <pos A="0.0477309" C="0.919843" G="0.0319719" T="0.000453721"/>
      <pos A="0.967121" C="0.0162128" G="0.0162128" T="0.000453721"/>
      <pos A="0.000453721" C="0.0792491" G="0.872566" T="0.0477309"/>
      <pos A="0.000453721" C="0.998639" G="0.000453721" T="0.000453721"/>
      <pos A="0.06349" C="0.000453721" G="0.000453721" T="0.935603"/>
      <pos A="0.000453721" C="0.000453721" G="0.98288" T="0.0162128"/>
      <pos A="0.0162128" C="0.888325" G="0.06349" T="0.0319719"/>
      <pos A="0.0477309" C="0.0162128" G="0.825289" T="0.110767"/>
      <pos A="0.000453721" C="0.221081" G="0.284117" T="0.494349"/>
      <pos A="0.0162128" C="0.888325" G="0.06349" T="0.0319719"/>
      <pos A="0.0950081" C="0.699217" G="0.0792491" T="0.126526"/>
      <pos A="0.110767" C="0.425949" G="0.0950081" T="0.368276"/>
      <pos A="0.127867" C="0.395771" G="0.0648309" T="0.41153"/>
    </motif>
    <motif db="0" id="HES1_HUMAN.H11MO.0.D" length="13" nsites="28" evalue="1.0e+000"
        url="http://hocomoco.autosome.ru/motif/HES1_HUMAN.H11MO.0.D">
      <pos A="0.314353" C="0.355872" G="0.218861" T="0.110913"/>
      <pos A="0.420225" C="0.474199" G="0.0341044" T="0.0714709"/>
      <pos A="0.0548636" C="0.191874" G="0.698399" T="0.0548636"/>
      <pos A="0.266607" C="0.424377" G="0.237544" T="0.0714709"/>
      <pos A="0.00088968" C="0.997331" G="0.00088968" T="0.00088968"/>
      <pos A="0.976572" C="0.00088968" G="0.00088968" T="0.0216489"/>
      <pos A="0.146204" C="0.727461" G="0.125445" T="0.00088968"/>
      <pos A="0.00088968" C="0.104686" G="0.719158" T="0.175267"/>
      <pos A="0.478351" C="0.312278" G="0.117141" T="0.0922301"/>
      <pos A="0.0797746" C="0.00088968" G="0.881079" T="0.0382562"/>
      <pos A="0.34134" C="0.486655" G="0.171115" T="0.00088968"/>
      <pos A="0.183571" C="0.569692" G="0.104686" T="0.142052"/>
      <pos A="0.370403" C="0.416074" G="0.15866" T="0.0548636"/>
    </motif>
    <motif db="0" id="HESX1_HUMAN.H11MO.0.D" length="16" nsites="8" evalue="1.0e+000"
        url="http://hocomoco.autosome.ru/motif/HESX1_HUMAN.H11MO.0.D">
      <pos A="0.436949" C="0.19709" G="0.182981" T="0.182981"/>
      <pos A="0.00308642" C="0.257055" G="0.35582" T="0.384039"/>
      <pos A="0.00308642" C="0.511023" G="0.482804" T="0.00308642"/>
      <pos A="0.130071" C="0.511023" G="0.00308642" T="0.35582"/>
      <pos A="0.00308642" C="0.00308642" G="0.990741" T="0.00308642"/>
      <pos A="0.14418" C="0.00308642" G="0.722663" T="0.130071"/>
      <pos A="0.130071" C="0.863757" G="0.00308642" T="0.00308642"/>
      <pos A="0.482804" C="0.130071" G="0.00308642" T="0.384039"/>
      <pos A="0.398148" C="0.595679" G="0.00308642" T="0.00308642"/>
      <pos A="0.271164" C="0.130071" G="0.468695" T="0.130071"/>
      <pos A="0.00308642" C="0.115961" G="0.00308642" T="0.877866"/>
      <pos A="0.384039" C="0.00308642" G="0.468695" T="0.14418"/>
      <pos A="0.369929" C="0.115961" G="0.511023" T="0.00308642"/>
      <pos A="0.271164" C="0.468695" G="0.130071" T="0.130071"/>
      <pos A="0.369929" C="0.384039" G="0.115961" T="0.130071"/>
      <pos A="0.0348325" C="0.161817" G="0.147707" T="0.655644"/>
    </motif>
    <motif db="0" id="HEY2_HUMAN.H11MO.0.D" length="17" nsites="8" evalue="1.0e+000"
        url="http://hocomoco.autosome.ru/motif/HEY2_HUMAN.H11MO.0.D">
      <pos A="0.00308642" C="0.00308642" G="0.871025" T="0.122802"/>
      <pos A="0.00308642" C="0.242518" G="0.496914" T="0.257482"/>
      <pos A="0.00308642" C="0.257482" G="0.377198" T="0.362233"/>
      <pos A="0.00308642" C="0.257482" G="0.616629" T="0.122802"/>
      <pos A="0.137767" C="0.00308642" G="0.856061" T="0.00308642"/>
      <pos A="0.00308642" C="0.856061" G="0.00308642" T="0.137767"/>
      <pos A="0.496914" C="0.00308642" G="0.122802" T="0.377198"/>
      <pos A="0.00308642" C="0.871025" G="0.122802" T="0.00308642"/>
      <pos A="0.00308642" C="0.122802" G="0.871025" T="0.00308642"/>
      <pos A="0.00308642" C="0.122802" G="0.00308642" T="0.871025"/>
      <pos A="0.00308642" C="0.00308642" G="0.990741" T="0.00308642"/>
      <pos A="0.122802" C="0.242518" G="0.631594" T="0.00308642"/>
      <pos A="0.122802" C="0.736345" G="0.137767" T="0.00308642"/>
      <pos A="0.362233" C="0.257482" G="0.122802" T="0.257482"/>
      <pos A="0.00308642" C="0.257482" G="0.122802" T="0.616629"/>
      <pos A="0.00308642" C="0.257482" G="0.362233" T="0.377198"/>
      <pos A="0.365975" C="0.261223" G="0.246259" T="0.126543"/>
    </motif>
    <motif db="0" id="HIC1_HUMAN.H11MO.0.C" length="9" nsites="39" evalue="1.0e+000"
        url="http://hocomoco.autosome.ru/motif/HIC1_HUMAN.H11MO.0.C">
      <pos A="0.203544" C="0.105166" G="0.512341" T="0.178949"/>
      <pos A="0.0252339" C="0.0990173" G="0.752137" T="0.123612"/>
      <pos A="0.000639386" C="0.000639386" G="0.924298" T="0.0744228"/>
      <pos A="0.0252339" C="0.000639386" G="0.344962" T="0.629165"/>
      <pos A="0.000639386" C="0.000639386" G="0.000639386" T="0.998082"/>
      <pos A="0.0252339" C="0.000639386" G="0.973487" T="0.000639386"/>
      <pos A="0.0252339" C="0.973487" G="0.000639386" T="0.000639386"/>
      <pos A="0.000639386" C="0.998082" G="0.000639386" T="0.000639386"/>
      <pos A="0.191247" C="0.623016" G="0.0928687" T="0.0928687"/>
    </motif>
    <motif db="0" id="HINFP_HUMAN.H11MO.0.C" length="16" nsites="42" evalue="1.0e+000"
        url="http://hocomoco.autosome.ru/motif/HINFP_HUMAN.H11MO.0.C">
      <pos A="0.327123" C="0.0662129" G="0.39771" T="0.208954"/>
      <pos A="0.333658" C="0.381238" G="0.141769" T="0.143335"/>
      <pos A="0.0466079" C="0.405812" G="0.476399" T="0.0711814"/>
      <pos A="0.190916" C="0.358231" G="0.166342" T="0.284511"/>
      <pos A="0.238496" C="0.238496" G="0.0711814" T="0.451826"/>
      <pos A="0.473266" C="0.31065" G="0.167909" T="0.0481744"/>
      <pos A="0.166342" C="0.118762" G="0.573127" T="0.141769"/>
      <pos A="0.0711814" C="0.927631" G="0.000593824" T="0.000593824"/>
      <pos A="0.000593824" C="0.000593824" G="0.998219" T="0.000593824"/>
      <pos A="0.0481744" C="0.0236009" G="0.927631" T="0.000593824"/>
      <pos A="0.973645" C="0.0251673" G="0.000593824" T="0.000593824"/>
      <pos A="0.000593824" C="0.950638" G="0.0481744" T="0.000593824"/>
      <pos A="0.000593824" C="0.0711814" G="0.855477" T="0.0727478"/>
      <pos A="0.0236009" C="0.000593824" G="0.000593824" T="0.975211"/>
      <pos A="0.192482" C="0.0236009" G="0.117195" T="0.666721"/>
      <pos A="0.385815" C="0.269213" G="0.267647" T="0.0773248"/>
    </motif>
    <motif db="0" id="HME2_HUMAN.H11MO.0.D" length="11" nsites="9518" evalue="1.0e+000"
        url="http://hocomoco.autosome.ru/motif/HME2_HUMAN.H11MO.0.D">
      <pos A="0.244325" C="0.209856" G="0.327616" T="0.218203"/>
      <pos A="0.222948" C="0.212323" G="0.360715" T="0.204014"/>
      <pos A="0.149905" C="0.152816" G="0.187179" T="0.5101"/>
      <pos A="0.52314" C="0.0291164" G="0.304896" T="0.142848"/>
      <pos A="0.626911" C="0.056187" G="0.316789" T="0.000113385"/>
      <pos A="0.000129208" C="0.000129208" G="0.0238613" T="0.97588"/>
      <pos A="0.000113385" C="0.000113385" G="0.306856" T="0.692917"/>
      <pos A="0.590944" C="0.0533394" G="0.214088" T="0.141628"/>
      <pos A="0.261311" C="0.141312" G="0.469406" T="0.127972"/>
      <pos A="0.161324" C="0.286372" G="0.320998" T="0.231306"/>
      <pos A="0.177369" C="0.218461" G="0.383176" T="0.220994"/>
    </motif>
    <motif db="0" id="INSM1_HUMAN.H11MO.0.C" length="12" nsites="24" evalue="1.0e+000"
        url="http://hocomoco.autosome.ru/motif/INSM1_HUMAN.H11MO.0.C">
      <pos A="0.0650995" C="0.00103734" G="0.228142" T="0.705721"/>
      <pos A="0.00103734" C="0.00103734" G="0.741213" T="0.256712"/>
      <pos A="0.00103734" C="0.157158" G="0.122239" T="0.719565"/>
      <pos A="0.349918" C="0.619438" G="0.00103734" T="0.0296073"/>
      <pos A="0.968318" C="0.00103734" G="0.00103734" T="0.0296073"/>
      <pos A="0.00103734" C="0.00103734" G="0.996888" T="0.00103734"/>
      <pos A="0.00103734" C="0.00103734" G="0.996888" T="0.00103734"/>
      <pos A="0.00103734" C="0.00103734" G="0.996888" T="0.00103734"/>
      <pos A="0.00103734" C="0.00103734" G="0.996888" T="0.00103734"/>
      <pos A="0.00103734" C="0.0581772" G="0.911178" T="0.0296073"/>
      <pos A="0.0581772" C="0.939748" G="0.00103734" T="0.00103734"/>
      <pos A="0.619438" C="0.00103734" G="0.378488" T="0.00103734"/>
    </motif>
    <motif db="0" id="IRX2_HUMAN.H11MO.0.D" length="19" nsites="19306" evalue="1.0e+000"
        url="http://hocomoco.autosome.ru/motif/IRX2_HUMAN.H11MO.0.D">
      <pos A="0.409626" C="0.178973" G="0.237918" T="0.173483"/>
      <pos A="0.174687" C="0.429166" G="0.204574" T="0.191573"/>
      <pos A="0.42229" C="0.128186" G="0.222353" T="0.22717"/>
      <pos A="0.151534" C="0.156403" G="0.305009" T="0.387055"/>
      <pos A="0.129986" C="0.0788106" G="0.640757" T="0.150446"/>
      <pos A="0.177652" C="0.100734" G="0.434514" T="0.2871"/>
      <pos A="0.139271" C="0.212615" G="0.361377" T="0.286737"/>
      <pos A="0.285908" C="0.049092" G="0.24763" T="0.417369"/>
      <pos A="0.0808307" C="0.039393" G="0.447658" T="0.432119"/>
      <pos A="0.138869" C="0.0292667" G="0.636691" T="0.195173"/>
      <pos A="0.224619" C="0.0283084" G="0.386485" T="0.360587"/>
      <pos A="0.0672857" C="0.729926" G="0.0462561" T="0.156532"/>
      <pos A="0.493084" C="0.00127032" G="0.45838" T="0.0472661"/>
      <pos A="0.00132212" C="0.00588027" G="0.333393" T="0.659404"/>
      <pos A="0.00119263" C="0.00103724" G="0.996992" T="0.000778251"/>
      <pos A="0.0509308" C="0.0562659" G="0.129714" T="0.763089"/>
      <pos A="0.336605" C="0.0830579" G="0.232026" T="0.348311"/>
      <pos A="0.241065" C="0.215788" G="0.397389" T="0.145758"/>
      <pos A="0.189799" C="0.137432" G="0.414184" T="0.258585"/>
    </motif>
    <motif db="0" id="ITF2_HUMAN.H11MO.0.C" length="10" nsites="497" evalue="1.0e+000"
        url="http://hocomoco.autosome.ru/motif/ITF2_HUMAN.H11MO.0.C">
      <pos A="0.307835" C="0.0422953" G="0.382267" T="0.267602"/>
      <pos A="0.126785" C="0.146902" G="0.684017" T="0.0422953"/>
      <pos A="0.0282136" C="0.895242" G="0.0523537" T="0.0241903"/>
      <pos A="0.937487" C="0.00809696" G="0.026202" T="0.0282136"/>
      <pos A="0.0302253" C="0.104657" G="0.824834" T="0.0402836"/>
      <pos A="0.0945987" C="0.589469" G="0.299789" T="0.0161436"/>
      <pos A="0.0905753" C="0.00608529" G="0.00809696" T="0.895242"/>
      <pos A="0.00407363" C="0.014132" G="0.951569" T="0.0302253"/>
      <pos A="0.0845403" C="0.106669" G="0.460722" T="0.348069"/>
      <pos A="0.092587" C="0.273637" G="0.529119" T="0.104657"/>
    </motif>
    <motif db="0" id="JDP2_HUMAN.H11MO.0.D" length="12" nsites="3035" evalue="1.0e+000"
        url="http://hocomoco.autosome.ru/motif/JDP2_HUMAN.H11MO.0.D">
      <pos A="0.13208" C="0.253802" G="0.226251" T="0.387867"/>
      <pos A="0.147153" C="0.117815" G="0.64998" T="0.0850521"/>
      <pos A="0.84141" C="0.0233284" G="0.120653" T="0.0146084"/>
      <pos A="0.00183889" C="0.000551231" G="0.00080349" T="0.996806"/>
      <pos A="0.00163759" C="0.000602186" G="0.987716" T="0.0100441"/>
      <pos A="0.998661" C="0.000539121" G="0.000539121" T="0.000260496"/>
      <pos A="0.00109208" C="0.969009" G="0.00215814" T="0.027741"/>
      <pos A="0.00824158" C="0.000489239" G="0.990023" T="0.00124602"/>
      <pos A="0.00394284" C="0.00593455" G="0.00494758" T="0.985175"/>
      <pos A="0.157383" C="0.809049" G="0.0187155" T="0.0148525"/>
      <pos A="0.949353" C="0.0158644" G="0.0176566" T="0.0171257"/>
      <pos A="0.0448518" C="0.38098" G="0.118534" T="0.455634"/>
    </motif>
    <motif db="0" id="KAISO_HUMAN.H11MO.0.A" length="15" nsites="498" evalue="1.0e+000"
        url="http://hocomoco.autosome.ru/motif/KAISO_HUMAN.H11MO.0.A">
      <pos A="0.132554" C="0.415629" G="0.375477" T="0.0763401"/>
      <pos A="0.528057" C="0.126531" G="0.206836" T="0.138577"/>
      <pos A="0.50798" C="0.102439" G="0.371462" T="0.0181189"/>
      <pos A="0.419645" C="0.136569" G="0.323278" T="0.120508"/>
      <pos A="0.082363" C="0.259034" G="0.160661" T="0.497942"/>
      <pos A="0.289149" C="0.592301" G="0.0944088" T="0.0241417"/>
      <pos A="0.0944088" C="0.168691" G="0.130546" T="0.606354"/>
      <pos A="0.0141036" C="0.949659" G="0.0221341" T="0.0141036"/>
      <pos A="0.0462257" C="0.00808071" G="0.929582" T="0.0161112"/>
      <pos A="0.0201265" C="0.925567" G="0.0100883" T="0.044218"/>
      <pos A="0.0181189" C="0.00607308" G="0.961704" T="0.0141036"/>
      <pos A="0.807117" C="0.0261494" G="0.154638" T="0.012096"/>
      <pos A="0.0361875" C="0.0321723" G="0.865338" T="0.0663019"/>
      <pos A="0.787041" C="0.0502409" G="0.142592" T="0.0201265"/>
      <pos A="0.335324" C="0.204828" G="0.331309" T="0.128538"/>
    </motif>
    <motif db="0" id="KAISO_HUMAN.H11MO.1.A" length="11" nsites="500" evalue="1.0e+000"
        url="http://hocomoco.autosome.ru/motif/KAISO_HUMAN.H11MO.1.A">
      <pos A="0.15002" C="0.232004" G="0.126025" T="0.491952"/>
      <pos A="0.315987" C="0.487952" G="0.15202" T="0.0440412"/>
      <pos A="0.0640372" C="0.228004" G="0.134023" T="0.573935"/>
      <pos A="0.00854829" C="0.90037" G="0.0285443" T="0.0625375"/>
      <pos A="0.0685363" C="0.0225455" G="0.894371" T="0.0145471"/>
      <pos A="0.0605379" C="0.84838" G="0.0465407" T="0.0445411"/>
      <pos A="0.0465407" C="0.00054989" G="0.940362" T="0.0125475"/>
      <pos A="0.906369" C="0.0125475" G="0.0725355" T="0.00854829"/>
      <pos A="0.00854829" C="0.00054989" G="0.974355" T="0.0165467"/>
      <pos A="0.806389" C="0.0465407" G="0.134523" T="0.0125475"/>
      <pos A="0.354479" C="0.188512" G="0.262498" T="0.194511"/>
    </motif>
    <motif db="0" id="KLF12_HUMAN.H11MO.0.C" length="11" nsites="452" evalue="1.0e+000"
        url="http://hocomoco.autosome.ru/motif/KLF12_HUMAN.H11MO.0.C">
      <pos A="0.37829" C="0.3429" G="0.194702" T="0.0841075"/>
      <pos A="0.247788" C="0.0310219" G="0.581785" T="0.139405"/>
      <pos A="0.0642004" C="5.52975e-05" G="0.931265" T="0.0044791"/>
      <pos A="5.52975e-05" C="0.0022672" G="0.99541" T="0.0022672"/>
      <pos A="5.52975e-05" C="5.52975e-05" G="0.999834" T="5.52975e-05"/>
      <pos A="0.0907432" C="0.87818" G="0.0022672" T="0.02881"/>
      <pos A="0.0221743" C="0.0022672" G="0.96002" T="0.0155386"/>
      <pos A="0.0044791" C="0.0089029" G="0.791916" T="0.194702"/>
      <pos A="0.0973789" C="5.52975e-05" G="0.862696" T="0.0398695"/>
      <pos A="0.0133267" C="0.006691" G="0.964444" T="0.0155386"/>
      <pos A="0.130557" C="0.800763" G="0.02881" T="0.0398695"/>
    </motif>
    <motif db="0" id="KLF13_HUMAN.H11MO.0.D" length="11" nsites="7671" evalue="1.0e+000"
        url="http://hocomoco.autosome.ru/motif/KLF13_HUMAN.H11MO.0.D">
      <pos A="0.352137" C="0.0834659" G="0.312377" T="0.252021"/>
      <pos A="0.385085" C="0.0168196" G="0.431363" T="0.166733"/>
      <pos A="0.0173736" C="0.000426927" G="0.981772" T="0.000426927"/>
      <pos A="0.00143721" C="3.25899e-06" G="0.543602" T="0.454958"/>
      <pos A="3.25899e-06" C="3.25899e-06" G="0.99999" T="3.25899e-06"/>
      <pos A="3.25899e-06" C="3.25899e-06" G="0.99999" T="3.25899e-06"/>
      <pos A="3.25899e-06" C="3.25899e-06" G="0.99999" T="3.25899e-06"/>
      <pos A="3.25899e-06" C="0.988388" G="3.25899e-06" T="0.0116052"/>
      <pos A="3.25899e-06" C="3.25899e-06" G="0.99999" T="3.25899e-06"/>
      <pos A="0.186808" C="0.186678" G="0.217703" T="0.40881"/>
      <pos A="0.203201" C="0.195119" G="0.397045" T="0.204635"/>
    </motif>
    <motif db="0" id="KLF14_HUMAN.H11MO.0.D" length="13" nsites="2224" evalue="1.0e+000"
        url="http://hocomoco.autosome.ru/motif/KLF14_HUMAN.H11MO.0.D">
      <pos A="0.34723" C="0.107133" G="0.318005" T="0.227631"/>
      <pos A="0.369487" C="0.0682411" G="0.397363" T="0.164909"/>
      <pos A="0.128153" C="0.0148487" G="0.837653" T="0.0193449"/>
      <pos A="0.016872" C="0.00608111" G="0.620262" T="0.356785"/>
      <pos A="0.00855402" C="1.12405e-05" G="0.991423" T="1.12405e-05"/>
      <pos A="1.12405e-05" C="1.12405e-05" G="0.999966" T="1.12405e-05"/>
      <pos A="1.12405e-05" C="1.12405e-05" G="0.999067" T="0.000910481"/>
      <pos A="0.00765478" C="0.956353" G="0.00765478" T="0.0283373"/>
      <pos A="0.0013601" C="0.000910481" G="0.996369" T="0.0013601"/>
      <pos A="0.0012477" C="0.00394542" G="0.092071" T="0.902736"/>
      <pos A="0.0816173" C="0.0195697" G="0.875646" T="0.0231667"/>
      <pos A="0.157041" C="0.0909469" G="0.579684" T="0.172328"/>
      <pos A="0.126354" C="0.444685" G="0.14389" T="0.28507"/>
    </motif>
    <motif db="0" id="KLF15_HUMAN.H11MO.0.A" length="19" nsites="479" evalue="1.0e+000"
        url="http://hocomoco.autosome.ru/motif/KLF15_HUMAN.H11MO.0.A">
      <pos A="0.311052" C="0.0355354" G="0.542736" T="0.110676"/>
      <pos A="0.258871" C="0.0125757" G="0.695105" T="0.0334481"/>
      <pos A="5.21812e-05" C="0.00213943" G="0.997756" T="5.21812e-05"/>
      <pos A="0.0167502" C="0.00631392" G="0.974796" T="0.00213943"/>
      <pos A="0.536475" C="0.354884" G="5.21812e-05" T="0.108589"/>
      <pos A="0.0689313" C="0.00631392" G="0.918441" T="0.00631392"/>
      <pos A="0.0125757" C="0.0146629" G="0.885045" T="0.0877166"/>
      <pos A="0.492642" C="0.0313609" G="0.423763" T="0.0522334"/>
      <pos A="0.116938" C="0.00631392" G="0.868347" T="0.00840117"/>
      <pos A="0.313139" C="0.344448" G="0.298528" T="0.0438844"/>
      <pos A="0.344448" C="0.16077" G="0.286005" T="0.208777"/>
      <pos A="0.233824" C="0.0438844" G="0.582394" T="0.139898"/>
      <pos A="0.150334" C="0.0209247" G="0.797381" T="0.0313609"/>
      <pos A="0.185817" C="0.0313609" G="0.770246" T="0.0125757"/>
      <pos A="0.256784" C="0.133636" G="0.576132" T="0.0334481"/>
      <pos A="0.177468" C="0.104415" G="0.665884" T="0.0522334"/>
      <pos A="0.277656" C="0.129461" G="0.446723" T="0.146159"/>
      <pos A="0.0877166" C="0.0939783" G="0.743112" T="0.0751931"/>
      <pos A="0.18373" C="0.0167502" G="0.730589" T="0.0689313"/>
    </motif>
    <motif db="0" id="KLF16_HUMAN.H11MO.0.D" length="19" nsites="650" evalue="1.0e+000"
        url="http://hocomoco.autosome.ru/motif/KLF16_HUMAN.H11MO.0.D">
      <pos A="0.193086" C="0.162321" G="0.449969" T="0.194624"/>
      <pos A="0.0977157" C="0.120789" G="0.529957" T="0.251538"/>
      <pos A="0.0611829" C="0.0334948" G="0.859522" T="0.0458006"/>
      <pos A="0.00811414" C="0.0219582" G="0.949508" T="0.0204199"/>
      <pos A="0.034264" C="0.00811414" G="0.920281" T="0.0373404"/>
      <pos A="0.127711" C="0.484579" G="0.0123443" T="0.375365"/>
      <pos A="0.0458006" C="0.0134979" G="0.891824" T="0.0488771"/>
      <pos A="0.0392632" C="0.0300338" G="0.565336" T="0.365367"/>
      <pos A="0.0665667" C="0.00503769" G="0.872597" T="0.0557991"/>
      <pos A="0.155399" C="0.0492617" G="0.524573" T="0.270766"/>
      <pos A="0.140017" C="0.26769" G="0.358445" T="0.233849"/>
      <pos A="0.18924" C="0.0877173" G="0.592255" T="0.130788"/>
      <pos A="0.0738733" C="0.0323412" G="0.809145" T="0.0846408"/>
      <pos A="0.0615675" C="0.0646439" G="0.78761" T="0.086179"/>
      <pos A="0.0769497" C="0.0692586" G="0.676857" T="0.176934"/>
      <pos A="0.0719505" C="0.108868" G="0.698008" T="0.121174"/>
      <pos A="0.058491" C="0.126173" G="0.710698" T="0.104638"/>
      <pos A="0.0415705" C="0.104638" G="0.713775" T="0.140017"/>
      <pos A="0.1031" C="0.14617" G="0.523035" T="0.227696"/>
    </motif>
    <motif db="0" id="KLF1_HUMAN.H11MO.0.A" length="14" nsites="489" evalue="1.0e+000"
        url="http://hocomoco.autosome.ru/motif/KLF1_HUMAN.H11MO.0.A">
      <pos A="0.33945" C="0.0327643" G="0.386475" T="0.241311"/>
      <pos A="0.00414026" C="0.00209569" G="0.989624" T="0.00414026"/>
      <pos A="0.00209569" C="0.00414026" G="0.987579" T="0.00618483"/>
      <pos A="5.11143e-05" C="5.11143e-05" G="0.997802" T="0.00209569"/>
      <pos A="0.0920568" C="0.527551" G="5.11143e-05" T="0.380341"/>
      <pos A="0.0143631" C="5.11143e-05" G="0.977356" T="0.0082294"/>
      <pos A="0.024586" C="0.010274" G="0.535729" T="0.429411"/>
      <pos A="0.038898" C="0.00414026" G="0.903752" T="0.05321"/>
      <pos A="0.024586" C="0.0225414" G="0.86286" T="0.0900123"/>
      <pos A="0.0613883" C="0.684983" G="0.167706" T="0.0859231"/>
      <pos A="0.167706" C="0.458035" G="0.0941014" T="0.280157"/>
      <pos A="0.143171" C="0.198375" G="0.472347" T="0.186107"/>
      <pos A="0.104324" C="0.202464" G="0.529595" T="0.163617"/>
      <pos A="0.112503" C="0.161572" G="0.623645" T="0.10228"/>
    </motif>
    <motif db="0" id="KLF3_HUMAN.H11MO.0.B" length="19" nsites="498" evalue="1.0e+000"
        url="http://hocomoco.autosome.ru/motif/KLF3_HUMAN.H11MO.0.B">
      <pos A="0.212859" C="0.188767" G="0.471843" T="0.126531"/>
      <pos A="0.226912" C="0.222897" G="0.461805" T="0.0883859"/>
      <pos A="0.259034" C="0.204828" G="0.42366" T="0.112477"/>
      <pos A="0.244981" C="0.18676" G="0.495935" T="0.0723248"/>
      <pos A="0.327294" C="0.246989" G="0.315248" T="0.11047"/>
      <pos A="0.345362" C="0.044218" G="0.359416" T="0.251004"/>
      <pos A="0.0341799" C="5.01907e-05" G="0.96572" T="5.01907e-05"/>
      <pos A="0.00607308" C="5.01907e-05" G="0.991819" T="0.00205782"/>
      <pos A="0.00406545" C="0.00808071" G="0.985796" T="0.00205782"/>
      <pos A="0.0863782" C="0.642491" G="5.01907e-05" T="0.27108"/>
      <pos A="0.00808071" C="0.00607308" G="0.981781" T="0.00406545"/>
      <pos A="0.00406545" C="0.0261494" G="0.724804" T="0.244981"/>
      <pos A="0.184752" C="0.0181189" G="0.754919" T="0.0422104"/>
      <pos A="0.0763401" C="0.0100883" G="0.843254" T="0.0703172"/>
      <pos A="0.0843706" C="0.6184" G="0.148615" T="0.148615"/>
      <pos A="0.182744" C="0.3815" G="0.162668" T="0.273088"/>
      <pos A="0.130546" C="0.204828" G="0.495935" T="0.168691"/>
      <pos A="0.0924011" C="0.242973" G="0.530064" T="0.134561"/>
      <pos A="0.160661" C="0.218882" G="0.481881" T="0.138577"/>
    </motif>
    <motif db="0" id="KLF4_HUMAN.H11MO.0.A" length="10" nsites="500" evalue="1.0e+000"
        url="http://hocomoco.autosome.ru/motif/KLF4_HUMAN.H11MO.0.A">
      <pos A="0.419966" C="0.020046" G="0.204009" T="0.355979"/>
      <pos A="0.00804839" C="4.999e-05" G="0.987852" T="0.00404919"/>
      <pos A="0.00204959" C="4.999e-05" G="0.991852" T="0.00604879"/>
      <pos A="0.0120476" C="0.00404919" G="0.977854" T="0.00604879"/>
      <pos A="0.0260448" C="0.443961" G="0.00404919" T="0.525945"/>
      <pos A="0.00404919" C="0.00404919" G="0.991852" T="4.999e-05"/>
      <pos A="0.00404919" C="0.00404919" G="0.437962" T="0.553939"/>
      <pos A="0.05004" C="0.0160468" G="0.885873" T="0.0480404"/>
      <pos A="0.0140472" C="0.0380424" G="0.881874" T="0.0660368"/>
      <pos A="0.0540392" C="0.627924" G="0.0680364" T="0.25"/>
    </motif>
    <motif db="0" id="KLF5_HUMAN.H11MO.0.A" length="14" nsites="500" evalue="1.0e+000"
        url="http://hocomoco.autosome.ru/motif/KLF5_HUMAN.H11MO.0.A">
      <pos A="0.421966" C="0.0340432" G="0.204009" T="0.339982"/>
      <pos A="0.0460408" C="0.00404919" G="0.943861" T="0.00604879"/>
      <pos A="0.00804839" C="0.00804839" G="0.967856" T="0.0160468"/>
      <pos A="0.0240452" C="0.0360428" G="0.929864" T="0.010048"/>
      <pos A="0.178014" C="0.184013" G="0.00804839" T="0.629924"/>
      <pos A="0.0460408" C="0.00204959" G="0.941862" T="0.010048"/>
      <pos A="0.040042" C="0.010048" G="0.543941" T="0.405969"/>
      <pos A="0.0160468" C="4.999e-05" G="0.963857" T="0.020046"/>
      <pos A="0.05004" C="0.030044" G="0.829884" T="0.090032"/>
      <pos A="0.106029" C="0.633923" G="0.110028" T="0.15002"/>
      <pos A="0.248" C="0.182014" G="0.192012" T="0.377974"/>
      <pos A="0.104029" C="0.136023" G="0.605929" T="0.154019"/>
      <pos A="0.154019" C="0.124025" G="0.50195" T="0.220006"/>
      <pos A="0.14802" C="0.210008" G="0.493951" T="0.14802"/>
    </motif>
    <motif db="0" id="KLF6_HUMAN.H11MO.0.A" length="19" nsites="496" evalue="1.0e+000"
        url="http://hocomoco.autosome.ru/motif/KLF6_HUMAN.H11MO.0.A">
      <pos A="0.155261" C="0.185497" G="0.510028" T="0.149214"/>
      <pos A="0.22178" C="0.247984" G="0.479792" T="0.0504435"/>
      <pos A="0.445525" C="0.189528" G="0.280236" T="0.0847107"/>
      <pos A="0.459635" C="0.0181919" G="0.368928" T="0.153245"/>
      <pos A="0.0484277" C="0.00609756" G="0.814402" T="0.131072"/>
      <pos A="0.0242391" C="5.03931e-05" G="0.955503" T="0.0202076"/>
      <pos A="0.0443963" C="0.0524592" G="0.891" T="0.0121447"/>
      <pos A="0.260079" C="0.457619" G="5.03931e-05" T="0.282252"/>
      <pos A="0.116962" C="0.00609756" G="0.854717" T="0.0222233"/>
      <pos A="0.0282705" C="0.0222233" G="0.689428" T="0.260079"/>
      <pos A="0.209686" C="0.0645535" G="0.68338" T="0.0423806"/>
      <pos A="0.0867265" C="0.0302862" G="0.836575" T="0.046412"/>
      <pos A="0.229843" C="0.453588" G="0.20767" T="0.108899"/>
      <pos A="0.294346" C="0.318535" G="0.13712" T="0.25"/>
      <pos A="0.0625378" C="0.157277" G="0.522123" T="0.258063"/>
      <pos A="0.147198" C="0.127041" G="0.608799" T="0.116962"/>
      <pos A="0.161308" C="0.171387" G="0.602751" T="0.0645535"/>
      <pos A="0.34877" C="0.110915" G="0.433431" T="0.106884"/>
      <pos A="0.258063" C="0.233874" G="0.455604" T="0.0524592"/>
    </motif>
    <motif db="0" id="KLF8_HUMAN.H11MO.0.C" length="9" nsites="5" evalue="1.0e+000"
        url="http://hocomoco.autosome.ru/motif/KLF8_HUMAN.H11MO.0.C">
      <pos A="0.00490196" C="0.77521" G="0.00490196" T="0.214986"/>
      <pos A="0.670168" C="0.320028" G="0.00490196" T="0.00490196"/>
      <pos A="0.00490196" C="0.00490196" G="0.880252" T="0.109944"/>
      <pos A="0.00490196" C="0.00490196" G="0.670168" T="0.320028"/>
      <pos A="0.00490196" C="0.00490196" G="0.985294" T="0.00490196"/>
      <pos A="0.00490196" C="0.00490196" G="0.635154" T="0.355042"/>
      <pos A="0.00490196" C="0.00490196" G="0.985294" T="0.00490196"/>
      <pos A="0.00490196" C="0.109944" G="0.00490196" T="0.880252"/>
      <pos A="0.00490196" C="0.109944" G="0.880252" T="0.00490196"/>
    </motif>
    <motif db="0" id="KLF9_HUMAN.H11MO.0.C" length="15" nsites="256" evalue="1.0e+000"
        url="http://hocomoco.autosome.ru/motif/KLF9_HUMAN.H11MO.0.C">
      <pos A="0.0625732" C="0.187524" G="0.636568" T="0.113335"/>
      <pos A="0.257809" C="0.187524" G="0.460855" T="0.093811"/>
      <pos A="0.499902" C="0.136763" G="0.265619" T="0.0977157"/>
      <pos A="0.160191" C="0.0118118" G="0.800566" T="0.0274307"/>
      <pos A="0.0430496" C="0.00400234" G="0.632663" T="0.320285"/>
      <pos A="0.0157165" C="9.76181e-05" G="0.984088" T="9.76181e-05"/>
      <pos A="9.76181e-05" C="0.00400234" G="0.980184" T="0.0157165"/>
      <pos A="9.76181e-05" C="0.00790707" G="0.991898" T="9.76181e-05"/>
      <pos A="0.00790707" C="0.757614" G="0.00400234" T="0.230476"/>
      <pos A="9.76181e-05" C="9.76181e-05" G="0.999707" T="9.76181e-05"/>
      <pos A="0.00400234" C="0.0157165" G="0.261714" T="0.718567"/>
      <pos A="0.00400234" C="0.00400234" G="0.976279" T="0.0157165"/>
      <pos A="0.050859" C="0.117239" G="0.67171" T="0.160191"/>
      <pos A="0.0157165" C="0.843518" G="0.0313354" T="0.10943"/>
      <pos A="0.128954" C="0.523331" G="0.203143" T="0.144572"/>
    </motif>
    <motif db="0" id="LHX2_HUMAN.H11MO.0.A" length="12" nsites="430" evalue="1.0e+000"
        url="http://hocomoco.autosome.ru/motif/LHX2_HUMAN.H11MO.0.A">
      <pos A="0.132585" C="0.176761" G="0.237212" T="0.453441"/>
      <pos A="0.0930598" C="0.262788" G="0.318589" T="0.325564"/>
      <pos A="0.11166" C="0.432516" G="0.0163334" T="0.439491"/>
      <pos A="0.0279586" C="0.0116833" G="5.8126e-05" T="0.9603"/>
      <pos A="0.774297" C="0.176761" G="0.0395838" T="0.00935829"/>
      <pos A="0.957975" C="0.0279586" G="0.00238317" T="0.0116833"/>
      <pos A="5.8126e-05" C="0.0209835" G="0.0209835" T="0.957975"/>
      <pos A="0.00935829" C="0.0140084" G="0.237212" T="0.739421"/>
      <pos A="0.578993" C="0.00703325" G="0.353464" T="0.0605092"/>
      <pos A="0.172111" C="0.225587" G="0.492967" T="0.109335"/>
      <pos A="0.176761" C="0.241862" G="0.12561" T="0.455766"/>
      <pos A="0.0884097" C="0.213962" G="0.241862" T="0.455766"/>
    </motif>
    <motif db="0" id="LHX9_HUMAN.H11MO.0.D" length="18" nsites="4401" evalue="1.0e+000"
        url="http://hocomoco.autosome.ru/motif/LHX9_HUMAN.H11MO.0.D">
      <pos A="0.128837" C="0.439896" G="0.15065" T="0.280617"/>
      <pos A="0.0147179" C="0.092653" G="0.0135818" T="0.879047"/>
      <pos A="0.982942" C="0.0156836" G="0.000460112" T="0.000914544"/>
      <pos A="0.998904" C="0.0002897" G="0.000516916" T="0.0002897"/>
      <pos A="6.24844e-05" C="0.000516916" G="6.24844e-05" T="0.999358"/>
      <pos A="0.000516916" C="0.001653" G="0.021648" T="0.976182"/>
      <pos A="0.801453" C="0.0002897" G="0.19774" T="0.000516916"/>
      <pos A="0.216145" C="0.139573" G="0.610364" T="0.0339177"/>
      <pos A="0.0666936" C="0.430921" G="0.15917" T="0.343215"/>
      <pos A="0.239434" C="0.253295" G="0.187856" T="0.319414"/>
      <pos A="0.337819" C="0.229437" G="0.110149" T="0.322595"/>
      <pos A="0.360938" C="0.154399" G="0.0666936" T="0.417969"/>
      <pos A="0.381615" C="0.0775999" G="0.0301118" T="0.510673"/>
      <pos A="0.509083" C="0.0403365" G="0.0105712" T="0.440009"/>
      <pos A="0.515672" C="0.0269308" G="0.0339745" T="0.423423"/>
      <pos A="0.396157" C="0.041927" G="0.0794176" T="0.482499"/>
      <pos A="0.332479" C="0.0704994" G="0.150707" T="0.446315"/>
      <pos A="0.340262" C="0.113954" G="0.20984" T="0.335944"/>
    </motif>
    <motif db="0" id="LYL1_HUMAN.H11MO.0.A" length="14" nsites="453" evalue="1.0e+000"
        url="http://hocomoco.autosome.ru/motif/LYL1_HUMAN.H11MO.0.A">
      <pos A="0.205308" C="0.441459" G="0.203101" T="0.150132"/>
      <pos A="0.145718" C="0.695266" G="0.0265394" T="0.132476"/>
      <pos A="0.64009" C="0.0508166" G="0.0464026" T="0.26269"/>
      <pos A="0.0574377" C="0.125855" G="0.490013" T="0.326694"/>
      <pos A="0.130269" C="0.730578" G="0.0441955" T="0.094957"/>
      <pos A="0.105992" C="5.51755e-05" G="0.00667623" T="0.887277"/>
      <pos A="0.00226219" C="0.176617" G="0.810031" T="0.0110903"/>
      <pos A="0.00667623" C="0.298003" G="0.181031" T="0.51429"/>
      <pos A="0.0618517" C="0.207515" G="0.220757" T="0.509876"/>
      <pos A="0.207515" C="0.220757" G="0.130269" T="0.441459"/>
      <pos A="0.0441955" C="0.512083" G="0.119234" T="0.324487"/>
      <pos A="0.094957" C="0.580501" G="0.110406" T="0.214136"/>
      <pos A="0.141304" C="0.187652" G="0.181031" T="0.490013"/>
      <pos A="0.119234" C="0.273725" G="0.379662" T="0.227378"/>
    </motif>
    <motif db="0" id="MAFA_HUMAN.H11MO.0.D" length="21" nsites="27" evalue="1.0e+000"
        url="http://hocomoco.autosome.ru/motif/MAFA_HUMAN.H11MO.0.D">
      <pos A="0.101003" C="0.35739" G="0.368635" T="0.172972"/>
      <pos A="0.104377" C="0.000922509" G="0.279799" T="0.614901"/>
      <pos A="0.0324086" C="0.0324086" G="0.774581" T="0.160602"/>
      <pos A="0.000922509" C="0.981489" G="0.0166656" T="0.000922509"/>
      <pos A="0.0931318" C="0.000922509" G="0.000922509" T="0.905023"/>
      <pos A="0.000922509" C="0.0998788" G="0.898276" T="0.000922509"/>
      <pos A="0.713858" C="0.104377" G="0.0166656" T="0.1651"/>
      <pos A="0.149357" C="0.592411" G="0.138112" T="0.12012"/>
      <pos A="0.000922509" C="0.381005" G="0.363013" T="0.25506"/>
      <pos A="0.324779" C="0.457471" G="0.0369066" T="0.180843"/>
      <pos A="0.167349" C="0.376507" G="0.117871" T="0.338274"/>
      <pos A="0.0369066" C="0.153855" G="0.668877" T="0.140361"/>
      <pos A="0.0818868" C="0.614901" G="0.0683927" T="0.234819"/>
      <pos A="0.66213" C="0.0841358" G="0.0818868" T="0.171847"/>
      <pos A="0.246064" C="0.144859" G="0.506949" T="0.102128"/>
      <pos A="0.0841358" C="0.538435" G="0.0683927" T="0.309036"/>
      <pos A="0.252811" C="0.396748" G="0.000922509" T="0.349519"/>
      <pos A="0.149357" C="0.133614" G="0.104377" T="0.612652"/>
      <pos A="0.0841358" C="0.342772" G="0.0818868" T="0.491206"/>
      <pos A="0.113373" C="0.648636" G="0.0886338" T="0.149357"/>
      <pos A="0.250562" C="0.318032" G="0.32253" T="0.108875"/>
    </motif>
    <motif db="0" id="MAF_HUMAN.H11MO.0.A" length="19" nsites="500" evalue="1.0e+000"
        url="http://hocomoco.autosome.ru/motif/MAF_HUMAN.H11MO.0.A">
      <pos A="0.305989" C="0.236003" G="0.333983" T="0.124025"/>
      <pos A="0.469956" C="0.142022" G="0.20201" T="0.186013"/>
      <pos A="0.587932" C="0.0840332" G="0.0780344" T="0.25"/>
      <pos A="0.391972" C="0.0880324" G="0.118026" T="0.40197"/>
      <pos A="0.154019" C="0.311988" G="0.269996" T="0.263997"/>
      <pos A="0.110028" C="0.040042" G="0.0260448" T="0.823885"/>
      <pos A="0.0180464" C="0.0140472" G="0.959858" T="0.00804839"/>
      <pos A="0.124025" C="0.855879" G="0.00604879" T="0.0140472"/>
      <pos A="0.0640372" C="0.00604879" G="0.0120476" T="0.917866"/>
      <pos A="0.0180464" C="0.00604879" G="0.90187" T="0.0740352"/>
      <pos A="0.881874" C="0.0240452" G="0.0680364" T="0.0260448"/>
      <pos A="0.10203" C="0.445961" G="0.327984" T="0.124025"/>
[truncated: 487,830 more chars]
