# Supplementary material for: DeepEPI: CNN-transformer-based model for extracting TF interactions through predicting enhancer-promoter interactions
Source: Bioinform Adv. 2025 Sep 17;5(1):vbaf221. doi: 10.1093/bioadv/vbaf221 (PMC12478696; doi:10.1093/bioadv/vbaf221)
Supplement: vbaf221_Supplementary_Data [file vbaf221_supplementary_data.zip › Supplementary_file5/IMR90/result_promoter87-IMR90/tomtom.tsv]

Query_ID	Target_ID	Optimal_offset	p-value	E-value	q-value	Overlap	Query_consensus	Target_consensus	Orientation
M0	ZN554_HUMAN.H11MO.0.C	-11	0.000305442	0.234885	0.46977	20	CACGTCCTGCACCCCAGTCAGGTGGATATCGTGAGACGAG	GCTGAGCCATGTGGGGTGCT	+
M2	IRX2_HUMAN.H11MO.0.D	0	0.000120081	0.092342	0.184684	19	ATATGCGAAGAGGGCACCGTGGGTTCAAGGGGTGGTGAGC	ACATGGGTGGGCATGTTGG	+
M4	IRX2_HUMAN.H11MO.0.D	-2	4.15956e-05	0.031987	0.063696	19	CGACATCTGCAGTGGAGCTCAGCCCTGGGGGCTGGGAGGC	ACATGGGTGGGCATGTTGG	+
M4	ZN563_HUMAN.H11MO.0.C	-14	0.000154198	0.118578	0.112527	21	CGACATCTGCAGTGGAGCTCAGCCCTGGGGGCTGGGAGGC	GGGATCCTCACTGGCAGCTGC	+
M4	ZFX_HUMAN.H11MO.1.A	-12	0.000220452	0.169528	0.112527	17	CGACATCTGCAGTGGAGCTCAGCCCTGGGGGCTGGGAGGC	GGGGGCGGAGGCCGGGG	+
M4	RXRA_HUMAN.H11MO.0.A	-9	0.000701392	0.539371	0.268513	20	CGACATCTGCAGTGGAGCTCAGCCCTGGGGGCTGGGAGGC	GGGGGAGGCAGAGGTCAGAG	+
M4	NR1D1_HUMAN.H11MO.0.B	-20	0.00120506	0.926689	0.355495	19	CGACATCTGCAGTGGAGCTCAGCCCTGGGGGCTGGGAGGC	AGGGAAGTGGGTCAGAAGG	+
M5	IRX2_HUMAN.H11MO.0.D	-18	0.000287508	0.221094	0.361557	19	ACGCTGCGGGATCAGTTCACACGCCGGTTCCGGCCGGGTA	ACATGGGTGGGCATGTTGG	+
M5	ZN563_HUMAN.H11MO.0.C	-11	0.000470261	0.36163	0.361557	21	ACGCTGCGGGATCAGTTCACACGCCGGTTCCGGCCGGGTA	GCAGCTGCCAGTGAGGATCCC	-
M6	VEZF1_HUMAN.H11MO.0.C	-16	2.59236e-06	0.00199353	0.00386738	22	AAAAAGATGTTATGCAGATTGAGTGGCAAATGGGGATGTT	GGGGAGGGGGGAGGGGGAGGGG	+
M6	RXRA_HUMAN.H11MO.0.A	-12	2.4676e-05	0.0189758	0.0184063	20	AAAAAGATGTTATGCAGATTGAGTGGCAAATGGGGATGTT	GGGGGAGGCAGAGGTCAGAG	+
M6	SPIC_HUMAN.H11MO.0.D	-25	6.23357e-05	0.0479362	0.0309982	13	AAAAAGATGTTATGCAGATTGAGTGGCAAATGGGGATGTT	GAGGAAGGGGAGG	+
M6	ZBT17_HUMAN.H11MO.0.A	-16	0.000141363	0.108708	0.0459948	19	AAAAAGATGTTATGCAGATTGAGTGGCAAATGGGGATGTT	GAGGGTGGGGGAGGGGAAG	+
M6	COT2_HUMAN.H11MO.1.A	-22	0.000182082	0.140021	0.0459948	17	AAAAAGATGTTATGCAGATTGAGTGGCAAATGGGGATGTT	GGGGTCAAAGGTCAGGG	+
M6	ZN563_HUMAN.H11MO.0.C	-19	0.000210702	0.16203	0.0459948	21	AAAAAGATGTTATGCAGATTGAGTGGCAAATGGGGATGTT	GCAGCTGCCAGTGAGGATCCC	-
M6	IRX2_HUMAN.H11MO.0.D	-15	0.000233199	0.17933	0.0459948	19	AAAAAGATGTTATGCAGATTGAGTGGCAAATGGGGATGTT	ACATGGGTGGGCATGTTGG	+
M6	MAZ_HUMAN.H11MO.0.A	-16	0.000246648	0.189672	0.0459948	22	AAAAAGATGTTATGCAGATTGAGTGGCAAATGGGGATGTT	GGGGGAGGGGGGGGGGGGGGGG	+
M6	COT1_HUMAN.H11MO.0.C	-22	0.00033598	0.258369	0.055692	17	AAAAAGATGTTATGCAGATTGAGTGGCAAATGGGGATGTT	GGGGTCAGAGGTCAGGG	+
M6	PROX1_HUMAN.H11MO.0.D	-23	0.000472353	0.363239	0.0700587	17	AAAAAGATGTTATGCAGATTGAGTGGCAAATGGGGATGTT	GGGTAAGGCGGGTTGGG	+
M6	PATZ1_HUMAN.H11MO.0.C	-13	0.000516575	0.397246	0.0700587	22	AAAAAGATGTTATGCAGATTGAGTGGCAAATGGGGATGTT	GGGGAGGGGGCGGGGGGGGAGG	+
M6	PURA_HUMAN.H11MO.0.D	-15	0.00065966	0.507279	0.0757004	17	AAAAAGATGTTATGCAGATTGAGTGGCAAATGGGGATGTT	GGAAGGGGGGGGCAGGG	+
M6	TLX1_HUMAN.H11MO.0.D	-22	0.00065966	0.507279	0.0757004	17	AAAAAGATGTTATGCAGATTGAGTGGCAAATGGGGATGTT	CTGGCAAGTTGCCAAGG	+
M6	ZN341_HUMAN.H11MO.0.C	-11	0.000739251	0.568484	0.078638	22	AAAAAGATGTTATGCAGATTGAGTGGCAAATGGGGATGTT	GGGGGGGGGGGGAGGGAAGAGC	+
M6	BRAC_HUMAN.H11MO.0.A	-12	0.000831502	0.639425	0.078638	20	AAAAAGATGTTATGCAGATTGAGTGGCAAATGGGGATGTT	TTAGCAGGGAGGTGTGAAAT	+
M6	RARA_HUMAN.H11MO.0.A	-12	0.000895504	0.688643	0.078638	20	AAAAAGATGTTATGCAGATTGAGTGGCAAATGGGGATGTT	GGGGGATCAAGAGGTCAAGG	+
M6	MNX1_HUMAN.H11MO.0.D	-4	0.000896108	0.689107	0.078638	19	AAAAAGATGTTATGCAGATTGAGTGGCAAATGGGGATGTT	CTATTTTAATAACCCTTAA	+
M6	NR1D1_HUMAN.H11MO.0.B	-14	0.00104279	0.801908	0.0864265	19	AAAAAGATGTTATGCAGATTGAGTGGCAAATGGGGATGTT	AGGGAAGTGGGTCAGAAGG	+
M6	TBX2_HUMAN.H11MO.0.D	-12	0.00132004	1.01511	0.0984642	25	AAAAAGATGTTATGCAGATTGAGTGGCAAATGGGGATGTT	TGCCATCAGAGGTGTGAAAAGCGAC	+
M6	ETV5_HUMAN.H11MO.0.C	-20	0.00140246	1.07849	0.0996303	14	AAAAAGATGTTATGCAGATTGAGTGGCAAATGGGGATGTT	GAGCAGGAAGTGAG	+
M6	ZN589_HUMAN.H11MO.0.D	-11	0.00166359	1.2793	0.111453	16	AAAAAGATGTTATGCAGATTGAGTGGCAAATGGGGATGTT	CGGCAGTAACCGTGGG	-
M6	EGR2_HUMAN.H11MO.0.A	-14	0.0017553	1.34983	0.111453	18	AAAAAGATGTTATGCAGATTGAGTGGCAAATGGGGATGTT	GGGGGGGTGTGGGAGGGG	+
M6	Z324A_HUMAN.H11MO.0.C	-20	0.00183374	1.41015	0.111453	20	AAAAAGATGTTATGCAGATTGAGTGGCAAATGGGGATGTT	TGGCAGCAAAGGATGGTTTGATA	-
M6	EGR1_HUMAN.H11MO.0.A	-16	0.00186772	1.43627	0.111453	17	AAAAAGATGTTATGCAGATTGAGTGGCAAATGGGGATGTT	GAGGGCGTGGGCGGGGG	+
M6	TBX3_HUMAN.H11MO.0.C	-19	0.00209007	1.60726	0.119925	11	AAAAAGATGTTATGCAGATTGAGTGGCAAATGGGGATGTT	GGAGGTGGGAA	+
M6	BHE23_HUMAN.H11MO.0.D	-24	0.00235489	1.81091	0.126033	12	AAAAAGATGTTATGCAGATTGAGTGGCAAATGGGGATGTT	AGCATATGGTGG	+
M6	AIRE_HUMAN.H11MO.0.C	-19	0.00236549	1.81906	0.126033	18	AAAAAGATGTTATGCAGATTGAGTGGCAAATGGGGATGTT	ATTGGTTTTATTGGTTAA	+
M6	PO3F3_HUMAN.H11MO.0.D	-4	0.00253844	1.95206	0.126231	17	AAAAAGATGTTATGCAGATTGAGTGGCAAATGGGGATGTT	ATAAATTATGCAAATTT	+
M6	PPARG_HUMAN.H11MO.0.A	-19	0.00273818	2.10566	0.131771	17	AAAAAGATGTTATGCAGATTGAGTGGCAAATGGGGATGTT	AAGTGGGGCAAAGGTCA	+
M6	SP3_HUMAN.H11MO.0.B	-12	0.00300699	2.31238	0.140186	20	AAAAAGATGTTATGCAGATTGAGTGGCAAATGGGGATGTT	GGGGGGGGGCGGGGCCGGGG	+
M6	TBX21_HUMAN.H11MO.0.A	-17	0.00327627	2.51945	0.148111	13	AAAAAGATGTTATGCAGATTGAGTGGCAAATGGGGATGTT	GTGGAGGTGTGAA	+
M6	ZN394_HUMAN.H11MO.0.C	-6	0.00344681	2.6506	0.151238	20	AAAAAGATGTTATGCAGATTGAGTGGCAAATGGGGATGTT	ATTCCATTCTATTCCATTCT	-
M6	NFAT5_HUMAN.H11MO.0.D	-21	0.0037766	2.9042	0.159034	11	AAAAAGATGTTATGCAGATTGAGTGGCAAATGGGGATGTT	AGAGGAAAAGG	+
M6	KLF6_HUMAN.H11MO.0.A	-14	0.00383769	2.95118	0.159034	19	AAAAAGATGTTATGCAGATTGAGTGGCAAATGGGGATGTT	GGAAGGGCGGGGCCGGGGG	+
M6	ZN713_HUMAN.H11MO.0.D	-22	0.00440602	3.38823	0.172597	18	AAAAAGATGTTATGCAGATTGAGTGGCAAATGGGGATGTT	ATAGAAAAAAGACATGAAA	+
M6	ZN554_HUMAN.H11MO.0.C	-19	0.00451208	3.46979	0.172597	20	AAAAAGATGTTATGCAGATTGAGTGGCAAATGGGGATGTT	GCTGAGCCATGTGGGGTGCT	+
M6	SP4_HUMAN.H11MO.0.A	-16	0.00515295	3.96262	0.187496	20	AAAAAGATGTTATGCAGATTGAGTGGCAAATGGGGATGTT	GGGAAGGGGGCGGGGCCGGG	+
M6	ZN816_HUMAN.H11MO.1.C	-20	0.00541895	4.16717	0.190963	14	AAAAAGATGTTATGCAGATTGAGTGGCAAATGGGGATGTT	AAGGGGGACATGCA	+
M6	HXC10_HUMAN.H11MO.0.D	3	0.00618736	4.75808	0.203728	16	AAAAAGATGTTATGCAGATTGAGTGGCAAATGGGGATGTT	TTTTTAATTTTTTTATTAC	+
M6	RFX5_HUMAN.H11MO.0.A	-17	0.00627448	4.82507	0.203728	20	AAAAAGATGTTATGCAGATTGAGTGGCAAATGGGGATGTT	TCTGCCTAGCAACAGCTGAC	-
M6	ISL1_HUMAN.H11MO.0.A	-25	0.00628183	4.83073	0.203728	9	AAAAAGATGTTATGCAGATTGAGTGGCAAATGGGGATGTT	GCTAATGGA	+
M6	MYBA_HUMAN.H11MO.0.D	-21	0.00710071	5.46045	0.225385	15	AAAAAGATGTTATGCAGATTGAGTGGCAAATGGGGATGTT	AGTGGCAGTTGGAGA	+
M6	CLOCK_HUMAN.H11MO.0.C	-15	0.00745128	5.73004	0.230045	14	AAAAAGATGTTATGCAGATTGAGTGGCAAATGGGGATGTT	TGTTCACGTGTCTG	-
M6	KLF16_HUMAN.H11MO.0.D	-16	0.00755593	5.81051	0.230045	19	AAAAAGATGTTATGCAGATTGAGTGGCAAATGGGGATGTT	GGGGGCGGGGGGGGGGGGG	+
M6	PPARA_HUMAN.H11MO.0.B	-19	0.00815023	6.26753	0.241341	17	AAAAAGATGTTATGCAGATTGAGTGGCAAATGGGGATGTT	AACTGGGGCAAAGGTCA	+
M6	EGR2_HUMAN.H11MO.1.A	-17	0.00828903	6.37426	0.241341	16	AAAAAGATGTTATGCAGATTGAGTGGCAAATGGGGATGTT	GGGGCGTGGGCGGGGG	+
M6	SP2_HUMAN.H11MO.0.A	-16	0.00841229	6.46905	0.241341	22	AAAAAGATGTTATGCAGATTGAGTGGCAAATGGGGATGTT	GGGGGGGGGGCGGGGCCGGGGG	+
M6	WT1_HUMAN.H11MO.0.C	-18	0.00922688	7.09547	0.259717	20	AAAAAGATGTTATGCAGATTGAGTGGCAAATGGGGATGTT	GGGCGGGGGAGGAGGGGGGG	+
M6	ZN350_HUMAN.H11MO.0.C	-19	0.0103251	7.93997	0.281428	18	AAAAAGATGTTATGCAGATTGAGTGGCAAATGGGGATGTT	TAGGTCATAAAAGGACTG	-
M6	NR1H3_HUMAN.H11MO.0.B	-20	0.0104742	8.05464	0.281428	19	AAAAAGATGTTATGCAGATTGAGTGGCAAATGGGGATGTT	CAGAGGTCACTGCAGGTCA	+
M6	ZN214_HUMAN.H11MO.0.C	-14	0.0106987	8.2273	0.281428	22	AAAAAGATGTTATGCAGATTGAGTGGCAAATGGGGATGTT	TCCTTTTTGAGGCCTTTGATGA	+
M6	ZN263_HUMAN.H11MO.0.A	-18	0.0111434	8.56926	0.281428	20	AAAAAGATGTTATGCAGATTGAGTGGCAAATGGGGATGTT	GGGAGGAGGGAGAGGAGGAG	+
M6	ZN467_HUMAN.H11MO.0.C	-17	0.0113538	8.73111	0.281428	22	AAAAAGATGTTATGCAGATTGAGTGGCAAATGGGGATGTT	GGGGAGGGGAGGGGGGGGGGGG	+
M6	ETS2_HUMAN.H11MO.0.B	-21	0.0114505	8.80543	0.281428	13	AAAAAGATGTTATGCAGATTGAGTGGCAAATGGGGATGTT	GGAAGGAAGAGGA	+
M6	BC11A_HUMAN.H11MO.0.A	-19	0.0115074	8.84918	0.281428	17	AAAAAGATGTTATGCAGATTGAGTGGCAAATGGGGATGTT	AAAAGAGGAAGTGAAAA	+
M6	NFIC_HUMAN.H11MO.0.A	-21	0.0115074	8.84918	0.281428	17	AAAAAGATGTTATGCAGATTGAGTGGCAAATGGGGATGTT	CTTGGCAGGGAGCCAAG	-
M6	ZFX_HUMAN.H11MO.1.A	-15	0.0131758	10.1322	0.312001	17	AAAAAGATGTTATGCAGATTGAGTGGCAAATGGGGATGTT	GGGGGCGGAGGCCGGGG	+
M6	SMAD3_HUMAN.H11MO.0.B	-20	0.0137263	10.5555	0.31996	12	AAAAAGATGTTATGCAGATTGAGTGGCAAATGGGGATGTT	CAGGTGACAGAG	-
M6	NANOG_HUMAN.H11MO.0.A	-14	0.0150638	11.584	0.345733	17	AAAAAGATGTTATGCAGATTGAGTGGCAAATGGGGATGTT	TCCTTTGTTATGCAAAT	+
M6	TAF1_HUMAN.H11MO.0.A	-20	0.0156238	12.0147	0.352922	16	AAAAAGATGTTATGCAGATTGAGTGGCAAATGGGGATGTT	AAGATGGCGGCGGCGG	+
M6	PLAG1_HUMAN.H11MO.0.D	-21	0.016098	12.3793	0.352922	17	AAAAAGATGTTATGCAGATTGAGTGGCAAATGGGGATGTT	GGGGGCATCAGGAGGGG	+
M6	THA_HUMAN.H11MO.0.C	-20	0.016098	12.3793	0.352922	17	AAAAAGATGTTATGCAGATTGAGTGGCAAATGGGGATGTT	GGGTCACTTCAGGTCAG	+
M6	KLF15_HUMAN.H11MO.0.A	-17	0.0163232	12.5526	0.352922	19	AAAAAGATGTTATGCAGATTGAGTGGCAAATGGGGATGTT	GGGGAGGAGCAGGGGGGGG	+
M6	RARG_HUMAN.H11MO.0.B	-22	0.0173875	13.371	0.370562	18	AAAAAGATGTTATGCAGATTGAGTGGCAAATGGGGATGTT	AGGTCAGAGTGACCTGGG	+
M6	LYL1_HUMAN.H11MO.0.A	-19	0.0185101	14.2343	0.387465	14	AAAAAGATGTTATGCAGATTGAGTGGCAAATGGGGATGTT	CAGGAAACAGCTGG	-
M6	VEZF1_HUMAN.H11MO.1.C	-21	0.0189797	14.5954	0.387465	12	AAAAAGATGTTATGCAGATTGAGTGGCAAATGGGGATGTT	AGAGGGAGGGGG	+
M6	GATA5_HUMAN.H11MO.0.D	-2	0.0196028	15.0746	0.387465	17	AAAAAGATGTTATGCAGATTGAGTGGCAAATGGGGATGTT	TAAGAGATAACTTAGAT	+
M6	GATA1_HUMAN.H11MO.0.A	-16	0.0196464	15.1081	0.387465	19	AAAAAGATGTTATGCAGATTGAGTGGCAAATGGGGATGTT	CTGGCGGGGACAGATAAGA	+
M6	NFAC1_HUMAN.H11MO.0.B	-22	0.0196769	15.1315	0.387465	15	AAAAAGATGTTATGCAGATTGAGTGGCAAATGGGGATGTT	ATGGAAAAAAAGAAA	+
M6	OLIG2_HUMAN.H11MO.0.B	-3	0.019739	15.1793	0.387465	18	AAAAAGATGTTATGCAGATTGAGTGGCAAATGGGGATGTT	CAGAAGGGAAACAGCTGG	-
M6	BHE41_HUMAN.H11MO.0.D	-13	0.020496	15.7614	0.3971	20	AAAAAGATGTTATGCAGATTGAGTGGCAAATGGGGATGTT	ACCGGGTCACGTGCAGAAGG	+
M6	HME2_HUMAN.H11MO.0.D	-25	0.0208601	16.0414	0.398973	11	AAAAAGATGTTATGCAGATTGAGTGGCAAATGGGGATGTT	GGTAATTAGGG	+
M6	MZF1_HUMAN.H11MO.0.B	-28	0.0229199	17.6254	0.427409	12	AAAAAGATGTTATGCAGATTGAGTGGCAAATGGGGATGTT	GGAGGGGATTGGG	+
M6	TBX15_HUMAN.H11MO.0.D	-20	0.023577	18.1307	0.434235	19	AAAAAGATGTTATGCAGATTGAGTGGCAAATGGGGATGTT	GGGGGGGGGGGGGTGGGGG	+
M6	E2F7_HUMAN.H11MO.0.B	-19	0.0246922	18.9883	0.449229	13	AAAAAGATGTTATGCAGATTGAGTGGCAAATGGGGATGTT	GGGGCGGGAAAGG	+
M6	TBX1_HUMAN.H11MO.0.D	-20	0.0259311	19.941	0.466085	20	AAAAAGATGTTATGCAGATTGAGTGGCAAATGGGGATGTT	GGGTGGGCAGGGGTGGGCGG	+
M6	E2F6_HUMAN.H11MO.0.A	-19	0.0265876	20.4458	0.46882	13	AAAAAGATGTTATGCAGATTGAGTGGCAAATGGGGATGTT	GGGGCGGGAAGGG	+
M6	STAT1_HUMAN.H11MO.0.A	-14	0.0282108	21.6941	0.480054	19	AAAAAGATGTTATGCAGATTGAGTGGCAAATGGGGATGTT	GTGATTTCCAGGAAAGGGG	-
M6	COT1_HUMAN.H11MO.1.C	-19	0.0286132	22.0035	0.480054	13	AAAAAGATGTTATGCAGATTGAGTGGCAAATGGGGATGTT	GCAGAGGTCAGGG	+
M6	FLI1_HUMAN.H11MO.0.A	-18	0.0286391	22.0235	0.480054	18	AAAAAGATGTTATGCAGATTGAGTGGCAAATGGGGATGTT	GGAGGAAGGAAGGAGGGA	+
M8	IRX2_HUMAN.H11MO.0.D	-8	0.000139714	0.10744	0.214415	19	TCCGTGCAGAAGGCTCGGCCCATAGTGGTAGCGGCCGTGC	ACATGGGTGGGCATGTTGG	+
M8	ZN563_HUMAN.H11MO.0.C	-14	0.000289524	0.222644	0.222163	21	TCCGTGCAGAAGGCTCGGCCCATAGTGGTAGCGGCCGTGC	GGGATCCTCACTGGCAGCTGC	+
M9	IRX2_HUMAN.H11MO.0.D	-17	1.63322e-05	0.0125595	0.0245983	19	TGCAGTCGACCCCGAGGAGGGTGGAGCGAAGGTTGCAATG	ACATGGGTGGGCATGTTGG	+
M9	VEZF1_HUMAN.H11MO.0.C	-13	0.000129992	0.099964	0.0814125	22	TGCAGTCGACCCCGAGGAGGGTGGAGCGAAGGTTGCAATG	GGGGAGGGGGGAGGGGGAGGGG	+
M9	ZBT17_HUMAN.H11MO.0.A	-13	0.000187552	0.144227	0.0814125	19	TGCAGTCGACCCCGAGGAGGGTGGAGCGAAGGTTGCAATG	GAGGGTGGGGGAGGGGAAG	+
M9	PATZ1_HUMAN.H11MO.0.C	-10	0.000216218	0.166271	0.0814125	22	TGCAGTCGACCCCGAGGAGGGTGGAGCGAAGGTTGCAATG	GGGGAGGGGGCGGGGGGGGAGG	+
M9	ZN341_HUMAN.H11MO.0.C	-19	0.000301325	0.231719	0.0907666	21	TGCAGTCGACCCCGAGGAGGGTGGAGCGAAGGTTGCAATG	GGGGGGGGGGGGAGGGAAGAGC	+
M9	Z324A_HUMAN.H11MO.0.C	-20	0.000867311	0.666962	0.217713	20	TGCAGTCGACCCCGAGGAGGGTGGAGCGAAGGTTGCAATG	TGGCAGCAAAGGATGGTTTGATA	-
M9	SPIC_HUMAN.H11MO.0.D	-19	0.00133859	1.02938	0.238553	13	TGCAGTCGACCCCGAGGAGGGTGGAGCGAAGGTTGCAATG	GAGGAAGGGGAGG	+
M9	MAFA_HUMAN.H11MO.0.D	-26	0.00180239	1.38604	0.238553	14	TGCAGTCGACCCCGAGGAGGGTGGAGCGAAGGTTGCAATG	CGAAGGCTGCGGGGTCAGCAC	-
M9	RXRA_HUMAN.H11MO.0.A	-18	0.00194119	1.49277	0.238553	20	TGCAGTCGACCCCGAGGAGGGTGGAGCGAAGGTTGCAATG	GGGGGAGGCAGAGGTCAGAG	+
M9	ZN563_HUMAN.H11MO.0.C	-8	0.00209892	1.61407	0.238553	21	TGCAGTCGACCCCGAGGAGGGTGGAGCGAAGGTTGCAATG	GCAGCTGCCAGTGAGGATCCC	-
M9	RFX5_HUMAN.H11MO.0.A	0	0.00226803	1.74411	0.238553	20	TGCAGTCGACCCCGAGGAGGGTGGAGCGAAGGTTGCAATG	GTCAGCTGTTGCTAGGCAGA	+
M9	SP3_HUMAN.H11MO.0.B	-12	0.00226803	1.74411	0.238553	20	TGCAGTCGACCCCGAGGAGGGTGGAGCGAAGGTTGCAATG	GGGGGGGGGCGGGGCCGGGG	+
M9	MAZ_HUMAN.H11MO.0.A	-13	0.00227249	1.74755	0.238553	22	TGCAGTCGACCCCGAGGAGGGTGGAGCGAAGGTTGCAATG	GGGGGAGGGGGGGGGGGGGGGG	+
M9	TFCP2_HUMAN.H11MO.0.D	-9	0.0024177	1.85921	0.238553	16	TGCAGTCGACCCCGAGGAGGGTGGAGCGAAGGTTGCAATG	GCCTGAACTGGCCAGA	+
M9	BRAC_HUMAN.H11MO.0.A	-12	0.00245015	1.88416	0.238553	20	TGCAGTCGACCCCGAGGAGGGTGGAGCGAAGGTTGCAATG	TTAGCAGGGAGGTGTGAAAT	+
M9	THAP1_HUMAN.H11MO.0.C	0	0.00262945	2.02205	0.238553	22	TGCAGTCGACCCCGAGGAGGGTGGAGCGAAGGTTGCAATG	CGCCGCCATCTTGGCTGCGGGC	+
M9	ZFX_HUMAN.H11MO.1.A	0	0.00284725	2.18953	0.238553	17	TGCAGTCGACCCCGAGGAGGGTGGAGCGAAGGTTGCAATG	GGGGGCGGAGGCCGGGG	+
M9	NR1D1_HUMAN.H11MO.0.B	-14	0.0030772	2.36637	0.238553	19	TGCAGTCGACCCCGAGGAGGGTGGAGCGAAGGTTGCAATG	AGGGAAGTGGGTCAGAAGG	+
M9	PURA_HUMAN.H11MO.0.D	-16	0.00309487	2.37996	0.238553	17	TGCAGTCGACCCCGAGGAGGGTGGAGCGAAGGTTGCAATG	GGAAGGGGGGGGCAGGG	+
M9	KLF6_HUMAN.H11MO.0.A	-12	0.00332617	2.55782	0.238553	19	TGCAGTCGACCCCGAGGAGGGTGGAGCGAAGGTTGCAATG	GGAAGGGCGGGGCCGGGGG	+
M9	RARG_HUMAN.H11MO.2.D	-17	0.0038638	2.97126	0.243267	20	TGCAGTCGACCCCGAGGAGGGTGGAGCGAAGGTTGCAATG	GGGGGTCACCCAGAGGTCAC	+
M9	ZN816_HUMAN.H11MO.1.C	-28	0.00412355	3.17101	0.243267	12	TGCAGTCGACCCCGAGGAGGGTGGAGCGAAGGTTGCAATG	AAGGGGGACATGCA	+
M9	PROX1_HUMAN.H11MO.0.D	-20	0.00430055	3.30712	0.243267	17	TGCAGTCGACCCCGAGGAGGGTGGAGCGAAGGTTGCAATG	GGGTAAGGCGGGTTGGG	+
M9	SP4_HUMAN.H11MO.0.A	-11	0.0044839	3.44812	0.243267	20	TGCAGTCGACCCCGAGGAGGGTGGAGCGAAGGTTGCAATG	GGGAAGGGGGCGGGGCCGGG	+
M9	ZN554_HUMAN.H11MO.0.C	-10	0.0044839	3.44812	0.243267	20	TGCAGTCGACCCCGAGGAGGGTGGAGCGAAGGTTGCAATG	GCTGAGCCATGTGGGGTGCT	+
M9	MNX1_HUMAN.H11MO.0.D	-14	0.00452253	3.47783	0.243267	19	TGCAGTCGACCCCGAGGAGGGTGGAGCGAAGGTTGCAATG	TTAAGGGTTATTAAAATAG	-
M9	ZN394_HUMAN.H11MO.0.C	-12	0.00482763	3.71245	0.250724	20	TGCAGTCGACCCCGAGGAGGGTGGAGCGAAGGTTGCAATG	AGAATGGAATAGAATGGAAT	+
M9	SP2_HUMAN.H11MO.0.A	-10	0.00613825	4.72031	0.301133	22	TGCAGTCGACCCCGAGGAGGGTGGAGCGAAGGTTGCAATG	GGGGGGGGGGCGGGGCCGGGGG	+
M9	TLX1_HUMAN.H11MO.0.D	-3	0.00642215	4.93863	0.301133	17	TGCAGTCGACCCCGAGGAGGGTGGAGCGAAGGTTGCAATG	CCTTGGCAACTTGCCAG	-
M9	NR1H3_HUMAN.H11MO.0.B	-16	0.00658178	5.06139	0.301133	19	TGCAGTCGACCCCGAGGAGGGTGGAGCGAAGGTTGCAATG	CAGAGGTCACTGCAGGTCA	+
M9	TBX2_HUMAN.H11MO.0.D	-5	0.00659799	5.07385	0.301133	25	TGCAGTCGACCCCGAGGAGGGTGGAGCGAAGGTTGCAATG	TGCCATCAGAGGTGTGAAAAGCGAC	+
M9	RARA_HUMAN.H11MO.0.A	-27	0.00694574	5.34127	0.30768	13	TGCAGTCGACCCCGAGGAGGGTGGAGCGAAGGTTGCAATG	GGGGGATCAAGAGGTCAAGG	+
M9	ZN263_HUMAN.H11MO.0.A	-18	0.00746165	5.73801	0.32109	20	TGCAGTCGACCCCGAGGAGGGTGGAGCGAAGGTTGCAATG	GGGAGGAGGGAGAGGAGGAG	+
M9	WT1_HUMAN.H11MO.0.C	-15	0.0099016	7.61433	0.414251	20	TGCAGTCGACCCCGAGGAGGGTGGAGCGAAGGTTGCAATG	GGGCGGGGGAGGAGGGGGGG	+
M9	ZN467_HUMAN.H11MO.0.C	-10	0.0112416	8.64482	0.428788	22	TGCAGTCGACCCCGAGGAGGGTGGAGCGAAGGTTGCAATG	GGGGAGGGGAGGGGGGGGGGGG	+
M9	BC11A_HUMAN.H11MO.0.A	-27	0.011916	9.16343	0.428788	13	TGCAGTCGACCCCGAGGAGGGTGGAGCGAAGGTTGCAATG	AAAAGAGGAAGTGAAAA	+
M9	RARG_HUMAN.H11MO.0.B	-26	0.0119442	9.18512	0.428788	14	TGCAGTCGACCCCGAGGAGGGTGGAGCGAAGGTTGCAATG	CCCAGGTCACTCTGACCT	-
M9	MZF1_HUMAN.H11MO.0.B	-12	0.0119573	9.19513	0.428788	13	TGCAGTCGACCCCGAGGAGGGTGGAGCGAAGGTTGCAATG	GGAGGGGATTGGG	+
M9	ZN770_HUMAN.H11MO.0.C	-5	0.0128138	9.85383	0.436706	22	TGCAGTCGACCCCGAGGAGGGTGGAGCGAAGGTTGCAATG	GGGAGGCTGAGGCGGGAGGATC	+
M9	THA_HUMAN.H11MO.0.C	-14	0.0128472	9.87947	0.436706	17	TGCAGTCGACCCCGAGGAGGGTGGAGCGAAGGTTGCAATG	GGGTCACTTCAGGTCAG	+
M9	SRBP2_HUMAN.H11MO.0.B	-9	0.0130479	10.0339	0.436706	13	TGCAGTCGACCCCGAGGAGGGTGGAGCGAAGGTTGCAATG	GGGTGGGGTGAGG	+
M9	PAX5_HUMAN.H11MO.0.A	-16	0.0133682	10.2801	0.437698	21	TGCAGTCGACCCCGAGGAGGGTGGAGCGAAGGTTGCAATG	GCCTGGGCAGCAGAGCGTGAC	+
M9	PTF1A_HUMAN.H11MO.0.B	-18	0.0148406	11.4124	0.445145	18	TGCAGTCGACCCCGAGGAGGGTGGAGCGAAGGTTGCAATG	GGGAAAGGGGGCAGCTGG	-
M9	ZN563_HUMAN.H11MO.1.C	-28	0.0154169	11.8556	0.445145	12	TGCAGTCGACCCCGAGGAGGGTGGAGCGAAGGTTGCAATG	CAGGCAGCACAG	+
M9	GATA2_HUMAN.H11MO.0.A	-13	0.0155666	11.9707	0.445145	19	TGCAGTCGACCCCGAGGAGGGTGGAGCGAAGGTTGCAATG	CTGGGGGGTGGAGATAAGG	+
M9	KLF3_HUMAN.H11MO.0.B	-12	0.0155666	11.9707	0.445145	19	TGCAGTCGACCCCGAGGAGGGTGGAGCGAAGGTTGCAATG	GGGGAGGGGCGGGGCCGGG	+
M9	ZIC2_HUMAN.H11MO.0.D	-8	0.0156707	12.0507	0.445145	15	TGCAGTCGACCCCGAGGAGGGTGGAGCGAAGGTTGCAATG	TCACAGCAGGGGGCC	-
M9	EGR2_HUMAN.H11MO.0.A	-19	0.0159412	12.2588	0.445145	18	TGCAGTCGACCCCGAGGAGGGTGGAGCGAAGGTTGCAATG	GGGGGGGTGTGGGAGGGG	+
M9	ZN589_HUMAN.H11MO.0.D	-2	0.0159601	12.2733	0.445145	16	TGCAGTCGACCCCGAGGAGGGTGGAGCGAAGGTTGCAATG	CGGCAGTAACCGTGGG	-
M9	PAX8_HUMAN.H11MO.0.D	-16	0.0164847	12.6768	0.451419	14	TGCAGTCGACCCCGAGGAGGGTGGAGCGAAGGTTGCAATG	GTCACTGAAGCGGG	+
M9	COT1_HUMAN.H11MO.0.C	-16	0.0172801	13.2884	0.457409	17	TGCAGTCGACCCCGAGGAGGGTGGAGCGAAGGTTGCAATG	GGGGTCAGAGGTCAGGG	+
M9	TBX15_HUMAN.H11MO.0.D	-13	0.0178702	13.7422	0.457409	19	TGCAGTCGACCCCGAGGAGGGTGGAGCGAAGGTTGCAATG	GGGGGGGGGGGGGTGGGGG	+
M9	GATA1_HUMAN.H11MO.0.A	7	0.0178702	13.7422	0.457409	12	TGCAGTCGACCCCGAGGAGGGTGGAGCGAAGGTTGCAATG	TCTTATCTGTCCCCGCCAG	-
M9	OSR2_HUMAN.H11MO.0.C	-1	0.0185741	14.2835	0.457409	16	TGCAGTCGACCCCGAGGAGGGTGGAGCGAAGGTTGCAATG	GCTGCTGCTTCTGCTG	+
M9	RFX1_HUMAN.H11MO.0.B	-25	0.0188294	14.4798	0.457409	15	TGCAGTCGACCCCGAGGAGGGTGGAGCGAAGGTTGCAATG	GCCCCGGTTGCCATGGCGACGG	+
M10	ZN563_HUMAN.H11MO.0.C	-14	2.27806e-05	0.0175183	0.0344241	21	TTGCTCTCGTGCGCCGGCTCTCCATTTGCCGCCGTGATGT	GGGATCCTCACTGGCAGCTGC	+
M10	THAP1_HUMAN.H11MO.0.C	2	0.00020057	0.154238	0.12208	20	TTGCTCTCGTGCGCCGGCTCTCCATTTGCCGCCGTGATGT	CGCCGCCATCTTGGCTGCGGGC	+
M10	RXRA_HUMAN.H11MO.0.A	-12	0.000242366	0.186379	0.12208	20	TTGCTCTCGTGCGCCGGCTCTCCATTTGCCGCCGTGATGT	CTCTGACCTCTGCCTCCCCC	-
M10	ZFX_HUMAN.H11MO.1.A	-12	0.000543171	0.417699	0.142949	17	TTGCTCTCGTGCGCCGGCTCTCCATTTGCCGCCGTGATGT	CCCCGGCCTCCGCCCCC	-
M10	ZN667_HUMAN.H11MO.0.C	-13	0.000567591	0.436478	0.142949	19	TTGCTCTCGTGCGCCGGCTCTCCATTTGCCGCCGTGATGT	GCTGAGCTTTTAAGGCCAC	-
M10	PAX5_HUMAN.H11MO.0.A	3	0.000829268	0.637707	0.179017	18	TTGCTCTCGTGCGCCGGCTCTCCATTTGCCGCCGTGATGT	GTCACGCTCTGCTGCCCAGGC	-
M10	THA_HUMAN.H11MO.0.C	-14	0.00187957	1.44539	0.307766	17	TTGCTCTCGTGCGCCGGCTCTCCATTTGCCGCCGTGATGT	CTGACCTGAAGTGACCC	-
M10	NR1H4_HUMAN.H11MO.0.B	-3	0.00194652	1.49687	0.307766	19	TTGCTCTCGTGCGCCGGCTCTCCATTTGCCGCCGTGATGT	CCTCGGGGTCATTGACCCC	-
M10	RARG_HUMAN.H11MO.2.D	-14	0.0020634	1.58676	0.307766	20	TTGCTCTCGTGCGCCGGCTCTCCATTTGCCGCCGTGATGT	GTGACCTCTGGGTGACCCCC	-
M10	NR1H3_HUMAN.H11MO.0.B	-15	0.00324134	2.49259	0.307766	19	TTGCTCTCGTGCGCCGGCTCTCCATTTGCCGCCGTGATGT	TGACCTGCAGTGACCTCTG	-
M10	OLIG2_HUMAN.H11MO.0.B	-21	0.00326163	2.50819	0.307766	18	TTGCTCTCGTGCGCCGGCTCTCCATTTGCCGCCGTGATGT	CCAGCTGTTTCCCTTCTG	+
M10	RFX1_HUMAN.H11MO.0.B	-12	0.00334429	2.57176	0.307766	22	TTGCTCTCGTGCGCCGGCTCTCCATTTGCCGCCGTGATGT	GCCCCGGTTGCCATGGCGACGG	+
M10	ZN350_HUMAN.H11MO.1.D	-6	0.00345579	2.6575	0.307766	24	TTGCTCTCGTGCGCCGGCTCTCCATTTGCCGCCGTGATGT	ACGGGGCGCAGGGATTTGTTGCCC	+
M10	CLOCK_HUMAN.H11MO.0.C	-18	0.00375904	2.8907	0.307766	14	TTGCTCTCGTGCGCCGGCTCTCCATTTGCCGCCGTGATGT	TGTTCACGTGTCTG	-
M10	BHE41_HUMAN.H11MO.0.D	-15	0.00387895	2.98291	0.307766	20	TTGCTCTCGTGCGCCGGCTCTCCATTTGCCGCCGTGATGT	GCCTCTGCACGTGACCCGGT	-
M10	ZN554_HUMAN.H11MO.0.C	-15	0.00387895	2.98291	0.307766	20	TTGCTCTCGTGCGCCGGCTCTCCATTTGCCGCCGTGATGT	AGCACCCCACATGGCTCAGC	-
M10	ZN335_HUMAN.H11MO.0.A	-1	0.00434707	3.34289	0.307766	22	TTGCTCTCGTGCGCCGGCTCTCCATTTGCCGCCGTGATGT	GGCTGTCCTCGGCGCTGCCTGA	+
M10	RARA_HUMAN.H11MO.2.A	-15	0.00439764	3.38179	0.307766	17	TTGCTCTCGTGCGCCGGCTCTCCATTTGCCGCCGTGATGT	TGACCTCTCGGTGACCT	-
M10	GATA1_HUMAN.H11MO.0.A	-13	0.0046169	3.5504	0.307766	19	TTGCTCTCGTGCGCCGGCTCTCCATTTGCCGCCGTGATGT	TCTTATCTGTCCCCGCCAG	-
M10	HESX1_HUMAN.H11MO.0.D	-18	0.00482464	3.71015	0.307766	16	TTGCTCTCGTGCGCCGGCTCTCCATTTGCCGCCGTGATGT	AGGCCACGTGCCGGAT	-
M10	PATZ1_HUMAN.H11MO.0.C	-13	0.00494745	3.80459	0.307766	22	TTGCTCTCGTGCGCCGGCTCTCCATTTGCCGCCGTGATGT	CCTCCCCCCCCGCCCCCTCCCC	-
M10	RARG_HUMAN.H11MO.0.B	-3	0.00505116	3.88434	0.307766	18	TTGCTCTCGTGCGCCGGCTCTCCATTTGCCGCCGTGATGT	CCCAGGTCACTCTGACCT	-
M10	RFX5_HUMAN.H11MO.0.A	-17	0.00509172	3.91553	0.307766	20	TTGCTCTCGTGCGCCGGCTCTCCATTTGCCGCCGTGATGT	GTCAGCTGTTGCTAGGCAGA	+
M10	MAFA_HUMAN.H11MO.0.D	-16	0.00542768	4.17389	0.313441	21	TTGCTCTCGTGCGCCGGCTCTCCATTTGCCGCCGTGATGT	GTGCTGACCCCGCAGCCTTCG	+
M10	OSR2_HUMAN.H11MO.0.C	-12	0.00606717	4.66566	0.313441	16	TTGCTCTCGTGCGCCGGCTCTCCATTTGCCGCCGTGATGT	GCTGCTGCTTCTGCTG	+
M10	IRX2_HUMAN.H11MO.0.D	-21	0.00608919	4.68259	0.313441	19	TTGCTCTCGTGCGCCGGCTCTCCATTTGCCGCCGTGATGT	ACATGGGTGGGCATGTTGG	+
M10	Z324A_HUMAN.H11MO.0.C	-11	0.00646353	4.97045	0.313441	23	TTGCTCTCGTGCGCCGGCTCTCCATTTGCCGCCGTGATGT	TATCAAACCATCCTTTGCTGCCA	+
M10	CTCF_HUMAN.H11MO.0.A	-15	0.0065199	5.01381	0.313441	19	TTGCTCTCGTGCGCCGGCTCTCCATTTGCCGCCGTGATGT	TGGCCACCAGGGGGCGCCA	+
M10	KLF6_HUMAN.H11MO.0.A	-5	0.0065199	5.01381	0.313441	19	TTGCTCTCGTGCGCCGGCTCTCCATTTGCCGCCGTGATGT	CCCCCGGCCCCGCCCTTCC	-
M10	MYBA_HUMAN.H11MO.0.D	-18	0.00668299	5.13922	0.313441	15	TTGCTCTCGTGCGCCGGCTCTCCATTTGCCGCCGTGATGT	TCTCCAACTGCCACT	-
M10	SP2_HUMAN.H11MO.0.A	-7	0.00724295	5.56983	0.313441	22	TTGCTCTCGTGCGCCGGCTCTCCATTTGCCGCCGTGATGT	CCCCCGGCCCCGCCCCCCCCCC	-
M10	TLX1_HUMAN.H11MO.0.D	-17	0.00736397	5.6629	0.313441	17	TTGCTCTCGTGCGCCGGCTCTCCATTTGCCGCCGTGATGT	CTGGCAAGTTGCCAAGG	+
M10	PLAG1_HUMAN.H11MO.0.D	-16	0.00736397	5.6629	0.313441	17	TTGCTCTCGTGCGCCGGCTCTCCATTTGCCGCCGTGATGT	CCCCTCCTGATGCCCCC	-
M10	GATA2_HUMAN.H11MO.0.A	-13	0.00746728	5.74234	0.313441	19	TTGCTCTCGTGCGCCGGCTCTCCATTTGCCGCCGTGATGT	CCTTATCTCCACCCCCCAG	-
M10	ZN341_HUMAN.H11MO.0.C	-2	0.00771021	5.92915	0.314892	22	TTGCTCTCGTGCGCCGGCTCTCCATTTGCCGCCGTGATGT	GCTCTTCCCTCCCCCCCCCCCC	-
M10	ZNF76_HUMAN.H11MO.0.C	-18	0.00820527	6.30985	0.326291	22	TTGCTCTCGTGCGCCGGCTCTCCATTTGCCGCCGTGATGT	ACTACAATTCCCAGAATGCCCC	-
M10	NR1D1_HUMAN.H11MO.0.B	-21	0.00912939	7.0205	0.339692	19	TTGCTCTCGTGCGCCGGCTCTCCATTTGCCGCCGTGATGT	CCTTCTGACCCACTTCCCT	-
M10	SP3_HUMAN.H11MO.0.B	-6	0.00921664	7.08759	0.339692	20	TTGCTCTCGTGCGCCGGCTCTCCATTTGCCGCCGTGATGT	CCCCGGCCCCGCCCCCCCCC	-
M10	LEF1_HUMAN.H11MO.0.A	-16	0.00996319	7.66169	0.358464	14	TTGCTCTCGTGCGCCGGCTCTCCATTTGCCGCCGTGATGT	TCCTTTGATTTGCT	+
M10	VEZF1_HUMAN.H11MO.0.C	-8	0.0133608	10.2744	0.469526	22	TTGCTCTCGTGCGCCGGCTCTCCATTTGCCGCCGTGATGT	CCCCTCCCCCTCCCCCCTCCCC	-
M10	RORA_HUMAN.H11MO.0.C	-12	0.0136926	10.5296	0.470251	13	TTGCTCTCGTGCGCCGGCTCTCCATTTGCCGCCGTGATGT	CCCTGACCTAGTT	-
M10	TAL1_HUMAN.H11MO.0.A	-13	0.0144204	11.0893	0.47987	19	TTGCTCTCGTGCGCCGGCTCTCCATTTGCCGCCGTGATGT	CCTTATCTGCCCCCCCCAG	-
M10	TFCP2_HUMAN.H11MO.0.D	-17	0.0146078	11.2334	0.47987	16	TTGCTCTCGTGCGCCGGCTCTCCATTTGCCGCCGTGATGT	GCCTGAACTGGCCAGA	+
M11	IRX2_HUMAN.H11MO.0.D	-6	8.24279e-05	0.0633871	0.1265	19	GTCCTGGCCTGGGGATTCACCAATGTCCCAAGGGCCCTGG	ACATGGGTGGGCATGTTGG	+
M11	RXRA_HUMAN.H11MO.0.A	-12	0.000730995	0.562135	0.336006	20	GTCCTGGCCTGGGGATTCACCAATGTCCCAAGGGCCCTGG	GGGGGAGGCAGAGGTCAGAG	+
M11	MNX1_HUMAN.H11MO.0.D	-7	0.000875773	0.673469	0.336006	19	GTCCTGGCCTGGGGATTCACCAATGTCCCAAGGGCCCTGG	TTAAGGGTTATTAAAATAG	-
M12	RXRA_HUMAN.H11MO.0.A	-20	9.04668e-06	0.0069569	0.0138167	20	CGAGCTCTGGGAGTAGCACGCGGAAACCGTGAGATCAAAG	GGGGGAGGCAGAGGTCAGAG	+
M12	RARG_HUMAN.H11MO.2.D	-18	0.00045809	0.352271	0.270186	20	CGAGCTCTGGGAGTAGCACGCGGAAACCGTGAGATCAAAG	GGGGGTCACCCAGAGGTCAC	+
M12	RARA_HUMAN.H11MO.0.A	-20	0.000530722	0.408125	0.270186	20	CGAGCTCTGGGAGTAGCACGCGGAAACCGTGAGATCAAAG	GGGGGATCAAGAGGTCAAGG	+
M12	VEZF1_HUMAN.H11MO.0.C	-12	0.000848365	0.652392	0.323921	22	CGAGCTCTGGGAGTAGCACGCGGAAACCGTGAGATCAAAG	GGGGAGGGGGGAGGGGGAGGGG	+
M12	STAT1_HUMAN.H11MO.1.A	-14	0.00141271	1.08638	0.390844	19	CGAGCTCTGGGAGTAGCACGCGGAAACCGTGAGATCAAAG	AAGAAAATGAAACTGAAAG	+
M12	NFAC1_HUMAN.H11MO.0.B	-19	0.00176628	1.35827	0.390844	15	CGAGCTCTGGGAGTAGCACGCGGAAACCGTGAGATCAAAG	ATGGAAAAAAAGAAA	+
M12	ZN589_HUMAN.H11MO.0.D	-17	0.0022896	1.7607	0.390844	16	CGAGCTCTGGGAGTAGCACGCGGAAACCGTGAGATCAAAG	CGGCAGTAACCGTGGG	-
M12	BRAC_HUMAN.H11MO.0.A	-15	0.0023153	1.78047	0.390844	20	CGAGCTCTGGGAGTAGCACGCGGAAACCGTGAGATCAAAG	TTAGCAGGGAGGTGTGAAAT	+
M12	Z324A_HUMAN.H11MO.0.C	-13	0.00248271	1.90921	0.390844	23	CGAGCTCTGGGAGTAGCACGCGGAAACCGTGAGATCAAAG	TGGCAGCAAAGGATGGTTTGATA	-
M12	BATF3_HUMAN.H11MO.0.B	-12	0.00288182	2.21612	0.390844	17	CGAGCTCTGGGAGTAGCACGCGGAAACCGTGAGATCAAAG	GAGTCATAATGAAACTG	-
M12	COT1_HUMAN.H11MO.1.C	-27	0.00308734	2.37416	0.390844	13	CGAGCTCTGGGAGTAGCACGCGGAAACCGTGAGATCAAAG	GCAGAGGTCAGGG	+
M12	COT2_HUMAN.H11MO.1.A	-23	0.00332835	2.5595	0.390844	17	CGAGCTCTGGGAGTAGCACGCGGAAACCGTGAGATCAAAG	GGGGTCAAAGGTCAGGG	+
M12	ZN341_HUMAN.H11MO.0.C	-14	0.00350561	2.69582	0.390844	22	CGAGCTCTGGGAGTAGCACGCGGAAACCGTGAGATCAAAG	GGGGGGGGGGGGAGGGAAGAGC	+
M12	IRF3_HUMAN.H11MO.0.B	-10	0.00367703	2.82764	0.390844	20	CGAGCTCTGGGAGTAGCACGCGGAAACCGTGAGATCAAAG	GAAAGGGAAAGGGAAAGTGA	+
M12	THA_HUMAN.H11MO.0.C	-21	0.00383865	2.95192	0.390844	17	CGAGCTCTGGGAGTAGCACGCGGAAACCGTGAGATCAAAG	GGGTCACTTCAGGTCAG	+
M12	FEV_HUMAN.H11MO.0.B	-19	0.00430356	3.30943	0.410794	10	CGAGCTCTGGGAGTAGCACGCGGAAACCGTGAGATCAAAG	GCGGGAAGCG	+
M13	MAZ_HUMAN.H11MO.0.A	-11	7.32157e-05	0.0563029	0.0586213	22	GCAGGCGGTCGGACGGCCCGAGAGTCGGGGCGAGACCCCG	GGGGGAGGGGGGGGGGGGGGGG	+
M13	SP3_HUMAN.H11MO.0.B	-3	9.67729e-05	0.0744183	0.0586213	20	GCAGGCGGTCGGACGGCCCGAGAGTCGGGGCGAGACCCCG	GGGGGGGGGCGGGGCCGGGG	+
M13	SP2_HUMAN.H11MO.0.A	-15	0.000119714	0.09206	0.0586213	22	GCAGGCGGTCGGACGGCCCGAGAGTCGGGGCGAGACCCCG	GGGGGGGGGGCGGGGCCGGGGG	+
M13	SP4_HUMAN.H11MO.0.A	-15	0.000176123	0.135439	0.0586213	20	GCAGGCGGTCGGACGGCCCGAGAGTCGGGGCGAGACCCCG	GGGAAGGGGGCGGGGCCGGG	+
M13	PATZ1_HUMAN.H11MO.0.C	-12	0.000193376	0.148706	0.0586213	22	GCAGGCGGTCGGACGGCCCGAGAGTCGGGGCGAGACCCCG	GGGGAGGGGGCGGGGGGGGAGG	+
M13	ZN341_HUMAN.H11MO.0.C	-15	0.000388289	0.298594	0.0980906	22	GCAGGCGGTCGGACGGCCCGAGAGTCGGGGCGAGACCCCG	GGGGGGGGGGGGAGGGAAGAGC	+
M13	KLF16_HUMAN.H11MO.0.D	-11	0.000599973	0.461379	0.113675	19	GCAGGCGGTCGGACGGCCCGAGAGTCGGGGCGAGACCCCG	GGGGGCGGGGGGGGGGGGG	+
M13	KLF6_HUMAN.H11MO.0.A	-9	0.000599973	0.461379	0.113675	19	GCAGGCGGTCGGACGGCCCGAGAGTCGGGGCGAGACCCCG	GGAAGGGCGGGGCCGGGGG	+
M13	VEZF1_HUMAN.H11MO.0.C	-9	0.000759788	0.584277	0.121122	22	GCAGGCGGTCGGACGGCCCGAGAGTCGGGGCGAGACCCCG	GGGGAGGGGGGAGGGGGAGGGG	+
M13	EGR1_HUMAN.H11MO.0.A	-19	0.000800918	0.615906	0.121122	17	GCAGGCGGTCGGACGGCCCGAGAGTCGGGGCGAGACCCCG	GAGGGCGTGGGCGGGGG	+
M13	THAP1_HUMAN.H11MO.0.C	-10	0.000879005	0.675955	0.121122	22	GCAGGCGGTCGGACGGCCCGAGAGTCGGGGCGAGACCCCG	GCCCGCAGCCAAGATGGCGGCG	-
M13	PROX1_HUMAN.H11MO.0.D	-14	0.00112165	0.862548	0.134405	17	GCAGGCGGTCGGACGGCCCGAGAGTCGGGGCGAGACCCCG	GGGTAAGGCGGGTTGGG	+
M13	IRX2_HUMAN.H11MO.0.D	-1	0.00122485	0.941911	0.134405	19	GCAGGCGGTCGGACGGCCCGAGAGTCGGGGCGAGACCCCG	ACATGGGTGGGCATGTTGG	+
M13	RXRA_HUMAN.H11MO.0.A	-15	0.0012865	0.989321	0.134405	20	GCAGGCGGTCGGACGGCCCGAGAGTCGGGGCGAGACCCCG	GGGGGAGGCAGAGGTCAGAG	+
M13	PAX5_HUMAN.H11MO.0.A	-15	0.00133009	1.02284	0.134405	21	GCAGGCGGTCGGACGGCCCGAGAGTCGGGGCGAGACCCCG	GCCTGGGCAGCAGAGCGTGAC	+
M13	ZN263_HUMAN.H11MO.0.A	-10	0.00149381	1.14874	0.141514	20	GCAGGCGGTCGGACGGCCCGAGAGTCGGGGCGAGACCCCG	GGGAGGAGGGAGAGGAGGAG	+
M13	NR1D1_HUMAN.H11MO.0.B	-1	0.00208915	1.60655	0.178626	19	GCAGGCGGTCGGACGGCCCGAGAGTCGGGGCGAGACCCCG	AGGGAAGTGGGTCAGAAGG	+
M13	PURA_HUMAN.H11MO.0.D	-18	0.00215364	1.65615	0.178626	17	GCAGGCGGTCGGACGGCCCGAGAGTCGGGGCGAGACCCCG	GGAAGGGGGGGGCAGGG	+
M13	EGR2_HUMAN.H11MO.0.A	-15	0.00231661	1.78147	0.178626	18	GCAGGCGGTCGGACGGCCCGAGAGTCGGGGCGAGACCCCG	GGGGGGGTGTGGGAGGGG	+
M13	ZFX_HUMAN.H11MO.1.A	0	0.00273098	2.10012	0.188156	17	GCAGGCGGTCGGACGGCCCGAGAGTCGGGGCGAGACCCCG	GGGGGCGGAGGCCGGGG	+
M13	KLF3_HUMAN.H11MO.0.B	-21	0.00302557	2.32666	0.199389	19	GCAGGCGGTCGGACGGCCCGAGAGTCGGGGCGAGACCCCG	GGGGAGGGGCGGGGCCGGG	+
M13	ZBT17_HUMAN.H11MO.0.A	-1	0.00325463	2.50281	0.200383	19	GCAGGCGGTCGGACGGCCCGAGAGTCGGGGCGAGACCCCG	GAGGGTGGGGGAGGGGAAG	+
M13	SPIC_HUMAN.H11MO.0.D	-21	0.00330504	2.54157	0.200383	13	GCAGGCGGTCGGACGGCCCGAGAGTCGGGGCGAGACCCCG	GAGGAAGGGGAGG	+
M13	EGR2_HUMAN.H11MO.1.A	-18	0.00471039	3.62229	0.274604	16	GCAGGCGGTCGGACGGCCCGAGAGTCGGGGCGAGACCCCG	GGGGCGTGGGCGGGGG	+
M13	ZN554_HUMAN.H11MO.0.C	-12	0.0050346	3.87161	0.282634	20	GCAGGCGGTCGGACGGCCCGAGAGTCGGGGCGAGACCCCG	GCTGAGCCATGTGGGGTGCT	+
M13	ZN589_HUMAN.H11MO.0.D	-13	0.00550436	4.23286	0.29797	16	GCAGGCGGTCGGACGGCCCGAGAGTCGGGGCGAGACCCCG	CGGCAGTAACCGTGGG	-
M13	MAFA_HUMAN.H11MO.0.D	-10	0.00610739	4.69658	0.312062	21	GCAGGCGGTCGGACGGCCCGAGAGTCGGGGCGAGACCCCG	CGAAGGCTGCGGGGTCAGCAC	-
M13	RFX5_HUMAN.H11MO.0.A	0	0.00617645	4.74969	0.312062	20	GCAGGCGGTCGGACGGCCCGAGAGTCGGGGCGAGACCCCG	GTCAGCTGTTGCTAGGCAGA	+
M13	TBX15_HUMAN.H11MO.0.D	-13	0.00662096	5.09152	0.32373	19	GCAGGCGGTCGGACGGCCCGAGAGTCGGGGCGAGACCCCG	GGGGGGGGGGGGGTGGGGG	+
M13	ZN322_HUMAN.H11MO.0.B	0	0.00807441	6.20922	0.382459	20	GCAGGCGGTCGGACGGCCCGAGAGTCGGGGCGAGACCCCG	CCAGGCTCTGTACCAGGCTC	-
M13	NFIC_HUMAN.H11MO.0.A	-12	0.00846302	6.50806	0.388718	17	GCAGGCGGTCGGACGGCCCGAGAGTCGGGGCGAGACCCCG	CTTGGCAGGGAGCCAAG	-
M13	Z324A_HUMAN.H11MO.0.C	0	0.00893434	6.87051	0.39635	23	GCAGGCGGTCGGACGGCCCGAGAGTCGGGGCGAGACCCCG	TGGCAGCAAAGGATGGTTTGATA	-
M13	CLOCK_HUMAN.H11MO.0.C	-14	0.00915215	7.038	0.39635	14	GCAGGCGGTCGGACGGCCCGAGAGTCGGGGCGAGACCCCG	TGTTCACGTGTCTG	-
M13	NR1H4_HUMAN.H11MO.0.B	-12	0.0106587	8.19653	0.425151	19	GCAGGCGGTCGGACGGCCCGAGAGTCGGGGCGAGACCCCG	GGGGTCAATGACCCCGAGG	+
M13	ZN667_HUMAN.H11MO.0.C	-1	0.0106587	8.19653	0.425151	19	GCAGGCGGTCGGACGGCCCGAGAGTCGGGGCGAGACCCCG	GCTGAGCTTTTAAGGCCAC	-
M13	RFX1_HUMAN.H11MO.0.B	-1	0.011186	8.60203	0.434744	22	GCAGGCGGTCGGACGGCCCGAGAGTCGGGGCGAGACCCCG	GCCCCGGTTGCCATGGCGACGG	+
M13	SPZ1_HUMAN.H11MO.0.D	-13	0.0116783	8.98063	0.439332	16	GCAGGCGGTCGGACGGCCCGAGAGTCGGGGCGAGACCCCG	CGGCTGTTACCCTGGG	+
M13	KLF15_HUMAN.H11MO.0.A	-12	0.0121736	9.36148	0.439332	19	GCAGGCGGTCGGACGGCCCGAGAGTCGGGGCGAGACCCCG	GGGGAGGAGCAGGGGGGGG	+
M13	P73_HUMAN.H11MO.0.A	-18	0.0121736	9.36148	0.439332	19	GCAGGCGGTCGGACGGCCCGAGAGTCGGGGCGAGACCCCG	GGCATGTCTGGGCATGTCT	-
M13	ZN335_HUMAN.H11MO.0.A	1	0.013433	10.33	0.473509	21	GCAGGCGGTCGGACGGCCCGAGAGTCGGGGCGAGACCCCG	GGCTGTCCTCGGCGCTGCCTGA	+
M13	RARG_HUMAN.H11MO.0.B	-13	0.0140178	10.7797	0.482892	18	GCAGGCGGTCGGACGGCCCGAGAGTCGGGGCGAGACCCCG	AGGTCAGAGTGACCTGGG	+
M14	RXRA_HUMAN.H11MO.0.A	-6	0.000117681	0.0904969	0.180957	20	TCTACTGGCGGAGGCTATGGGCGGGGCCGTGTGCCCAGTG	GGGGGAGGCAGAGGTCAGAG	+
M14	IRX2_HUMAN.H11MO.0.D	-14	0.000343692	0.264299	0.264245	19	TCTACTGGCGGAGGCTATGGGCGGGGCCGTGTGCCCAGTG	ACATGGGTGGGCATGTTGG	+
M14	TLX1_HUMAN.H11MO.0.D	-22	0.00117623	0.904523	0.45217	17	TCTACTGGCGGAGGCTATGGGCGGGGCCGTGTGCCCAGTG	CTGGCAAGTTGCCAAGG	+
M15	IRX2_HUMAN.H11MO.0.D	-1	0.000206528	0.15882	0.316954	19	GGACACGCATGGTTGGAGCATGGCTGGGGCCGAGGTCACG	ACATGGGTGGGCATGTTGG	+
M15	RXRA_HUMAN.H11MO.0.A	-21	0.000900328	0.692352	0.46057	19	GGACACGCATGGTTGGAGCATGGCTGGGGCCGAGGTCACG	GGGGGAGGCAGAGGTCAGAG	+
M16	THAP1_HUMAN.H11MO.0.C	-11	1.03214e-05	0.00793715	0.0153698	22	GGGAGCCCCTCGGCCGGCCCAAGGGCGGGGGCGAGACCCC	GCCCGCAGCCAAGATGGCGGCG	-
M16	KLF9_HUMAN.H11MO.0.C	-23	5.03764e-05	0.0387395	0.025737	15	GGGAGCCCCTCGGCCGGCCCAAGGGCGGGGGCGAGACCCC	GGAGGGGGCGTGGCC	+
M16	SP2_HUMAN.H11MO.0.A	-21	5.18501e-05	0.0398727	0.025737	19	GGGAGCCCCTCGGCCGGCCCAAGGGCGGGGGCGAGACCCC	GGGGGGGGGGCGGGGCCGGGGG	+
M16	SP1_HUMAN.H11MO.1.A	-25	7.89673e-05	0.0607258	0.0293979	14	GGGAGCCCCTCGGCCGGCCCAAGGGCGGGGGCGAGACCCC	GGGGGGCGGGGCCG	+
M16	KLF6_HUMAN.H11MO.0.A	-18	0.000171318	0.131744	0.0510226	19	GGGAGCCCCTCGGCCGGCCCAAGGGCGGGGGCGAGACCCC	GGAAGGGCGGGGCCGGGGG	+
M16	KLF3_HUMAN.H11MO.0.B	-16	0.000223111	0.171573	0.0536843	19	GGGAGCCCCTCGGCCGGCCCAAGGGCGGGGGCGAGACCCC	GGGGAGGGGCGGGGCCGGG	+
M16	SP3_HUMAN.H11MO.0.B	-16	0.000301632	0.231955	0.0536843	20	GGGAGCCCCTCGGCCGGCCCAAGGGCGGGGGCGAGACCCC	GGGGGGGGGCGGGGCCGGGG	+
M16	EGR1_HUMAN.H11MO.0.A	-20	0.000324124	0.249251	0.0536843	17	GGGAGCCCCTCGGCCGGCCCAAGGGCGGGGGCGAGACCCC	GAGGGCGTGGGCGGGGG	+
M16	SP1_HUMAN.H11MO.0.A	-7	0.000377903	0.290608	0.0536843	22	GGGAGCCCCTCGGCCGGCCCAAGGGCGGGGGCGAGACCCC	GGGGGGCGGGGCCGGGGGGGGG	+
M16	KLF13_HUMAN.H11MO.0.D	-24	0.00040168	0.308892	0.0536843	11	GGGAGCCCCTCGGCCGGCCCAAGGGCGGGGGCGAGACCCC	AGGGGGGCGTG	+
M16	SP4_HUMAN.H11MO.1.A	-23	0.000447272	0.343952	0.0536843	16	GGGAGCCCCTCGGCCGGCCCAAGGGCGGGGGCGAGACCCC	GGAGGGGGCGGGGCCG	+
M16	ZN148_HUMAN.H11MO.0.D	-21	0.00046501	0.357593	0.0536843	15	GGGAGCCCCTCGGCCGGCCCAAGGGCGGGGGCGAGACCCC	GGGGTGGGGGAGGGG	+
M16	SP2_HUMAN.H11MO.1.B	-25	0.000468663	0.360402	0.0536843	12	GGGAGCCCCTCGGCCGGCCCAAGGGCGGGGGCGAGACCCC	AGGGGGCGGGGC	+
M16	ZN740_HUMAN.H11MO.0.D	-21	0.000516626	0.397286	0.0549513	14	GGGAGCCCCTCGGCCGGCCCAAGGGCGGGGGCGAGACCCC	GGGGGGGGGGTGGG	+
M16	ZBTB4_HUMAN.H11MO.1.D	-19	0.000614261	0.472367	0.0609805	15	GGGAGCCCCTCGGCCGGCCCAAGGGCGGGGGCGAGACCCC	CAATAGCGGTGGTGG	+
M16	ZN219_HUMAN.H11MO.0.D	-20	0.000689947	0.530569	0.0635409	12	GGGAGCCCCTCGGCCGGCCCAAGGGCGGGGGCGAGACCCC	GAGGGGGGCGGA	+
M16	E2F4_HUMAN.H11MO.0.A	-26	0.000768063	0.59064	0.0635409	13	GGGAGCCCCTCGGCCGGCCCAAGGGCGGGGGCGAGACCCC	GGGGGCGGGAAAT	+
M16	KLF14_HUMAN.H11MO.0.D	-24	0.000768063	0.59064	0.0635409	13	GGGAGCCCCTCGGCCGGCCCAAGGGCGGGGGCGAGACCCC	AGGGGGGCGTGGC	+
M16	SP4_HUMAN.H11MO.0.A	-15	0.000859472	0.660934	0.0673609	20	GGGAGCCCCTCGGCCGGCCCAAGGGCGGGGGCGAGACCCC	GGGAAGGGGGCGGGGCCGGG	+
M16	ZN281_HUMAN.H11MO.0.A	-22	0.00113233	0.870758	0.0843084	15	GGGAGCCCCTCGGCCGGCCCAAGGGCGGGGGCGAGACCCC	GGGTGGGGGAGGGGA	+
M16	VEZF1_HUMAN.H11MO.0.C	-14	0.00126275	0.971056	0.0854822	22	GGGAGCCCCTCGGCCGGCCCAAGGGCGGGGGCGAGACCCC	GGGGAGGGGGGAGGGGGAGGGG	+
M16	EGR4_HUMAN.H11MO.0.D	-26	0.00131073	1.00795	0.0854822	11	GGGAGCCCCTCGGCCGGCCCAAGGGCGGGGGCGAGACCCC	GGCGGCAGGGC	+
M16	KLF1_HUMAN.H11MO.0.A	-21	0.00137309	1.05591	0.0854822	14	GGGAGCCCCTCGGCCGGCCCAAGGGCGGGGGCGAGACCCC	GGGGCGGGGCCGGG	+
M16	EGR2_HUMAN.H11MO.1.A	-21	0.00137771	1.05946	0.0854822	16	GGGAGCCCCTCGGCCGGCCCAAGGGCGGGGGCGAGACCCC	GGGGCGTGGGCGGGGG	+
M16	ZSC22_HUMAN.H11MO.0.C	-15	0.00146892	1.1296	0.0874959	16	GGGAGCCCCTCGGCCGGCCCAAGGGCGGGGGCGAGACCCC	GGTCTGAGGGAGGAGG	+
M16	KLF12_HUMAN.H11MO.0.C	-21	0.0016442	1.26439	0.0941694	11	GGGAGCCCCTCGGCCGGCCCAAGGGCGGGGGCGAGACCCC	AGGGGCGGGGC	+
M16	AP2B_HUMAN.H11MO.0.B	-5	0.00200966	1.54543	0.110838	10	GGGAGCCCCTCGGCCGGCCCAAGGGCGGGGGCGAGACCCC	GCCCCCGGGC	-
M16	MAZ_HUMAN.H11MO.1.A	-20	0.00221351	1.70219	0.117721	11	GGGAGCCCCTCGGCCGGCCCAAGGGCGGGGGCGAGACCCC	GAGGGAGGGGG	+
M16	BHE41_HUMAN.H11MO.0.D	-12	0.00259371	1.99457	0.126059	20	GGGAGCCCCTCGGCCGGCCCAAGGGCGGGGGCGAGACCCC	ACCGGGTCACGTGCAGAAGG	+
M16	TFDP1_HUMAN.H11MO.0.C	-25	0.00267537	2.05736	0.126059	14	GGGAGCCCCTCGGCCGGCCCAAGGGCGGGGGCGAGACCCC	GGGGGGCGGGAAAA	+
M16	ZBT17_HUMAN.H11MO.0.A	-20	0.00293656	2.25822	0.129174	19	GGGAGCCCCTCGGCCGGCCCAAGGGCGGGGGCGAGACCCC	GAGGGTGGGGGAGGGGAAG	+
M16	E2F2_HUMAN.H11MO.0.B	-27	0.00294933	2.26804	0.129174	10	GGGAGCCCCTCGGCCGGCCCAAGGGCGGGGGCGAGACCCC	GGCGCGAAAC	+
M16	EGR2_HUMAN.H11MO.0.A	-18	0.0033699	2.59145	0.141593	18	GGGAGCCCCTCGGCCGGCCCAAGGGCGGGGGCGAGACCCC	GGGGGGGTGTGGGAGGGG	+
M16	ZN257_HUMAN.H11MO.0.C	-26	0.00342307	2.63234	0.141593	12	GGGAGCCCCTCGGCCGGCCCAAGGGCGGGGGCGAGACCCC	AGAGGCAAGAGC	-
M16	ZFX_HUMAN.H11MO.1.A	-7	0.00357801	2.75149	0.144002	17	GGGAGCCCCTCGGCCGGCCCAAGGGCGGGGGCGAGACCCC	CCCCGGCCTCCGCCCCC	-
M16	MAZ_HUMAN.H11MO.0.A	-20	0.00372022	2.86085	0.145785	20	GGGAGCCCCTCGGCCGGCCCAAGGGCGGGGGCGAGACCCC	GGGGGAGGGGGGGGGGGGGGGG	+
M16	E2F1_HUMAN.H11MO.0.A	-25	0.0039435	3.03255	0.150573	14	GGGAGCCCCTCGGCCGGCCCAAGGGCGGGGGCGAGACCCC	GGGGGGCGGGAAAG	+
M16	PATZ1_HUMAN.H11MO.0.C	-15	0.00435007	3.3452	0.154679	22	GGGAGCCCCTCGGCCGGCCCAAGGGCGGGGGCGAGACCCC	GGGGAGGGGGCGGGGGGGGAGG	+
M16	ZN341_HUMAN.H11MO.0.C	-16	0.00435007	3.3452	0.154679	22	GGGAGCCCCTCGGCCGGCCCAAGGGCGGGGGCGAGACCCC	GGGGGGGGGGGGAGGGAAGAGC	+
M16	TBX15_HUMAN.H11MO.0.D	-18	0.00436266	3.35488	0.154679	19	GGGAGCCCCTCGGCCGGCCCAAGGGCGGGGGCGAGACCCC	GGGGGGGGGGGGGTGGGGG	+
M16	SALL4_HUMAN.H11MO.0.B	-23	0.00574384	4.41702	0.194944	10	GGGAGCCCCTCGGCCGGCCCAAGGGCGGGGGCGAGACCCC	GGAGGGTGGG	+
M16	KLF5_HUMAN.H11MO.0.A	-21	0.00576013	4.42954	0.194944	14	GGGAGCCCCTCGGCCGGCCCAAGGGCGGGGGCGAGACCCC	AGGGTGGGGCTGGG	+
M16	E2F7_HUMAN.H11MO.0.B	-27	0.00605442	4.65585	0.195502	13	GGGAGCCCCTCGGCCGGCCCAAGGGCGGGGGCGAGACCCC	GGGGCGGGAAAGG	+
M16	WT1_HUMAN.H11MO.0.C	-16	0.00623967	4.7983	0.195502	20	GGGAGCCCCTCGGCCGGCCCAAGGGCGGGGGCGAGACCCC	GGGCGGGGGAGGAGGGGGGG	+
M16	PLAG1_HUMAN.H11MO.0.D	-11	0.00639843	4.92039	0.195502	17	GGGAGCCCCTCGGCCGGCCCAAGGGCGGGGGCGAGACCCC	GGGGGCATCAGGAGGGG	+
M16	NFKB2_HUMAN.H11MO.0.B	-28	0.00643307	4.94703	0.195502	11	GGGAGCCCCTCGGCCGGCCCAAGGGCGGGGGCGAGACCCC	GGGAAAGCCCC	+
M16	AP2D_HUMAN.H11MO.0.D	-2	0.0073781	5.67376	0.219737	14	GGGAGCCCCTCGGCCGGCCCAAGGGCGGGGGCGAGACCCC	ACGCGCCTCGGGCG	-
M16	RFX1_HUMAN.H11MO.0.B	-6	0.00801349	6.16237	0.229481	22	GGGAGCCCCTCGGCCGGCCCAAGGGCGGGGGCGAGACCCC	CCGTCGCCATGGCAACCGGGGC	-
M16	TAF1_HUMAN.H11MO.0.A	-18	0.00855047	6.57531	0.240239	16	GGGAGCCCCTCGGCCGGCCCAAGGGCGGGGGCGAGACCCC	AAGATGGCGGCGGCGG	+
M16	NR0B1_HUMAN.H11MO.0.D	-24	0.00881028	6.7751	0.242955	10	GGGAGCCCCTCGGCCGGCCCAAGGGCGGGGGCGAGACCCC	GCGTGGGAGA	+
M16	TBX1_HUMAN.H11MO.0.D	-18	0.00950783	7.31152	0.257424	20	GGGAGCCCCTCGGCCGGCCCAAGGGCGGGGGCGAGACCCC	GGGTGGGCAGGGGTGGGCGG	+
M16	KAISO_HUMAN.H11MO.0.A	-22	0.0101334	7.79259	0.269462	15	GGGAGCCCCTCGGCCGGCCCAAGGGCGGGGGCGAGACCCC	CAAATCTCGCGAGAA	+
M16	KLF16_HUMAN.H11MO.0.D	-14	0.011561	8.89043	0.302031	19	GGGAGCCCCTCGGCCGGCCCAAGGGCGGGGGCGAGACCCC	GGGGGCGGGGGGGGGGGGG	+
M16	HEN1_HUMAN.H11MO.0.C	-20	0.0129387	9.9499	0.332195	20	GGGAGCCCCTCGGCCGGCCCAAGGGCGGGGGCGAGACCCC	AGGGACGCAGCTGCTCCCCA	-
M16	ZN331_HUMAN.H11MO.0.C	-11	0.0143169	11.0097	0.34409	20	GGGAGCCCCTCGGCCGGCCCAAGGGCGGGGGCGAGACCCC	GGCTGGGCTCAGCTGGGTGG	+
M16	NFKB1_HUMAN.H11MO.1.B	-28	0.0143263	11.0169	0.34409	11	GGGAGCCCCTCGGCCGGCCCAAGGGCGGGGGCGAGACCCC	GGGAAATTCCC	+
M16	CTCFL_HUMAN.H11MO.0.A	-16	0.0147106	11.3125	0.347651	17	GGGAGCCCCTCGGCCGGCCCAAGGGCGGGGGCGAGACCCC	GCCGCCAGGGGGCGCCG	+
M16	USF2_HUMAN.H11MO.0.A	-20	0.0149875	11.5254	0.347651	19	GGGAGCCCCTCGGCCGGCCCAAGGGCGGGGGCGAGACCCC	CGCCGCGGCCACGTGACCC	-
M16	PAX5_HUMAN.H11MO.0.A	-16	0.0151749	11.6695	0.347651	21	GGGAGCCCCTCGGCCGGCCCAAGGGCGGGGGCGAGACCCC	GCCTGGGCAGCAGAGCGTGAC	+
M16	TBX21_HUMAN.H11MO.0.A	-22	0.0154374	11.8713	0.348304	13	GGGAGCCCCTCGGCCGGCCCAAGGGCGGGGGCGAGACCCC	GTGGAGGTGTGAA	+
M16	SRBP2_HUMAN.H11MO.0.B	-23	0.0163945	12.6073	0.364378	13	GGGAGCCCCTCGGCCGGCCCAAGGGCGGGGGCGAGACCCC	GGGTGGGGTGAGG	+
M16	ZBT7A_HUMAN.H11MO.0.A	-2	0.0187306	14.4038	0.406136	9	GGGAGCCCCTCGGCCGGCCCAAGGGCGGGGGCGAGACCCC	GAGACCCCC	-
M16	Z324A_HUMAN.H11MO.0.C	-13	0.0188188	14.4716	0.406136	23	GGGAGCCCCTCGGCCGGCCCAAGGGCGGGGGCGAGACCCC	TGGCAGCAAAGGATGGTTTGATA	-
M16	E2F6_HUMAN.H11MO.0.A	-23	0.0196033	15.075	0.413756	13	GGGAGCCCCTCGGCCGGCCCAAGGGCGGGGGCGAGACCCC	GGGGCGGGAAGGG	+
M16	MBD2_HUMAN.H11MO.0.B	-10	0.0197276	15.1705	0.413756	11	GGGAGCCCCTCGGCCGGCCCAAGGGCGGGGGCGAGACCCC	CCTCCGGCCCG	-
M16	KLF15_HUMAN.H11MO.0.A	-10	0.0213775	16.4393	0.439254	19	GGGAGCCCCTCGGCCGGCCCAAGGGCGGGGGCGAGACCCC	GGGGAGGAGCAGGGGGGGG	+
M16	PATZ1_HUMAN.H11MO.1.C	-21	0.0215332	16.559	0.439254	9	GGGAGCCCCTCGGCCGGCCCAAGGGCGGGGGCGAGACCCC	AGGGAGGGG	+
M16	ZF64A_HUMAN.H11MO.0.D	-25	0.0232081	17.847	0.45695	15	GGGAGCCCCTCGGCCGGCCCAAGGGCGGGGGCGAGACCCC	GGGGCCCGGGAACCTG	+
M16	ZN554_HUMAN.H11MO.0.C	-12	0.02348	18.0561	0.45695	20	GGGAGCCCCTCGGCCGGCCCAAGGGCGGGGGCGAGACCCC	GCTGAGCCATGTGGGGTGCT	+
M16	PROX1_HUMAN.H11MO.0.D	-17	0.0236884	18.2164	0.45695	17	GGGAGCCCCTCGGCCGGCCCAAGGGCGGGGGCGAGACCCC	GGGTAAGGCGGGTTGGG	+
M16	SMAD3_HUMAN.H11MO.0.B	-25	0.0238369	18.3306	0.45695	12	GGGAGCCCCTCGGCCGGCCCAAGGGCGGGGGCGAGACCCC	CAGGTGACAGAG	-
M16	VEZF1_HUMAN.H11MO.1.C	-22	0.0268663	20.6602	0.483447	12	GGGAGCCCCTCGGCCGGCCCAAGGGCGGGGGCGAGACCCC	AGAGGGAGGGGG	+
M16	ZN263_HUMAN.H11MO.0.A	-11	0.0271348	20.8667	0.483447	20	GGGAGCCCCTCGGCCGGCCCAAGGGCGGGGGCGAGACCCC	GGGAGGAGGGAGAGGAGGAG	+
M16	RARG_HUMAN.H11MO.2.D	-2	0.0271348	20.8667	0.483447	20	GGGAGCCCCTCGGCCGGCCCAAGGGCGGGGGCGAGACCCC	GTGACCTCTGGGTGACCCCC	-
M16	NR1H4_HUMAN.H11MO.0.B	2	0.0273845	21.0587	0.483447	17	GGGAGCCCCTCGGCCGGCCCAAGGGCGGGGGCGAGACCCC	CCTCGGGGTCATTGACCCC	-
M16	GLIS3_HUMAN.H11MO.0.D	-24	0.0275955	21.2209	0.483447	10	GGGAGCCCCTCGGCCGGCCCAAGGGCGGGGGCGAGACCCC	GTGGGGGGTA	+
M16	CTCF_HUMAN.H11MO.0.A	-14	0.0287573	22.1143	0.491343	19	GGGAGCCCCTCGGCCGGCCCAAGGGCGGGGGCGAGACCCC	TGGCCACCAGGGGGCGCCA	+
M16	KAISO_HUMAN.H11MO.1.A	-26	0.0304536	23.4188	0.496589	11	GGGAGCCCCTCGGCCGGCCCAAGGGCGGGGGCGAGACCCC	TCTCGCGAGAA	+
M16	SMAD4_HUMAN.H11MO.0.B	-26	0.0311796	23.9771	0.496589	13	GGGAGCCCCTCGGCCGGCCCAAGGGCGGGGGCGAGACCCC	AGGTGCCAGACAG	-
M16	KLF4_HUMAN.H11MO.0.A	-21	0.0313469	24.1058	0.496589	10	GGGAGCCCCTCGGCCGGCCCAAGGGCGGGGGCGAGACCCC	AGGGTGTGGC	+
M16	MTF1_HUMAN.H11MO.0.C	-20	0.0322218	24.7786	0.496774	17	GGGAGCCCCTCGGCCGGCCCAAGGGCGGGGGCGAGACCCC	AGTGCCGTGTGCAAAAC	+
M16	E2F3_HUMAN.H11MO.0.A	-27	0.0323595	24.8844	0.496774	11	GGGAGCCCCTCGGCCGGCCCAAGGGCGGGGGCGAGACCCC	AGGGCGGGAAA	+
M17	RXRA_HUMAN.H11MO.0.A	0	8.44017e-05	0.0649049	0.128563	20	GGGCGTGTCCCATGTTTGGAGCCAACCCTAAGTGAGGCTG	GGGGGAGGCAGAGGTCAGAG	+
M17	PROX1_HUMAN.H11MO.0.D	-2	0.000421803	0.324367	0.321252	17	GGGCGTGTCCCATGTTTGGAGCCAACCCTAAGTGAGGCTG	GGGTAAGGCGGGTTGGG	+
M17	ZN563_HUMAN.H11MO.0.C	-7	0.000940459	0.723213	0.457852	21	GGGCGTGTCCCATGTTTGGAGCCAACCCTAAGTGAGGCTG	GCAGCTGCCAGTGAGGATCCC	-
M17	NR1D1_HUMAN.H11MO.0.B	-19	0.00135807	1.04435	0.457852	19	GGGCGTGTCCCATGTTTGGAGCCAACCCTAAGTGAGGCTG	AGGGAAGTGGGTCAGAAGG	+
M17	ZN589_HUMAN.H11MO.0.D	-21	0.00270971	2.08376	0.457852	16	GGGCGTGTCCCATGTTTGGAGCCAACCCTAAGTGAGGCTG	CCCACGGTTACTGCCG	+
M17	IRX2_HUMAN.H11MO.0.D	-3	0.00328524	2.52635	0.457852	19	GGGCGTGTCCCATGTTTGGAGCCAACCCTAAGTGAGGCTG	ACATGGGTGGGCATGTTGG	+
M17	PATZ1_HUMAN.H11MO.0.C	1	0.00409496	3.14903	0.457852	21	GGGCGTGTCCCATGTTTGGAGCCAACCCTAAGTGAGGCTG	GGGGAGGGGGCGGGGGGGGAGG	+
M17	THAP1_HUMAN.H11MO.0.C	-1	0.00436742	3.35855	0.457852	22	GGGCGTGTCCCATGTTTGGAGCCAACCCTAAGTGAGGCTG	GCCCGCAGCCAAGATGGCGGCG	-
M17	ZFX_HUMAN.H11MO.1.A	-15	0.00443439	3.41004	0.457852	17	GGGCGTGTCCCATGTTTGGAGCCAACCCTAAGTGAGGCTG	GGGGGCGGAGGCCGGGG	+
M17	GATA1_HUMAN.H11MO.0.A	0	0.00467665	3.59634	0.457852	19	GGGCGTGTCCCATGTTTGGAGCCAACCCTAAGTGAGGCTG	CTGGCGGGGACAGATAAGA	+
M17	ZN554_HUMAN.H11MO.0.C	-3	0.00484616	3.7267	0.457852	20	GGGCGTGTCCCATGTTTGGAGCCAACCCTAAGTGAGGCTG	GCTGAGCCATGTGGGGTGCT	+
M17	PAX2_HUMAN.H11MO.0.D	-3	0.00549769	4.22773	0.457852	18	GGGCGTGTCCCATGTTTGGAGCCAACCCTAAGTGAGGCTG	TGTCACGCATGACTGAAC	-
M17	SP3_HUMAN.H11MO.0.B	0	0.00554283	4.26244	0.457852	20	GGGCGTGTCCCATGTTTGGAGCCAACCCTAAGTGAGGCTG	GGGGGGGGGCGGGGCCGGGG	+
M17	RARG_HUMAN.H11MO.2.D	-16	0.00592503	4.55635	0.457852	20	GGGCGTGTCCCATGTTTGGAGCCAACCCTAAGTGAGGCTG	GGGGGTCACCCAGAGGTCAC	+
M17	ZN394_HUMAN.H11MO.0.C	-16	0.00633158	4.86899	0.457852	20	GGGCGTGTCCCATGTTTGGAGCCAACCCTAAGTGAGGCTG	AGAATGGAATAGAATGGAAT	+
M17	TLX1_HUMAN.H11MO.0.D	3	0.00641947	4.93657	0.457852	14	GGGCGTGTCCCATGTTTGGAGCCAACCCTAAGTGAGGCTG	CTGGCAAGTTGCCAAGG	+
M17	KLF6_HUMAN.H11MO.0.A	-2	0.00660032	5.07565	0.457852	19	GGGCGTGTCCCATGTTTGGAGCCAACCCTAAGTGAGGCTG	GGAAGGGCGGGGCCGGGGG	+
M17	Z324A_HUMAN.H11MO.0.C	-1	0.00670514	5.15625	0.457852	23	GGGCGTGTCCCATGTTTGGAGCCAACCCTAAGTGAGGCTG	TATCAAACCATCCTTTGCTGCCA	+
M17	MNX1_HUMAN.H11MO.0.D	-13	0.00706392	5.43216	0.457852	19	GGGCGTGTCCCATGTTTGGAGCCAACCCTAAGTGAGGCTG	CTATTTTAATAACCCTTAA	+
M17	ZN341_HUMAN.H11MO.0.C	-17	0.0072387	5.56656	0.457852	22	GGGCGTGTCCCATGTTTGGAGCCAACCCTAAGTGAGGCTG	GGGGGGGGGGGGAGGGAAGAGC	+
M17	RARG_HUMAN.H11MO.0.B	-26	0.00781505	6.00978	0.457852	14	GGGCGTGTCCCATGTTTGGAGCCAACCCTAAGTGAGGCTG	CCCAGGTCACTCTGACCT	-
M17	SPIC_HUMAN.H11MO.0.D	-9	0.00924618	7.11031	0.486241	13	GGGCGTGTCCCATGTTTGGAGCCAACCCTAAGTGAGGCTG	GAGGAAGGGGAGG	+
M17	VEZF1_HUMAN.H11MO.0.C	-15	0.00925727	7.11884	0.486241	22	GGGCGTGTCCCATGTTTGGAGCCAACCCTAAGTGAGGCTG	GGGGAGGGGGGAGGGGGAGGGG	+
M18	IRX2_HUMAN.H11MO.0.D	-10	0.000377126	0.29001	0.459665	19	TCAGTGGTTGTGATACGGCCCCGGCCCGGGGGTGAGCCGT	CCAACATGCCCACCCATGT	-
M18	BRAC_HUMAN.H11MO.0.A	-20	0.0012919	0.993471	0.459665	20	TCAGTGGTTGTGATACGGCCCCGGCCCGGGGGTGAGCCGT	TTAGCAGGGAGGTGTGAAAT	+
M18	SP3_HUMAN.H11MO.0.B	-7	0.0012919	0.993471	0.459665	20	TCAGTGGTTGTGATACGGCCCCGGCCCGGGGGTGAGCCGT	CCCCGGCCCCGCCCCCCCCC	-
M18	RXRA_HUMAN.H11MO.0.A	-4	0.00150188	1.15494	0.459665	20	TCAGTGGTTGTGATACGGCCCCGGCCCGGGGGTGAGCCGT	GGGGGAGGCAGAGGTCAGAG	+
M19	PATZ1_HUMAN.H11MO.0.C	-8	1.58553e-05	0.0121928	0.0241893	22	AATCTACTGGGACCGGGCCTGCAGGGGCACCCGGCGGGCC	GGGGAGGGGGCGGGGGGGGAGG	+
M19	TLX1_HUMAN.H11MO.0.D	-6	5.15068e-05	0.0396088	0.0392901	17	AATCTACTGGGACCGGGCCTGCAGGGGCACCCGGCGGGCC	CTGGCAAGTTGCCAAGG	+
M19	NR1D1_HUMAN.H11MO.0.B	-6	0.00018285	0.140611	0.0929869	19	AATCTACTGGGACCGGGCCTGCAGGGGCACCCGGCGGGCC	AGGGAAGTGGGTCAGAAGG	+
M19	VEZF1_HUMAN.H11MO.0.C	-7	0.000354997	0.272992	0.135398	22	AATCTACTGGGACCGGGCCTGCAGGGGCACCCGGCGGGCC	GGGGAGGGGGGAGGGGGAGGGG	+
M19	ZFX_HUMAN.H11MO.1.A	-7	0.000479838	0.368996	0.146411	17	AATCTACTGGGACCGGGCCTGCAGGGGCACCCGGCGGGCC	GGGGGCGGAGGCCGGGG	+
M19	RXRA_HUMAN.H11MO.0.A	-14	0.000755297	0.580823	0.17775	20	AATCTACTGGGACCGGGCCTGCAGGGGCACCCGGCGGGCC	GGGGGAGGCAGAGGTCAGAG	+
M19	IRX2_HUMAN.H11MO.0.D	-11	0.000871678	0.67032	0.17775	19	AATCTACTGGGACCGGGCCTGCAGGGGCACCCGGCGGGCC	ACATGGGTGGGCATGTTGG	+
M19	ZN554_HUMAN.H11MO.0.C	-11	0.00102386	0.787349	0.17775	20	AATCTACTGGGACCGGGCCTGCAGGGGCACCCGGCGGGCC	GCTGAGCCATGTGGGGTGCT	+
M19	ZN563_HUMAN.H11MO.0.C	-11	0.00117291	0.90197	0.17775	21	AATCTACTGGGACCGGGCCTGCAGGGGCACCCGGCGGGCC	GCAGCTGCCAGTGAGGATCCC	-
M19	KLF6_HUMAN.H11MO.0.A	-5	0.00118977	0.91493	0.17775	19	AATCTACTGGGACCGGGCCTGCAGGGGCACCCGGCGGGCC	GGAAGGGCGGGGCCGGGGG	+
M19	ZN394_HUMAN.H11MO.0.C	-10	0.0012816	0.985551	0.17775	20	AATCTACTGGGACCGGGCCTGCAGGGGCACCCGGCGGGCC	AGAATGGAATAGAATGGAAT	+
M19	PROX1_HUMAN.H11MO.0.D	-7	0.00155728	1.19755	0.197986	17	AATCTACTGGGACCGGGCCTGCAGGGGCACCCGGCGGGCC	GGGTAAGGCGGGTTGGG	+
M19	SP3_HUMAN.H11MO.0.B	-9	0.00172063	1.32316	0.201926	20	AATCTACTGGGACCGGGCCTGCAGGGGCACCCGGCGGGCC	GGGGGGGGGCGGGGCCGGGG	+
M19	SP4_HUMAN.H11MO.0.A	-8	0.00198962	1.53002	0.205623	20	AATCTACTGGGACCGGGCCTGCAGGGGCACCCGGCGGGCC	GGGAAGGGGGCGGGGCCGGG	+
M19	SP2_HUMAN.H11MO.0.A	-8	0.00261071	2.00763	0.248936	22	AATCTACTGGGACCGGGCCTGCAGGGGCACCCGGCGGGCC	GGGGGGGGGGCGGGGCCGGGGG	+
M19	PURA_HUMAN.H11MO.0.D	-9	0.00293707	2.25861	0.263581	17	AATCTACTGGGACCGGGCCTGCAGGGGCACCCGGCGGGCC	GGAAGGGGGGGGCAGGG	+
M19	ZN341_HUMAN.H11MO.0.C	-6	0.00388481	2.98742	0.311935	22	AATCTACTGGGACCGGGCCTGCAGGGGCACCCGGCGGGCC	GGGGGGGGGGGGAGGGAAGAGC	+
M19	THA_HUMAN.H11MO.0.C	-23	0.00539333	4.14747	0.39182	17	AATCTACTGGGACCGGGCCTGCAGGGGCACCCGGCGGGCC	GGGTCACTTCAGGTCAG	+
M19	MAZ_HUMAN.H11MO.0.A	-7	0.00572156	4.39988	0.396772	22	AATCTACTGGGACCGGGCCTGCAGGGGCACCCGGCGGGCC	GGGGGAGGGGGGGGGGGGGGGG	+
M19	RARG_HUMAN.H11MO.0.B	-6	0.00613878	4.72072	0.407196	18	AATCTACTGGGACCGGGCCTGCAGGGGCACCCGGCGGGCC	AGGTCAGAGTGACCTGGG	+
M19	MAFA_HUMAN.H11MO.0.D	-12	0.00652465	5.01746	0.414758	21	AATCTACTGGGACCGGGCCTGCAGGGGCACCCGGCGGGCC	CGAAGGCTGCGGGGTCAGCAC	-
M19	ZN589_HUMAN.H11MO.0.D	-11	0.00726251	5.58487	0.434363	16	AATCTACTGGGACCGGGCCTGCAGGGGCACCCGGCGGGCC	CCCACGGTTACTGCCG	+
M19	ZN667_HUMAN.H11MO.0.C	-14	0.00834941	6.4207	0.469798	19	AATCTACTGGGACCGGGCCTGCAGGGGCACCCGGCGGGCC	GTGGCCTTAAAAGCTCAGC	+
M19	PAX2_HUMAN.H11MO.0.D	0	0.0087221	6.7073	0.469798	18	AATCTACTGGGACCGGGCCTGCAGGGGCACCCGGCGGGCC	TGTCACGCATGACTGAAC	-
M19	MNX1_HUMAN.H11MO.0.D	-18	0.00893019	6.86731	0.469798	19	AATCTACTGGGACCGGGCCTGCAGGGGCACCCGGCGGGCC	TTAAGGGTTATTAAAATAG	-
M19	GATA1_HUMAN.H11MO.0.A	-29	0.00954806	7.34246	0.48556	11	AATCTACTGGGACCGGGCCTGCAGGGGCACCCGGCGGGCC	CTGGCGGGGACAGATAAGA	+
M20	TFEB_HUMAN.H11MO.0.C	-7	4.7427e-06	0.00364714	0.00709238	9	GGGCCGCCACGTGACGCAGGCTCTCCACCTCGGGCTGGGC	CACGTGACC	-
M20	USF1_HUMAN.H11MO.0.A	-4	1.55378e-05	0.0119486	0.00801185	12	GGGCCGCCACGTGACGCAGGCTCTCCACCTCGGGCTGGGC	GGTCACGTGACC	-
M20	CR3L1_HUMAN.H11MO.0.D	-4	1.60727e-05	0.0123599	0.00801185	11	GGGCCGCCACGTGACGCAGGCTCTCCACCTCGGGCTGGGC	TGCCACGTGGC	-
M20	HES7_HUMAN.H11MO.0.D	-4	9.7305e-05	0.0748276	0.0183727	12	GGGCCGCCACGTGACGCAGGCTCTCCACCTCGGGCTGGGC	TGGCACGTGCCG	+
M20	MITF_HUMAN.H11MO.0.A	-6	0.000112339	0.0863885	0.0183727	10	GGGCCGCCACGTGACGCAGGCTCTCCACCTCGGGCTGGGC	TCACGTGACC	+
M20	ZN586_HUMAN.H11MO.0.C	-16	0.000119144	0.0916218	0.0183727	20	GGGCCGCCACGTGACGCAGGCTCTCCACCTCGGGCTGGGC	CATTTTTTCCTCCTAGGCCT	-
M20	HES5_HUMAN.H11MO.0.D	-4	0.000134282	0.103263	0.0183727	12	GGGCCGCCACGTGACGCAGGCTCTCCACCTCGGGCTGGGC	CGGCACGTGCCA	-
M20	TFE3_HUMAN.H11MO.0.B	-6	0.0001394	0.107198	0.0183727	10	GGGCCGCCACGTGACGCAGGCTCTCCACCTCGGGCTGGGC	TCACGTGACC	-
M20	HEY1_HUMAN.H11MO.0.D	-4	0.000143126	0.110064	0.0183727	12	GGGCCGCCACGTGACGCAGGCTCTCCACCTCGGGCTGGGC	CGACACGTGCCA	-
M20	USF2_HUMAN.H11MO.0.A	2	0.000147431	0.113374	0.0183727	17	GGGCCGCCACGTGACGCAGGCTCTCCACCTCGGGCTGGGC	CGCCGCGGCCACGTGACCC	-
M20	BMAL1_HUMAN.H11MO.0.A	-5	0.000531344	0.408604	0.0496618	11	GGGCCGCCACGTGACGCAGGCTCTCCACCTCGGGCTGGGC	GCCACGTGACT	+
M20	MLX_HUMAN.H11MO.0.D	-6	0.000565558	0.434914	0.0497502	11	GGGCCGCCACGTGACGCAGGCTCTCCACCTCGGGCTGGGC	GCACGTGATCA	-
M20	BHE40_HUMAN.H11MO.0.A	-5	0.000715356	0.550109	0.0563035	10	GGGCCGCCACGTGACGCAGGCTCTCCACCTCGGGCTGGGC	GGCACGTGAC	+
M20	CREB3_HUMAN.H11MO.0.D	-4	0.00107895	0.829715	0.0733409	13	GGGCCGCCACGTGACGCAGGCTCTCCACCTCGGGCTGGGC	TGCCACGTCACCA	-
M20	KLF12_HUMAN.H11MO.0.C	-29	0.00132453	1.01857	0.0861196	11	GGGCCGCCACGTGACGCAGGCTCTCCACCTCGGGCTGGGC	AGGGGCGGGGC	+
M20	AP2D_HUMAN.H11MO.0.D	-8	0.00139407	1.07204	0.086864	14	GGGCCGCCACGTGACGCAGGCTCTCCACCTCGGGCTGGGC	ACGCGCCTCGGGCG	-
M20	ATF6A_HUMAN.H11MO.0.B	-6	0.00195112	1.50041	0.11671	12	GGGCCGCCACGTGACGCAGGCTCTCCACCTCGGGCTGGGC	CCACGTCACCAC	-
M20	MYC_HUMAN.H11MO.0.A	-5	0.00224013	1.72266	0.122337	11	GGGCCGCCACGTGACGCAGGCTCTCCACCTCGGGCTGGGC	GCCACGTGCTC	+
M20	MAX_HUMAN.H11MO.0.A	-6	0.00235432	1.81047	0.122337	10	GGGCCGCCACGTGACGCAGGCTCTCCACCTCGGGCTGGGC	CCACGTGCTC	-
M20	ZN449_HUMAN.H11MO.0.C	-31	0.00237241	1.82438	0.122337	9	GGGCCGCCACGTGACGCAGGCTCTCCACCTCGGGCTGGGC	TGGTTGGGCTT	+
M20	SNAI1_HUMAN.H11MO.0.C	-24	0.00255256	1.96292	0.122351	8	GGGCCGCCACGTGACGCAGGCTCTCCACCTCGGGCTGGGC	CCACCTGG	-
M20	MXI1_HUMAN.H11MO.0.A	1	0.00280024	2.15338	0.122351	14	GGGCCGCCACGTGACGCAGGCTCTCCACCTCGGGCTGGGC	CCCGCCGCCACGTGC	-
M20	MYCN_HUMAN.H11MO.0.A	-4	0.00286025	2.19953	0.122351	12	GGGCCGCCACGTGACGCAGGCTCTCCACCTCGGGCTGGGC	GGCCACGTGGGC	+
M20	E4F1_HUMAN.H11MO.0.D	-7	0.00286358	2.2021	0.122351	9	GGGCCGCCACGTGACGCAGGCTCTCCACCTCGGGCTGGGC	GACGTCACG	-
M20	FOS_HUMAN.H11MO.0.A	-10	0.00416706	3.20447	0.173099	9	GGGCCGCCACGTGACGCAGGCTCTCCACCTCGGGCTGGGC	GTGACTCAC	-
M20	CR3L2_HUMAN.H11MO.0.D	-4	0.00445931	3.42921	0.180232	13	GGGCCGCCACGTGACGCAGGCTCTCCACCTCGGGCTGGGC	TGCCACGTCATCA	-
M20	EPAS1_HUMAN.H11MO.0.B	-6	0.00637964	4.90594	0.236452	9	GGGCCGCCACGTGACGCAGGCTCTCCACCTCGGGCTGGGC	GTACGTGCC	+
M20	MXI1_HUMAN.H11MO.1.A	-5	0.00644166	4.95363	0.236452	11	GGGCCGCCACGTGACGCAGGCTCTCCACCTCGGGCTGGGC	CCCACGTGCTC	+
M20	FOSL1_HUMAN.H11MO.0.A	-9	0.00663821	5.10478	0.236452	12	GGGCCGCCACGTGACGCAGGCTCTCCACCTCGGGCTGGGC	GGTGACTCATCC	-
M20	HES1_HUMAN.H11MO.0.D	-3	0.00664088	5.10684	0.236452	13	GGGCCGCCACGTGACGCAGGCTCTCCACCTCGGGCTGGGC	CCGCCACGAGCCC	+
M20	CTCF_HUMAN.H11MO.0.A	0	0.00754941	5.8055	0.26255	19	GGGCCGCCACGTGACGCAGGCTCTCCACCTCGGGCTGGGC	TGGCCACCAGGGGGCGCCA	+
M20	CTCFL_HUMAN.H11MO.0.A	-2	0.0077353	5.94844	0.2629	17	GGGCCGCCACGTGACGCAGGCTCTCCACCTCGGGCTGGGC	GCCGCCAGGGGGCGCCG	+
M20	XBP1_HUMAN.H11MO.0.D	-5	0.00797372	6.13179	0.263475	11	GGGCCGCCACGTGACGCAGGCTCTCCACCTCGGGCTGGGC	GCCACGTCAGC	-
M20	REST_HUMAN.H11MO.0.A	-20	0.00810457	6.23242	0.263475	20	GGGCCGCCACGTGACGCAGGCTCTCCACCTCGGGCTGGGC	TTCAGCACCATGGACAGCGCCC	+
M20	BHE41_HUMAN.H11MO.0.D	0	0.00857208	6.59193	0.267062	20	GGGCCGCCACGTGACGCAGGCTCTCCACCTCGGGCTGGGC	ACCGGGTCACGTGCAGAAGG	+
M20	AP2B_HUMAN.H11MO.0.B	-25	0.00890032	6.84434	0.268556	10	GGGCCGCCACGTGACGCAGGCTCTCCACCTCGGGCTGGGC	GCCCCCGGGC	-
M20	FOSB_HUMAN.H11MO.0.A	-10	0.00909973	6.99769	0.268556	9	GGGCCGCCACGTGACGCAGGCTCTCCACCTCGGGCTGGGC	ATGACTCAT	-
M20	JUNB_HUMAN.H11MO.0.A	-9	0.00933839	7.18122	0.268556	11	GGGCCGCCACGTGACGCAGGCTCTCCACCTCGGGCTGGGC	GGTGACTCAGA	-
M20	TYY2_HUMAN.H11MO.0.D	-2	0.0103655	7.97107	0.286427	11	GGGCCGCCACGTGACGCAGGCTCTCCACCTCGGGCTGGGC	GCCGCCATTTT	-
M20	ARNT_HUMAN.H11MO.0.B	-6	0.0108307	8.32879	0.286427	9	GGGCCGCCACGTGACGCAGGCTCTCCACCTCGGGCTGGGC	GTACGTGCC	+
M20	SP1_HUMAN.H11MO.1.A	-28	0.0108402	8.33612	0.286427	12	GGGCCGCCACGTGACGCAGGCTCTCCACCTCGGGCTGGGC	GGGGGGCGGGGCCG	+
M20	ATF3_HUMAN.H11MO.0.A	-5	0.0109175	8.39555	0.286427	11	GGGCCGCCACGTGACGCAGGCTCTCCACCTCGGGCTGGGC	ATCACGTCACC	-
M20	TYY1_HUMAN.H11MO.0.A	-2	0.0115405	8.87464	0.297552	12	GGGCCGCCACGTGACGCAGGCTCTCCACCTCGGGCTGGGC	GCCGCCATCTTG	-
M20	HEN1_HUMAN.H11MO.0.C	-9	0.012125	9.32412	0.297823	20	GGGCCGCCACGTGACGCAGGCTCTCCACCTCGGGCTGGGC	AGGGACGCAGCTGCTCCCCA	-
M20	JUND_HUMAN.H11MO.0.A	-9	0.0127413	9.79804	0.307318	11	GGGCCGCCACGTGACGCAGGCTCTCCACCTCGGGCTGGGC	GATGACTCATC	-
M20	FOSL2_HUMAN.H11MO.0.A	-9	0.0133703	10.2818	0.317371	12	GGGCCGCCACGTGACGCAGGCTCTCCACCTCGGGCTGGGC	GATGACTCATCC	-
M20	PLAL1_HUMAN.H11MO.0.D	0	0.0145039	11.1535	0.334882	10	GGGCCGCCACGTGACGCAGGCTCTCCACCTCGGGCTGGGC	GGGCCCCCCG	-
M20	ZN335_HUMAN.H11MO.1.A	-15	0.0145559	11.1935	0.334882	7	GGGCCGCCACGTGACGCAGGCTCTCCACCTCGGGCTGGGC	TCAGGCA	-
M20	CLOCK_HUMAN.H11MO.0.C	-3	0.0162762	12.5164	0.355838	14	GGGCCGCCACGTGACGCAGGCTCTCCACCTCGGGCTGGGC	CAGACACGTGAACA	+
M20	JUN_HUMAN.H11MO.0.A	-9	0.0164186	12.6259	0.355838	11	GGGCCGCCACGTGACGCAGGCTCTCCACCTCGGGCTGGGC	GATGACTCATC	-
M20	ZN770_HUMAN.H11MO.1.C	-14	0.0164186	12.6259	0.355838	11	GGGCCGCCACGTGACGCAGGCTCTCCACCTCGGGCTGGGC	CTCAGCCTCCC	-
M20	ZN770_HUMAN.H11MO.0.C	-3	0.0173987	13.3796	0.371695	22	GGGCCGCCACGTGACGCAGGCTCTCCACCTCGGGCTGGGC	GATCCTCCCGCCTCAGCCTCCC	-
M20	KLF4_HUMAN.H11MO.0.A	-30	0.0179171	13.7783	0.376897	10	GGGCCGCCACGTGACGCAGGCTCTCCACCTCGGGCTGGGC	AGGGTGTGGC	+
M20	BACH2_HUMAN.H11MO.0.A	-10	0.0181463	13.9545	0.376897	11	GGGCCGCCACGTGACGCAGGCTCTCCACCTCGGGCTGGGC	ATGACTCAGCA	-
M20	ZN554_HUMAN.H11MO.0.C	0	0.0190157	14.623	0.389543	20	GGGCCGCCACGTGACGCAGGCTCTCCACCTCGGGCTGGGC	AGCACCCCACATGGCTCAGC	-
M20	INSM1_HUMAN.H11MO.0.C	-4	0.0196441	15.1063	0.396979	12	GGGCCGCCACGTGACGCAGGCTCTCCACCTCGGGCTGGGC	TGCCCCCTGACA	-
M20	HAND1_HUMAN.H11MO.1.D	-31	0.0200538	15.4214	0.399854	7	GGGCCGCCACGTGACGCAGGCTCTCCACCTCGGGCTGGGC	GGCCTGG	+
M20	NFE2_HUMAN.H11MO.0.A	-8	0.0225977	17.3777	0.438875	13	GGGCCGCCACGTGACGCAGGCTCTCCACCTCGGGCTGGGC	GCATGACTCAGCA	+
M20	NKX21_HUMAN.H11MO.0.A	-18	0.0232187	17.8552	0.439767	10	GGGCCGCCACGTGACGCAGGCTCTCCACCTCGGGCTGGGC	GCCACTCAAG	-
M20	ZIC4_HUMAN.H11MO.0.D	-25	0.0232318	17.8653	0.439767	15	GGGCCGCCACGTGACGCAGGCTCTCCACCTCGGGCTGGGC	GACCCCCCGCTGTGC	-
M20	ZFP42_HUMAN.H11MO.0.A	-1	0.0237098	18.2328	0.443205	12	GGGCCGCCACGTGACGCAGGCTCTCCACCTCGGGCTGGGC	GGCAGCCATTTT	+
M20	HEY2_HUMAN.H11MO.0.D	-1	0.0242996	18.6864	0.448622	17	GGGCCGCCACGTGACGCAGGCTCTCCACCTCGGGCTGGGC	TAATGCCACGTGCCCCC	-
M20	ATF1_HUMAN.H11MO.0.B	-8	0.0281885	21.677	0.488132	11	GGGCCGCCACGTGACGCAGGCTCTCCACCTCGGGCTGGGC	CGGTGACGTCA	+
M20	ELK1_HUMAN.H11MO.0.B	-24	0.0281885	21.677	0.488132	11	GGGCCGCCACGTGACGCAGGCTCTCCACCTCGGGCTGGGC	CCACTTCCGGT	-
M23	MAFA_HUMAN.H11MO.0.D	-11	0.00013695	0.105314	0.210173	21	TTGGCATTAGGGTGCTTTCTCCGTTCGTATCCTAGTACAC	GTGCTGACCCCGCAGCCTTCG	+
M24	PATZ1_HUMAN.H11MO.0.C	-16	4.14657e-06	0.00318871	0.00622823	22	TGGGATGCTCAGCTAGGAGGAGGGGGCGGTGTCAGAGCAG	GGGGAGGGGGCGGGGGGGGAGG	+
M24	SP2_HUMAN.H11MO.0.A	-16	2.28696e-05	0.0175867	0.01352	22	TGGGATGCTCAGCTAGGAGGAGGGGGCGGTGTCAGAGCAG	GGGGGGGGGGCGGGGCCGGGGG	+
M24	Z324A_HUMAN.H11MO.0.C	-13	2.82822e-05	0.021749	0.01352	23	TGGGATGCTCAGCTAGGAGGAGGGGGCGGTGTCAGAGCAG	TGGCAGCAAAGGATGGTTTGATA	-
M24	RXRA_HUMAN.H11MO.0.A	-17	3.82105e-05	0.0293839	0.01352	20	TGGGATGCTCAGCTAGGAGGAGGGGGCGGTGTCAGAGCAG	GGGGGAGGCAGAGGTCAGAG	+
M24	NR1D1_HUMAN.H11MO.0.B	-20	4.69492e-05	0.0361039	0.01352	19	TGGGATGCTCAGCTAGGAGGAGGGGGCGGTGTCAGAGCAG	AGGGAAGTGGGTCAGAAGG	+
M24	SP4_HUMAN.H11MO.0.A	-16	5.94925e-05	0.0457498	0.01352	20	TGGGATGCTCAGCTAGGAGGAGGGGGCGGTGTCAGAGCAG	GGGAAGGGGGCGGGGCCGGG	+
M24	ZN341_HUMAN.H11MO.0.C	-14	6.30087e-05	0.0484537	0.01352	22	TGGGATGCTCAGCTAGGAGGAGGGGGCGGTGTCAGAGCAG	GGGGGGGGGGGGAGGGAAGAGC	+
M24	VEZF1_HUMAN.H11MO.0.C	-16	8.05693e-05	0.0619578	0.0151271	22	TGGGATGCTCAGCTAGGAGGAGGGGGCGGTGTCAGAGCAG	GGGGAGGGGGGAGGGGGAGGGG	+
M24	SP3_HUMAN.H11MO.0.B	-17	0.000108826	0.0836873	0.0181621	20	TGGGATGCTCAGCTAGGAGGAGGGGGCGGTGTCAGAGCAG	GGGGGGGGGCGGGGCCGGGG	+
M24	MAZ_HUMAN.H11MO.0.A	-15	0.000244207	0.187795	0.0318832	22	TGGGATGCTCAGCTAGGAGGAGGGGGCGGTGTCAGAGCAG	GGGGGAGGGGGGGGGGGGGGGG	+
M24	THA_HUMAN.H11MO.0.C	-23	0.000246485	0.189547	0.0318832	17	TGGGATGCTCAGCTAGGAGGAGGGGGCGGTGTCAGAGCAG	GGGTCACTTCAGGTCAG	+
M24	GATA1_HUMAN.H11MO.0.A	-22	0.000269287	0.207082	0.0318832	18	TGGGATGCTCAGCTAGGAGGAGGGGGCGGTGTCAGAGCAG	CTGGCGGGGACAGATAAGA	+
M24	TAL1_HUMAN.H11MO.0.A	-22	0.000292667	0.225061	0.0318832	18	TGGGATGCTCAGCTAGGAGGAGGGGGCGGTGTCAGAGCAG	CTGGGGGGGGCAGATAAGG	+
M24	KLF6_HUMAN.H11MO.0.A	-18	0.000317956	0.244508	0.0318832	19	TGGGATGCTCAGCTAGGAGGAGGGGGCGGTGTCAGAGCAG	GGAAGGGCGGGGCCGGGGG	+
M24	PURA_HUMAN.H11MO.0.D	-18	0.000321905	0.247545	0.0318832	17	TGGGATGCTCAGCTAGGAGGAGGGGGCGGTGTCAGAGCAG	GGAAGGGGGGGGCAGGG	+
M24	MAFA_HUMAN.H11MO.0.D	-17	0.00033963	0.261175	0.0318832	21	TGGGATGCTCAGCTAGGAGGAGGGGGCGGTGTCAGAGCAG	CGAAGGCTGCGGGGTCAGCAC	-
M24	ZFX_HUMAN.H11MO.1.A	-2	0.00054258	0.417244	0.0479392	17	TGGGATGCTCAGCTAGGAGGAGGGGGCGGTGTCAGAGCAG	GGGGGCGGAGGCCGGGG	+
M24	GATA2_HUMAN.H11MO.0.A	-22	0.00060883	0.46819	0.0508042	18	TGGGATGCTCAGCTAGGAGGAGGGGGCGGTGTCAGAGCAG	CTGGGGGGTGGAGATAAGG	+
M24	THAP1_HUMAN.H11MO.0.C	-21	0.000647465	0.497901	0.0508977	19	TGGGATGCTCAGCTAGGAGGAGGGGGCGGTGTCAGAGCAG	CGCCGCCATCTTGGCTGCGGGC	+
M24	TBX21_HUMAN.H11MO.0.A	-22	0.000677723	0.521169	0.0508977	13	TGGGATGCTCAGCTAGGAGGAGGGGGCGGTGTCAGAGCAG	GTGGAGGTGTGAA	+
M24	IRX2_HUMAN.H11MO.0.D	-21	0.000772092	0.593739	0.0552237	19	TGGGATGCTCAGCTAGGAGGAGGGGGCGGTGTCAGAGCAG	ACATGGGTGGGCATGTTGG	+
M24	THB_HUMAN.H11MO.0.C	-27	0.000900534	0.69251	0.0614827	13	TGGGATGCTCAGCTAGGAGGAGGGGGCGGTGTCAGAGCAG	GAGGTCAGGTCAGGTCA	+
M24	SMAD3_HUMAN.H11MO.0.B	-25	0.00167474	1.28787	0.101741	12	TGGGATGCTCAGCTAGGAGGAGGGGGCGGTGTCAGAGCAG	CAGGTGACAGAG	-
M24	PROX1_HUMAN.H11MO.0.D	-19	0.00172877	1.32942	0.101741	17	TGGGATGCTCAGCTAGGAGGAGGGGGCGGTGTCAGAGCAG	GGGTAAGGCGGGTTGGG	+
M24	SRBP2_HUMAN.H11MO.0.B	-23	0.00176114	1.35432	0.101741	13	TGGGATGCTCAGCTAGGAGGAGGGGGCGGTGTCAGAGCAG	GGGTGGGGTGAGG	+
M24	TBX2_HUMAN.H11MO.0.D	-17	0.00221603	1.70413	0.123279	23	TGGGATGCTCAGCTAGGAGGAGGGGGCGGTGTCAGAGCAG	TGCCATCAGAGGTGTGAAAAGCGAC	+
M24	TFCP2_HUMAN.H11MO.0.D	2	0.00239073	1.83847	0.128247	14	TGGGATGCTCAGCTAGGAGGAGGGGGCGGTGTCAGAGCAG	TCTGGCCAGTTCAGGC	-
M24	BRAC_HUMAN.H11MO.0.A	-17	0.00263999	2.03015	0.136735	20	TGGGATGCTCAGCTAGGAGGAGGGGGCGGTGTCAGAGCAG	TTAGCAGGGAGGTGTGAAAT	+
M24	RARG_HUMAN.H11MO.2.D	-15	0.00326122	2.50788	0.163281	20	TGGGATGCTCAGCTAGGAGGAGGGGGCGGTGTCAGAGCAG	GGGGGTCACCCAGAGGTCAC	+
M24	TLX1_HUMAN.H11MO.0.D	-12	0.00472116	3.63057	0.228751	17	TGGGATGCTCAGCTAGGAGGAGGGGGCGGTGTCAGAGCAG	CCTTGGCAACTTGCCAG	-
M24	KLF16_HUMAN.H11MO.0.D	-22	0.00494278	3.80099	0.232005	18	TGGGATGCTCAGCTAGGAGGAGGGGGCGGTGTCAGAGCAG	GGGGGCGGGGGGGGGGGGG	+
M24	ZN554_HUMAN.H11MO.0.C	-6	0.00528087	4.06099	0.240363	20	TGGGATGCTCAGCTAGGAGGAGGGGGCGGTGTCAGAGCAG	GCTGAGCCATGTGGGGTGCT	+
M24	EGR2_HUMAN.H11MO.0.A	-22	0.00562116	4.32267	0.243821	18	TGGGATGCTCAGCTAGGAGGAGGGGGCGGTGTCAGAGCAG	GGGGGGGTGTGGGAGGGG	+
M24	ZN667_HUMAN.H11MO.0.C	-22	0.00568151	4.36908	0.243821	18	TGGGATGCTCAGCTAGGAGGAGGGGGCGGTGTCAGAGCAG	GTGGCCTTAAAAGCTCAGC	+
M24	ZN563_HUMAN.H11MO.0.C	-1	0.00593323	4.56266	0.246495	21	TGGGATGCTCAGCTAGGAGGAGGGGGCGGTGTCAGAGCAG	GCAGCTGCCAGTGAGGATCCC	-
M24	SPIC_HUMAN.H11MO.0.D	-16	0.00609185	4.68463	0.246495	13	TGGGATGCTCAGCTAGGAGGAGGGGGCGGTGTCAGAGCAG	GAGGAAGGGGAGG	+
M24	MYBA_HUMAN.H11MO.0.D	-21	0.00623614	4.79559	0.246495	15	TGGGATGCTCAGCTAGGAGGAGGGGGCGGTGTCAGAGCAG	AGTGGCAGTTGGAGA	+
M24	KLF3_HUMAN.H11MO.0.B	-16	0.0065219	5.01534	0.25118	19	TGGGATGCTCAGCTAGGAGGAGGGGGCGGTGTCAGAGCAG	GGGGAGGGGCGGGGCCGGG	+
M24	NR1H3_HUMAN.H11MO.0.B	-25	0.00698412	5.37079	0.262257	15	TGGGATGCTCAGCTAGGAGGAGGGGGCGGTGTCAGAGCAG	CAGAGGTCACTGCAGGTCA	+
M24	COT1_HUMAN.H11MO.0.C	-20	0.0073397	5.64423	0.266438	17	TGGGATGCTCAGCTAGGAGGAGGGGGCGGTGTCAGAGCAG	GGGGTCAGAGGTCAGGG	+
M24	ZBT17_HUMAN.H11MO.0.A	-22	0.00747659	5.7495	0.266438	18	TGGGATGCTCAGCTAGGAGGAGGGGGCGGTGTCAGAGCAG	GAGGGTGGGGGAGGGGAAG	+
M24	TAF1_HUMAN.H11MO.0.A	-16	0.00767023	5.89841	0.266438	16	TGGGATGCTCAGCTAGGAGGAGGGGGCGGTGTCAGAGCAG	AAGATGGCGGCGGCGG	+
M24	EGR1_HUMAN.H11MO.0.A	-15	0.00788907	6.0667	0.266438	17	TGGGATGCTCAGCTAGGAGGAGGGGGCGGTGTCAGAGCAG	GAGGGCGTGGGCGGGGG	+
M24	PAX8_HUMAN.H11MO.0.D	-25	0.0079824	6.13847	0.266438	14	TGGGATGCTCAGCTAGGAGGAGGGGGCGGTGTCAGAGCAG	CCCGCTTCAGTGAC	-
M24	RARG_HUMAN.H11MO.0.B	-19	0.00857641	6.59526	0.279345	18	TGGGATGCTCAGCTAGGAGGAGGGGGCGGTGTCAGAGCAG	CCCAGGTCACTCTGACCT	-
M24	ZN335_HUMAN.H11MO.0.A	-15	0.00898233	6.90741	0.280602	22	TGGGATGCTCAGCTAGGAGGAGGGGGCGGTGTCAGAGCAG	TCAGGCAGCGCCGAGGACAGCC	-
M24	MAF_HUMAN.H11MO.0.A	-19	0.00915399	7.03942	0.280602	19	TGGGATGCTCAGCTAGGAGGAGGGGGCGGTGTCAGAGCAG	GAATCTGCTGACTCAGCAA	+
M24	LYL1_HUMAN.H11MO.0.A	-25	0.00935446	7.19358	0.281012	14	TGGGATGCTCAGCTAGGAGGAGGGGGCGGTGTCAGAGCAG	CAGGAAACAGCTGG	-
M24	TBX15_HUMAN.H11MO.0.D	-18	0.0097864	7.52575	0.288223	19	TGGGATGCTCAGCTAGGAGGAGGGGGCGGTGTCAGAGCAG	GGGGGGGGGGGGGTGGGGG	+
M24	LEF1_HUMAN.H11MO.0.A	-25	0.0101191	7.78157	0.290096	14	TGGGATGCTCAGCTAGGAGGAGGGGGCGGTGTCAGAGCAG	AGCAAATCAAAGGA	-
M24	ZN263_HUMAN.H11MO.0.A	-11	0.0102363	7.87169	0.290096	20	TGGGATGCTCAGCTAGGAGGAGGGGGCGGTGTCAGAGCAG	GGGAGGAGGGAGAGGAGGAG	+
M24	RFX5_HUMAN.H11MO.0.A	-21	0.0116412	8.95212	0.317916	19	TGGGATGCTCAGCTAGGAGGAGGGGGCGGTGTCAGAGCAG	GTCAGCTGTTGCTAGGCAGA	+
M24	MNX1_HUMAN.H11MO.0.D	-18	0.0135992	10.4578	0.352849	19	TGGGATGCTCAGCTAGGAGGAGGGGGCGGTGTCAGAGCAG	TTAAGGGTTATTAAAATAG	-
M24	SPZ1_HUMAN.H11MO.0.D	-24	0.0137405	10.5665	0.352849	16	TGGGATGCTCAGCTAGGAGGAGGGGGCGGTGTCAGAGCAG	CCCAGGGTAACAGCCG	-
M24	COT2_HUMAN.H11MO.1.A	-20	0.0138601	10.6584	0.352849	17	TGGGATGCTCAGCTAGGAGGAGGGGGCGGTGTCAGAGCAG	GGGGTCAAAGGTCAGGG	+
M24	ZN589_HUMAN.H11MO.0.D	-22	0.0158303	12.1735	0.396291	16	TGGGATGCTCAGCTAGGAGGAGGGGGCGGTGTCAGAGCAG	CCCACGGTTACTGCCG	+
M24	TAL1_HUMAN.H11MO.1.A	-16	0.0166394	12.7957	0.409717	15	TGGGATGCTCAGCTAGGAGGAGGGGGCGGTGTCAGAGCAG	CAGGAAGCAGATGTG	+
M24	NR1H4_HUMAN.H11MO.0.B	-21	0.0187401	14.4112	0.446795	19	TGGGATGCTCAGCTAGGAGGAGGGGGCGGTGTCAGAGCAG	GGGGTCAATGACCCCGAGG	+
M24	MXI1_HUMAN.H11MO.0.A	-15	0.01922	14.7802	0.451075	15	TGGGATGCTCAGCTAGGAGGAGGGGGCGGTGTCAGAGCAG	GCACGTGGCGGCGGG	+
M24	PAX5_HUMAN.H11MO.0.A	-25	0.0207165	15.931	0.466513	15	TGGGATGCTCAGCTAGGAGGAGGGGGCGGTGTCAGAGCAG	GCCTGGGCAGCAGAGCGTGAC	+
M24	HAND1_HUMAN.H11MO.0.D	-17	0.0208095	16.0025	0.466513	17	TGGGATGCTCAGCTAGGAGGAGGGGGCGGTGTCAGAGCAG	GGGTCTGGTTTTTGTCA	+
M24	OLIG2_HUMAN.H11MO.0.B	-9	0.0218566	16.8077	0.48278	18	TGGGATGCTCAGCTAGGAGGAGGGGGCGGTGTCAGAGCAG	CAGAAGGGAAACAGCTGG	-
M24	ZN214_HUMAN.H11MO.0.C	-8	0.0233697	17.9713	0.497069	22	TGGGATGCTCAGCTAGGAGGAGGGGGCGGTGTCAGAGCAG	TCCTTTTTGAGGCCTTTGATGA	+
M24	RARA_HUMAN.H11MO.2.A	-17	0.0237543	18.267	0.497069	17	TGGGATGCTCAGCTAGGAGGAGGGGGCGGTGTCAGAGCAG	AGGTCACCGAGAGGTCA	+
M25	PATZ1_HUMAN.H11MO.0.C	-4	1.67005e-06	0.00128427	0.00252102	22	CGCTGGGGCCGGGGTGGCGCGGGGTGGGATTGGCGAGGCA	GGGGAGGGGGCGGGGGGGGAGG	+
M25	KLF6_HUMAN.H11MO.0.A	-1	4.82654e-06	0.00371161	0.00364295	19	CGCTGGGGCCGGGGTGGCGCGGGGTGGGATTGGCGAGGCA	GGAAGGGCGGGGCCGGGGG	+
M25	ZN341_HUMAN.H11MO.0.C	-12	8.16275e-06	0.00627715	0.00381408	22	CGCTGGGGCCGGGGTGGCGCGGGGTGGGATTGGCGAGGCA	GGGGGGGGGGGGAGGGAAGAGC	+
M25	PURA_HUMAN.H11MO.0.D	-5	1.10324e-05	0.00848393	0.00381408	17	CGCTGGGGCCGGGGTGGCGCGGGGTGGGATTGGCGAGGCA	GGAAGGGGGGGGCAGGG	+
M25	SP3_HUMAN.H11MO.0.B	-5	1.26332e-05	0.00971491	0.00381408	20	CGCTGGGGCCGGGGTGGCGCGGGGTGGGATTGGCGAGGCA	GGGGGGGGGCGGGGCCGGGG	+
M25	MAZ_HUMAN.H11MO.0.A	-9	3.89326e-05	0.0299392	0.00867717	22	CGCTGGGGCCGGGGTGGCGCGGGGTGGGATTGGCGAGGCA	GGGGGAGGGGGGGGGGGGGGGG	+
M25	VEZF1_HUMAN.H11MO.0.C	-6	4.59856e-05	0.0353629	0.00867717	22	CGCTGGGGCCGGGGTGGCGCGGGGTGGGATTGGCGAGGCA	GGGGAGGGGGGAGGGGGAGGGG	+
M25	THAP1_HUMAN.H11MO.0.C	-16	4.59856e-05	0.0353629	0.00867717	22	CGCTGGGGCCGGGGTGGCGCGGGGTGGGATTGGCGAGGCA	GCCCGCAGCCAAGATGGCGGCG	-
M25	SP2_HUMAN.H11MO.0.A	-4	8.14765e-05	0.0626554	0.0136659	22	CGCTGGGGCCGGGGTGGCGCGGGGTGGGATTGGCGAGGCA	GGGGGGGGGGCGGGGCCGGGGG	+
M25	ZN563_HUMAN.H11MO.0.C	-1	0.000133996	0.103043	0.019234	21	CGCTGGGGCCGGGGTGGCGCGGGGTGGGATTGGCGAGGCA	GCAGCTGCCAGTGAGGATCCC	-
M25	IRX2_HUMAN.H11MO.0.D	-8	0.000140157	0.107781	0.019234	19	CGCTGGGGCCGGGGTGGCGCGGGGTGGGATTGGCGAGGCA	ACATGGGTGGGCATGTTGG	+
M25	ZFX_HUMAN.H11MO.1.A	-22	0.000188808	0.145194	0.0212305	17	CGCTGGGGCCGGGGTGGCGCGGGGTGGGATTGGCGAGGCA	GGGGGCGGAGGCCGGGG	+
M25	EGR2_HUMAN.H11MO.0.A	-1	0.000196256	0.150921	0.0212305	18	CGCTGGGGCCGGGGTGGCGCGGGGTGGGATTGGCGAGGCA	GGGGGGGTGTGGGAGGGG	+
M25	KLF3_HUMAN.H11MO.0.B	-5	0.000196898	0.151415	0.0212305	19	CGCTGGGGCCGGGGTGGCGCGGGGTGGGATTGGCGAGGCA	GGGGAGGGGCGGGGCCGGG	+
M25	SP4_HUMAN.H11MO.0.A	-4	0.000245409	0.18872	0.0238713	20	CGCTGGGGCCGGGGTGGCGCGGGGTGGGATTGGCGAGGCA	GGGAAGGGGGCGGGGCCGGG	+
M25	TBX15_HUMAN.H11MO.0.D	-11	0.000253016	0.194569	0.0238713	19	CGCTGGGGCCGGGGTGGCGCGGGGTGGGATTGGCGAGGCA	GGGGGGGGGGGGGTGGGGG	+
M25	KLF16_HUMAN.H11MO.0.D	-3	0.000323986	0.249145	0.028769	19	CGCTGGGGCCGGGGTGGCGCGGGGTGGGATTGGCGAGGCA	GGGGGCGGGGGGGGGGGGG	+
M25	ZBT17_HUMAN.H11MO.0.A	-3	0.00048546	0.373318	0.0407125	19	CGCTGGGGCCGGGGTGGCGCGGGGTGGGATTGGCGAGGCA	GAGGGTGGGGGAGGGGAAG	+
M25	ZN467_HUMAN.H11MO.0.C	-10	0.000512885	0.394409	0.0407487	22	CGCTGGGGCCGGGGTGGCGCGGGGTGGGATTGGCGAGGCA	GGGGAGGGGAGGGGGGGGGGGG	+
M25	KLF15_HUMAN.H11MO.0.A	-10	0.00066636	0.51243	0.0502951	19	CGCTGGGGCCGGGGTGGCGCGGGGTGGGATTGGCGAGGCA	GGGGAGGAGCAGGGGGGGG	+
M25	SPIC_HUMAN.H11MO.0.D	-4	0.000712957	0.548264	0.0512497	13	CGCTGGGGCCGGGGTGGCGCGGGGTGGGATTGGCGAGGCA	GAGGAAGGGGAGG	+
M25	WT1_HUMAN.H11MO.0.C	-5	0.000790456	0.607861	0.0542378	20	CGCTGGGGCCGGGGTGGCGCGGGGTGGGATTGGCGAGGCA	GGGCGGGGGAGGAGGGGGGG	+
M25	ZN263_HUMAN.H11MO.0.A	-11	0.00106561	0.819455	0.0699388	20	CGCTGGGGCCGGGGTGGCGCGGGGTGGGATTGGCGAGGCA	GGGAGGAGGGAGAGGAGGAG	+
M25	EGR2_HUMAN.H11MO.1.A	-4	0.0011603	0.892268	0.0729801	16	CGCTGGGGCCGGGGTGGCGCGGGGTGGGATTGGCGAGGCA	GGGGCGTGGGCGGGGG	+
M25	Z324A_HUMAN.H11MO.0.C	-11	0.00132888	1.02191	0.0802406	23	CGCTGGGGCCGGGGTGGCGCGGGGTGGGATTGGCGAGGCA	TGGCAGCAAAGGATGGTTTGATA	-
M25	PROX1_HUMAN.H11MO.0.D	-12	0.00146102	1.12352	0.0848259	17	CGCTGGGGCCGGGGTGGCGCGGGGTGGGATTGGCGAGGCA	GGGTAAGGCGGGTTGGG	+
M25	RXRA_HUMAN.H11MO.0.A	-4	0.00165122	1.26979	0.0923182	20	CGCTGGGGCCGGGGTGGCGCGGGGTGGGATTGGCGAGGCA	GGGGGAGGCAGAGGTCAGAG	+
M25	EGR1_HUMAN.H11MO.0.A	-3	0.00171328	1.31751	0.092367	17	CGCTGGGGCCGGGGTGGCGCGGGGTGGGATTGGCGAGGCA	GAGGGCGTGGGCGGGGG	+
M25	RREB1_HUMAN.H11MO.0.D	-3	0.00181544	1.39607	0.0944996	22	CGCTGGGGCCGGGGTGGCGCGGGGTGGGATTGGCGAGGCA	GGGGGGGGGGGTGGTTTGGGGT	+
M25	ZN394_HUMAN.H11MO.0.C	-10	0.0020463	1.57361	0.100868	20	CGCTGGGGCCGGGGTGGCGCGGGGTGGGATTGGCGAGGCA	AGAATGGAATAGAATGGAAT	+
M25	TFCP2_HUMAN.H11MO.0.D	-8	0.00207143	1.59293	0.100868	16	CGCTGGGGCCGGGGTGGCGCGGGGTGGGATTGGCGAGGCA	TCTGGCCAGTTCAGGC	-
M25	ZN589_HUMAN.H11MO.0.D	-23	0.00263757	2.0283	0.124423	16	CGCTGGGGCCGGGGTGGCGCGGGGTGGGATTGGCGAGGCA	CGGCAGTAACCGTGGG	-
M25	ETV5_HUMAN.H11MO.0.C	-20	0.00359988	2.76831	0.16062	14	CGCTGGGGCCGGGGTGGCGCGGGGTGGGATTGGCGAGGCA	GAGCAGGAAGTGAG	+
M25	TAF1_HUMAN.H11MO.0.A	-10	0.00391078	3.00739	0.16833	16	CGCTGGGGCCGGGGTGGCGCGGGGTGGGATTGGCGAGGCA	AAGATGGCGGCGGCGG	+
M25	RARG_HUMAN.H11MO.0.B	-21	0.00401436	3.08704	0.16833	18	CGCTGGGGCCGGGGTGGCGCGGGGTGGGATTGGCGAGGCA	AGGTCAGAGTGACCTGGG	+
M25	SP1_HUMAN.H11MO.0.A	-2	0.00516531	3.97213	0.210737	22	CGCTGGGGCCGGGGTGGCGCGGGGTGGGATTGGCGAGGCA	GGGGGGCGGGGCCGGGGGGGGG	+
M25	KLF5_HUMAN.H11MO.0.A	-4	0.00647419	4.97865	0.249889	14	CGCTGGGGCCGGGGTGGCGCGGGGTGGGATTGGCGAGGCA	AGGGTGGGGCTGGG	+
M25	HES1_HUMAN.H11MO.0.D	-4	0.00662155	5.09197	0.249889	13	CGCTGGGGCCGGGGTGGCGCGGGGTGGGATTGGCGAGGCA	GGGCTCGTGGCGG	-
M25	TAL1_HUMAN.H11MO.0.A	-9	0.00684046	5.26031	0.251854	19	CGCTGGGGCCGGGGTGGCGCGGGGTGGGATTGGCGAGGCA	CTGGGGGGGGCAGATAAGG	+
M25	CLOCK_HUMAN.H11MO.0.C	-3	0.0076186	5.8587	0.273825	14	CGCTGGGGCCGGGGTGGCGCGGGGTGGGATTGGCGAGGCA	TGTTCACGTGTCTG	-
M25	ZN320_HUMAN.H11MO.0.C	-12	0.00903667	6.9492	0.317239	20	CGCTGGGGCCGGGGTGGCGCGGGGTGGGATTGGCGAGGCA	GTGGGACCAGGGGGCCAGTG	+
M25	ARNT2_HUMAN.H11MO.0.D	-6	0.00936229	7.1996	0.3212	12	CGCTGGGGCCGGGGTGGCGCGGGGTGGGATTGGCGAGGCA	GGCGTGGGAGGC	+
M25	TBX1_HUMAN.H11MO.0.D	-11	0.00963306	7.40782	0.323146	20	CGCTGGGGCCGGGGTGGCGCGGGGTGGGATTGGCGAGGCA	GGGTGGGCAGGGGTGGGCGG	+
M25	ZN770_HUMAN.H11MO.0.C	-11	0.0108035	8.30789	0.349088	22	CGCTGGGGCCGGGGTGGCGCGGGGTGGGATTGGCGAGGCA	GGGAGGCTGAGGCGGGAGGATC	+
M25	NR1H4_HUMAN.H11MO.0.B	-18	0.0108689	8.3582	0.349088	19	CGCTGGGGCCGGGGTGGCGCGGGGTGGGATTGGCGAGGCA	CCTCGGGGTCATTGACCCC	-
M25	ZN148_HUMAN.H11MO.0.D	-4	0.0118464	9.1099	0.372557	15	CGCTGGGGCCGGGGTGGCGCGGGGTGGGATTGGCGAGGCA	GGGGTGGGGGAGGGG	+
M25	KLF1_HUMAN.H11MO.0.A	-4	0.0132426	10.1835	0.399806	14	CGCTGGGGCCGGGGTGGCGCGGGGTGGGATTGGCGAGGCA	GGGGCGGGGCCGGG	+
M25	PAX8_HUMAN.H11MO.0.D	-19	0.0132426	10.1835	0.399806	14	CGCTGGGGCCGGGGTGGCGCGGGGTGGGATTGGCGAGGCA	CCCGCTTCAGTGAC	-
M25	PLAG1_HUMAN.H11MO.0.D	-11	0.0144067	11.0787	0.422238	17	CGCTGGGGCCGGGGTGGCGCGGGGTGGGATTGGCGAGGCA	GGGGGCATCAGGAGGGG	+
M25	FLI1_HUMAN.H11MO.0.A	-18	0.0148247	11.4002	0.422238	18	CGCTGGGGCCGGGGTGGCGCGGGGTGGGATTGGCGAGGCA	GGAGGAAGGAAGGAGGGA	+
M25	NR1D1_HUMAN.H11MO.0.B	-13	0.0169926	13.0673	0.47502	19	CGCTGGGGCCGGGGTGGCGCGGGGTGGGATTGGCGAGGCA	AGGGAAGTGGGTCAGAAGG	+
M25	ZN554_HUMAN.H11MO.0.C	-1	0.0179448	13.7996	0.492519	20	CGCTGGGGCCGGGGTGGCGCGGGGTGGGATTGGCGAGGCA	GCTGAGCCATGTGGGGTGCT	+
M25	ZIC1_HUMAN.H11MO.0.B	-10	0.0185879	14.2941	0.495204	9	CGCTGGGGCCGGGGTGGCGCGGGGTGGGATTGGCGAGGCA	GGGGTGGTC	+
M28	IRX2_HUMAN.H11MO.0.D	-8	0.000122611	0.0942879	0.188576	19	GTGGGCTGCTCTGGTTCGGTTGGCGAGGCACCTGTTCTTG	ACATGGGTGGGCATGTTGG	+
M29	IRX2_HUMAN.H11MO.0.D	-1	0.000291578	0.224224	0.446891	19	TGGGTGACCCGATCCGGGCGAGCACCTTGCTCCCGGACTG	ACATGGGTGGGCATGTTGG	+
M30	RXRA_HUMAN.H11MO.0.A	-17	0.000579431	0.445583	0.362971	20	TTCGCTCAGGTCTGGGGACCGGACGTGAGCCCGCCCCGGA	CTCTGACCTCTGCCTCCCCC	-
M30	IRX2_HUMAN.H11MO.0.D	-3	0.000646331	0.497029	0.362971	19	TTCGCTCAGGTCTGGGGACCGGACGTGAGCCCGCCCCGGA	ACATGGGTGGGCATGTTGG	+
M30	PAX8_HUMAN.H11MO.0.D	0	0.000708612	0.544922	0.362971	14	TTCGCTCAGGTCTGGGGACCGGACGTGAGCCCGCCCCGGA	GTCACTGAAGCGGG	+
M31	GLIS2_HUMAN.H11MO.0.D	-13	0.000514101	0.395344	0.136139	14	TTGCCGGTGAGTGGGCGCCCCGCGGTGGGGAGGGCGCGCC	GACCCCCCGCGAAG	-
M31	ZIC4_HUMAN.H11MO.0.D	-13	0.000537373	0.41324	0.136139	15	TTGCCGGTGAGTGGGCGCCCCGCGGTGGGGAGGGCGCGCC	GACCCCCCGCTGTGC	-
M31	KLF13_HUMAN.H11MO.0.D	-8	0.00054889	0.422096	0.136139	11	TTGCCGGTGAGTGGGCGCCCCGCGGTGGGGAGGGCGCGCC	AGGGGGGCGTG	+
M31	GLI2_HUMAN.H11MO.0.D	-6	0.000621491	0.477926	0.136139	11	TTGCCGGTGAGTGGGCGCCCCGCGGTGGGGAGGGCGCGCC	GTGGGTGGTCT	+
M31	ZBT14_HUMAN.H11MO.0.C	-30	0.00069546	0.534809	0.136139	9	TTGCCGGTGAGTGGGCGCCCCGCGGTGGGGAGGGCGCGCC	GGAGCGCGC	+
M31	ZN423_HUMAN.H11MO.0.D	-13	0.000697662	0.536502	0.136139	15	TTGCCGGTGAGTGGGCGCCCCGCGGTGGGGAGGGCGCGCC	GGCACCCAAGGGTGC	+
M31	PLAL1_HUMAN.H11MO.0.D	-12	0.000743659	0.571874	0.136139	10	TTGCCGGTGAGTGGGCGCCCCGCGGTGGGGAGGGCGCGCC	GGGCCCCCCG	-
M31	EGR3_HUMAN.H11MO.0.D	-7	0.000844642	0.64953	0.136139	11	TTGCCGGTGAGTGGGCGCCCCGCGGTGGGGAGGGCGCGCC	AGAGTGGGTGT	+
M31	TBX15_HUMAN.H11MO.0.D	-21	0.000884964	0.680537	0.136139	19	TTGCCGGTGAGTGGGCGCCCCGCGGTGGGGAGGGCGCGCC	GGGGGGGGGGGGGTGGGGG	+
M31	KLF9_HUMAN.H11MO.0.C	-26	0.000902681	0.694162	0.136139	14	TTGCCGGTGAGTGGGCGCCCCGCGGTGGGGAGGGCGCGCC	GGAGGGGGCGTGGCC	+
M31	CTCFL_HUMAN.H11MO.0.A	-12	0.0010697	0.822596	0.146662	17	TTGCCGGTGAGTGGGCGCCCCGCGGTGGGGAGGGCGCGCC	CGGCGCCCCCTGGCGGC	-
M31	ZN331_HUMAN.H11MO.0.C	-8	0.00152624	1.17368	0.168936	20	TTGCCGGTGAGTGGGCGCCCCGCGGTGGGGAGGGCGCGCC	GGCTGGGCTCAGCTGGGTGG	+
M31	KLF14_HUMAN.H11MO.0.D	-27	0.00188451	1.44919	0.168936	13	TTGCCGGTGAGTGGGCGCCCCGCGGTGGGGAGGGCGCGCC	AGGGGGGCGTGGC	+
M31	ZN281_HUMAN.H11MO.0.A	-21	0.00191618	1.47354	0.168936	15	TTGCCGGTGAGTGGGCGCCCCGCGGTGGGGAGGGCGCGCC	GGGTGGGGGAGGGGA	+
M31	MAZ_HUMAN.H11MO.1.A	-25	0.00193935	1.49136	0.168936	11	TTGCCGGTGAGTGGGCGCCCCGCGGTGGGGAGGGCGCGCC	GAGGGAGGGGG	+
M31	ZN148_HUMAN.H11MO.0.D	-20	0.00211368	1.62542	0.168936	15	TTGCCGGTGAGTGGGCGCCCCGCGGTGGGGAGGGCGCGCC	GGGGTGGGGGAGGGG	+
M31	INSM1_HUMAN.H11MO.0.C	-5	0.00222986	1.71476	0.168936	12	TTGCCGGTGAGTGGGCGCCCCGCGGTGGGGAGGGCGCGCC	TGTCAGGGGGCA	+
M31	SP1_HUMAN.H11MO.0.A	-9	0.00224029	1.72278	0.168936	22	TTGCCGGTGAGTGGGCGCCCCGCGGTGGGGAGGGCGCGCC	GGGGGGCGGGGCCGGGGGGGGG	+
M31	CTCF_HUMAN.H11MO.0.A	-12	0.00244567	1.88072	0.175024	19	TTGCCGGTGAGTGGGCGCCCCGCGGTGGGGAGGGCGCGCC	TGGCGCCCCCTGGTGGCCA	-
M31	KLF16_HUMAN.H11MO.0.D	-20	0.00255312	1.96335	0.175024	19	TTGCCGGTGAGTGGGCGCCCCGCGGTGGGGAGGGCGCGCC	GGGGGCGGGGGGGGGGGGG	+
M31	ZN740_HUMAN.H11MO.0.D	-24	0.00273933	2.10654	0.179624	14	TTGCCGGTGAGTGGGCGCCCCGCGGTGGGGAGGGCGCGCC	GGGGGGGGGGTGGG	+
M31	TBX1_HUMAN.H11MO.0.D	-12	0.00287831	2.21342	0.180873	20	TTGCCGGTGAGTGGGCGCCCCGCGGTGGGGAGGGCGCGCC	GGGTGGGCAGGGGTGGGCGG	+
M31	SALL4_HUMAN.H11MO.0.B	-24	0.00309677	2.38142	0.186818	10	TTGCCGGTGAGTGGGCGCCCCGCGGTGGGGAGGGCGCGCC	GGAGGGTGGG	+
M31	ZN770_HUMAN.H11MO.1.C	-27	0.00324066	2.49207	0.187979	11	TTGCCGGTGAGTGGGCGCCCCGCGGTGGGGAGGGCGCGCC	GGGAGGCTGAG	+
M31	EGR4_HUMAN.H11MO.0.D	-20	0.00362445	2.7872	0.202454	11	TTGCCGGTGAGTGGGCGCCCCGCGGTGGGGAGGGCGCGCC	GGCGGCAGGGC	+
M31	ZIC3_HUMAN.H11MO.0.B	-13	0.00547624	4.21123	0.284795	15	TTGCCGGTGAGTGGGCGCCCCGCGGTGGGGAGGGCGCGCC	GGCCCCCTGCTGTGA	+
M31	GLI1_HUMAN.H11MO.0.D	-5	0.00612189	4.70773	0.293996	12	TTGCCGGTGAGTGGGCGCCCCGCGGTGGGGAGGGCGCGCC	CCTGGGTGGTCT	+
M31	WT1_HUMAN.H11MO.0.C	-21	0.00623591	4.79542	0.293996	19	TTGCCGGTGAGTGGGCGCCCCGCGGTGGGGAGGGCGCGCC	GGGCGGGGGAGGAGGGGGGG	+
M31	HIC1_HUMAN.H11MO.0.C	-12	0.00623797	4.797	0.293996	9	TTGCCGGTGAGTGGGCGCCCCGCGGTGGGGAGGGCGCGCC	GGGCAACCC	-
M31	PATZ1_HUMAN.H11MO.1.C	-26	0.00702985	5.40595	0.311828	9	TTGCCGGTGAGTGGGCGCCCCGCGGTGGGGAGGGCGCGCC	AGGGAGGGG	+
M31	GLI3_HUMAN.H11MO.0.B	-6	0.00736112	5.6607	0.316425	11	TTGCCGGTGAGTGGGCGCCCCGCGGTGGGGAGGGCGCGCC	TTGGGTGGTCC	+
M31	SP1_HUMAN.H11MO.1.A	-24	0.00757772	5.82726	0.316425	14	TTGCCGGTGAGTGGGCGCCCCGCGGTGGGGAGGGCGCGCC	GGGGGGCGGGGCCG	+
M31	KLF12_HUMAN.H11MO.0.C	-29	0.0077629	5.96967	0.316425	11	TTGCCGGTGAGTGGGCGCCCCGCGGTGGGGAGGGCGCGCC	AGGGGCGGGGC	+
M31	ZN263_HUMAN.H11MO.1.A	-25	0.00862843	6.63526	0.34245	11	TTGCCGGTGAGTGGGCGCCCCGCGGTGGGGAGGGCGCGCC	GAGGGAGGAGG	+
M31	PLAG1_HUMAN.H11MO.0.D	-13	0.00959076	7.3753	0.365768	17	TTGCCGGTGAGTGGGCGCCCCGCGGTGGGGAGGGCGCGCC	GGGGGCATCAGGAGGGG	+
M31	KLF4_HUMAN.H11MO.0.A	-30	0.00970102	7.46008	0.365768	10	TTGCCGGTGAGTGGGCGCCCCGCGGTGGGGAGGGCGCGCC	AGGGTGTGGC	+
M31	EGR2_HUMAN.H11MO.1.A	-5	0.0100219	7.70682	0.368649	16	TTGCCGGTGAGTGGGCGCCCCGCGGTGGGGAGGGCGCGCC	GGGGCGTGGGCGGGGG	+
M31	MYF6_HUMAN.H11MO.0.C	-2	0.0117509	9.03644	0.394988	7	TTGCCGGTGAGTGGGCGCCCCGCGGTGGGGAGGGCGCGCC	GCAGCTG	-
M31	ZSCA4_HUMAN.H11MO.0.D	-9	0.0117855	9.06305	0.394988	12	TTGCCGGTGAGTGGGCGCCCCGCGGTGGGGAGGGCGCGCC	AGTGTGTGCACT	+
M31	REST_HUMAN.H11MO.0.A	-10	0.0125377	9.64148	0.404047	22	TTGCCGGTGAGTGGGCGCCCCGCGGTGGGGAGGGCGCGCC	GGGCGCTGTCCATGGTGCTGAA	-
M31	KLF5_HUMAN.H11MO.0.A	-21	0.0125916	9.68296	0.404047	14	TTGCCGGTGAGTGGGCGCCCCGCGGTGGGGAGGGCGCGCC	AGGGTGGGGCTGGG	+
M31	SP3_HUMAN.H11MO.0.B	-21	0.0130537	10.0383	0.41015	19	TTGCCGGTGAGTGGGCGCCCCGCGGTGGGGAGGGCGCGCC	GGGGGGGGGCGGGGCCGGGG	+
M31	KLF3_HUMAN.H11MO.0.B	-21	0.0147505	11.3431	0.441425	19	TTGCCGGTGAGTGGGCGCCCCGCGGTGGGGAGGGCGCGCC	GGGGAGGGGCGGGGCCGGG	+
M31	ZIC1_HUMAN.H11MO.0.B	-26	0.0149143	11.4691	0.441425	9	TTGCCGGTGAGTGGGCGCCCCGCGGTGGGGAGGGCGCGCC	GGGGTGGTC	+
M31	VEZF1_HUMAN.H11MO.1.C	-24	0.0150443	11.5691	0.441425	12	TTGCCGGTGAGTGGGCGCCCCGCGGTGGGGAGGGCGCGCC	AGAGGGAGGGGG	+
M31	WT1_HUMAN.H11MO.1.B	-25	0.0152199	11.7041	0.441425	11	TTGCCGGTGAGTGGGCGCCCCGCGGTGGGGAGGGCGCGCC	GTGGGAGGAGG	+
M31	FOXI1_HUMAN.H11MO.0.B	-4	0.0157889	12.1416	0.449287	12	TTGCCGGTGAGTGGGCGCCCCGCGGTGGGGAGGGCGCGCC	CTCTGATTGGTC	+
M31	EGR1_HUMAN.H11MO.0.A	-4	0.0170657	13.1235	0.468099	17	TTGCCGGTGAGTGGGCGCCCCGCGGTGGGGAGGGCGCGCC	GAGGGCGTGGGCGGGGG	+
M31	SP2_HUMAN.H11MO.0.A	-15	0.0173234	13.3217	0.468099	22	TTGCCGGTGAGTGGGCGCCCCGCGGTGGGGAGGGCGCGCC	GGGGGGGGGGCGGGGCCGGGGG	+
M31	SP2_HUMAN.H11MO.1.B	-28	0.0173811	13.3661	0.468099	12	TTGCCGGTGAGTGGGCGCCCCGCGGTGGGGAGGGCGCGCC	AGGGGGCGGGGC	+
M31	AP2D_HUMAN.H11MO.0.D	-14	0.0196774	15.1319	0.495692	14	TTGCCGGTGAGTGGGCGCCCCGCGGTGGGGAGGGCGCGCC	ACGCGCCTCGGGCG	-
M31	ZIC2_HUMAN.H11MO.0.D	-13	0.0198269	15.2469	0.495692	15	TTGCCGGTGAGTGGGCGCCCCGCGGTGGGGAGGGCGCGCC	GGCCCCCTGCTGTGA	+
M31	ZN219_HUMAN.H11MO.0.D	-22	0.020049	15.4177	0.495692	12	TTGCCGGTGAGTGGGCGCCCCGCGGTGGGGAGGGCGCGCC	GAGGGGGGCGGA	+
M32	IRX2_HUMAN.H11MO.0.D	-4	0.000448211	0.344674	0.49447	19	AGGCTGACTTTAACCCAGGCCCAGGGCGAGTGTTCGGCCT	ACATGGGTGGGCATGTTGG	+
M32	TLX1_HUMAN.H11MO.0.D	-14	0.000644397	0.495542	0.49447	17	AGGCTGACTTTAACCCAGGCCCAGGGCGAGTGTTCGGCCT	CCTTGGCAACTTGCCAG	-
M33	IRX2_HUMAN.H11MO.0.D	-13	0.00015773	0.121294	0.242539	19	AGTCCTCCGGACGCCGGTGGCGGTCTGTTAAGCGCTGGGC	ACATGGGTGGGCATGTTGG	+
M34	THAP1_HUMAN.H11MO.0.C	-9	8.43248e-05	0.0648457	0.126745	22	GGATTTTTTGCCAGCAGCCCAACTTGAGCCCAGGAGGCGG	GCCCGCAGCCAAGATGGCGGCG	-
M34	ZN563_HUMAN.H11MO.0.C	-10	0.000213006	0.163801	0.16008	21	GGATTTTTTGCCAGCAGCCCAACTTGAGCCCAGGAGGCGG	GCAGCTGCCAGTGAGGATCCC	-
M34	PTF1A_HUMAN.H11MO.0.B	-10	0.000524664	0.403467	0.201534	18	GGATTTTTTGCCAGCAGCCCAACTTGAGCCCAGGAGGCGG	CCAGCTGCCCCCTTTCCC	+
M34	RARG_HUMAN.H11MO.2.D	-13	0.000913764	0.702684	0.201534	20	GGATTTTTTGCCAGCAGCCCAACTTGAGCCCAGGAGGCGG	GGGGGTCACCCAGAGGTCAC	+
M34	ZN554_HUMAN.H11MO.0.C	-4	0.000913764	0.702684	0.201534	20	GGATTTTTTGCCAGCAGCCCAACTTGAGCCCAGGAGGCGG	GCTGAGCCATGTGGGGTGCT	+
M34	RXRA_HUMAN.H11MO.0.A	-5	0.000913764	0.702684	0.201534	20	GGATTTTTTGCCAGCAGCCCAACTTGAGCCCAGGAGGCGG	CTCTGACCTCTGCCTCCCCC	-
M34	Z324A_HUMAN.H11MO.0.C	-8	0.0010263	0.789225	0.201534	23	GGATTTTTTGCCAGCAGCCCAACTTGAGCCCAGGAGGCGG	TGGCAGCAAAGGATGGTTTGATA	-
M34	SMAD3_HUMAN.H11MO.0.B	-5	0.00107266	0.824874	0.201534	12	GGATTTTTTGCCAGCAGCCCAACTTGAGCCCAGGAGGCGG	CTCTGTCACCTG	+
M34	MAF_HUMAN.H11MO.0.A	-2	0.0015231	1.17126	0.254368	19	GGATTTTTTGCCAGCAGCCCAACTTGAGCCCAGGAGGCGG	TTGCTGAGTCAGCAGATTC	-
M34	CLOCK_HUMAN.H11MO.0.C	-7	0.0021544	1.65673	0.297111	14	GGATTTTTTGCCAGCAGCCCAACTTGAGCCCAGGAGGCGG	CAGACACGTGAACA	+
M34	ZFX_HUMAN.H11MO.1.A	-23	0.0024261	1.86567	0.297111	17	GGATTTTTTGCCAGCAGCCCAACTTGAGCCCAGGAGGCGG	GGGGGCGGAGGCCGGGG	+
M34	THA_HUMAN.H11MO.0.C	-7	0.0024261	1.86567	0.297111	17	GGATTTTTTGCCAGCAGCCCAACTTGAGCCCAGGAGGCGG	CTGACCTGAAGTGACCC	-
M34	LYL1_HUMAN.H11MO.0.A	-10	0.00256972	1.97612	0.297111	14	GGATTTTTTGCCAGCAGCCCAACTTGAGCCCAGGAGGCGG	CCAGCTGTTTCCTG	+
M34	PURA_HUMAN.H11MO.0.D	-18	0.00356204	2.73921	0.35549	17	GGATTTTTTGCCAGCAGCCCAACTTGAGCCCAGGAGGCGG	GGAAGGGGGGGGCAGGG	+
M34	NR1H3_HUMAN.H11MO.0.B	-8	0.00365855	2.81342	0.35549	19	GGATTTTTTGCCAGCAGCCCAACTTGAGCCCAGGAGGCGG	TGACCTGCAGTGACCTCTG	-
M34	KLF6_HUMAN.H11MO.0.A	-17	0.00421324	3.23998	0.356134	19	GGATTTTTTGCCAGCAGCCCAACTTGAGCCCAGGAGGCGG	GGAAGGGCGGGGCCGGGGG	+
M34	MAFA_HUMAN.H11MO.0.D	4	0.00484126	3.72293	0.356134	17	GGATTTTTTGCCAGCAGCCCAACTTGAGCCCAGGAGGCGG	CGAAGGCTGCGGGGTCAGCAC	-
M34	IRX2_HUMAN.H11MO.0.D	-18	0.00484537	3.72609	0.356134	19	GGATTTTTTGCCAGCAGCCCAACTTGAGCCCAGGAGGCGG	CCAACATGCCCACCCATGT	-
M34	RARG_HUMAN.H11MO.0.B	-12	0.00526593	4.0495	0.356134	18	GGATTTTTTGCCAGCAGCCCAACTTGAGCCCAGGAGGCGG	CCCAGGTCACTCTGACCT	-
M34	HES1_HUMAN.H11MO.0.D	-7	0.00538208	4.13882	0.356134	13	GGATTTTTTGCCAGCAGCCCAACTTGAGCCCAGGAGGCGG	CCGCCACGAGCCC	+
M34	PAX8_HUMAN.H11MO.0.D	-18	0.00552967	4.25232	0.356134	14	GGATTTTTTGCCAGCAGCCCAACTTGAGCCCAGGAGGCGG	CCCGCTTCAGTGAC	-
M34	OLIG2_HUMAN.H11MO.0.B	-10	0.00565361	4.34763	0.356134	18	GGATTTTTTGCCAGCAGCCCAACTTGAGCCCAGGAGGCGG	CCAGCTGTTTCCCTTCTG	+
M34	FEV_HUMAN.H11MO.0.B	-29	0.00579671	4.45767	0.356134	10	GGATTTTTTGCCAGCAGCCCAACTTGAGCCCAGGAGGCGG	GCGGGAAGCG	+
M34	ZIC2_HUMAN.H11MO.0.D	-8	0.00700185	5.38442	0.356134	15	GGATTTTTTGCCAGCAGCCCAACTTGAGCCCAGGAGGCGG	TCACAGCAGGGGGCC	-
M34	VEZF1_HUMAN.H11MO.0.C	-15	0.00717018	5.51387	0.356134	22	GGATTTTTTGCCAGCAGCCCAACTTGAGCCCAGGAGGCGG	GGGGAGGGGGGAGGGGGAGGGG	+
M34	RARA_HUMAN.H11MO.2.A	-15	0.00745115	5.72994	0.356134	17	GGATTTTTTGCCAGCAGCCCAACTTGAGCCCAGGAGGCGG	AGGTCACCGAGAGGTCA	+
M34	SP2_HUMAN.H11MO.0.A	-14	0.00763153	5.86864	0.356134	22	GGATTTTTTGCCAGCAGCCCAACTTGAGCCCAGGAGGCGG	GGGGGGGGGGCGGGGCCGGGGG	+
M34	ZN341_HUMAN.H11MO.0.C	-4	0.00763153	5.86864	0.356134	22	GGATTTTTTGCCAGCAGCCCAACTTGAGCCCAGGAGGCGG	GCTCTTCCCTCCCCCCCCCCCC	-
M34	NR1D1_HUMAN.H11MO.0.B	1	0.00781899	6.0128	0.356134	18	GGATTTTTTGCCAGCAGCCCAACTTGAGCCCAGGAGGCGG	AGGGAAGTGGGTCAGAAGG	+
M34	MXI1_HUMAN.H11MO.0.A	-14	0.00817309	6.2851	0.361313	15	GGATTTTTTGCCAGCAGCCCAACTTGAGCCCAGGAGGCGG	CCCGCCGCCACGTGC	-
M34	TLX1_HUMAN.H11MO.0.D	-7	0.00990006	7.61314	0.420924	17	GGATTTTTTGCCAGCAGCCCAACTTGAGCCCAGGAGGCGG	CTGGCAAGTTGCCAAGG	+
M34	MLXPL_HUMAN.H11MO.0.D	-10	0.0102017	7.84511	0.420924	19	GGATTTTTTGCCAGCAGCCCAACTTGAGCCCAGGAGGCGG	GCATGTGACACCGCCGTGG	+
M34	BHE41_HUMAN.H11MO.0.D	-21	0.0118295	9.09688	0.420924	19	GGATTTTTTGCCAGCAGCCCAACTTGAGCCCAGGAGGCGG	GCCTCTGCACGTGACCCGGT	-
M34	THB_HUMAN.H11MO.0.C	-8	0.0122016	9.38303	0.420924	17	GGATTTTTTGCCAGCAGCCCAACTTGAGCCCAGGAGGCGG	TGACCTGACCTGACCTC	-
M34	PATZ1_HUMAN.H11MO.0.C	-20	0.0124415	9.56749	0.420924	20	GGATTTTTTGCCAGCAGCCCAACTTGAGCCCAGGAGGCGG	GGGGAGGGGGCGGGGGGGGAGG	+
M34	ITF2_HUMAN.H11MO.0.C	-9	0.0128437	9.87684	0.420924	10	GGATTTTTTGCCAGCAGCCCAACTTGAGCCCAGGAGGCGG	CCCAGCTGCC	-
M34	ESR2_HUMAN.H11MO.0.A	-15	0.0128535	9.88435	0.420924	15	GGATTTTTTGCCAGCAGCCCAACTTGAGCCCAGGAGGCGG	AGGTCACCCTGACCT	+
M34	ZN322_HUMAN.H11MO.0.B	-7	0.0134171	10.3177	0.420924	20	GGATTTTTTGCCAGCAGCCCAACTTGAGCCCAGGAGGCGG	GAGCCTGGTACAGAGCCTGG	+
M34	SP3_HUMAN.H11MO.0.B	-21	0.0134171	10.3177	0.420924	19	GGATTTTTTGCCAGCAGCCCAACTTGAGCCCAGGAGGCGG	GGGGGGGGGCGGGGCCGGGG	+
M34	NFIA_HUMAN.H11MO.0.C	-7	0.0138384	10.6417	0.420924	15	GGATTTTTTGCCAGCAGCCCAACTTGAGCCCAGGAGGCGG	TTGGCACCGTGCCAA	-
M34	COT2_HUMAN.H11MO.1.A	-15	0.0139988	10.7651	0.420924	17	GGATTTTTTGCCAGCAGCCCAACTTGAGCCCAGGAGGCGG	CCCTGACCTTTGACCCC	-
M34	ZN547_HUMAN.H11MO.0.C	-3	0.0142823	10.9831	0.420924	20	GGATTTTTTGCCAGCAGCCCAACTTGAGCCCAGGAGGCGG	TGCTAATGCAGCAGGCATAC	+
M34	RARA_HUMAN.H11MO.0.A	-21	0.0142823	10.9831	0.420924	19	GGATTTTTTGCCAGCAGCCCAACTTGAGCCCAGGAGGCGG	CCTTGACCTCTTGATCCCCC	-
M34	VEZF1_HUMAN.H11MO.1.C	-28	0.0159023	12.2289	0.458528	12	GGATTTTTTGCCAGCAGCCCAACTTGAGCCCAGGAGGCGG	AGAGGGAGGGGG	+
M34	RFX5_HUMAN.H11MO.0.A	-2	0.0161683	12.4334	0.458528	20	GGATTTTTTGCCAGCAGCCCAACTTGAGCCCAGGAGGCGG	TCTGCCTAGCAACAGCTGAC	-
M34	EGR1_HUMAN.H11MO.0.A	-23	0.0171526	13.1903	0.460661	17	GGATTTTTTGCCAGCAGCCCAACTTGAGCCCAGGAGGCGG	GAGGGCGTGGGCGGGGG	+
M34	TBX21_HUMAN.H11MO.0.A	-7	0.0171703	13.2039	0.460661	13	GGATTTTTTGCCAGCAGCCCAACTTGAGCCCAGGAGGCGG	TTCACACCTCCAC	-
M34	ZN335_HUMAN.H11MO.0.A	-5	0.0177395	13.6417	0.460661	22	GGATTTTTTGCCAGCAGCCCAACTTGAGCCCAGGAGGCGG	GGCTGTCCTCGGCGCTGCCTGA	+
M34	MESP1_HUMAN.H11MO.0.D	-29	0.0178811	13.7505	0.460661	11	GGATTTTTTGCCAGCAGCCCAACTTGAGCCCAGGAGGCGG	GCAGGTGTGGA	+
M34	BRAC_HUMAN.H11MO.0.A	-10	0.0182803	14.0575	0.460661	20	GGATTTTTTGCCAGCAGCCCAACTTGAGCCCAGGAGGCGG	TTAGCAGGGAGGTGTGAAAT	+
M34	ID4_HUMAN.H11MO.0.D	-8	0.0195073	15.0011	0.460661	11	GGATTTTTTGCCAGCAGCCCAACTTGAGCCCAGGAGGCGG	TTACACCTGTC	-
M34	PROX1_HUMAN.H11MO.0.D	-22	0.0196023	15.0742	0.460661	17	GGATTTTTTGCCAGCAGCCCAACTTGAGCCCAGGAGGCGG	GGGTAAGGCGGGTTGGG	+
M34	MYOD1_HUMAN.H11MO.0.A	-10	0.0198779	15.2861	0.460661	15	GGATTTTTTGCCAGCAGCCCAACTTGAGCCCAGGAGGCGG	GCAGCTGTTCCTGCC	+
M34	RFX1_HUMAN.H11MO.0.B	-18	0.0211019	16.2273	0.466432	22	GGATTTTTTGCCAGCAGCCCAACTTGAGCCCAGGAGGCGG	GCCCCGGTTGCCATGGCGACGG	+
M34	ZN214_HUMAN.H11MO.0.C	1	0.0211019	16.2273	0.466432	21	GGATTTTTTGCCAGCAGCCCAACTTGAGCCCAGGAGGCGG	TCCTTTTTGAGGCCTTTGATGA	+
M34	MAFF_HUMAN.H11MO.0.B	-3	0.0216956	16.6839	0.472606	18	GGATTTTTTGCCAGCAGCCCAACTTGAGCCCAGGAGGCGG	TGCTGAGTCAGCATTTTT	+
M34	TAF1_HUMAN.H11MO.0.A	-27	0.0227232	17.4741	0.487919	13	GGATTTTTTGCCAGCAGCCCAACTTGAGCCCAGGAGGCGG	AAGATGGCGGCGGCGG	+
M34	SP4_HUMAN.H11MO.0.A	-14	0.0232789	17.9015	0.492812	20	GGATTTTTTGCCAGCAGCCCAACTTGAGCCCAGGAGGCGG	GGGAAGGGGGCGGGGCCGGG	+
M34	USF2_HUMAN.H11MO.0.A	-11	0.0248054	19.0754	0.497121	19	GGATTTTTTGCCAGCAGCCCAACTTGAGCCCAGGAGGCGG	CGCCGCGGCCACGTGACCC	-
M37	IRX2_HUMAN.H11MO.0.D	-11	4.36967e-05	0.0336028	0.0668406	19	GGGGCCCTGGTATCGGGCTCGGCGAGGGCGCTACTCTGGG	ACATGGGTGGGCATGTTGG	+
M37	RXRA_HUMAN.H11MO.0.A	-13	0.000196161	0.150848	0.150028	20	GGGGCCCTGGTATCGGGCTCGGCGAGGGCGCTACTCTGGG	GGGGGAGGCAGAGGTCAGAG	+
M37	ZN589_HUMAN.H11MO.0.D	-24	0.000912463	0.701684	0.277579	16	GGGGCCCTGGTATCGGGCTCGGCGAGGGCGCTACTCTGGG	CGGCAGTAACCGTGGG	-
M37	ZN563_HUMAN.H11MO.0.C	-15	0.00110226	0.847636	0.277579	21	GGGGCCCTGGTATCGGGCTCGGCGAGGGCGCTACTCTGGG	GCAGCTGCCAGTGAGGATCCC	-
M37	PATZ1_HUMAN.H11MO.0.C	-18	0.00133873	1.02948	0.277579	22	GGGGCCCTGGTATCGGGCTCGGCGAGGGCGCTACTCTGGG	GGGGAGGGGGCGGGGGGGGAGG	+
M37	SP3_HUMAN.H11MO.0.B	-19	0.0014855	1.14235	0.277579	20	GGGGCCCTGGTATCGGGCTCGGCGAGGGCGCTACTCTGGG	GGGGGGGGGCGGGGCCGGGG	+
M37	SP2_HUMAN.H11MO.0.A	-18	0.00164755	1.26697	0.277579	22	GGGGCCCTGGTATCGGGCTCGGCGAGGGCGCTACTCTGGG	GGGGGGGGGGCGGGGCCGGGGG	+
M37	THAP1_HUMAN.H11MO.0.C	-19	0.00176455	1.35694	0.277579	21	GGGGCCCTGGTATCGGGCTCGGCGAGGGCGCTACTCTGGG	CGCCGCCATCTTGGCTGCGGGC	+
M37	KLF6_HUMAN.H11MO.0.A	-15	0.00199612	1.53502	0.277579	19	GGGGCCCTGGTATCGGGCTCGGCGAGGGCGCTACTCTGGG	GGAAGGGCGGGGCCGGGGG	+
M37	RARG_HUMAN.H11MO.0.B	-15	0.00247976	1.90693	0.302609	18	GGGGCCCTGGTATCGGGCTCGGCGAGGGCGCTACTCTGGG	AGGTCAGAGTGACCTGGG	+
M37	ZFX_HUMAN.H11MO.1.A	-16	0.00306026	2.35334	0.334366	17	GGGGCCCTGGTATCGGGCTCGGCGAGGGCGCTACTCTGGG	GGGGGCGGAGGCCGGGG	+
M37	KLF3_HUMAN.H11MO.0.B	-13	0.0041209	3.16897	0.420235	19	GGGGCCCTGGTATCGGGCTCGGCGAGGGCGCTACTCTGGG	GGGGAGGGGCGGGGCCGGG	+
M37	PROX1_HUMAN.H11MO.0.D	-14	0.00482956	3.71393	0.46172	17	GGGGCCCTGGTATCGGGCTCGGCGAGGGCGCTACTCTGGG	GGGTAAGGCGGGTTGGG	+
M38	IRX2_HUMAN.H11MO.0.D	-5	0.000174599	0.134267	0.268129	19	TGAGTCCTGGGCTTGGGCAGCATGCCTCTGGTGGCGGCGC	ACATGGGTGGGCATGTTGG	+
M39	TFEB_HUMAN.H11MO.0.C	-7	0.000163997	0.126114	0.207449	9	CGGACCTGGTCCCGTGCTCGCGGTGCCGCCGCCCTCTGGG	GGTCACGTG	+
M39	TYY1_HUMAN.H11MO.0.A	-27	0.000377204	0.29007	0.207449	12	CGGACCTGGTCCCGTGCTCGCGGTGCCGCCGCCCTCTGGG	GCCGCCATCTTG	-
M39	ZSC22_HUMAN.H11MO.0.C	-25	0.000408612	0.314223	0.207449	15	CGGACCTGGTCCCGTGCTCGCGGTGCCGCCGCCCTCTGGG	CCTCCTCCCTCAGACC	-
M39	USF1_HUMAN.H11MO.0.A	-7	0.000725526	0.55793	0.244202	12	CGGACCTGGTCCCGTGCTCGCGGTGCCGCCGCCCTCTGGG	GGTCACGTGACC	+
M39	MAZ_HUMAN.H11MO.1.A	-25	0.000801674	0.616487	0.244202	11	CGGACCTGGTCCCGTGCTCGCGGTGCCGCCGCCCTCTGGG	CCCCCTCCCTC	-
M39	USF2_HUMAN.H11MO.0.A	-6	0.00134995	1.03811	0.296865	19	CGGACCTGGTCCCGTGCTCGCGGTGCCGCCGCCCTCTGGG	GGGTCACGTGGCCGCGGCG	+
M39	ZN219_HUMAN.H11MO.0.D	-24	0.00136438	1.04921	0.296865	12	CGGACCTGGTCCCGTGCTCGCGGTGCCGCCGCCCTCTGGG	TCCGCCCCCCTC	-
M39	TFE3_HUMAN.H11MO.0.B	-7	0.00192759	1.48232	0.346748	10	CGGACCTGGTCCCGTGCTCGCGGTGCCGCCGCCCTCTGGG	GGTCACGTGA	+
M39	MITF_HUMAN.H11MO.0.A	-7	0.00204897	1.57565	0.346748	10	CGGACCTGGTCCCGTGCTCGCGGTGCCGCCGCCCTCTGGG	GGTCACGTGA	-
M39	SP1_HUMAN.H11MO.0.A	-12	0.00257304	1.97867	0.35095	22	CGGACCTGGTCCCGTGCTCGCGGTGCCGCCGCCCTCTGGG	CCCCCCCCCGGCCCCGCCCCCC	-
M39	BHE40_HUMAN.H11MO.0.A	-8	0.00277091	2.13083	0.35095	10	CGGACCTGGTCCCGTGCTCGCGGTGCCGCCGCCCTCTGGG	GTCACGTGCC	-
M39	MLX_HUMAN.H11MO.0.D	-6	0.00291973	2.24527	0.35095	11	CGGACCTGGTCCCGTGCTCGCGGTGCCGCCGCCCTCTGGG	TGATCACGTGC	+
M39	SP1_HUMAN.H11MO.1.A	-20	0.00321651	2.47349	0.35095	14	CGGACCTGGTCCCGTGCTCGCGGTGCCGCCGCCCTCTGGG	CGGCCCCGCCCCCC	-
M39	EGR4_HUMAN.H11MO.0.D	-19	0.00326795	2.51306	0.35095	11	CGGACCTGGTCCCGTGCTCGCGGTGCCGCCGCCCTCTGGG	GCCCTGCCGCC	-
M39	KLF13_HUMAN.H11MO.0.D	-27	0.00345632	2.65791	0.35095	11	CGGACCTGGTCCCGTGCTCGCGGTGCCGCCGCCCTCTGGG	CACGCCCCCCT	-
M39	SP2_HUMAN.H11MO.0.A	-16	0.0039693	3.05239	0.377847	22	CGGACCTGGTCCCGTGCTCGCGGTGCCGCCGCCCTCTGGG	CCCCCGGCCCCGCCCCCCCCCC	-
M39	KLF12_HUMAN.H11MO.0.C	-25	0.00481794	3.70499	0.428684	11	CGGACCTGGTCCCGTGCTCGCGGTGCCGCCGCCCTCTGGG	GCCCCGCCCCT	-
M39	SP2_HUMAN.H11MO.1.B	-22	0.00528761	4.06617	0.428684	12	CGGACCTGGTCCCGTGCTCGCGGTGCCGCCGCCCTCTGGG	GCCCCGCCCCCT	-
M39	CTCFL_HUMAN.H11MO.0.A	-23	0.00534772	4.1124	0.428684	17	CGGACCTGGTCCCGTGCTCGCGGTGCCGCCGCCCTCTGGG	CGGCGCCCCCTGGCGGC	-
M39	ZN322_HUMAN.H11MO.0.B	-1	0.00585389	4.50164	0.445796	20	CGGACCTGGTCCCGTGCTCGCGGTGCCGCCGCCCTCTGGG	GAGCCTGGTACAGAGCCTGG	+
M39	ZF64A_HUMAN.H11MO.0.D	-4	0.00655735	5.0426	0.475588	16	CGGACCTGGTCCCGTGCTCGCGGTGCCGCCGCCCTCTGGG	CAGGTTCCCGGGCCCC	-
M44	IRX2_HUMAN.H11MO.0.D	-10	2.93007e-05	0.0225322	0.044967	19	CTTCACTCTCTGTGAGGTGGGCTGTCAGGATTGGGCGTCG	ACATGGGTGGGCATGTTGG	+
M44	ZN563_HUMAN.H11MO.0.C	-13	0.000581786	0.447394	0.346944	21	CTTCACTCTCTGTGAGGTGGGCTGTCAGGATTGGGCGTCG	GCAGCTGCCAGTGAGGATCCC	-
M44	GATA1_HUMAN.H11MO.0.A	-29	0.000678212	0.521545	0.346944	11	CTTCACTCTCTGTGAGGTGGGCTGTCAGGATTGGGCGTCG	CTGGCGGGGACAGATAAGA	+
M47	ZN708_HUMAN.H11MO.1.D	-22	4.51446e-05	0.0347162	0.0694325	9	CGCCTAGGCTCTTACGCGCTATAGGGACAGCAATCTGCAG	AGGTACAGC	+
M48	IRX2_HUMAN.H11MO.0.D	-14	0.00020609	0.158483	0.316004	19	AGCTGTGACTGCGATCGCGGGTCCACGGATGCTAGGCCGC	ACATGGGTGGGCATGTTGG	+
M49	IRX2_HUMAN.H11MO.0.D	-15	0.000118945	0.0914686	0.117812	19	GGTCCAAGGAGACGGCTTTCCTGTGAAGACGTGGCTCGCG	CCAACATGCCCACCCATGT	-
M50	IRX2_HUMAN.H11MO.0.D	-9	0.000453338	0.348617	0.318077	19	GGCTGAATGCCCGTCCGATGGCTCTTGGCCCGGGATAAGC	ACATGGGTGGGCATGTTGG	+
M50	TLX1_HUMAN.H11MO.0.D	-22	0.000472214	0.363132	0.318077	17	GGCTGAATGCCCGTCCGATGGCTCTTGGCCCGGGATAAGC	CCTTGGCAACTTGCCAG	-
M50	GATA1_HUMAN.H11MO.0.A	-29	0.000620562	0.477212	0.318077	11	GGCTGAATGCCCGTCCGATGGCTCTTGGCCCGGGATAAGC	CTGGCGGGGACAGATAAGA	+
M50	RXRA_HUMAN.H11MO.0.A	0	0.00102144	0.785486	0.392664	20	GGCTGAATGCCCGTCCGATGGCTCTTGGCCCGGGATAAGC	GGGGGAGGCAGAGGTCAGAG	+
M52	ZN770_HUMAN.H11MO.0.C	-9	1.41489e-06	0.00108805	0.0021761	22	GAGCTACTTGGGAGGCTAAGGCAGGAGACTCCCTCGAACA	GGGAGGCTGAGGCGGGAGGATC	+
M52	ZN770_HUMAN.H11MO.1.C	-9	8.74081e-05	0.0672169	0.0672169	11	GAGCTACTTGGGAGGCTAAGGCAGGAGACTCCCTCGAACA	GGGAGGCTGAG	+
M53	IRX2_HUMAN.H11MO.0.D	-9	0.000117738	0.0905405	0.181044	19	CATGGGTTCGCAGGCCTGCGGCGGCTAGTAGGGCGCCTCG	ACATGGGTGGGCATGTTGG	+
M53	ZN563_HUMAN.H11MO.0.C	-17	0.000755749	0.581171	0.334843	21	CATGGGTTCGCAGGCCTGCGGCGGCTAGTAGGGCGCCTCG	GCAGCTGCCAGTGAGGATCCC	-
M54	RXRA_HUMAN.H11MO.0.A	-15	2.84014e-05	0.0218407	0.0434156	20	AAGAGCTTTACCCCTCGCACCGCCCATGGTAAGGGAGGGG	GGGGGAGGCAGAGGTCAGAG	+
M54	IRX2_HUMAN.H11MO.0.D	-10	0.000732291	0.563132	0.272985	19	AAGAGCTTTACCCCTCGCACCGCCCATGGTAAGGGAGGGG	CCAACATGCCCACCCATGT	-
M54	TLX1_HUMAN.H11MO.0.D	-23	0.000980121	0.753713	0.272985	17	AAGAGCTTTACCCCTCGCACCGCCCATGGTAAGGGAGGGG	CCTTGGCAACTTGCCAG	-
M54	NR1D1_HUMAN.H11MO.0.B	-18	0.00129741	0.997706	0.272985	19	AAGAGCTTTACCCCTCGCACCGCCCATGGTAAGGGAGGGG	AGGGAAGTGGGTCAGAAGG	+
M54	SPIC_HUMAN.H11MO.0.D	-27	0.00132409	1.01823	0.272985	13	AAGAGCTTTACCCCTCGCACCGCCCATGGTAAGGGAGGGG	GAGGAAGGGGAGG	+
M54	SP3_HUMAN.H11MO.0.B	-21	0.00149468	1.14941	0.272985	19	AAGAGCTTTACCCCTCGCACCGCCCATGGTAAGGGAGGGG	GGGGGGGGGCGGGGCCGGGG	+
M54	MNX1_HUMAN.H11MO.0.D	-21	0.00152218	1.17056	0.272985	19	AAGAGCTTTACCCCTCGCACCGCCCATGGTAAGGGAGGGG	TTAAGGGTTATTAAAATAG	-
M54	VEZF1_HUMAN.H11MO.0.C	-18	0.00160722	1.23595	0.272985	22	AAGAGCTTTACCCCTCGCACCGCCCATGGTAAGGGAGGGG	GGGGAGGGGGGAGGGGGAGGGG	+
M54	SMAD3_HUMAN.H11MO.0.B	-25	0.00183676	1.41247	0.280775	12	AAGAGCTTTACCCCTCGCACCGCCCATGGTAAGGGAGGGG	CAGGTGACAGAG	-
M54	ZN589_HUMAN.H11MO.0.D	-22	0.00267031	2.05347	0.340163	16	AAGAGCTTTACCCCTCGCACCGCCCATGGTAAGGGAGGGG	CCCACGGTTACTGCCG	+
M54	GATA1_HUMAN.H11MO.0.A	-15	0.00413844	3.18246	0.412712	19	AAGAGCTTTACCCCTCGCACCGCCCATGGTAAGGGAGGGG	CTGGCGGGGACAGATAAGA	+
M54	BRAC_HUMAN.H11MO.0.A	-11	0.00424668	3.2657	0.412712	20	AAGAGCTTTACCCCTCGCACCGCCCATGGTAAGGGAGGGG	ATTTCACACCTCCCTGCTAA	-
M54	ZN341_HUMAN.H11MO.0.C	-25	0.00460152	3.53857	0.412712	15	AAGAGCTTTACCCCTCGCACCGCCCATGGTAAGGGAGGGG	GGGGGGGGGGGGAGGGAAGAGC	+
M54	ZN394_HUMAN.H11MO.0.C	-17	0.00490164	3.76936	0.412712	20	AAGAGCTTTACCCCTCGCACCGCCCATGGTAAGGGAGGGG	AGAATGGAATAGAATGGAAT	+
M54	ZBT17_HUMAN.H11MO.0.A	-21	0.00516471	3.97166	0.412712	19	AAGAGCTTTACCCCTCGCACCGCCCATGGTAAGGGAGGGG	GAGGGTGGGGGAGGGGAAG	+
M54	RFX5_HUMAN.H11MO.0.A	-20	0.00564959	4.34453	0.412712	20	AAGAGCTTTACCCCTCGCACCGCCCATGGTAAGGGAGGGG	GTCAGCTGTTGCTAGGCAGA	+
M54	ZN563_HUMAN.H11MO.0.C	-14	0.0056697	4.36	0.412712	21	AAGAGCTTTACCCCTCGCACCGCCCATGGTAAGGGAGGGG	GGGATCCTCACTGGCAGCTGC	+
M57	TLX1_HUMAN.H11MO.0.D	-15	0.000210486	0.161863	0.322181	17	GCTGTTACCAGGACGCTCGCGTGGGGCGCTGGATATGGGA	CTGGCAAGTTGCCAAGG	+
M57	PATZ1_HUMAN.H11MO.0.C	-18	0.000656302	0.504696	0.372049	22	GCTGTTACCAGGACGCTCGCGTGGGGCGCTGGATATGGGA	GGGGAGGGGGCGGGGGGGGAGG	+
M57	SP2_HUMAN.H11MO.0.A	-18	0.00105516	0.811419	0.372049	22	GCTGTTACCAGGACGCTCGCGTGGGGCGCTGGATATGGGA	GGGGGGGGGGCGGGGCCGGGGG	+
M57	IRX2_HUMAN.H11MO.0.D	-22	0.00114807	0.882869	0.372049	18	GCTGTTACCAGGACGCTCGCGTGGGGCGCTGGATATGGGA	ACATGGGTGGGCATGTTGG	+
M57	TBX21_HUMAN.H11MO.0.A	-28	0.00121533	0.934587	0.372049	12	GCTGTTACCAGGACGCTCGCGTGGGGCGCTGGATATGGGA	GTGGAGGTGTGAA	+
M57	HESX1_HUMAN.H11MO.0.D	-6	0.00160666	1.23552	0.380032	16	GCTGTTACCAGGACGCTCGCGTGGGGCGCTGGATATGGGA	ATCCGGCACGTGGCCT	+
M57	NFIC_HUMAN.H11MO.0.A	-14	0.00173797	1.3365	0.380032	17	GCTGTTACCAGGACGCTCGCGTGGGGCGCTGGATATGGGA	CTTGGCAGGGAGCCAAG	-
M57	THAP1_HUMAN.H11MO.0.C	-5	0.00216696	1.66639	0.399099	22	GCTGTTACCAGGACGCTCGCGTGGGGCGCTGGATATGGGA	CGCCGCCATCTTGGCTGCGGGC	+
M57	ZN563_HUMAN.H11MO.0.C	-17	0.00269119	2.06952	0.399099	21	GCTGTTACCAGGACGCTCGCGTGGGGCGCTGGATATGGGA	GGGATCCTCACTGGCAGCTGC	+
M57	VEZF1_HUMAN.H11MO.0.C	-17	0.00279307	2.14787	0.399099	22	GCTGTTACCAGGACGCTCGCGTGGGGCGCTGGATATGGGA	GGGGAGGGGGGAGGGGGAGGGG	+
M57	PURA_HUMAN.H11MO.0.D	-14	0.00292976	2.25299	0.399099	17	GCTGTTACCAGGACGCTCGCGTGGGGCGCTGGATATGGGA	GGAAGGGGGGGGCAGGG	+
M57	RFX5_HUMAN.H11MO.0.A	-15	0.00328916	2.52936	0.399099	20	GCTGTTACCAGGACGCTCGCGTGGGGCGCTGGATATGGGA	GTCAGCTGTTGCTAGGCAGA	+
M57	SP3_HUMAN.H11MO.0.B	-19	0.00400356	3.07874	0.437719	20	GCTGTTACCAGGACGCTCGCGTGGGGCGCTGGATATGGGA	GGGGGGGGGCGGGGCCGGGG	+
M57	SP4_HUMAN.H11MO.0.A	-16	0.00455737	3.50462	0.465051	20	GCTGTTACCAGGACGCTCGCGTGGGGCGCTGGATATGGGA	GGGAAGGGGGCGGGGCCGGG	+
M57	ZFX_HUMAN.H11MO.1.A	-14	0.00520247	4.0007	0.497698	17	GCTGTTACCAGGACGCTCGCGTGGGGCGCTGGATATGGGA	GGGGGCGGAGGCCGGGG	+
M58	IRX2_HUMAN.H11MO.0.D	-7	0.000491869	0.378247	0.287563	19	TGATGCTGTTGGTGCTTTTATTTGGGGGGGTTTATCAGTC	ACATGGGTGGGCATGTTGG	+
M58	MNX1_HUMAN.H11MO.0.D	-5	0.000691112	0.531465	0.287563	19	TGATGCTGTTGGTGCTTTTATTTGGGGGGGTTTATCAGTC	TTAAGGGTTATTAAAATAG	-
M58	ZN394_HUMAN.H11MO.0.C	-5	0.000724039	0.556786	0.287563	20	TGATGCTGTTGGTGCTTTTATTTGGGGGGGTTTATCAGTC	ATTCCATTCTATTCCATTCT	-
M58	LEF1_HUMAN.H11MO.0.A	-12	0.00075	0.57675	0.287563	14	TGATGCTGTTGGTGCTTTTATTTGGGGGGGTTTATCAGTC	TCCTTTGATTTGCT	+
M59	IRX2_HUMAN.H11MO.0.D	-4	3.58846e-05	0.0275953	0.0551072	19	AGCGCTCGAGGGGCAGAGGGAGCCCCCCAGTGGAAAGCTC	ACATGGGTGGGCATGTTGG	+
M59	GATA1_HUMAN.H11MO.0.A	-29	0.000397373	0.30558	0.305119	11	AGCGCTCGAGGGGCAGAGGGAGCCCCCCAGTGGAAAGCTC	CTGGCGGGGACAGATAAGA	+
M60	SOX15_HUMAN.H11MO.0.D	-6	7.8929e-05	0.0606964	0.121368	7	AAGAACCATTGTTTGGCCCTGCTTGGAAGCAGAGGTGGGC	CATTGTT	+
M61	IRX2_HUMAN.H11MO.0.D	-11	0.000959237	0.737653	0.46622	19	TGTCTAGCTCGAGCGCGTCCGTTGTCCTGCTTCACAAGGA	ACATGGGTGGGCATGTTGG	+
M61	PAX2_HUMAN.H11MO.0.D	0	0.00115534	0.888455	0.46622	18	TGTCTAGCTCGAGCGCGTCCGTTGTCCTGCTTCACAAGGA	TGTCACGCATGACTGAAC	-
M61	TLX1_HUMAN.H11MO.0.D	-12	0.00127431	0.979946	0.46622	17	TGTCTAGCTCGAGCGCGTCCGTTGTCCTGCTTCACAAGGA	CCTTGGCAACTTGCCAG	-
M61	RXRA_HUMAN.H11MO.0.A	-10	0.00151931	1.16835	0.46622	20	TGTCTAGCTCGAGCGCGTCCGTTGTCCTGCTTCACAAGGA	GGGGGAGGCAGAGGTCAGAG	+
M61	MNX1_HUMAN.H11MO.0.D	-17	0.00186914	1.43737	0.46622	19	TGTCTAGCTCGAGCGCGTCCGTTGTCCTGCTTCACAAGGA	TTAAGGGTTATTAAAATAG	-
M61	ZN563_HUMAN.H11MO.0.C	-4	0.00212793	1.63638	0.46622	21	TGTCTAGCTCGAGCGCGTCCGTTGTCCTGCTTCACAAGGA	GGGATCCTCACTGGCAGCTGC	+
M61	GATA1_HUMAN.H11MO.0.A	-29	0.00249172	1.91613	0.477684	11	TGTCTAGCTCGAGCGCGTCCGTTGTCCTGCTTCACAAGGA	CTGGCGGGGACAGATAAGA	+
M62	IRX2_HUMAN.H11MO.0.D	-2	0.000310309	0.238628	0.475494	19	TGTGTGGGGGTCACAGGGTCTCTTCATCCCAGGGGCGTCA	ACATGGGTGGGCATGTTGG	+
M63	IRX2_HUMAN.H11MO.0.D	0	2.15697e-06	0.00165871	0.00325526	19	ACGTGGGTGGGCCAGTCTGGCACAGGAGATCATCAGCCAG	ACATGGGTGGGCATGTTGG	+
M63	PATZ1_HUMAN.H11MO.0.C	-7	2.31461e-05	0.0177994	0.0174659	22	ACGTGGGTGGGCCAGTCTGGCACAGGAGATCATCAGCCAG	GGGGAGGGGGCGGGGGGGGAGG	+
M63	KLF6_HUMAN.H11MO.0.A	-4	7.51229e-05	0.0577695	0.0377914	19	ACGTGGGTGGGCCAGTCTGGCACAGGAGATCATCAGCCAG	GGAAGGGCGGGGCCGGGGG	+
M63	SP3_HUMAN.H11MO.0.B	-2	0.000113821	0.0875284	0.0429442	20	ACGTGGGTGGGCCAGTCTGGCACAGGAGATCATCAGCCAG	GGGGGGGGGCGGGGCCGGGG	+
M63	KLF3_HUMAN.H11MO.0.B	-2	0.000156221	0.120134	0.0471532	19	ACGTGGGTGGGCCAGTCTGGCACAGGAGATCATCAGCCAG	GGGGAGGGGCGGGGCCGGG	+
M63	PURA_HUMAN.H11MO.0.D	2	0.000410816	0.315918	0.0718668	15	ACGTGGGTGGGCCAGTCTGGCACAGGAGATCATCAGCCAG	GGAAGGGGGGGGCAGGG	+
M63	TFCP2_HUMAN.H11MO.0.D	-5	0.000439593	0.338047	0.0718668	16	ACGTGGGTGGGCCAGTCTGGCACAGGAGATCATCAGCCAG	TCTGGCCAGTTCAGGC	-
M63	P73_HUMAN.H11MO.0.A	1	0.00048443	0.372527	0.0718668	18	ACGTGGGTGGGCCAGTCTGGCACAGGAGATCATCAGCCAG	GGCATGTCTGGGCATGTCT	-
M63	SPIC_HUMAN.H11MO.0.D	-2	0.000525952	0.404457	0.0718668	13	ACGTGGGTGGGCCAGTCTGGCACAGGAGATCATCAGCCAG	GAGGAAGGGGAGG	+
M63	ZFX_HUMAN.H11MO.1.A	-5	0.00054077	0.415852	0.0718668	17	ACGTGGGTGGGCCAGTCTGGCACAGGAGATCATCAGCCAG	GGGGGCGGAGGCCGGGG	+
M63	MXI1_HUMAN.H11MO.0.A	2	0.000570796	0.438942	0.0718668	13	ACGTGGGTGGGCCAGTCTGGCACAGGAGATCATCAGCCAG	GCACGTGGCGGCGGG	+
M63	GLI1_HUMAN.H11MO.0.D	-1	0.000634112	0.487632	0.0718668	12	ACGTGGGTGGGCCAGTCTGGCACAGGAGATCATCAGCCAG	CCTGGGTGGTCT	+
M63	ZIC1_HUMAN.H11MO.0.B	-3	0.000662745	0.509651	0.0718668	9	ACGTGGGTGGGCCAGTCTGGCACAGGAGATCATCAGCCAG	GGGGTGGTC	+
M63	SP2_HUMAN.H11MO.0.A	-1	0.000666675	0.512673	0.0718668	22	ACGTGGGTGGGCCAGTCTGGCACAGGAGATCATCAGCCAG	GGGGGGGGGGCGGGGCCGGGGG	+
M63	CLOCK_HUMAN.H11MO.0.C	-16	0.0010568	0.812678	0.106327	14	ACGTGGGTGGGCCAGTCTGGCACAGGAGATCATCAGCCAG	CAGACACGTGAACA	+
M63	SALL4_HUMAN.H11MO.0.B	-1	0.00116765	0.897926	0.110138	10	ACGTGGGTGGGCCAGTCTGGCACAGGAGATCATCAGCCAG	GGAGGGTGGG	+
M63	ZN563_HUMAN.H11MO.0.C	-6	0.00136312	1.04824	0.121012	21	ACGTGGGTGGGCCAGTCTGGCACAGGAGATCATCAGCCAG	GGGATCCTCACTGGCAGCTGC	+
M63	RXRA_HUMAN.H11MO.0.A	-12	0.00169335	1.30219	0.141976	20	ACGTGGGTGGGCCAGTCTGGCACAGGAGATCATCAGCCAG	GGGGGAGGCAGAGGTCAGAG	+
M63	NR1D1_HUMAN.H11MO.0.B	0	0.00191933	1.47597	0.152454	19	ACGTGGGTGGGCCAGTCTGGCACAGGAGATCATCAGCCAG	AGGGAAGTGGGTCAGAAGG	+
M63	THAP1_HUMAN.H11MO.0.C	-6	0.00302468	2.32598	0.22824	22	ACGTGGGTGGGCCAGTCTGGCACAGGAGATCATCAGCCAG	CGCCGCCATCTTGGCTGCGGGC	+
M63	PROX1_HUMAN.H11MO.0.D	-3	0.00326865	2.51359	0.234904	17	ACGTGGGTGGGCCAGTCTGGCACAGGAGATCATCAGCCAG	GGGTAAGGCGGGTTGGG	+
M63	ZBT17_HUMAN.H11MO.0.A	-12	0.00380234	2.924	0.260784	19	ACGTGGGTGGGCCAGTCTGGCACAGGAGATCATCAGCCAG	GAGGGTGGGGGAGGGGAAG	+
M63	MAZ_HUMAN.H11MO.0.A	-2	0.00397436	3.05628	0.260784	22	ACGTGGGTGGGCCAGTCTGGCACAGGAGATCATCAGCCAG	GGGGGAGGGGGGGGGGGGGGGG	+
M63	Z324A_HUMAN.H11MO.0.C	-4	0.00447341	3.44005	0.271462	23	ACGTGGGTGGGCCAGTCTGGCACAGGAGATCATCAGCCAG	TGGCAGCAAAGGATGGTTTGATA	-
M63	THA_HUMAN.H11MO.0.C	-13	0.00449684	3.45807	0.271462	17	ACGTGGGTGGGCCAGTCTGGCACAGGAGATCATCAGCCAG	GGGTCACTTCAGGTCAG	+
M63	KLF5_HUMAN.H11MO.0.A	-3	0.00596427	4.58653	0.319918	14	ACGTGGGTGGGCCAGTCTGGCACAGGAGATCATCAGCCAG	AGGGTGGGGCTGGG	+
M63	SMAD3_HUMAN.H11MO.0.B	1	0.00642025	4.93717	0.319918	11	ACGTGGGTGGGCCAGTCTGGCACAGGAGATCATCAGCCAG	CAGGTGACAGAG	-
M63	SRBP2_HUMAN.H11MO.0.B	-4	0.00652142	5.01497	0.319918	13	ACGTGGGTGGGCCAGTCTGGCACAGGAGATCATCAGCCAG	GGGTGGGGTGAGG	+
M63	P63_HUMAN.H11MO.0.A	-9	0.00680606	5.23386	0.319918	19	ACGTGGGTGGGCCAGTCTGGCACAGGAGATCATCAGCCAG	GGGCATGCCTGGACATGCC	-
M63	NR0B1_HUMAN.H11MO.0.D	-4	0.00742733	5.71162	0.319918	10	ACGTGGGTGGGCCAGTCTGGCACAGGAGATCATCAGCCAG	GCGTGGGAGA	+
M63	EGR1_HUMAN.H11MO.0.A	0	0.00772243	5.93855	0.319918	17	ACGTGGGTGGGCCAGTCTGGCACAGGAGATCATCAGCCAG	GAGGGCGTGGGCGGGGG	+
M63	NR1H3_HUMAN.H11MO.0.B	-10	0.0078433	6.0315	0.319918	19	ACGTGGGTGGGCCAGTCTGGCACAGGAGATCATCAGCCAG	CAGAGGTCACTGCAGGTCA	+
M63	RARG_HUMAN.H11MO.0.B	-20	0.00843474	6.48631	0.334989	18	ACGTGGGTGGGCCAGTCTGGCACAGGAGATCATCAGCCAG	CCCAGGTCACTCTGACCT	-
M63	KLF16_HUMAN.H11MO.0.D	-2	0.0111098	8.54342	0.408944	19	ACGTGGGTGGGCCAGTCTGGCACAGGAGATCATCAGCCAG	GGGGGCGGGGGGGGGGGGG	+
M63	EGR2_HUMAN.H11MO.1.A	-1	0.0121052	9.30889	0.434975	16	ACGTGGGTGGGCCAGTCTGGCACAGGAGATCATCAGCCAG	GGGGCGTGGGCGGGGG	+
M63	TBX21_HUMAN.H11MO.0.A	0	0.0140822	10.8292	0.483014	13	ACGTGGGTGGGCCAGTCTGGCACAGGAGATCATCAGCCAG	GTGGAGGTGTGAA	+
M63	SP1_HUMAN.H11MO.0.A	-5	0.0154332	11.8682	0.486018	22	ACGTGGGTGGGCCAGTCTGGCACAGGAGATCATCAGCCAG	GGGGGGCGGGGCCGGGGGGGGG	+
M63	ZN341_HUMAN.H11MO.0.C	-5	0.0154332	11.8682	0.486018	22	ACGTGGGTGGGCCAGTCTGGCACAGGAGATCATCAGCCAG	GGGGGGGGGGGGAGGGAAGAGC	+
M63	ZN589_HUMAN.H11MO.0.D	-3	0.0162996	12.5344	0.486018	16	ACGTGGGTGGGCCAGTCTGGCACAGGAGATCATCAGCCAG	CGGCAGTAACCGTGGG	-
M63	ZN134_HUMAN.H11MO.0.C	-4	0.0164102	12.6195	0.486018	22	ACGTGGGTGGGCCAGTCTGGCACAGGAGATCATCAGCCAG	GCCTCACCTAATCAGTTGAAGG	+
M63	PAX2_HUMAN.H11MO.0.D	-13	0.0170751	13.1307	0.486018	18	ACGTGGGTGGGCCAGTCTGGCACAGGAGATCATCAGCCAG	TGTCACGCATGACTGAAC	-
M63	P53_HUMAN.H11MO.0.A	2	0.0171071	13.1554	0.486018	18	ACGTGGGTGGGCCAGTCTGGCACAGGAGATCATCAGCCAG	GGGCATGTCTGGGCATGTCT	-
M63	VEZF1_HUMAN.H11MO.0.C	-6	0.0174439	13.4144	0.486018	22	ACGTGGGTGGGCCAGTCTGGCACAGGAGATCATCAGCCAG	GGGGAGGGGGGAGGGGGAGGGG	+
M63	TAF1_HUMAN.H11MO.0.A	1	0.0175372	13.4861	0.486018	15	ACGTGGGTGGGCCAGTCTGGCACAGGAGATCATCAGCCAG	AAGATGGCGGCGGCGG	+
M63	MNX1_HUMAN.H11MO.0.D	-21	0.0178104	13.6962	0.486018	19	ACGTGGGTGGGCCAGTCTGGCACAGGAGATCATCAGCCAG	TTAAGGGTTATTAAAATAG	-
M63	SP4_HUMAN.H11MO.0.A	4	0.0182429	14.0288	0.486018	16	ACGTGGGTGGGCCAGTCTGGCACAGGAGATCATCAGCCAG	GGGAAGGGGGCGGGGCCGGG	+
M63	RARA_HUMAN.H11MO.2.A	-12	0.018546	14.2619	0.486018	17	ACGTGGGTGGGCCAGTCTGGCACAGGAGATCATCAGCCAG	AGGTCACCGAGAGGTCA	+
M63	LYL1_HUMAN.H11MO.0.A	-23	0.0186783	14.3636	0.486018	14	ACGTGGGTGGGCCAGTCTGGCACAGGAGATCATCAGCCAG	CAGGAAACAGCTGG	-
M66	ZN341_HUMAN.H11MO.0.C	-7	1.74064e-05	0.0133855	0.0263788	22	ATACTTTGCTCTTTCCATTAGCTCCCCGATCCAGATATGC	GCTCTTCCCTCCCCCCCCCCCC	-
M66	MNX1_HUMAN.H11MO.0.D	-2	9.62726e-05	0.0740337	0.0504528	19	ATACTTTGCTCTTTCCATTAGCTCCCCGATCCAGATATGC	CTATTTTAATAACCCTTAA	+
M66	RXRA_HUMAN.H11MO.0.A	-8	9.98759e-05	0.0768046	0.0504528	20	ATACTTTGCTCTTTCCATTAGCTCCCCGATCCAGATATGC	CTCTGACCTCTGCCTCCCCC	-
M66	IRF3_HUMAN.H11MO.0.B	-1	0.000150122	0.115444	0.0529071	20	ATACTTTGCTCTTTCCATTAGCTCCCCGATCCAGATATGC	TCACTTTCCCTTTCCCTTTC	-
M66	BC11A_HUMAN.H11MO.0.A	-4	0.000174558	0.134235	0.0529071	17	ATACTTTGCTCTTTCCATTAGCTCCCCGATCCAGATATGC	TTTTCACTTCCTCTTTT	-
M66	PATZ1_HUMAN.H11MO.0.C	-11	0.00072797	0.559809	0.183869	22	ATACTTTGCTCTTTCCATTAGCTCCCCGATCCAGATATGC	CCTCCCCCCCCGCCCCCTCCCC	-
M66	GATA1_HUMAN.H11MO.0.A	-15	0.00106127	0.816119	0.22976	19	ATACTTTGCTCTTTCCATTAGCTCCCCGATCCAGATATGC	TCTTATCTGTCCCCGCCAG	-
M66	ISL1_HUMAN.H11MO.0.A	-13	0.00157309	1.20971	0.297995	9	ATACTTTGCTCTTTCCATTAGCTCCCCGATCCAGATATGC	TCCATTAGC	-
M66	ZN350_HUMAN.H11MO.0.C	-11	0.00221915	1.70653	0.316553	18	ATACTTTGCTCTTTCCATTAGCTCCCCGATCCAGATATGC	CAGTCCTTTTATGACCTA	+
M66	ZN394_HUMAN.H11MO.0.C	0	0.00252757	1.9437	0.316553	20	ATACTTTGCTCTTTCCATTAGCTCCCCGATCCAGATATGC	ATTCCATTCTATTCCATTCT	-
M66	TAL1_HUMAN.H11MO.0.A	-15	0.00253356	1.94831	0.316553	19	ATACTTTGCTCTTTCCATTAGCTCCCCGATCCAGATATGC	CCTTATCTGCCCCCCCCAG	-
M66	ZN549_HUMAN.H11MO.0.C	-18	0.00270575	2.08072	0.316553	20	ATACTTTGCTCTTTCCATTAGCTCCCCGATCCAGATATGC	GTGCTGCCCAATTCATGAAT	-
M66	GATA2_HUMAN.H11MO.0.A	-15	0.00291519	2.24178	0.316553	19	ATACTTTGCTCTTTCCATTAGCTCCCCGATCCAGATATGC	CCTTATCTCCACCCCCCAG	-
M66	PO3F2_HUMAN.H11MO.0.A	-2	0.00297425	2.28719	0.316553	17	ATACTTTGCTCTTTCCATTAGCTCCCCGATCCAGATATGC	TTCATGCATATTCATTC	+
M66	ZN350_HUMAN.H11MO.1.D	-5	0.00323882	2.49065	0.316553	24	ATACTTTGCTCTTTCCATTAGCTCCCCGATCCAGATATGC	GGGCAACAAATCCCTGCGCCCCGT	-
M66	PAX8_HUMAN.H11MO.0.D	-24	0.00340173	2.61593	0.316553	14	ATACTTTGCTCTTTCCATTAGCTCCCCGATCCAGATATGC	CCCGCTTCAGTGAC	-
M66	VEZF1_HUMAN.H11MO.0.C	-5	0.00355099	2.73071	0.316553	22	ATACTTTGCTCTTTCCATTAGCTCCCCGATCCAGATATGC	CCCCTCCCCCTCCCCCCTCCCC	-
M66	PRDM6_HUMAN.H11MO.0.C	-1	0.00380254	2.92415	0.320145	13	ATACTTTGCTCTTTCCATTAGCTCCCCGATCCAGATATGC	TTTTTTTCTTTTT	-
M66	SPIC_HUMAN.H11MO.0.D	-20	0.00489217	3.76208	0.367293	13	ATACTTTGCTCTTTCCATTAGCTCCCCGATCCAGATATGC	CCTCCCCTTCCTC	-
M66	MAZ_HUMAN.H11MO.0.A	-11	0.00515587	3.96487	0.367293	22	ATACTTTGCTCTTTCCATTAGCTCCCCGATCCAGATATGC	CCCCCCCCCCCCCCCCTCCCCC	-
M66	SP4_HUMAN.H11MO.0.A	-3	0.00525925	4.04437	0.367293	20	ATACTTTGCTCTTTCCATTAGCTCCCCGATCCAGATATGC	CCCGGCCCCGCCCCCTTCCC	-
M66	ZBT17_HUMAN.H11MO.0.A	-15	0.00616051	4.73743	0.367293	19	ATACTTTGCTCTTTCCATTAGCTCCCCGATCCAGATATGC	CTTCCCCTCCCCCACCCTC	-
M66	IRF8_HUMAN.H11MO.0.B	-1	0.00638239	4.90806	0.367293	20	ATACTTTGCTCTTTCCATTAGCTCCCCGATCCAGATATGC	TTACTTTCACTTCCTCTTTT	-
M66	NFAC1_HUMAN.H11MO.0.B	-3	0.00646647	4.97271	0.367293	15	ATACTTTGCTCTTTCCATTAGCTCCCCGATCCAGATATGC	TTTCTTTTTTTCCAT	-
M66	THAP1_HUMAN.H11MO.0.C	-23	0.00657758	5.05816	0.367293	17	ATACTTTGCTCTTTCCATTAGCTCCCCGATCCAGATATGC	GCCCGCAGCCAAGATGGCGGCG	-
M66	FEZF1_HUMAN.H11MO.0.C	-4	0.00690864	5.31275	0.367293	12	ATACTTTGCTCTTTCCATTAGCTCCCCGATCCAGATATGC	GCTGCTCTTTTT	+
M66	PURA_HUMAN.H11MO.0.D	-16	0.0070271	5.40384	0.367293	17	ATACTTTGCTCTTTCCATTAGCTCCCCGATCCAGATATGC	CCCTGCCCCCCCCTTCC	-
M66	IRX2_HUMAN.H11MO.0.D	-16	0.00702855	5.40495	0.367293	19	ATACTTTGCTCTTTCCATTAGCTCCCCGATCCAGATATGC	CCAACATGCCCACCCATGT	-
M66	VEZF1_HUMAN.H11MO.1.C	-7	0.00818996	6.29808	0.413719	12	ATACTTTGCTCTTTCCATTAGCTCCCCGATCCAGATATGC	CCCCCTCCCCCT	-
M66	ETS2_HUMAN.H11MO.0.B	-1	0.0101257	7.78669	0.495006	13	ATACTTTGCTCTTTCCATTAGCTCCCCGATCCAGATATGC	TCCTCTTCCTTCC	-
M67	IRX2_HUMAN.H11MO.0.D	0	4.60604e-05	0.0354205	0.0708409	19	ACGGTGTTCCGGAAGTCAGGTGATGTGCCCGAGGCCTGGG	ACATGGGTGGGCATGTTGG	+
M67	ZN563_HUMAN.H11MO.0.C	-2	0.000403526	0.310312	0.206875	21	ACGGTGTTCCGGAAGTCAGGTGATGTGCCCGAGGCCTGGG	GGGATCCTCACTGGCAGCTGC	+
M67	RXRA_HUMAN.H11MO.0.A	-1	0.000822601	0.63258	0.31629	20	ACGGTGTTCCGGAAGTCAGGTGATGTGCCCGAGGCCTGGG	GGGGGAGGCAGAGGTCAGAG	+
M69	TEAD4_HUMAN.H11MO.0.A	-18	0.00010031	0.077138	0.154276	13	ACAGGACGAAAGTTTAAACTCCAAGGAATAACAGGTCCCC	ATGCCAGGAATGT	-
M72	IRX2_HUMAN.H11MO.0.D	-9	4.03048e-05	0.0309944	0.0618413	19	AGGGATCTCGATTGGTATGGACGGCCGGTGGAGGGCGATC	ACATGGGTGGGCATGTTGG	+
M79	PATZ1_HUMAN.H11MO.0.C	0	1.37304e-06	0.00105587	0.00205678	22	CGGCCGGGGGATGGGCGGCGGGGCGAGCCCGCGGGGCCTG	GGGGAGGGGGCGGGGGGGGAGG	+
M79	PROX1_HUMAN.H11MO.0.D	-7	3.94067e-06	0.00303038	0.002813	17	CGGCCGGGGGATGGGCGGCGGGGCGAGCCCGCGGGGCCTG	GGGTAAGGCGGGTTGGG	+
M79	SP2_HUMAN.H11MO.0.A	-8	5.92995e-06	0.00456013	0.002813	22	CGGCCGGGGGATGGGCGGCGGGGCGAGCCCGCGGGGCCTG	GGGGGGGGGGCGGGGCCGGGGG	+
M79	KLF6_HUMAN.H11MO.0.A	-8	7.51145e-06	0.00577631	0.002813	19	CGGCCGGGGGATGGGCGGCGGGGCGAGCCCGCGGGGCCTG	GGAAGGGCGGGGCCGGGGG	+
M79	VEZF1_HUMAN.H11MO.0.C	-14	1.78857e-05	0.0137541	0.00499983	22	CGGCCGGGGGATGGGCGGCGGGGCGAGCCCGCGGGGCCTG	GGGGAGGGGGGAGGGGGAGGGG	+
M79	ZFX_HUMAN.H11MO.1.A	-17	2.32498e-05	0.0178791	0.00499983	17	CGGCCGGGGGATGGGCGGCGGGGCGAGCCCGCGGGGCCTG	GGGGGCGGAGGCCGGGG	+
M79	ZN341_HUMAN.H11MO.0.C	-6	2.3364e-05	0.0179669	0.00499983	22	CGGCCGGGGGATGGGCGGCGGGGCGAGCCCGCGGGGCCTG	GGGGGGGGGGGGAGGGAAGAGC	+
M79	TBX15_HUMAN.H11MO.0.D	-6	3.71208e-05	0.0285459	0.00695078	19	CGGCCGGGGGATGGGCGGCGGGGCGAGCCCGCGGGGCCTG	GGGGGGGGGGGGGTGGGGG	+
M79	SP3_HUMAN.H11MO.0.B	-9	4.18152e-05	0.0321559	0.00695982	20	CGGCCGGGGGATGGGCGGCGGGGCGAGCCCGCGGGGCCTG	GGGGGGGGGCGGGGCCGGGG	+
M79	MAZ_HUMAN.H11MO.0.A	1	5.55551e-05	0.0427218	0.00832203	21	CGGCCGGGGGATGGGCGGCGGGGCGAGCCCGCGGGGCCTG	GGGGGAGGGGGGGGGGGGGGGG	+
M79	PLAG1_HUMAN.H11MO.0.D	-19	0.000117714	0.0905222	0.0154346	17	CGGCCGGGGGATGGGCGGCGGGGCGAGCCCGCGGGGCCTG	GGGGGCATCAGGAGGGG	+
M79	KLF3_HUMAN.H11MO.0.B	-6	0.000148535	0.114224	0.0154346	19	CGGCCGGGGGATGGGCGGCGGGGCGAGCCCGCGGGGCCTG	GGGGAGGGGCGGGGCCGGG	+
M79	ZBT17_HUMAN.H11MO.0.A	1	0.000148535	0.114224	0.0154346	18	CGGCCGGGGGATGGGCGGCGGGGCGAGCCCGCGGGGCCTG	GAGGGTGGGGGAGGGGAAG	+
M79	EGR1_HUMAN.H11MO.0.A	-4	0.000157062	0.12078	0.0154346	17	CGGCCGGGGGATGGGCGGCGGGGCGAGCCCGCGGGGCCTG	GAGGGCGTGGGCGGGGG	+
M79	WT1_HUMAN.H11MO.0.C	-16	0.000170902	0.131423	0.0154346	20	CGGCCGGGGGATGGGCGGCGGGGCGAGCCCGCGGGGCCTG	GGGCGGGGGAGGAGGGGGGG	+
M79	THAP1_HUMAN.H11MO.0.C	-1	0.000175783	0.135177	0.0154346	22	CGGCCGGGGGATGGGCGGCGGGGCGAGCCCGCGGGGCCTG	GCCCGCAGCCAAGATGGCGGCG	-
M79	SP4_HUMAN.H11MO.0.A	-8	0.000202327	0.155589	0.0154346	20	CGGCCGGGGGATGGGCGGCGGGGCGAGCCCGCGGGGCCTG	GGGAAGGGGGCGGGGCCGGG	+
M79	ZN263_HUMAN.H11MO.0.A	-1	0.000202327	0.155589	0.0154346	20	CGGCCGGGGGATGGGCGGCGGGGCGAGCCCGCGGGGCCTG	GGGAGGAGGGAGAGGAGGAG	+
M79	ZN467_HUMAN.H11MO.0.C	-1	0.000206073	0.15847	0.0154346	22	CGGCCGGGGGATGGGCGGCGGGGCGAGCCCGCGGGGCCTG	GGGGAGGGGAGGGGGGGGGGGG	+
M79	PAX5_HUMAN.H11MO.0.A	-8	0.000235328	0.180967	0.0167865	21	CGGCCGGGGGATGGGCGGCGGGGCGAGCCCGCGGGGCCTG	GCCTGGGCAGCAGAGCGTGAC	+
M79	IRX2_HUMAN.H11MO.0.D	-4	0.000385385	0.296361	0.0262409	19	CGGCCGGGGGATGGGCGGCGGGGCGAGCCCGCGGGGCCTG	ACATGGGTGGGCATGTTGG	+
M79	NR1D1_HUMAN.H11MO.0.B	-12	0.000455818	0.350524	0.0296872	19	CGGCCGGGGGATGGGCGGCGGGGCGAGCCCGCGGGGCCTG	AGGGAAGTGGGTCAGAAGG	+
M79	EGR2_HUMAN.H11MO.1.A	-5	0.000519086	0.399177	0.0323992	16	CGGCCGGGGGATGGGCGGCGGGGCGAGCCCGCGGGGCCTG	GGGGCGTGGGCGGGGG	+
M79	KLF16_HUMAN.H11MO.0.D	-5	0.000584514	0.449491	0.0350236	19	CGGCCGGGGGATGGGCGGCGGGGCGAGCCCGCGGGGCCTG	GGGGGCGGGGGGGGGGGGG	+
M79	PURA_HUMAN.H11MO.0.D	-6	0.000676324	0.520093	0.0378276	17	CGGCCGGGGGATGGGCGGCGGGGCGAGCCCGCGGGGCCTG	GGAAGGGGGGGGCAGGG	+
M79	TAF1_HUMAN.H11MO.0.A	-8	0.000682321	0.524705	0.0378276	16	CGGCCGGGGGATGGGCGGCGGGGCGAGCCCGCGGGGCCTG	AAGATGGCGGCGGCGG	+
M79	EGR2_HUMAN.H11MO.0.A	-2	0.000707068	0.543735	0.0378276	18	CGGCCGGGGGATGGGCGGCGGGGCGAGCCCGCGGGGCCTG	GGGGGGGTGTGGGAGGGG	+
M79	ZEP2_HUMAN.H11MO.0.D	-16	0.000732816	0.563536	0.0378532	14	CGGCCGGGGGATGGGCGGCGGGGCGAGCCCGCGGGGCCTG	GGTAGGGAAACCCC	+
M79	ZN563_HUMAN.H11MO.0.C	-1	0.000882218	0.678425	0.0440515	21	CGGCCGGGGGATGGGCGGCGGGGCGAGCCCGCGGGGCCTG	GGGATCCTCACTGGCAGCTGC	+
M79	KLF15_HUMAN.H11MO.0.A	0	0.000950721	0.731105	0.0459407	19	CGGCCGGGGGATGGGCGGCGGGGCGAGCCCGCGGGGCCTG	GGGGAGGAGCAGGGGGGGG	+
M79	RXRA_HUMAN.H11MO.0.A	-14	0.00147073	1.13099	0.067043	20	CGGCCGGGGGATGGGCGGCGGGGCGAGCCCGCGGGGCCTG	GGGGGAGGCAGAGGTCAGAG	+
M79	SRBP2_HUMAN.H11MO.0.B	-15	0.00147694	1.13576	0.067043	13	CGGCCGGGGGATGGGCGGCGGGGCGAGCCCGCGGGGCCTG	GGGTGGGGTGAGG	+
M79	SMAD3_HUMAN.H11MO.0.B	-11	0.00178925	1.37593	0.078831	12	CGGCCGGGGGATGGGCGGCGGGGCGAGCCCGCGGGGCCTG	CAGGTGACAGAG	-
M79	RFX1_HUMAN.H11MO.0.B	-3	0.00235251	1.80908	0.100686	22	CGGCCGGGGGATGGGCGGCGGGGCGAGCCCGCGGGGCCTG	CCGTCGCCATGGCAACCGGGGC	-
M79	MAFA_HUMAN.H11MO.0.D	-22	0.00280201	2.15475	0.116593	18	CGGCCGGGGGATGGGCGGCGGGGCGAGCCCGCGGGGCCTG	CGAAGGCTGCGGGGTCAGCAC	-
M79	ZN335_HUMAN.H11MO.0.A	2	0.00288654	2.21975	0.116864	20	CGGCCGGGGGATGGGCGGCGGGGCGAGCCCGCGGGGCCTG	TCAGGCAGCGCCGAGGACAGCC	-
M79	SPIC_HUMAN.H11MO.0.D	-14	0.00316925	2.43715	0.124933	13	CGGCCGGGGGATGGGCGGCGGGGCGAGCCCGCGGGGCCTG	GAGGAAGGGGAGG	+
M79	PTF1A_HUMAN.H11MO.0.B	-4	0.00350389	2.69449	0.134584	18	CGGCCGGGGGATGGGCGGCGGGGCGAGCCCGCGGGGCCTG	GGGAAAGGGGGCAGCTGG	-
M79	NR1H4_HUMAN.H11MO.0.B	-3	0.00404487	3.11051	0.151478	19	CGGCCGGGGGATGGGCGGCGGGGCGAGCCCGCGGGGCCTG	GGGGTCAATGACCCCGAGG	+
M79	E2F6_HUMAN.H11MO.0.A	-11	0.004572	3.51587	0.167043	13	CGGCCGGGGGATGGGCGGCGGGGCGAGCCCGCGGGGCCTG	GGGGCGGGAAGGG	+
M79	SP1_HUMAN.H11MO.0.A	8	0.00524756	4.03537	0.186423	14	CGGCCGGGGGATGGGCGGCGGGGCGAGCCCGCGGGGCCTG	GGGGGGCGGGGCCGGGGGGGGG	+
M79	TBX1_HUMAN.H11MO.0.D	-8	0.00535134	4.11518	0.186423	20	CGGCCGGGGGATGGGCGGCGGGGCGAGCCCGCGGGGCCTG	GGGTGGGCAGGGGTGGGCGG	+
M79	FLI1_HUMAN.H11MO.0.A	-5	0.00634704	4.88088	0.216085	18	CGGCCGGGGGATGGGCGGCGGGGCGAGCCCGCGGGGCCTG	GGAGGAAGGAAGGAGGGA	+
M79	Z324A_HUMAN.H11MO.0.C	-1	0.0067122	5.16168	0.223439	23	CGGCCGGGGGATGGGCGGCGGGGCGAGCCCGCGGGGCCTG	TGGCAGCAAAGGATGGTTTGATA	-
M79	ZN148_HUMAN.H11MO.0.D	-8	0.00688123	5.29167	0.223927	15	CGGCCGGGGGATGGGCGGCGGGGCGAGCCCGCGGGGCCTG	GGGGTGGGGGAGGGG	+
M79	ZN554_HUMAN.H11MO.0.C	-17	0.00702585	5.40288	0.223927	20	CGGCCGGGGGATGGGCGGCGGGGCGAGCCCGCGGGGCCTG	GCTGAGCCATGTGGGGTGCT	+
M79	BHE41_HUMAN.H11MO.0.D	-2	0.00751448	5.77864	0.233033	20	CGGCCGGGGGATGGGCGGCGGGGCGAGCCCGCGGGGCCTG	ACCGGGTCACGTGCAGAAGG	+
M79	ZF64A_HUMAN.H11MO.0.D	-5	0.00762268	5.86184	0.233033	16	CGGCCGGGGGATGGGCGGCGGGGCGAGCCCGCGGGGCCTG	GGGGCCCGGGAACCTG	+
M79	MXI1_HUMAN.H11MO.0.A	5	0.00872831	6.71207	0.257034	10	CGGCCGGGGGATGGGCGGCGGGGCGAGCCCGCGGGGCCTG	GCACGTGGCGGCGGG	+
M79	ZN394_HUMAN.H11MO.0.C	-7	0.00917577	7.05617	0.260567	20	CGGCCGGGGGATGGGCGGCGGGGCGAGCCCGCGGGGCCTG	AGAATGGAATAGAATGGAAT	+
M79	TBX21_HUMAN.H11MO.0.A	-12	0.0092381	7.1041	0.260567	13	CGGCCGGGGGATGGGCGGCGGGGCGAGCCCGCGGGGCCTG	GTGGAGGTGTGAA	+
M79	ZN350_HUMAN.H11MO.1.D	-10	0.00949918	7.30487	0.260567	24	CGGCCGGGGGATGGGCGGCGGGGCGAGCCCGCGGGGCCTG	ACGGGGCGCAGGGATTTGTTGCCC	+
M79	TFCP2_HUMAN.H11MO.0.D	2	0.009567	7.35702	0.260567	14	CGGCCGGGGGATGGGCGGCGGGGCGAGCCCGCGGGGCCTG	TCTGGCCAGTTCAGGC	-
M79	VEZF1_HUMAN.H11MO.1.C	-9	0.0100599	7.73609	0.266204	12	CGGCCGGGGGATGGGCGGCGGGGCGAGCCCGCGGGGCCTG	AGAGGGAGGGGG	+
M79	TLX1_HUMAN.H11MO.0.D	-11	0.0101294	7.7895	0.266204	17	CGGCCGGGGGATGGGCGGCGGGGCGAGCCCGCGGGGCCTG	CTGGCAAGTTGCCAAGG	+
M79	MYBA_HUMAN.H11MO.0.D	-9	0.0110226	8.47635	0.283632	15	CGGCCGGGGGATGGGCGGCGGGGCGAGCCCGCGGGGCCTG	AGTGGCAGTTGGAGA	+
M79	RARA_HUMAN.H11MO.0.A	-16	0.0111712	8.59068	0.283632	20	CGGCCGGGGGATGGGCGGCGGGGCGAGCCCGCGGGGCCTG	GGGGGATCAAGAGGTCAAGG	+
M79	RFX5_HUMAN.H11MO.0.A	-6	0.0127163	9.77884	0.31748	20	CGGCCGGGGGATGGGCGGCGGGGCGAGCCCGCGGGGCCTG	GTCAGCTGTTGCTAGGCAGA	+
M79	PAX8_HUMAN.H11MO.0.D	-22	0.013466	10.3553	0.330684	14	CGGCCGGGGGATGGGCGGCGGGGCGAGCCCGCGGGGCCTG	GTCACTGAAGCGGG	+
M79	EGR4_HUMAN.H11MO.0.D	-13	0.0144938	11.1458	0.350185	11	CGGCCGGGGGATGGGCGGCGGGGCGAGCCCGCGGGGCCTG	GGCGGCAGGGC	+
M79	COT1_HUMAN.H11MO.0.C	-19	0.0155107	11.9277	0.368805	17	CGGCCGGGGGATGGGCGGCGGGGCGAGCCCGCGGGGCCTG	GGGGTCAGAGGTCAGGG	+
M79	ZN589_HUMAN.H11MO.0.D	-19	0.0160025	12.3059	0.374552	16	CGGCCGGGGGATGGGCGGCGGGGCGAGCCCGCGGGGCCTG	CGGCAGTAACCGTGGG	-
M79	USF2_HUMAN.H11MO.0.A	-11	0.0183094	14.0799	0.414627	19	CGGCCGGGGGATGGGCGGCGGGGCGAGCCCGCGGGGCCTG	GGGTCACGTGGCCGCGGCG	+
M79	ZN770_HUMAN.H11MO.0.C	-12	0.0193102	14.8495	0.425387	22	CGGCCGGGGGATGGGCGGCGGGGCGAGCCCGCGGGGCCTG	GGGAGGCTGAGGCGGGAGGATC	+
M79	KLF5_HUMAN.H11MO.0.A	-1	0.0198683	15.2787	0.431338	14	CGGCCGGGGGATGGGCGGCGGGGCGAGCCCGCGGGGCCTG	AGGGTGGGGCTGGG	+
M79	RARG_HUMAN.H11MO.0.B	-18	0.0206344	15.8678	0.43535	18	CGGCCGGGGGATGGGCGGCGGGGCGAGCCCGCGGGGCCTG	AGGTCAGAGTGACCTGGG	+
M79	SPZ1_HUMAN.H11MO.0.D	-19	0.0212611	16.3498	0.442343	16	CGGCCGGGGGATGGGCGGCGGGGCGAGCCCGCGGGGCCTG	CGGCTGTTACCCTGGG	+
M79	ZSC31_HUMAN.H11MO.0.C	-13	0.0220388	16.9479	0.446131	18	CGGCCGGGGGATGGGCGGCGGGGCGAGCCCGCGGGGCCTG	GGCAGCAGGGCAGTTATG	+
M79	OLIG2_HUMAN.H11MO.0.B	-7	0.0220388	16.9479	0.446131	18	CGGCCGGGGGATGGGCGGCGGGGCGAGCCCGCGGGGCCTG	CAGAAGGGAAACAGCTGG	-
M79	SMAD1_HUMAN.H11MO.0.D	-12	0.0238139	18.3129	0.454662	12	CGGCCGGGGGATGGGCGGCGGGGCGAGCCCGCGGGGCCTG	GGCAGACAGGCT	-
M79	RREB1_HUMAN.H11MO.0.D	-4	0.0243924	18.7578	0.454662	22	CGGCCGGGGGATGGGCGGCGGGGCGAGCCCGCGGGGCCTG	GGGGGGGGGGGTGGTTTGGGGT	+
M79	SP4_HUMAN.H11MO.1.A	-2	0.0244411	18.7952	0.454662	16	CGGCCGGGGGATGGGCGGCGGGGCGAGCCCGCGGGGCCTG	GGAGGGGGCGGGGCCG	+
M79	ZSC22_HUMAN.H11MO.0.C	-5	0.0244411	18.7952	0.454662	16	CGGCCGGGGGATGGGCGGCGGGGCGAGCCCGCGGGGCCTG	GGTCTGAGGGAGGAGG	+
M79	E2F7_HUMAN.H11MO.0.B	-14	0.0246952	18.9906	0.454662	13	CGGCCGGGGGATGGGCGGCGGGGCGAGCCCGCGGGGCCTG	GGGGCGGGAAAGG	+
M79	NFIC_HUMAN.H11MO.0.A	-9	0.0250213	19.2414	0.454662	17	CGGCCGGGGGATGGGCGGCGGGGCGAGCCCGCGGGGCCTG	CTTGGCAGGGAGCCAAG	-
M79	FEV_HUMAN.H11MO.0.B	-30	0.0251919	19.3726	0.454662	10	CGGCCGGGGGATGGGCGGCGGGGCGAGCCCGCGGGGCCTG	GCGGGAAGCG	+
M79	ZN667_HUMAN.H11MO.0.C	-21	0.0268144	20.6203	0.467895	19	CGGCCGGGGGATGGGCGGCGGGGCGAGCCCGCGGGGCCTG	GCTGAGCTTTTAAGGCCAC	-
M79	E2F1_HUMAN.H11MO.0.A	-9	0.0268621	20.657	0.467895	14	CGGCCGGGGGATGGGCGGCGGGGCGAGCCCGCGGGGCCTG	GGGGGGCGGGAAAG	+
M79	TFDP1_HUMAN.H11MO.0.C	-12	0.0268621	20.657	0.467895	14	CGGCCGGGGGATGGGCGGCGGGGCGAGCCCGCGGGGCCTG	GGGGGGCGGGAAAA	+
M79	ITF2_HUMAN.H11MO.0.C	-13	0.0275902	21.2168	0.475052	10	CGGCCGGGGGATGGGCGGCGGGGCGAGCCCGCGGGGCCTG	GGCAGCTGGG	+
M79	GATA1_HUMAN.H11MO.0.A	-27	0.0285385	21.9461	0.480985	13	CGGCCGGGGGATGGGCGGCGGGGCGAGCCCGCGGGGCCTG	CTGGCGGGGACAGATAAGA	+
M79	THA_HUMAN.H11MO.0.C	0	0.0285769	21.9757	0.480985	17	CGGCCGGGGGATGGGCGGCGGGGCGAGCCCGCGGGGCCTG	GGGTCACTTCAGGTCAG	+
M79	WT1_HUMAN.H11MO.1.B	-10	0.0293732	22.588	0.488894	11	CGGCCGGGGGATGGGCGGCGGGGCGAGCCCGCGGGGCCTG	GTGGGAGGAGG	+
M79	SALL4_HUMAN.H11MO.0.B	-13	0.0301907	23.2167	0.496979	10	CGGCCGGGGGATGGGCGGCGGGGCGAGCCCGCGGGGCCTG	GGAGGGTGGG	+
M81	ZN264_HUMAN.H11MO.0.C	-15	7.24128e-05	0.0556854	0.111371	24	ACCCGGACCTCACTAGCAACGCTTCGCGAACTTATGACAC	AATGGGATTAGTGCCCTTATAAGA	-
M81	RXRA_HUMAN.H11MO.0.A	-1	0.00055224	0.424673	0.424673	20	ACCCGGACCTCACTAGCAACGCTTCGCGAACTTATGACAC	CTCTGACCTCTGCCTCCCCC	-
M82	INSM1_HUMAN.H11MO.0.C	-4	0.000135891	0.1045	0.0839447	12	TCCCAGTCAGGGGTCACGGGGCCCGGAAGGCATTTTCAGC	TGTCAGGGGGCA	+
M82	USF1_HUMAN.H11MO.0.A	-11	0.000135891	0.1045	0.0839447	12	TCCCAGTCAGGGGTCACGGGGCCCGGAAGGCATTTTCAGC	GGTCACGTGACC	+
M82	TFEB_HUMAN.H11MO.0.C	-11	0.000169039	0.129991	0.0839447	9	TCCCAGTCAGGGGTCACGGGGCCCGGAAGGCATTTTCAGC	GGTCACGTG	+
M82	RXRG_HUMAN.H11MO.0.B	-4	0.000263638	0.202737	0.0981916	13	TCCCAGTCAGGGGTCACGGGGCCCGGAAGGCATTTTCAGC	GGTCAAAGGTCAC	+
M82	USF2_HUMAN.H11MO.0.A	-10	0.000369977	0.284512	0.110238	19	TCCCAGTCAGGGGTCACGGGGCCCGGAAGGCATTTTCAGC	GGGTCACGTGGCCGCGGCG	+
M82	PLAL1_HUMAN.H11MO.0.D	-14	0.000680583	0.523368	0.164961	10	TCCCAGTCAGGGGTCACGGGGCCCGGAAGGCATTTTCAGC	CGGGGGGCCC	+
M82	MITF_HUMAN.H11MO.0.A	-11	0.000775089	0.596044	0.164961	10	TCCCAGTCAGGGGTCACGGGGCCCGGAAGGCATTTTCAGC	GGTCACGTGA	-
M82	ETV1_HUMAN.H11MO.0.A	-20	0.00105739	0.813133	0.174865	11	TCCCAGTCAGGGGTCACGGGGCCCGGAAGGCATTTTCAGC	GGCCGGAAGTG	+
M82	CR3L1_HUMAN.H11MO.0.D	-12	0.00119207	0.9167	0.174865	11	TCCCAGTCAGGGGTCACGGGGCCCGGAAGGCATTTTCAGC	GCCACGTGGCA	+
M82	ZFP42_HUMAN.H11MO.0.A	-24	0.00119242	0.916974	0.174865	12	TCCCAGTCAGGGGTCACGGGGCCCGGAAGGCATTTTCAGC	GGCAGCCATTTT	+
M82	TFE3_HUMAN.H11MO.0.B	-11	0.00129113	0.992876	0.174865	10	TCCCAGTCAGGGGTCACGGGGCCCGGAAGGCATTTTCAGC	GGTCACGTGA	+
M82	COT1_HUMAN.H11MO.1.C	-6	0.00143208	1.10127	0.177793	13	TCCCAGTCAGGGGTCACGGGGCCCGGAAGGCATTTTCAGC	GCAGAGGTCAGGG	+
M82	MECP2_HUMAN.H11MO.0.C	-21	0.00193797	1.4903	0.20675	7	TCCCAGTCAGGGGTCACGGGGCCCGGAAGGCATTTTCAGC	CCCGGAG	+
M82	ESR2_HUMAN.H11MO.1.A	-10	0.0022543	1.73356	0.20675	7	TCCCAGTCAGGGGTCACGGGGCCCGGAAGGCATTTTCAGC	AGGTCAC	+
M82	PAX1_HUMAN.H11MO.0.D	-2	0.00226445	1.74136	0.20675	17	TCCCAGTCAGGGGTCACGGGGCCCGGAAGGCATTTTCAGC	TCAGTCAAGCGTGACGA	-
M82	ELK4_HUMAN.H11MO.0.A	-20	0.00232972	1.79155	0.20675	12	TCCCAGTCAGGGGTCACGGGGCCCGGAAGGCATTTTCAGC	GACCGGAAGTGG	+
M82	NR1H2_HUMAN.H11MO.0.D	0	0.00235921	1.81424	0.20675	19	TCCCAGTCAGGGGTCACGGGGCCCGGAAGGCATTTTCAGC	TAAAGGTCAAAGGTCAACG	+
M82	COT2_HUMAN.H11MO.0.A	-7	0.00256622	1.97342	0.212397	13	TCCCAGTCAGGGGTCACGGGGCCCGGAAGGCATTTTCAGC	CAAAGGTCAGAGG	+
M82	SP1_HUMAN.H11MO.0.A	-10	0.00311798	2.39773	0.235144	22	TCCCAGTCAGGGGTCACGGGGCCCGGAAGGCATTTTCAGC	GGGGGGCGGGGCCGGGGGGGGG	+
M82	ATF6A_HUMAN.H11MO.0.B	-9	0.00340254	2.61656	0.235144	12	TCCCAGTCAGGGGTCACGGGGCCCGGAAGGCATTTTCAGC	GTGGTGACGTGG	+
M82	GABPA_HUMAN.H11MO.0.A	-18	0.00350007	2.69156	0.235144	14	TCCCAGTCAGGGGTCACGGGGCCCGGAAGGCATTTTCAGC	GGAACCGGAAGTGG	+
M82	ELK1_HUMAN.H11MO.0.B	-21	0.00357392	2.74834	0.235144	11	TCCCAGTCAGGGGTCACGGGGCCCGGAAGGCATTTTCAGC	ACCGGAAGTGG	+
M82	ESR1_HUMAN.H11MO.0.A	-10	0.00413658	3.18103	0.236034	15	TCCCAGTCAGGGGTCACGGGGCCCGGAAGGCATTTTCAGC	AGGTCAGGGTGACCT	-
M82	ZN320_HUMAN.H11MO.0.C	-7	0.00420332	3.23235	0.236034	20	TCCCAGTCAGGGGTCACGGGGCCCGGAAGGCATTTTCAGC	GTGGGACCAGGGGGCCAGTG	+
M82	ZF64A_HUMAN.H11MO.0.D	-17	0.0043274	3.32777	0.236034	16	TCCCAGTCAGGGGTCACGGGGCCCGGAAGGCATTTTCAGC	GGGGCCCGGGAACCTG	+
M82	ESR2_HUMAN.H11MO.0.A	-10	0.00433568	3.33414	0.236034	15	TCCCAGTCAGGGGTCACGGGGCCCGGAAGGCATTTTCAGC	AGGTCAGGGTGACCT	-
M82	ELF2_HUMAN.H11MO.0.C	-19	0.00474347	3.64773	0.243683	13	TCCCAGTCAGGGGTCACGGGGCCCGGAAGGCATTTTCAGC	AACCCGGAAGTGG	+
M82	RARB_HUMAN.H11MO.0.D	-9	0.0049799	3.82955	0.247296	11	TCCCAGTCAGGGGTCACGGGGCCCGGAAGGCATTTTCAGC	GAGGTCAGGGC	+
M82	ZN329_HUMAN.H11MO.0.C	-6	0.00514578	3.95711	0.247296	20	TCCCAGTCAGGGGTCACGGGGCCCGGAAGGCATTTTCAGC	TCAGGCATGGCTGGATCCAG	-
M82	VDR_HUMAN.H11MO.1.A	-8	0.00575427	4.42503	0.267897	9	TCCCAGTCAGGGGTCACGGGGCCCGGAAGGCATTTTCAGC	TGGGTTCAG	+
M82	ZN528_HUMAN.H11MO.0.C	-19	0.00603944	4.64433	0.272652	20	TCCCAGTCAGGGGTCACGGGGCCCGGAAGGCATTTTCAGC	CCCAGGGAAGCCATTTCTGA	+
M82	MLX_HUMAN.H11MO.0.D	-10	0.00653047	5.02193	0.283645	11	TCCCAGTCAGGGGTCACGGGGCCCGGAAGGCATTTTCAGC	TGATCACGTGC	+
M82	NR4A3_HUMAN.H11MO.0.D	-7	0.00683923	5.25937	0.283645	10	TCCCAGTCAGGGGTCACGGGGCCCGGAAGGCATTTTCAGC	CAAAGGTCAG	+
M82	ZN331_HUMAN.H11MO.0.C	-5	0.00736201	5.66139	0.283645	20	TCCCAGTCAGGGGTCACGGGGCCCGGAAGGCATTTTCAGC	GGCTGGGCTCAGCTGGGTGG	+
M82	ZFX_HUMAN.H11MO.0.A	-16	0.00765157	5.88406	0.283645	10	TCCCAGTCAGGGGTCACGGGGCCCGGAAGGCATTTTCAGC	CGGGGCCTGG	-
M82	BMAL1_HUMAN.H11MO.0.A	-11	0.00766587	5.89505	0.283645	11	TCCCAGTCAGGGGTCACGGGGCCCGGAAGGCATTTTCAGC	AGTCACGTGGC	-
M82	HEY1_HUMAN.H11MO.0.D	-11	0.00783036	6.02155	0.283645	12	TCCCAGTCAGGGGTCACGGGGCCCGGAAGGCATTTTCAGC	TGGCACGTGTCG	+
M82	ELF1_HUMAN.H11MO.0.A	-18	0.00829912	6.38202	0.283645	14	TCCCAGTCAGGGGTCACGGGGCCCGGAAGGCATTTTCAGC	GAACCCGGAAGTGG	+
M82	MBD2_HUMAN.H11MO.0.B	-18	0.00852215	6.55353	0.283645	11	TCCCAGTCAGGGGTCACGGGGCCCGGAAGGCATTTTCAGC	GGGGCCGGAGG	+
M82	CREB3_HUMAN.H11MO.0.D	-10	0.00857118	6.59124	0.283645	13	TCCCAGTCAGGGGTCACGGGGCCCGGAAGGCATTTTCAGC	TGGTGACGTGGCA	+
M82	RARG_HUMAN.H11MO.0.B	-10	0.00911735	7.01124	0.283645	18	TCCCAGTCAGGGGTCACGGGGCCCGGAAGGCATTTTCAGC	AGGTCAGAGTGACCTGGG	+
M82	VDR_HUMAN.H11MO.0.A	-9	0.00920487	7.07854	0.283645	16	TCCCAGTCAGGGGTCACGGGGCCCGGAAGGCATTTTCAGC	GGGGTCAGTGGGTTCA	+
M82	ZIC4_HUMAN.H11MO.0.D	0	0.0094484	7.26582	0.283645	15	TCCCAGTCAGGGGTCACGGGGCCCGGAAGGCATTTTCAGC	GCACAGCGGGGGGTC	+
M82	RXRA_HUMAN.H11MO.1.A	-7	0.00955171	7.34527	0.283645	10	TCCCAGTCAGGGGTCACGGGGCCCGGAAGGCATTTTCAGC	CAGAGGTCAG	+
M82	COT1_HUMAN.H11MO.0.C	-2	0.00962026	7.39798	0.283645	17	TCCCAGTCAGGGGTCACGGGGCCCGGAAGGCATTTTCAGC	GGGGTCAGAGGTCAGGG	+
M82	PPARG_HUMAN.H11MO.1.A	-7	0.00981266	7.54593	0.283645	9	TCCCAGTCAGGGGTCACGGGGCCCGGAAGGCATTTTCAGC	CAAAGGTCA	+
M82	ETV7_HUMAN.H11MO.0.D	-22	0.00997327	7.66945	0.283645	7	TCCCAGTCAGGGGTCACGGGGCCCGGAAGGCATTTTCAGC	CAGGAAG	+
M82	HEY2_HUMAN.H11MO.0.D	-9	0.0100318	7.71445	0.283645	17	TCCCAGTCAGGGGTCACGGGGCCCGGAAGGCATTTTCAGC	GGGGGCACGTGGCATTA	+
M82	RARA_HUMAN.H11MO.1.A	-9	0.0106579	8.19592	0.284273	10	TCCCAGTCAGGGGTCACGGGGCCCGGAAGGCATTTTCAGC	AAGGTCAGGG	+
M82	RARG_HUMAN.H11MO.1.B	-9	0.010876	8.36366	0.284273	8	TCCCAGTCAGGGGTCACGGGGCCCGGAAGGCATTTTCAGC	GAGGTCAG	+
M82	NR2C1_HUMAN.H11MO.0.C	-4	0.0108942	8.37767	0.284273	13	TCCCAGTCAGGGGTCACGGGGCCCGGAAGGCATTTTCAGC	GGCCAGAGGTCAG	+
M82	ZBT7A_HUMAN.H11MO.0.A	-8	0.0110175	8.47242	0.284273	9	TCCCAGTCAGGGGTCACGGGGCCCGGAAGGCATTTTCAGC	GGGGGTCTC	+
M82	NR2C2_HUMAN.H11MO.0.B	-4	0.0122715	9.43678	0.301564	12	TCCCAGTCAGGGGTCACGGGGCCCGGAAGGCATTTTCAGC	GGTTCCGGGTCA	+
M82	COT2_HUMAN.H11MO.1.A	-2	0.0123476	9.49532	0.301564	17	TCCCAGTCAGGGGTCACGGGGCCCGGAAGGCATTTTCAGC	GGGGTCAAAGGTCAGGG	+
M82	BCL6B_HUMAN.H11MO.0.D	-22	0.0129155	9.93206	0.305421	11	TCCCAGTCAGGGGTCACGGGGCCCGGAAGGCATTTTCAGC	CTAGAAAGCAT	-
M82	MYCN_HUMAN.H11MO.0.A	-11	0.0135339	10.4076	0.315044	12	TCCCAGTCAGGGGTCACGGGGCCCGGAAGGCATTTTCAGC	GGCCACGTGGGC	+
M82	CR3L2_HUMAN.H11MO.0.D	-10	0.0151401	11.6428	0.334719	13	TCCCAGTCAGGGGTCACGGGGCCCGGAAGGCATTTTCAGC	TGATGACGTGGCA	+
M82	NR1H4_HUMAN.H11MO.1.B	-10	0.0156408	12.0278	0.334719	8	TCCCAGTCAGGGGTCACGGGGCCCGGAAGGCATTTTCAGC	AGGTCAGT	+
M82	TYY1_HUMAN.H11MO.0.A	-25	0.0156546	12.0384	0.334719	12	TCCCAGTCAGGGGTCACGGGGCCCGGAAGGCATTTTCAGC	GCCGCCATCTTG	-
M82	AP2D_HUMAN.H11MO.0.D	-15	0.0157272	12.0942	0.334719	14	TCCCAGTCAGGGGTCACGGGGCCCGGAAGGCATTTTCAGC	ACGCGCCTCGGGCG	-
M82	KLF12_HUMAN.H11MO.0.C	-16	0.016642	12.7977	0.344349	11	TCCCAGTCAGGGGTCACGGGGCCCGGAAGGCATTTTCAGC	AGGGGCGGGGC	+
M82	XBP1_HUMAN.H11MO.0.D	-11	0.016642	12.7977	0.344349	11	TCCCAGTCAGGGGTCACGGGGCCCGGAAGGCATTTTCAGC	GCTGACGTGGC	+
M82	GLIS1_HUMAN.H11MO.0.D	-3	0.0190609	14.6578	0.379757	13	TCCCAGTCAGGGGTCACGGGGCCCGGAAGGCATTTTCAGC	TCGTGGGGGGTCT	+
M82	ESR1_HUMAN.H11MO.1.A	-8	0.0191686	14.7407	0.379757	10	TCCCAGTCAGGGGTCACGGGGCCCGGAAGGCATTTTCAGC	CAAGGTCACC	+
M82	MAX_HUMAN.H11MO.0.A	-11	0.0191686	14.7407	0.379757	10	TCCCAGTCAGGGGTCACGGGGCCCGGAAGGCATTTTCAGC	GAGCACGTGG	+
M82	OVOL2_HUMAN.H11MO.0.D	-12	0.0198072	15.2317	0.379757	8	TCCCAGTCAGGGGTCACGGGGCCCGGAAGGCATTTTCAGC	ATAACGGA	+
M82	HES5_HUMAN.H11MO.0.D	-11	0.0198826	15.2897	0.379757	12	TCCCAGTCAGGGGTCACGGGGCCCGGAAGGCATTTTCAGC	TGGCACGTGCCG	+
M82	HES7_HUMAN.H11MO.0.D	-11	0.0198826	15.2897	0.379757	12	TCCCAGTCAGGGGTCACGGGGCCCGGAAGGCATTTTCAGC	CGGCACGTGCCA	-
M82	SP1_HUMAN.H11MO.1.A	-10	0.0223713	17.2035	0.407196	14	TCCCAGTCAGGGGTCACGGGGCCCGGAAGGCATTTTCAGC	GGGGGGCGGGGCCG	+
M82	ATF3_HUMAN.H11MO.0.A	-11	0.0224125	17.2352	0.407196	11	TCCCAGTCAGGGGTCACGGGGCCCGGAAGGCATTTTCAGC	GGTGACGTGAT	+
M82	MYC_HUMAN.H11MO.0.A	-11	0.0235362	18.0993	0.41316	11	TCCCAGTCAGGGGTCACGGGGCCCGGAAGGCATTTTCAGC	GAGCACGTGGC	-
M82	BHE40_HUMAN.H11MO.0.A	-12	0.0235728	18.1274	0.41316	10	TCCCAGTCAGGGGTCACGGGGCCCGGAAGGCATTTTCAGC	GTCACGTGCC	-
M82	SNAI1_HUMAN.H11MO.0.C	-6	0.0249656	19.1986	0.432485	8	TCCCAGTCAGGGGTCACGGGGCCCGGAAGGCATTTTCAGC	CCAGGTGG	+
M82	GLI2_HUMAN.H11MO.0.D	-5	0.027224	20.9352	0.466186	11	TCCCAGTCAGGGGTCACGGGGCCCGGAAGGCATTTTCAGC	GTGGGTGGTCT	+
M82	GLIS2_HUMAN.H11MO.0.D	-1	0.0277473	21.3377	0.469747	14	TCCCAGTCAGGGGTCACGGGGCCCGGAAGGCATTTTCAGC	CTTCGCGGGGGGTC	+
M82	NR4A2_HUMAN.H11MO.0.C	-8	0.0282834	21.7499	0.473443	9	TCCCAGTCAGGGGTCACGGGGCCCGGAAGGCATTTTCAGC	AAAGGTCAC	+
M82	MAF_HUMAN.H11MO.1.B	-33	0.0296071	22.7679	0.486712	7	TCCCAGTCAGGGGTCACGGGGCCCGGAAGGCATTTTCAGC	AGTCAGCA	-
M82	CTCFL_HUMAN.H11MO.0.A	-2	0.0297294	22.8619	0.486712	17	TCCCAGTCAGGGGTCACGGGGCCCGGAAGGCATTTTCAGC	GCCGCCAGGGGGCGCCG	+
M82	RXRB_HUMAN.H11MO.0.C	-8	0.030373	23.3568	0.491843	10	TCCCAGTCAGGGGTCACGGGGCCCGGAAGGCATTTTCAGC	TGAGGTCACA	+
M83	TLX1_HUMAN.H11MO.0.D	0	8.44232e-05	0.0649215	0.128852	17	ACTGGTCTCGATGGAGAGCATAAACGGGAAGGCACTAAAG	CCTTGGCAACTTGCCAG	-
M83	ZN554_HUMAN.H11MO.0.C	0	0.000232127	0.178505	0.177143	20	ACTGGTCTCGATGGAGAGCATAAACGGGAAGGCACTAAAG	GCTGAGCCATGTGGGGTGCT	+
M83	AIRE_HUMAN.H11MO.0.C	0	0.000464161	0.35694	0.226101	18	ACTGGTCTCGATGGAGAGCATAAACGGGAAGGCACTAAAG	ATTGGTTTTATTGGTTAA	+
M83	FLI1_HUMAN.H11MO.0.A	-23	0.000592562	0.45568	0.226101	17	ACTGGTCTCGATGGAGAGCATAAACGGGAAGGCACTAAAG	GGAGGAAGGAAGGAGGGA	+
M83	MZF1_HUMAN.H11MO.0.B	-26	0.000934177	0.718382	0.28516	13	ACTGGTCTCGATGGAGAGCATAAACGGGAAGGCACTAAAG	GGAGGGGATTGGG	+
M83	OLIG2_HUMAN.H11MO.0.B	3	0.00177881	1.3679	0.389617	15	ACTGGTCTCGATGGAGAGCATAAACGGGAAGGCACTAAAG	CCAGCTGTTTCCCTTCTG	+
M83	ETV5_HUMAN.H11MO.0.C	-25	0.00178692	1.37414	0.389617	14	ACTGGTCTCGATGGAGAGCATAAACGGGAAGGCACTAAAG	GAGCAGGAAGTGAG	+
M83	FOXD3_HUMAN.H11MO.0.D	0	0.00241347	1.85596	0.411028	15	ACTGGTCTCGATGGAGAGCATAAACGGGAAGGCACTAAAG	TTTGTTTACTTAGCA	+
M83	ETS2_HUMAN.H11MO.0.B	-26	0.00267704	2.05864	0.411028	13	ACTGGTCTCGATGGAGAGCATAAACGGGAAGGCACTAAAG	GGAAGGAAGAGGA	+
M83	PROX1_HUMAN.H11MO.0.D	-24	0.0027473	2.11267	0.411028	16	ACTGGTCTCGATGGAGAGCATAAACGGGAAGGCACTAAAG	GGGTAAGGCGGGTTGGG	+
M83	PLAG1_HUMAN.H11MO.0.D	-27	0.00296234	2.27804	0.411028	13	ACTGGTCTCGATGGAGAGCATAAACGGGAAGGCACTAAAG	GGGGGCATCAGGAGGGG	+
M83	PTF1A_HUMAN.H11MO.0.B	3	0.00323845	2.49037	0.411894	15	ACTGGTCTCGATGGAGAGCATAAACGGGAAGGCACTAAAG	CCAGCTGCCCCCTTTCCC	+
M83	SP3_HUMAN.H11MO.0.B	-20	0.00452757	3.4817	0.474511	20	ACTGGTCTCGATGGAGAGCATAAACGGGAAGGCACTAAAG	GGGGGGGGGCGGGGCCGGGG	+
M83	HAND1_HUMAN.H11MO.0.D	3	0.00462388	3.55576	0.474511	14	ACTGGTCTCGATGGAGAGCATAAACGGGAAGGCACTAAAG	GGGTCTGGTTTTTGTCA	+
M83	LYL1_HUMAN.H11MO.0.A	3	0.00474512	3.64899	0.474511	11	ACTGGTCTCGATGGAGAGCATAAACGGGAAGGCACTAAAG	CCAGCTGTTTCCTG	+
M83	NFIC_HUMAN.H11MO.0.A	0	0.00497436	3.82528	0.474511	17	ACTGGTCTCGATGGAGAGCATAAACGGGAAGGCACTAAAG	CTTGGCTCCCTGCCAAG	+
M84	MAFA_HUMAN.H11MO.0.D	-16	2.6434e-05	0.0203278	0.0404879	21	TCACACGGGGTTCGAGGAGGTGACTCTGCTGCTCTGGGCT	GTGCTGACCCCGCAGCCTTCG	+
M84	RXRA_HUMAN.H11MO.0.A	-12	0.000535731	0.411977	0.307416	20	TCACACGGGGTTCGAGGAGGTGACTCTGCTGCTCTGGGCT	CTCTGACCTCTGCCTCCCCC	-
M84	ZN667_HUMAN.H11MO.0.C	-6	0.000602124	0.463034	0.307416	19	TCACACGGGGTTCGAGGAGGTGACTCTGCTGCTCTGGGCT	GTGGCCTTAAAAGCTCAGC	+
M84	ZN563_HUMAN.H11MO.0.C	-13	0.00141266	1.08634	0.352207	21	TCACACGGGGTTCGAGGAGGTGACTCTGCTGCTCTGGGCT	GCAGCTGCCAGTGAGGATCCC	-
M84	IRX2_HUMAN.H11MO.0.D	-2	0.00164647	1.26614	0.352207	19	TCACACGGGGTTCGAGGAGGTGACTCTGCTGCTCTGGGCT	ACATGGGTGGGCATGTTGG	+
M84	NR1D1_HUMAN.H11MO.0.B	1	0.00164647	1.26614	0.352207	18	TCACACGGGGTTCGAGGAGGTGACTCTGCTGCTCTGGGCT	AGGGAAGTGGGTCAGAAGG	+
M84	MAF_HUMAN.H11MO.0.A	-12	0.00177437	1.36449	0.352207	19	TCACACGGGGTTCGAGGAGGTGACTCTGCTGCTCTGGGCT	GAATCTGCTGACTCAGCAA	+
M84	GATA1_HUMAN.H11MO.0.A	-28	0.00256543	1.97282	0.352207	12	TCACACGGGGTTCGAGGAGGTGACTCTGCTGCTCTGGGCT	CTGGCGGGGACAGATAAGA	+
M84	RARG_HUMAN.H11MO.0.B	3	0.00275942	2.12199	0.352207	15	TCACACGGGGTTCGAGGAGGTGACTCTGCTGCTCTGGGCT	AGGTCAGAGTGACCTGGG	+
M86	IRX2_HUMAN.H11MO.0.D	0	1.20092e-05	0.00923509	0.0184702	19	ACGGGGTCGGAGGGGTAGTCTCCAGCTCCCCCGGTGGTCC	ACATGGGTGGGCATGTTGG	+
M88	RXRA_HUMAN.H11MO.0.A	-13	0.000379803	0.292068	0.196556	20	TCGCTTTCGTGCTGAGCCAGGGGCAGGGCTGGGAACGACT	GGGGGAGGCAGAGGTCAGAG	+
M88	IRX2_HUMAN.H11MO.0.D	-16	0.000384483	0.295667	0.196556	19	TCGCTTTCGTGCTGAGCCAGGGGCAGGGCTGGGAACGACT	ACATGGGTGGGCATGTTGG	+
M88	GATA1_HUMAN.H11MO.0.A	-28	0.000384483	0.295667	0.196556	12	TCGCTTTCGTGCTGAGCCAGGGGCAGGGCTGGGAACGACT	CTGGCGGGGACAGATAAGA	+
M88	ZN563_HUMAN.H11MO.0.C	-18	0.0023727	1.8246	0.446473	21	TCGCTTTCGTGCTGAGCCAGGGGCAGGGCTGGGAACGACT	GGGATCCTCACTGGCAGCTGC	+
M88	GATA2_HUMAN.H11MO.0.A	-28	0.00238947	1.8375	0.446473	12	TCGCTTTCGTGCTGAGCCAGGGGCAGGGCTGGGAACGACT	CTGGGGGGTGGAGATAAGG	+
M88	TAL1_HUMAN.H11MO.0.A	-28	0.00238947	1.8375	0.446473	12	TCGCTTTCGTGCTGAGCCAGGGGCAGGGCTGGGAACGACT	CTGGGGGGGGCAGATAAGG	+
M88	SPIC_HUMAN.H11MO.0.D	-13	0.00244775	1.88232	0.446473	13	TCGCTTTCGTGCTGAGCCAGGGGCAGGGCTGGGAACGACT	GAGGAAGGGGAGG	+
M88	TLX1_HUMAN.H11MO.0.D	-5	0.00262003	2.0148	0.446473	17	TCGCTTTCGTGCTGAGCCAGGGGCAGGGCTGGGAACGACT	CTGGCAAGTTGCCAAGG	+
M91	VENTX_HUMAN.H11MO.0.D	-2	0.00030707	0.236136	0.232922	19	GAGTTTAATGGGTTCTCAATCATTGTCAAGCCCTGTGGCC	CGCTAATTGGTTTCTAATT	+
M91	NKX61_HUMAN.H11MO.0.B	-2	0.000334087	0.256913	0.232922	19	GAGTTTAATGGGTTCTCAATCATTGTCAAGCCCTGTGGCC	GATTAATGGGAATTTAATG	+
M91	GSX1_HUMAN.H11MO.0.D	-5	0.000456317	0.350908	0.232922	15	GAGTTTAATGGGTTCTCAATCATTGTCAAGCCCTGTGGCC	TAATTAGTTTTTAAT	+
M91	LHX2_HUMAN.H11MO.0.A	-2	0.000784339	0.603157	0.300267	12	GAGTTTAATGGGTTCTCAATCATTGTCAAGCCCTGTGGCC	TTTTAATTAGTT	+
M92	IRX2_HUMAN.H11MO.0.D	-4	7.24752e-05	0.0557334	0.111444	19	GGTCGCCAGGCGGCTAAGGCCGCCGGGGCTGCGGAAGCCA	ACATGGGTGGGCATGTTGG	+
M92	NR1D1_HUMAN.H11MO.0.B	-16	0.000461543	0.354926	0.354854	19	GGTCGCCAGGCGGCTAAGGCCGCCGGGGCTGCGGAAGCCA	AGGGAAGTGGGTCAGAAGG	+
M93	ZN563_HUMAN.H11MO.0.C	-10	0.000457551	0.351857	0.261308	21	TCTAGCCCGCGATCCGGCCCGTGAGGGTGACGTTGAGGCC	GCAGCTGCCAGTGAGGATCCC	-
M93	MNX1_HUMAN.H11MO.0.D	-2	0.000470382	0.361723	0.261308	19	TCTAGCCCGCGATCCGGCCCGTGAGGGTGACGTTGAGGCC	TTAAGGGTTATTAAAATAG	-
M93	IRX2_HUMAN.H11MO.0.D	-6	0.000511144	0.39307	0.261308	19	TCTAGCCCGCGATCCGGCCCGTGAGGGTGACGTTGAGGCC	ACATGGGTGGGCATGTTGG	+
M93	RXRA_HUMAN.H11MO.0.A	-18	0.000784175	0.603031	0.300666	20	TCTAGCCCGCGATCCGGCCCGTGAGGGTGACGTTGAGGCC	GGGGGAGGCAGAGGTCAGAG	+
M93	TLX1_HUMAN.H11MO.0.D	-6	0.00126347	0.971607	0.322957	17	TCTAGCCCGCGATCCGGCCCGTGAGGGTGACGTTGAGGCC	CTGGCAAGTTGCCAAGG	+
M95	ZN341_HUMAN.H11MO.0.C	-17	1.14332e-06	0.000879212	0.00170681	22	CGGCTTGCCGGGGGCTCGCCGCTTCGTGCTCCTCTTCCCT	GCTCTTCCCTCCCCCCCCCCCC	-
M95	VEZF1_HUMAN.H11MO.0.C	-19	5.67902e-06	0.00436716	0.00423898	21	CGGCTTGCCGGGGGCTCGCCGCTTCGTGCTCCTCTTCCCT	CCCCTCCCCCTCCCCCCTCCCC	-
M95	RXRA_HUMAN.H11MO.0.A	-14	1.3761e-05	0.0105822	0.00506147	20	CGGCTTGCCGGGGGCTCGCCGCTTCGTGCTCCTCTTCCCT	CTCTGACCTCTGCCTCCCCC	-
M95	PATZ1_HUMAN.H11MO.0.C	-18	1.51323e-05	0.0116367	0.00506147	22	CGGCTTGCCGGGGGCTCGCCGCTTCGTGCTCCTCTTCCCT	CCTCCCCCCCCGCCCCCTCCCC	-
M95	NR1D1_HUMAN.H11MO.0.B	-21	1.69523e-05	0.0130363	0.00506147	19	CGGCTTGCCGGGGGCTCGCCGCTTCGTGCTCCTCTTCCCT	CCTTCTGACCCACTTCCCT	-
M95	MAZ_HUMAN.H11MO.0.A	-13	3.0048e-05	0.0231069	0.00640819	22	CGGCTTGCCGGGGGCTCGCCGCTTCGTGCTCCTCTTCCCT	CCCCCCCCCCCCCCCCTCCCCC	-
M95	SP2_HUMAN.H11MO.0.A	-6	3.0048e-05	0.0231069	0.00640819	22	CGGCTTGCCGGGGGCTCGCCGCTTCGTGCTCCTCTTCCCT	CCCCCGGCCCCGCCCCCCCCCC	-
M95	SP3_HUMAN.H11MO.0.B	-7	4.49038e-05	0.034531	0.00837937	20	CGGCTTGCCGGGGGCTCGCCGCTTCGTGCTCCTCTTCCCT	CCCCGGCCCCGCCCCCCCCC	-
M95	KLF6_HUMAN.H11MO.0.A	-21	9.73162e-05	0.0748361	0.0161421	19	CGGCTTGCCGGGGGCTCGCCGCTTCGTGCTCCTCTTCCCT	CCCCCGGCCCCGCCCTTCC	-
M95	PURA_HUMAN.H11MO.0.D	-21	0.000232743	0.178979	0.0339029	17	CGGCTTGCCGGGGGCTCGCCGCTTCGTGCTCCTCTTCCCT	CCCTGCCCCCCCCTTCC	-
M95	ZBT17_HUMAN.H11MO.0.A	-22	0.000249811	0.192105	0.0339029	18	CGGCTTGCCGGGGGCTCGCCGCTTCGTGCTCCTCTTCCCT	CTTCCCCTCCCCCACCCTC	-
M95	ZFX_HUMAN.H11MO.1.A	-7	0.000278346	0.214048	0.0346276	17	CGGCTTGCCGGGGGCTCGCCGCTTCGTGCTCCTCTTCCCT	CCCCGGCCTCCGCCCCC	-
M95	KLF3_HUMAN.H11MO.0.B	-8	0.000347801	0.267459	0.0387429	19	CGGCTTGCCGGGGGCTCGCCGCTTCGTGCTCCTCTTCCCT	CCCGGCCCCGCCCCTCCCC	-
M95	SP4_HUMAN.H11MO.0.A	-8	0.000363331	0.279401	0.0387429	20	CGGCTTGCCGGGGGCTCGCCGCTTCGTGCTCCTCTTCCCT	CCCGGCCCCGCCCCCTTCCC	-
M95	BC11A_HUMAN.H11MO.0.A	-21	0.000395919	0.304462	0.0394034	17	CGGCTTGCCGGGGGCTCGCCGCTTCGTGCTCCTCTTCCCT	TTTTCACTTCCTCTTTT	-
M95	LYL1_HUMAN.H11MO.0.A	-14	0.000647355	0.497816	0.0604005	14	CGGCTTGCCGGGGGCTCGCCGCTTCGTGCTCCTCTTCCCT	CCAGCTGTTTCCTG	+
M95	MNX1_HUMAN.H11MO.0.D	-18	0.000774494	0.595586	0.0680123	19	CGGCTTGCCGGGGGCTCGCCGCTTCGTGCTCCTCTTCCCT	CTATTTTAATAACCCTTAA	+
M95	TBX21_HUMAN.H11MO.0.A	-26	0.000897826	0.690428	0.0727468	13	CGGCTTGCCGGGGGCTCGCCGCTTCGTGCTCCTCTTCCCT	TTCACACCTCCAC	-
M95	WT1_HUMAN.H11MO.0.C	-19	0.000986087	0.758301	0.0736044	20	CGGCTTGCCGGGGGCTCGCCGCTTCGTGCTCCTCTTCCCT	CCCCCCCTCCTCCCCCGCCC	-
M95	SPIC_HUMAN.H11MO.0.D	-27	0.00119966	0.92254	0.085282	13	CGGCTTGCCGGGGGCTCGCCGCTTCGTGCTCCTCTTCCCT	CCTCCCCTTCCTC	-
M95	ZN263_HUMAN.H11MO.0.A	-13	0.0013253	1.01916	0.0888583	20	CGGCTTGCCGGGGGCTCGCCGCTTCGTGCTCCTCTTCCCT	CTCCTCCTCTCCCTCCTCCC	-
M95	ZN563_HUMAN.H11MO.0.C	-8	0.00161291	1.24033	0.0946556	21	CGGCTTGCCGGGGGCTCGCCGCTTCGTGCTCCTCTTCCCT	GGGATCCTCACTGGCAGCTGC	+
M95	TLX1_HUMAN.H11MO.0.D	-2	0.00163538	1.25761	0.0946556	17	CGGCTTGCCGGGGGCTCGCCGCTTCGTGCTCCTCTTCCCT	CTGGCAAGTTGCCAAGG	+
M95	RARA_HUMAN.H11MO.0.A	-13	0.00164855	1.26773	0.0946556	20	CGGCTTGCCGGGGGCTCGCCGCTTCGTGCTCCTCTTCCCT	CCTTGACCTCTTGATCCCCC	-
M95	ZN350_HUMAN.H11MO.1.D	-7	0.00201466	1.54928	0.10901	24	CGGCTTGCCGGGGGCTCGCCGCTTCGTGCTCCTCTTCCCT	ACGGGGCGCAGGGATTTGTTGCCC	+
M95	PROX1_HUMAN.H11MO.0.D	-22	0.00283002	2.17628	0.134568	17	CGGCTTGCCGGGGGCTCGCCGCTTCGTGCTCCTCTTCCCT	CCCAACCCGCCTTACCC	-
M95	ZN667_HUMAN.H11MO.0.C	-15	0.00298423	2.29487	0.134568	19	CGGCTTGCCGGGGGCTCGCCGCTTCGTGCTCCTCTTCCCT	GTGGCCTTAAAAGCTCAGC	+
M95	THAP1_HUMAN.H11MO.0.C	-11	0.00306481	2.35684	0.134568	22	CGGCTTGCCGGGGGCTCGCCGCTTCGTGCTCCTCTTCCCT	CGCCGCCATCTTGGCTGCGGGC	+
M95	SRBP2_HUMAN.H11MO.0.B	-25	0.00361711	2.78156	0.154281	13	CGGCTTGCCGGGGGCTCGCCGCTTCGTGCTCCTCTTCCCT	CCTCACCCCACCC	-
M95	PTF1A_HUMAN.H11MO.0.B	-14	0.00438476	3.37188	0.180774	18	CGGCTTGCCGGGGGCTCGCCGCTTCGTGCTCCTCTTCCCT	CCAGCTGCCCCCTTTCCC	+
M95	TAF1_HUMAN.H11MO.0.A	-24	0.00448042	3.44544	0.180774	16	CGGCTTGCCGGGGGCTCGCCGCTTCGTGCTCCTCTTCCCT	CCGCCGCCGCCATCTT	-
M95	EGR2_HUMAN.H11MO.0.A	-19	0.00471179	3.62337	0.185106	18	CGGCTTGCCGGGGGCTCGCCGCTTCGTGCTCCTCTTCCCT	CCCCTCCCACACCCCCCC	-
M95	ZN467_HUMAN.H11MO.0.C	-12	0.00512967	3.94472	0.196356	22	CGGCTTGCCGGGGGCTCGCCGCTTCGTGCTCCTCTTCCCT	CCCCCCCCCCCCTCCCCTCCCC	-
M95	RARG_HUMAN.H11MO.2.D	-15	0.00537414	4.13271	0.199004	20	CGGCTTGCCGGGGGCTCGCCGCTTCGTGCTCCTCTTCCCT	GTGACCTCTGGGTGACCCCC	-
M95	VEZF1_HUMAN.H11MO.1.C	-24	0.00558909	4.29801	0.199004	12	CGGCTTGCCGGGGGCTCGCCGCTTCGTGCTCCTCTTCCCT	CCCCCTCCCCCT	-
M95	KLF15_HUMAN.H11MO.0.A	-18	0.00561391	4.3171	0.199004	19	CGGCTTGCCGGGGGCTCGCCGCTTCGTGCTCCTCTTCCCT	CCCCCCCCTGCTCCTCCCC	-
M95	THA_HUMAN.H11MO.0.C	-16	0.00643611	4.94937	0.217542	17	CGGCTTGCCGGGGGCTCGCCGCTTCGTGCTCCTCTTCCCT	GGGTCACTTCAGGTCAG	+
M95	ZN394_HUMAN.H11MO.0.C	-20	0.00655747	5.0427	0.217542	20	CGGCTTGCCGGGGGCTCGCCGCTTCGTGCTCCTCTTCCCT	ATTCCATTCTATTCCATTCT	-
M95	EGR1_HUMAN.H11MO.0.A	-21	0.00691873	5.32051	0.224537	17	CGGCTTGCCGGGGGCTCGCCGCTTCGTGCTCCTCTTCCCT	CCCCCGCCCACGCCCTC	-
M95	IRX2_HUMAN.H11MO.0.D	-18	0.00736874	5.66656	0.231681	19	CGGCTTGCCGGGGGCTCGCCGCTTCGTGCTCCTCTTCCCT	CCAACATGCCCACCCATGT	-
M95	ZN589_HUMAN.H11MO.0.D	-6	0.00760447	5.84784	0.231681	16	CGGCTTGCCGGGGGCTCGCCGCTTCGTGCTCCTCTTCCCT	CCCACGGTTACTGCCG	+
M95	RARA_HUMAN.H11MO.2.A	-16	0.00857454	6.59382	0.246165	17	CGGCTTGCCGGGGGCTCGCCGCTTCGTGCTCCTCTTCCCT	TGACCTCTCGGTGACCT	-
M95	NR1H4_HUMAN.H11MO.0.B	-15	0.00900433	6.92433	0.249797	19	CGGCTTGCCGGGGGCTCGCCGCTTCGTGCTCCTCTTCCCT	CCTCGGGGTCATTGACCCC	-
M95	PAX5_HUMAN.H11MO.0.A	-12	0.00905018	6.95959	0.249797	21	CGGCTTGCCGGGGGCTCGCCGCTTCGTGCTCCTCTTCCCT	GTCACGCTCTGCTGCCCAGGC	-
M95	HEY2_HUMAN.H11MO.0.D	-9	0.00920304	7.07714	0.249797	17	CGGCTTGCCGGGGGCTCGCCGCTTCGTGCTCCTCTTCCCT	GGGGGCACGTGGCATTA	+
M95	COT2_HUMAN.H11MO.1.A	-23	0.00987374	7.59291	0.258598	17	CGGCTTGCCGGGGGCTCGCCGCTTCGTGCTCCTCTTCCCT	CCCTGACCTTTGACCCC	-
M95	COT1_HUMAN.H11MO.0.C	-24	0.0105892	8.14308	0.267935	16	CGGCTTGCCGGGGGCTCGCCGCTTCGTGCTCCTCTTCCCT	CCCTGACCTCTGACCCC	-
M95	OLIG2_HUMAN.H11MO.0.B	-14	0.010857	8.34902	0.270132	18	CGGCTTGCCGGGGGCTCGCCGCTTCGTGCTCCTCTTCCCT	CCAGCTGTTTCCCTTCTG	+
M95	GATA2_HUMAN.H11MO.0.A	0	0.012492	9.60635	0.304348	19	CGGCTTGCCGGGGGCTCGCCGCTTCGTGCTCCTCTTCCCT	CTGGGGGGTGGAGATAAGG	+
M95	EGR2_HUMAN.H11MO.1.A	-24	0.0126399	9.72007	0.304348	16	CGGCTTGCCGGGGGCTCGCCGCTTCGTGCTCCTCTTCCCT	CCCCCGCCCACGCCCC	-
M95	TAL1_HUMAN.H11MO.0.A	0	0.0133239	10.2461	0.310792	19	CGGCTTGCCGGGGGCTCGCCGCTTCGTGCTCCTCTTCCCT	CTGGGGGGGGCAGATAAGG	+
M95	NR1H3_HUMAN.H11MO.0.B	-17	0.0133239	10.2461	0.310792	19	CGGCTTGCCGGGGGCTCGCCGCTTCGTGCTCCTCTTCCCT	TGACCTGCAGTGACCTCTG	-
M95	SP4_HUMAN.H11MO.1.A	-10	0.0145592	11.196	0.334382	16	CGGCTTGCCGGGGGCTCGCCGCTTCGTGCTCCTCTTCCCT	CGGCCCCGCCCCCTCC	-
M95	ZN770_HUMAN.H11MO.0.C	-27	0.0153362	11.7936	0.341713	13	CGGCTTGCCGGGGGCTCGCCGCTTCGTGCTCCTCTTCCCT	GATCCTCCCGCCTCAGCCTCCC	-
M95	ZIC2_HUMAN.H11MO.0.D	-1	0.0161009	12.3816	0.352225	15	CGGCTTGCCGGGGGCTCGCCGCTTCGTGCTCCTCTTCCCT	TCACAGCAGGGGGCC	-
M95	LEF1_HUMAN.H11MO.0.A	-19	0.0162799	12.5192	0.352225	14	CGGCTTGCCGGGGGCTCGCCGCTTCGTGCTCCTCTTCCCT	TCCTTTGATTTGCT	+
M95	MAFA_HUMAN.H11MO.0.D	-7	0.0166674	12.8172	0.355457	21	CGGCTTGCCGGGGGCTCGCCGCTTCGTGCTCCTCTTCCCT	GTGCTGACCCCGCAGCCTTCG	+
M95	ETS2_HUMAN.H11MO.0.B	-23	0.017483	13.4444	0.3676	13	CGGCTTGCCGGGGGCTCGCCGCTTCGTGCTCCTCTTCCCT	TCCTCTTCCTTCC	-
M95	ZN554_HUMAN.H11MO.0.C	0	0.0180749	13.8996	0.374768	20	CGGCTTGCCGGGGGCTCGCCGCTTCGTGCTCCTCTTCCCT	AGCACCCCACATGGCTCAGC	-
M95	FLI1_HUMAN.H11MO.0.A	-22	0.0184002	14.1497	0.376285	18	CGGCTTGCCGGGGGCTCGCCGCTTCGTGCTCCTCTTCCCT	TCCCTCCTTCCTTCCTCC	-
M95	GATA1_HUMAN.H11MO.0.A	0	0.0194788	14.9792	0.39296	19	CGGCTTGCCGGGGGCTCGCCGCTTCGTGCTCCTCTTCCCT	CTGGCGGGGACAGATAAGA	+
M95	SMAD3_HUMAN.H11MO.0.B	-7	0.0199308	15.3268	0.396718	12	CGGCTTGCCGGGGGCTCGCCGCTTCGTGCTCCTCTTCCCT	CAGGTGACAGAG	-
M95	RFX1_HUMAN.H11MO.0.B	-3	0.020467	15.7392	0.402031	22	CGGCTTGCCGGGGGCTCGCCGCTTCGTGCTCCTCTTCCCT	GCCCCGGTTGCCATGGCGACGG	+
M95	RFX5_HUMAN.H11MO.0.A	-2	0.0216658	16.661	0.418827	20	CGGCTTGCCGGGGGCTCGCCGCTTCGTGCTCCTCTTCCCT	GTCAGCTGTTGCTAGGCAGA	+
M95	PAX8_HUMAN.H11MO.0.D	0	0.0218832	16.8282	0.418827	14	CGGCTTGCCGGGGGCTCGCCGCTTCGTGCTCCTCTTCCCT	GTCACTGAAGCGGG	+
M95	IRF8_HUMAN.H11MO.0.B	-18	0.0230003	17.6872	0.434635	20	CGGCTTGCCGGGGGCTCGCCGCTTCGTGCTCCTCTTCCCT	TTACTTTCACTTCCTCTTTT	-
M95	MXI1_HUMAN.H11MO.0.A	-14	0.0263857	20.2906	0.482967	15	CGGCTTGCCGGGGGCTCGCCGCTTCGTGCTCCTCTTCCCT	CCCGCCGCCACGTGC	-
M95	HESX1_HUMAN.H11MO.0.D	-8	0.0269345	20.7127	0.482967	16	CGGCTTGCCGGGGGCTCGCCGCTTCGTGCTCCTCTTCCCT	ATCCGGCACGTGGCCT	+
M95	ASCL1_HUMAN.H11MO.0.A	-25	0.0271733	20.8963	0.482967	14	CGGCTTGCCGGGGGCTCGCCGCTTCGTGCTCCTCTTCCCT	CTGCACCTGCTCCC	+
M95	Z324A_HUMAN.H11MO.0.C	-11	0.0274991	21.1468	0.482967	23	CGGCTTGCCGGGGGCTCGCCGCTTCGTGCTCCTCTTCCCT	TATCAAACCATCCTTTGCTGCCA	+
M95	ZF64A_HUMAN.H11MO.0.D	0	0.0287786	22.1308	0.49497	16	CGGCTTGCCGGGGGCTCGCCGCTTCGTGCTCCTCTTCCCT	CAGGTTCCCGGGCCCC	-
M95	ETV5_HUMAN.H11MO.0.C	-23	0.0291772	22.4372	0.49497	14	CGGCTTGCCGGGGGCTCGCCGCTTCGTGCTCCTCTTCCCT	CTCACTTCCTGCTC	-
M98	IRX2_HUMAN.H11MO.0.D	-17	0.000289541	0.222657	0.444933	19	CGAGGTACGGTCTTCGCAGGGCCCTGCTGCTGTGGCGCAA	ACATGGGTGGGCATGTTGG	+
M99	IRX2_HUMAN.H11MO.0.D	-21	1.17989e-05	0.00907338	0.0180798	19	GCCCATCGGCAGAGTTAAAGCCGCGGGCGAGGCCTGTAAG	ACATGGGTGGGCATGTTGG	+
M99	RXRA_HUMAN.H11MO.0.A	-13	0.000470399	0.361737	0.33827	20	GCCCATCGGCAGAGTTAAAGCCGCGGGCGAGGCCTGTAAG	GGGGGAGGCAGAGGTCAGAG	+
M99	ZN563_HUMAN.H11MO.0.C	-16	0.000700814	0.538926	0.33827	21	GCCCATCGGCAGAGTTAAAGCCGCGGGCGAGGCCTGTAAG	GCAGCTGCCAGTGAGGATCCC	-
M99	ZFX_HUMAN.H11MO.1.A	-21	0.000883024	0.679046	0.33827	17	GCCCATCGGCAGAGTTAAAGCCGCGGGCGAGGCCTGTAAG	GGGGGCGGAGGCCGGGG	+
M100	THAP1_HUMAN.H11MO.0.C	-15	1.79279e-05	0.0137866	0.0271892	22	GGGAGTCCGGAGGCGCGCTGTATCAGGCCTGGCGGAGGCG	GCCCGCAGCCAAGATGGCGGCG	-
M100	SP2_HUMAN.H11MO.0.A	0	0.000229287	0.176322	0.116148	22	GGGAGTCCGGAGGCGCGCTGTATCAGGCCTGGCGGAGGCG	GGGGGGGGGGCGGGGCCGGGGG	+
M100	TAF1_HUMAN.H11MO.0.A	-25	0.000287719	0.221256	0.116148	15	GGGAGTCCGGAGGCGCGCTGTATCAGGCCTGGCGGAGGCG	AAGATGGCGGCGGCGG	+
M100	ZFX_HUMAN.H11MO.1.A	-21	0.00041672	0.320458	0.116148	17	GGGAGTCCGGAGGCGCGCTGTATCAGGCCTGGCGGAGGCG	GGGGGCGGAGGCCGGGG	+
M100	PAX2_HUMAN.H11MO.0.D	-16	0.000434533	0.334156	0.116148	18	GGGAGTCCGGAGGCGCGCTGTATCAGGCCTGGCGGAGGCG	GTTCAGTCATGCGTGACA	+
M100	SP3_HUMAN.H11MO.0.B	-1	0.000459513	0.353366	0.116148	20	GGGAGTCCGGAGGCGCGCTGTATCAGGCCTGGCGGAGGCG	GGGGGGGGGCGGGGCCGGGG	+
M100	PATZ1_HUMAN.H11MO.0.C	-19	0.000729135	0.560705	0.157971	21	GGGAGTCCGGAGGCGCGCTGTATCAGGCCTGGCGGAGGCG	GGGGAGGGGGCGGGGGGGGAGG	+
M100	MBD2_HUMAN.H11MO.0.B	-2	0.000975228	0.749951	0.164397	11	GGGAGTCCGGAGGCGCGCTGTATCAGGCCTGGCGGAGGCG	GGGGCCGGAGG	+
M100	ZBT17_HUMAN.H11MO.0.A	-24	0.00105048	0.807821	0.164397	16	GGGAGTCCGGAGGCGCGCTGTATCAGGCCTGGCGGAGGCG	GAGGGTGGGGGAGGGGAAG	+
M100	ZN554_HUMAN.H11MO.0.C	1	0.0010888	0.837285	0.164397	19	GGGAGTCCGGAGGCGCGCTGTATCAGGCCTGGCGGAGGCG	GCTGAGCCATGTGGGGTGCT	+
M100	ZN563_HUMAN.H11MO.0.C	-18	0.00130385	1.00266	0.164397	21	GGGAGTCCGGAGGCGCGCTGTATCAGGCCTGGCGGAGGCG	GGGATCCTCACTGGCAGCTGC	+
M100	HEY2_HUMAN.H11MO.0.D	-8	0.00135941	1.04539	0.164397	17	GGGAGTCCGGAGGCGCGCTGTATCAGGCCTGGCGGAGGCG	GGGGGCACGTGGCATTA	+
M100	ZSC22_HUMAN.H11MO.0.C	-25	0.00141773	1.09024	0.164397	15	GGGAGTCCGGAGGCGCGCTGTATCAGGCCTGGCGGAGGCG	GGTCTGAGGGAGGAGG	+
M100	KLF6_HUMAN.H11MO.0.A	0	0.00154815	1.19052	0.164397	19	GGGAGTCCGGAGGCGCGCTGTATCAGGCCTGGCGGAGGCG	GGAAGGGCGGGGCCGGGGG	+
M100	ZN341_HUMAN.H11MO.0.C	-19	0.00162599	1.25039	0.164397	21	GGGAGTCCGGAGGCGCGCTGTATCAGGCCTGGCGGAGGCG	GGGGGGGGGGGGAGGGAAGAGC	+
M100	VEZF1_HUMAN.H11MO.0.C	-24	0.00231207	1.77798	0.200773	16	GGGAGTCCGGAGGCGCGCTGTATCAGGCCTGGCGGAGGCG	GGGGAGGGGGGAGGGGGAGGGG	+
M100	EGR1_HUMAN.H11MO.0.A	-2	0.00238293	1.83247	0.200773	17	GGGAGTCCGGAGGCGCGCTGTATCAGGCCTGGCGGAGGCG	GAGGGCGTGGGCGGGGG	+
M100	EGR2_HUMAN.H11MO.0.A	-22	0.00274537	2.11119	0.219136	18	GGGAGTCCGGAGGCGCGCTGTATCAGGCCTGGCGGAGGCG	GGGGGGGTGTGGGAGGGG	+
M100	NR1H4_HUMAN.H11MO.0.B	-21	0.00304163	2.33902	0.227333	19	GGGAGTCCGGAGGCGCGCTGTATCAGGCCTGGCGGAGGCG	GGGGTCAATGACCCCGAGG	+
M100	PTF1A_HUMAN.H11MO.0.B	-21	0.00319237	2.45493	0.227333	18	GGGAGTCCGGAGGCGCGCTGTATCAGGCCTGGCGGAGGCG	GGGAAAGGGGGCAGCTGG	-
M100	SP4_HUMAN.H11MO.0.A	0	0.00329776	2.53598	0.227333	20	GGGAGTCCGGAGGCGCGCTGTATCAGGCCTGGCGGAGGCG	GGGAAGGGGGCGGGGCCGGG	+
M100	ZN589_HUMAN.H11MO.0.D	-23	0.00378525	2.91085	0.239193	16	GGGAGTCCGGAGGCGCGCTGTATCAGGCCTGGCGGAGGCG	CGGCAGTAACCGTGGG	-
M100	ZN770_HUMAN.H11MO.0.C	6	0.00427384	3.28658	0.24558	16	GGGAGTCCGGAGGCGCGCTGTATCAGGCCTGGCGGAGGCG	GGGAGGCTGAGGCGGGAGGATC	+
M100	PROX1_HUMAN.H11MO.0.D	-5	0.00441972	3.39877	0.24558	17	GGGAGTCCGGAGGCGCGCTGTATCAGGCCTGGCGGAGGCG	GGGTAAGGCGGGTTGGG	+
M100	KLF3_HUMAN.H11MO.0.B	-1	0.00469596	3.61119	0.24558	19	GGGAGTCCGGAGGCGCGCTGTATCAGGCCTGGCGGAGGCG	GGGGAGGGGCGGGGCCGGG	+
M100	ZKSC1_HUMAN.H11MO.0.B	0	0.00469596	3.61119	0.24558	19	GGGAGTCCGGAGGCGCGCTGTATCAGGCCTGGCGGAGGCG	GGCACACAGTAGGTCCTCA	-
M100	NR1D1_HUMAN.H11MO.0.B	-11	0.00580748	4.46595	0.293584	19	GGGAGTCCGGAGGCGCGCTGTATCAGGCCTGGCGGAGGCG	AGGGAAGTGGGTCAGAAGG	+
M100	PAX8_HUMAN.H11MO.0.D	-13	0.00744797	5.72749	0.351771	14	GGGAGTCCGGAGGCGCGCTGTATCAGGCCTGGCGGAGGCG	GTCACTGAAGCGGG	+
M100	ZN148_HUMAN.H11MO.0.D	-25	0.00765435	5.8862	0.351771	15	GGGAGTCCGGAGGCGCGCTGTATCAGGCCTGGCGGAGGCG	GGGGTGGGGGAGGGG	+
M100	RXRA_HUMAN.H11MO.0.A	-2	0.00866473	6.66318	0.37282	20	GGGAGTCCGGAGGCGCGCTGTATCAGGCCTGGCGGAGGCG	GGGGGAGGCAGAGGTCAGAG	+
M100	SPZ1_HUMAN.H11MO.0.D	-23	0.00881915	6.78193	0.37282	16	GGGAGTCCGGAGGCGCGCTGTATCAGGCCTGGCGGAGGCG	CGGCTGTTACCCTGGG	+
M100	MAZ_HUMAN.H11MO.0.A	6	0.00933559	7.17907	0.37282	16	GGGAGTCCGGAGGCGCGCTGTATCAGGCCTGGCGGAGGCG	GGGGGAGGGGGGGGGGGGGGGG	+
M100	ZN263_HUMAN.H11MO.0.A	3	0.00989459	7.60894	0.37282	17	GGGAGTCCGGAGGCGCGCTGTATCAGGCCTGGCGGAGGCG	GGGAGGAGGGAGAGGAGGAG	+
M100	PURA_HUMAN.H11MO.0.D	-1	0.00992339	7.63108	0.37282	17	GGGAGTCCGGAGGCGCGCTGTATCAGGCCTGGCGGAGGCG	GGAAGGGGGGGGCAGGG	+
M100	KLF16_HUMAN.H11MO.0.D	0	0.010079	7.75074	0.37282	19	GGGAGTCCGGAGGCGCGCTGTATCAGGCCTGGCGGAGGCG	GGGGGCGGGGGGGGGGGGG	+
M100	SMAD3_HUMAN.H11MO.0.B	1	0.0114279	8.78807	0.412652	11	GGGAGTCCGGAGGCGCGCTGTATCAGGCCTGGCGGAGGCG	CAGGTGACAGAG	-
M100	PLAG1_HUMAN.H11MO.0.D	-23	0.0131634	10.1227	0.464267	17	GGGAGTCCGGAGGCGCGCTGTATCAGGCCTGGCGGAGGCG	GGGGGCATCAGGAGGGG	+
M101	RXRA_HUMAN.H11MO.0.A	-19	0.000181507	0.139579	0.277824	20	AGTTCTTCAGGGGGTCCCGATGCCTGAGGAGGGGAACGCG	GGGGGAGGCAGAGGTCAGAG	+
M101	NR1D1_HUMAN.H11MO.0.B	-3	0.00183691	1.41258	0.487322	19	AGTTCTTCAGGGGGTCCCGATGCCTGAGGAGGGGAACGCG	AGGGAAGTGGGTCAGAAGG	+
M101	MNX1_HUMAN.H11MO.0.D	-6	0.00198511	1.52655	0.487322	19	AGTTCTTCAGGGGGTCCCGATGCCTGAGGAGGGGAACGCG	TTAAGGGTTATTAAAATAG	-
M101	ZN341_HUMAN.H11MO.0.C	-10	0.00288227	2.21647	0.487322	22	AGTTCTTCAGGGGGTCCCGATGCCTGAGGAGGGGAACGCG	GGGGGGGGGGGGAGGGAAGAGC	+
M101	VEZF1_HUMAN.H11MO.0.C	-18	0.00354281	2.72442	0.487322	22	AGTTCTTCAGGGGGTCCCGATGCCTGAGGAGGGGAACGCG	GGGGAGGGGGGAGGGGGAGGGG	+
M101	THAP1_HUMAN.H11MO.0.C	-6	0.00379275	2.91662	0.487322	22	AGTTCTTCAGGGGGTCCCGATGCCTGAGGAGGGGAACGCG	GCCCGCAGCCAAGATGGCGGCG	-
M101	RARG_HUMAN.H11MO.0.B	-3	0.00384719	2.95849	0.487322	18	AGTTCTTCAGGGGGTCCCGATGCCTGAGGAGGGGAACGCG	AGGTCAGAGTGACCTGGG	+
M101	ZN563_HUMAN.H11MO.0.C	-6	0.00388357	2.98647	0.487322	21	AGTTCTTCAGGGGGTCCCGATGCCTGAGGAGGGGAACGCG	GCAGCTGCCAGTGAGGATCCC	-
M101	PROX1_HUMAN.H11MO.0.D	-22	0.00400305	3.07835	0.487322	17	AGTTCTTCAGGGGGTCCCGATGCCTGAGGAGGGGAACGCG	CCCAACCCGCCTTACCC	-
M101	CLOCK_HUMAN.H11MO.0.C	-3	0.00401206	3.08528	0.487322	14	AGTTCTTCAGGGGGTCCCGATGCCTGAGGAGGGGAACGCG	TGTTCACGTGTCTG	-
M101	TLX1_HUMAN.H11MO.0.D	-21	0.00433138	3.33083	0.487322	17	AGTTCTTCAGGGGGTCCCGATGCCTGAGGAGGGGAACGCG	CTGGCAAGTTGCCAAGG	+
M101	ZFX_HUMAN.H11MO.1.A	-11	0.00468458	3.60244	0.487322	17	AGTTCTTCAGGGGGTCCCGATGCCTGAGGAGGGGAACGCG	GGGGGCGGAGGCCGGGG	+
M101	ZN554_HUMAN.H11MO.0.C	-18	0.00486491	3.74111	0.487322	20	AGTTCTTCAGGGGGTCCCGATGCCTGAGGAGGGGAACGCG	GCTGAGCCATGTGGGGTGCT	+
M101	GATA1_HUMAN.H11MO.0.A	-19	0.00488883	3.75951	0.487322	19	AGTTCTTCAGGGGGTCCCGATGCCTGAGGAGGGGAACGCG	CTGGCGGGGACAGATAAGA	+
M101	ZN214_HUMAN.H11MO.0.C	-3	0.00530887	4.08252	0.487322	22	AGTTCTTCAGGGGGTCCCGATGCCTGAGGAGGGGAACGCG	TCATCAAAGGCCTCAAAAAGGA	-
M101	PAX8_HUMAN.H11MO.0.D	-21	0.00622506	4.78707	0.487322	14	AGTTCTTCAGGGGGTCCCGATGCCTGAGGAGGGGAACGCG	GTCACTGAAGCGGG	+
M101	LYL1_HUMAN.H11MO.0.A	-9	0.00622506	4.78707	0.487322	14	AGTTCTTCAGGGGGTCCCGATGCCTGAGGAGGGGAACGCG	CAGGAAACAGCTGG	-
M101	RARA_HUMAN.H11MO.2.A	0	0.00638166	4.9075	0.487322	17	AGTTCTTCAGGGGGTCCCGATGCCTGAGGAGGGGAACGCG	AGGTCACCGAGAGGTCA	+
M101	NR1H3_HUMAN.H11MO.0.B	-16	0.00652309	5.01625	0.487322	19	AGTTCTTCAGGGGGTCCCGATGCCTGAGGAGGGGAACGCG	CAGAGGTCACTGCAGGTCA	+
M101	RARG_HUMAN.H11MO.2.D	-17	0.00689804	5.3046	0.487322	20	AGTTCTTCAGGGGGTCCCGATGCCTGAGGAGGGGAACGCG	GGGGGTCACCCAGAGGTCAC	+
M102	IRX2_HUMAN.H11MO.0.D	-16	0.000386249	0.297026	0.339375	19	TGAGAGGGGCCCCGGGAGGCGGCTTTTCGCGTACTGGCGC	ACATGGGTGGGCATGTTGG	+
M102	RXRA_HUMAN.H11MO.0.A	-1	0.000442567	0.340334	0.339375	20	TGAGAGGGGCCCCGGGAGGCGGCTTTTCGCGTACTGGCGC	GGGGGAGGCAGAGGTCAGAG	+
M103	IRX2_HUMAN.H11MO.0.D	-7	0.000120334	0.0925368	0.0733039	19	GCCCCTGTGTGGCGAGGGAACGAAAGGCCAGCTAGCCGAG	ACATGGGTGGGCATGTTGG	+
M103	ZN341_HUMAN.H11MO.0.C	-6	0.000134329	0.103299	0.0733039	22	GCCCCTGTGTGGCGAGGGAACGAAAGGCCAGCTAGCCGAG	GGGGGGGGGGGGAGGGAAGAGC	+
M103	PATZ1_HUMAN.H11MO.0.C	-4	0.000145814	0.112131	0.0733039	22	GCCCCTGTGTGGCGAGGGAACGAAAGGCCAGCTAGCCGAG	GGGGAGGGGGCGGGGGGGGAGG	+
M103	ZN394_HUMAN.H11MO.0.C	-15	0.000316217	0.243171	0.107143	20	GCCCCTGTGTGGCGAGGGAACGAAAGGCCAGCTAGCCGAG	AGAATGGAATAGAATGGAAT	+
M103	PROX1_HUMAN.H11MO.0.D	-10	0.00035521	0.273157	0.107143	17	GCCCCTGTGTGGCGAGGGAACGAAAGGCCAGCTAGCCGAG	GGGTAAGGCGGGTTGGG	+
M103	SPIC_HUMAN.H11MO.0.D	-14	0.000539487	0.414866	0.12224	13	GCCCCTGTGTGGCGAGGGAACGAAAGGCCAGCTAGCCGAG	GAGGAAGGGGAGG	+
M103	RXRA_HUMAN.H11MO.0.A	-4	0.000607166	0.466911	0.12224	20	GCCCCTGTGTGGCGAGGGAACGAAAGGCCAGCTAGCCGAG	GGGGGAGGCAGAGGTCAGAG	+
M103	SP3_HUMAN.H11MO.0.B	-6	0.000712082	0.547591	0.12224	20	GCCCCTGTGTGGCGAGGGAACGAAAGGCCAGCTAGCCGAG	GGGGGGGGGCGGGGCCGGGG	+
M103	KLF6_HUMAN.H11MO.0.A	-6	0.000729471	0.560963	0.12224	19	GCCCCTGTGTGGCGAGGGAACGAAAGGCCAGCTAGCCGAG	GGAAGGGCGGGGCCGGGGG	+
M103	ZBT17_HUMAN.H11MO.0.A	-8	0.00138389	1.06421	0.208714	19	GCCCCTGTGTGGCGAGGGAACGAAAGGCCAGCTAGCCGAG	GAGGGTGGGGGAGGGGAAG	+
M103	SP2_HUMAN.H11MO.0.A	-5	0.0016894	1.29915	0.20981	22	GCCCCTGTGTGGCGAGGGAACGAAAGGCCAGCTAGCCGAG	GGGGGGGGGGCGGGGCCGGGGG	+
M103	PURA_HUMAN.H11MO.0.D	0	0.00183549	1.41149	0.20981	17	GCCCCTGTGTGGCGAGGGAACGAAAGGCCAGCTAGCCGAG	GGAAGGGGGGGGCAGGG	+
M103	MXI1_HUMAN.H11MO.0.A	0	0.00191754	1.47459	0.20981	15	GCCCCTGTGTGGCGAGGGAACGAAAGGCCAGCTAGCCGAG	GCACGTGGCGGCGGG	+
M103	MAZ_HUMAN.H11MO.0.A	-9	0.00194763	1.49773	0.20981	22	GCCCCTGTGTGGCGAGGGAACGAAAGGCCAGCTAGCCGAG	GGGGGAGGGGGGGGGGGGGGGG	+
M103	VEZF1_HUMAN.H11MO.0.C	-3	0.00257901	1.98326	0.233052	22	GCCCCTGTGTGGCGAGGGAACGAAAGGCCAGCTAGCCGAG	GGGGAGGGGGGAGGGGGAGGGG	+
M103	ZN563_HUMAN.H11MO.0.C	0	0.00261003	2.00712	0.233052	21	GCCCCTGTGTGGCGAGGGAACGAAAGGCCAGCTAGCCGAG	GCAGCTGCCAGTGAGGATCCC	-
M103	NR1H3_HUMAN.H11MO.0.B	-1	0.00297809	2.29015	0.233052	19	GCCCCTGTGTGGCGAGGGAACGAAAGGCCAGCTAGCCGAG	CAGAGGTCACTGCAGGTCA	+
M103	GATA1_HUMAN.H11MO.0.A	-27	0.00297809	2.29015	0.233052	13	GCCCCTGTGTGGCGAGGGAACGAAAGGCCAGCTAGCCGAG	CTGGCGGGGACAGATAAGA	+
M103	ZFX_HUMAN.H11MO.1.A	-6	0.0029828	2.29378	0.233052	17	GCCCCTGTGTGGCGAGGGAACGAAAGGCCAGCTAGCCGAG	GGGGGCGGAGGCCGGGG	+
M103	Z324A_HUMAN.H11MO.0.C	-15	0.00309054	2.37662	0.233052	23	GCCCCTGTGTGGCGAGGGAACGAAAGGCCAGCTAGCCGAG	TGGCAGCAAAGGATGGTTTGATA	-
M103	TLX1_HUMAN.H11MO.0.D	-24	0.00349491	2.68759	0.250995	16	GCCCCTGTGTGGCGAGGGAACGAAAGGCCAGCTAGCCGAG	CTGGCAAGTTGCCAAGG	+
M103	NR1D1_HUMAN.H11MO.0.B	2	0.00400479	3.07968	0.266701	17	GCCCCTGTGTGGCGAGGGAACGAAAGGCCAGCTAGCCGAG	AGGGAAGTGGGTCAGAAGG	+
M103	LYL1_HUMAN.H11MO.0.A	-8	0.00406728	3.12774	0.266701	14	GCCCCTGTGTGGCGAGGGAACGAAAGGCCAGCTAGCCGAG	CAGGAAACAGCTGG	-
M103	SMAD3_HUMAN.H11MO.0.B	-1	0.00522474	4.01782	0.299076	12	GCCCCTGTGTGGCGAGGGAACGAAAGGCCAGCTAGCCGAG	CAGGTGACAGAG	-
M103	ZN589_HUMAN.H11MO.0.D	-11	0.00529663	4.07311	0.299076	16	GCCCCTGTGTGGCGAGGGAACGAAAGGCCAGCTAGCCGAG	CCCACGGTTACTGCCG	+
M103	TAL1_HUMAN.H11MO.0.A	-27	0.00535423	4.1174	0.299076	13	GCCCCTGTGTGGCGAGGGAACGAAAGGCCAGCTAGCCGAG	CTGGGGGGGGCAGATAAGG	+
M103	MNX1_HUMAN.H11MO.0.D	-12	0.00575221	4.42345	0.309831	19	GCCCCTGTGTGGCGAGGGAACGAAAGGCCAGCTAGCCGAG	TTAAGGGTTATTAAAATAG	-
M103	SP4_HUMAN.H11MO.0.A	-4	0.00656313	5.04704	0.322647	20	GCCCCTGTGTGGCGAGGGAACGAAAGGCCAGCTAGCCGAG	GGGAAGGGGGCGGGGCCGGG	+
M103	FLI1_HUMAN.H11MO.0.A	-9	0.00661067	5.0836	0.322647	18	GCCCCTGTGTGGCGAGGGAACGAAAGGCCAGCTAGCCGAG	GGAGGAAGGAAGGAGGGA	+
M103	KLF3_HUMAN.H11MO.0.B	0	0.00663194	5.09996	0.322647	19	GCCCCTGTGTGGCGAGGGAACGAAAGGCCAGCTAGCCGAG	GGGGAGGGGCGGGGCCGGG	+
M103	TBX21_HUMAN.H11MO.0.A	-11	0.00726394	5.58597	0.338682	13	GCCCCTGTGTGGCGAGGGAACGAAAGGCCAGCTAGCCGAG	GTGGAGGTGTGAA	+
M103	LEF1_HUMAN.H11MO.0.A	-5	0.00741197	5.6998	0.338682	14	GCCCCTGTGTGGCGAGGGAACGAAAGGCCAGCTAGCCGAG	AGCAAATCAAAGGA	-
M103	GATA2_HUMAN.H11MO.0.A	-27	0.00763524	5.8715	0.338682	13	GCCCCTGTGTGGCGAGGGAACGAAAGGCCAGCTAGCCGAG	CTGGGGGGTGGAGATAAGG	+
M103	HME2_HUMAN.H11MO.0.D	-15	0.00837339	6.43914	0.360813	11	GCCCCTGTGTGGCGAGGGAACGAAAGGCCAGCTAGCCGAG	GGTAATTAGGG	+
M103	THA_HUMAN.H11MO.0.C	-9	0.00873094	6.71409	0.365769	17	GCCCCTGTGTGGCGAGGGAACGAAAGGCCAGCTAGCCGAG	GGGTCACTTCAGGTCAG	+
M103	EGR1_HUMAN.H11MO.0.A	-4	0.00939785	7.22695	0.383067	17	GCCCCTGTGTGGCGAGGGAACGAAAGGCCAGCTAGCCGAG	GAGGGCGTGGGCGGGGG	+
M103	PAX5_HUMAN.H11MO.0.A	-25	0.0101961	7.84083	0.397501	15	GCCCCTGTGTGGCGAGGGAACGAAAGGCCAGCTAGCCGAG	GCCTGGGCAGCAGAGCGTGAC	+
M103	CLOCK_HUMAN.H11MO.0.C	3	0.0103195	7.93568	0.397501	11	GCCCCTGTGTGGCGAGGGAACGAAAGGCCAGCTAGCCGAG	TGTTCACGTGTCTG	-
M103	BRAC_HUMAN.H11MO.0.A	-5	0.0105427	8.10731	0.397501	20	GCCCCTGTGTGGCGAGGGAACGAAAGGCCAGCTAGCCGAG	TTAGCAGGGAGGTGTGAAAT	+
M103	FOXD3_HUMAN.H11MO.0.D	-10	0.0128406	9.87442	0.45084	15	GCCCCTGTGTGGCGAGGGAACGAAAGGCCAGCTAGCCGAG	TGCTAAGTAAACAAA	-
M103	NR1H4_HUMAN.H11MO.0.B	-13	0.0132233	10.1687	0.45084	19	GCCCCTGTGTGGCGAGGGAACGAAAGGCCAGCTAGCCGAG	GGGGTCAATGACCCCGAGG	+
M103	ZN350_HUMAN.H11MO.0.C	-13	0.013452	10.3446	0.45084	18	GCCCCTGTGTGGCGAGGGAACGAAAGGCCAGCTAGCCGAG	TAGGTCATAAAAGGACTG	-
M103	ZN554_HUMAN.H11MO.0.C	-11	0.0146424	11.26	0.465649	20	GCCCCTGTGTGGCGAGGGAACGAAAGGCCAGCTAGCCGAG	GCTGAGCCATGTGGGGTGCT	+
M103	P73_HUMAN.H11MO.0.A	-1	0.0151154	11.6237	0.465649	19	GCCCCTGTGTGGCGAGGGAACGAAAGGCCAGCTAGCCGAG	GGCATGTCTGGGCATGTCT	-
M103	THAP1_HUMAN.H11MO.0.C	-12	0.0151289	11.6341	0.465649	22	GCCCCTGTGTGGCGAGGGAACGAAAGGCCAGCTAGCCGAG	CGCCGCCATCTTGGCTGCGGGC	+
M103	ZN214_HUMAN.H11MO.0.C	-1	0.0151289	11.6341	0.465649	22	GCCCCTGTGTGGCGAGGGAACGAAAGGCCAGCTAGCCGAG	TCCTTTTTGAGGCCTTTGATGA	+
M103	PAX8_HUMAN.H11MO.0.D	-25	0.0166806	12.8274	0.467872	14	GCCCCTGTGTGGCGAGGGAACGAAAGGCCAGCTAGCCGAG	GTCACTGAAGCGGG	+
M103	ZN264_HUMAN.H11MO.0.C	-7	0.0169534	13.0372	0.467872	24	GCCCCTGTGTGGCGAGGGAACGAAAGGCCAGCTAGCCGAG	TCTTATAAGGGCACTAATCCCATT	+
M103	RARG_HUMAN.H11MO.0.B	-14	0.0176829	13.5981	0.467872	18	GCCCCTGTGTGGCGAGGGAACGAAAGGCCAGCTAGCCGAG	AGGTCAGAGTGACCTGGG	+
M103	EGR2_HUMAN.H11MO.0.A	-6	0.018916	14.5464	0.490312	18	GCCCCTGTGTGGCGAGGGAACGAAAGGCCAGCTAGCCGAG	GGGGGGGTGTGGGAGGGG	+
M103	THB_HUMAN.H11MO.0.C	-27	0.0191812	14.7503	0.490312	13	GCCCCTGTGTGGCGAGGGAACGAAAGGCCAGCTAGCCGAG	GAGGTCAGGTCAGGTCA	+
M103	RFX5_HUMAN.H11MO.0.A	-16	0.0201661	15.5077	0.498586	20	GCCCCTGTGTGGCGAGGGAACGAAAGGCCAGCTAGCCGAG	GTCAGCTGTTGCTAGGCAGA	+
M106	IRX2_HUMAN.H11MO.0.D	-15	2.26043e-05	0.0173827	0.0346448	19	GTCTAGCTTGCGGTGGGTGCCTATGTCCAGTTGGGCGGGT	ACATGGGTGGGCATGTTGG	+
M106	RXRA_HUMAN.H11MO.0.A	-11	0.0010943	0.841514	0.488237	20	GTCTAGCTTGCGGTGGGTGCCTATGTCCAGTTGGGCGGGT	GGGGGAGGCAGAGGTCAGAG	+
M106	NR1D1_HUMAN.H11MO.0.B	-14	0.00168391	1.29493	0.488237	19	GTCTAGCTTGCGGTGGGTGCCTATGTCCAGTTGGGCGGGT	AGGGAAGTGGGTCAGAAGG	+
M106	MNX1_HUMAN.H11MO.0.D	-1	0.00210264	1.61693	0.488237	19	GTCTAGCTTGCGGTGGGTGCCTATGTCCAGTTGGGCGGGT	TTAAGGGTTATTAAAATAG	-
M106	GATA1_HUMAN.H11MO.0.A	-28	0.0024338	1.87159	0.488237	12	GTCTAGCTTGCGGTGGGTGCCTATGTCCAGTTGGGCGGGT	CTGGCGGGGACAGATAAGA	+
M106	TLX1_HUMAN.H11MO.0.D	-9	0.00251388	1.93317	0.488237	17	GTCTAGCTTGCGGTGGGTGCCTATGTCCAGTTGGGCGGGT	CTGGCAAGTTGCCAAGG	+
M106	ZN563_HUMAN.H11MO.0.C	-2	0.00334516	2.57243	0.488237	21	GTCTAGCTTGCGGTGGGTGCCTATGTCCAGTTGGGCGGGT	GCAGCTGCCAGTGAGGATCCC	-
M107	SP2_HUMAN.H11MO.0.A	-5	0.000487198	0.374655	0.328192	22	TGCCTCCGCCGATCAGGCCGCGCGCTCGAGGACCCCCCAT	CCCCCGGCCCCGCCCCCCCCCC	-
M107	ZFX_HUMAN.H11MO.1.A	-11	0.000590341	0.453972	0.328192	17	TGCCTCCGCCGATCAGGCCGCGCGCTCGAGGACCCCCCAT	CCCCGGCCTCCGCCCCC	-
M107	IRX2_HUMAN.H11MO.0.D	-9	0.000902874	0.69431	0.328192	19	TGCCTCCGCCGATCAGGCCGCGCGCTCGAGGACCCCCCAT	ACATGGGTGGGCATGTTGG	+
M107	TFCP2_HUMAN.H11MO.0.D	-7	0.00132399	1.01815	0.328192	16	TGCCTCCGCCGATCAGGCCGCGCGCTCGAGGACCCCCCAT	TCTGGCCAGTTCAGGC	-
M107	PATZ1_HUMAN.H11MO.0.C	-5	0.00154481	1.18796	0.328192	22	TGCCTCCGCCGATCAGGCCGCGCGCTCGAGGACCCCCCAT	CCTCCCCCCCCGCCCCCTCCCC	-
M107	SP3_HUMAN.H11MO.0.B	-6	0.0016163	1.24293	0.328192	20	TGCCTCCGCCGATCAGGCCGCGCGCTCGAGGACCCCCCAT	CCCCGGCCCCGCCCCCCCCC	-
M107	THAP1_HUMAN.H11MO.0.C	-15	0.00164935	1.26835	0.328192	22	TGCCTCCGCCGATCAGGCCGCGCGCTCGAGGACCCCCCAT	CGCCGCCATCTTGGCTGCGGGC	+
M107	Z324A_HUMAN.H11MO.0.C	-5	0.00191206	1.47037	0.328192	23	TGCCTCCGCCGATCAGGCCGCGCGCTCGAGGACCCCCCAT	TATCAAACCATCCTTTGCTGCCA	+
M107	ZN563_HUMAN.H11MO.0.C	-1	0.0019448	1.49555	0.328192	21	TGCCTCCGCCGATCAGGCCGCGCGCTCGAGGACCCCCCAT	GCAGCTGCCAGTGAGGATCCC	-
M107	TLX1_HUMAN.H11MO.0.D	-22	0.00240881	1.85237	0.354856	17	TGCCTCCGCCGATCAGGCCGCGCGCTCGAGGACCCCCCAT	CTGGCAAGTTGCCAAGG	+
M107	RARG_HUMAN.H11MO.2.D	-17	0.00297922	2.29102	0.354856	20	TGCCTCCGCCGATCAGGCCGCGCGCTCGAGGACCCCCCAT	GTGACCTCTGGGTGACCCCC	-
M107	GATA1_HUMAN.H11MO.0.A	7	0.00303738	2.33575	0.354856	12	TGCCTCCGCCGATCAGGCCGCGCGCTCGAGGACCCCCCAT	TCTTATCTGTCCCCGCCAG	-
M107	PAX8_HUMAN.H11MO.0.D	-2	0.00346532	2.66483	0.375933	14	TGCCTCCGCCGATCAGGCCGCGCGCTCGAGGACCCCCCAT	CCCGCTTCAGTGAC	-
M107	SP4_HUMAN.H11MO.0.A	-10	0.00471506	3.62588	0.416167	20	TGCCTCCGCCGATCAGGCCGCGCGCTCGAGGACCCCCCAT	GGGAAGGGGGCGGGGCCGGG	+
M107	RXRA_HUMAN.H11MO.0.A	-6	0.0050288	3.86715	0.416167	20	TGCCTCCGCCGATCAGGCCGCGCGCTCGAGGACCCCCCAT	CTCTGACCTCTGCCTCCCCC	-
M107	NR1D1_HUMAN.H11MO.0.B	-4	0.00520626	4.00361	0.416167	19	TGCCTCCGCCGATCAGGCCGCGCGCTCGAGGACCCCCCAT	CCTTCTGACCCACTTCCCT	-
M107	HME2_HUMAN.H11MO.0.D	-7	0.007759	5.96667	0.469618	11	TGCCTCCGCCGATCAGGCCGCGCGCTCGAGGACCCCCCAT	GGTAATTAGGG	+
M107	GATA2_HUMAN.H11MO.0.A	7	0.00820691	6.31111	0.469618	12	TGCCTCCGCCGATCAGGCCGCGCGCTCGAGGACCCCCCAT	CCTTATCTCCACCCCCCAG	-
M107	PAX5_HUMAN.H11MO.0.A	3	0.00834859	6.42007	0.469618	18	TGCCTCCGCCGATCAGGCCGCGCGCTCGAGGACCCCCCAT	GTCACGCTCTGCTGCCCAGGC	-
M107	ZN589_HUMAN.H11MO.0.D	-10	0.00938029	7.21345	0.490155	16	TGCCTCCGCCGATCAGGCCGCGCGCTCGAGGACCCCCCAT	CGGCAGTAACCGTGGG	-
M107	ZN554_HUMAN.H11MO.0.C	-28	0.0100218	7.70678	0.490155	12	TGCCTCCGCCGATCAGGCCGCGCGCTCGAGGACCCCCCAT	AGCACCCCACATGGCTCAGC	-
M107	VEZF1_HUMAN.H11MO.0.C	-5	0.0104347	8.02427	0.490155	22	TGCCTCCGCCGATCAGGCCGCGCGCTCGAGGACCCCCCAT	CCCCTCCCCCTCCCCCCTCCCC	-
M107	RFX1_HUMAN.H11MO.0.B	-16	0.011053	8.49979	0.490155	22	TGCCTCCGCCGATCAGGCCGCGCGCTCGAGGACCCCCCAT	GCCCCGGTTGCCATGGCGACGG	+
M107	NR1H4_HUMAN.H11MO.0.B	-17	0.0112547	8.65483	0.490155	19	TGCCTCCGCCGATCAGGCCGCGCGCTCGAGGACCCCCCAT	CCTCGGGGTCATTGACCCC	-
M107	ZN341_HUMAN.H11MO.0.C	-7	0.0123925	9.52987	0.490155	22	TGCCTCCGCCGATCAGGCCGCGCGCTCGAGGACCCCCCAT	GCTCTTCCCTCCCCCCCCCCCC	-
M107	PTF1A_HUMAN.H11MO.0.B	8	0.0125437	9.6461	0.490155	10	TGCCTCCGCCGATCAGGCCGCGCGCTCGAGGACCCCCCAT	CCAGCTGCCCCCTTTCCC	+
M107	TAL1_HUMAN.H11MO.0.A	7	0.0127426	9.79902	0.490155	12	TGCCTCCGCCGATCAGGCCGCGCGCTCGAGGACCCCCCAT	CCTTATCTGCCCCCCCCAG	-
M107	EGR1_HUMAN.H11MO.0.A	-15	0.0129843	9.98494	0.490155	17	TGCCTCCGCCGATCAGGCCGCGCGCTCGAGGACCCCCCAT	GAGGGCGTGGGCGGGGG	+
M107	RARG_HUMAN.H11MO.0.B	-6	0.0133683	10.2802	0.490155	18	TGCCTCCGCCGATCAGGCCGCGCGCTCGAGGACCCCCCAT	CCCAGGTCACTCTGACCT	-
M107	RFX5_HUMAN.H11MO.0.A	-15	0.0135546	10.4235	0.490155	20	TGCCTCCGCCGATCAGGCCGCGCGCTCGAGGACCCCCCAT	GTCAGCTGTTGCTAGGCAGA	+
M108	THAP1_HUMAN.H11MO.0.C	-8	0.000399001	0.306832	0.318369	22	GTCCCTGTTATCCCGAGCCTCGGACCGGCGGTGGGATATG	CGCCGCCATCTTGGCTGCGGGC	+
M108	ZN341_HUMAN.H11MO.0.C	-19	0.000496264	0.381627	0.318369	21	GTCCCTGTTATCCCGAGCCTCGGACCGGCGGTGGGATATG	GGGGGGGGGGGGAGGGAAGAGC	+
M108	ZN350_HUMAN.H11MO.0.C	2	0.000837926	0.644365	0.318369	16	GTCCCTGTTATCCCGAGCCTCGGACCGGCGGTGGGATATG	CAGTCCTTTTATGACCTA	+
M108	SP3_HUMAN.H11MO.0.B	-16	0.00120078	0.923403	0.36499	20	GTCCCTGTTATCCCGAGCCTCGGACCGGCGGTGGGATATG	GGGGGGGGGCGGGGCCGGGG	+
M108	PATZ1_HUMAN.H11MO.0.C	-13	0.00162697	1.25114	0.412111	22	GTCCCTGTTATCCCGAGCCTCGGACCGGCGGTGGGATATG	GGGGAGGGGGCGGGGGGGGAGG	+
M108	ZN563_HUMAN.H11MO.0.C	-8	0.00220592	1.69635	0.455617	21	GTCCCTGTTATCCCGAGCCTCGGACCGGCGGTGGGATATG	GGGATCCTCACTGGCAGCTGC	+
M108	MAZ_HUMAN.H11MO.0.A	1	0.0027666	2.12752	0.455617	21	GTCCCTGTTATCCCGAGCCTCGGACCGGCGGTGGGATATG	CCCCCCCCCCCCCCCCTCCCCC	-
M108	RFX5_HUMAN.H11MO.0.A	-13	0.00301704	2.3201	0.455617	20	GTCCCTGTTATCCCGAGCCTCGGACCGGCGGTGGGATATG	TCTGCCTAGCAACAGCTGAC	-
M108	FOXO1_HUMAN.H11MO.0.A	-1	0.00342691	2.63529	0.455617	12	GTCCCTGTTATCCCGAGCCTCGGACCGGCGGTGGGATATG	TTCCTGTTTACT	+
M108	RXRA_HUMAN.H11MO.0.A	-20	0.00370357	2.84804	0.455617	20	GTCCCTGTTATCCCGAGCCTCGGACCGGCGGTGGGATATG	GGGGGAGGCAGAGGTCAGAG	+
M108	ZFX_HUMAN.H11MO.1.A	-17	0.00414691	3.18897	0.455617	17	GTCCCTGTTATCCCGAGCCTCGGACCGGCGGTGGGATATG	GGGGGCGGAGGCCGGGG	+
M108	SP4_HUMAN.H11MO.0.A	-19	0.0042394	3.2601	0.455617	20	GTCCCTGTTATCCCGAGCCTCGGACCGGCGGTGGGATATG	GGGAAGGGGGCGGGGCCGGG	+
M108	BPTF_HUMAN.H11MO.0.D	0	0.00451191	3.46966	0.455617	12	GTCCCTGTTATCCCGAGCCTCGGACCGGCGGTGGGATATG	TTTGTTGTGTTC	+
M108	SP2_HUMAN.H11MO.0.A	-14	0.00462376	3.55567	0.455617	22	GTCCCTGTTATCCCGAGCCTCGGACCGGCGGTGGGATATG	GGGGGGGGGGCGGGGCCGGGGG	+
M108	ZBT17_HUMAN.H11MO.0.A	-19	0.0047966	3.68859	0.455617	19	GTCCCTGTTATCCCGAGCCTCGGACCGGCGGTGGGATATG	GAGGGTGGGGGAGGGGAAG	+
M108	PROX1_HUMAN.H11MO.0.D	-19	0.00738216	5.67688	0.47614	17	GTCCCTGTTATCCCGAGCCTCGGACCGGCGGTGGGATATG	GGGTAAGGCGGGTTGGG	+
M108	KLF3_HUMAN.H11MO.0.B	-21	0.00768852	5.91247	0.47614	19	GTCCCTGTTATCCCGAGCCTCGGACCGGCGGTGGGATATG	GGGGAGGGGCGGGGCCGGG	+
M108	NR1D1_HUMAN.H11MO.0.B	-2	0.00768852	5.91247	0.47614	19	GTCCCTGTTATCCCGAGCCTCGGACCGGCGGTGGGATATG	CCTTCTGACCCACTTCCCT	-
M108	LEF1_HUMAN.H11MO.0.A	0	0.00769411	5.91677	0.47614	14	GTCCCTGTTATCCCGAGCCTCGGACCGGCGGTGGGATATG	TCCTTTGATTTGCT	+
M108	CLOCK_HUMAN.H11MO.0.C	-7	0.00832292	6.40033	0.47614	14	GTCCCTGTTATCCCGAGCCTCGGACCGGCGGTGGGATATG	TGTTCACGTGTCTG	-
M108	HAND1_HUMAN.H11MO.0.D	-26	0.00849449	6.53226	0.47614	14	GTCCCTGTTATCCCGAGCCTCGGACCGGCGGTGGGATATG	GGGTCTGGTTTTTGTCA	+
M108	KLF6_HUMAN.H11MO.0.A	-18	0.00877217	6.7458	0.47614	19	GTCCCTGTTATCCCGAGCCTCGGACCGGCGGTGGGATATG	GGAAGGGCGGGGCCGGGGG	+
M112	GLI2_HUMAN.H11MO.0.D	-27	0.000144281	0.110952	0.221859	11	GCCTGCAGGCATGATGAGCCTACATATGTGTGGGGTCTGT	GTGGGTGGTCT	+
M112	GLIS1_HUMAN.H11MO.0.D	-25	0.000625729	0.481186	0.481088	13	GCCTGCAGGCATGATGAGCCTACATATGTGTGGGGTCTGT	TCGTGGGGGGTCT	+
M114	SP3_HUMAN.H11MO.0.B	-17	4.91683e-05	0.0378104	0.0211773	20	CGGCTAGGGCGGGCCACCGGCTGGGGAGAGGCCGCCGGGG	GGGGGGGGGCGGGGCCGGGG	+
M114	ZN341_HUMAN.H11MO.0.C	-9	5.1834e-05	0.0398603	0.0211773	22	CGGCTAGGGCGGGCCACCGGCTGGGGAGAGGCCGCCGGGG	GGGGGGGGGGGGAGGGAAGAGC	+
M114	KLF6_HUMAN.H11MO.0.A	-19	5.66454e-05	0.0435603	0.0211773	19	CGGCTAGGGCGGGCCACCGGCTGGGGAGAGGCCGCCGGGG	GGAAGGGCGGGGCCGGGGG	+
M114	ZBT17_HUMAN.H11MO.0.A	-10	5.66454e-05	0.0435603	0.0211773	19	CGGCTAGGGCGGGCCACCGGCTGGGGAGAGGCCGCCGGGG	GAGGGTGGGGGAGGGGAAG	+
M114	PATZ1_HUMAN.H11MO.0.C	-18	9.85797e-05	0.0758078	0.0294838	22	CGGCTAGGGCGGGCCACCGGCTGGGGAGAGGCCGCCGGGG	GGGGAGGGGGCGGGGGGGGAGG	+
M114	SPIC_HUMAN.H11MO.0.D	-17	0.000131405	0.101051	0.0327512	13	CGGCTAGGGCGGGCCACCGGCTGGGGAGAGGCCGCCGGGG	GAGGAAGGGGAGG	+
M114	KLF3_HUMAN.H11MO.0.B	-17	0.000173784	0.13364	0.0353295	19	CGGCTAGGGCGGGCCACCGGCTGGGGAGAGGCCGCCGGGG	GGGGAGGGGCGGGGCCGGG	+
M114	SRBP2_HUMAN.H11MO.0.B	-18	0.000218934	0.16836	0.0353295	13	CGGCTAGGGCGGGCCACCGGCTGGGGAGAGGCCGCCGGGG	GGGTGGGGTGAGG	+
M114	SP2_HUMAN.H11MO.0.A	-16	0.000248689	0.191242	0.0353295	22	CGGCTAGGGCGGGCCACCGGCTGGGGAGAGGCCGCCGGGG	GGGGGGGGGGCGGGGCCGGGGG	+
M114	ZEP2_HUMAN.H11MO.0.D	-19	0.000265769	0.204377	0.0353295	14	CGGCTAGGGCGGGCCACCGGCTGGGGAGAGGCCGCCGGGG	GGTAGGGAAACCCC	+
M114	ZN816_HUMAN.H11MO.1.C	-19	0.000292341	0.22481	0.0353295	14	CGGCTAGGGCGGGCCACCGGCTGGGGAGAGGCCGCCGGGG	AAGGGGGACATGCA	+
M114	EGR1_HUMAN.H11MO.0.A	-15	0.000296428	0.227953	0.0353295	17	CGGCTAGGGCGGGCCACCGGCTGGGGAGAGGCCGCCGGGG	GAGGGCGTGGGCGGGGG	+
M114	NR0B1_HUMAN.H11MO.0.D	-19	0.000307125	0.236179	0.0353295	10	CGGCTAGGGCGGGCCACCGGCTGGGGAGAGGCCGCCGGGG	GCGTGGGAGA	+
M114	ZFX_HUMAN.H11MO.1.A	-9	0.000382857	0.294417	0.0390574	17	CGGCTAGGGCGGGCCACCGGCTGGGGAGAGGCCGCCGGGG	GGGGGCGGAGGCCGGGG	+
M114	SP4_HUMAN.H11MO.0.A	-11	0.000412161	0.316952	0.0390574	20	CGGCTAGGGCGGGCCACCGGCTGGGGAGAGGCCGCCGGGG	GGGAAGGGGGCGGGGCCGGG	+
M114	VEZF1_HUMAN.H11MO.0.C	-9	0.000417885	0.321354	0.0390574	22	CGGCTAGGGCGGGCCACCGGCTGGGGAGAGGCCGCCGGGG	GGGGAGGGGGGAGGGGGAGGGG	+
M114	THAP1_HUMAN.H11MO.0.C	-5	0.000519612	0.399582	0.0457085	22	CGGCTAGGGCGGGCCACCGGCTGGGGAGAGGCCGCCGGGG	CGCCGCCATCTTGGCTGCGGGC	+
M114	BHE41_HUMAN.H11MO.0.D	-7	0.00126163	0.970197	0.10021	20	CGGCTAGGGCGGGCCACCGGCTGGGGAGAGGCCGCCGGGG	ACCGGGTCACGTGCAGAAGG	+
M114	SUH_HUMAN.H11MO.0.A	-18	0.00127321	0.979098	0.10021	11	CGGCTAGGGCGGGCCACCGGCTGGGGAGAGGCCGCCGGGG	GGCGTGGGAAA	+
M114	RXRA_HUMAN.H11MO.0.A	-12	0.00135574	1.04256	0.101371	20	CGGCTAGGGCGGGCCACCGGCTGGGGAGAGGCCGCCGGGG	GGGGGAGGCAGAGGTCAGAG	+
M114	BRAC_HUMAN.H11MO.0.A	-12	0.00156401	1.20272	0.111375	20	CGGCTAGGGCGGGCCACCGGCTGGGGAGAGGCCGCCGGGG	TTAGCAGGGAGGTGTGAAAT	+
M114	ZN563_HUMAN.H11MO.0.C	-6	0.00176659	1.35851	0.120082	21	CGGCTAGGGCGGGCCACCGGCTGGGGAGAGGCCGCCGGGG	GGGATCCTCACTGGCAGCTGC	+
M114	NR1H4_HUMAN.H11MO.0.B	-21	0.00193755	1.48997	0.120728	19	CGGCTAGGGCGGGCCACCGGCTGGGGAGAGGCCGCCGGGG	GGGGTCAATGACCCCGAGG	+
M114	PTF1A_HUMAN.H11MO.0.B	-6	0.00224981	1.7301	0.129401	18	CGGCTAGGGCGGGCCACCGGCTGGGGAGAGGCCGCCGGGG	GGGAAAGGGGGCAGCTGG	-
M114	NR1D1_HUMAN.H11MO.0.B	-15	0.00257958	1.9837	0.142874	19	CGGCTAGGGCGGGCCACCGGCTGGGGAGAGGCCGCCGGGG	AGGGAAGTGGGTCAGAAGG	+
M114	MAZ_HUMAN.H11MO.0.A	-17	0.00270134	2.07733	0.144274	22	CGGCTAGGGCGGGCCACCGGCTGGGGAGAGGCCGCCGGGG	GGGGGAGGGGGGGGGGGGGGGG	+
M114	Z324A_HUMAN.H11MO.0.C	-8	0.00288589	2.21925	0.148816	23	CGGCTAGGGCGGGCCACCGGCTGGGGAGAGGCCGCCGGGG	TGGCAGCAAAGGATGGTTTGATA	-
M114	EGR2_HUMAN.H11MO.1.A	-16	0.00317787	2.44378	0.151257	16	CGGCTAGGGCGGGCCACCGGCTGGGGAGAGGCCGCCGGGG	GGGGCGTGGGCGGGGG	+
M114	PLAG1_HUMAN.H11MO.0.D	-9	0.00323668	2.48901	0.151257	17	CGGCTAGGGCGGGCCACCGGCTGGGGAGAGGCCGCCGGGG	GGGGGCATCAGGAGGGG	+
M114	PROX1_HUMAN.H11MO.0.D	-9	0.00323668	2.48901	0.151257	17	CGGCTAGGGCGGGCCACCGGCTGGGGAGAGGCCGCCGGGG	GGGTAAGGCGGGTTGGG	+
M114	KLF16_HUMAN.H11MO.0.D	-21	0.00366117	2.81544	0.164081	19	CGGCTAGGGCGGGCCACCGGCTGGGGAGAGGCCGCCGGGG	GGGGGCGGGGGGGGGGGGG	+
M114	EGR2_HUMAN.H11MO.0.A	-8	0.00373053	2.86878	0.164081	18	CGGCTAGGGCGGGCCACCGGCTGGGGAGAGGCCGCCGGGG	GGGGGGGTGTGGGAGGGG	+
M114	ZN589_HUMAN.H11MO.0.D	-22	0.00398534	3.06473	0.164639	16	CGGCTAGGGCGGGCCACCGGCTGGGGAGAGGCCGCCGGGG	CGGCAGTAACCGTGGG	-
M114	E2F4_HUMAN.H11MO.0.A	-17	0.00403514	3.10303	0.164639	13	CGGCTAGGGCGGGCCACCGGCTGGGGAGAGGCCGCCGGGG	GGGGGCGGGAAAT	+
M114	ZIC2_HUMAN.H11MO.0.D	-11	0.00418428	3.21772	0.164639	15	CGGCTAGGGCGGGCCACCGGCTGGGGAGAGGCCGCCGGGG	GGCCCCCTGCTGTGA	+
M114	LYL1_HUMAN.H11MO.0.A	-10	0.00431884	3.32119	0.164639	14	CGGCTAGGGCGGGCCACCGGCTGGGGAGAGGCCGCCGGGG	CAGGAAACAGCTGG	-
M114	PURA_HUMAN.H11MO.0.D	-8	0.00433385	3.33273	0.164639	17	CGGCTAGGGCGGGCCACCGGCTGGGGAGAGGCCGCCGGGG	GGAAGGGGGGGGCAGGG	+
M114	IRX2_HUMAN.H11MO.0.D	-19	0.00449908	3.45979	0.164639	19	CGGCTAGGGCGGGCCACCGGCTGGGGAGAGGCCGCCGGGG	ACATGGGTGGGCATGTTGG	+
M114	RFX5_HUMAN.H11MO.0.A	-9	0.00534681	4.1117	0.182626	20	CGGCTAGGGCGGGCCACCGGCTGGGGAGAGGCCGCCGGGG	GTCAGCTGTTGCTAGGCAGA	+
M114	TLX1_HUMAN.H11MO.0.D	-2	0.00537338	4.13213	0.182626	17	CGGCTAGGGCGGGCCACCGGCTGGGGAGAGGCCGCCGGGG	CCTTGGCAACTTGCCAG	-
M114	RARG_HUMAN.H11MO.0.B	-23	0.00567564	4.36457	0.187553	17	CGGCTAGGGCGGGCCACCGGCTGGGGAGAGGCCGCCGGGG	AGGTCAGAGTGACCTGGG	+
M114	PAX5_HUMAN.H11MO.0.A	-7	0.00580285	4.46239	0.187553	21	CGGCTAGGGCGGGCCACCGGCTGGGGAGAGGCCGCCGGGG	GCCTGGGCAGCAGAGCGTGAC	+
M114	TBX15_HUMAN.H11MO.0.D	-9	0.00589462	4.53296	0.187553	19	CGGCTAGGGCGGGCCACCGGCTGGGGAGAGGCCGCCGGGG	GGGGGGGGGGGGGTGGGGG	+
M114	RFX1_HUMAN.H11MO.0.B	-10	0.00655835	5.04337	0.200232	22	CGGCTAGGGCGGGCCACCGGCTGGGGAGAGGCCGCCGGGG	GCCCCGGTTGCCATGGCGACGG	+
M114	E2F6_HUMAN.H11MO.0.A	-18	0.00656089	5.04533	0.200232	13	CGGCTAGGGCGGGCCACCGGCTGGGGAGAGGCCGCCGGGG	GGGGCGGGAAGGG	+
M114	WT1_HUMAN.H11MO.0.C	-6	0.00739039	5.68321	0.221036	20	CGGCTAGGGCGGGCCACCGGCTGGGGAGAGGCCGCCGGGG	GGGCGGGGGAGGAGGGGGGG	+
M114	OLIG2_HUMAN.H11MO.0.B	-6	0.00797487	6.13268	0.233841	18	CGGCTAGGGCGGGCCACCGGCTGGGGAGAGGCCGCCGGGG	CAGAAGGGAAACAGCTGG	-
M114	CLOCK_HUMAN.H11MO.0.C	-16	0.00865708	6.6573	0.248137	14	CGGCTAGGGCGGGCCACCGGCTGGGGAGAGGCCGCCGGGG	CAGACACGTGAACA	+
M114	ZIC1_HUMAN.H11MO.0.B	-22	0.00879429	6.76281	0.248137	9	CGGCTAGGGCGGGCCACCGGCTGGGGAGAGGCCGCCGGGG	GGGGTGGTC	+
M114	MZF1_HUMAN.H11MO.0.B	-19	0.0097081	7.46553	0.268848	13	CGGCTAGGGCGGGCCACCGGCTGGGGAGAGGCCGCCGGGG	GGAGGGGATTGGG	+
M114	E2F7_HUMAN.H11MO.0.B	-18	0.0113179	8.70343	0.296238	13	CGGCTAGGGCGGGCCACCGGCTGGGGAGAGGCCGCCGGGG	GGGGCGGGAAAGG	+
M114	TBX21_HUMAN.H11MO.0.A	-17	0.0113179	8.70343	0.296238	13	CGGCTAGGGCGGGCCACCGGCTGGGGAGAGGCCGCCGGGG	GTGGAGGTGTGAA	+
M114	THA_HUMAN.H11MO.0.C	-13	0.0114895	8.83545	0.296238	17	CGGCTAGGGCGGGCCACCGGCTGGGGAGAGGCCGCCGGGG	GGGTCACTTCAGGTCAG	+
M114	SMAD3_HUMAN.H11MO.0.B	-20	0.0126103	9.69729	0.319623	12	CGGCTAGGGCGGGCCACCGGCTGGGGAGAGGCCGCCGGGG	CAGGTGACAGAG	-
M114	ZN148_HUMAN.H11MO.0.D	-16	0.0135835	10.4457	0.335193	15	CGGCTAGGGCGGGCCACCGGCTGGGGAGAGGCCGCCGGGG	GGGGTGGGGGAGGGG	+
M114	RARG_HUMAN.H11MO.2.D	-10	0.0138017	10.6135	0.335193	20	CGGCTAGGGCGGGCCACCGGCTGGGGAGAGGCCGCCGGGG	GGGGGTCACCCAGAGGTCAC	+
M114	COT2_HUMAN.H11MO.1.A	-15	0.0140279	10.7875	0.335193	17	CGGCTAGGGCGGGCCACCGGCTGGGGAGAGGCCGCCGGGG	GGGGTCAAAGGTCAGGG	+
M114	KLF15_HUMAN.H11MO.0.A	-11	0.0145647	11.2003	0.335193	19	CGGCTAGGGCGGGCCACCGGCTGGGGAGAGGCCGCCGGGG	GGGGAGGAGCAGGGGGGGG	+
M114	MLXPL_HUMAN.H11MO.0.D	-19	0.0145647	11.2003	0.335193	19	CGGCTAGGGCGGGCCACCGGCTGGGGAGAGGCCGCCGGGG	GCATGTGACACCGCCGTGG	+
M114	REL_HUMAN.H11MO.0.B	-19	0.0145694	11.2039	0.335193	15	CGGCTAGGGCGGGCCACCGGCTGGGGAGAGGCCGCCGGGG	TGAAGGGAAATTCCA	+
M114	MXI1_HUMAN.H11MO.0.A	-12	0.0156205	12.0122	0.353524	15	CGGCTAGGGCGGGCCACCGGCTGGGGAGAGGCCGCCGGGG	CCCGCCGCCACGTGC	-
M114	PAX2_HUMAN.H11MO.0.D	-13	0.0163507	12.5737	0.353524	18	CGGCTAGGGCGGGCCACCGGCTGGGGAGAGGCCGCCGGGG	TGTCACGCATGACTGAAC	-
M114	SP4_HUMAN.H11MO.1.A	-18	0.016465	12.6616	0.353524	16	CGGCTAGGGCGGGCCACCGGCTGGGGAGAGGCCGCCGGGG	GGAGGGGGCGGGGCCG	+
M114	ZN554_HUMAN.H11MO.0.C	-11	0.0165482	12.7256	0.353524	20	CGGCTAGGGCGGGCCACCGGCTGGGGAGAGGCCGCCGGGG	AGCACCCCACATGGCTCAGC	-
M114	ID4_HUMAN.H11MO.0.D	-18	0.0175849	13.5228	0.365237	11	CGGCTAGGGCGGGCCACCGGCTGGGGAGAGGCCGCCGGGG	GACAGGTGTAA	+
M114	PAX8_HUMAN.H11MO.0.D	-16	0.0179748	13.8226	0.36822	14	CGGCTAGGGCGGGCCACCGGCTGGGGAGAGGCCGCCGGGG	CCCGCTTCAGTGAC	-
M114	COT1_HUMAN.H11MO.0.C	-15	0.0207072	15.9239	0.414631	17	CGGCTAGGGCGGGCCACCGGCTGGGGAGAGGCCGCCGGGG	GGGGTCAGAGGTCAGGG	+
M114	MNX1_HUMAN.H11MO.0.D	-19	0.0210491	16.1868	0.414631	19	CGGCTAGGGCGGGCCACCGGCTGGGGAGAGGCCGCCGGGG	TTAAGGGTTATTAAAATAG	-
M114	TBX2_HUMAN.H11MO.0.D	-10	0.0216668	16.6618	0.414631	25	CGGCTAGGGCGGGCCACCGGCTGGGGAGAGGCCGCCGGGG	TGCCATCAGAGGTGTGAAAAGCGAC	+
M114	E2F1_HUMAN.H11MO.0.A	-16	0.0221895	17.0637	0.414631	14	CGGCTAGGGCGGGCCACCGGCTGGGGAGAGGCCGCCGGGG	GGGGGGCGGGAAAG	+
M114	TFDP1_HUMAN.H11MO.0.C	-16	0.0221895	17.0637	0.414631	14	CGGCTAGGGCGGGCCACCGGCTGGGGAGAGGCCGCCGGGG	GGGGGGCGGGAAAA	+
M114	ZN740_HUMAN.H11MO.0.D	-16	0.0221895	17.0637	0.414631	14	CGGCTAGGGCGGGCCACCGGCTGGGGAGAGGCCGCCGGGG	GGGGGGGGGGTGGG	+
M114	ZN467_HUMAN.H11MO.0.C	-18	0.0224585	17.2706	0.414631	22	CGGCTAGGGCGGGCCACCGGCTGGGGAGAGGCCGCCGGGG	GGGGAGGGGAGGGGGGGGGGGG	+
M114	NFIC_HUMAN.H11MO.0.A	-3	0.023509	18.0784	0.428733	17	CGGCTAGGGCGGGCCACCGGCTGGGGAGAGGCCGCCGGGG	CTTGGCAGGGAGCCAAG	-
M114	MAFA_HUMAN.H11MO.0.D	-8	0.0245133	18.8507	0.441661	21	CGGCTAGGGCGGGCCACCGGCTGGGGAGAGGCCGCCGGGG	CGAAGGCTGCGGGGTCAGCAC	-
M114	SALL4_HUMAN.H11MO.0.B	-16	0.0261559	20.1139	0.465647	10	CGGCTAGGGCGGGCCACCGGCTGGGGAGAGGCCGCCGGGG	GGAGGGTGGG	+
M114	P73_HUMAN.H11MO.0.A	-14	0.026732	20.5569	0.470304	19	CGGCTAGGGCGGGCCACCGGCTGGGGAGAGGCCGCCGGGG	GGCATGTCTGGGCATGTCT	-
M114	KLF1_HUMAN.H11MO.0.A	-22	0.0272846	20.9818	0.474444	14	CGGCTAGGGCGGGCCACCGGCTGGGGAGAGGCCGCCGGGG	GGGGCGGGGCCGGG	+
M114	THB_HUMAN.H11MO.0.C	-12	0.0283602	21.809	0.48748	17	CGGCTAGGGCGGGCCACCGGCTGGGGAGAGGCCGCCGGGG	GAGGTCAGGTCAGGTCA	+
M115	IRX2_HUMAN.H11MO.0.D	-17	0.00024339	0.187167	0.374333	19	TCAAGGACTCCGCTCGAACGGTGCATGGGACCTGCTCGTC	ACATGGGTGGGCATGTTGG	+
M116	ZN467_HUMAN.H11MO.0.C	-20	0.000347605	0.267309	0.259802	20	CAAAGTCAAGAGACCCAGAAGGGAAACGGTAAGGCCAGAA	GGGGAGGGGAGGGGGGGGGGGG	+
M116	EGR2_HUMAN.H11MO.0.A	-22	0.00101312	0.779086	0.259802	18	CAAAGTCAAGAGACCCAGAAGGGAAACGGTAAGGCCAGAA	GGGGGGGTGTGGGAGGGG	+
M116	ZN816_HUMAN.H11MO.0.C	-13	0.00116331	0.894587	0.259802	21	CAAAGTCAAGAGACCCAGAAGGGAAACGGTAAGGCCAGAA	AAAAAAGGGGGACATGCAGGG	+
M116	BC11A_HUMAN.H11MO.0.A	-16	0.00127191	0.9781	0.259802	17	CAAAGTCAAGAGACCCAGAAGGGAAACGGTAAGGCCAGAA	AAAAGAGGAAGTGAAAA	+
M116	RXRA_HUMAN.H11MO.0.A	-20	0.00132391	1.01809	0.259802	20	CAAAGTCAAGAGACCCAGAAGGGAAACGGTAAGGCCAGAA	GGGGGAGGCAGAGGTCAGAG	+
M116	TBX1_HUMAN.H11MO.0.D	-16	0.00139642	1.07385	0.259802	20	CAAAGTCAAGAGACCCAGAAGGGAAACGGTAAGGCCAGAA	GGGTGGGCAGGGGTGGGCGG	+
M116	KLF15_HUMAN.H11MO.0.A	-20	0.00154964	1.19167	0.259802	19	CAAAGTCAAGAGACCCAGAAGGGAAACGGTAAGGCCAGAA	GGGGAGGAGCAGGGGGGGG	+
M116	OVOL1_HUMAN.H11MO.0.C	-21	0.00192266	1.47853	0.259802	9	CAAAGTCAAGAGACCCAGAAGGGAAACGGTAAGGCCAGAA	TGTAACTGT	+
M116	NFAC1_HUMAN.H11MO.1.B	-18	0.0019817	1.52392	0.259802	10	CAAAGTCAAGAGACCCAGAAGGGAAACGGTAAGGCCAGAA	AATGGAAAAT	+
M116	NFAC4_HUMAN.H11MO.0.C	-20	0.0019817	1.52392	0.259802	10	CAAAGTCAAGAGACCCAGAAGGGAAACGGTAAGGCCAGAA	AGGAAAATTT	+
M116	KLF6_HUMAN.H11MO.0.A	-22	0.00213422	1.64121	0.259802	18	CAAAGTCAAGAGACCCAGAAGGGAAACGGTAAGGCCAGAA	GGAAGGGCGGGGCCGGGGG	+
M116	IRF4_HUMAN.H11MO.0.A	-16	0.0021898	1.68396	0.259802	18	CAAAGTCAAGAGACCCAGAAGGGAAACGGTAAGGCCAGAA	AAAAGAGGAAGTGAAACT	+
M116	IRF3_HUMAN.H11MO.0.B	-16	0.00224095	1.72329	0.259802	20	CAAAGTCAAGAGACCCAGAAGGGAAACGGTAAGGCCAGAA	GAAAGGGAAAGGGAAAGTGA	+
M116	KLF3_HUMAN.H11MO.0.B	-20	0.00277458	2.13365	0.260655	19	CAAAGTCAAGAGACCCAGAAGGGAAACGGTAAGGCCAGAA	GGGGAGGGGCGGGGCCGGG	+
M116	SPIB_HUMAN.H11MO.0.A	-15	0.00279062	2.14599	0.260655	17	CAAAGTCAAGAGACCCAGAAGGGAAACGGTAAGGCCAGAA	AAAAAGAGGAAGTGAAA	+
M116	IRF8_HUMAN.H11MO.0.B	-16	0.00305064	2.34594	0.260655	20	CAAAGTCAAGAGACCCAGAAGGGAAACGGTAAGGCCAGAA	AAAAGAGGAAGTGAAAGTAA	+
M116	ZN263_HUMAN.H11MO.0.A	-21	0.00305064	2.34594	0.260655	19	CAAAGTCAAGAGACCCAGAAGGGAAACGGTAAGGCCAGAA	GGGAGGAGGGAGAGGAGGAG	+
M116	EGR1_HUMAN.H11MO.0.A	-24	0.00311304	2.39393	0.260655	16	CAAAGTCAAGAGACCCAGAAGGGAAACGGTAAGGCCAGAA	GAGGGCGTGGGCGGGGG	+
M116	SPI1_HUMAN.H11MO.0.A	-15	0.00328708	2.52776	0.260742	17	CAAAGTCAAGAGACCCAGAAGGGAAACGGTAAGGCCAGAA	AAAAAGAGGAAGTGAAA	+
M116	TBX15_HUMAN.H11MO.0.D	-21	0.00378183	2.90823	0.284988	19	CAAAGTCAAGAGACCCAGAAGGGAAACGGTAAGGCCAGAA	GGGGGGGGGGGGGTGGGGG	+
M116	KLF16_HUMAN.H11MO.0.D	-20	0.00398	3.06062	0.285639	19	CAAAGTCAAGAGACCCAGAAGGGAAACGGTAAGGCCAGAA	GGGGGCGGGGGGGGGGGGG	+
M116	PATZ1_HUMAN.H11MO.0.C	-19	0.00442332	3.40154	0.290054	21	CAAAGTCAAGAGACCCAGAAGGGAAACGGTAAGGCCAGAA	GGGGAGGGGGCGGGGGGGGAGG	+
M116	REL_HUMAN.H11MO.0.B	-16	0.00442642	3.40392	0.290054	15	CAAAGTCAAGAGACCCAGAAGGGAAACGGTAAGGCCAGAA	TGAAGGGAAATTCCA	+
M116	PURA_HUMAN.H11MO.0.D	-21	0.00504669	3.8809	0.304052	17	CAAAGTCAAGAGACCCAGAAGGGAAACGGTAAGGCCAGAA	GGAAGGGGGGGGCAGGG	+
M116	NFAC2_HUMAN.H11MO.0.B	-20	0.00507274	3.90094	0.304052	9	CAAAGTCAAGAGACCCAGAAGGGAAACGGTAAGGCCAGAA	TGGAAAATT	+
M116	NFAC1_HUMAN.H11MO.0.B	-19	0.00524525	4.0336	0.304052	15	CAAAGTCAAGAGACCCAGAAGGGAAACGGTAAGGCCAGAA	ATGGAAAAAAAGAAA	+
M116	ZN341_HUMAN.H11MO.0.C	-8	0.00562471	4.3254	0.313972	22	CAAAGTCAAGAGACCCAGAAGGGAAACGGTAAGGCCAGAA	GGGGGGGGGGGGAGGGAAGAGC	+
M116	KLF5_HUMAN.H11MO.0.A	-25	0.00644908	4.95934	0.347132	14	CAAAGTCAAGAGACCCAGAAGGGAAACGGTAAGGCCAGAA	AGGGTGGGGCTGGG	+
M116	VEZF1_HUMAN.H11MO.0.C	-19	0.00679957	5.22887	0.347838	21	CAAAGTCAAGAGACCCAGAAGGGAAACGGTAAGGCCAGAA	GGGGAGGGGGGAGGGGGAGGGG	+
M116	MAZ_HUMAN.H11MO.0.A	-19	0.00712729	5.48088	0.347838	21	CAAAGTCAAGAGACCCAGAAGGGAAACGGTAAGGCCAGAA	GGGGGAGGGGGGGGGGGGGGGG	+
M116	SPIC_HUMAN.H11MO.0.D	-20	0.00732496	5.6329	0.347838	13	CAAAGTCAAGAGACCCAGAAGGGAAACGGTAAGGCCAGAA	GAGGAAGGGGAGG	+
M116	ZN140_HUMAN.H11MO.0.C	-15	0.00738537	5.67935	0.347838	24	CAAAGTCAAGAGACCCAGAAGGGAAACGGTAAGGCCAGAA	TAGGAGCGGAATTGCTGGGTCATA	-
M116	ZKSC1_HUMAN.H11MO.0.B	-20	0.00762238	5.86161	0.348122	19	CAAAGTCAAGAGACCCAGAAGGGAAACGGTAAGGCCAGAA	GGCACACAGTAGGTCCTCA	-
M116	ZEP2_HUMAN.H11MO.0.D	-16	0.00808589	6.21805	0.354478	14	CAAAGTCAAGAGACCCAGAAGGGAAACGGTAAGGCCAGAA	GGTAGGGAAACCCC	+
M116	PRDM1_HUMAN.H11MO.0.A	-22	0.00855159	6.57617	0.354478	14	CAAAGTCAAGAGACCCAGAAGGGAAACGGTAAGGCCAGAA	GAAAGTGAAAGTGA	+
M116	ZN148_HUMAN.H11MO.0.D	-25	0.00862949	6.63608	0.354478	15	CAAAGTCAAGAGACCCAGAAGGGAAACGGTAAGGCCAGAA	GGGGTGGGGGAGGGG	+
M116	SP4_HUMAN.H11MO.1.A	-21	0.00870235	6.69211	0.354478	16	CAAAGTCAAGAGACCCAGAAGGGAAACGGTAAGGCCAGAA	GGAGGGGGCGGGGCCG	+
M116	SP3_HUMAN.H11MO.0.B	-20	0.00946372	7.2776	0.375347	20	CAAAGTCAAGAGACCCAGAAGGGAAACGGTAAGGCCAGAA	GGGGGGGGGCGGGGCCGGGG	+
M116	SUH_HUMAN.H11MO.0.A	-16	0.0104128	8.00741	0.402398	11	CAAAGTCAAGAGACCCAGAAGGGAAACGGTAAGGCCAGAA	GGCGTGGGAAA	+
M116	NFAT5_HUMAN.H11MO.0.D	-18	0.0110796	8.52018	0.415555	11	CAAAGTCAAGAGACCCAGAAGGGAAACGGTAAGGCCAGAA	AGAGGAAAAGG	+
M116	WT1_HUMAN.H11MO.0.C	-15	0.0114299	8.78956	0.415555	20	CAAAGTCAAGAGACCCAGAAGGGAAACGGTAAGGCCAGAA	GGGCGGGGGAGGAGGGGGGG	+
M116	MZF1_HUMAN.H11MO.0.B	-17	0.0115804	8.90532	0.415555	13	CAAAGTCAAGAGACCCAGAAGGGAAACGGTAAGGCCAGAA	GGAGGGGATTGGG	+
M116	TBX21_HUMAN.H11MO.0.A	-20	0.0122499	9.42018	0.429279	13	CAAAGTCAAGAGACCCAGAAGGGAAACGGTAAGGCCAGAA	GTGGAGGTGTGAA	+
M116	E2F3_HUMAN.H11MO.0.A	-30	0.0125325	9.63749	0.429279	10	CAAAGTCAAGAGACCCAGAAGGGAAACGGTAAGGCCAGAA	AGGGCGGGAAA	+
M116	IRF1_HUMAN.H11MO.0.A	-16	0.0131472	10.1102	0.440329	20	CAAAGTCAAGAGACCCAGAAGGGAAACGGTAAGGCCAGAA	GAAAATGAAAGTGAAAGTAA	+
M116	E2F6_HUMAN.H11MO.0.A	-30	0.0136977	10.5336	0.448793	10	CAAAGTCAAGAGACCCAGAAGGGAAACGGTAAGGCCAGAA	GGGGCGGGAAGGG	+
M116	ZBT17_HUMAN.H11MO.0.A	-14	0.0142195	10.9348	0.455974	19	CAAAGTCAAGAGACCCAGAAGGGAAACGGTAAGGCCAGAA	GAGGGTGGGGGAGGGGAAG	+
M116	EGR2_HUMAN.H11MO.1.A	-25	0.0146157	11.2394	0.457412	15	CAAAGTCAAGAGACCCAGAAGGGAAACGGTAAGGCCAGAA	GGGGCGTGGGCGGGGG	+
M116	SP4_HUMAN.H11MO.0.A	-19	0.015102	11.6134	0.457412	20	CAAAGTCAAGAGACCCAGAAGGGAAACGGTAAGGCCAGAA	GGGAAGGGGGCGGGGCCGGG	+
M116	PATZ1_HUMAN.H11MO.1.C	-20	0.0153049	11.7695	0.457412	9	CAAAGTCAAGAGACCCAGAAGGGAAACGGTAAGGCCAGAA	AGGGAGGGG	+
M116	KLF1_HUMAN.H11MO.0.A	-25	0.0156045	11.9999	0.457412	14	CAAAGTCAAGAGACCCAGAAGGGAAACGGTAAGGCCAGAA	GGGGCGGGGCCGGG	+
M116	ZNF76_HUMAN.H11MO.0.C	-11	0.016232	12.4824	0.457412	22	CAAAGTCAAGAGACCCAGAAGGGAAACGGTAAGGCCAGAA	GGGGCATTCTGGGAATTGTAGT	+
M116	Z324A_HUMAN.H11MO.0.C	-11	0.0163545	12.5766	0.457412	23	CAAAGTCAAGAGACCCAGAAGGGAAACGGTAAGGCCAGAA	TGGCAGCAAAGGATGGTTTGATA	-
M116	STAT1_HUMAN.H11MO.1.A	-14	0.0171351	13.1769	0.457412	19	CAAAGTCAAGAGACCCAGAAGGGAAACGGTAAGGCCAGAA	AAGAAAATGAAACTGAAAG	+
M116	IRF2_HUMAN.H11MO.0.A	-16	0.0173235	13.3217	0.457412	20	CAAAGTCAAGAGACCCAGAAGGGAAACGGTAAGGCCAGAA	GAAAGTGAAAGTGAAAGTAA	+
M116	AP2C_HUMAN.H11MO.0.A	-23	0.0173579	13.3482	0.457412	14	CAAAGTCAAGAGACCCAGAAGGGAAACGGTAAGGCCAGAA	ATGCCCTGAGGCCA	+
M116	ZN816_HUMAN.H11MO.1.C	-17	0.0173579	13.3482	0.457412	14	CAAAGTCAAGAGACCCAGAAGGGAAACGGTAAGGCCAGAA	AAGGGGGACATGCA	+
M116	ZN219_HUMAN.H11MO.0.D	-27	0.0177916	13.6817	0.457412	12	CAAAGTCAAGAGACCCAGAAGGGAAACGGTAAGGCCAGAA	GAGGGGGGCGGA	+
M116	PLAG1_HUMAN.H11MO.0.D	-18	0.0179063	13.7699	0.457412	17	CAAAGTCAAGAGACCCAGAAGGGAAACGGTAAGGCCAGAA	GGGGGCATCAGGAGGGG	+
M116	NFAC3_HUMAN.H11MO.0.B	-20	0.018628	14.3249	0.467918	9	CAAAGTCAAGAGACCCAGAAGGGAAACGGTAAGGCCAGAA	TGGAAAACT	+
M116	ZN281_HUMAN.H11MO.0.A	-16	0.0190558	14.6539	0.470816	15	CAAAGTCAAGAGACCCAGAAGGGAAACGGTAAGGCCAGAA	GGGTGGGGGAGGGGA	+
M116	AP2A_HUMAN.H11MO.0.A	-23	0.0200555	15.4227	0.479782	15	CAAAGTCAAGAGACCCAGAAGGGAAACGGTAAGGCCAGAA	ATGCCCTGAGGCCAT	+
M116	STAT2_HUMAN.H11MO.0.A	-14	0.020596	15.8383	0.479782	19	CAAAGTCAAGAGACCCAGAAGGGAAACGGTAAGGCCAGAA	AGGAAAATGAAACTGAAAG	+
M116	COT1_HUMAN.H11MO.0.C	-23	0.0206893	15.9101	0.479782	17	CAAAGTCAAGAGACCCAGAAGGGAAACGGTAAGGCCAGAA	GGGGTCAGAGGTCAGGG	+
M116	NR0B1_HUMAN.H11MO.0.D	-17	0.020692	15.9122	0.479782	10	CAAAGTCAAGAGACCCAGAAGGGAAACGGTAAGGCCAGAA	GCGTGGGAGA	+
M117	IRX2_HUMAN.H11MO.0.D	-16	2.21034e-05	0.0169975	0.0339881	19	GTCAAGCTCAGCGCCTAGAGGTGTGCAAGGCCCGGTGTCG	ACATGGGTGGGCATGTTGG	+
M118	IRX2_HUMAN.H11MO.0.D	-5	0.000196976	0.151475	0.302294	19	CCCGCTGAGTGTGAGGCGCGCTCCCGTCCGGGTAATCGTC	ACATGGGTGGGCATGTTGG	+
M118	RXRA_HUMAN.H11MO.0.A	-12	0.00107458	0.826352	0.445975	20	CCCGCTGAGTGTGAGGCGCGCTCCCGTCCGGGTAATCGTC	GGGGGAGGCAGAGGTCAGAG	+
M118	ZN563_HUMAN.H11MO.0.C	0	0.00134703	1.03586	0.445975	21	CCCGCTGAGTGTGAGGCGCGCTCCCGTCCGGGTAATCGTC	GCAGCTGCCAGTGAGGATCCC	-
M118	TLX1_HUMAN.H11MO.0.D	-21	0.0013539	1.04115	0.445975	17	CCCGCTGAGTGTGAGGCGCGCTCCCGTCCGGGTAATCGTC	CCTTGGCAACTTGCCAG	-
M118	GATA2_HUMAN.H11MO.0.A	-28	0.00187507	1.44193	0.445975	12	CCCGCTGAGTGTGAGGCGCGCTCCCGTCCGGGTAATCGTC	CTGGGGGGTGGAGATAAGG	+
M118	GATA1_HUMAN.H11MO.0.A	-28	0.00201577	1.55013	0.445975	12	CCCGCTGAGTGTGAGGCGCGCTCCCGTCCGGGTAATCGTC	CTGGCGGGGACAGATAAGA	+
M119	IRX2_HUMAN.H11MO.0.D	-13	0.000154128	0.118524	0.237049	19	TAGTTCAGGGGGCCCACCAGTGGTGGGGGGCACGTCTCCC	ACATGGGTGGGCATGTTGG	+
M119	RXRA_HUMAN.H11MO.0.A	-8	0.000744374	0.572423	0.495809	20	TAGTTCAGGGGGCCCACCAGTGGTGGGGGGCACGTCTCCC	GGGGGAGGCAGAGGTCAGAG	+
M120	RXRA_HUMAN.H11MO.0.A	-17	8.7528e-05	0.0673091	0.117233	20	TCAAAGGCGGCTACCCAGGGGCACTACGTGGTCAGGAGGG	GGGGGAGGCAGAGGTCAGAG	+
M120	NR1D1_HUMAN.H11MO.0.B	-17	0.000264102	0.203094	0.117233	19	TCAAAGGCGGCTACCCAGGGGCACTACGTGGTCAGGAGGG	AGGGAAGTGGGTCAGAAGG	+
M120	ZFX_HUMAN.H11MO.1.A	-14	0.000277169	0.213143	0.117233	17	TCAAAGGCGGCTACCCAGGGGCACTACGTGGTCAGGAGGG	GGGGGCGGAGGCCGGGG	+
M120	RARG_HUMAN.H11MO.2.D	-15	0.000307167	0.236211	0.117233	20	TCAAAGGCGGCTACCCAGGGGCACTACGTGGTCAGGAGGG	GGGGGTCACCCAGAGGTCAC	+
M120	MAFA_HUMAN.H11MO.0.D	-17	0.000402759	0.309722	0.122973	21	TCAAAGGCGGCTACCCAGGGGCACTACGTGGTCAGGAGGG	CGAAGGCTGCGGGGTCAGCAC	-
M120	RARA_HUMAN.H11MO.2.A	-17	0.000670397	0.515535	0.139829	17	TCAAAGGCGGCTACCCAGGGGCACTACGTGGTCAGGAGGG	AGGTCACCGAGAGGTCA	+
M120	ZN394_HUMAN.H11MO.0.C	-19	0.00067701	0.520621	0.139829	20	TCAAAGGCGGCTACCCAGGGGCACTACGTGGTCAGGAGGG	AGAATGGAATAGAATGGAAT	+
M120	PATZ1_HUMAN.H11MO.0.C	-17	0.000732744	0.56348	0.139829	22	TCAAAGGCGGCTACCCAGGGGCACTACGTGGTCAGGAGGG	GGGGAGGGGGCGGGGGGGGAGG	+
M120	NR1H3_HUMAN.H11MO.0.B	-14	0.00132008	1.01514	0.22392	19	TCAAAGGCGGCTACCCAGGGGCACTACGTGGTCAGGAGGG	CAGAGGTCACTGCAGGTCA	+
M120	KLF6_HUMAN.H11MO.0.A	-19	0.00153753	1.18236	0.234724	19	TCAAAGGCGGCTACCCAGGGGCACTACGTGGTCAGGAGGG	GGAAGGGCGGGGCCGGGGG	+
M120	VEZF1_HUMAN.H11MO.0.C	-17	0.00196056	1.50767	0.272096	22	TCAAAGGCGGCTACCCAGGGGCACTACGTGGTCAGGAGGG	GGGGAGGGGGGAGGGGGAGGGG	+
M120	IRX2_HUMAN.H11MO.0.D	-15	0.00259156	1.99291	0.32264	19	TCAAAGGCGGCTACCCAGGGGCACTACGTGGTCAGGAGGG	ACATGGGTGGGCATGTTGG	+
M120	ZN341_HUMAN.H11MO.0.C	-17	0.00274743	2.11278	0.32264	22	TCAAAGGCGGCTACCCAGGGGCACTACGTGGTCAGGAGGG	GGGGGGGGGGGGAGGGAAGAGC	+
M120	RARA_HUMAN.H11MO.0.A	-25	0.00295938	2.27576	0.322706	15	TCAAAGGCGGCTACCCAGGGGCACTACGTGGTCAGGAGGG	GGGGGATCAAGAGGTCAAGG	+
M120	MAZ_HUMAN.H11MO.0.A	-17	0.00335229	2.57791	0.335275	22	TCAAAGGCGGCTACCCAGGGGCACTACGTGGTCAGGAGGG	GGGGGAGGGGGGGGGGGGGGGG	+
M120	RARG_HUMAN.H11MO.0.B	-17	0.00373107	2.86919	0.335275	18	TCAAAGGCGGCTACCCAGGGGCACTACGTGGTCAGGAGGG	AGGTCAGAGTGACCTGGG	+
M120	SPIC_HUMAN.H11MO.0.D	-11	0.00373349	2.87106	0.335275	13	TCAAAGGCGGCTACCCAGGGGCACTACGTGGTCAGGAGGG	GAGGAAGGGGAGG	+
M120	ZN563_HUMAN.H11MO.0.C	-6	0.00460019	3.53755	0.367522	21	TCAAAGGCGGCTACCCAGGGGCACTACGTGGTCAGGAGGG	GCAGCTGCCAGTGAGGATCCC	-
M120	PROX1_HUMAN.H11MO.0.D	-18	0.0046434	3.57077	0.367522	17	TCAAAGGCGGCTACCCAGGGGCACTACGTGGTCAGGAGGG	GGGTAAGGCGGGTTGGG	+
M120	ZN589_HUMAN.H11MO.0.D	-13	0.00533172	4.10009	0.367522	16	TCAAAGGCGGCTACCCAGGGGCACTACGTGGTCAGGAGGG	CCCACGGTTACTGCCG	+
M120	HME2_HUMAN.H11MO.0.D	-29	0.00597751	4.59671	0.367522	11	TCAAAGGCGGCTACCCAGGGGCACTACGTGGTCAGGAGGG	GGTAATTAGGG	+
M120	GATA1_HUMAN.H11MO.0.A	-17	0.00608738	4.6812	0.367522	19	TCAAAGGCGGCTACCCAGGGGCACTACGTGGTCAGGAGGG	CTGGCGGGGACAGATAAGA	+
M120	TLX1_HUMAN.H11MO.0.D	-3	0.00625924	4.81336	0.367522	17	TCAAAGGCGGCTACCCAGGGGCACTACGTGGTCAGGAGGG	CTGGCAAGTTGCCAAGG	+
M120	ZN554_HUMAN.H11MO.0.C	-5	0.00767334	5.90079	0.41837	20	TCAAAGGCGGCTACCCAGGGGCACTACGTGGTCAGGAGGG	GCTGAGCCATGTGGGGTGCT	+
M120	MNX1_HUMAN.H11MO.0.D	0	0.00800118	6.1529	0.421202	19	TCAAAGGCGGCTACCCAGGGGCACTACGTGGTCAGGAGGG	TTAAGGGTTATTAAAATAG	-
M120	ZN667_HUMAN.H11MO.0.C	-4	0.00855965	6.58237	0.435582	19	TCAAAGGCGGCTACCCAGGGGCACTACGTGGTCAGGAGGG	GCTGAGCTTTTAAGGCCAC	-
M121	RXRA_HUMAN.H11MO.0.A	0	0.0002589	0.199094	0.295389	20	CGGGGAGCTCAGCGTCCGGGCCGGGGCCCCGGCCGCGCGG	GGGGGAGGCAGAGGTCAGAG	+
M121	IRX2_HUMAN.H11MO.0.D	-5	0.000385965	0.296807	0.295389	19	CGGGGAGCTCAGCGTCCGGGCCGGGGCCCCGGCCGCGCGG	ACATGGGTGGGCATGTTGG	+
M121	SP3_HUMAN.H11MO.0.B	-6	0.000863792	0.664256	0.389875	20	CGGGGAGCTCAGCGTCCGGGCCGGGGCCCCGGCCGCGCGG	GGGGGGGGGCGGGGCCGGGG	+
M121	TLX1_HUMAN.H11MO.0.D	-9	0.00137089	1.05421	0.389875	17	CGGGGAGCTCAGCGTCCGGGCCGGGGCCCCGGCCGCGCGG	CTGGCAAGTTGCCAAGG	+
M121	ZN563_HUMAN.H11MO.0.C	-9	0.00152827	1.17524	0.389875	21	CGGGGAGCTCAGCGTCCGGGCCGGGGCCCCGGCCGCGCGG	GCAGCTGCCAGTGAGGATCCC	-
M121	GATA1_HUMAN.H11MO.0.A	-29	0.0023126	1.77839	0.411023	11	CGGGGAGCTCAGCGTCCGGGCCGGGGCCCCGGCCGCGCGG	CTGGCGGGGACAGATAAGA	+
M121	THAP1_HUMAN.H11MO.0.C	-18	0.0025344	1.94895	0.411023	22	CGGGGAGCTCAGCGTCCGGGCCGGGGCCCCGGCCGCGCGG	CGCCGCCATCTTGGCTGCGGGC	+
M121	PATZ1_HUMAN.H11MO.0.C	-1	0.0028802	2.21487	0.411023	22	CGGGGAGCTCAGCGTCCGGGCCGGGGCCCCGGCCGCGCGG	GGGGAGGGGGCGGGGGGGGAGG	+
M121	SP2_HUMAN.H11MO.0.A	-11	0.00306919	2.36021	0.411023	22	CGGGGAGCTCAGCGTCCGGGCCGGGGCCCCGGCCGCGCGG	GGGGGGGGGGCGGGGCCGGGGG	+
M121	VEZF1_HUMAN.H11MO.0.C	-3	0.00370808	2.85151	0.411023	22	CGGGGAGCTCAGCGTCCGGGCCGGGGCCCCGGCCGCGCGG	GGGGAGGGGGGAGGGGGAGGGG	+
M121	KLF6_HUMAN.H11MO.0.A	-8	0.00375939	2.89097	0.411023	19	CGGGGAGCTCAGCGTCCGGGCCGGGGCCCCGGCCGCGCGG	GGAAGGGCGGGGCCGGGGG	+
M122	ZFX_HUMAN.H11MO.1.A	1	8.38967e-05	0.0645165	0.0663864	16	TGAGCCGTGACCGAGGCTCTGCGCTCGGGCCTGGCATGCA	GGGGGCGGAGGCCGGGG	+
M122	SP2_HUMAN.H11MO.0.A	-8	8.75376e-05	0.0673164	0.0663864	22	TGAGCCGTGACCGAGGCTCTGCGCTCGGGCCTGGCATGCA	GGGGGGGGGGCGGGGCCGGGGG	+
M122	SPZ1_HUMAN.H11MO.0.D	-13	0.000225023	0.173042	0.0853258	16	TGAGCCGTGACCGAGGCTCTGCGCTCGGGCCTGGCATGCA	CGGCTGTTACCCTGGG	+
M122	ZN589_HUMAN.H11MO.0.D	-13	0.000225023	0.173042	0.0853258	16	TGAGCCGTGACCGAGGCTCTGCGCTCGGGCCTGGCATGCA	CGGCAGTAACCGTGGG	-
M122	THAP1_HUMAN.H11MO.0.C	-2	0.00036361	0.279616	0.110301	22	TGAGCCGTGACCGAGGCTCTGCGCTCGGGCCTGGCATGCA	CGCCGCCATCTTGGCTGCGGGC	+
M122	RXRA_HUMAN.H11MO.0.A	-16	0.000518378	0.398632	0.131042	20	TGAGCCGTGACCGAGGCTCTGCGCTCGGGCCTGGCATGCA	CTCTGACCTCTGCCTCCCCC	-
M122	ZN554_HUMAN.H11MO.0.C	-2	0.000655165	0.503822	0.135078	20	TGAGCCGTGACCGAGGCTCTGCGCTCGGGCCTGGCATGCA	AGCACCCCACATGGCTCAGC	-
M122	RFX1_HUMAN.H11MO.0.B	0	0.000712461	0.547883	0.135078	22	TGAGCCGTGACCGAGGCTCTGCGCTCGGGCCTGGCATGCA	GCCCCGGTTGCCATGGCGACGG	+
M122	PATZ1_HUMAN.H11MO.0.C	-6	0.00193045	1.48452	0.217128	22	TGAGCCGTGACCGAGGCTCTGCGCTCGGGCCTGGCATGCA	GGGGAGGGGGCGGGGGGGGAGG	+
M122	SP3_HUMAN.H11MO.0.B	-9	0.0023266	1.78915	0.217128	20	TGAGCCGTGACCGAGGCTCTGCGCTCGGGCCTGGCATGCA	GGGGGGGGGCGGGGCCGGGG	+
M122	NR1H4_HUMAN.H11MO.0.B	-11	0.0023614	1.81592	0.217128	19	TGAGCCGTGACCGAGGCTCTGCGCTCGGGCCTGGCATGCA	GGGGTCAATGACCCCGAGG	+
M122	ZF64A_HUMAN.H11MO.0.D	-5	0.00243361	1.87145	0.217128	16	TGAGCCGTGACCGAGGCTCTGCGCTCGGGCCTGGCATGCA	GGGGCCCGGGAACCTG	+
M122	ZBT7B_HUMAN.H11MO.0.D	-2	0.0042314	3.25395	0.356555	21	TGAGCCGTGACCGAGGCTCTGCGCTCGGGCCTGGCATGCA	CGCCGTTGCCATGGCAACGGG	+
M122	COT2_HUMAN.H11MO.1.A	-16	0.00495355	3.80928	0.362189	17	TGAGCCGTGACCGAGGCTCTGCGCTCGGGCCTGGCATGCA	CCCTGACCTTTGACCCC	-
M122	ZN322_HUMAN.H11MO.0.B	-11	0.00501464	3.85626	0.362189	20	TGAGCCGTGACCGAGGCTCTGCGCTCGGGCCTGGCATGCA	CCAGGCTCTGTACCAGGCTC	-
M122	ZN341_HUMAN.H11MO.0.C	0	0.00561796	4.32021	0.38732	22	TGAGCCGTGACCGAGGCTCTGCGCTCGGGCCTGGCATGCA	GGGGGGGGGGGGAGGGAAGAGC	+
M122	SP4_HUMAN.H11MO.0.A	-8	0.00656542	5.04881	0.392148	20	TGAGCCGTGACCGAGGCTCTGCGCTCGGGCCTGGCATGCA	GGGAAGGGGGCGGGGCCGGG	+
M122	TLX1_HUMAN.H11MO.0.D	-12	0.0066123	5.08486	0.392148	17	TGAGCCGTGACCGAGGCTCTGCGCTCGGGCCTGGCATGCA	CTGGCAAGTTGCCAAGG	+
M122	ZN563_HUMAN.H11MO.0.C	-13	0.00672321	5.17015	0.392148	21	TGAGCCGTGACCGAGGCTCTGCGCTCGGGCCTGGCATGCA	GGGATCCTCACTGGCAGCTGC	+
M122	Z324A_HUMAN.H11MO.0.C	-17	0.00728695	5.60367	0.392148	23	TGAGCCGTGACCGAGGCTCTGCGCTCGGGCCTGGCATGCA	TATCAAACCATCCTTTGCTGCCA	+
M122	CLOCK_HUMAN.H11MO.0.C	-19	0.00741019	5.69843	0.392148	14	TGAGCCGTGACCGAGGCTCTGCGCTCGGGCCTGGCATGCA	TGTTCACGTGTCTG	-
M122	REST_HUMAN.H11MO.0.A	-1	0.00932295	7.16935	0.445864	22	TGAGCCGTGACCGAGGCTCTGCGCTCGGGCCTGGCATGCA	GGGCGCTGTCCATGGTGCTGAA	-
M122	COT1_HUMAN.H11MO.0.C	-16	0.00940671	7.23376	0.445864	17	TGAGCCGTGACCGAGGCTCTGCGCTCGGGCCTGGCATGCA	CCCTGACCTCTGACCCC	-
M122	RORA_HUMAN.H11MO.0.C	-4	0.00999806	7.68851	0.459532	13	TGAGCCGTGACCGAGGCTCTGCGCTCGGGCCTGGCATGCA	CCCTGACCTAGTT	-
M122	TAF1_HUMAN.H11MO.0.A	-3	0.0116088	8.92719	0.481435	16	TGAGCCGTGACCGAGGCTCTGCGCTCGGGCCTGGCATGCA	AAGATGGCGGCGGCGG	+
M122	ZEP2_HUMAN.H11MO.0.D	-3	0.0116888	8.98868	0.481435	14	TGAGCCGTGACCGAGGCTCTGCGCTCGGGCCTGGCATGCA	GGGGTTTCCCTACC	-
M122	VEZF1_HUMAN.H11MO.0.C	-2	0.0119282	9.17279	0.481435	22	TGAGCCGTGACCGAGGCTCTGCGCTCGGGCCTGGCATGCA	GGGGAGGGGGGAGGGGGAGGGG	+
M122	KLF6_HUMAN.H11MO.0.A	-11	0.0123989	9.53478	0.481435	19	TGAGCCGTGACCGAGGCTCTGCGCTCGGGCCTGGCATGCA	GGAAGGGCGGGGCCGGGGG	+
M122	NR1H3_HUMAN.H11MO.0.B	-1	0.0123989	9.53478	0.481435	19	TGAGCCGTGACCGAGGCTCTGCGCTCGGGCCTGGCATGCA	CAGAGGTCACTGCAGGTCA	+
M122	RFX5_HUMAN.H11MO.0.A	1	0.0134142	10.3155	0.493086	19	TGAGCCGTGACCGAGGCTCTGCGCTCGGGCCTGGCATGCA	GTCAGCTGTTGCTAGGCAGA	+
M122	PPARG_HUMAN.H11MO.0.A	0	0.0141827	10.9065	0.493086	17	TGAGCCGTGACCGAGGCTCTGCGCTCGGGCCTGGCATGCA	TGACCTTTGCCCCACTT	-
M123	ZF64A_HUMAN.H11MO.0.D	-2	4.27292e-05	0.0328587	0.0643846	16	GGGGGCCACGGGGCCCAGAAAGCATAATCAGCACCCACGG	GGGGCCCGGGAACCTG	+
M123	ZN320_HUMAN.H11MO.0.C	1	0.00014275	0.109775	0.0760898	19	GGGGGCCACGGGGCCCAGAAAGCATAATCAGCACCCACGG	GTGGGACCAGGGGGCCAGTG	+
M123	AP2D_HUMAN.H11MO.0.D	0	0.000151492	0.116498	0.0760898	14	GGGGGCCACGGGGCCCAGAAAGCATAATCAGCACCCACGG	ACGCGCCTCGGGCG	-
M123	AP2C_HUMAN.H11MO.0.A	-2	0.000307951	0.236814	0.116006	14	GGGGGCCACGGGGCCCAGAAAGCATAATCAGCACCCACGG	TGGCCTCAGGGCAT	-
M123	USF2_HUMAN.H11MO.0.A	-2	0.000617967	0.475217	0.186231	19	GGGGGCCACGGGGCCCAGAAAGCATAATCAGCACCCACGG	GGGTCACGTGGCCGCGGCG	+
M123	ESR2_HUMAN.H11MO.0.A	-2	0.000809544	0.62254	0.196545	15	GGGGGCCACGGGGCCCAGAAAGCATAATCAGCACCCACGG	AGGTCAGGGTGACCT	-
M123	ZN143_HUMAN.H11MO.0.A	-2	0.00123337	0.94846	0.196545	22	GGGGGCCACGGGGCCCAGAAAGCATAATCAGCACCCACGG	GAACTACAATTCCCAGAATGCC	-
M123	BMAL1_HUMAN.H11MO.0.A	-3	0.00126312	0.971341	0.196545	11	GGGGGCCACGGGGCCCAGAAAGCATAATCAGCACCCACGG	AGTCACGTGGC	-
M123	MYCN_HUMAN.H11MO.0.A	-3	0.00129524	0.99604	0.196545	12	GGGGGCCACGGGGCCCAGAAAGCATAATCAGCACCCACGG	GGCCACGTGGGC	+
M123	THA11_HUMAN.H11MO.0.B	-2	0.00130438	1.00307	0.196545	22	GGGGGCCACGGGGCCCAGAAAGCATAATCAGCACCCACGG	GAACTACAACTCCCAGCATGCC	-
M123	RARG_HUMAN.H11MO.0.B	-2	0.00166061	1.27701	0.208519	18	GGGGGCCACGGGGCCCAGAAAGCATAATCAGCACCCACGG	AGGTCAGAGTGACCTGGG	+
M123	ZNF76_HUMAN.H11MO.0.C	-4	0.00181884	1.39869	0.210818	22	GGGGGCCACGGGGCCCAGAAAGCATAATCAGCACCCACGG	ACTACAATTCCCAGAATGCCCC	-
M123	MAF_HUMAN.H11MO.0.A	-19	0.00371058	2.85343	0.333599	19	GGGGGCCACGGGGCCCAGAAAGCATAATCAGCACCCACGG	TTGCTGAGTCAGCAGATTC	-
M123	AP2A_HUMAN.H11MO.0.A	-1	0.00379925	2.92162	0.333599	15	GGGGGCCACGGGGCCCAGAAAGCATAATCAGCACCCACGG	ATGGCCTCAGGGCAT	-
M123	SP2_HUMAN.H11MO.0.A	2	0.00386266	2.97039	0.333599	20	GGGGGCCACGGGGCCCAGAAAGCATAATCAGCACCCACGG	GGGGGGGGGGCGGGGCCGGGGG	+
M123	COT2_HUMAN.H11MO.1.A	-1	0.00403956	3.10642	0.333599	17	GGGGGCCACGGGGCCCAGAAAGCATAATCAGCACCCACGG	GGGGTCAAAGGTCAGGG	+
M123	BHE41_HUMAN.H11MO.0.D	1	0.0042065	3.2348	0.333599	19	GGGGGCCACGGGGCCCAGAAAGCATAATCAGCACCCACGG	ACCGGGTCACGTGCAGAAGG	+
M123	MXI1_HUMAN.H11MO.0.A	-5	0.00490067	3.76862	0.356133	15	GGGGGCCACGGGGCCCAGAAAGCATAATCAGCACCCACGG	GCACGTGGCGGCGGG	+
M123	AP2B_HUMAN.H11MO.0.B	-3	0.00513295	3.94724	0.356133	10	GGGGGCCACGGGGCCCAGAAAGCATAATCAGCACCCACGG	GCCCCCGGGC	-
M123	NR1D1_HUMAN.H11MO.0.B	-2	0.0051997	3.99857	0.356133	19	GGGGGCCACGGGGCCCAGAAAGCATAATCAGCACCCACGG	AGGGAAGTGGGTCAGAAGG	+
M123	HEY2_HUMAN.H11MO.0.D	0	0.00575058	4.42219	0.3617	17	GGGGGCCACGGGGCCCAGAAAGCATAATCAGCACCCACGG	TAATGCCACGTGCCCCC	-
M123	HES1_HUMAN.H11MO.0.D	-2	0.00576105	4.43025	0.3617	13	GGGGGCCACGGGGCCCAGAAAGCATAATCAGCACCCACGG	CCGCCACGAGCCC	+
M123	KLF9_HUMAN.H11MO.0.C	-3	0.00629528	4.84107	0.368176	15	GGGGGCCACGGGGCCCAGAAAGCATAATCAGCACCCACGG	GGCCACGCCCCCTCC	-
M123	RFX1_HUMAN.H11MO.0.B	1	0.0064885	4.98966	0.368176	21	GGGGGCCACGGGGCCCAGAAAGCATAATCAGCACCCACGG	CCGTCGCCATGGCAACCGGGGC	-
M123	COT1_HUMAN.H11MO.0.C	-1	0.00684157	5.26117	0.368176	17	GGGGGCCACGGGGCCCAGAAAGCATAATCAGCACCCACGG	GGGGTCAGAGGTCAGGG	+
M123	ZN547_HUMAN.H11MO.0.C	-20	0.00723343	5.56251	0.375841	20	GGGGGCCACGGGGCCCAGAAAGCATAATCAGCACCCACGG	TGCTAATGCAGCAGGCATAC	+
M123	BCL6B_HUMAN.H11MO.0.D	-14	0.00779789	5.99657	0.391663	11	GGGGGCCACGGGGCCCAGAAAGCATAATCAGCACCCACGG	CTAGAAAGCAT	-
M123	ESR1_HUMAN.H11MO.0.A	-2	0.00855954	6.58229	0.406445	15	GGGGGCCACGGGGCCCAGAAAGCATAATCAGCACCCACGG	AGGTCAGGGTGACCT	-
M123	SP3_HUMAN.H11MO.0.B	1	0.00893884	6.87397	0.406445	19	GGGGGCCACGGGGCCCAGAAAGCATAATCAGCACCCACGG	GGGGGGGGGCGGGGCCGGGG	+
M123	MYC_HUMAN.H11MO.0.A	-3	0.00898547	6.90983	0.406445	11	GGGGGCCACGGGGCCCAGAAAGCATAATCAGCACCCACGG	GAGCACGTGGC	-
M123	USF1_HUMAN.H11MO.0.A	-3	0.00917114	7.05261	0.406445	12	GGGGGCCACGGGGCCCAGAAAGCATAATCAGCACCCACGG	GGTCACGTGACC	+
M123	PATZ1_HUMAN.H11MO.0.C	-3	0.00971197	7.4685	0.418116	22	GGGGGCCACGGGGCCCAGAAAGCATAATCAGCACCCACGG	GGGGAGGGGGCGGGGGGGGAGG	+
M123	MAX_HUMAN.H11MO.0.A	-5	0.010048	7.72694	0.420568	10	GGGGGCCACGGGGCCCAGAAAGCATAATCAGCACCCACGG	CCACGTGCTC	-
M123	MXI1_HUMAN.H11MO.1.A	-4	0.0110837	8.52339	0.445853	11	GGGGGCCACGGGGCCCAGAAAGCATAATCAGCACCCACGG	CCCACGTGCTC	+
M123	PLAL1_HUMAN.H11MO.0.D	-6	0.0116143	8.93137	0.445853	10	GGGGGCCACGGGGCCCAGAAAGCATAATCAGCACCCACGG	CGGGGGGCCC	+
M123	ZN770_HUMAN.H11MO.0.C	0	0.0118357	9.10166	0.445853	22	GGGGGCCACGGGGCCCAGAAAGCATAATCAGCACCCACGG	GGGAGGCTGAGGCGGGAGGATC	+
M124	IRX2_HUMAN.H11MO.0.D	-18	0.000268965	0.206834	0.413315	19	CAGTTAGCGAGGCAGAAGGAGTGCCGTCGGGTGAGGGACT	ACATGGGTGGGCATGTTGG	+
M125	RXRA_HUMAN.H11MO.0.A	-7	0.000156274	0.120174	0.173869	20	AGGCCGGCGGTCACGCTATGGGCGAGGCCCCGGGCTCAGT	GGGGGAGGCAGAGGTCAGAG	+
M125	IRX2_HUMAN.H11MO.0.D	-14	0.000328498	0.252615	0.173869	19	AGGCCGGCGGTCACGCTATGGGCGAGGCCCCGGGCTCAGT	CCAACATGCCCACCCATGT	-
M125	TLX1_HUMAN.H11MO.0.D	-23	0.000382026	0.293778	0.173869	17	AGGCCGGCGGTCACGCTATGGGCGAGGCCCCGGGCTCAGT	CTGGCAAGTTGCCAAGG	+
M125	ZN589_HUMAN.H11MO.0.D	-4	0.00218503	1.68028	0.478415	16	AGGCCGGCGGTCACGCTATGGGCGAGGCCCCGGGCTCAGT	CGGCAGTAACCGTGGG	-
M126	PPARG_HUMAN.H11MO.0.A	-25	2.54035e-06	0.00195353	0.0016019	15	TCTGACACGCCAAGGCAGCAGGAGTAAGAGAGCCAAAGGG	AAGTGGGGCAAAGGTCA	+
M126	COT1_HUMAN.H11MO.0.C	-28	3.23526e-06	0.00248791	0.0016019	12	TCTGACACGCCAAGGCAGCAGGAGTAAGAGAGCCAAAGGG	GGGGTCAGAGGTCAGGG	+
M126	COT2_HUMAN.H11MO.1.A	-28	3.23526e-06	0.00248791	0.0016019	12	TCTGACACGCCAAGGCAGCAGGAGTAAGAGAGCCAAAGGG	GGGGTCAAAGGTCAGGG	+
M126	RXRA_HUMAN.H11MO.0.A	-25	1.10372e-05	0.0084876	0.0040987	15	TCTGACACGCCAAGGCAGCAGGAGTAAGAGAGCCAAAGGG	GGGGGAGGCAGAGGTCAGAG	+
M126	PPARA_HUMAN.H11MO.0.B	-25	1.47004e-05	0.0113046	0.00436724	15	TCTGACACGCCAAGGCAGCAGGAGTAAGAGAGCCAAAGGG	AACTGGGGCAAAGGTCA	+
M126	TLX1_HUMAN.H11MO.0.D	-6	0.000411669	0.316574	0.0924946	17	TCTGACACGCCAAGGCAGCAGGAGTAAGAGAGCCAAAGGG	CTGGCAAGTTGCCAAGG	+
M126	RARG_HUMAN.H11MO.2.D	-23	0.000543508	0.417958	0.0924946	17	TCTGACACGCCAAGGCAGCAGGAGTAAGAGAGCCAAAGGG	GGGGGTCACCCAGAGGTCAC	+
M126	VEZF1_HUMAN.H11MO.0.C	-11	0.000570048	0.438367	0.0924946	22	TCTGACACGCCAAGGCAGCAGGAGTAAGAGAGCCAAAGGG	GGGGAGGGGGGAGGGGGAGGGG	+
M126	OLIG2_HUMAN.H11MO.0.B	-22	0.000622685	0.478845	0.0924946	18	TCTGACACGCCAAGGCAGCAGGAGTAAGAGAGCCAAAGGG	CAGAAGGGAAACAGCTGG	-
M126	ZN524_HUMAN.H11MO.0.D	-29	0.000622685	0.478845	0.0924946	11	TCTGACACGCCAAGGCAGCAGGAGTAAGAGAGCCAAAGGG	GGGTTCGAGGGTTCGAGT	+
M126	NR1D1_HUMAN.H11MO.0.B	-21	0.000814041	0.625997	0.102206	19	TCTGACACGCCAAGGCAGCAGGAGTAAGAGAGCCAAAGGG	AGGGAAGTGGGTCAGAAGG	+
M126	PPARD_HUMAN.H11MO.0.D	-28	0.000901821	0.693501	0.102206	12	TCTGACACGCCAAGGCAGCAGGAGTAAGAGAGCCAAAGGG	TAGGACAAAGGTCA	+
M126	ZSC22_HUMAN.H11MO.0.C	-30	0.000914832	0.703506	0.102206	10	TCTGACACGCCAAGGCAGCAGGAGTAAGAGAGCCAAAGGG	GGTCTGAGGGAGGAGG	+
M126	AP2B_HUMAN.H11MO.0.B	-31	0.000963292	0.740772	0.102206	9	TCTGACACGCCAAGGCAGCAGGAGTAAGAGAGCCAAAGGG	GCCCGGGGGC	+
M126	PITX3_HUMAN.H11MO.0.D	-27	0.00114778	0.882644	0.113662	13	TCTGACACGCCAAGGCAGCAGGAGTAAGAGAGCCAAAGGG	GGGGGATTAAGGGATTAA	+
M126	RARA_HUMAN.H11MO.0.A	-19	0.00155815	1.19822	0.144656	20	TCTGACACGCCAAGGCAGCAGGAGTAAGAGAGCCAAAGGG	GGGGGATCAAGAGGTCAAGG	+
M126	PAX5_HUMAN.H11MO.0.A	-3	0.00166701	1.28193	0.145659	21	TCTGACACGCCAAGGCAGCAGGAGTAAGAGAGCCAAAGGG	GCCTGGGCAGCAGAGCGTGAC	+
M126	ZFX_HUMAN.H11MO.1.A	-14	0.00179651	1.38151	0.148253	17	TCTGACACGCCAAGGCAGCAGGAGTAAGAGAGCCAAAGGG	GGGGGCGGAGGCCGGGG	+
M126	MAZ_HUMAN.H11MO.0.A	-17	0.00207097	1.59257	0.161908	22	TCTGACACGCCAAGGCAGCAGGAGTAAGAGAGCCAAAGGG	GGGGGAGGGGGGGGGGGGGGGG	+
M126	ZN341_HUMAN.H11MO.0.C	-24	0.00257773	1.98227	0.19145	16	TCTGACACGCCAAGGCAGCAGGAGTAAGAGAGCCAAAGGG	GGGGGGGGGGGGAGGGAAGAGC	+
M126	ZN418_HUMAN.H11MO.0.C	-24	0.00277686	2.13541	0.196419	16	TCTGACACGCCAAGGCAGCAGGAGTAAGAGAGCCAAAGGG	GGAAGAGGCTAAAAGCA	-
M126	NR1H4_HUMAN.H11MO.0.B	-20	0.00297361	2.2867	0.200775	19	TCTGACACGCCAAGGCAGCAGGAGTAAGAGAGCCAAAGGG	GGGGTCAATGACCCCGAGG	+
M126	COT1_HUMAN.H11MO.1.C	-32	0.00315945	2.42962	0.204048	8	TCTGACACGCCAAGGCAGCAGGAGTAAGAGAGCCAAAGGG	GCAGAGGTCAGGG	+
M126	NR2C1_HUMAN.H11MO.0.C	-31	0.00346846	2.66725	0.214671	9	TCTGACACGCCAAGGCAGCAGGAGTAAGAGAGCCAAAGGG	GGCCAGAGGTCAG	+
M126	SPDEF_HUMAN.H11MO.0.D	-15	0.00411504	3.16447	0.244502	14	TCTGACACGCCAAGGCAGCAGGAGTAAGAGAGCCAAAGGG	AACCCGGATGAAGT	+
M126	RARG_HUMAN.H11MO.0.B	-6	0.00468485	3.60265	0.267652	18	TCTGACACGCCAAGGCAGCAGGAGTAAGAGAGCCAAAGGG	AGGTCAGAGTGACCTGGG	+
M126	HNF4G_HUMAN.H11MO.0.B	-29	0.00538593	4.14178	0.296309	11	TCTGACACGCCAAGGCAGCAGGAGTAAGAGAGCCAAAGGG	GAGTCCAAAGTCCA	+
M126	PPARG_HUMAN.H11MO.1.A	-33	0.00569047	4.37597	0.301883	7	TCTGACACGCCAAGGCAGCAGGAGTAAGAGAGCCAAAGGG	CAAAGGTCA	+
M126	SOX10_HUMAN.H11MO.1.A	-28	0.00600485	4.61773	0.302852	12	TCTGACACGCCAAGGCAGCAGGAGTAAGAGAGCCAAAGGG	GAGAACAAAGGAA	-
M126	ZN554_HUMAN.H11MO.0.C	-18	0.00611651	4.70359	0.302852	20	TCTGACACGCCAAGGCAGCAGGAGTAAGAGAGCCAAAGGG	GCTGAGCCATGTGGGGTGCT	+
M126	IRX2_HUMAN.H11MO.0.D	-17	0.00639565	4.91826	0.306458	19	TCTGACACGCCAAGGCAGCAGGAGTAAGAGAGCCAAAGGG	ACATGGGTGGGCATGTTGG	+
M126	PATZ1_HUMAN.H11MO.0.C	-9	0.0069177	5.31971	0.309924	22	TCTGACACGCCAAGGCAGCAGGAGTAAGAGAGCCAAAGGG	GGGGAGGGGGCGGGGGGGGAGG	+
M126	PURA_HUMAN.H11MO.0.D	-22	0.00694785	5.34289	0.309924	17	TCTGACACGCCAAGGCAGCAGGAGTAAGAGAGCCAAAGGG	GGAAGGGGGGGGCAGGG	+
M126	ZN320_HUMAN.H11MO.0.C	-27	0.00760381	5.84733	0.309924	13	TCTGACACGCCAAGGCAGCAGGAGTAAGAGAGCCAAAGGG	GTGGGACCAGGGGGCCAGTG	+
M126	LEF1_HUMAN.H11MO.0.A	-26	0.00765393	5.88587	0.309924	14	TCTGACACGCCAAGGCAGCAGGAGTAAGAGAGCCAAAGGG	AGCAAATCAAAGGA	-
M126	RXRA_HUMAN.H11MO.1.A	-33	0.00774674	5.95724	0.309924	7	TCTGACACGCCAAGGCAGCAGGAGTAAGAGAGCCAAAGGG	CAGAGGTCAG	+
M126	ZN770_HUMAN.H11MO.0.C	-13	0.00792872	6.09719	0.309924	22	TCTGACACGCCAAGGCAGCAGGAGTAAGAGAGCCAAAGGG	GGGAGGCTGAGGCGGGAGGATC	+
M126	ZBT17_HUMAN.H11MO.0.A	-21	0.00799389	6.1473	0.309924	19	TCTGACACGCCAAGGCAGCAGGAGTAAGAGAGCCAAAGGG	GAGGGTGGGGGAGGGGAAG	+
M126	BRAC_HUMAN.H11MO.0.A	-6	0.00817062	6.2832	0.309924	20	TCTGACACGCCAAGGCAGCAGGAGTAAGAGAGCCAAAGGG	TTAGCAGGGAGGTGTGAAAT	+
M126	LYL1_HUMAN.H11MO.0.A	-11	0.00834579	6.41791	0.309924	14	TCTGACACGCCAAGGCAGCAGGAGTAAGAGAGCCAAAGGG	CAGGAAACAGCTGG	-
M126	EGR2_HUMAN.H11MO.0.A	-27	0.0087348	6.71706	0.31251	13	TCTGACACGCCAAGGCAGCAGGAGTAAGAGAGCCAAAGGG	GGGGGGGTGTGGGAGGGG	+
M126	PROX1_HUMAN.H11MO.0.D	-7	0.00883617	6.79502	0.31251	17	TCTGACACGCCAAGGCAGCAGGAGTAAGAGAGCCAAAGGG	GGGTAAGGCGGGTTGGG	+
M126	PAX8_HUMAN.H11MO.0.D	-14	0.0107856	8.29414	0.356282	14	TCTGACACGCCAAGGCAGCAGGAGTAAGAGAGCCAAAGGG	CCCGCTTCAGTGAC	-
M126	STF1_HUMAN.H11MO.0.B	-31	0.0108711	8.3599	0.356282	9	TCTGACACGCCAAGGCAGCAGGAGTAAGAGAGCCAAAGGG	GCTCAAGGCCA	+
M126	ZBT7B_HUMAN.H11MO.0.D	-1	0.0109717	8.43722	0.356282	21	TCTGACACGCCAAGGCAGCAGGAGTAAGAGAGCCAAAGGG	CGCCGTTGCCATGGCAACGGG	+
M126	COT2_HUMAN.H11MO.0.A	-33	0.0111259	8.55579	0.356282	7	TCTGACACGCCAAGGCAGCAGGAGTAAGAGAGCCAAAGGG	CAAAGGTCAGAGG	+
M126	ZIC2_HUMAN.H11MO.0.D	-12	0.0112731	8.66903	0.356282	15	TCTGACACGCCAAGGCAGCAGGAGTAAGAGAGCCAAAGGG	TCACAGCAGGGGGCC	-
M126	PAX2_HUMAN.H11MO.0.D	-11	0.0118144	9.08526	0.36561	18	TCTGACACGCCAAGGCAGCAGGAGTAAGAGAGCCAAAGGG	TGTCACGCATGACTGAAC	-
M126	GATA1_HUMAN.H11MO.0.A	5	0.0123709	9.51324	0.371063	14	TCTGACACGCCAAGGCAGCAGGAGTAAGAGAGCCAAAGGG	TCTTATCTGTCCCCGCCAG	-
M126	ZN263_HUMAN.H11MO.0.A	-16	0.0124902	9.60497	0.371063	20	TCTGACACGCCAAGGCAGCAGGAGTAAGAGAGCCAAAGGG	GGGAGGAGGGAGAGGAGGAG	+
M126	PPARA_HUMAN.H11MO.1.B	-34	0.0137569	10.5791	0.400681	6	TCTGACACGCCAAGGCAGCAGGAGTAAGAGAGCCAAAGGG	AAAGGTCAG	+
M126	EGR1_HUMAN.H11MO.0.A	-21	0.0152365	11.7169	0.407062	17	TCTGACACGCCAAGGCAGCAGGAGTAAGAGAGCCAAAGGG	GAGGGCGTGGGCGGGGG	+
M126	Z324A_HUMAN.H11MO.0.C	-12	0.0152828	11.7525	0.407062	23	TCTGACACGCCAAGGCAGCAGGAGTAAGAGAGCCAAAGGG	TGGCAGCAAAGGATGGTTTGATA	-
M126	RARG_HUMAN.H11MO.1.B	-35	0.0156747	12.0539	0.407062	5	TCTGACACGCCAAGGCAGCAGGAGTAAGAGAGCCAAAGGG	GAGGTCAG	+
M126	ZFP82_HUMAN.H11MO.0.C	-18	0.0158232	12.168	0.407062	22	TCTGACACGCCAAGGCAGCAGGAGTAAGAGAGCCAAAGGG	GAAGAGAGAATTAGTGAAATGGAA	-
M126	NR2C2_HUMAN.H11MO.0.B	-30	0.0159764	12.2859	0.407062	10	TCTGACACGCCAAGGCAGCAGGAGTAAGAGAGCCAAAGGG	GGTTCCGGGTCA	+
M126	HNF4A_HUMAN.H11MO.0.A	-29	0.0163644	12.5842	0.407062	11	TCTGACACGCCAAGGCAGCAGGAGTAAGAGAGCCAAAGGG	GAGTCCAAAGTCCA	+
M126	KLF6_HUMAN.H11MO.0.A	-3	0.0164338	12.6376	0.407062	19	TCTGACACGCCAAGGCAGCAGGAGTAAGAGAGCCAAAGGG	GGAAGGGCGGGGCCGGGGG	+
M126	RFX1_HUMAN.H11MO.0.B	1	0.0164423	12.6441	0.407062	21	TCTGACACGCCAAGGCAGCAGGAGTAAGAGAGCCAAAGGG	GCCCCGGTTGCCATGGCGACGG	+
M126	MAZ_HUMAN.H11MO.1.A	-35	0.0169911	13.0662	0.407696	5	TCTGACACGCCAAGGCAGCAGGAGTAAGAGAGCCAAAGGG	GAGGGAGGGGG	+
M126	RORA_HUMAN.H11MO.0.C	-25	0.0170169	13.086	0.407696	13	TCTGACACGCCAAGGCAGCAGGAGTAAGAGAGCCAAAGGG	AACTAGGTCAGGG	+
M126	ZN214_HUMAN.H11MO.0.C	-5	0.0175383	13.487	0.413519	22	TCTGACACGCCAAGGCAGCAGGAGTAAGAGAGCCAAAGGG	TCATCAAAGGCCTCAAAAAGGA	-
M126	CLOCK_HUMAN.H11MO.0.C	-6	0.0192626	14.8129	0.431335	14	TCTGACACGCCAAGGCAGCAGGAGTAAGAGAGCCAAAGGG	CAGACACGTGAACA	+
M126	NR1H3_HUMAN.H11MO.1.B	-34	0.019532	15.0201	0.431335	6	TCTGACACGCCAAGGCAGCAGGAGTAAGAGAGCCAAAGGG	AAAGGTCAGA	+
M126	PTF1A_HUMAN.H11MO.0.B	-7	0.0197333	15.1749	0.431335	18	TCTGACACGCCAAGGCAGCAGGAGTAAGAGAGCCAAAGGG	GGGAAAGGGGGCAGCTGG	-
M126	AP2A_HUMAN.H11MO.0.A	-28	0.0198311	15.2501	0.431335	12	TCTGACACGCCAAGGCAGCAGGAGTAAGAGAGCCAAAGGG	ATGGCCTCAGGGCAT	-
M126	ZN652_HUMAN.H11MO.0.D	-34	0.0202451	15.5685	0.431335	6	TCTGACACGCCAAGGCAGCAGGAGTAAGAGAGCCAAAGGG	AAAGGGTTAAT	+
M126	ZN667_HUMAN.H11MO.0.C	-18	0.0202574	15.5779	0.431335	19	TCTGACACGCCAAGGCAGCAGGAGTAAGAGAGCCAAAGGG	GCTGAGCTTTTAAGGCCAC	-
M126	SOX4_HUMAN.H11MO.0.B	-28	0.0206285	15.8633	0.431335	12	TCTGACACGCCAAGGCAGCAGGAGTAAGAGAGCCAAAGGG	GAGAACAAAGGA	-
M126	ZEP2_HUMAN.H11MO.0.D	-8	0.0208821	16.0583	0.431335	14	TCTGACACGCCAAGGCAGCAGGAGTAAGAGAGCCAAAGGG	GGTAGGGAAACCCC	+
M126	MAFA_HUMAN.H11MO.0.D	-3	0.0214081	16.4628	0.431335	21	TCTGACACGCCAAGGCAGCAGGAGTAAGAGAGCCAAAGGG	CGAAGGCTGCGGGGTCAGCAC	-
M126	ESR2_HUMAN.H11MO.0.A	-6	0.0214528	16.4972	0.431335	15	TCTGACACGCCAAGGCAGCAGGAGTAAGAGAGCCAAAGGG	AGGTCAGGGTGACCT	-
M126	TFCP2_HUMAN.H11MO.0.D	-17	0.0217785	16.7477	0.431335	16	TCTGACACGCCAAGGCAGCAGGAGTAAGAGAGCCAAAGGG	GCCTGAACTGGCCAGA	+
M126	VDR_HUMAN.H11MO.0.A	-28	0.0217785	16.7477	0.431335	12	TCTGACACGCCAAGGCAGCAGGAGTAAGAGAGCCAAAGGG	GGGGTCAGTGGGTTCA	+
M126	NR5A2_HUMAN.H11MO.0.B	-31	0.0220822	16.9812	0.431596	9	TCTGACACGCCAAGGCAGCAGGAGTAAGAGAGCCAAAGGG	GTTCAAGGCCA	+
M126	ZSC31_HUMAN.H11MO.0.C	-13	0.0227641	17.5056	0.439145	18	TCTGACACGCCAAGGCAGCAGGAGTAAGAGAGCCAAAGGG	GGCAGCAGGGCAGTTATG	+
M126	ZBT7A_HUMAN.H11MO.0.A	-35	0.024258	18.6544	0.45872	5	TCTGACACGCCAAGGCAGCAGGAGTAAGAGAGCCAAAGGG	GGGGGTCTC	+
M126	GRHL2_HUMAN.H11MO.0.A	-31	0.0243964	18.7609	0.45872	9	TCTGACACGCCAAGGCAGCAGGAGTAAGAGAGCCAAAGGG	GTCAAACAGGTT	-
M126	TAL1_HUMAN.H11MO.1.A	-11	0.0250653	19.2752	0.465405	15	TCTGACACGCCAAGGCAGCAGGAGTAAGAGAGCCAAAGGG	CAGGAAGCAGATGTG	+
M126	ZNF76_HUMAN.H11MO.0.C	-11	0.0256663	19.7374	0.466242	22	TCTGACACGCCAAGGCAGCAGGAGTAAGAGAGCCAAAGGG	GGGGCATTCTGGGAATTGTAGT	+
M126	ZN350_HUMAN.H11MO.1.D	-10	0.0257381	19.7926	0.466242	24	TCTGACACGCCAAGGCAGCAGGAGTAAGAGAGCCAAAGGG	ACGGGGCGCAGGGATTTGTTGCCC	+
M126	GATA2_HUMAN.H11MO.0.A	-19	0.0266347	20.4821	0.470996	19	TCTGACACGCCAAGGCAGCAGGAGTAAGAGAGCCAAAGGG	CTGGGGGGTGGAGATAAGG	+
M126	MNX1_HUMAN.H11MO.0.D	-17	0.0266347	20.4821	0.470996	19	TCTGACACGCCAAGGCAGCAGGAGTAAGAGAGCCAAAGGG	TTAAGGGTTATTAAAATAG	-
M126	TAL1_HUMAN.H11MO.0.A	5	0.028494	21.9119	0.489785	14	TCTGACACGCCAAGGCAGCAGGAGTAAGAGAGCCAAAGGG	CCTTATCTGCCCCCCCCAG	-
M126	ZN816_HUMAN.H11MO.1.C	-10	0.0286864	22.0599	0.489785	14	TCTGACACGCCAAGGCAGCAGGAGTAAGAGAGCCAAAGGG	AAGGGGGACATGCA	+
M126	ZN589_HUMAN.H11MO.0.D	-7	0.0294312	22.6326	0.496791	16	TCTGACACGCCAAGGCAGCAGGAGTAAGAGAGCCAAAGGG	CGGCAGTAACCGTGGG	-
M127	IRX2_HUMAN.H11MO.0.D	-11	0.00015648	0.120333	0.240145	19	CTTTGGTAGCCCGATGCTGTGGGCTGGAGCTCCCGCGGGG	ACATGGGTGGGCATGTTGG	+
M127	GATA1_HUMAN.H11MO.0.A	-29	0.000972561	0.7479	0.493302	11	CTTTGGTAGCCCGATGCTGTGGGCTGGAGCTCCCGCGGGG	CTGGCGGGGACAGATAAGA	+
M127	KLF6_HUMAN.H11MO.0.A	-4	0.00131039	1.00769	0.493302	19	CTTTGGTAGCCCGATGCTGTGGGCTGGAGCTCCCGCGGGG	GGAAGGGCGGGGCCGGGGG	+
M127	ZN563_HUMAN.H11MO.0.C	-6	0.00169179	1.30099	0.493302	21	CTTTGGTAGCCCGATGCTGTGGGCTGGAGCTCCCGCGGGG	GGGATCCTCACTGGCAGCTGC	+
M127	RXRA_HUMAN.H11MO.0.A	-18	0.00192863	1.48311	0.493302	20	CTTTGGTAGCCCGATGCTGTGGGCTGGAGCTCCCGCGGGG	GGGGGAGGCAGAGGTCAGAG	+
# Tomtom (Motif Comparison Tool): Version 5.5.5 compiled on Dec 7 2023 at 04:32:55
# The format of this file is described at http://localhost:8080/meme_5.5.5/doc/tomtom-output-format.html.
# tomtom -o /data/result_promoter87-IMR90 /data/IMR90-MOTIF/result_motif_pr/motifs_pr87.txt /data/HOCOMOCOv11_full_HUMAN_mono_meme_format.meme
