# Supplementary material for: DeepEPI: CNN-transformer-based model for extracting TF interactions through predicting enhancer-promoter interactions
Source: Bioinform Adv. 2025 Sep 17;5(1):vbaf221. doi: 10.1093/bioadv/vbaf221 (PMC12478696; doi:10.1093/bioadv/vbaf221)
Supplement: vbaf221_Supplementary_Data [file vbaf221_supplementary_data.zip › Supplementary_file5/IMR90/result_promoter9-IMR90/tomtom.tsv]

Query_ID	Target_ID	Optimal_offset	p-value	E-value	q-value	Overlap	Query_consensus	Target_consensus	Orientation
M2	IRX2_HUMAN.H11MO.0.D	-12	1.14202e-05	0.00878216	0.0175643	19	ATTAGCGACCACAGGACAGGCCGTACCCTGCGTCCGCAAA	CCAACATGCCCACCCATGT	-
M3	EGR4_HUMAN.H11MO.0.D	-22	2.03154e-05	0.0156225	0.0308014	11	ATTTTTTCACTGGCGTCCTCCGACCCTGCCGCCCCCATTC	GCCCTGCCGCC	-
M3	TBX15_HUMAN.H11MO.0.D	-17	0.000172587	0.132719	0.130835	19	ATTTTTTCACTGGCGTCCTCCGACCCTGCCGCCCCCATTC	CCCCCACCCCCCCCCCCCC	-
M3	ZN331_HUMAN.H11MO.0.C	-20	0.000469847	0.361313	0.184426	20	ATTTTTTCACTGGCGTCCTCCGACCCTGCCGCCCCCATTC	CCACCCAGCTGAGCCCAGCC	-
M3	KLF13_HUMAN.H11MO.0.D	-27	0.000689035	0.529868	0.184426	11	ATTTTTTCACTGGCGTCCTCCGACCCTGCCGCCCCCATTC	CACGCCCCCCT	-
M3	KLF1_HUMAN.H11MO.0.A	-23	0.000708159	0.544574	0.184426	14	ATTTTTTCACTGGCGTCCTCCGACCCTGCCGCCCCCATTC	CCCGGCCCCGCCCC	-
M3	KLF5_HUMAN.H11MO.0.A	-23	0.000747259	0.574642	0.184426	14	ATTTTTTCACTGGCGTCCTCCGACCCTGCCGCCCCCATTC	CCCAGCCCCACCCT	-
M3	SP1_HUMAN.H11MO.0.A	-12	0.000851483	0.65479	0.184426	22	ATTTTTTCACTGGCGTCCTCCGACCCTGCCGCCCCCATTC	CCCCCCCCCGGCCCCGCCCCCC	-
M3	ZN524_HUMAN.H11MO.0.D	-16	0.00113649	0.873962	0.19301	18	ATTTTTTCACTGGCGTCCTCCGACCCTGCCGCCCCCATTC	ACTCGAACCCTCGAACCC	-
M3	TBX1_HUMAN.H11MO.0.D	-15	0.00114572	0.881057	0.19301	20	ATTTTTTCACTGGCGTCCTCCGACCCTGCCGCCCCCATTC	CCGCCCACCCCTGCCCACCC	-
M3	KLF4_HUMAN.H11MO.0.A	-27	0.0016523	1.27062	0.250515	10	ATTTTTTCACTGGCGTCCTCCGACCCTGCCGCCCCCATTC	GCCACACCCT	-
M3	ZN263_HUMAN.H11MO.1.A	-13	0.00240087	1.84627	0.293173	11	ATTTTTTCACTGGCGTCCTCCGACCCTGCCGCCCCCATTC	CCTCCTCCCTC	-
M3	WT1_HUMAN.H11MO.0.C	-16	0.0026894	2.06815	0.293173	20	ATTTTTTCACTGGCGTCCTCCGACCCTGCCGCCCCCATTC	CCCCCCCTCCTCCCCCGCCC	-
M3	ZN740_HUMAN.H11MO.0.D	-24	0.00272926	2.0988	0.293173	14	ATTTTTTCACTGGCGTCCTCCGACCCTGCCGCCCCCATTC	CCCACCCCCCCCCC	-
M3	SP2_HUMAN.H11MO.0.A	-16	0.00279009	2.14558	0.293173	22	ATTTTTTCACTGGCGTCCTCCGACCCTGCCGCCCCCATTC	CCCCCGGCCCCGCCCCCCCCCC	-
M3	ZN770_HUMAN.H11MO.0.C	-12	0.00314171	2.41597	0.293173	22	ATTTTTTCACTGGCGTCCTCCGACCCTGCCGCCCCCATTC	GATCCTCCCGCCTCAGCCTCCC	-
M3	ZN770_HUMAN.H11MO.1.C	-23	0.00356774	2.74359	0.293173	11	ATTTTTTCACTGGCGTCCTCCGACCCTGCCGCCCCCATTC	CTCAGCCTCCC	-
M3	KLF16_HUMAN.H11MO.0.D	-19	0.00379053	2.91491	0.293173	19	ATTTTTTCACTGGCGTCCTCCGACCCTGCCGCCCCCATTC	CCCCCCCCCCCCCGCCCCC	-
M3	JDP2_HUMAN.H11MO.0.D	-9	0.00398626	3.06543	0.293173	12	ATTTTTTCACTGGCGTCCTCCGACCCTGCCGCCCCCATTC	ATGACGTCATCA	-
M3	ZN219_HUMAN.H11MO.0.D	-27	0.00420276	3.23192	0.293173	12	ATTTTTTCACTGGCGTCCTCCGACCCTGCCGCCCCCATTC	TCCGCCCCCCTC	-
M3	KLF12_HUMAN.H11MO.0.C	-27	0.0042153	3.24157	0.293173	11	ATTTTTTCACTGGCGTCCTCCGACCCTGCCGCCCCCATTC	GCCCCGCCCCT	-
M3	SP1_HUMAN.H11MO.1.A	-20	0.00425495	3.27206	0.293173	14	ATTTTTTCACTGGCGTCCTCCGACCCTGCCGCCCCCATTC	CGGCCCCGCCCCCC	-
M3	ZN281_HUMAN.H11MO.0.A	-22	0.00454611	3.49596	0.293173	15	ATTTTTTCACTGGCGTCCTCCGACCCTGCCGCCCCCATTC	TCCCCTCCCCCACCC	-
M3	ZN586_HUMAN.H11MO.0.C	1	0.00458895	3.52891	0.293173	19	ATTTTTTCACTGGCGTCCTCCGACCCTGCCGCCCCCATTC	CATTTTTTCCTCCTAGGCCT	-
M3	PATZ1_HUMAN.H11MO.0.C	-16	0.00464076	3.56875	0.293173	22	ATTTTTTCACTGGCGTCCTCCGACCCTGCCGCCCCCATTC	CCTCCCCCCCCGCCCCCTCCCC	-
M3	E2F4_HUMAN.H11MO.0.A	-23	0.00523771	4.0278	0.317648	13	ATTTTTTCACTGGCGTCCTCCGACCCTGCCGCCCCCATTC	ATTTCCCGCCCCC	-
M3	TYY2_HUMAN.H11MO.0.D	-30	0.00585328	4.50117	0.341328	10	ATTTTTTCACTGGCGTCCTCCGACCCTGCCGCCCCCATTC	GCCGCCATTTT	-
M3	KLF15_HUMAN.H11MO.0.A	-16	0.00648805	4.98931	0.364331	19	ATTTTTTCACTGGCGTCCTCCGACCCTGCCGCCCCCATTC	CCCCCCCCTGCTCCTCCCC	-
M3	ATF2_HUMAN.H11MO.2.C	-9	0.00687922	5.29012	0.370861	11	ATTTTTTCACTGGCGTCCTCCGACCCTGCCGCCCCCATTC	GTGACGTCATC	-
M3	SP4_HUMAN.H11MO.1.A	-20	0.00709355	5.45494	0.370861	16	ATTTTTTCACTGGCGTCCTCCGACCCTGCCGCCCCCATTC	CGGCCCCGCCCCCTCC	-
M3	KLF3_HUMAN.H11MO.0.B	-23	0.00762862	5.86641	0.383451	17	ATTTTTTCACTGGCGTCCTCCGACCCTGCCGCCCCCATTC	CCCGGCCCCGCCCCTCCCC	-
M3	E2F6_HUMAN.H11MO.0.A	-22	0.00815816	6.27363	0.383451	13	ATTTTTTCACTGGCGTCCTCCGACCCTGCCGCCCCCATTC	CCCTTCCCGCCCC	-
M3	KLF6_HUMAN.H11MO.0.A	-21	0.00895516	6.88652	0.383451	19	ATTTTTTCACTGGCGTCCTCCGACCCTGCCGCCCCCATTC	CCCCCGGCCCCGCCCTTCC	-
M3	WT1_HUMAN.H11MO.1.B	-13	0.00896903	6.89718	0.383451	11	ATTTTTTCACTGGCGTCCTCCGACCCTGCCGCCCCCATTC	CCTCCTCCCAC	-
M3	SP3_HUMAN.H11MO.0.B	-17	0.00900854	6.92756	0.383451	20	ATTTTTTCACTGGCGTCCTCCGACCCTGCCGCCCCCATTC	CCCCGGCCCCGCCCCCCCCC	-
M3	INSM1_HUMAN.H11MO.0.C	-29	0.009099	6.99713	0.383451	11	ATTTTTTCACTGGCGTCCTCCGACCCTGCCGCCCCCATTC	TGCCCCCTGACA	-
M3	E2F1_HUMAN.H11MO.0.A	-23	0.00910473	7.00153	0.383451	14	ATTTTTTCACTGGCGTCCTCCGACCCTGCCGCCCCCATTC	CTTTCCCGCCCCCC	-
M3	SP2_HUMAN.H11MO.1.B	-25	0.00956652	7.35665	0.392011	12	ATTTTTTCACTGGCGTCCTCCGACCCTGCCGCCCCCATTC	GCCCCGCCCCCT	-
M3	MAZ_HUMAN.H11MO.0.A	-14	0.0102389	7.87374	0.408523	22	ATTTTTTCACTGGCGTCCTCCGACCCTGCCGCCCCCATTC	CCCCCCCCCCCCCCCCTCCCCC	-
M3	ZN148_HUMAN.H11MO.0.D	-26	0.010804	8.30829	0.420016	14	ATTTTTTCACTGGCGTCCTCCGACCCTGCCGCCCCCATTC	CCCCTCCCCCACCCC	-
M3	NFAC3_HUMAN.H11MO.0.B	0	0.0116364	8.94843	0.432126	9	ATTTTTTCACTGGCGTCCTCCGACCCTGCCGCCCCCATTC	AGTTTTCCA	-
M3	ZN467_HUMAN.H11MO.0.C	-13	0.011853	9.11496	0.432126	22	ATTTTTTCACTGGCGTCCTCCGACCCTGCCGCCCCCATTC	CCCCCCCCCCCCTCCCCTCCCC	-
M3	ATF7_HUMAN.H11MO.0.D	-8	0.0122518	9.42163	0.432126	11	ATTTTTTCACTGGCGTCCTCCGACCCTGCCGCCCCCATTC	GATGACGTCAT	+
M3	ZN329_HUMAN.H11MO.0.C	-9	0.0122556	9.42453	0.432126	20	ATTTTTTCACTGGCGTCCTCCGACCCTGCCGCCCCCATTC	CTGGATCCAGCCATGCCTGA	+
M4	ZN563_HUMAN.H11MO.0.C	-14	6.73398e-05	0.0517843	0.103277	21	TGCCGTCTGCACTCAGGCTCATCCCAGGGGGCTCCAAGGC	GGGATCCTCACTGGCAGCTGC	+
M4	IRX2_HUMAN.H11MO.0.D	-10	0.000349228	0.268556	0.2678	19	TGCCGTCTGCACTCAGGCTCATCCCAGGGGGCTCCAAGGC	CCAACATGCCCACCCATGT	-
M4	RXRA_HUMAN.H11MO.0.A	0	0.0012235	0.940872	0.413317	20	TGCCGTCTGCACTCAGGCTCATCCCAGGGGGCTCCAAGGC	CTCTGACCTCTGCCTCCCCC	-
M4	GATA2_HUMAN.H11MO.0.A	7	0.00196226	1.50898	0.413317	12	TGCCGTCTGCACTCAGGCTCATCCCAGGGGGCTCCAAGGC	CCTTATCTCCACCCCCCAG	-
M4	TLX1_HUMAN.H11MO.0.D	-12	0.00208225	1.60125	0.413317	17	TGCCGTCTGCACTCAGGCTCATCCCAGGGGGCTCCAAGGC	CTGGCAAGTTGCCAAGG	+
M4	MNX1_HUMAN.H11MO.0.D	-11	0.00226078	1.73854	0.413317	19	TGCCGTCTGCACTCAGGCTCATCCCAGGGGGCTCCAAGGC	TTAAGGGTTATTAAAATAG	-
M4	GATA1_HUMAN.H11MO.0.A	7	0.00242546	1.86518	0.413317	12	TGCCGTCTGCACTCAGGCTCATCCCAGGGGGCTCCAAGGC	TCTTATCTGTCCCCGCCAG	-
M4	NR1D1_HUMAN.H11MO.0.B	-20	0.00320273	2.4629	0.446539	19	TGCCGTCTGCACTCAGGCTCATCCCAGGGGGCTCCAAGGC	AGGGAAGTGGGTCAGAAGG	+
M5	IRX2_HUMAN.H11MO.0.D	-19	0.000204791	0.157484	0.314698	19	GCTCTACGGAACCCGTCGCATTTCCGGCTCGCGCAGGCTC	CCAACATGCCCACCCATGT	-
M6	SP4_HUMAN.H11MO.0.A	-16	5.37583e-05	0.0413401	0.0640142	20	ACACATATAGAATACACCGTAGCTGGCAGAACAAGGTGCT	GGGAAGGGGGCGGGGCCGGG	+
M6	Z324A_HUMAN.H11MO.0.C	-5	0.000114437	0.0880021	0.0640142	23	ACACATATAGAATACACCGTAGCTGGCAGAACAAGGTGCT	TATCAAACCATCCTTTGCTGCCA	+
M6	ZN214_HUMAN.H11MO.0.C	-15	0.000128424	0.0987577	0.0640142	22	ACACATATAGAATACACCGTAGCTGGCAGAACAAGGTGCT	TCATCAAAGGCCTCAAAAAGGA	-
M6	IRX2_HUMAN.H11MO.0.D	-20	0.000329552	0.253425	0.118419	19	ACACATATAGAATACACCGTAGCTGGCAGAACAAGGTGCT	ACATGGGTGGGCATGTTGG	+
M6	TAF1_HUMAN.H11MO.0.A	-19	0.000481206	0.370048	0.118419	16	ACACATATAGAATACACCGTAGCTGGCAGAACAAGGTGCT	AAGATGGCGGCGGCGG	+
M6	SP3_HUMAN.H11MO.0.B	-17	0.000484539	0.372611	0.118419	20	ACACATATAGAATACACCGTAGCTGGCAGAACAAGGTGCT	GGGGGGGGGCGGGGCCGGGG	+
M6	ETS2_HUMAN.H11MO.0.B	-20	0.000615699	0.473472	0.118419	13	ACACATATAGAATACACCGTAGCTGGCAGAACAAGGTGCT	GGAAGGAAGAGGA	+
M6	ZFX_HUMAN.H11MO.1.A	-15	0.00063352	0.487177	0.118419	17	ACACATATAGAATACACCGTAGCTGGCAGAACAAGGTGCT	GGGGGCGGAGGCCGGGG	+
M6	THAP1_HUMAN.H11MO.0.C	-9	0.000874974	0.672855	0.136064	22	ACACATATAGAATACACCGTAGCTGGCAGAACAAGGTGCT	GCCCGCAGCCAAGATGGCGGCG	-
M6	PLAG1_HUMAN.H11MO.0.D	-21	0.00107348	0.825507	0.136064	17	ACACATATAGAATACACCGTAGCTGGCAGAACAAGGTGCT	GGGGGCATCAGGAGGGG	+
M6	KLF6_HUMAN.H11MO.0.A	-20	0.0011632	0.894498	0.136064	19	ACACATATAGAATACACCGTAGCTGGCAGAACAAGGTGCT	GGAAGGGCGGGGCCGGGGG	+
M6	VEZF1_HUMAN.H11MO.0.C	-15	0.00118191	0.908887	0.136064	22	ACACATATAGAATACACCGTAGCTGGCAGAACAAGGTGCT	GGGGAGGGGGGAGGGGGAGGGG	+
M6	SP2_HUMAN.H11MO.0.A	-16	0.00127314	0.979041	0.136064	22	ACACATATAGAATACACCGTAGCTGGCAGAACAAGGTGCT	GGGGGGGGGGCGGGGCCGGGGG	+
M6	ZN554_HUMAN.H11MO.0.C	-12	0.00127385	0.979593	0.136064	20	ACACATATAGAATACACCGTAGCTGGCAGAACAAGGTGCT	AGCACCCCACATGGCTCAGC	-
M6	E2F7_HUMAN.H11MO.0.B	-22	0.00150238	1.15533	0.149776	13	ACACATATAGAATACACCGTAGCTGGCAGAACAAGGTGCT	GGGGCGGGAAAGG	+
M6	ETV5_HUMAN.H11MO.0.C	-19	0.00170614	1.31202	0.159458	14	ACACATATAGAATACACCGTAGCTGGCAGAACAAGGTGCT	GAGCAGGAAGTGAG	+
M6	PATZ1_HUMAN.H11MO.0.C	-16	0.00228113	1.75419	0.197095	22	ACACATATAGAATACACCGTAGCTGGCAGAACAAGGTGCT	GGGGAGGGGGCGGGGGGGGAGG	+
M6	MNX1_HUMAN.H11MO.0.D	-19	0.00237244	1.82441	0.197095	19	ACACATATAGAATACACCGTAGCTGGCAGAACAAGGTGCT	TTAAGGGTTATTAAAATAG	-
M6	SRF_HUMAN.H11MO.0.A	-13	0.00274185	2.10848	0.215796	18	ACACATATAGAATACACCGTAGCTGGCAGAACAAGGTGCT	TTGCCTTATATGGGCATG	+
M6	TFDP1_HUMAN.H11MO.0.C	-20	0.003206	2.46541	0.21665	14	ACACATATAGAATACACCGTAGCTGGCAGAACAAGGTGCT	GGGGGGCGGGAAAA	+
M6	SMAD3_HUMAN.H11MO.0.B	-19	0.00335386	2.57912	0.21665	12	ACACATATAGAATACACCGTAGCTGGCAGAACAAGGTGCT	CAGGTGACAGAG	-
M6	BC11A_HUMAN.H11MO.0.A	-18	0.00344012	2.64545	0.21665	17	ACACATATAGAATACACCGTAGCTGGCAGAACAAGGTGCT	AAAAGAGGAAGTGAAAA	+
M6	MAZ_HUMAN.H11MO.0.A	-18	0.00373699	2.87375	0.22353	22	ACACATATAGAATACACCGTAGCTGGCAGAACAAGGTGCT	GGGGGAGGGGGGGGGGGGGGGG	+
M6	MAFA_HUMAN.H11MO.0.D	-8	0.00412581	3.17275	0.23073	21	ACACATATAGAATACACCGTAGCTGGCAGAACAAGGTGCT	CGAAGGCTGCGGGGTCAGCAC	-
M6	CLOCK_HUMAN.H11MO.0.C	-15	0.00416597	3.20363	0.23073	14	ACACATATAGAATACACCGTAGCTGGCAGAACAAGGTGCT	TGTTCACGTGTCTG	-
M6	ZN589_HUMAN.H11MO.0.D	-23	0.0050203	3.86061	0.246148	16	ACACATATAGAATACACCGTAGCTGGCAGAACAAGGTGCT	CGGCAGTAACCGTGGG	-
M6	ZIC2_HUMAN.H11MO.0.D	-16	0.00521887	4.01331	0.246148	15	ACACATATAGAATACACCGTAGCTGGCAGAACAAGGTGCT	TCACAGCAGGGGGCC	-
M6	RXRA_HUMAN.H11MO.0.A	-22	0.00527931	4.05979	0.246148	18	ACACATATAGAATACACCGTAGCTGGCAGAACAAGGTGCT	GGGGGAGGCAGAGGTCAGAG	+
M6	NR1D1_HUMAN.H11MO.0.B	-16	0.00543198	4.17719	0.246148	19	ACACATATAGAATACACCGTAGCTGGCAGAACAAGGTGCT	AGGGAAGTGGGTCAGAAGG	+
M6	ZN667_HUMAN.H11MO.0.C	-22	0.00543198	4.17719	0.246148	18	ACACATATAGAATACACCGTAGCTGGCAGAACAAGGTGCT	GTGGCCTTAAAAGCTCAGC	+
M6	TAL1_HUMAN.H11MO.0.A	-16	0.00584349	4.49364	0.257008	19	ACACATATAGAATACACCGTAGCTGGCAGAACAAGGTGCT	CCTTATCTGCCCCCCCCAG	-
M6	KLF15_HUMAN.H11MO.0.A	-22	0.00628381	4.83225	0.268478	18	ACACATATAGAATACACCGTAGCTGGCAGAACAAGGTGCT	GGGGAGGAGCAGGGGGGGG	+
M6	ZN263_HUMAN.H11MO.0.A	-20	0.00653078	5.02217	0.271279	20	ACACATATAGAATACACCGTAGCTGGCAGAACAAGGTGCT	GGGAGGAGGGAGAGGAGGAG	+
M6	KLF16_HUMAN.H11MO.0.D	-21	0.00725831	5.58164	0.287124	19	ACACATATAGAATACACCGTAGCTGGCAGAACAAGGTGCT	GGGGGCGGGGGGGGGGGGG	+
M6	TFCP2_HUMAN.H11MO.0.D	-15	0.00745325	5.73155	0.287124	16	ACACATATAGAATACACCGTAGCTGGCAGAACAAGGTGCT	GCCTGAACTGGCCAGA	+
M6	ZN394_HUMAN.H11MO.0.C	-19	0.0075127	5.77727	0.287124	20	ACACATATAGAATACACCGTAGCTGGCAGAACAAGGTGCT	AGAATGGAATAGAATGGAAT	+
M6	SPIC_HUMAN.H11MO.0.D	-18	0.00768027	5.90613	0.287124	13	ACACATATAGAATACACCGTAGCTGGCAGAACAAGGTGCT	GAGGAAGGGGAGG	+
M6	AIRE_HUMAN.H11MO.0.C	-21	0.00920741	7.0805	0.327649	18	ACACATATAGAATACACCGTAGCTGGCAGAACAAGGTGCT	ATTGGTTTTATTGGTTAA	+
M6	E2F1_HUMAN.H11MO.0.A	-20	0.00963099	7.40623	0.327649	14	ACACATATAGAATACACCGTAGCTGGCAGAACAAGGTGCT	GGGGGGCGGGAAAG	+
M6	GATA1_HUMAN.H11MO.0.A	-16	0.0096407	7.4137	0.327649	19	ACACATATAGAATACACCGTAGCTGGCAGAACAAGGTGCT	TCTTATCTGTCCCCGCCAG	-
M6	HXC10_HUMAN.H11MO.0.D	-3	0.0096407	7.4137	0.327649	19	ACACATATAGAATACACCGTAGCTGGCAGAACAAGGTGCT	GTAATAAAAAAATTAAAAA	-
M6	ZN770_HUMAN.H11MO.0.C	-20	0.010907	8.38746	0.352717	20	ACACATATAGAATACACCGTAGCTGGCAGAACAAGGTGCT	GGGAGGCTGAGGCGGGAGGATC	+
M6	NR1H3_HUMAN.H11MO.0.B	-20	0.0110859	8.52507	0.352717	19	ACACATATAGAATACACCGTAGCTGGCAGAACAAGGTGCT	CAGAGGTCACTGCAGGTCA	+
M6	ZN563_HUMAN.H11MO.0.C	-18	0.0115003	8.84376	0.35828	21	ACACATATAGAATACACCGTAGCTGGCAGAACAAGGTGCT	GCAGCTGCCAGTGAGGATCCC	-
M6	NFAT5_HUMAN.H11MO.0.D	-21	0.0150346	11.5616	0.438845	11	ACACATATAGAATACACCGTAGCTGGCAGAACAAGGTGCT	AGAGGAAAAGG	+
M6	MAF_HUMAN.H11MO.0.A	-9	0.0156168	12.0093	0.438845	19	ACACATATAGAATACACCGTAGCTGGCAGAACAAGGTGCT	GAATCTGCTGACTCAGCAA	+
M6	ZN816_HUMAN.H11MO.0.C	-15	0.0159213	12.2435	0.438845	21	ACACATATAGAATACACCGTAGCTGGCAGAACAAGGTGCT	AAAAAAGGGGGACATGCAGGG	+
M6	VEZF1_HUMAN.H11MO.1.C	-20	0.0165241	12.7071	0.438845	12	ACACATATAGAATACACCGTAGCTGGCAGAACAAGGTGCT	AGAGGGAGGGGG	+
M6	NFIC_HUMAN.H11MO.0.A	-21	0.0167667	12.8936	0.438845	17	ACACATATAGAATACACCGTAGCTGGCAGAACAAGGTGCT	CTTGGCAGGGAGCCAAG	-
M6	THA_HUMAN.H11MO.0.C	-12	0.0167667	12.8936	0.438845	17	ACACATATAGAATACACCGTAGCTGGCAGAACAAGGTGCT	CTGACCTGAAGTGACCC	-
M6	SALL4_HUMAN.H11MO.0.B	-21	0.016844	12.953	0.438845	10	ACACATATAGAATACACCGTAGCTGGCAGAACAAGGTGCT	GGAGGGTGGG	+
M6	ZN341_HUMAN.H11MO.0.C	-10	0.0170006	13.0734	0.438845	22	ACACATATAGAATACACCGTAGCTGGCAGAACAAGGTGCT	GGGGGGGGGGGGAGGGAAGAGC	+
M6	ELF5_HUMAN.H11MO.0.A	-17	0.0170211	13.0892	0.438845	15	ACACATATAGAATACACCGTAGCTGGCAGAACAAGGTGCT	GGAAGGAGGAAGTGG	+
M6	ETV4_HUMAN.H11MO.0.B	-20	0.0178781	13.7483	0.447415	11	ACACATATAGAATACACCGTAGCTGGCAGAACAAGGTGCT	AACAGGAAGGG	+
M6	ARNT2_HUMAN.H11MO.0.D	-15	0.0179518	13.805	0.447415	12	ACACATATAGAATACACCGTAGCTGGCAGAACAAGGTGCT	GGCGTGGGAGGC	+
M6	HESX1_HUMAN.H11MO.0.D	-20	0.0183582	14.1175	0.450042	16	ACACATATAGAATACACCGTAGCTGGCAGAACAAGGTGCT	ATCCGGCACGTGGCCT	+
M6	KLF3_HUMAN.H11MO.0.B	-17	0.0190956	14.6845	0.460569	19	ACACATATAGAATACACCGTAGCTGGCAGAACAAGGTGCT	GGGGAGGGGCGGGGCCGGG	+
M6	ZN816_HUMAN.H11MO.1.C	-19	0.019579	15.0563	0.462039	14	ACACATATAGAATACACCGTAGCTGGCAGAACAAGGTGCT	AAGGGGGACATGCA	+
M6	GATA2_HUMAN.H11MO.0.A	-16	0.0204043	15.6909	0.462039	19	ACACATATAGAATACACCGTAGCTGGCAGAACAAGGTGCT	CCTTATCTCCACCCCCCAG	-
M6	ZN322_HUMAN.H11MO.0.B	-9	0.0205437	15.7981	0.462039	20	ACACATATAGAATACACCGTAGCTGGCAGAACAAGGTGCT	CCAGGCTCTGTACCAGGCTC	-
M6	TLX1_HUMAN.H11MO.0.D	-15	0.0207014	15.9194	0.462039	17	ACACATATAGAATACACCGTAGCTGGCAGAACAAGGTGCT	CTGGCAAGTTGCCAAGG	+
M6	PAX2_HUMAN.H11MO.0.D	-10	0.0213402	16.4106	0.46249	18	ACACATATAGAATACACCGTAGCTGGCAGAACAAGGTGCT	GTTCAGTCATGCGTGACA	+
M6	ZN350_HUMAN.H11MO.0.C	-22	0.0213402	16.4106	0.46249	18	ACACATATAGAATACACCGTAGCTGGCAGAACAAGGTGCT	TAGGTCATAAAAGGACTG	-
M6	E2F4_HUMAN.H11MO.0.A	-21	0.0222335	17.0975	0.463136	13	ACACATATAGAATACACCGTAGCTGGCAGAACAAGGTGCT	GGGGGCGGGAAAT	+
M6	RHXF1_HUMAN.H11MO.0.D	-21	0.0230716	17.7421	0.463136	11	ACACATATAGAATACACCGTAGCTGGCAGAACAAGGTGCT	CGGGGATTAAC	+
M6	BRAC_HUMAN.H11MO.0.A	-10	0.0233527	17.9582	0.463136	20	ACACATATAGAATACACCGTAGCTGGCAGAACAAGGTGCT	ATTTCACACCTCCCTGCTAA	-
M6	EGR1_HUMAN.H11MO.0.A	-15	0.0237742	18.2823	0.463136	17	ACACATATAGAATACACCGTAGCTGGCAGAACAAGGTGCT	GAGGGCGTGGGCGGGGG	+
M6	PROX1_HUMAN.H11MO.0.D	-19	0.0237742	18.2823	0.463136	17	ACACATATAGAATACACCGTAGCTGGCAGAACAAGGTGCT	GGGTAAGGCGGGTTGGG	+
M6	E2F6_HUMAN.H11MO.0.A	-22	0.0240348	18.4828	0.463136	13	ACACATATAGAATACACCGTAGCTGGCAGAACAAGGTGCT	GGGGCGGGAAGGG	+
M6	SRBP2_HUMAN.H11MO.0.B	-20	0.0240348	18.4828	0.463136	13	ACACATATAGAATACACCGTAGCTGGCAGAACAAGGTGCT	GGGTGGGGTGAGG	+
M6	FLI1_HUMAN.H11MO.0.A	-17	0.0244114	18.7724	0.463136	18	ACACATATAGAATACACCGTAGCTGGCAGAACAAGGTGCT	GGAGGAAGGAAGGAGGGA	+
M6	MYBA_HUMAN.H11MO.0.D	-21	0.0246316	18.9417	0.463136	15	ACACATATAGAATACACCGTAGCTGGCAGAACAAGGTGCT	AGTGGCAGTTGGAGA	+
M6	ZBT17_HUMAN.H11MO.0.A	-15	0.024837	19.0996	0.463136	19	ACACATATAGAATACACCGTAGCTGGCAGAACAAGGTGCT	GAGGGTGGGGGAGGGGAAG	+
M6	E2F3_HUMAN.H11MO.0.A	-22	0.0250865	19.2915	0.463136	11	ACACATATAGAATACACCGTAGCTGGCAGAACAAGGTGCT	AGGGCGGGAAA	+
M6	NFAC1_HUMAN.H11MO.0.B	-22	0.0264823	20.3649	0.482942	15	ACACATATAGAATACACCGTAGCTGGCAGAACAAGGTGCT	ATGGAAAAAAAGAAA	+
M6	BHE23_HUMAN.H11MO.0.D	-27	0.0269287	20.7082	0.485166	12	ACACATATAGAATACACCGTAGCTGGCAGAACAAGGTGCT	AGCATATGGTGG	+
M8	IRX2_HUMAN.H11MO.0.D	-10	5.52171e-05	0.042462	0.0849239	19	TAGCTACAGAACACTCGGCCCCTACCAGCAGCGGCCGTCC	CCAACATGCCCACCCATGT	-
M8	MNX1_HUMAN.H11MO.0.D	1	0.000748858	0.575871	0.355957	18	TAGCTACAGAACACTCGGCCCCTACCAGCAGCGGCCGTCC	CTATTTTAATAACCCTTAA	+
M8	RXRA_HUMAN.H11MO.0.A	-4	0.000843035	0.648294	0.355957	20	TAGCTACAGAACACTCGGCCCCTACCAGCAGCGGCCGTCC	CTCTGACCTCTGCCTCCCCC	-
M8	ZN563_HUMAN.H11MO.0.C	-14	0.000925765	0.711914	0.355957	21	TAGCTACAGAACACTCGGCCCCTACCAGCAGCGGCCGTCC	GGGATCCTCACTGGCAGCTGC	+
M10	DLX5_HUMAN.H11MO.0.D	-22	0.000375619	0.288851	0.205162	11	ATAGAGAGCTTTGAAATCCTTGGAATTAATGGTGGAATCC	TAATTATAGGT	+
M10	LHX8_HUMAN.H11MO.0.D	-13	0.000388295	0.298599	0.205162	18	ATAGAGAGCTTTGAAATCCTTGGAATTAATGGTGGAATCC	AATTAATTGTAATTAGCG	-
M10	HXA2_HUMAN.H11MO.0.D	-20	0.000408125	0.313848	0.205162	11	ATAGAGAGCTTTGAAATCCTTGGAATTAATGGTGGAATCC	GGTAATTAGCG	+
M10	AIRE_HUMAN.H11MO.0.C	-18	0.000578125	0.444578	0.206009	18	ATAGAGAGCTTTGAAATCCTTGGAATTAATGGTGGAATCC	ATTGGTTTTATTGGTTAA	+
M10	PITX2_HUMAN.H11MO.0.D	-20	0.000683018	0.525241	0.206009	10	ATAGAGAGCTTTGAAATCCTTGGAATTAATGGTGGAATCC	TGGGATTAAA	+
M10	PRRX2_HUMAN.H11MO.0.C	-22	0.00100241	0.770854	0.212979	7	ATAGAGAGCTTTGAAATCCTTGGAATTAATGGTGGAATCC	CAATTAA	-
M10	Z354A_HUMAN.H11MO.0.C	-9	0.00126188	0.970382	0.212979	24	ATAGAGAGCTTTGAAATCCTTGGAATTAATGGTGGAATCC	ATTTAGTCCATTTACATTTAATGT	+
M10	HME2_HUMAN.H11MO.0.D	-20	0.0014488	1.11412	0.212979	11	ATAGAGAGCTTTGAAATCCTTGGAATTAATGGTGGAATCC	GGTAATTAGGG	+
M10	PDX1_HUMAN.H11MO.1.A	-21	0.00155539	1.1961	0.212979	9	ATAGAGAGCTTTGAAATCCTTGGAATTAATGGTGGAATCC	ATAATTAAT	-
M10	NKX62_HUMAN.H11MO.0.D	-20	0.00195546	1.50375	0.212979	11	ATAGAGAGCTTTGAAATCCTTGGAATTAATGGTGGAATCC	GGTAATTAATT	-
M10	ZBT49_HUMAN.H11MO.0.D	-21	0.00195546	1.50375	0.212979	11	ATAGAGAGCTTTGAAATCCTTGGAATTAATGGTGGAATCC	CCAATTAGCGC	-
M10	PAX4_HUMAN.H11MO.0.D	-20	0.00201914	1.55272	0.212979	12	ATAGAGAGCTTTGAAATCCTTGGAATTAATGGTGGAATCC	GCGAATTAGTTA	-
M10	DMBX1_HUMAN.H11MO.0.D	-11	0.00209478	1.61088	0.212979	20	ATAGAGAGCTTTGAAATCCTTGGAATTAATGGTGGAATCC	TAATTATAATCTAATTAATT	+
M10	TEAD4_HUMAN.H11MO.0.A	-15	0.00211838	1.62903	0.212979	13	ATAGAGAGCTTTGAAATCCTTGGAATTAATGGTGGAATCC	ATGCCAGGAATGT	-
M10	LHX4_HUMAN.H11MO.0.D	-21	0.00243856	1.87525	0.229846	11	ATAGAGAGCTTTGAAATCCTTGGAATTAATGGTGGAATCC	CTAATTAACTT	-
M10	VAX2_HUMAN.H11MO.0.D	-15	0.00259478	1.99539	0.230185	16	ATAGAGAGCTTTGAAATCCTTGGAATTAATGGTGGAATCC	AATAGGGTAATTAGTG	+
M10	MIXL1_HUMAN.H11MO.0.D	-19	0.00325573	2.50365	0.251976	11	ATAGAGAGCTTTGAAATCCTTGGAATTAATGGTGGAATCC	ATCTAATTAAC	-
M10	OTX1_HUMAN.H11MO.0.D	-21	0.00343757	2.64349	0.251976	8	ATAGAGAGCTTTGAAATCCTTGGAATTAATGGTGGAATCC	AGGATTAG	+
M10	MEOX2_HUMAN.H11MO.0.D	-18	0.00349638	2.68872	0.251976	11	ATAGAGAGCTTTGAAATCCTTGGAATTAATGGTGGAATCC	ATCATAATTAA	-
M10	ZN214_HUMAN.H11MO.0.C	-6	0.00350876	2.69824	0.251976	22	ATAGAGAGCTTTGAAATCCTTGGAATTAATGGTGGAATCC	TCCTTTTTGAGGCCTTTGATGA	+
M10	HXA5_HUMAN.H11MO.0.D	-21	0.00393185	3.02359	0.269525	10	ATAGAGAGCTTTGAAATCCTTGGAATTAATGGTGGAATCC	TTGATTAATG	+
M10	PITX3_HUMAN.H11MO.0.D	-11	0.00442276	3.4011	0.289995	18	ATAGAGAGCTTTGAAATCCTTGGAATTAATGGTGGAATCC	GGGGGATTAAGGGATTAA	+
M10	ISL2_HUMAN.H11MO.0.D	-20	0.00463342	3.5631	0.291149	11	ATAGAGAGCTTTGAAATCCTTGGAATTAATGGTGGAATCC	AGCAATTAACG	-
M10	TBX2_HUMAN.H11MO.0.D	-11	0.00508974	3.91401	0.292321	25	ATAGAGAGCTTTGAAATCCTTGGAATTAATGGTGGAATCC	TGCCATCAGAGGTGTGAAAAGCGAC	+
M10	VENTX_HUMAN.H11MO.0.D	-12	0.00509822	3.92053	0.292321	19	ATAGAGAGCTTTGAAATCCTTGGAATTAATGGTGGAATCC	AATTAGAAACCAATTAGCG	-
M10	MSX2_HUMAN.H11MO.0.D	-21	0.00523359	4.02463	0.292321	7	ATAGAGAGCTTTGAAATCCTTGGAATTAATGGTGGAATCC	ACAATTA	-
M10	GSC_HUMAN.H11MO.0.D	-19	0.00570116	4.3842	0.296476	11	ATAGAGAGCTTTGAAATCCTTGGAATTAATGGTGGAATCC	AAGGGATTAGC	+
M10	OTX2_HUMAN.H11MO.0.A	-19	0.00570116	4.3842	0.296476	11	ATAGAGAGCTTTGAAATCCTTGGAATTAATGGTGGAATCC	AGGGGATTAAC	+
M10	BARX2_HUMAN.H11MO.0.D	-22	0.00654758	5.03509	0.319546	10	ATAGAGAGCTTTGAAATCCTTGGAATTAATGGTGGAATCC	CAATTAATGA	-
M10	HXB4_HUMAN.H11MO.0.B	-21	0.00703575	5.41049	0.319546	8	ATAGAGAGCTTTGAAATCCTTGGAATTAATGGTGGAATCC	GCCATTAA	-
M10	MEOX1_HUMAN.H11MO.0.D	-20	0.00722456	5.55568	0.319546	16	ATAGAGAGCTTTGAAATCCTTGGAATTAATGGTGGAATCC	GGTAATTAGCGTTAAT	+
M10	SOX8_HUMAN.H11MO.0.D	-16	0.00722456	5.55568	0.319546	16	ATAGAGAGCTTTGAAATCCTTGGAATTAATGGTGGAATCC	TCACTGCAATTGATGC	+
M10	DLX4_HUMAN.H11MO.0.D	-12	0.00722456	5.55568	0.319546	16	ATAGAGAGCTTTGAAATCCTTGGAATTAATGGTGGAATCC	AAATTTAGGGTAATTA	-
M10	HXA13_HUMAN.H11MO.0.C	-21	0.00747983	5.75199	0.319546	11	ATAGAGAGCTTTGAAATCCTTGGAATTAATGGTGGAATCC	GGTTTTATTGG	+
M10	ISX_HUMAN.H11MO.0.D	-13	0.00765631	5.8877	0.319546	16	ATAGAGAGCTTTGAAATCCTTGGAATTAATGGTGGAATCC	AATTTAAGCTAATTAA	-
M10	LHX2_HUMAN.H11MO.0.A	-19	0.0078399	6.02889	0.319546	12	ATAGAGAGCTTTGAAATCCTTGGAATTAATGGTGGAATCC	AACTAATTAAAA	-
M10	ARI3A_HUMAN.H11MO.0.D	-9	0.00819033	6.29837	0.325044	22	ATAGAGAGCTTTGAAATCCTTGGAATTAATGGTGGAATCC	TTTAATTTGATTTCGATTAATT	-
M10	HXD3_HUMAN.H11MO.0.D	-20	0.00854963	6.57466	0.327352	11	ATAGAGAGCTTTGAAATCCTTGGAATTAATGGTGGAATCC	CCTAATTAACC	-
M10	DLX3_HUMAN.H11MO.0.C	-20	0.00868261	6.67692	0.327352	10	ATAGAGAGCTTTGAAATCCTTGGAATTAATGGTGGAATCC	TGTAATTATC	-
M10	DLX6_HUMAN.H11MO.0.D	-13	0.00900208	6.9226	0.32753	15	ATAGAGAGCTTTGAAATCCTTGGAATTAATGGTGGAATCC	AAATTAAGGTAATTA	+
M10	NOBOX_HUMAN.H11MO.0.C	-20	0.00928846	7.14282	0.32753	9	ATAGAGAGCTTTGAAATCCTTGGAATTAATGGTGGAATCC	ACCAATTAG	-
M10	ZN667_HUMAN.H11MO.0.C	-2	0.00933889	7.18161	0.32753	19	ATAGAGAGCTTTGAAATCCTTGGAATTAATGGTGGAATCC	GCTGAGCTTTTAAGGCCAC	-
M10	Z324A_HUMAN.H11MO.0.C	-16	0.00977991	7.52075	0.329448	23	ATAGAGAGCTTTGAAATCCTTGGAATTAATGGTGGAATCC	TGGCAGCAAAGGATGGTTTGATA	-
M10	PITX1_HUMAN.H11MO.0.D	-20	0.0099823	7.67639	0.329448	9	ATAGAGAGCTTTGAAATCCTTGGAATTAATGGTGGAATCC	AGGGATTAA	+
M10	GSX1_HUMAN.H11MO.0.D	-22	0.0107187	8.24265	0.343928	15	ATAGAGAGCTTTGAAATCCTTGGAATTAATGGTGGAATCC	TAATTAGTTTTTAAT	+
M10	HXD4_HUMAN.H11MO.0.D	-21	0.0110896	8.52789	0.348416	8	ATAGAGAGCTTTGAAATCCTTGGAATTAATGGTGGAATCC	TCAATTAA	-
M10	DLX1_HUMAN.H11MO.0.D	-12	0.0120762	9.2866	0.371671	16	ATAGAGAGCTTTGAAATCCTTGGAATTAATGGTGGAATCC	TAAATTATGCTAATTA	+
M10	ESX1_HUMAN.H11MO.0.D	-13	0.0139532	10.73	0.420852	17	ATAGAGAGCTTTGAAATCCTTGGAATTAATGGTGGAATCC	AATTATTGCTAATTAGC	-
M10	RX_HUMAN.H11MO.0.D	-18	0.0143958	11.0703	0.425685	11	ATAGAGAGCTTTGAAATCCTTGGAATTAATGGTGGAATCC	TTGCTAATTAA	-
M10	PO2F1_HUMAN.H11MO.0.C	-13	0.0150796	11.5962	0.429081	16	ATAGAGAGCTTTGAAATCCTTGGAATTAATGGTGGAATCC	AATCGAATGCAAATAA	+
M10	HXB3_HUMAN.H11MO.0.D	-15	0.016302	12.5362	0.447877	14	ATAGAGAGCTTTGAAATCCTTGGAATTAATGGTGGAATCC	TAAAAACTAATTAA	-
M10	NOTO_HUMAN.H11MO.0.D	-19	0.0163434	12.5681	0.447877	11	ATAGAGAGCTTTGAAATCCTTGGAATTAATGGTGGAATCC	ACCTAATTAAC	-
M10	LMX1B_HUMAN.H11MO.0.D	-10	0.0166311	12.7894	0.447877	18	ATAGAGAGCTTTGAAATCCTTGGAATTAATGGTGGAATCC	AAATAAATCAATTAATTA	-
M10	NKX22_HUMAN.H11MO.0.D	-25	0.0171855	13.2157	0.449974	8	ATAGAGAGCTTTGAAATCCTTGGAATTAATGGTGGAATCC	TGAGTGGC	+
M10	GBX1_HUMAN.H11MO.0.D	-12	0.0173057	13.3081	0.449974	17	ATAGAGAGCTTTGAAATCCTTGGAATTAATGGTGGAATCC	AAATTTTAGCTAATTAG	-
M10	HMX3_HUMAN.H11MO.0.D	-20	0.0185299	14.2495	0.473636	11	ATAGAGAGCTTTGAAATCCTTGGAATTAATGGTGGAATCC	AGCAATTAACG	-
M10	ZN394_HUMAN.H11MO.0.C	-6	0.0192713	14.8196	0.484377	20	ATAGAGAGCTTTGAAATCCTTGGAATTAATGGTGGAATCC	AGAATGGAATAGAATGGAAT	+
M10	TEAD1_HUMAN.H11MO.0.A	-16	0.0199599	15.3492	0.493462	12	ATAGAGAGCTTTGAAATCCTTGGAATTAATGGTGGAATCC	TGGCTGGAATGT	-
M11	IRX2_HUMAN.H11MO.0.D	-16	0.000158563	0.121935	0.169668	19	GTCCTAGCCTGGAGCATCGCGAATATCTCAGCTGCCCAGG	CCAACATGCCCACCCATGT	-
M11	GATA1_HUMAN.H11MO.0.A	8	0.000220679	0.169702	0.169668	11	GTCCTAGCCTGGAGCATCGCGAATATCTCAGCTGCCCAGG	TCTTATCTGTCCCCGCCAG	-
M11	MNX1_HUMAN.H11MO.0.D	-7	0.000780057	0.599864	0.399828	19	GTCCTAGCCTGGAGCATCGCGAATATCTCAGCTGCCCAGG	TTAAGGGTTATTAAAATAG	-
M11	RXRA_HUMAN.H11MO.0.A	-19	0.00146166	1.12402	0.420185	20	GTCCTAGCCTGGAGCATCGCGAATATCTCAGCTGCCCAGG	CTCTGACCTCTGCCTCCCCC	-
M11	GATA2_HUMAN.H11MO.0.A	8	0.00163955	1.26081	0.420185	11	GTCCTAGCCTGGAGCATCGCGAATATCTCAGCTGCCCAGG	CCTTATCTCCACCCCCCAG	-
M12	PATZ1_HUMAN.H11MO.0.C	-13	4.50694e-05	0.0346584	0.0690762	22	TTCTCCGCTCGCTGCTCCTGTAGATCCTTCTCTCTACGCC	CCTCCCCCCCCGCCCCCTCCCC	-
M12	ZN394_HUMAN.H11MO.0.C	-13	0.000144271	0.110944	0.110559	20	TTCTCCGCTCGCTGCTCCTGTAGATCCTTCTCTCTACGCC	ATTCCATTCTATTCCATTCT	-
M12	ZBT17_HUMAN.H11MO.0.A	-1	0.000651865	0.501284	0.221591	19	TTCTCCGCTCGCTGCTCCTGTAGATCCTTCTCTCTACGCC	CTTCCCCTCCCCCACCCTC	-
M12	ZN341_HUMAN.H11MO.0.C	2	0.000751037	0.577547	0.221591	20	TTCTCCGCTCGCTGCTCCTGTAGATCCTTCTCTCTACGCC	GCTCTTCCCTCCCCCCCCCCCC	-
M12	TAF1_HUMAN.H11MO.0.A	-1	0.000857286	0.659253	0.221591	16	TTCTCCGCTCGCTGCTCCTGTAGATCCTTCTCTCTACGCC	CCGCCGCCGCCATCTT	-
M12	VEZF1_HUMAN.H11MO.0.C	-14	0.000867475	0.667089	0.221591	22	TTCTCCGCTCGCTGCTCCTGTAGATCCTTCTCTCTACGCC	CCCCTCCCCCTCCCCCCTCCCC	-
M12	MAZ_HUMAN.H11MO.0.A	-14	0.00187578	1.44247	0.410705	22	TTCTCCGCTCGCTGCTCCTGTAGATCCTTCTCTCTACGCC	CCCCCCCCCCCCCCCCTCCCCC	-
M12	LYL1_HUMAN.H11MO.0.A	0	0.00266666	2.05066	0.452775	14	TTCTCCGCTCGCTGCTCCTGTAGATCCTTCTCTCTACGCC	CCAGCTGTTTCCTG	+
M12	RXRA_HUMAN.H11MO.0.A	0	0.00281345	2.16355	0.452775	20	TTCTCCGCTCGCTGCTCCTGTAGATCCTTCTCTCTACGCC	CTCTGACCTCTGCCTCCCCC	-
M12	SRBP2_HUMAN.H11MO.0.B	-26	0.00306437	2.3565	0.452775	13	TTCTCCGCTCGCTGCTCCTGTAGATCCTTCTCTCTACGCC	CCTCACCCCACCC	-
M12	ZN563_HUMAN.H11MO.0.C	-7	0.00324959	2.49893	0.452775	21	TTCTCCGCTCGCTGCTCCTGTAGATCCTTCTCTCTACGCC	GCAGCTGCCAGTGAGGATCCC	-
M13	NR1D1_HUMAN.H11MO.0.B	-1	3.05822e-05	0.0235177	0.0468415	19	GCCAGCTGACCCACGGCCATACCGGCGGCGCGAACCCTCG	CCTTCTGACCCACTTCCCT	-
M13	IRX2_HUMAN.H11MO.0.D	-17	0.000338293	0.260147	0.176977	19	GCCAGCTGACCCACGGCCATACCGGCGGCGCGAACCCTCG	CCAACATGCCCACCCATGT	-
M13	SP2_HUMAN.H11MO.0.A	-9	0.000346638	0.266565	0.176977	22	GCCAGCTGACCCACGGCCATACCGGCGGCGCGAACCCTCG	CCCCCGGCCCCGCCCCCCCCCC	-
M13	RXRA_HUMAN.H11MO.0.A	-3	0.00103844	0.798557	0.397632	20	GCCAGCTGACCCACGGCCATACCGGCGGCGCGAACCCTCG	CTCTGACCTCTGCCTCCCCC	-
M13	THAP1_HUMAN.H11MO.0.C	-8	0.00138875	1.06795	0.425419	22	GCCAGCTGACCCACGGCCATACCGGCGGCGCGAACCCTCG	GCCCGCAGCCAAGATGGCGGCG	-
M13	SP3_HUMAN.H11MO.0.B	-19	0.0020204	1.55369	0.476351	20	GCCAGCTGACCCACGGCCATACCGGCGGCGCGAACCCTCG	CCCCGGCCCCGCCCCCCCCC	-
M13	ZN589_HUMAN.H11MO.0.D	-9	0.00217702	1.67413	0.476351	16	GCCAGCTGACCCACGGCCATACCGGCGGCGCGAACCCTCG	CCCACGGTTACTGCCG	+
M13	ZN563_HUMAN.H11MO.0.C	-11	0.00256175	1.96999	0.482339	21	GCCAGCTGACCCACGGCCATACCGGCGGCGCGAACCCTCG	GGGATCCTCACTGGCAGCTGC	+
M13	KLF6_HUMAN.H11MO.0.A	-18	0.00299844	2.3058	0.482339	19	GCCAGCTGACCCACGGCCATACCGGCGGCGCGAACCCTCG	CCCCCGGCCCCGCCCTTCC	-
M14	IRX2_HUMAN.H11MO.0.D	-3	0.000235896	0.181404	0.362735	19	TCTGGCCACTGCCGCAAGCTGCACAGCATGCTCCCAACGA	CCAACATGCCCACCCATGT	-
M15	RXRA_HUMAN.H11MO.0.A	-6	0.000118109	0.0908254	0.0946444	20	GAAAGCCCCTGGTTTCAGCCCCCCCGGGTCGAATGTCACC	CTCTGACCTCTGCCTCCCCC	-
M15	IRX2_HUMAN.H11MO.0.D	-6	0.000123449	0.0949325	0.0946444	19	GAAAGCCCCTGGTTTCAGCCCCCCCGGGTCGAATGTCACC	CCAACATGCCCACCCATGT	-
M15	MNX1_HUMAN.H11MO.0.D	-8	0.000457549	0.351855	0.233858	19	GAAAGCCCCTGGTTTCAGCCCCCCCGGGTCGAATGTCACC	CTATTTTAATAACCCTTAA	+
M17	Z324A_HUMAN.H11MO.0.C	-5	9.85122e-05	0.0757558	0.150986	23	GGGACTGTCCCACTTTCGTTGCTAACCCTAAGAGATGTCT	TATCAAACCATCCTTTGCTGCCA	+
M17	MNX1_HUMAN.H11MO.0.D	-13	0.000463476	0.356413	0.158466	19	GGGACTGTCCCACTTTCGTTGCTAACCCTAAGAGATGTCT	CTATTTTAATAACCCTTAA	+
M17	TLX1_HUMAN.H11MO.0.D	-12	0.000480992	0.369883	0.158466	17	GGGACTGTCCCACTTTCGTTGCTAACCCTAAGAGATGTCT	CCTTGGCAACTTGCCAG	-
M17	IRX2_HUMAN.H11MO.0.D	0	0.000502407	0.386351	0.158466	19	GGGACTGTCCCACTTTCGTTGCTAACCCTAAGAGATGTCT	CCAACATGCCCACCCATGT	-
M17	ZN394_HUMAN.H11MO.0.C	-13	0.000516964	0.397546	0.158466	20	GGGACTGTCCCACTTTCGTTGCTAACCCTAAGAGATGTCT	ATTCCATTCTATTCCATTCT	-
M17	RXRA_HUMAN.H11MO.0.A	-8	0.00171638	1.3199	0.438439	20	GGGACTGTCCCACTTTCGTTGCTAACCCTAAGAGATGTCT	CTCTGACCTCTGCCTCCCCC	-
M18	IRX2_HUMAN.H11MO.0.D	-15	0.000198999	0.15303	0.304398	19	TCAGCGGGTCGCAAACCATCCAGGCCCCGACGCCAGACGT	CCAACATGCCCACCCATGT	-
M18	PROX1_HUMAN.H11MO.0.D	-9	0.000569753	0.43814	0.420864	17	TCAGCGGGTCGCAAACCATCCAGGCCCCGACGCCAGACGT	CCCAACCCGCCTTACCC	-
M18	GATA1_HUMAN.H11MO.0.A	5	0.000969168	0.74529	0.420864	14	TCAGCGGGTCGCAAACCATCCAGGCCCCGACGCCAGACGT	TCTTATCTGTCCCCGCCAG	-
M18	RXRA_HUMAN.H11MO.0.A	-9	0.00153069	1.1771	0.420864	20	TCAGCGGGTCGCAAACCATCCAGGCCCCGACGCCAGACGT	CTCTGACCTCTGCCTCCCCC	-
M18	Z324A_HUMAN.H11MO.0.C	-8	0.00165083	1.26949	0.420864	23	TCAGCGGGTCGCAAACCATCCAGGCCCCGACGCCAGACGT	TATCAAACCATCCTTTGCTGCCA	+
M18	GATA2_HUMAN.H11MO.0.A	5	0.00217739	1.67441	0.448804	14	TCAGCGGGTCGCAAACCATCCAGGCCCCGACGCCAGACGT	CCTTATCTCCACCCCCCAG	-
M18	BRAC_HUMAN.H11MO.0.A	-7	0.00249776	1.92078	0.448804	20	TCAGCGGGTCGCAAACCATCCAGGCCCCGACGCCAGACGT	ATTTCACACCTCCCTGCTAA	-
M18	ZN563_HUMAN.H11MO.0.C	-19	0.00298983	2.29918	0.448804	21	TCAGCGGGTCGCAAACCATCCAGGCCCCGACGCCAGACGT	GGGATCCTCACTGGCAGCTGC	+
M18	TAL1_HUMAN.H11MO.0.A	5	0.00356687	2.74292	0.448804	14	TCAGCGGGTCGCAAACCATCCAGGCCCCGACGCCAGACGT	CCTTATCTGCCCCCCCCAG	-
M18	TLX1_HUMAN.H11MO.0.D	-7	0.00377519	2.90312	0.448804	17	TCAGCGGGTCGCAAACCATCCAGGCCCCGACGCCAGACGT	CTGGCAAGTTGCCAAGG	+
M18	MNX1_HUMAN.H11MO.0.D	0	0.00438506	3.37211	0.448804	19	TCAGCGGGTCGCAAACCATCCAGGCCCCGACGCCAGACGT	TTAAGGGTTATTAAAATAG	-
M18	PAX2_HUMAN.H11MO.0.D	-21	0.00584331	4.4935	0.470432	18	TCAGCGGGTCGCAAACCATCCAGGCCCCGACGCCAGACGT	GTTCAGTCATGCGTGACA	+
M19	TLX1_HUMAN.H11MO.0.D	-6	3.45651e-05	0.0265805	0.0521135	17	AGTCTCCCGGGACCGCGCCTACCTGGGCTCCCGGCGAGAT	CTGGCAAGTTGCCAAGG	+
M19	IRX2_HUMAN.H11MO.0.D	-17	8.67351e-05	0.0666993	0.0653849	19	AGTCTCCCGGGACCGCGCCTACCTGGGCTCCCGGCGAGAT	CCAACATGCCCACCCATGT	-
M19	RXRA_HUMAN.H11MO.0.A	-12	0.000495007	0.38066	0.197412	20	AGTCTCCCGGGACCGCGCCTACCTGGGCTCCCGGCGAGAT	CTCTGACCTCTGCCTCCCCC	-
M19	SPIC_HUMAN.H11MO.0.D	-12	0.000523745	0.40276	0.197412	13	AGTCTCCCGGGACCGCGCCTACCTGGGCTCCCGGCGAGAT	CCTCCCCTTCCTC	-
M19	THAP1_HUMAN.H11MO.0.C	-12	0.00133347	1.02544	0.327349	22	AGTCTCCCGGGACCGCGCCTACCTGGGCTCCCGGCGAGAT	CGCCGCCATCTTGGCTGCGGGC	+
M19	SP2_HUMAN.H11MO.0.A	-5	0.00133347	1.02544	0.327349	22	AGTCTCCCGGGACCGCGCCTACCTGGGCTCCCGGCGAGAT	CCCCCGGCCCCGCCCCCCCCCC	-
M19	PAX2_HUMAN.H11MO.0.D	0	0.00166834	1.28295	0.327349	18	AGTCTCCCGGGACCGCGCCTACCTGGGCTCCCGGCGAGAT	TGTCACGCATGACTGAAC	-
M19	SP3_HUMAN.H11MO.0.B	-6	0.00213208	1.63957	0.327349	20	AGTCTCCCGGGACCGCGCCTACCTGGGCTCCCGGCGAGAT	CCCCGGCCCCGCCCCCCCCC	-
M19	ZN563_HUMAN.H11MO.0.C	-2	0.00217119	1.66964	0.327349	21	AGTCTCCCGGGACCGCGCCTACCTGGGCTCCCGGCGAGAT	GCAGCTGCCAGTGAGGATCCC	-
M19	ZFX_HUMAN.H11MO.1.A	-12	0.00369394	2.84064	0.415599	17	AGTCTCCCGGGACCGCGCCTACCTGGGCTCCCGGCGAGAT	CCCCGGCCTCCGCCCCC	-
M19	NR1D1_HUMAN.H11MO.0.B	-21	0.00373631	2.87322	0.415599	19	AGTCTCCCGGGACCGCGCCTACCTGGGCTCCCGGCGAGAT	CCTTCTGACCCACTTCCCT	-
M19	ZN341_HUMAN.H11MO.0.C	-14	0.00402761	3.09723	0.415599	22	AGTCTCCCGGGACCGCGCCTACCTGGGCTCCCGGCGAGAT	GCTCTTCCCTCCCCCCCCCCCC	-
M19	ZN554_HUMAN.H11MO.0.C	-15	0.00436852	3.35939	0.415599	20	AGTCTCCCGGGACCGCGCCTACCTGGGCTCCCGGCGAGAT	AGCACCCCACATGGCTCAGC	-
M19	GATA1_HUMAN.H11MO.0.A	8	0.00464168	3.56945	0.415599	11	AGTCTCCCGGGACCGCGCCTACCTGGGCTCCCGGCGAGAT	TCTTATCTGTCCCCGCCAG	-
M19	MAFA_HUMAN.H11MO.0.D	-5	0.0053403	4.10669	0.415599	21	AGTCTCCCGGGACCGCGCCTACCTGGGCTCCCGGCGAGAT	GTGCTGACCCCGCAGCCTTCG	+
M19	Z324A_HUMAN.H11MO.0.C	-10	0.00580548	4.46441	0.415599	23	AGTCTCCCGGGACCGCGCCTACCTGGGCTCCCGGCGAGAT	TATCAAACCATCCTTTGCTGCCA	+
M19	PROX1_HUMAN.H11MO.0.D	-16	0.00584696	4.49631	0.415599	17	AGTCTCCCGGGACCGCGCCTACCTGGGCTCCCGGCGAGAT	CCCAACCCGCCTTACCC	-
M19	MAF_HUMAN.H11MO.0.A	-10	0.00616748	4.74279	0.415599	19	AGTCTCCCGGGACCGCGCCTACCTGGGCTCCCGGCGAGAT	GAATCTGCTGACTCAGCAA	+
M19	PATZ1_HUMAN.H11MO.0.C	-17	0.00637658	4.90359	0.415599	22	AGTCTCCCGGGACCGCGCCTACCTGGGCTCCCGGCGAGAT	CCTCCCCCCCCGCCCCCTCCCC	-
M19	ZN667_HUMAN.H11MO.0.C	-11	0.00661566	5.08744	0.415599	19	AGTCTCCCGGGACCGCGCCTACCTGGGCTCCCGGCGAGAT	GCTGAGCTTTTAAGGCCAC	-
M19	RFX5_HUMAN.H11MO.0.A	-1	0.00707287	5.43903	0.426548	20	AGTCTCCCGGGACCGCGCCTACCTGGGCTCCCGGCGAGAT	GTCAGCTGTTGCTAGGCAGA	+
M19	KLF3_HUMAN.H11MO.0.B	-8	0.0076039	5.8474	0.440936	19	AGTCTCCCGGGACCGCGCCTACCTGGGCTCCCGGCGAGAT	GGGGAGGGGCGGGGCCGGG	+
M19	ZN394_HUMAN.H11MO.0.C	-10	0.00865143	6.65295	0.465846	20	AGTCTCCCGGGACCGCGCCTACCTGGGCTCCCGGCGAGAT	AGAATGGAATAGAATGGAAT	+
M19	PURA_HUMAN.H11MO.0.D	-12	0.00980213	7.53784	0.492205	17	AGTCTCCCGGGACCGCGCCTACCTGGGCTCCCGGCGAGAT	CCCTGCCCCCCCCTTCC	-
M19	SP4_HUMAN.H11MO.0.A	-7	0.0105505	8.11332	0.492205	20	AGTCTCCCGGGACCGCGCCTACCTGGGCTCCCGGCGAGAT	GGGAAGGGGGCGGGGCCGGG	+
M19	RFX1_HUMAN.H11MO.0.B	-14	0.0105914	8.14482	0.492205	22	AGTCTCCCGGGACCGCGCCTACCTGGGCTCCCGGCGAGAT	CCGTCGCCATGGCAACCGGGGC	-
M19	KLF6_HUMAN.H11MO.0.A	-3	0.011447	8.80272	0.492205	19	AGTCTCCCGGGACCGCGCCTACCTGGGCTCCCGGCGAGAT	CCCCCGGCCCCGCCCTTCC	-
M19	LYL1_HUMAN.H11MO.0.A	-7	0.0120791	9.28884	0.492205	14	AGTCTCCCGGGACCGCGCCTACCTGGGCTCCCGGCGAGAT	CAGGAAACAGCTGG	-
M22	IRX2_HUMAN.H11MO.0.D	-2	7.74578e-05	0.0595651	0.11913	19	ACACCCAACGACAGACCTGTCGGGGCCCGCCCAACGGGAC	CCAACATGCCCACCCATGT	-
M24	SP2_HUMAN.H11MO.0.A	-18	1.55168e-05	0.0119324	0.0233543	22	CGACGTGCAGAGCCGAGACGCCCGGGCCAGCCAGAAGGCC	CCCCCGGCCCCGCCCCCCCCCC	-
M24	THAP1_HUMAN.H11MO.0.C	-18	4.69865e-05	0.0361326	0.0353598	22	CGACGTGCAGAGCCGAGACGCCCGGGCCAGCCAGAAGGCC	GCCCGCAGCCAAGATGGCGGCG	-
M24	SP3_HUMAN.H11MO.0.B	-19	0.000125276	0.0963372	0.0628511	20	CGACGTGCAGAGCCGAGACGCCCGGGCCAGCCAGAAGGCC	CCCCGGCCCCGCCCCCCCCC	-
M24	ZN563_HUMAN.H11MO.0.C	-19	0.000176827	0.13598	0.0665356	21	CGACGTGCAGAGCCGAGACGCCCGGGCCAGCCAGAAGGCC	GCAGCTGCCAGTGAGGATCCC	-
M24	KLF6_HUMAN.H11MO.0.A	-17	0.000293923	0.226026	0.0884767	19	CGACGTGCAGAGCCGAGACGCCCGGGCCAGCCAGAAGGCC	CCCCCGGCCCCGCCCTTCC	-
M24	PATZ1_HUMAN.H11MO.0.C	-17	0.000431106	0.33152	0.092694	22	CGACGTGCAGAGCCGAGACGCCCGGGCCAGCCAGAAGGCC	CCTCCCCCCCCGCCCCCTCCCC	-
M24	ZFX_HUMAN.H11MO.1.A	-14	0.000833241	0.640763	0.139346	17	CGACGTGCAGAGCCGAGACGCCCGGGCCAGCCAGAAGGCC	CCCCGGCCTCCGCCCCC	-
M24	MAFA_HUMAN.H11MO.0.D	-12	0.00110327	0.848413	0.151556	21	CGACGTGCAGAGCCGAGACGCCCGGGCCAGCCAGAAGGCC	CGAAGGCTGCGGGGTCAGCAC	-
M24	ZN341_HUMAN.H11MO.0.C	-9	0.00110764	0.851776	0.151556	22	CGACGTGCAGAGCCGAGACGCCCGGGCCAGCCAGAAGGCC	GGGGGGGGGGGGAGGGAAGAGC	+
M24	MAZ_HUMAN.H11MO.0.A	-12	0.00129028	0.992226	0.161834	22	CGACGTGCAGAGCCGAGACGCCCGGGCCAGCCAGAAGGCC	CCCCCCCCCCCCCCCCTCCCCC	-
M24	SP4_HUMAN.H11MO.0.A	-20	0.00151798	1.16732	0.164827	20	CGACGTGCAGAGCCGAGACGCCCGGGCCAGCCAGAAGGCC	CCCGGCCCCGCCCCCTTCCC	-
M24	TFCP2_HUMAN.H11MO.0.D	-19	0.00153317	1.17901	0.164827	16	CGACGTGCAGAGCCGAGACGCCCGGGCCAGCCAGAAGGCC	GCCTGAACTGGCCAGA	+
M24	RARG_HUMAN.H11MO.0.B	-8	0.00168368	1.29475	0.168941	18	CGACGTGCAGAGCCGAGACGCCCGGGCCAGCCAGAAGGCC	AGGTCAGAGTGACCTGGG	+
M24	PROX1_HUMAN.H11MO.0.D	-20	0.00201023	1.54587	0.187426	17	CGACGTGCAGAGCCGAGACGCCCGGGCCAGCCAGAAGGCC	CCCAACCCGCCTTACCC	-
M24	KLF3_HUMAN.H11MO.0.B	-20	0.00211696	1.62795	0.187426	19	CGACGTGCAGAGCCGAGACGCCCGGGCCAGCCAGAAGGCC	CCCGGCCCCGCCCCTCCCC	-
M24	RXRA_HUMAN.H11MO.0.A	1	0.00284811	2.19019	0.209052	19	CGACGTGCAGAGCCGAGACGCCCGGGCCAGCCAGAAGGCC	GGGGGAGGCAGAGGTCAGAG	+
M24	IRX2_HUMAN.H11MO.0.D	-12	0.00291681	2.24302	0.209052	19	CGACGTGCAGAGCCGAGACGCCCGGGCCAGCCAGAAGGCC	CCAACATGCCCACCCATGT	-
M24	PTF1A_HUMAN.H11MO.0.B	-16	0.00353323	2.71706	0.236929	18	CGACGTGCAGAGCCGAGACGCCCGGGCCAGCCAGAAGGCC	GGGAAAGGGGGCAGCTGG	-
M24	HEY2_HUMAN.H11MO.0.D	-14	0.00501669	3.85783	0.290409	17	CGACGTGCAGAGCCGAGACGCCCGGGCCAGCCAGAAGGCC	TAATGCCACGTGCCCCC	-
M24	KLF16_HUMAN.H11MO.0.D	-15	0.00543036	4.17595	0.302713	19	CGACGTGCAGAGCCGAGACGCCCGGGCCAGCCAGAAGGCC	CCCCCCCCCCCCCGCCCCC	-
M24	OSR2_HUMAN.H11MO.0.C	-21	0.00603466	4.64065	0.324385	16	CGACGTGCAGAGCCGAGACGCCCGGGCCAGCCAGAAGGCC	CAGCAGAAGCAGCAGC	-
M24	EGR1_HUMAN.H11MO.0.A	-23	0.00637653	4.90355	0.330943	17	CGACGTGCAGAGCCGAGACGCCCGGGCCAGCCAGAAGGCC	CCCCCGCCCACGCCCTC	-
M24	MAF_HUMAN.H11MO.0.A	-18	0.00681043	5.23722	0.33395	19	CGACGTGCAGAGCCGAGACGCCCGGGCCAGCCAGAAGGCC	TTGCTGAGTCAGCAGATTC	-
M24	ZN554_HUMAN.H11MO.0.C	-6	0.00699611	5.38001	0.33395	20	CGACGTGCAGAGCCGAGACGCCCGGGCCAGCCAGAAGGCC	GCTGAGCCATGTGGGGTGCT	+
M24	TAF1_HUMAN.H11MO.0.A	-17	0.00710011	5.45998	0.33395	16	CGACGTGCAGAGCCGAGACGCCCGGGCCAGCCAGAAGGCC	CCGCCGCCGCCATCTT	-
M24	RFX5_HUMAN.H11MO.0.A	-15	0.00808443	6.21693	0.368724	20	CGACGTGCAGAGCCGAGACGCCCGGGCCAGCCAGAAGGCC	GTCAGCTGTTGCTAGGCAGA	+
M24	ZN263_HUMAN.H11MO.0.A	-12	0.00868571	6.67931	0.384496	20	CGACGTGCAGAGCCGAGACGCCCGGGCCAGCCAGAAGGCC	CTCCTCCTCTCCCTCCTCCC	-
M24	KLF15_HUMAN.H11MO.0.A	-14	0.00915975	7.04385	0.393896	19	CGACGTGCAGAGCCGAGACGCCCGGGCCAGCCAGAAGGCC	CCCCCCCCTGCTCCTCCCC	-
M24	VEZF1_HUMAN.H11MO.0.C	-18	0.00955535	7.34806	0.399494	22	CGACGTGCAGAGCCGAGACGCCCGGGCCAGCCAGAAGGCC	CCCCTCCCCCTCCCCCCTCCCC	-
M24	ZN335_HUMAN.H11MO.0.A	-10	0.0109206	8.3979	0.443633	22	CGACGTGCAGAGCCGAGACGCCCGGGCCAGCCAGAAGGCC	TCAGGCAGCGCCGAGGACAGCC	-
M24	E2F6_HUMAN.H11MO.0.A	-21	0.0119447	9.18547	0.443633	13	CGACGTGCAGAGCCGAGACGCCCGGGCCAGCCAGAAGGCC	CCCTTCCCGCCCC	-
M24	NRL_HUMAN.H11MO.0.D	-21	0.0124189	9.55016	0.443633	11	CGACGTGCAGAGCCGAGACGCCCGGGCCAGCCAGAAGGCC	CTGCGTCAGCA	-
M24	RFX1_HUMAN.H11MO.0.B	-16	0.0124651	9.58564	0.443633	22	CGACGTGCAGAGCCGAGACGCCCGGGCCAGCCAGAAGGCC	GCCCCGGTTGCCATGGCGACGG	+
M24	SMAD3_HUMAN.H11MO.0.B	-21	0.0129009	9.9208	0.443633	12	CGACGTGCAGAGCCGAGACGCCCGGGCCAGCCAGAAGGCC	CTCTGTCACCTG	+
M24	SPIC_HUMAN.H11MO.0.D	-21	0.0130018	9.99835	0.443633	13	CGACGTGCAGAGCCGAGACGCCCGGGCCAGCCAGAAGGCC	CCTCCCCTTCCTC	-
M24	ZIC1_HUMAN.H11MO.0.B	-24	0.0135586	10.4266	0.443633	9	CGACGTGCAGAGCCGAGACGCCCGGGCCAGCCAGAAGGCC	GACCACCCC	-
M24	ZN589_HUMAN.H11MO.0.D	-13	0.014417	11.0866	0.445613	16	CGACGTGCAGAGCCGAGACGCCCGGGCCAGCCAGAAGGCC	CCCACGGTTACTGCCG	+
M24	PURA_HUMAN.H11MO.0.D	0	0.0148451	11.4159	0.445613	17	CGACGTGCAGAGCCGAGACGCCCGGGCCAGCCAGAAGGCC	GGAAGGGGGGGGCAGGG	+
M24	NR1D1_HUMAN.H11MO.0.B	-15	0.0151527	11.6524	0.445613	19	CGACGTGCAGAGCCGAGACGCCCGGGCCAGCCAGAAGGCC	AGGGAAGTGGGTCAGAAGG	+
M24	KLF5_HUMAN.H11MO.0.A	-19	0.0151604	11.6584	0.445613	14	CGACGTGCAGAGCCGAGACGCCCGGGCCAGCCAGAAGGCC	CCCAGCCCCACCCT	-
M24	RARA_HUMAN.H11MO.2.A	-15	0.0159877	12.2945	0.445613	17	CGACGTGCAGAGCCGAGACGCCCGGGCCAGCCAGAAGGCC	TGACCTCTCGGTGACCT	-
M24	TLX1_HUMAN.H11MO.0.D	-13	0.0159877	12.2945	0.445613	17	CGACGTGCAGAGCCGAGACGCCCGGGCCAGCCAGAAGGCC	CCTTGGCAACTTGCCAG	-
M24	GCM1_HUMAN.H11MO.0.D	-22	0.016435	12.6385	0.449752	14	CGACGTGCAGAGCCGAGACGCCCGGGCCAGCCAGAAGGCC	AATACCCGCATGTG	-
M24	CLOCK_HUMAN.H11MO.0.C	-7	0.0178071	13.6937	0.468816	14	CGACGTGCAGAGCCGAGACGCCCGGGCCAGCCAGAAGGCC	CAGACACGTGAACA	+
M24	ZN770_HUMAN.H11MO.0.C	-14	0.0183966	14.147	0.468816	22	CGACGTGCAGAGCCGAGACGCCCGGGCCAGCCAGAAGGCC	GATCCTCCCGCCTCAGCCTCCC	-
M24	P73_HUMAN.H11MO.0.A	-17	0.0186891	14.3719	0.468816	19	CGACGTGCAGAGCCGAGACGCCCGGGCCAGCCAGAAGGCC	AGACATGCCCAGACATGCC	+
M24	MAFB_HUMAN.H11MO.0.B	-21	0.0193445	14.8759	0.47064	11	CGACGTGCAGAGCCGAGACGCCCGGGCCAGCCAGAAGGCC	CTGAGTCAGCA	-
M24	E2F7_HUMAN.H11MO.0.B	-21	0.0196953	15.1457	0.47064	13	CGACGTGCAGAGCCGAGACGCCCGGGCCAGCCAGAAGGCC	CCTTTCCCGCCCC	-
M24	PAX5_HUMAN.H11MO.0.A	-11	0.0198119	15.2354	0.47064	21	CGACGTGCAGAGCCGAGACGCCCGGGCCAGCCAGAAGGCC	GCCTGGGCAGCAGAGCGTGAC	+
M24	NR1H4_HUMAN.H11MO.0.B	-9	0.0200265	15.4004	0.47064	19	CGACGTGCAGAGCCGAGACGCCCGGGCCAGCCAGAAGGCC	GGGGTCAATGACCCCGAGG	+
M24	ZIC2_HUMAN.H11MO.0.D	-24	0.0203253	15.6301	0.47064	15	CGACGTGCAGAGCCGAGACGCCCGGGCCAGCCAGAAGGCC	TCACAGCAGGGGGCC	-
M24	ZN350_HUMAN.H11MO.1.D	-1	0.0211347	16.2526	0.480992	24	CGACGTGCAGAGCCGAGACGCCCGGGCCAGCCAGAAGGCC	GGGCAACAAATCCCTGCGCCCCGT	-
M24	THA_HUMAN.H11MO.0.C	-7	0.0214115	16.4654	0.480992	17	CGACGTGCAGAGCCGAGACGCCCGGGCCAGCCAGAAGGCC	CTGACCTGAAGTGACCC	-
M25	ZFX_HUMAN.H11MO.1.A	-17	0.000152437	0.117224	0.232813	17	CACCCAAGTCGAGAGGCCAGGCTCCTGGACCAGCCTTGGA	CCCCGGCCTCCGCCCCC	-
M25	NR1H3_HUMAN.H11MO.0.B	-20	0.000520027	0.399901	0.284941	19	CACCCAAGTCGAGAGGCCAGGCTCCTGGACCAGCCTTGGA	TGACCTGCAGTGACCTCTG	-
M25	IRX2_HUMAN.H11MO.0.D	-20	0.000559706	0.430414	0.284941	19	CACCCAAGTCGAGAGGCCAGGCTCCTGGACCAGCCTTGGA	CCAACATGCCCACCCATGT	-
M25	SMAD3_HUMAN.H11MO.0.B	-15	0.000799535	0.614842	0.304406	12	CACCCAAGTCGAGAGGCCAGGCTCCTGGACCAGCCTTGGA	CTCTGTCACCTG	+
M25	KLF6_HUMAN.H11MO.0.A	-20	0.000996566	0.76636	0.304406	19	CACCCAAGTCGAGAGGCCAGGCTCCTGGACCAGCCTTGGA	CCCCCGGCCCCGCCCTTCC	-
M25	PATZ1_HUMAN.H11MO.0.C	-14	0.00122876	0.944918	0.308667	22	CACCCAAGTCGAGAGGCCAGGCTCCTGGACCAGCCTTGGA	CCTCCCCCCCCGCCCCCTCCCC	-
M25	PROX1_HUMAN.H11MO.0.D	-14	0.00161683	1.24334	0.308667	17	CACCCAAGTCGAGAGGCCAGGCTCCTGGACCAGCCTTGGA	CCCAACCCGCCTTACCC	-
M25	THA_HUMAN.H11MO.0.C	-19	0.00161683	1.24334	0.308667	17	CACCCAAGTCGAGAGGCCAGGCTCCTGGACCAGCCTTGGA	CTGACCTGAAGTGACCC	-
M25	P73_HUMAN.H11MO.1.A	-26	0.00183904	1.41422	0.31208	12	CACCCAAGTCGAGAGGCCAGGCTCCTGGACCAGCCTTGGA	GAACATGCCTGG	+
M25	SP3_HUMAN.H11MO.0.B	-15	0.00264006	2.03021	0.381639	20	CACCCAAGTCGAGAGGCCAGGCTCCTGGACCAGCCTTGGA	CCCCGGCCCCGCCCCCCCCC	-
M25	BHE41_HUMAN.H11MO.0.D	-20	0.00300396	2.31005	0.381639	20	CACCCAAGTCGAGAGGCCAGGCTCCTGGACCAGCCTTGGA	GCCTCTGCACGTGACCCGGT	-
M25	Z324A_HUMAN.H11MO.0.C	-12	0.00328325	2.52482	0.381639	23	CACCCAAGTCGAGAGGCCAGGCTCCTGGACCAGCCTTGGA	TATCAAACCATCCTTTGCTGCCA	+
M25	THAP1_HUMAN.H11MO.0.C	-18	0.00334028	2.56868	0.381639	22	CACCCAAGTCGAGAGGCCAGGCTCCTGGACCAGCCTTGGA	CGCCGCCATCTTGGCTGCGGGC	+
M25	TFCP2_HUMAN.H11MO.0.D	-22	0.0036168	2.78132	0.381639	16	CACCCAAGTCGAGAGGCCAGGCTCCTGGACCAGCCTTGGA	GCCTGAACTGGCCAGA	+
M25	P73_HUMAN.H11MO.0.A	-21	0.00413119	3.17689	0.381639	19	CACCCAAGTCGAGAGGCCAGGCTCCTGGACCAGCCTTGGA	AGACATGCCCAGACATGCC	+
M25	SP2_HUMAN.H11MO.0.A	-14	0.004248	3.26671	0.381639	22	CACCCAAGTCGAGAGGCCAGGCTCCTGGACCAGCCTTGGA	CCCCCGGCCCCGCCCCCCCCCC	-
M25	P53_HUMAN.H11MO.1.A	-26	0.00456141	3.50773	0.387029	13	CACCCAAGTCGAGAGGCCAGGCTCCTGGACCAGCCTTGGA	GGACATGCCTGGG	+
M25	ZF64A_HUMAN.H11MO.0.D	-17	0.0055244	4.24827	0.444067	16	CACCCAAGTCGAGAGGCCAGGCTCCTGGACCAGCCTTGGA	CAGGTTCCCGGGCCCC	-
M25	VEZF1_HUMAN.H11MO.0.C	-15	0.0064111	4.93013	0.489575	22	CACCCAAGTCGAGAGGCCAGGCTCCTGGACCAGCCTTGGA	CCCCTCCCCCTCCCCCCTCCCC	-
M26	RXRA_HUMAN.H11MO.0.A	0	0.000190077	0.146169	0.172969	20	GCGGGTTGTTGAGTTTTTATTTGGAAAGCGATTGGTATCA	GGGGGAGGCAGAGGTCAGAG	+
M26	ZN667_HUMAN.H11MO.0.C	0	0.000224927	0.172969	0.172969	19	GCGGGTTGTTGAGTTTTTATTTGGAAAGCGATTGGTATCA	GTGGCCTTAAAAGCTCAGC	+
M26	ZN394_HUMAN.H11MO.0.C	-23	0.000348412	0.267929	0.178619	17	GCGGGTTGTTGAGTTTTTATTTGGAAAGCGATTGGTATCA	AGAATGGAATAGAATGGAAT	+
M26	IRX2_HUMAN.H11MO.0.D	2	0.000899071	0.691386	0.345693	17	GCGGGTTGTTGAGTTTTTATTTGGAAAGCGATTGGTATCA	ACATGGGTGGGCATGTTGG	+
M28	IRX2_HUMAN.H11MO.0.D	-18	0.000251012	0.193028	0.384969	19	GTCCGCAGCTCCAATTCTCCGTGCTTACCGGCAGTACTTG	CCAACATGCCCACCCATGT	-
M29	RXRA_HUMAN.H11MO.0.A	-1	0.000108812	0.0836766	0.0907162	20	TCCCGGACCAGTTTCCCAGGAGCGACCTCCTCCCGAACAG	CTCTGACCTCTGCCTCCCCC	-
M29	IRX2_HUMAN.H11MO.0.D	-14	0.0001183	0.0909724	0.0907162	19	TCCCGGACCAGTTTCCCAGGAGCGACCTCCTCCCGAACAG	CCAACATGCCCACCCATGT	-
M29	TLX1_HUMAN.H11MO.0.D	-3	0.00043619	0.33543	0.22299	17	TCCCGGACCAGTTTCCCAGGAGCGACCTCCTCCCGAACAG	CTGGCAAGTTGCCAAGG	+
M29	PATZ1_HUMAN.H11MO.0.C	-10	0.00109729	0.843817	0.341884	22	TCCCGGACCAGTTTCCCAGGAGCGACCTCCTCCCGAACAG	CCTCCCCCCCCGCCCCCTCCCC	-
M29	MNX1_HUMAN.H11MO.0.D	-17	0.0011146	0.857124	0.341884	19	TCCCGGACCAGTTTCCCAGGAGCGACCTCCTCCCGAACAG	CTATTTTAATAACCCTTAA	+
M30	IRX2_HUMAN.H11MO.0.D	-14	2.23672e-05	0.0172004	0.0343488	19	TCCACCCATGAGCGCGGACACGACCTCACCAGCCGCCGGA	CCAACATGCCCACCCATGT	-
M30	RXRA_HUMAN.H11MO.0.A	-17	0.000471402	0.362508	0.361961	20	TCCACCCATGAGCGCGGACACGACCTCACCAGCCGCCGGA	CTCTGACCTCTGCCTCCCCC	-
M30	ZFX_HUMAN.H11MO.1.A	-11	0.00132301	1.01739	0.384577	17	TCCACCCATGAGCGCGGACACGACCTCACCAGCCGCCGGA	CCCCGGCCTCCGCCCCC	-
M30	MNX1_HUMAN.H11MO.0.D	-20	0.00159125	1.22367	0.384577	19	TCCACCCATGAGCGCGGACACGACCTCACCAGCCGCCGGA	CTATTTTAATAACCCTTAA	+
M30	GATA1_HUMAN.H11MO.0.A	-28	0.00183828	1.41364	0.384577	12	TCCACCCATGAGCGCGGACACGACCTCACCAGCCGCCGGA	CTGGCGGGGACAGATAAGA	+
M30	SPIC_HUMAN.H11MO.0.D	-23	0.00193019	1.48432	0.384577	13	TCCACCCATGAGCGCGGACACGACCTCACCAGCCGCCGGA	CCTCCCCTTCCTC	-
M30	ZN563_HUMAN.H11MO.0.C	6	0.00200342	1.54063	0.384577	15	TCCACCCATGAGCGCGGACACGACCTCACCAGCCGCCGGA	GCAGCTGCCAGTGAGGATCCC	-
M31	PAX5_HUMAN.H11MO.0.A	-14	0.000206086	0.15848	0.31696	21	ACAGCCGGAACCGCTTATCGCTTGGCTTCCCGGGGCCGGG	GTCACGCTCTGCTGCCCAGGC	-
M32	IRX2_HUMAN.H11MO.0.D	-1	0.000108851	0.0837067	0.166942	19	CGTCACACATGAACCCAGTCCCAGGACCTAGCCACGGCGT	CCAACATGCCCACCCATGT	-
M33	IRX2_HUMAN.H11MO.0.D	0	3.11904e-05	0.0239854	0.0479297	19	CGTCCTCCAGAACCCAGTGCCAGGCCGCAACCCGCAGCCA	CCAACATGCCCACCCATGT	-
M33	TLX1_HUMAN.H11MO.0.D	-6	0.000263704	0.202788	0.202615	17	CGTCCTCCAGAACCCAGTGCCAGGCCGCAACCCGCAGCCA	CCTTGGCAACTTGCCAG	-
M33	RXRA_HUMAN.H11MO.0.A	-14	0.000655047	0.503731	0.335533	20	CGTCCTCCAGAACCCAGTGCCAGGCCGCAACCCGCAGCCA	CTCTGACCTCTGCCTCCCCC	-
M34	PAX8_HUMAN.H11MO.0.D	-23	0.000151414	0.116437	0.229965	14	AGATACTCAGCCTCGAAACCCATGCCAGTAGTGCAGGGGT	GTCACTGAAGCGGG	+
M34	NR1D1_HUMAN.H11MO.0.B	-21	0.000378419	0.291004	0.287368	19	AGATACTCAGCCTCGAAACCCATGCCAGTAGTGCAGGGGT	AGGGAAGTGGGTCAGAAGG	+
M34	IRX2_HUMAN.H11MO.0.D	-6	0.0014326	1.10167	0.435162	19	AGATACTCAGCCTCGAAACCCATGCCAGTAGTGCAGGGGT	CCAACATGCCCACCCATGT	-
M34	ZN667_HUMAN.H11MO.0.C	-4	0.0014326	1.10167	0.435162	19	AGATACTCAGCCTCGAAACCCATGCCAGTAGTGCAGGGGT	GCTGAGCTTTTAAGGCCAC	-
M34	VEZF1_HUMAN.H11MO.0.C	-5	0.00155018	1.19209	0.435162	22	AGATACTCAGCCTCGAAACCCATGCCAGTAGTGCAGGGGT	CCCCTCCCCCTCCCCCCTCCCC	-
M34	ZN563_HUMAN.H11MO.0.C	-17	0.00239829	1.84429	0.435162	21	AGATACTCAGCCTCGAAACCCATGCCAGTAGTGCAGGGGT	GCAGCTGCCAGTGAGGATCCC	-
M34	NR1H4_HUMAN.H11MO.0.B	-10	0.00248579	1.91157	0.435162	19	AGATACTCAGCCTCGAAACCCATGCCAGTAGTGCAGGGGT	CCTCGGGGTCATTGACCCC	-
M34	ZN394_HUMAN.H11MO.0.C	-11	0.00275877	2.1215	0.435162	20	AGATACTCAGCCTCGAAACCCATGCCAGTAGTGCAGGGGT	ATTCCATTCTATTCCATTCT	-
M34	RFX5_HUMAN.H11MO.0.A	-6	0.00344593	2.64992	0.435162	20	AGATACTCAGCCTCGAAACCCATGCCAGTAGTGCAGGGGT	TCTGCCTAGCAACAGCTGAC	-
M34	SP3_HUMAN.H11MO.0.B	-4	0.00344593	2.64992	0.435162	20	AGATACTCAGCCTCGAAACCCATGCCAGTAGTGCAGGGGT	CCCCGGCCCCGCCCCCCCCC	-
M34	ZFX_HUMAN.H11MO.1.A	-5	0.00364107	2.79998	0.435162	17	AGATACTCAGCCTCGAAACCCATGCCAGTAGTGCAGGGGT	CCCCGGCCTCCGCCCCC	-
M34	RXRA_HUMAN.H11MO.0.A	-3	0.00398968	3.06806	0.435162	20	AGATACTCAGCCTCGAAACCCATGCCAGTAGTGCAGGGGT	CTCTGACCTCTGCCTCCCCC	-
M34	SPIC_HUMAN.H11MO.0.D	-29	0.00461989	3.55269	0.435162	11	AGATACTCAGCCTCGAAACCCATGCCAGTAGTGCAGGGGT	GAGGAAGGGGAGG	+
M34	AIRE_HUMAN.H11MO.0.C	-14	0.0048217	3.70788	0.435162	18	AGATACTCAGCCTCGAAACCCATGCCAGTAGTGCAGGGGT	TTAACCAATATAACCAAT	-
M34	ZBT17_HUMAN.H11MO.0.A	-2	0.00491351	3.77849	0.435162	19	AGATACTCAGCCTCGAAACCCATGCCAGTAGTGCAGGGGT	CTTCCCCTCCCCCACCCTC	-
M34	TBX21_HUMAN.H11MO.0.A	-27	0.0050672	3.89668	0.435162	13	AGATACTCAGCCTCGAAACCCATGCCAGTAGTGCAGGGGT	GTGGAGGTGTGAA	+
M34	PATZ1_HUMAN.H11MO.0.C	-5	0.00515736	3.96601	0.435162	22	AGATACTCAGCCTCGAAACCCATGCCAGTAGTGCAGGGGT	CCTCCCCCCCCGCCCCCTCCCC	-
M34	ZN341_HUMAN.H11MO.0.C	-4	0.00631641	4.85732	0.473706	22	AGATACTCAGCCTCGAAACCCATGCCAGTAGTGCAGGGGT	GCTCTTCCCTCCCCCCCCCCCC	-
M34	Z324A_HUMAN.H11MO.0.C	1	0.00654987	5.03685	0.473706	22	AGATACTCAGCCTCGAAACCCATGCCAGTAGTGCAGGGGT	TATCAAACCATCCTTTGCTGCCA	+
M34	RARA_HUMAN.H11MO.0.A	5	0.00812838	6.25073	0.475929	15	AGATACTCAGCCTCGAAACCCATGCCAGTAGTGCAGGGGT	CCTTGACCTCTTGATCCCCC	-
M34	VEZF1_HUMAN.H11MO.1.C	-28	0.00853645	6.56453	0.475929	12	AGATACTCAGCCTCGAAACCCATGCCAGTAGTGCAGGGGT	AGAGGGAGGGGG	+
M34	THA_HUMAN.H11MO.0.C	-21	0.00861208	6.62269	0.475929	17	AGATACTCAGCCTCGAAACCCATGCCAGTAGTGCAGGGGT	GGGTCACTTCAGGTCAG	+
M34	SP4_HUMAN.H11MO.0.A	0	0.00871128	6.69898	0.475929	20	AGATACTCAGCCTCGAAACCCATGCCAGTAGTGCAGGGGT	CCCGGCCCCGCCCCCTTCCC	-
M34	PPARG_HUMAN.H11MO.0.A	-25	0.00928916	7.14336	0.475929	15	AGATACTCAGCCTCGAAACCCATGCCAGTAGTGCAGGGGT	AAGTGGGGCAAAGGTCA	+
M34	TLX1_HUMAN.H11MO.0.D	-21	0.0100152	7.70166	0.475929	17	AGATACTCAGCCTCGAAACCCATGCCAGTAGTGCAGGGGT	CTGGCAAGTTGCCAAGG	+
M34	ZN214_HUMAN.H11MO.0.C	-8	0.0100276	7.71122	0.475929	22	AGATACTCAGCCTCGAAACCCATGCCAGTAGTGCAGGGGT	TCCTTTTTGAGGCCTTTGATGA	+
M34	THAP1_HUMAN.H11MO.0.C	-16	0.0100276	7.71122	0.475929	22	AGATACTCAGCCTCGAAACCCATGCCAGTAGTGCAGGGGT	GCCCGCAGCCAAGATGGCGGCG	-
M36	SNAI2_HUMAN.H11MO.0.A	-25	2.44993e-05	0.01884	0.0195425	10	CGCCCCCTCCCACTAGCCCGGCCGCTGCACCTGCCCGCCC	TGCACCTGCC	-
M36	MAZ_HUMAN.H11MO.1.A	-2	2.66364e-05	0.0204834	0.0195425	11	CGCCCCCTCCCACTAGCCCGGCCGCTGCACCTGCCCGCCC	CCCCCTCCCTC	-
M36	INSM1_HUMAN.H11MO.0.C	0	5.65168e-05	0.0434614	0.0232058	12	CGCCCCCTCCCACTAGCCCGGCCGCTGCACCTGCCCGCCC	TGCCCCCTGACA	-
M36	MYF6_HUMAN.H11MO.0.C	-27	6.32587e-05	0.0486459	0.0232058	7	CGCCCCCTCCCACTAGCCCGGCCGCTGCACCTGCCCGCCC	CAGCTGC	+
M36	SNAI1_HUMAN.H11MO.0.C	-26	0.000169791	0.130569	0.0498289	8	CGCCCCCTCCCACTAGCCCGGCCGCTGCACCTGCCCGCCC	CCACCTGG	-
M36	ASCL1_HUMAN.H11MO.0.A	-24	0.000240579	0.185005	0.0552113	14	CGCCCCCTCCCACTAGCCCGGCCGCTGCACCTGCCCGCCC	CTGCACCTGCTCCC	+
M36	HES7_HUMAN.H11MO.0.D	-24	0.000263384	0.202543	0.0552113	12	CGCCCCCTCCCACTAGCCCGGCCGCTGCACCTGCCCGCCC	CGGCACGTGCCA	-
M36	ZN281_HUMAN.H11MO.0.A	-2	0.000322452	0.247966	0.0560114	15	CGCCCCCTCCCACTAGCCCGGCCGCTGCACCTGCCCGCCC	TCCCCTCCCCCACCC	-
M36	SP1_HUMAN.H11MO.0.A	-5	0.000376601	0.289606	0.0560114	22	CGCCCCCTCCCACTAGCCCGGCCGCTGCACCTGCCCGCCC	CCCCCCCCCGGCCCCGCCCCCC	-
M36	WT1_HUMAN.H11MO.1.B	-2	0.000381716	0.29354	0.0560114	11	CGCCCCCTCCCACTAGCCCGGCCGCTGCACCTGCCCGCCC	CCTCCTCCCAC	-
M36	PATZ1_HUMAN.H11MO.1.C	-3	0.000429385	0.330197	0.0572783	9	CGCCCCCTCCCACTAGCCCGGCCGCTGCACCTGCCCGCCC	CCCCTCCCT	-
M36	ASCL2_HUMAN.H11MO.0.D	-26	0.000531573	0.40878	0.064385	9	CGCCCCCTCCCACTAGCCCGGCCGCTGCACCTGCCCGCCC	CCAGCTGCT	+
M36	ZN708_HUMAN.H11MO.1.D	-23	0.000570417	0.438651	0.064385	9	CGCCCCCTCCCACTAGCCCGGCCGCTGCACCTGCCCGCCC	GCTGTACCT	-
M36	HES5_HUMAN.H11MO.0.D	-24	0.000649868	0.499749	0.0649812	12	CGCCCCCTCCCACTAGCCCGGCCGCTGCACCTGCCCGCCC	CGGCACGTGCCA	-
M36	ZN148_HUMAN.H11MO.0.D	-3	0.000676365	0.520125	0.0649812	15	CGCCCCCTCCCACTAGCCCGGCCGCTGCACCTGCCCGCCC	CCCCTCCCCCACCCC	-
M36	TBX1_HUMAN.H11MO.0.D	-20	0.000708552	0.544876	0.0649812	20	CGCCCCCTCCCACTAGCCCGGCCGCTGCACCTGCCCGCCC	CCGCCCACCCCTGCCCACCC	-
M36	KLF13_HUMAN.H11MO.0.D	2	0.000856902	0.658958	0.0739637	9	CGCCCCCTCCCACTAGCCCGGCCGCTGCACCTGCCCGCCC	CACGCCCCCCT	-
M36	EGR4_HUMAN.H11MO.0.D	-15	0.00130474	1.00334	0.100764	11	CGCCCCCTCCCACTAGCCCGGCCGCTGCACCTGCCCGCCC	GCCCTGCCGCC	-
M36	EGR2_HUMAN.H11MO.1.A	-2	0.00181828	1.39826	0.124267	16	CGCCCCCTCCCACTAGCCCGGCCGCTGCACCTGCCCGCCC	CCCCCGCCCACGCCCC	-
M36	ZSC22_HUMAN.H11MO.0.C	-2	0.00181828	1.39826	0.124267	16	CGCCCCCTCCCACTAGCCCGGCCGCTGCACCTGCCCGCCC	CCTCCTCCCTCAGACC	-
M36	SP1_HUMAN.H11MO.1.A	0	0.00186313	1.43275	0.124267	14	CGCCCCCTCCCACTAGCCCGGCCGCTGCACCTGCCCGCCC	CGGCCCCGCCCCCC	-
M36	VEZF1_HUMAN.H11MO.1.C	-2	0.0020294	1.56061	0.129472	12	CGCCCCCTCCCACTAGCCCGGCCGCTGCACCTGCCCGCCC	CCCCCTCCCCCT	-
M36	MYOD1_HUMAN.H11MO.1.A	-24	0.0022072	1.69734	0.134948	11	CGCCCCCTCCCACTAGCCCGGCCGCTGCACCTGCCCGCCC	CTGCAGCTGTC	+
M36	KLF12_HUMAN.H11MO.0.C	-15	0.0027736	2.1329	0.157132	11	CGCCCCCTCCCACTAGCCCGGCCGCTGCACCTGCCCGCCC	GCCCCGCCCCT	-
M36	ID4_HUMAN.H11MO.0.D	-24	0.00293514	2.25712	0.157132	11	CGCCCCCTCCCACTAGCCCGGCCGCTGCACCTGCCCGCCC	TTACACCTGTC	-
M36	KLF16_HUMAN.H11MO.0.D	-2	0.00308952	2.37584	0.157132	19	CGCCCCCTCCCACTAGCCCGGCCGCTGCACCTGCCCGCCC	CCCCCCCCCCCCCGCCCCC	-
M36	ZN263_HUMAN.H11MO.1.A	-2	0.00310547	2.38811	0.157132	11	CGCCCCCTCCCACTAGCCCGGCCGCTGCACCTGCCCGCCC	CCTCCTCCCTC	-
M36	MYOG_HUMAN.H11MO.0.B	-24	0.00323165	2.48514	0.157844	13	CGCCCCCTCCCACTAGCCCGGCCGCTGCACCTGCCCGCCC	CCGCAGCTGTCCC	+
M36	ZN436_HUMAN.H11MO.0.C	-2	0.00333467	2.56436	0.157844	24	CGCCCCCTCCCACTAGCCCGGCCGCTGCACCTGCCCGCCC	CCTCCTCCAGGAAGCCTTCCCTGA	-
M36	IKZF1_HUMAN.H11MO.0.C	-5	0.00354775	2.72822	0.162682	8	CGCCCCCTCCCACTAGCCCGGCCGCTGCACCTGCCCGCCC	TCTCCCAA	-
M36	KLF4_HUMAN.H11MO.0.A	-2	0.00374095	2.87679	0.162775	10	CGCCCCCTCCCACTAGCCCGGCCGCTGCACCTGCCCGCCC	GCCACACCCT	-
M36	EGR2_HUMAN.H11MO.0.A	-3	0.00382405	2.94069	0.162775	18	CGCCCCCTCCCACTAGCCCGGCCGCTGCACCTGCCCGCCC	CCCCTCCCACACCCCCCC	-
M36	SP2_HUMAN.H11MO.1.B	-2	0.00388257	2.98569	0.162775	12	CGCCCCCTCCCACTAGCCCGGCCGCTGCACCTGCCCGCCC	GCCCCGCCCCCT	-
M36	WT1_HUMAN.H11MO.0.C	3	0.00408048	3.13789	0.16632	17	CGCCCCCTCCCACTAGCCCGGCCGCTGCACCTGCCCGCCC	CCCCCCCTCCTCCCCCGCCC	-
M36	SALL4_HUMAN.H11MO.0.B	-4	0.00445575	3.42647	0.176708	10	CGCCCCCTCCCACTAGCCCGGCCGCTGCACCTGCCCGCCC	CCCACCCTCC	-
M36	HEN1_HUMAN.H11MO.0.C	-17	0.00479954	3.69084	0.184365	20	CGCCCCCTCCCACTAGCCCGGCCGCTGCACCTGCCCGCCC	AGGGACGCAGCTGCTCCCCA	-
M36	KLF15_HUMAN.H11MO.0.A	-17	0.00490012	3.76819	0.184365	19	CGCCCCCTCCCACTAGCCCGGCCGCTGCACCTGCCCGCCC	CCCCCCCCTGCTCCTCCCC	-
M36	SP2_HUMAN.H11MO.0.A	-9	0.00541551	4.16453	0.190893	22	CGCCCCCTCCCACTAGCCCGGCCGCTGCACCTGCCCGCCC	CCCCCGGCCCCGCCCCCCCCCC	-
M36	TBX15_HUMAN.H11MO.0.D	-2	0.0055453	4.26433	0.190893	19	CGCCCCCTCCCACTAGCCCGGCCGCTGCACCTGCCCGCCC	CCCCCACCCCCCCCCCCCC	-
M36	KLF9_HUMAN.H11MO.0.C	5	0.00557659	4.2884	0.190893	10	CGCCCCCTCCCACTAGCCCGGCCGCTGCACCTGCCCGCCC	GGCCACGCCCCCTCC	-
M36	NRF1_HUMAN.H11MO.0.A	-22	0.00560741	4.3121	0.190893	17	CGCCCCCTCCCACTAGCCCGGCCGCTGCACCTGCCCGCCC	CACTGCGCATGCGCAGG	+
M36	KLF1_HUMAN.H11MO.0.A	2	0.00580193	4.46168	0.190893	12	CGCCCCCTCCCACTAGCCCGGCCGCTGCACCTGCCCGCCC	CCCGGCCCCGCCCC	-
M36	KLF14_HUMAN.H11MO.0.D	4	0.00592104	4.55328	0.190893	9	CGCCCCCTCCCACTAGCCCGGCCGCTGCACCTGCCCGCCC	GCCACGCCCCCCT	-
M36	VEZF1_HUMAN.H11MO.0.C	3	0.00607164	4.66909	0.190893	19	CGCCCCCTCCCACTAGCCCGGCCGCTGCACCTGCCCGCCC	CCCCTCCCCCTCCCCCCTCCCC	-
M36	EGR1_HUMAN.H11MO.0.A	-2	0.00611436	4.70195	0.190893	17	CGCCCCCTCCCACTAGCCCGGCCGCTGCACCTGCCCGCCC	CCCCCGCCCACGCCCTC	-
M36	ZN219_HUMAN.H11MO.0.D	-1	0.00653975	5.02907	0.192108	12	CGCCCCCTCCCACTAGCCCGGCCGCTGCACCTGCCCGCCC	TCCGCCCCCCTC	-
M36	PLAG1_HUMAN.H11MO.0.D	-3	0.00666411	5.1247	0.192108	17	CGCCCCCTCCCACTAGCCCGGCCGCTGCACCTGCCCGCCC	CCCCTCCTGATGCCCCC	-
M36	MYOD1_HUMAN.H11MO.0.A	-20	0.00670184	5.15372	0.192108	15	CGCCCCCTCCCACTAGCCCGGCCGCTGCACCTGCCCGCCC	GCAGCTGTTCCTGCC	+
M36	MESP1_HUMAN.H11MO.0.D	-23	0.00706975	5.43664	0.192108	11	CGCCCCCTCCCACTAGCCCGGCCGCTGCACCTGCCCGCCC	TCCACACCTGC	-
M36	TFE2_HUMAN.H11MO.0.A	-24	0.00706975	5.43664	0.192108	11	CGCCCCCTCCCACTAGCCCGGCCGCTGCACCTGCCCGCCC	CTGCAGCTGTG	-
M36	ZN770_HUMAN.H11MO.1.C	0	0.00706975	5.43664	0.192108	11	CGCCCCCTCCCACTAGCCCGGCCGCTGCACCTGCCCGCCC	CTCAGCCTCCC	-
M36	HEY1_HUMAN.H11MO.0.D	-24	0.00724348	5.57023	0.19325	12	CGCCCCCTCCCACTAGCCCGGCCGCTGCACCTGCCCGCCC	CGACACGTGCCA	-
M36	AP2D_HUMAN.H11MO.0.D	-18	0.0080758	6.21029	0.211041	14	CGCCCCCTCCCACTAGCCCGGCCGCTGCACCTGCCCGCCC	CGCCCGAGGCGCGT	+
M36	SP4_HUMAN.H11MO.1.A	0	0.00821103	6.31428	0.211041	16	CGCCCCCTCCCACTAGCCCGGCCGCTGCACCTGCCCGCCC	CGGCCCCGCCCCCTCC	-
M36	KLF5_HUMAN.H11MO.0.A	2	0.00846161	6.50697	0.211041	12	CGCCCCCTCCCACTAGCCCGGCCGCTGCACCTGCCCGCCC	CCCAGCCCCACCCT	-
M36	PTF1A_HUMAN.H11MO.1.B	-26	0.0084856	6.52542	0.211041	9	CGCCCCCTCCCACTAGCCCGGCCGCTGCACCTGCCCGCCC	CCAGCTGCT	-
M36	E2F4_HUMAN.H11MO.0.A	-29	0.00875524	6.73278	0.214118	11	CGCCCCCTCCCACTAGCCCGGCCGCTGCACCTGCCCGCCC	ATTTCCCGCCCCC	-
M36	ATOH1_HUMAN.H11MO.0.B	-26	0.00899753	6.9191	0.216436	9	CGCCCCCTCCCACTAGCCCGGCCGCTGCACCTGCCCGCCC	CCATCTGCT	-
M36	ZN449_HUMAN.H11MO.0.C	-13	0.00921029	7.08271	0.21798	11	CGCCCCCTCCCACTAGCCCGGCCGCTGCACCTGCCCGCCC	AAGCCCAACCA	-
M36	ZIC4_HUMAN.H11MO.0.D	-15	0.0100565	7.73348	0.229891	15	CGCCCCCTCCCACTAGCCCGGCCGCTGCACCTGCCCGCCC	GACCCCCCGCTGTGC	-
M36	E2F4_HUMAN.H11MO.1.A	-25	0.0101835	7.83115	0.229891	14	CGCCCCCTCCCACTAGCCCGGCCGCTGCACCTGCCCGCCC	TCAAATTTCCCGCC	-
M36	ZN740_HUMAN.H11MO.0.D	2	0.0101835	7.83115	0.229891	12	CGCCCCCTCCCACTAGCCCGGCCGCTGCACCTGCCCGCCC	CCCACCCCCCCCCC	-
M36	BHE41_HUMAN.H11MO.0.D	-20	0.0105615	8.12178	0.23481	20	CGCCCCCTCCCACTAGCCCGGCCGCTGCACCTGCCCGCCC	GCCTCTGCACGTGACCCGGT	-
M36	ZSC31_HUMAN.H11MO.0.C	-8	0.0108712	8.35997	0.237087	18	CGCCCCCTCCCACTAGCCCGGCCGCTGCACCTGCCCGCCC	CATAACTGCCCTGCTGCC	-
M36	KLF3_HUMAN.H11MO.0.B	2	0.010987	8.44904	0.237087	17	CGCCCCCTCCCACTAGCCCGGCCGCTGCACCTGCCCGCCC	CCCGGCCCCGCCCCTCCCC	-
M36	ZBT17_HUMAN.H11MO.0.A	0	0.0118844	9.13909	0.249123	19	CGCCCCCTCCCACTAGCCCGGCCGCTGCACCTGCCCGCCC	CTTCCCCTCCCCCACCCTC	-
M36	TFEB_HUMAN.H11MO.0.C	-27	0.0127191	9.78097	0.262865	9	CGCCCCCTCCCACTAGCCCGGCCGCTGCACCTGCCCGCCC	CACGTGACC	-
M36	ZBTB4_HUMAN.H11MO.0.D	0	0.0130526	10.0374	0.266011	17	CGCCCCCTCCCACTAGCCCGGCCGCTGCACCTGCCCGCCC	CCCACCTGCCATCTAGG	-
M36	ZN331_HUMAN.H11MO.0.C	-3	0.0132807	10.2129	0.266953	20	CGCCCCCTCCCACTAGCCCGGCCGCTGCACCTGCCCGCCC	CCACCCAGCTGAGCCCAGCC	-
M36	ZEB1_HUMAN.H11MO.0.A	-25	0.013582	10.4446	0.268675	10	CGCCCCCTCCCACTAGCCCGGCCGCTGCACCTGCCCGCCC	CTCACCTGTC	-
M36	USF2_HUMAN.H11MO.0.A	-18	0.0138877	10.6796	0.268675	19	CGCCCCCTCCCACTAGCCCGGCCGCTGCACCTGCCCGCCC	CGCCGCGGCCACGTGACCC	-
M36	ZNF76_HUMAN.H11MO.0.C	1	0.0142183	10.9339	0.268675	21	CGCCCCCTCCCACTAGCCCGGCCGCTGCACCTGCCCGCCC	ACTACAATTCCCAGAATGCCCC	-
M36	ITF2_HUMAN.H11MO.0.C	-25	0.0143274	11.0177	0.268675	10	CGCCCCCTCCCACTAGCCCGGCCGCTGCACCTGCCCGCCC	CCCAGCTGCC	-
M36	FIGLA_HUMAN.H11MO.0.D	-25	0.0146463	11.263	0.268675	11	CGCCCCCTCCCACTAGCCCGGCCGCTGCACCTGCCCGCCC	AACACCTGTTA	-
M36	E2F1_HUMAN.H11MO.0.A	-29	0.0146481	11.2644	0.268675	11	CGCCCCCTCCCACTAGCCCGGCCGCTGCACCTGCCCGCCC	CTTTCCCGCCCCCC	-
M36	HIC2_HUMAN.H11MO.0.D	-28	0.015406	11.8472	0.279088	11	CGCCCCCTCCCACTAGCCCGGCCGCTGCACCTGCCCGCCC	CCATGCCAGGC	+
M36	ZN467_HUMAN.H11MO.0.C	-14	0.0158329	12.1755	0.281672	22	CGCCCCCTCCCACTAGCCCGGCCGCTGCACCTGCCCGCCC	CCCCCCCCCCCCTCCCCTCCCC	-
M36	BHE40_HUMAN.H11MO.0.A	-25	0.0159326	12.2522	0.281672	10	CGCCCCCTCCCACTAGCCCGGCCGCTGCACCTGCCCGCCC	GGCACGTGAC	+
M36	SP3_HUMAN.H11MO.0.B	3	0.0166411	12.797	0.290696	17	CGCCCCCTCCCACTAGCCCGGCCGCTGCACCTGCCCGCCC	CCCCGGCCCCGCCCCCCCCC	-
M36	BHA15_HUMAN.H11MO.0.B	-17	0.0179087	13.7718	0.295554	11	CGCCCCCTCCCACTAGCCCGGCCGCTGCACCTGCCCGCCC	CCAGCTGCTGC	-
M36	E2F3_HUMAN.H11MO.0.A	-30	0.0179087	13.7718	0.295554	10	CGCCCCCTCCCACTAGCCCGGCCGCTGCACCTGCCCGCCC	TTTCCCGCCCT	-
M36	EGR3_HUMAN.H11MO.0.D	1	0.0179087	13.7718	0.295554	10	CGCCCCCTCCCACTAGCCCGGCCGCTGCACCTGCCCGCCC	ACACCCACTCT	-
M36	ZN320_HUMAN.H11MO.0.C	-2	0.0179263	13.7853	0.295554	20	CGCCCCCTCCCACTAGCCCGGCCGCTGCACCTGCCCGCCC	CACTGGCCCCCTGGTCCCAC	-
M36	E2F6_HUMAN.H11MO.0.A	-28	0.018573	14.2827	0.300778	12	CGCCCCCTCCCACTAGCCCGGCCGCTGCACCTGCCCGCCC	CCCTTCCCGCCCC	-
M36	MAX_HUMAN.H11MO.0.A	-26	0.0186531	14.3443	0.300778	10	CGCCCCCTCCCACTAGCCCGGCCGCTGCACCTGCCCGCCC	CCACGTGCTC	-
M36	GLIS1_HUMAN.H11MO.0.D	-2	0.0194405	14.9498	0.310068	13	CGCCCCCTCCCACTAGCCCGGCCGCTGCACCTGCCCGCCC	AGACCCCCCACGA	-
M36	MLXPL_HUMAN.H11MO.0.D	-15	0.020351	15.6499	0.321099	19	CGCCCCCTCCCACTAGCCCGGCCGCTGCACCTGCCCGCCC	CCACGGCGGTGTCACATGC	-
M36	OSR2_HUMAN.H11MO.0.C	-20	0.0216926	16.6816	0.33717	16	CGCCCCCTCCCACTAGCCCGGCCGCTGCACCTGCCCGCCC	GCTGCTGCTTCTGCTG	+
M36	ZN143_HUMAN.H11MO.0.A	3	0.0225274	17.3236	0.344331	19	CGCCCCCTCCCACTAGCCCGGCCGCTGCACCTGCCCGCCC	GAACTACAATTCCCAGAATGCC	-
M36	PATZ1_HUMAN.H11MO.0.C	-9	0.0241469	18.569	0.354387	22	CGCCCCCTCCCACTAGCCCGGCCGCTGCACCTGCCCGCCC	CCTCCCCCCCCGCCCCCTCCCC	-
M36	ZN770_HUMAN.H11MO.0.C	-5	0.0241469	18.569	0.354387	22	CGCCCCCTCCCACTAGCCCGGCCGCTGCACCTGCCCGCCC	GATCCTCCCGCCTCAGCCTCCC	-
M36	PLAL1_HUMAN.H11MO.0.D	1	0.0241514	18.5724	0.354387	9	CGCCCCCTCCCACTAGCCCGGCCGCTGCACCTGCCCGCCC	GGGCCCCCCG	-
M36	KLF8_HUMAN.H11MO.0.C	0	0.0260885	20.062	0.375305	9	CGCCCCCTCCCACTAGCCCGGCCGCTGCACCTGCCCGCCC	CACCCCCTG	-
M36	NDF2_HUMAN.H11MO.0.B	-26	0.0260885	20.062	0.375305	9	CGCCCCCTCCCACTAGCCCGGCCGCTGCACCTGCCCGCCC	CCATCTGTT	-
M36	PTF1A_HUMAN.H11MO.0.B	-20	0.0267652	20.5825	0.381302	18	CGCCCCCTCCCACTAGCCCGGCCGCTGCACCTGCCCGCCC	CCAGCTGCCCCCTTTCCC	+
M36	MAZ_HUMAN.H11MO.0.A	-3	0.0277124	21.3108	0.387631	22	CGCCCCCTCCCACTAGCCCGGCCGCTGCACCTGCCCGCCC	CCCCCCCCCCCCCCCCTCCCCC	-
M36	ZN784_HUMAN.H11MO.0.D	-26	0.0278332	21.4038	0.387631	11	CGCCCCCTCCCACTAGCCCGGCCGCTGCACCTGCCCGCCC	GTACCTACCTC	-
M36	TFDP1_HUMAN.H11MO.0.C	-29	0.0282351	21.7128	0.387631	11	CGCCCCCTCCCACTAGCCCGGCCGCTGCACCTGCCCGCCC	TTTTCCCGCCCCCC	-
M36	ZBT7A_HUMAN.H11MO.0.A	1	0.0290242	22.3196	0.387631	8	CGCCCCCTCCCACTAGCCCGGCCGCTGCACCTGCCCGCCC	GAGACCCCC	-
M36	E2F7_HUMAN.H11MO.0.B	-28	0.0291036	22.3806	0.387631	12	CGCCCCCTCCCACTAGCCCGGCCGCTGCACCTGCCCGCCC	CCTTTCCCGCCCC	-
M36	MBD2_HUMAN.H11MO.0.B	-14	0.0292017	22.4561	0.387631	11	CGCCCCCTCCCACTAGCCCGGCCGCTGCACCTGCCCGCCC	CCTCCGGCCCG	-
M36	MXI1_HUMAN.H11MO.0.A	-26	0.0293228	22.5493	0.387631	14	CGCCCCCTCCCACTAGCCCGGCCGCTGCACCTGCCCGCCC	GCACGTGGCGGCGGG	+
M36	MYBA_HUMAN.H11MO.0.D	-23	0.0305501	23.493	0.390468	15	CGCCCCCTCCCACTAGCCCGGCCGCTGCACCTGCCCGCCC	TCTCCAACTGCCACT	-
M36	ZBT14_HUMAN.H11MO.0.C	-32	0.0306018	23.5328	0.390468	8	CGCCCCCTCCCACTAGCCCGGCCGCTGCACCTGCCCGCCC	GCGCGCTCC	-
M36	MYC_HUMAN.H11MO.0.A	-24	0.0321241	24.7034	0.397886	11	CGCCCCCTCCCACTAGCCCGGCCGCTGCACCTGCCCGCCC	GAGCACGTGGC	-
M36	HEY2_HUMAN.H11MO.0.D	-21	0.032539	25.0225	0.397886	17	CGCCCCCTCCCACTAGCCCGGCCGCTGCACCTGCCCGCCC	TAATGCCACGTGCCCCC	-
M36	CTCFL_HUMAN.H11MO.0.A	3	0.032539	25.0225	0.397886	14	CGCCCCCTCCCACTAGCCCGGCCGCTGCACCTGCCCGCCC	CGGCGCCCCCTGGCGGC	-
M36	REST_HUMAN.H11MO.0.A	-7	0.032848	25.2601	0.398345	22	CGCCCCCTCCCACTAGCCCGGCCGCTGCACCTGCCCGCCC	GGGCGCTGTCCATGGTGCTGAA	-
M36	MYCN_HUMAN.H11MO.0.A	-24	0.0337946	25.9881	0.406465	12	CGCCCCCTCCCACTAGCCCGGCCGCTGCACCTGCCCGCCC	GCCCACGTGGCC	-
M36	MECP2_HUMAN.H11MO.0.C	-15	0.0366641	28.1947	0.434436	7	CGCCCCCTCCCACTAGCCCGGCCGCTGCACCTGCCCGCCC	CTCCGGG	-
M36	SP4_HUMAN.H11MO.0.A	2	0.0368783	28.3594	0.434436	18	CGCCCCCTCCCACTAGCCCGGCCGCTGCACCTGCCCGCCC	CCCGGCCCCGCCCCCTTCCC	-
M36	MLX_HUMAN.H11MO.0.D	-26	0.0370084	28.4594	0.434436	11	CGCCCCCTCCCACTAGCCCGGCCGCTGCACCTGCCCGCCC	GCACGTGATCA	-
M36	ZN547_HUMAN.H11MO.0.C	-15	0.0381902	29.3683	0.444752	20	CGCCCCCTCCCACTAGCCCGGCCGCTGCACCTGCCCGCCC	GTATGCCTGCTGCATTAGCA	-
M36	ZFX_HUMAN.H11MO.1.A	-15	0.0393443	30.2558	0.452812	17	CGCCCCCTCCCACTAGCCCGGCCGCTGCACCTGCCCGCCC	CCCCGGCCTCCGCCCCC	-
M36	ZFX_HUMAN.H11MO.0.A	-16	0.0398081	30.6124	0.452812	10	CGCCCCCTCCCACTAGCCCGGCCGCTGCACCTGCCCGCCC	CCAGGCCCCG	+
M36	TFE3_HUMAN.H11MO.0.B	-26	0.0398081	30.6124	0.452812	10	CGCCCCCTCCCACTAGCCCGGCCGCTGCACCTGCCCGCCC	TCACGTGACC	-
M36	USF1_HUMAN.H11MO.0.A	-24	0.0404416	31.0996	0.455127	12	CGCCCCCTCCCACTAGCCCGGCCGCTGCACCTGCCCGCCC	GGTCACGTGACC	-
M36	KLF6_HUMAN.H11MO.0.A	-20	0.0408236	31.3933	0.455127	19	CGCCCCCTCCCACTAGCCCGGCCGCTGCACCTGCCCGCCC	CCCCCGGCCCCGCCCTTCC	-
M36	ZN708_HUMAN.H11MO.0.C	-23	0.0409421	31.4845	0.455127	17	CGCCCCCTCCCACTAGCCCGGCCGCTGCACCTGCCCGCCC	GCTGTACCTGCTTATTAGGC	-
M36	MITF_HUMAN.H11MO.0.A	-26	0.0417948	32.1402	0.461112	10	CGCCCCCTCCCACTAGCCCGGCCGCTGCACCTGCCCGCCC	TCACGTGACC	+
M36	GLI2_HUMAN.H11MO.0.D	-2	0.0425556	32.7253	0.466002	11	CGCCCCCTCCCACTAGCCCGGCCGCTGCACCTGCCCGCCC	AGACCACCCAC	-
M36	P63_HUMAN.H11MO.1.A	-26	0.0445649	34.2704	0.480828	11	CGCCCCCTCCCACTAGCCCGGCCGCTGCACCTGCCCGCCC	GAGCATGCCTG	+
M36	GLIS3_HUMAN.H11MO.0.D	-3	0.0460377	35.403	0.493093	10	CGCCCCCTCCCACTAGCCCGGCCGCTGCACCTGCCCGCCC	TACCCCCCAC	-
M36	BMAL1_HUMAN.H11MO.0.A	-25	0.0466591	35.8809	0.496128	11	CGCCCCCTCCCACTAGCCCGGCCGCTGCACCTGCCCGCCC	GCCACGTGACT	+
M36	THA11_HUMAN.H11MO.0.B	3	0.0473353	36.4009	0.499697	19	CGCCCCCTCCCACTAGCCCGGCCGCTGCACCTGCCCGCCC	GAACTACAACTCCCAGCATGCC	-
M37	IRX2_HUMAN.H11MO.0.D	-18	0.000256838	0.197509	0.341723	19	TGGACCCCCGTAGAGGGCTCACCAATCTCCACACTCTAGG	CCAACATGCCCACCCATGT	-
M37	RXRA_HUMAN.H11MO.0.A	-17	0.000444463	0.341792	0.341723	20	TGGACCCCCGTAGAGGGCTCACCAATCTCCACACTCTAGG	CTCTGACCTCTGCCTCCCCC	-
M38	IRX2_HUMAN.H11MO.0.D	-12	5.4735e-05	0.0420912	0.0839453	19	TGATTCCAGGGCATGAAACGCCAACCACTCGTGCCCGAGC	CCAACATGCCCACCCATGT	-
M40	IRX2_HUMAN.H11MO.0.D	-10	0.000438108	0.336905	0.460067	19	GACAGCCTCGTGGCTGCCTCCAAACAGGGAGCTATCCATG	CCAACATGCCCACCCATGT	-
M40	ZN563_HUMAN.H11MO.0.C	-14	0.00059878	0.460461	0.460067	21	GACAGCCTCGTGGCTGCCTCCAAACAGGGAGCTATCCATG	GGGATCCTCACTGGCAGCTGC	+
M41	USF1_HUMAN.H11MO.0.A	-27	0.000173478	0.133405	0.168833	12	GAGTCAAAGGATGGAAAGAGACATGGGGACCAAGTGACCC	GGTCACGTGACC	-
M41	TFEB_HUMAN.H11MO.0.C	-30	0.000219737	0.168978	0.168833	9	GAGTCAAAGGATGGAAAGAGACATGGGGACCAAGTGACCC	CACGTGACC	-
M41	MITF_HUMAN.H11MO.0.A	-29	0.000417906	0.32137	0.214063	10	GAGTCAAAGGATGGAAAGAGACATGGGGACCAAGTGACCC	TCACGTGACC	+
M41	USF2_HUMAN.H11MO.0.A	-21	0.000638338	0.490882	0.245231	19	GAGTCAAAGGATGGAAAGAGACATGGGGACCAAGTGACCC	CGCCGCGGCCACGTGACCC	-
M41	TFE3_HUMAN.H11MO.0.B	-29	0.000862709	0.663423	0.265142	10	GAGTCAAAGGATGGAAAGAGACATGGGGACCAAGTGACCC	TCACGTGACC	-
M41	NFAC1_HUMAN.H11MO.1.B	-9	0.00118728	0.913019	0.304079	10	GAGTCAAAGGATGGAAAGAGACATGGGGACCAAGTGACCC	AATGGAAAAT	+
M42	IRX2_HUMAN.H11MO.0.D	-10	0.000239843	0.18444	0.254514	19	CTTAGACTCCTTAACTCGGCGAGCAGCGCCCTAGCGCCAT	CCAACATGCCCACCCATGT	-
M42	RXRA_HUMAN.H11MO.0.A	-7	0.000331034	0.254565	0.254514	20	CTTAGACTCCTTAACTCGGCGAGCAGCGCCCTAGCGCCAT	CTCTGACCTCTGCCTCCCCC	-
M42	GATA1_HUMAN.H11MO.0.A	-8	0.000910327	0.700042	0.463565	19	CTTAGACTCCTTAACTCGGCGAGCAGCGCCCTAGCGCCAT	TCTTATCTGTCCCCGCCAG	-
M42	SPIC_HUMAN.H11MO.0.D	0	0.00120588	0.927318	0.463565	13	CTTAGACTCCTTAACTCGGCGAGCAGCGCCCTAGCGCCAT	CCTCCCCTTCCTC	-
M44	IRX2_HUMAN.H11MO.0.D	-12	8.82473e-05	0.0678622	0.13552	19	CTTGAGCGTCTCAGAACCGGCCACCCCCAAGGCGGCCACT	CCAACATGCCCACCCATGT	-
M44	GATA1_HUMAN.H11MO.0.A	-28	0.000950743	0.731121	0.368098	12	CTTGAGCGTCTCAGAACCGGCCACCCCCAAGGCGGCCACT	CTGGCGGGGACAGATAAGA	+
M44	MNX1_HUMAN.H11MO.0.D	-4	0.00138717	1.06674	0.368098	19	CTTGAGCGTCTCAGAACCGGCCACCCCCAAGGCGGCCACT	CTATTTTAATAACCCTTAA	+
M44	ZN563_HUMAN.H11MO.0.C	-6	0.00152481	1.17258	0.368098	21	CTTGAGCGTCTCAGAACCGGCCACCCCCAAGGCGGCCACT	GGGATCCTCACTGGCAGCTGC	+
M44	GATA2_HUMAN.H11MO.0.A	-29	0.00173264	1.3324	0.368098	11	CTTGAGCGTCTCAGAACCGGCCACCCCCAAGGCGGCCACT	CTGGGGGGTGGAGATAAGG	+
M44	RXRA_HUMAN.H11MO.0.A	-7	0.0017567	1.3509	0.368098	20	CTTGAGCGTCTCAGAACCGGCCACCCCCAAGGCGGCCACT	CTCTGACCTCTGCCTCCCCC	-
M46	IRX2_HUMAN.H11MO.0.D	-4	0.000127148	0.0977769	0.195554	19	GGGCCAAGCCGCAGCCTCCCCACCGGGCCCAAAGGCCTCT	CCAACATGCCCACCCATGT	-
M46	MNX1_HUMAN.H11MO.0.D	-4	0.000562395	0.432482	0.432482	19	GGGCCAAGCCGCAGCCTCCCCACCGGGCCCAAAGGCCTCT	CTATTTTAATAACCCTTAA	+
M48	IRX2_HUMAN.H11MO.0.D	-13	2.25054e-05	0.0173066	0.0346132	19	ACCAGTGACTCGAGTCGCGCCTCCCCGGATGCCGGTCACC	CCAACATGCCCACCCATGT	-
M49	IRX2_HUMAN.H11MO.0.D	-15	4.20863e-05	0.0323644	0.0646733	19	GGCCAAAGCATAGGGGCTTCCCGCACCCACATGCCTGGCA	CCAACATGCCCACCCATGT	-
M50	IRX2_HUMAN.H11MO.0.D	-10	0.000209569	0.161159	0.321831	19	CGCTGAGGACCCGTCCGGACCTTCTGACCCCTGGAGAAGA	CCAACATGCCCACCCATGT	-
M52	MAZ_HUMAN.H11MO.1.A	-15	2.64364e-05	0.0203296	0.0395338	11	GCTCCATGGCCGCCGCCCCCTCCCACTAGCCCGGCCGCTG	CCCCCTCCCTC	-
M52	INSM1_HUMAN.H11MO.0.C	-13	5.60345e-05	0.0430905	0.0418979	12	GCTCCATGGCCGCCGCCCCCTCCCACTAGCCCGGCCGCTG	TGCCCCCTGACA	-
M52	ZN281_HUMAN.H11MO.0.A	-9	0.000118491	0.0911195	0.059065	15	GCTCCATGGCCGCCGCCCCCTCCCACTAGCCCGGCCGCTG	TCCCCTCCCCCACCC	-
M52	ZN148_HUMAN.H11MO.0.D	-10	0.000206946	0.159141	0.0638439	15	GCTCCATGGCCGCCGCCCCCTCCCACTAGCCCGGCCGCTG	CCCCTCCCCCACCCC	-
M52	WT1_HUMAN.H11MO.0.C	-10	0.000214084	0.16463	0.0638439	20	GCTCCATGGCCGCCGCCCCCTCCCACTAGCCCGGCCGCTG	CCCCCCCTCCTCCCCCGCCC	-
M52	KLF13_HUMAN.H11MO.0.D	-11	0.000333435	0.256411	0.0638439	11	GCTCCATGGCCGCCGCCCCCTCCCACTAGCCCGGCCGCTG	CACGCCCCCCT	-
M52	SP1_HUMAN.H11MO.0.A	-18	0.000375383	0.28867	0.0638439	22	GCTCCATGGCCGCCGCCCCCTCCCACTAGCCCGGCCGCTG	CCCCCCCCCGGCCCCGCCCCCC	-
M52	WT1_HUMAN.H11MO.1.B	-15	0.000378868	0.29135	0.0638439	11	GCTCCATGGCCGCCGCCCCCTCCCACTAGCCCGGCCGCTG	CCTCCTCCCAC	-
M52	SP1_HUMAN.H11MO.1.A	-7	0.000395399	0.304062	0.0638439	14	GCTCCATGGCCGCCGCCCCCTCCCACTAGCCCGGCCGCTG	CGGCCCCGCCCCCC	-
M52	PATZ1_HUMAN.H11MO.1.C	-16	0.000426926	0.328306	0.0638439	9	GCTCCATGGCCGCCGCCCCCTCCCACTAGCCCGGCCGCTG	CCCCTCCCT	-
M52	SP4_HUMAN.H11MO.1.A	-7	0.000476221	0.366214	0.0647415	16	GCTCCATGGCCGCCGCCCCCTCCCACTAGCCCGGCCGCTG	CGGCCCCGCCCCCTCC	-
M52	SP2_HUMAN.H11MO.1.B	-9	0.000607779	0.467382	0.0735891	12	GCTCCATGGCCGCCGCCCCCTCCCACTAGCCCGGCCGCTG	GCCCCGCCCCCT	-
M52	EGR1_HUMAN.H11MO.0.A	-9	0.00063972	0.491945	0.0735891	17	GCTCCATGGCCGCCGCCCCCTCCCACTAGCCCGGCCGCTG	CCCCCGCCCACGCCCTC	-
M52	EGR2_HUMAN.H11MO.1.A	-9	0.000713744	0.548869	0.0745981	16	GCTCCATGGCCGCCGCCCCCTCCCACTAGCCCGGCCGCTG	CCCCCGCCCACGCCCC	-
M52	SP2_HUMAN.H11MO.0.A	-3	0.00074826	0.575412	0.0745981	22	GCTCCATGGCCGCCGCCCCCTCCCACTAGCCCGGCCGCTG	CCCCCGGCCCCGCCCCCCCCCC	-
M52	KLF9_HUMAN.H11MO.0.C	-8	0.000825571	0.634864	0.0771616	15	GCTCCATGGCCGCCGCCCCCTCCCACTAGCCCGGCCGCTG	GGCCACGCCCCCTCC	-
M52	VEZF1_HUMAN.H11MO.0.C	-10	0.0010049	0.772772	0.0842262	22	GCTCCATGGCCGCCGCCCCCTCCCACTAGCCCGGCCGCTG	CCCCTCCCCCTCCCCCCTCCCC	-
M52	KLF16_HUMAN.H11MO.0.D	-7	0.00103119	0.792987	0.0842262	19	GCTCCATGGCCGCCGCCCCCTCCCACTAGCCCGGCCGCTG	CCCCCCCCCCCCCGCCCCC	-
M52	ZN467_HUMAN.H11MO.0.C	-3	0.00123736	0.951529	0.0842262	22	GCTCCATGGCCGCCGCCCCCTCCCACTAGCCCGGCCGCTG	CCCCCCCCCCCCTCCCCTCCCC	-
M52	KLF4_HUMAN.H11MO.0.A	-11	0.00124624	0.958358	0.0842262	10	GCTCCATGGCCGCCGCCCCCTCCCACTAGCCCGGCCGCTG	GCCACACCCT	-
M52	EGR2_HUMAN.H11MO.0.A	-10	0.00125256	0.963222	0.0842262	18	GCTCCATGGCCGCCGCCCCCTCCCACTAGCCCGGCCGCTG	CCCCTCCCACACCCCCCC	-
M52	EGR4_HUMAN.H11MO.0.D	-28	0.00129541	0.996173	0.0842262	11	GCTCCATGGCCGCCGCCCCCTCCCACTAGCCCGGCCGCTG	GCCCTGCCGCC	-
M52	KLF12_HUMAN.H11MO.0.C	-9	0.00129541	0.996173	0.0842262	11	GCTCCATGGCCGCCGCCCCCTCCCACTAGCCCGGCCGCTG	GCCCCGCCCCT	-
M52	SP3_HUMAN.H11MO.0.B	-4	0.00136513	1.04978	0.0850607	20	GCTCCATGGCCGCCGCCCCCTCCCACTAGCCCGGCCGCTG	CCCCGGCCCCGCCCCCCCCC	-
M52	KLF1_HUMAN.H11MO.0.A	-11	0.00143043	1.1	0.0855642	14	GCTCCATGGCCGCCGCCCCCTCCCACTAGCCCGGCCGCTG	CCCGGCCCCGCCCC	-
M52	TBX15_HUMAN.H11MO.0.D	-6	0.00168137	1.29298	0.0951858	19	GCTCCATGGCCGCCGCCCCCTCCCACTAGCCCGGCCGCTG	CCCCCACCCCCCCCCCCCC	-
M52	MAZ_HUMAN.H11MO.0.A	-4	0.00171858	1.32159	0.0951858	22	GCTCCATGGCCGCCGCCCCCTCCCACTAGCCCGGCCGCTG	CCCCCCCCCCCCCCCCTCCCCC	-
M52	ZSC22_HUMAN.H11MO.0.C	-15	0.00180715	1.3897	0.0953931	16	GCTCCATGGCCGCCGCCCCCTCCCACTAGCCCGGCCGCTG	CCTCCTCCCTCAGACC	-
M52	KLF5_HUMAN.H11MO.0.A	-11	0.0018499	1.42257	0.0953931	14	GCTCCATGGCCGCCGCCCCCTCCCACTAGCCCGGCCGCTG	CCCAGCCCCACCCT	-
M52	VEZF1_HUMAN.H11MO.1.C	-15	0.00201406	1.54881	0.100396	12	GCTCCATGGCCGCCGCCCCCTCCCACTAGCCCGGCCGCTG	CCCCCTCCCCCT	-
M52	ZN219_HUMAN.H11MO.0.D	-11	0.00212806	1.63648	0.102657	12	GCTCCATGGCCGCCGCCCCCTCCCACTAGCCCGGCCGCTG	TCCGCCCCCCTC	-
M52	RFX2_HUMAN.H11MO.1.A	-3	0.00224812	1.72881	0.103219	12	GCTCCATGGCCGCCGCCCCCTCCCACTAGCCCGGCCGCTG	CCATGGCAACCG	-
M52	ZN263_HUMAN.H11MO.0.A	-4	0.00227776	1.7516	0.103219	20	GCTCCATGGCCGCCGCCCCCTCCCACTAGCCCGGCCGCTG	CTCCTCCTCTCCCTCCTCCC	-
M52	PATZ1_HUMAN.H11MO.0.C	-3	0.00257155	1.97752	0.113105	22	GCTCCATGGCCGCCGCCCCCTCCCACTAGCCCGGCCGCTG	CCTCCCCCCCCGCCCCCTCCCC	-
M52	TBX1_HUMAN.H11MO.0.D	-8	0.00269344	2.07126	0.115082	20	GCTCCATGGCCGCCGCCCCCTCCCACTAGCCCGGCCGCTG	CCGCCCACCCCTGCCCACCC	-
M52	KLF3_HUMAN.H11MO.0.B	-11	0.00282674	2.17376	0.11698	19	GCTCCATGGCCGCCGCCCCCTCCCACTAGCCCGGCCGCTG	CCCGGCCCCGCCCCTCCCC	-
M52	KLF14_HUMAN.H11MO.0.D	-9	0.00289431	2.22572	0.11698	13	GCTCCATGGCCGCCGCCCCCTCCCACTAGCCCGGCCGCTG	GCCACGCCCCCCT	-
M52	ZN263_HUMAN.H11MO.1.A	-15	0.00308432	2.37184	0.121378	11	GCTCCATGGCCGCCGCCCCCTCCCACTAGCCCGGCCGCTG	CCTCCTCCCTC	-
M52	ZN436_HUMAN.H11MO.0.C	-15	0.00332378	2.55599	0.126323	24	GCTCCATGGCCGCCGCCCCCTCCCACTAGCCCGGCCGCTG	CCTCCTCCAGGAAGCCTTCCCTGA	-
M52	ZN740_HUMAN.H11MO.0.D	-11	0.00337891	2.59838	0.126323	14	GCTCCATGGCCGCCGCCCCCTCCCACTAGCCCGGCCGCTG	CCCACCCCCCCCCC	-
M52	IKZF1_HUMAN.H11MO.0.C	-18	0.00353388	2.71755	0.128894	8	GCTCCATGGCCGCCGCCCCCTCCCACTAGCCCGGCCGCTG	TCTCCCAA	-
M52	KLF15_HUMAN.H11MO.0.A	-6	0.00396487	3.04899	0.141171	19	GCTCCATGGCCGCCGCCCCCTCCCACTAGCCCGGCCGCTG	CCCCCCCCTGCTCCTCCCC	-
M52	SALL4_HUMAN.H11MO.0.B	-17	0.00442879	3.40574	0.154022	10	GCTCCATGGCCGCCGCCCCCTCCCACTAGCCCGGCCGCTG	CCCACCCTCC	-
M52	SP4_HUMAN.H11MO.0.A	-5	0.00478572	3.68022	0.160104	20	GCTCCATGGCCGCCGCCCCCTCCCACTAGCCCGGCCGCTG	CCCGGCCCCGCCCCCTTCCC	-
M52	ZBTB6_HUMAN.H11MO.0.C	2	0.00481781	3.70489	0.160104	11	GCTCCATGGCCGCCGCCCCCTCCCACTAGCCCGGCCGCTG	CGGCTCCAGCACC	-
M52	HEN1_HUMAN.H11MO.0.C	-5	0.00498277	3.83175	0.161987	20	GCTCCATGGCCGCCGCCCCCTCCCACTAGCCCGGCCGCTG	AGGGACGCAGCTGCTCCCCA	-
M52	KLF6_HUMAN.H11MO.0.A	-9	0.00575727	4.42734	0.183183	19	GCTCCATGGCCGCCGCCCCCTCCCACTAGCCCGGCCGCTG	CCCCCGGCCCCGCCCTTCC	-
M52	TAF1_HUMAN.H11MO.0.A	-6	0.00599651	4.61132	0.18682	16	GCTCCATGGCCGCCGCCCCCTCCCACTAGCCCGGCCGCTG	CCGCCGCCGCCATCTT	-
M52	PLAG1_HUMAN.H11MO.0.D	-16	0.00663196	5.09998	0.202401	17	GCTCCATGGCCGCCGCCCCCTCCCACTAGCCCGGCCGCTG	CCCCTCCTGATGCCCCC	-
M52	MYF6_HUMAN.H11MO.0.C	-33	0.00689594	5.30298	0.205975	7	GCTCCATGGCCGCCGCCCCCTCCCACTAGCCCGGCCGCTG	GCAGCTG	-
M52	ZN770_HUMAN.H11MO.1.C	-13	0.00702453	5.40187	0.205975	11	GCTCCATGGCCGCCGCCCCCTCCCACTAGCCCGGCCGCTG	CTCAGCCTCCC	-
M52	CTCFL_HUMAN.H11MO.0.A	-10	0.00754015	5.79838	0.216842	17	GCTCCATGGCCGCCGCCCCCTCCCACTAGCCCGGCCGCTG	CGGCGCCCCCTGGCGGC	-
M52	COT1_HUMAN.H11MO.0.C	-3	0.00786793	6.05044	0.221999	17	GCTCCATGGCCGCCGCCCCCTCCCACTAGCCCGGCCGCTG	CCCTGACCTCTGACCCC	-
M52	ZN449_HUMAN.H11MO.0.C	-26	0.00915278	7.03849	0.25347	11	GCTCCATGGCCGCCGCCCCCTCCCACTAGCCCGGCCGCTG	AAGCCCAACCA	-
M52	ZN320_HUMAN.H11MO.0.C	-3	0.0101351	7.7939	0.27557	20	GCTCCATGGCCGCCGCCCCCTCCCACTAGCCCGGCCGCTG	CACTGGCCCCCTGGTCCCAC	-
M52	ZFX_HUMAN.H11MO.1.A	-3	0.0105639	8.12367	0.278307	17	GCTCCATGGCCGCCGCCCCCTCCCACTAGCCCGGCCGCTG	CCCCGGCCTCCGCCCCC	-
M52	REST_HUMAN.H11MO.0.A	4	0.010608	8.15752	0.278307	18	GCTCCATGGCCGCCGCCCCCTCCCACTAGCCCGGCCGCTG	TTCAGCACCATGGACAGCGCCC	+
M52	ZSC31_HUMAN.H11MO.0.C	-21	0.0108282	8.3269	0.279187	18	GCTCCATGGCCGCCGCCCCCTCCCACTAGCCCGGCCGCTG	CATAACTGCCCTGCTGCC	-
M52	TYY1_HUMAN.H11MO.0.A	-1	0.0113006	8.69018	0.286429	12	GCTCCATGGCCGCCGCCCCCTCCCACTAGCCCGGCCGCTG	CAAGATGGCGGC	+
M52	ZBT17_HUMAN.H11MO.0.A	-13	0.0118454	9.10915	0.295234	19	GCTCCATGGCCGCCGCCCCCTCCCACTAGCCCGGCCGCTG	CTTCCCCTCCCCCACCCTC	-
M52	ZBTB4_HUMAN.H11MO.0.D	-13	0.0129935	9.99197	0.318538	17	GCTCCATGGCCGCCGCCCCCTCCCACTAGCCCGGCCGCTG	CCCACCTGCCATCTAGG	-
M52	ZN331_HUMAN.H11MO.0.C	-16	0.0132461	10.1862	0.319494	20	GCTCCATGGCCGCCGCCCCCTCCCACTAGCCCGGCCGCTG	CCACCCAGCTGAGCCCAGCC	-
M52	RFX3_HUMAN.H11MO.0.B	0	0.0139204	10.7048	0.330429	14	GCTCCATGGCCGCCGCCCCCTCCCACTAGCCCGGCCGCTG	TTACCATGGCAACC	-
M52	ZNF76_HUMAN.H11MO.0.C	-12	0.0141885	10.9109	0.331529	22	GCTCCATGGCCGCCGCCCCCTCCCACTAGCCCGGCCGCTG	ACTACAATTCCCAGAATGCCCC	-
M52	PURA_HUMAN.H11MO.0.D	-3	0.0146912	11.2975	0.337994	17	GCTCCATGGCCGCCGCCCCCTCCCACTAGCCCGGCCGCTG	CCCTGCCCCCCCCTTCC	-
M52	PRDM4_HUMAN.H11MO.0.D	-1	0.0155099	11.9271	0.351425	16	GCTCCATGGCCGCCGCCCCCTCCCACTAGCCCGGCCGCTG	TTTCAAGGCCCCCCAC	-
M52	EGR3_HUMAN.H11MO.0.D	-12	0.0169359	13.0237	0.373144	11	GCTCCATGGCCGCCGCCCCCTCCCACTAGCCCGGCCGCTG	ACACCCACTCT	-
M52	RFX1_HUMAN.H11MO.0.B	3	0.0169675	13.048	0.373144	19	GCTCCATGGCCGCCGCCCCCTCCCACTAGCCCGGCCGCTG	CCGTCGCCATGGCAACCGGGGC	-
M52	ZN143_HUMAN.H11MO.0.A	-10	0.0175808	13.5196	0.381027	22	GCTCCATGGCCGCCGCCCCCTCCCACTAGCCCGGCCGCTG	GAACTACAATTCCCAGAATGCC	-
M52	TYY2_HUMAN.H11MO.0.D	-2	0.0187139	14.391	0.399791	11	GCTCCATGGCCGCCGCCCCCTCCCACTAGCCCGGCCGCTG	AAAATGGCGGC	+
M52	GLIS1_HUMAN.H11MO.0.D	-15	0.0193243	14.8604	0.405655	13	GCTCCATGGCCGCCGCCCCCTCCCACTAGCCCGGCCGCTG	AGACCCCCCACGA	-
M52	RFX1_HUMAN.H11MO.1.B	-3	0.019666	15.1231	0.405655	11	GCTCCATGGCCGCCGCCCCCTCCCACTAGCCCGGCCGCTG	CCATGGCAACC	-
M52	ZBT7A_HUMAN.H11MO.0.A	-12	0.0198022	15.2279	0.405655	9	GCTCCATGGCCGCCGCCCCCTCCCACTAGCCCGGCCGCTG	GAGACCCCC	-
M52	ZFP42_HUMAN.H11MO.0.A	-2	0.0201892	15.5255	0.407994	12	GCTCCATGGCCGCCGCCCCCTCCCACTAGCCCGGCCGCTG	AAAATGGCTGCC	-
M52	PLAL1_HUMAN.H11MO.0.D	-12	0.0228269	17.5539	0.455148	10	GCTCCATGGCCGCCGCCCCCTCCCACTAGCCCGGCCGCTG	GGGCCCCCCG	-
M52	MBD2_HUMAN.H11MO.0.B	-9	0.0239366	18.4073	0.462059	11	GCTCCATGGCCGCCGCCCCCTCCCACTAGCCCGGCCGCTG	CCTCCGGCCCG	-
M52	RARA_HUMAN.H11MO.0.A	-3	0.0239835	18.4433	0.462059	20	GCTCCATGGCCGCCGCCCCCTCCCACTAGCCCGGCCGCTG	CCTTGACCTCTTGATCCCCC	-
M52	ZN770_HUMAN.H11MO.0.C	-18	0.0241005	18.5333	0.462059	22	GCTCCATGGCCGCCGCCCCCTCCCACTAGCCCGGCCGCTG	GATCCTCCCGCCTCAGCCTCCC	-
M52	ASCL2_HUMAN.H11MO.0.D	-32	0.0246153	18.9291	0.465955	8	GCTCCATGGCCGCCGCCCCCTCCCACTAGCCCGGCCGCTG	AGCAGCTGG	-
M52	KLF8_HUMAN.H11MO.0.C	-13	0.0259744	19.9743	0.485537	9	GCTCCATGGCCGCCGCCCCCTCCCACTAGCCCGGCCGCTG	CACCCCCTG	-
M53	IRX2_HUMAN.H11MO.0.D	0	5.58936e-05	0.0429822	0.0856661	19	CATGGTCCCCCAGCCGTGCGGCTGCACATGGTGCGCACAT	CCAACATGCCCACCCATGT	-
M53	TLX1_HUMAN.H11MO.0.D	0	0.000239908	0.184489	0.183849	17	CATGGTCCCCCAGCCGTGCGGCTGCACATGGTGCGCACAT	CCTTGGCAACTTGCCAG	-
M53	ZN563_HUMAN.H11MO.0.C	-17	0.00159227	1.22446	0.37099	21	CATGGTCCCCCAGCCGTGCGGCTGCACATGGTGCGCACAT	GCAGCTGCCAGTGAGGATCCC	-
M53	MNX1_HUMAN.H11MO.0.D	-1	0.00167344	1.28687	0.37099	19	CATGGTCCCCCAGCCGTGCGGCTGCACATGGTGCGCACAT	CTATTTTAATAACCCTTAA	+
M53	GATA1_HUMAN.H11MO.0.A	6	0.00167344	1.28687	0.37099	13	CATGGTCCCCCAGCCGTGCGGCTGCACATGGTGCGCACAT	TCTTATCTGTCCCCGCCAG	-
M53	GATA2_HUMAN.H11MO.0.A	6	0.00223632	1.71973	0.37099	13	CATGGTCCCCCAGCCGTGCGGCTGCACATGGTGCGCACAT	CCTTATCTCCACCCCCCAG	-
M53	RXRA_HUMAN.H11MO.0.A	-8	0.00225618	1.735	0.37099	20	CATGGTCCCCCAGCCGTGCGGCTGCACATGGTGCGCACAT	CTCTGACCTCTGCCTCCCCC	-
M53	ZN394_HUMAN.H11MO.0.C	0	0.00389505	2.9953	0.459216	20	CATGGTCCCCCAGCCGTGCGGCTGCACATGGTGCGCACAT	ATTCCATTCTATTCCATTCT	-
M54	RXRA_HUMAN.H11MO.0.A	-5	5.19259e-05	0.039931	0.0681487	20	GCGAGCACGGAGTCTCACACCTCCCTCGCTGAACGACAAG	CTCTGACCTCTGCCTCCCCC	-
M54	TLX1_HUMAN.H11MO.0.D	-18	8.95746e-05	0.0688828	0.0681487	17	GCGAGCACGGAGTCTCACACCTCCCTCGCTGAACGACAAG	CCTTGGCAACTTGCCAG	-
M54	NR1D1_HUMAN.H11MO.0.B	-11	0.000155577	0.119639	0.0789092	19	GCGAGCACGGAGTCTCACACCTCCCTCGCTGAACGACAAG	CCTTCTGACCCACTTCCCT	-
M54	KLF6_HUMAN.H11MO.0.A	-5	0.00023715	0.182368	0.089176	19	GCGAGCACGGAGTCTCACACCTCCCTCGCTGAACGACAAG	CCCCCGGCCCCGCCCTTCC	-
M54	BRAC_HUMAN.H11MO.0.A	-11	0.000299153	0.230049	0.089176	20	GCGAGCACGGAGTCTCACACCTCCCTCGCTGAACGACAAG	ATTTCACACCTCCCTGCTAA	-
M54	PROX1_HUMAN.H11MO.0.D	-17	0.000351639	0.27041	0.089176	17	GCGAGCACGGAGTCTCACACCTCCCTCGCTGAACGACAAG	CCCAACCCGCCTTACCC	-
M54	IRX2_HUMAN.H11MO.0.D	-10	0.00045615	0.350779	0.0991544	19	GCGAGCACGGAGTCTCACACCTCCCTCGCTGAACGACAAG	CCAACATGCCCACCCATGT	-
M54	SPIC_HUMAN.H11MO.0.D	-13	0.00128411	0.98748	0.244239	13	GCGAGCACGGAGTCTCACACCTCCCTCGCTGAACGACAAG	CCTCCCCTTCCTC	-
M54	Z324A_HUMAN.H11MO.0.C	-11	0.00157504	1.2112	0.2485	23	GCGAGCACGGAGTCTCACACCTCCCTCGCTGAACGACAAG	TATCAAACCATCCTTTGCTGCCA	+
M54	GATA2_HUMAN.H11MO.0.A	-28	0.00182093	1.40029	0.2485	12	GCGAGCACGGAGTCTCACACCTCCCTCGCTGAACGACAAG	CTGGGGGGTGGAGATAAGG	+
M54	MNX1_HUMAN.H11MO.0.D	-10	0.00195977	1.50706	0.2485	19	GCGAGCACGGAGTCTCACACCTCCCTCGCTGAACGACAAG	CTATTTTAATAACCCTTAA	+
M54	GATA1_HUMAN.H11MO.0.A	-28	0.00195977	1.50706	0.2485	12	GCGAGCACGGAGTCTCACACCTCCCTCGCTGAACGACAAG	CTGGCGGGGACAGATAAGA	+
M54	KLF3_HUMAN.H11MO.0.B	-7	0.00281506	2.16478	0.309075	19	GCGAGCACGGAGTCTCACACCTCCCTCGCTGAACGACAAG	CCCGGCCCCGCCCCTCCCC	-
M54	ZN563_HUMAN.H11MO.0.C	-14	0.0031064	2.38882	0.309075	21	GCGAGCACGGAGTCTCACACCTCCCTCGCTGAACGACAAG	GGGATCCTCACTGGCAGCTGC	+
M54	ZN341_HUMAN.H11MO.0.C	-4	0.00339208	2.60851	0.309075	22	GCGAGCACGGAGTCTCACACCTCCCTCGCTGAACGACAAG	GCTCTTCCCTCCCCCCCCCCCC	-
M54	RARG_HUMAN.H11MO.0.B	-4	0.00349552	2.68806	0.309075	18	GCGAGCACGGAGTCTCACACCTCCCTCGCTGAACGACAAG	CCCAGGTCACTCTGACCT	-
M54	NR1H4_HUMAN.H11MO.0.B	-4	0.00373773	2.87431	0.309075	19	GCGAGCACGGAGTCTCACACCTCCCTCGCTGAACGACAAG	CCTCGGGGTCATTGACCCC	-
M54	ZFX_HUMAN.H11MO.1.A	-4	0.00400121	3.07693	0.309075	17	GCGAGCACGGAGTCTCACACCTCCCTCGCTGAACGACAAG	CCCCGGCCTCCGCCCCC	-
M54	SP3_HUMAN.H11MO.0.B	-6	0.00419885	3.22892	0.309075	20	GCGAGCACGGAGTCTCACACCTCCCTCGCTGAACGACAAG	CCCCGGCCCCGCCCCCCCCC	-
M54	PURA_HUMAN.H11MO.0.D	-12	0.004643	3.57047	0.309075	17	GCGAGCACGGAGTCTCACACCTCCCTCGCTGAACGACAAG	CCCTGCCCCCCCCTTCC	-
M54	VEZF1_HUMAN.H11MO.0.C	-4	0.00467185	3.59265	0.309075	22	GCGAGCACGGAGTCTCACACCTCCCTCGCTGAACGACAAG	CCCCTCCCCCTCCCCCCTCCCC	-
M54	HME2_HUMAN.H11MO.0.D	-22	0.00488284	3.75491	0.309574	11	GCGAGCACGGAGTCTCACACCTCCCTCGCTGAACGACAAG	CCCTAATTACC	-
M54	ZN667_HUMAN.H11MO.0.C	-15	0.00605852	4.659	0.368747	19	GCGAGCACGGAGTCTCACACCTCCCTCGCTGAACGACAAG	GTGGCCTTAAAAGCTCAGC	+
M54	SP4_HUMAN.H11MO.0.A	0	0.00865599	6.65645	0.487816	20	GCGAGCACGGAGTCTCACACCTCCCTCGCTGAACGACAAG	CCCGGCCCCGCCCCCTTCCC	-
M55	IRX2_HUMAN.H11MO.0.D	-6	0.000245855	0.189062	0.378125	19	CAACTGCTTCGCAACTTCGCCCTGCAACTGTGGGCTTGAC	CCAACATGCCCACCCATGT	-
M57	ZN554_HUMAN.H11MO.0.C	-22	0.00042891	0.329832	0.415551	18	GTGGCAGCGTGCTTGTTACCATACAGCCCCAACTAGATGC	AGCACCCCACATGGCTCAGC	-
M57	MNX1_HUMAN.H11MO.0.D	-14	0.00055791	0.429033	0.415551	19	GTGGCAGCGTGCTTGTTACCATACAGCCCCAACTAGATGC	CTATTTTAATAACCCTTAA	+
M57	NR1D1_HUMAN.H11MO.0.B	-11	0.000898654	0.691065	0.415551	19	GTGGCAGCGTGCTTGTTACCATACAGCCCCAACTAGATGC	CCTTCTGACCCACTTCCCT	-
M57	AIRE_HUMAN.H11MO.0.C	-14	0.00108239	0.832358	0.415551	18	GTGGCAGCGTGCTTGTTACCATACAGCCCCAACTAGATGC	TTAACCAATATAACCAAT	-
M58	RXRA_HUMAN.H11MO.0.A	-19	0.000677147	0.520726	0.370545	20	GCACCTTGGACCTGAATTTCTGTGCCCCATGGGATCTGTC	CTCTGACCTCTGCCTCCCCC	-
M58	ZN341_HUMAN.H11MO.0.C	-18	0.000796343	0.612388	0.370545	22	GCACCTTGGACCTGAATTTCTGTGCCCCATGGGATCTGTC	GCTCTTCCCTCCCCCCCCCCCC	-
M58	ZN563_HUMAN.H11MO.0.C	-18	0.00123647	0.950848	0.370545	21	GCACCTTGGACCTGAATTTCTGTGCCCCATGGGATCTGTC	GGGATCCTCACTGGCAGCTGC	+
M58	NR1D1_HUMAN.H11MO.0.B	-1	0.00147371	1.13328	0.370545	19	GCACCTTGGACCTGAATTTCTGTGCCCCATGGGATCTGTC	CCTTCTGACCCACTTCCCT	-
M58	THA_HUMAN.H11MO.0.C	-6	0.00188172	1.44704	0.370545	17	GCACCTTGGACCTGAATTTCTGTGCCCCATGGGATCTGTC	CTGACCTGAAGTGACCC	-
M58	LYL1_HUMAN.H11MO.0.A	-4	0.00228669	1.75846	0.370545	14	GCACCTTGGACCTGAATTTCTGTGCCCCATGGGATCTGTC	CAGGAAACAGCTGG	-
M58	ZN350_HUMAN.H11MO.1.D	-3	0.00239863	1.84455	0.370545	24	GCACCTTGGACCTGAATTTCTGTGCCCCATGGGATCTGTC	ACGGGGCGCAGGGATTTGTTGCCC	+
M58	ZN554_HUMAN.H11MO.0.C	-20	0.00262902	2.02172	0.370545	20	GCACCTTGGACCTGAATTTCTGTGCCCCATGGGATCTGTC	AGCACCCCACATGGCTCAGC	-
M58	IRX2_HUMAN.H11MO.0.D	-14	0.00279951	2.15282	0.370545	19	GCACCTTGGACCTGAATTTCTGTGCCCCATGGGATCTGTC	ACATGGGTGGGCATGTTGG	+
M58	OSR2_HUMAN.H11MO.0.C	-1	0.00354109	2.7231	0.370545	16	GCACCTTGGACCTGAATTTCTGTGCCCCATGGGATCTGTC	GCTGCTGCTTCTGCTG	+
M58	NR1H3_HUMAN.H11MO.0.B	-7	0.00382036	2.93785	0.370545	19	GCACCTTGGACCTGAATTTCTGTGCCCCATGGGATCTGTC	TGACCTGCAGTGACCTCTG	-
M58	THAP1_HUMAN.H11MO.0.C	-19	0.00433362	3.33255	0.370545	21	GCACCTTGGACCTGAATTTCTGTGCCCCATGGGATCTGTC	CGCCGCCATCTTGGCTGCGGGC	+
M58	PTF1A_HUMAN.H11MO.0.B	-10	0.0043898	3.37575	0.370545	18	GCACCTTGGACCTGAATTTCTGTGCCCCATGGGATCTGTC	CCAGCTGCCCCCTTTCCC	+
M58	ZN394_HUMAN.H11MO.0.C	-11	0.00515376	3.96324	0.412135	20	GCACCTTGGACCTGAATTTCTGTGCCCCATGGGATCTGTC	ATTCCATTCTATTCCATTCT	-
M58	RARG_HUMAN.H11MO.2.D	-6	0.00554357	4.263	0.421141	20	GCACCTTGGACCTGAATTTCTGTGCCCCATGGGATCTGTC	GTGACCTCTGGGTGACCCCC	-
M58	SPIC_HUMAN.H11MO.0.D	-5	0.00677013	5.20623	0.475382	13	GCACCTTGGACCTGAATTTCTGTGCCCCATGGGATCTGTC	CCTCCCCTTCCTC	-
M58	PAX2_HUMAN.H11MO.0.D	-22	0.00697989	5.36753	0.475382	18	GCACCTTGGACCTGAATTTCTGTGCCCCATGGGATCTGTC	TGTCACGCATGACTGAAC	-
M58	NR1H4_HUMAN.H11MO.0.B	-14	0.00750906	5.77447	0.475382	19	GCACCTTGGACCTGAATTTCTGTGCCCCATGGGATCTGTC	GGGGTCAATGACCCCGAGG	+
M59	IRX2_HUMAN.H11MO.0.D	-5	0.000125847	0.0967762	0.193387	19	ACAACCCCAGCCGCACAGAGCCTCCCAAAGGGGACCCCGT	CCAACATGCCCACCCATGT	-
M61	GATA2_HUMAN.H11MO.0.A	5	0.000506988	0.389874	0.310492	14	TCTGAAGCCCCAAATCGGCCATTGACTTCCGTCAAAAGGA	CCTTATCTCCACCCCCCAG	-
M61	MNX1_HUMAN.H11MO.0.D	-18	0.000645403	0.496315	0.310492	19	TCTGAAGCCCCAAATCGGCCATTGACTTCCGTCAAAAGGA	CTATTTTAATAACCCTTAA	+
M61	RXRA_HUMAN.H11MO.0.A	-12	0.000840209	0.64612	0.310492	20	TCTGAAGCCCCAAATCGGCCATTGACTTCCGTCAAAAGGA	CTCTGACCTCTGCCTCCCCC	-
M61	GATA1_HUMAN.H11MO.0.A	5	0.000885667	0.681078	0.310492	14	TCTGAAGCCCCAAATCGGCCATTGACTTCCGTCAAAAGGA	TCTTATCTGTCCCCGCCAG	-
M61	IRX2_HUMAN.H11MO.0.D	-15	0.00111846	0.860095	0.310492	19	TCTGAAGCCCCAAATCGGCCATTGACTTCCGTCAAAAGGA	CCAACATGCCCACCCATGT	-
M61	TLX1_HUMAN.H11MO.0.D	-7	0.00129816	0.998284	0.310492	17	TCTGAAGCCCCAAATCGGCCATTGACTTCCGTCAAAAGGA	CTGGCAAGTTGCCAAGG	+
M61	ZN394_HUMAN.H11MO.0.C	-5	0.00141901	1.09122	0.310492	20	TCTGAAGCCCCAAATCGGCCATTGACTTCCGTCAAAAGGA	ATTCCATTCTATTCCATTCT	-
M61	ZN563_HUMAN.H11MO.0.C	0	0.00186614	1.43506	0.357286	21	TCTGAAGCCCCAAATCGGCCATTGACTTCCGTCAAAAGGA	GCAGCTGCCAGTGAGGATCCC	-
M61	TAL1_HUMAN.H11MO.0.A	5	0.00237678	1.82775	0.391758	14	TCTGAAGCCCCAAATCGGCCATTGACTTCCGTCAAAAGGA	CCTTATCTGCCCCCCCCAG	-
M61	KLF6_HUMAN.H11MO.0.A	-1	0.00255774	1.9669	0.391758	19	TCTGAAGCCCCAAATCGGCCATTGACTTCCGTCAAAAGGA	CCCCCGGCCCCGCCCTTCC	-
M62	IRX2_HUMAN.H11MO.0.D	-19	3.80653e-05	0.0292722	0.0581883	19	AGAGTGTCCAAAACAGGGTCCCTCCCTCCCAGCTGGATCA	CCAACATGCCCACCCATGT	-
M62	RXRA_HUMAN.H11MO.0.A	-11	0.000403905	0.310603	0.172429	20	AGAGTGTCCAAAACAGGGTCCCTCCCTCCCAGCTGGATCA	CTCTGACCTCTGCCTCCCCC	-
M62	ZN341_HUMAN.H11MO.0.C	-17	0.000420704	0.323521	0.172429	22	AGAGTGTCCAAAACAGGGTCCCTCCCTCCCAGCTGGATCA	GCTCTTCCCTCCCCCCCCCCCC	-
M62	ZN563_HUMAN.H11MO.0.C	-15	0.000483461	0.371781	0.172429	21	AGAGTGTCCAAAACAGGGTCCCTCCCTCCCAGCTGGATCA	GGGATCCTCACTGGCAGCTGC	+
M62	SPIC_HUMAN.H11MO.0.D	-23	0.000563993	0.433711	0.172429	13	AGAGTGTCCAAAACAGGGTCCCTCCCTCCCAGCTGGATCA	CCTCCCCTTCCTC	-
M62	PROX1_HUMAN.H11MO.0.D	-18	0.000809357	0.622395	0.188509	17	AGAGTGTCCAAAACAGGGTCCCTCCCTCCCAGCTGGATCA	CCCAACCCGCCTTACCC	-
M62	PURA_HUMAN.H11MO.0.D	-12	0.000878783	0.675784	0.188509	17	AGAGTGTCCAAAACAGGGTCCCTCCCTCCCAGCTGGATCA	CCCTGCCCCCCCCTTCC	-
M62	VEZF1_HUMAN.H11MO.0.C	-8	0.000986543	0.758651	0.188509	22	AGAGTGTCCAAAACAGGGTCCCTCCCTCCCAGCTGGATCA	CCCCTCCCCCTCCCCCCTCCCC	-
M62	KLF6_HUMAN.H11MO.0.A	-10	0.00132055	1.0155	0.224295	19	AGAGTGTCCAAAACAGGGTCCCTCCCTCCCAGCTGGATCA	CCCCCGGCCCCGCCCTTCC	-
M62	ZN554_HUMAN.H11MO.0.C	-4	0.00190701	1.46649	0.280978	20	AGAGTGTCCAAAACAGGGTCCCTCCCTCCCAGCTGGATCA	AGCACCCCACATGGCTCAGC	-
M62	PATZ1_HUMAN.H11MO.0.C	-5	0.00207845	1.59833	0.280978	22	AGAGTGTCCAAAACAGGGTCCCTCCCTCCCAGCTGGATCA	CCTCCCCCCCCGCCCCCTCCCC	-
M62	Z324A_HUMAN.H11MO.0.C	-8	0.00273476	2.10303	0.316046	23	AGAGTGTCCAAAACAGGGTCCCTCCCTCCCAGCTGGATCA	TATCAAACCATCCTTTGCTGCCA	+
M62	SP3_HUMAN.H11MO.0.B	-12	0.00289449	2.22587	0.316046	20	AGAGTGTCCAAAACAGGGTCCCTCCCTCCCAGCTGGATCA	CCCCGGCCCCGCCCCCCCCC	-
M62	NR1D1_HUMAN.H11MO.0.B	-20	0.00314942	2.42191	0.319187	19	AGAGTGTCCAAAACAGGGTCCCTCCCTCCCAGCTGGATCA	CCTTCTGACCCACTTCCCT	-
M62	ZFX_HUMAN.H11MO.1.A	-13	0.00334087	2.56913	0.319187	17	AGAGTGTCCAAAACAGGGTCCCTCCCTCCCAGCTGGATCA	CCCCGGCCTCCGCCCCC	-
M62	BRAC_HUMAN.H11MO.0.A	-12	0.00496153	3.81541	0.425882	20	AGAGTGTCCAAAACAGGGTCCCTCCCTCCCAGCTGGATCA	ATTTCACACCTCCCTGCTAA	-
M62	MNX1_HUMAN.H11MO.0.D	-7	0.00547211	4.20805	0.425882	19	AGAGTGTCCAAAACAGGGTCCCTCCCTCCCAGCTGGATCA	CTATTTTAATAACCCTTAA	+
M62	GATA1_HUMAN.H11MO.0.A	7	0.00547211	4.20805	0.425882	12	AGAGTGTCCAAAACAGGGTCCCTCCCTCCCAGCTGGATCA	TCTTATCTGTCCCCGCCAG	-
M62	ZN394_HUMAN.H11MO.0.C	-15	0.00604195	4.64626	0.425882	20	AGAGTGTCCAAAACAGGGTCCCTCCCTCCCAGCTGGATCA	ATTCCATTCTATTCCATTCT	-
M62	MAZ_HUMAN.H11MO.0.A	-6	0.00615873	4.73606	0.425882	22	AGAGTGTCCAAAACAGGGTCCCTCCCTCCCAGCTGGATCA	CCCCCCCCCCCCCCCCTCCCCC	-
M62	OLIG2_HUMAN.H11MO.0.B	-9	0.00640784	4.92763	0.425882	18	AGAGTGTCCAAAACAGGGTCCCTCCCTCCCAGCTGGATCA	CCAGCTGTTTCCCTTCTG	+
M62	TLX1_HUMAN.H11MO.0.D	-1	0.00694246	5.33875	0.437559	17	AGAGTGTCCAAAACAGGGTCCCTCCCTCCCAGCTGGATCA	CTGGCAAGTTGCCAAGG	+
M62	ZN350_HUMAN.H11MO.0.C	-14	0.00842672	6.48015	0.49544	18	AGAGTGTCCAAAACAGGGTCCCTCCCTCCCAGCTGGATCA	CAGTCCTTTTATGACCTA	+
M63	THA_HUMAN.H11MO.0.C	-7	0.000460742	0.354311	0.447691	17	CCCTCAGGGTCCCTGAACCGTACTTTGACTCATCGACATT	CTGACCTGAAGTGACCC	-
M63	NR1D1_HUMAN.H11MO.0.B	-2	0.00076894	0.591315	0.447691	19	CCCTCAGGGTCCCTGAACCGTACTTTGACTCATCGACATT	CCTTCTGACCCACTTCCCT	-
M63	NR2F6_HUMAN.H11MO.0.D	-13	0.00087326	0.671537	0.447691	18	CCCTCAGGGTCCCTGAACCGTACTTTGACTCATCGACATT	TCAATTGAACTTTGTCCT	-
M64	OLIG2_HUMAN.H11MO.0.B	-7	0.000125697	0.096661	0.18893	18	GAAAAACAAACAGAACAAAAAAAGGAAAGAAAAAGGAGAT	CAGAAGGGAAACAGCTGG	-
M64	ZN394_HUMAN.H11MO.0.C	-19	0.000420198	0.323132	0.198583	20	GAAAAACAAACAGAACAAAAAAAGGAAAGAAAAAGGAGAT	AGAATGGAATAGAATGGAAT	+
M64	SPIC_HUMAN.H11MO.0.D	-16	0.000782224	0.60153	0.198583	13	GAAAAACAAACAGAACAAAAAAAGGAAAGAAAAAGGAGAT	GAGGAAGGGGAGG	+
M64	MNX1_HUMAN.H11MO.0.D	-17	0.000790978	0.608262	0.198583	19	GAAAAACAAACAGAACAAAAAAAGGAAAGAAAAAGGAGAT	TTAAGGGTTATTAAAATAG	-
M64	RXRA_HUMAN.H11MO.0.A	-22	0.00102795	0.790493	0.198583	18	GAAAAACAAACAGAACAAAAAAAGGAAAGAAAAAGGAGAT	GGGGGAGGCAGAGGTCAGAG	+
M64	KLF6_HUMAN.H11MO.0.A	-19	0.00115142	0.885439	0.198583	19	GAAAAACAAACAGAACAAAAAAAGGAAAGAAAAAGGAGAT	GGAAGGGCGGGGCCGGGGG	+
M64	PAX6_HUMAN.H11MO.0.C	-3	0.00129237	0.99383	0.198583	12	GAAAAACAAACAGAACAAAAAAAGGAAAGAAAAAGGAGAT	AGTCAAGCGGAA	-
M64	ZN713_HUMAN.H11MO.0.D	-14	0.00133509	1.02668	0.198583	19	GAAAAACAAACAGAACAAAAAAAGGAAAGAAAAAGGAGAT	ATAGAAAAAAGACATGAAA	+
M64	ZN341_HUMAN.H11MO.0.C	-20	0.00133818	1.02906	0.198583	20	GAAAAACAAACAGAACAAAAAAAGGAAAGAAAAAGGAGAT	GGGGGGGGGGGGAGGGAAGAGC	+
M64	IRF3_HUMAN.H11MO.0.B	-12	0.00137202	1.05508	0.198583	20	GAAAAACAAACAGAACAAAAAAAGGAAAGAAAAAGGAGAT	GAAAGGGAAAGGGAAAGTGA	+
M64	OLIG2_HUMAN.H11MO.1.B	-15	0.00145331	1.11759	0.198583	10	GAAAAACAAACAGAACAAAAAAAGGAAAGAAAAAGGAGAT	AAACAGATGG	-
M64	BC11A_HUMAN.H11MO.0.A	-16	0.00169626	1.30443	0.212466	17	GAAAAACAAACAGAACAAAAAAAGGAAAGAAAAAGGAGAT	AAAAGAGGAAGTGAAAA	+
M64	PRDM6_HUMAN.H11MO.0.C	-7	0.00203687	1.56635	0.235503	13	GAAAAACAAACAGAACAAAAAAAGGAAAGAAAAAGGAGAT	AAAAAGAAAAAAA	+
M64	MCR_HUMAN.H11MO.0.D	-13	0.00249164	1.91607	0.258065	17	GAAAAACAAACAGAACAAAAAAAGGAAAGAAAAAGGAGAT	AAGAACAGGTTGTTGTA	+
M64	NR1D1_HUMAN.H11MO.0.B	-14	0.00274709	2.11251	0.258065	19	GAAAAACAAACAGAACAAAAAAAGGAAAGAAAAAGGAGAT	AGGGAAGTGGGTCAGAAGG	+
M64	STAT1_HUMAN.H11MO.1.A	-10	0.00274709	2.11251	0.258065	19	GAAAAACAAACAGAACAAAAAAAGGAAAGAAAAAGGAGAT	AAGAAAATGAAACTGAAAG	+
M64	VEZF1_HUMAN.H11MO.0.C	-8	0.00318864	2.45207	0.268238	22	GAAAAACAAACAGAACAAAAAAAGGAAAGAAAAAGGAGAT	GGGGAGGGGGGAGGGGGAGGGG	+
M64	LEF1_HUMAN.H11MO.0.A	-11	0.00335695	2.58149	0.268238	14	GAAAAACAAACAGAACAAAAAAAGGAAAGAAAAAGGAGAT	AGCAAATCAAAGGA	-
M64	ZBT17_HUMAN.H11MO.0.A	-20	0.00339076	2.6075	0.268238	19	GAAAAACAAACAGAACAAAAAAAGGAAAGAAAAAGGAGAT	GAGGGTGGGGGAGGGGAAG	+
M64	ETS2_HUMAN.H11MO.0.B	-23	0.00457356	3.51707	0.335331	13	GAAAAACAAACAGAACAAAAAAAGGAAAGAAAAAGGAGAT	GGAAGGAAGAGGA	+
M64	TFDP1_HUMAN.H11MO.0.C	-19	0.00470371	3.61715	0.335331	14	GAAAAACAAACAGAACAAAAAAAGGAAAGAAAAAGGAGAT	GGGGGGCGGGAAAA	+
M64	Z324A_HUMAN.H11MO.0.C	-9	0.00501294	3.85495	0.335331	23	GAAAAACAAACAGAACAAAAAAAGGAAAGAAAAAGGAGAT	TGGCAGCAAAGGATGGTTTGATA	-
M64	TBX2_HUMAN.H11MO.0.D	-13	0.00513127	3.94594	0.335331	25	GAAAAACAAACAGAACAAAAAAAGGAAAGAAAAAGGAGAT	TGCCATCAGAGGTGTGAAAAGCGAC	+
M64	TBX3_HUMAN.H11MO.0.C	-20	0.00556428	4.27893	0.348477	11	GAAAAACAAACAGAACAAAAAAAGGAAAGAAAAAGGAGAT	GGAGGTGGGAA	+
M64	IRX2_HUMAN.H11MO.0.D	-20	0.00586572	4.51074	0.352662	19	GAAAAACAAACAGAACAAAAAAAGGAAAGAAAAAGGAGAT	ACATGGGTGGGCATGTTGG	+
M64	E2F3_HUMAN.H11MO.0.A	-21	0.00610841	4.69737	0.353128	11	GAAAAACAAACAGAACAAAAAAAGGAAAGAAAAAGGAGAT	AGGGCGGGAAA	+
M64	ZSC22_HUMAN.H11MO.0.C	-23	0.00706159	5.43037	0.366658	16	GAAAAACAAACAGAACAAAAAAAGGAAAGAAAAAGGAGAT	GGTCTGAGGGAGGAGG	+
M64	KLF15_HUMAN.H11MO.0.A	-22	0.00716841	5.51251	0.366658	18	GAAAAACAAACAGAACAAAAAAAGGAAAGAAAAAGGAGAT	GGGGAGGAGCAGGGGGGGG	+
M64	ETV5_HUMAN.H11MO.0.C	-18	0.0076828	5.90807	0.366658	14	GAAAAACAAACAGAACAAAAAAAGGAAAGAAAAAGGAGAT	GAGCAGGAAGTGAG	+
M64	RARA_HUMAN.H11MO.2.A	-11	0.00803205	6.17664	0.366658	17	GAAAAACAAACAGAACAAAAAAAGGAAAGAAAAAGGAGAT	AGGTCACCGAGAGGTCA	+
M64	FLI1_HUMAN.H11MO.0.A	-12	0.00813206	6.25356	0.366658	18	GAAAAACAAACAGAACAAAAAAAGGAAAGAAAAAGGAGAT	GGAGGAAGGAAGGAGGGA	+
M64	ANDR_HUMAN.H11MO.0.A	-4	0.00813206	6.25356	0.366658	18	GAAAAACAAACAGAACAAAAAAAGGAAAGAAAAAGGAGAT	AGCAAACAAAAAAGAACA	-
M64	PATZ1_HUMAN.H11MO.0.C	-22	0.00822149	6.32233	0.366658	18	GAAAAACAAACAGAACAAAAAAAGGAAAGAAAAAGGAGAT	GGGGAGGGGGCGGGGGGGGAGG	+
M64	FOXD3_HUMAN.H11MO.0.D	-4	0.00838485	6.44795	0.366658	15	GAAAAACAAACAGAACAAAAAAAGGAAAGAAAAAGGAGAT	TGCTAAGTAAACAAA	-
M64	BRAC_HUMAN.H11MO.0.A	-13	0.00853792	6.56566	0.366658	20	GAAAAACAAACAGAACAAAAAAAGGAAAGAAAAAGGAGAT	TTAGCAGGGAGGTGTGAAAT	+
M64	RARG_HUMAN.H11MO.2.D	-20	0.00909971	6.99768	0.368319	20	GAAAAACAAACAGAACAAAAAAAGGAAAGAAAAAGGAGAT	GGGGGTCACCCAGAGGTCAC	+
M64	MAZ_HUMAN.H11MO.0.A	-16	0.0092872	7.14185	0.368319	22	GAAAAACAAACAGAACAAAAAAAGGAAAGAAAAAGGAGAT	GGGGGAGGGGGGGGGGGGGGGG	+
M64	ZN350_HUMAN.H11MO.0.C	-21	0.00931175	7.16074	0.368319	18	GAAAAACAAACAGAACAAAAAAAGGAAAGAAAAAGGAGAT	TAGGTCATAAAAGGACTG	-
M64	SOX10_HUMAN.H11MO.1.A	-1	0.00980313	7.53861	0.37001	13	GAAAAACAAACAGAACAAAAAAAGGAAAGAAAAAGGAGAT	GAGAACAAAGGAA	-
M64	VEZF1_HUMAN.H11MO.1.C	-19	0.00984684	7.57222	0.37001	12	GAAAAACAAACAGAACAAAAAAAGGAAAGAAAAAGGAGAT	AGAGGGAGGGGG	+
M64	LYL1_HUMAN.H11MO.0.A	-11	0.0105491	8.11226	0.386731	14	GAAAAACAAACAGAACAAAAAAAGGAAAGAAAAAGGAGAT	CAGGAAACAGCTGG	-
M64	ZFP82_HUMAN.H11MO.0.C	-13	0.0113477	8.72639	0.406103	24	GAAAAACAAACAGAACAAAAAAAGGAAAGAAAAAGGAGAT	GAAGAGAGAATTAGTGAAATGGAA	-
M64	BPTF_HUMAN.H11MO.0.D	-12	0.0116711	8.97507	0.407962	12	GAAAAACAAACAGAACAAAAAAAGGAAAGAAAAAGGAGAT	GAAAACAACAAA	-
M64	TAL1_HUMAN.H11MO.1.A	-25	0.0121953	9.37817	0.408914	15	GAAAAACAAACAGAACAAAAAAAGGAAAGAAAAAGGAGAT	CAGGAAGCAGATGTG	+
M64	SP4_HUMAN.H11MO.0.A	-15	0.0124608	9.58239	0.408914	20	GAAAAACAAACAGAACAAAAAAAGGAAAGAAAAAGGAGAT	GGGAAGGGGGCGGGGCCGGG	+
M64	TBX21_HUMAN.H11MO.0.A	-18	0.0125145	9.62365	0.408914	13	GAAAAACAAACAGAACAAAAAAAGGAAAGAAAAAGGAGAT	GTGGAGGTGTGAA	+
M64	EGR2_HUMAN.H11MO.0.A	-23	0.01299	9.98931	0.410861	17	GAAAAACAAACAGAACAAAAAAAGGAAAGAAAAAGGAGAT	GGGGGGGTGTGGGAGGGG	+
M64	E2F7_HUMAN.H11MO.0.B	-21	0.013561	10.4284	0.410861	13	GAAAAACAAACAGAACAAAAAAAGGAAAGAAAAAGGAGAT	GGGGCGGGAAAGG	+
M64	SOX18_HUMAN.H11MO.0.D	-11	0.013717	10.5483	0.410861	19	GAAAAACAAACAGAACAAAAAAAGGAAAGAAAAAGGAGAT	GGAAAAGAACAATGGGTTC	-
M64	ANDR_HUMAN.H11MO.2.A	-8	0.013801	10.6129	0.410861	12	GAAAAACAAACAGAACAAAAAAAGGAAAGAAAAAGGAGAT	AAAAGAACAGAG	-
M64	PPARG_HUMAN.H11MO.0.A	-22	0.0139408	10.7205	0.410861	17	GAAAAACAAACAGAACAAAAAAAGGAAAGAAAAAGGAGAT	AAGTGGGGCAAAGGTCA	+
M64	E2F4_HUMAN.H11MO.1.A	-23	0.0143706	11.051	0.415383	14	GAAAAACAAACAGAACAAAAAAAGGAAAGAAAAAGGAGAT	GGCGGGAAATTTGA	+
M64	PURA_HUMAN.H11MO.0.D	-23	0.0159448	12.2616	0.426329	17	GAAAAACAAACAGAACAAAAAAAGGAAAGAAAAAGGAGAT	GGAAGGGGGGGGCAGGG	+
M64	BHE23_HUMAN.H11MO.0.D	-16	0.0162815	12.5205	0.426329	12	GAAAAACAAACAGAACAAAAAAAGGAAAGAAAAAGGAGAT	AGCATATGGTGG	+
M64	ZN214_HUMAN.H11MO.0.C	-14	0.0168178	12.9329	0.426329	22	GAAAAACAAACAGAACAAAAAAAGGAAAGAAAAAGGAGAT	TCATCAAAGGCCTCAAAAAGGA	-
M64	PTF1A_HUMAN.H11MO.0.B	-21	0.0168536	12.9604	0.426329	18	GAAAAACAAACAGAACAAAAAAAGGAAAGAAAAAGGAGAT	GGGAAAGGGGGCAGCTGG	-
M64	IRF1_HUMAN.H11MO.0.A	-12	0.0169417	13.0282	0.426329	20	GAAAAACAAACAGAACAAAAAAAGGAAAGAAAAAGGAGAT	GAAAATGAAAGTGAAAGTAA	+
M64	PPARA_HUMAN.H11MO.0.B	-22	0.0170433	13.1063	0.426329	17	GAAAAACAAACAGAACAAAAAAAGGAAAGAAAAAGGAGAT	AACTGGGGCAAAGGTCA	+
M64	HXC10_HUMAN.H11MO.0.D	-13	0.0176321	13.5591	0.426329	19	GAAAAACAAACAGAACAAAAAAAGGAAAGAAAAAGGAGAT	GTAATAAAAAAATTAAAAA	-
M64	ZNF41_HUMAN.H11MO.1.C	-18	0.0176688	13.5873	0.426329	12	GAAAAACAAACAGAACAAAAAAAGGAAAGAAAAAGGAGAT	CACAAGGGAGAA	+
M64	FUBP1_HUMAN.H11MO.0.D	-8	0.0176688	13.5873	0.426329	12	GAAAAACAAACAGAACAAAAAAAGGAAAGAAAAAGGAGAT	AAAAAAACACAA	-
M64	BRAC_HUMAN.H11MO.1.B	-22	0.0177903	13.6807	0.426329	11	GAAAAACAAACAGAACAAAAAAAGGAAAGAAAAAGGAGAT	AGGTGTGAAAT	+
M64	ANDR_HUMAN.H11MO.1.A	-27	0.0178693	13.7415	0.426329	13	GAAAAACAAACAGAACAAAAAAAGGAAAGAAAAAGGAGAT	GGAACAGTGTGTTCTT	+
M64	ZN467_HUMAN.H11MO.0.C	-17	0.0188789	14.5179	0.443378	22	GAAAAACAAACAGAACAAAAAAAGGAAAGAAAAAGGAGAT	GGGGAGGGGAGGGGGGGGGGGG	+
M64	SRBP1_HUMAN.H11MO.0.A	-29	0.0193669	14.8931	0.44784	11	GAAAAACAAACAGAACAAAAAAAGGAAAGAAAAAGGAGAT	GGTGGGGTGAG	+
M64	TBX4_HUMAN.H11MO.0.D	-21	0.0203	15.6107	0.4581	19	GAAAAACAAACAGAACAAAAAAAGGAAAGAAAAAGGAGAT	AAGGTGTGAAATTTCACACC	+
M64	TCF7_HUMAN.H11MO.0.A	-10	0.0204916	15.7581	0.4581	16	GAAAAACAAACAGAACAAAAAAAGGAAAGAAAAAGGAGAT	AACCACATCAAAGGAA	+
M64	SMAD3_HUMAN.H11MO.0.B	-21	0.0207719	15.9736	0.4581	12	GAAAAACAAACAGAACAAAAAAAGGAAAGAAAAAGGAGAT	CAGGTGACAGAG	-
M64	Z354A_HUMAN.H11MO.0.C	-8	0.0210486	16.1863	0.4581	24	GAAAAACAAACAGAACAAAAAAAGGAAAGAAAAAGGAGAT	ACATTAAATGTAAATGGACTAAAT	-
M64	ZIC2_HUMAN.H11MO.0.D	-15	0.0217136	16.6978	0.4581	15	GAAAAACAAACAGAACAAAAAAAGGAAAGAAAAAGGAGAT	TCACAGCAGGGGGCC	-
M64	SRF_HUMAN.H11MO.0.A	-10	0.0217501	16.7259	0.4581	18	GAAAAACAAACAGAACAAAAAAAGGAAAGAAAAAGGAGAT	CATGCCCATATAAGGCAA	-
M64	NR1H3_HUMAN.H11MO.0.B	-23	0.0225536	17.3437	0.4581	17	GAAAAACAAACAGAACAAAAAAAGGAAAGAAAAAGGAGAT	CAGAGGTCACTGCAGGTCA	+
M64	GATA2_HUMAN.H11MO.0.A	-25	0.0225536	17.3437	0.4581	15	GAAAAACAAACAGAACAAAAAAAGGAAAGAAAAAGGAGAT	CTGGGGGGTGGAGATAAGG	+
M64	NFAC1_HUMAN.H11MO.0.B	-9	0.0232916	17.9113	0.463462	15	GAAAAACAAACAGAACAAAAAAAGGAAAGAAAAAGGAGAT	ATGGAAAAAAAGAAA	+
M64	TBR1_HUMAN.H11MO.0.D	-20	0.0234343	18.021	0.463462	13	GAAAAACAAACAGAACAAAAAAAGGAAAGAAAAAGGAGAT	AAAGGTGTGAAAA	+
M64	GCR_HUMAN.H11MO.0.A	-27	0.0249734	19.2046	0.487488	13	GAAAAACAAACAGAACAAAAAAAGGAAAGAAAAAGGAGAT	AGAACATTCTGTTCT	-
M66	SP3_HUMAN.H11MO.0.B	-17	3.443e-06	0.00264767	0.00344137	20	TCCTTTTGCCCCAGTGGCGCTCACCCCGCACCCAGCCATG	CCCCGGCCCCGCCCCCCCCC	-
M66	SP2_HUMAN.H11MO.0.A	-16	4.60101e-06	0.00353818	0.00344137	22	TCCTTTTGCCCCAGTGGCGCTCACCCCGCACCCAGCCATG	CCCCCGGCCCCGCCCCCCCCCC	-
M66	PATZ1_HUMAN.H11MO.0.C	-16	1.46103e-05	0.0112354	0.0072853	22	TCCTTTTGCCCCAGTGGCGCTCACCCCGCACCCAGCCATG	CCTCCCCCCCCGCCCCCTCCCC	-
M66	ZN341_HUMAN.H11MO.0.C	-18	4.38269e-05	0.0337029	0.0158998	22	TCCTTTTGCCCCAGTGGCGCTCACCCCGCACCCAGCCATG	GCTCTTCCCTCCCCCCCCCCCC	-
M66	PLAG1_HUMAN.H11MO.0.D	-7	5.3144e-05	0.0408677	0.0158998	17	TCCTTTTGCCCCAGTGGCGCTCACCCCGCACCCAGCCATG	CCCCTCCTGATGCCCCC	-
M66	ZN148_HUMAN.H11MO.0.D	-23	0.000110918	0.0852962	0.0276541	15	TCCTTTTGCCCCAGTGGCGCTCACCCCGCACCCAGCCATG	CCCCTCCCCCACCCC	-
M66	ZN263_HUMAN.H11MO.0.A	-7	0.000157515	0.121129	0.0316197	20	TCCTTTTGCCCCAGTGGCGCTCACCCCGCACCCAGCCATG	CTCCTCCTCTCCCTCCTCCC	-
M66	SP4_HUMAN.H11MO.0.A	-18	0.00018816	0.144695	0.0316197	20	TCCTTTTGCCCCAGTGGCGCTCACCCCGCACCCAGCCATG	CCCGGCCCCGCCCCCTTCCC	-
M66	VEZF1_HUMAN.H11MO.0.C	-10	0.000205841	0.158292	0.0316197	22	TCCTTTTGCCCCAGTGGCGCTCACCCCGCACCCAGCCATG	CCCCTCCCCCTCCCCCCTCCCC	-
M66	NFAT5_HUMAN.H11MO.0.D	-1	0.000216576	0.166547	0.0316197	11	TCCTTTTGCCCCAGTGGCGCTCACCCCGCACCCAGCCATG	CCTTTTCCTCT	-
M66	SPIC_HUMAN.H11MO.0.D	-19	0.000232511	0.178801	0.0316197	13	TCCTTTTGCCCCAGTGGCGCTCACCCCGCACCCAGCCATG	CCTCCCCTTCCTC	-
M66	RXRA_HUMAN.H11MO.0.A	-17	0.000376825	0.289779	0.0453912	20	TCCTTTTGCCCCAGTGGCGCTCACCCCGCACCCAGCCATG	CTCTGACCTCTGCCTCCCCC	-
M66	MAZ_HUMAN.H11MO.0.A	-17	0.000394464	0.303343	0.0453912	22	TCCTTTTGCCCCAGTGGCGCTCACCCCGCACCCAGCCATG	CCCCCCCCCCCCCCCCTCCCCC	-
M66	ZBT17_HUMAN.H11MO.0.A	-20	0.000629641	0.484194	0.0627928	19	TCCTTTTGCCCCAGTGGCGCTCACCCCGCACCCAGCCATG	CTTCCCCTCCCCCACCCTC	-
M66	KLF6_HUMAN.H11MO.0.A	-22	0.000629641	0.484194	0.0627928	18	TCCTTTTGCCCCAGTGGCGCTCACCCCGCACCCAGCCATG	CCCCCGGCCCCGCCCTTCC	-
M66	KLF15_HUMAN.H11MO.0.A	-19	0.000883241	0.679213	0.0752854	19	TCCTTTTGCCCCAGTGGCGCTCACCCCGCACCCAGCCATG	CCCCCCCCTGCTCCTCCCC	-
M66	ETS2_HUMAN.H11MO.0.B	0	0.000943789	0.725774	0.0752854	13	TCCTTTTGCCCCAGTGGCGCTCACCCCGCACCCAGCCATG	TCCTCTTCCTTCC	-
M66	TAF1_HUMAN.H11MO.0.A	-22	0.00105778	0.813429	0.0752854	16	TCCTTTTGCCCCAGTGGCGCTCACCCCGCACCCAGCCATG	CCGCCGCCGCCATCTT	-
M66	THAP1_HUMAN.H11MO.0.C	-23	0.00108348	0.833193	0.0752854	17	TCCTTTTGCCCCAGTGGCGCTCACCCCGCACCCAGCCATG	GCCCGCAGCCAAGATGGCGGCG	-
M66	KLF16_HUMAN.H11MO.0.D	-20	0.00113337	0.871559	0.0752854	19	TCCTTTTGCCCCAGTGGCGCTCACCCCGCACCCAGCCATG	CCCCCCCCCCCCCGCCCCC	-
M66	KLF3_HUMAN.H11MO.0.B	-18	0.00113337	0.871559	0.0752854	19	TCCTTTTGCCCCAGTGGCGCTCACCCCGCACCCAGCCATG	CCCGGCCCCGCCCCTCCCC	-
M66	IRX2_HUMAN.H11MO.0.D	-22	0.00113337	0.871559	0.0752854	18	TCCTTTTGCCCCAGTGGCGCTCACCCCGCACCCAGCCATG	CCAACATGCCCACCCATGT	-
M66	SRBP2_HUMAN.H11MO.0.B	-18	0.00115753	0.890138	0.0752854	13	TCCTTTTGCCCCAGTGGCGCTCACCCCGCACCCAGCCATG	CCTCACCCCACCC	-
M66	NR1D1_HUMAN.H11MO.0.B	-1	0.00133551	1.02701	0.0822839	19	TCCTTTTGCCCCAGTGGCGCTCACCCCGCACCCAGCCATG	CCTTCTGACCCACTTCCCT	-
M66	PPARG_HUMAN.H11MO.0.A	1	0.00137514	1.05748	0.0822839	16	TCCTTTTGCCCCAGTGGCGCTCACCCCGCACCCAGCCATG	TGACCTTTGCCCCACTT	-
M66	E2F7_HUMAN.H11MO.0.B	-19	0.00156374	1.20252	0.0899704	13	TCCTTTTGCCCCAGTGGCGCTCACCCCGCACCCAGCCATG	CCTTTCCCGCCCC	-
M66	MAFA_HUMAN.H11MO.0.D	-16	0.00167756	1.29004	0.092944	21	TCCTTTTGCCCCAGTGGCGCTCACCCCGCACCCAGCCATG	GTGCTGACCCCGCAGCCTTCG	+
M66	RARG_HUMAN.H11MO.0.B	-8	0.00188347	1.44839	0.100009	18	TCCTTTTGCCCCAGTGGCGCTCACCCCGCACCCAGCCATG	CCCAGGTCACTCTGACCT	-
M66	EGR1_HUMAN.H11MO.0.A	-16	0.00193879	1.49093	0.100009	17	TCCTTTTGCCCCAGTGGCGCTCACCCCGCACCCAGCCATG	CCCCCGCCCACGCCCTC	-
M66	ETV5_HUMAN.H11MO.0.C	0	0.00215609	1.65803	0.107511	14	TCCTTTTGCCCCAGTGGCGCTCACCCCGCACCCAGCCATG	CTCACTTCCTGCTC	-
M66	PPARA_HUMAN.H11MO.0.B	1	0.00249587	1.91933	0.11623	16	TCCTTTTGCCCCAGTGGCGCTCACCCCGCACCCAGCCATG	TGACCTTTGCCCCAGTT	-
M66	EGR2_HUMAN.H11MO.1.A	-22	0.00256404	1.97175	0.11623	16	TCCTTTTGCCCCAGTGGCGCTCACCCCGCACCCAGCCATG	CCCCCGCCCACGCCCC	-
M66	VEZF1_HUMAN.H11MO.1.C	-1	0.0027301	2.09944	0.120118	12	TCCTTTTGCCCCAGTGGCGCTCACCCCGCACCCAGCCATG	CCCCCTCCCCCT	-
M66	ZN467_HUMAN.H11MO.0.C	-5	0.00302242	2.32424	0.12918	22	TCCTTTTGCCCCAGTGGCGCTCACCCCGCACCCAGCCATG	CCCCCCCCCCCCTCCCCTCCCC	-
M66	E2F4_HUMAN.H11MO.0.A	-20	0.00338216	2.60088	0.136742	13	TCCTTTTGCCCCAGTGGCGCTCACCCCGCACCCAGCCATG	ATTTCCCGCCCCC	-
M66	E2F6_HUMAN.H11MO.0.A	-19	0.00338216	2.60088	0.136742	13	TCCTTTTGCCCCAGTGGCGCTCACCCCGCACCCAGCCATG	CCCTTCCCGCCCC	-
M66	ZN335_HUMAN.H11MO.0.A	-19	0.00373482	2.87207	0.147026	21	TCCTTTTGCCCCAGTGGCGCTCACCCCGCACCCAGCCATG	GGCTGTCCTCGGCGCTGCCTGA	+
M66	ZFX_HUMAN.H11MO.1.A	-19	0.00408379	3.14043	0.156641	17	TCCTTTTGCCCCAGTGGCGCTCACCCCGCACCCAGCCATG	CCCCGGCCTCCGCCCCC	-
M66	NR1H4_HUMAN.H11MO.0.B	-8	0.00433958	3.33714	0.159778	19	TCCTTTTGCCCCAGTGGCGCTCACCCCGCACCCAGCCATG	CCTCGGGGTCATTGACCCC	-
M66	WT1_HUMAN.H11MO.0.C	-17	0.00437919	3.3676	0.159778	20	TCCTTTTGCCCCAGTGGCGCTCACCCCGCACCCAGCCATG	CCCCCCCTCCTCCCCCGCCC	-
M66	ZN350_HUMAN.H11MO.1.D	-5	0.00472882	3.63647	0.168427	24	TCCTTTTGCCCCAGTGGCGCTCACCCCGCACCCAGCCATG	GGGCAACAAATCCCTGCGCCCCGT	-
M66	TLX1_HUMAN.H11MO.0.D	-24	0.0060773	4.67345	0.210382	16	TCCTTTTGCCCCAGTGGCGCTCACCCCGCACCCAGCCATG	CTGGCAAGTTGCCAAGG	+
M66	ZN563_HUMAN.H11MO.0.C	-24	0.00620028	4.76802	0.210382	16	TCCTTTTGCCCCAGTGGCGCTCACCCCGCACCCAGCCATG	GCAGCTGCCAGTGAGGATCCC	-
M66	TBX3_HUMAN.H11MO.0.C	-19	0.00632868	4.86676	0.210382	11	TCCTTTTGCCCCAGTGGCGCTCACCCCGCACCCAGCCATG	TTCCCACCTCC	-
M66	EGR2_HUMAN.H11MO.0.A	-23	0.00667353	5.13194	0.214823	17	TCCTTTTGCCCCAGTGGCGCTCACCCCGCACCCAGCCATG	CCCCTCCCACACCCCCCC	-
M66	BHE41_HUMAN.H11MO.0.D	-1	0.00675267	5.1928	0.214823	20	TCCTTTTGCCCCAGTGGCGCTCACCCCGCACCCAGCCATG	GCCTCTGCACGTGACCCGGT	-
M66	ZN816_HUMAN.H11MO.1.C	1	0.00689309	5.30079	0.214823	13	TCCTTTTGCCCCAGTGGCGCTCACCCCGCACCCAGCCATG	TGCATGTCCCCCTT	-
M66	ZN281_HUMAN.H11MO.0.A	-22	0.00786954	6.05167	0.236615	15	TCCTTTTGCCCCAGTGGCGCTCACCCCGCACCCAGCCATG	TCCCCTCCCCCACCC	-
M66	ZFP82_HUMAN.H11MO.0.C	1	0.00790869	6.08179	0.236615	23	TCCTTTTGCCCCAGTGGCGCTCACCCCGCACCCAGCCATG	TTCCATTTCACTAATTCTCTCTTC	+
M66	COT1_HUMAN.H11MO.0.C	5	0.00828415	6.37051	0.242989	12	TCCTTTTGCCCCAGTGGCGCTCACCCCGCACCCAGCCATG	CCCTGACCTCTGACCCC	-
M66	SP4_HUMAN.H11MO.1.A	-16	0.00879696	6.76486	0.253068	16	TCCTTTTGCCCCAGTGGCGCTCACCCCGCACCCAGCCATG	CGGCCCCGCCCCCTCC	-
M66	MNX1_HUMAN.H11MO.0.D	-12	0.00905562	6.96377	0.255594	19	TCCTTTTGCCCCAGTGGCGCTCACCCCGCACCCAGCCATG	CTATTTTAATAACCCTTAA	+
M66	COT2_HUMAN.H11MO.1.A	5	0.00964568	7.41753	0.267206	12	TCCTTTTGCCCCAGTGGCGCTCACCCCGCACCCAGCCATG	CCCTGACCTTTGACCCC	-
M66	PURA_HUMAN.H11MO.0.D	-25	0.0104011	7.99846	0.280369	15	TCCTTTTGCCCCAGTGGCGCTCACCCCGCACCCAGCCATG	CCCTGCCCCCCCCTTCC	-
M66	ZEP2_HUMAN.H11MO.0.D	-16	0.0104957	8.07116	0.280369	14	TCCTTTTGCCCCAGTGGCGCTCACCCCGCACCCAGCCATG	GGGGTTTCCCTACC	-
M66	CLOCK_HUMAN.H11MO.0.C	-20	0.0113967	8.76405	0.299097	14	TCCTTTTGCCCCAGTGGCGCTCACCCCGCACCCAGCCATG	TGTTCACGTGTCTG	-
M66	OLIG2_HUMAN.H11MO.0.B	3	0.0120526	9.26842	0.306226	15	TCCTTTTGCCCCAGTGGCGCTCACCCCGCACCCAGCCATG	CCAGCTGTTTCCCTTCTG	+
M66	PROX1_HUMAN.H11MO.0.D	-19	0.0120777	9.28779	0.306226	17	TCCTTTTGCCCCAGTGGCGCTCACCCCGCACCCAGCCATG	CCCAACCCGCCTTACCC	-
M66	RARG_HUMAN.H11MO.2.D	-5	0.0126166	9.7022	0.314558	20	TCCTTTTGCCCCAGTGGCGCTCACCCCGCACCCAGCCATG	GTGACCTCTGGGTGACCCCC	-
M66	BC11A_HUMAN.H11MO.0.A	2	0.013006	10.0016	0.31895	15	TCCTTTTGCCCCAGTGGCGCTCACCCCGCACCCAGCCATG	TTTTCACTTCCTCTTTT	-
M66	SP2_HUMAN.H11MO.1.B	-22	0.0143927	11.068	0.345272	12	TCCTTTTGCCCCAGTGGCGCTCACCCCGCACCCAGCCATG	GCCCCGCCCCCT	-
M66	E2F4_HUMAN.H11MO.1.A	-16	0.014541	11.182	0.345272	14	TCCTTTTGCCCCAGTGGCGCTCACCCCGCACCCAGCCATG	TCAAATTTCCCGCC	-
M66	Z324A_HUMAN.H11MO.0.C	-14	0.0153406	11.7969	0.357055	23	TCCTTTTGCCCCAGTGGCGCTCACCCCGCACCCAGCCATG	TATCAAACCATCCTTTGCTGCCA	+
M66	E2F1_HUMAN.H11MO.0.A	-20	0.0157533	12.1143	0.357055	14	TCCTTTTGCCCCAGTGGCGCTCACCCCGCACCCAGCCATG	CTTTCCCGCCCCCC	-
M66	TFDP1_HUMAN.H11MO.0.C	-20	0.0157533	12.1143	0.357055	14	TCCTTTTGCCCCAGTGGCGCTCACCCCGCACCCAGCCATG	TTTTCCCGCCCCCC	-
M66	ZN770_HUMAN.H11MO.0.C	-15	0.0172174	13.2402	0.382145	22	TCCTTTTGCCCCAGTGGCGCTCACCCCGCACCCAGCCATG	GATCCTCCCGCCTCAGCCTCCC	-
M66	ESR2_HUMAN.H11MO.0.A	3	0.0173712	13.3584	0.382145	12	TCCTTTTGCCCCAGTGGCGCTCACCCCGCACCCAGCCATG	AGGTCACCCTGACCT	+
M66	TBX15_HUMAN.H11MO.0.D	-19	0.0181705	13.9731	0.393937	19	TCCTTTTGCCCCAGTGGCGCTCACCCCGCACCCAGCCATG	CCCCCACCCCCCCCCCCCC	-
M66	NFIC_HUMAN.H11MO.0.A	-23	0.0187067	14.3854	0.399767	17	TCCTTTTGCCCCAGTGGCGCTCACCCCGCACCCAGCCATG	CTTGGCTCCCTGCCAAG	+
M66	PAX8_HUMAN.H11MO.0.D	-24	0.0199626	15.3513	0.408374	14	TCCTTTTGCCCCAGTGGCGCTCACCCCGCACCCAGCCATG	CCCGCTTCAGTGAC	-
M66	SMAD3_HUMAN.H11MO.0.B	-17	0.0202014	15.5349	0.408374	12	TCCTTTTGCCCCAGTGGCGCTCACCCCGCACCCAGCCATG	CTCTGTCACCTG	+
M66	ETS1_HUMAN.H11MO.0.A	-1	0.0210017	16.1503	0.41889	13	TCCTTTTGCCCCAGTGGCGCTCACCCCGCACCCAGCCATG	CCACTTCCTGTCT	-
M66	HLTF_HUMAN.H11MO.0.D	-4	0.0219513	16.8805	0.43207	12	TCCTTTTGCCCCAGTGGCGCTCACCCCGCACCCAGCCATG	TTTGCAGCCCTA	-
M66	ZN322_HUMAN.H11MO.0.B	-21	0.0228892	17.6018	0.443775	19	TCCTTTTGCCCCAGTGGCGCTCACCCCGCACCCAGCCATG	GAGCCTGGTACAGAGCCTGG	+
M66	ZN418_HUMAN.H11MO.0.C	0	0.0231392	17.7941	0.443775	17	TCCTTTTGCCCCAGTGGCGCTCACCCCGCACCCAGCCATG	TGCTTTTAGCCTCTTCC	+
M66	ARNT2_HUMAN.H11MO.0.D	-18	0.0258667	19.8915	0.476584	12	TCCTTTTGCCCCAGTGGCGCTCACCCCGCACCCAGCCATG	GCCTCCCACGCC	-
M66	PTF1A_HUMAN.H11MO.0.B	-7	0.0259913	19.9873	0.476584	18	TCCTTTTGCCCCAGTGGCGCTCACCCCGCACCCAGCCATG	CCAGCTGCCCCCTTTCCC	+
M66	RARA_HUMAN.H11MO.0.A	-1	0.0260234	20.012	0.476584	20	TCCTTTTGCCCCAGTGGCGCTCACCCCGCACCCAGCCATG	CCTTGACCTCTTGATCCCCC	-
M66	PAX5_HUMAN.H11MO.0.A	-21	0.0263942	20.2971	0.476584	19	TCCTTTTGCCCCAGTGGCGCTCACCCCGCACCCAGCCATG	GCCTGGGCAGCAGAGCGTGAC	+
M66	NR0B1_HUMAN.H11MO.0.D	-19	0.026467	20.3531	0.476584	10	TCCTTTTGCCCCAGTGGCGCTCACCCCGCACCCAGCCATG	TCTCCCACGC	-
M66	ETV2_HUMAN.H11MO.0.B	0	0.0270387	20.7928	0.476584	16	TCCTTTTGCCCCAGTGGCGCTCACCCCGCACCCAGCCATG	CCCACTTCCTGTTTCC	-
M66	NR1H3_HUMAN.H11MO.0.B	-21	0.0270801	20.8246	0.476584	19	TCCTTTTGCCCCAGTGGCGCTCACCCCGCACCCAGCCATG	TGACCTGCAGTGACCTCTG	-
M66	TBX1_HUMAN.H11MO.0.D	-16	0.0277325	21.3263	0.482389	20	TCCTTTTGCCCCAGTGGCGCTCACCCCGCACCCAGCCATG	CCGCCCACCCCTGCCCACCC	-
M66	FEV_HUMAN.H11MO.0.B	-19	0.0288661	22.198	0.496336	10	TCCTTTTGCCCCAGTGGCGCTCACCCCGCACCCAGCCATG	CGCTTCCCGC	-
M66	REL_HUMAN.H11MO.0.B	2	0.0293065	22.5367	0.498183	13	TCCTTTTGCCCCAGTGGCGCTCACCCCGCACCCAGCCATG	TGGAATTTCCCTTCA	-
M66	MYCN_HUMAN.H11MO.0.A	-21	0.0303986	23.3765	0.499924	12	TCCTTTTGCCCCAGTGGCGCTCACCCCGCACCCAGCCATG	GCCCACGTGGCC	-
M66	ZN667_HUMAN.H11MO.0.C	-13	0.030834	23.7113	0.499924	19	TCCTTTTGCCCCAGTGGCGCTCACCCCGCACCCAGCCATG	GTGGCCTTAAAAGCTCAGC	+
M66	ERG_HUMAN.H11MO.0.A	-1	0.0311465	23.9517	0.499924	13	TCCTTTTGCCCCAGTGGCGCTCACCCCGCACCCAGCCATG	CCACTTCCTGCCC	-
M66	TBX21_HUMAN.H11MO.0.A	-19	0.0311465	23.9517	0.499924	13	TCCTTTTGCCCCAGTGGCGCTCACCCCGCACCCAGCCATG	TTCACACCTCCAC	-
M66	E2F3_HUMAN.H11MO.0.A	-21	0.0314438	24.1803	0.499924	11	TCCTTTTGCCCCAGTGGCGCTCACCCCGCACCCAGCCATG	TTTCCCGCCCT	-
M66	LEF1_HUMAN.H11MO.0.A	-24	0.0315662	24.2744	0.499924	14	TCCTTTTGCCCCAGTGGCGCTCACCCCGCACCCAGCCATG	TCCTTTGATTTGCT	+
M66	ZN816_HUMAN.H11MO.0.C	4	0.0317483	24.4144	0.499924	17	TCCTTTTGCCCCAGTGGCGCTCACCCCGCACCCAGCCATG	CCCTGCATGTCCCCCTTTTTT	-
M67	IRX2_HUMAN.H11MO.0.D	-7	0.000177965	0.136855	0.273654	19	CCAGTATCCCCGCAGTCACATCACTACCCCGCGGGCTGAA	CCAACATGCCCACCCATGT	-
M67	ZN563_HUMAN.H11MO.0.C	-2	0.000608507	0.467942	0.467847	21	CCAGTATCCCCGCAGTCACATCACTACCCCGCGGGCTGAA	GGGATCCTCACTGGCAGCTGC	+
M71	IRX2_HUMAN.H11MO.0.D	-2	0.000109623	0.0843	0.168125	19	GACAGCCCCGAGAACCACCGAGCATACCACCGCCCGCAGC	CCAACATGCCCACCCATGT	-
M71	RXRA_HUMAN.H11MO.0.A	0	0.000379281	0.291667	0.290846	20	GACAGCCCCGAGAACCACCGAGCATACCACCGCCCGCAGC	CTCTGACCTCTGCCTCCCCC	-
M71	CLOCK_HUMAN.H11MO.0.C	-2	0.000905993	0.696709	0.400616	14	GACAGCCCCGAGAACCACCGAGCATACCACCGCCCGCAGC	CAGACACGTGAACA	+
M71	TLX1_HUMAN.H11MO.0.D	-7	0.0018538	1.42557	0.482415	17	GACAGCCCCGAGAACCACCGAGCATACCACCGCCCGCAGC	CTGGCAAGTTGCCAAGG	+
M71	GATA1_HUMAN.H11MO.0.A	-29	0.0018873	1.45133	0.482415	11	GACAGCCCCGAGAACCACCGAGCATACCACCGCCCGCAGC	CTGGCGGGGACAGATAAGA	+
M72	IRX2_HUMAN.H11MO.0.D	-11	0.000289341	0.222503	0.444334	19	ACCTATCCTCACAGGAAGACCCTGCCAGTGGAGGCCGATC	CCAACATGCCCACCCATGT	-
M74	IRX2_HUMAN.H11MO.0.D	-13	0.000156999	0.120732	0.241464	19	TCAAGAACACGGACCCCCTCGCAATCCAGGCGCGTAGCCA	CCAACATGCCCACCCATGT	-
M74	RXRA_HUMAN.H11MO.0.A	-7	0.000526176	0.40463	0.40463	20	TCAAGAACACGGACCCCCTCGCAATCCAGGCGCGTAGCCA	CTCTGACCTCTGCCTCCCCC	-
M77	SP1_HUMAN.H11MO.0.A	0	3.90342e-06	0.00300173	0.00588485	22	CGCGTCCCCGGCCCCGCACCTTGCCGCAGCGGCCCCTGCG	CCCCCCCCCGGCCCCGCCCCCC	-
M77	SP1_HUMAN.H11MO.1.A	-8	6.52845e-05	0.0502038	0.0411217	14	CGCGTCCCCGGCCCCGCACCTTGCCGCAGCGGCCCCTGCG	CGGCCCCGCCCCCC	-
M77	KLF12_HUMAN.H11MO.0.C	-10	8.1828e-05	0.0629257	0.0411217	11	CGCGTCCCCGGCCCCGCACCTTGCCGCAGCGGCCCCTGCG	GCCCCGCCCCT	-
M77	KLF1_HUMAN.H11MO.0.A	-6	0.000280466	0.215679	0.105709	14	CGCGTCCCCGGCCCCGCACCTTGCCGCAGCGGCCCCTGCG	CCCGGCCCCGCCCC	-
M77	SP2_HUMAN.H11MO.0.A	-4	0.000373991	0.287599	0.112767	22	CGCGTCCCCGGCCCCGCACCTTGCCGCAGCGGCCCCTGCG	CCCCCGGCCCCGCCCCCCCCCC	-
M77	KLF3_HUMAN.H11MO.0.B	-6	0.000493421	0.379441	0.123981	19	CGCGTCCCCGGCCCCGCACCTTGCCGCAGCGGCCCCTGCG	CCCGGCCCCGCCCCTCCCC	-
M77	SP3_HUMAN.H11MO.0.B	-5	0.000615049	0.472973	0.125525	20	CGCGTCCCCGGCCCCGCACCTTGCCGCAGCGGCCCCTGCG	CCCCGGCCCCGCCCCCCCCC	-
M77	ZN148_HUMAN.H11MO.0.D	-5	0.000666086	0.51222	0.125525	15	CGCGTCCCCGGCCCCGCACCTTGCCGCAGCGGCCCCTGCG	CCCCTCCCCCACCCC	-
M77	SP4_HUMAN.H11MO.0.A	-6	0.000769079	0.591422	0.128831	20	CGCGTCCCCGGCCCCGCACCTTGCCGCAGCGGCCCCTGCG	CCCGGCCCCGCCCCCTTCCC	-
M77	ZN281_HUMAN.H11MO.0.A	-4	0.000907617	0.697958	0.136834	15	CGCGTCCCCGGCCCCGCACCTTGCCGCAGCGGCCCCTGCG	TCCCCTCCCCCACCC	-
M77	SP4_HUMAN.H11MO.1.A	-8	0.00116184	0.893452	0.151705	16	CGCGTCCCCGGCCCCGCACCTTGCCGCAGCGGCCCCTGCG	CGGCCCCGCCCCCTCC	-
M77	SP2_HUMAN.H11MO.1.B	-10	0.00120751	0.928577	0.151705	12	CGCGTCCCCGGCCCCGCACCTTGCCGCAGCGGCCCCTGCG	GCCCCGCCCCCT	-
M77	KLF9_HUMAN.H11MO.0.C	-9	0.00136075	1.04642	0.157807	15	CGCGTCCCCGGCCCCGCACCTTGCCGCAGCGGCCCCTGCG	GGCCACGCCCCCTCC	-
M77	ZF64A_HUMAN.H11MO.0.D	1	0.00216946	1.66832	0.233622	15	CGCGTCCCCGGCCCCGCACCTTGCCGCAGCGGCCCCTGCG	CAGGTTCCCGGGCCCC	-
M77	MYOG_HUMAN.H11MO.0.B	-23	0.00245693	1.88938	0.243304	13	CGCGTCCCCGGCCCCGCACCTTGCCGCAGCGGCCCCTGCG	CCGCAGCTGTCCC	+
M77	MBD2_HUMAN.H11MO.0.B	-4	0.00258214	1.98566	0.243304	11	CGCGTCCCCGGCCCCGCACCTTGCCGCAGCGGCCCCTGCG	CCTCCGGCCCG	-
M77	EGR4_HUMAN.H11MO.0.D	-4	0.0030604	2.35345	0.271406	11	CGCGTCCCCGGCCCCGCACCTTGCCGCAGCGGCCCCTGCG	GCCCTGCCGCC	-
M77	KLF16_HUMAN.H11MO.0.D	-2	0.00347989	2.67604	0.291463	19	CGCGTCCCCGGCCCCGCACCTTGCCGCAGCGGCCCCTGCG	CCCCCCCCCCCCCGCCCCC	-
M77	KLF15_HUMAN.H11MO.0.A	-1	0.00378552	2.91107	0.300374	19	CGCGTCCCCGGCCCCGCACCTTGCCGCAGCGGCCCCTGCG	CCCCCCCCTGCTCCTCCCC	-
M77	ZN329_HUMAN.H11MO.0.C	-19	0.004221	3.24595	0.305209	20	CGCGTCCCCGGCCCCGCACCTTGCCGCAGCGGCCCCTGCG	CTGGATCCAGCCATGCCTGA	+
M77	ZN257_HUMAN.H11MO.0.C	-16	0.00425134	3.26928	0.305209	12	CGCGTCCCCGGCCCCGCACCTTGCCGCAGCGGCCCCTGCG	GCTCTTGCCTCT	+
M77	AP2D_HUMAN.H11MO.0.D	1	0.00449637	3.45771	0.306158	13	CGCGTCCCCGGCCCCGCACCTTGCCGCAGCGGCCCCTGCG	ACGCGCCTCGGGCG	-
M77	KLF5_HUMAN.H11MO.0.A	-6	0.00495293	3.8088	0.306158	14	CGCGTCCCCGGCCCCGCACCTTGCCGCAGCGGCCCCTGCG	CCCAGCCCCACCCT	-
M77	HEN1_HUMAN.H11MO.0.C	-19	0.00516694	3.97338	0.306158	20	CGCGTCCCCGGCCCCGCACCTTGCCGCAGCGGCCCCTGCG	AGGGACGCAGCTGCTCCCCA	-
M77	EGR2_HUMAN.H11MO.1.A	-4	0.00520706	4.00423	0.306158	16	CGCGTCCCCGGCCCCGCACCTTGCCGCAGCGGCCCCTGCG	CCCCCGCCCACGCCCC	-
M77	KLF6_HUMAN.H11MO.0.A	-4	0.00527993	4.06027	0.306158	19	CGCGTCCCCGGCCCCGCACCTTGCCGCAGCGGCCCCTGCG	CCCCCGGCCCCGCCCTTCC	-
M77	MECP2_HUMAN.H11MO.0.C	-5	0.00596127	4.58422	0.316735	7	CGCGTCCCCGGCCCCGCACCTTGCCGCAGCGGCCCCTGCG	CTCCGGG	-
M77	TBX1_HUMAN.H11MO.0.D	-9	0.00630992	4.85233	0.316735	20	CGCGTCCCCGGCCCCGCACCTTGCCGCAGCGGCCCCTGCG	CCGCCCACCCCTGCCCACCC	-
M77	EGR1_HUMAN.H11MO.0.A	-4	0.006314	4.85547	0.316735	17	CGCGTCCCCGGCCCCGCACCTTGCCGCAGCGGCCCCTGCG	CCCCCGCCCACGCCCTC	-
M77	MYF6_HUMAN.H11MO.0.C	-26	0.00684518	5.26395	0.316735	7	CGCGTCCCCGGCCCCGCACCTTGCCGCAGCGGCCCCTGCG	CAGCTGC	+
M77	MYOD1_HUMAN.H11MO.0.A	-25	0.00691994	5.32144	0.316735	15	CGCGTCCCCGGCCCCGCACCTTGCCGCAGCGGCCCCTGCG	GCAGCTGTTCCTGCC	+
M77	HES7_HUMAN.H11MO.0.D	-29	0.00713936	5.49017	0.316735	11	CGCGTCCCCGGCCCCGCACCTTGCCGCAGCGGCCCCTGCG	CGGCACGTGCCA	-
M77	ZFX_HUMAN.H11MO.0.A	-6	0.0073387	5.64346	0.316735	10	CGCGTCCCCGGCCCCGCACCTTGCCGCAGCGGCCCCTGCG	CCAGGCCCCG	+
M77	MAZ_HUMAN.H11MO.1.A	-5	0.00735315	5.65457	0.316735	11	CGCGTCCCCGGCCCCGCACCTTGCCGCAGCGGCCCCTGCG	CCCCCTCCCTC	-
M77	MYOD1_HUMAN.H11MO.1.A	-23	0.00775445	5.96317	0.324742	11	CGCGTCCCCGGCCCCGCACCTTGCCGCAGCGGCCCCTGCG	CTGCAGCTGTC	+
M77	SNAI1_HUMAN.H11MO.0.C	-15	0.00815357	6.2701	0.332228	8	CGCGTCCCCGGCCCCGCACCTTGCCGCAGCGGCCCCTGCG	CCACCTGG	-
M77	SNAI2_HUMAN.H11MO.0.A	-30	0.00867215	6.66888	0.340533	10	CGCGTCCCCGGCCCCGCACCTTGCCGCAGCGGCCCCTGCG	TGCACCTGCC	-
M77	GCM2_HUMAN.H11MO.0.D	-9	0.00908403	6.98562	0.340533	11	CGCGTCCCCGGCCCCGCACCTTGCCGCAGCGGCCCCTGCG	ATACCCGCATC	-
M77	PLAL1_HUMAN.H11MO.0.D	-8	0.00916444	7.04745	0.340533	10	CGCGTCCCCGGCCCCGCACCTTGCCGCAGCGGCCCCTGCG	GGGCCCCCCG	-
M77	CTCFL_HUMAN.H11MO.0.A	-26	0.0092609	7.12163	0.340533	14	CGCGTCCCCGGCCCCGCACCTTGCCGCAGCGGCCCCTGCG	CGGCGCCCCCTGGCGGC	-
M77	ASCL1_HUMAN.H11MO.0.A	-23	0.010518	8.08832	0.37702	14	CGCGTCCCCGGCCCCGCACCTTGCCGCAGCGGCCCCTGCG	CTGCACCTGCTCCC	+
M77	AP2B_HUMAN.H11MO.0.B	-3	0.0108013	8.30621	0.37702	10	CGCGTCCCCGGCCCCGCACCTTGCCGCAGCGGCCCCTGCG	GCCCCCGGGC	-
M77	ASCL2_HUMAN.H11MO.0.D	-25	0.0112042	8.61602	0.37702	9	CGCGTCCCCGGCCCCGCACCTTGCCGCAGCGGCCCCTGCG	CCAGCTGCT	+
M77	KLF4_HUMAN.H11MO.0.A	-10	0.0114045	8.77009	0.37702	10	CGCGTCCCCGGCCCCGCACCTTGCCGCAGCGGCCCCTGCG	GCCACACCCT	-
M77	KLF14_HUMAN.H11MO.0.D	-4	0.0115036	8.84624	0.37702	13	CGCGTCCCCGGCCCCGCACCTTGCCGCAGCGGCCCCTGCG	GCCACGCCCCCCT	-
M77	WT1_HUMAN.H11MO.0.C	-5	0.0117701	9.05118	0.377547	20	CGCGTCCCCGGCCCCGCACCTTGCCGCAGCGGCCCCTGCG	CCCCCCCTCCTCCCCCGCCC	-
M77	GLIS1_HUMAN.H11MO.0.D	-8	0.0126428	9.72228	0.397092	13	CGCGTCCCCGGCCCCGCACCTTGCCGCAGCGGCCCCTGCG	AGACCCCCCACGA	-
M77	GLIS2_HUMAN.H11MO.0.D	-9	0.013209	10.1577	0.40641	14	CGCGTCCCCGGCCCCGCACCTTGCCGCAGCGGCCCCTGCG	GACCCCCCGCGAAG	-
M77	E2F4_HUMAN.H11MO.0.A	-2	0.013886	10.6783	0.415467	13	CGCGTCCCCGGCCCCGCACCTTGCCGCAGCGGCCCCTGCG	ATTTCCCGCCCCC	-
M77	GLIS3_HUMAN.H11MO.0.D	-9	0.0141429	10.8759	0.415467	10	CGCGTCCCCGGCCCCGCACCTTGCCGCAGCGGCCCCTGCG	TACCCCCCAC	-
M77	INSM1_HUMAN.H11MO.0.C	-29	0.0143301	11.0198	0.415467	11	CGCGTCCCCGGCCCCGCACCTTGCCGCAGCGGCCCCTGCG	TGCCCCCTGACA	-
M77	PATZ1_HUMAN.H11MO.0.C	2	0.0146525	11.2678	0.4168	20	CGCGTCCCCGGCCCCGCACCTTGCCGCAGCGGCCCCTGCG	CCTCCCCCCCCGCCCCCTCCCC	-
M77	EGR2_HUMAN.H11MO.0.A	-5	0.0154376	11.8715	0.42876	18	CGCGTCCCCGGCCCCGCACCTTGCCGCAGCGGCCCCTGCG	CCCCTCCCACACCCCCCC	-
M77	ZN219_HUMAN.H11MO.0.D	-7	0.0157859	12.1394	0.42876	12	CGCGTCCCCGGCCCCGCACCTTGCCGCAGCGGCCCCTGCG	TCCGCCCCCCTC	-
M77	KLF13_HUMAN.H11MO.0.D	-6	0.0185778	14.2863	0.482519	11	CGCGTCCCCGGCCCCGCACCTTGCCGCAGCGGCCCCTGCG	CACGCCCCCCT	-
M77	TBX5_HUMAN.H11MO.0.D	-13	0.0190543	14.6528	0.482519	8	CGCGTCCCCGGCCCCGCACCTTGCCGCAGCGGCCCCTGCG	TCACACCT	-
M77	MYBA_HUMAN.H11MO.0.D	-22	0.0190682	14.6634	0.482519	15	CGCGTCCCCGGCCCCGCACCTTGCCGCAGCGGCCCCTGCG	TCTCCAACTGCCACT	-
M77	BHA15_HUMAN.H11MO.0.B	-22	0.0195233	15.0134	0.482519	11	CGCGTCCCCGGCCCCGCACCTTGCCGCAGCGGCCCCTGCG	GCAGCAGCTGG	+
M77	GLI2_HUMAN.H11MO.0.D	-8	0.0195233	15.0134	0.482519	11	CGCGTCCCCGGCCCCGCACCTTGCCGCAGCGGCCCCTGCG	AGACCACCCAC	-
M79	THAP1_HUMAN.H11MO.0.C	-1	2.77108e-05	0.0213096	0.0358276	22	CTGCCGCTCGCTTGGCTCCACGAGGCGCGGCGCAAGGCAG	CGCCGCCATCTTGGCTGCGGGC	+
M79	ZN563_HUMAN.H11MO.0.C	1	4.7546e-05	0.0365629	0.0358276	20	CTGCCGCTCGCTTGGCTCCACGAGGCGCGGCGCAAGGCAG	GCAGCTGCCAGTGAGGATCCC	-
M79	RFX1_HUMAN.H11MO.0.B	-3	0.00035789	0.275218	0.161351	22	CTGCCGCTCGCTTGGCTCCACGAGGCGCGGCGCAAGGCAG	CCGTCGCCATGGCAACCGGGGC	-
M79	PTF1A_HUMAN.H11MO.0.B	1	0.00048992	0.376749	0.161351	17	CTGCCGCTCGCTTGGCTCCACGAGGCGCGGCGCAAGGCAG	CCAGCTGCCCCCTTTCCC	+
M79	OLIG2_HUMAN.H11MO.0.B	4	0.000683125	0.525323	0.161351	14	CTGCCGCTCGCTTGGCTCCACGAGGCGCGGCGCAAGGCAG	CCAGCTGTTTCCCTTCTG	+
M79	RFX5_HUMAN.H11MO.0.A	-6	0.000716048	0.550641	0.161351	20	CTGCCGCTCGCTTGGCTCCACGAGGCGCGGCGCAAGGCAG	TCTGCCTAGCAACAGCTGAC	-
M79	ZFX_HUMAN.H11MO.1.A	-3	0.00106273	0.817241	0.161351	17	CTGCCGCTCGCTTGGCTCCACGAGGCGCGGCGCAAGGCAG	CCCCGGCCTCCGCCCCC	-
M79	ZN341_HUMAN.H11MO.0.C	-2	0.00128403	0.987416	0.161351	22	CTGCCGCTCGCTTGGCTCCACGAGGCGCGGCGCAAGGCAG	GCTCTTCCCTCCCCCCCCCCCC	-
M79	IRX2_HUMAN.H11MO.0.D	-6	0.00133071	1.02332	0.161351	19	CTGCCGCTCGCTTGGCTCCACGAGGCGCGGCGCAAGGCAG	CCAACATGCCCACCCATGT	-
M79	PATZ1_HUMAN.H11MO.0.C	-15	0.00138057	1.06166	0.161351	22	CTGCCGCTCGCTTGGCTCCACGAGGCGCGGCGCAAGGCAG	GGGGAGGGGGCGGGGGGGGAGG	+
M79	TFCP2_HUMAN.H11MO.0.D	1	0.00150777	1.15947	0.161351	15	CTGCCGCTCGCTTGGCTCCACGAGGCGCGGCGCAAGGCAG	TCTGGCCAGTTCAGGC	-
M79	NR1H4_HUMAN.H11MO.0.B	1	0.00155277	1.19408	0.161351	18	CTGCCGCTCGCTTGGCTCCACGAGGCGCGGCGCAAGGCAG	CCTCGGGGTCATTGACCCC	-
M79	RXRA_HUMAN.H11MO.0.A	2	0.00166297	1.27882	0.161351	18	CTGCCGCTCGCTTGGCTCCACGAGGCGCGGCGCAAGGCAG	CTCTGACCTCTGCCTCCCCC	-
M79	SP2_HUMAN.H11MO.0.A	0	0.001713	1.3173	0.161351	22	CTGCCGCTCGCTTGGCTCCACGAGGCGCGGCGCAAGGCAG	GGGGGGGGGGCGGGGCCGGGGG	+
M79	PURA_HUMAN.H11MO.0.D	2	0.00220349	1.69448	0.195342	15	CTGCCGCTCGCTTGGCTCCACGAGGCGCGGCGCAAGGCAG	CCCTGCCCCCCCCTTCC	-
M79	CLOCK_HUMAN.H11MO.0.C	-4	0.00251845	1.93669	0.198735	14	CTGCCGCTCGCTTGGCTCCACGAGGCGCGGCGCAAGGCAG	TGTTCACGTGTCTG	-
M79	ZBT17_HUMAN.H11MO.0.A	0	0.00263736	2.02813	0.198735	19	CTGCCGCTCGCTTGGCTCCACGAGGCGCGGCGCAAGGCAG	CTTCCCCTCCCCCACCCTC	-
M79	GATA1_HUMAN.H11MO.0.A	6	0.00329329	2.53254	0.236344	13	CTGCCGCTCGCTTGGCTCCACGAGGCGCGGCGCAAGGCAG	TCTTATCTGTCCCCGCCAG	-
M79	ZN214_HUMAN.H11MO.0.C	-4	0.00369569	2.84199	0.248446	22	CTGCCGCTCGCTTGGCTCCACGAGGCGCGGCGCAAGGCAG	TCATCAAAGGCCTCAAAAAGGA	-
M79	MYOD1_HUMAN.H11MO.0.A	4	0.00523092	4.02258	0.302145	11	CTGCCGCTCGCTTGGCTCCACGAGGCGCGGCGCAAGGCAG	GCAGCTGTTCCTGCC	+
M79	TAL1_HUMAN.H11MO.0.A	6	0.00546697	4.2041	0.302145	13	CTGCCGCTCGCTTGGCTCCACGAGGCGCGGCGCAAGGCAG	CCTTATCTGCCCCCCCCAG	-
M79	SP3_HUMAN.H11MO.0.B	-16	0.0056716	4.36146	0.302145	20	CTGCCGCTCGCTTGGCTCCACGAGGCGCGGCGCAAGGCAG	GGGGGGGGGCGGGGCCGGGG	+
M79	VEZF1_HUMAN.H11MO.0.C	3	0.00632623	4.86487	0.302145	19	CTGCCGCTCGCTTGGCTCCACGAGGCGCGGCGCAAGGCAG	CCCCTCCCCCTCCCCCCTCCCC	-
M79	KLF6_HUMAN.H11MO.0.A	-1	0.00676021	5.1986	0.302145	19	CTGCCGCTCGCTTGGCTCCACGAGGCGCGGCGCAAGGCAG	CCCCCGGCCCCGCCCTTCC	-
M79	RARG_HUMAN.H11MO.2.D	-20	0.00697688	5.36522	0.302145	20	CTGCCGCTCGCTTGGCTCCACGAGGCGCGGCGCAAGGCAG	GGGGGTCACCCAGAGGTCAC	+
M79	MAFA_HUMAN.H11MO.0.D	0	0.00711168	5.46888	0.302145	21	CTGCCGCTCGCTTGGCTCCACGAGGCGCGGCGCAAGGCAG	GTGCTGACCCCGCAGCCTTCG	+
M79	LYL1_HUMAN.H11MO.0.A	1	0.00745744	5.73478	0.302145	13	CTGCCGCTCGCTTGGCTCCACGAGGCGCGGCGCAAGGCAG	CCAGCTGTTTCCTG	+
M79	NFIC_HUMAN.H11MO.0.A	-10	0.00748461	5.75567	0.302145	17	CTGCCGCTCGCTTGGCTCCACGAGGCGCGGCGCAAGGCAG	CTTGGCTCCCTGCCAAG	+
M79	GATA2_HUMAN.H11MO.0.A	-2	0.00833489	6.40953	0.302145	19	CTGCCGCTCGCTTGGCTCCACGAGGCGCGGCGCAAGGCAG	CCTTATCTCCACCCCCCAG	-
M79	TLX1_HUMAN.H11MO.0.D	-3	0.00866357	6.66228	0.302145	17	CTGCCGCTCGCTTGGCTCCACGAGGCGCGGCGCAAGGCAG	CTGGCAAGTTGCCAAGG	+
M79	ZBT7B_HUMAN.H11MO.0.D	-2	0.00868399	6.67798	0.302145	21	CTGCCGCTCGCTTGGCTCCACGAGGCGCGGCGCAAGGCAG	CCCGTTGCCATGGCAACGGCG	-
M79	MYB_HUMAN.H11MO.0.A	4	0.00882133	6.7836	0.302145	8	CTGCCGCTCGCTTGGCTCCACGAGGCGCGGCGCAAGGCAG	CCAACTGCCACC	-
M79	SPZ1_HUMAN.H11MO.0.D	0	0.0115955	8.91692	0.353824	16	CTGCCGCTCGCTTGGCTCCACGAGGCGCGGCGCAAGGCAG	CGGCTGTTACCCTGGG	+
M79	PAX5_HUMAN.H11MO.0.A	0	0.0120418	9.26016	0.355841	21	CTGCCGCTCGCTTGGCTCCACGAGGCGCGGCGCAAGGCAG	GTCACGCTCTGCTGCCCAGGC	-
M79	SP4_HUMAN.H11MO.0.A	0	0.0145559	11.1935	0.406236	20	CTGCCGCTCGCTTGGCTCCACGAGGCGCGGCGCAAGGCAG	GGGAAGGGGGCGGGGCCGGG	+
M79	THA_HUMAN.H11MO.0.C	-23	0.0153258	11.7856	0.406859	17	CTGCCGCTCGCTTGGCTCCACGAGGCGCGGCGCAAGGCAG	GGGTCACTTCAGGTCAG	+
M79	MXI1_HUMAN.H11MO.0.A	-17	0.0153893	11.8344	0.406859	15	CTGCCGCTCGCTTGGCTCCACGAGGCGCGGCGCAAGGCAG	GCACGTGGCGGCGGG	+
M79	ZN554_HUMAN.H11MO.0.C	-1	0.0155329	11.9448	0.406859	20	CTGCCGCTCGCTTGGCTCCACGAGGCGCGGCGCAAGGCAG	AGCACCCCACATGGCTCAGC	-
M79	HES1_HUMAN.H11MO.0.D	-5	0.0156581	12.0411	0.406859	13	CTGCCGCTCGCTTGGCTCCACGAGGCGCGGCGCAAGGCAG	GGGCTCGTGGCGG	-
M79	ZN667_HUMAN.H11MO.0.C	-2	0.016397	12.6093	0.409382	19	CTGCCGCTCGCTTGGCTCCACGAGGCGCGGCGCAAGGCAG	GCTGAGCTTTTAAGGCCAC	-
M79	TAL1_HUMAN.H11MO.1.A	5	0.0178323	13.713	0.43346	10	CTGCCGCTCGCTTGGCTCCACGAGGCGCGGCGCAAGGCAG	CACATCTGCTTCCTG	-
M79	ZIC2_HUMAN.H11MO.0.D	-1	0.0191831	14.7518	0.451724	15	CTGCCGCTCGCTTGGCTCCACGAGGCGCGGCGCAAGGCAG	GGCCCCCTGCTGTGA	+
M79	ZN335_HUMAN.H11MO.0.A	2	0.0198346	15.2528	0.459879	20	CTGCCGCTCGCTTGGCTCCACGAGGCGCGGCGCAAGGCAG	GGCTGTCCTCGGCGCTGCCTGA	+
M79	ZN589_HUMAN.H11MO.0.D	0	0.0205903	15.834	0.470168	16	CTGCCGCTCGCTTGGCTCCACGAGGCGCGGCGCAAGGCAG	CGGCAGTAACCGTGGG	-
M81	TBX2_HUMAN.H11MO.0.D	-7	0.000528672	0.406549	0.321828	25	AACTGGGCTTGACAATCATACCTCGGGCTCACTAGCGTGA	GTCGCTTCTCACACCTCTGATGGCA	-
M81	TBX4_HUMAN.H11MO.0.D	-4	0.000609601	0.468783	0.321828	20	AACTGGGCTTGACAATCATACCTCGGGCTCACTAGCGTGA	GGTGTGAAATTTCACACCTT	-
M81	IRX2_HUMAN.H11MO.0.D	-8	0.000769215	0.591527	0.321828	19	AACTGGGCTTGACAATCATACCTCGGGCTCACTAGCGTGA	CCAACATGCCCACCCATGT	-
M81	Z324A_HUMAN.H11MO.0.C	-9	0.000961788	0.739615	0.321828	23	AACTGGGCTTGACAATCATACCTCGGGCTCACTAGCGTGA	TATCAAACCATCCTTTGCTGCCA	+
M81	PBX3_HUMAN.H11MO.0.A	-7	0.0010499	0.807372	0.321828	11	AACTGGGCTTGACAATCATACCTCGGGCTCACTAGCGTGA	CCTGTCAATCA	-
M81	RXRA_HUMAN.H11MO.0.A	-14	0.00158242	1.21688	0.326426	20	AACTGGGCTTGACAATCATACCTCGGGCTCACTAGCGTGA	CTCTGACCTCTGCCTCCCCC	-
M81	SRBP2_HUMAN.H11MO.0.B	-13	0.0016773	1.28984	0.326426	13	AACTGGGCTTGACAATCATACCTCGGGCTCACTAGCGTGA	CCTCACCCCACCC	-
M81	MNX1_HUMAN.H11MO.0.D	0	0.00176629	1.35828	0.326426	19	AACTGGGCTTGACAATCATACCTCGGGCTCACTAGCGTGA	CTATTTTAATAACCCTTAA	+
M81	PBX1_HUMAN.H11MO.0.A	-8	0.00215667	1.65848	0.326426	10	AACTGGGCTTGACAATCATACCTCGGGCTCACTAGCGTGA	CTGTCAATCA	-
M81	ZN770_HUMAN.H11MO.0.C	-10	0.00225636	1.73514	0.326426	22	AACTGGGCTTGACAATCATACCTCGGGCTCACTAGCGTGA	GATCCTCCCGCCTCAGCCTCCC	-
M81	BRAC_HUMAN.H11MO.0.A	-12	0.00234278	1.80159	0.326426	20	AACTGGGCTTGACAATCATACCTCGGGCTCACTAGCGTGA	ATTTCACACCTCCCTGCTAA	-
M81	MAFA_HUMAN.H11MO.0.D	-5	0.0029883	2.29801	0.365015	21	AACTGGGCTTGACAATCATACCTCGGGCTCACTAGCGTGA	GTGCTGACCCCGCAGCCTTCG	+
M81	PKNX1_HUMAN.H11MO.0.B	-7	0.00309604	2.38086	0.365015	11	AACTGGGCTTGACAATCATACCTCGGGCTCACTAGCGTGA	CCTGTCAATCA	-
M84	RXRA_HUMAN.H11MO.0.A	-17	0.000104619	0.0804523	0.149644	20	GCACATCGGGCCGGTAGTTTTGCACCTGGAGCCCTGCGAT	CTCTGACCTCTGCCTCCCCC	-
M84	NR1D1_HUMAN.H11MO.0.B	-15	0.000196173	0.150857	0.149644	19	GCACATCGGGCCGGTAGTTTTGCACCTGGAGCCCTGCGAT	CCTTCTGACCCACTTCCCT	-
M84	PROX1_HUMAN.H11MO.0.D	-22	0.000486836	0.374377	0.247577	17	GCACATCGGGCCGGTAGTTTTGCACCTGGAGCCCTGCGAT	CCCAACCCGCCTTACCC	-
M84	MAFA_HUMAN.H11MO.0.D	-16	0.00080252	0.617138	0.25955	21	GCACATCGGGCCGGTAGTTTTGCACCTGGAGCCCTGCGAT	GTGCTGACCCCGCAGCCTTCG	+
M84	OLIG2_HUMAN.H11MO.0.B	-2	0.00109485	0.84194	0.25955	18	GCACATCGGGCCGGTAGTTTTGCACCTGGAGCCCTGCGAT	CCAGCTGTTTCCCTTCTG	+
M84	IRX2_HUMAN.H11MO.0.D	-10	0.00119852	0.921659	0.25955	19	GCACATCGGGCCGGTAGTTTTGCACCTGGAGCCCTGCGAT	CCAACATGCCCACCCATGT	-
M84	COT2_HUMAN.H11MO.1.A	-17	0.00136101	1.04662	0.25955	17	GCACATCGGGCCGGTAGTTTTGCACCTGGAGCCCTGCGAT	CCCTGACCTTTGACCCC	-
M84	TLX1_HUMAN.H11MO.0.D	-23	0.00136101	1.04662	0.25955	17	GCACATCGGGCCGGTAGTTTTGCACCTGGAGCCCTGCGAT	CCTTGGCAACTTGCCAG	-
M84	THAP1_HUMAN.H11MO.0.C	-8	0.00183761	1.41312	0.288293	22	GCACATCGGGCCGGTAGTTTTGCACCTGGAGCCCTGCGAT	CGCCGCCATCTTGGCTGCGGGC	+
M84	ZFX_HUMAN.H11MO.1.A	-9	0.00188967	1.45316	0.288293	17	GCACATCGGGCCGGTAGTTTTGCACCTGGAGCCCTGCGAT	CCCCGGCCTCCGCCCCC	-
M84	BRAC_HUMAN.H11MO.0.A	-20	0.0023147	1.78	0.312986	20	GCACATCGGGCCGGTAGTTTTGCACCTGGAGCCCTGCGAT	TTAGCAGGGAGGTGTGAAAT	+
M84	VEZF1_HUMAN.H11MO.0.C	-16	0.00259013	1.99181	0.312986	22	GCACATCGGGCCGGTAGTTTTGCACCTGGAGCCCTGCGAT	CCCCTCCCCCTCCCCCCTCCCC	-
M84	PATZ1_HUMAN.H11MO.0.C	-3	0.00277171	2.13145	0.312986	22	GCACATCGGGCCGGTAGTTTTGCACCTGGAGCCCTGCGAT	CCTCCCCCCCCGCCCCCTCCCC	-
M84	SP4_HUMAN.H11MO.0.A	-4	0.00287214	2.20867	0.312986	20	GCACATCGGGCCGGTAGTTTTGCACCTGGAGCCCTGCGAT	CCCGGCCCCGCCCCCTTCCC	-
M84	ZN563_HUMAN.H11MO.0.C	-14	0.00314958	2.42203	0.32034	21	GCACATCGGGCCGGTAGTTTTGCACCTGGAGCCCTGCGAT	GGGATCCTCACTGGCAGCTGC	+
M84	MNX1_HUMAN.H11MO.0.D	-15	0.00344168	2.64665	0.32817	19	GCACATCGGGCCGGTAGTTTTGCACCTGGAGCCCTGCGAT	CTATTTTAATAACCCTTAA	+
M84	RARA_HUMAN.H11MO.0.A	-9	0.00381153	2.93107	0.342058	20	GCACATCGGGCCGGTAGTTTTGCACCTGGAGCCCTGCGAT	CCTTGACCTCTTGATCCCCC	-
M84	PAX5_HUMAN.H11MO.0.A	-8	0.00413915	3.18301	0.350823	21	GCACATCGGGCCGGTAGTTTTGCACCTGGAGCCCTGCGAT	GTCACGCTCTGCTGCCCAGGC	-
M84	RARG_HUMAN.H11MO.0.B	3	0.00511476	3.93325	0.371582	15	GCACATCGGGCCGGTAGTTTTGCACCTGGAGCCCTGCGAT	AGGTCAGAGTGACCTGGG	+
M84	ZN394_HUMAN.H11MO.0.C	-8	0.00576885	4.43625	0.382657	20	GCACATCGGGCCGGTAGTTTTGCACCTGGAGCCCTGCGAT	ATTCCATTCTATTCCATTCT	-
M84	PTF1A_HUMAN.H11MO.0.B	-2	0.00733725	5.64235	0.411622	18	GCACATCGGGCCGGTAGTTTTGCACCTGGAGCCCTGCGAT	CCAGCTGCCCCCTTTCCC	+
M84	ZN341_HUMAN.H11MO.0.C	9	0.00739549	5.68714	0.411622	13	GCACATCGGGCCGGTAGTTTTGCACCTGGAGCCCTGCGAT	GCTCTTCCCTCCCCCCCCCCCC	-
M84	RARG_HUMAN.H11MO.2.D	-27	0.00755454	5.80944	0.411622	13	GCACATCGGGCCGGTAGTTTTGCACCTGGAGCCCTGCGAT	GGGGGTCACCCAGAGGTCAC	+
M84	ZBT17_HUMAN.H11MO.0.A	-16	0.00803223	6.17678	0.422558	19	GCACATCGGGCCGGTAGTTTTGCACCTGGAGCCCTGCGAT	CTTCCCCTCCCCCACCCTC	-
M84	COT1_HUMAN.H11MO.0.C	-17	0.00879064	6.76	0.447042	17	GCACATCGGGCCGGTAGTTTTGCACCTGGAGCCCTGCGAT	CCCTGACCTCTGACCCC	-
M84	TBX21_HUMAN.H11MO.0.A	1	0.0092927	7.14609	0.457329	12	GCACATCGGGCCGGTAGTTTTGCACCTGGAGCCCTGCGAT	TTCACACCTCCAC	-
M84	NR1H4_HUMAN.H11MO.0.B	-8	0.0105339	8.10061	0.497165	19	GCACATCGGGCCGGTAGTTTTGCACCTGGAGCCCTGCGAT	CCTCGGGGTCATTGACCCC	-
M84	SP2_HUMAN.H11MO.0.A	-10	0.0107539	8.26975	0.497165	22	GCACATCGGGCCGGTAGTTTTGCACCTGGAGCCCTGCGAT	CCCCCGGCCCCGCCCCCCCCCC	-
M85	IRX2_HUMAN.H11MO.0.D	-18	2.641e-05	0.0203093	0.0405041	19	TCCTGCGCTCAGAAGAGCCTAAACCTGCAATCCTCGCAGT	CCAACATGCCCACCCATGT	-
M85	GATA1_HUMAN.H11MO.0.A	7	0.00126325	0.97144	0.460186	12	TCCTGCGCTCAGAAGAGCCTAAACCTGCAATCCTCGCAGT	TCTTATCTGTCCCCGCCAG	-
M85	RXRA_HUMAN.H11MO.0.A	-5	0.00183877	1.41401	0.460186	20	TCCTGCGCTCAGAAGAGCCTAAACCTGCAATCCTCGCAGT	GGGGGAGGCAGAGGTCAGAG	+
M85	MNX1_HUMAN.H11MO.0.D	-8	0.00211952	1.62991	0.460186	19	TCCTGCGCTCAGAAGAGCCTAAACCTGCAATCCTCGCAGT	TTAAGGGTTATTAAAATAG	-
M85	GATA2_HUMAN.H11MO.0.A	7	0.00211952	1.62991	0.460186	12	TCCTGCGCTCAGAAGAGCCTAAACCTGCAATCCTCGCAGT	CCTTATCTCCACCCCCCAG	-
M85	TLX1_HUMAN.H11MO.0.D	-1	0.00272992	2.09931	0.460186	17	TCCTGCGCTCAGAAGAGCCTAAACCTGCAATCCTCGCAGT	CTGGCAAGTTGCCAAGG	+
M85	SPIC_HUMAN.H11MO.0.D	-23	0.00289578	2.22686	0.460186	13	TCCTGCGCTCAGAAGAGCCTAAACCTGCAATCCTCGCAGT	CCTCCCCTTCCTC	-
M85	Z324A_HUMAN.H11MO.0.C	-15	0.00347934	2.67561	0.485105	23	TCCTGCGCTCAGAAGAGCCTAAACCTGCAATCCTCGCAGT	TATCAAACCATCCTTTGCTGCCA	+
M86	IRX2_HUMAN.H11MO.0.D	-21	8.29539e-05	0.0637915	0.12739	19	ACCGGGTCGGACACGCACCTTCCAGCCTGCCCGGTGGTCA	CCAACATGCCCACCCATGT	-
M86	RXRA_HUMAN.H11MO.0.A	-11	0.000230618	0.177346	0.177078	20	ACCGGGTCGGACACGCACCTTCCAGCCTGCCCGGTGGTCA	CTCTGACCTCTGCCTCCCCC	-
M87	IRX2_HUMAN.H11MO.0.D	-7	3.34111e-05	0.0256931	0.0513087	19	ACGTCAAACCGCCCAACCAACCGTGCCTGGAGCCTGTTAT	CCAACATGCCCACCCATGT	-
M88	IRX2_HUMAN.H11MO.0.D	-11	0.000163552	0.125771	0.251327	19	TAGCATACCCGCGAACACAGGGGACGGTCTGTGCACGGCT	CCAACATGCCCACCCATGT	-
M88	GATA1_HUMAN.H11MO.0.A	-28	0.000618367	0.475524	0.434755	12	TAGCATACCCGCGAACACAGGGGACGGTCTGTGCACGGCT	CTGGCGGGGACAGATAAGA	+
M88	NR1D1_HUMAN.H11MO.0.B	-7	0.000848754	0.652692	0.434755	19	TAGCATACCCGCGAACACAGGGGACGGTCTGTGCACGGCT	CCTTCTGACCCACTTCCCT	-
M92	IRX2_HUMAN.H11MO.0.D	-5	4.54541e-05	0.0349542	0.0697115	19	GCTCCCAAGGCAGCCAACCCTACTCAGCCTGATCCAGTTC	CCAACATGCCCACCCATGT	-
M92	MNX1_HUMAN.H11MO.0.D	-5	0.000330039	0.2538	0.253085	19	GCTCCCAAGGCAGCCAACCCTACTCAGCCTGATCCAGTTC	CTATTTTAATAACCCTTAA	+
M93	MNX1_HUMAN.H11MO.0.D	-2	0.000275816	0.212103	0.230212	19	ACTAGCTAGCACACCGCCCACTGATGGGCACCCCGAAGCC	TTAAGGGTTATTAAAATAG	-
M93	IRX2_HUMAN.H11MO.0.D	-4	0.000299622	0.23041	0.230212	19	ACTAGCTAGCACACCGCCCACTGATGGGCACCCCGAAGCC	CCAACATGCCCACCCATGT	-
M93	ZN563_HUMAN.H11MO.0.C	-10	0.000777647	0.598011	0.238999	21	ACTAGCTAGCACACCGCCCACTGATGGGCACCCCGAAGCC	GCAGCTGCCAGTGAGGATCCC	-
M94	ZN770_HUMAN.H11MO.0.C	-11	3.9447e-05	0.0303347	0.0594522	22	ATGGATCCAAATTTCCAGCCCCCACAGCCTCTGAAGACAT	GATCCTCCCGCCTCAGCCTCCC	-
M94	MAFA_HUMAN.H11MO.0.D	-12	0.000136404	0.104895	0.10279	21	ATGGATCCAAATTTCCAGCCCCCACAGCCTCTGAAGACAT	GTGCTGACCCCGCAGCCTTCG	+
M94	NR1H3_HUMAN.H11MO.0.B	-1	0.000707843	0.544331	0.248793	19	ATGGATCCAAATTTCCAGCCCCCACAGCCTCTGAAGACAT	TGACCTGCAGTGACCTCTG	-
M94	Z324A_HUMAN.H11MO.0.C	-3	0.000740967	0.569804	0.248793	23	ATGGATCCAAATTTCCAGCCCCCACAGCCTCTGAAGACAT	TATCAAACCATCCTTTGCTGCCA	+
M94	ZEP2_HUMAN.H11MO.0.D	-7	0.000825378	0.634716	0.248793	14	ATGGATCCAAATTTCCAGCCCCCACAGCCTCTGAAGACAT	GGGGTTTCCCTACC	-
M94	E2F4_HUMAN.H11MO.1.A	-6	0.00140812	1.08285	0.276314	14	ATGGATCCAAATTTCCAGCCCCCACAGCCTCTGAAGACAT	TCAAATTTCCCGCC	-
M94	PURA_HUMAN.H11MO.0.D	-15	0.00190726	1.46668	0.276314	17	ATGGATCCAAATTTCCAGCCCCCACAGCCTCTGAAGACAT	CCCTGCCCCCCCCTTCC	-
M94	SP3_HUMAN.H11MO.0.B	-13	0.00207236	1.59364	0.276314	20	ATGGATCCAAATTTCCAGCCCCCACAGCCTCTGAAGACAT	CCCCGGCCCCGCCCCCCCCC	-
M94	GATA5_HUMAN.H11MO.0.D	-4	0.00221944	1.70675	0.276314	17	ATGGATCCAAATTTCCAGCCCCCACAGCCTCTGAAGACAT	ATCTAAGTTATCTCTTA	-
M94	NFAT5_HUMAN.H11MO.0.D	-8	0.00232035	1.78435	0.276314	11	ATGGATCCAAATTTCCAGCCCCCACAGCCTCTGAAGACAT	CCTTTTCCTCT	-
M94	THA_HUMAN.H11MO.0.C	0	0.00239287	1.84012	0.276314	17	ATGGATCCAAATTTCCAGCCCCCACAGCCTCTGAAGACAT	CTGACCTGAAGTGACCC	-
M94	NFAC4_HUMAN.H11MO.0.C	-7	0.00253241	1.94742	0.276314	10	ATGGATCCAAATTTCCAGCCCCCACAGCCTCTGAAGACAT	AAATTTTCCT	-
M94	EGR2_HUMAN.H11MO.0.A	-13	0.0026794	2.06046	0.276314	18	ATGGATCCAAATTTCCAGCCCCCACAGCCTCTGAAGACAT	CCCCTCCCACACCCCCCC	-
M94	E2F4_HUMAN.H11MO.0.A	-10	0.00277812	2.13638	0.276314	13	ATGGATCCAAATTTCCAGCCCCCACAGCCTCTGAAGACAT	ATTTCCCGCCCCC	-
M94	ETV6_HUMAN.H11MO.0.D	-10	0.00292418	2.24869	0.276314	9	ATGGATCCAAATTTCCAGCCCCCACAGCCTCTGAAGACAT	ACTTCCTGT	-
M94	TFDP1_HUMAN.H11MO.0.C	-10	0.00303312	2.33247	0.276314	14	ATGGATCCAAATTTCCAGCCCCCACAGCCTCTGAAGACAT	TTTTCCCGCCCCCC	-
M94	BRAC_HUMAN.H11MO.0.A	-17	0.00311672	2.39675	0.276314	20	ATGGATCCAAATTTCCAGCCCCCACAGCCTCTGAAGACAT	TTAGCAGGGAGGTGTGAAAT	+
M94	E2F3_HUMAN.H11MO.0.A	-11	0.00340748	2.62035	0.285309	11	ATGGATCCAAATTTCCAGCCCCCACAGCCTCTGAAGACAT	TTTCCCGCCCT	-
M94	TFCP2_HUMAN.H11MO.0.D	-13	0.00382244	2.93946	0.28675	16	ATGGATCCAAATTTCCAGCCCCCACAGCCTCTGAAGACAT	TCTGGCCAGTTCAGGC	-
M94	E2F7_HUMAN.H11MO.0.B	-9	0.0042902	3.29916	0.28675	13	ATGGATCCAAATTTCCAGCCCCCACAGCCTCTGAAGACAT	CCTTTCCCGCCCC	-
M94	PATZ1_HUMAN.H11MO.0.C	-12	0.0042903	3.29924	0.28675	22	ATGGATCCAAATTTCCAGCCCCCACAGCCTCTGAAGACAT	CCTCCCCCCCCGCCCCCTCCCC	-
M94	NFAC1_HUMAN.H11MO.0.B	-3	0.00439084	3.37655	0.28675	15	ATGGATCCAAATTTCCAGCCCCCACAGCCTCTGAAGACAT	TTTCTTTTTTTCCAT	-
M94	NFAC3_HUMAN.H11MO.0.B	-8	0.00447265	3.43947	0.28675	9	ATGGATCCAAATTTCCAGCCCCCACAGCCTCTGAAGACAT	AGTTTTCCA	-
M94	E2F1_HUMAN.H11MO.0.A	-10	0.00456626	3.51145	0.28675	14	ATGGATCCAAATTTCCAGCCCCCACAGCCTCTGAAGACAT	CTTTCCCGCCCCCC	-
M94	ETV4_HUMAN.H11MO.0.B	-9	0.0049452	3.80286	0.298125	11	ATGGATCCAAATTTCCAGCCCCCACAGCCTCTGAAGACAT	CCCTTCCTGTT	-
M94	NFAC2_HUMAN.H11MO.0.B	-8	0.00549891	4.22866	0.318755	9	ATGGATCCAAATTTCCAGCCCCCACAGCCTCTGAAGACAT	AATTTTCCA	-
M94	FLI1_HUMAN.H11MO.0.A	-5	0.00582035	4.47585	0.324892	18	ATGGATCCAAATTTCCAGCCCCCACAGCCTCTGAAGACAT	TCCCTCCTTCCTTCCTCC	-
M94	ZBT17_HUMAN.H11MO.0.A	-10	0.00637157	4.89974	0.342959	19	ATGGATCCAAATTTCCAGCCCCCACAGCCTCTGAAGACAT	CTTCCCCTCCCCCACCCTC	-
M94	REL_HUMAN.H11MO.0.B	-6	0.0069284	5.32794	0.360072	15	ATGGATCCAAATTTCCAGCCCCCACAGCCTCTGAAGACAT	TGGAATTTCCCTTCA	-
M94	ETV5_HUMAN.H11MO.0.C	-7	0.00734298	5.64675	0.368897	14	ATGGATCCAAATTTCCAGCCCCCACAGCCTCTGAAGACAT	CTCACTTCCTGCTC	-
M94	ZN341_HUMAN.H11MO.0.C	-9	0.00789801	6.07357	0.383981	22	ATGGATCCAAATTTCCAGCCCCCACAGCCTCTGAAGACAT	GCTCTTCCCTCCCCCCCCCCCC	-
M94	TAL1_HUMAN.H11MO.0.A	-9	0.00827628	6.36446	0.389798	19	ATGGATCCAAATTTCCAGCCCCCACAGCCTCTGAAGACAT	CCTTATCTGCCCCCCCCAG	-
M94	KLF6_HUMAN.H11MO.0.A	-12	0.00941522	7.2403	0.418396	19	ATGGATCCAAATTTCCAGCCCCCACAGCCTCTGAAGACAT	CCCCCGGCCCCGCCCTTCC	-
M94	SP2_HUMAN.H11MO.0.A	-6	0.00943869	7.25836	0.418396	22	ATGGATCCAAATTTCCAGCCCCCACAGCCTCTGAAGACAT	CCCCCGGCCCCGCCCCCCCCCC	-
M94	HXD8_HUMAN.H11MO.0.D	-8	0.0100694	7.74335	0.428808	11	ATGGATCCAAATTTCCAGCCCCCACAGCCTCTGAAGACAT	TAATTTGCATA	+
M94	NKX22_HUMAN.H11MO.0.D	-26	0.0105007	8.07502	0.428808	8	ATGGATCCAAATTTCCAGCCCCCACAGCCTCTGAAGACAT	GCCACTCA	-
M94	TCF7_HUMAN.H11MO.0.A	-25	0.0105271	8.09537	0.428808	15	ATGGATCCAAATTTCCAGCCCCCACAGCCTCTGAAGACAT	TTCCTTTGATGTGGTT	-
M94	TAF1_HUMAN.H11MO.0.A	-15	0.011285	8.67819	0.447583	16	ATGGATCCAAATTTCCAGCCCCCACAGCCTCTGAAGACAT	CCGCCGCCGCCATCTT	-
M94	HLTF_HUMAN.H11MO.0.D	-11	0.0124331	9.56105	0.480473	12	ATGGATCCAAATTTCCAGCCCCCACAGCCTCTGAAGACAT	TTTGCAGCCCTA	-
M94	ZFP82_HUMAN.H11MO.0.C	-12	0.0135241	10.4001	0.486417	24	ATGGATCCAAATTTCCAGCCCCCACAGCCTCTGAAGACAT	TTCCATTTCACTAATTCTCTCTTC	+
M94	ZN563_HUMAN.H11MO.0.C	-10	0.0139559	10.7321	0.486417	21	ATGGATCCAAATTTCCAGCCCCCACAGCCTCTGAAGACAT	GGGATCCTCACTGGCAGCTGC	+
M94	ZN770_HUMAN.H11MO.1.C	-22	0.0141369	10.8713	0.486417	11	ATGGATCCAAATTTCCAGCCCCCACAGCCTCTGAAGACAT	CTCAGCCTCCC	-
M94	LEF1_HUMAN.H11MO.0.A	-26	0.0145029	11.1527	0.486417	14	ATGGATCCAAATTTCCAGCCCCCACAGCCTCTGAAGACAT	TCCTTTGATTTGCT	+
M94	ZFX_HUMAN.H11MO.1.A	-21	0.0149125	11.4678	0.486417	17	ATGGATCCAAATTTCCAGCCCCCACAGCCTCTGAAGACAT	CCCCGGCCTCCGCCCCC	-
M94	TF7L1_HUMAN.H11MO.0.B	-25	0.0156453	12.0312	0.486417	13	ATGGATCCAAATTTCCAGCCCCCACAGCCTCTGAAGACAT	TGCCTTTGATGTT	+
M94	E2F6_HUMAN.H11MO.0.A	-9	0.0156453	12.0312	0.486417	13	ATGGATCCAAATTTCCAGCCCCCACAGCCTCTGAAGACAT	CCCTTCCCGCCCC	-
M94	NFAC1_HUMAN.H11MO.1.B	-9	0.0167104	12.8503	0.486417	10	ATGGATCCAAATTTCCAGCCCCCACAGCCTCTGAAGACAT	TTTTTCCATT	-
M94	VEZF1_HUMAN.H11MO.0.C	-3	0.0168205	12.935	0.486417	22	ATGGATCCAAATTTCCAGCCCCCACAGCCTCTGAAGACAT	CCCCTCCCCCTCCCCCCTCCCC	-
M94	TBX21_HUMAN.H11MO.0.A	-22	0.0168833	12.9832	0.486417	13	ATGGATCCAAATTTCCAGCCCCCACAGCCTCTGAAGACAT	GTGGAGGTGTGAA	+
M94	ZSC22_HUMAN.H11MO.0.C	-14	0.0169905	13.0657	0.486417	16	ATGGATCCAAATTTCCAGCCCCCACAGCCTCTGAAGACAT	CCTCCTCCCTCAGACC	-
M94	GATA1_HUMAN.H11MO.0.A	-9	0.0176124	13.5439	0.486417	19	ATGGATCCAAATTTCCAGCCCCCACAGCCTCTGAAGACAT	TCTTATCTGTCCCCGCCAG	-
M94	COT1_HUMAN.H11MO.0.C	-8	0.0181352	13.9459	0.486417	17	ATGGATCCAAATTTCCAGCCCCCACAGCCTCTGAAGACAT	CCCTGACCTCTGACCCC	-
M94	EGR1_HUMAN.H11MO.0.A	-12	0.0181352	13.9459	0.486417	17	ATGGATCCAAATTTCCAGCCCCCACAGCCTCTGAAGACAT	CCCCCGCCCACGCCCTC	-
M94	PROX1_HUMAN.H11MO.0.D	-5	0.0181352	13.9459	0.486417	17	ATGGATCCAAATTTCCAGCCCCCACAGCCTCTGAAGACAT	CCCAACCCGCCTTACCC	-
M94	ERG_HUMAN.H11MO.0.A	-8	0.0182093	14.0029	0.486417	13	ATGGATCCAAATTTCCAGCCCCCACAGCCTCTGAAGACAT	CCACTTCCTGCCC	-
M94	SP4_HUMAN.H11MO.0.A	-14	0.0182592	14.0413	0.486417	20	ATGGATCCAAATTTCCAGCCCCCACAGCCTCTGAAGACAT	CCCGGCCCCGCCCCCTTCCC	-
M94	SMAD2_HUMAN.H11MO.0.A	-12	0.0185016	14.2277	0.486417	12	ATGGATCCAAATTTCCAGCCCCCACAGCCTCTGAAGACAT	TGTCTGTCACCT	+
M94	ZN667_HUMAN.H11MO.0.C	-21	0.018719	14.3949	0.486417	19	ATGGATCCAAATTTCCAGCCCCCACAGCCTCTGAAGACAT	GCTGAGCTTTTAAGGCCAC	-
M94	ZN263_HUMAN.H11MO.0.A	-13	0.0193691	14.8948	0.490981	20	ATGGATCCAAATTTCCAGCCCCCACAGCCTCTGAAGACAT	CTCCTCCTCTCCCTCCTCCC	-
M94	TF7L2_HUMAN.H11MO.0.A	-26	0.0196288	15.0945	0.490981	13	ATGGATCCAAATTTCCAGCCCCCACAGCCTCTGAAGACAT	CCCTTTGATGTGG	+
M94	MAZ_HUMAN.H11MO.0.A	-10	0.0199061	15.3078	0.490981	22	ATGGATCCAAATTTCCAGCCCCCACAGCCTCTGAAGACAT	CCCCCCCCCCCCCCCCTCCCCC	-
M94	RARG_HUMAN.H11MO.0.B	-2	0.0201977	15.532	0.490981	18	ATGGATCCAAATTTCCAGCCCCCACAGCCTCTGAAGACAT	AGGTCAGAGTGACCTGGG	+
M94	FLI1_HUMAN.H11MO.1.A	-8	0.0211475	16.2624	0.498005	13	ATGGATCCAAATTTCCAGCCCCCACAGCCTCTGAAGACAT	CCACTTCCTGCCT	-
M94	SIX2_HUMAN.H11MO.0.A	-3	0.0211475	16.2624	0.498005	13	ATGGATCCAAATTTCCAGCCCCCACAGCCTCTGAAGACAT	GTCTCAGGTTTCA	-
M95	VEZF1_HUMAN.H11MO.0.C	-16	8.90205e-06	0.00684567	0.0134023	22	CTTGTCCCAGAGGCGGCGCCGCTCACGCCTCCGCTCCCTT	CCCCTCCCCCTCCCCCCTCCCC	-
M95	PATZ1_HUMAN.H11MO.0.C	-18	2.01699e-05	0.0155106	0.0151832	22	CTTGTCCCAGAGGCGGCGCCGCTCACGCCTCCGCTCCCTT	CCTCCCCCCCCGCCCCCTCCCC	-
M95	ZN341_HUMAN.H11MO.0.C	-15	3.73114e-05	0.0286925	0.0187245	22	CTTGTCCCAGAGGCGGCGCCGCTCACGCCTCCGCTCCCTT	GCTCTTCCCTCCCCCCCCCCCC	-
M95	MAZ_HUMAN.H11MO.0.A	-16	5.26019e-05	0.0404508	0.0197984	22	CTTGTCCCAGAGGCGGCGCCGCTCACGCCTCCGCTCCCTT	CCCCCCCCCCCCCCCCTCCCCC	-
M95	PURA_HUMAN.H11MO.0.D	-21	0.000169029	0.129984	0.039579	17	CTTGTCCCAGAGGCGGCGCCGCTCACGCCTCCGCTCCCTT	CCCTGCCCCCCCCTTCC	-
M95	SP2_HUMAN.H11MO.0.A	-9	0.000196409	0.151038	0.039579	22	CTTGTCCCAGAGGCGGCGCCGCTCACGCCTCCGCTCCCTT	CCCCCGGCCCCGCCCCCCCCCC	-
M95	ZFX_HUMAN.H11MO.1.A	-21	0.000204102	0.156955	0.039579	17	CTTGTCCCAGAGGCGGCGCCGCTCACGCCTCCGCTCCCTT	CCCCGGCCTCCGCCCCC	-
M95	RXRA_HUMAN.H11MO.0.A	-19	0.000210313	0.161731	0.039579	20	CTTGTCCCAGAGGCGGCGCCGCTCACGCCTCCGCTCCCTT	CTCTGACCTCTGCCTCCCCC	-
M95	SP3_HUMAN.H11MO.0.B	-10	0.000318612	0.245013	0.0497668	20	CTTGTCCCAGAGGCGGCGCCGCTCACGCCTCCGCTCCCTT	CCCCGGCCCCGCCCCCCCCC	-
M95	SP4_HUMAN.H11MO.0.A	-23	0.00034582	0.265936	0.0497668	17	CTTGTCCCAGAGGCGGCGCCGCTCACGCCTCCGCTCCCTT	CCCGGCCCCGCCCCCTTCCC	-
M95	TBX21_HUMAN.H11MO.0.A	-21	0.000366285	0.281673	0.0497668	13	CTTGTCCCAGAGGCGGCGCCGCTCACGCCTCCGCTCCCTT	TTCACACCTCCAC	-
M95	THAP1_HUMAN.H11MO.0.C	-7	0.000396673	0.305041	0.0497668	22	CTTGTCCCAGAGGCGGCGCCGCTCACGCCTCCGCTCCCTT	CGCCGCCATCTTGGCTGCGGGC	+
M95	SPIC_HUMAN.H11MO.0.D	-27	0.000562804	0.432797	0.0647364	13	CTTGTCCCAGAGGCGGCGCCGCTCACGCCTCCGCTCCCTT	CCTCCCCTTCCTC	-
M95	NR1D1_HUMAN.H11MO.0.B	-20	0.000601988	0.462929	0.0647364	19	CTTGTCCCAGAGGCGGCGCCGCTCACGCCTCCGCTCCCTT	CCTTCTGACCCACTTCCCT	-
M95	ZBT17_HUMAN.H11MO.0.A	-22	0.000768232	0.59077	0.0734254	18	CTTGTCCCAGAGGCGGCGCCGCTCACGCCTCCGCTCCCTT	CTTCCCCTCCCCCACCCTC	-
M95	ZN263_HUMAN.H11MO.0.A	-25	0.000898393	0.690864	0.0792005	15	CTTGTCCCAGAGGCGGCGCCGCTCACGCCTCCGCTCCCTT	CTCCTCCTCTCCCTCCTCCC	-
M95	ZN563_HUMAN.H11MO.0.C	-5	0.000946916	0.728179	0.0792005	21	CTTGTCCCAGAGGCGGCGCCGCTCACGCCTCCGCTCCCTT	GCAGCTGCCAGTGAGGATCCC	-
M95	MAFA_HUMAN.H11MO.0.D	-18	0.00109916	0.845256	0.0857195	21	CTTGTCCCAGAGGCGGCGCCGCTCACGCCTCCGCTCCCTT	GTGCTGACCCCGCAGCCTTCG	+
M95	Z324A_HUMAN.H11MO.0.C	-16	0.00113873	0.875684	0.0857195	23	CTTGTCCCAGAGGCGGCGCCGCTCACGCCTCCGCTCCCTT	TATCAAACCATCCTTTGCTGCCA	+
M95	ZN467_HUMAN.H11MO.0.C	-17	0.00120783	0.928818	0.0865911	22	CTTGTCCCAGAGGCGGCGCCGCTCACGCCTCCGCTCCCTT	CCCCCCCCCCCCTCCCCTCCCC	-
M95	IRX2_HUMAN.H11MO.0.D	-19	0.00133888	1.0296	0.091624	19	CTTGTCCCAGAGGCGGCGCCGCTCACGCCTCCGCTCCCTT	CCAACATGCCCACCCATGT	-
M95	EGR2_HUMAN.H11MO.0.A	-22	0.00145283	1.11723	0.0950992	18	CTTGTCCCAGAGGCGGCGCCGCTCACGCCTCCGCTCCCTT	CCCCTCCCACACCCCCCC	-
M95	RARG_HUMAN.H11MO.0.B	-21	0.00157403	1.21043	0.0987393	18	CTTGTCCCAGAGGCGGCGCCGCTCACGCCTCCGCTCCCTT	CCCAGGTCACTCTGACCT	-
M95	KLF3_HUMAN.H11MO.0.B	-11	0.00168914	1.29895	0.101722	19	CTTGTCCCAGAGGCGGCGCCGCTCACGCCTCCGCTCCCTT	CCCGGCCCCGCCCCTCCCC	-
M95	PROX1_HUMAN.H11MO.0.D	-21	0.0018338	1.41019	0.106186	17	CTTGTCCCAGAGGCGGCGCCGCTCACGCCTCCGCTCCCTT	CCCAACCCGCCTTACCC	-
M95	CLOCK_HUMAN.H11MO.0.C	-2	0.00208787	1.60557	0.11642	14	CTTGTCCCAGAGGCGGCGCCGCTCACGCCTCCGCTCCCTT	TGTTCACGTGTCTG	-
M95	LYL1_HUMAN.H11MO.0.A	-26	0.00228914	1.76035	0.118009	14	CTTGTCCCAGAGGCGGCGCCGCTCACGCCTCCGCTCCCTT	CCAGCTGTTTCCTG	+
M95	ETS2_HUMAN.H11MO.0.B	-29	0.00231134	1.77742	0.118009	11	CTTGTCCCAGAGGCGGCGCCGCTCACGCCTCCGCTCCCTT	TCCTCTTCCTTCC	-
M95	TAF1_HUMAN.H11MO.0.A	-24	0.00252172	1.93921	0.118009	16	CTTGTCCCAGAGGCGGCGCCGCTCACGCCTCCGCTCCCTT	CCGCCGCCGCCATCTT	-
M95	KLF6_HUMAN.H11MO.0.A	-21	0.00266167	2.04683	0.118009	19	CTTGTCCCAGAGGCGGCGCCGCTCACGCCTCCGCTCCCTT	CCCCCGGCCCCGCCCTTCC	-
M95	MXI1_HUMAN.H11MO.0.A	-5	0.00266505	2.04942	0.118009	15	CTTGTCCCAGAGGCGGCGCCGCTCACGCCTCCGCTCCCTT	GCACGTGGCGGCGGG	+
M95	EGR1_HUMAN.H11MO.0.A	-21	0.00322322	2.47865	0.134796	17	CTTGTCCCAGAGGCGGCGCCGCTCACGCCTCCGCTCCCTT	CCCCCGCCCACGCCCTC	-
M95	FLI1_HUMAN.H11MO.0.A	-22	0.00370062	2.84578	0.150578	18	CTTGTCCCAGAGGCGGCGCCGCTCACGCCTCCGCTCCCTT	TCCCTCCTTCCTTCCTCC	-
M95	ZN554_HUMAN.H11MO.0.C	-14	0.00393969	3.02962	0.156087	20	CTTGTCCCAGAGGCGGCGCCGCTCACGCCTCCGCTCCCTT	AGCACCCCACATGGCTCAGC	-
M95	ZN589_HUMAN.H11MO.0.D	-5	0.00447163	3.43869	0.168304	16	CTTGTCCCAGAGGCGGCGCCGCTCACGCCTCCGCTCCCTT	CCCACGGTTACTGCCG	+
M95	MNX1_HUMAN.H11MO.0.D	-21	0.00551611	4.24189	0.200076	19	CTTGTCCCAGAGGCGGCGCCGCTCACGCCTCCGCTCCCTT	CTATTTTAATAACCCTTAA	+
M95	ZN394_HUMAN.H11MO.0.C	-23	0.00558156	4.29222	0.200076	17	CTTGTCCCAGAGGCGGCGCCGCTCACGCCTCCGCTCCCTT	ATTCCATTCTATTCCATTCT	-
M95	COT1_HUMAN.H11MO.0.C	-21	0.00645348	4.96273	0.225951	17	CTTGTCCCAGAGGCGGCGCCGCTCACGCCTCCGCTCCCTT	CCCTGACCTCTGACCCC	-
M95	FEV_HUMAN.H11MO.0.B	-31	0.00764253	5.8771	0.261501	9	CTTGTCCCAGAGGCGGCGCCGCTCACGCCTCCGCTCCCTT	CGCTTCCCGC	-
M95	IRF3_HUMAN.H11MO.0.B	-18	0.00784246	6.03086	0.262379	20	CTTGTCCCAGAGGCGGCGCCGCTCACGCCTCCGCTCCCTT	TCACTTTCCCTTTCCCTTTC	-
M95	TLX1_HUMAN.H11MO.0.D	1	0.00869042	6.68294	0.284428	16	CTTGTCCCAGAGGCGGCGCCGCTCACGCCTCCGCTCCCTT	CCTTGGCAACTTGCCAG	-
M95	STAT1_HUMAN.H11MO.1.A	-21	0.0089933	6.91585	0.288078	19	CTTGTCCCAGAGGCGGCGCCGCTCACGCCTCCGCTCCCTT	CTTTCAGTTTCATTTTCTT	-
M95	COT2_HUMAN.H11MO.1.A	-21	0.0100595	7.73577	0.315519	17	CTTGTCCCAGAGGCGGCGCCGCTCACGCCTCCGCTCCCTT	CCCTGACCTTTGACCCC	-
M95	PAX2_HUMAN.H11MO.0.D	-16	0.0110016	8.46019	0.338023	18	CTTGTCCCAGAGGCGGCGCCGCTCACGCCTCCGCTCCCTT	TGTCACGCATGACTGAAC	-
M95	SRBP2_HUMAN.H11MO.0.B	-20	0.0117286	9.0193	0.351483	13	CTTGTCCCAGAGGCGGCGCCGCTCACGCCTCCGCTCCCTT	CCTCACCCCACCC	-
M95	NR1H4_HUMAN.H11MO.0.B	-13	0.013486	10.3707	0.390452	19	CTTGTCCCAGAGGCGGCGCCGCTCACGCCTCCGCTCCCTT	CCTCGGGGTCATTGACCCC	-
M95	RARG_HUMAN.H11MO.2.D	-2	0.0141679	10.8951	0.395002	20	CTTGTCCCAGAGGCGGCGCCGCTCACGCCTCCGCTCCCTT	GTGACCTCTGGGTGACCCCC	-
M95	WT1_HUMAN.H11MO.0.C	-19	0.0141679	10.8951	0.395002	20	CTTGTCCCAGAGGCGGCGCCGCTCACGCCTCCGCTCCCTT	CCCCCCCTCCTCCCCCGCCC	-
M95	ZN335_HUMAN.H11MO.0.A	-8	0.0149476	11.4947	0.402632	22	CTTGTCCCAGAGGCGGCGCCGCTCACGCCTCCGCTCCCTT	TCAGGCAGCGCCGAGGACAGCC	-
M95	PAX8_HUMAN.H11MO.0.D	-23	0.0149764	11.5169	0.402632	14	CTTGTCCCAGAGGCGGCGCCGCTCACGCCTCCGCTCCCTT	CCCGCTTCAGTGAC	-
M95	SMAD3_HUMAN.H11MO.0.B	-6	0.0161593	12.4265	0.426811	12	CTTGTCCCAGAGGCGGCGCCGCTCACGCCTCCGCTCCCTT	CAGGTGACAGAG	-
M95	ZN350_HUMAN.H11MO.1.D	-12	0.0169578	13.0406	0.440181	24	CTTGTCCCAGAGGCGGCGCCGCTCACGCCTCCGCTCCCTT	GGGCAACAAATCCCTGCGCCCCGT	-
M95	KLF16_HUMAN.H11MO.0.D	-21	0.0175436	13.491	0.44565	19	CTTGTCCCAGAGGCGGCGCCGCTCACGCCTCCGCTCCCTT	CCCCCCCCCCCCCGCCCCC	-
M95	EGR2_HUMAN.H11MO.1.A	-21	0.0188931	14.5288	0.454886	16	CTTGTCCCAGAGGCGGCGCCGCTCACGCCTCCGCTCCCTT	CCCCCGCCCACGCCCC	-
M95	ZN770_HUMAN.H11MO.0.C	-17	0.0190069	14.6163	0.454886	22	CTTGTCCCAGAGGCGGCGCCGCTCACGCCTCCGCTCCCTT	GATCCTCCCGCCTCAGCCTCCC	-
M95	BC11A_HUMAN.H11MO.0.A	-27	0.0190351	14.638	0.454886	13	CTTGTCCCAGAGGCGGCGCCGCTCACGCCTCCGCTCCCTT	TTTTCACTTCCTCTTTT	-
M97	IRX2_HUMAN.H11MO.0.D	-13	7.48334e-05	0.0575469	0.114845	19	AACTGACACGGAGCCCGCACCATGCCTCAGGTCCCGCAAG	CCAACATGCCCACCCATGT	-
M99	RXRA_HUMAN.H11MO.0.A	-15	0.000107603	0.0827466	0.0886189	20	TCCTACCTGCAGAAACCTAGCCGCCTGCCACACCTGTTAT	CTCTGACCTCTGCCTCCCCC	-
M99	TLX1_HUMAN.H11MO.0.D	-14	0.000120882	0.0929581	0.0886189	17	TCCTACCTGCAGAAACCTAGCCGCCTGCCACACCTGTTAT	CCTTGGCAACTTGCCAG	-
M99	ZN563_HUMAN.H11MO.0.C	-5	0.000174031	0.13383	0.0886189	21	TCCTACCTGCAGAAACCTAGCCGCCTGCCACACCTGTTAT	GCAGCTGCCAGTGAGGATCCC	-
M99	NFIC_HUMAN.H11MO.0.A	-15	0.000597046	0.459129	0.184396	17	TCCTACCTGCAGAAACCTAGCCGCCTGCCACACCTGTTAT	CTTGGCTCCCTGCCAAG	+
M99	IRX2_HUMAN.H11MO.0.D	-1	0.000695523	0.534857	0.184396	19	TCCTACCTGCAGAAACCTAGCCGCCTGCCACACCTGTTAT	CCAACATGCCCACCCATGT	-
M99	ZN394_HUMAN.H11MO.0.C	-2	0.00072424	0.556941	0.184396	20	TCCTACCTGCAGAAACCTAGCCGCCTGCCACACCTGTTAT	ATTCCATTCTATTCCATTCT	-
M99	LYL1_HUMAN.H11MO.0.A	-5	0.000957182	0.736073	0.20889	14	TCCTACCTGCAGAAACCTAGCCGCCTGCCACACCTGTTAT	CCAGCTGTTTCCTG	+
M99	HME2_HUMAN.H11MO.0.D	-11	0.00239168	1.8392	0.309896	11	TCCTACCTGCAGAAACCTAGCCGCCTGCCACACCTGTTAT	GGTAATTAGGG	+
M99	KLF6_HUMAN.H11MO.0.A	-20	0.00248542	1.91129	0.309896	19	TCCTACCTGCAGAAACCTAGCCGCCTGCCACACCTGTTAT	CCCCCGGCCCCGCCCTTCC	-
M99	GATA1_HUMAN.H11MO.0.A	7	0.00248542	1.91129	0.309896	12	TCCTACCTGCAGAAACCTAGCCGCCTGCCACACCTGTTAT	TCTTATCTGTCCCCGCCAG	-
M99	OLIG2_HUMAN.H11MO.0.B	9	0.00263717	2.02798	0.309896	9	TCCTACCTGCAGAAACCTAGCCGCCTGCCACACCTGTTAT	CCAGCTGTTTCCCTTCTG	+
M99	MNX1_HUMAN.H11MO.0.D	-2	0.00330493	2.54149	0.315546	19	TCCTACCTGCAGAAACCTAGCCGCCTGCCACACCTGTTAT	CTATTTTAATAACCCTTAA	+
M99	GATA2_HUMAN.H11MO.0.A	7	0.00330493	2.54149	0.315546	12	TCCTACCTGCAGAAACCTAGCCGCCTGCCACACCTGTTAT	CCTTATCTCCACCCCCCAG	-
M99	Z324A_HUMAN.H11MO.0.C	-9	0.00422424	3.24844	0.379595	23	TCCTACCTGCAGAAACCTAGCCGCCTGCCACACCTGTTAT	TGGCAGCAAAGGATGGTTTGATA	-
M99	ZFX_HUMAN.H11MO.1.A	-15	0.00502804	3.86656	0.404264	17	TCCTACCTGCAGAAACCTAGCCGCCTGCCACACCTGTTAT	CCCCGGCCTCCGCCCCC	-
M99	THAP1_HUMAN.H11MO.0.C	-7	0.00542815	4.17425	0.414612	22	TCCTACCTGCAGAAACCTAGCCGCCTGCCACACCTGTTAT	CGCCGCCATCTTGGCTGCGGGC	+
M100	PROX1_HUMAN.H11MO.0.D	-22	0.000563351	0.433217	0.350731	17	GGGAACCCAGGGCACCCTTCGACTCAGCGCGCCCAAAGAC	CCCAACCCGCCTTACCC	-
M100	THA_HUMAN.H11MO.0.C	0	0.000671251	0.516192	0.350731	17	GGGAACCCAGGGCACCCTTCGACTCAGCGCGCCCAAAGAC	CTGACCTGAAGTGACCC	-
M100	THAP1_HUMAN.H11MO.0.C	-10	0.000687415	0.528622	0.350731	22	GGGAACCCAGGGCACCCTTCGACTCAGCGCGCCCAAAGAC	CGCCGCCATCTTGGCTGCGGGC	+
M100	PAX8_HUMAN.H11MO.0.D	0	0.00129491	0.995787	0.371574	14	GGGAACCCAGGGCACCCTTCGACTCAGCGCGCCCAAAGAC	GTCACTGAAGCGGG	+
M100	NR1H3_HUMAN.H11MO.0.B	-22	0.00145653	1.12007	0.371574	18	GGGAACCCAGGGCACCCTTCGACTCAGCGCGCCCAAAGAC	CAGAGGTCACTGCAGGTCA	+
M100	RARG_HUMAN.H11MO.2.D	0	0.00179574	1.38093	0.392665	20	GGGAACCCAGGGCACCCTTCGACTCAGCGCGCCCAAAGAC	GTGACCTCTGGGTGACCCCC	-
M100	SP2_HUMAN.H11MO.0.A	-4	0.00303001	2.33008	0.44216	22	GGGAACCCAGGGCACCCTTCGACTCAGCGCGCCCAAAGAC	CCCCCGGCCCCGCCCCCCCCCC	-
M100	VEZF1_HUMAN.H11MO.0.C	-13	0.00303001	2.33008	0.44216	22	GGGAACCCAGGGCACCCTTCGACTCAGCGCGCCCAAAGAC	CCCCTCCCCCTCCCCCCTCCCC	-
M100	PATZ1_HUMAN.H11MO.0.C	-15	0.00346644	2.66569	0.44216	22	GGGAACCCAGGGCACCCTTCGACTCAGCGCGCCCAAAGAC	CCTCCCCCCCCGCCCCCTCCCC	-
M100	ZN341_HUMAN.H11MO.0.C	-13	0.00346644	2.66569	0.44216	22	GGGAACCCAGGGCACCCTTCGACTCAGCGCGCCCAAAGAC	GCTCTTCCCTCCCCCCCCCCCC	-
M100	ZFX_HUMAN.H11MO.1.A	-4	0.00379692	2.91983	0.44706	17	GGGAACCCAGGGCACCCTTCGACTCAGCGCGCCCAAAGAC	CCCCGGCCTCCGCCCCC	-
M100	P73_HUMAN.H11MO.0.A	0	0.00479219	3.6852	0.476857	19	GGGAACCCAGGGCACCCTTCGACTCAGCGCGCCCAAAGAC	GGCATGTCTGGGCATGTCT	-
M100	THB_HUMAN.H11MO.0.C	-1	0.00516944	3.9753	0.476857	17	GGGAACCCAGGGCACCCTTCGACTCAGCGCGCCCAAAGAC	TGACCTGACCTGACCTC	-
M100	Z324A_HUMAN.H11MO.0.C	-1	0.00534277	4.10859	0.476857	23	GGGAACCCAGGGCACCCTTCGACTCAGCGCGCCCAAAGAC	TGGCAGCAAAGGATGGTTTGATA	-
M100	SP3_HUMAN.H11MO.0.B	-20	0.00560769	4.31231	0.476857	20	GGGAACCCAGGGCACCCTTCGACTCAGCGCGCCCAAAGAC	CCCCGGCCCCGCCCCCCCCC	-
M100	IRX2_HUMAN.H11MO.0.D	-19	0.00636363	4.89363	0.4891	19	GGGAACCCAGGGCACCCTTCGACTCAGCGCGCCCAAAGAC	CCAACATGCCCACCCATGT	-
M100	ZN563_HUMAN.H11MO.0.C	-14	0.00639073	4.91447	0.4891	21	GGGAACCCAGGGCACCCTTCGACTCAGCGCGCCCAAAGAC	GGGATCCTCACTGGCAGCTGC	+
M101	IRX2_HUMAN.H11MO.0.D	-5	0.000325048	0.249962	0.498735	19	CCTTCCCGAGGCTGGACCAAAAATTGAATCCGTCACCCCG	CCAACATGCCCACCCATGT	-
M105	PATZ1_HUMAN.H11MO.0.C	-18	2.11483e-05	0.016263	0.0272552	22	TATGCGCCTCGCCGCCCCCGAAGAGCCCCGTTGCTACCCC	CCTCCCCCCCCGCCCCCTCCCC	-
M105	MAZ_HUMAN.H11MO.0.A	-18	5.44551e-05	0.041876	0.0272552	22	TATGCGCCTCGCCGCCCCCGAAGAGCCCCGTTGCTACCCC	CCCCCCCCCCCCCCCCTCCCCC	-
M105	ZN467_HUMAN.H11MO.0.C	-23	5.44551e-05	0.041876	0.0272552	17	TATGCGCCTCGCCGCCCCCGAAGAGCCCCGTTGCTACCCC	CCCCCCCCCCCCTCCCCTCCCC	-
M105	VEZF1_HUMAN.H11MO.0.C	2	0.000146443	0.112615	0.0412438	20	TATGCGCCTCGCCGCCCCCGAAGAGCCCCGTTGCTACCCC	CCCCTCCCCCTCCCCCCTCCCC	-
M105	KLF6_HUMAN.H11MO.0.A	-24	0.000176341	0.135606	0.0412438	16	TATGCGCCTCGCCGCCCCCGAAGAGCCCCGTTGCTACCCC	CCCCCGGCCCCGCCCTTCC	-
M105	FLI1_HUMAN.H11MO.0.A	-23	0.00018762	0.144279	0.0412438	17	TATGCGCCTCGCCGCCCCCGAAGAGCCCCGTTGCTACCCC	TCCCTCCTTCCTTCCTCC	-
M105	SP3_HUMAN.H11MO.0.B	-14	0.000202294	0.155564	0.0412438	20	TATGCGCCTCGCCGCCCCCGAAGAGCCCCGTTGCTACCCC	CCCCGGCCCCGCCCCCCCCC	-
M105	ZN263_HUMAN.H11MO.0.A	-21	0.000219744	0.168983	0.0412438	19	TATGCGCCTCGCCGCCCCCGAAGAGCCCCGTTGCTACCCC	CTCCTCCTCTCCCTCCTCCC	-
M105	ZN350_HUMAN.H11MO.1.D	-17	0.00032573	0.250487	0.0451324	23	TATGCGCCTCGCCGCCCCCGAAGAGCCCCGTTGCTACCCC	GGGCAACAAATCCCTGCGCCCCGT	-
M105	WT1_HUMAN.H11MO.0.C	-24	0.000358529	0.275709	0.0451324	16	TATGCGCCTCGCCGCCCCCGAAGAGCCCCGTTGCTACCCC	CCCCCCCTCCTCCCCCGCCC	-
M105	EGR2_HUMAN.H11MO.0.A	-9	0.00039814	0.30617	0.0451324	18	TATGCGCCTCGCCGCCCCCGAAGAGCCCCGTTGCTACCCC	CCCCTCCCACACCCCCCC	-
M105	SP2_HUMAN.H11MO.0.A	-13	0.000407435	0.313318	0.0451324	22	TATGCGCCTCGCCGCCCCCGAAGAGCCCCGTTGCTACCCC	CCCCCGGCCCCGCCCCCCCCCC	-
M105	ZN341_HUMAN.H11MO.0.C	-3	0.000407435	0.313318	0.0451324	22	TATGCGCCTCGCCGCCCCCGAAGAGCCCCGTTGCTACCCC	GCTCTTCCCTCCCCCCCCCCCC	-
M105	RARA_HUMAN.H11MO.2.A	-23	0.000420808	0.323602	0.0451324	17	TATGCGCCTCGCCGCCCCCGAAGAGCCCCGTTGCTACCCC	TGACCTCTCGGTGACCT	-
M105	Z324A_HUMAN.H11MO.0.C	-16	0.000627369	0.482447	0.0628006	23	TATGCGCCTCGCCGCCCCCGAAGAGCCCCGTTGCTACCCC	TATCAAACCATCCTTTGCTGCCA	+
M105	PTF1A_HUMAN.H11MO.0.B	-3	0.000760009	0.584447	0.0713231	18	TATGCGCCTCGCCGCCCCCGAAGAGCCCCGTTGCTACCCC	CCAGCTGCCCCCTTTCCC	+
M105	KLF15_HUMAN.H11MO.0.A	-23	0.000829296	0.637729	0.0732475	17	TATGCGCCTCGCCGCCCCCGAAGAGCCCCGTTGCTACCCC	CCCCCCCCTGCTCCTCCCC	-
M105	SP4_HUMAN.H11MO.0.A	-15	0.00092194	0.708972	0.0769064	20	TATGCGCCTCGCCGCCCCCGAAGAGCCCCGTTGCTACCCC	CCCGGCCCCGCCCCCTTCCC	-
M105	PROX1_HUMAN.H11MO.0.D	-14	0.00120177	0.924161	0.0874077	17	TATGCGCCTCGCCGCCCCCGAAGAGCCCCGTTGCTACCCC	CCCAACCCGCCTTACCC	-
M105	ZFX_HUMAN.H11MO.1.A	0	0.00120177	0.924161	0.0874077	17	TATGCGCCTCGCCGCCCCCGAAGAGCCCCGTTGCTACCCC	CCCCGGCCTCCGCCCCC	-
M105	KLF16_HUMAN.H11MO.0.D	-11	0.00122247	0.940077	0.0874077	19	TATGCGCCTCGCCGCCCCCGAAGAGCCCCGTTGCTACCCC	CCCCCCCCCCCCCGCCCCC	-
M105	EGR1_HUMAN.H11MO.0.A	-8	0.00129989	0.999615	0.0887188	17	TATGCGCCTCGCCGCCCCCGAAGAGCCCCGTTGCTACCCC	CCCCCGCCCACGCCCTC	-
M105	PURA_HUMAN.H11MO.0.D	-9	0.00151938	1.1684	0.0991906	17	TATGCGCCTCGCCGCCCCCGAAGAGCCCCGTTGCTACCCC	CCCTGCCCCCCCCTTCC	-
M105	PLAG1_HUMAN.H11MO.0.D	-24	0.0017737	1.36398	0.110969	16	TATGCGCCTCGCCGCCCCCGAAGAGCCCCGTTGCTACCCC	CCCCTCCTGATGCCCCC	-
M105	ZN770_HUMAN.H11MO.0.C	-22	0.00192032	1.47672	0.111311	18	TATGCGCCTCGCCGCCCCCGAAGAGCCCCGTTGCTACCCC	GATCCTCCCGCCTCAGCCTCCC	-
M105	ZBT17_HUMAN.H11MO.0.A	-6	0.00192744	1.4822	0.111311	19	TATGCGCCTCGCCGCCCCCGAAGAGCCCCGTTGCTACCCC	CTTCCCCTCCCCCACCCTC	-
M105	CLOCK_HUMAN.H11MO.0.C	0	0.00282199	2.17011	0.1531	14	TATGCGCCTCGCCGCCCCCGAAGAGCCCCGTTGCTACCCC	TGTTCACGTGTCTG	-
M105	KLF3_HUMAN.H11MO.0.B	-10	0.00300523	2.31102	0.1531	19	TATGCGCCTCGCCGCCCCCGAAGAGCCCCGTTGCTACCCC	CCCGGCCCCGCCCCTCCCC	-
M105	ZN554_HUMAN.H11MO.0.C	-23	0.00302984	2.32994	0.1531	17	TATGCGCCTCGCCGCCCCCGAAGAGCCCCGTTGCTACCCC	AGCACCCCACATGGCTCAGC	-
M105	ETV5_HUMAN.H11MO.0.C	-25	0.0030589	2.3523	0.1531	14	TATGCGCCTCGCCGCCCCCGAAGAGCCCCGTTGCTACCCC	CTCACTTCCTGCTC	-
M105	TBX1_HUMAN.H11MO.0.D	-23	0.00375444	2.88717	0.181851	17	TATGCGCCTCGCCGCCCCCGAAGAGCCCCGTTGCTACCCC	CCGCCCACCCCTGCCCACCC	-
M105	NR1H4_HUMAN.H11MO.0.B	-22	0.0040161	3.08838	0.188446	18	TATGCGCCTCGCCGCCCCCGAAGAGCCCCGTTGCTACCCC	CCTCGGGGTCATTGACCCC	-
M105	EGR2_HUMAN.H11MO.1.A	-8	0.004256	3.27286	0.193651	16	TATGCGCCTCGCCGCCCCCGAAGAGCCCCGTTGCTACCCC	CCCCCGCCCACGCCCC	-
M105	NR1D1_HUMAN.H11MO.0.B	-29	0.00463412	3.56364	0.204654	11	TATGCGCCTCGCCGCCCCCGAAGAGCCCCGTTGCTACCCC	CCTTCTGACCCACTTCCCT	-
M105	TBX15_HUMAN.H11MO.0.D	0	0.00497565	3.82627	0.211121	19	TATGCGCCTCGCCGCCCCCGAAGAGCCCCGTTGCTACCCC	CCCCCACCCCCCCCCCCCC	-
M105	RXRA_HUMAN.H11MO.0.A	-20	0.00571836	4.39742	0.211121	20	TATGCGCCTCGCCGCCCCCGAAGAGCCCCGTTGCTACCCC	CTCTGACCTCTGCCTCCCCC	-
M105	RARG_HUMAN.H11MO.2.D	-22	0.00571836	4.39742	0.211121	18	TATGCGCCTCGCCGCCCCCGAAGAGCCCCGTTGCTACCCC	GTGACCTCTGGGTGACCCCC	-
M105	OSR2_HUMAN.H11MO.0.C	-26	0.00572325	4.40118	0.211121	14	TATGCGCCTCGCCGCCCCCGAAGAGCCCCGTTGCTACCCC	GCTGCTGCTTCTGCTG	+
M105	TAF1_HUMAN.H11MO.0.A	-27	0.00572325	4.40118	0.211121	13	TATGCGCCTCGCCGCCCCCGAAGAGCCCCGTTGCTACCCC	CCGCCGCCGCCATCTT	-
M105	PAX5_HUMAN.H11MO.0.A	0	0.00576479	4.43312	0.211121	21	TATGCGCCTCGCCGCCCCCGAAGAGCCCCGTTGCTACCCC	GTCACGCTCTGCTGCCCAGGC	-
M105	SP1_HUMAN.H11MO.0.A	-25	0.00657729	5.05793	0.230735	15	TATGCGCCTCGCCGCCCCCGAAGAGCCCCGTTGCTACCCC	CCCCCCCCCGGCCCCGCCCCCC	-
M105	E2F7_HUMAN.H11MO.0.B	-27	0.0066077	5.08132	0.230735	13	TATGCGCCTCGCCGCCCCCGAAGAGCCCCGTTGCTACCCC	CCTTTCCCGCCCC	-
M105	IRX2_HUMAN.H11MO.0.D	-12	0.00811502	6.24045	0.276929	19	TATGCGCCTCGCCGCCCCCGAAGAGCCCCGTTGCTACCCC	CCAACATGCCCACCCATGT	-
M105	ETS2_HUMAN.H11MO.0.B	-25	0.00835296	6.42343	0.278715	13	TATGCGCCTCGCCGCCCCCGAAGAGCCCCGTTGCTACCCC	TCCTCTTCCTTCC	-
M105	THAP1_HUMAN.H11MO.0.C	-6	0.00971992	7.47462	0.301943	22	TATGCGCCTCGCCGCCCCCGAAGAGCCCCGTTGCTACCCC	CGCCGCCATCTTGGCTGCGGGC	+
M105	ASCL1_HUMAN.H11MO.0.A	-1	0.0097901	7.52859	0.301943	14	TATGCGCCTCGCCGCCCCCGAAGAGCCCCGTTGCTACCCC	CTGCACCTGCTCCC	+
M105	LYL1_HUMAN.H11MO.0.A	-26	0.0097901	7.52859	0.301943	14	TATGCGCCTCGCCGCCCCCGAAGAGCCCCGTTGCTACCCC	CCAGCTGTTTCCTG	+
M105	RFX5_HUMAN.H11MO.0.A	-2	0.00985348	7.57732	0.301943	20	TATGCGCCTCGCCGCCCCCGAAGAGCCCCGTTGCTACCCC	TCTGCCTAGCAACAGCTGAC	-
M105	WT1_HUMAN.H11MO.1.B	-29	0.010992	8.45283	0.326265	11	TATGCGCCTCGCCGCCCCCGAAGAGCCCCGTTGCTACCCC	CCTCCTCCCAC	-
M105	ZN394_HUMAN.H11MO.0.C	-23	0.0112553	8.65531	0.326265	17	TATGCGCCTCGCCGCCCCCGAAGAGCCCCGTTGCTACCCC	ATTCCATTCTATTCCATTCT	-
M105	FLI1_HUMAN.H11MO.1.A	-26	0.0113513	8.72912	0.326265	13	TATGCGCCTCGCCGCCCCCGAAGAGCCCCGTTGCTACCCC	CCACTTCCTGCCT	-
M105	VDR_HUMAN.H11MO.0.A	-25	0.0117336	9.02315	0.326265	15	TATGCGCCTCGCCGCCCCCGAAGAGCCCCGTTGCTACCCC	TGAACCCACTGACCCC	-
M105	MXI1_HUMAN.H11MO.0.A	-3	0.0121195	9.31987	0.330866	15	TATGCGCCTCGCCGCCCCCGAAGAGCCCCGTTGCTACCCC	GCACGTGGCGGCGGG	+
M105	HESX1_HUMAN.H11MO.0.D	-23	0.0125843	9.67732	0.337421	16	TATGCGCCTCGCCGCCCCCGAAGAGCCCCGTTGCTACCCC	AGGCCACGTGCCGGAT	-
M105	HES1_HUMAN.H11MO.0.D	-1	0.0131999	10.1507	0.347718	13	TATGCGCCTCGCCGCCCCCGAAGAGCCCCGTTGCTACCCC	GGGCTCGTGGCGG	-
M105	ERG_HUMAN.H11MO.0.A	-26	0.0142254	10.9393	0.363202	13	TATGCGCCTCGCCGCCCCCGAAGAGCCCCGTTGCTACCCC	CCACTTCCTGCCC	-
M105	NR1H4_HUMAN.H11MO.1.B	-32	0.0142715	10.9748	0.363202	8	TATGCGCCTCGCCGCCCCCGAAGAGCCCCGTTGCTACCCC	ACTGACCT	-
M105	ZSC31_HUMAN.H11MO.0.C	-28	0.0152595	11.7345	0.381874	12	TATGCGCCTCGCCGCCCCCGAAGAGCCCCGTTGCTACCCC	CATAACTGCCCTGCTGCC	-
M105	VEZF1_HUMAN.H11MO.1.C	-8	0.0163928	12.6061	0.403512	12	TATGCGCCTCGCCGCCCCCGAAGAGCCCCGTTGCTACCCC	CCCCCTCCCCCT	-
M105	MAFA_HUMAN.H11MO.0.D	-8	0.0175033	13.4601	0.417624	21	TATGCGCCTCGCCGCCCCCGAAGAGCCCCGTTGCTACCCC	GTGCTGACCCCGCAGCCTTCG	+
M105	ARNT2_HUMAN.H11MO.0.D	-10	0.0176742	13.5915	0.417624	12	TATGCGCCTCGCCGCCCCCGAAGAGCCCCGTTGCTACCCC	GCCTCCCACGCC	-
M105	NFIC_HUMAN.H11MO.0.A	-6	0.0178005	13.6886	0.417624	17	TATGCGCCTCGCCGCCCCCGAAGAGCCCCGTTGCTACCCC	CTTGGCTCCCTGCCAAG	+
M105	ZN350_HUMAN.H11MO.0.C	-22	0.018617	14.3165	0.430059	18	TATGCGCCTCGCCGCCCCCGAAGAGCCCCGTTGCTACCCC	CAGTCCTTTTATGACCTA	+
M105	MYCN_HUMAN.H11MO.0.A	-1	0.0190475	14.6475	0.433336	12	TATGCGCCTCGCCGCCCCCGAAGAGCCCCGTTGCTACCCC	GCCCACGTGGCC	-
M105	ZEP2_HUMAN.H11MO.0.D	-3	0.0202698	15.5875	0.440822	14	TATGCGCCTCGCCGCCCCCGAAGAGCCCCGTTGCTACCCC	GGGGTTTCCCTACC	-
M105	HAND1_HUMAN.H11MO.0.D	-22	0.0203383	15.6402	0.440822	17	TATGCGCCTCGCCGCCCCCGAAGAGCCCCGTTGCTACCCC	GGGTCTGGTTTTTGTCA	+
M105	SMAD3_HUMAN.H11MO.0.B	-24	0.0205184	15.7787	0.440822	12	TATGCGCCTCGCCGCCCCCGAAGAGCCCCGTTGCTACCCC	CTCTGTCACCTG	+
M105	E2F6_HUMAN.H11MO.0.A	-27	0.0205508	15.8036	0.440822	13	TATGCGCCTCGCCGCCCCCGAAGAGCCCCGTTGCTACCCC	CCCTTCCCGCCCC	-
M105	ZN148_HUMAN.H11MO.0.D	-9	0.0212519	16.3427	0.449439	15	TATGCGCCTCGCCGCCCCCGAAGAGCCCCGTTGCTACCCC	CCCCTCCCCCACCCC	-
M105	KLF1_HUMAN.H11MO.0.A	-26	0.0217535	16.7285	0.453659	14	TATGCGCCTCGCCGCCCCCGAAGAGCCCCGTTGCTACCCC	CCCGGCCCCGCCCC	-
M105	ZN563_HUMAN.H11MO.1.C	-28	0.0220932	16.9897	0.454432	12	TATGCGCCTCGCCGCCCCCGAAGAGCCCCGTTGCTACCCC	CTGTGCTGCCTG	-
M105	OLIG2_HUMAN.H11MO.0.B	-3	0.0226466	17.4153	0.45952	18	TATGCGCCTCGCCGCCCCCGAAGAGCCCCGTTGCTACCCC	CCAGCTGTTTCCCTTCTG	+
M105	ZN740_HUMAN.H11MO.0.D	-32	0.0233367	17.9459	0.461052	8	TATGCGCCTCGCCGCCCCCGAAGAGCCCCGTTGCTACCCC	CCCACCCCCCCCCC	-
M105	ZN784_HUMAN.H11MO.0.D	-29	0.0236237	18.1666	0.461052	11	TATGCGCCTCGCCGCCCCCGAAGAGCCCCGTTGCTACCCC	GTACCTACCTC	-
M105	ZFP82_HUMAN.H11MO.0.C	-8	0.0236433	18.1817	0.461052	24	TATGCGCCTCGCCGCCCCCGAAGAGCCCCGTTGCTACCCC	TTCCATTTCACTAATTCTCTCTTC	+
M105	ZN322_HUMAN.H11MO.0.B	-22	0.0243626	18.7348	0.468987	18	TATGCGCCTCGCCGCCCCCGAAGAGCCCCGTTGCTACCCC	GAGCCTGGTACAGAGCCTGG	+
M105	ZBT7A_HUMAN.H11MO.0.A	-32	0.0247929	19.0658	0.47123	8	TATGCGCCTCGCCGCCCCCGAAGAGCCCCGTTGCTACCCC	GAGACCCCC	-
M105	ZN563_HUMAN.H11MO.0.C	-7	0.0253823	19.519	0.476401	21	TATGCGCCTCGCCGCCCCCGAAGAGCCCCGTTGCTACCCC	GCAGCTGCCAGTGAGGATCCC	-
M105	ZN667_HUMAN.H11MO.0.C	-7	0.0266095	20.4627	0.493268	19	TATGCGCCTCGCCGCCCCCGAAGAGCCCCGTTGCTACCCC	GTGGCCTTAAAAGCTCAGC	+
M106	IRX2_HUMAN.H11MO.0.D	-15	0.000292057	0.224592	0.314971	19	CTCTAGCCTCAGATGCAAGGCTCTGTCCTTACGGGCAGGA	ACATGGGTGGGCATGTTGG	+
M106	ZN563_HUMAN.H11MO.0.C	-21	0.00146587	1.12725	0.472025	19	CTCTAGCCTCAGATGCAAGGCTCTGTCCTTACGGGCAGGA	GGGATCCTCACTGGCAGCTGC	+
M106	GATA1_HUMAN.H11MO.0.A	-28	0.00175604	1.3504	0.472025	12	CTCTAGCCTCAGATGCAAGGCTCTGTCCTTACGGGCAGGA	CTGGCGGGGACAGATAAGA	+
M106	MNX1_HUMAN.H11MO.0.D	-14	0.00204732	1.57439	0.472025	19	CTCTAGCCTCAGATGCAAGGCTCTGTCCTTACGGGCAGGA	CTATTTTAATAACCCTTAA	+
M106	ZN394_HUMAN.H11MO.0.C	-6	0.00251426	1.93346	0.472025	20	CTCTAGCCTCAGATGCAAGGCTCTGTCCTTACGGGCAGGA	ATTCCATTCTATTCCATTCT	-
M106	TLX1_HUMAN.H11MO.0.D	-22	0.00256065	1.96914	0.472025	17	CTCTAGCCTCAGATGCAAGGCTCTGTCCTTACGGGCAGGA	CTGGCAAGTTGCCAAGG	+
M106	RXRA_HUMAN.H11MO.0.A	-20	0.00270411	2.07946	0.472025	20	CTCTAGCCTCAGATGCAAGGCTCTGTCCTTACGGGCAGGA	CTCTGACCTCTGCCTCCCCC	-
M107	SP3_HUMAN.H11MO.0.B	-7	5.38782e-06	0.00414323	0.00668256	20	CCGAGCGCCGCAGCACAGCCCGTCCCCTAGCCCGCCAAGT	CCCCGGCCCCGCCCCCCCCC	-
M107	SP2_HUMAN.H11MO.0.A	-6	8.78583e-06	0.0067563	0.00668256	22	CCGAGCGCCGCAGCACAGCCCGTCCCCTAGCCCGCCAAGT	CCCCCGGCCCCGCCCCCCCCCC	-
M107	KLF6_HUMAN.H11MO.0.A	-6	1.8431e-05	0.0141734	0.00934581	19	CCGAGCGCCGCAGCACAGCCCGTCCCCTAGCCCGCCAAGT	CCCCCGGCCCCGCCCTTCC	-
M107	KLF3_HUMAN.H11MO.0.B	-8	3.96476e-05	0.030489	0.0144586	19	CCGAGCGCCGCAGCACAGCCCGTCCCCTAGCCCGCCAAGT	CCCGGCCCCGCCCCTCCCC	-
M107	RXRA_HUMAN.H11MO.0.A	-13	4.75234e-05	0.0365455	0.0144586	20	CCGAGCGCCGCAGCACAGCCCGTCCCCTAGCCCGCCAAGT	CTCTGACCTCTGCCTCCCCC	-
M107	PATZ1_HUMAN.H11MO.0.C	-5	7.12559e-05	0.0547958	0.0180659	22	CCGAGCGCCGCAGCACAGCCCGTCCCCTAGCCCGCCAAGT	CCTCCCCCCCCGCCCCCTCCCC	-
M107	VEZF1_HUMAN.H11MO.0.C	-5	9.12756e-05	0.0701909	0.0198356	22	CCGAGCGCCGCAGCACAGCCCGTCCCCTAGCCCGCCAAGT	CCCCTCCCCCTCCCCCCTCCCC	-
M107	TLX1_HUMAN.H11MO.0.D	-23	0.000176355	0.135617	0.0335342	17	CCGAGCGCCGCAGCACAGCCCGTCCCCTAGCCCGCCAAGT	CTGGCAAGTTGCCAAGG	+
M107	PURA_HUMAN.H11MO.0.D	-8	0.000255383	0.196389	0.0431657	17	CCGAGCGCCGCAGCACAGCCCGTCCCCTAGCCCGCCAAGT	CCCTGCCCCCCCCTTCC	-
M107	ZBT17_HUMAN.H11MO.0.A	-15	0.000395819	0.304385	0.0598231	19	CCGAGCGCCGCAGCACAGCCCGTCCCCTAGCCCGCCAAGT	CTTCCCCTCCCCCACCCTC	-
M107	SP4_HUMAN.H11MO.0.A	-8	0.000432586	0.332658	0.0598231	20	CCGAGCGCCGCAGCACAGCCCGTCCCCTAGCCCGCCAAGT	CCCGGCCCCGCCCCCTTCCC	-
M107	ZN341_HUMAN.H11MO.0.C	-12	0.000475654	0.365778	0.0602976	22	CCGAGCGCCGCAGCACAGCCCGTCCCCTAGCCCGCCAAGT	GCTCTTCCCTCCCCCCCCCCCC	-
M107	PROX1_HUMAN.H11MO.0.D	-10	0.000523616	0.402661	0.0612716	17	CCGAGCGCCGCAGCACAGCCCGTCCCCTAGCCCGCCAAGT	CCCAACCCGCCTTACCC	-
M107	IRX2_HUMAN.H11MO.0.D	-21	0.000647661	0.498052	0.0703736	19	CCGAGCGCCGCAGCACAGCCCGTCCCCTAGCCCGCCAAGT	CCAACATGCCCACCCATGT	-
M107	ZFX_HUMAN.H11MO.1.A	-7	0.000958252	0.736896	0.0945311	17	CCGAGCGCCGCAGCACAGCCCGTCCCCTAGCCCGCCAAGT	CCCCGGCCTCCGCCCCC	-
M107	THAP1_HUMAN.H11MO.0.C	-17	0.000994271	0.764595	0.0945311	22	CCGAGCGCCGCAGCACAGCCCGTCCCCTAGCCCGCCAAGT	GCCCGCAGCCAAGATGGCGGCG	-
M107	MAZ_HUMAN.H11MO.0.A	-6	0.00106856	0.821725	0.0956183	22	CCGAGCGCCGCAGCACAGCCCGTCCCCTAGCCCGCCAAGT	CCCCCCCCCCCCCCCCTCCCCC	-
M107	ZN554_HUMAN.H11MO.0.C	-20	0.0020031	1.54038	0.161429	20	CCGAGCGCCGCAGCACAGCCCGTCCCCTAGCCCGCCAAGT	AGCACCCCACATGGCTCAGC	-
M107	SPIC_HUMAN.H11MO.0.D	-14	0.00201625	1.5505	0.161429	13	CCGAGCGCCGCAGCACAGCCCGTCCCCTAGCCCGCCAAGT	CCTCCCCTTCCTC	-
M107	NR1D1_HUMAN.H11MO.0.B	-9	0.00303343	2.33271	0.230724	19	CCGAGCGCCGCAGCACAGCCCGTCCCCTAGCCCGCCAAGT	CCTTCTGACCCACTTCCCT	-
M107	ZN563_HUMAN.H11MO.0.C	0	0.00607924	4.67493	0.375124	21	CCGAGCGCCGCAGCACAGCCCGTCCCCTAGCCCGCCAAGT	GCAGCTGCCAGTGAGGATCCC	-
M107	SRBP2_HUMAN.H11MO.0.B	-12	0.00612441	4.70967	0.375124	13	CCGAGCGCCGCAGCACAGCCCGTCCCCTAGCCCGCCAAGT	CCTCACCCCACCC	-
M107	MXI1_HUMAN.H11MO.0.A	-27	0.00629301	4.83933	0.375124	13	CCGAGCGCCGCAGCACAGCCCGTCCCCTAGCCCGCCAAGT	CCCGCCGCCACGTGC	-
M107	PTF1A_HUMAN.H11MO.0.B	-9	0.006631	5.09924	0.375124	18	CCGAGCGCCGCAGCACAGCCCGTCCCCTAGCCCGCCAAGT	CCAGCTGCCCCCTTTCCC	+
M107	ZN350_HUMAN.H11MO.0.C	-15	0.006631	5.09924	0.375124	18	CCGAGCGCCGCAGCACAGCCCGTCCCCTAGCCCGCCAAGT	CAGTCCTTTTATGACCTA	+
M107	EGR2_HUMAN.H11MO.0.A	-6	0.00712493	5.47907	0.375124	18	CCGAGCGCCGCAGCACAGCCCGTCCCCTAGCCCGCCAAGT	CCCCTCCCACACCCCCCC	-
M107	MNX1_HUMAN.H11MO.0.D	-19	0.00715128	5.49933	0.375124	19	CCGAGCGCCGCAGCACAGCCCGTCCCCTAGCCCGCCAAGT	CTATTTTAATAACCCTTAA	+
M107	KLF16_HUMAN.H11MO.0.D	-3	0.00715128	5.49933	0.375124	19	CCGAGCGCCGCAGCACAGCCCGTCCCCTAGCCCGCCAAGT	CCCCCCCCCCCCCGCCCCC	-
M107	USF2_HUMAN.H11MO.0.A	-26	0.00820994	6.31345	0.416302	14	CCGAGCGCCGCAGCACAGCCCGTCCCCTAGCCCGCCAAGT	CGCCGCGGCCACGTGACCC	-
M107	ZEP2_HUMAN.H11MO.0.D	-17	0.0087558	6.73321	0.429659	14	CCGAGCGCCGCAGCACAGCCCGTCCCCTAGCCCGCCAAGT	GGGGTTTCCCTACC	-
M107	TAL1_HUMAN.H11MO.0.A	-20	0.00941231	7.23807	0.447441	19	CCGAGCGCCGCAGCACAGCCCGTCCCCTAGCCCGCCAAGT	CCTTATCTGCCCCCCCCAG	-
M108	MTF1_HUMAN.H11MO.0.C	-8	0.000501064	0.385318	0.381011	17	TGCACCAGAGGGAGATGCGTACACGCCACCCCCCAAACAG	AGTGCCGTGTGCAAAAC	+
M108	NGN2_HUMAN.H11MO.0.D	-1	0.000544832	0.418976	0.381011	12	TGCACCAGAGGGAGATGCGTACACGCCACCCCCCAAACAG	GGAGCAGATGGC	+
M108	NDF2_HUMAN.H11MO.0.B	-3	0.000842895	0.648186	0.381011	9	TGCACCAGAGGGAGATGCGTACACGCCACCCCCCAAACAG	AACAGATGG	+
M108	CTCF_HUMAN.H11MO.0.A	2	0.000991127	0.762177	0.381011	17	TGCACCAGAGGGAGATGCGTACACGCCACCCCCCAAACAG	TGGCCACCAGGGGGCGCCA	+
M108	ATOH1_HUMAN.H11MO.0.B	-3	0.00136494	1.04964	0.419772	9	TGCACCAGAGGGAGATGCGTACACGCCACCCCCCAAACAG	AGCAGATGG	+
M108	CTCFL_HUMAN.H11MO.0.A	0	0.00217121	1.66966	0.489737	17	TGCACCAGAGGGAGATGCGTACACGCCACCCCCCAAACAG	GCCGCCAGGGGGCGCCG	+
M108	NDF1_HUMAN.H11MO.0.A	-3	0.00222942	1.71443	0.489737	10	TGCACCAGAGGGAGATGCGTACACGCCACCCCCCAAACAG	GACAGATGGT	+
M111	IRX2_HUMAN.H11MO.0.D	-10	3.86998e-05	0.0297602	0.0593916	19	TCACGCGCGCATTACAGACCATCCCATGCGCCCACGGGGC	CCAACATGCCCACCCATGT	-
M115	IRX2_HUMAN.H11MO.0.D	-19	0.000255469	0.196456	0.391548	19	TCAAGGCCTCCCCATCTAGCTTGACTGCGACCAGATCCTG	CCAACATGCCCACCCATGT	-
M115	BRAC_HUMAN.H11MO.0.A	-11	0.000707155	0.543802	0.478247	20	TCAAGGCCTCCCCATCTAGCTTGACTGCGACCAGATCCTG	ATTTCACACCTCCCTGCTAA	-
M115	MNX1_HUMAN.H11MO.0.D	0	0.00188103	1.44651	0.478247	19	TCAAGGCCTCCCCATCTAGCTTGACTGCGACCAGATCCTG	TTAAGGGTTATTAAAATAG	-
M115	ZN563_HUMAN.H11MO.0.C	-14	0.00197478	1.5186	0.478247	21	TCAAGGCCTCCCCATCTAGCTTGACTGCGACCAGATCCTG	GGGATCCTCACTGGCAGCTGC	+
M115	TLX1_HUMAN.H11MO.0.D	-18	0.00211128	1.62358	0.478247	17	TCAAGGCCTCCCCATCTAGCTTGACTGCGACCAGATCCTG	CCTTGGCAACTTGCCAG	-
M115	GATA1_HUMAN.H11MO.0.A	5	0.0029325	2.25509	0.478247	14	TCAAGGCCTCCCCATCTAGCTTGACTGCGACCAGATCCTG	TCTTATCTGTCCCCGCCAG	-
M115	PAX2_HUMAN.H11MO.0.D	-12	0.00294013	2.26096	0.478247	18	TCAAGGCCTCCCCATCTAGCTTGACTGCGACCAGATCCTG	TGTCACGCATGACTGAAC	-
M115	RXRA_HUMAN.H11MO.0.A	-18	0.00309341	2.37883	0.478247	20	TCAAGGCCTCCCCATCTAGCTTGACTGCGACCAGATCCTG	CTCTGACCTCTGCCTCCCCC	-
M115	GATA2_HUMAN.H11MO.0.A	7	0.00315375	2.42523	0.478247	12	TCAAGGCCTCCCCATCTAGCTTGACTGCGACCAGATCCTG	CCTTATCTCCACCCCCCAG	-
M116	ZSCA4_HUMAN.H11MO.0.D	-8	5.88269e-05	0.0452379	0.0904758	12	AAACCCTTGGTGCCCACCCTAGAATCTGGCCGGGGCATCC	AGTGCACACACT	-
M116	KLF12_HUMAN.H11MO.0.C	-25	0.00051025	0.392382	0.392382	11	AAACCCTTGGTGCCCACCCTAGAATCTGGCCGGGGCATCC	AGGGGCGGGGC	+
M121	ZN563_HUMAN.H11MO.0.C	-9	5.20869e-05	0.0400548	0.0794129	21	CGCAGCGCCGAGCGTCCCAGCCAGGACCCCGCCAGAGCTA	GCAGCTGCCAGTGAGGATCCC	-
M121	IRX2_HUMAN.H11MO.0.D	-7	0.000174002	0.133808	0.0884294	19	CGCAGCGCCGAGCGTCCCAGCCAGGACCCCGCCAGAGCTA	CCAACATGCCCACCCATGT	-
M121	TLX1_HUMAN.H11MO.0.D	-7	0.000487252	0.374697	0.182403	17	CGCAGCGCCGAGCGTCCCAGCCAGGACCCCGCCAGAGCTA	CCTTGGCAACTTGCCAG	-
M121	SP2_HUMAN.H11MO.0.A	-13	0.000667712	0.513471	0.182403	22	CGCAGCGCCGAGCGTCCCAGCCAGGACCCCGCCAGAGCTA	CCCCCGGCCCCGCCCCCCCCCC	-
M121	PATZ1_HUMAN.H11MO.0.C	-12	0.000717829	0.55201	0.182403	22	CGCAGCGCCGAGCGTCCCAGCCAGGACCCCGCCAGAGCTA	CCTCCCCCCCCGCCCCCTCCCC	-
M121	ZFX_HUMAN.H11MO.1.A	-19	0.00088552	0.680965	0.192869	17	CGCAGCGCCGAGCGTCCCAGCCAGGACCCCGCCAGAGCTA	CCCCGGCCTCCGCCCCC	-
M121	RXRA_HUMAN.H11MO.0.A	-15	0.00122497	0.942003	0.216244	20	CGCAGCGCCGAGCGTCCCAGCCAGGACCCCGCCAGAGCTA	CTCTGACCTCTGCCTCCCCC	-
M121	SP3_HUMAN.H11MO.0.B	-14	0.00141979	1.09182	0.216244	20	CGCAGCGCCGAGCGTCCCAGCCAGGACCCCGCCAGAGCTA	CCCCGGCCCCGCCCCCCCCC	-
M121	THAP1_HUMAN.H11MO.0.C	-4	0.00156018	1.19978	0.216244	22	CGCAGCGCCGAGCGTCCCAGCCAGGACCCCGCCAGAGCTA	GCCCGCAGCCAAGATGGCGGCG	-
M121	ZN554_HUMAN.H11MO.0.C	-12	0.00189959	1.46079	0.241347	20	CGCAGCGCCGAGCGTCCCAGCCAGGACCCCGCCAGAGCTA	AGCACCCCACATGGCTCAGC	-
M121	KLF6_HUMAN.H11MO.0.A	-14	0.0023914	1.83899	0.260427	19	CGCAGCGCCGAGCGTCCCAGCCAGGACCCCGCCAGAGCTA	CCCCCGGCCCCGCCCTTCC	-
M121	GATA1_HUMAN.H11MO.0.A	-28	0.0023914	1.83899	0.260427	12	CGCAGCGCCGAGCGTCCCAGCCAGGACCCCGCCAGAGCTA	CTGGCGGGGACAGATAAGA	+
M121	NR1D1_HUMAN.H11MO.0.B	-12	0.00297474	2.28757	0.28346	19	CGCAGCGCCGAGCGTCCCAGCCAGGACCCCGCCAGAGCTA	CCTTCTGACCCACTTCCCT	-
M121	Z324A_HUMAN.H11MO.0.C	-4	0.00328615	2.52705	0.294714	23	CGCAGCGCCGAGCGTCCCAGCCAGGACCCCGCCAGAGCTA	TATCAAACCATCCTTTGCTGCCA	+
M121	ZN341_HUMAN.H11MO.0.C	-9	0.00398185	3.06205	0.315057	22	CGCAGCGCCGAGCGTCCCAGCCAGGACCCCGCCAGAGCTA	GCTCTTCCCTCCCCCCCCCCCC	-
M121	PROX1_HUMAN.H11MO.0.D	-15	0.00433957	3.33713	0.315057	17	CGCAGCGCCGAGCGTCCCAGCCAGGACCCCGCCAGAGCTA	CCCAACCCGCCTTACCC	-
M121	MNX1_HUMAN.H11MO.0.D	-18	0.00738671	5.68038	0.490092	19	CGCAGCGCCGAGCGTCCCAGCCAGGACCCCGCCAGAGCTA	TTAAGGGTTATTAAAATAG	-
M121	KLF3_HUMAN.H11MO.0.B	-20	0.00790291	6.07734	0.490092	19	CGCAGCGCCGAGCGTCCCAGCCAGGACCCCGCCAGAGCTA	CCCGGCCCCGCCCCTCCCC	-
M121	GATA2_HUMAN.H11MO.0.A	-28	0.00790291	6.07734	0.490092	12	CGCAGCGCCGAGCGTCCCAGCCAGGACCCCGCCAGAGCTA	CTGGGGGGTGGAGATAAGG	+
M121	SP4_HUMAN.H11MO.0.A	-15	0.00803628	6.1799	0.490092	20	CGCAGCGCCGAGCGTCCCAGCCAGGACCCCGCCAGAGCTA	CCCGGCCCCGCCCCCTTCCC	-
M122	PURA_HUMAN.H11MO.0.D	-22	0.000197258	0.151692	0.267618	17	CGCTGCCTTCACTAGGCTATGCGCCCTTGCCGGGCAGGGA	GGAAGGGGGGGGCAGGG	+
M122	SPIC_HUMAN.H11MO.0.D	0	0.000520498	0.400263	0.267618	13	CGCTGCCTTCACTAGGCTATGCGCCCTTGCCGGGCAGGGA	CCTCCCCTTCCTC	-
M122	ZN341_HUMAN.H11MO.0.C	1	0.000527343	0.405527	0.267618	21	CGCTGCCTTCACTAGGCTATGCGCCCTTGCCGGGCAGGGA	GCTCTTCCCTCCCCCCCCCCCC	-
M122	THAP1_HUMAN.H11MO.0.C	-18	0.00140449	1.08006	0.430832	22	CGCTGCCTTCACTAGGCTATGCGCCCTTGCCGGGCAGGGA	CGCCGCCATCTTGGCTGCGGGC	+
M122	BHE41_HUMAN.H11MO.0.D	-2	0.0018761	1.44272	0.430832	20	CGCTGCCTTCACTAGGCTATGCGCCCTTGCCGGGCAGGGA	GCCTCTGCACGTGACCCGGT	-
M122	ZN667_HUMAN.H11MO.0.C	-17	0.0019809	1.52331	0.430832	19	CGCTGCCTTCACTAGGCTATGCGCCCTTGCCGGGCAGGGA	GCTGAGCTTTTAAGGCCAC	-
M122	KLF6_HUMAN.H11MO.0.A	-22	0.0019809	1.52331	0.430832	18	CGCTGCCTTCACTAGGCTATGCGCCCTTGCCGGGCAGGGA	GGAAGGGCGGGGCCGGGGG	+
M124	IRX2_HUMAN.H11MO.0.D	-3	5.59587e-05	0.0430323	0.0860645	19	CTGCGAAGCCGACAATCCCCCTATCGCCCGGTGAGGTACT	CCAACATGCCCACCCATGT	-
M125	IRX2_HUMAN.H11MO.0.D	-3	8.44169e-05	0.0649166	0.129128	19	AACCCTCCATGCACACCATCTCCCCGGCCCCTCGCTAGGT	CCAACATGCCCACCCATGT	-
M125	TLX1_HUMAN.H11MO.0.D	-23	0.000241082	0.185392	0.184385	17	AACCCTCCATGCACACCATCTCCCCGGCCCCTCGCTAGGT	CTGGCAAGTTGCCAAGG	+
M125	RXRA_HUMAN.H11MO.0.A	-17	0.000739799	0.568906	0.282908	20	AACCCTCCATGCACACCATCTCCCCGGCCCCTCGCTAGGT	CTCTGACCTCTGCCTCCCCC	-
M125	PROX1_HUMAN.H11MO.0.D	-14	0.00110808	0.852117	0.326072	17	AACCCTCCATGCACACCATCTCCCCGGCCCCTCGCTAGGT	CCCAACCCGCCTTACCC	-
M125	GATA1_HUMAN.H11MO.0.A	-13	0.00141517	1.08826	0.326072	19	AACCCTCCATGCACACCATCTCCCCGGCCCCTCGCTAGGT	TCTTATCTGTCCCCGCCAG	-
M125	SP3_HUMAN.H11MO.0.B	-15	0.0017711	1.36198	0.326072	20	AACCCTCCATGCACACCATCTCCCCGGCCCCTCGCTAGGT	CCCCGGCCCCGCCCCCCCCC	-
M125	PATZ1_HUMAN.H11MO.0.C	-14	0.0020837	1.60236	0.326072	22	AACCCTCCATGCACACCATCTCCCCGGCCCCTCGCTAGGT	CCTCCCCCCCCGCCCCCTCCCC	-
M125	SPIC_HUMAN.H11MO.0.D	-24	0.00213168	1.63926	0.326072	13	AACCCTCCATGCACACCATCTCCCCGGCCCCTCGCTAGGT	CCTCCCCTTCCTC	-
M125	SP4_HUMAN.H11MO.0.A	-16	0.00308904	2.37547	0.429559	20	AACCCTCCATGCACACCATCTCCCCGGCCCCTCGCTAGGT	CCCGGCCCCGCCCCCTTCCC	-
M125	RARG_HUMAN.H11MO.2.D	3	0.00353878	2.72132	0.451091	17	AACCCTCCATGCACACCATCTCCCCGGCCCCTCGCTAGGT	GTGACCTCTGGGTGACCCCC	-
M125	KLF6_HUMAN.H11MO.0.A	-20	0.00386314	2.97075	0.454557	19	AACCCTCCATGCACACCATCTCCCCGGCCCCTCGCTAGGT	CCCCCGGCCCCGCCCTTCC	-
M125	TAL1_HUMAN.H11MO.0.A	-13	0.00443502	3.41053	0.472651	19	AACCCTCCATGCACACCATCTCCCCGGCCCCTCGCTAGGT	CCTTATCTGCCCCCCCCAG	-
M125	MNX1_HUMAN.H11MO.0.D	-4	0.0047496	3.65244	0.472651	19	AACCCTCCATGCACACCATCTCCCCGGCCCCTCGCTAGGT	CTATTTTAATAACCCTTAA	+
M125	ZN554_HUMAN.H11MO.0.C	-7	0.0049439	3.80186	0.472651	20	AACCCTCCATGCACACCATCTCCCCGGCCCCTCGCTAGGT	AGCACCCCACATGGCTCAGC	-
M126	IRX2_HUMAN.H11MO.0.D	-21	0.000137452	0.1057	0.210343	19	TCTGCACTGCCGCCGTTTCCTGATACTAGACCAGACGCTG	CCAACATGCCCACCCATGT	-
M127	IRX2_HUMAN.H11MO.0.D	-17	0.000225533	0.173435	0.345893	19	CCTCGGCATCGCCTTCCTTGGAACTCCCGCCCCCGTCCGG	CCAACATGCCCACCCATGT	-
# Tomtom (Motif Comparison Tool): Version 5.5.5 compiled on Dec 7 2023 at 04:32:55
# The format of this file is described at http://localhost:8080/meme_5.5.5/doc/tomtom-output-format.html.
# tomtom -o /data/result_promoter9-IMR90 /data/IMR90-MOTIF/result_motif_pr/motifs_pr9.txt /data/HOCOMOCOv11_full_HUMAN_mono_meme_format.meme
