# Supplementary material for: DeepEPI: CNN-transformer-based model for extracting TF interactions through predicting enhancer-promoter interactions
Source: Bioinform Adv. 2025 Sep 17;5(1):vbaf221. doi: 10.1093/bioadv/vbaf221 (PMC12478696; doi:10.1093/bioadv/vbaf221)
Supplement: vbaf221_Supplementary_Data [file vbaf221_supplementary_data.zip › Supplementary_file5/IMR90/result_promoter9-IMR90/tomtom.xml]

<?xml version='1.0' encoding='UTF-8' standalone='yes'?>
<tomtom version="5.5.5" release="Thu Sep 14 08:48:04 2023 +1000">
  <model>
    <command_line>tomtom -o /data/result_promoter9-IMR90 /data/IMR90-MOTIF/result_motif_pr/motifs_pr9.txt /data/HOCOMOCOv11_full_HUMAN_mono_meme_format.meme</command_line>
    <distance_measure value="ed"/>
    <threshold type="qvalue">0.5</threshold>
    <alphabet name="DNA" like="dna">
      <letter id="A" symbol="A" complement="T" name="Adenine" colour="CC0000"/>
      <letter id="C" symbol="C" complement="G" name="Cytosine" colour="0000CC"/>
      <letter id="G" symbol="G" complement="C" name="Guanine" colour="FFB300"/>
      <letter id="T" symbol="T" aliases="U" complement="A" name="Thymine" colour="008000"/>
      <letter id="N" symbol="N" aliases="X." equals="ACGT" name="Any base"/>
      <letter id="V" symbol="V" equals="ACG" name="Not T"/>
      <letter id="H" symbol="H" equals="ACT" name="Not G"/>
      <letter id="D" symbol="D" equals="AGT" name="Not C"/>
      <letter id="B" symbol="B" equals="CGT" name="Not A"/>
      <letter id="M" symbol="M" equals="AC" name="Amino"/>
      <letter id="R" symbol="R" equals="AG" name="Purine"/>
      <letter id="W" symbol="W" equals="AT" name="Weak"/>
      <letter id="S" symbol="S" equals="CG" name="Strong"/>
      <letter id="Y" symbol="Y" equals="CT" name="Pyrimidine"/>
      <letter id="K" symbol="K" equals="GT" name="Keto"/>
    </alphabet>
    <strands>both</strands>
    <background from="--query--" A="0.25" C="0.25" G="0.25" T="0.25"/>
    <host>f5f03e2d8156</host>
    <when>Sun Jan 28 18:34:18 2024</when>
  </model>
  <query_dbs>
    <db source="/data/IMR90-MOTIF/result_motif_pr/motifs_pr9.txt" name="motifs_pr9.txt" loaded="103" excluded="0" last_mod_date="Sat Jan 27 09:21:41 2024"/>
  </query_dbs>
  <target_dbs>
    <db source="/data/HOCOMOCOv11_full_HUMAN_mono_meme_format.meme" name="HOCOMOCOv11_full_HUMAN_mono_meme_format" loaded="769" excluded="0" last_mod_date="Fri Jan 12 11:21:36 2024"/>
  </target_dbs>
  <queries>
    <motif db="0" id="M0" alt="O0" length="40" nsites="8" evalue="1.3e-003">
      <pos A="0.00308642" C="0.990741" G="0.00308642" T="0.00308642"/>
      <pos A="0.00308642" C="0.00308642" G="0.00308642" T="0.990741"/>
      <pos A="0.496914" C="0.00308642" G="0.00308642" T="0.496914"/>
      <pos A="0.00308642" C="0.990741" G="0.00308642" T="0.00308642"/>
      <pos A="0.990741" C="0.00308642" G="0.00308642" T="0.00308642"/>
      <pos A="0.00308642" C="0.496914" G="0.00308642" T="0.496914"/>
      <pos A="0.00308642" C="0.496914" G="0.00308642" T="0.496914"/>
      <pos A="0.00308642" C="0.00308642" G="0.00308642" T="0.990741"/>
      <pos A="0.496914" C="0.00308642" G="0.496914" T="0.00308642"/>
      <pos A="0.496914" C="0.00308642" G="0.496914" T="0.00308642"/>
      <pos A="0.00308642" C="0.496914" G="0.00308642" T="0.496914"/>
      <pos A="0.00308642" C="0.00308642" G="0.00308642" T="0.990741"/>
      <pos A="0.990741" C="0.00308642" G="0.00308642" T="0.00308642"/>
      <pos A="0.496914" C="0.00308642" G="0.496914" T="0.00308642"/>
      <pos A="0.00308642" C="0.990741" G="0.00308642" T="0.00308642"/>
      <pos A="0.496914" C="0.496914" G="0.00308642" T="0.00308642"/>
      <pos A="0.00308642" C="0.00308642" G="0.990741" T="0.00308642"/>
      <pos A="0.496914" C="0.00308642" G="0.00308642" T="0.496914"/>
      <pos A="0.496914" C="0.496914" G="0.00308642" T="0.00308642"/>
      <pos A="0.00308642" C="0.00308642" G="0.496914" T="0.496914"/>
      <pos A="0.496914" C="0.00308642" G="0.496914" T="0.00308642"/>
      <pos A="0.00308642" C="0.00308642" G="0.496914" T="0.496914"/>
      <pos A="0.00308642" C="0.00308642" G="0.990741" T="0.00308642"/>
      <pos A="0.496914" C="0.00308642" G="0.496914" T="0.00308642"/>
      <pos A="0.00308642" C="0.496914" G="0.00308642" T="0.496914"/>
      <pos A="0.00308642" C="0.00308642" G="0.496914" T="0.496914"/>
      <pos A="0.496914" C="0.496914" G="0.00308642" T="0.00308642"/>
      <pos A="0.496914" C="0.00308642" G="0.496914" T="0.00308642"/>
      <pos A="0.496914" C="0.00308642" G="0.496914" T="0.00308642"/>
      <pos A="0.00308642" C="0.00308642" G="0.990741" T="0.00308642"/>
      <pos A="0.496914" C="0.00308642" G="0.496914" T="0.00308642"/>
      <pos A="0.00308642" C="0.990741" G="0.00308642" T="0.00308642"/>
      <pos A="0.00308642" C="0.00308642" G="0.990741" T="0.00308642"/>
      <pos A="0.496914" C="0.496914" G="0.00308642" T="0.00308642"/>
      <pos A="0.00308642" C="0.496914" G="0.496914" T="0.00308642"/>
      <pos A="0.496914" C="0.496914" G="0.00308642" T="0.00308642"/>
      <pos A="0.496914" C="0.00308642" G="0.496914" T="0.00308642"/>
      <pos A="0.00308642" C="0.00308642" G="0.990741" T="0.00308642"/>
      <pos A="0.00308642" C="0.990741" G="0.00308642" T="0.00308642"/>
      <pos A="0.496914" C="0.00308642" G="0.00308642" T="0.496914"/>
    </motif>
    <motif db="0" id="M1" alt="O1" length="40" nsites="8" evalue="1.3e-003">
      <pos A="0.167696" C="0.0853906" G="0.496914" T="0.25"/>
      <pos A="0.25" C="0.332304" G="0.167696" T="0.25"/>
      <pos A="0.167696" C="0.332304" G="0.0853906" T="0.414609"/>
      <pos A="0.0853906" C="0.0853906" G="0.743827" T="0.0853906"/>
      <pos A="0.00308642" C="0.332304" G="0.25" T="0.414609"/>
      <pos A="0.25" C="0.0853906" G="0.332304" T="0.332304"/>
      <pos A="0.332304" C="0.25" G="0.414609" T="0.00308642"/>
      <pos A="0.167696" C="0.414609" G="0.25" T="0.167696"/>
      <pos A="0.25" C="0.25" G="0.25" T="0.25"/>
      <pos A="0.25" C="0.167696" G="0.414609" T="0.167696"/>
      <pos A="0.25" C="0.332304" G="0.167696" T="0.25"/>
      <pos A="0.579218" C="0.332304" G="0.0853906" T="0.00308642"/>
      <pos A="0.25" C="0.332304" G="0.167696" T="0.25"/>
      <pos A="0.414609" C="0.167696" G="0.167696" T="0.25"/>
      <pos A="0.414609" C="0.167696" G="0.414609" T="0.00308642"/>
      <pos A="0.579218" C="0.0853906" G="0.25" T="0.0853906"/>
      <pos A="0.167696" C="0.0853906" G="0.25" T="0.496914"/>
      <pos A="0.414609" C="0.25" G="0.167696" T="0.167696"/>
      <pos A="0.167696" C="0.0853906" G="0.743827" T="0.00308642"/>
      <pos A="0.414609" C="0.332304" G="0.167696" T="0.0853906"/>
      <pos A="0.579218" C="0.0853906" G="0.25" T="0.0853906"/>
      <pos A="0.167696" C="0.25" G="0.00308642" T="0.579218"/>
      <pos A="0.00308642" C="0.25" G="0.25" T="0.496914"/>
      <pos A="0.0853906" C="0.0853906" G="0.414609" T="0.414609"/>
      <pos A="0.332304" C="0.167696" G="0.332304" T="0.167696"/>
      <pos A="0.0853906" C="0.332304" G="0.25" T="0.332304"/>
      <pos A="0.0853906" C="0.579218" G="0.167696" T="0.167696"/>
      <pos A="0.0853906" C="0.25" G="0.414609" T="0.25"/>
      <pos A="0.332304" C="0.0853906" G="0.0853906" T="0.496914"/>
      <pos A="0.167696" C="0.167696" G="0.579218" T="0.0853906"/>
      <pos A="0.332304" C="0.414609" G="0.00308642" T="0.25"/>
      <pos A="0.0853906" C="0.579218" G="0.25" T="0.0853906"/>
      <pos A="0.167696" C="0.496914" G="0.0853906" T="0.25"/>
      <pos A="0.332304" C="0.00308642" G="0.25" T="0.414609"/>
      <pos A="0.25" C="0.25" G="0.496914" T="0.00308642"/>
      <pos A="0.00308642" C="0.167696" G="0.743827" T="0.0853906"/>
      <pos A="0.332304" C="0.167696" G="0.332304" T="0.167696"/>
      <pos A="0.167696" C="0.0853906" G="0.25" T="0.496914"/>
      <pos A="0.167696" C="0.0853906" G="0.579218" T="0.167696"/>
      <pos A="0.25" C="0.25" G="0.25" T="0.25"/>
    </motif>
    <motif db="0" id="M10" alt="O10" length="40" nsites="8" evalue="1.3e-003">
      <pos A="0.496914" C="0.00308642" G="0.167696" T="0.332304"/>
      <pos A="0.00308642" C="0.167696" G="0.00308642" T="0.826131"/>
      <pos A="0.496914" C="0.00308642" G="0.332304" T="0.167696"/>
      <pos A="0.167696" C="0.167696" G="0.661523" T="0.00308642"/>
      <pos A="0.661523" C="0.332304" G="0.00308642" T="0.00308642"/>
      <pos A="0.167696" C="0.332304" G="0.496914" T="0.00308642"/>
      <pos A="0.661523" C="0.00308642" G="0.00308642" T="0.332304"/>
      <pos A="0.00308642" C="0.167696" G="0.496914" T="0.332304"/>
      <pos A="0.00308642" C="0.661523" G="0.00308642" T="0.332304"/>
      <pos A="0.167696" C="0.167696" G="0.00308642" T="0.661523"/>
      <pos A="0.332304" C="0.00308642" G="0.00308642" T="0.661523"/>
      <pos A="0.167696" C="0.167696" G="0.00308642" T="0.661523"/>
      <pos A="0.00308642" C="0.00308642" G="0.661523" T="0.332304"/>
      <pos A="0.661523" C="0.167696" G="0.167696" T="0.00308642"/>
      <pos A="0.661523" C="0.00308642" G="0.332304" T="0.00308642"/>
      <pos A="0.496914" C="0.167696" G="0.167696" T="0.167696"/>
      <pos A="0.167696" C="0.167696" G="0.167696" T="0.496914"/>
      <pos A="0.00308642" C="0.826131" G="0.167696" T="0.00308642"/>
      <pos A="0.167696" C="0.661523" G="0.00308642" T="0.167696"/>
      <pos A="0.167696" C="0.167696" G="0.00308642" T="0.661523"/>
      <pos A="0.00308642" C="0.167696" G="0.00308642" T="0.826131"/>
      <pos A="0.167696" C="0.00308642" G="0.826131" T="0.00308642"/>
      <pos A="0.00308642" C="0.00308642" G="0.661523" T="0.332304"/>
      <pos A="0.661523" C="0.00308642" G="0.332304" T="0.00308642"/>
      <pos A="0.826131" C="0.00308642" G="0.167696" T="0.00308642"/>
      <pos A="0.00308642" C="0.00308642" G="0.00308642" T="0.990741"/>
      <pos A="0.00308642" C="0.00308642" G="0.167696" T="0.826131"/>
      <pos A="0.990741" C="0.00308642" G="0.00308642" T="0.00308642"/>
      <pos A="0.496914" C="0.167696" G="0.332304" T="0.00308642"/>
      <pos A="0.332304" C="0.00308642" G="0.167696" T="0.496914"/>
      <pos A="0.00308642" C="0.00308642" G="0.990741" T="0.00308642"/>
      <pos A="0.00308642" C="0.00308642" G="0.826131" T="0.167696"/>
      <pos A="0.00308642" C="0.332304" G="0.167696" T="0.496914"/>
      <pos A="0.332304" C="0.00308642" G="0.661523" T="0.00308642"/>
      <pos A="0.167696" C="0.00308642" G="0.661523" T="0.167696"/>
      <pos A="0.496914" C="0.00308642" G="0.496914" T="0.00308642"/>
      <pos A="0.496914" C="0.00308642" G="0.496914" T="0.00308642"/>
      <pos A="0.00308642" C="0.00308642" G="0.332304" T="0.661523"/>
      <pos A="0.00308642" C="0.661523" G="0.167696" T="0.167696"/>
      <pos A="0.00308642" C="0.990741" G="0.00308642" T="0.00308642"/>
    </motif>
    <motif db="0" id="M100" alt="O100" length="40" nsites="8" evalue="1.3e-003">
      <pos A="0.112826" C="0.112826" G="0.661523" T="0.112826"/>
      <pos A="0.222565" C="0.222565" G="0.332304" T="0.222565"/>
      <pos A="0.00308642" C="0.222565" G="0.661523" T="0.112826"/>
      <pos A="0.771262" C="0.00308642" G="0.00308642" T="0.222565"/>
      <pos A="0.332304" C="0.332304" G="0.112826" T="0.222565"/>
      <pos A="0.00308642" C="0.661523" G="0.332304" T="0.00308642"/>
      <pos A="0.112826" C="0.442043" G="0.112826" T="0.332304"/>
      <pos A="0.332304" C="0.442043" G="0.222565" T="0.00308642"/>
      <pos A="0.332304" C="0.332304" G="0.222565" T="0.112826"/>
      <pos A="0.222565" C="0.112826" G="0.661523" T="0.00308642"/>
      <pos A="0.222565" C="0.332304" G="0.442043" T="0.00308642"/>
      <pos A="0.332304" C="0.112826" G="0.551784" T="0.00308642"/>
      <pos A="0.112826" C="0.332304" G="0.332304" T="0.222565"/>
      <pos A="0.551784" C="0.332304" G="0.112826" T="0.00308642"/>
      <pos A="0.00308642" C="0.442043" G="0.332304" T="0.222565"/>
      <pos A="0.00308642" C="0.551784" G="0.442043" T="0.00308642"/>
      <pos A="0.00308642" C="0.551784" G="0.332304" T="0.112826"/>
      <pos A="0.332304" C="0.112826" G="0.112826" T="0.442043"/>
      <pos A="0.112826" C="0.222565" G="0.112826" T="0.551784"/>
      <pos A="0.112826" C="0.661523" G="0.222565" T="0.00308642"/>
      <pos A="0.112826" C="0.332304" G="0.442043" T="0.112826"/>
      <pos A="0.551784" C="0.332304" G="0.112826" T="0.00308642"/>
      <pos A="0.112826" C="0.442043" G="0.332304" T="0.112826"/>
      <pos A="0.112826" C="0.332304" G="0.00308642" T="0.551784"/>
      <pos A="0.332304" C="0.442043" G="0.112826" T="0.112826"/>
      <pos A="0.332304" C="0.332304" G="0.332304" T="0.00308642"/>
      <pos A="0.222565" C="0.00308642" G="0.661523" T="0.112826"/>
      <pos A="0.00308642" C="0.551784" G="0.332304" T="0.112826"/>
      <pos A="0.00308642" C="0.222565" G="0.442043" T="0.332304"/>
      <pos A="0.112826" C="0.442043" G="0.332304" T="0.112826"/>
      <pos A="0.222565" C="0.112826" G="0.442043" T="0.222565"/>
      <pos A="0.222565" C="0.551784" G="0.222565" T="0.00308642"/>
      <pos A="0.00308642" C="0.551784" G="0.00308642" T="0.442043"/>
      <pos A="0.00308642" C="0.661523" G="0.00308642" T="0.332304"/>
      <pos A="0.332304" C="0.332304" G="0.112826" T="0.222565"/>
      <pos A="0.551784" C="0.222565" G="0.222565" T="0.00308642"/>
      <pos A="0.332304" C="0.332304" G="0.222565" T="0.112826"/>
      <pos A="0.222565" C="0.112826" G="0.661523" T="0.00308642"/>
      <pos A="0.442043" C="0.222565" G="0.112826" T="0.222565"/>
      <pos A="0.112826" C="0.442043" G="0.332304" T="0.112826"/>
    </motif>
    <motif db="0" id="M101" alt="O101" length="40" nsites="8" evalue="1.3e-003">
      <pos A="0.225309" C="0.472222" G="0.25" T="0.0524691"/>
      <pos A="0.225309" C="0.348765" G="0.200617" T="0.225309"/>
      <pos A="0.200617" C="0.151235" G="0.25" T="0.398148"/>
      <pos A="0.373457" C="0.126543" G="0.101852" T="0.398148"/>
      <pos A="0.151235" C="0.496914" G="0.25" T="0.101852"/>
      <pos A="0.25" C="0.373457" G="0.151235" T="0.225309"/>
      <pos A="0.225309" C="0.324074" G="0.151235" T="0.299383"/>
      <pos A="0.151235" C="0.25" G="0.496914" T="0.101852"/>
      <pos A="0.521605" C="0.175926" G="0.151235" T="0.151235"/>
      <pos A="0.151235" C="0.299383" G="0.398148" T="0.151235"/>
      <pos A="0.274691" C="0.126543" G="0.447531" T="0.151235"/>
      <pos A="0.324074" C="0.447531" G="0.175926" T="0.0524691"/>
      <pos A="0.175926" C="0.0524691" G="0.348765" T="0.42284"/>
      <pos A="0.274691" C="0.225309" G="0.299383" T="0.200617"/>
      <pos A="0.101852" C="0.299383" G="0.42284" T="0.175926"/>
      <pos A="0.472222" C="0.373457" G="0.126543" T="0.0277778"/>
      <pos A="0.225309" C="0.62037" G="0.126543" T="0.0277778"/>
      <pos A="0.225309" C="0.42284" G="0.151235" T="0.200617"/>
      <pos A="0.373457" C="0.274691" G="0.348765" T="0.00308642"/>
      <pos A="0.299383" C="0.25" G="0.151235" T="0.299383"/>
      <pos A="0.373457" C="0.175926" G="0.151235" T="0.299383"/>
      <pos A="0.348765" C="0.200617" G="0.25" T="0.200617"/>
      <pos A="0.398148" C="0.126543" G="0.225309" T="0.25"/>
      <pos A="0.200617" C="0.324074" G="0.101852" T="0.373457"/>
      <pos A="0.126543" C="0.348765" G="0.151235" T="0.373457"/>
      <pos A="0.0771605" C="0.348765" G="0.496914" T="0.0771605"/>
      <pos A="0.398148" C="0.348765" G="0.225309" T="0.0277778"/>
      <pos A="0.348765" C="0.274691" G="0.25" T="0.126543"/>
      <pos A="0.274691" C="0.274691" G="0.175926" T="0.274691"/>
      <pos A="0.200617" C="0.324074" G="0.274691" T="0.200617"/>
      <pos A="0.175926" C="0.42284" G="0.25" T="0.151235"/>
      <pos A="0.0771605" C="0.299383" G="0.447531" T="0.175926"/>
      <pos A="0.151235" C="0.25" G="0.25" T="0.348765"/>
      <pos A="0.225309" C="0.324074" G="0.225309" T="0.225309"/>
      <pos A="0.348765" C="0.348765" G="0.0524691" T="0.25"/>
      <pos A="0.373457" C="0.472222" G="0.0277778" T="0.126543"/>
      <pos A="0.151235" C="0.42284" G="0.225309" T="0.200617"/>
      <pos A="0.324074" C="0.348765" G="0.274691" T="0.0524691"/>
      <pos A="0.299383" C="0.373457" G="0.274691" T="0.0524691"/>
      <pos A="0.398148" C="0.0524691" G="0.496914" T="0.0524691"/>
    </motif>
    <motif db="0" id="M102" alt="O102" length="40" nsites="8" evalue="1.3e-003">
      <pos A="0.287531" C="0.232222" G="0.184815" T="0.295432"/>
      <pos A="0.161111" C="0.445556" G="0.366543" T="0.0267901"/>
      <pos A="0.382346" C="0.169012" G="0.248025" T="0.200617"/>
      <pos A="0.208519" C="0.334938" G="0.27963" T="0.176914"/>
      <pos A="0.327037" C="0.263827" G="0.192716" T="0.21642"/>
      <pos A="0.121605" C="0.319136" G="0.21642" T="0.34284"/>
      <pos A="0.287531" C="0.184815" G="0.232222" T="0.295432"/>
      <pos A="0.200617" C="0.358642" G="0.334938" T="0.105802"/>
      <pos A="0.27963" C="0.145309" G="0.248025" T="0.327037"/>
      <pos A="0.200617" C="0.445556" G="0.21642" T="0.137407"/>
      <pos A="0.303333" C="0.27963" G="0.192716" T="0.224321"/>
      <pos A="0.287531" C="0.311235" G="0.232222" T="0.169012"/>
      <pos A="0.255926" C="0.413951" G="0.113704" T="0.21642"/>
      <pos A="0.358642" C="0.184815" G="0.208519" T="0.248025"/>
      <pos A="0.208519" C="0.327037" G="0.358642" T="0.105802"/>
      <pos A="0.176914" C="0.327037" G="0.303333" T="0.192716"/>
      <pos A="0.47716" C="0.169012" G="0.0820988" T="0.271728"/>
      <pos A="0.224321" C="0.232222" G="0.192716" T="0.350741"/>
      <pos A="0.271728" C="0.295432" G="0.319136" T="0.113704"/>
      <pos A="0.232222" C="0.382346" G="0.200617" T="0.184815"/>
      <pos A="0.248025" C="0.208519" G="0.382346" T="0.161111"/>
      <pos A="0.240123" C="0.255926" G="0.366543" T="0.137407"/>
      <pos A="0.248025" C="0.374444" G="0.192716" T="0.184815"/>
      <pos A="0.232222" C="0.224321" G="0.0662963" T="0.47716"/>
      <pos A="0.303333" C="0.192716" G="0.176914" T="0.327037"/>
      <pos A="0.129506" C="0.27963" G="0.271728" T="0.319136"/>
      <pos A="0.129506" C="0.263827" G="0.295432" T="0.311235"/>
      <pos A="0.255926" C="0.350741" G="0.192716" T="0.200617"/>
      <pos A="0.263827" C="0.319136" G="0.224321" T="0.192716"/>
      <pos A="0.27963" C="0.358642" G="0.21642" T="0.145309"/>
      <pos A="0.0979012" C="0.303333" G="0.374444" T="0.224321"/>
      <pos A="0.263827" C="0.255926" G="0.303333" T="0.176914"/>
      <pos A="0.366543" C="0.334938" G="0.137407" T="0.161111"/>
      <pos A="0.224321" C="0.382346" G="0.21642" T="0.176914"/>
      <pos A="0.161111" C="0.240123" G="0.263827" T="0.334938"/>
      <pos A="0.271728" C="0.27963" G="0.271728" T="0.176914"/>
      <pos A="0.15321" C="0.374444" G="0.429753" T="0.0425926"/>
      <pos A="0.334938" C="0.27963" G="0.200617" T="0.184815"/>
      <pos A="0.169012" C="0.303333" G="0.27963" T="0.248025"/>
      <pos A="0.176914" C="0.311235" G="0.271728" T="0.240123"/>
    </motif>
    <motif db="0" id="M103" alt="O103" length="40" nsites="8" evalue="1.3e-003">
      <pos A="0.332304" C="0.112826" G="0.222565" T="0.332304"/>
      <pos A="0.00308642" C="0.771262" G="0.222565" T="0.00308642"/>
      <pos A="0.551784" C="0.332304" G="0.112826" T="0.00308642"/>
      <pos A="0.661523" C="0.00308642" G="0.112826" T="0.222565"/>
      <pos A="0.222565" C="0.332304" G="0.332304" T="0.112826"/>
      <pos A="0.551784" C="0.112826" G="0.00308642" T="0.332304"/>
      <pos A="0.112826" C="0.112826" G="0.771262" T="0.00308642"/>
      <pos A="0.112826" C="0.332304" G="0.112826" T="0.442043"/>
      <pos A="0.00308642" C="0.222565" G="0.551784" T="0.222565"/>
      <pos A="0.112826" C="0.222565" G="0.332304" T="0.332304"/>
      <pos A="0.222565" C="0.332304" G="0.332304" T="0.112826"/>
      <pos A="0.332304" C="0.222565" G="0.112826" T="0.332304"/>
      <pos A="0.112826" C="0.332304" G="0.442043" T="0.112826"/>
      <pos A="0.00308642" C="0.00308642" G="0.771262" T="0.222565"/>
      <pos A="0.661523" C="0.00308642" G="0.112826" T="0.222565"/>
      <pos A="0.332304" C="0.442043" G="0.222565" T="0.00308642"/>
      <pos A="0.222565" C="0.222565" G="0.00308642" T="0.551784"/>
      <pos A="0.222565" C="0.442043" G="0.222565" T="0.112826"/>
      <pos A="0.442043" C="0.332304" G="0.112826" T="0.112826"/>
      <pos A="0.551784" C="0.00308642" G="0.112826" T="0.332304"/>
      <pos A="0.112826" C="0.771262" G="0.00308642" T="0.112826"/>
      <pos A="0.332304" C="0.222565" G="0.442043" T="0.00308642"/>
      <pos A="0.442043" C="0.112826" G="0.00308642" T="0.442043"/>
      <pos A="0.442043" C="0.332304" G="0.112826" T="0.112826"/>
      <pos A="0.00308642" C="0.442043" G="0.112826" T="0.442043"/>
      <pos A="0.332304" C="0.332304" G="0.00308642" T="0.332304"/>
      <pos A="0.00308642" C="0.332304" G="0.222565" T="0.442043"/>
      <pos A="0.332304" C="0.332304" G="0.222565" T="0.112826"/>
      <pos A="0.332304" C="0.332304" G="0.112826" T="0.222565"/>
      <pos A="0.332304" C="0.442043" G="0.112826" T="0.112826"/>
      <pos A="0.112826" C="0.222565" G="0.442043" T="0.222565"/>
      <pos A="0.222565" C="0.00308642" G="0.442043" T="0.332304"/>
      <pos A="0.332304" C="0.00308642" G="0.332304" T="0.332304"/>
      <pos A="0.771262" C="0.222565" G="0.00308642" T="0.00308642"/>
      <pos A="0.222565" C="0.442043" G="0.332304" T="0.00308642"/>
      <pos A="0.332304" C="0.551784" G="0.112826" T="0.00308642"/>
      <pos A="0.442043" C="0.332304" G="0.222565" T="0.00308642"/>
      <pos A="0.00308642" C="0.551784" G="0.442043" T="0.00308642"/>
      <pos A="0.551784" C="0.112826" G="0.222565" T="0.112826"/>
      <pos A="0.00308642" C="0.00308642" G="0.661523" T="0.332304"/>
    </motif>
    <motif db="0" id="M105" alt="O105" length="40" nsites="8" evalue="1.3e-003">
      <pos A="0.00308642" C="0.332304" G="0.167696" T="0.496914"/>
      <pos A="0.332304" C="0.332304" G="0.00308642" T="0.332304"/>
      <pos A="0.00308642" C="0.332304" G="0.167696" T="0.496914"/>
      <pos A="0.00308642" C="0.332304" G="0.496914" T="0.167696"/>
      <pos A="0.00308642" C="0.826131" G="0.167696" T="0.00308642"/>
      <pos A="0.167696" C="0.167696" G="0.661523" T="0.00308642"/>
      <pos A="0.00308642" C="0.496914" G="0.496914" T="0.00308642"/>
      <pos A="0.00308642" C="0.496914" G="0.496914" T="0.00308642"/>
      <pos A="0.00308642" C="0.167696" G="0.00308642" T="0.826131"/>
      <pos A="0.00308642" C="0.496914" G="0.496914" T="0.00308642"/>
      <pos A="0.00308642" C="0.332304" G="0.496914" T="0.167696"/>
      <pos A="0.00308642" C="0.661523" G="0.00308642" T="0.332304"/>
      <pos A="0.167696" C="0.496914" G="0.00308642" T="0.332304"/>
      <pos A="0.167696" C="0.167696" G="0.332304" T="0.332304"/>
      <pos A="0.00308642" C="0.826131" G="0.167696" T="0.00308642"/>
      <pos A="0.167696" C="0.661523" G="0.167696" T="0.00308642"/>
      <pos A="0.00308642" C="0.496914" G="0.167696" T="0.332304"/>
      <pos A="0.332304" C="0.496914" G="0.00308642" T="0.167696"/>
      <pos A="0.332304" C="0.661523" G="0.00308642" T="0.00308642"/>
      <pos A="0.00308642" C="0.332304" G="0.661523" T="0.00308642"/>
      <pos A="0.496914" C="0.332304" G="0.167696" T="0.00308642"/>
      <pos A="0.496914" C="0.496914" G="0.00308642" T="0.00308642"/>
      <pos A="0.00308642" C="0.332304" G="0.496914" T="0.167696"/>
      <pos A="0.496914" C="0.496914" G="0.00308642" T="0.00308642"/>
      <pos A="0.00308642" C="0.167696" G="0.661523" T="0.167696"/>
      <pos A="0.00308642" C="0.496914" G="0.00308642" T="0.496914"/>
      <pos A="0.00308642" C="0.661523" G="0.167696" T="0.167696"/>
      <pos A="0.00308642" C="0.496914" G="0.00308642" T="0.496914"/>
      <pos A="0.332304" C="0.496914" G="0.167696" T="0.00308642"/>
      <pos A="0.00308642" C="0.332304" G="0.496914" T="0.167696"/>
      <pos A="0.00308642" C="0.332304" G="0.00308642" T="0.661523"/>
      <pos A="0.167696" C="0.332304" G="0.00308642" T="0.496914"/>
      <pos A="0.00308642" C="0.167696" G="0.661523" T="0.167696"/>
      <pos A="0.00308642" C="0.826131" G="0.00308642" T="0.167696"/>
      <pos A="0.00308642" C="0.00308642" G="0.167696" T="0.826131"/>
      <pos A="0.332304" C="0.167696" G="0.332304" T="0.167696"/>
      <pos A="0.00308642" C="0.661523" G="0.332304" T="0.00308642"/>
      <pos A="0.167696" C="0.826131" G="0.00308642" T="0.00308642"/>
      <pos A="0.00308642" C="0.990741" G="0.00308642" T="0.00308642"/>
      <pos A="0.00308642" C="0.661523" G="0.00308642" T="0.332304"/>
    </motif>
    <motif db="0" id="M106" alt="O106" length="40" nsites="8" evalue="1.3e-003">
      <pos A="0.263827" C="0.319136" G="0.255926" T="0.161111"/>
      <pos A="0.169012" C="0.287531" G="0.224321" T="0.319136"/>
      <pos A="0.295432" C="0.350741" G="0.27963" T="0.0741975"/>
      <pos A="0.240123" C="0.224321" G="0.192716" T="0.34284"/>
      <pos A="0.366543" C="0.184815" G="0.224321" T="0.224321"/>
      <pos A="0.287531" C="0.121605" G="0.382346" T="0.208519"/>
      <pos A="0.232222" C="0.350741" G="0.255926" T="0.161111"/>
      <pos A="0.137407" C="0.390247" G="0.21642" T="0.255926"/>
      <pos A="0.184815" C="0.224321" G="0.271728" T="0.319136"/>
      <pos A="0.232222" C="0.334938" G="0.248025" T="0.184815"/>
      <pos A="0.334938" C="0.319136" G="0.121605" T="0.224321"/>
      <pos A="0.271728" C="0.192716" G="0.287531" T="0.248025"/>
      <pos A="0.319136" C="0.255926" G="0.255926" T="0.169012"/>
      <pos A="0.271728" C="0.200617" G="0.176914" T="0.350741"/>
      <pos A="0.27963" C="0.248025" G="0.27963" T="0.192716"/>
      <pos A="0.21642" C="0.358642" G="0.303333" T="0.121605"/>
      <pos A="0.295432" C="0.263827" G="0.200617" T="0.240123"/>
      <pos A="0.358642" C="0.137407" G="0.208519" T="0.295432"/>
      <pos A="0.161111" C="0.224321" G="0.350741" T="0.263827"/>
      <pos A="0.208519" C="0.311235" G="0.311235" T="0.169012"/>
      <pos A="0.15321" C="0.508765" G="0.271728" T="0.0662963"/>
      <pos A="0.311235" C="0.176914" G="0.161111" T="0.350741"/>
      <pos A="0.287531" C="0.311235" G="0.15321" T="0.248025"/>
      <pos A="0.176914" C="0.27963" G="0.208519" T="0.334938"/>
      <pos A="0.184815" C="0.295432" G="0.374444" T="0.145309"/>
      <pos A="0.240123" C="0.200617" G="0.240123" T="0.319136"/>
      <pos A="0.0504938" C="0.60358" G="0.192716" T="0.15321"/>
      <pos A="0.255926" C="0.500864" G="0.15321" T="0.09"/>
      <pos A="0.248025" C="0.248025" G="0.192716" T="0.311235"/>
      <pos A="0.169012" C="0.271728" G="0.263827" T="0.295432"/>
      <pos A="0.366543" C="0.169012" G="0.208519" T="0.255926"/>
      <pos A="0.34284" C="0.358642" G="0.0504938" T="0.248025"/>
      <pos A="0.232222" C="0.27963" G="0.358642" T="0.129506"/>
      <pos A="0.176914" C="0.303333" G="0.374444" T="0.145309"/>
      <pos A="0.09" C="0.192716" G="0.453457" T="0.263827"/>
      <pos A="0.263827" C="0.374444" G="0.263827" T="0.0979012"/>
      <pos A="0.34284" C="0.184815" G="0.319136" T="0.15321"/>
      <pos A="0.295432" C="0.176914" G="0.319136" T="0.208519"/>
      <pos A="0.192716" C="0.319136" G="0.350741" T="0.137407"/>
      <pos A="0.429753" C="0.169012" G="0.248025" T="0.15321"/>
    </motif>
    <motif db="0" id="M107" alt="O107" length="40" nsites="8" evalue="1.3e-003">
      <pos A="0.299383" C="0.398148" G="0.101852" T="0.200617"/>
      <pos A="0.101852" C="0.398148" G="0.25" T="0.25"/>
      <pos A="0.348765" C="0.101852" G="0.447531" T="0.101852"/>
      <pos A="0.348765" C="0.25" G="0.25" T="0.151235"/>
      <pos A="0.00308642" C="0.348765" G="0.546296" T="0.101852"/>
      <pos A="0.25" C="0.398148" G="0.00308642" T="0.348765"/>
      <pos A="0.101852" C="0.299383" G="0.348765" T="0.25"/>
      <pos A="0.00308642" C="0.496914" G="0.25" T="0.25"/>
      <pos A="0.0524691" C="0.546296" G="0.299383" T="0.101852"/>
      <pos A="0.101852" C="0.25" G="0.348765" T="0.299383"/>
      <pos A="0.25" C="0.447531" G="0.151235" T="0.151235"/>
      <pos A="0.398148" C="0.25" G="0.299383" T="0.0524691"/>
      <pos A="0.00308642" C="0.348765" G="0.496914" T="0.151235"/>
      <pos A="0.299383" C="0.496914" G="0.101852" T="0.101852"/>
      <pos A="0.447531" C="0.398148" G="0.0524691" T="0.101852"/>
      <pos A="0.200617" C="0.447531" G="0.299383" T="0.0524691"/>
      <pos A="0.496914" C="0.0524691" G="0.25" T="0.200617"/>
      <pos A="0.0524691" C="0.348765" G="0.546296" T="0.0524691"/>
      <pos A="0.200617" C="0.496914" G="0.25" T="0.0524691"/>
      <pos A="0.151235" C="0.595679" G="0.25" T="0.00308642"/>
      <pos A="0.101852" C="0.496914" G="0.101852" T="0.299383"/>
      <pos A="0.299383" C="0.25" G="0.348765" T="0.101852"/>
      <pos A="0.0524691" C="0.25" G="0.200617" T="0.496914"/>
      <pos A="0.101852" C="0.447531" G="0.151235" T="0.299383"/>
      <pos A="0.0524691" C="0.546296" G="0.101852" T="0.299383"/>
      <pos A="0.151235" C="0.348765" G="0.299383" T="0.200617"/>
      <pos A="0.25" C="0.496914" G="0.151235" T="0.101852"/>
      <pos A="0.25" C="0.25" G="0.200617" T="0.299383"/>
      <pos A="0.546296" C="0.101852" G="0.200617" T="0.151235"/>
      <pos A="0.101852" C="0.299383" G="0.398148" T="0.200617"/>
      <pos A="0.101852" C="0.496914" G="0.348765" T="0.0524691"/>
      <pos A="0.151235" C="0.447531" G="0.101852" T="0.299383"/>
      <pos A="0.151235" C="0.299383" G="0.299383" T="0.25"/>
      <pos A="0.25" C="0.25" G="0.348765" T="0.151235"/>
      <pos A="0.101852" C="0.398148" G="0.25" T="0.25"/>
      <pos A="0.200617" C="0.595679" G="0.200617" T="0.00308642"/>
      <pos A="0.447531" C="0.25" G="0.200617" T="0.101852"/>
      <pos A="0.398148" C="0.299383" G="0.200617" T="0.101852"/>
      <pos A="0.25" C="0.00308642" G="0.694444" T="0.0524691"/>
      <pos A="0.0524691" C="0.299383" G="0.25" T="0.398148"/>
    </motif>
    <motif db="0" id="M108" alt="O108" length="40" nsites="8" evalue="1.3e-003">
      <pos A="0.00308642" C="0.00308642" G="0.332304" T="0.661523"/>
      <pos A="0.332304" C="0.00308642" G="0.661523" T="0.00308642"/>
      <pos A="0.00308642" C="0.661523" G="0.00308642" T="0.332304"/>
      <pos A="0.661523" C="0.332304" G="0.00308642" T="0.00308642"/>
      <pos A="0.00308642" C="0.661523" G="0.332304" T="0.00308642"/>
      <pos A="0.00308642" C="0.661523" G="0.332304" T="0.00308642"/>
      <pos A="0.990741" C="0.00308642" G="0.00308642" T="0.00308642"/>
      <pos A="0.00308642" C="0.00308642" G="0.990741" T="0.00308642"/>
      <pos A="0.661523" C="0.332304" G="0.00308642" T="0.00308642"/>
      <pos A="0.00308642" C="0.00308642" G="0.661523" T="0.332304"/>
      <pos A="0.00308642" C="0.332304" G="0.661523" T="0.00308642"/>
      <pos A="0.00308642" C="0.00308642" G="0.990741" T="0.00308642"/>
      <pos A="0.332304" C="0.332304" G="0.00308642" T="0.332304"/>
      <pos A="0.00308642" C="0.332304" G="0.661523" T="0.00308642"/>
      <pos A="0.332304" C="0.332304" G="0.332304" T="0.00308642"/>
      <pos A="0.00308642" C="0.00308642" G="0.332304" T="0.661523"/>
      <pos A="0.00308642" C="0.00308642" G="0.990741" T="0.00308642"/>
      <pos A="0.00308642" C="0.661523" G="0.00308642" T="0.332304"/>
      <pos A="0.00308642" C="0.00308642" G="0.990741" T="0.00308642"/>
      <pos A="0.00308642" C="0.332304" G="0.00308642" T="0.661523"/>
      <pos A="0.990741" C="0.00308642" G="0.00308642" T="0.00308642"/>
      <pos A="0.00308642" C="0.661523" G="0.332304" T="0.00308642"/>
      <pos A="0.661523" C="0.332304" G="0.00308642" T="0.00308642"/>
      <pos A="0.00308642" C="0.661523" G="0.00308642" T="0.332304"/>
      <pos A="0.332304" C="0.00308642" G="0.661523" T="0.00308642"/>
      <pos A="0.00308642" C="0.661523" G="0.332304" T="0.00308642"/>
      <pos A="0.00308642" C="0.332304" G="0.332304" T="0.332304"/>
      <pos A="0.332304" C="0.00308642" G="0.332304" T="0.332304"/>
      <pos A="0.00308642" C="0.661523" G="0.332304" T="0.00308642"/>
      <pos A="0.00308642" C="0.332304" G="0.332304" T="0.332304"/>
      <pos A="0.00308642" C="0.661523" G="0.332304" T="0.00308642"/>
      <pos A="0.00308642" C="0.332304" G="0.332304" T="0.332304"/>
      <pos A="0.00308642" C="0.661523" G="0.00308642" T="0.332304"/>
      <pos A="0.00308642" C="0.661523" G="0.332304" T="0.00308642"/>
      <pos A="0.332304" C="0.00308642" G="0.332304" T="0.332304"/>
      <pos A="0.332304" C="0.00308642" G="0.332304" T="0.332304"/>
      <pos A="0.661523" C="0.00308642" G="0.00308642" T="0.332304"/>
      <pos A="0.00308642" C="0.661523" G="0.332304" T="0.00308642"/>
      <pos A="0.332304" C="0.332304" G="0.00308642" T="0.332304"/>
      <pos A="0.332304" C="0.00308642" G="0.661523" T="0.00308642"/>
    </motif>
    <motif db="0" id="M11" alt="O11" length="40" nsites="8" evalue="1.3e-003">
      <pos A="0.184815" C="0.311235" G="0.382346" T="0.121605"/>
      <pos A="0.224321" C="0.271728" G="0.169012" T="0.334938"/>
      <pos A="0.248025" C="0.327037" G="0.15321" T="0.271728"/>
      <pos A="0.21642" C="0.34284" G="0.169012" T="0.271728"/>
      <pos A="0.169012" C="0.27963" G="0.192716" T="0.358642"/>
      <pos A="0.34284" C="0.137407" G="0.303333" T="0.21642"/>
      <pos A="0.248025" C="0.263827" G="0.350741" T="0.137407"/>
      <pos A="0.263827" C="0.319136" G="0.192716" T="0.224321"/>
      <pos A="0.327037" C="0.350741" G="0.192716" T="0.129506"/>
      <pos A="0.200617" C="0.176914" G="0.232222" T="0.390247"/>
      <pos A="0.295432" C="0.287531" G="0.334938" T="0.0820988"/>
      <pos A="0.113704" C="0.248025" G="0.429753" T="0.208519"/>
      <pos A="0.287531" C="0.263827" G="0.224321" T="0.224321"/>
      <pos A="0.176914" C="0.295432" G="0.34284" T="0.184815"/>
      <pos A="0.248025" C="0.287531" G="0.271728" T="0.192716"/>
      <pos A="0.311235" C="0.200617" G="0.240123" T="0.248025"/>
      <pos A="0.184815" C="0.303333" G="0.200617" T="0.311235"/>
      <pos A="0.319136" C="0.358642" G="0.09" T="0.232222"/>
      <pos A="0.192716" C="0.200617" G="0.374444" T="0.232222"/>
      <pos A="0.184815" C="0.390247" G="0.240123" T="0.184815"/>
      <pos A="0.232222" C="0.271728" G="0.295432" T="0.200617"/>
      <pos A="0.453457" C="0.287531" G="0.145309" T="0.113704"/>
      <pos A="0.366543" C="0.263827" G="0.263827" T="0.105802"/>
      <pos A="0.27963" C="0.129506" G="0.295432" T="0.295432"/>
      <pos A="0.390247" C="0.240123" G="0.224321" T="0.145309"/>
      <pos A="0.145309" C="0.34284" G="0.145309" T="0.366543"/>
      <pos A="0.208519" C="0.398148" G="0.145309" T="0.248025"/>
      <pos A="0.09" C="0.34284" G="0.208519" T="0.358642"/>
      <pos A="0.145309" C="0.390247" G="0.161111" T="0.303333"/>
      <pos A="0.327037" C="0.311235" G="0.192716" T="0.169012"/>
      <pos A="0.263827" C="0.27963" G="0.413951" T="0.0425926"/>
      <pos A="0.287531" C="0.311235" G="0.232222" T="0.169012"/>
      <pos A="0.184815" C="0.287531" G="0.169012" T="0.358642"/>
      <pos A="0.169012" C="0.200617" G="0.429753" T="0.200617"/>
      <pos A="0.161111" C="0.413951" G="0.208519" T="0.21642"/>
      <pos A="0.27963" C="0.350741" G="0.129506" T="0.240123"/>
      <pos A="0.169012" C="0.406049" G="0.271728" T="0.15321"/>
      <pos A="0.390247" C="0.145309" G="0.248025" T="0.21642"/>
      <pos A="0.319136" C="0.145309" G="0.390247" T="0.145309"/>
      <pos A="0.192716" C="0.34284" G="0.366543" T="0.0979012"/>
    </motif>
    <motif db="0" id="M110" alt="O110" length="40" nsites="8" evalue="1.3e-003">
      <pos A="0.990741" C="0.00308642" G="0.00308642" T="0.00308642"/>
      <pos A="0.00308642" C="0.496914" G="0.496914" T="0.00308642"/>
      <pos A="0.496914" C="0.00308642" G="0.496914" T="0.00308642"/>
      <pos A="0.00308642" C="0.496914" G="0.496914" T="0.00308642"/>
      <pos A="0.496914" C="0.00308642" G="0.00308642" T="0.496914"/>
      <pos A="0.00308642" C="0.496914" G="0.496914" T="0.00308642"/>
      <pos A="0.00308642" C="0.00308642" G="0.00308642" T="0.990741"/>
      <pos A="0.00308642" C="0.496914" G="0.00308642" T="0.496914"/>
      <pos A="0.00308642" C="0.496914" G="0.00308642" T="0.496914"/>
      <pos A="0.496914" C="0.00308642" G="0.496914" T="0.00308642"/>
      <pos A="0.00308642" C="0.00308642" G="0.990741" T="0.00308642"/>
      <pos A="0.00308642" C="0.496914" G="0.496914" T="0.00308642"/>
      <pos A="0.990741" C="0.00308642" G="0.00308642" T="0.00308642"/>
      <pos A="0.00308642" C="0.496914" G="0.00308642" T="0.496914"/>
      <pos A="0.496914" C="0.496914" G="0.00308642" T="0.00308642"/>
      <pos A="0.00308642" C="0.00308642" G="0.00308642" T="0.990741"/>
      <pos A="0.496914" C="0.00308642" G="0.496914" T="0.00308642"/>
      <pos A="0.00308642" C="0.00308642" G="0.496914" T="0.496914"/>
      <pos A="0.00308642" C="0.00308642" G="0.496914" T="0.496914"/>
      <pos A="0.00308642" C="0.00308642" G="0.990741" T="0.00308642"/>
      <pos A="0.496914" C="0.00308642" G="0.496914" T="0.00308642"/>
      <pos A="0.00308642" C="0.990741" G="0.00308642" T="0.00308642"/>
      <pos A="0.00308642" C="0.00308642" G="0.496914" T="0.496914"/>
      <pos A="0.00308642" C="0.990741" G="0.00308642" T="0.00308642"/>
      <pos A="0.00308642" C="0.496914" G="0.00308642" T="0.496914"/>
      <pos A="0.00308642" C="0.990741" G="0.00308642" T="0.00308642"/>
      <pos A="0.00308642" C="0.496914" G="0.496914" T="0.00308642"/>
      <pos A="0.496914" C="0.496914" G="0.00308642" T="0.00308642"/>
      <pos A="0.00308642" C="0.990741" G="0.00308642" T="0.00308642"/>
      <pos A="0.496914" C="0.00308642" G="0.00308642" T="0.496914"/>
      <pos A="0.496914" C="0.00308642" G="0.00308642" T="0.496914"/>
      <pos A="0.00308642" C="0.496914" G="0.00308642" T="0.496914"/>
      <pos A="0.00308642" C="0.00308642" G="0.990741" T="0.00308642"/>
      <pos A="0.00308642" C="0.00308642" G="0.496914" T="0.496914"/>
      <pos A="0.00308642" C="0.00308642" G="0.00308642" T="0.990741"/>
      <pos A="0.00308642" C="0.496914" G="0.00308642" T="0.496914"/>
      <pos A="0.00308642" C="0.00308642" G="0.00308642" T="0.990741"/>
      <pos A="0.00308642" C="0.00308642" G="0.990741" T="0.00308642"/>
      <pos A="0.00308642" C="0.496914" G="0.00308642" T="0.496914"/>
      <pos A="0.00308642" C="0.496914" G="0.00308642" T="0.496914"/>
    </motif>
    <motif db="0" id="M111" alt="O111" length="40" nsites="8" evalue="1.3e-003">
      <pos A="0.176914" C="0.224321" G="0.161111" T="0.437654"/>
      <pos A="0.105802" C="0.390247" G="0.21642" T="0.287531"/>
      <pos A="0.429753" C="0.311235" G="0.0504938" T="0.208519"/>
      <pos A="0.240123" C="0.311235" G="0.295432" T="0.15321"/>
      <pos A="0.208519" C="0.311235" G="0.350741" T="0.129506"/>
      <pos A="0.129506" C="0.358642" G="0.200617" T="0.311235"/>
      <pos A="0.255926" C="0.176914" G="0.390247" T="0.176914"/>
      <pos A="0.145309" C="0.429753" G="0.161111" T="0.263827"/>
      <pos A="0.169012" C="0.248025" G="0.327037" T="0.255926"/>
      <pos A="0.232222" C="0.311235" G="0.271728" T="0.184815"/>
      <pos A="0.358642" C="0.240123" G="0.240123" T="0.161111"/>
      <pos A="0.192716" C="0.145309" G="0.295432" T="0.366543"/>
      <pos A="0.271728" C="0.200617" G="0.224321" T="0.303333"/>
      <pos A="0.287531" C="0.271728" G="0.240123" T="0.200617"/>
      <pos A="0.21642" C="0.382346" G="0.169012" T="0.232222"/>
      <pos A="0.398148" C="0.311235" G="0.15321" T="0.137407"/>
      <pos A="0.224321" C="0.240123" G="0.421852" T="0.113704"/>
      <pos A="0.319136" C="0.287531" G="0.21642" T="0.176914"/>
      <pos A="0.184815" C="0.390247" G="0.240123" T="0.184815"/>
      <pos A="0.129506" C="0.429753" G="0.27963" T="0.161111"/>
      <pos A="0.390247" C="0.21642" G="0.161111" T="0.232222"/>
      <pos A="0.232222" C="0.200617" G="0.208519" T="0.358642"/>
      <pos A="0.240123" C="0.327037" G="0.27963" T="0.15321"/>
      <pos A="0.255926" C="0.263827" G="0.248025" T="0.232222"/>
      <pos A="0.240123" C="0.303333" G="0.232222" T="0.224321"/>
      <pos A="0.327037" C="0.255926" G="0.240123" T="0.176914"/>
      <pos A="0.271728" C="0.200617" G="0.176914" T="0.350741"/>
      <pos A="0.21642" C="0.248025" G="0.366543" T="0.169012"/>
      <pos A="0.263827" C="0.34284" G="0.21642" T="0.176914"/>
      <pos A="0.27963" C="0.21642" G="0.34284" T="0.161111"/>
      <pos A="0.27963" C="0.311235" G="0.121605" T="0.287531"/>
      <pos A="0.224321" C="0.366543" G="0.129506" T="0.27963"/>
      <pos A="0.0820988" C="0.382346" G="0.248025" T="0.287531"/>
      <pos A="0.327037" C="0.303333" G="0.129506" T="0.240123"/>
      <pos A="0.208519" C="0.374444" G="0.105802" T="0.311235"/>
      <pos A="0.232222" C="0.271728" G="0.319136" T="0.176914"/>
      <pos A="0.263827" C="0.295432" G="0.358642" T="0.0820988"/>
      <pos A="0.208519" C="0.232222" G="0.319136" T="0.240123"/>
      <pos A="0.129506" C="0.224321" G="0.429753" T="0.21642"/>
      <pos A="0.263827" C="0.382346" G="0.319136" T="0.0346914"/>
    </motif>
    <motif db="0" id="M114" alt="O114" length="40" nsites="8" evalue="1.3e-003">
      <pos A="0.112826" C="0.442043" G="0.112826" T="0.332304"/>
      <pos A="0.00308642" C="0.332304" G="0.551784" T="0.112826"/>
      <pos A="0.222565" C="0.112826" G="0.00308642" T="0.661523"/>
      <pos A="0.112826" C="0.551784" G="0.222565" T="0.112826"/>
      <pos A="0.222565" C="0.00308642" G="0.112826" T="0.661523"/>
      <pos A="0.112826" C="0.112826" G="0.112826" T="0.661523"/>
      <pos A="0.00308642" C="0.112826" G="0.332304" T="0.551784"/>
      <pos A="0.332304" C="0.222565" G="0.332304" T="0.112826"/>
      <pos A="0.00308642" C="0.332304" G="0.00308642" T="0.661523"/>
      <pos A="0.00308642" C="0.661523" G="0.332304" T="0.00308642"/>
      <pos A="0.112826" C="0.551784" G="0.112826" T="0.222565"/>
      <pos A="0.222565" C="0.222565" G="0.112826" T="0.442043"/>
      <pos A="0.551784" C="0.00308642" G="0.442043" T="0.00308642"/>
      <pos A="0.551784" C="0.00308642" G="0.112826" T="0.332304"/>
      <pos A="0.112826" C="0.771262" G="0.112826" T="0.00308642"/>
      <pos A="0.112826" C="0.112826" G="0.332304" T="0.442043"/>
      <pos A="0.00308642" C="0.442043" G="0.222565" T="0.332304"/>
      <pos A="0.112826" C="0.661523" G="0.112826" T="0.112826"/>
      <pos A="0.332304" C="0.112826" G="0.112826" T="0.442043"/>
      <pos A="0.00308642" C="0.332304" G="0.661523" T="0.00308642"/>
      <pos A="0.112826" C="0.332304" G="0.00308642" T="0.551784"/>
      <pos A="0.112826" C="0.112826" G="0.442043" T="0.332304"/>
      <pos A="0.222565" C="0.00308642" G="0.222565" T="0.551784"/>
      <pos A="0.00308642" C="0.222565" G="0.661523" T="0.112826"/>
      <pos A="0.442043" C="0.112826" G="0.442043" T="0.00308642"/>
      <pos A="0.00308642" C="0.112826" G="0.771262" T="0.112826"/>
      <pos A="0.661523" C="0.00308642" G="0.332304" T="0.00308642"/>
      <pos A="0.222565" C="0.222565" G="0.332304" T="0.222565"/>
      <pos A="0.442043" C="0.442043" G="0.00308642" T="0.112826"/>
      <pos A="0.661523" C="0.00308642" G="0.112826" T="0.222565"/>
      <pos A="0.442043" C="0.332304" G="0.222565" T="0.00308642"/>
      <pos A="0.112826" C="0.332304" G="0.112826" T="0.442043"/>
      <pos A="0.661523" C="0.332304" G="0.00308642" T="0.00308642"/>
      <pos A="0.222565" C="0.112826" G="0.222565" T="0.442043"/>
      <pos A="0.112826" C="0.112826" G="0.551784" T="0.222565"/>
      <pos A="0.112826" C="0.222565" G="0.112826" T="0.551784"/>
      <pos A="0.00308642" C="0.332304" G="0.442043" T="0.222565"/>
      <pos A="0.332304" C="0.112826" G="0.332304" T="0.222565"/>
      <pos A="0.00308642" C="0.222565" G="0.442043" T="0.332304"/>
      <pos A="0.332304" C="0.00308642" G="0.332304" T="0.332304"/>
    </motif>
    <motif db="0" id="M115" alt="O115" length="40" nsites="8" evalue="1.3e-003">
      <pos A="0.303333" C="0.169012" G="0.161111" T="0.366543"/>
      <pos A="0.176914" C="0.508765" G="0.208519" T="0.105802"/>
      <pos A="0.319136" C="0.27963" G="0.208519" T="0.192716"/>
      <pos A="0.366543" C="0.232222" G="0.176914" T="0.224321"/>
      <pos A="0.295432" C="0.184815" G="0.311235" T="0.208519"/>
      <pos A="0.208519" C="0.176914" G="0.334938" T="0.27963"/>
      <pos A="0.192716" C="0.350741" G="0.248025" T="0.208519"/>
      <pos A="0.240123" C="0.421852" G="0.176914" T="0.161111"/>
      <pos A="0.176914" C="0.27963" G="0.21642" T="0.327037"/>
      <pos A="0.248025" C="0.303333" G="0.263827" T="0.184815"/>
      <pos A="0.319136" C="0.327037" G="0.248025" T="0.105802"/>
      <pos A="0.263827" C="0.319136" G="0.303333" T="0.113704"/>
      <pos A="0.224321" C="0.34284" G="0.184815" T="0.248025"/>
      <pos A="0.295432" C="0.184815" G="0.287531" T="0.232222"/>
      <pos A="0.208519" C="0.287531" G="0.176914" T="0.327037"/>
      <pos A="0.350741" C="0.350741" G="0.192716" T="0.105802"/>
      <pos A="0.255926" C="0.232222" G="0.176914" T="0.334938"/>
      <pos A="0.366543" C="0.271728" G="0.21642" T="0.145309"/>
      <pos A="0.255926" C="0.271728" G="0.374444" T="0.0979012"/>
      <pos A="0.184815" C="0.437654" G="0.208519" T="0.169012"/>
      <pos A="0.0979012" C="0.303333" G="0.263827" T="0.334938"/>
      <pos A="0.21642" C="0.0979012" G="0.184815" T="0.500864"/>
      <pos A="0.169012" C="0.184815" G="0.390247" T="0.255926"/>
      <pos A="0.287531" C="0.224321" G="0.255926" T="0.232222"/>
      <pos A="0.27963" C="0.358642" G="0.192716" T="0.169012"/>
      <pos A="0.129506" C="0.232222" G="0.232222" T="0.406049"/>
      <pos A="0.232222" C="0.192716" G="0.469259" T="0.105802"/>
      <pos A="0.192716" C="0.334938" G="0.287531" T="0.184815"/>
      <pos A="0.200617" C="0.21642" G="0.327037" T="0.255926"/>
      <pos A="0.421852" C="0.263827" G="0.15321" T="0.161111"/>
      <pos A="0.169012" C="0.374444" G="0.311235" T="0.145309"/>
      <pos A="0.176914" C="0.429753" G="0.161111" T="0.232222"/>
      <pos A="0.366543" C="0.311235" G="0.129506" T="0.192716"/>
      <pos A="0.21642" C="0.184815" G="0.429753" T="0.169012"/>
      <pos A="0.429753" C="0.232222" G="0.161111" T="0.176914"/>
      <pos A="0.255926" C="0.200617" G="0.224321" T="0.319136"/>
      <pos A="0.137407" C="0.579877" G="0.121605" T="0.161111"/>
      <pos A="0.208519" C="0.295432" G="0.263827" T="0.232222"/>
      <pos A="0.287531" C="0.184815" G="0.169012" T="0.358642"/>
      <pos A="0.192716" C="0.255926" G="0.437654" T="0.113704"/>
    </motif>
    <motif db="0" id="M116" alt="O116" length="40" nsites="8" evalue="1.3e-003">
      <pos A="0.990741" C="0.00308642" G="0.00308642" T="0.00308642"/>
      <pos A="0.990741" C="0.00308642" G="0.00308642" T="0.00308642"/>
      <pos A="0.990741" C="0.00308642" G="0.00308642" T="0.00308642"/>
      <pos A="0.00308642" C="0.990741" G="0.00308642" T="0.00308642"/>
      <pos A="0.00308642" C="0.990741" G="0.00308642" T="0.00308642"/>
      <pos A="0.00308642" C="0.990741" G="0.00308642" T="0.00308642"/>
      <pos A="0.00308642" C="0.00308642" G="0.00308642" T="0.990741"/>
      <pos A="0.00308642" C="0.00308642" G="0.00308642" T="0.990741"/>
      <pos A="0.00308642" C="0.00308642" G="0.990741" T="0.00308642"/>
      <pos A="0.00308642" C="0.00308642" G="0.990741" T="0.00308642"/>
      <pos A="0.00308642" C="0.00308642" G="0.00308642" T="0.990741"/>
      <pos A="0.00308642" C="0.00308642" G="0.990741" T="0.00308642"/>
      <pos A="0.00308642" C="0.990741" G="0.00308642" T="0.00308642"/>
      <pos A="0.00308642" C="0.990741" G="0.00308642" T="0.00308642"/>
      <pos A="0.00308642" C="0.990741" G="0.00308642" T="0.00308642"/>
      <pos A="0.990741" C="0.00308642" G="0.00308642" T="0.00308642"/>
      <pos A="0.00308642" C="0.990741" G="0.00308642" T="0.00308642"/>
      <pos A="0.00308642" C="0.990741" G="0.00308642" T="0.00308642"/>
      <pos A="0.00308642" C="0.990741" G="0.00308642" T="0.00308642"/>
      <pos A="0.00308642" C="0.00308642" G="0.00308642" T="0.990741"/>
      <pos A="0.990741" C="0.00308642" G="0.00308642" T="0.00308642"/>
      <pos A="0.00308642" C="0.00308642" G="0.990741" T="0.00308642"/>
      <pos A="0.990741" C="0.00308642" G="0.00308642" T="0.00308642"/>
      <pos A="0.990741" C="0.00308642" G="0.00308642" T="0.00308642"/>
      <pos A="0.00308642" C="0.00308642" G="0.00308642" T="0.990741"/>
      <pos A="0.00308642" C="0.990741" G="0.00308642" T="0.00308642"/>
      <pos A="0.00308642" C="0.00308642" G="0.00308642" T="0.990741"/>
      <pos A="0.00308642" C="0.00308642" G="0.990741" T="0.00308642"/>
      <pos A="0.00308642" C="0.00308642" G="0.990741" T="0.00308642"/>
      <pos A="0.00308642" C="0.990741" G="0.00308642" T="0.00308642"/>
      <pos A="0.00308642" C="0.990741" G="0.00308642" T="0.00308642"/>
      <pos A="0.00308642" C="0.00308642" G="0.990741" T="0.00308642"/>
      <pos A="0.00308642" C="0.00308642" G="0.990741" T="0.00308642"/>
      <pos A="0.00308642" C="0.00308642" G="0.990741" T="0.00308642"/>
      <pos A="0.00308642" C="0.00308642" G="0.990741" T="0.00308642"/>
      <pos A="0.00308642" C="0.990741" G="0.00308642" T="0.00308642"/>
      <pos A="0.990741" C="0.00308642" G="0.00308642" T="0.00308642"/>
      <pos A="0.00308642" C="0.00308642" G="0.00308642" T="0.990741"/>
      <pos A="0.00308642" C="0.990741" G="0.00308642" T="0.00308642"/>
      <pos A="0.00308642" C="0.990741" G="0.00308642" T="0.00308642"/>
    </motif>
    <motif db="0" id="M117" alt="O117" length="40" nsites="8" evalue="1.3e-003">
      <pos A="0.319136" C="0.334938" G="0.21642" T="0.129506"/>
      <pos A="0.200617" C="0.27963" G="0.09" T="0.429753"/>
      <pos A="0.192716" C="0.366543" G="0.208519" T="0.232222"/>
      <pos A="0.248025" C="0.137407" G="0.327037" T="0.287531"/>
      <pos A="0.374444" C="0.232222" G="0.145309" T="0.248025"/>
      <pos A="0.295432" C="0.169012" G="0.27963" T="0.255926"/>
      <pos A="0.224321" C="0.334938" G="0.34284" T="0.0979012"/>
      <pos A="0.21642" C="0.176914" G="0.303333" T="0.303333"/>
      <pos A="0.184815" C="0.327037" G="0.271728" T="0.21642"/>
      <pos A="0.295432" C="0.208519" G="0.27963" T="0.21642"/>
      <pos A="0.121605" C="0.421852" G="0.287531" T="0.169012"/>
      <pos A="0.287531" C="0.34284" G="0.21642" T="0.15321"/>
      <pos A="0.263827" C="0.169012" G="0.358642" T="0.208519"/>
      <pos A="0.334938" C="0.319136" G="0.200617" T="0.145309"/>
      <pos A="0.319136" C="0.319136" G="0.184815" T="0.176914"/>
      <pos A="0.105802" C="0.311235" G="0.192716" T="0.390247"/>
      <pos A="0.406049" C="0.334938" G="0.121605" T="0.137407"/>
      <pos A="0.200617" C="0.319136" G="0.390247" T="0.09"/>
      <pos A="0.437654" C="0.145309" G="0.176914" T="0.240123"/>
      <pos A="0.27963" C="0.232222" G="0.366543" T="0.121605"/>
      <pos A="0.145309" C="0.263827" G="0.350741" T="0.240123"/>
      <pos A="0.303333" C="0.232222" G="0.192716" T="0.271728"/>
      <pos A="0.240123" C="0.200617" G="0.184815" T="0.374444"/>
      <pos A="0.121605" C="0.263827" G="0.263827" T="0.350741"/>
      <pos A="0.200617" C="0.248025" G="0.350741" T="0.200617"/>
      <pos A="0.184815" C="0.469259" G="0.200617" T="0.145309"/>
      <pos A="0.21642" C="0.34284" G="0.240123" T="0.200617"/>
      <pos A="0.390247" C="0.334938" G="0.176914" T="0.0979012"/>
      <pos A="0.137407" C="0.311235" G="0.311235" T="0.240123"/>
      <pos A="0.200617" C="0.176914" G="0.34284" T="0.27963"/>
      <pos A="0.287531" C="0.382346" G="0.145309" T="0.184815"/>
      <pos A="0.0662963" C="0.421852" G="0.303333" T="0.208519"/>
      <pos A="0.413951" C="0.263827" G="0.0662963" T="0.255926"/>
      <pos A="0.319136" C="0.192716" G="0.303333" T="0.184815"/>
      <pos A="0.192716" C="0.311235" G="0.295432" T="0.200617"/>
      <pos A="0.263827" C="0.255926" G="0.240123" T="0.240123"/>
      <pos A="0.263827" C="0.240123" G="0.34284" T="0.15321"/>
      <pos A="0.248025" C="0.208519" G="0.271728" T="0.271728"/>
      <pos A="0.208519" C="0.319136" G="0.176914" T="0.295432"/>
      <pos A="0.224321" C="0.255926" G="0.327037" T="0.192716"/>
    </motif>
    <motif db="0" id="M118" alt="O118" length="40" nsites="8" evalue="1.3e-003">
      <pos A="0.169012" C="0.421852" G="0.240123" T="0.169012"/>
      <pos A="0.255926" C="0.429753" G="0.200617" T="0.113704"/>
      <pos A="0.232222" C="0.366543" G="0.224321" T="0.176914"/>
      <pos A="0.27963" C="0.129506" G="0.319136" T="0.271728"/>
      <pos A="0.15321" C="0.319136" G="0.248025" T="0.27963"/>
      <pos A="0.248025" C="0.200617" G="0.287531" T="0.263827"/>
      <pos A="0.200617" C="0.303333" G="0.200617" T="0.295432"/>
      <pos A="0.287531" C="0.232222" G="0.137407" T="0.34284"/>
      <pos A="0.232222" C="0.311235" G="0.224321" T="0.232222"/>
      <pos A="0.303333" C="0.34284" G="0.145309" T="0.208519"/>
      <pos A="0.200617" C="0.271728" G="0.374444" T="0.15321"/>
      <pos A="0.192716" C="0.295432" G="0.200617" T="0.311235"/>
      <pos A="0.271728" C="0.15321" G="0.327037" T="0.248025"/>
      <pos A="0.271728" C="0.21642" G="0.287531" T="0.224321"/>
      <pos A="0.271728" C="0.271728" G="0.248025" T="0.208519"/>
      <pos A="0.311235" C="0.145309" G="0.390247" T="0.15321"/>
      <pos A="0.21642" C="0.374444" G="0.287531" T="0.121605"/>
      <pos A="0.358642" C="0.121605" G="0.200617" T="0.319136"/>
      <pos A="0.232222" C="0.263827" G="0.374444" T="0.129506"/>
      <pos A="0.21642" C="0.390247" G="0.295432" T="0.0979012"/>
      <pos A="0.350741" C="0.366543" G="0.184815" T="0.0979012"/>
      <pos A="0.200617" C="0.21642" G="0.271728" T="0.311235"/>
      <pos A="0.334938" C="0.374444" G="0.161111" T="0.129506"/>
      <pos A="0.176914" C="0.350741" G="0.27963" T="0.192716"/>
      <pos A="0.0583951" C="0.382346" G="0.327037" T="0.232222"/>
      <pos A="0.248025" C="0.129506" G="0.27963" T="0.34284"/>
      <pos A="0.105802" C="0.334938" G="0.21642" T="0.34284"/>
      <pos A="0.129506" C="0.445556" G="0.240123" T="0.184815"/>
      <pos A="0.192716" C="0.319136" G="0.184815" T="0.303333"/>
      <pos A="0.334938" C="0.15321" G="0.303333" T="0.208519"/>
      <pos A="0.169012" C="0.248025" G="0.406049" T="0.176914"/>
      <pos A="0.113704" C="0.437654" G="0.240123" T="0.208519"/>
      <pos A="0.263827" C="0.192716" G="0.184815" T="0.358642"/>
      <pos A="0.350741" C="0.27963" G="0.200617" T="0.169012"/>
      <pos A="0.327037" C="0.319136" G="0.224321" T="0.129506"/>
      <pos A="0.263827" C="0.398148" G="0.145309" T="0.192716"/>
      <pos A="0.319136" C="0.327037" G="0.311235" T="0.0425926"/>
      <pos A="0.303333" C="0.113704" G="0.398148" T="0.184815"/>
      <pos A="0.21642" C="0.27963" G="0.145309" T="0.358642"/>
      <pos A="0.429753" C="0.263827" G="0.224321" T="0.0820988"/>
    </motif>
    <motif db="0" id="M119" alt="O119" length="40" nsites="8" evalue="1.3e-003">
      <pos A="0.366543" C="0.224321" G="0.145309" T="0.263827"/>
      <pos A="0.34284" C="0.129506" G="0.334938" T="0.192716"/>
      <pos A="0.240123" C="0.287531" G="0.271728" T="0.200617"/>
      <pos A="0.15321" C="0.271728" G="0.200617" T="0.374444"/>
      <pos A="0.255926" C="0.224321" G="0.169012" T="0.350741"/>
      <pos A="0.27963" C="0.413951" G="0.161111" T="0.145309"/>
      <pos A="0.413951" C="0.319136" G="0.105802" T="0.161111"/>
      <pos A="0.169012" C="0.161111" G="0.319136" T="0.350741"/>
      <pos A="0.334938" C="0.224321" G="0.366543" T="0.0741975"/>
      <pos A="0.169012" C="0.311235" G="0.406049" T="0.113704"/>
      <pos A="0.240123" C="0.200617" G="0.334938" T="0.224321"/>
      <pos A="0.271728" C="0.240123" G="0.192716" T="0.295432"/>
      <pos A="0.319136" C="0.232222" G="0.184815" T="0.263827"/>
      <pos A="0.200617" C="0.366543" G="0.184815" T="0.248025"/>
      <pos A="0.161111" C="0.358642" G="0.255926" T="0.224321"/>
      <pos A="0.350741" C="0.129506" G="0.263827" T="0.255926"/>
      <pos A="0.184815" C="0.390247" G="0.295432" T="0.129506"/>
      <pos A="0.200617" C="0.390247" G="0.232222" T="0.176914"/>
      <pos A="0.255926" C="0.27963" G="0.263827" T="0.200617"/>
      <pos A="0.224321" C="0.287531" G="0.287531" T="0.200617"/>
      <pos A="0.184815" C="0.327037" G="0.27963" T="0.208519"/>
      <pos A="0.0425926" C="0.295432" G="0.334938" T="0.327037"/>
      <pos A="0.390247" C="0.255926" G="0.121605" T="0.232222"/>
      <pos A="0.255926" C="0.374444" G="0.0979012" T="0.271728"/>
      <pos A="0.271728" C="0.208519" G="0.224321" T="0.295432"/>
      <pos A="0.232222" C="0.208519" G="0.271728" T="0.287531"/>
      <pos A="0.176914" C="0.192716" G="0.311235" T="0.319136"/>
      <pos A="0.27963" C="0.184815" G="0.358642" T="0.176914"/>
      <pos A="0.255926" C="0.184815" G="0.34284" T="0.21642"/>
      <pos A="0.255926" C="0.232222" G="0.358642" T="0.15321"/>
      <pos A="0.137407" C="0.421852" G="0.248025" T="0.192716"/>
      <pos A="0.255926" C="0.334938" G="0.240123" T="0.169012"/>
      <pos A="0.27963" C="0.34284" G="0.192716" T="0.184815"/>
      <pos A="0.287531" C="0.240123" G="0.27963" T="0.192716"/>
      <pos A="0.208519" C="0.263827" G="0.271728" T="0.255926"/>
      <pos A="0.0820988" C="0.492963" G="0.263827" T="0.161111"/>
      <pos A="0.311235" C="0.105802" G="0.311235" T="0.271728"/>
      <pos A="0.271728" C="0.350741" G="0.21642" T="0.161111"/>
      <pos A="0.429753" C="0.34284" G="0.0425926" T="0.184815"/>
      <pos A="0.334938" C="0.271728" G="0.137407" T="0.255926"/>
    </motif>
    <motif db="0" id="M12" alt="O12" length="40" nsites="8" evalue="1.3e-003">
      <pos A="0.14418" C="0.426366" G="0.00308642" T="0.426366"/>
      <pos A="0.14418" C="0.285273" G="0.14418" T="0.426366"/>
      <pos A="0.285273" C="0.426366" G="0.00308642" T="0.285273"/>
      <pos A="0.14418" C="0.00308642" G="0.285273" T="0.567461"/>
      <pos A="0.00308642" C="0.849647" G="0.00308642" T="0.14418"/>
      <pos A="0.00308642" C="0.426366" G="0.285273" T="0.285273"/>
      <pos A="0.14418" C="0.14418" G="0.708554" T="0.00308642"/>
      <pos A="0.14418" C="0.567461" G="0.00308642" T="0.285273"/>
      <pos A="0.00308642" C="0.14418" G="0.285273" T="0.567461"/>
      <pos A="0.00308642" C="0.567461" G="0.285273" T="0.14418"/>
      <pos A="0.00308642" C="0.426366" G="0.426366" T="0.14418"/>
      <pos A="0.00308642" C="0.567461" G="0.426366" T="0.00308642"/>
      <pos A="0.426366" C="0.00308642" G="0.14418" T="0.426366"/>
      <pos A="0.00308642" C="0.285273" G="0.426366" T="0.285273"/>
      <pos A="0.00308642" C="0.567461" G="0.14418" T="0.285273"/>
      <pos A="0.00308642" C="0.426366" G="0.14418" T="0.426366"/>
      <pos A="0.00308642" C="0.567461" G="0.00308642" T="0.426366"/>
      <pos A="0.285273" C="0.708554" G="0.00308642" T="0.00308642"/>
      <pos A="0.426366" C="0.14418" G="0.00308642" T="0.426366"/>
      <pos A="0.14418" C="0.285273" G="0.426366" T="0.14418"/>
      <pos A="0.426366" C="0.14418" G="0.00308642" T="0.426366"/>
      <pos A="0.426366" C="0.285273" G="0.285273" T="0.00308642"/>
      <pos A="0.00308642" C="0.14418" G="0.849647" T="0.00308642"/>
      <pos A="0.990741" C="0.00308642" G="0.00308642" T="0.00308642"/>
      <pos A="0.14418" C="0.00308642" G="0.426366" T="0.426366"/>
      <pos A="0.14418" C="0.567461" G="0.285273" T="0.00308642"/>
      <pos A="0.14418" C="0.567461" G="0.00308642" T="0.285273"/>
      <pos A="0.00308642" C="0.285273" G="0.14418" T="0.567461"/>
      <pos A="0.285273" C="0.00308642" G="0.285273" T="0.426366"/>
      <pos A="0.14418" C="0.567461" G="0.00308642" T="0.285273"/>
      <pos A="0.14418" C="0.00308642" G="0.14418" T="0.708554"/>
      <pos A="0.00308642" C="0.567461" G="0.00308642" T="0.426366"/>
      <pos A="0.00308642" C="0.285273" G="0.285273" T="0.426366"/>
      <pos A="0.00308642" C="0.849647" G="0.00308642" T="0.14418"/>
      <pos A="0.00308642" C="0.426366" G="0.14418" T="0.426366"/>
      <pos A="0.708554" C="0.14418" G="0.00308642" T="0.14418"/>
      <pos A="0.285273" C="0.426366" G="0.285273" T="0.00308642"/>
      <pos A="0.14418" C="0.426366" G="0.426366" T="0.00308642"/>
      <pos A="0.426366" C="0.567461" G="0.00308642" T="0.00308642"/>
      <pos A="0.14418" C="0.426366" G="0.14418" T="0.285273"/>
    </motif>
    <motif db="0" id="M120" alt="O120" length="40" nsites="8" evalue="1.3e-003">
      <pos A="0.398148" C="0.398148" G="0.134773" T="0.0689304"/>
      <pos A="0.134773" C="0.134773" G="0.595679" T="0.134773"/>
      <pos A="0.266461" C="0.398148" G="0.0689304" T="0.266461"/>
      <pos A="0.0689304" C="0.200617" G="0.529835" T="0.200617"/>
      <pos A="0.200617" C="0.266461" G="0.200617" T="0.332304"/>
      <pos A="0.00308642" C="0.134773" G="0.727366" T="0.134773"/>
      <pos A="0.332304" C="0.0689304" G="0.266461" T="0.332304"/>
      <pos A="0.200617" C="0.529835" G="0.266461" T="0.00308642"/>
      <pos A="0.595679" C="0.266461" G="0.134773" T="0.00308642"/>
      <pos A="0.134773" C="0.0689304" G="0.661523" T="0.134773"/>
      <pos A="0.00308642" C="0.200617" G="0.398148" T="0.398148"/>
      <pos A="0.200617" C="0.134773" G="0.398148" T="0.266461"/>
      <pos A="0.398148" C="0.00308642" G="0.134773" T="0.463992"/>
      <pos A="0.332304" C="0.266461" G="0.134773" T="0.266461"/>
      <pos A="0.00308642" C="0.463992" G="0.134773" T="0.398148"/>
      <pos A="0.463992" C="0.398148" G="0.134773" T="0.00308642"/>
      <pos A="0.332304" C="0.200617" G="0.200617" T="0.266461"/>
      <pos A="0.332304" C="0.332304" G="0.200617" T="0.134773"/>
      <pos A="0.266461" C="0.200617" G="0.200617" T="0.332304"/>
      <pos A="0.266461" C="0.134773" G="0.200617" T="0.398148"/>
      <pos A="0.00308642" C="0.529835" G="0.463992" T="0.00308642"/>
      <pos A="0.266461" C="0.595679" G="0.134773" T="0.00308642"/>
      <pos A="0.529835" C="0.0689304" G="0.332304" T="0.0689304"/>
      <pos A="0.200617" C="0.529835" G="0.0689304" T="0.200617"/>
      <pos A="0.134773" C="0.398148" G="0.332304" T="0.134773"/>
      <pos A="0.463992" C="0.200617" G="0.200617" T="0.134773"/>
      <pos A="0.134773" C="0.200617" G="0.200617" T="0.463992"/>
      <pos A="0.200617" C="0.463992" G="0.266461" T="0.0689304"/>
      <pos A="0.134773" C="0.398148" G="0.134773" T="0.332304"/>
      <pos A="0.200617" C="0.463992" G="0.332304" T="0.00308642"/>
      <pos A="0.266461" C="0.134773" G="0.463992" T="0.134773"/>
      <pos A="0.529835" C="0.266461" G="0.00308642" T="0.200617"/>
      <pos A="0.134773" C="0.529835" G="0.0689304" T="0.266461"/>
      <pos A="0.398148" C="0.332304" G="0.266461" T="0.00308642"/>
      <pos A="0.0689304" C="0.332304" G="0.266461" T="0.332304"/>
      <pos A="0.332304" C="0.00308642" G="0.463992" T="0.200617"/>
      <pos A="0.529835" C="0.0689304" G="0.266461" T="0.134773"/>
      <pos A="0.134773" C="0.463992" G="0.398148" T="0.00308642"/>
      <pos A="0.134773" C="0.398148" G="0.200617" T="0.266461"/>
      <pos A="0.332304" C="0.200617" G="0.134773" T="0.332304"/>
    </motif>
    <motif db="0" id="M121" alt="O121" length="40" nsites="8" evalue="1.3e-003">
      <pos A="0.265628" C="0.353141" G="0.165612" T="0.21562"/>
      <pos A="0.178114" C="0.290631" G="0.465658" T="0.065596"/>
      <pos A="0.240623" C="0.478161" G="0.203118" T="0.0780978"/>
      <pos A="0.365643" C="0.21562" G="0.303133" T="0.115604"/>
      <pos A="0.240623" C="0.115604" G="0.428153" T="0.21562"/>
      <pos A="0.278129" C="0.428153" G="0.0780978" T="0.21562"/>
      <pos A="0.065596" C="0.328137" G="0.428153" T="0.178114"/>
      <pos A="0.21562" C="0.365643" G="0.178114" T="0.240623"/>
      <pos A="0.303133" C="0.315636" G="0.190615" T="0.190615"/>
      <pos A="0.278129" C="0.190615" G="0.328137" T="0.203118"/>
      <pos A="0.428153" C="0.315636" G="0.128106" T="0.128106"/>
      <pos A="0.15311" C="0.190615" G="0.390647" T="0.265628"/>
      <pos A="0.115604" C="0.440655" G="0.253126" T="0.190615"/>
      <pos A="0.0530943" C="0.328137" G="0.390647" T="0.228121"/>
      <pos A="0.253126" C="0.240623" G="0.103102" T="0.403149"/>
      <pos A="0.278129" C="0.328137" G="0.165612" T="0.228121"/>
      <pos A="0.065596" C="0.540671" G="0.265628" T="0.128106"/>
      <pos A="0.21562" C="0.328137" G="0.303133" T="0.15311"/>
      <pos A="0.340639" C="0.15311" G="0.203118" T="0.303133"/>
      <pos A="0.265628" C="0.165612" G="0.403149" T="0.165612"/>
      <pos A="0.253126" C="0.365643" G="0.303133" T="0.0780978"/>
      <pos A="0.228121" C="0.478161" G="0.140608" T="0.15311"/>
      <pos A="0.290631" C="0.278129" G="0.253126" T="0.178114"/>
      <pos A="0.203118" C="0.140608" G="0.465658" T="0.190615"/>
      <pos A="0.0405926" C="0.315636" G="0.540671" T="0.103102"/>
      <pos A="0.290631" C="0.228121" G="0.265628" T="0.21562"/>
      <pos A="0.228121" C="0.353141" G="0.203118" T="0.21562"/>
      <pos A="0.165612" C="0.390647" G="0.140608" T="0.303133"/>
      <pos A="0.0780978" C="0.628184" G="0.190615" T="0.103102"/>
      <pos A="0.15311" C="0.328137" G="0.253126" T="0.265628"/>
      <pos A="0.140608" C="0.253126" G="0.378145" T="0.228121"/>
      <pos A="0.128106" C="0.415651" G="0.340639" T="0.115604"/>
      <pos A="0.353141" C="0.478161" G="0.128106" T="0.0405926"/>
      <pos A="0.278129" C="0.240623" G="0.253126" T="0.228121"/>
      <pos A="0.240623" C="0.253126" G="0.340639" T="0.165612"/>
      <pos A="0.365643" C="0.253126" G="0.190615" T="0.190615"/>
      <pos A="0.228121" C="0.178114" G="0.340639" T="0.253126"/>
      <pos A="0.21562" C="0.415651" G="0.21562" T="0.15311"/>
      <pos A="0.203118" C="0.190615" G="0.228121" T="0.378145"/>
      <pos A="0.340639" C="0.15311" G="0.328137" T="0.178114"/>
    </motif>
    <motif db="0" id="M122" alt="O122" length="40" nsites="8" evalue="1.3e-003">
      <pos A="0.00308642" C="0.990741" G="0.00308642" T="0.00308642"/>
      <pos A="0.00308642" C="0.14418" G="0.708554" T="0.14418"/>
      <pos A="0.00308642" C="0.567461" G="0.285273" T="0.14418"/>
      <pos A="0.285273" C="0.285273" G="0.14418" T="0.285273"/>
      <pos A="0.00308642" C="0.285273" G="0.426366" T="0.285273"/>
      <pos A="0.285273" C="0.567461" G="0.14418" T="0.00308642"/>
      <pos A="0.00308642" C="0.708554" G="0.285273" T="0.00308642"/>
      <pos A="0.00308642" C="0.14418" G="0.285273" T="0.567461"/>
      <pos A="0.14418" C="0.285273" G="0.14418" T="0.426366"/>
      <pos A="0.14418" C="0.708554" G="0.14418" T="0.00308642"/>
      <pos A="0.567461" C="0.14418" G="0.285273" T="0.00308642"/>
      <pos A="0.00308642" C="0.708554" G="0.285273" T="0.00308642"/>
      <pos A="0.285273" C="0.285273" G="0.14418" T="0.285273"/>
      <pos A="0.567461" C="0.285273" G="0.14418" T="0.00308642"/>
      <pos A="0.426366" C="0.00308642" G="0.567461" T="0.00308642"/>
      <pos A="0.285273" C="0.14418" G="0.426366" T="0.14418"/>
      <pos A="0.285273" C="0.567461" G="0.14418" T="0.00308642"/>
      <pos A="0.00308642" C="0.14418" G="0.426366" T="0.426366"/>
      <pos A="0.567461" C="0.426366" G="0.00308642" T="0.00308642"/>
      <pos A="0.00308642" C="0.285273" G="0.285273" T="0.426366"/>
      <pos A="0.00308642" C="0.426366" G="0.426366" T="0.14418"/>
      <pos A="0.426366" C="0.426366" G="0.00308642" T="0.14418"/>
      <pos A="0.14418" C="0.14418" G="0.708554" T="0.00308642"/>
      <pos A="0.14418" C="0.567461" G="0.285273" T="0.00308642"/>
      <pos A="0.14418" C="0.426366" G="0.14418" T="0.285273"/>
      <pos A="0.00308642" C="0.567461" G="0.285273" T="0.14418"/>
      <pos A="0.00308642" C="0.14418" G="0.285273" T="0.567461"/>
      <pos A="0.00308642" C="0.285273" G="0.285273" T="0.426366"/>
      <pos A="0.00308642" C="0.426366" G="0.567461" T="0.00308642"/>
      <pos A="0.426366" C="0.426366" G="0.00308642" T="0.14418"/>
      <pos A="0.285273" C="0.567461" G="0.14418" T="0.00308642"/>
      <pos A="0.14418" C="0.00308642" G="0.567461" T="0.285273"/>
      <pos A="0.00308642" C="0.426366" G="0.567461" T="0.00308642"/>
      <pos A="0.00308642" C="0.426366" G="0.567461" T="0.00308642"/>
      <pos A="0.14418" C="0.567461" G="0.14418" T="0.14418"/>
      <pos A="0.708554" C="0.285273" G="0.00308642" T="0.00308642"/>
      <pos A="0.00308642" C="0.285273" G="0.567461" T="0.14418"/>
      <pos A="0.00308642" C="0.426366" G="0.567461" T="0.00308642"/>
      <pos A="0.14418" C="0.14418" G="0.708554" T="0.00308642"/>
      <pos A="0.567461" C="0.14418" G="0.00308642" T="0.285273"/>
    </motif>
    <motif db="0" id="M123" alt="O123" length="40" nsites="8" evalue="1.3e-003">
      <pos A="0.00308642" C="0.990741" G="0.00308642" T="0.00308642"/>
      <pos A="0.661523" C="0.00308642" G="0.00308642" T="0.332304"/>
      <pos A="0.332304" C="0.00308642" G="0.00308642" T="0.661523"/>
      <pos A="0.661523" C="0.00308642" G="0.332304" T="0.00308642"/>
      <pos A="0.00308642" C="0.332304" G="0.00308642" T="0.661523"/>
      <pos A="0.332304" C="0.00308642" G="0.00308642" T="0.661523"/>
      <pos A="0.00308642" C="0.990741" G="0.00308642" T="0.00308642"/>
      <pos A="0.332304" C="0.332304" G="0.332304" T="0.00308642"/>
      <pos A="0.00308642" C="0.661523" G="0.00308642" T="0.332304"/>
      <pos A="0.661523" C="0.332304" G="0.00308642" T="0.00308642"/>
      <pos A="0.332304" C="0.00308642" G="0.661523" T="0.00308642"/>
      <pos A="0.00308642" C="0.332304" G="0.00308642" T="0.661523"/>
      <pos A="0.332304" C="0.00308642" G="0.661523" T="0.00308642"/>
      <pos A="0.661523" C="0.00308642" G="0.00308642" T="0.332304"/>
      <pos A="0.332304" C="0.00308642" G="0.332304" T="0.332304"/>
      <pos A="0.00308642" C="0.332304" G="0.00308642" T="0.661523"/>
      <pos A="0.332304" C="0.00308642" G="0.00308642" T="0.661523"/>
      <pos A="0.332304" C="0.661523" G="0.00308642" T="0.00308642"/>
      <pos A="0.332304" C="0.00308642" G="0.332304" T="0.332304"/>
      <pos A="0.661523" C="0.00308642" G="0.00308642" T="0.332304"/>
      <pos A="0.00308642" C="0.00308642" G="0.990741" T="0.00308642"/>
      <pos A="0.00308642" C="0.332304" G="0.661523" T="0.00308642"/>
      <pos A="0.332304" C="0.661523" G="0.00308642" T="0.00308642"/>
      <pos A="0.332304" C="0.332304" G="0.00308642" T="0.332304"/>
      <pos A="0.00308642" C="0.00308642" G="0.00308642" T="0.990741"/>
      <pos A="0.332304" C="0.00308642" G="0.661523" T="0.00308642"/>
      <pos A="0.00308642" C="0.00308642" G="0.990741" T="0.00308642"/>
      <pos A="0.00308642" C="0.00308642" G="0.00308642" T="0.990741"/>
      <pos A="0.00308642" C="0.332304" G="0.661523" T="0.00308642"/>
      <pos A="0.00308642" C="0.990741" G="0.00308642" T="0.00308642"/>
      <pos A="0.00308642" C="0.661523" G="0.00308642" T="0.332304"/>
      <pos A="0.00308642" C="0.332304" G="0.332304" T="0.332304"/>
      <pos A="0.00308642" C="0.661523" G="0.00308642" T="0.332304"/>
      <pos A="0.332304" C="0.661523" G="0.00308642" T="0.00308642"/>
      <pos A="0.661523" C="0.332304" G="0.00308642" T="0.00308642"/>
      <pos A="0.00308642" C="0.661523" G="0.00308642" T="0.332304"/>
      <pos A="0.00308642" C="0.332304" G="0.332304" T="0.332304"/>
      <pos A="0.00308642" C="0.00308642" G="0.332304" T="0.661523"/>
      <pos A="0.332304" C="0.661523" G="0.00308642" T="0.00308642"/>
      <pos A="0.00308642" C="0.00308642" G="0.332304" T="0.661523"/>
    </motif>
    <motif db="0" id="M124" alt="O124" length="40" nsites="8" evalue="1.3e-003">
      <pos A="0.240123" C="0.358642" G="0.121605" T="0.27963"/>
      <pos A="0.311235" C="0.255926" G="0.105802" T="0.327037"/>
      <pos A="0.263827" C="0.248025" G="0.271728" T="0.21642"/>
      <pos A="0.161111" C="0.358642" G="0.224321" T="0.255926"/>
      <pos A="0.121605" C="0.248025" G="0.327037" T="0.303333"/>
      <pos A="0.327037" C="0.208519" G="0.287531" T="0.176914"/>
      <pos A="0.34284" C="0.129506" G="0.311235" T="0.21642"/>
      <pos A="0.224321" C="0.303333" G="0.319136" T="0.15321"/>
      <pos A="0.169012" C="0.319136" G="0.255926" T="0.255926"/>
      <pos A="0.295432" C="0.421852" G="0.0425926" T="0.240123"/>
      <pos A="0.0662963" C="0.334938" G="0.366543" T="0.232222"/>
      <pos A="0.358642" C="0.232222" G="0.208519" T="0.200617"/>
      <pos A="0.248025" C="0.303333" G="0.192716" T="0.255926"/>
      <pos A="0.358642" C="0.192716" G="0.192716" T="0.255926"/>
      <pos A="0.445556" C="0.208519" G="0.263827" T="0.0820988"/>
      <pos A="0.176914" C="0.263827" G="0.224321" T="0.334938"/>
      <pos A="0.366543" C="0.366543" G="0.105802" T="0.161111"/>
      <pos A="0.176914" C="0.34284" G="0.327037" T="0.15321"/>
      <pos A="0.21642" C="0.327037" G="0.271728" T="0.184815"/>
      <pos A="0.255926" C="0.271728" G="0.240123" T="0.232222"/>
      <pos A="0.240123" C="0.34284" G="0.240123" T="0.176914"/>
      <pos A="0.169012" C="0.263827" G="0.224321" T="0.34284"/>
      <pos A="0.287531" C="0.255926" G="0.271728" T="0.184815"/>
      <pos A="0.21642" C="0.240123" G="0.240123" T="0.303333"/>
      <pos A="0.15321" C="0.303333" G="0.255926" T="0.287531"/>
      <pos A="0.208519" C="0.319136" G="0.34284" T="0.129506"/>
      <pos A="0.240123" C="0.319136" G="0.21642" T="0.224321"/>
      <pos A="0.21642" C="0.461358" G="0.105802" T="0.21642"/>
      <pos A="0.105802" C="0.334938" G="0.287531" T="0.271728"/>
      <pos A="0.129506" C="0.319136" G="0.492963" T="0.0583951"/>
      <pos A="0.366543" C="0.169012" G="0.398148" T="0.0662963"/>
      <pos A="0.287531" C="0.232222" G="0.137407" T="0.34284"/>
      <pos A="0.287531" C="0.27963" G="0.366543" T="0.0662963"/>
      <pos A="0.319136" C="0.240123" G="0.232222" T="0.208519"/>
      <pos A="0.295432" C="0.232222" G="0.311235" T="0.161111"/>
      <pos A="0.21642" C="0.21642" G="0.295432" T="0.271728"/>
      <pos A="0.224321" C="0.208519" G="0.255926" T="0.311235"/>
      <pos A="0.366543" C="0.240123" G="0.161111" T="0.232222"/>
      <pos A="0.311235" C="0.461358" G="0.113704" T="0.113704"/>
      <pos A="0.224321" C="0.192716" G="0.184815" T="0.398148"/>
    </motif>
    <motif db="0" id="M125" alt="O125" length="40" nsites="8" evalue="1.3e-003">
      <pos A="0.407863" C="0.407863" G="0.0354686" T="0.148806"/>
      <pos A="0.294525" C="0.278335" G="0.278335" T="0.148806"/>
      <pos A="0.0678509" C="0.326908" G="0.326908" T="0.278335"/>
      <pos A="0.0678509" C="0.391672" G="0.229761" T="0.310716"/>
      <pos A="0.148806" C="0.440245" G="0.262143" T="0.148806"/>
      <pos A="0.262143" C="0.0840415" G="0.310716" T="0.343098"/>
      <pos A="0.262143" C="0.278335" G="0.262143" T="0.197379"/>
      <pos A="0.116424" C="0.343098" G="0.343098" T="0.197379"/>
      <pos A="0.326908" C="0.132615" G="0.229761" T="0.310716"/>
      <pos A="0.0516593" C="0.310716" G="0.294525" T="0.343098"/>
      <pos A="0.262143" C="0.132615" G="0.407863" T="0.197379"/>
      <pos A="0.245953" C="0.37548" G="0.21357" T="0.164997"/>
      <pos A="0.424054" C="0.294525" G="0.0840415" T="0.197379"/>
      <pos A="0.245953" C="0.472627" G="0.164997" T="0.116424"/>
      <pos A="0.294525" C="0.294525" G="0.164997" T="0.245953"/>
      <pos A="0.294525" C="0.326908" G="0.197379" T="0.181188"/>
      <pos A="0.229761" C="0.37548" G="0.0840415" T="0.310716"/>
      <pos A="0.35929" C="0.132615" G="0.278335" T="0.229761"/>
      <pos A="0.278335" C="0.132615" G="0.100233" T="0.488818"/>
      <pos A="0.100233" C="0.35929" G="0.326908" T="0.21357"/>
      <pos A="0.181188" C="0.0840415" G="0.35929" T="0.37548"/>
      <pos A="0.100233" C="0.407863" G="0.343098" T="0.148806"/>
      <pos A="0.262143" C="0.294525" G="0.294525" T="0.148806"/>
      <pos A="0.0840415" C="0.391672" G="0.35929" T="0.164997"/>
      <pos A="0.229761" C="0.456436" G="0.21357" T="0.100233"/>
      <pos A="0.197379" C="0.116424" G="0.37548" T="0.310716"/>
      <pos A="0.132615" C="0.294525" G="0.310716" T="0.262143"/>
      <pos A="0.326908" C="0.343098" G="0.164997" T="0.164997"/>
      <pos A="0.343098" C="0.424054" G="0.132615" T="0.100233"/>
      <pos A="0.164997" C="0.488818" G="0.132615" T="0.21357"/>
      <pos A="0.326908" C="0.343098" G="0.116424" T="0.21357"/>
      <pos A="0.262143" C="0.181188" G="0.245953" T="0.310716"/>
      <pos A="0.21357" C="0.326908" G="0.245953" T="0.21357"/>
      <pos A="0.116424" C="0.310716" G="0.37548" T="0.197379"/>
      <pos A="0.181188" C="0.407863" G="0.229761" T="0.181188"/>
      <pos A="0.116424" C="0.35929" G="0.148806" T="0.37548"/>
      <pos A="0.343098" C="0.229761" G="0.0840415" T="0.343098"/>
      <pos A="0.326908" C="0.229761" G="0.37548" T="0.0678509"/>
      <pos A="0.0678509" C="0.148806" G="0.488818" T="0.294525"/>
      <pos A="0.181188" C="0.148806" G="0.310716" T="0.35929"/>
    </motif>
    <motif db="0" id="M126" alt="O126" length="40" nsites="8" evalue="1.3e-003">
      <pos A="0.25" C="0.00308642" G="0.25" T="0.496914"/>
      <pos A="0.373457" C="0.496914" G="0.126543" T="0.00308642"/>
      <pos A="0.373457" C="0.126543" G="0.126543" T="0.373457"/>
      <pos A="0.25" C="0.373457" G="0.373457" T="0.00308642"/>
      <pos A="0.373457" C="0.373457" G="0.00308642" T="0.25"/>
      <pos A="0.496914" C="0.00308642" G="0.496914" T="0.00308642"/>
      <pos A="0.25" C="0.373457" G="0.25" T="0.126543"/>
      <pos A="0.00308642" C="0.126543" G="0.373457" T="0.496914"/>
      <pos A="0.00308642" C="0.25" G="0.62037" T="0.126543"/>
      <pos A="0.00308642" C="0.496914" G="0.25" T="0.25"/>
      <pos A="0.25" C="0.373457" G="0.126543" T="0.25"/>
      <pos A="0.373457" C="0.00308642" G="0.373457" T="0.25"/>
      <pos A="0.373457" C="0.373457" G="0.126543" T="0.126543"/>
      <pos A="0.00308642" C="0.496914" G="0.373457" T="0.126543"/>
      <pos A="0.00308642" C="0.00308642" G="0.496914" T="0.496914"/>
      <pos A="0.126543" C="0.25" G="0.00308642" T="0.62037"/>
      <pos A="0.00308642" C="0.373457" G="0.25" T="0.373457"/>
      <pos A="0.373457" C="0.126543" G="0.00308642" T="0.496914"/>
      <pos A="0.00308642" C="0.743827" G="0.00308642" T="0.25"/>
      <pos A="0.126543" C="0.496914" G="0.00308642" T="0.373457"/>
      <pos A="0.126543" C="0.126543" G="0.25" T="0.496914"/>
      <pos A="0.25" C="0.373457" G="0.373457" T="0.00308642"/>
      <pos A="0.62037" C="0.373457" G="0.00308642" T="0.00308642"/>
      <pos A="0.373457" C="0.25" G="0.00308642" T="0.373457"/>
      <pos A="0.62037" C="0.00308642" G="0.373457" T="0.00308642"/>
      <pos A="0.25" C="0.62037" G="0.126543" T="0.00308642"/>
      <pos A="0.373457" C="0.25" G="0.00308642" T="0.373457"/>
      <pos A="0.496914" C="0.00308642" G="0.00308642" T="0.496914"/>
      <pos A="0.00308642" C="0.00308642" G="0.62037" T="0.373457"/>
      <pos A="0.373457" C="0.126543" G="0.25" T="0.25"/>
      <pos A="0.00308642" C="0.867284" G="0.126543" T="0.00308642"/>
      <pos A="0.00308642" C="0.867284" G="0.126543" T="0.00308642"/>
      <pos A="0.496914" C="0.25" G="0.126543" T="0.126543"/>
      <pos A="0.00308642" C="0.373457" G="0.62037" T="0.00308642"/>
      <pos A="0.62037" C="0.126543" G="0.00308642" T="0.25"/>
      <pos A="0.25" C="0.496914" G="0.126543" T="0.126543"/>
      <pos A="0.373457" C="0.00308642" G="0.62037" T="0.00308642"/>
      <pos A="0.00308642" C="0.62037" G="0.25" T="0.126543"/>
      <pos A="0.126543" C="0.373457" G="0.126543" T="0.373457"/>
      <pos A="0.25" C="0.00308642" G="0.62037" T="0.126543"/>
    </motif>
    <motif db="0" id="M127" alt="O127" length="40" nsites="8" evalue="1.3e-003">
      <pos A="0.248025" C="0.413951" G="0.0979012" T="0.240123"/>
      <pos A="0.224321" C="0.398148" G="0.21642" T="0.161111"/>
      <pos A="0.287531" C="0.271728" G="0.129506" T="0.311235"/>
      <pos A="0.255926" C="0.358642" G="0.232222" T="0.15321"/>
      <pos A="0.34284" C="0.105802" G="0.358642" T="0.192716"/>
      <pos A="0.15321" C="0.374444" G="0.413951" T="0.0583951"/>
      <pos A="0.21642" C="0.287531" G="0.21642" T="0.27963"/>
      <pos A="0.382346" C="0.232222" G="0.303333" T="0.0820988"/>
      <pos A="0.240123" C="0.224321" G="0.248025" T="0.287531"/>
      <pos A="0.255926" C="0.287531" G="0.208519" T="0.248025"/>
      <pos A="0.200617" C="0.248025" G="0.27963" T="0.271728"/>
      <pos A="0.319136" C="0.469259" G="0.0267901" T="0.184815"/>
      <pos A="0.21642" C="0.374444" G="0.303333" T="0.105802"/>
      <pos A="0.334938" C="0.129506" G="0.192716" T="0.34284"/>
      <pos A="0.21642" C="0.271728" G="0.21642" T="0.295432"/>
      <pos A="0.232222" C="0.334938" G="0.271728" T="0.161111"/>
      <pos A="0.295432" C="0.358642" G="0.176914" T="0.169012"/>
      <pos A="0.263827" C="0.27963" G="0.121605" T="0.334938"/>
      <pos A="0.271728" C="0.176914" G="0.271728" T="0.27963"/>
      <pos A="0.105802" C="0.232222" G="0.334938" T="0.327037"/>
      <pos A="0.271728" C="0.208519" G="0.334938" T="0.184815"/>
      <pos A="0.334938" C="0.121605" G="0.319136" T="0.224321"/>
      <pos A="0.334938" C="0.263827" G="0.27963" T="0.121605"/>
      <pos A="0.200617" C="0.358642" G="0.21642" T="0.224321"/>
      <pos A="0.192716" C="0.200617" G="0.224321" T="0.382346"/>
      <pos A="0.224321" C="0.366543" G="0.295432" T="0.113704"/>
      <pos A="0.15321" C="0.319136" G="0.311235" T="0.21642"/>
      <pos A="0.303333" C="0.319136" G="0.208519" T="0.169012"/>
      <pos A="0.263827" C="0.176914" G="0.350741" T="0.208519"/>
      <pos A="0.295432" C="0.319136" G="0.15321" T="0.232222"/>
      <pos A="0.192716" C="0.382346" G="0.129506" T="0.295432"/>
      <pos A="0.161111" C="0.516667" G="0.137407" T="0.184815"/>
      <pos A="0.224321" C="0.34284" G="0.263827" T="0.169012"/>
      <pos A="0.248025" C="0.327037" G="0.248025" T="0.176914"/>
      <pos A="0.303333" C="0.208519" G="0.350741" T="0.137407"/>
      <pos A="0.15321" C="0.271728" G="0.263827" T="0.311235"/>
      <pos A="0.232222" C="0.350741" G="0.263827" T="0.15321"/>
      <pos A="0.145309" C="0.34284" G="0.255926" T="0.255926"/>
      <pos A="0.255926" C="0.15321" G="0.34284" T="0.248025"/>
      <pos A="0.200617" C="0.21642" G="0.350741" T="0.232222"/>
    </motif>
    <motif db="0" id="M13" alt="O13" length="40" nsites="8" evalue="1.3e-003">
      <pos A="0.285273" C="0.238242" G="0.285273" T="0.191211"/>
      <pos A="0.14418" C="0.52043" G="0.285273" T="0.0501175"/>
      <pos A="0.191211" C="0.473398" G="0.238242" T="0.0971486"/>
      <pos A="0.379335" C="0.332304" G="0.0971486" T="0.191211"/>
      <pos A="0.0971486" C="0.191211" G="0.379335" T="0.332304"/>
      <pos A="0.14418" C="0.332304" G="0.191211" T="0.332304"/>
      <pos A="0.238242" C="0.191211" G="0.191211" T="0.379335"/>
      <pos A="0.0501175" C="0.191211" G="0.473398" T="0.285273"/>
      <pos A="0.567461" C="0.238242" G="0.191211" T="0.00308642"/>
      <pos A="0.00308642" C="0.614492" G="0.332304" T="0.0501175"/>
      <pos A="0.238242" C="0.426366" G="0.14418" T="0.191211"/>
      <pos A="0.0501175" C="0.332304" G="0.332304" T="0.285273"/>
      <pos A="0.473398" C="0.0501175" G="0.332304" T="0.14418"/>
      <pos A="0.285273" C="0.614492" G="0.0971486" T="0.00308642"/>
      <pos A="0.00308642" C="0.191211" G="0.567461" T="0.238242"/>
      <pos A="0.238242" C="0.14418" G="0.426366" T="0.191211"/>
      <pos A="0.00308642" C="0.473398" G="0.379335" T="0.14418"/>
      <pos A="0.00308642" C="0.473398" G="0.379335" T="0.14418"/>
      <pos A="0.332304" C="0.285273" G="0.14418" T="0.238242"/>
      <pos A="0.238242" C="0.191211" G="0.191211" T="0.379335"/>
      <pos A="0.52043" C="0.14418" G="0.191211" T="0.14418"/>
      <pos A="0.0971486" C="0.708554" G="0.0971486" T="0.0971486"/>
      <pos A="0.238242" C="0.379335" G="0.238242" T="0.14418"/>
      <pos A="0.191211" C="0.285273" G="0.379335" T="0.14418"/>
      <pos A="0.14418" C="0.238242" G="0.426366" T="0.191211"/>
      <pos A="0.191211" C="0.52043" G="0.238242" T="0.0501175"/>
      <pos A="0.285273" C="0.285273" G="0.332304" T="0.0971486"/>
      <pos A="0.285273" C="0.332304" G="0.379335" T="0.00308642"/>
      <pos A="0.00308642" C="0.567461" G="0.238242" T="0.191211"/>
      <pos A="0.14418" C="0.238242" G="0.332304" T="0.285273"/>
      <pos A="0.332304" C="0.473398" G="0.0971486" T="0.0971486"/>
      <pos A="0.191211" C="0.0971486" G="0.52043" T="0.191211"/>
      <pos A="0.473398" C="0.0971486" G="0.332304" T="0.0971486"/>
      <pos A="0.332304" C="0.332304" G="0.14418" T="0.191211"/>
      <pos A="0.238242" C="0.473398" G="0.14418" T="0.14418"/>
      <pos A="0.191211" C="0.379335" G="0.285273" T="0.14418"/>
      <pos A="0.191211" C="0.473398" G="0.14418" T="0.191211"/>
      <pos A="0.285273" C="0.238242" G="0.191211" T="0.285273"/>
      <pos A="0.332304" C="0.379335" G="0.0501175" T="0.238242"/>
      <pos A="0.285273" C="0.14418" G="0.379335" T="0.191211"/>
    </motif>
    <motif db="0" id="M14" alt="O14" length="40" nsites="8" evalue="1.3e-003">
      <pos A="0.263827" C="0.255926" G="0.192716" T="0.287531"/>
      <pos A="0.129506" C="0.492963" G="0.200617" T="0.176914"/>
      <pos A="0.263827" C="0.0583951" G="0.169012" T="0.508765"/>
      <pos A="0.255926" C="0.240123" G="0.255926" T="0.248025"/>
      <pos A="0.105802" C="0.319136" G="0.334938" T="0.240123"/>
      <pos A="0.27963" C="0.366543" G="0.129506" T="0.224321"/>
      <pos A="0.121605" C="0.374444" G="0.334938" T="0.169012"/>
      <pos A="0.350741" C="0.303333" G="0.208519" T="0.137407"/>
      <pos A="0.255926" C="0.303333" G="0.200617" T="0.240123"/>
      <pos A="0.161111" C="0.232222" G="0.27963" T="0.327037"/>
      <pos A="0.161111" C="0.295432" G="0.319136" T="0.224321"/>
      <pos A="0.137407" C="0.374444" G="0.240123" T="0.248025"/>
      <pos A="0.21642" C="0.390247" G="0.263827" T="0.129506"/>
      <pos A="0.311235" C="0.208519" G="0.327037" T="0.15321"/>
      <pos A="0.34284" C="0.398148" G="0.145309" T="0.113704"/>
      <pos A="0.350741" C="0.287531" G="0.200617" T="0.161111"/>
      <pos A="0.398148" C="0.176914" G="0.21642" T="0.208519"/>
      <pos A="0.200617" C="0.27963" G="0.287531" T="0.232222"/>
      <pos A="0.200617" C="0.303333" G="0.295432" T="0.200617"/>
      <pos A="0.200617" C="0.255926" G="0.21642" T="0.327037"/>
      <pos A="0.208519" C="0.248025" G="0.311235" T="0.232222"/>
      <pos A="0.113704" C="0.421852" G="0.184815" T="0.27963"/>
      <pos A="0.311235" C="0.224321" G="0.287531" T="0.176914"/>
      <pos A="0.263827" C="0.319136" G="0.287531" T="0.129506"/>
      <pos A="0.421852" C="0.15321" G="0.21642" T="0.208519"/>
      <pos A="0.105802" C="0.240123" G="0.398148" T="0.255926"/>
      <pos A="0.303333" C="0.327037" G="0.161111" T="0.208519"/>
      <pos A="0.366543" C="0.303333" G="0.113704" T="0.21642"/>
      <pos A="0.184815" C="0.208519" G="0.295432" T="0.311235"/>
      <pos A="0.15321" C="0.295432" G="0.311235" T="0.240123"/>
      <pos A="0.192716" C="0.374444" G="0.287531" T="0.145309"/>
      <pos A="0.240123" C="0.271728" G="0.192716" T="0.295432"/>
      <pos A="0.0267901" C="0.358642" G="0.311235" T="0.303333"/>
      <pos A="0.0979012" C="0.406049" G="0.192716" T="0.303333"/>
      <pos A="0.311235" C="0.485062" G="0.0820988" T="0.121605"/>
      <pos A="0.319136" C="0.295432" G="0.208519" T="0.176914"/>
      <pos A="0.437654" C="0.161111" G="0.145309" T="0.255926"/>
      <pos A="0.27963" C="0.295432" G="0.27963" T="0.145309"/>
      <pos A="0.208519" C="0.232222" G="0.287531" T="0.271728"/>
      <pos A="0.358642" C="0.145309" G="0.311235" T="0.184815"/>
    </motif>
    <motif db="0" id="M15" alt="O15" length="40" nsites="8" evalue="1.3e-003">
      <pos A="0.0979012" C="0.248025" G="0.350741" T="0.303333"/>
      <pos A="0.334938" C="0.303333" G="0.248025" T="0.113704"/>
      <pos A="0.406049" C="0.248025" G="0.21642" T="0.129506"/>
      <pos A="0.406049" C="0.208519" G="0.161111" T="0.224321"/>
      <pos A="0.34284" C="0.0583951" G="0.382346" T="0.21642"/>
      <pos A="0.184815" C="0.421852" G="0.232222" T="0.161111"/>
      <pos A="0.15321" C="0.366543" G="0.176914" T="0.303333"/>
      <pos A="0.145309" C="0.390247" G="0.232222" T="0.232222"/>
      <pos A="0.255926" C="0.398148" G="0.129506" T="0.21642"/>
      <pos A="0.137407" C="0.200617" G="0.287531" T="0.374444"/>
      <pos A="0.271728" C="0.200617" G="0.303333" T="0.224321"/>
      <pos A="0.263827" C="0.184815" G="0.413951" T="0.137407"/>
      <pos A="0.113704" C="0.34284" G="0.169012" T="0.374444"/>
      <pos A="0.232222" C="0.27963" G="0.0820988" T="0.406049"/>
      <pos A="0.113704" C="0.295432" G="0.27963" T="0.311235"/>
      <pos A="0.311235" C="0.413951" G="0.192716" T="0.0820988"/>
      <pos A="0.421852" C="0.295432" G="0.0425926" T="0.240123"/>
      <pos A="0.248025" C="0.15321" G="0.366543" T="0.232222"/>
      <pos A="0.263827" C="0.34284" G="0.255926" T="0.137407"/>
      <pos A="0.27963" C="0.319136" G="0.224321" T="0.176914"/>
      <pos A="0.224321" C="0.295432" G="0.208519" T="0.271728"/>
      <pos A="0.21642" C="0.327037" G="0.287531" T="0.169012"/>
      <pos A="0.271728" C="0.27963" G="0.200617" T="0.248025"/>
      <pos A="0.161111" C="0.366543" G="0.287531" T="0.184815"/>
      <pos A="0.232222" C="0.350741" G="0.121605" T="0.295432"/>
      <pos A="0.208519" C="0.287531" G="0.350741" T="0.15321"/>
      <pos A="0.208519" C="0.271728" G="0.327037" T="0.192716"/>
      <pos A="0.208519" C="0.263827" G="0.350741" T="0.176914"/>
      <pos A="0.232222" C="0.255926" G="0.248025" T="0.263827"/>
      <pos A="0.15321" C="0.303333" G="0.248025" T="0.295432"/>
      <pos A="0.232222" C="0.27963" G="0.366543" T="0.121605"/>
      <pos A="0.295432" C="0.27963" G="0.255926" T="0.169012"/>
      <pos A="0.34284" C="0.208519" G="0.192716" T="0.255926"/>
      <pos A="0.21642" C="0.208519" G="0.27963" T="0.295432"/>
      <pos A="0.263827" C="0.208519" G="0.358642" T="0.169012"/>
      <pos A="0.169012" C="0.255926" G="0.184815" T="0.390247"/>
      <pos A="0.192716" C="0.500864" G="0.176914" T="0.129506"/>
      <pos A="0.366543" C="0.15321" G="0.232222" T="0.248025"/>
      <pos A="0.21642" C="0.311235" G="0.21642" T="0.255926"/>
      <pos A="0.232222" C="0.319136" G="0.200617" T="0.248025"/>
    </motif>
    <motif db="0" id="M16" alt="O16" length="40" nsites="8" evalue="1.3e-003">
      <pos A="0.00308642" C="0.990741" G="0.00308642" T="0.00308642"/>
      <pos A="0.00308642" C="0.00308642" G="0.00308642" T="0.990741"/>
      <pos A="0.00308642" C="0.990741" G="0.00308642" T="0.00308642"/>
      <pos A="0.00308642" C="0.00308642" G="0.00308642" T="0.990741"/>
      <pos A="0.00308642" C="0.990741" G="0.00308642" T="0.00308642"/>
      <pos A="0.00308642" C="0.00308642" G="0.990741" T="0.00308642"/>
      <pos A="0.00308642" C="0.00308642" G="0.990741" T="0.00308642"/>
      <pos A="0.00308642" C="0.00308642" G="0.00308642" T="0.990741"/>
      <pos A="0.00308642" C="0.00308642" G="0.990741" T="0.00308642"/>
      <pos A="0.00308642" C="0.00308642" G="0.990741" T="0.00308642"/>
      <pos A="0.00308642" C="0.00308642" G="0.00308642" T="0.990741"/>
      <pos A="0.00308642" C="0.00308642" G="0.990741" T="0.00308642"/>
      <pos A="0.00308642" C="0.00308642" G="0.990741" T="0.00308642"/>
      <pos A="0.00308642" C="0.00308642" G="0.00308642" T="0.990741"/>
      <pos A="0.00308642" C="0.00308642" G="0.990741" T="0.00308642"/>
      <pos A="0.990741" C="0.00308642" G="0.00308642" T="0.00308642"/>
      <pos A="0.00308642" C="0.990741" G="0.00308642" T="0.00308642"/>
      <pos A="0.00308642" C="0.00308642" G="0.990741" T="0.00308642"/>
      <pos A="0.00308642" C="0.00308642" G="0.990741" T="0.00308642"/>
      <pos A="0.990741" C="0.00308642" G="0.00308642" T="0.00308642"/>
      <pos A="0.990741" C="0.00308642" G="0.00308642" T="0.00308642"/>
      <pos A="0.00308642" C="0.00308642" G="0.990741" T="0.00308642"/>
      <pos A="0.990741" C="0.00308642" G="0.00308642" T="0.00308642"/>
      <pos A="0.00308642" C="0.00308642" G="0.990741" T="0.00308642"/>
      <pos A="0.00308642" C="0.00308642" G="0.990741" T="0.00308642"/>
      <pos A="0.00308642" C="0.990741" G="0.00308642" T="0.00308642"/>
      <pos A="0.00308642" C="0.990741" G="0.00308642" T="0.00308642"/>
      <pos A="0.990741" C="0.00308642" G="0.00308642" T="0.00308642"/>
      <pos A="0.00308642" C="0.990741" G="0.00308642" T="0.00308642"/>
      <pos A="0.00308642" C="0.990741" G="0.00308642" T="0.00308642"/>
      <pos A="0.990741" C="0.00308642" G="0.00308642" T="0.00308642"/>
      <pos A="0.00308642" C="0.00308642" G="0.00308642" T="0.990741"/>
      <pos A="0.00308642" C="0.00308642" G="0.990741" T="0.00308642"/>
      <pos A="0.00308642" C="0.990741" G="0.00308642" T="0.00308642"/>
      <pos A="0.00308642" C="0.00308642" G="0.00308642" T="0.990741"/>
      <pos A="0.00308642" C="0.00308642" G="0.990741" T="0.00308642"/>
      <pos A="0.990741" C="0.00308642" G="0.00308642" T="0.00308642"/>
      <pos A="0.990741" C="0.00308642" G="0.00308642" T="0.00308642"/>
      <pos A="0.00308642" C="0.00308642" G="0.990741" T="0.00308642"/>
      <pos A="0.00308642" C="0.00308642" G="0.990741" T="0.00308642"/>
    </motif>
    <motif db="0" id="M17" alt="O17" length="40" nsites="8" evalue="1.3e-003">
      <pos A="0.200617" C="0.200617" G="0.299383" T="0.299383"/>
      <pos A="0.101852" C="0.25" G="0.42284" T="0.225309"/>
      <pos A="0.101852" C="0.25" G="0.398148" T="0.25"/>
      <pos A="0.472222" C="0.25" G="0.151235" T="0.126543"/>
      <pos A="0.175926" C="0.398148" G="0.348765" T="0.0771605"/>
      <pos A="0.25" C="0.101852" G="0.324074" T="0.324074"/>
      <pos A="0.274691" C="0.175926" G="0.42284" T="0.126543"/>
      <pos A="0.175926" C="0.0771605" G="0.25" T="0.496914"/>
      <pos A="0.0771605" C="0.496914" G="0.151235" T="0.274691"/>
      <pos A="0.175926" C="0.570988" G="0.0524691" T="0.200617"/>
      <pos A="0.200617" C="0.496914" G="0.200617" T="0.101852"/>
      <pos A="0.496914" C="0.151235" G="0.225309" T="0.126543"/>
      <pos A="0.0771605" C="0.348765" G="0.25" T="0.324074"/>
      <pos A="0.25" C="0.274691" G="0.175926" T="0.299383"/>
      <pos A="0.200617" C="0.348765" G="0.0771605" T="0.373457"/>
      <pos A="0.151235" C="0.101852" G="0.0771605" T="0.669753"/>
      <pos A="0.324074" C="0.324074" G="0.126543" T="0.225309"/>
      <pos A="0.126543" C="0.274691" G="0.42284" T="0.175926"/>
      <pos A="0.225309" C="0.225309" G="0.151235" T="0.398148"/>
      <pos A="0.175926" C="0.25" G="0.225309" T="0.348765"/>
      <pos A="0.200617" C="0.175926" G="0.42284" T="0.200617"/>
      <pos A="0.25" C="0.373457" G="0.299383" T="0.0771605"/>
      <pos A="0.25" C="0.299383" G="0.0524691" T="0.398148"/>
      <pos A="0.472222" C="0.175926" G="0.200617" T="0.151235"/>
      <pos A="0.447531" C="0.0771605" G="0.274691" T="0.200617"/>
      <pos A="0.25" C="0.570988" G="0.0771605" T="0.101852"/>
      <pos A="0.151235" C="0.546296" G="0.200617" T="0.101852"/>
      <pos A="0.225309" C="0.324074" G="0.200617" T="0.25"/>
      <pos A="0.175926" C="0.25" G="0.25" T="0.324074"/>
      <pos A="0.348765" C="0.175926" G="0.175926" T="0.299383"/>
      <pos A="0.398148" C="0.200617" G="0.175926" T="0.225309"/>
      <pos A="0.0277778" C="0.348765" G="0.42284" T="0.200617"/>
      <pos A="0.299383" C="0.299383" G="0.25" T="0.151235"/>
      <pos A="0.25" C="0.175926" G="0.398148" T="0.175926"/>
      <pos A="0.472222" C="0.25" G="0.200617" T="0.0771605"/>
      <pos A="0.200617" C="0.25" G="0.200617" T="0.348765"/>
      <pos A="0.200617" C="0.175926" G="0.447531" T="0.175926"/>
      <pos A="0.200617" C="0.175926" G="0.25" T="0.373457"/>
      <pos A="0.398148" C="0.447531" G="0.0524691" T="0.101852"/>
      <pos A="0.225309" C="0.225309" G="0.274691" T="0.274691"/>
    </motif>
    <motif db="0" id="M18" alt="O18" length="40" nsites="8" evalue="1.3e-003">
      <pos A="0.237272" C="0.247455" G="0.165998" T="0.349274"/>
      <pos A="0.0743605" C="0.37982" G="0.247455" T="0.298364"/>
      <pos A="0.430731" C="0.0438143" G="0.12527" T="0.400185"/>
      <pos A="0.206727" C="0.288183" G="0.461277" T="0.0438143"/>
      <pos A="0.237272" C="0.318729" G="0.216909" T="0.22709"/>
      <pos A="0.206727" C="0.247455" G="0.308546" T="0.237272"/>
      <pos A="0.12527" C="0.257637" G="0.48164" T="0.135453"/>
      <pos A="0.216909" C="0.237272" G="0.308546" T="0.237272"/>
      <pos A="0.257637" C="0.247455" G="0.155816" T="0.339092"/>
      <pos A="0.237272" C="0.298364" G="0.257637" T="0.206727"/>
      <pos A="0.247455" C="0.247455" G="0.278001" T="0.22709"/>
      <pos A="0.186362" C="0.461277" G="0.12527" T="0.22709"/>
      <pos A="0.522368" C="0.135453" G="0.0641788" T="0.278001"/>
      <pos A="0.359457" C="0.237272" G="0.155816" T="0.247455"/>
      <pos A="0.349274" C="0.206727" G="0.308546" T="0.135453"/>
      <pos A="0.278001" C="0.400185" G="0.115088" T="0.206727"/>
      <pos A="0.165998" C="0.420548" G="0.298364" T="0.115088"/>
      <pos A="0.308546" C="0.104907" G="0.278001" T="0.308546"/>
      <pos A="0.22709" C="0.247455" G="0.257637" T="0.267818"/>
      <pos A="0.216909" C="0.502005" G="0.186362" T="0.0947249"/>
      <pos A="0.135453" C="0.369639" G="0.298364" T="0.196544"/>
      <pos A="0.288183" C="0.278001" G="0.176181" T="0.257637"/>
      <pos A="0.257637" C="0.135453" G="0.420548" T="0.186362"/>
      <pos A="0.267818" C="0.22709" G="0.328911" T="0.176181"/>
      <pos A="0.165998" C="0.400185" G="0.196544" T="0.237272"/>
      <pos A="0.308546" C="0.37982" G="0.155816" T="0.155816"/>
      <pos A="0.12527" C="0.369639" G="0.318729" T="0.186362"/>
      <pos A="0.0845422" C="0.37982" G="0.257637" T="0.278001"/>
      <pos A="0.288183" C="0.267818" G="0.298364" T="0.145635"/>
      <pos A="0.339092" C="0.267818" G="0.298364" T="0.0947249"/>
      <pos A="0.267818" C="0.278001" G="0.186362" T="0.267818"/>
      <pos A="0.176181" C="0.115088" G="0.502005" T="0.206727"/>
      <pos A="0.247455" C="0.318729" G="0.196544" T="0.237272"/>
      <pos A="0.22709" C="0.308546" G="0.288183" T="0.176181"/>
      <pos A="0.308546" C="0.22709" G="0.22709" T="0.237272"/>
      <pos A="0.206727" C="0.206727" G="0.430731" T="0.155816"/>
      <pos A="0.278001" C="0.267818" G="0.237272" T="0.216909"/>
      <pos A="0.257637" C="0.410366" G="0.0438143" T="0.288183"/>
      <pos A="0.206727" C="0.257637" G="0.278001" T="0.257637"/>
      <pos A="0.104907" C="0.22709" G="0.247455" T="0.420548"/>
    </motif>
    <motif db="0" id="M19" alt="O19" length="40" nsites="8" evalue="1.3e-003">
      <pos A="0.381337" C="0.297281" G="0.150184" T="0.171198"/>
      <pos A="0.108156" C="0.360323" G="0.402351" T="0.12917"/>
      <pos A="0.23424" C="0.276268" G="0.213226" T="0.276268"/>
      <pos A="0.108156" C="0.549448" G="0.255253" T="0.0871417"/>
      <pos A="0.297281" C="0.213226" G="0.171198" T="0.318295"/>
      <pos A="0.171198" C="0.381337" G="0.318295" T="0.12917"/>
      <pos A="0.171198" C="0.33931" G="0.23424" T="0.255253"/>
      <pos A="0.213226" C="0.402351" G="0.213226" T="0.171198"/>
      <pos A="0.150184" C="0.33931" G="0.423365" T="0.0871417"/>
      <pos A="0.276268" C="0.108156" G="0.444379" T="0.171198"/>
      <pos A="0.213226" C="0.192211" G="0.402351" T="0.192211"/>
      <pos A="0.549448" C="0.0661284" G="0.23424" T="0.150184"/>
      <pos A="0.318295" C="0.402351" G="0.150184" T="0.12917"/>
      <pos A="0.171198" C="0.360323" G="0.171198" T="0.297281"/>
      <pos A="0.12917" C="0.255253" G="0.444379" T="0.171198"/>
      <pos A="0.255253" C="0.360323" G="0.255253" T="0.12917"/>
      <pos A="0.0241007" C="0.171198" G="0.696546" T="0.108156"/>
      <pos A="0.171198" C="0.549448" G="0.12917" T="0.150184"/>
      <pos A="0.360323" C="0.402351" G="0.108156" T="0.12917"/>
      <pos A="0.255253" C="0.108156" G="0.150184" T="0.486407"/>
      <pos A="0.381337" C="0.318295" G="0.12917" T="0.171198"/>
      <pos A="0.0661284" C="0.486407" G="0.297281" T="0.150184"/>
      <pos A="0.297281" C="0.33931" G="0.150184" T="0.213226"/>
      <pos A="0.12917" C="0.318295" G="0.23424" T="0.318295"/>
      <pos A="0.192211" C="0.213226" G="0.360323" T="0.23424"/>
      <pos A="0.12917" C="0.33931" G="0.465393" T="0.0661284"/>
      <pos A="0.12917" C="0.171198" G="0.423365" T="0.276268"/>
      <pos A="0.23424" C="0.549448" G="0.150184" T="0.0661284"/>
      <pos A="0.276268" C="0.213226" G="0.213226" T="0.297281"/>
      <pos A="0.0661284" C="0.50742" G="0.108156" T="0.318295"/>
      <pos A="0.33931" C="0.444379" G="0.0871417" T="0.12917"/>
      <pos A="0.0871417" C="0.528435" G="0.297281" T="0.0871417"/>
      <pos A="0.276268" C="0.255253" G="0.381337" T="0.0871417"/>
      <pos A="0.192211" C="0.297281" G="0.402351" T="0.108156"/>
      <pos A="0.171198" C="0.33931" G="0.276268" T="0.213226"/>
      <pos A="0.255253" C="0.23424" G="0.402351" T="0.108156"/>
      <pos A="0.486407" C="0.171198" G="0.255253" T="0.0871417"/>
      <pos A="0.12917" C="0.33931" G="0.402351" T="0.12917"/>
      <pos A="0.33931" C="0.33931" G="0.23424" T="0.0871417"/>
      <pos A="0.12917" C="0.23424" G="0.318295" T="0.318295"/>
    </motif>
    <motif db="0" id="M2" alt="O2" length="40" nsites="8" evalue="1.3e-003">
      <pos A="0.303333" C="0.271728" G="0.271728" T="0.15321"/>
      <pos A="0.200617" C="0.27963" G="0.224321" T="0.295432"/>
      <pos A="0.240123" C="0.271728" G="0.105802" T="0.382346"/>
      <pos A="0.334938" C="0.192716" G="0.192716" T="0.27963"/>
      <pos A="0.0820988" C="0.358642" G="0.382346" T="0.176914"/>
      <pos A="0.263827" C="0.374444" G="0.176914" T="0.184815"/>
      <pos A="0.184815" C="0.232222" G="0.34284" T="0.240123"/>
      <pos A="0.350741" C="0.200617" G="0.21642" T="0.232222"/>
      <pos A="0.287531" C="0.366543" G="0.176914" T="0.169012"/>
      <pos A="0.248025" C="0.271728" G="0.255926" T="0.224321"/>
      <pos A="0.390247" C="0.192716" G="0.240123" T="0.176914"/>
      <pos A="0.129506" C="0.374444" G="0.287531" T="0.208519"/>
      <pos A="0.271728" C="0.224321" G="0.271728" T="0.232222"/>
      <pos A="0.224321" C="0.263827" G="0.327037" T="0.184815"/>
      <pos A="0.15321" C="0.319136" G="0.374444" T="0.15321"/>
      <pos A="0.445556" C="0.232222" G="0.21642" T="0.105802"/>
      <pos A="0.208519" C="0.311235" G="0.184815" T="0.295432"/>
      <pos A="0.390247" C="0.382346" G="0.0583951" T="0.169012"/>
      <pos A="0.137407" C="0.287531" G="0.437654" T="0.137407"/>
      <pos A="0.0979012" C="0.176914" G="0.390247" T="0.334938"/>
      <pos A="0.224321" C="0.287531" G="0.240123" T="0.248025"/>
      <pos A="0.192716" C="0.390247" G="0.208519" T="0.208519"/>
      <pos A="0.255926" C="0.255926" G="0.295432" T="0.192716"/>
      <pos A="0.248025" C="0.21642" G="0.232222" T="0.303333"/>
      <pos A="0.295432" C="0.232222" G="0.21642" T="0.255926"/>
      <pos A="0.145309" C="0.413951" G="0.255926" T="0.184815"/>
      <pos A="0.358642" C="0.453457" G="0.0583951" T="0.129506"/>
      <pos A="0.34284" C="0.358642" G="0.0583951" T="0.240123"/>
      <pos A="0.232222" C="0.176914" G="0.27963" T="0.311235"/>
      <pos A="0.176914" C="0.176914" G="0.429753" T="0.21642"/>
      <pos A="0.271728" C="0.34284" G="0.224321" T="0.161111"/>
      <pos A="0.27963" C="0.240123" G="0.382346" T="0.0979012"/>
      <pos A="0.169012" C="0.145309" G="0.15321" T="0.532469"/>
      <pos A="0.0820988" C="0.390247" G="0.382346" T="0.145309"/>
      <pos A="0.169012" C="0.34284" G="0.263827" T="0.224321"/>
      <pos A="0.200617" C="0.255926" G="0.303333" T="0.240123"/>
      <pos A="0.145309" C="0.366543" G="0.232222" T="0.255926"/>
      <pos A="0.398148" C="0.358642" G="0.15321" T="0.09"/>
      <pos A="0.398148" C="0.208519" G="0.27963" T="0.113704"/>
      <pos A="0.303333" C="0.271728" G="0.27963" T="0.145309"/>
    </motif>
    <motif db="0" id="M22" alt="O22" length="40" nsites="8" evalue="1.3e-003">
      <pos A="0.366543" C="0.224321" G="0.327037" T="0.0820988"/>
      <pos A="0.145309" C="0.327037" G="0.224321" T="0.303333"/>
      <pos A="0.334938" C="0.311235" G="0.09" T="0.263827"/>
      <pos A="0.0583951" C="0.398148" G="0.27963" T="0.263827"/>
      <pos A="0.255926" C="0.421852" G="0.15321" T="0.169012"/>
      <pos A="0.145309" C="0.34284" G="0.232222" T="0.27963"/>
      <pos A="0.311235" C="0.287531" G="0.248025" T="0.15321"/>
      <pos A="0.437654" C="0.137407" G="0.192716" T="0.232222"/>
      <pos A="0.263827" C="0.287531" G="0.287531" T="0.161111"/>
      <pos A="0.200617" C="0.232222" G="0.311235" T="0.255926"/>
      <pos A="0.334938" C="0.287531" G="0.105802" T="0.271728"/>
      <pos A="0.271728" C="0.319136" G="0.303333" T="0.105802"/>
      <pos A="0.453457" C="0.208519" G="0.169012" T="0.169012"/>
      <pos A="0.255926" C="0.240123" G="0.287531" T="0.21642"/>
      <pos A="0.327037" C="0.319136" G="0.224321" T="0.129506"/>
      <pos A="0.27963" C="0.413951" G="0.176914" T="0.129506"/>
      <pos A="0.0583951" C="0.406049" G="0.319136" T="0.21642"/>
      <pos A="0.192716" C="0.271728" G="0.240123" T="0.295432"/>
      <pos A="0.263827" C="0.240123" G="0.287531" T="0.208519"/>
      <pos A="0.303333" C="0.232222" G="0.15321" T="0.311235"/>
      <pos A="0.240123" C="0.287531" G="0.255926" T="0.21642"/>
      <pos A="0.271728" C="0.176914" G="0.295432" T="0.255926"/>
      <pos A="0.208519" C="0.208519" G="0.413951" T="0.169012"/>
      <pos A="0.21642" C="0.263827" G="0.27963" T="0.240123"/>
      <pos A="0.0979012" C="0.263827" G="0.319136" T="0.319136"/>
      <pos A="0.184815" C="0.445556" G="0.192716" T="0.176914"/>
      <pos A="0.232222" C="0.303333" G="0.184815" T="0.27963"/>
      <pos A="0.287531" C="0.327037" G="0.240123" T="0.145309"/>
      <pos A="0.224321" C="0.27963" G="0.413951" T="0.0820988"/>
      <pos A="0.334938" C="0.374444" G="0.0820988" T="0.208519"/>
      <pos A="0.129506" C="0.429753" G="0.263827" T="0.176914"/>
      <pos A="0.248025" C="0.303333" G="0.200617" T="0.248025"/>
      <pos A="0.374444" C="0.0504938" G="0.240123" T="0.334938"/>
      <pos A="0.34284" C="0.334938" G="0.208519" T="0.113704"/>
      <pos A="0.184815" C="0.334938" G="0.176914" T="0.303333"/>
      <pos A="0.271728" C="0.15321" G="0.287531" T="0.287531"/>
      <pos A="0.161111" C="0.287531" G="0.311235" T="0.240123"/>
      <pos A="0.208519" C="0.240123" G="0.485062" T="0.0662963"/>
      <pos A="0.34284" C="0.105802" G="0.263827" T="0.287531"/>
      <pos A="0.224321" C="0.295432" G="0.27963" T="0.200617"/>
    </motif>
    <motif db="0" id="M23" alt="O23" length="40" nsites="8" evalue="1.3e-003">
      <pos A="0.694444" C="0.200617" G="0.101852" T="0.00308642"/>
      <pos A="0.101852" C="0.00308642" G="0.496914" T="0.398148"/>
      <pos A="0.398148" C="0.101852" G="0.299383" T="0.200617"/>
      <pos A="0.200617" C="0.200617" G="0.595679" T="0.00308642"/>
      <pos A="0.398148" C="0.299383" G="0.101852" T="0.200617"/>
      <pos A="0.299383" C="0.200617" G="0.299383" T="0.200617"/>
      <pos A="0.101852" C="0.299383" G="0.101852" T="0.496914"/>
      <pos A="0.101852" C="0.398148" G="0.101852" T="0.398148"/>
      <pos A="0.00308642" C="0.200617" G="0.299383" T="0.496914"/>
      <pos A="0.00308642" C="0.398148" G="0.101852" T="0.496914"/>
      <pos A="0.200617" C="0.200617" G="0.299383" T="0.299383"/>
      <pos A="0.595679" C="0.299383" G="0.00308642" T="0.101852"/>
      <pos A="0.496914" C="0.00308642" G="0.200617" T="0.299383"/>
      <pos A="0.595679" C="0.200617" G="0.101852" T="0.101852"/>
      <pos A="0.200617" C="0.200617" G="0.200617" T="0.398148"/>
      <pos A="0.00308642" C="0.496914" G="0.200617" T="0.299383"/>
      <pos A="0.200617" C="0.79321" G="0.00308642" T="0.00308642"/>
      <pos A="0.00308642" C="0.398148" G="0.299383" T="0.299383"/>
      <pos A="0.00308642" C="0.496914" G="0.200617" T="0.299383"/>
      <pos A="0.299383" C="0.299383" G="0.398148" T="0.00308642"/>
      <pos A="0.200617" C="0.299383" G="0.299383" T="0.200617"/>
      <pos A="0.79321" C="0.200617" G="0.00308642" T="0.00308642"/>
      <pos A="0.398148" C="0.200617" G="0.299383" T="0.101852"/>
      <pos A="0.101852" C="0.101852" G="0.101852" T="0.694444"/>
      <pos A="0.398148" C="0.00308642" G="0.00308642" T="0.595679"/>
      <pos A="0.496914" C="0.00308642" G="0.398148" T="0.101852"/>
      <pos A="0.398148" C="0.398148" G="0.101852" T="0.101852"/>
      <pos A="0.101852" C="0.299383" G="0.00308642" T="0.595679"/>
      <pos A="0.299383" C="0.101852" G="0.299383" T="0.299383"/>
      <pos A="0.00308642" C="0.200617" G="0.79321" T="0.00308642"/>
      <pos A="0.200617" C="0.299383" G="0.101852" T="0.398148"/>
      <pos A="0.200617" C="0.299383" G="0.496914" T="0.00308642"/>
      <pos A="0.200617" C="0.101852" G="0.398148" T="0.299383"/>
      <pos A="0.496914" C="0.101852" G="0.299383" T="0.101852"/>
      <pos A="0.200617" C="0.00308642" G="0.694444" T="0.101852"/>
      <pos A="0.101852" C="0.101852" G="0.200617" T="0.595679"/>
      <pos A="0.398148" C="0.299383" G="0.299383" T="0.00308642"/>
      <pos A="0.00308642" C="0.694444" G="0.299383" T="0.00308642"/>
      <pos A="0.891975" C="0.00308642" G="0.00308642" T="0.101852"/>
      <pos A="0.200617" C="0.101852" G="0.299383" T="0.398148"/>
    </motif>
    <motif db="0" id="M24" alt="O24" length="40" nsites="8" evalue="1.3e-003">
      <pos A="0.0853906" C="0.496914" G="0.167696" T="0.25"/>
      <pos A="0.167696" C="0.25" G="0.414609" T="0.167696"/>
      <pos A="0.579218" C="0.0853906" G="0.0853906" T="0.25"/>
      <pos A="0.167696" C="0.496914" G="0.167696" T="0.167696"/>
      <pos A="0.00308642" C="0.25" G="0.414609" T="0.332304"/>
      <pos A="0.167696" C="0.414609" G="0.00308642" T="0.414609"/>
      <pos A="0.0853906" C="0.414609" G="0.496914" T="0.00308642"/>
      <pos A="0.167696" C="0.496914" G="0.332304" T="0.00308642"/>
      <pos A="0.496914" C="0.0853906" G="0.25" T="0.167696"/>
      <pos A="0.00308642" C="0.332304" G="0.661523" T="0.00308642"/>
      <pos A="0.661523" C="0.00308642" G="0.332304" T="0.00308642"/>
      <pos A="0.0853906" C="0.167696" G="0.661523" T="0.0853906"/>
      <pos A="0.25" C="0.414609" G="0.167696" T="0.167696"/>
      <pos A="0.0853906" C="0.496914" G="0.25" T="0.167696"/>
      <pos A="0.00308642" C="0.414609" G="0.414609" T="0.167696"/>
      <pos A="0.332304" C="0.332304" G="0.332304" T="0.00308642"/>
      <pos A="0.167696" C="0.167696" G="0.661523" T="0.00308642"/>
      <pos A="0.332304" C="0.332304" G="0.25" T="0.0853906"/>
      <pos A="0.0853906" C="0.496914" G="0.414609" T="0.00308642"/>
      <pos A="0.00308642" C="0.25" G="0.496914" T="0.25"/>
      <pos A="0.332304" C="0.579218" G="0.00308642" T="0.0853906"/>
      <pos A="0.25" C="0.496914" G="0.167696" T="0.0853906"/>
      <pos A="0.167696" C="0.332304" G="0.167696" T="0.332304"/>
      <pos A="0.00308642" C="0.414609" G="0.414609" T="0.167696"/>
      <pos A="0.167696" C="0.332304" G="0.414609" T="0.0853906"/>
      <pos A="0.25" C="0.167696" G="0.496914" T="0.0853906"/>
      <pos A="0.0853906" C="0.743827" G="0.167696" T="0.00308642"/>
      <pos A="0.0853906" C="0.579218" G="0.25" T="0.0853906"/>
      <pos A="0.496914" C="0.0853906" G="0.332304" T="0.0853906"/>
      <pos A="0.00308642" C="0.167696" G="0.661523" T="0.167696"/>
      <pos A="0.00308642" C="0.990741" G="0.00308642" T="0.00308642"/>
      <pos A="0.332304" C="0.496914" G="0.00308642" T="0.167696"/>
      <pos A="0.25" C="0.25" G="0.25" T="0.25"/>
      <pos A="0.25" C="0.167696" G="0.496914" T="0.0853906"/>
      <pos A="0.414609" C="0.167696" G="0.332304" T="0.0853906"/>
      <pos A="0.496914" C="0.496914" G="0.00308642" T="0.00308642"/>
      <pos A="0.0853906" C="0.167696" G="0.496914" T="0.25"/>
      <pos A="0.167696" C="0.25" G="0.414609" T="0.167696"/>
      <pos A="0.00308642" C="0.579218" G="0.332304" T="0.0853906"/>
      <pos A="0.00308642" C="0.332304" G="0.332304" T="0.332304"/>
    </motif>
    <motif db="0" id="M25" alt="O25" length="40" nsites="8" evalue="1.3e-003">
      <pos A="0.00308642" C="0.743827" G="0.25" T="0.00308642"/>
      <pos A="0.496914" C="0.126543" G="0.25" T="0.126543"/>
      <pos A="0.00308642" C="0.62037" G="0.373457" T="0.00308642"/>
      <pos A="0.126543" C="0.62037" G="0.00308642" T="0.25"/>
      <pos A="0.25" C="0.496914" G="0.25" T="0.00308642"/>
      <pos A="0.496914" C="0.126543" G="0.25" T="0.126543"/>
      <pos A="0.62037" C="0.25" G="0.126543" T="0.00308642"/>
      <pos A="0.00308642" C="0.373457" G="0.373457" T="0.25"/>
      <pos A="0.00308642" C="0.373457" G="0.126543" T="0.496914"/>
      <pos A="0.126543" C="0.496914" G="0.373457" T="0.00308642"/>
      <pos A="0.126543" C="0.25" G="0.496914" T="0.126543"/>
      <pos A="0.743827" C="0.00308642" G="0.126543" T="0.126543"/>
      <pos A="0.126543" C="0.126543" G="0.743827" T="0.00308642"/>
      <pos A="0.496914" C="0.25" G="0.126543" T="0.126543"/>
      <pos A="0.373457" C="0.25" G="0.373457" T="0.00308642"/>
      <pos A="0.126543" C="0.373457" G="0.373457" T="0.126543"/>
      <pos A="0.00308642" C="0.62037" G="0.373457" T="0.00308642"/>
      <pos A="0.00308642" C="0.743827" G="0.00308642" T="0.25"/>
      <pos A="0.62037" C="0.25" G="0.00308642" T="0.126543"/>
      <pos A="0.00308642" C="0.25" G="0.496914" T="0.25"/>
      <pos A="0.373457" C="0.25" G="0.373457" T="0.00308642"/>
      <pos A="0.25" C="0.373457" G="0.25" T="0.126543"/>
      <pos A="0.126543" C="0.126543" G="0.373457" T="0.373457"/>
      <pos A="0.00308642" C="0.743827" G="0.25" T="0.00308642"/>
      <pos A="0.00308642" C="0.743827" G="0.126543" T="0.126543"/>
      <pos A="0.25" C="0.00308642" G="0.126543" T="0.62037"/>
      <pos A="0.126543" C="0.126543" G="0.496914" T="0.25"/>
      <pos A="0.126543" C="0.373457" G="0.496914" T="0.00308642"/>
      <pos A="0.743827" C="0.00308642" G="0.126543" T="0.126543"/>
      <pos A="0.00308642" C="0.743827" G="0.126543" T="0.126543"/>
      <pos A="0.25" C="0.373457" G="0.126543" T="0.25"/>
      <pos A="0.373457" C="0.25" G="0.25" T="0.126543"/>
      <pos A="0.00308642" C="0.373457" G="0.62037" T="0.00308642"/>
      <pos A="0.25" C="0.62037" G="0.00308642" T="0.126543"/>
      <pos A="0.00308642" C="0.743827" G="0.126543" T="0.126543"/>
      <pos A="0.00308642" C="0.25" G="0.126543" T="0.62037"/>
      <pos A="0.00308642" C="0.126543" G="0.373457" T="0.496914"/>
      <pos A="0.126543" C="0.126543" G="0.743827" T="0.00308642"/>
      <pos A="0.00308642" C="0.373457" G="0.373457" T="0.25"/>
      <pos A="0.373457" C="0.25" G="0.126543" T="0.25"/>
    </motif>
    <motif db="0" id="M26" alt="O26" length="40" nsites="8" evalue="1.3e-003">
      <pos A="0.00308642" C="0.14418" G="0.708554" T="0.14418"/>
      <pos A="0.00308642" C="0.426366" G="0.285273" T="0.285273"/>
      <pos A="0.14418" C="0.00308642" G="0.708554" T="0.14418"/>
      <pos A="0.14418" C="0.14418" G="0.426366" T="0.285273"/>
      <pos A="0.285273" C="0.14418" G="0.426366" T="0.14418"/>
      <pos A="0.426366" C="0.00308642" G="0.14418" T="0.426366"/>
      <pos A="0.14418" C="0.14418" G="0.285273" T="0.426366"/>
      <pos A="0.00308642" C="0.285273" G="0.426366" T="0.285273"/>
      <pos A="0.14418" C="0.14418" G="0.285273" T="0.426366"/>
      <pos A="0.426366" C="0.00308642" G="0.14418" T="0.426366"/>
      <pos A="0.426366" C="0.14418" G="0.426366" T="0.00308642"/>
      <pos A="0.849647" C="0.00308642" G="0.14418" T="0.00308642"/>
      <pos A="0.285273" C="0.14418" G="0.567461" T="0.00308642"/>
      <pos A="0.285273" C="0.285273" G="0.00308642" T="0.426366"/>
      <pos A="0.00308642" C="0.14418" G="0.426366" T="0.426366"/>
      <pos A="0.00308642" C="0.285273" G="0.14418" T="0.567461"/>
      <pos A="0.285273" C="0.14418" G="0.285273" T="0.285273"/>
      <pos A="0.00308642" C="0.285273" G="0.285273" T="0.426366"/>
      <pos A="0.567461" C="0.426366" G="0.00308642" T="0.00308642"/>
      <pos A="0.00308642" C="0.14418" G="0.285273" T="0.567461"/>
      <pos A="0.285273" C="0.14418" G="0.285273" T="0.285273"/>
      <pos A="0.00308642" C="0.285273" G="0.285273" T="0.426366"/>
      <pos A="0.00308642" C="0.14418" G="0.567461" T="0.285273"/>
      <pos A="0.14418" C="0.426366" G="0.426366" T="0.00308642"/>
      <pos A="0.567461" C="0.285273" G="0.14418" T="0.00308642"/>
      <pos A="0.708554" C="0.285273" G="0.00308642" T="0.00308642"/>
      <pos A="0.708554" C="0.14418" G="0.14418" T="0.00308642"/>
      <pos A="0.285273" C="0.285273" G="0.285273" T="0.14418"/>
      <pos A="0.285273" C="0.567461" G="0.14418" T="0.00308642"/>
      <pos A="0.14418" C="0.285273" G="0.426366" T="0.14418"/>
      <pos A="0.708554" C="0.285273" G="0.00308642" T="0.00308642"/>
      <pos A="0.285273" C="0.285273" G="0.14418" T="0.285273"/>
      <pos A="0.00308642" C="0.426366" G="0.14418" T="0.426366"/>
      <pos A="0.285273" C="0.14418" G="0.567461" T="0.00308642"/>
      <pos A="0.285273" C="0.14418" G="0.567461" T="0.00308642"/>
      <pos A="0.285273" C="0.14418" G="0.00308642" T="0.567461"/>
      <pos A="0.567461" C="0.14418" G="0.14418" T="0.14418"/>
      <pos A="0.285273" C="0.14418" G="0.00308642" T="0.567461"/>
      <pos A="0.426366" C="0.426366" G="0.00308642" T="0.14418"/>
      <pos A="0.426366" C="0.14418" G="0.14418" T="0.285273"/>
    </motif>
    <motif db="0" id="M28" alt="O28" length="40" nsites="8" evalue="1.3e-003">
      <pos A="0.271728" C="0.192716" G="0.303333" T="0.232222"/>
      <pos A="0.129506" C="0.263827" G="0.27963" T="0.327037"/>
      <pos A="0.184815" C="0.327037" G="0.248025" T="0.240123"/>
      <pos A="0.240123" C="0.263827" G="0.263827" T="0.232222"/>
      <pos A="0.161111" C="0.255926" G="0.382346" T="0.200617"/>
      <pos A="0.27963" C="0.319136" G="0.21642" T="0.184815"/>
      <pos A="0.421852" C="0.263827" G="0.113704" T="0.200617"/>
      <pos A="0.27963" C="0.0979012" G="0.47716" T="0.145309"/>
      <pos A="0.27963" C="0.47716" G="0.105802" T="0.137407"/>
      <pos A="0.255926" C="0.184815" G="0.208519" T="0.350741"/>
      <pos A="0.232222" C="0.366543" G="0.169012" T="0.232222"/>
      <pos A="0.184815" C="0.350741" G="0.263827" T="0.200617"/>
      <pos A="0.295432" C="0.271728" G="0.248025" T="0.184815"/>
      <pos A="0.390247" C="0.21642" G="0.184815" T="0.208519"/>
      <pos A="0.271728" C="0.27963" G="0.169012" T="0.27963"/>
      <pos A="0.232222" C="0.232222" G="0.192716" T="0.34284"/>
      <pos A="0.0820988" C="0.611481" G="0.184815" T="0.121605"/>
      <pos A="0.287531" C="0.0741975" G="0.295432" T="0.34284"/>
      <pos A="0.21642" C="0.350741" G="0.224321" T="0.208519"/>
      <pos A="0.145309" C="0.374444" G="0.200617" T="0.27963"/>
      <pos A="0.263827" C="0.121605" G="0.319136" T="0.295432"/>
      <pos A="0.271728" C="0.15321" G="0.224321" T="0.350741"/>
      <pos A="0.176914" C="0.311235" G="0.334938" T="0.176914"/>
      <pos A="0.248025" C="0.429753" G="0.200617" T="0.121605"/>
      <pos A="0.15321" C="0.287531" G="0.224321" T="0.334938"/>
      <pos A="0.248025" C="0.287531" G="0.161111" T="0.303333"/>
      <pos A="0.366543" C="0.287531" G="0.232222" T="0.113704"/>
      <pos A="0.255926" C="0.382346" G="0.255926" T="0.105802"/>
      <pos A="0.240123" C="0.532469" G="0.137407" T="0.09"/>
      <pos A="0.287531" C="0.232222" G="0.34284" T="0.137407"/>
      <pos A="0.145309" C="0.21642" G="0.350741" T="0.287531"/>
      <pos A="0.311235" C="0.34284" G="0.224321" T="0.121605"/>
      <pos A="0.374444" C="0.176914" G="0.200617" T="0.248025"/>
      <pos A="0.27963" C="0.263827" G="0.311235" T="0.145309"/>
      <pos A="0.240123" C="0.184815" G="0.255926" T="0.319136"/>
      <pos A="0.303333" C="0.21642" G="0.240123" T="0.240123"/>
      <pos A="0.176914" C="0.350741" G="0.311235" T="0.161111"/>
      <pos A="0.248025" C="0.240123" G="0.248025" T="0.263827"/>
      <pos A="0.248025" C="0.240123" G="0.15321" T="0.358642"/>
      <pos A="0.0741975" C="0.169012" G="0.453457" T="0.303333"/>
    </motif>
    <motif db="0" id="M29" alt="O29" length="40" nsites="8" evalue="1.3e-003">
      <pos A="0.139677" C="0.150184" G="0.192211" T="0.517928"/>
      <pos A="0.0766351" C="0.37083" G="0.213226" T="0.33931"/>
      <pos A="0.23424" C="0.37083" G="0.244747" T="0.150184"/>
      <pos A="0.23424" C="0.433872" G="0.244747" T="0.0871417"/>
      <pos A="0.202719" C="0.192211" G="0.307789" T="0.297281"/>
      <pos A="0.0871417" C="0.255253" G="0.50742" T="0.150184"/>
      <pos A="0.402351" C="0.181705" G="0.223732" T="0.192211"/>
      <pos A="0.0976494" C="0.444379" G="0.223732" T="0.23424"/>
      <pos A="0.26576" C="0.37083" G="0.202719" T="0.16069"/>
      <pos A="0.328802" C="0.307789" G="0.192211" T="0.171198"/>
      <pos A="0.118663" C="0.276268" G="0.33931" T="0.26576"/>
      <pos A="0.255253" C="0.213226" G="0.192211" T="0.33931"/>
      <pos A="0.0766351" C="0.33931" G="0.223732" T="0.360323"/>
      <pos A="0.213226" C="0.23424" G="0.23424" T="0.318295"/>
      <pos A="0.192211" C="0.349816" G="0.213226" T="0.244747"/>
      <pos A="0.223732" C="0.360323" G="0.202719" T="0.213226"/>
      <pos A="0.223732" C="0.297281" G="0.23424" T="0.244747"/>
      <pos A="0.381337" C="0.307789" G="0.192211" T="0.118663"/>
      <pos A="0.213226" C="0.202719" G="0.307789" T="0.276268"/>
      <pos A="0.192211" C="0.307789" G="0.307789" T="0.192211"/>
      <pos A="0.381337" C="0.181705" G="0.12917" T="0.307789"/>
      <pos A="0.223732" C="0.0661284" G="0.402351" T="0.307789"/>
      <pos A="0.244747" C="0.360323" G="0.16069" T="0.23424"/>
      <pos A="0.223732" C="0.318295" G="0.360323" T="0.0976494"/>
      <pos A="0.33931" C="0.276268" G="0.12917" T="0.255253"/>
      <pos A="0.23424" C="0.307789" G="0.255253" T="0.202719"/>
      <pos A="0.16069" C="0.391844" G="0.150184" T="0.297281"/>
      <pos A="0.276268" C="0.181705" G="0.139677" T="0.402351"/>
      <pos A="0.150184" C="0.37083" G="0.286774" T="0.192211"/>
      <pos A="0.276268" C="0.517928" G="0.108156" T="0.0976494"/>
      <pos A="0.202719" C="0.297281" G="0.12917" T="0.37083"/>
      <pos A="0.0766351" C="0.559956" G="0.276268" T="0.0871417"/>
      <pos A="0.202719" C="0.433872" G="0.181705" T="0.181705"/>
      <pos A="0.255253" C="0.37083" G="0.150184" T="0.223732"/>
      <pos A="0.307789" C="0.118663" G="0.423365" T="0.150184"/>
      <pos A="0.412858" C="0.297281" G="0.26576" T="0.0241007"/>
      <pos A="0.286774" C="0.181705" G="0.26576" T="0.26576"/>
      <pos A="0.181705" C="0.444379" G="0.12917" T="0.244747"/>
      <pos A="0.423365" C="0.108156" G="0.202719" T="0.26576"/>
      <pos A="0.213226" C="0.192211" G="0.444379" T="0.150184"/>
    </motif>
    <motif db="0" id="M3" alt="O3" length="40" nsites="8" evalue="1.3e-003">
      <pos A="0.990741" C="0.00308642" G="0.00308642" T="0.00308642"/>
      <pos A="0.00308642" C="0.00308642" G="0.00308642" T="0.990741"/>
      <pos A="0.00308642" C="0.00308642" G="0.00308642" T="0.990741"/>
      <pos A="0.00308642" C="0.00308642" G="0.00308642" T="0.990741"/>
      <pos A="0.00308642" C="0.00308642" G="0.00308642" T="0.990741"/>
      <pos A="0.00308642" C="0.00308642" G="0.00308642" T="0.990741"/>
      <pos A="0.00308642" C="0.00308642" G="0.00308642" T="0.990741"/>
      <pos A="0.00308642" C="0.990741" G="0.00308642" T="0.00308642"/>
      <pos A="0.990741" C="0.00308642" G="0.00308642" T="0.00308642"/>
      <pos A="0.00308642" C="0.990741" G="0.00308642" T="0.00308642"/>
      <pos A="0.00308642" C="0.00308642" G="0.00308642" T="0.990741"/>
      <pos A="0.00308642" C="0.00308642" G="0.990741" T="0.00308642"/>
      <pos A="0.00308642" C="0.00308642" G="0.990741" T="0.00308642"/>
      <pos A="0.00308642" C="0.990741" G="0.00308642" T="0.00308642"/>
      <pos A="0.00308642" C="0.00308642" G="0.990741" T="0.00308642"/>
      <pos A="0.00308642" C="0.00308642" G="0.00308642" T="0.990741"/>
      <pos A="0.00308642" C="0.990741" G="0.00308642" T="0.00308642"/>
      <pos A="0.00308642" C="0.990741" G="0.00308642" T="0.00308642"/>
      <pos A="0.00308642" C="0.00308642" G="0.00308642" T="0.990741"/>
      <pos A="0.00308642" C="0.990741" G="0.00308642" T="0.00308642"/>
      <pos A="0.00308642" C="0.990741" G="0.00308642" T="0.00308642"/>
      <pos A="0.00308642" C="0.00308642" G="0.990741" T="0.00308642"/>
      <pos A="0.990741" C="0.00308642" G="0.00308642" T="0.00308642"/>
      <pos A="0.00308642" C="0.990741" G="0.00308642" T="0.00308642"/>
      <pos A="0.00308642" C="0.990741" G="0.00308642" T="0.00308642"/>
      <pos A="0.00308642" C="0.990741" G="0.00308642" T="0.00308642"/>
      <pos A="0.00308642" C="0.00308642" G="0.00308642" T="0.990741"/>
      <pos A="0.00308642" C="0.00308642" G="0.990741" T="0.00308642"/>
      <pos A="0.00308642" C="0.990741" G="0.00308642" T="0.00308642"/>
      <pos A="0.00308642" C="0.990741" G="0.00308642" T="0.00308642"/>
      <pos A="0.00308642" C="0.00308642" G="0.990741" T="0.00308642"/>
      <pos A="0.00308642" C="0.990741" G="0.00308642" T="0.00308642"/>
      <pos A="0.00308642" C="0.990741" G="0.00308642" T="0.00308642"/>
      <pos A="0.00308642" C="0.990741" G="0.00308642" T="0.00308642"/>
      <pos A="0.00308642" C="0.990741" G="0.00308642" T="0.00308642"/>
      <pos A="0.00308642" C="0.990741" G="0.00308642" T="0.00308642"/>
      <pos A="0.990741" C="0.00308642" G="0.00308642" T="0.00308642"/>
      <pos A="0.00308642" C="0.00308642" G="0.00308642" T="0.990741"/>
      <pos A="0.00308642" C="0.00308642" G="0.00308642" T="0.990741"/>
      <pos A="0.00308642" C="0.990741" G="0.00308642" T="0.00308642"/>
    </motif>
    <motif db="0" id="M30" alt="O30" length="40" nsites="8" evalue="1.3e-003">
      <pos A="0.14418" C="0.255039" G="0.265117" T="0.335664"/>
      <pos A="0.194571" C="0.416288" G="0.0534765" T="0.335664"/>
      <pos A="0.184492" C="0.51707" G="0.204649" T="0.0937896"/>
      <pos A="0.325586" C="0.14418" G="0.224805" T="0.305429"/>
      <pos A="0.224805" C="0.365898" G="0.234883" T="0.174414"/>
      <pos A="0.234883" C="0.305429" G="0.204649" T="0.255039"/>
      <pos A="0.234883" C="0.396132" G="0.265117" T="0.103868"/>
      <pos A="0.416288" C="0.214727" G="0.244961" T="0.124024"/>
      <pos A="0.174414" C="0.154258" G="0.335664" T="0.335664"/>
      <pos A="0.244961" C="0.315508" G="0.325586" T="0.113946"/>
      <pos A="0.365898" C="0.275195" G="0.0131644" T="0.345742"/>
      <pos A="0.194571" C="0.335664" G="0.345742" T="0.124024"/>
      <pos A="0.244961" C="0.35582" G="0.174414" T="0.224805"/>
      <pos A="0.234883" C="0.315508" G="0.35582" T="0.0937896"/>
      <pos A="0.174414" C="0.446523" G="0.184492" T="0.194571"/>
      <pos A="0.255039" C="0.174414" G="0.446523" T="0.124024"/>
      <pos A="0.244961" C="0.103868" G="0.396132" T="0.255039"/>
      <pos A="0.416288" C="0.335664" G="0.134102" T="0.113946"/>
      <pos A="0.234883" C="0.386054" G="0.113946" T="0.265117"/>
      <pos A="0.335664" C="0.255039" G="0.174414" T="0.234883"/>
      <pos A="0.204649" C="0.365898" G="0.204649" T="0.224805"/>
      <pos A="0.184492" C="0.194571" G="0.35582" T="0.265117"/>
      <pos A="0.35582" C="0.154258" G="0.255039" T="0.234883"/>
      <pos A="0.234883" C="0.436445" G="0.154258" T="0.174414"/>
      <pos A="0.0937896" C="0.335664" G="0.305429" T="0.265117"/>
      <pos A="0.134102" C="0.315508" G="0.14418" T="0.40621"/>
      <pos A="0.255039" C="0.295351" G="0.244961" T="0.204649"/>
      <pos A="0.345742" C="0.244961" G="0.164336" T="0.244961"/>
      <pos A="0.174414" C="0.35582" G="0.265117" T="0.204649"/>
      <pos A="0.295351" C="0.315508" G="0.154258" T="0.234883"/>
      <pos A="0.345742" C="0.234883" G="0.154258" T="0.265117"/>
      <pos A="0.244961" C="0.224805" G="0.275195" T="0.255039"/>
      <pos A="0.234883" C="0.365898" G="0.174414" T="0.224805"/>
      <pos A="0.305429" C="0.35582" G="0.174414" T="0.164336"/>
      <pos A="0.134102" C="0.265117" G="0.426366" T="0.174414"/>
      <pos A="0.325586" C="0.35582" G="0.214727" T="0.103868"/>
      <pos A="0.255039" C="0.295351" G="0.194571" T="0.255039"/>
      <pos A="0.164336" C="0.194571" G="0.375976" T="0.265117"/>
      <pos A="0.255039" C="0.255039" G="0.265117" T="0.224805"/>
      <pos A="0.46668" C="0.234883" G="0.124024" T="0.174414"/>
    </motif>
    <motif db="0" id="M31" alt="O31" length="40" nsites="8" evalue="1.3e-003">
      <pos A="0.595679" C="0.00308642" G="0.00308642" T="0.398148"/>
      <pos A="0.00308642" C="0.79321" G="0.00308642" T="0.200617"/>
      <pos A="0.595679" C="0.200617" G="0.200617" T="0.00308642"/>
      <pos A="0.00308642" C="0.00308642" G="0.990741" T="0.00308642"/>
      <pos A="0.398148" C="0.595679" G="0.00308642" T="0.00308642"/>
      <pos A="0.200617" C="0.595679" G="0.200617" T="0.00308642"/>
      <pos A="0.200617" C="0.00308642" G="0.595679" T="0.200617"/>
      <pos A="0.200617" C="0.00308642" G="0.595679" T="0.200617"/>
      <pos A="0.79321" C="0.00308642" G="0.00308642" T="0.200617"/>
      <pos A="0.595679" C="0.398148" G="0.00308642" T="0.00308642"/>
      <pos A="0.200617" C="0.595679" G="0.200617" T="0.00308642"/>
      <pos A="0.00308642" C="0.990741" G="0.00308642" T="0.00308642"/>
      <pos A="0.00308642" C="0.398148" G="0.595679" T="0.00308642"/>
      <pos A="0.00308642" C="0.79321" G="0.200617" T="0.00308642"/>
      <pos A="0.00308642" C="0.200617" G="0.00308642" T="0.79321"/>
      <pos A="0.00308642" C="0.00308642" G="0.00308642" T="0.990741"/>
      <pos A="0.79321" C="0.200617" G="0.00308642" T="0.00308642"/>
      <pos A="0.200617" C="0.00308642" G="0.00308642" T="0.79321"/>
      <pos A="0.398148" C="0.595679" G="0.00308642" T="0.00308642"/>
      <pos A="0.00308642" C="0.00308642" G="0.79321" T="0.200617"/>
      <pos A="0.00308642" C="0.79321" G="0.00308642" T="0.200617"/>
      <pos A="0.00308642" C="0.00308642" G="0.398148" T="0.595679"/>
      <pos A="0.200617" C="0.200617" G="0.00308642" T="0.595679"/>
      <pos A="0.00308642" C="0.200617" G="0.79321" T="0.00308642"/>
      <pos A="0.00308642" C="0.200617" G="0.595679" T="0.200617"/>
      <pos A="0.00308642" C="0.79321" G="0.00308642" T="0.200617"/>
      <pos A="0.200617" C="0.00308642" G="0.00308642" T="0.79321"/>
      <pos A="0.200617" C="0.00308642" G="0.200617" T="0.595679"/>
      <pos A="0.200617" C="0.595679" G="0.200617" T="0.00308642"/>
      <pos A="0.00308642" C="0.79321" G="0.200617" T="0.00308642"/>
      <pos A="0.00308642" C="0.990741" G="0.00308642" T="0.00308642"/>
      <pos A="0.200617" C="0.200617" G="0.595679" T="0.00308642"/>
      <pos A="0.00308642" C="0.00308642" G="0.990741" T="0.00308642"/>
      <pos A="0.200617" C="0.00308642" G="0.595679" T="0.200617"/>
      <pos A="0.00308642" C="0.398148" G="0.595679" T="0.00308642"/>
      <pos A="0.200617" C="0.595679" G="0.00308642" T="0.200617"/>
      <pos A="0.00308642" C="0.990741" G="0.00308642" T="0.00308642"/>
      <pos A="0.398148" C="0.00308642" G="0.595679" T="0.00308642"/>
      <pos A="0.00308642" C="0.200617" G="0.79321" T="0.00308642"/>
      <pos A="0.00308642" C="0.398148" G="0.595679" T="0.00308642"/>
    </motif>
    <motif db="0" id="M32" alt="O32" length="40" nsites="8" evalue="1.3e-003">
      <pos A="0.27963" C="0.358642" G="0.145309" T="0.21642"/>
      <pos A="0.145309" C="0.303333" G="0.390247" T="0.161111"/>
      <pos A="0.319136" C="0.129506" G="0.200617" T="0.350741"/>
      <pos A="0.240123" C="0.350741" G="0.208519" T="0.200617"/>
      <pos A="0.334938" C="0.248025" G="0.224321" T="0.192716"/>
      <pos A="0.145309" C="0.398148" G="0.366543" T="0.09"/>
      <pos A="0.421852" C="0.224321" G="0.0820988" T="0.271728"/>
      <pos A="0.192716" C="0.398148" G="0.169012" T="0.240123"/>
      <pos A="0.319136" C="0.21642" G="0.263827" T="0.200617"/>
      <pos A="0.208519" C="0.09" G="0.311235" T="0.390247"/>
      <pos A="0.248025" C="0.208519" G="0.303333" T="0.240123"/>
      <pos A="0.421852" C="0.208519" G="0.224321" T="0.145309"/>
      <pos A="0.303333" C="0.200617" G="0.287531" T="0.208519"/>
      <pos A="0.208519" C="0.358642" G="0.200617" T="0.232222"/>
      <pos A="0.240123" C="0.34284" G="0.240123" T="0.176914"/>
      <pos A="0.145309" C="0.587778" G="0.208519" T="0.0583951"/>
      <pos A="0.358642" C="0.200617" G="0.232222" T="0.208519"/>
      <pos A="0.263827" C="0.192716" G="0.34284" T="0.200617"/>
      <pos A="0.121605" C="0.248025" G="0.287531" T="0.34284"/>
      <pos A="0.145309" C="0.350741" G="0.311235" T="0.192716"/>
      <pos A="0.208519" C="0.34284" G="0.169012" T="0.27963"/>
      <pos A="0.208519" C="0.366543" G="0.145309" T="0.27963"/>
      <pos A="0.374444" C="0.287531" G="0.161111" T="0.176914"/>
      <pos A="0.145309" C="0.145309" G="0.406049" T="0.303333"/>
      <pos A="0.240123" C="0.27963" G="0.303333" T="0.176914"/>
      <pos A="0.350741" C="0.184815" G="0.287531" T="0.176914"/>
      <pos A="0.232222" C="0.47716" G="0.129506" T="0.161111"/>
      <pos A="0.271728" C="0.374444" G="0.192716" T="0.161111"/>
      <pos A="0.224321" C="0.240123" G="0.184815" T="0.350741"/>
      <pos A="0.374444" C="0.240123" G="0.295432" T="0.09"/>
      <pos A="0.176914" C="0.271728" G="0.295432" T="0.255926"/>
      <pos A="0.240123" C="0.358642" G="0.184815" T="0.21642"/>
      <pos A="0.161111" C="0.319136" G="0.255926" T="0.263827"/>
      <pos A="0.374444" C="0.232222" G="0.121605" T="0.271728"/>
      <pos A="0.240123" C="0.429753" G="0.303333" T="0.0267901"/>
      <pos A="0.263827" C="0.240123" G="0.271728" T="0.224321"/>
      <pos A="0.271728" C="0.232222" G="0.34284" T="0.15321"/>
      <pos A="0.200617" C="0.350741" G="0.271728" T="0.176914"/>
      <pos A="0.271728" C="0.21642" G="0.350741" T="0.161111"/>
      <pos A="0.145309" C="0.287531" G="0.263827" T="0.303333"/>
    </motif>
    <motif db="0" id="M33" alt="O33" length="40" nsites="8" evalue="1.3e-003">
      <pos A="0.337615" C="0.361509" G="0.146455" T="0.154421"/>
      <pos A="0.210175" C="0.26593" G="0.345579" T="0.178315"/>
      <pos A="0.305755" C="0.178315" G="0.210175" T="0.305755"/>
      <pos A="0.321685" C="0.337615" G="0.0668059" T="0.273895"/>
      <pos A="0.0907012" C="0.441159" G="0.353545" T="0.114596"/>
      <pos A="0.25" C="0.23407" G="0.170351" T="0.345579"/>
      <pos A="0.146455" C="0.449124" G="0.162385" T="0.242035"/>
      <pos A="0.170351" C="0.345579" G="0.210175" T="0.273895"/>
      <pos A="0.29779" C="0.178315" G="0.289825" T="0.23407"/>
      <pos A="0.194245" C="0.305755" G="0.345579" T="0.154421"/>
      <pos A="0.441159" C="0.21814" G="0.226105" T="0.114596"/>
      <pos A="0.321685" C="0.226105" G="0.178315" T="0.273895"/>
      <pos A="0.130525" C="0.417264" G="0.26593" T="0.18628"/>
      <pos A="0.329649" C="0.433194" G="0.154421" T="0.0827358"/>
      <pos A="0.18628" C="0.369475" G="0.226105" T="0.21814"/>
      <pos A="0.345579" C="0.289825" G="0.226105" T="0.138491"/>
      <pos A="0.106631" C="0.25" G="0.345579" T="0.29779"/>
      <pos A="0.289825" C="0.0907012" G="0.194245" T="0.425229"/>
      <pos A="0.321685" C="0.20221" G="0.369475" T="0.106631"/>
      <pos A="0.29779" C="0.321685" G="0.257965" T="0.122561"/>
      <pos A="0.23407" C="0.377439" G="0.18628" T="0.20221"/>
      <pos A="0.337615" C="0.23407" G="0.226105" T="0.20221"/>
      <pos A="0.0747714" C="0.146455" G="0.417264" T="0.361509"/>
      <pos A="0.26593" C="0.210175" G="0.28186" T="0.242035"/>
      <pos A="0.26593" C="0.361509" G="0.257965" T="0.114596"/>
      <pos A="0.25" C="0.305755" G="0.178315" T="0.26593"/>
      <pos A="0.29779" C="0.289825" G="0.31372" T="0.0986657"/>
      <pos A="0.154421" C="0.393369" G="0.210175" T="0.242035"/>
      <pos A="0.361509" C="0.170351" G="0.122561" T="0.345579"/>
      <pos A="0.26593" C="0.25" G="0.226105" T="0.257965"/>
      <pos A="0.305755" C="0.305755" G="0.162385" T="0.226105"/>
      <pos A="0.20221" C="0.321685" G="0.289825" T="0.18628"/>
      <pos A="0.138491" C="0.353545" G="0.273895" T="0.23407"/>
      <pos A="0.130525" C="0.361509" G="0.377439" T="0.130525"/>
      <pos A="0.21814" C="0.361509" G="0.20221" T="0.21814"/>
      <pos A="0.26593" C="0.26593" G="0.20221" T="0.26593"/>
      <pos A="0.130525" C="0.29779" G="0.385404" T="0.18628"/>
      <pos A="0.170351" C="0.31372" G="0.21814" T="0.29779"/>
      <pos A="0.170351" C="0.385404" G="0.242035" T="0.20221"/>
      <pos A="0.337615" C="0.305755" G="0.273895" T="0.0827358"/>
    </motif>
    <motif db="0" id="M34" alt="O34" length="40" nsites="8" evalue="1.3e-003">
      <pos A="0.398148" C="0.332304" G="0.200617" T="0.0689304"/>
      <pos A="0.266461" C="0.200617" G="0.398148" T="0.134773"/>
      <pos A="0.332304" C="0.332304" G="0.266461" T="0.0689304"/>
      <pos A="0.134773" C="0.200617" G="0.00308642" T="0.661523"/>
      <pos A="0.332304" C="0.266461" G="0.332304" T="0.0689304"/>
      <pos A="0.0689304" C="0.398148" G="0.266461" T="0.266461"/>
      <pos A="0.200617" C="0.266461" G="0.134773" T="0.398148"/>
      <pos A="0.0689304" C="0.332304" G="0.332304" T="0.266461"/>
      <pos A="0.463992" C="0.398148" G="0.00308642" T="0.134773"/>
      <pos A="0.00308642" C="0.134773" G="0.529835" T="0.332304"/>
      <pos A="0.00308642" C="0.661523" G="0.266461" T="0.0689304"/>
      <pos A="0.00308642" C="0.595679" G="0.134773" T="0.266461"/>
      <pos A="0.134773" C="0.266461" G="0.134773" T="0.463992"/>
      <pos A="0.00308642" C="0.595679" G="0.134773" T="0.266461"/>
      <pos A="0.134773" C="0.134773" G="0.398148" T="0.332304"/>
      <pos A="0.463992" C="0.332304" G="0.134773" T="0.0689304"/>
      <pos A="0.398148" C="0.200617" G="0.332304" T="0.0689304"/>
      <pos A="0.398148" C="0.134773" G="0.266461" T="0.200617"/>
      <pos A="0.00308642" C="0.595679" G="0.0689304" T="0.332304"/>
      <pos A="0.00308642" C="0.463992" G="0.332304" T="0.200617"/>
      <pos A="0.332304" C="0.398148" G="0.266461" T="0.00308642"/>
      <pos A="0.398148" C="0.266461" G="0.134773" T="0.200617"/>
      <pos A="0.00308642" C="0.200617" G="0.0689304" T="0.727366"/>
      <pos A="0.00308642" C="0.134773" G="0.463992" T="0.398148"/>
      <pos A="0.134773" C="0.332304" G="0.200617" T="0.332304"/>
      <pos A="0.332304" C="0.529835" G="0.134773" T="0.00308642"/>
      <pos A="0.595679" C="0.00308642" G="0.0689304" T="0.332304"/>
      <pos A="0.0689304" C="0.332304" G="0.398148" T="0.200617"/>
      <pos A="0.0689304" C="0.134773" G="0.200617" T="0.595679"/>
      <pos A="0.595679" C="0.266461" G="0.134773" T="0.00308642"/>
      <pos A="0.332304" C="0.200617" G="0.463992" T="0.00308642"/>
      <pos A="0.266461" C="0.266461" G="0.200617" T="0.266461"/>
      <pos A="0.0689304" C="0.0689304" G="0.727366" T="0.134773"/>
      <pos A="0.0689304" C="0.463992" G="0.398148" T="0.0689304"/>
      <pos A="0.463992" C="0.134773" G="0.0689304" T="0.332304"/>
      <pos A="0.00308642" C="0.134773" G="0.859054" T="0.00308642"/>
      <pos A="0.200617" C="0.200617" G="0.529835" T="0.0689304"/>
      <pos A="0.266461" C="0.200617" G="0.398148" T="0.134773"/>
      <pos A="0.134773" C="0.200617" G="0.529835" T="0.134773"/>
      <pos A="0.0689304" C="0.266461" G="0.266461" T="0.398148"/>
    </motif>
    <motif db="0" id="M35" alt="O35" length="40" nsites="8" evalue="1.3e-003">
      <pos A="0.00308642" C="0.496914" G="0.25" T="0.25"/>
      <pos A="0.00308642" C="0.496914" G="0.00308642" T="0.496914"/>
      <pos A="0.00308642" C="0.743827" G="0.25" T="0.00308642"/>
      <pos A="0.496914" C="0.25" G="0.00308642" T="0.25"/>
      <pos A="0.00308642" C="0.496914" G="0.25" T="0.25"/>
      <pos A="0.25" C="0.743827" G="0.00308642" T="0.00308642"/>
      <pos A="0.496914" C="0.496914" G="0.00308642" T="0.00308642"/>
      <pos A="0.00308642" C="0.743827" G="0.25" T="0.00308642"/>
      <pos A="0.25" C="0.743827" G="0.00308642" T="0.00308642"/>
      <pos A="0.25" C="0.25" G="0.00308642" T="0.496914"/>
      <pos A="0.743827" C="0.25" G="0.00308642" T="0.00308642"/>
      <pos A="0.496914" C="0.00308642" G="0.00308642" T="0.496914"/>
      <pos A="0.496914" C="0.25" G="0.00308642" T="0.25"/>
      <pos A="0.496914" C="0.496914" G="0.00308642" T="0.00308642"/>
      <pos A="0.743827" C="0.00308642" G="0.00308642" T="0.25"/>
      <pos A="0.00308642" C="0.496914" G="0.00308642" T="0.496914"/>
      <pos A="0.00308642" C="0.00308642" G="0.25" T="0.743827"/>
      <pos A="0.00308642" C="0.25" G="0.25" T="0.496914"/>
      <pos A="0.00308642" C="0.496914" G="0.25" T="0.25"/>
      <pos A="0.00308642" C="0.00308642" G="0.496914" T="0.496914"/>
      <pos A="0.496914" C="0.496914" G="0.00308642" T="0.00308642"/>
      <pos A="0.25" C="0.496914" G="0.25" T="0.00308642"/>
      <pos A="0.743827" C="0.00308642" G="0.00308642" T="0.25"/>
      <pos A="0.496914" C="0.25" G="0.00308642" T="0.25"/>
      <pos A="0.00308642" C="0.00308642" G="0.00308642" T="0.990741"/>
      <pos A="0.00308642" C="0.496914" G="0.25" T="0.25"/>
      <pos A="0.00308642" C="0.25" G="0.25" T="0.496914"/>
      <pos A="0.25" C="0.25" G="0.00308642" T="0.496914"/>
      <pos A="0.00308642" C="0.496914" G="0.25" T="0.25"/>
      <pos A="0.00308642" C="0.743827" G="0.25" T="0.00308642"/>
      <pos A="0.00308642" C="0.743827" G="0.00308642" T="0.25"/>
      <pos A="0.25" C="0.00308642" G="0.00308642" T="0.743827"/>
      <pos A="0.00308642" C="0.496914" G="0.25" T="0.25"/>
      <pos A="0.496914" C="0.496914" G="0.00308642" T="0.00308642"/>
      <pos A="0.743827" C="0.00308642" G="0.25" T="0.00308642"/>
      <pos A="0.496914" C="0.00308642" G="0.25" T="0.25"/>
      <pos A="0.00308642" C="0.25" G="0.00308642" T="0.743827"/>
      <pos A="0.00308642" C="0.25" G="0.496914" T="0.25"/>
      <pos A="0.25" C="0.25" G="0.25" T="0.25"/>
      <pos A="0.496914" C="0.25" G="0.25" T="0.00308642"/>
    </motif>
    <motif db="0" id="M36" alt="O36" length="40" nsites="8" evalue="1.3e-003">
      <pos A="0.00308642" C="0.990741" G="0.00308642" T="0.00308642"/>
      <pos A="0.00308642" C="0.00308642" G="0.990741" T="0.00308642"/>
      <pos A="0.00308642" C="0.990741" G="0.00308642" T="0.00308642"/>
      <pos A="0.00308642" C="0.990741" G="0.00308642" T="0.00308642"/>
      <pos A="0.00308642" C="0.990741" G="0.00308642" T="0.00308642"/>
      <pos A="0.00308642" C="0.990741" G="0.00308642" T="0.00308642"/>
      <pos A="0.00308642" C="0.990741" G="0.00308642" T="0.00308642"/>
      <pos A="0.00308642" C="0.00308642" G="0.00308642" T="0.990741"/>
      <pos A="0.00308642" C="0.990741" G="0.00308642" T="0.00308642"/>
      <pos A="0.00308642" C="0.990741" G="0.00308642" T="0.00308642"/>
      <pos A="0.00308642" C="0.990741" G="0.00308642" T="0.00308642"/>
      <pos A="0.990741" C="0.00308642" G="0.00308642" T="0.00308642"/>
      <pos A="0.00308642" C="0.990741" G="0.00308642" T="0.00308642"/>
      <pos A="0.00308642" C="0.00308642" G="0.00308642" T="0.990741"/>
      <pos A="0.990741" C="0.00308642" G="0.00308642" T="0.00308642"/>
      <pos A="0.00308642" C="0.00308642" G="0.990741" T="0.00308642"/>
      <pos A="0.00308642" C="0.990741" G="0.00308642" T="0.00308642"/>
      <pos A="0.00308642" C="0.990741" G="0.00308642" T="0.00308642"/>
      <pos A="0.00308642" C="0.990741" G="0.00308642" T="0.00308642"/>
      <pos A="0.00308642" C="0.00308642" G="0.990741" T="0.00308642"/>
      <pos A="0.00308642" C="0.00308642" G="0.990741" T="0.00308642"/>
      <pos A="0.00308642" C="0.990741" G="0.00308642" T="0.00308642"/>
      <pos A="0.00308642" C="0.990741" G="0.00308642" T="0.00308642"/>
      <pos A="0.00308642" C="0.00308642" G="0.990741" T="0.00308642"/>
      <pos A="0.00308642" C="0.990741" G="0.00308642" T="0.00308642"/>
      <pos A="0.00308642" C="0.00308642" G="0.00308642" T="0.990741"/>
      <pos A="0.00308642" C="0.00308642" G="0.990741" T="0.00308642"/>
      <pos A="0.00308642" C="0.990741" G="0.00308642" T="0.00308642"/>
      <pos A="0.990741" C="0.00308642" G="0.00308642" T="0.00308642"/>
      <pos A="0.00308642" C="0.990741" G="0.00308642" T="0.00308642"/>
      <pos A="0.00308642" C="0.990741" G="0.00308642" T="0.00308642"/>
      <pos A="0.00308642" C="0.00308642" G="0.00308642" T="0.990741"/>
      <pos A="0.00308642" C="0.00308642" G="0.990741" T="0.00308642"/>
      <pos A="0.00308642" C="0.990741" G="0.00308642" T="0.00308642"/>
      <pos A="0.00308642" C="0.990741" G="0.00308642" T="0.00308642"/>
      <pos A="0.00308642" C="0.990741" G="0.00308642" T="0.00308642"/>
      <pos A="0.00308642" C="0.00308642" G="0.990741" T="0.00308642"/>
      <pos A="0.00308642" C="0.990741" G="0.00308642" T="0.00308642"/>
      <pos A="0.00308642" C="0.990741" G="0.00308642" T="0.00308642"/>
      <pos A="0.00308642" C="0.990741" G="0.00308642" T="0.00308642"/>
    </motif>
    <motif db="0" id="M37" alt="O37" length="40" nsites="8" evalue="1.3e-003">
      <pos A="0.276591" C="0.246201" G="0.200617" T="0.276591"/>
      <pos A="0.261396" C="0.291786" G="0.322175" T="0.124644"/>
      <pos A="0.200617" C="0.155033" G="0.413343" T="0.231006"/>
      <pos A="0.382953" C="0.155033" G="0.322175" T="0.139839"/>
      <pos A="0.200617" C="0.398148" G="0.109449" T="0.291786"/>
      <pos A="0.124644" C="0.398148" G="0.322175" T="0.155033"/>
      <pos A="0.0790598" C="0.398148" G="0.215812" T="0.30698"/>
      <pos A="0.246201" C="0.30698" G="0.215812" T="0.231006"/>
      <pos A="0.33737" C="0.367759" G="0.155033" T="0.139839"/>
      <pos A="0.155033" C="0.155033" G="0.413343" T="0.276591"/>
      <pos A="0.0182815" C="0.246201" G="0.200617" T="0.534901"/>
      <pos A="0.382953" C="0.155033" G="0.231006" T="0.231006"/>
      <pos A="0.185422" C="0.261396" G="0.322175" T="0.231006"/>
      <pos A="0.33737" C="0.33737" G="0.215812" T="0.109449"/>
      <pos A="0.185422" C="0.30698" G="0.367759" T="0.139839"/>
      <pos A="0.322175" C="0.124644" G="0.382953" T="0.170228"/>
      <pos A="0.109449" C="0.322175" G="0.367759" T="0.200617"/>
      <pos A="0.246201" C="0.382953" G="0.200617" T="0.170228"/>
      <pos A="0.215812" C="0.276591" G="0.231006" T="0.276591"/>
      <pos A="0.0182815" C="0.534901" G="0.261396" T="0.185422"/>
      <pos A="0.322175" C="0.109449" G="0.246201" T="0.322175"/>
      <pos A="0.246201" C="0.382953" G="0.33737" T="0.0334756"/>
      <pos A="0.33737" C="0.382953" G="0.139839" T="0.139839"/>
      <pos A="0.33737" C="0.231006" G="0.30698" T="0.124644"/>
      <pos A="0.30698" C="0.185422" G="0.246201" T="0.261396"/>
      <pos A="0.200617" C="0.170228" G="0.291786" T="0.33737"/>
      <pos A="0.139839" C="0.367759" G="0.352564" T="0.139839"/>
      <pos A="0.139839" C="0.231006" G="0.231006" T="0.398148"/>
      <pos A="0.231006" C="0.30698" G="0.200617" T="0.261396"/>
      <pos A="0.139839" C="0.322175" G="0.276591" T="0.261396"/>
      <pos A="0.291786" C="0.276591" G="0.291786" T="0.139839"/>
      <pos A="0.246201" C="0.367759" G="0.155033" T="0.231006"/>
      <pos A="0.352564" C="0.276591" G="0.185422" T="0.185422"/>
      <pos A="0.185422" C="0.504511" G="0.276591" T="0.0334756"/>
      <pos A="0.185422" C="0.291786" G="0.124644" T="0.398148"/>
      <pos A="0.261396" C="0.291786" G="0.215812" T="0.231006"/>
      <pos A="0.170228" C="0.352564" G="0.124644" T="0.352564"/>
      <pos A="0.352564" C="0.231006" G="0.231006" T="0.185422"/>
      <pos A="0.30698" C="0.0638647" G="0.413343" T="0.215812"/>
      <pos A="0.0942548" C="0.231006" G="0.56529" T="0.109449"/>
    </motif>
    <motif db="0" id="M38" alt="O38" length="40" nsites="8" evalue="1.3e-003">
      <pos A="0.248025" C="0.287531" G="0.169012" T="0.295432"/>
      <pos A="0.161111" C="0.311235" G="0.398148" T="0.129506"/>
      <pos A="0.453457" C="0.0741975" G="0.255926" T="0.21642"/>
      <pos A="0.255926" C="0.232222" G="0.255926" T="0.255926"/>
      <pos A="0.295432" C="0.21642" G="0.105802" T="0.382346"/>
      <pos A="0.161111" C="0.350741" G="0.271728" T="0.21642"/>
      <pos A="0.200617" C="0.334938" G="0.311235" T="0.15321"/>
      <pos A="0.366543" C="0.176914" G="0.192716" T="0.263827"/>
      <pos A="0.295432" C="0.255926" G="0.303333" T="0.145309"/>
      <pos A="0.176914" C="0.224321" G="0.366543" T="0.232222"/>
      <pos A="0.208519" C="0.129506" G="0.406049" T="0.255926"/>
      <pos A="0.208519" C="0.327037" G="0.263827" T="0.200617"/>
      <pos A="0.303333" C="0.255926" G="0.15321" T="0.287531"/>
      <pos A="0.240123" C="0.271728" G="0.161111" T="0.327037"/>
      <pos A="0.200617" C="0.200617" G="0.319136" T="0.27963"/>
      <pos A="0.334938" C="0.319136" G="0.248025" T="0.0979012"/>
      <pos A="0.34284" C="0.263827" G="0.15321" T="0.240123"/>
      <pos A="0.303333" C="0.27963" G="0.27963" T="0.137407"/>
      <pos A="0.240123" C="0.390247" G="0.232222" T="0.137407"/>
      <pos A="0.208519" C="0.295432" G="0.334938" T="0.161111"/>
      <pos A="0.15321" C="0.461358" G="0.169012" T="0.21642"/>
      <pos A="0.303333" C="0.358642" G="0.121605" T="0.21642"/>
      <pos A="0.303333" C="0.295432" G="0.161111" T="0.240123"/>
      <pos A="0.319136" C="0.208519" G="0.295432" T="0.176914"/>
      <pos A="0.145309" C="0.429753" G="0.145309" T="0.27963"/>
      <pos A="0.271728" C="0.350741" G="0.27963" T="0.0979012"/>
      <pos A="0.303333" C="0.271728" G="0.208519" T="0.21642"/>
      <pos A="0.390247" C="0.445556" G="0.09" T="0.0741975"/>
      <pos A="0.145309" C="0.21642" G="0.200617" T="0.437654"/>
      <pos A="0.224321" C="0.287531" G="0.200617" T="0.287531"/>
      <pos A="0.192716" C="0.240123" G="0.287531" T="0.27963"/>
      <pos A="0.271728" C="0.271728" G="0.169012" T="0.287531"/>
      <pos A="0.169012" C="0.295432" G="0.382346" T="0.15321"/>
      <pos A="0.255926" C="0.27963" G="0.255926" T="0.208519"/>
      <pos A="0.184815" C="0.327037" G="0.208519" T="0.27963"/>
      <pos A="0.232222" C="0.287531" G="0.263827" T="0.21642"/>
      <pos A="0.145309" C="0.248025" G="0.374444" T="0.232222"/>
      <pos A="0.358642" C="0.327037" G="0.161111" T="0.15321"/>
      <pos A="0.224321" C="0.137407" G="0.413951" T="0.224321"/>
      <pos A="0.248025" C="0.382346" G="0.137407" T="0.232222"/>
    </motif>
    <motif db="0" id="M4" alt="O4" length="40" nsites="8" evalue="1.3e-003">
      <pos A="0.208519" C="0.232222" G="0.27963" T="0.27963"/>
      <pos A="0.232222" C="0.208519" G="0.319136" T="0.240123"/>
      <pos A="0.21642" C="0.327037" G="0.200617" T="0.255926"/>
      <pos A="0.319136" C="0.358642" G="0.0741975" T="0.248025"/>
      <pos A="0.240123" C="0.21642" G="0.327037" T="0.21642"/>
      <pos A="0.208519" C="0.240123" G="0.208519" T="0.34284"/>
      <pos A="0.21642" C="0.469259" G="0.208519" T="0.105802"/>
      <pos A="0.27963" C="0.263827" G="0.137407" T="0.319136"/>
      <pos A="0.184815" C="0.184815" G="0.327037" T="0.303333"/>
      <pos A="0.176914" C="0.453457" G="0.184815" T="0.184815"/>
      <pos A="0.334938" C="0.224321" G="0.21642" T="0.224321"/>
      <pos A="0.176914" C="0.34284" G="0.334938" T="0.145309"/>
      <pos A="0.248025" C="0.255926" G="0.232222" T="0.263827"/>
      <pos A="0.232222" C="0.374444" G="0.295432" T="0.0979012"/>
      <pos A="0.303333" C="0.192716" G="0.263827" T="0.240123"/>
      <pos A="0.311235" C="0.145309" G="0.390247" T="0.15321"/>
      <pos A="0.303333" C="0.248025" G="0.34284" T="0.105802"/>
      <pos A="0.192716" C="0.398148" G="0.240123" T="0.169012"/>
      <pos A="0.240123" C="0.232222" G="0.113704" T="0.413951"/>
      <pos A="0.145309" C="0.398148" G="0.287531" T="0.169012"/>
      <pos A="0.34284" C="0.240123" G="0.192716" T="0.224321"/>
      <pos A="0.327037" C="0.129506" G="0.21642" T="0.327037"/>
      <pos A="0.176914" C="0.382346" G="0.319136" T="0.121605"/>
      <pos A="0.311235" C="0.366543" G="0.176914" T="0.145309"/>
      <pos A="0.255926" C="0.47716" G="0.0583951" T="0.208519"/>
      <pos A="0.374444" C="0.129506" G="0.129506" T="0.366543"/>
      <pos A="0.169012" C="0.200617" G="0.334938" T="0.295432"/>
      <pos A="0.161111" C="0.271728" G="0.406049" T="0.161111"/>
      <pos A="0.27963" C="0.27963" G="0.327037" T="0.113704"/>
      <pos A="0.27963" C="0.15321" G="0.34284" T="0.224321"/>
      <pos A="0.15321" C="0.295432" G="0.366543" T="0.184815"/>
      <pos A="0.145309" C="0.485062" G="0.200617" T="0.169012"/>
      <pos A="0.176914" C="0.34284" G="0.129506" T="0.350741"/>
      <pos A="0.15321" C="0.429753" G="0.176914" T="0.240123"/>
      <pos A="0.184815" C="0.358642" G="0.224321" T="0.232222"/>
      <pos A="0.295432" C="0.27963" G="0.271728" T="0.15321"/>
      <pos A="0.461358" C="0.208519" G="0.161111" T="0.169012"/>
      <pos A="0.271728" C="0.121605" G="0.406049" T="0.200617"/>
      <pos A="0.240123" C="0.129506" G="0.382346" T="0.248025"/>
      <pos A="0.287531" C="0.34284" G="0.169012" T="0.200617"/>
    </motif>
    <motif db="0" id="M40" alt="O40" length="40" nsites="8" evalue="1.3e-003">
      <pos A="0.184815" C="0.137407" G="0.358642" T="0.319136"/>
      <pos A="0.406049" C="0.224321" G="0.263827" T="0.105802"/>
      <pos A="0.184815" C="0.303333" G="0.263827" T="0.248025"/>
      <pos A="0.398148" C="0.232222" G="0.121605" T="0.248025"/>
      <pos A="0.287531" C="0.287531" G="0.295432" T="0.129506"/>
      <pos A="0.129506" C="0.437654" G="0.169012" T="0.263827"/>
      <pos A="0.263827" C="0.398148" G="0.0820988" T="0.255926"/>
      <pos A="0.0109877" C="0.271728" G="0.34284" T="0.374444"/>
      <pos A="0.255926" C="0.374444" G="0.208519" T="0.161111"/>
      <pos A="0.224321" C="0.192716" G="0.319136" T="0.263827"/>
      <pos A="0.255926" C="0.27963" G="0.176914" T="0.287531"/>
      <pos A="0.303333" C="0.263827" G="0.334938" T="0.0979012"/>
      <pos A="0.232222" C="0.137407" G="0.382346" T="0.248025"/>
      <pos A="0.200617" C="0.453457" G="0.208519" T="0.137407"/>
      <pos A="0.192716" C="0.21642" G="0.169012" T="0.421852"/>
      <pos A="0.263827" C="0.224321" G="0.271728" T="0.240123"/>
      <pos A="0.0979012" C="0.34284" G="0.240123" T="0.319136"/>
      <pos A="0.129506" C="0.445556" G="0.208519" T="0.21642"/>
      <pos A="0.271728" C="0.208519" G="0.240123" T="0.27963"/>
      <pos A="0.161111" C="0.421852" G="0.334938" T="0.0820988"/>
      <pos A="0.295432" C="0.319136" G="0.21642" T="0.169012"/>
      <pos A="0.295432" C="0.21642" G="0.263827" T="0.224321"/>
      <pos A="0.327037" C="0.240123" G="0.184815" T="0.248025"/>
      <pos A="0.311235" C="0.287531" G="0.161111" T="0.240123"/>
      <pos A="0.295432" C="0.374444" G="0.137407" T="0.192716"/>
      <pos A="0.350741" C="0.271728" G="0.137407" T="0.240123"/>
      <pos A="0.27963" C="0.129506" G="0.319136" T="0.271728"/>
      <pos A="0.161111" C="0.255926" G="0.429753" T="0.15321"/>
      <pos A="0.145309" C="0.176914" G="0.500864" T="0.176914"/>
      <pos A="0.413951" C="0.224321" G="0.176914" T="0.184815"/>
      <pos A="0.263827" C="0.200617" G="0.366543" T="0.169012"/>
      <pos A="0.176914" C="0.445556" G="0.287531" T="0.09"/>
      <pos A="0.184815" C="0.224321" G="0.184815" T="0.406049"/>
      <pos A="0.287531" C="0.27963" G="0.240123" T="0.192716"/>
      <pos A="0.208519" C="0.27963" G="0.200617" T="0.311235"/>
      <pos A="0.21642" C="0.47716" G="0.121605" T="0.184815"/>
      <pos A="0.303333" C="0.319136" G="0.161111" T="0.21642"/>
      <pos A="0.390247" C="0.240123" G="0.208519" T="0.161111"/>
      <pos A="0.295432" C="0.295432" G="0.113704" T="0.295432"/>
      <pos A="0.113704" C="0.295432" G="0.461358" T="0.129506"/>
    </motif>
    <motif db="0" id="M41" alt="O41" length="40" nsites="8" evalue="1.3e-003">
      <pos A="0.00308642" C="0.00308642" G="0.990741" T="0.00308642"/>
      <pos A="0.990741" C="0.00308642" G="0.00308642" T="0.00308642"/>
      <pos A="0.00308642" C="0.00308642" G="0.990741" T="0.00308642"/>
      <pos A="0.00308642" C="0.00308642" G="0.00308642" T="0.990741"/>
      <pos A="0.00308642" C="0.990741" G="0.00308642" T="0.00308642"/>
      <pos A="0.990741" C="0.00308642" G="0.00308642" T="0.00308642"/>
      <pos A="0.990741" C="0.00308642" G="0.00308642" T="0.00308642"/>
      <pos A="0.990741" C="0.00308642" G="0.00308642" T="0.00308642"/>
      <pos A="0.00308642" C="0.00308642" G="0.990741" T="0.00308642"/>
      <pos A="0.00308642" C="0.00308642" G="0.990741" T="0.00308642"/>
      <pos A="0.990741" C="0.00308642" G="0.00308642" T="0.00308642"/>
      <pos A="0.00308642" C="0.00308642" G="0.00308642" T="0.990741"/>
      <pos A="0.00308642" C="0.00308642" G="0.990741" T="0.00308642"/>
      <pos A="0.00308642" C="0.00308642" G="0.990741" T="0.00308642"/>
      <pos A="0.990741" C="0.00308642" G="0.00308642" T="0.00308642"/>
      <pos A="0.990741" C="0.00308642" G="0.00308642" T="0.00308642"/>
      <pos A="0.990741" C="0.00308642" G="0.00308642" T="0.00308642"/>
      <pos A="0.00308642" C="0.00308642" G="0.990741" T="0.00308642"/>
      <pos A="0.990741" C="0.00308642" G="0.00308642" T="0.00308642"/>
      <pos A="0.00308642" C="0.00308642" G="0.990741" T="0.00308642"/>
      <pos A="0.990741" C="0.00308642" G="0.00308642" T="0.00308642"/>
      <pos A="0.00308642" C="0.990741" G="0.00308642" T="0.00308642"/>
      <pos A="0.990741" C="0.00308642" G="0.00308642" T="0.00308642"/>
      <pos A="0.00308642" C="0.00308642" G="0.00308642" T="0.990741"/>
      <pos A="0.00308642" C="0.00308642" G="0.990741" T="0.00308642"/>
      <pos A="0.00308642" C="0.00308642" G="0.990741" T="0.00308642"/>
      <pos A="0.00308642" C="0.00308642" G="0.990741" T="0.00308642"/>
      <pos A="0.00308642" C="0.00308642" G="0.990741" T="0.00308642"/>
      <pos A="0.990741" C="0.00308642" G="0.00308642" T="0.00308642"/>
      <pos A="0.00308642" C="0.990741" G="0.00308642" T="0.00308642"/>
      <pos A="0.00308642" C="0.990741" G="0.00308642" T="0.00308642"/>
      <pos A="0.990741" C="0.00308642" G="0.00308642" T="0.00308642"/>
      <pos A="0.990741" C="0.00308642" G="0.00308642" T="0.00308642"/>
      <pos A="0.00308642" C="0.00308642" G="0.990741" T="0.00308642"/>
      <pos A="0.00308642" C="0.00308642" G="0.00308642" T="0.990741"/>
      <pos A="0.00308642" C="0.00308642" G="0.990741" T="0.00308642"/>
      <pos A="0.990741" C="0.00308642" G="0.00308642" T="0.00308642"/>
      <pos A="0.00308642" C="0.990741" G="0.00308642" T="0.00308642"/>
      <pos A="0.00308642" C="0.990741" G="0.00308642" T="0.00308642"/>
      <pos A="0.00308642" C="0.990741" G="0.00308642" T="0.00308642"/>
    </motif>
    <motif db="0" id="M42" alt="O42" length="40" nsites="8" evalue="1.3e-003">
      <pos A="0.208519" C="0.34284" G="0.295432" T="0.15321"/>
      <pos A="0.15321" C="0.295432" G="0.240123" T="0.311235"/>
      <pos A="0.287531" C="0.200617" G="0.21642" T="0.295432"/>
      <pos A="0.303333" C="0.248025" G="0.232222" T="0.21642"/>
      <pos A="0.232222" C="0.271728" G="0.311235" T="0.184815"/>
      <pos A="0.406049" C="0.358642" G="0.15321" T="0.0820988"/>
      <pos A="0.15321" C="0.390247" G="0.287531" T="0.169012"/>
      <pos A="0.232222" C="0.263827" G="0.176914" T="0.327037"/>
      <pos A="0.145309" C="0.327037" G="0.208519" T="0.319136"/>
      <pos A="0.113704" C="0.421852" G="0.192716" T="0.271728"/>
      <pos A="0.303333" C="0.248025" G="0.09" T="0.358642"/>
      <pos A="0.176914" C="0.208519" G="0.271728" T="0.34284"/>
      <pos A="0.319136" C="0.248025" G="0.263827" T="0.169012"/>
      <pos A="0.327037" C="0.192716" G="0.303333" T="0.176914"/>
      <pos A="0.255926" C="0.34284" G="0.248025" T="0.15321"/>
      <pos A="0.382346" C="0.0583951" G="0.161111" T="0.398148"/>
      <pos A="0.0662963" C="0.421852" G="0.295432" T="0.21642"/>
      <pos A="0.145309" C="0.287531" G="0.303333" T="0.263827"/>
      <pos A="0.169012" C="0.27963" G="0.350741" T="0.200617"/>
      <pos A="0.255926" C="0.437654" G="0.129506" T="0.176914"/>
      <pos A="0.121605" C="0.263827" G="0.319136" T="0.295432"/>
      <pos A="0.469259" C="0.27963" G="0.0979012" T="0.15321"/>
      <pos A="0.287531" C="0.208519" G="0.303333" T="0.200617"/>
      <pos A="0.287531" C="0.358642" G="0.15321" T="0.200617"/>
      <pos A="0.406049" C="0.319136" G="0.145309" T="0.129506"/>
      <pos A="0.161111" C="0.224321" G="0.366543" T="0.248025"/>
      <pos A="0.232222" C="0.421852" G="0.184815" T="0.161111"/>
      <pos A="0.287531" C="0.113704" G="0.374444" T="0.224321"/>
      <pos A="0.192716" C="0.311235" G="0.255926" T="0.240123"/>
      <pos A="0.145309" C="0.327037" G="0.271728" T="0.255926"/>
      <pos A="0.15321" C="0.429753" G="0.255926" T="0.161111"/>
      <pos A="0.176914" C="0.263827" G="0.232222" T="0.327037"/>
      <pos A="0.366543" C="0.184815" G="0.271728" T="0.176914"/>
      <pos A="0.21642" C="0.224321" G="0.390247" T="0.169012"/>
      <pos A="0.224321" C="0.374444" G="0.21642" T="0.184815"/>
      <pos A="0.271728" C="0.208519" G="0.319136" T="0.200617"/>
      <pos A="0.232222" C="0.311235" G="0.248025" T="0.208519"/>
      <pos A="0.192716" C="0.398148" G="0.15321" T="0.255926"/>
      <pos A="0.350741" C="0.34284" G="0.184815" T="0.121605"/>
      <pos A="0.240123" C="0.248025" G="0.240123" T="0.271728"/>
    </motif>
    <motif db="0" id="M44" alt="O44" length="40" nsites="8" evalue="1.3e-003">
      <pos A="0.240123" C="0.390247" G="0.169012" T="0.200617"/>
      <pos A="0.176914" C="0.271728" G="0.224321" T="0.327037"/>
      <pos A="0.184815" C="0.232222" G="0.208519" T="0.374444"/>
      <pos A="0.192716" C="0.319136" G="0.34284" T="0.145309"/>
      <pos A="0.500864" C="0.15321" G="0.240123" T="0.105802"/>
      <pos A="0.200617" C="0.248025" G="0.334938" T="0.21642"/>
      <pos A="0.255926" C="0.327037" G="0.137407" T="0.27963"/>
      <pos A="0.161111" C="0.263827" G="0.295432" T="0.27963"/>
      <pos A="0.0741975" C="0.263827" G="0.232222" T="0.429753"/>
      <pos A="0.184815" C="0.469259" G="0.161111" T="0.184815"/>
      <pos A="0.208519" C="0.169012" G="0.271728" T="0.350741"/>
      <pos A="0.240123" C="0.390247" G="0.224321" T="0.145309"/>
      <pos A="0.374444" C="0.240123" G="0.0820988" T="0.303333"/>
      <pos A="0.303333" C="0.232222" G="0.311235" T="0.15321"/>
      <pos A="0.34284" C="0.232222" G="0.192716" T="0.232222"/>
      <pos A="0.303333" C="0.184815" G="0.303333" T="0.208519"/>
      <pos A="0.192716" C="0.429753" G="0.271728" T="0.105802"/>
      <pos A="0.184815" C="0.327037" G="0.232222" T="0.255926"/>
      <pos A="0.121605" C="0.224321" G="0.358642" T="0.295432"/>
      <pos A="0.27963" C="0.200617" G="0.437654" T="0.0820988"/>
      <pos A="0.15321" C="0.358642" G="0.34284" T="0.145309"/>
      <pos A="0.350741" C="0.437654" G="0.0662963" T="0.145309"/>
      <pos A="0.295432" C="0.137407" G="0.27963" T="0.287531"/>
      <pos A="0.224321" C="0.327037" G="0.200617" T="0.248025"/>
      <pos A="0.224321" C="0.319136" G="0.15321" T="0.303333"/>
      <pos A="0.192716" C="0.390247" G="0.105802" T="0.311235"/>
      <pos A="0.350741" C="0.390247" G="0.0820988" T="0.176914"/>
      <pos A="0.263827" C="0.271728" G="0.248025" T="0.21642"/>
      <pos A="0.34284" C="0.21642" G="0.311235" T="0.129506"/>
      <pos A="0.295432" C="0.27963" G="0.240123" T="0.184815"/>
      <pos A="0.09" C="0.271728" G="0.319136" T="0.319136"/>
      <pos A="0.176914" C="0.176914" G="0.398148" T="0.248025"/>
      <pos A="0.176914" C="0.311235" G="0.255926" T="0.255926"/>
      <pos A="0.295432" C="0.176914" G="0.295432" T="0.232222"/>
      <pos A="0.287531" C="0.21642" G="0.34284" T="0.15321"/>
      <pos A="0.192716" C="0.34284" G="0.334938" T="0.129506"/>
      <pos A="0.184815" C="0.366543" G="0.21642" T="0.232222"/>
      <pos A="0.287531" C="0.263827" G="0.200617" T="0.248025"/>
      <pos A="0.350741" C="0.358642" G="0.255926" T="0.0346914"/>
      <pos A="0.240123" C="0.271728" G="0.208519" T="0.27963"/>
    </motif>
    <motif db="0" id="M46" alt="O46" length="40" nsites="8" evalue="1.3e-003">
      <pos A="0.255926" C="0.232222" G="0.271728" T="0.240123"/>
      <pos A="0.248025" C="0.240123" G="0.287531" T="0.224321"/>
      <pos A="0.224321" C="0.240123" G="0.34284" T="0.192716"/>
      <pos A="0.240123" C="0.374444" G="0.176914" T="0.208519"/>
      <pos A="0.192716" C="0.358642" G="0.200617" T="0.248025"/>
      <pos A="0.303333" C="0.248025" G="0.224321" T="0.224321"/>
      <pos A="0.382346" C="0.176914" G="0.176914" T="0.263827"/>
      <pos A="0.248025" C="0.129506" G="0.34284" T="0.27963"/>
      <pos A="0.0583951" C="0.382346" G="0.192716" T="0.366543"/>
      <pos A="0.27963" C="0.334938" G="0.224321" T="0.161111"/>
      <pos A="0.15321" C="0.224321" G="0.327037" T="0.295432"/>
      <pos A="0.232222" C="0.34284" G="0.255926" T="0.169012"/>
      <pos A="0.437654" C="0.192716" G="0.15321" T="0.21642"/>
      <pos A="0.224321" C="0.240123" G="0.311235" T="0.224321"/>
      <pos A="0.263827" C="0.334938" G="0.192716" T="0.208519"/>
      <pos A="0.224321" C="0.287531" G="0.287531" T="0.200617"/>
      <pos A="0.0662963" C="0.382346" G="0.145309" T="0.406049"/>
      <pos A="0.21642" C="0.382346" G="0.27963" T="0.121605"/>
      <pos A="0.27963" C="0.437654" G="0.200617" T="0.0820988"/>
      <pos A="0.224321" C="0.327037" G="0.232222" T="0.21642"/>
      <pos A="0.263827" C="0.287531" G="0.200617" T="0.248025"/>
      <pos A="0.34284" C="0.248025" G="0.334938" T="0.0741975"/>
      <pos A="0.311235" C="0.311235" G="0.129506" T="0.248025"/>
      <pos A="0.129506" C="0.350741" G="0.311235" T="0.208519"/>
      <pos A="0.311235" C="0.113704" G="0.366543" T="0.208519"/>
      <pos A="0.271728" C="0.200617" G="0.34284" T="0.184815"/>
      <pos A="0.113704" C="0.208519" G="0.358642" T="0.319136"/>
      <pos A="0.271728" C="0.319136" G="0.263827" T="0.145309"/>
      <pos A="0.224321" C="0.390247" G="0.287531" T="0.0979012"/>
      <pos A="0.224321" C="0.421852" G="0.0741975" T="0.27963"/>
      <pos A="0.287531" C="0.263827" G="0.200617" T="0.248025"/>
      <pos A="0.34284" C="0.27963" G="0.184815" T="0.192716"/>
      <pos A="0.398148" C="0.184815" G="0.350741" T="0.0662963"/>
      <pos A="0.27963" C="0.169012" G="0.311235" T="0.240123"/>
      <pos A="0.248025" C="0.169012" G="0.303333" T="0.27963"/>
      <pos A="0.240123" C="0.390247" G="0.271728" T="0.0979012"/>
      <pos A="0.303333" C="0.334938" G="0.145309" T="0.21642"/>
      <pos A="0.224321" C="0.176914" G="0.27963" T="0.319136"/>
      <pos A="0.137407" C="0.429753" G="0.145309" T="0.287531"/>
      <pos A="0.200617" C="0.232222" G="0.208519" T="0.358642"/>
    </motif>
    <motif db="0" id="M47" alt="O47" length="40" nsites="8" evalue="1.3e-003">
      <pos A="0.00308642" C="0.990741" G="0.00308642" T="0.00308642"/>
      <pos A="0.00308642" C="0.990741" G="0.00308642" T="0.00308642"/>
      <pos A="0.990741" C="0.00308642" G="0.00308642" T="0.00308642"/>
      <pos A="0.00308642" C="0.990741" G="0.00308642" T="0.00308642"/>
      <pos A="0.990741" C="0.00308642" G="0.00308642" T="0.00308642"/>
      <pos A="0.990741" C="0.00308642" G="0.00308642" T="0.00308642"/>
      <pos A="0.990741" C="0.00308642" G="0.00308642" T="0.00308642"/>
      <pos A="0.00308642" C="0.990741" G="0.00308642" T="0.00308642"/>
      <pos A="0.00308642" C="0.990741" G="0.00308642" T="0.00308642"/>
      <pos A="0.990741" C="0.00308642" G="0.00308642" T="0.00308642"/>
      <pos A="0.990741" C="0.00308642" G="0.00308642" T="0.00308642"/>
      <pos A="0.00308642" C="0.00308642" G="0.990741" T="0.00308642"/>
      <pos A="0.00308642" C="0.990741" G="0.00308642" T="0.00308642"/>
      <pos A="0.00308642" C="0.990741" G="0.00308642" T="0.00308642"/>
      <pos A="0.00308642" C="0.00308642" G="0.990741" T="0.00308642"/>
      <pos A="0.00308642" C="0.00308642" G="0.990741" T="0.00308642"/>
      <pos A="0.00308642" C="0.00308642" G="0.990741" T="0.00308642"/>
      <pos A="0.00308642" C="0.00308642" G="0.990741" T="0.00308642"/>
      <pos A="0.00308642" C="0.990741" G="0.00308642" T="0.00308642"/>
      <pos A="0.00308642" C="0.00308642" G="0.00308642" T="0.990741"/>
      <pos A="0.00308642" C="0.990741" G="0.00308642" T="0.00308642"/>
      <pos A="0.00308642" C="0.00308642" G="0.00308642" T="0.990741"/>
      <pos A="0.990741" C="0.00308642" G="0.00308642" T="0.00308642"/>
      <pos A="0.00308642" C="0.990741" G="0.00308642" T="0.00308642"/>
      <pos A="0.00308642" C="0.990741" G="0.00308642" T="0.00308642"/>
      <pos A="0.00308642" C="0.00308642" G="0.990741" T="0.00308642"/>
      <pos A="0.990741" C="0.00308642" G="0.00308642" T="0.00308642"/>
      <pos A="0.00308642" C="0.00308642" G="0.990741" T="0.00308642"/>
      <pos A="0.00308642" C="0.990741" G="0.00308642" T="0.00308642"/>
      <pos A="0.00308642" C="0.00308642" G="0.00308642" T="0.990741"/>
      <pos A="0.00308642" C="0.00308642" G="0.00308642" T="0.990741"/>
      <pos A="0.00308642" C="0.00308642" G="0.00308642" T="0.990741"/>
      <pos A="0.00308642" C="0.990741" G="0.00308642" T="0.00308642"/>
      <pos A="0.990741" C="0.00308642" G="0.00308642" T="0.00308642"/>
      <pos A="0.00308642" C="0.990741" G="0.00308642" T="0.00308642"/>
      <pos A="0.00308642" C="0.00308642" G="0.00308642" T="0.990741"/>
      <pos A="0.00308642" C="0.00308642" G="0.00308642" T="0.990741"/>
      <pos A="0.00308642" C="0.00308642" G="0.990741" T="0.00308642"/>
      <pos A="0.00308642" C="0.00308642" G="0.00308642" T="0.990741"/>
      <pos A="0.00308642" C="0.990741" G="0.00308642" T="0.00308642"/>
    </motif>
    <motif db="0" id="M48" alt="O48" length="40" nsites="8" evalue="1.3e-003">
      <pos A="0.350741" C="0.248025" G="0.255926" T="0.145309"/>
      <pos A="0.169012" C="0.303333" G="0.295432" T="0.232222"/>
      <pos A="0.200617" C="0.358642" G="0.208519" T="0.232222"/>
      <pos A="0.334938" C="0.161111" G="0.255926" T="0.248025"/>
      <pos A="0.129506" C="0.271728" G="0.413951" T="0.184815"/>
      <pos A="0.21642" C="0.161111" G="0.263827" T="0.358642"/>
      <pos A="0.15321" C="0.208519" G="0.327037" T="0.311235"/>
      <pos A="0.390247" C="0.21642" G="0.224321" T="0.169012"/>
      <pos A="0.232222" C="0.421852" G="0.192716" T="0.15321"/>
      <pos A="0.287531" C="0.208519" G="0.145309" T="0.358642"/>
      <pos A="0.224321" C="0.374444" G="0.224321" T="0.176914"/>
      <pos A="0.21642" C="0.295432" G="0.311235" T="0.176914"/>
      <pos A="0.303333" C="0.295432" G="0.263827" T="0.137407"/>
      <pos A="0.311235" C="0.161111" G="0.311235" T="0.21642"/>
      <pos A="0.27963" C="0.232222" G="0.184815" T="0.303333"/>
      <pos A="0.240123" C="0.358642" G="0.0662963" T="0.334938"/>
      <pos A="0.287531" C="0.169012" G="0.350741" T="0.192716"/>
      <pos A="0.232222" C="0.366543" G="0.224321" T="0.176914"/>
      <pos A="0.232222" C="0.184815" G="0.390247" T="0.192716"/>
      <pos A="0.113704" C="0.382346" G="0.240123" T="0.263827"/>
      <pos A="0.0662963" C="0.34284" G="0.27963" T="0.311235"/>
      <pos A="0.09" C="0.311235" G="0.240123" T="0.358642"/>
      <pos A="0.287531" C="0.429753" G="0.121605" T="0.161111"/>
      <pos A="0.311235" C="0.390247" G="0.169012" T="0.129506"/>
      <pos A="0.303333" C="0.334938" G="0.169012" T="0.192716"/>
      <pos A="0.255926" C="0.350741" G="0.169012" T="0.224321"/>
      <pos A="0.27963" C="0.200617" G="0.350741" T="0.169012"/>
      <pos A="0.248025" C="0.295432" G="0.319136" T="0.137407"/>
      <pos A="0.382346" C="0.224321" G="0.27963" T="0.113704"/>
      <pos A="0.319136" C="0.224321" G="0.0662963" T="0.390247"/>
      <pos A="0.240123" C="0.15321" G="0.406049" T="0.200617"/>
      <pos A="0.224321" C="0.327037" G="0.248025" T="0.200617"/>
      <pos A="0.248025" C="0.374444" G="0.192716" T="0.184815"/>
      <pos A="0.263827" C="0.161111" G="0.374444" T="0.200617"/>
      <pos A="0.192716" C="0.263827" G="0.390247" T="0.15321"/>
      <pos A="0.0583951" C="0.21642" G="0.263827" T="0.461358"/>
      <pos A="0.263827" C="0.303333" G="0.192716" T="0.240123"/>
      <pos A="0.374444" C="0.319136" G="0.161111" T="0.145309"/>
      <pos A="0.27963" C="0.27963" G="0.208519" T="0.232222"/>
      <pos A="0.0820988" C="0.421852" G="0.34284" T="0.15321"/>
    </motif>
    <motif db="0" id="M49" alt="O49" length="40" nsites="8" evalue="1.3e-003">
      <pos A="0.121605" C="0.137407" G="0.374444" T="0.366543"/>
      <pos A="0.295432" C="0.208519" G="0.303333" T="0.192716"/>
      <pos A="0.145309" C="0.437654" G="0.129506" T="0.287531"/>
      <pos A="0.176914" C="0.421852" G="0.200617" T="0.200617"/>
      <pos A="0.374444" C="0.255926" G="0.200617" T="0.169012"/>
      <pos A="0.429753" C="0.382346" G="0.0820988" T="0.105802"/>
      <pos A="0.327037" C="0.192716" G="0.192716" T="0.287531"/>
      <pos A="0.271728" C="0.21642" G="0.311235" T="0.200617"/>
      <pos A="0.161111" C="0.429753" G="0.303333" T="0.105802"/>
      <pos A="0.485062" C="0.224321" G="0.169012" T="0.121605"/>
      <pos A="0.200617" C="0.176914" G="0.287531" T="0.334938"/>
      <pos A="0.429753" C="0.224321" G="0.09" T="0.255926"/>
      <pos A="0.192716" C="0.263827" G="0.303333" T="0.240123"/>
      <pos A="0.121605" C="0.271728" G="0.327037" T="0.27963"/>
      <pos A="0.248025" C="0.192716" G="0.334938" T="0.224321"/>
      <pos A="0.15321" C="0.248025" G="0.327037" T="0.271728"/>
      <pos A="0.248025" C="0.327037" G="0.263827" T="0.161111"/>
      <pos A="0.121605" C="0.27963" G="0.232222" T="0.366543"/>
      <pos A="0.263827" C="0.224321" G="0.184815" T="0.327037"/>
      <pos A="0.145309" C="0.445556" G="0.208519" T="0.200617"/>
      <pos A="0.224321" C="0.327037" G="0.240123" T="0.208519"/>
      <pos A="0.145309" C="0.311235" G="0.255926" T="0.287531"/>
      <pos A="0.0741975" C="0.350741" G="0.374444" T="0.200617"/>
      <pos A="0.240123" C="0.287531" G="0.263827" T="0.208519"/>
      <pos A="0.311235" C="0.295432" G="0.232222" T="0.161111"/>
      <pos A="0.27963" C="0.366543" G="0.145309" T="0.208519"/>
      <pos A="0.208519" C="0.390247" G="0.129506" T="0.271728"/>
      <pos A="0.137407" C="0.350741" G="0.240123" T="0.271728"/>
      <pos A="0.508765" C="0.129506" G="0.271728" T="0.09"/>
      <pos A="0.248025" C="0.295432" G="0.248025" T="0.208519"/>
      <pos A="0.398148" C="0.255926" G="0.255926" T="0.09"/>
      <pos A="0.240123" C="0.169012" G="0.224321" T="0.366543"/>
      <pos A="0.21642" C="0.232222" G="0.366543" T="0.184815"/>
      <pos A="0.169012" C="0.350741" G="0.240123" T="0.240123"/>
      <pos A="0.208519" C="0.334938" G="0.263827" T="0.192716"/>
      <pos A="0.263827" C="0.200617" G="0.255926" T="0.27963"/>
      <pos A="0.303333" C="0.271728" G="0.319136" T="0.105802"/>
      <pos A="0.15321" C="0.208519" G="0.34284" T="0.295432"/>
      <pos A="0.271728" C="0.406049" G="0.121605" T="0.200617"/>
      <pos A="0.382346" C="0.240123" G="0.255926" T="0.121605"/>
    </motif>
    <motif db="0" id="M5" alt="O5" length="40" nsites="8" evalue="1.3e-003">
      <pos A="0.27963" C="0.113704" G="0.334938" T="0.271728"/>
      <pos A="0.208519" C="0.445556" G="0.161111" T="0.184815"/>
      <pos A="0.271728" C="0.105802" G="0.303333" T="0.319136"/>
      <pos A="0.0741975" C="0.508765" G="0.248025" T="0.169012"/>
      <pos A="0.192716" C="0.327037" G="0.105802" T="0.374444"/>
      <pos A="0.366543" C="0.319136" G="0.255926" T="0.0583951"/>
      <pos A="0.121605" C="0.327037" G="0.248025" T="0.303333"/>
      <pos A="0.15321" C="0.232222" G="0.358642" T="0.255926"/>
      <pos A="0.176914" C="0.224321" G="0.366543" T="0.232222"/>
      <pos A="0.358642" C="0.319136" G="0.192716" T="0.129506"/>
      <pos A="0.319136" C="0.248025" G="0.208519" T="0.224321"/>
      <pos A="0.208519" C="0.34284" G="0.169012" T="0.27963"/>
      <pos A="0.200617" C="0.327037" G="0.255926" T="0.21642"/>
      <pos A="0.327037" C="0.390247" G="0.184815" T="0.0979012"/>
      <pos A="0.192716" C="0.0741975" G="0.413951" T="0.319136"/>
      <pos A="0.0820988" C="0.311235" G="0.192716" T="0.413951"/>
      <pos A="0.176914" C="0.334938" G="0.248025" T="0.240123"/>
      <pos A="0.208519" C="0.295432" G="0.334938" T="0.161111"/>
      <pos A="0.327037" C="0.334938" G="0.121605" T="0.21642"/>
      <pos A="0.311235" C="0.303333" G="0.208519" T="0.176914"/>
      <pos A="0.295432" C="0.169012" G="0.200617" T="0.334938"/>
      <pos A="0.224321" C="0.27963" G="0.208519" T="0.287531"/>
      <pos A="0.224321" C="0.208519" G="0.263827" T="0.303333"/>
      <pos A="0.334938" C="0.334938" G="0.192716" T="0.137407"/>
      <pos A="0.287531" C="0.319136" G="0.248025" T="0.145309"/>
      <pos A="0.224321" C="0.287531" G="0.311235" T="0.176914"/>
      <pos A="0.287531" C="0.224321" G="0.34284" T="0.145309"/>
      <pos A="0.240123" C="0.287531" G="0.200617" T="0.271728"/>
      <pos A="0.21642" C="0.248025" G="0.255926" T="0.27963"/>
      <pos A="0.184815" C="0.374444" G="0.232222" T="0.208519"/>
      <pos A="0.240123" C="0.287531" G="0.311235" T="0.161111"/>
      <pos A="0.21642" C="0.350741" G="0.287531" T="0.145309"/>
      <pos A="0.27963" C="0.240123" G="0.27963" T="0.200617"/>
      <pos A="0.169012" C="0.390247" G="0.271728" T="0.169012"/>
      <pos A="0.34284" C="0.319136" G="0.161111" T="0.176914"/>
      <pos A="0.255926" C="0.232222" G="0.295432" T="0.21642"/>
      <pos A="0.263827" C="0.105802" G="0.374444" T="0.255926"/>
      <pos A="0.240123" C="0.366543" G="0.248025" T="0.145309"/>
      <pos A="0.27963" C="0.192716" G="0.200617" T="0.327037"/>
      <pos A="0.240123" C="0.34284" G="0.129506" T="0.287531"/>
    </motif>
    <motif db="0" id="M50" alt="O50" length="40" nsites="8" evalue="1.3e-003">
      <pos A="0.291153" C="0.315844" G="0.266461" T="0.126543"/>
      <pos A="0.25823" C="0.266461" G="0.274691" T="0.200617"/>
      <pos A="0.217079" C="0.365227" G="0.175926" T="0.24177"/>
      <pos A="0.134773" C="0.233539" G="0.24177" T="0.389918"/>
      <pos A="0.0689304" C="0.282921" G="0.373457" T="0.274691"/>
      <pos A="0.42284" C="0.291153" G="0.143004" T="0.143004"/>
      <pos A="0.274691" C="0.274691" G="0.274691" T="0.175926"/>
      <pos A="0.25" C="0.282921" G="0.291153" T="0.175926"/>
      <pos A="0.324074" C="0.299383" G="0.192387" T="0.184156"/>
      <pos A="0.225309" C="0.299383" G="0.25" T="0.225309"/>
      <pos A="0.200617" C="0.455761" G="0.225309" T="0.118313"/>
      <pos A="0.233539" C="0.299383" G="0.208847" T="0.25823"/>
      <pos A="0.134773" C="0.233539" G="0.324074" T="0.307613"/>
      <pos A="0.24177" C="0.217079" G="0.233539" T="0.307613"/>
      <pos A="0.0360079" C="0.373457" G="0.299383" T="0.291153"/>
      <pos A="0.25" C="0.398148" G="0.044239" T="0.307613"/>
      <pos A="0.282921" C="0.200617" G="0.291153" T="0.225309"/>
      <pos A="0.282921" C="0.225309" G="0.324074" T="0.167696"/>
      <pos A="0.340535" C="0.217079" G="0.25" T="0.192387"/>
      <pos A="0.25823" C="0.282921" G="0.200617" T="0.25823"/>
      <pos A="0.225309" C="0.348765" G="0.225309" T="0.200617"/>
      <pos A="0.291153" C="0.266461" G="0.126543" T="0.315844"/>
      <pos A="0.192387" C="0.25" G="0.25823" T="0.299383"/>
      <pos A="0.217079" C="0.513375" G="0.184156" T="0.0853906"/>
      <pos A="0.151235" C="0.291153" G="0.225309" T="0.332304"/>
      <pos A="0.192387" C="0.192387" G="0.324074" T="0.291153"/>
      <pos A="0.356996" C="0.118313" G="0.299383" T="0.225309"/>
      <pos A="0.25" C="0.315844" G="0.299383" T="0.134773"/>
      <pos A="0.192387" C="0.348765" G="0.126543" T="0.332304"/>
      <pos A="0.159465" C="0.439301" G="0.225309" T="0.175926"/>
      <pos A="0.25823" C="0.373457" G="0.184156" T="0.184156"/>
      <pos A="0.0853906" C="0.315844" G="0.25823" T="0.340535"/>
      <pos A="0.159465" C="0.307613" G="0.356996" T="0.175926"/>
      <pos A="0.208847" C="0.307613" G="0.365227" T="0.118313"/>
      <pos A="0.373457" C="0.315844" G="0.0936217" T="0.217079"/>
      <pos A="0.200617" C="0.25" G="0.315844" T="0.233539"/>
      <pos A="0.324074" C="0.25823" G="0.274691" T="0.143004"/>
      <pos A="0.505144" C="0.151235" G="0.282921" T="0.0606993"/>
      <pos A="0.25" C="0.0771605" G="0.406378" T="0.266461"/>
      <pos A="0.340535" C="0.332304" G="0.0689304" T="0.25823"/>
    </motif>
    <motif db="0" id="M52" alt="O52" length="40" nsites="8" evalue="1.3e-003">
      <pos A="0.00308642" C="0.00308642" G="0.990741" T="0.00308642"/>
      <pos A="0.00308642" C="0.990741" G="0.00308642" T="0.00308642"/>
      <pos A="0.00308642" C="0.00308642" G="0.00308642" T="0.990741"/>
      <pos A="0.00308642" C="0.990741" G="0.00308642" T="0.00308642"/>
      <pos A="0.00308642" C="0.990741" G="0.00308642" T="0.00308642"/>
      <pos A="0.990741" C="0.00308642" G="0.00308642" T="0.00308642"/>
      <pos A="0.00308642" C="0.00308642" G="0.00308642" T="0.990741"/>
      <pos A="0.00308642" C="0.00308642" G="0.990741" T="0.00308642"/>
      <pos A="0.00308642" C="0.00308642" G="0.990741" T="0.00308642"/>
      <pos A="0.00308642" C="0.990741" G="0.00308642" T="0.00308642"/>
      <pos A="0.00308642" C="0.990741" G="0.00308642" T="0.00308642"/>
      <pos A="0.00308642" C="0.00308642" G="0.990741" T="0.00308642"/>
      <pos A="0.00308642" C="0.990741" G="0.00308642" T="0.00308642"/>
      <pos A="0.00308642" C="0.990741" G="0.00308642" T="0.00308642"/>
      <pos A="0.00308642" C="0.00308642" G="0.990741" T="0.00308642"/>
      <pos A="0.00308642" C="0.990741" G="0.00308642" T="0.00308642"/>
      <pos A="0.00308642" C="0.990741" G="0.00308642" T="0.00308642"/>
      <pos A="0.00308642" C="0.990741" G="0.00308642" T="0.00308642"/>
      <pos A="0.00308642" C="0.990741" G="0.00308642" T="0.00308642"/>
      <pos A="0.00308642" C="0.990741" G="0.00308642" T="0.00308642"/>
      <pos A="0.00308642" C="0.00308642" G="0.00308642" T="0.990741"/>
      <pos A="0.00308642" C="0.990741" G="0.00308642" T="0.00308642"/>
      <pos A="0.00308642" C="0.990741" G="0.00308642" T="0.00308642"/>
      <pos A="0.00308642" C="0.990741" G="0.00308642" T="0.00308642"/>
      <pos A="0.990741" C="0.00308642" G="0.00308642" T="0.00308642"/>
      <pos A="0.00308642" C="0.990741" G="0.00308642" T="0.00308642"/>
      <pos A="0.00308642" C="0.00308642" G="0.00308642" T="0.990741"/>
      <pos A="0.990741" C="0.00308642" G="0.00308642" T="0.00308642"/>
      <pos A="0.00308642" C="0.00308642" G="0.990741" T="0.00308642"/>
      <pos A="0.00308642" C="0.990741" G="0.00308642" T="0.00308642"/>
      <pos A="0.00308642" C="0.990741" G="0.00308642" T="0.00308642"/>
      <pos A="0.00308642" C="0.990741" G="0.00308642" T="0.00308642"/>
      <pos A="0.00308642" C="0.00308642" G="0.990741" T="0.00308642"/>
      <pos A="0.00308642" C="0.00308642" G="0.990741" T="0.00308642"/>
      <pos A="0.00308642" C="0.990741" G="0.00308642" T="0.00308642"/>
      <pos A="0.00308642" C="0.990741" G="0.00308642" T="0.00308642"/>
      <pos A="0.00308642" C="0.00308642" G="0.990741" T="0.00308642"/>
      <pos A="0.00308642" C="0.990741" G="0.00308642" T="0.00308642"/>
      <pos A="0.00308642" C="0.00308642" G="0.00308642" T="0.990741"/>
      <pos A="0.00308642" C="0.00308642" G="0.990741" T="0.00308642"/>
    </motif>
    <motif db="0" id="M53" alt="O53" length="40" nsites="8" evalue="1.3e-003">
      <pos A="0.169012" C="0.453457" G="0.15321" T="0.224321"/>
      <pos A="0.350741" C="0.295432" G="0.137407" T="0.21642"/>
      <pos A="0.27963" C="0.145309" G="0.176914" T="0.398148"/>
      <pos A="0.240123" C="0.263827" G="0.303333" T="0.192716"/>
      <pos A="0.255926" C="0.255926" G="0.295432" T="0.192716"/>
      <pos A="0.295432" C="0.113704" G="0.27963" T="0.311235"/>
      <pos A="0.248025" C="0.311235" G="0.21642" T="0.224321"/>
      <pos A="0.27963" C="0.295432" G="0.137407" T="0.287531"/>
      <pos A="0.287531" C="0.350741" G="0.15321" T="0.208519"/>
      <pos A="0.271728" C="0.27963" G="0.208519" T="0.240123"/>
      <pos A="0.176914" C="0.406049" G="0.248025" T="0.169012"/>
      <pos A="0.382346" C="0.192716" G="0.137407" T="0.287531"/>
      <pos A="0.208519" C="0.184815" G="0.350741" T="0.255926"/>
      <pos A="0.145309" C="0.461358" G="0.240123" T="0.15321"/>
      <pos A="0.200617" C="0.500864" G="0.15321" T="0.145309"/>
      <pos A="0.232222" C="0.208519" G="0.287531" T="0.271728"/>
      <pos A="0.271728" C="0.192716" G="0.232222" T="0.303333"/>
      <pos A="0.184815" C="0.21642" G="0.358642" T="0.240123"/>
      <pos A="0.145309" C="0.350741" G="0.255926" T="0.248025"/>
      <pos A="0.263827" C="0.145309" G="0.358642" T="0.232222"/>
      <pos A="0.208519" C="0.255926" G="0.421852" T="0.113704"/>
      <pos A="0.192716" C="0.445556" G="0.192716" T="0.169012"/>
      <pos A="0.255926" C="0.224321" G="0.224321" T="0.295432"/>
      <pos A="0.240123" C="0.255926" G="0.390247" T="0.113704"/>
      <pos A="0.200617" C="0.295432" G="0.263827" T="0.240123"/>
      <pos A="0.327037" C="0.319136" G="0.105802" T="0.248025"/>
      <pos A="0.248025" C="0.390247" G="0.255926" T="0.105802"/>
      <pos A="0.374444" C="0.21642" G="0.248025" T="0.161111"/>
      <pos A="0.255926" C="0.161111" G="0.232222" T="0.350741"/>
      <pos A="0.34284" C="0.192716" G="0.406049" T="0.0583951"/>
      <pos A="0.169012" C="0.271728" G="0.398148" T="0.161111"/>
      <pos A="0.184815" C="0.240123" G="0.248025" T="0.327037"/>
      <pos A="0.248025" C="0.224321" G="0.358642" T="0.169012"/>
      <pos A="0.208519" C="0.398148" G="0.0979012" T="0.295432"/>
      <pos A="0.192716" C="0.15321" G="0.366543" T="0.287531"/>
      <pos A="0.15321" C="0.413951" G="0.232222" T="0.200617"/>
      <pos A="0.406049" C="0.200617" G="0.169012" T="0.224321"/>
      <pos A="0.09" C="0.334938" G="0.27963" T="0.295432"/>
      <pos A="0.366543" C="0.303333" G="0.0741975" T="0.255926"/>
      <pos A="0.232222" C="0.21642" G="0.263827" T="0.287531"/>
    </motif>
    <motif db="0" id="M54" alt="O54" length="40" nsites="8" evalue="1.3e-003">
      <pos A="0.27963" C="0.180864" G="0.437654" T="0.101852"/>
      <pos A="0.299383" C="0.338889" G="0.161111" T="0.200617"/>
      <pos A="0.27963" C="0.180864" G="0.27963" T="0.259877"/>
      <pos A="0.319136" C="0.161111" G="0.319136" T="0.200617"/>
      <pos A="0.200617" C="0.240123" G="0.437654" T="0.121605"/>
      <pos A="0.0623457" C="0.47716" G="0.22037" T="0.240123"/>
      <pos A="0.319136" C="0.200617" G="0.180864" T="0.299383"/>
      <pos A="0.141358" C="0.47716" G="0.240123" T="0.141358"/>
      <pos A="0.180864" C="0.259877" G="0.319136" T="0.240123"/>
      <pos A="0.27963" C="0.121605" G="0.496914" T="0.101852"/>
      <pos A="0.358642" C="0.240123" G="0.299383" T="0.101852"/>
      <pos A="0.161111" C="0.299383" G="0.398148" T="0.141358"/>
      <pos A="0.27963" C="0.319136" G="0.0425926" T="0.358642"/>
      <pos A="0.101852" C="0.378395" G="0.200617" T="0.319136"/>
      <pos A="0.121605" C="0.240123" G="0.240123" T="0.398148"/>
      <pos A="0.0623457" C="0.398148" G="0.22037" T="0.319136"/>
      <pos A="0.319136" C="0.141358" G="0.319136" T="0.22037"/>
      <pos A="0.121605" C="0.338889" G="0.319136" T="0.22037"/>
      <pos A="0.338889" C="0.319136" G="0.141358" T="0.200617"/>
      <pos A="0.240123" C="0.575926" G="0.0820988" T="0.101852"/>
      <pos A="0.259877" C="0.378395" G="0.0425926" T="0.319136"/>
      <pos A="0.22037" C="0.161111" G="0.259877" T="0.358642"/>
      <pos A="0.141358" C="0.417901" G="0.200617" T="0.240123"/>
      <pos A="0.240123" C="0.319136" G="0.22037" T="0.22037"/>
      <pos A="0.180864" C="0.457407" G="0.121605" T="0.240123"/>
      <pos A="0.200617" C="0.101852" G="0.319136" T="0.378395"/>
      <pos A="0.240123" C="0.259877" G="0.259877" T="0.240123"/>
      <pos A="0.141358" C="0.417901" G="0.437654" T="0.00308642"/>
      <pos A="0.0425926" C="0.496914" G="0.27963" T="0.180864"/>
      <pos A="0.200617" C="0.141358" G="0.0623457" T="0.595679"/>
      <pos A="0.27963" C="0.200617" G="0.338889" T="0.180864"/>
      <pos A="0.358642" C="0.299383" G="0.161111" T="0.180864"/>
      <pos A="0.319136" C="0.22037" G="0.240123" T="0.22037"/>
      <pos A="0.338889" C="0.398148" G="0.161111" T="0.101852"/>
      <pos A="0.180864" C="0.22037" G="0.457407" T="0.141358"/>
      <pos A="0.378395" C="0.0820988" G="0.180864" T="0.358642"/>
      <pos A="0.180864" C="0.378395" G="0.200617" T="0.240123"/>
      <pos A="0.378395" C="0.161111" G="0.319136" T="0.141358"/>
      <pos A="0.358642" C="0.200617" G="0.180864" T="0.259877"/>
      <pos A="0.378395" C="0.161111" G="0.398148" T="0.0623457"/>
    </motif>
    <motif db="0" id="M55" alt="O55" length="40" nsites="8" evalue="1.3e-003">
      <pos A="0.235948" C="0.452751" G="0.099443" T="0.211859"/>
      <pos A="0.356394" C="0.17974" G="0.324275" T="0.139591"/>
      <pos A="0.404572" C="0.0753541" G="0.284126" T="0.235948"/>
      <pos A="0.115502" C="0.308215" G="0.308215" T="0.268067"/>
      <pos A="0.203829" C="0.284126" G="0.17974" T="0.332304"/>
      <pos A="0.203829" C="0.147621" G="0.396542" T="0.252008"/>
      <pos A="0.163681" C="0.372453" G="0.260038" T="0.203829"/>
      <pos A="0.147621" C="0.260038" G="0.227918" T="0.364424"/>
      <pos A="0.252008" C="0.203829" G="0.211859" T="0.332304"/>
      <pos A="0.268067" C="0.324275" G="0.203829" T="0.203829"/>
      <pos A="0.203829" C="0.284126" G="0.404572" T="0.107473"/>
      <pos A="0.364424" C="0.364424" G="0.211859" T="0.0592948"/>
      <pos A="0.332304" C="0.252008" G="0.235948" T="0.17974"/>
      <pos A="0.364424" C="0.300186" G="0.17974" T="0.155651"/>
      <pos A="0.276097" C="0.284126" G="0.243977" T="0.1958"/>
      <pos A="0.252008" C="0.243977" G="0.147621" T="0.356394"/>
      <pos A="0.163681" C="0.252008" G="0.284126" T="0.300186"/>
      <pos A="0.18777" C="0.388513" G="0.276097" T="0.147621"/>
      <pos A="0.17974" C="0.219888" G="0.380483" T="0.219888"/>
      <pos A="0.243977" C="0.340334" G="0.155651" T="0.260038"/>
      <pos A="0.147621" C="0.420631" G="0.252008" T="0.17974"/>
      <pos A="0.284126" C="0.364424" G="0.131561" T="0.219888"/>
      <pos A="0.219888" C="0.316245" G="0.131561" T="0.332304"/>
      <pos A="0.227918" C="0.18777" G="0.340334" T="0.243977"/>
      <pos A="0.260038" C="0.404572" G="0.155651" T="0.17974"/>
      <pos A="0.340334" C="0.284126" G="0.211859" T="0.163681"/>
      <pos A="0.372453" C="0.123532" G="0.316245" T="0.18777"/>
      <pos A="0.243977" C="0.316245" G="0.227918" T="0.211859"/>
      <pos A="0.099443" C="0.308215" G="0.235948" T="0.356394"/>
      <pos A="0.219888" C="0.268067" G="0.364424" T="0.147621"/>
      <pos A="0.219888" C="0.219888" G="0.260038" T="0.300186"/>
      <pos A="0.147621" C="0.276097" G="0.452751" T="0.123532"/>
      <pos A="0.235948" C="0.1958" G="0.396542" T="0.171711"/>
      <pos A="0.252008" C="0.171711" G="0.452751" T="0.123532"/>
      <pos A="0.219888" C="0.533047" G="0.0833837" T="0.163681"/>
      <pos A="0.227918" C="0.300186" G="0.115502" T="0.356394"/>
      <pos A="0.252008" C="0.235948" G="0.211859" T="0.300186"/>
      <pos A="0.163681" C="0.260038" G="0.308215" T="0.268067"/>
      <pos A="0.300186" C="0.292156" G="0.276097" T="0.131561"/>
      <pos A="0.268067" C="0.420631" G="0.123532" T="0.18777"/>
    </motif>
    <motif db="0" id="M57" alt="O57" length="40" nsites="8" evalue="1.3e-003">
      <pos A="0.00308642" C="0.442043" G="0.551784" T="0.00308642"/>
      <pos A="0.222565" C="0.222565" G="0.112826" T="0.442043"/>
      <pos A="0.112826" C="0.332304" G="0.442043" T="0.112826"/>
      <pos A="0.112826" C="0.332304" G="0.551784" T="0.00308642"/>
      <pos A="0.00308642" C="0.442043" G="0.222565" T="0.332304"/>
      <pos A="0.771262" C="0.112826" G="0.112826" T="0.00308642"/>
      <pos A="0.112826" C="0.222565" G="0.551784" T="0.112826"/>
      <pos A="0.442043" C="0.442043" G="0.112826" T="0.00308642"/>
      <pos A="0.00308642" C="0.332304" G="0.442043" T="0.222565"/>
      <pos A="0.332304" C="0.112826" G="0.00308642" T="0.551784"/>
      <pos A="0.00308642" C="0.332304" G="0.551784" T="0.112826"/>
      <pos A="0.222565" C="0.442043" G="0.00308642" T="0.332304"/>
      <pos A="0.222565" C="0.332304" G="0.00308642" T="0.442043"/>
      <pos A="0.112826" C="0.332304" G="0.00308642" T="0.551784"/>
      <pos A="0.332304" C="0.222565" G="0.442043" T="0.00308642"/>
      <pos A="0.00308642" C="0.442043" G="0.112826" T="0.442043"/>
      <pos A="0.112826" C="0.222565" G="0.112826" T="0.551784"/>
      <pos A="0.551784" C="0.00308642" G="0.00308642" T="0.442043"/>
      <pos A="0.332304" C="0.442043" G="0.222565" T="0.00308642"/>
      <pos A="0.332304" C="0.551784" G="0.00308642" T="0.112826"/>
      <pos A="0.551784" C="0.112826" G="0.112826" T="0.222565"/>
      <pos A="0.332304" C="0.222565" G="0.00308642" T="0.442043"/>
      <pos A="0.332304" C="0.222565" G="0.112826" T="0.332304"/>
      <pos A="0.00308642" C="0.332304" G="0.332304" T="0.332304"/>
      <pos A="0.332304" C="0.222565" G="0.222565" T="0.222565"/>
      <pos A="0.00308642" C="0.222565" G="0.442043" T="0.332304"/>
      <pos A="0.222565" C="0.661523" G="0.00308642" T="0.112826"/>
      <pos A="0.00308642" C="0.661523" G="0.112826" T="0.222565"/>
      <pos A="0.222565" C="0.661523" G="0.00308642" T="0.112826"/>
      <pos A="0.112826" C="0.332304" G="0.222565" T="0.332304"/>
      <pos A="0.551784" C="0.112826" G="0.112826" T="0.222565"/>
      <pos A="0.332304" C="0.222565" G="0.112826" T="0.332304"/>
      <pos A="0.442043" C="0.442043" G="0.112826" T="0.00308642"/>
      <pos A="0.00308642" C="0.222565" G="0.112826" T="0.661523"/>
      <pos A="0.661523" C="0.00308642" G="0.332304" T="0.00308642"/>
      <pos A="0.332304" C="0.00308642" G="0.551784" T="0.112826"/>
      <pos A="0.332304" C="0.222565" G="0.222565" T="0.222565"/>
      <pos A="0.112826" C="0.00308642" G="0.222565" T="0.661523"/>
      <pos A="0.222565" C="0.222565" G="0.442043" T="0.112826"/>
      <pos A="0.222565" C="0.332304" G="0.112826" T="0.332304"/>
    </motif>
    <motif db="0" id="M58" alt="O58" length="40" nsites="8" evalue="1.3e-003">
      <pos A="0.14418" C="0.0736336" G="0.496914" T="0.285273"/>
      <pos A="0.14418" C="0.638007" G="0.214727" T="0.00308642"/>
      <pos A="0.496914" C="0.14418" G="0.285273" T="0.0736336"/>
      <pos A="0.14418" C="0.35582" G="0.214727" T="0.285273"/>
      <pos A="0.14418" C="0.426366" G="0.285273" T="0.14418"/>
      <pos A="0.285273" C="0.35582" G="0.00308642" T="0.35582"/>
      <pos A="0.0736336" C="0.35582" G="0.14418" T="0.426366"/>
      <pos A="0.00308642" C="0.14418" G="0.7791" T="0.0736336"/>
      <pos A="0.285273" C="0.214727" G="0.285273" T="0.214727"/>
      <pos A="0.426366" C="0.14418" G="0.14418" T="0.285273"/>
      <pos A="0.14418" C="0.35582" G="0.285273" T="0.214727"/>
      <pos A="0.0736336" C="0.708554" G="0.14418" T="0.0736336"/>
      <pos A="0.35582" C="0.14418" G="0.00308642" T="0.496914"/>
      <pos A="0.14418" C="0.285273" G="0.35582" T="0.214727"/>
      <pos A="0.426366" C="0.285273" G="0.0736336" T="0.214727"/>
      <pos A="0.426366" C="0.0736336" G="0.214727" T="0.285273"/>
      <pos A="0.0736336" C="0.214727" G="0.35582" T="0.35582"/>
      <pos A="0.14418" C="0.214727" G="0.285273" T="0.35582"/>
      <pos A="0.0736336" C="0.0736336" G="0.426366" T="0.426366"/>
      <pos A="0.285273" C="0.426366" G="0.214727" T="0.0736336"/>
      <pos A="0.14418" C="0.14418" G="0.35582" T="0.35582"/>
      <pos A="0.00308642" C="0.35582" G="0.426366" T="0.214727"/>
      <pos A="0.00308642" C="0.35582" G="0.285273" T="0.35582"/>
      <pos A="0.00308642" C="0.35582" G="0.35582" T="0.285273"/>
      <pos A="0.214727" C="0.426366" G="0.214727" T="0.14418"/>
      <pos A="0.0736336" C="0.708554" G="0.14418" T="0.0736336"/>
      <pos A="0.214727" C="0.496914" G="0.285273" T="0.00308642"/>
      <pos A="0.214727" C="0.35582" G="0.14418" T="0.285273"/>
      <pos A="0.35582" C="0.285273" G="0.14418" T="0.214727"/>
      <pos A="0.14418" C="0.35582" G="0.14418" T="0.35582"/>
      <pos A="0.214727" C="0.214727" G="0.35582" T="0.214727"/>
      <pos A="0.285273" C="0.14418" G="0.426366" T="0.14418"/>
      <pos A="0.0736336" C="0.35582" G="0.567461" T="0.00308642"/>
      <pos A="0.496914" C="0.214727" G="0.214727" T="0.0736336"/>
      <pos A="0.14418" C="0.285273" G="0.214727" T="0.35582"/>
      <pos A="0.00308642" C="0.567461" G="0.14418" T="0.285273"/>
      <pos A="0.285273" C="0.285273" G="0.0736336" T="0.35582"/>
      <pos A="0.285273" C="0.214727" G="0.285273" T="0.214727"/>
      <pos A="0.214727" C="0.214727" G="0.214727" T="0.35582"/>
      <pos A="0.14418" C="0.496914" G="0.0736336" T="0.285273"/>
    </motif>
    <motif db="0" id="M59" alt="O59" length="40" nsites="8" evalue="1.3e-003">
      <pos A="0.406049" C="0.311235" G="0.15321" T="0.129506"/>
      <pos A="0.255926" C="0.327037" G="0.27963" T="0.137407"/>
      <pos A="0.350741" C="0.295432" G="0.105802" T="0.248025"/>
      <pos A="0.27963" C="0.21642" G="0.248025" T="0.255926"/>
      <pos A="0.255926" C="0.34284" G="0.192716" T="0.208519"/>
      <pos A="0.255926" C="0.327037" G="0.0979012" T="0.319136"/>
      <pos A="0.192716" C="0.311235" G="0.271728" T="0.224321"/>
      <pos A="0.208519" C="0.327037" G="0.232222" T="0.232222"/>
      <pos A="0.47716" C="0.105802" G="0.105802" T="0.311235"/>
      <pos A="0.176914" C="0.248025" G="0.421852" T="0.15321"/>
      <pos A="0.176914" C="0.34284" G="0.232222" T="0.248025"/>
      <pos A="0.248025" C="0.327037" G="0.21642" T="0.208519"/>
      <pos A="0.0425926" C="0.137407" G="0.556173" T="0.263827"/>
      <pos A="0.287531" C="0.374444" G="0.184815" T="0.15321"/>
      <pos A="0.334938" C="0.176914" G="0.232222" T="0.255926"/>
      <pos A="0.121605" C="0.374444" G="0.248025" T="0.255926"/>
      <pos A="0.295432" C="0.208519" G="0.224321" T="0.271728"/>
      <pos A="0.0504938" C="0.27963" G="0.390247" T="0.27963"/>
      <pos A="0.34284" C="0.248025" G="0.232222" T="0.176914"/>
      <pos A="0.224321" C="0.263827" G="0.303333" T="0.208519"/>
      <pos A="0.287531" C="0.358642" G="0.200617" T="0.15321"/>
      <pos A="0.137407" C="0.319136" G="0.27963" T="0.263827"/>
      <pos A="0.113704" C="0.27963" G="0.287531" T="0.319136"/>
      <pos A="0.176914" C="0.445556" G="0.255926" T="0.121605"/>
      <pos A="0.208519" C="0.398148" G="0.0979012" T="0.295432"/>
      <pos A="0.263827" C="0.287531" G="0.192716" T="0.255926"/>
      <pos A="0.295432" C="0.248025" G="0.287531" T="0.169012"/>
      <pos A="0.390247" C="0.27963" G="0.240123" T="0.09"/>
      <pos A="0.358642" C="0.319136" G="0.0979012" T="0.224321"/>
      <pos A="0.27963" C="0.240123" G="0.27963" T="0.200617"/>
      <pos A="0.15321" C="0.15321" G="0.350741" T="0.34284"/>
      <pos A="0.137407" C="0.311235" G="0.350741" T="0.200617"/>
      <pos A="0.263827" C="0.145309" G="0.350741" T="0.240123"/>
      <pos A="0.398148" C="0.240123" G="0.208519" T="0.15321"/>
      <pos A="0.21642" C="0.421852" G="0.192716" T="0.169012"/>
      <pos A="0.287531" C="0.390247" G="0.0820988" T="0.240123"/>
      <pos A="0.271728" C="0.311235" G="0.27963" T="0.137407"/>
      <pos A="0.129506" C="0.311235" G="0.303333" T="0.255926"/>
      <pos A="0.263827" C="0.240123" G="0.295432" T="0.200617"/>
      <pos A="0.208519" C="0.248025" G="0.200617" T="0.34284"/>
    </motif>
    <motif db="0" id="M6" alt="O6" length="40" nsites="8" evalue="1.3e-003">
      <pos A="0.299383" C="0.299383" G="0.299383" T="0.101852"/>
      <pos A="0.200617" C="0.398148" G="0.00308642" T="0.398148"/>
      <pos A="0.398148" C="0.299383" G="0.101852" T="0.200617"/>
      <pos A="0.299383" C="0.398148" G="0.101852" T="0.200617"/>
      <pos A="0.694444" C="0.200617" G="0.101852" T="0.00308642"/>
      <pos A="0.200617" C="0.299383" G="0.101852" T="0.398148"/>
      <pos A="0.496914" C="0.299383" G="0.101852" T="0.101852"/>
      <pos A="0.299383" C="0.00308642" G="0.00308642" T="0.694444"/>
      <pos A="0.496914" C="0.00308642" G="0.00308642" T="0.496914"/>
      <pos A="0.200617" C="0.299383" G="0.398148" T="0.101852"/>
      <pos A="0.694444" C="0.101852" G="0.101852" T="0.101852"/>
      <pos A="0.398148" C="0.200617" G="0.101852" T="0.299383"/>
      <pos A="0.200617" C="0.200617" G="0.101852" T="0.496914"/>
      <pos A="0.398148" C="0.200617" G="0.299383" T="0.101852"/>
      <pos A="0.299383" C="0.398148" G="0.00308642" T="0.299383"/>
      <pos A="0.398148" C="0.00308642" G="0.398148" T="0.200617"/>
      <pos A="0.101852" C="0.694444" G="0.200617" T="0.00308642"/>
      <pos A="0.200617" C="0.694444" G="0.101852" T="0.00308642"/>
      <pos A="0.101852" C="0.00308642" G="0.496914" T="0.398148"/>
      <pos A="0.398148" C="0.101852" G="0.00308642" T="0.496914"/>
      <pos A="0.496914" C="0.200617" G="0.200617" T="0.101852"/>
      <pos A="0.200617" C="0.101852" G="0.496914" T="0.200617"/>
      <pos A="0.101852" C="0.398148" G="0.398148" T="0.101852"/>
      <pos A="0.299383" C="0.00308642" G="0.200617" T="0.496914"/>
      <pos A="0.00308642" C="0.101852" G="0.79321" T="0.101852"/>
      <pos A="0.00308642" C="0.00308642" G="0.990741" T="0.00308642"/>
      <pos A="0.200617" C="0.595679" G="0.101852" T="0.101852"/>
      <pos A="0.299383" C="0.299383" G="0.101852" T="0.299383"/>
      <pos A="0.200617" C="0.200617" G="0.496914" T="0.101852"/>
      <pos A="0.398148" C="0.200617" G="0.200617" T="0.200617"/>
      <pos A="0.398148" C="0.200617" G="0.299383" T="0.101852"/>
      <pos A="0.299383" C="0.496914" G="0.200617" T="0.00308642"/>
      <pos A="0.496914" C="0.101852" G="0.299383" T="0.101852"/>
      <pos A="0.496914" C="0.101852" G="0.200617" T="0.200617"/>
      <pos A="0.00308642" C="0.200617" G="0.694444" T="0.101852"/>
      <pos A="0.200617" C="0.00308642" G="0.496914" T="0.299383"/>
      <pos A="0.200617" C="0.101852" G="0.299383" T="0.398148"/>
      <pos A="0.101852" C="0.101852" G="0.496914" T="0.299383"/>
      <pos A="0.200617" C="0.299383" G="0.299383" T="0.200617"/>
      <pos A="0.200617" C="0.00308642" G="0.299383" T="0.496914"/>
    </motif>
    <motif db="0" id="M61" alt="O61" length="40" nsites="8" evalue="1.3e-003">
      <pos A="0.295724" C="0.112826" G="0.167696" T="0.423754"/>
      <pos A="0.0762459" C="0.551784" G="0.185985" T="0.185985"/>
      <pos A="0.350595" C="0.167696" G="0.0213768" T="0.460334"/>
      <pos A="0.0945363" C="0.314015" G="0.368884" T="0.222565"/>
      <pos A="0.295724" C="0.259145" G="0.295724" T="0.149405"/>
      <pos A="0.368884" C="0.314015" G="0.204276" T="0.112826"/>
      <pos A="0.204276" C="0.0945363" G="0.405464" T="0.295724"/>
      <pos A="0.204276" C="0.350595" G="0.295724" T="0.149405"/>
      <pos A="0.185985" C="0.368884" G="0.149405" T="0.295724"/>
      <pos A="0.204276" C="0.332304" G="0.131116" T="0.332304"/>
      <pos A="0.149405" C="0.423754" G="0.350595" T="0.0762459"/>
      <pos A="0.387174" C="0.295724" G="0.222565" T="0.0945363"/>
      <pos A="0.368884" C="0.131116" G="0.259145" T="0.240855"/>
      <pos A="0.405464" C="0.350595" G="0.131116" T="0.112826"/>
      <pos A="0.222565" C="0.185985" G="0.222565" T="0.368884"/>
      <pos A="0.240855" C="0.332304" G="0.112826" T="0.314015"/>
      <pos A="0.240855" C="0.167696" G="0.314015" T="0.277435"/>
      <pos A="0.240855" C="0.185985" G="0.295724" T="0.277435"/>
      <pos A="0.0579565" C="0.570073" G="0.149405" T="0.222565"/>
      <pos A="0.0945363" C="0.496914" G="0.240855" T="0.167696"/>
      <pos A="0.314015" C="0.277435" G="0.295724" T="0.112826"/>
      <pos A="0.131116" C="0.259145" G="0.240855" T="0.368884"/>
      <pos A="0.149405" C="0.204276" G="0.295724" T="0.350595"/>
      <pos A="0.0213768" C="0.222565" G="0.405464" T="0.350595"/>
      <pos A="0.350595" C="0.0945363" G="0.240855" T="0.314015"/>
      <pos A="0.259145" C="0.350595" G="0.277435" T="0.112826"/>
      <pos A="0.277435" C="0.204276" G="0.0945363" T="0.423754"/>
      <pos A="0.240855" C="0.350595" G="0.0396662" T="0.368884"/>
      <pos A="0.167696" C="0.314015" G="0.295724" T="0.222565"/>
      <pos A="0.185985" C="0.496914" G="0.112826" T="0.204276"/>
      <pos A="0.0762459" C="0.295724" G="0.332304" T="0.295724"/>
      <pos A="0.222565" C="0.149405" G="0.240855" T="0.387174"/>
      <pos A="0.295724" C="0.332304" G="0.222565" T="0.149405"/>
      <pos A="0.332304" C="0.222565" G="0.222565" T="0.222565"/>
      <pos A="0.368884" C="0.314015" G="0.204276" T="0.112826"/>
      <pos A="0.478623" C="0.259145" G="0.149405" T="0.112826"/>
      <pos A="0.368884" C="0.259145" G="0.0762459" T="0.295724"/>
      <pos A="0.222565" C="0.149405" G="0.332304" T="0.295724"/>
      <pos A="0.204276" C="0.222565" G="0.295724" T="0.277435"/>
      <pos A="0.295724" C="0.277435" G="0.240855" T="0.185985"/>
    </motif>
    <motif db="0" id="M62" alt="O62" length="40" nsites="8" evalue="1.3e-003">
      <pos A="0.394033" C="0.147119" G="0.208847" T="0.25"/>
      <pos A="0.270576" C="0.311728" G="0.311728" T="0.105967"/>
      <pos A="0.414609" C="0.167696" G="0.126543" T="0.291153"/>
      <pos A="0.0648148" C="0.332304" G="0.435185" T="0.167696"/>
      <pos A="0.25" C="0.208847" G="0.167696" T="0.373457"/>
      <pos A="0.208847" C="0.25" G="0.352881" T="0.188272"/>
      <pos A="0.0648148" C="0.311728" G="0.229424" T="0.394033"/>
      <pos A="0.229424" C="0.291153" G="0.291153" T="0.188272"/>
      <pos A="0.229424" C="0.373457" G="0.311728" T="0.0853906"/>
      <pos A="0.332304" C="0.167696" G="0.229424" T="0.270576"/>
      <pos A="0.332304" C="0.270576" G="0.126543" T="0.270576"/>
      <pos A="0.291153" C="0.208847" G="0.208847" T="0.291153"/>
      <pos A="0.332304" C="0.188272" G="0.25" T="0.229424"/>
      <pos A="0.0853906" C="0.579218" G="0.105967" T="0.229424"/>
      <pos A="0.373457" C="0.208847" G="0.208847" T="0.208847"/>
      <pos A="0.126543" C="0.25" G="0.394033" T="0.229424"/>
      <pos A="0.188272" C="0.229424" G="0.455761" T="0.126543"/>
      <pos A="0.229424" C="0.25" G="0.394033" T="0.126543"/>
      <pos A="0.0853906" C="0.291153" G="0.25" T="0.373457"/>
      <pos A="0.208847" C="0.579218" G="0.0236622" T="0.188272"/>
      <pos A="0.0853906" C="0.517489" G="0.332304" T="0.0648148"/>
      <pos A="0.229424" C="0.352881" G="0.0853906" T="0.332304"/>
      <pos A="0.167696" C="0.0853906" G="0.25" T="0.496914"/>
      <pos A="0.208847" C="0.373457" G="0.147119" T="0.270576"/>
      <pos A="0.352881" C="0.414609" G="0.0853906" T="0.147119"/>
      <pos A="0.229424" C="0.332304" G="0.105967" T="0.332304"/>
      <pos A="0.0853906" C="0.291153" G="0.291153" T="0.332304"/>
      <pos A="0.188272" C="0.476338" G="0.291153" T="0.044239"/>
      <pos A="0.208847" C="0.558642" G="0.044239" T="0.188272"/>
      <pos A="0.167696" C="0.496914" G="0.126543" T="0.208847"/>
      <pos A="0.394033" C="0.0853906" G="0.229424" T="0.291153"/>
      <pos A="0.352881" C="0.126543" G="0.414609" T="0.105967"/>
      <pos A="0.270576" C="0.291153" G="0.25" T="0.188272"/>
      <pos A="0.147119" C="0.352881" G="0.147119" T="0.352881"/>
      <pos A="0.208847" C="0.25" G="0.332304" T="0.208847"/>
      <pos A="0.188272" C="0.291153" G="0.332304" T="0.188272"/>
      <pos A="0.435185" C="0.352881" G="0.126543" T="0.0853906"/>
      <pos A="0.147119" C="0.126543" G="0.332304" T="0.394033"/>
      <pos A="0.147119" C="0.435185" G="0.208847" T="0.208847"/>
      <pos A="0.373457" C="0.229424" G="0.311728" T="0.0853906"/>
    </motif>
    <motif db="0" id="M63" alt="O63" length="40" nsites="8" evalue="1.3e-003">
      <pos A="0.426366" C="0.426366" G="0.00308642" T="0.14418"/>
      <pos A="0.285273" C="0.426366" G="0.00308642" T="0.285273"/>
      <pos A="0.14418" C="0.426366" G="0.14418" T="0.285273"/>
      <pos A="0.14418" C="0.285273" G="0.285273" T="0.285273"/>
      <pos A="0.285273" C="0.426366" G="0.285273" T="0.00308642"/>
      <pos A="0.426366" C="0.14418" G="0.285273" T="0.14418"/>
      <pos A="0.14418" C="0.285273" G="0.426366" T="0.14418"/>
      <pos A="0.426366" C="0.14418" G="0.426366" T="0.00308642"/>
      <pos A="0.14418" C="0.00308642" G="0.708554" T="0.14418"/>
      <pos A="0.00308642" C="0.14418" G="0.426366" T="0.426366"/>
      <pos A="0.00308642" C="0.567461" G="0.285273" T="0.14418"/>
      <pos A="0.14418" C="0.567461" G="0.14418" T="0.14418"/>
      <pos A="0.00308642" C="0.849647" G="0.14418" T="0.00308642"/>
      <pos A="0.426366" C="0.00308642" G="0.14418" T="0.426366"/>
      <pos A="0.14418" C="0.426366" G="0.426366" T="0.00308642"/>
      <pos A="0.567461" C="0.14418" G="0.00308642" T="0.285273"/>
      <pos A="0.426366" C="0.285273" G="0.285273" T="0.00308642"/>
      <pos A="0.285273" C="0.426366" G="0.00308642" T="0.285273"/>
      <pos A="0.00308642" C="0.426366" G="0.285273" T="0.285273"/>
      <pos A="0.14418" C="0.14418" G="0.708554" T="0.00308642"/>
      <pos A="0.285273" C="0.14418" G="0.14418" T="0.426366"/>
      <pos A="0.426366" C="0.14418" G="0.14418" T="0.285273"/>
      <pos A="0.00308642" C="0.849647" G="0.14418" T="0.00308642"/>
      <pos A="0.14418" C="0.426366" G="0.00308642" T="0.426366"/>
      <pos A="0.00308642" C="0.00308642" G="0.14418" T="0.849647"/>
      <pos A="0.00308642" C="0.00308642" G="0.426366" T="0.567461"/>
      <pos A="0.14418" C="0.426366" G="0.426366" T="0.00308642"/>
      <pos A="0.567461" C="0.14418" G="0.14418" T="0.14418"/>
      <pos A="0.426366" C="0.567461" G="0.00308642" T="0.00308642"/>
      <pos A="0.285273" C="0.14418" G="0.14418" T="0.426366"/>
      <pos A="0.00308642" C="0.567461" G="0.14418" T="0.285273"/>
      <pos A="0.708554" C="0.00308642" G="0.285273" T="0.00308642"/>
      <pos A="0.00308642" C="0.00308642" G="0.426366" T="0.567461"/>
      <pos A="0.00308642" C="0.708554" G="0.00308642" T="0.285273"/>
      <pos A="0.426366" C="0.00308642" G="0.426366" T="0.14418"/>
      <pos A="0.708554" C="0.14418" G="0.14418" T="0.00308642"/>
      <pos A="0.426366" C="0.567461" G="0.00308642" T="0.00308642"/>
      <pos A="0.426366" C="0.14418" G="0.14418" T="0.285273"/>
      <pos A="0.285273" C="0.14418" G="0.14418" T="0.426366"/>
      <pos A="0.00308642" C="0.14418" G="0.285273" T="0.567461"/>
    </motif>
    <motif db="0" id="M64" alt="O64" length="40" nsites="8" evalue="1.3e-003">
      <pos A="0.00308642" C="0.00308642" G="0.79321" T="0.200617"/>
      <pos A="0.398148" C="0.200617" G="0.00308642" T="0.398148"/>
      <pos A="0.398148" C="0.00308642" G="0.398148" T="0.200617"/>
      <pos A="0.595679" C="0.00308642" G="0.398148" T="0.00308642"/>
      <pos A="0.398148" C="0.398148" G="0.200617" T="0.00308642"/>
      <pos A="0.398148" C="0.398148" G="0.200617" T="0.00308642"/>
      <pos A="0.00308642" C="0.595679" G="0.398148" T="0.00308642"/>
      <pos A="0.79321" C="0.00308642" G="0.200617" T="0.00308642"/>
      <pos A="0.595679" C="0.00308642" G="0.200617" T="0.200617"/>
      <pos A="0.398148" C="0.200617" G="0.398148" T="0.00308642"/>
      <pos A="0.200617" C="0.398148" G="0.200617" T="0.200617"/>
      <pos A="0.595679" C="0.00308642" G="0.398148" T="0.00308642"/>
      <pos A="0.398148" C="0.00308642" G="0.595679" T="0.00308642"/>
      <pos A="0.595679" C="0.200617" G="0.200617" T="0.00308642"/>
      <pos A="0.595679" C="0.200617" G="0.00308642" T="0.200617"/>
      <pos A="0.200617" C="0.398148" G="0.398148" T="0.00308642"/>
      <pos A="0.79321" C="0.200617" G="0.00308642" T="0.00308642"/>
      <pos A="0.398148" C="0.398148" G="0.200617" T="0.00308642"/>
      <pos A="0.398148" C="0.398148" G="0.200617" T="0.00308642"/>
      <pos A="0.79321" C="0.00308642" G="0.00308642" T="0.200617"/>
      <pos A="0.398148" C="0.00308642" G="0.398148" T="0.200617"/>
      <pos A="0.79321" C="0.200617" G="0.00308642" T="0.00308642"/>
      <pos A="0.398148" C="0.200617" G="0.200617" T="0.200617"/>
      <pos A="0.00308642" C="0.00308642" G="0.79321" T="0.200617"/>
      <pos A="0.200617" C="0.00308642" G="0.79321" T="0.00308642"/>
      <pos A="0.398148" C="0.00308642" G="0.200617" T="0.398148"/>
      <pos A="0.398148" C="0.00308642" G="0.398148" T="0.200617"/>
      <pos A="0.398148" C="0.00308642" G="0.398148" T="0.200617"/>
      <pos A="0.00308642" C="0.00308642" G="0.79321" T="0.200617"/>
      <pos A="0.595679" C="0.00308642" G="0.200617" T="0.200617"/>
      <pos A="0.595679" C="0.200617" G="0.200617" T="0.00308642"/>
      <pos A="0.398148" C="0.200617" G="0.200617" T="0.200617"/>
      <pos A="0.595679" C="0.200617" G="0.00308642" T="0.200617"/>
      <pos A="0.398148" C="0.00308642" G="0.200617" T="0.398148"/>
      <pos A="0.00308642" C="0.200617" G="0.79321" T="0.00308642"/>
      <pos A="0.00308642" C="0.200617" G="0.79321" T="0.00308642"/>
      <pos A="0.595679" C="0.200617" G="0.00308642" T="0.200617"/>
      <pos A="0.00308642" C="0.00308642" G="0.990741" T="0.00308642"/>
      <pos A="0.595679" C="0.00308642" G="0.200617" T="0.200617"/>
      <pos A="0.200617" C="0.200617" G="0.200617" T="0.398148"/>
    </motif>
    <motif db="0" id="M66" alt="O66" length="40" nsites="8" evalue="1.3e-003">
      <pos A="0.00308642" C="0.00308642" G="0.398148" T="0.595679"/>
      <pos A="0.00308642" C="0.79321" G="0.200617" T="0.00308642"/>
      <pos A="0.398148" C="0.595679" G="0.00308642" T="0.00308642"/>
      <pos A="0.200617" C="0.200617" G="0.00308642" T="0.595679"/>
      <pos A="0.00308642" C="0.398148" G="0.00308642" T="0.595679"/>
      <pos A="0.00308642" C="0.200617" G="0.200617" T="0.595679"/>
      <pos A="0.00308642" C="0.200617" G="0.200617" T="0.595679"/>
      <pos A="0.00308642" C="0.398148" G="0.595679" T="0.00308642"/>
      <pos A="0.00308642" C="0.990741" G="0.00308642" T="0.00308642"/>
      <pos A="0.00308642" C="0.595679" G="0.00308642" T="0.398148"/>
      <pos A="0.200617" C="0.595679" G="0.200617" T="0.00308642"/>
      <pos A="0.00308642" C="0.398148" G="0.200617" T="0.398148"/>
      <pos A="0.398148" C="0.398148" G="0.00308642" T="0.200617"/>
      <pos A="0.00308642" C="0.00308642" G="0.595679" T="0.398148"/>
      <pos A="0.00308642" C="0.200617" G="0.200617" T="0.595679"/>
      <pos A="0.200617" C="0.200617" G="0.398148" T="0.200617"/>
      <pos A="0.200617" C="0.00308642" G="0.398148" T="0.398148"/>
      <pos A="0.00308642" C="0.398148" G="0.200617" T="0.398148"/>
      <pos A="0.00308642" C="0.200617" G="0.595679" T="0.200617"/>
      <pos A="0.00308642" C="0.595679" G="0.398148" T="0.00308642"/>
      <pos A="0.00308642" C="0.00308642" G="0.398148" T="0.595679"/>
      <pos A="0.00308642" C="0.398148" G="0.200617" T="0.398148"/>
      <pos A="0.398148" C="0.398148" G="0.00308642" T="0.200617"/>
      <pos A="0.00308642" C="0.595679" G="0.200617" T="0.200617"/>
      <pos A="0.200617" C="0.79321" G="0.00308642" T="0.00308642"/>
      <pos A="0.00308642" C="0.79321" G="0.200617" T="0.00308642"/>
      <pos A="0.00308642" C="0.79321" G="0.00308642" T="0.200617"/>
      <pos A="0.200617" C="0.00308642" G="0.595679" T="0.200617"/>
      <pos A="0.00308642" C="0.398148" G="0.200617" T="0.398148"/>
      <pos A="0.398148" C="0.398148" G="0.00308642" T="0.200617"/>
      <pos A="0.00308642" C="0.398148" G="0.398148" T="0.200617"/>
      <pos A="0.200617" C="0.79321" G="0.00308642" T="0.00308642"/>
      <pos A="0.200617" C="0.398148" G="0.398148" T="0.00308642"/>
      <pos A="0.398148" C="0.00308642" G="0.398148" T="0.200617"/>
      <pos A="0.200617" C="0.200617" G="0.398148" T="0.200617"/>
      <pos A="0.00308642" C="0.398148" G="0.398148" T="0.200617"/>
      <pos A="0.00308642" C="0.595679" G="0.200617" T="0.200617"/>
      <pos A="0.398148" C="0.398148" G="0.00308642" T="0.200617"/>
      <pos A="0.398148" C="0.00308642" G="0.00308642" T="0.595679"/>
      <pos A="0.00308642" C="0.200617" G="0.79321" T="0.00308642"/>
    </motif>
    <motif db="0" id="M67" alt="O67" length="40" nsites="8" evalue="1.3e-003">
      <pos A="0.27963" C="0.350741" G="0.121605" T="0.248025"/>
      <pos A="0.192716" C="0.453457" G="0.15321" T="0.200617"/>
      <pos A="0.311235" C="0.208519" G="0.287531" T="0.192716"/>
      <pos A="0.232222" C="0.271728" G="0.311235" T="0.184815"/>
      <pos A="0.145309" C="0.0583951" G="0.390247" T="0.406049"/>
      <pos A="0.350741" C="0.224321" G="0.287531" T="0.137407"/>
      <pos A="0.255926" C="0.145309" G="0.295432" T="0.303333"/>
      <pos A="0.121605" C="0.390247" G="0.161111" T="0.327037"/>
      <pos A="0.21642" C="0.374444" G="0.184815" T="0.224321"/>
      <pos A="0.169012" C="0.358642" G="0.169012" T="0.303333"/>
      <pos A="0.0979012" C="0.374444" G="0.311235" T="0.21642"/>
      <pos A="0.271728" C="0.271728" G="0.311235" T="0.145309"/>
      <pos A="0.271728" C="0.319136" G="0.311235" T="0.0979012"/>
      <pos A="0.34284" C="0.232222" G="0.200617" T="0.224321"/>
      <pos A="0.319136" C="0.200617" G="0.34284" T="0.137407"/>
      <pos A="0.271728" C="0.240123" G="0.176914" T="0.311235"/>
      <pos A="0.176914" C="0.461358" G="0.200617" T="0.161111"/>
      <pos A="0.366543" C="0.232222" G="0.271728" T="0.129506"/>
      <pos A="0.255926" C="0.311235" G="0.224321" T="0.208519"/>
      <pos A="0.327037" C="0.263827" G="0.21642" T="0.192716"/>
      <pos A="0.121605" C="0.224321" G="0.271728" T="0.382346"/>
      <pos A="0.161111" C="0.350741" G="0.271728" T="0.21642"/>
      <pos A="0.350741" C="0.263827" G="0.21642" T="0.169012"/>
      <pos A="0.176914" C="0.374444" G="0.232222" T="0.21642"/>
      <pos A="0.15321" C="0.224321" G="0.263827" T="0.358642"/>
      <pos A="0.358642" C="0.184815" G="0.105802" T="0.350741"/>
      <pos A="0.121605" C="0.334938" G="0.319136" T="0.224321"/>
      <pos A="0.263827" C="0.334938" G="0.208519" T="0.192716"/>
      <pos A="0.121605" C="0.453457" G="0.145309" T="0.27963"/>
      <pos A="0.255926" C="0.311235" G="0.192716" T="0.240123"/>
      <pos A="0.319136" C="0.208519" G="0.398148" T="0.0741975"/>
      <pos A="0.366543" C="0.366543" G="0.15321" T="0.113704"/>
      <pos A="0.34284" C="0.184815" G="0.366543" T="0.105802"/>
      <pos A="0.121605" C="0.311235" G="0.413951" T="0.15321"/>
      <pos A="0.271728" C="0.176914" G="0.303333" T="0.248025"/>
      <pos A="0.208519" C="0.334938" G="0.200617" T="0.255926"/>
      <pos A="0.255926" C="0.271728" G="0.192716" T="0.27963"/>
      <pos A="0.169012" C="0.295432" G="0.358642" T="0.176914"/>
      <pos A="0.319136" C="0.311235" G="0.240123" T="0.129506"/>
      <pos A="0.413951" C="0.105802" G="0.263827" T="0.21642"/>
    </motif>
    <motif db="0" id="M7" alt="O7" length="40" nsites="8" evalue="1.3e-003">
      <pos A="0.990741" C="0.00308642" G="0.00308642" T="0.00308642"/>
      <pos A="0.00308642" C="0.990741" G="0.00308642" T="0.00308642"/>
      <pos A="0.990741" C="0.00308642" G="0.00308642" T="0.00308642"/>
      <pos A="0.00308642" C="0.00308642" G="0.990741" T="0.00308642"/>
      <pos A="0.00308642" C="0.990741" G="0.00308642" T="0.00308642"/>
      <pos A="0.00308642" C="0.990741" G="0.00308642" T="0.00308642"/>
      <pos A="0.00308642" C="0.00308642" G="0.990741" T="0.00308642"/>
      <pos A="0.00308642" C="0.00308642" G="0.990741" T="0.00308642"/>
      <pos A="0.990741" C="0.00308642" G="0.00308642" T="0.00308642"/>
      <pos A="0.990741" C="0.00308642" G="0.00308642" T="0.00308642"/>
      <pos A="0.00308642" C="0.990741" G="0.00308642" T="0.00308642"/>
      <pos A="0.00308642" C="0.990741" G="0.00308642" T="0.00308642"/>
      <pos A="0.00308642" C="0.00308642" G="0.990741" T="0.00308642"/>
      <pos A="0.00308642" C="0.990741" G="0.00308642" T="0.00308642"/>
      <pos A="0.00308642" C="0.00308642" G="0.00308642" T="0.990741"/>
      <pos A="0.00308642" C="0.00308642" G="0.00308642" T="0.990741"/>
      <pos A="0.990741" C="0.00308642" G="0.00308642" T="0.00308642"/>
      <pos A="0.00308642" C="0.00308642" G="0.00308642" T="0.990741"/>
      <pos A="0.00308642" C="0.990741" G="0.00308642" T="0.00308642"/>
      <pos A="0.00308642" C="0.00308642" G="0.990741" T="0.00308642"/>
      <pos A="0.00308642" C="0.990741" G="0.00308642" T="0.00308642"/>
      <pos A="0.00308642" C="0.00308642" G="0.00308642" T="0.990741"/>
      <pos A="0.00308642" C="0.00308642" G="0.00308642" T="0.990741"/>
      <pos A="0.00308642" C="0.00308642" G="0.990741" T="0.00308642"/>
      <pos A="0.00308642" C="0.00308642" G="0.990741" T="0.00308642"/>
      <pos A="0.00308642" C="0.990741" G="0.00308642" T="0.00308642"/>
      <pos A="0.00308642" C="0.00308642" G="0.00308642" T="0.990741"/>
      <pos A="0.00308642" C="0.00308642" G="0.00308642" T="0.990741"/>
      <pos A="0.00308642" C="0.990741" G="0.00308642" T="0.00308642"/>
      <pos A="0.00308642" C="0.990741" G="0.00308642" T="0.00308642"/>
      <pos A="0.00308642" C="0.990741" G="0.00308642" T="0.00308642"/>
      <pos A="0.00308642" C="0.00308642" G="0.990741" T="0.00308642"/>
      <pos A="0.00308642" C="0.00308642" G="0.990741" T="0.00308642"/>
      <pos A="0.00308642" C="0.00308642" G="0.990741" T="0.00308642"/>
      <pos A="0.00308642" C="0.00308642" G="0.990741" T="0.00308642"/>
      <pos A="0.00308642" C="0.990741" G="0.00308642" T="0.00308642"/>
      <pos A="0.00308642" C="0.990741" G="0.00308642" T="0.00308642"/>
      <pos A="0.00308642" C="0.00308642" G="0.990741" T="0.00308642"/>
      <pos A="0.00308642" C="0.00308642" G="0.990741" T="0.00308642"/>
      <pos A="0.00308642" C="0.00308642" G="0.990741" T="0.00308642"/>
    </motif>
    <motif db="0" id="M70" alt="O70" length="40" nsites="8" evalue="1.3e-003">
      <pos A="0.25" C="0.743827" G="0.00308642" T="0.00308642"/>
      <pos A="0.990741" C="0.00308642" G="0.00308642" T="0.00308642"/>
      <pos A="0.743827" C="0.00308642" G="0.25" T="0.00308642"/>
      <pos A="0.25" C="0.743827" G="0.00308642" T="0.00308642"/>
      <pos A="0.00308642" C="0.00308642" G="0.990741" T="0.00308642"/>
      <pos A="0.00308642" C="0.00308642" G="0.25" T="0.743827"/>
      <pos A="0.990741" C="0.00308642" G="0.00308642" T="0.00308642"/>
      <pos A="0.00308642" C="0.990741" G="0.00308642" T="0.00308642"/>
      <pos A="0.00308642" C="0.743827" G="0.00308642" T="0.25"/>
      <pos A="0.743827" C="0.25" G="0.00308642" T="0.00308642"/>
      <pos A="0.25" C="0.743827" G="0.00308642" T="0.00308642"/>
      <pos A="0.743827" C="0.00308642" G="0.25" T="0.00308642"/>
      <pos A="0.00308642" C="0.00308642" G="0.990741" T="0.00308642"/>
      <pos A="0.25" C="0.743827" G="0.00308642" T="0.00308642"/>
      <pos A="0.00308642" C="0.990741" G="0.00308642" T="0.00308642"/>
      <pos A="0.00308642" C="0.00308642" G="0.990741" T="0.00308642"/>
      <pos A="0.00308642" C="0.25" G="0.743827" T="0.00308642"/>
      <pos A="0.743827" C="0.25" G="0.00308642" T="0.00308642"/>
      <pos A="0.743827" C="0.25" G="0.00308642" T="0.00308642"/>
      <pos A="0.25" C="0.743827" G="0.00308642" T="0.00308642"/>
      <pos A="0.00308642" C="0.743827" G="0.25" T="0.00308642"/>
      <pos A="0.00308642" C="0.25" G="0.743827" T="0.00308642"/>
      <pos A="0.25" C="0.743827" G="0.00308642" T="0.00308642"/>
      <pos A="0.00308642" C="0.25" G="0.00308642" T="0.743827"/>
      <pos A="0.00308642" C="0.25" G="0.00308642" T="0.743827"/>
      <pos A="0.743827" C="0.25" G="0.00308642" T="0.00308642"/>
      <pos A="0.00308642" C="0.00308642" G="0.00308642" T="0.990741"/>
      <pos A="0.00308642" C="0.743827" G="0.25" T="0.00308642"/>
      <pos A="0.00308642" C="0.00308642" G="0.990741" T="0.00308642"/>
      <pos A="0.25" C="0.743827" G="0.00308642" T="0.00308642"/>
      <pos A="0.00308642" C="0.00308642" G="0.00308642" T="0.990741"/>
      <pos A="0.25" C="0.00308642" G="0.00308642" T="0.743827"/>
      <pos A="0.00308642" C="0.00308642" G="0.990741" T="0.00308642"/>
      <pos A="0.00308642" C="0.00308642" G="0.990741" T="0.00308642"/>
      <pos A="0.25" C="0.743827" G="0.00308642" T="0.00308642"/>
      <pos A="0.00308642" C="0.25" G="0.00308642" T="0.743827"/>
      <pos A="0.00308642" C="0.25" G="0.00308642" T="0.743827"/>
      <pos A="0.00308642" C="0.990741" G="0.00308642" T="0.00308642"/>
      <pos A="0.25" C="0.743827" G="0.00308642" T="0.00308642"/>
      <pos A="0.25" C="0.743827" G="0.00308642" T="0.00308642"/>
    </motif>
    <motif db="0" id="M71" alt="O71" length="40" nsites="8" evalue="1.3e-003">
      <pos A="0.09" C="0.311235" G="0.319136" T="0.27963"/>
      <pos A="0.311235" C="0.287531" G="0.137407" T="0.263827"/>
      <pos A="0.295432" C="0.350741" G="0.121605" T="0.232222"/>
      <pos A="0.421852" C="0.129506" G="0.208519" T="0.240123"/>
      <pos A="0.271728" C="0.176914" G="0.366543" T="0.184815"/>
      <pos A="0.27963" C="0.319136" G="0.263827" T="0.137407"/>
      <pos A="0.161111" C="0.453457" G="0.176914" T="0.208519"/>
      <pos A="0.192716" C="0.421852" G="0.113704" T="0.271728"/>
      <pos A="0.263827" C="0.390247" G="0.129506" T="0.21642"/>
      <pos A="0.248025" C="0.129506" G="0.429753" T="0.192716"/>
      <pos A="0.366543" C="0.184815" G="0.232222" T="0.21642"/>
      <pos A="0.137407" C="0.255926" G="0.327037" T="0.27963"/>
      <pos A="0.295432" C="0.240123" G="0.192716" T="0.271728"/>
      <pos A="0.390247" C="0.327037" G="0.137407" T="0.145309"/>
      <pos A="0.161111" C="0.319136" G="0.263827" T="0.255926"/>
      <pos A="0.287531" C="0.366543" G="0.145309" T="0.200617"/>
      <pos A="0.311235" C="0.224321" G="0.248025" T="0.21642"/>
      <pos A="0.169012" C="0.390247" G="0.263827" T="0.176914"/>
      <pos A="0.129506" C="0.374444" G="0.27963" T="0.21642"/>
      <pos A="0.145309" C="0.27963" G="0.334938" T="0.240123"/>
      <pos A="0.287531" C="0.255926" G="0.224321" T="0.232222"/>
      <pos A="0.224321" C="0.09" G="0.34284" T="0.34284"/>
      <pos A="0.271728" C="0.366543" G="0.248025" T="0.113704"/>
      <pos A="0.327037" C="0.255926" G="0.224321" T="0.192716"/>
      <pos A="0.255926" C="0.184815" G="0.248025" T="0.311235"/>
      <pos A="0.350741" C="0.248025" G="0.184815" T="0.21642"/>
      <pos A="0.161111" C="0.350741" G="0.200617" T="0.287531"/>
      <pos A="0.255926" C="0.334938" G="0.161111" T="0.248025"/>
      <pos A="0.350741" C="0.200617" G="0.295432" T="0.15321"/>
      <pos A="0.248025" C="0.319136" G="0.311235" T="0.121605"/>
      <pos A="0.21642" C="0.350741" G="0.224321" T="0.208519"/>
      <pos A="0.21642" C="0.137407" G="0.366543" T="0.27963"/>
      <pos A="0.113704" C="0.413951" G="0.161111" T="0.311235"/>
      <pos A="0.248025" C="0.287531" G="0.232222" T="0.232222"/>
      <pos A="0.327037" C="0.327037" G="0.311235" T="0.0346914"/>
      <pos A="0.145309" C="0.224321" G="0.437654" T="0.192716"/>
      <pos A="0.184815" C="0.406049" G="0.200617" T="0.208519"/>
      <pos A="0.34284" C="0.0583951" G="0.327037" T="0.271728"/>
      <pos A="0.176914" C="0.271728" G="0.319136" T="0.232222"/>
      <pos A="0.208519" C="0.319136" G="0.311235" T="0.161111"/>
    </motif>
    <motif db="0" id="M72" alt="O72" length="40" nsites="8" evalue="1.3e-003">
      <pos A="0.350741" C="0.200617" G="0.169012" T="0.27963"/>
      <pos A="0.184815" C="0.327037" G="0.271728" T="0.21642"/>
      <pos A="0.248025" C="0.255926" G="0.248025" T="0.248025"/>
      <pos A="0.200617" C="0.27963" G="0.224321" T="0.295432"/>
      <pos A="0.350741" C="0.295432" G="0.240123" T="0.113704"/>
      <pos A="0.263827" C="0.255926" G="0.208519" T="0.271728"/>
      <pos A="0.176914" C="0.382346" G="0.271728" T="0.169012"/>
      <pos A="0.200617" C="0.287531" G="0.248025" T="0.263827"/>
      <pos A="0.295432" C="0.232222" G="0.176914" T="0.295432"/>
      <pos A="0.161111" C="0.311235" G="0.248025" T="0.27963"/>
      <pos A="0.421852" C="0.192716" G="0.184815" T="0.200617"/>
      <pos A="0.208519" C="0.327037" G="0.232222" T="0.232222"/>
      <pos A="0.327037" C="0.287531" G="0.176914" T="0.208519"/>
      <pos A="0.27963" C="0.295432" G="0.327037" T="0.0979012"/>
      <pos A="0.145309" C="0.240123" G="0.358642" T="0.255926"/>
      <pos A="0.287531" C="0.271728" G="0.169012" T="0.271728"/>
      <pos A="0.429753" C="0.129506" G="0.232222" T="0.208519"/>
      <pos A="0.176914" C="0.271728" G="0.287531" T="0.263827"/>
      <pos A="0.334938" C="0.319136" G="0.263827" T="0.0820988"/>
      <pos A="0.263827" C="0.303333" G="0.271728" T="0.161111"/>
      <pos A="0.334938" C="0.366543" G="0.129506" T="0.169012"/>
      <pos A="0.271728" C="0.374444" G="0.192716" T="0.161111"/>
      <pos A="0.255926" C="0.240123" G="0.21642" T="0.287531"/>
      <pos A="0.240123" C="0.21642" G="0.358642" T="0.184815"/>
      <pos A="0.192716" C="0.358642" G="0.192716" T="0.255926"/>
      <pos A="0.105802" C="0.619383" G="0.09" T="0.184815"/>
      <pos A="0.27963" C="0.232222" G="0.21642" T="0.271728"/>
      <pos A="0.145309" C="0.303333" G="0.374444" T="0.176914"/>
      <pos A="0.09" C="0.287531" G="0.240123" T="0.382346"/>
      <pos A="0.350741" C="0.121605" G="0.366543" T="0.161111"/>
      <pos A="0.271728" C="0.224321" G="0.398148" T="0.105802"/>
      <pos A="0.350741" C="0.34284" G="0.169012" T="0.137407"/>
      <pos A="0.208519" C="0.0979012" G="0.453457" T="0.240123"/>
      <pos A="0.169012" C="0.255926" G="0.413951" T="0.161111"/>
      <pos A="0.0820988" C="0.406049" G="0.271728" T="0.240123"/>
      <pos A="0.303333" C="0.358642" G="0.145309" T="0.192716"/>
      <pos A="0.287531" C="0.200617" G="0.334938" T="0.176914"/>
      <pos A="0.453457" C="0.263827" G="0.0583951" T="0.224321"/>
      <pos A="0.248025" C="0.176914" G="0.27963" T="0.295432"/>
      <pos A="0.184815" C="0.334938" G="0.295432" T="0.184815"/>
    </motif>
    <motif db="0" id="M74" alt="O74" length="40" nsites="8" evalue="1.3e-003">
      <pos A="0.0979012" C="0.240123" G="0.271728" T="0.390247"/>
      <pos A="0.184815" C="0.303333" G="0.27963" T="0.232222"/>
      <pos A="0.366543" C="0.255926" G="0.208519" T="0.169012"/>
      <pos A="0.382346" C="0.358642" G="0.192716" T="0.0662963"/>
      <pos A="0.192716" C="0.263827" G="0.390247" T="0.15321"/>
      <pos A="0.390247" C="0.255926" G="0.137407" T="0.21642"/>
      <pos A="0.413951" C="0.121605" G="0.121605" T="0.34284"/>
      <pos A="0.0741975" C="0.390247" G="0.240123" T="0.295432"/>
      <pos A="0.413951" C="0.240123" G="0.0662963" T="0.27963"/>
      <pos A="0.113704" C="0.390247" G="0.271728" T="0.224321"/>
      <pos A="0.263827" C="0.176914" G="0.295432" T="0.263827"/>
      <pos A="0.129506" C="0.240123" G="0.492963" T="0.137407"/>
      <pos A="0.311235" C="0.169012" G="0.271728" T="0.248025"/>
      <pos A="0.232222" C="0.358642" G="0.224321" T="0.184815"/>
      <pos A="0.208519" C="0.366543" G="0.192716" T="0.232222"/>
      <pos A="0.176914" C="0.334938" G="0.255926" T="0.232222"/>
      <pos A="0.192716" C="0.287531" G="0.27963" T="0.240123"/>
      <pos A="0.184815" C="0.358642" G="0.184815" T="0.271728"/>
      <pos A="0.248025" C="0.208519" G="0.21642" T="0.327037"/>
      <pos A="0.232222" C="0.358642" G="0.224321" T="0.184815"/>
      <pos A="0.287531" C="0.263827" G="0.350741" T="0.0979012"/>
      <pos A="0.27963" C="0.34284" G="0.145309" T="0.232222"/>
      <pos A="0.382346" C="0.263827" G="0.184815" T="0.169012"/>
      <pos A="0.319136" C="0.255926" G="0.263827" T="0.161111"/>
      <pos A="0.232222" C="0.176914" G="0.192716" T="0.398148"/>
      <pos A="0.129506" C="0.319136" G="0.27963" T="0.271728"/>
      <pos A="0.240123" C="0.429753" G="0.105802" T="0.224321"/>
      <pos A="0.334938" C="0.248025" G="0.137407" T="0.27963"/>
      <pos A="0.255926" C="0.240123" G="0.27963" T="0.224321"/>
      <pos A="0.21642" C="0.176914" G="0.390247" T="0.21642"/>
      <pos A="0.224321" C="0.327037" G="0.287531" T="0.161111"/>
      <pos A="0.176914" C="0.263827" G="0.350741" T="0.208519"/>
      <pos A="0.208519" C="0.437654" G="0.27963" T="0.0741975"/>
      <pos A="0.248025" C="0.232222" G="0.421852" T="0.0979012"/>
      <pos A="0.200617" C="0.184815" G="0.295432" T="0.319136"/>
      <pos A="0.319136" C="0.176914" G="0.303333" T="0.200617"/>
      <pos A="0.145309" C="0.303333" G="0.327037" T="0.224321"/>
      <pos A="0.169012" C="0.508765" G="0.161111" T="0.161111"/>
      <pos A="0.176914" C="0.382346" G="0.176914" T="0.263827"/>
      <pos A="0.350741" C="0.21642" G="0.208519" T="0.224321"/>
    </motif>
    <motif db="0" id="M75" alt="O75" length="40" nsites="8" evalue="1.3e-003">
      <pos A="0.34284" C="0.208519" G="0.200617" T="0.248025"/>
      <pos A="0.15321" C="0.390247" G="0.303333" T="0.15321"/>
      <pos A="0.208519" C="0.358642" G="0.311235" T="0.121605"/>
      <pos A="0.366543" C="0.169012" G="0.192716" T="0.271728"/>
      <pos A="0.21642" C="0.184815" G="0.319136" T="0.27963"/>
      <pos A="0.21642" C="0.27963" G="0.255926" T="0.248025"/>
      <pos A="0.263827" C="0.224321" G="0.366543" T="0.145309"/>
      <pos A="0.145309" C="0.406049" G="0.208519" T="0.240123"/>
      <pos A="0.208519" C="0.27963" G="0.232222" T="0.27963"/>
      <pos A="0.263827" C="0.21642" G="0.224321" T="0.295432"/>
      <pos A="0.176914" C="0.263827" G="0.311235" T="0.248025"/>
      <pos A="0.461358" C="0.287531" G="0.09" T="0.161111"/>
      <pos A="0.350741" C="0.271728" G="0.192716" T="0.184815"/>
      <pos A="0.303333" C="0.263827" G="0.27963" T="0.15321"/>
      <pos A="0.453457" C="0.176914" G="0.21642" T="0.15321"/>
      <pos A="0.311235" C="0.184815" G="0.311235" T="0.192716"/>
      <pos A="0.248025" C="0.485062" G="0.192716" T="0.0741975"/>
      <pos A="0.271728" C="0.34284" G="0.176914" T="0.208519"/>
      <pos A="0.27963" C="0.105802" G="0.169012" T="0.445556"/>
      <pos A="0.145309" C="0.200617" G="0.358642" T="0.295432"/>
      <pos A="0.0346914" C="0.374444" G="0.200617" T="0.390247"/>
      <pos A="0.121605" C="0.413951" G="0.255926" T="0.208519"/>
      <pos A="0.232222" C="0.200617" G="0.374444" T="0.192716"/>
      <pos A="0.240123" C="0.437654" G="0.240123" T="0.0820988"/>
      <pos A="0.0979012" C="0.374444" G="0.121605" T="0.406049"/>
      <pos A="0.319136" C="0.232222" G="0.0662963" T="0.382346"/>
      <pos A="0.184815" C="0.34284" G="0.311235" T="0.161111"/>
      <pos A="0.240123" C="0.184815" G="0.303333" T="0.271728"/>
      <pos A="0.208519" C="0.350741" G="0.27963" T="0.161111"/>
      <pos A="0.287531" C="0.34284" G="0.240123" T="0.129506"/>
      <pos A="0.406049" C="0.176914" G="0.240123" T="0.176914"/>
      <pos A="0.240123" C="0.263827" G="0.311235" T="0.184815"/>
      <pos A="0.248025" C="0.287531" G="0.271728" T="0.192716"/>
      <pos A="0.208519" C="0.366543" G="0.287531" T="0.137407"/>
      <pos A="0.200617" C="0.224321" G="0.263827" T="0.311235"/>
      <pos A="0.27963" C="0.240123" G="0.327037" T="0.15321"/>
      <pos A="0.406049" C="0.121605" G="0.129506" T="0.34284"/>
      <pos A="0.0583951" C="0.248025" G="0.532469" T="0.161111"/>
      <pos A="0.248025" C="0.319136" G="0.263827" T="0.169012"/>
      <pos A="0.248025" C="0.303333" G="0.232222" T="0.21642"/>
    </motif>
    <motif db="0" id="M77" alt="O77" length="40" nsites="8" evalue="1.3e-003">
      <pos A="0.00308642" C="0.990741" G="0.00308642" T="0.00308642"/>
      <pos A="0.00308642" C="0.00308642" G="0.990741" T="0.00308642"/>
      <pos A="0.00308642" C="0.990741" G="0.00308642" T="0.00308642"/>
      <pos A="0.00308642" C="0.00308642" G="0.990741" T="0.00308642"/>
      <pos A="0.00308642" C="0.00308642" G="0.00308642" T="0.990741"/>
      <pos A="0.00308642" C="0.990741" G="0.00308642" T="0.00308642"/>
      <pos A="0.00308642" C="0.990741" G="0.00308642" T="0.00308642"/>
      <pos A="0.00308642" C="0.990741" G="0.00308642" T="0.00308642"/>
      <pos A="0.00308642" C="0.990741" G="0.00308642" T="0.00308642"/>
      <pos A="0.00308642" C="0.00308642" G="0.990741" T="0.00308642"/>
      <pos A="0.00308642" C="0.00308642" G="0.990741" T="0.00308642"/>
      <pos A="0.00308642" C="0.990741" G="0.00308642" T="0.00308642"/>
      <pos A="0.00308642" C="0.990741" G="0.00308642" T="0.00308642"/>
      <pos A="0.00308642" C="0.990741" G="0.00308642" T="0.00308642"/>
      <pos A="0.00308642" C="0.990741" G="0.00308642" T="0.00308642"/>
      <pos A="0.00308642" C="0.00308642" G="0.990741" T="0.00308642"/>
      <pos A="0.00308642" C="0.990741" G="0.00308642" T="0.00308642"/>
      <pos A="0.990741" C="0.00308642" G="0.00308642" T="0.00308642"/>
      <pos A="0.00308642" C="0.990741" G="0.00308642" T="0.00308642"/>
      <pos A="0.00308642" C="0.990741" G="0.00308642" T="0.00308642"/>
      <pos A="0.00308642" C="0.00308642" G="0.00308642" T="0.990741"/>
      <pos A="0.00308642" C="0.00308642" G="0.00308642" T="0.990741"/>
      <pos A="0.00308642" C="0.00308642" G="0.990741" T="0.00308642"/>
      <pos A="0.00308642" C="0.990741" G="0.00308642" T="0.00308642"/>
      <pos A="0.00308642" C="0.990741" G="0.00308642" T="0.00308642"/>
      <pos A="0.00308642" C="0.00308642" G="0.990741" T="0.00308642"/>
      <pos A="0.00308642" C="0.990741" G="0.00308642" T="0.00308642"/>
      <pos A="0.990741" C="0.00308642" G="0.00308642" T="0.00308642"/>
      <pos A="0.00308642" C="0.00308642" G="0.990741" T="0.00308642"/>
      <pos A="0.00308642" C="0.990741" G="0.00308642" T="0.00308642"/>
      <pos A="0.00308642" C="0.00308642" G="0.990741" T="0.00308642"/>
      <pos A="0.00308642" C="0.00308642" G="0.990741" T="0.00308642"/>
      <pos A="0.00308642" C="0.990741" G="0.00308642" T="0.00308642"/>
      <pos A="0.00308642" C="0.990741" G="0.00308642" T="0.00308642"/>
      <pos A="0.00308642" C="0.990741" G="0.00308642" T="0.00308642"/>
      <pos A="0.00308642" C="0.990741" G="0.00308642" T="0.00308642"/>
      <pos A="0.00308642" C="0.00308642" G="0.00308642" T="0.990741"/>
      <pos A="0.00308642" C="0.00308642" G="0.990741" T="0.00308642"/>
      <pos A="0.00308642" C="0.990741" G="0.00308642" T="0.00308642"/>
      <pos A="0.00308642" C="0.00308642" G="0.990741" T="0.00308642"/>
    </motif>
    <motif db="0" id="M79" alt="O79" length="40" nsites="8" evalue="1.3e-003">
      <pos A="0.0524691" C="0.842593" G="0.0524691" T="0.0524691"/>
      <pos A="0.101852" C="0.151235" G="0.299383" T="0.447531"/>
      <pos A="0.00308642" C="0.200617" G="0.743827" T="0.0524691"/>
      <pos A="0.0524691" C="0.546296" G="0.299383" T="0.101852"/>
      <pos A="0.0524691" C="0.447531" G="0.151235" T="0.348765"/>
      <pos A="0.0524691" C="0.151235" G="0.496914" T="0.299383"/>
      <pos A="0.200617" C="0.398148" G="0.25" T="0.151235"/>
      <pos A="0.00308642" C="0.348765" G="0.200617" T="0.447531"/>
      <pos A="0.00308642" C="0.645062" G="0.299383" T="0.0524691"/>
      <pos A="0.0524691" C="0.200617" G="0.743827" T="0.00308642"/>
      <pos A="0.0524691" C="0.595679" G="0.25" T="0.101852"/>
      <pos A="0.151235" C="0.299383" G="0.101852" T="0.447531"/>
      <pos A="0.200617" C="0.0524691" G="0.200617" T="0.546296"/>
      <pos A="0.25" C="0.200617" G="0.496914" T="0.0524691"/>
      <pos A="0.0524691" C="0.348765" G="0.546296" T="0.0524691"/>
      <pos A="0.25" C="0.595679" G="0.0524691" T="0.101852"/>
      <pos A="0.25" C="0.299383" G="0.101852" T="0.348765"/>
      <pos A="0.151235" C="0.348765" G="0.25" T="0.25"/>
      <pos A="0.0524691" C="0.546296" G="0.348765" T="0.0524691"/>
      <pos A="0.496914" C="0.299383" G="0.200617" T="0.00308642"/>
      <pos A="0.151235" C="0.447531" G="0.398148" T="0.00308642"/>
      <pos A="0.200617" C="0.25" G="0.546296" T="0.00308642"/>
      <pos A="0.348765" C="0.0524691" G="0.299383" T="0.299383"/>
      <pos A="0.101852" C="0.25" G="0.447531" T="0.200617"/>
      <pos A="0.299383" C="0.151235" G="0.398148" T="0.151235"/>
      <pos A="0.398148" C="0.496914" G="0.0524691" T="0.0524691"/>
      <pos A="0.0524691" C="0.25" G="0.398148" T="0.299383"/>
      <pos A="0.25" C="0.348765" G="0.348765" T="0.0524691"/>
      <pos A="0.0524691" C="0.348765" G="0.496914" T="0.101852"/>
      <pos A="0.151235" C="0.200617" G="0.496914" T="0.151235"/>
      <pos A="0.151235" C="0.398148" G="0.151235" T="0.299383"/>
      <pos A="0.299383" C="0.151235" G="0.348765" T="0.200617"/>
      <pos A="0.00308642" C="0.546296" G="0.25" T="0.200617"/>
      <pos A="0.447531" C="0.348765" G="0.101852" T="0.101852"/>
      <pos A="0.348765" C="0.200617" G="0.348765" T="0.101852"/>
      <pos A="0.101852" C="0.151235" G="0.546296" T="0.200617"/>
      <pos A="0.25" C="0.25" G="0.299383" T="0.200617"/>
      <pos A="0.00308642" C="0.595679" G="0.398148" T="0.00308642"/>
      <pos A="0.546296" C="0.25" G="0.0524691" T="0.151235"/>
      <pos A="0.0524691" C="0.299383" G="0.645062" T="0.00308642"/>
    </motif>
    <motif db="0" id="M8" alt="O8" length="40" nsites="8" evalue="1.3e-003">
      <pos A="0.169012" C="0.287531" G="0.129506" T="0.413951"/>
      <pos A="0.350741" C="0.295432" G="0.15321" T="0.200617"/>
      <pos A="0.200617" C="0.311235" G="0.34284" T="0.145309"/>
      <pos A="0.200617" C="0.406049" G="0.240123" T="0.15321"/>
      <pos A="0.208519" C="0.27963" G="0.224321" T="0.287531"/>
      <pos A="0.311235" C="0.184815" G="0.224321" T="0.27963"/>
      <pos A="0.232222" C="0.398148" G="0.248025" T="0.121605"/>
      <pos A="0.358642" C="0.263827" G="0.105802" T="0.271728"/>
      <pos A="0.287531" C="0.121605" G="0.34284" T="0.248025"/>
      <pos A="0.327037" C="0.240123" G="0.208519" T="0.224321"/>
      <pos A="0.406049" C="0.200617" G="0.208519" T="0.184815"/>
      <pos A="0.0583951" C="0.437654" G="0.224321" T="0.27963"/>
      <pos A="0.287531" C="0.21642" G="0.263827" T="0.232222"/>
      <pos A="0.327037" C="0.429753" G="0.09" T="0.15321"/>
      <pos A="0.176914" C="0.224321" G="0.232222" T="0.366543"/>
      <pos A="0.248025" C="0.303333" G="0.208519" T="0.240123"/>
      <pos A="0.248025" C="0.232222" G="0.34284" T="0.176914"/>
      <pos A="0.137407" C="0.200617" G="0.453457" T="0.208519"/>
      <pos A="0.240123" C="0.334938" G="0.113704" T="0.311235"/>
      <pos A="0.145309" C="0.390247" G="0.271728" T="0.192716"/>
      <pos A="0.271728" C="0.311235" G="0.192716" T="0.224321"/>
      <pos A="0.319136" C="0.327037" G="0.200617" T="0.15321"/>
      <pos A="0.145309" C="0.248025" G="0.295432" T="0.311235"/>
      <pos A="0.327037" C="0.287531" G="0.208519" T="0.176914"/>
      <pos A="0.224321" C="0.27963" G="0.224321" T="0.271728"/>
      <pos A="0.208519" C="0.319136" G="0.224321" T="0.248025"/>
      <pos A="0.327037" C="0.121605" G="0.311235" T="0.240123"/>
      <pos A="0.137407" C="0.240123" G="0.445556" T="0.176914"/>
      <pos A="0.263827" C="0.311235" G="0.15321" T="0.271728"/>
      <pos A="0.366543" C="0.271728" G="0.224321" T="0.137407"/>
      <pos A="0.27963" C="0.137407" G="0.390247" T="0.192716"/>
      <pos A="0.295432" C="0.34284" G="0.232222" T="0.129506"/>
      <pos A="0.295432" C="0.161111" G="0.327037" T="0.21642"/>
      <pos A="0.105802" C="0.350741" G="0.390247" T="0.15321"/>
      <pos A="0.192716" C="0.366543" G="0.255926" T="0.184815"/>
      <pos A="0.184815" C="0.303333" G="0.21642" T="0.295432"/>
      <pos A="0.200617" C="0.255926" G="0.390247" T="0.15321"/>
      <pos A="0.113704" C="0.255926" G="0.27963" T="0.350741"/>
      <pos A="0.255926" C="0.319136" G="0.295432" T="0.129506"/>
      <pos A="0.240123" C="0.303333" G="0.248025" T="0.208519"/>
    </motif>
    <motif db="0" id="M81" alt="O81" length="40" nsites="8" evalue="1.3e-003">
      <pos A="0.398148" C="0.398148" G="0.00308642" T="0.200617"/>
      <pos A="0.398148" C="0.200617" G="0.200617" T="0.200617"/>
      <pos A="0.398148" C="0.595679" G="0.00308642" T="0.00308642"/>
      <pos A="0.00308642" C="0.200617" G="0.00308642" T="0.79321"/>
      <pos A="0.200617" C="0.00308642" G="0.595679" T="0.200617"/>
      <pos A="0.200617" C="0.200617" G="0.595679" T="0.00308642"/>
      <pos A="0.200617" C="0.00308642" G="0.398148" T="0.398148"/>
      <pos A="0.200617" C="0.398148" G="0.398148" T="0.00308642"/>
      <pos A="0.00308642" C="0.200617" G="0.200617" T="0.595679"/>
      <pos A="0.200617" C="0.200617" G="0.00308642" T="0.595679"/>
      <pos A="0.200617" C="0.200617" G="0.398148" T="0.200617"/>
      <pos A="0.79321" C="0.200617" G="0.00308642" T="0.00308642"/>
      <pos A="0.00308642" C="0.79321" G="0.200617" T="0.00308642"/>
      <pos A="0.595679" C="0.200617" G="0.00308642" T="0.200617"/>
      <pos A="0.398148" C="0.398148" G="0.200617" T="0.00308642"/>
      <pos A="0.00308642" C="0.00308642" G="0.200617" T="0.79321"/>
      <pos A="0.200617" C="0.79321" G="0.00308642" T="0.00308642"/>
      <pos A="0.398148" C="0.398148" G="0.00308642" T="0.200617"/>
      <pos A="0.200617" C="0.200617" G="0.00308642" T="0.595679"/>
      <pos A="0.398148" C="0.200617" G="0.200617" T="0.200617"/>
      <pos A="0.00308642" C="0.79321" G="0.00308642" T="0.200617"/>
      <pos A="0.200617" C="0.79321" G="0.00308642" T="0.00308642"/>
      <pos A="0.200617" C="0.200617" G="0.00308642" T="0.595679"/>
      <pos A="0.200617" C="0.398148" G="0.200617" T="0.200617"/>
      <pos A="0.00308642" C="0.398148" G="0.595679" T="0.00308642"/>
      <pos A="0.200617" C="0.200617" G="0.595679" T="0.00308642"/>
      <pos A="0.00308642" C="0.200617" G="0.398148" T="0.398148"/>
      <pos A="0.200617" C="0.595679" G="0.200617" T="0.00308642"/>
      <pos A="0.200617" C="0.200617" G="0.00308642" T="0.595679"/>
      <pos A="0.00308642" C="0.398148" G="0.398148" T="0.200617"/>
      <pos A="0.398148" C="0.398148" G="0.200617" T="0.00308642"/>
      <pos A="0.200617" C="0.398148" G="0.398148" T="0.00308642"/>
      <pos A="0.200617" C="0.00308642" G="0.200617" T="0.595679"/>
      <pos A="0.595679" C="0.200617" G="0.200617" T="0.00308642"/>
      <pos A="0.200617" C="0.200617" G="0.398148" T="0.200617"/>
      <pos A="0.200617" C="0.595679" G="0.00308642" T="0.200617"/>
      <pos A="0.200617" C="0.00308642" G="0.398148" T="0.398148"/>
      <pos A="0.398148" C="0.00308642" G="0.00308642" T="0.595679"/>
      <pos A="0.00308642" C="0.200617" G="0.79321" T="0.00308642"/>
      <pos A="0.398148" C="0.200617" G="0.200617" T="0.200617"/>
    </motif>
    <motif db="0" id="M83" alt="O83" length="40" nsites="8" evalue="1.3e-003">
      <pos A="0.167696" C="0.332304" G="0.167696" T="0.332304"/>
      <pos A="0.167696" C="0.332304" G="0.496914" T="0.00308642"/>
      <pos A="0.167696" C="0.167696" G="0.00308642" T="0.661523"/>
      <pos A="0.496914" C="0.167696" G="0.332304" T="0.00308642"/>
      <pos A="0.167696" C="0.167696" G="0.332304" T="0.332304"/>
      <pos A="0.00308642" C="0.00308642" G="0.332304" T="0.661523"/>
      <pos A="0.00308642" C="0.00308642" G="0.496914" T="0.496914"/>
      <pos A="0.332304" C="0.167696" G="0.167696" T="0.332304"/>
      <pos A="0.167696" C="0.496914" G="0.167696" T="0.167696"/>
      <pos A="0.00308642" C="0.496914" G="0.496914" T="0.00308642"/>
      <pos A="0.496914" C="0.332304" G="0.167696" T="0.00308642"/>
      <pos A="0.332304" C="0.332304" G="0.167696" T="0.167696"/>
      <pos A="0.826131" C="0.00308642" G="0.00308642" T="0.167696"/>
      <pos A="0.167696" C="0.00308642" G="0.826131" T="0.00308642"/>
      <pos A="0.332304" C="0.661523" G="0.00308642" T="0.00308642"/>
      <pos A="0.167696" C="0.167696" G="0.496914" T="0.167696"/>
      <pos A="0.167696" C="0.332304" G="0.332304" T="0.167696"/>
      <pos A="0.167696" C="0.496914" G="0.332304" T="0.00308642"/>
      <pos A="0.661523" C="0.167696" G="0.00308642" T="0.167696"/>
      <pos A="0.496914" C="0.167696" G="0.00308642" T="0.332304"/>
      <pos A="0.332304" C="0.167696" G="0.496914" T="0.00308642"/>
      <pos A="0.332304" C="0.167696" G="0.332304" T="0.167696"/>
      <pos A="0.496914" C="0.00308642" G="0.332304" T="0.167696"/>
      <pos A="0.00308642" C="0.167696" G="0.00308642" T="0.826131"/>
      <pos A="0.332304" C="0.167696" G="0.332304" T="0.167696"/>
      <pos A="0.00308642" C="0.496914" G="0.496914" T="0.00308642"/>
      <pos A="0.332304" C="0.332304" G="0.00308642" T="0.332304"/>
      <pos A="0.00308642" C="0.661523" G="0.167696" T="0.167696"/>
      <pos A="0.332304" C="0.332304" G="0.332304" T="0.00308642"/>
      <pos A="0.496914" C="0.167696" G="0.00308642" T="0.332304"/>
      <pos A="0.00308642" C="0.332304" G="0.332304" T="0.332304"/>
      <pos A="0.00308642" C="0.167696" G="0.167696" T="0.661523"/>
      <pos A="0.00308642" C="0.826131" G="0.00308642" T="0.167696"/>
      <pos A="0.167696" C="0.496914" G="0.167696" T="0.167696"/>
      <pos A="0.332304" C="0.332304" G="0.167696" T="0.167696"/>
      <pos A="0.00308642" C="0.332304" G="0.496914" T="0.167696"/>
      <pos A="0.00308642" C="0.332304" G="0.661523" T="0.00308642"/>
      <pos A="0.167696" C="0.167696" G="0.332304" T="0.332304"/>
      <pos A="0.00308642" C="0.661523" G="0.167696" T="0.167696"/>
      <pos A="0.167696" C="0.496914" G="0.167696" T="0.167696"/>
    </motif>
    <motif db="0" id="M84" alt="O84" length="40" nsites="8" evalue="1.3e-003">
      <pos A="0.0371437" C="0.241485" G="0.377714" T="0.343657"/>
      <pos A="0.105257" C="0.582056" G="0.241485" T="0.071201"/>
      <pos A="0.343657" C="0.343657" G="0.207429" T="0.105257"/>
      <pos A="0.139315" C="0.411771" G="0.173372" T="0.275543"/>
      <pos A="0.65017" C="0.3096" G="0.0371437" T="0.00308642"/>
      <pos A="0.00308642" C="0.275543" G="0.343657" T="0.377714"/>
      <pos A="0.207429" C="0.343657" G="0.105257" T="0.343657"/>
      <pos A="0.071201" C="0.173372" G="0.479885" T="0.275543"/>
      <pos A="0.173372" C="0.275543" G="0.3096" T="0.241485"/>
      <pos A="0.105257" C="0.3096" G="0.377714" T="0.207429"/>
      <pos A="0.071201" C="0.445828" G="0.139315" T="0.343657"/>
      <pos A="0.105257" C="0.479885" G="0.207429" T="0.207429"/>
      <pos A="0.071201" C="0.411771" G="0.411771" T="0.105257"/>
      <pos A="0.207429" C="0.207429" G="0.513942" T="0.071201"/>
      <pos A="0.241485" C="0.241485" G="0.241485" T="0.275543"/>
      <pos A="0.411771" C="0.241485" G="0.139315" T="0.207429"/>
      <pos A="0.105257" C="0.3096" G="0.3096" T="0.275543"/>
      <pos A="0.105257" C="0.275543" G="0.173372" T="0.445828"/>
      <pos A="0.241485" C="0.275543" G="0.105257" T="0.377714"/>
      <pos A="0.139315" C="0.275543" G="0.207429" T="0.377714"/>
      <pos A="0.0371437" C="0.3096" G="0.173372" T="0.479885"/>
      <pos A="0.0371437" C="0.241485" G="0.513942" T="0.207429"/>
      <pos A="0.343657" C="0.411771" G="0.139315" T="0.105257"/>
      <pos A="0.275543" C="0.241485" G="0.241485" T="0.241485"/>
      <pos A="0.105257" C="0.547999" G="0.173372" T="0.173372"/>
      <pos A="0.343657" C="0.377714" G="0.071201" T="0.207429"/>
      <pos A="0.207429" C="0.241485" G="0.241485" T="0.3096"/>
      <pos A="0.173372" C="0.241485" G="0.411771" T="0.173372"/>
      <pos A="0.207429" C="0.3096" G="0.411771" T="0.071201"/>
      <pos A="0.411771" C="0.173372" G="0.207429" T="0.207429"/>
      <pos A="0.139315" C="0.275543" G="0.343657" T="0.241485"/>
      <pos A="0.173372" C="0.547999" G="0.0371437" T="0.241485"/>
      <pos A="0.0371437" C="0.411771" G="0.241485" T="0.3096"/>
      <pos A="0.241485" C="0.343657" G="0.173372" T="0.241485"/>
      <pos A="0.3096" C="0.105257" G="0.139315" T="0.445828"/>
      <pos A="0.275543" C="0.3096" G="0.3096" T="0.105257"/>
      <pos A="0.3096" C="0.411771" G="0.071201" T="0.207429"/>
      <pos A="0.173372" C="0.275543" G="0.3096" T="0.241485"/>
      <pos A="0.547999" C="0.207429" G="0.139315" T="0.105257"/>
      <pos A="0.275543" C="0.105257" G="0.3096" T="0.3096"/>
    </motif>
    <motif db="0" id="M85" alt="O85" length="40" nsites="8" evalue="1.3e-003">
      <pos A="0.169012" C="0.240123" G="0.248025" T="0.34284"/>
      <pos A="0.161111" C="0.382346" G="0.263827" T="0.192716"/>
      <pos A="0.34284" C="0.485062" G="0.0425926" T="0.129506"/>
      <pos A="0.200617" C="0.248025" G="0.255926" T="0.295432"/>
      <pos A="0.200617" C="0.208519" G="0.34284" T="0.248025"/>
      <pos A="0.21642" C="0.374444" G="0.232222" T="0.176914"/>
      <pos A="0.21642" C="0.200617" G="0.390247" T="0.192716"/>
      <pos A="0.232222" C="0.437654" G="0.200617" T="0.129506"/>
      <pos A="0.200617" C="0.224321" G="0.255926" T="0.319136"/>
      <pos A="0.15321" C="0.34284" G="0.287531" T="0.21642"/>
      <pos A="0.390247" C="0.105802" G="0.21642" T="0.287531"/>
      <pos A="0.255926" C="0.145309" G="0.350741" T="0.248025"/>
      <pos A="0.366543" C="0.350741" G="0.192716" T="0.09"/>
      <pos A="0.350741" C="0.327037" G="0.184815" T="0.137407"/>
      <pos A="0.21642" C="0.184815" G="0.311235" T="0.287531"/>
      <pos A="0.295432" C="0.145309" G="0.287531" T="0.271728"/>
      <pos A="0.287531" C="0.129506" G="0.469259" T="0.113704"/>
      <pos A="0.271728" C="0.311235" G="0.208519" T="0.208519"/>
      <pos A="0.145309" C="0.437654" G="0.295432" T="0.121605"/>
      <pos A="0.15321" C="0.208519" G="0.287531" T="0.350741"/>
      <pos A="0.413951" C="0.27963" G="0.0820988" T="0.224321"/>
      <pos A="0.34284" C="0.240123" G="0.184815" T="0.232222"/>
      <pos A="0.327037" C="0.271728" G="0.319136" T="0.0820988"/>
      <pos A="0.271728" C="0.366543" G="0.137407" T="0.224321"/>
      <pos A="0.176914" C="0.303333" G="0.27963" T="0.240123"/>
      <pos A="0.27963" C="0.240123" G="0.184815" T="0.295432"/>
      <pos A="0.21642" C="0.287531" G="0.295432" T="0.200617"/>
      <pos A="0.129506" C="0.485062" G="0.200617" T="0.184815"/>
      <pos A="0.334938" C="0.263827" G="0.248025" T="0.15321"/>
      <pos A="0.287531" C="0.224321" G="0.263827" T="0.224321"/>
      <pos A="0.271728" C="0.200617" G="0.240123" T="0.287531"/>
      <pos A="0.208519" C="0.429753" G="0.121605" T="0.240123"/>
      <pos A="0.169012" C="0.492963" G="0.113704" T="0.224321"/>
      <pos A="0.200617" C="0.224321" G="0.200617" T="0.374444"/>
      <pos A="0.200617" C="0.319136" G="0.271728" T="0.208519"/>
      <pos A="0.192716" C="0.255926" G="0.382346" T="0.169012"/>
      <pos A="0.21642" C="0.382346" G="0.287531" T="0.113704"/>
      <pos A="0.327037" C="0.176914" G="0.27963" T="0.21642"/>
      <pos A="0.161111" C="0.240123" G="0.406049" T="0.192716"/>
      <pos A="0.200617" C="0.263827" G="0.248025" T="0.287531"/>
    </motif>
    <motif db="0" id="M86" alt="O86" length="40" nsites="8" evalue="1.3e-003">
      <pos A="0.413951" C="0.176914" G="0.184815" T="0.224321"/>
      <pos A="0.287531" C="0.398148" G="0.0662963" T="0.248025"/>
      <pos A="0.295432" C="0.350741" G="0.263827" T="0.09"/>
      <pos A="0.192716" C="0.145309" G="0.406049" T="0.255926"/>
      <pos A="0.169012" C="0.240123" G="0.334938" T="0.255926"/>
      <pos A="0.271728" C="0.232222" G="0.295432" T="0.200617"/>
      <pos A="0.192716" C="0.176914" G="0.263827" T="0.366543"/>
      <pos A="0.248025" C="0.413951" G="0.129506" T="0.208519"/>
      <pos A="0.287531" C="0.137407" G="0.350741" T="0.224321"/>
      <pos A="0.255926" C="0.129506" G="0.437654" T="0.176914"/>
      <pos A="0.334938" C="0.232222" G="0.27963" T="0.15321"/>
      <pos A="0.105802" C="0.366543" G="0.350741" T="0.176914"/>
      <pos A="0.358642" C="0.224321" G="0.15321" T="0.263827"/>
      <pos A="0.0979012" C="0.334938" G="0.319136" T="0.248025"/>
      <pos A="0.208519" C="0.248025" G="0.271728" T="0.271728"/>
      <pos A="0.224321" C="0.334938" G="0.303333" T="0.137407"/>
      <pos A="0.453457" C="0.248025" G="0.137407" T="0.161111"/>
      <pos A="0.287531" C="0.303333" G="0.303333" T="0.105802"/>
      <pos A="0.240123" C="0.358642" G="0.121605" T="0.27963"/>
      <pos A="0.192716" C="0.295432" G="0.192716" T="0.319136"/>
      <pos A="0.240123" C="0.200617" G="0.129506" T="0.429753"/>
      <pos A="0.287531" C="0.319136" G="0.113704" T="0.27963"/>
      <pos A="0.137407" C="0.461358" G="0.27963" T="0.121605"/>
      <pos A="0.382346" C="0.27963" G="0.15321" T="0.184815"/>
      <pos A="0.224321" C="0.200617" G="0.421852" T="0.15321"/>
      <pos A="0.200617" C="0.398148" G="0.27963" T="0.121605"/>
      <pos A="0.200617" C="0.27963" G="0.271728" T="0.248025"/>
      <pos A="0.271728" C="0.263827" G="0.184815" T="0.27963"/>
      <pos A="0.121605" C="0.350741" G="0.350741" T="0.176914"/>
      <pos A="0.200617" C="0.398148" G="0.176914" T="0.224321"/>
      <pos A="0.240123" C="0.406049" G="0.21642" T="0.137407"/>
      <pos A="0.27963" C="0.406049" G="0.121605" T="0.192716"/>
      <pos A="0.311235" C="0.121605" G="0.311235" T="0.255926"/>
      <pos A="0.350741" C="0.224321" G="0.350741" T="0.0741975"/>
      <pos A="0.271728" C="0.271728" G="0.161111" T="0.295432"/>
      <pos A="0.255926" C="0.129506" G="0.34284" T="0.271728"/>
      <pos A="0.192716" C="0.240123" G="0.421852" T="0.145309"/>
      <pos A="0.27963" C="0.21642" G="0.161111" T="0.34284"/>
      <pos A="0.21642" C="0.311235" G="0.248025" T="0.224321"/>
      <pos A="0.34284" C="0.287531" G="0.0979012" T="0.271728"/>
    </motif>
    <motif db="0" id="M87" alt="O87" length="40" nsites="8" evalue="1.3e-003">
      <pos A="0.358642" C="0.263827" G="0.200617" T="0.176914"/>
      <pos A="0.271728" C="0.366543" G="0.15321" T="0.208519"/>
      <pos A="0.15321" C="0.311235" G="0.311235" T="0.224321"/>
      <pos A="0.255926" C="0.240123" G="0.232222" T="0.271728"/>
      <pos A="0.200617" C="0.34284" G="0.21642" T="0.240123"/>
      <pos A="0.413951" C="0.113704" G="0.21642" T="0.255926"/>
      <pos A="0.311235" C="0.21642" G="0.192716" T="0.27963"/>
      <pos A="0.350741" C="0.161111" G="0.255926" T="0.232222"/>
      <pos A="0.176914" C="0.382346" G="0.208519" T="0.232222"/>
      <pos A="0.176914" C="0.34284" G="0.176914" T="0.303333"/>
      <pos A="0.240123" C="0.240123" G="0.295432" T="0.224321"/>
      <pos A="0.145309" C="0.366543" G="0.192716" T="0.295432"/>
      <pos A="0.240123" C="0.34284" G="0.145309" T="0.271728"/>
      <pos A="0.129506" C="0.413951" G="0.263827" T="0.192716"/>
      <pos A="0.34284" C="0.184815" G="0.311235" T="0.161111"/>
      <pos A="0.334938" C="0.208519" G="0.232222" T="0.224321"/>
      <pos A="0.0741975" C="0.445556" G="0.334938" T="0.145309"/>
      <pos A="0.240123" C="0.366543" G="0.224321" T="0.169012"/>
      <pos A="0.413951" C="0.21642" G="0.200617" T="0.169012"/>
      <pos A="0.34284" C="0.271728" G="0.184815" T="0.200617"/>
      <pos A="0.192716" C="0.413951" G="0.263827" T="0.129506"/>
      <pos A="0.255926" C="0.334938" G="0.184815" T="0.224321"/>
      <pos A="0.248025" C="0.208519" G="0.295432" T="0.248025"/>
      <pos A="0.27963" C="0.145309" G="0.224321" T="0.350741"/>
      <pos A="0.0820988" C="0.350741" G="0.358642" T="0.208519"/>
      <pos A="0.303333" C="0.34284" G="0.224321" T="0.129506"/>
      <pos A="0.113704" C="0.382346" G="0.327037" T="0.176914"/>
      <pos A="0.248025" C="0.248025" G="0.176914" T="0.327037"/>
      <pos A="0.176914" C="0.327037" G="0.429753" T="0.0662963"/>
      <pos A="0.224321" C="0.137407" G="0.453457" T="0.184815"/>
      <pos A="0.319136" C="0.248025" G="0.248025" T="0.184815"/>
      <pos A="0.184815" C="0.248025" G="0.327037" T="0.240123"/>
      <pos A="0.224321" C="0.303333" G="0.232222" T="0.240123"/>
      <pos A="0.327037" C="0.327037" G="0.240123" T="0.105802"/>
      <pos A="0.208519" C="0.319136" G="0.105802" T="0.366543"/>
      <pos A="0.200617" C="0.27963" G="0.287531" T="0.232222"/>
      <pos A="0.287531" C="0.21642" G="0.105802" T="0.390247"/>
      <pos A="0.208519" C="0.319136" G="0.145309" T="0.327037"/>
      <pos A="0.358642" C="0.263827" G="0.327037" T="0.0504938"/>
      <pos A="0.271728" C="0.248025" G="0.129506" T="0.350741"/>
    </motif>
    <motif db="0" id="M88" alt="O88" length="40" nsites="8" evalue="1.3e-003">
      <pos A="0.263827" C="0.09" G="0.200617" T="0.445556"/>
      <pos A="0.319136" C="0.263827" G="0.263827" T="0.15321"/>
      <pos A="0.208519" C="0.169012" G="0.382346" T="0.240123"/>
      <pos A="0.121605" C="0.556173" G="0.15321" T="0.169012"/>
      <pos A="0.34284" C="0.263827" G="0.176914" T="0.21642"/>
      <pos A="0.21642" C="0.21642" G="0.255926" T="0.311235"/>
      <pos A="0.303333" C="0.176914" G="0.263827" T="0.255926"/>
      <pos A="0.184815" C="0.429753" G="0.200617" T="0.184815"/>
      <pos A="0.169012" C="0.327037" G="0.240123" T="0.263827"/>
      <pos A="0.176914" C="0.334938" G="0.240123" T="0.248025"/>
      <pos A="0.263827" C="0.224321" G="0.319136" T="0.192716"/>
      <pos A="0.255926" C="0.421852" G="0.161111" T="0.161111"/>
      <pos A="0.192716" C="0.240123" G="0.327037" T="0.240123"/>
      <pos A="0.287531" C="0.200617" G="0.271728" T="0.240123"/>
      <pos A="0.485062" C="0.232222" G="0.192716" T="0.09"/>
      <pos A="0.145309" C="0.366543" G="0.161111" T="0.327037"/>
      <pos A="0.382346" C="0.334938" G="0.137407" T="0.145309"/>
      <pos A="0.319136" C="0.334938" G="0.271728" T="0.0741975"/>
      <pos A="0.453457" C="0.208519" G="0.09" T="0.248025"/>
      <pos A="0.161111" C="0.263827" G="0.358642" T="0.21642"/>
      <pos A="0.224321" C="0.21642" G="0.311235" T="0.248025"/>
      <pos A="0.311235" C="0.255926" G="0.334938" T="0.0979012"/>
      <pos A="0.263827" C="0.248025" G="0.287531" T="0.200617"/>
      <pos A="0.398148" C="0.295432" G="0.21642" T="0.09"/>
      <pos A="0.248025" C="0.34284" G="0.161111" T="0.248025"/>
      <pos A="0.145309" C="0.232222" G="0.334938" T="0.287531"/>
      <pos A="0.169012" C="0.311235" G="0.319136" T="0.200617"/>
      <pos A="0.15321" C="0.208519" G="0.232222" T="0.406049"/>
      <pos A="0.137407" C="0.390247" G="0.240123" T="0.232222"/>
      <pos A="0.137407" C="0.27963" G="0.271728" T="0.311235"/>
      <pos A="0.21642" C="0.327037" G="0.350741" T="0.105802"/>
      <pos A="0.255926" C="0.255926" G="0.224321" T="0.263827"/>
      <pos A="0.263827" C="0.224321" G="0.34284" T="0.169012"/>
      <pos A="0.248025" C="0.327037" G="0.224321" T="0.200617"/>
      <pos A="0.34284" C="0.334938" G="0.129506" T="0.192716"/>
      <pos A="0.224321" C="0.287531" G="0.240123" T="0.248025"/>
      <pos A="0.137407" C="0.327037" G="0.382346" T="0.15321"/>
      <pos A="0.303333" C="0.27963" G="0.350741" T="0.0662963"/>
      <pos A="0.176914" C="0.421852" G="0.240123" T="0.161111"/>
      <pos A="0.255926" C="0.161111" G="0.200617" T="0.382346"/>
    </motif>
    <motif db="0" id="M91" alt="O91" length="40" nsites="8" evalue="1.3e-003">
      <pos A="0.167696" C="0.167696" G="0.332304" T="0.332304"/>
      <pos A="0.00308642" C="0.496914" G="0.00308642" T="0.496914"/>
      <pos A="0.167696" C="0.00308642" G="0.332304" T="0.496914"/>
      <pos A="0.00308642" C="0.167696" G="0.826131" T="0.00308642"/>
      <pos A="0.167696" C="0.496914" G="0.167696" T="0.167696"/>
      <pos A="0.332304" C="0.00308642" G="0.661523" T="0.00308642"/>
      <pos A="0.496914" C="0.00308642" G="0.496914" T="0.00308642"/>
      <pos A="0.332304" C="0.496914" G="0.167696" T="0.00308642"/>
      <pos A="0.167696" C="0.332304" G="0.167696" T="0.332304"/>
      <pos A="0.00308642" C="0.00308642" G="0.496914" T="0.496914"/>
      <pos A="0.332304" C="0.00308642" G="0.496914" T="0.167696"/>
      <pos A="0.167696" C="0.496914" G="0.332304" T="0.00308642"/>
      <pos A="0.332304" C="0.167696" G="0.167696" T="0.332304"/>
      <pos A="0.167696" C="0.167696" G="0.167696" T="0.496914"/>
      <pos A="0.00308642" C="0.826131" G="0.167696" T="0.00308642"/>
      <pos A="0.00308642" C="0.826131" G="0.167696" T="0.00308642"/>
      <pos A="0.00308642" C="0.661523" G="0.00308642" T="0.332304"/>
      <pos A="0.332304" C="0.167696" G="0.00308642" T="0.496914"/>
      <pos A="0.826131" C="0.00308642" G="0.00308642" T="0.167696"/>
      <pos A="0.167696" C="0.167696" G="0.496914" T="0.167696"/>
      <pos A="0.496914" C="0.332304" G="0.00308642" T="0.167696"/>
      <pos A="0.496914" C="0.167696" G="0.167696" T="0.167696"/>
      <pos A="0.00308642" C="0.332304" G="0.496914" T="0.167696"/>
      <pos A="0.332304" C="0.00308642" G="0.332304" T="0.332304"/>
      <pos A="0.167696" C="0.332304" G="0.496914" T="0.00308642"/>
      <pos A="0.332304" C="0.496914" G="0.00308642" T="0.167696"/>
      <pos A="0.00308642" C="0.661523" G="0.332304" T="0.00308642"/>
      <pos A="0.332304" C="0.00308642" G="0.167696" T="0.496914"/>
      <pos A="0.826131" C="0.167696" G="0.00308642" T="0.00308642"/>
      <pos A="0.167696" C="0.332304" G="0.332304" T="0.167696"/>
      <pos A="0.00308642" C="0.332304" G="0.167696" T="0.496914"/>
      <pos A="0.00308642" C="0.332304" G="0.167696" T="0.496914"/>
      <pos A="0.00308642" C="0.167696" G="0.661523" T="0.167696"/>
      <pos A="0.167696" C="0.496914" G="0.167696" T="0.167696"/>
      <pos A="0.332304" C="0.167696" G="0.167696" T="0.332304"/>
      <pos A="0.496914" C="0.332304" G="0.00308642" T="0.167696"/>
      <pos A="0.496914" C="0.00308642" G="0.332304" T="0.167696"/>
      <pos A="0.167696" C="0.826131" G="0.00308642" T="0.00308642"/>
      <pos A="0.00308642" C="0.990741" G="0.00308642" T="0.00308642"/>
      <pos A="0.167696" C="0.332304" G="0.00308642" T="0.496914"/>
    </motif>
    <motif db="0" id="M92" alt="O92" length="40" nsites="8" evalue="1.3e-003">
      <pos A="0.271728" C="0.240123" G="0.319136" T="0.169012"/>
      <pos A="0.263827" C="0.398148" G="0.232222" T="0.105802"/>
      <pos A="0.311235" C="0.129506" G="0.200617" T="0.358642"/>
      <pos A="0.21642" C="0.303333" G="0.240123" T="0.240123"/>
      <pos A="0.232222" C="0.34284" G="0.287531" T="0.137407"/>
      <pos A="0.137407" C="0.421852" G="0.255926" T="0.184815"/>
      <pos A="0.319136" C="0.287531" G="0.192716" T="0.200617"/>
      <pos A="0.366543" C="0.208519" G="0.169012" T="0.255926"/>
      <pos A="0.232222" C="0.200617" G="0.319136" T="0.248025"/>
      <pos A="0.0662963" C="0.232222" G="0.374444" T="0.327037"/>
      <pos A="0.232222" C="0.366543" G="0.129506" T="0.271728"/>
      <pos A="0.303333" C="0.192716" G="0.224321" T="0.27963"/>
      <pos A="0.192716" C="0.248025" G="0.350741" T="0.208519"/>
      <pos A="0.263827" C="0.390247" G="0.169012" T="0.176914"/>
      <pos A="0.303333" C="0.311235" G="0.184815" T="0.200617"/>
      <pos A="0.398148" C="0.224321" G="0.184815" T="0.192716"/>
      <pos A="0.374444" C="0.263827" G="0.184815" T="0.176914"/>
      <pos A="0.240123" C="0.327037" G="0.137407" T="0.295432"/>
      <pos A="0.208519" C="0.319136" G="0.240123" T="0.232222"/>
      <pos A="0.121605" C="0.453457" G="0.287531" T="0.137407"/>
      <pos A="0.200617" C="0.350741" G="0.0979012" T="0.350741"/>
      <pos A="0.271728" C="0.240123" G="0.21642" T="0.271728"/>
      <pos A="0.15321" C="0.445556" G="0.27963" T="0.121605"/>
      <pos A="0.319136" C="0.295432" G="0.0583951" T="0.327037"/>
      <pos A="0.232222" C="0.287531" G="0.263827" T="0.21642"/>
      <pos A="0.358642" C="0.121605" G="0.327037" T="0.192716"/>
      <pos A="0.184815" C="0.200617" G="0.437654" T="0.176914"/>
      <pos A="0.15321" C="0.311235" G="0.295432" T="0.240123"/>
      <pos A="0.327037" C="0.334938" G="0.137407" T="0.200617"/>
      <pos A="0.169012" C="0.255926" G="0.184815" T="0.390247"/>
      <pos A="0.145309" C="0.27963" G="0.413951" T="0.161111"/>
      <pos A="0.382346" C="0.358642" G="0.176914" T="0.0820988"/>
      <pos A="0.248025" C="0.105802" G="0.27963" T="0.366543"/>
      <pos A="0.137407" C="0.453457" G="0.27963" T="0.129506"/>
      <pos A="0.232222" C="0.319136" G="0.224321" T="0.224321"/>
      <pos A="0.413951" C="0.248025" G="0.184815" T="0.15321"/>
      <pos A="0.0979012" C="0.271728" G="0.406049" T="0.224321"/>
      <pos A="0.287531" C="0.232222" G="0.169012" T="0.311235"/>
      <pos A="0.176914" C="0.255926" G="0.255926" T="0.311235"/>
      <pos A="0.319136" C="0.350741" G="0.271728" T="0.0583951"/>
    </motif>
    <motif db="0" id="M93" alt="O93" length="40" nsites="8" evalue="1.3e-003">
      <pos A="0.398148" C="0.113704" G="0.319136" T="0.169012"/>
      <pos A="0.09" C="0.516667" G="0.240123" T="0.15321"/>
      <pos A="0.271728" C="0.208519" G="0.113704" T="0.406049"/>
      <pos A="0.34284" C="0.0820988" G="0.319136" T="0.255926"/>
      <pos A="0.240123" C="0.27963" G="0.334938" T="0.145309"/>
      <pos A="0.248025" C="0.421852" G="0.169012" T="0.161111"/>
      <pos A="0.15321" C="0.200617" G="0.295432" T="0.350741"/>
      <pos A="0.34284" C="0.34284" G="0.161111" T="0.15321"/>
      <pos A="0.176914" C="0.21642" G="0.406049" T="0.200617"/>
      <pos A="0.200617" C="0.295432" G="0.21642" T="0.287531"/>
      <pos A="0.34284" C="0.287531" G="0.200617" T="0.169012"/>
      <pos A="0.271728" C="0.27963" G="0.255926" T="0.192716"/>
      <pos A="0.327037" C="0.240123" G="0.15321" T="0.27963"/>
      <pos A="0.161111" C="0.327037" G="0.263827" T="0.248025"/>
      <pos A="0.319136" C="0.327037" G="0.137407" T="0.21642"/>
      <pos A="0.255926" C="0.129506" G="0.34284" T="0.271728"/>
      <pos A="0.208519" C="0.374444" G="0.311235" T="0.105802"/>
      <pos A="0.34284" C="0.382346" G="0.137407" T="0.137407"/>
      <pos A="0.240123" C="0.366543" G="0.0741975" T="0.319136"/>
      <pos A="0.327037" C="0.303333" G="0.255926" T="0.113704"/>
      <pos A="0.09" C="0.34284" G="0.303333" T="0.263827"/>
      <pos A="0.240123" C="0.208519" G="0.248025" T="0.303333"/>
      <pos A="0.295432" C="0.271728" G="0.311235" T="0.121605"/>
      <pos A="0.350741" C="0.271728" G="0.184815" T="0.192716"/>
      <pos A="0.200617" C="0.176914" G="0.224321" T="0.398148"/>
      <pos A="0.129506" C="0.263827" G="0.311235" T="0.295432"/>
      <pos A="0.176914" C="0.240123" G="0.382346" T="0.200617"/>
      <pos A="0.232222" C="0.303333" G="0.311235" T="0.15321"/>
      <pos A="0.208519" C="0.34284" G="0.248025" T="0.200617"/>
      <pos A="0.390247" C="0.295432" G="0.09" T="0.224321"/>
      <pos A="0.176914" C="0.358642" G="0.169012" T="0.295432"/>
      <pos A="0.232222" C="0.287531" G="0.287531" T="0.192716"/>
      <pos A="0.09" C="0.334938" G="0.255926" T="0.319136"/>
      <pos A="0.287531" C="0.382346" G="0.0504938" T="0.27963"/>
      <pos A="0.169012" C="0.224321" G="0.516667" T="0.09"/>
      <pos A="0.406049" C="0.169012" G="0.27963" T="0.145309"/>
      <pos A="0.390247" C="0.09" G="0.327037" T="0.192716"/>
      <pos A="0.113704" C="0.319136" G="0.358642" T="0.208519"/>
      <pos A="0.208519" C="0.27963" G="0.248025" T="0.263827"/>
      <pos A="0.319136" C="0.374444" G="0.113704" T="0.192716"/>
    </motif>
    <motif db="0" id="M94" alt="O94" length="40" nsites="8" evalue="1.3e-003">
      <pos A="0.332304" C="0.00308642" G="0.332304" T="0.332304"/>
      <pos A="0.00308642" C="0.00308642" G="0.332304" T="0.661523"/>
      <pos A="0.00308642" C="0.00308642" G="0.990741" T="0.00308642"/>
      <pos A="0.332304" C="0.00308642" G="0.661523" T="0.00308642"/>
      <pos A="0.332304" C="0.332304" G="0.00308642" T="0.332304"/>
      <pos A="0.00308642" C="0.332304" G="0.00308642" T="0.661523"/>
      <pos A="0.00308642" C="0.661523" G="0.00308642" T="0.332304"/>
      <pos A="0.00308642" C="0.332304" G="0.332304" T="0.332304"/>
      <pos A="0.661523" C="0.00308642" G="0.332304" T="0.00308642"/>
      <pos A="0.332304" C="0.332304" G="0.332304" T="0.00308642"/>
      <pos A="0.332304" C="0.332304" G="0.332304" T="0.00308642"/>
      <pos A="0.00308642" C="0.00308642" G="0.00308642" T="0.990741"/>
      <pos A="0.332304" C="0.00308642" G="0.00308642" T="0.661523"/>
      <pos A="0.00308642" C="0.00308642" G="0.332304" T="0.661523"/>
      <pos A="0.332304" C="0.661523" G="0.00308642" T="0.00308642"/>
      <pos A="0.00308642" C="0.990741" G="0.00308642" T="0.00308642"/>
      <pos A="0.332304" C="0.332304" G="0.00308642" T="0.332304"/>
      <pos A="0.00308642" C="0.332304" G="0.661523" T="0.00308642"/>
      <pos A="0.00308642" C="0.332304" G="0.332304" T="0.332304"/>
      <pos A="0.00308642" C="0.661523" G="0.332304" T="0.00308642"/>
      <pos A="0.332304" C="0.661523" G="0.00308642" T="0.00308642"/>
      <pos A="0.332304" C="0.661523" G="0.00308642" T="0.00308642"/>
      <pos A="0.332304" C="0.661523" G="0.00308642" T="0.00308642"/>
      <pos A="0.332304" C="0.00308642" G="0.332304" T="0.332304"/>
      <pos A="0.00308642" C="0.661523" G="0.332304" T="0.00308642"/>
      <pos A="0.661523" C="0.00308642" G="0.00308642" T="0.332304"/>
      <pos A="0.332304" C="0.00308642" G="0.661523" T="0.00308642"/>
      <pos A="0.00308642" C="0.661523" G="0.332304" T="0.00308642"/>
      <pos A="0.00308642" C="0.661523" G="0.332304" T="0.00308642"/>
      <pos A="0.00308642" C="0.00308642" G="0.00308642" T="0.990741"/>
      <pos A="0.00308642" C="0.661523" G="0.00308642" T="0.332304"/>
      <pos A="0.00308642" C="0.332304" G="0.00308642" T="0.661523"/>
      <pos A="0.00308642" C="0.332304" G="0.661523" T="0.00308642"/>
      <pos A="0.661523" C="0.00308642" G="0.00308642" T="0.332304"/>
      <pos A="0.661523" C="0.00308642" G="0.332304" T="0.00308642"/>
      <pos A="0.00308642" C="0.00308642" G="0.661523" T="0.332304"/>
      <pos A="0.332304" C="0.332304" G="0.00308642" T="0.332304"/>
      <pos A="0.332304" C="0.661523" G="0.00308642" T="0.00308642"/>
      <pos A="0.332304" C="0.00308642" G="0.332304" T="0.332304"/>
      <pos A="0.00308642" C="0.00308642" G="0.332304" T="0.661523"/>
    </motif>
    <motif db="0" id="M95" alt="O95" length="40" nsites="8" evalue="1.3e-003">
      <pos A="0.311728" C="0.62037" G="0.00308642" T="0.0648148"/>
      <pos A="0.311728" C="0.126543" G="0.188272" T="0.373457"/>
      <pos A="0.00308642" C="0.373457" G="0.25" T="0.373457"/>
      <pos A="0.188272" C="0.188272" G="0.496914" T="0.126543"/>
      <pos A="0.00308642" C="0.188272" G="0.25" T="0.558642"/>
      <pos A="0.373457" C="0.373457" G="0.0648148" T="0.188272"/>
      <pos A="0.0648148" C="0.743827" G="0.126543" T="0.0648148"/>
      <pos A="0.126543" C="0.435185" G="0.311728" T="0.126543"/>
      <pos A="0.62037" C="0.25" G="0.126543" T="0.00308642"/>
      <pos A="0.0648148" C="0.373457" G="0.558642" T="0.00308642"/>
      <pos A="0.435185" C="0.188272" G="0.0648148" T="0.311728"/>
      <pos A="0.188272" C="0.188272" G="0.558642" T="0.0648148"/>
      <pos A="0.00308642" C="0.373457" G="0.435185" T="0.188272"/>
      <pos A="0.00308642" C="0.496914" G="0.435185" T="0.0648148"/>
      <pos A="0.126543" C="0.373457" G="0.373457" T="0.126543"/>
      <pos A="0.0648148" C="0.126543" G="0.62037" T="0.188272"/>
      <pos A="0.373457" C="0.496914" G="0.126543" T="0.00308642"/>
      <pos A="0.25" C="0.25" G="0.311728" T="0.188272"/>
      <pos A="0.126543" C="0.373457" G="0.25" T="0.25"/>
      <pos A="0.00308642" C="0.558642" G="0.188272" T="0.25"/>
      <pos A="0.126543" C="0.188272" G="0.62037" T="0.0648148"/>
      <pos A="0.25" C="0.496914" G="0.188272" T="0.0648148"/>
      <pos A="0.188272" C="0.25" G="0.126543" T="0.435185"/>
      <pos A="0.126543" C="0.435185" G="0.0648148" T="0.373457"/>
      <pos A="0.435185" C="0.311728" G="0.0648148" T="0.188272"/>
      <pos A="0.00308642" C="0.496914" G="0.188272" T="0.311728"/>
      <pos A="0.188272" C="0.311728" G="0.435185" T="0.0648148"/>
      <pos A="0.126543" C="0.435185" G="0.435185" T="0.00308642"/>
      <pos A="0.188272" C="0.62037" G="0.0648148" T="0.126543"/>
      <pos A="0.188272" C="0.25" G="0.126543" T="0.435185"/>
      <pos A="0.0648148" C="0.435185" G="0.0648148" T="0.435185"/>
      <pos A="0.00308642" C="0.496914" G="0.311728" T="0.188272"/>
      <pos A="0.311728" C="0.126543" G="0.373457" T="0.188272"/>
      <pos A="0.126543" C="0.496914" G="0.126543" T="0.25"/>
      <pos A="0.126543" C="0.188272" G="0.188272" T="0.496914"/>
      <pos A="0.311728" C="0.373457" G="0.00308642" T="0.311728"/>
      <pos A="0.00308642" C="0.62037" G="0.126543" T="0.25"/>
      <pos A="0.126543" C="0.62037" G="0.00308642" T="0.25"/>
      <pos A="0.25" C="0.25" G="0.0648148" T="0.435185"/>
      <pos A="0.0648148" C="0.311728" G="0.25" T="0.373457"/>
    </motif>
    <motif db="0" id="M97" alt="O97" length="40" nsites="8" evalue="1.3e-003">
      <pos A="0.334938" C="0.248025" G="0.200617" T="0.21642"/>
      <pos A="0.319136" C="0.271728" G="0.255926" T="0.15321"/>
      <pos A="0.232222" C="0.34284" G="0.15321" T="0.271728"/>
      <pos A="0.208519" C="0.248025" G="0.145309" T="0.398148"/>
      <pos A="0.0741975" C="0.27963" G="0.366543" T="0.27963"/>
      <pos A="0.319136" C="0.295432" G="0.113704" T="0.271728"/>
      <pos A="0.176914" C="0.366543" G="0.176914" T="0.27963"/>
      <pos A="0.319136" C="0.295432" G="0.287531" T="0.0979012"/>
      <pos A="0.176914" C="0.358642" G="0.240123" T="0.224321"/>
      <pos A="0.137407" C="0.255926" G="0.382346" T="0.224321"/>
      <pos A="0.121605" C="0.232222" G="0.421852" T="0.224321"/>
      <pos A="0.429753" C="0.176914" G="0.208519" T="0.184815"/>
      <pos A="0.208519" C="0.240123" G="0.327037" T="0.224321"/>
      <pos A="0.176914" C="0.421852" G="0.200617" T="0.200617"/>
      <pos A="0.240123" C="0.295432" G="0.232222" T="0.232222"/>
      <pos A="0.21642" C="0.350741" G="0.176914" T="0.255926"/>
      <pos A="0.319136" C="0.224321" G="0.334938" T="0.121605"/>
      <pos A="0.232222" C="0.485062" G="0.176914" T="0.105802"/>
      <pos A="0.398148" C="0.169012" G="0.248025" T="0.184815"/>
      <pos A="0.287531" C="0.319136" G="0.169012" T="0.224321"/>
      <pos A="0.232222" C="0.350741" G="0.184815" T="0.232222"/>
      <pos A="0.421852" C="0.287531" G="0.0425926" T="0.248025"/>
      <pos A="0.232222" C="0.263827" G="0.232222" T="0.271728"/>
      <pos A="0.248025" C="0.161111" G="0.350741" T="0.240123"/>
      <pos A="0.200617" C="0.358642" G="0.27963" T="0.161111"/>
      <pos A="0.129506" C="0.34284" G="0.263827" T="0.263827"/>
      <pos A="0.121605" C="0.208519" G="0.334938" T="0.334938"/>
      <pos A="0.15321" C="0.390247" G="0.232222" T="0.224321"/>
      <pos A="0.287531" C="0.232222" G="0.240123" T="0.240123"/>
      <pos A="0.192716" C="0.319136" G="0.334938" T="0.15321"/>
      <pos A="0.255926" C="0.169012" G="0.287531" T="0.287531"/>
      <pos A="0.208519" C="0.176914" G="0.200617" T="0.413951"/>
      <pos A="0.287531" C="0.303333" G="0.232222" T="0.176914"/>
      <pos A="0.295432" C="0.406049" G="0.192716" T="0.105802"/>
      <pos A="0.192716" C="0.366543" G="0.105802" T="0.334938"/>
      <pos A="0.176914" C="0.192716" G="0.413951" T="0.21642"/>
      <pos A="0.27963" C="0.334938" G="0.240123" T="0.145309"/>
      <pos A="0.319136" C="0.287531" G="0.21642" T="0.176914"/>
      <pos A="0.461358" C="0.248025" G="0.169012" T="0.121605"/>
      <pos A="0.113704" C="0.255926" G="0.500864" T="0.129506"/>
    </motif>
    <motif db="0" id="M98" alt="O98" length="40" nsites="8" evalue="1.3e-003">
      <pos A="0.176914" C="0.429753" G="0.21642" T="0.176914"/>
      <pos A="0.255926" C="0.311235" G="0.248025" T="0.184815"/>
      <pos A="0.303333" C="0.0662963" G="0.263827" T="0.366543"/>
      <pos A="0.200617" C="0.208519" G="0.34284" T="0.248025"/>
      <pos A="0.303333" C="0.184815" G="0.358642" T="0.15321"/>
      <pos A="0.208519" C="0.295432" G="0.224321" T="0.271728"/>
      <pos A="0.27963" C="0.327037" G="0.169012" T="0.224321"/>
      <pos A="0.169012" C="0.366543" G="0.208519" T="0.255926"/>
      <pos A="0.382346" C="0.184815" G="0.287531" T="0.145309"/>
      <pos A="0.224321" C="0.287531" G="0.248025" T="0.240123"/>
      <pos A="0.34284" C="0.192716" G="0.184815" T="0.27963"/>
      <pos A="0.287531" C="0.429753" G="0.129506" T="0.15321"/>
      <pos A="0.200617" C="0.287531" G="0.208519" T="0.303333"/>
      <pos A="0.311235" C="0.161111" G="0.169012" T="0.358642"/>
      <pos A="0.15321" C="0.311235" G="0.350741" T="0.184815"/>
      <pos A="0.295432" C="0.176914" G="0.319136" T="0.208519"/>
      <pos A="0.184815" C="0.429753" G="0.176914" T="0.208519"/>
      <pos A="0.311235" C="0.200617" G="0.240123" T="0.248025"/>
      <pos A="0.200617" C="0.232222" G="0.358642" T="0.208519"/>
      <pos A="0.248025" C="0.327037" G="0.240123" T="0.184815"/>
      <pos A="0.176914" C="0.208519" G="0.327037" T="0.287531"/>
      <pos A="0.287531" C="0.421852" G="0.15321" T="0.137407"/>
      <pos A="0.208519" C="0.350741" G="0.184815" T="0.255926"/>
      <pos A="0.176914" C="0.374444" G="0.263827" T="0.184815"/>
      <pos A="0.240123" C="0.169012" G="0.21642" T="0.374444"/>
      <pos A="0.295432" C="0.358642" G="0.255926" T="0.09"/>
      <pos A="0.224321" C="0.564074" G="0.113704" T="0.0979012"/>
      <pos A="0.358642" C="0.105802" G="0.255926" T="0.27963"/>
      <pos A="0.311235" C="0.208519" G="0.248025" T="0.232222"/>
      <pos A="0.240123" C="0.311235" G="0.176914" T="0.271728"/>
      <pos A="0.208519" C="0.263827" G="0.255926" T="0.271728"/>
      <pos A="0.21642" C="0.319136" G="0.382346" T="0.0820988"/>
      <pos A="0.129506" C="0.295432" G="0.232222" T="0.34284"/>
      <pos A="0.263827" C="0.27963" G="0.319136" T="0.137407"/>
      <pos A="0.232222" C="0.15321" G="0.445556" T="0.169012"/>
      <pos A="0.319136" C="0.263827" G="0.303333" T="0.113704"/>
      <pos A="0.0820988" C="0.208519" G="0.421852" T="0.287531"/>
      <pos A="0.200617" C="0.406049" G="0.15321" T="0.240123"/>
      <pos A="0.382346" C="0.224321" G="0.145309" T="0.248025"/>
      <pos A="0.366543" C="0.263827" G="0.184815" T="0.184815"/>
    </motif>
    <motif db="0" id="M99" alt="O99" length="40" nsites="8" evalue="1.3e-003">
      <pos A="0.191211" C="0.214727" G="0.238242" T="0.35582"/>
      <pos A="0.0736336" C="0.402851" G="0.238242" T="0.285273"/>
      <pos A="0.167696" C="0.449882" G="0.167696" T="0.214727"/>
      <pos A="0.14418" C="0.379335" G="0.0501175" T="0.426366"/>
      <pos A="0.379335" C="0.0266025" G="0.214727" T="0.379335"/>
      <pos A="0.238242" C="0.35582" G="0.191211" T="0.214727"/>
      <pos A="0.120665" C="0.52043" G="0.14418" T="0.214727"/>
      <pos A="0.285273" C="0.167696" G="0.261758" T="0.285273"/>
      <pos A="0.0971486" C="0.14418" G="0.426366" T="0.332304"/>
      <pos A="0.238242" C="0.426366" G="0.120665" T="0.214727"/>
      <pos A="0.308789" C="0.285273" G="0.14418" T="0.261758"/>
      <pos A="0.214727" C="0.167696" G="0.426366" T="0.191211"/>
      <pos A="0.308789" C="0.285273" G="0.238242" T="0.167696"/>
      <pos A="0.332304" C="0.120665" G="0.285273" T="0.261758"/>
      <pos A="0.426366" C="0.120665" G="0.14418" T="0.308789"/>
      <pos A="0.120665" C="0.449882" G="0.238242" T="0.191211"/>
      <pos A="0.238242" C="0.379335" G="0.0266025" T="0.35582"/>
      <pos A="0.214727" C="0.120665" G="0.238242" T="0.426366"/>
      <pos A="0.402851" C="0.0736336" G="0.285273" T="0.238242"/>
      <pos A="0.167696" C="0.14418" G="0.590976" T="0.0971486"/>
      <pos A="0.0736336" C="0.402851" G="0.35582" T="0.167696"/>
      <pos A="0.261758" C="0.379335" G="0.214727" T="0.14418"/>
      <pos A="0.261758" C="0.167696" G="0.308789" T="0.261758"/>
      <pos A="0.120665" C="0.426366" G="0.238242" T="0.214727"/>
      <pos A="0.261758" C="0.449882" G="0.191211" T="0.0971486"/>
      <pos A="0.261758" C="0.214727" G="0.167696" T="0.35582"/>
      <pos A="0.14418" C="0.191211" G="0.35582" T="0.308789"/>
      <pos A="0.120665" C="0.449882" G="0.308789" T="0.120665"/>
      <pos A="0.0971486" C="0.449882" G="0.35582" T="0.0971486"/>
      <pos A="0.426366" C="0.191211" G="0.191211" T="0.191211"/>
      <pos A="0.120665" C="0.35582" G="0.285273" T="0.238242"/>
      <pos A="0.402851" C="0.120665" G="0.261758" T="0.214727"/>
      <pos A="0.214727" C="0.402851" G="0.191211" T="0.191211"/>
      <pos A="0.167696" C="0.473398" G="0.167696" T="0.191211"/>
      <pos A="0.0266025" C="0.332304" G="0.238242" T="0.402851"/>
      <pos A="0.14418" C="0.238242" G="0.402851" T="0.214727"/>
      <pos A="0.167696" C="0.167696" G="0.214727" T="0.449882"/>
      <pos A="0.261758" C="0.0266025" G="0.308789" T="0.402851"/>
      <pos A="0.379335" C="0.308789" G="0.238242" T="0.0736336"/>
      <pos A="0.14418" C="0.191211" G="0.238242" T="0.426366"/>
    </motif>
  </queries>
  <targets>
    <motif db="0" id="AIRE_HUMAN.H11MO.0.C" length="18" nsites="41" evalue="1.0e+000"
        url="http://hocomoco.autosome.ru/motif/AIRE_HUMAN.H11MO.0.C">
      <pos A="0.397368" C="0.261336" G="0.125304" T="0.215992"/>
      <pos A="0.181984" C="0.181984" G="0.13664" T="0.499392"/>
      <pos A="0.13664" C="0.13664" G="0.204656" T="0.522064"/>
      <pos A="0.0459522" C="0.000608273" G="0.884815" T="0.0686242"/>
      <pos A="0.000608273" C="0.000608273" G="0.816799" T="0.181984"/>
      <pos A="0.318016" C="0.0459522" G="0.0232802" T="0.612752"/>
      <pos A="0.386032" C="0.0912962" G="0.0232802" T="0.499392"/>
      <pos A="0.36336" C="0.13664" G="0.13664" T="0.36336"/>
      <pos A="0.340688" C="0.0686242" G="0.13664" T="0.454048"/>
      <pos A="0.522064" C="0.0912962" G="0.13664" T="0.25"/>
      <pos A="0.386032" C="0.0459522" G="0.0686242" T="0.499392"/>
      <pos A="0.227328" C="0.13664" G="0.0686242" T="0.567408"/>
      <pos A="0.000608273" C="0.0232802" G="0.884815" T="0.0912962"/>
      <pos A="0.000608273" C="0.000608273" G="0.975503" T="0.0232802"/>
      <pos A="0.227328" C="0.0912962" G="0.25" T="0.431376"/>
      <pos A="0.0686242" C="0.181984" G="0.181984" T="0.567408"/>
      <pos A="0.454048" C="0.0232802" G="0.159312" T="0.36336"/>
      <pos A="0.403036" C="0.267004" G="0.1083" T="0.22166"/>
    </motif>
    <motif db="0" id="ANDR_HUMAN.H11MO.0.A" length="18" nsites="499" evalue="1.0e+000"
        url="http://hocomoco.autosome.ru/motif/ANDR_HUMAN.H11MO.0.A">
      <pos A="0.148317" C="0.0701763" G="0.036115" T="0.745392"/>
      <pos A="0.0621619" C="0.0481366" G="0.777449" T="0.112252"/>
      <pos A="0.0681727" C="0.0661691" G="0.0140753" T="0.851583"/>
      <pos A="0.188389" C="0.17236" G="0.14431" T="0.494941"/>
      <pos A="0.0781907" C="0.73337" G="0.036115" T="0.152324"/>
      <pos A="0.12227" C="0.278551" G="0.0321078" T="0.567071"/>
      <pos A="0.180375" C="0.134292" G="0.196404" T="0.48893"/>
      <pos A="0.198407" C="0.178371" G="0.21644" T="0.406782"/>
      <pos A="0.176367" C="0.192396" G="0.22245" T="0.408786"/>
      <pos A="0.200411" C="0.256512" G="0.120266" T="0.422811"/>
      <pos A="0.0721799" C="0.0140753" G="0.0140753" T="0.899669"/>
      <pos A="0.254508" C="0.0301042" G="0.691294" T="0.0240934"/>
      <pos A="0.0281006" C="0.0220898" G="0.0200862" T="0.929724"/>
      <pos A="0.0180825" C="0.00606091" G="0.0982268" T="0.87763"/>
      <pos A="0.00806452" C="0.00806452" G="0.0641655" T="0.919705"/>
      <pos A="0.420807" C="0.0281006" G="0.494941" T="0.0561511"/>
      <pos A="0.0862052" C="0.524995" G="0.0481366" T="0.340663"/>
      <pos A="0.290573" C="0.158335" G="0.0541475" T="0.496945"/>
    </motif>
    <motif db="0" id="ANDR_HUMAN.H11MO.1.A" length="16" nsites="500" evalue="1.0e+000"
        url="http://hocomoco.autosome.ru/motif/ANDR_HUMAN.H11MO.1.A">
      <pos A="0.361978" C="0.0240452" G="0.455959" T="0.158018"/>
      <pos A="0.108028" C="0.0260448" G="0.807888" T="0.0580384"/>
      <pos A="0.371976" C="0.210008" G="0.224005" T="0.194011"/>
      <pos A="0.825885" C="0.05004" G="0.05004" T="0.0740352"/>
      <pos A="0.00204959" C="0.931864" G="0.030044" T="0.0360428"/>
      <pos A="0.69791" C="0.0240452" G="0.0780344" T="0.20001"/>
      <pos A="0.126025" C="0.230004" G="0.35198" T="0.291992"/>
      <pos A="4.999e-05" C="4.999e-05" G="0.383973" T="0.615927"/>
      <pos A="0.116027" C="0.355979" G="0.39997" T="0.128024"/>
      <pos A="0.146021" C="0.0660368" G="0.0140472" T="0.773895"/>
      <pos A="0.00404919" C="0.0320436" G="0.961858" T="0.00204959"/>
      <pos A="0.0860328" C="0.0420416" G="0.0220456" T="0.84988"/>
      <pos A="0.210008" C="0.170016" G="0.194011" T="0.425965"/>
      <pos A="0.0740352" C="0.805889" G="0.00604879" T="0.114027"/>
      <pos A="0.0920316" C="0.411968" G="0.0140472" T="0.481954"/>
      <pos A="0.142022" C="0.261998" G="0.196011" T="0.39997"/>
    </motif>
    <motif db="0" id="ANDR_HUMAN.H11MO.2.A" length="12" nsites="500" evalue="1.0e+000"
        url="http://hocomoco.autosome.ru/motif/ANDR_HUMAN.H11MO.2.A">
      <pos A="0.140022" C="0.323985" G="0.242002" T="0.293991"/>
      <pos A="0.248" C="0.130024" G="0.118026" T="0.503949"/>
      <pos A="0.138022" C="0.389972" G="0.317986" T="0.154019"/>
      <pos A="0.0460408" C="0.0160468" G="0.00204959" T="0.935863"/>
      <pos A="0.00604879" C="0.020046" G="0.969856" T="0.00404919"/>
      <pos A="0.010048" C="0.0120476" G="0.00204959" T="0.975855"/>
      <pos A="0.0540392" C="0.120026" G="0.188012" T="0.637922"/>
      <pos A="4.999e-05" C="0.983853" G="0.00604879" T="0.010048"/>
      <pos A="0.0280444" C="0.405969" G="0.00404919" T="0.561938"/>
      <pos A="0.172016" C="0.238002" G="0.114027" T="0.475955"/>
      <pos A="0.186013" C="0.140022" G="0.269996" T="0.403969"/>
      <pos A="0.122026" C="0.218006" G="0.242002" T="0.417966"/>
    </motif>
    <motif db="0" id="AP2B_HUMAN.H11MO.0.B" length="10" nsites="28" evalue="1.0e+000"
        url="http://hocomoco.autosome.ru/motif/AP2B_HUMAN.H11MO.0.B">
      <pos A="0.0402747" C="0.00088968" G="0.780713" T="0.178122"/>
      <pos A="0.00088968" C="0.646804" G="0.245077" T="0.107229"/>
      <pos A="0.00088968" C="0.961884" G="0.00088968" T="0.0363362"/>
      <pos A="0.115106" C="0.571973" G="0.00088968" T="0.312031"/>
      <pos A="0.0757212" C="0.0363362" G="0.887053" T="0.00088968"/>
      <pos A="0.327785" C="0.31597" G="0.355355" T="0.00088968"/>
      <pos A="0.0717827" C="0.0363362" G="0.851606" T="0.0402747"/>
      <pos A="0.00088968" C="0.00088968" G="0.997331" T="0.00088968"/>
      <pos A="0.190922" C="0.123968" G="0.675358" T="0.00975131"/>
      <pos A="0.22243" C="0.446925" G="0.253939" T="0.0767059"/>
    </motif>
    <motif db="0" id="AP2D_HUMAN.H11MO.0.D" length="14" nsites="5" evalue="1.0e+000"
        url="http://hocomoco.autosome.ru/motif/AP2D_HUMAN.H11MO.0.D">
      <pos A="0.2329" C="0.483698" G="0.2329" T="0.0505016"/>
      <pos A="0.00490196" C="0.00490196" G="0.985294" T="0.00490196"/>
      <pos A="0.00490196" C="0.620497" G="0.187301" T="0.187301"/>
      <pos A="0.00490196" C="0.985294" G="0.00490196" T="0.00490196"/>
      <pos A="0.00490196" C="0.597697" G="0.00490196" T="0.392499"/>
      <pos A="0.00490196" C="0.00490196" G="0.985294" T="0.00490196"/>
      <pos A="0.392499" C="0.2329" G="0.369699" T="0.00490196"/>
      <pos A="0.00490196" C="0.00490196" G="0.985294" T="0.00490196"/>
      <pos A="0.00490196" C="0.00490196" G="0.985294" T="0.00490196"/>
      <pos A="0.00490196" C="0.802896" G="0.187301" T="0.00490196"/>
      <pos A="0.187301" C="0.2329" G="0.392499" T="0.187301"/>
      <pos A="0.00490196" C="0.802896" G="0.187301" T="0.00490196"/>
      <pos A="0.00490196" C="0.187301" G="0.802896" T="0.00490196"/>
      <pos A="0.0505016" C="0.2329" G="0.0505016" T="0.666097"/>
    </motif>
    <motif db="0" id="ARI3A_HUMAN.H11MO.0.D" length="22" nsites="44" evalue="1.0e+000"
        url="http://hocomoco.autosome.ru/motif/ARI3A_HUMAN.H11MO.0.D">
      <pos A="0.390323" C="0.0966588" G="0.325656" T="0.187362"/>
      <pos A="0.680839" C="0.0912698" G="0.000566893" T="0.227324"/>
      <pos A="0.112826" C="0.000566893" G="0.000566893" T="0.886041"/>
      <pos A="0.158177" C="0.000566893" G="0.000566893" T="0.840689"/>
      <pos A="0.952948" C="0.0459184" G="0.000566893" T="0.000566893"/>
      <pos A="0.931392" C="0.0674742" G="0.000566893" T="0.000566893"/>
      <pos A="0.475637" C="0.000566893" G="0.0243626" T="0.499433"/>
      <pos A="0.000566893" C="0.40873" G="0.227324" T="0.363379"/>
      <pos A="0.294232" C="0.181973" G="0.432526" T="0.0912698"/>
      <pos A="0.499433" C="0.0459184" G="0.363379" T="0.0912698"/>
      <pos A="0.454082" C="0.0459184" G="0.158177" T="0.341823"/>
      <pos A="0.72843" C="0.000566893" G="0.0912698" T="0.179733"/>
      <pos A="0.136621" C="0.0459184" G="0.0912698" T="0.72619"/>
      <pos A="0.160417" C="0.56858" G="0.0459184" T="0.225084"/>
      <pos A="0.72619" C="0.000566893" G="0.000566893" T="0.272676"/>
      <pos A="0.749986" C="0.0459184" G="0.000566893" T="0.203529"/>
      <pos A="0.952948" C="0.000566893" G="0.000566893" T="0.0459184"/>
      <pos A="0.40873" C="0.000566893" G="0.0459184" T="0.544785"/>
      <pos A="0.115066" C="0.136621" G="0.0912698" T="0.657043"/>
      <pos A="0.520989" C="0.136621" G="0.0243626" T="0.318027"/>
      <pos A="0.611692" C="0.069714" G="0.000566893" T="0.318027"/>
      <pos A="0.664672" C="0.00595584" G="0.075103" T="0.254269"/>
    </motif>
    <motif db="0" id="ARNT2_HUMAN.H11MO.0.D" length="12" nsites="18" evalue="1.0e+000"
        url="http://hocomoco.autosome.ru/motif/ARNT2_HUMAN.H11MO.0.D">
      <pos A="0.193565" C="0.0837457" G="0.584034" T="0.138655"/>
      <pos A="0.16611" C="0.282031" G="0.330839" T="0.22102"/>
      <pos A="0.00138122" C="0.660297" G="0.22102" T="0.117302"/>
      <pos A="0.00138122" C="0.0562909" G="0.940947" T="0.00138122"/>
      <pos A="0.00138122" C="0.00138122" G="0.0562909" T="0.940947"/>
      <pos A="0.00138122" C="0.0562909" G="0.940947" T="0.00138122"/>
      <pos A="0.0562909" C="0.00138122" G="0.879936" T="0.062392"/>
      <pos A="0.16611" C="0.330839" G="0.39185" T="0.111201"/>
      <pos A="0.556579" C="0.00138122" G="0.27593" T="0.16611"/>
      <pos A="0.00138122" C="0.330839" G="0.556579" T="0.111201"/>
      <pos A="0.39185" C="0.00138122" G="0.495568" T="0.111201"/>
      <pos A="0.138655" C="0.584034" G="0.193565" T="0.0837457"/>
    </motif>
    <motif db="0" id="ASCL1_HUMAN.H11MO.0.A" length="14" nsites="480" evalue="1.0e+000"
        url="http://hocomoco.autosome.ru/motif/ASCL1_HUMAN.H11MO.0.A">
      <pos A="0.189596" C="0.437461" G="0.175016" T="0.197928"/>
      <pos A="0.218757" C="0.245834" G="0.160435" T="0.374974"/>
      <pos A="0.220839" C="0.254166" G="0.427046" T="0.0979483"/>
      <pos A="0.00630077" C="0.981098" G="0.00421787" T="0.00838367"/>
      <pos A="0.981098" C="0.00421787" G="5.20725e-05" T="0.0146324"/>
      <pos A="0.00630077" C="0.614507" G="0.358311" T="0.0208811"/>
      <pos A="0.00838367" C="0.979015" G="0.00213497" T="0.0104666"/>
      <pos A="0.00838367" C="0.00213497" G="0.00213497" T="0.987346"/>
      <pos A="0.00421787" C="0.00421787" G="0.976932" T="0.0146324"/>
      <pos A="0.00838367" C="0.781139" G="0.083368" T="0.127109"/>
      <pos A="0.0812851" C="0.420798" G="0.00630077" T="0.491616"/>
      <pos A="0.102114" C="0.385388" G="0.274995" T="0.237503"/>
      <pos A="0.131275" C="0.491616" G="0.0979483" T="0.279161"/>
      <pos A="0.166684" C="0.406217" G="0.152104" T="0.274995"/>
    </motif>
    <motif db="0" id="ASCL2_HUMAN.H11MO.0.D" length="9" nsites="499" evalue="1.0e+000"
        url="http://hocomoco.autosome.ru/motif/ASCL2_HUMAN.H11MO.0.D">
      <pos A="0.262523" C="0.352685" G="0.33866" T="0.046133"/>
      <pos A="0.0020537" C="0.989832" G="0.0040573" T="0.0040573"/>
      <pos A="0.985824" C="0.00606091" G="0.0020537" T="0.00606091"/>
      <pos A="0.00606091" C="0.352685" G="0.587107" T="0.0541475"/>
      <pos A="0.0140753" C="0.979814" G="0.0020537" T="0.0040573"/>
      <pos A="0.0040573" C="0.0040573" G="5.00902e-05" T="0.991835"/>
      <pos A="0.0020537" C="0.0100681" G="0.963785" T="0.0240934"/>
      <pos A="0.00606091" C="0.867612" G="0.0140753" T="0.112252"/>
      <pos A="0.102234" C="0.29458" G="0.00806452" T="0.595121"/>
    </motif>
    <motif db="0" id="ATF2_HUMAN.H11MO.2.C" length="11" nsites="381" evalue="1.0e+000"
        url="http://hocomoco.autosome.ru/motif/ATF2_HUMAN.H11MO.2.C">
      <pos A="0.322816" C="0.086657" G="0.540606" T="0.0499213"/>
      <pos A="0.509118" C="0.00531357" G="0.480255" T="0.00531357"/>
      <pos A="6.55996e-05" C="6.55996e-05" G="6.55996e-05" T="0.999803"/>
      <pos A="6.55996e-05" C="6.55996e-05" G="0.999803" T="6.55996e-05"/>
      <pos A="0.999803" C="6.55996e-05" G="6.55996e-05" T="6.55996e-05"/>
      <pos A="6.55996e-05" C="0.994555" G="0.00268958" T="0.00268958"/>
      <pos A="6.55996e-05" C="6.55996e-05" G="0.999803" T="6.55996e-05"/>
      <pos A="6.55996e-05" C="6.55996e-05" G="6.55996e-05" T="0.999803"/>
      <pos A="0.188992" C="0.810876" G="6.55996e-05" T="6.55996e-05"/>
      <pos A="0.997179" C="6.55996e-05" G="0.00268958" T="6.55996e-05"/>
      <pos A="0.0446733" C="0.464511" G="0.356927" T="0.133889"/>
    </motif>
    <motif db="0" id="ATF7_HUMAN.H11MO.0.D" length="11" nsites="12644" evalue="1.0e+000"
        url="http://hocomoco.autosome.ru/motif/ATF7_HUMAN.H11MO.0.D">
      <pos A="0.217356" C="0.0873352" G="0.447029" T="0.24828"/>
      <pos A="0.570881" C="0.00429252" G="0.418478" T="0.00634881"/>
      <pos A="0.000516051" C="0.000595139" G="0.00439138" T="0.994497"/>
      <pos A="0.000397419" C="0.00031833" G="0.985995" T="0.0132888"/>
      <pos A="0.995328" C="8.10655e-05" G="0.00451001" T="8.10655e-05"/>
      <pos A="8.10655e-05" C="0.992006" G="0.00553816" T="0.00237463"/>
      <pos A="0.000555595" C="1.97721e-06" G="0.99944" T="1.97721e-06"/>
      <pos A="8.10655e-05" C="1.97721e-06" G="0.00332368" T="0.996593"/>
      <pos A="0.185662" C="0.812278" G="0.00138602" T="0.000674228"/>
      <pos A="0.997542" C="0.00031833" G="0.00158374" T="0.000555595"/>
      <pos A="0.00506363" C="0.0470595" G="0.0273665" T="0.92051"/>
    </motif>
    <motif db="0" id="ATOH1_HUMAN.H11MO.0.B" length="9" nsites="500" evalue="1.0e+000"
        url="http://hocomoco.autosome.ru/motif/ATOH1_HUMAN.H11MO.0.B">
      <pos A="0.533943" C="0.0420416" G="0.377974" T="0.0460408"/>
      <pos A="0.323985" C="0.154019" G="0.521946" T="4.999e-05"/>
      <pos A="0.00204959" C="0.995851" G="0.00204959" T="4.999e-05"/>
      <pos A="0.99785" C="4.999e-05" G="4.999e-05" T="0.00204959"/>
      <pos A="4.999e-05" C="0.00804839" G="0.973855" T="0.0180464"/>
      <pos A="0.585933" C="0.379974" G="0.0340432" T="4.999e-05"/>
      <pos A="0.0180464" C="0.00604879" G="0.00204959" T="0.973855"/>
      <pos A="0.00204959" C="4.999e-05" G="0.989852" T="0.00804839"/>
      <pos A="0.0320436" C="0.110028" G="0.721906" T="0.136023"/>
    </motif>
    <motif db="0" id="BARX2_HUMAN.H11MO.0.D" length="10" nsites="14" evalue="1.0e+000"
        url="http://hocomoco.autosome.ru/motif/BARX2_HUMAN.H11MO.0.D">
      <pos A="0.1425" C="0.1425" G="0.0721366" T="0.642863"/>
      <pos A="0.00177305" C="0.431772" G="0.1425" T="0.423954"/>
      <pos A="0.423954" C="0.1425" G="0.291045" T="0.1425"/>
      <pos A="0.283227" C="0.150318" G="0.00177305" T="0.564681"/>
      <pos A="0.00177305" C="0.00177305" G="0.00177305" T="0.994681"/>
      <pos A="0.924317" C="0.00177305" G="0.0721366" T="0.00177305"/>
      <pos A="0.994681" C="0.00177305" G="0.00177305" T="0.00177305"/>
      <pos A="0.00177305" C="0.00177305" G="0.00177305" T="0.994681"/>
      <pos A="0.00177305" C="0.0721366" G="0.431772" T="0.494318"/>
      <pos A="0.353591" C="0.00177305" G="0.502136" T="0.1425"/>
    </motif>
    <motif db="0" id="BC11A_HUMAN.H11MO.0.A" length="17" nsites="500" evalue="1.0e+000"
        url="http://hocomoco.autosome.ru/motif/BC11A_HUMAN.H11MO.0.A">
      <pos A="0.37573" C="0.184625" G="0.286195" T="0.153451"/>
      <pos A="0.55058" C="0.0994705" G="0.224094" T="0.125856"/>
      <pos A="0.500164" C="0.142363" G="0.230714" T="0.126759"/>
      <pos A="0.589982" C="0.0166164" G="0.226051" T="0.167351"/>
      <pos A="0.187435" C="0.160796" G="0.580417" T="0.071352"/>
      <pos A="0.664511" C="0.0145816" G="0.269377" T="0.051531"/>
      <pos A="0.104037" C="0.0144884" G="0.828551" T="0.0529239"/>
      <pos A="0.200417" C="0.0327717" G="0.758546" T="0.00826493"/>
      <pos A="0.880098" C="0.0431253" G="0.0485975" T="0.0281795"/>
      <pos A="0.867864" C="0.00583965" G="0.0555442" T="0.0707524"/>
      <pos A="0.248399" C="0.226047" G="0.502141" T="0.0234139"/>
      <pos A="0.150158" C="0.154992" G="0.0315585" T="0.663292"/>
      <pos A="0.117832" C="0.0724923" G="0.760189" T="0.0494865"/>
      <pos A="0.658749" C="0.064413" G="0.250663" T="0.0261749"/>
      <pos A="0.458785" C="0.143453" G="0.310166" T="0.0875961"/>
      <pos A="0.622702" C="0.078845" G="0.157294" T="0.141159"/>
      <pos A="0.358985" C="0.2047" G="0.318076" T="0.118238"/>
    </motif>
    <motif db="0" id="BHA15_HUMAN.H11MO.0.B" length="11" nsites="500" evalue="1.0e+000"
        url="http://hocomoco.autosome.ru/motif/BHA15_HUMAN.H11MO.0.B">
      <pos A="0.172016" C="0.285993" G="0.471956" T="0.070036"/>
      <pos A="0.15202" C="0.44996" G="0.295991" T="0.10203"/>
      <pos A="0.687912" C="0.0680364" G="0.20001" T="0.0440412"/>
      <pos A="0.279994" C="0.108028" G="0.609928" T="0.00204959"/>
      <pos A="0.0560388" C="0.921866" G="0.0160468" T="0.00604879"/>
      <pos A="0.983853" C="0.00404919" G="0.010048" T="0.00204959"/>
      <pos A="0.00604879" C="0.00404919" G="0.963857" T="0.0260448"/>
      <pos A="0.0540392" C="0.877874" G="0.0640372" T="0.00404919"/>
      <pos A="0.0260448" C="0.0120476" G="0.00404919" T="0.957858"/>
      <pos A="0.00404919" C="0.00404919" G="0.981854" T="0.010048"/>
      <pos A="0.00204959" C="0.14802" G="0.633923" T="0.216007"/>
    </motif>
    <motif db="0" id="BHE23_HUMAN.H11MO.0.D" length="12" nsites="392" evalue="1.0e+000"
        url="http://hocomoco.autosome.ru/motif/BHE23_HUMAN.H11MO.0.D">
      <pos A="0.412586" C="0.0988906" G="0.328424" T="0.160099"/>
      <pos A="0.238523" C="0.192617" G="0.401747" T="0.167113"/>
      <pos A="0.118018" C="0.498023" G="0.26594" T="0.118018"/>
      <pos A="0.577085" C="0.0338562" G="0.288893" T="0.100166"/>
      <pos A="0.11228" C="0.0281178" G="0.239799" T="0.619804"/>
      <pos A="0.568796" C="0.0179163" G="0.290806" T="0.122482"/>
      <pos A="0.104629" C="0.00261413" G="6.37592e-05" T="0.892693"/>
      <pos A="6.37592e-05" C="6.37592e-05" G="0.999809" T="6.37592e-05"/>
      <pos A="0.0128156" C="0.0561719" G="0.614703" T="0.31631"/>
      <pos A="0.098253" C="0.121206" G="0.14416" T="0.636381"/>
      <pos A="0.203456" C="0.114193" G="0.402385" T="0.279967"/>
      <pos A="0.144797" C="0.193254" G="0.381982" T="0.279967"/>
    </motif>
    <motif db="0" id="BHE40_HUMAN.H11MO.0.A" length="10" nsites="500" evalue="1.0e+000"
        url="http://hocomoco.autosome.ru/motif/BHE40_HUMAN.H11MO.0.A">
      <pos A="0.345981" C="0.0840332" G="0.369976" T="0.20001"/>
      <pos A="0.170016" C="0.0140472" G="0.627924" T="0.188012"/>
      <pos A="0.0980304" C="0.89787" G="0.00204959" T="0.00204959"/>
      <pos A="0.943861" C="0.0120476" G="0.0160468" T="0.0280444"/>
      <pos A="0.00804839" C="0.929864" G="0.0160468" T="0.0460408"/>
      <pos A="0.0520396" C="0.0420416" G="0.89987" T="0.00604879"/>
      <pos A="0.0460408" C="0.0140472" G="0.0460408" T="0.893871"/>
      <pos A="0.00204959" C="4.999e-05" G="0.99785" T="4.999e-05"/>
      <pos A="0.583933" C="0.234003" G="0.116027" T="0.0660368"/>
      <pos A="0.0920316" C="0.457958" G="0.379974" T="0.070036"/>
    </motif>
    <motif db="0" id="BHE41_HUMAN.H11MO.0.D" length="20" nsites="10" evalue="1.0e+000"
        url="http://hocomoco.autosome.ru/motif/BHE41_HUMAN.H11MO.0.D">
      <pos A="0.382694" C="0.0764775" G="0.168342" T="0.372486"/>
      <pos A="0.00247525" C="0.584286" G="0.410763" T="0.00247525"/>
      <pos A="0.298484" C="0.308691" G="0.298484" T="0.0943401"/>
      <pos A="0.400556" C="0.104547" G="0.492421" T="0.00247525"/>
      <pos A="0.104547" C="0.104547" G="0.410763" T="0.380142"/>
      <pos A="0.00247525" C="0.400556" G="0.492421" T="0.104547"/>
      <pos A="0.00247525" C="0.492421" G="0.00247525" T="0.502628"/>
      <pos A="0.00247525" C="0.992574" G="0.00247525" T="0.00247525"/>
      <pos A="0.706772" C="0.00247525" G="0.196412" T="0.0943401"/>
      <pos A="0.206619" C="0.594493" G="0.0943401" T="0.104547"/>
      <pos A="0.00247525" C="0.104547" G="0.798637" T="0.0943401"/>
      <pos A="0.00247525" C="0.00247525" G="0.00247525" T="0.992574"/>
      <pos A="0.00247525" C="0.00247525" G="0.992574" T="0.00247525"/>
      <pos A="0.308691" C="0.594493" G="0.0943401" T="0.00247525"/>
      <pos A="0.410763" C="0.196412" G="0.104547" T="0.288277"/>
      <pos A="0.00247525" C="0.0943401" G="0.706772" T="0.196412"/>
      <pos A="0.492421" C="0.196412" G="0.308691" T="0.00247525"/>
      <pos A="0.400556" C="0.0943401" G="0.400556" T="0.104547"/>
      <pos A="0.308691" C="0.104547" G="0.584286" T="0.00247525"/>
      <pos A="0.232137" C="0.324002" G="0.324002" T="0.119858"/>
    </motif>
    <motif db="0" id="BMAL1_HUMAN.H11MO.0.A" length="11" nsites="410" evalue="1.0e+000"
        url="http://hocomoco.autosome.ru/motif/BMAL1_HUMAN.H11MO.0.A">
      <pos A="0.160997" C="0.160997" G="0.370702" T="0.307303"/>
      <pos A="0.173189" C="0.521885" G="0.292673" T="0.0122531"/>
      <pos A="0.0658986" C="0.926664" G="0.00249939" T="0.00493782"/>
      <pos A="0.897403" C="0.0122531" G="0.034199" T="0.0561448"/>
      <pos A="0.0244453" C="0.73159" G="0.034199" T="0.209766"/>
      <pos A="0.00737625" C="0.0220068" G="0.951049" T="0.0195684"/>
      <pos A="0.0146915" C="6.09607e-05" G="0.0122531" T="0.972994"/>
      <pos A="6.09607e-05" C="0.00493782" G="0.975433" T="0.0195684"/>
      <pos A="0.453609" C="0.26585" G="0.0268837" T="0.253658"/>
      <pos A="0.051268" C="0.492624" G="0.292673" T="0.163436"/>
      <pos A="0.139051" C="0.319495" G="0.143928" T="0.397525"/>
    </motif>
    <motif db="0" id="BPTF_HUMAN.H11MO.0.D" length="12" nsites="21" evalue="1.0e+000"
        url="http://hocomoco.autosome.ru/motif/BPTF_HUMAN.H11MO.0.D">
      <pos A="0.0959716" C="0.0959716" G="0.380332" T="0.427725"/>
      <pos A="0.0485782" C="0.00118483" G="0.380332" T="0.569905"/>
      <pos A="0.0959716" C="0.0485782" G="0.190758" T="0.664692"/>
      <pos A="0.143365" C="0.238152" G="0.332938" T="0.285545"/>
      <pos A="0.0485782" C="0.00118483" G="0.00118483" T="0.949052"/>
      <pos A="0.00118483" C="0.00118483" G="0.0485782" T="0.949052"/>
      <pos A="0.00118483" C="0.00118483" G="0.759479" T="0.238152"/>
      <pos A="0.0485782" C="0.143365" G="0.00118483" T="0.806872"/>
      <pos A="0.0485782" C="0.00118483" G="0.475118" T="0.475118"/>
      <pos A="0.0485782" C="0.0959716" G="0.332938" T="0.522512"/>
      <pos A="0.143365" C="0.143365" G="0.285545" T="0.427725"/>
      <pos A="0.190758" C="0.427725" G="0.285545" T="0.0959716"/>
    </motif>
    <motif db="0" id="BRAC_HUMAN.H11MO.0.A" length="20" nsites="500" evalue="1.0e+000"
        url="http://hocomoco.autosome.ru/motif/BRAC_HUMAN.H11MO.0.A">
      <pos A="0.120026" C="0.252" G="0.146021" T="0.481954"/>
      <pos A="0.0780344" C="0.20201" G="0.106029" T="0.613927"/>
      <pos A="0.335983" C="0.311988" G="0.224005" T="0.128024"/>
      <pos A="0.333983" C="0.164017" G="0.379974" T="0.122026"/>
      <pos A="0.138022" C="0.673915" G="0.128024" T="0.060038"/>
      <pos A="0.669916" C="0.0720356" G="0.162018" T="0.0960308"/>
      <pos A="0.19801" C="0.174015" G="0.407968" T="0.220006"/>
      <pos A="0.182014" C="0.252" G="0.40197" T="0.164017"/>
      <pos A="0.244001" C="0.166017" G="0.339982" T="0.25"/>
      <pos A="0.469956" C="0.190012" G="0.230004" T="0.110028"/>
      <pos A="0.343981" C="0.0520396" G="0.437962" T="0.166017"/>
      <pos A="0.060038" C="0.128024" G="0.7479" T="0.0640372"/>
      <pos A="0.0380424" C="0.0160468" G="0.00404919" T="0.941862"/>
      <pos A="0.00204959" C="0.0140472" G="0.969856" T="0.0140472"/>
      <pos A="0.224005" C="0.0520396" G="0.0440412" T="0.679914"/>
      <pos A="0.0320436" C="0.15202" G="0.631924" T="0.184013"/>
      <pos A="0.905869" C="0.020046" G="0.0620376" T="0.0120476"/>
      <pos A="0.659918" C="0.0580384" G="0.222006" T="0.060038"/>
      <pos A="0.34998" C="0.0880324" G="0.261998" T="0.29999"/>
      <pos A="0.20001" C="0.136023" G="0.19801" T="0.465957"/>
    </motif>
    <motif db="0" id="BRAC_HUMAN.H11MO.1.B" length="11" nsites="500" evalue="1.0e+000"
        url="http://hocomoco.autosome.ru/motif/BRAC_HUMAN.H11MO.1.B">
      <pos A="0.467956" C="0.0880324" G="0.210008" T="0.234003"/>
      <pos A="0.248" C="0.0380424" G="0.581934" T="0.132024"/>
      <pos A="0.0340432" C="0.253999" G="0.69991" T="0.0120476"/>
      <pos A="0.0140472" C="0.010048" G="0.00404919" T="0.971856"/>
      <pos A="0.00604879" C="4.999e-05" G="0.979854" T="0.0140472"/>
      <pos A="0.208008" C="0.00604879" G="0.110028" T="0.675915"/>
      <pos A="0.0240452" C="0.110028" G="0.761898" T="0.104029"/>
      <pos A="0.941862" C="0.010048" G="0.0440412" T="0.00404919"/>
      <pos A="0.695911" C="0.010048" G="0.257998" T="0.0360428"/>
      <pos A="0.509948" C="0.108028" G="0.236003" T="0.146021"/>
      <pos A="0.295991" C="0.114027" G="0.248" T="0.341982"/>
    </motif>
    <motif db="0" id="CLOCK_HUMAN.H11MO.0.C" length="14" nsites="252" evalue="1.0e+000"
        url="http://hocomoco.autosome.ru/motif/CLOCK_HUMAN.H11MO.0.C">
      <pos A="0.158766" C="0.599068" G="0.1786" T="0.063566"/>
      <pos A="0.424534" C="0.115133" G="0.1905" T="0.269833"/>
      <pos A="0.2024" C="0.146866" G="0.511801" T="0.138933"/>
      <pos A="0.337267" C="0.3214" G="0.1667" T="0.174633"/>
      <pos A="0.0952995" C="0.848969" G="0.0437326" T="0.0119992"/>
      <pos A="0.809302" C="0.063566" G="0.0437326" T="0.0833994"/>
      <pos A="0.1548" C="0.607001" G="0.127033" T="0.111166"/>
      <pos A="0.253967" C="0.0556327" G="0.642701" T="0.0476993"/>
      <pos A="0.0952995" C="0.1191" G="0.0437326" T="0.741868"/>
      <pos A="0.0873661" C="0.0238992" G="0.860869" T="0.0278659"/>
      <pos A="0.400734" C="0.313467" G="0.1786" T="0.1072"/>
      <pos A="0.369" C="0.242067" G="0.281733" T="0.1072"/>
      <pos A="0.222233" C="0.388834" G="0.289667" T="0.0992662"/>
      <pos A="0.491967" C="0.2976" G="0.0238992" T="0.186533"/>
    </motif>
    <motif db="0" id="COT1_HUMAN.H11MO.0.C" length="17" nsites="500" evalue="1.0e+000"
        url="http://hocomoco.autosome.ru/motif/COT1_HUMAN.H11MO.0.C">
      <pos A="0.180014" C="0.146021" G="0.539942" T="0.134023"/>
      <pos A="0.287992" C="0.0740352" G="0.54994" T="0.0880324"/>
      <pos A="0.248" C="0.0780344" G="0.591932" T="0.0820336"/>
      <pos A="0.208008" C="0.118026" G="0.589932" T="0.0840332"/>
      <pos A="0.0860328" C="0.15002" G="0.361978" T="0.40197"/>
      <pos A="0.132024" C="0.475955" G="0.289992" T="0.10203"/>
      <pos A="0.631924" C="0.112028" G="0.194011" T="0.0620376"/>
      <pos A="0.411968" C="0.0480404" G="0.523945" T="0.0160468"/>
      <pos A="0.725905" C="4.999e-05" G="0.269996" T="0.00404919"/>
      <pos A="0.0180464" C="4.999e-05" G="0.911868" T="0.070036"/>
      <pos A="0.0160468" C="0.010048" G="0.961858" T="0.0120476"/>
      <pos A="0.010048" C="0.0780344" G="0.279994" T="0.631924"/>
      <pos A="0.0660368" C="0.863877" G="0.0420416" T="0.0280444"/>
      <pos A="0.959858" C="0.00404919" G="0.0160468" T="0.020046"/>
      <pos A="0.204009" C="0.126025" G="0.517946" T="0.15202"/>
      <pos A="0.226005" C="0.184013" G="0.493951" T="0.0960308"/>
      <pos A="0.186013" C="0.168016" G="0.505949" T="0.140022"/>
    </motif>
    <motif db="0" id="COT2_HUMAN.H11MO.1.A" length="17" nsites="500" evalue="1.0e+000"
        url="http://hocomoco.autosome.ru/motif/COT2_HUMAN.H11MO.1.A">
      <pos A="0.315987" C="0.0860328" G="0.429964" T="0.168016"/>
      <pos A="0.263997" C="0.0460408" G="0.563937" T="0.126025"/>
      <pos A="0.269996" C="0.10203" G="0.507948" T="0.120026"/>
      <pos A="0.182014" C="0.184013" G="0.511948" T="0.122026"/>
      <pos A="0.128024" C="0.263997" G="0.20001" T="0.407968"/>
      <pos A="0.19801" C="0.543941" G="0.124025" T="0.134023"/>
      <pos A="0.637922" C="0.0760348" G="0.118026" T="0.168016"/>
      <pos A="0.49795" C="0.0240452" G="0.457958" T="0.020046"/>
      <pos A="0.731904" C="0.00204959" G="0.257998" T="0.00804839"/>
      <pos A="0.0260448" C="0.00404919" G="0.89987" T="0.070036"/>
      <pos A="0.0280444" C="0.010048" G="0.909868" T="0.0520396"/>
      <pos A="0.0120476" C="0.0480404" G="0.184013" T="0.755899"/>
      <pos A="0.070036" C="0.831884" G="0.0480404" T="0.05004"/>
      <pos A="0.957858" C="0.0140472" G="0.0160468" T="0.0120476"/>
      <pos A="0.226005" C="0.180014" G="0.415967" T="0.178014"/>
      <pos A="0.30199" C="0.196011" G="0.373975" T="0.128024"/>
      <pos A="0.259998" C="0.154019" G="0.463957" T="0.122026"/>
    </motif>
    <motif db="0" id="CTCFL_HUMAN.H11MO.0.A" length="17" nsites="450" evalue="1.0e+000"
        url="http://hocomoco.autosome.ru/motif/CTCFL_HUMAN.H11MO.0.A">
      <pos A="0.166685" C="0.182237" G="0.44218" T="0.208898"/>
      <pos A="0.0444901" C="0.833204" G="0.0733726" T="0.0489336"/>
      <pos A="0.0178294" C="0.942068" G="0.0267163" T="0.0133859"/>
      <pos A="0.33998" C="0.0689291" G="0.373306" T="0.217785"/>
      <pos A="0.124472" C="0.446623" G="0.417741" T="0.0111642"/>
      <pos A="0.142246" C="0.511053" G="0.0911464" T="0.255554"/>
      <pos A="0.873195" C="0.0444901" G="0.0311597" T="0.0511553"/>
      <pos A="0.00894246" C="0.0111642" G="0.977616" T="0.00227727"/>
      <pos A="0.231115" C="5.55432e-05" G="0.755443" T="0.0133859"/>
      <pos A="0.0800378" C="0.0911464" G="0.733226" T="0.0955899"/>
      <pos A="0.00894246" C="0.00227727" G="0.98206" T="0.00672073"/>
      <pos A="0.0111642" C="0.0133859" G="0.935403" T="0.0400467"/>
      <pos A="0.0822595" C="0.897634" G="0.004499" T="0.0156076"/>
      <pos A="0.21112" C="0.004499" G="0.768774" T="0.0156076"/>
      <pos A="0.028938" C="0.706565" G="0.206676" T="0.0578205"/>
      <pos A="0.128916" C="0.408854" G="0.077816" T="0.384415"/>
      <pos A="0.264441" C="0.26222" G="0.379971" T="0.0933681"/>
    </motif>
    <motif db="0" id="CTCF_HUMAN.H11MO.0.A" length="19" nsites="500" evalue="1.0e+000"
        url="http://hocomoco.autosome.ru/motif/CTCF_HUMAN.H11MO.0.A">
      <pos A="0.0940312" C="0.359978" G="0.126025" T="0.419966"/>
      <pos A="0.15202" C="0.168016" G="0.521946" T="0.158018"/>
      <pos A="0.257998" C="0.0840332" G="0.553939" T="0.104029"/>
      <pos A="0.0680364" C="0.855879" G="0.0360428" T="0.040042"/>
      <pos A="0.00204959" C="0.995851" G="0.00204959" T="4.999e-05"/>
      <pos A="0.69991" C="0.00604879" G="0.242002" T="0.0520396"/>
      <pos A="0.0160468" C="0.65192" G="0.321986" T="0.010048"/>
      <pos A="0.0980304" C="0.593931" G="0.0740352" T="0.234003"/>
      <pos A="0.905869" C="0.0180464" G="0.0540392" T="0.0220456"/>
      <pos A="0.00204959" C="0.00204959" G="0.991852" T="0.00404919"/>
      <pos A="0.385973" C="4.999e-05" G="0.611928" T="0.00204959"/>
      <pos A="0.0260448" C="0.0260448" G="0.587932" T="0.359978"/>
      <pos A="0.0120476" C="0.00204959" G="0.983853" T="0.00204959"/>
      <pos A="0.05004" C="0.0260448" G="0.859878" T="0.0640372"/>
      <pos A="0.0680364" C="0.875875" G="0.0120476" T="0.0440412"/>
      <pos A="0.395971" C="0.0140472" G="0.583933" T="0.00604879"/>
      <pos A="0.0760348" C="0.561938" G="0.325985" T="0.0360428"/>
      <pos A="0.0960308" C="0.421966" G="0.116027" T="0.365977"/>
      <pos A="0.371976" C="0.267996" G="0.315987" T="0.0440412"/>
    </motif>
    <motif db="0" id="DLX1_HUMAN.H11MO.0.D" length="16" nsites="16252" evalue="1.0e+000"
        url="http://hocomoco.autosome.ru/motif/DLX1_HUMAN.H11MO.0.D">
      <pos A="0.356832" C="0.136116" G="0.136793" T="0.370259"/>
      <pos A="0.452964" C="0.0963251" G="0.0763799" T="0.374331"/>
      <pos A="0.532742" C="0.0579052" G="0.0766995" T="0.332653"/>
      <pos A="0.46403" C="0.0493464" G="0.0743764" T="0.412248"/>
      <pos A="0.339625" C="0.0394757" G="0.110197" T="0.510702"/>
      <pos A="0.22041" C="0.0722778" G="0.11822" T="0.589092"/>
      <pos A="0.562225" C="0.0896903" G="0.152019" T="0.196065"/>
      <pos A="0.164777" C="0.141951" G="0.203084" T="0.490188"/>
      <pos A="0.125209" C="0.153758" G="0.58495" T="0.136083"/>
      <pos A="0.101867" C="0.460239" G="0.302962" T="0.134932"/>
      <pos A="0.220662" C="0.128848" G="0.000135811" T="0.650354"/>
      <pos A="0.992561" C="0.00306575" G="0.00435255" T="2.072e-05"/>
      <pos A="0.996767" C="0.000739225" G="0.000854315" T="0.00163914"/>
      <pos A="0.0116504" C="0.0106562" G="0.00950858" T="0.968185"/>
      <pos A="0.0369355" C="0.035676" G="0.0740189" T="0.85337"/>
      <pos A="0.594043" C="0.108977" G="0.168693" T="0.128287"/>
    </motif>
    <motif db="0" id="DLX3_HUMAN.H11MO.0.C" length="10" nsites="34" evalue="1.0e+000"
        url="http://hocomoco.autosome.ru/motif/DLX3_HUMAN.H11MO.0.C">
      <pos A="0.173307" C="0.128552" G="0.659097" T="0.0390439"/>
      <pos A="0.412023" C="0.403809" G="0.183435" T="0.000733138"/>
      <pos A="0.000733138" C="0.0231103" G="0.000733138" T="0.975423"/>
      <pos A="0.975423" C="0.000733138" G="0.0231103" T="0.000733138"/>
      <pos A="0.997801" C="0.000733138" G="0.000733138" T="0.000733138"/>
      <pos A="0.000733138" C="0.000733138" G="0.000733138" T="0.997801"/>
      <pos A="0.000733138" C="0.000733138" G="0.0454874" T="0.953046"/>
      <pos A="0.541469" C="0.000733138" G="0.363872" T="0.0939262"/>
      <pos A="0.161058" C="0.515695" G="0.27776" T="0.0454874"/>
      <pos A="0.445517" C="0.154614" G="0.102778" T="0.297091"/>
    </motif>
    <motif db="0" id="DLX4_HUMAN.H11MO.0.D" length="16" nsites="2355" evalue="1.0e+000"
        url="http://hocomoco.autosome.ru/motif/DLX4_HUMAN.H11MO.0.D">
      <pos A="0.0473547" C="0.133975" G="0.0473547" T="0.771315"/>
      <pos A="0.9988" C="0.000541378" G="0.000116768" T="0.000541378"/>
      <pos A="0.999968" C="1.06153e-05" G="1.06153e-05" T="1.06153e-05"/>
      <pos A="1.06153e-05" C="1.06153e-05" G="0.000859836" T="0.999119"/>
      <pos A="1.06153e-05" C="0.00213367" G="0.00255828" T="0.995297"/>
      <pos A="0.695098" C="1.06153e-05" G="0.304456" T="0.000435226"/>
      <pos A="0.123572" C="0.49086" G="0.261571" T="0.123997"/>
      <pos A="0.220383" C="0.368148" G="0.221657" T="0.189811"/>
      <pos A="0.16943" C="0.34904" G="0.222931" T="0.258598"/>
      <pos A="0.2845" C="0.247134" G="0.115505" T="0.352862"/>
      <pos A="0.437466" C="0.186096" G="0.0502208" T="0.326218"/>
      <pos A="0.56867" C="0.0846142" G="0.0268672" T="0.319848"/>
      <pos A="0.512515" C="0.0186935" G="0.0102013" T="0.45859"/>
      <pos A="0.328234" C="0.0259119" G="0.0254872" T="0.620366"/>
      <pos A="0.294478" C="0.0647637" G="0.094911" T="0.545847"/>
      <pos A="0.349147" C="0.116035" G="0.18185" T="0.352968"/>
    </motif>
    <motif db="0" id="DLX5_HUMAN.H11MO.0.D" length="11" nsites="464" evalue="1.0e+000"
        url="http://hocomoco.autosome.ru/motif/DLX5_HUMAN.H11MO.0.D">
      <pos A="0.243536" C="0.0668498" G="0.043148" T="0.646466"/>
      <pos A="0.715417" C="0.0905516" G="0.165966" T="0.0280651"/>
      <pos A="0.905031" C="0.0302198" G="0.0259104" T="0.0388386"/>
      <pos A="0.0172915" C="0.0237557" G="0.0216009" T="0.937352"/>
      <pos A="0.0496122" C="0.0302198" G="0.127182" T="0.792986"/>
      <pos A="0.661549" C="0.0625404" G="0.215525" T="0.0603857"/>
      <pos A="0.058231" C="0.402984" G="0.058231" T="0.480554"/>
      <pos A="0.650776" C="0.00436328" G="0.120718" T="0.224144"/>
      <pos A="0.0474574" C="0.0259104" G="0.674477" T="0.252155"/>
      <pos A="0.10348" C="0.142265" G="0.571051" T="0.183204"/>
      <pos A="0.0690045" C="0.170276" G="0.370664" T="0.390056"/>
    </motif>
    <motif db="0" id="DLX6_HUMAN.H11MO.0.D" length="15" nsites="1138" evalue="1.0e+000"
        url="http://hocomoco.autosome.ru/motif/DLX6_HUMAN.H11MO.0.D">
      <pos A="0.399591" C="0.128086" G="0.103484" T="0.368838"/>
      <pos A="0.481966" C="0.0733899" G="0.0672393" T="0.377405"/>
      <pos A="0.438252" C="0.0674589" G="0.095576" T="0.398713"/>
      <pos A="0.347311" C="0.0837141" G="0.128526" T="0.440449"/>
      <pos A="0.293494" C="0.105461" G="0.187176" T="0.41387"/>
      <pos A="0.326004" C="0.118641" G="0.25659" T="0.298765"/>
      <pos A="0.310188" C="0.198599" G="0.303159" T="0.188055"/>
      <pos A="0.216172" C="0.21705" G="0.359393" T="0.207385"/>
      <pos A="0.227594" C="0.208264" G="0.311067" T="0.253075"/>
      <pos A="0.00880854" C="0.228473" G="0.00265794" T="0.760061"/>
      <pos A="0.95688" C="0.00792988" G="0.0272603" T="0.00792988"/>
      <pos A="0.987633" C="0.00880854" G="0.00177928" T="0.00177928"/>
      <pos A="0.00331693" C="0.00507425" G="0.0059529" T="0.985656"/>
      <pos A="0.0195721" C="0.0160575" G="0.0345093" T="0.929861"/>
      <pos A="0.659454" C="0.0162771" G="0.293054" T="0.0312143"/>
    </motif>
    <motif db="0" id="DMBX1_HUMAN.H11MO.0.D" length="20" nsites="29" evalue="1.0e+000"
        url="http://hocomoco.autosome.ru/motif/DMBX1_HUMAN.H11MO.0.D">
      <pos A="0.17268" C="0.275773" G="0.138316" T="0.41323"/>
      <pos A="0.421821" C="0.284364" G="0.112543" T="0.181271"/>
      <pos A="0.430412" C="0.292955" G="0.155498" T="0.121134"/>
      <pos A="0.207045" C="0.138316" G="0.103952" T="0.550687"/>
      <pos A="0.41323" C="0.0352234" G="0.0352234" T="0.516323"/>
      <pos A="0.516323" C="0.0352234" G="0.0352234" T="0.41323"/>
      <pos A="0.310137" C="0.103952" G="0.0352234" T="0.550687"/>
      <pos A="0.550687" C="0.17268" G="0.0352234" T="0.241409"/>
      <pos A="0.585052" C="0.103952" G="0.0352234" T="0.275773"/>
      <pos A="0.138316" C="0.310137" G="0.17268" T="0.378866"/>
      <pos A="0.103952" C="0.619416" G="0.0352234" T="0.241409"/>
      <pos A="0.000859107" C="0.447595" G="0.0695876" T="0.481959"/>
      <pos A="0.756873" C="0.0352234" G="0.138316" T="0.0695876"/>
      <pos A="0.89433" C="0.0352234" G="0.0695876" T="0.000859107"/>
      <pos A="0.000859107" C="0.0352234" G="0.000859107" T="0.963058"/>
      <pos A="0.000859107" C="0.000859107" G="0.000859107" T="0.997423"/>
      <pos A="0.997423" C="0.000859107" G="0.000859107" T="0.000859107"/>
      <pos A="0.619416" C="0.138316" G="0.138316" T="0.103952"/>
      <pos A="0.0953608" C="0.232818" G="0.335911" T="0.335911"/>
      <pos A="0.241409" C="0.103952" G="0.241409" T="0.41323"/>
    </motif>
    <motif db="0" id="E2F1_HUMAN.H11MO.0.A" length="14" nsites="500" evalue="1.0e+000"
        url="http://hocomoco.autosome.ru/motif/E2F1_HUMAN.H11MO.0.A">
      <pos A="0.327984" C="0.160018" G="0.377974" T="0.134023"/>
      <pos A="0.236003" C="0.20001" G="0.45196" T="0.112028"/>
      <pos A="0.271996" C="0.210008" G="0.289992" T="0.228004"/>
      <pos A="0.190012" C="0.10203" G="0.465957" T="0.242002"/>
      <pos A="0.0820336" C="0.20001" G="0.703909" T="0.0140472"/>
      <pos A="0.0180464" C="0.00604879" G="0.965857" T="0.010048"/>
      <pos A="0.0560388" C="0.921866" G="0.00404919" T="0.0180464"/>
      <pos A="0.0160468" C="0.00804839" G="0.957858" T="0.0180464"/>
      <pos A="0.0220456" C="0.0820336" G="0.889872" T="0.00604879"/>
      <pos A="0.0680364" C="0.0340432" G="0.889872" T="0.00804839"/>
      <pos A="0.855879" C="0.020046" G="0.090032" T="0.0340432"/>
      <pos A="0.653919" C="0.0640372" G="0.271996" T="0.010048"/>
      <pos A="0.39997" C="0.140022" G="0.365977" T="0.0940312"/>
      <pos A="0.271996" C="0.164017" G="0.395971" T="0.168016"/>
    </motif>
    <motif db="0" id="E2F3_HUMAN.H11MO.0.A" length="11" nsites="500" evalue="1.0e+000"
        url="http://hocomoco.autosome.ru/motif/E2F3_HUMAN.H11MO.0.A">
      <pos A="0.375975" C="0.140022" G="0.208008" T="0.275995"/>
      <pos A="0.261998" C="0.0460408" G="0.409968" T="0.281994"/>
      <pos A="0.126025" C="0.124025" G="0.675915" T="0.0740352"/>
      <pos A="0.0340432" C="0.00604879" G="0.955859" T="0.00404919"/>
      <pos A="0.124025" C="0.769896" G="0.020046" T="0.0860328"/>
      <pos A="0.15202" C="0.00404919" G="0.683913" T="0.160018"/>
      <pos A="0.0960308" C="0.020046" G="0.867876" T="0.0160468"/>
      <pos A="0.0180464" C="0.010048" G="0.957858" T="0.0140472"/>
      <pos A="0.833883" C="0.0380424" G="0.118026" T="0.010048"/>
      <pos A="0.711908" C="0.0620376" G="0.20001" T="0.0260448"/>
      <pos A="0.533943" C="0.110028" G="0.25" T="0.106029"/>
    </motif>
    <motif db="0" id="E2F4_HUMAN.H11MO.0.A" length="13" nsites="500" evalue="1.0e+000"
        url="http://hocomoco.autosome.ru/motif/E2F4_HUMAN.H11MO.0.A">
      <pos A="0.146021" C="0.257998" G="0.505949" T="0.090032"/>
      <pos A="0.277994" C="0.0960308" G="0.461958" T="0.164017"/>
      <pos A="0.244001" C="0.10003" G="0.525945" T="0.130024"/>
      <pos A="0.10003" C="0.188012" G="0.695911" T="0.0160468"/>
      <pos A="0.00404919" C="0.0360428" G="0.957858" T="0.00204959"/>
      <pos A="0.0120476" C="0.973855" G="4.999e-05" T="0.0140472"/>
      <pos A="0.0360428" C="0.00204959" G="0.945861" T="0.0160468"/>
      <pos A="0.00404919" C="0.0380424" G="0.94986" T="0.00804839"/>
      <pos A="0.090032" C="0.0140472" G="0.893871" T="0.00204959"/>
      <pos A="0.715907" C="0.0220456" G="0.25" T="0.0120476"/>
      <pos A="0.535943" C="0.20001" G="0.222006" T="0.0420416"/>
      <pos A="0.381974" C="0.188012" G="0.281994" T="0.14802"/>
      <pos A="0.253999" C="0.114027" G="0.305989" T="0.325985"/>
    </motif>
    <motif db="0" id="E2F4_HUMAN.H11MO.1.A" length="14" nsites="500" evalue="1.0e+000"
        url="http://hocomoco.autosome.ru/motif/E2F4_HUMAN.H11MO.1.A">
      <pos A="0.106029" C="0.224005" G="0.64792" T="0.0220456"/>
      <pos A="0.0120476" C="0.0860328" G="0.90187" T="4.999e-05"/>
      <pos A="0.0420416" C="0.931864" G="0.00804839" T="0.0180464"/>
      <pos A="0.020046" C="0.00204959" G="0.963857" T="0.0140472"/>
      <pos A="0.0180464" C="0.246001" G="0.731904" T="0.00404919"/>
      <pos A="0.0320436" C="0.0740352" G="0.871876" T="0.0220456"/>
      <pos A="0.7499" C="0.0980304" G="0.136023" T="0.0160468"/>
      <pos A="0.717906" C="0.0620376" G="0.172016" T="0.0480404"/>
      <pos A="0.393971" C="0.132024" G="0.255999" T="0.218006"/>
      <pos A="0.224005" C="0.122026" G="0.20001" T="0.453959"/>
      <pos A="0.146021" C="0.204009" G="0.184013" T="0.465957"/>
      <pos A="0.130024" C="0.321986" G="0.20201" T="0.345981"/>
      <pos A="0.313987" C="0.176015" G="0.331984" T="0.178014"/>
      <pos A="0.471956" C="0.10003" G="0.315987" T="0.112028"/>
    </motif>
    <motif db="0" id="E2F6_HUMAN.H11MO.0.A" length="13" nsites="500" evalue="1.0e+000"
        url="http://hocomoco.autosome.ru/motif/E2F6_HUMAN.H11MO.0.A">
      <pos A="0.337982" C="0.14802" G="0.341982" T="0.172016"/>
      <pos A="0.261998" C="0.0340432" G="0.555939" T="0.14802"/>
      <pos A="0.154019" C="0.126025" G="0.69991" T="0.020046"/>
      <pos A="0.010048" C="0.0160468" G="0.963857" T="0.010048"/>
      <pos A="0.214007" C="0.707908" G="0.0120476" T="0.0660368"/>
      <pos A="0.040042" C="0.0180464" G="0.893871" T="0.0480404"/>
      <pos A="0.0240452" C="0.0480404" G="0.895871" T="0.0320436"/>
      <pos A="0.0720356" C="0.0440412" G="0.871876" T="0.0120476"/>
      <pos A="0.941862" C="0.0320436" G="0.0140472" T="0.0120476"/>
      <pos A="0.511948" C="0.0360428" G="0.435963" T="0.0160468"/>
      <pos A="0.383973" C="0.108028" G="0.437962" T="0.070036"/>
      <pos A="0.277994" C="0.218006" G="0.377974" T="0.126025"/>
      <pos A="0.275995" C="0.162018" G="0.425965" T="0.136023"/>
    </motif>
    <motif db="0" id="E2F7_HUMAN.H11MO.0.B" length="13" nsites="500" evalue="1.0e+000"
        url="http://hocomoco.autosome.ru/motif/E2F7_HUMAN.H11MO.0.B">
      <pos A="0.196011" C="0.14802" G="0.529944" T="0.126025"/>
      <pos A="0.337982" C="0.0320436" G="0.415967" T="0.214007"/>
      <pos A="0.142022" C="0.0820336" G="0.771896" T="0.00404919"/>
      <pos A="0.0440412" C="0.00404919" G="0.941862" T="0.010048"/>
      <pos A="0.0840332" C="0.853879" G="0.00404919" T="0.0580384"/>
      <pos A="0.140022" C="0.0160468" G="0.813887" T="0.030044"/>
      <pos A="0.0220456" C="0.0120476" G="0.957858" T="0.00804839"/>
      <pos A="0.204009" C="0.00604879" G="0.775895" T="0.0140472"/>
      <pos A="0.713907" C="0.00404919" G="0.275995" T="0.00604879"/>
      <pos A="0.603929" C="0.138022" G="0.240002" T="0.0180464"/>
      <pos A="0.427964" C="0.192012" G="0.224005" T="0.156019"/>
      <pos A="0.343981" C="0.0860328" G="0.355979" T="0.214007"/>
      <pos A="0.259998" C="0.15202" G="0.485953" T="0.10203"/>
    </motif>
    <motif db="0" id="EGR1_HUMAN.H11MO.0.A" length="17" nsites="500" evalue="1.0e+000"
        url="http://hocomoco.autosome.ru/motif/EGR1_HUMAN.H11MO.0.A">
      <pos A="0.232004" C="0.248" G="0.409968" T="0.110028"/>
      <pos A="0.319986" C="0.128024" G="0.317986" T="0.234003"/>
      <pos A="0.277994" C="0.180014" G="0.459958" T="0.0820336"/>
      <pos A="0.236003" C="0.112028" G="0.353979" T="0.29799"/>
      <pos A="0.112028" C="0.030044" G="0.807888" T="0.05004"/>
      <pos A="0.236003" C="0.505949" G="0.0460408" T="0.212008"/>
      <pos A="0.0560388" C="0.0340432" G="0.869876" T="0.040042"/>
      <pos A="0.0320436" C="0.00404919" G="0.409968" T="0.553939"/>
      <pos A="0.0920316" C="0.00204959" G="0.891872" T="0.0140472"/>
      <pos A="0.0160468" C="0.00404919" G="0.957858" T="0.0220456"/>
      <pos A="0.0240452" C="0.0320436" G="0.929864" T="0.0140472"/>
      <pos A="0.220006" C="0.475955" G="0.00404919" T="0.29999"/>
      <pos A="0.0880324" C="0.010048" G="0.841882" T="0.060038"/>
      <pos A="0.110028" C="0.0220456" G="0.695911" T="0.172016"/>
      <pos A="0.337982" C="0.128024" G="0.405969" T="0.128024"/>
      <pos A="0.311988" C="0.0820336" G="0.455959" T="0.15002"/>
      <pos A="0.263997" C="0.182014" G="0.435963" T="0.118026"/>
    </motif>
    <motif db="0" id="EGR2_HUMAN.H11MO.0.A" length="18" nsites="500" evalue="1.0e+000"
        url="http://hocomoco.autosome.ru/motif/EGR2_HUMAN.H11MO.0.A">
      <pos A="0.216007" C="0.0740352" G="0.611928" T="0.0980304"/>
      <pos A="0.293991" C="0.0960308" G="0.411968" T="0.19801"/>
      <pos A="0.228004" C="0.0740352" G="0.621926" T="0.0760348"/>
      <pos A="0.253999" C="0.0680364" G="0.50195" T="0.176015"/>
      <pos A="0.319986" C="0.104029" G="0.505949" T="0.070036"/>
      <pos A="0.15002" C="0.104029" G="0.44996" T="0.295991"/>
      <pos A="0.0760348" C="0.10203" G="0.765897" T="0.0560388"/>
      <pos A="0.369976" C="0.190012" G="0.0440412" T="0.395971"/>
      <pos A="0.0340432" C="0.0220456" G="0.929864" T="0.0140472"/>
      <pos A="0.040042" C="0.0120476" G="0.461958" T="0.485953"/>
      <pos A="0.182014" C="0.00604879" G="0.793891" T="0.0180464"/>
      <pos A="0.0360428" C="0.0140472" G="0.889872" T="0.060038"/>
      <pos A="0.0240452" C="0.040042" G="0.915867" T="0.020046"/>
      <pos A="0.34998" C="0.281994" G="0.0220456" T="0.345981"/>
      <pos A="0.0580384" C="0.00604879" G="0.873875" T="0.0620376"/>
      <pos A="0.0760348" C="0.0340432" G="0.781894" T="0.108028"/>
      <pos A="0.341982" C="0.0740352" G="0.50195" T="0.0820336"/>
      <pos A="0.253999" C="0.0480404" G="0.561938" T="0.136023"/>
    </motif>
    <motif db="0" id="EGR2_HUMAN.H11MO.1.A" length="16" nsites="498" evalue="1.0e+000"
        url="http://hocomoco.autosome.ru/motif/EGR2_HUMAN.H11MO.1.A">
      <pos A="0.19479" C="0.144599" G="0.45779" T="0.202821"/>
      <pos A="0.281118" C="0.172706" G="0.453774" T="0.0924011"/>
      <pos A="0.188767" C="0.100432" G="0.373469" T="0.337332"/>
      <pos A="0.0622867" C="0.0663019" G="0.849277" T="0.0221341"/>
      <pos A="0.244981" C="0.365439" G="0.0582714" T="0.331309"/>
      <pos A="0.00607308" C="0.0181189" G="0.969735" T="0.00607308"/>
      <pos A="0.012096" C="0.0100883" G="0.34737" T="0.630446"/>
      <pos A="0.162668" C="0.00406545" G="0.81314" T="0.0201265"/>
      <pos A="0.0241417" C="0.0100883" G="0.92356" T="0.0422104"/>
      <pos A="0.0241417" C="0.0181189" G="0.953674" T="0.00406545"/>
      <pos A="0.321271" C="0.357408" G="0.012096" T="0.309225"/>
      <pos A="0.0321723" C="0.00607308" G="0.911514" T="0.0502409"/>
      <pos A="0.0683096" C="0.028157" G="0.712758" T="0.190775"/>
      <pos A="0.299187" C="0.0944088" G="0.459797" T="0.146607"/>
      <pos A="0.220889" C="0.0803554" G="0.524041" T="0.174714"/>
      <pos A="0.188767" C="0.164676" G="0.516011" T="0.130546"/>
    </motif>
    <motif db="0" id="EGR3_HUMAN.H11MO.0.D" length="11" nsites="8" evalue="1.0e+000"
        url="http://hocomoco.autosome.ru/motif/EGR3_HUMAN.H11MO.0.D">
      <pos A="0.564904" C="0.0209787" G="0.0209787" T="0.393138"/>
      <pos A="0.260735" C="0.00308642" G="0.589953" T="0.146225"/>
      <pos A="0.632895" C="0.217794" G="0.00308642" T="0.146225"/>
      <pos A="0.117597" C="0.00308642" G="0.87623" T="0.00308642"/>
      <pos A="0.00308642" C="0.038871" G="0.182009" T="0.776033"/>
      <pos A="0.00308642" C="0.00308642" G="0.990741" T="0.00308642"/>
      <pos A="0.00308642" C="0.00308642" G="0.87623" T="0.117597"/>
      <pos A="0.00308642" C="0.00308642" G="0.990741" T="0.00308642"/>
      <pos A="0.00308642" C="0.475443" G="0.00308642" T="0.518384"/>
      <pos A="0.00308642" C="0.00308642" G="0.87623" T="0.117597"/>
      <pos A="0.0209787" C="0.164117" G="0.164117" T="0.650787"/>
    </motif>
    <motif db="0" id="EGR4_HUMAN.H11MO.0.D" length="11" nsites="6" evalue="1.0e+000"
        url="http://hocomoco.autosome.ru/motif/EGR4_HUMAN.H11MO.0.D">
      <pos A="0.0247157" C="0.0247157" G="0.925853" T="0.0247157"/>
      <pos A="0.00409836" C="0.00409836" G="0.987705" T="0.00409836"/>
      <pos A="0.00409836" C="0.509383" G="0.333976" T="0.152543"/>
      <pos A="0.00409836" C="0.00409836" G="0.987705" T="0.00409836"/>
      <pos A="0.00409836" C="0.00409836" G="0.987705" T="0.00409836"/>
      <pos A="0.00409836" C="0.591852" G="0.0865677" T="0.317482"/>
      <pos A="0.575358" C="0.00409836" G="0.416445" T="0.00409836"/>
      <pos A="0.00409836" C="0.00409836" G="0.83926" T="0.152543"/>
      <pos A="0.00409836" C="0.0865677" G="0.905236" T="0.00409836"/>
      <pos A="0.00409836" C="0.00409836" G="0.987705" T="0.00409836"/>
      <pos A="0.268" C="0.525877" G="0.103062" T="0.103062"/>
    </motif>
    <motif db="0" id="ELF5_HUMAN.H11MO.0.A" length="15" nsites="500" evalue="1.0e+000"
        url="http://hocomoco.autosome.ru/motif/ELF5_HUMAN.H11MO.0.A">
      <pos A="0.253999" C="0.222006" G="0.405969" T="0.118026"/>
      <pos A="0.216007" C="0.20201" G="0.491952" T="0.090032"/>
      <pos A="0.467956" C="0.168016" G="0.263997" T="0.10003"/>
      <pos A="0.79989" C="0.0220456" G="0.0740352" T="0.104029"/>
      <pos A="0.144021" C="0.307988" G="0.369976" T="0.178014"/>
      <pos A="0.184013" C="0.365977" G="0.443961" T="0.00604879"/>
      <pos A="0.683913" C="0.257998" G="0.05004" T="0.00804839"/>
      <pos A="4.999e-05" C="4.999e-05" G="0.99985" T="4.999e-05"/>
      <pos A="0.00604879" C="0.00204959" G="0.991852" T="4.999e-05"/>
      <pos A="0.991852" C="4.999e-05" G="0.00604879" T="0.00204959"/>
      <pos A="0.981854" C="0.00604879" G="0.00604879" T="0.00604879"/>
      <pos A="0.15002" C="0.0180464" G="0.827884" T="0.00404919"/>
      <pos A="0.158018" C="0.154019" G="0.124025" T="0.563937"/>
      <pos A="0.257998" C="0.120026" G="0.475955" T="0.146021"/>
      <pos A="0.279994" C="0.220006" G="0.395971" T="0.104029"/>
    </motif>
    <motif db="0" id="ERG_HUMAN.H11MO.0.A" length="13" nsites="500" evalue="1.0e+000"
        url="http://hocomoco.autosome.ru/motif/ERG_HUMAN.H11MO.0.A">
      <pos A="0.337982" C="0.15202" G="0.359978" T="0.15002"/>
      <pos A="0.307988" C="0.156019" G="0.457958" T="0.0780344"/>
      <pos A="0.435963" C="0.0520396" G="0.455959" T="0.0560388"/>
      <pos A="0.10203" C="0.559938" G="0.333983" T="0.00404919"/>
      <pos A="0.865877" C="0.116027" G="0.0160468" T="0.00204959"/>
      <pos A="0.00404919" C="0.00404919" G="0.985853" T="0.00604879"/>
      <pos A="0.00604879" C="0.00404919" G="0.989852" T="4.999e-05"/>
      <pos A="0.975855" C="0.010048" G="0.010048" T="0.00404919"/>
      <pos A="0.935863" C="0.00204959" G="0.0220456" T="0.040042"/>
      <pos A="0.204009" C="0.0160468" G="0.777894" T="0.00204959"/>
      <pos A="0.10203" C="0.309988" G="0.174015" T="0.413967"/>
      <pos A="0.224005" C="0.160018" G="0.513947" T="0.10203"/>
      <pos A="0.261998" C="0.134023" G="0.539942" T="0.0640372"/>
    </motif>
    <motif db="0" id="ESR2_HUMAN.H11MO.0.A" length="15" nsites="497" evalue="1.0e+000"
        url="http://hocomoco.autosome.ru/motif/ESR2_HUMAN.H11MO.0.A">
      <pos A="0.494921" C="0.0966103" G="0.36215" T="0.0463186"/>
      <pos A="0.114715" C="0.0121203" G="0.790636" T="0.0825287"/>
      <pos A="0.0463186" C="0.026202" G="0.859032" T="0.068447"/>
      <pos A="0.0966103" C="0.116727" G="0.22938" T="0.557282"/>
      <pos A="0.0161436" C="0.798682" G="0.0523537" T="0.13282"/>
      <pos A="0.621656" C="0.0342486" G="0.247485" T="0.0966103"/>
      <pos A="0.092587" C="0.511014" G="0.26559" T="0.130809"/>
      <pos A="5.02917e-05" C="0.667924" G="5.02917e-05" T="0.331975"/>
      <pos A="0.122762" C="0.422501" G="0.267602" T="0.187135"/>
      <pos A="0.0402836" C="0.239439" G="0.0302253" T="0.690052"/>
      <pos A="0.0825287" C="0.026202" G="0.891219" T="5.02917e-05"/>
      <pos A="0.521072" C="0.273637" G="0.086552" T="0.118739"/>
      <pos A="0.0241903" C="0.844951" G="0.0221786" T="0.10868"/>
      <pos A="0.0825287" C="0.846962" G="0.0121203" T="0.0583887"/>
      <pos A="0.0724703" C="0.356115" G="0.0362603" T="0.535154"/>
    </motif>
    <motif db="0" id="ESX1_HUMAN.H11MO.0.D" length="17" nsites="8260" evalue="1.0e+000"
        url="http://hocomoco.autosome.ru/motif/ESX1_HUMAN.H11MO.0.D">
      <pos A="0.234403" C="0.208248" G="0.426596" T="0.130754"/>
      <pos A="0.126857" C="0.395271" G="0.19232" T="0.285553"/>
      <pos A="0.0225823" C="0.050032" G="0.0212367" T="0.906149"/>
      <pos A="0.993554" C="0.00133608" G="0.00336186" T="0.00174846"/>
      <pos A="0.999853" C="3.0266e-06" G="0.000140487" T="3.0266e-06"/>
      <pos A="3.0266e-06" C="3.0266e-06" G="0.00340342" T="0.996591"/>
      <pos A="0.000249017" C="0.00687622" G="0.0030489" T="0.989826"/>
      <pos A="0.582427" C="3.0266e-06" G="0.417567" T="3.0266e-06"/>
      <pos A="0.246805" C="0.221045" G="0.49818" T="0.0339699"/>
      <pos A="0.077646" C="0.530055" G="0.114559" T="0.27774"/>
      <pos A="0.293931" C="0.260317" G="0.215387" T="0.230365"/>
      <pos A="0.380207" C="0.192904" G="0.0759636" T="0.350926"/>
      <pos A="0.440479" C="0.0612148" G="0.0379036" T="0.460402"/>
      <pos A="0.539419" C="0.0346495" G="0.0205775" T="0.405354"/>
      <pos A="0.489906" C="0.0202216" G="0.0155621" T="0.47431"/>
      <pos A="0.282205" C="0.0581422" G="0.0668169" T="0.592836"/>
      <pos A="0.319888" C="0.119924" G="0.155426" T="0.404762"/>
    </motif>
    <motif db="0" id="ETS1_HUMAN.H11MO.0.A" length="13" nsites="500" evalue="1.0e+000"
        url="http://hocomoco.autosome.ru/motif/ETS1_HUMAN.H11MO.0.A">
      <pos A="0.367976" C="0.178014" G="0.341982" T="0.112028"/>
      <pos A="0.259998" C="0.182014" G="0.471956" T="0.0860328"/>
      <pos A="0.479954" C="0.0680364" G="0.423965" T="0.0280444"/>
      <pos A="0.128024" C="0.637922" G="0.228004" T="0.00604879"/>
      <pos A="0.615927" C="0.34998" G="0.0340432" T="4.999e-05"/>
      <pos A="0.00404919" C="4.999e-05" G="0.993851" T="0.00204959"/>
      <pos A="0.0120476" C="0.00604879" G="0.979854" T="0.00204959"/>
      <pos A="0.991852" C="0.00604879" G="4.999e-05" T="0.00204959"/>
      <pos A="0.827884" C="0.010048" G="0.00404919" T="0.158018"/>
      <pos A="0.184013" C="0.010048" G="0.805889" T="4.999e-05"/>
      <pos A="0.0840332" C="0.188012" G="0.0580384" T="0.669916"/>
      <pos A="0.130024" C="0.112028" G="0.633923" T="0.124025"/>
      <pos A="0.138022" C="0.126025" G="0.627924" T="0.108028"/>
    </motif>
    <motif db="0" id="ETS2_HUMAN.H11MO.0.B" length="13" nsites="500" evalue="1.0e+000"
        url="http://hocomoco.autosome.ru/motif/ETS2_HUMAN.H11MO.0.B">
      <pos A="0.230004" C="0.140022" G="0.435963" T="0.194011"/>
      <pos A="0.317986" C="0.146021" G="0.345981" T="0.190012"/>
      <pos A="0.321986" C="0.279994" G="0.29799" T="0.10003"/>
      <pos A="0.473955" C="0.0760348" G="0.365977" T="0.0840332"/>
      <pos A="0.192012" C="0.00804839" G="0.7519" T="0.0480404"/>
      <pos A="0.00404919" C="0.010048" G="0.967856" T="0.0180464"/>
      <pos A="0.981854" C="0.0160468" G="4.999e-05" T="0.00204959"/>
      <pos A="0.953859" C="0.0180464" G="0.0240452" T="0.00404919"/>
      <pos A="0.381974" C="0.0840332" G="0.519946" T="0.0140472"/>
      <pos A="0.391972" C="0.261998" G="0.19801" T="0.14802"/>
      <pos A="0.421966" C="0.0480404" G="0.459958" T="0.070036"/>
      <pos A="0.329984" C="0.0860328" G="0.495951" T="0.0880324"/>
      <pos A="0.495951" C="0.10003" G="0.319986" T="0.0840332"/>
    </motif>
    <motif db="0" id="ETV2_HUMAN.H11MO.0.B" length="16" nsites="229" evalue="1.0e+000"
        url="http://hocomoco.autosome.ru/motif/ETV2_HUMAN.H11MO.0.B">
      <pos A="0.323112" C="0.174705" G="0.353667" T="0.148516"/>
      <pos A="0.301288" C="0.174705" G="0.4366" T="0.0874072"/>
      <pos A="0.580642" C="0.135421" G="0.20526" T="0.0786774"/>
      <pos A="0.528263" C="0.0612178" G="0.384221" T="0.0262986"/>
      <pos A="0.563182" C="0.0393933" G="0.388586" T="0.00883893"/>
      <pos A="0.0262986" C="0.87309" G="0.0917722" T="0.00883893"/>
      <pos A="0.89055" C="0.104867" G="0.000109123" T="0.00447403"/>
      <pos A="0.000109123" C="0.000109123" G="0.999673" T="0.000109123"/>
      <pos A="0.000109123" C="0.00447403" G="0.995308" T="0.000109123"/>
      <pos A="0.986578" C="0.000109123" G="0.0132038" T="0.000109123"/>
      <pos A="0.929834" C="0.000109123" G="0.000109123" T="0.0699476"/>
      <pos A="0.475884" C="0.0175687" G="0.506438" T="0.000109123"/>
      <pos A="0.0568529" C="0.323112" G="0.0568529" T="0.563182"/>
      <pos A="0.349302" C="0.135421" G="0.406045" T="0.109232"/>
      <pos A="0.109232" C="0.262003" G="0.567547" T="0.0612178"/>
      <pos A="0.174705" C="0.288193" G="0.4366" T="0.100502"/>
    </motif>
    <motif db="0" id="ETV4_HUMAN.H11MO.0.B" length="11" nsites="500" evalue="1.0e+000"
        url="http://hocomoco.autosome.ru/motif/ETV4_HUMAN.H11MO.0.B">
      <pos A="0.335983" C="0.234003" G="0.329984" T="0.10003"/>
      <pos A="0.383973" C="0.134023" G="0.319986" T="0.162018"/>
      <pos A="0.136023" C="0.609928" G="0.234003" T="0.020046"/>
      <pos A="0.955859" C="0.010048" G="0.020046" T="0.0140472"/>
      <pos A="0.00604879" C="0.00204959" G="0.975855" T="0.0160468"/>
      <pos A="0.0160468" C="0.0260448" G="0.957858" T="4.999e-05"/>
      <pos A="0.923865" C="0.0160468" G="0.05004" T="0.010048"/>
      <pos A="0.869876" C="0.0140472" G="0.0460408" T="0.070036"/>
      <pos A="0.307988" C="0.0220456" G="0.587932" T="0.0820336"/>
      <pos A="0.138022" C="0.178014" G="0.345981" T="0.337982"/>
      <pos A="0.287992" C="0.132024" G="0.413967" T="0.166017"/>
    </motif>
    <motif db="0" id="ETV5_HUMAN.H11MO.0.C" length="14" nsites="500" evalue="1.0e+000"
        url="http://hocomoco.autosome.ru/motif/ETV5_HUMAN.H11MO.0.C">
      <pos A="0.327984" C="0.180014" G="0.381974" T="0.110028"/>
      <pos A="0.455959" C="0.0880324" G="0.327984" T="0.128024"/>
      <pos A="0.29799" C="0.0980304" G="0.493951" T="0.110028"/>
      <pos A="0.20001" C="0.417966" G="0.345981" T="0.0360428"/>
      <pos A="0.839882" C="0.0360428" G="0.0840332" T="0.040042"/>
      <pos A="0.0160468" C="0.00604879" G="0.961858" T="0.0160468"/>
      <pos A="0.0440412" C="0.0160468" G="0.935863" T="0.00404919"/>
      <pos A="0.793891" C="0.0680364" G="0.10203" T="0.0360428"/>
      <pos A="0.945861" C="0.00604879" G="0.0120476" T="0.0360428"/>
      <pos A="0.371976" C="0.0620376" G="0.54794" T="0.0180464"/>
      <pos A="0.228004" C="0.10003" G="0.232004" T="0.439962"/>
      <pos A="0.218006" C="0.106029" G="0.537942" T="0.138022"/>
      <pos A="0.405969" C="0.120026" G="0.385973" T="0.0880324"/>
      <pos A="0.271996" C="0.216007" G="0.373975" T="0.138022"/>
    </motif>
    <motif db="0" id="ETV6_HUMAN.H11MO.0.D" length="9" nsites="500" evalue="1.0e+000"
        url="http://hocomoco.autosome.ru/motif/ETV6_HUMAN.H11MO.0.D">
      <pos A="0.373975" C="0.160018" G="0.303989" T="0.162018"/>
      <pos A="0.126025" C="0.573935" G="0.269996" T="0.030044"/>
      <pos A="0.915867" C="0.010048" G="0.00404919" T="0.070036"/>
      <pos A="0.00604879" C="4.999e-05" G="0.991852" T="0.00204959"/>
      <pos A="0.00404919" C="0.010048" G="0.977854" T="0.00804839"/>
      <pos A="0.885873" C="0.0660368" G="0.0480404" T="4.999e-05"/>
      <pos A="0.917866" C="0.00604879" G="0.0220456" T="0.0540392"/>
      <pos A="0.389972" C="0.0180464" G="0.503949" T="0.0880324"/>
      <pos A="0.122026" C="0.130024" G="0.329984" T="0.417966"/>
    </motif>
    <motif db="0" id="FEV_HUMAN.H11MO.0.B" length="10" nsites="498" evalue="1.0e+000"
        url="http://hocomoco.autosome.ru/motif/FEV_HUMAN.H11MO.0.B">
      <pos A="0.224905" C="0.204828" G="0.520026" T="0.0502409"/>
      <pos A="0.255019" C="0.530064" G="0.134561" T="0.0803554"/>
      <pos A="0.281118" C="0.321271" G="0.355401" T="0.0422104"/>
      <pos A="0.317256" C="0.012096" G="0.658552" T="0.012096"/>
      <pos A="0.0321723" C="0.00607308" G="0.947651" T="0.0141036"/>
      <pos A="0.967727" C="0.0221341" G="0.00406545" T="0.00607308"/>
      <pos A="0.672606" C="0.0582714" G="0.251004" T="0.0181189"/>
      <pos A="0.18676" C="0.132554" G="0.602339" T="0.0783477"/>
      <pos A="0.154638" C="0.387523" G="0.0883859" T="0.369454"/>
      <pos A="0.0723248" C="0.230928" G="0.58427" T="0.112477"/>
    </motif>
    <motif db="0" id="FIGLA_HUMAN.H11MO.0.D" length="11" nsites="159" evalue="1.0e+000"
        url="http://hocomoco.autosome.ru/motif/FIGLA_HUMAN.H11MO.0.D">
      <pos A="0.212288" C="0.130578" G="0.281427" T="0.375707"/>
      <pos A="0.35528" C="0.17929" G="0.160434" T="0.304997"/>
      <pos A="0.452703" C="0.339566" G="0.0881521" T="0.119579"/>
      <pos A="0.055154" C="0.891106" G="0.0174419" T="0.0362979"/>
      <pos A="0.968102" C="0.00644249" G="0.0190132" T="0.00644249"/>
      <pos A="0.0190132" C="0.05044" G="0.905248" T="0.0252986"/>
      <pos A="0.000157134" C="0.151006" G="0.817253" T="0.0315839"/>
      <pos A="0.0252986" C="0.000157134" G="0.0127278" T="0.961816"/>
      <pos A="0.0237272" C="0.0174419" G="0.928818" T="0.0300126"/>
      <pos A="0.0787241" C="0.0975801" G="0.36785" T="0.455845"/>
      <pos A="0.237429" C="0.0928661" G="0.143149" T="0.526556"/>
    </motif>
    <motif db="0" id="FLI1_HUMAN.H11MO.0.A" length="18" nsites="497" evalue="1.0e+000"
        url="http://hocomoco.autosome.ru/motif/FLI1_HUMAN.H11MO.0.A">
      <pos A="0.209264" C="0.227369" G="0.440606" T="0.122762"/>
      <pos A="0.315882" C="0.148914" G="0.432559" T="0.102645"/>
      <pos A="0.446641" C="0.086552" G="0.37422" T="0.092587"/>
      <pos A="0.201217" C="0.0543653" G="0.653842" T="0.0905753"/>
      <pos A="0.299789" C="0.0362603" G="0.635737" T="0.0282136"/>
      <pos A="0.422501" C="0.388302" G="0.183112" T="0.00608529"/>
      <pos A="0.915359" C="0.0342486" G="0.0402836" T="0.0101086"/>
      <pos A="0.00407363" C="0.00407363" G="0.981744" T="0.0101086"/>
      <pos A="0.00206196" C="0.0121203" G="0.985767" T="5.02917e-05"/>
      <pos A="0.937487" C="0.0181553" G="0.044307" T="5.02917e-05"/>
      <pos A="0.957604" C="0.00206196" G="0.026202" T="0.014132"/>
      <pos A="0.146902" C="0.0282136" G="0.822822" T="0.00206196"/>
      <pos A="0.134832" C="0.171042" G="0.500956" T="0.19317"/>
      <pos A="0.41043" C="0.124774" G="0.402384" T="0.062412"/>
      <pos A="0.394337" C="0.0764937" G="0.474804" T="0.0543653"/>
      <pos A="0.3018" C="0.12075" G="0.509002" T="0.068447"/>
      <pos A="0.24145" C="0.150925" G="0.529119" T="0.0785053"/>
      <pos A="0.388302" C="0.130809" G="0.364162" T="0.116727"/>
    </motif>
    <motif db="0" id="FLI1_HUMAN.H11MO.1.A" length="13" nsites="500" evalue="1.0e+000"
        url="http://hocomoco.autosome.ru/motif/FLI1_HUMAN.H11MO.1.A">
      <pos A="0.375975" C="0.14802" G="0.34798" T="0.128024"/>
      <pos A="0.325985" C="0.0840332" G="0.49795" T="0.0920316"/>
      <pos A="0.45196" C="0.0180464" G="0.483953" T="0.0460408"/>
      <pos A="0.168016" C="0.54994" G="0.271996" T="0.010048"/>
      <pos A="0.817886" C="0.160018" G="0.0120476" T="0.010048"/>
      <pos A="0.00204959" C="0.00204959" G="0.993851" T="0.00204959"/>
      <pos A="0.010048" C="0.00404919" G="0.983853" T="0.00204959"/>
      <pos A="0.985853" C="0.00604879" G="0.00404919" T="0.00404919"/>
      <pos A="0.963857" C="0.00404919" G="0.00804839" T="0.0240452"/>
      <pos A="0.244001" C="0.00604879" G="0.739902" T="0.010048"/>
      <pos A="0.10203" C="0.295991" G="0.218006" T="0.383973"/>
      <pos A="0.265997" C="0.196011" G="0.427964" T="0.110028"/>
      <pos A="0.246001" C="0.108028" G="0.503949" T="0.142022"/>
    </motif>
    <motif db="0" id="FOXD3_HUMAN.H11MO.0.D" length="15" nsites="465" evalue="1.0e+000"
        url="http://hocomoco.autosome.ru/motif/FOXD3_HUMAN.H11MO.0.D">
      <pos A="0.157009" C="0.17636" G="0.298914" T="0.367717"/>
      <pos A="0.118308" C="0.217211" G="0.266663" T="0.397818"/>
      <pos A="0.135508" C="0.00650398" G="0.0559557" T="0.802032"/>
      <pos A="0.0387551" C="0.0688562" G="0.872984" T="0.0194044"/>
      <pos A="0.092507" C="0.0516556" G="0.036605" T="0.819232"/>
      <pos A="0.036605" C="0.111858" G="0.0495055" T="0.802032"/>
      <pos A="0.0538056" C="5.37519e-05" G="0.0946571" T="0.851484"/>
      <pos A="0.339766" C="0.200011" G="0.225812" T="0.234412"/>
      <pos A="0.0581058" C="0.599925" G="0.0624059" T="0.279564"/>
      <pos A="0.294614" C="0.202161" G="0.0409052" T="0.46232"/>
      <pos A="0.109708" C="0.223662" G="0.0710062" T="0.595625"/>
      <pos A="0.404268" C="0.0473554" G="0.146259" T="0.402118"/>
      <pos A="0.230112" C="0.141959" G="0.427919" T="0.200011"/>
      <pos A="0.101107" C="0.363416" G="0.348366" T="0.18711"/>
      <pos A="0.356966" C="0.292464" G="0.111858" T="0.238712"/>
    </motif>
    <motif db="0" id="FUBP1_HUMAN.H11MO.0.D" length="12" nsites="102" evalue="1.0e+000"
        url="http://hocomoco.autosome.ru/motif/FUBP1_HUMAN.H11MO.0.D">
      <pos A="0.00262348" C="0.163313" G="0.0311669" T="0.802897"/>
      <pos A="0.000244858" C="0.475969" G="0.0192738" T="0.504512"/>
      <pos A="0.000244858" C="0.000244858" G="0.980236" T="0.0192738"/>
      <pos A="0.000244858" C="0.000244858" G="0.0298455" T="0.969665"/>
      <pos A="0.285679" C="0.179963" G="0.305765" T="0.228592"/>
      <pos A="0.12499" C="0.219078" G="0.104904" T="0.551028"/>
      <pos A="0.0763607" C="0.0753035" G="0.257136" T="0.5912"/>
      <pos A="0.0192738" C="0.0858752" G="0.0858752" T="0.808976"/>
      <pos A="0.0573317" C="0.0858752" G="0.0858752" T="0.770918"/>
      <pos A="0.0668462" C="0.104904" G="0.18102" T="0.64723"/>
      <pos A="0.104904" C="0.122876" G="0.171506" T="0.600714"/>
      <pos A="0.100147" C="0.0895753" G="0.119176" T="0.691102"/>
    </motif>
    <motif db="0" id="GATA1_HUMAN.H11MO.0.A" length="19" nsites="500" evalue="1.0e+000"
        url="http://hocomoco.autosome.ru/motif/GATA1_HUMAN.H11MO.0.A">
      <pos A="0.192012" C="0.403969" G="0.206009" T="0.19801"/>
      <pos A="0.116027" C="0.144021" G="0.190012" T="0.54994"/>
      <pos A="0.0560388" C="0.0780344" G="0.639922" T="0.226005"/>
      <pos A="0.118026" C="0.206009" G="0.389972" T="0.285993"/>
      <pos A="0.194011" C="0.313987" G="0.281994" T="0.210008"/>
      <pos A="0.267996" C="0.246001" G="0.277994" T="0.208008"/>
      <pos A="0.224005" C="0.210008" G="0.367976" T="0.19801"/>
      <pos A="0.261998" C="0.168016" G="0.339982" T="0.230004"/>
      <pos A="0.214007" C="0.224005" G="0.313987" T="0.248"/>
      <pos A="0.331984" C="0.188012" G="0.323985" T="0.156019"/>
      <pos A="0.184013" C="0.387972" G="0.321986" T="0.106029"/>
      <pos A="0.719906" C="0.020046" G="0.00804839" T="0.252"/>
      <pos A="0.00604879" C="4.999e-05" G="0.993851" T="4.999e-05"/>
      <pos A="0.995851" C="4.999e-05" G="4.999e-05" T="0.00404919"/>
      <pos A="0.00204959" C="4.999e-05" G="0.0120476" T="0.985853"/>
      <pos A="0.945861" C="0.00404919" G="0.0140472" T="0.0360428"/>
      <pos A="0.857878" C="0.0160468" G="0.090032" T="0.0360428"/>
      <pos A="0.214007" C="0.154019" G="0.553939" T="0.0780344"/>
      <pos A="0.35198" C="0.188012" G="0.345981" T="0.114027"/>
    </motif>
    <motif db="0" id="GATA2_HUMAN.H11MO.0.A" length="19" nsites="500" evalue="1.0e+000"
        url="http://hocomoco.autosome.ru/motif/GATA2_HUMAN.H11MO.0.A">
      <pos A="0.132024" C="0.45196" G="0.226005" T="0.190012"/>
      <pos A="0.124025" C="0.104029" G="0.158018" T="0.613927"/>
      <pos A="0.080034" C="0.05004" G="0.65192" T="0.218006"/>
      <pos A="0.132024" C="0.222006" G="0.413967" T="0.232004"/>
      <pos A="0.271996" C="0.156019" G="0.289992" T="0.281994"/>
      <pos A="0.303989" C="0.158018" G="0.305989" T="0.232004"/>
      <pos A="0.248" C="0.19801" G="0.367976" T="0.186013"/>
      <pos A="0.269996" C="0.196011" G="0.275995" T="0.257998"/>
      <pos A="0.222006" C="0.224005" G="0.267996" T="0.285993"/>
      <pos A="0.325985" C="0.114027" G="0.343981" T="0.216007"/>
      <pos A="0.192012" C="0.337982" G="0.371976" T="0.0980304"/>
      <pos A="0.773895" C="0.00404919" G="0.00804839" T="0.214007"/>
      <pos A="4.999e-05" C="4.999e-05" G="0.995851" T="0.00404919"/>
      <pos A="0.985853" C="4.999e-05" G="0.00804839" T="0.00604879"/>
      <pos A="0.00604879" C="0.00204959" G="0.0160468" T="0.975855"/>
      <pos A="0.965857" C="0.00604879" G="4.999e-05" T="0.0280444"/>
      <pos A="0.843881" C="0.010048" G="0.114027" T="0.0320436"/>
      <pos A="0.140022" C="0.168016" G="0.627924" T="0.0640372"/>
      <pos A="0.343981" C="0.192012" G="0.389972" T="0.0740352"/>
    </motif>
    <motif db="0" id="GATA5_HUMAN.H11MO.0.D" length="17" nsites="13" evalue="1.0e+000"
        url="http://hocomoco.autosome.ru/motif/GATA5_HUMAN.H11MO.0.D">
      <pos A="0.309884" C="0.0789023" G="0.0874572" T="0.523756"/>
      <pos A="0.395433" C="0.292774" G="0.23289" T="0.0789023"/>
      <pos A="0.703409" C="0.138787" G="0.0789023" T="0.0789023"/>
      <pos A="0.301329" C="0.164451" G="0.318439" T="0.21578"/>
      <pos A="0.523756" C="0.0019084" G="0.164451" T="0.309884"/>
      <pos A="0.0019084" C="0.0019084" G="0.994275" T="0.0019084"/>
      <pos A="0.994275" C="0.0019084" G="0.0019084" T="0.0019084"/>
      <pos A="0.0019084" C="0.0019084" G="0.0019084" T="0.994275"/>
      <pos A="0.686299" C="0.0019084" G="0.0019084" T="0.309884"/>
      <pos A="0.686299" C="0.0019084" G="0.147341" T="0.164451"/>
      <pos A="0.0789023" C="0.455317" G="0.224335" T="0.241445"/>
      <pos A="0.155896" C="0.21578" G="0.155896" T="0.472427"/>
      <pos A="0.155896" C="0.292774" G="0.147341" T="0.403988"/>
      <pos A="0.438207" C="0.0789023" G="0.309884" T="0.173006"/>
      <pos A="0.386878" C="0.0019084" G="0.532311" T="0.0789023"/>
      <pos A="0.395433" C="0.309884" G="0.0789023" T="0.21578"/>
      <pos A="0.194393" C="0.117399" G="0.271387" T="0.41682"/>
    </motif>
    <motif db="0" id="GBX1_HUMAN.H11MO.0.D" length="17" nsites="36146" evalue="1.0e+000"
        url="http://hocomoco.autosome.ru/motif/GBX1_HUMAN.H11MO.0.D">
      <pos A="0.122467" C="0.375824" G="0.204962" T="0.296747"/>
      <pos A="0.0402149" C="0.109134" G="0.0367559" T="0.813895"/>
      <pos A="0.988303" C="0.00353191" G="0.005693" T="0.00247179"/>
      <pos A="0.999985" C="4.93664e-06" G="4.93664e-06" T="4.93664e-06"/>
      <pos A="6.91638e-07" C="6.91638e-07" G="0.000337085" T="0.999662"/>
      <pos A="6.91638e-07" C="0.004975" G="0.00689789" T="0.988126"/>
      <pos A="0.645272" C="6.91638e-07" G="0.354037" T="0.000690459"/>
      <pos A="0.262616" C="0.213872" G="0.477162" T="0.0463507"/>
      <pos A="0.115294" C="0.37943" G="0.17146" T="0.333816"/>
      <pos A="0.197627" C="0.304251" G="0.19359" T="0.304533"/>
      <pos A="0.33689" C="0.248655" G="0.114931" T="0.299524"/>
      <pos A="0.422584" C="0.157835" G="0.0648259" T="0.354755"/>
      <pos A="0.458992" C="0.068851" G="0.02839" T="0.443767"/>
      <pos A="0.517704" C="0.0280407" G="0.0192322" T="0.435023"/>
      <pos A="0.447365" C="0.0300007" G="0.0314164" T="0.491218"/>
      <pos A="0.318113" C="0.0666613" G="0.0915078" T="0.523718"/>
      <pos A="0.295852" C="0.130395" G="0.190333" T="0.383419"/>
    </motif>
    <motif db="0" id="GCM1_HUMAN.H11MO.0.D" length="14" nsites="12" evalue="1.0e+000"
        url="http://hocomoco.autosome.ru/motif/GCM1_HUMAN.H11MO.0.D">
      <pos A="0.314279" C="0.35101" G="0.0847107" T="0.25"/>
      <pos A="0.433655" C="0.0847107" G="0.0663453" T="0.415289"/>
      <pos A="0.25" C="0.341827" G="0.240817" T="0.167355"/>
      <pos A="0.81933" C="0.176538" G="0.00206612" T="0.00206612"/>
      <pos A="0.00206612" C="0.00206612" G="0.00206612" T="0.993802"/>
      <pos A="0.00206612" C="0.00206612" G="0.993802" T="0.00206612"/>
      <pos A="0.176538" C="0.65404" G="0.00206612" T="0.167355"/>
      <pos A="0.00206612" C="0.0938935" G="0.580579" T="0.323462"/>
      <pos A="0.00206612" C="0.00206612" G="0.993802" T="0.00206612"/>
      <pos A="0.00206612" C="0.00206612" G="0.993802" T="0.00206612"/>
      <pos A="0.0847107" C="0.332645" G="0.0663453" T="0.516299"/>
      <pos A="0.396924" C="0.259183" G="0.167355" T="0.176538"/>
      <pos A="0.0847107" C="0.323462" G="0.259183" T="0.332645"/>
      <pos A="0.0847107" C="0.185721" G="0.332645" T="0.396924"/>
    </motif>
    <motif db="0" id="GCM2_HUMAN.H11MO.0.D" length="11" nsites="352" evalue="1.0e+000"
        url="http://hocomoco.autosome.ru/motif/GCM2_HUMAN.H11MO.0.D">
      <pos A="0.112965" C="0.24929" G="0.325973" T="0.311772"/>
      <pos A="0.761218" C="0.0682335" G="0.102315" T="0.0682335"/>
      <pos A="7.10026e-05" C="7.10026e-05" G="7.10026e-05" T="0.999787"/>
      <pos A="0.0455126" C="0.0029111" G="0.951505" T="7.10026e-05"/>
      <pos A="0.0029111" C="0.991267" G="7.10026e-05" T="0.00575121"/>
      <pos A="7.10026e-05" C="7.10026e-05" G="0.991267" T="0.00859131"/>
      <pos A="7.10026e-05" C="7.10026e-05" G="0.999787" T="7.10026e-05"/>
      <pos A="0.00220108" C="0.00220108" G="0.993397" T="0.00220108"/>
      <pos A="0.027052" C="0.143496" G="0.00717126" T="0.822281"/>
      <pos A="0.553181" C="0.0675234" G="0.229409" T="0.149886"/>
      <pos A="0.132846" C="0.24929" G="0.283371" T="0.334493"/>
    </motif>
    <motif db="0" id="GCR_HUMAN.H11MO.0.A" length="15" nsites="500" evalue="1.0e+000"
        url="http://hocomoco.autosome.ru/motif/GCR_HUMAN.H11MO.0.A">
      <pos A="0.469956" C="0.0460408" G="0.353979" T="0.130024"/>
      <pos A="0.0920316" C="0.010048" G="0.837882" T="0.060038"/>
      <pos A="0.443961" C="0.156019" G="0.218006" T="0.182014"/>
      <pos A="0.89787" C="0.0260448" G="0.0280444" T="0.0480404"/>
      <pos A="0.0120476" C="0.94786" G="0.0260448" T="0.0140472"/>
      <pos A="0.761898" C="0.0280444" G="0.090032" T="0.120026"/>
      <pos A="0.158018" C="0.29799" G="0.35198" T="0.192012"/>
      <pos A="0.631924" C="0.367976" G="4.999e-05" T="4.999e-05"/>
      <pos A="0.40197" C="0.283993" G="0.218006" T="0.0960308"/>
      <pos A="0.180014" C="0.0540392" G="0.0360428" T="0.729904"/>
      <pos A="0.0140472" C="0.0220456" G="0.953859" T="0.010048"/>
      <pos A="0.0520396" C="0.0380424" G="0.0240452" T="0.885873"/>
      <pos A="0.190012" C="0.265997" G="0.182014" T="0.361978"/>
      <pos A="0.0620376" C="0.84788" G="0.00604879" T="0.0840332"/>
      <pos A="0.176015" C="0.35198" G="0.0260448" T="0.445961"/>
    </motif>
    <motif db="0" id="GLI2_HUMAN.H11MO.0.D" length="11" nsites="931" evalue="1.0e+000"
        url="http://hocomoco.autosome.ru/motif/GLI2_HUMAN.H11MO.0.D">
      <pos A="0.113104" C="0.175004" G="0.617202" T="0.0946901"/>
      <pos A="2.685e-05" C="2.685e-05" G="2.685e-05" T="0.999919"/>
      <pos A="2.685e-05" C="2.685e-05" G="0.999919" T="2.685e-05"/>
      <pos A="2.685e-05" C="2.685e-05" G="0.844765" T="0.155181"/>
      <pos A="2.685e-05" C="2.685e-05" G="0.999919" T="2.685e-05"/>
      <pos A="2.685e-05" C="2.685e-05" G="2.685e-05" T="0.999919"/>
      <pos A="2.685e-05" C="2.685e-05" G="0.999919" T="2.685e-05"/>
      <pos A="2.685e-05" C="2.685e-05" G="0.999919" T="2.685e-05"/>
      <pos A="2.685e-05" C="2.685e-05" G="2.685e-05" T="0.999919"/>
      <pos A="2.685e-05" C="0.999919" G="2.685e-05" T="2.685e-05"/>
      <pos A="0.0798932" C="0.369368" G="0.0933066" T="0.457432"/>
    </motif>
    <motif db="0" id="GLIS1_HUMAN.H11MO.0.D" length="13" nsites="492" evalue="1.0e+000"
        url="http://hocomoco.autosome.ru/motif/GLIS1_HUMAN.H11MO.0.D">
      <pos A="0.185989" C="0.183957" G="0.118929" T="0.511126"/>
      <pos A="0.108261" C="0.630512" G="0.0940358" T="0.167192"/>
      <pos A="0.059998" C="0.041709" G="0.850488" T="0.0478053"/>
      <pos A="0.0442491" C="0.190561" G="0.042217" T="0.722973"/>
      <pos A="0.0310404" C="0.0269762" G="0.906879" T="0.0351047"/>
      <pos A="0.0310404" C="0.0310404" G="0.912975" T="0.0249441"/>
      <pos A="0.0127515" C="0.0127515" G="0.925168" T="0.0493294"/>
      <pos A="0.0371368" C="0.0188478" G="0.910943" T="0.0330725"/>
      <pos A="0.0142756" C="0.0183398" G="0.949045" T="0.0183398"/>
      <pos A="0.0178317" C="0.0178317" G="0.944473" T="0.0198638"/>
      <pos A="0.0203719" C="0.0142756" G="0.0427251" T="0.922628"/>
      <pos A="0.302327" C="0.560404" G="0.0869234" T="0.0503455"/>
      <pos A="0.209866" C="0.108261" G="0.313503" T="0.36837"/>
    </motif>
    <motif db="0" id="GLIS2_HUMAN.H11MO.0.D" length="14" nsites="1681" evalue="1.0e+000"
        url="http://hocomoco.autosome.ru/motif/GLIS2_HUMAN.H11MO.0.D">
      <pos A="0.0783862" C="0.745806" G="0.120026" T="0.0557819"/>
      <pos A="0.193043" C="0.118092" G="0.256692" T="0.432172"/>
      <pos A="0.204494" C="0.234831" G="0.0510231" T="0.509651"/>
      <pos A="0.0358545" C="0.628919" G="0.0346648" T="0.300562"/>
      <pos A="0.0404646" C="0.0107221" G="0.94404" T="0.00477366"/>
      <pos A="0.0247011" C="0.701044" G="0.00864018" T="0.265615"/>
      <pos A="0.0703557" C="0.00135328" G="0.894816" T="0.0334751"/>
      <pos A="0.00060972" C="1.48712e-05" G="0.973782" T="0.0255934"/>
      <pos A="0.00060972" C="1.48712e-05" G="0.997576" T="0.00179942"/>
      <pos A="0.00120457" C="0.00060972" G="0.995197" T="0.00298911"/>
      <pos A="0.00150199" C="0.000312296" G="0.997873" T="0.000312296"/>
      <pos A="0.00611207" C="0.00135328" G="0.987612" T="0.00492237"/>
      <pos A="0.00804533" C="0.124636" G="0.0532538" T="0.814065"/>
      <pos A="0.289557" C="0.520359" G="0.114672" T="0.0754119"/>
    </motif>
    <motif db="0" id="GLIS3_HUMAN.H11MO.0.D" length="10" nsites="38" evalue="1.0e+000"
        url="http://hocomoco.autosome.ru/motif/GLIS3_HUMAN.H11MO.0.D">
      <pos A="0.0544505" C="0.196933" G="0.734876" T="0.0137413"/>
      <pos A="0.0268264" C="0.381578" G="0.0937058" T="0.49789"/>
      <pos A="0.0937058" C="0.000656168" G="0.852642" T="0.0529966"/>
      <pos A="0.000656168" C="0.000656168" G="0.800301" T="0.198387"/>
      <pos A="0.0268264" C="0.0268264" G="0.945691" T="0.000656168"/>
      <pos A="0.0529966" C="0.000656168" G="0.7625" T="0.183848"/>
      <pos A="0.000656168" C="0.000656168" G="0.998031" T="0.000656168"/>
      <pos A="0.0413654" C="0.0268264" G="0.852642" T="0.0791668"/>
      <pos A="0.0268264" C="0.224557" G="0.000656168" T="0.747961"/>
      <pos A="0.422287" C="0.419379" G="0.105337" T="0.0529966"/>
    </motif>
    <motif db="0" id="GSC_HUMAN.H11MO.0.D" length="11" nsites="1241" evalue="1.0e+000"
        url="http://hocomoco.autosome.ru/motif/GSC_HUMAN.H11MO.0.D">
      <pos A="0.472585" C="0.118866" G="0.227641" T="0.180908"/>
      <pos A="0.371666" C="0.118665" G="0.28787" T="0.221799"/>
      <pos A="0.177887" C="0.333394" G="0.359983" T="0.128737"/>
      <pos A="0.0527959" C="0.0632705" G="0.880288" T="0.00364596"/>
      <pos A="0.0330554" C="0.00324309" G="0.960458" T="0.00324309"/>
      <pos A="0.997522" C="0.00243735" G="2.01434e-05" T="2.01434e-05"/>
      <pos A="2.01434e-05" C="2.01434e-05" G="2.01434e-05" T="0.99994"/>
      <pos A="2.01434e-05" C="2.01434e-05" G="2.01434e-05" T="0.99994"/>
      <pos A="0.995508" C="0.000423012" G="0.00122875" T="0.00284022"/>
      <pos A="0.331379" C="0.0928813" G="0.396644" T="0.179095"/>
      <pos A="0.143038" C="0.34689" G="0.312243" T="0.197829"/>
    </motif>
    <motif db="0" id="GSX1_HUMAN.H11MO.0.D" length="15" nsites="276" evalue="1.0e+000"
        url="http://hocomoco.autosome.ru/motif/GSX1_HUMAN.H11MO.0.D">
      <pos A="0.0969757" C="0.0969757" G="0.0680007" T="0.738048"/>
      <pos A="0.719033" C="0.0996921" G="0.106936" T="0.074339"/>
      <pos A="0.9454" C="0.0073343" G="0.0254437" T="0.0218218"/>
      <pos A="0.0372148" C="0.0191054" G="0.00461789" T="0.939062"/>
      <pos A="0.0435531" C="0.0073343" G="0.206537" T="0.742575"/>
      <pos A="0.681003" C="0.0109562" G="0.278975" T="0.0290656"/>
      <pos A="0.177562" C="0.166697" G="0.528884" T="0.126856"/>
      <pos A="0.235512" C="0.202916" G="0.239134" T="0.322438"/>
      <pos A="0.282597" C="0.0906375" G="0.242756" T="0.384009"/>
      <pos A="0.300706" C="0.0906375" G="0.202916" T="0.405741"/>
      <pos A="0.19205" C="0.0761499" G="0.177562" T="0.554238"/>
      <pos A="0.168508" C="0.0888265" G="0.139533" T="0.603133"/>
      <pos A="0.513491" C="0.0933539" G="0.194766" T="0.198388"/>
      <pos A="0.63573" C="0.0924484" G="0.146777" T="0.125045"/>
      <pos A="0.142249" C="0.0842992" G="0.178468" T="0.594984"/>
    </motif>
    <motif db="0" id="HAND1_HUMAN.H11MO.0.D" length="17" nsites="500" evalue="1.0e+000"
        url="http://hocomoco.autosome.ru/motif/HAND1_HUMAN.H11MO.0.D">
      <pos A="0.242002" C="0.114027" G="0.439962" T="0.204009"/>
      <pos A="0.154019" C="0.132024" G="0.495951" T="0.218006"/>
      <pos A="0.136023" C="0.265997" G="0.45196" T="0.146021"/>
      <pos A="0.0380424" C="0.40197" G="0.0520396" T="0.507948"/>
      <pos A="0.0240452" C="0.94786" G="0.00604879" T="0.0220456"/>
      <pos A="0.0160468" C="4.999e-05" G="4.999e-05" T="0.983853"/>
      <pos A="0.00204959" C="0.00204959" G="0.987852" T="0.00804839"/>
      <pos A="0.00204959" C="0.224005" G="0.613927" T="0.160018"/>
      <pos A="0.182014" C="0.303989" G="0.126025" T="0.387972"/>
      <pos A="0.192012" C="0.252" G="0.0940312" T="0.461958"/>
      <pos A="0.335983" C="0.10203" G="0.0280444" T="0.533943"/>
      <pos A="0.178014" C="0.222006" G="0.291992" T="0.307988"/>
      <pos A="0.05004" C="0.236003" G="0.0740352" T="0.639922"/>
      <pos A="0.170016" C="0.311988" G="0.39797" T="0.120026"/>
      <pos A="0.0240452" C="0.0260448" G="0.0340432" T="0.915867"/>
      <pos A="0.020046" C="0.867876" G="0.05004" T="0.0620376"/>
      <pos A="0.611928" C="0.108028" G="0.0360428" T="0.244001"/>
    </motif>
    <motif db="0" id="HEN1_HUMAN.H11MO.0.C" length="20" nsites="55" evalue="1.0e+000"
        url="http://hocomoco.autosome.ru/motif/HEN1_HUMAN.H11MO.0.C">
      <pos A="0.119988" C="0.230301" G="0.293337" T="0.356374"/>
      <pos A="0.110767" C="0.0950081" G="0.63618" T="0.158044"/>
      <pos A="0.0319719" C="0.0319719" G="0.778012" T="0.158044"/>
      <pos A="0.0950081" C="0.000453721" G="0.856807" T="0.0477309"/>
      <pos A="0.126526" C="0.126526" G="0.462831" T="0.284117"/>
      <pos A="0.494349" C="0.457467" G="0.0477309" T="0.000453721"/>
      <pos A="0.126526" C="0.142285" G="0.441708" T="0.289481"/>
      <pos A="0.0477309" C="0.919843" G="0.0319719" T="0.000453721"/>
      <pos A="0.967121" C="0.0162128" G="0.0162128" T="0.000453721"/>
      <pos A="0.000453721" C="0.0792491" G="0.872566" T="0.0477309"/>
      <pos A="0.000453721" C="0.998639" G="0.000453721" T="0.000453721"/>
      <pos A="0.06349" C="0.000453721" G="0.000453721" T="0.935603"/>
      <pos A="0.000453721" C="0.000453721" G="0.98288" T="0.0162128"/>
      <pos A="0.0162128" C="0.888325" G="0.06349" T="0.0319719"/>
      <pos A="0.0477309" C="0.0162128" G="0.825289" T="0.110767"/>
      <pos A="0.000453721" C="0.221081" G="0.284117" T="0.494349"/>
      <pos A="0.0162128" C="0.888325" G="0.06349" T="0.0319719"/>
      <pos A="0.0950081" C="0.699217" G="0.0792491" T="0.126526"/>
      <pos A="0.110767" C="0.425949" G="0.0950081" T="0.368276"/>
      <pos A="0.127867" C="0.395771" G="0.0648309" T="0.41153"/>
    </motif>
    <motif db="0" id="HES1_HUMAN.H11MO.0.D" length="13" nsites="28" evalue="1.0e+000"
        url="http://hocomoco.autosome.ru/motif/HES1_HUMAN.H11MO.0.D">
      <pos A="0.314353" C="0.355872" G="0.218861" T="0.110913"/>
      <pos A="0.420225" C="0.474199" G="0.0341044" T="0.0714709"/>
      <pos A="0.0548636" C="0.191874" G="0.698399" T="0.0548636"/>
      <pos A="0.266607" C="0.424377" G="0.237544" T="0.0714709"/>
      <pos A="0.00088968" C="0.997331" G="0.00088968" T="0.00088968"/>
      <pos A="0.976572" C="0.00088968" G="0.00088968" T="0.0216489"/>
      <pos A="0.146204" C="0.727461" G="0.125445" T="0.00088968"/>
      <pos A="0.00088968" C="0.104686" G="0.719158" T="0.175267"/>
      <pos A="0.478351" C="0.312278" G="0.117141" T="0.0922301"/>
      <pos A="0.0797746" C="0.00088968" G="0.881079" T="0.0382562"/>
      <pos A="0.34134" C="0.486655" G="0.171115" T="0.00088968"/>
      <pos A="0.183571" C="0.569692" G="0.104686" T="0.142052"/>
      <pos A="0.370403" C="0.416074" G="0.15866" T="0.0548636"/>
    </motif>
    <motif db="0" id="HES5_HUMAN.H11MO.0.D" length="12" nsites="7261" evalue="1.0e+000"
        url="http://hocomoco.autosome.ru/motif/HES5_HUMAN.H11MO.0.D">
      <pos A="0.198483" C="0.220797" G="0.154886" T="0.425834"/>
      <pos A="0.0373106" C="0.0339717" G="0.895091" T="0.0336266"/>
      <pos A="0.0243297" C="0.00203962" G="0.973045" T="0.000585845"/>
      <pos A="0.000564275" C="0.995805" G="0.00349786" T="0.000132866"/>
      <pos A="0.999127" C="3.443e-06" G="0.000607416" T="0.000262288"/>
      <pos A="3.443e-06" C="0.999127" G="0.000779979" T="8.97248e-05"/>
      <pos A="8.97248e-05" C="3.443e-06" G="0.999903" T="3.443e-06"/>
      <pos A="3.443e-06" C="8.97248e-05" G="0.00466266" T="0.995244"/>
      <pos A="0.000154436" C="6.81544e-05" G="0.999623" T="0.000154436"/>
      <pos A="0.00783352" C="0.557366" G="0.0410374" T="0.393763"/>
      <pos A="0.0542288" C="0.820334" G="0.0658118" T="0.0596255"/>
      <pos A="0.313064" C="0.0888319" G="0.491257" T="0.106847"/>
    </motif>
    <motif db="0" id="HES7_HUMAN.H11MO.0.D" length="12" nsites="320" evalue="1.0e+000"
        url="http://hocomoco.autosome.ru/motif/HES7_HUMAN.H11MO.0.D">
      <pos A="0.15706" C="0.147688" G="0.0695876" T="0.625664"/>
      <pos A="0.00554514" C="0.00242112" G="0.980241" T="0.0117932"/>
      <pos A="0.101609" C="0.0110122" G="0.885739" T="0.00164011"/>
      <pos A="0.000859107" C="0.991175" G="0.00398313" T="0.00398313"/>
      <pos A="0.994299" C="0.00398313" G="0.000859107" T="0.000859107"/>
      <pos A="0.00320212" C="0.996642" G="7.81006e-05" T="7.81006e-05"/>
      <pos A="7.81006e-05" C="0.00320212" G="0.996642" T="7.81006e-05"/>
      <pos A="7.81006e-05" C="7.81006e-05" G="7.81006e-05" T="0.999766"/>
      <pos A="0.00320212" C="0.00632615" G="0.990394" T="7.81006e-05"/>
      <pos A="0.00398313" C="0.969306" G="0.00398313" T="0.0227273"/>
      <pos A="0.00476414" C="0.988832" G="0.00164011" T="0.00476414"/>
      <pos A="0.21095" C="0.0984848" G="0.57646" T="0.114105"/>
    </motif>
    <motif db="0" id="HESX1_HUMAN.H11MO.0.D" length="16" nsites="8" evalue="1.0e+000"
        url="http://hocomoco.autosome.ru/motif/HESX1_HUMAN.H11MO.0.D">
      <pos A="0.436949" C="0.19709" G="0.182981" T="0.182981"/>
      <pos A="0.00308642" C="0.257055" G="0.35582" T="0.384039"/>
      <pos A="0.00308642" C="0.511023" G="0.482804" T="0.00308642"/>
      <pos A="0.130071" C="0.511023" G="0.00308642" T="0.35582"/>
      <pos A="0.00308642" C="0.00308642" G="0.990741" T="0.00308642"/>
      <pos A="0.14418" C="0.00308642" G="0.722663" T="0.130071"/>
      <pos A="0.130071" C="0.863757" G="0.00308642" T="0.00308642"/>
      <pos A="0.482804" C="0.130071" G="0.00308642" T="0.384039"/>
      <pos A="0.398148" C="0.595679" G="0.00308642" T="0.00308642"/>
      <pos A="0.271164" C="0.130071" G="0.468695" T="0.130071"/>
      <pos A="0.00308642" C="0.115961" G="0.00308642" T="0.877866"/>
      <pos A="0.384039" C="0.00308642" G="0.468695" T="0.14418"/>
      <pos A="0.369929" C="0.115961" G="0.511023" T="0.00308642"/>
      <pos A="0.271164" C="0.468695" G="0.130071" T="0.130071"/>
      <pos A="0.369929" C="0.384039" G="0.115961" T="0.130071"/>
      <pos A="0.0348325" C="0.161817" G="0.147707" T="0.655644"/>
    </motif>
    <motif db="0" id="HEY1_HUMAN.H11MO.0.D" length="12" nsites="254" evalue="1.0e+000"
        url="http://hocomoco.autosome.ru/motif/HEY1_HUMAN.H11MO.0.D">
      <pos A="0.108323" C="0.128001" G="0.328709" T="0.434967"/>
      <pos A="0.0630657" C="0.039453" G="0.767513" T="0.129969"/>
      <pos A="0.36708" C="0.0443723" G="0.481208" T="0.10734"/>
      <pos A="0.0187918" C="0.935754" G="0.0266627" T="0.0187918"/>
      <pos A="0.96035" C="9.83865e-05" G="0.0276466" T="0.0119048"/>
      <pos A="9.83865e-05" C="0.956415" G="0.0315821" T="0.0119048"/>
      <pos A="9.83865e-05" C="9.83865e-05" G="0.995769" T="0.00403384"/>
      <pos A="0.00403384" C="9.83865e-05" G="0.0158402" T="0.980028"/>
      <pos A="0.0207595" C="0.0207595" G="0.925915" T="0.0325659"/>
      <pos A="0.0266627" C="0.341499" G="0.258855" T="0.372983"/>
      <pos A="0.0473239" C="0.732094" G="0.137839" T="0.082743"/>
      <pos A="0.202774" C="0.116194" G="0.419225" T="0.261806"/>
    </motif>
    <motif db="0" id="HEY2_HUMAN.H11MO.0.D" length="17" nsites="8" evalue="1.0e+000"
        url="http://hocomoco.autosome.ru/motif/HEY2_HUMAN.H11MO.0.D">
      <pos A="0.00308642" C="0.00308642" G="0.871025" T="0.122802"/>
      <pos A="0.00308642" C="0.242518" G="0.496914" T="0.257482"/>
      <pos A="0.00308642" C="0.257482" G="0.377198" T="0.362233"/>
      <pos A="0.00308642" C="0.257482" G="0.616629" T="0.122802"/>
      <pos A="0.137767" C="0.00308642" G="0.856061" T="0.00308642"/>
      <pos A="0.00308642" C="0.856061" G="0.00308642" T="0.137767"/>
      <pos A="0.496914" C="0.00308642" G="0.122802" T="0.377198"/>
      <pos A="0.00308642" C="0.871025" G="0.122802" T="0.00308642"/>
      <pos A="0.00308642" C="0.122802" G="0.871025" T="0.00308642"/>
      <pos A="0.00308642" C="0.122802" G="0.00308642" T="0.871025"/>
      <pos A="0.00308642" C="0.00308642" G="0.990741" T="0.00308642"/>
      <pos A="0.122802" C="0.242518" G="0.631594" T="0.00308642"/>
      <pos A="0.122802" C="0.736345" G="0.137767" T="0.00308642"/>
      <pos A="0.362233" C="0.257482" G="0.122802" T="0.257482"/>
      <pos A="0.00308642" C="0.257482" G="0.122802" T="0.616629"/>
      <pos A="0.00308642" C="0.257482" G="0.362233" T="0.377198"/>
      <pos A="0.365975" C="0.261223" G="0.246259" T="0.126543"/>
    </motif>
    <motif db="0" id="HIC2_HUMAN.H11MO.0.D" length="11" nsites="134" evalue="1.0e+000"
        url="http://hocomoco.autosome.ru/motif/HIC2_HUMAN.H11MO.0.D">
      <pos A="0.343214" C="0.343214" G="0.097129" T="0.216443"/>
      <pos A="0.205257" C="0.473714" G="0.0934004" T="0.227629"/>
      <pos A="0.503542" C="0.0113721" G="0.481171" T="0.00391499"/>
      <pos A="0.000186428" C="0.000186428" G="0.000186428" T="0.999441"/>
      <pos A="0.000186428" C="0.000186428" G="0.999441" T="0.000186428"/>
      <pos A="0.000186428" C="0.999441" G="0.000186428" T="0.000186428"/>
      <pos A="0.000186428" C="0.999441" G="0.000186428" T="0.000186428"/>
      <pos A="0.783184" C="0.216443" G="0.000186428" T="0.000186428"/>
      <pos A="0.050522" C="0.110179" G="0.83352" T="0.00577927"/>
      <pos A="0.194072" C="0.305928" G="0.335757" T="0.164243"/>
      <pos A="0.246271" C="0.283557" G="0.2239" T="0.246271"/>
    </motif>
    <motif db="0" id="HLTF_HUMAN.H11MO.0.D" length="12" nsites="10" evalue="1.0e+000"
        url="http://hocomoco.autosome.ru/motif/HLTF_HUMAN.H11MO.0.D">
      <pos A="0.15099" C="0.15099" G="0.338009" T="0.360011"/>
      <pos A="0.673542" C="0.00247525" G="0.321507" T="0.00247525"/>
      <pos A="0.299505" C="0.178493" G="0.321507" T="0.200495"/>
      <pos A="0.00247525" C="0.00247525" G="0.618537" T="0.376513"/>
      <pos A="0.101485" C="0.00247525" G="0.607536" T="0.288504"/>
      <pos A="0.288504" C="0.706546" G="0.00247525" T="0.00247525"/>
      <pos A="0.200495" C="0.090484" G="0.00247525" T="0.706546"/>
      <pos A="0.00247525" C="0.090484" G="0.904565" T="0.00247525"/>
      <pos A="0.00247525" C="0.585534" G="0.409516" T="0.00247525"/>
      <pos A="0.607536" C="0.387514" G="0.00247525" T="0.00247525"/>
      <pos A="0.893564" C="0.00247525" G="0.00247525" T="0.101485"/>
      <pos A="0.536029" C="0.360011" G="0.0519802" T="0.0519802"/>
    </motif>
    <motif db="0" id="HME2_HUMAN.H11MO.0.D" length="11" nsites="9518" evalue="1.0e+000"
        url="http://hocomoco.autosome.ru/motif/HME2_HUMAN.H11MO.0.D">
      <pos A="0.244325" C="0.209856" G="0.327616" T="0.218203"/>
      <pos A="0.222948" C="0.212323" G="0.360715" T="0.204014"/>
      <pos A="0.149905" C="0.152816" G="0.187179" T="0.5101"/>
      <pos A="0.52314" C="0.0291164" G="0.304896" T="0.142848"/>
      <pos A="0.626911" C="0.056187" G="0.316789" T="0.000113385"/>
      <pos A="0.000129208" C="0.000129208" G="0.0238613" T="0.97588"/>
      <pos A="0.000113385" C="0.000113385" G="0.306856" T="0.692917"/>
      <pos A="0.590944" C="0.0533394" G="0.214088" T="0.141628"/>
      <pos A="0.261311" C="0.141312" G="0.469406" T="0.127972"/>
      <pos A="0.161324" C="0.286372" G="0.320998" T="0.231306"/>
      <pos A="0.177369" C="0.218461" G="0.383176" T="0.220994"/>
    </motif>
    <motif db="0" id="HMX3_HUMAN.H11MO.0.D" length="11" nsites="38638" evalue="1.0e+000"
        url="http://hocomoco.autosome.ru/motif/HMX3_HUMAN.H11MO.0.D">
      <pos A="0.227199" C="0.287554" G="0.213844" T="0.271404"/>
      <pos A="0.224061" C="0.218315" G="0.331882" T="0.225743"/>
      <pos A="0.0702034" C="0.0899507" G="0.0691681" T="0.770678"/>
      <pos A="0.0198774" C="0.0150117" G="0.0137694" T="0.951341"/>
      <pos A="0.958258" C="0.000576504" G="0.0376901" T="0.0034752"/>
      <pos A="0.993191" C="0.000595914" G="0.0055651" T="0.000647677"/>
      <pos A="0.0021229" C="0.000880607" G="0.244448" T="0.752548"/>
      <pos A="0.00254347" C="0.0736909" G="0.00818557" T="0.91558"/>
      <pos A="0.00333932" C="0.0019935" G="0.992078" T="0.00258877"/>
      <pos A="0.172272" C="0.387086" G="0.262675" T="0.177966"/>
      <pos A="0.131244" C="0.228972" G="0.115224" T="0.524561"/>
    </motif>
    <motif db="0" id="HXA13_HUMAN.H11MO.0.C" length="11" nsites="17" evalue="1.0e+000"
        url="http://hocomoco.autosome.ru/motif/HXA13_HUMAN.H11MO.0.C">
      <pos A="0.188294" C="0.19515" G="0.50368" T="0.112876"/>
      <pos A="0.344273" C="0.063168" G="0.371698" T="0.220861"/>
      <pos A="0.00146199" C="0.00146199" G="0.193436" T="0.80364"/>
      <pos A="0.289423" C="0.00146199" G="0.124874" T="0.584241"/>
      <pos A="0.063168" C="0.00146199" G="0.00146199" T="0.933908"/>
      <pos A="0.261998" C="0.00146199" G="0.00146199" T="0.735078"/>
      <pos A="0.995614" C="0.00146199" G="0.00146199" T="0.00146199"/>
      <pos A="0.00146199" C="0.172868" G="0.00146199" T="0.824209"/>
      <pos A="0.111162" C="0.063168" G="0.234574" T="0.591097"/>
      <pos A="0.00146199" C="0.063168" G="0.762503" T="0.172868"/>
      <pos A="0.100877" C="0.190008" G="0.6768" T="0.032315"/>
    </motif>
    <motif db="0" id="HXA2_HUMAN.H11MO.0.D" length="11" nsites="13640" evalue="1.0e+000"
        url="http://hocomoco.autosome.ru/motif/HXA2_HUMAN.H11MO.0.D">
      <pos A="0.253161" C="0.188518" G="0.316231" T="0.24209"/>
      <pos A="0.171896" C="0.158835" G="0.565133" T="0.104136"/>
      <pos A="0.0390843" C="0.108045" G="0.0318063" T="0.821065"/>
      <pos A="0.766267" C="0.170253" G="0.0502195" T="0.0132595"/>
      <pos A="0.98521" C="0.00444515" G="0.0103427" T="1.83283e-06"/>
      <pos A="0.00592625" C="1.83283e-06" G="0.00301095" T="0.991061"/>
      <pos A="4.87441e-05" C="0.00672374" G="0.00620092" T="0.987027"/>
      <pos A="0.949031" C="0.016726" G="0.0133817" T="0.0208609"/>
      <pos A="0.360068" C="0.0533658" G="0.456929" T="0.129637"/>
      <pos A="0.137203" C="0.327834" G="0.233401" T="0.301562"/>
      <pos A="0.306104" C="0.120722" G="0.37305" T="0.200124"/>
    </motif>
    <motif db="0" id="HXA5_HUMAN.H11MO.0.D" length="10" nsites="52" evalue="1.0e+000"
        url="http://hocomoco.autosome.ru/motif/HXA5_HUMAN.H11MO.0.D">
      <pos A="0.0892941" C="0.322912" G="0.0572237" T="0.53057"/>
      <pos A="0.000479846" C="0.257823" G="0.0175615" T="0.724136"/>
      <pos A="0.293969" C="0.169483" G="0.476952" T="0.0595962"/>
      <pos A="0.99856" C="0.000479846" G="0.000479846" T="0.000479846"/>
      <pos A="0.000479846" C="0.000479846" G="0.00996964" T="0.989071"/>
      <pos A="0.000479846" C="0.000479846" G="0.000479846" T="0.99856"/>
      <pos A="0.814848" C="0.000479846" G="0.120051" T="0.0646207"/>
      <pos A="0.646709" C="0.0610196" G="0.244342" T="0.0479288"/>
      <pos A="0.0648156" C="0.156477" G="0.0175615" T="0.761146"/>
      <pos A="0.249756" C="0.0797196" G="0.566131" T="0.104393"/>
    </motif>
    <motif db="0" id="HXB3_HUMAN.H11MO.0.D" length="14" nsites="3403" evalue="1.0e+000"
        url="http://hocomoco.autosome.ru/motif/HXB3_HUMAN.H11MO.0.D">
      <pos A="0.118061" C="0.341387" G="0.110128" T="0.430424"/>
      <pos A="0.0598058" C="0.0562796" G="0.0459948" T="0.83792"/>
      <pos A="0.883687" C="0.038869" G="0.0415136" T="0.0359305"/>
      <pos A="0.998949" C="0.000154271" G="0.000741971" T="0.000154271"/>
      <pos A="7.34624e-06" C="0.00588434" G="0.00559049" T="0.988518"/>
      <pos A="0.00529664" C="0.0308616" G="0.277695" T="0.686146"/>
      <pos A="0.687322" C="0.0141121" G="0.268292" T="0.0302739"/>
      <pos A="0.0996224" C="0.376429" G="0.417862" T="0.106087"/>
      <pos A="0.155748" C="0.281222" G="0.114609" T="0.448422"/>
      <pos A="0.205996" C="0.157511" G="0.149871" T="0.486622"/>
      <pos A="0.244123" C="0.131285" G="0.079861" T="0.544731"/>
      <pos A="0.211873" C="0.0963901" G="0.0628912" T="0.628846"/>
      <pos A="0.221203" C="0.0927904" G="0.0810364" T="0.60497"/>
      <pos A="0.438211" C="0.153764" G="0.128199" T="0.279826"/>
    </motif>
    <motif db="0" id="HXB4_HUMAN.H11MO.0.B" length="8" nsites="500" evalue="1.0e+000"
        url="http://hocomoco.autosome.ru/motif/HXB4_HUMAN.H11MO.0.B">
      <pos A="0.0880324" C="0.383973" G="0.090032" T="0.437962"/>
      <pos A="0.224005" C="0.00204959" G="0.0260448" T="0.7479"/>
      <pos A="0.771896" C="0.0180464" G="0.20201" T="0.00804839"/>
      <pos A="0.991852" C="4.999e-05" G="0.00604879" T="0.00204959"/>
      <pos A="4.999e-05" C="0.0260448" G="4.999e-05" T="0.973855"/>
      <pos A="0.030044" C="0.040042" G="0.707908" T="0.222006"/>
      <pos A="0.485953" C="4.999e-05" G="0.503949" T="0.010048"/>
      <pos A="0.0180464" C="0.705909" G="0.257998" T="0.0180464"/>
    </motif>
    <motif db="0" id="HXC10_HUMAN.H11MO.0.D" length="19" nsites="8980" evalue="1.0e+000"
        url="http://hocomoco.autosome.ru/motif/HXC10_HUMAN.H11MO.0.D">
      <pos A="0.234693" C="0.162725" G="0.18171" T="0.420872"/>
      <pos A="0.310597" C="0.114299" G="0.119065" T="0.456039"/>
      <pos A="0.42012" C="0.0660397" G="0.0691729" T="0.444668"/>
      <pos A="0.39671" C="0.0458541" G="0.0488348" T="0.508602"/>
      <pos A="0.42914" C="0.0408564" G="0.0917172" T="0.438286"/>
      <pos A="0.471936" C="0.0571737" G="0.16006" T="0.310831"/>
      <pos A="0.410822" C="0.163883" G="0.195754" T="0.229541"/>
      <pos A="0.295694" C="0.187922" G="0.216997" T="0.299386"/>
      <pos A="0.253352" C="0.193965" G="0.216088" T="0.336594"/>
      <pos A="0.247208" C="0.139666" G="0.201695" T="0.41143"/>
      <pos A="0.0931916" C="0.102039" G="0.124499" T="0.68027"/>
      <pos A="0.0225628" C="0.0133644" G="0.0946819" T="0.869391"/>
      <pos A="0.000594755" C="0.0131897" G="0.00844149" T="0.977774"/>
      <pos A="0.370085" C="0.0164393" G="0.0142794" T="0.599196"/>
      <pos A="0.987531" C="0.00460824" G="0.00778436" T="7.62601e-05"/>
      <pos A="0.0400997" C="0.17204" G="0.0546661" T="0.733195"/>
      <pos A="0.115705" C="0.0918097" G="0.393457" T="0.399029"/>
      <pos A="0.471773" C="0.0897992" G="0.317194" T="0.121235"/>
      <pos A="0.167595" C="0.426743" G="0.202757" T="0.202905"/>
    </motif>
    <motif db="0" id="HXD3_HUMAN.H11MO.0.D" length="11" nsites="597" evalue="1.0e+000"
        url="http://hocomoco.autosome.ru/motif/HXD3_HUMAN.H11MO.0.D">
      <pos A="0.207294" C="0.247488" G="0.316153" T="0.229065"/>
      <pos A="0.245394" C="0.0678697" G="0.575322" T="0.111413"/>
      <pos A="0.049866" C="0.212318" G="0.282658" T="0.455158"/>
      <pos A="0.00129794" C="0.00129794" G="0.00632222" T="0.991082"/>
      <pos A="0.917811" C="4.1869e-05" G="0.0821052" T="4.1869e-05"/>
      <pos A="0.907763" C="4.1869e-05" G="0.0921537" T="4.1869e-05"/>
      <pos A="4.1869e-05" C="4.1869e-05" G="0.103877" T="0.896039"/>
      <pos A="0.00841568" C="0.00841568" G="0.199338" T="0.78383"/>
      <pos A="0.721864" C="0.020139" G="0.226135" T="0.0318623"/>
      <pos A="0.168355" C="0.180079" G="0.459764" T="0.191802"/>
      <pos A="0.166262" C="0.154539" G="0.432549" T="0.24665"/>
    </motif>
    <motif db="0" id="HXD4_HUMAN.H11MO.0.D" length="8" nsites="8" evalue="1.0e+000"
        url="http://hocomoco.autosome.ru/motif/HXD4_HUMAN.H11MO.0.D">
      <pos A="0.0335278" C="0.0335278" G="0.277059" T="0.655885"/>
      <pos A="0.00308642" C="0.00308642" G="0.00308642" T="0.990741"/>
      <pos A="0.74721" C="0.124852" G="0.124852" T="0.00308642"/>
      <pos A="0.868975" C="0.00308642" G="0.124852" T="0.00308642"/>
      <pos A="0.00308642" C="0.00308642" G="0.00308642" T="0.990741"/>
      <pos A="0.00308642" C="0.00308642" G="0.00308642" T="0.990741"/>
      <pos A="0.124852" C="0.124852" G="0.503678" T="0.246618"/>
      <pos A="0.412354" C="0.0335278" G="0.155293" T="0.398825"/>
    </motif>
    <motif db="0" id="HXD8_HUMAN.H11MO.0.D" length="11" nsites="278" evalue="1.0e+000"
        url="http://hocomoco.autosome.ru/motif/HXD8_HUMAN.H11MO.0.D">
      <pos A="0.294948" C="0.154711" G="0.100773" T="0.449569"/>
      <pos A="0.555645" C="0.196063" G="0.0774002" T="0.170892"/>
      <pos A="0.726447" C="0.0288565" G="0.0252607" T="0.219435"/>
      <pos A="0.00278677" C="0.0207659" G="0.0243617" T="0.952086"/>
      <pos A="0.341694" C="8.98957e-05" G="0.0216649" T="0.636552"/>
      <pos A="0.309331" C="0.00368572" G="8.98957e-05" T="0.686893"/>
      <pos A="0.125944" C="0.0108774" G="0.766001" T="0.0971773"/>
      <pos A="0.0117763" C="0.964671" G="0.0117763" T="0.0117763"/>
      <pos A="0.443276" C="0.191568" G="0.184376" T="0.18078"/>
      <pos A="0.194265" C="0.21584" G="0.190669" T="0.399227"/>
      <pos A="0.343492" C="0.203254" G="0.196063" T="0.257192"/>
    </motif>
    <motif db="0" id="ID4_HUMAN.H11MO.0.D" length="11" nsites="210" evalue="1.0e+000"
        url="http://hocomoco.autosome.ru/motif/ID4_HUMAN.H11MO.0.D">
      <pos A="0.223822" C="0.161947" G="0.371371" T="0.242861"/>
      <pos A="0.320205" C="0.210733" G="0.305926" T="0.163137"/>
      <pos A="0.0703237" C="0.812827" G="0.0465255" T="0.0703237"/>
      <pos A="0.898501" C="0.00844836" G="0.0465255" T="0.0465255"/>
      <pos A="0.0429557" C="0.0619943" G="0.871133" T="0.0239172"/>
      <pos A="0.0286768" C="0.0810328" G="0.890171" T="0.000118991"/>
      <pos A="0.026297" C="0.0167777" G="0.0691337" T="0.887792"/>
      <pos A="0.0322465" C="0.0179676" G="0.90802" T="0.0417658"/>
      <pos A="0.145288" C="0.368991" G="0.0834127" T="0.402308"/>
      <pos A="0.282128" C="0.267849" G="0.24881" T="0.201214"/>
      <pos A="0.373751" C="0.221442" G="0.259519" T="0.145288"/>
    </motif>
    <motif db="0" id="IKZF1_HUMAN.H11MO.0.C" length="8" nsites="60" evalue="1.0e+000"
        url="http://hocomoco.autosome.ru/motif/IKZF1_HUMAN.H11MO.0.C">
      <pos A="0.0427902" C="0.286018" G="0.237711" T="0.43348"/>
      <pos A="0.0580449" C="0.0885543" G="0.000415973" T="0.852985"/>
      <pos A="0.0563499" C="0.000415973" G="0.942818" T="0.000415973"/>
      <pos A="0.0190606" C="0.0309254" G="0.949598" T="0.000415973"/>
      <pos A="0.000415973" C="0.0173657" G="0.981802" T="0.000415973"/>
      <pos A="0.849595" C="0.000415973" G="0.149573" T="0.000415973"/>
      <pos A="0.320765" C="0.0309254" G="0.532636" T="0.115674"/>
      <pos A="0.415683" C="0.0394002" G="0.368224" T="0.176693"/>
    </motif>
    <motif db="0" id="INSM1_HUMAN.H11MO.0.C" length="12" nsites="24" evalue="1.0e+000"
        url="http://hocomoco.autosome.ru/motif/INSM1_HUMAN.H11MO.0.C">
      <pos A="0.0650995" C="0.00103734" G="0.228142" T="0.705721"/>
      <pos A="0.00103734" C="0.00103734" G="0.741213" T="0.256712"/>
      <pos A="0.00103734" C="0.157158" G="0.122239" T="0.719565"/>
      <pos A="0.349918" C="0.619438" G="0.00103734" T="0.0296073"/>
      <pos A="0.968318" C="0.00103734" G="0.00103734" T="0.0296073"/>
      <pos A="0.00103734" C="0.00103734" G="0.996888" T="0.00103734"/>
      <pos A="0.00103734" C="0.00103734" G="0.996888" T="0.00103734"/>
      <pos A="0.00103734" C="0.00103734" G="0.996888" T="0.00103734"/>
      <pos A="0.00103734" C="0.00103734" G="0.996888" T="0.00103734"/>
      <pos A="0.00103734" C="0.0581772" G="0.911178" T="0.0296073"/>
      <pos A="0.0581772" C="0.939748" G="0.00103734" T="0.00103734"/>
      <pos A="0.619438" C="0.00103734" G="0.378488" T="0.00103734"/>
    </motif>
    <motif db="0" id="IRF1_HUMAN.H11MO.0.A" length="20" nsites="499" evalue="1.0e+000"
        url="http://hocomoco.autosome.ru/motif/IRF1_HUMAN.H11MO.0.A">
      <pos A="0.33866" C="0.176367" G="0.356692" T="0.128281"/>
      <pos A="0.605139" C="0.0982268" G="0.192396" T="0.104238"/>
      <pos A="0.657233" C="0.0962232" G="0.128281" T="0.118263"/>
      <pos A="0.735374" C="0.0741835" G="0.0781907" T="0.112252"/>
      <pos A="0.310609" C="0.228461" G="0.26653" T="0.1944"/>
      <pos A="0.298587" C="0.138299" G="0.152324" T="0.410789"/>
      <pos A="0.166349" C="0.00806452" G="0.821529" T="0.0040573"/>
      <pos A="0.933731" C="0.0100681" G="0.046133" T="0.0100681"/>
      <pos A="0.987828" C="0.0020537" G="5.00902e-05" T="0.0100681"/>
      <pos A="0.983821" C="0.0020537" G="0.00606091" T="0.00806452"/>
      <pos A="0.136295" C="0.364706" G="0.468894" T="0.0301042"/>
      <pos A="0.200411" C="0.10023" G="0.0220898" T="0.677269"/>
      <pos A="0.106241" C="0.0040573" G="0.887648" T="0.0020537"/>
      <pos A="0.937738" C="0.0160789" G="0.0421258" T="0.0040573"/>
      <pos A="0.961781" C="5.00902e-05" G="0.0281006" T="0.0100681"/>
      <pos A="0.985824" C="0.0040573" G="0.0040573" T="0.00606091"/>
      <pos A="0.0441294" C="0.360699" G="0.547035" T="0.0481366"/>
      <pos A="0.196404" C="0.242486" G="0.0761871" T="0.484923"/>
      <pos A="0.468894" C="0.124274" G="0.308605" T="0.0982268"/>
      <pos A="0.436836" C="0.160339" G="0.268533" T="0.134292"/>
    </motif>
    <motif db="0" id="IRF3_HUMAN.H11MO.0.B" length="20" nsites="500" evalue="1.0e+000"
        url="http://hocomoco.autosome.ru/motif/IRF3_HUMAN.H11MO.0.B">
      <pos A="0.29999" C="0.0780344" G="0.513947" T="0.108028"/>
      <pos A="0.603929" C="0.0440412" G="0.29999" T="0.0520396"/>
      <pos A="0.677914" C="0.0660368" G="0.214007" T="0.0420416"/>
      <pos A="0.719906" C="0.0740352" G="0.110028" T="0.0960308"/>
      <pos A="0.305989" C="0.108028" G="0.455959" T="0.130024"/>
      <pos A="0.224005" C="0.0540392" G="0.557938" T="0.164017"/>
      <pos A="0.20201" C="0.0540392" G="0.731904" T="0.0120476"/>
      <pos A="0.819886" C="0.0180464" G="0.14802" T="0.0140472"/>
      <pos A="0.815887" C="0.0360428" G="0.126025" T="0.0220456"/>
      <pos A="0.89987" C="0.0160468" G="0.030044" T="0.0540392"/>
      <pos A="0.224005" C="0.261998" G="0.445961" T="0.0680364"/>
      <pos A="0.291992" C="0.0880324" G="0.40197" T="0.218006"/>
      <pos A="0.20001" C="0.00604879" G="0.783893" T="0.010048"/>
      <pos A="0.673915" C="0.0240452" G="0.289992" T="0.0120476"/>
      <pos A="0.879874" C="0.0360428" G="0.0720356" T="0.0120476"/>
      <pos A="0.941862" C="0.00404919" G="0.040042" T="0.0140472"/>
      <pos A="0.0960308" C="0.313987" G="0.54794" T="0.0420416"/>
      <pos A="0.265997" C="0.142022" G="0.273995" T="0.317986"/>
      <pos A="0.228004" C="0.122026" G="0.585933" T="0.0640372"/>
      <pos A="0.681914" C="0.070036" G="0.178014" T="0.070036"/>
    </motif>
    <motif db="0" id="IRX2_HUMAN.H11MO.0.D" length="19" nsites="19306" evalue="1.0e+000"
        url="http://hocomoco.autosome.ru/motif/IRX2_HUMAN.H11MO.0.D">
      <pos A="0.409626" C="0.178973" G="0.237918" T="0.173483"/>
      <pos A="0.174687" C="0.429166" G="0.204574" T="0.191573"/>
      <pos A="0.42229" C="0.128186" G="0.222353" T="0.22717"/>
      <pos A="0.151534" C="0.156403" G="0.305009" T="0.387055"/>
      <pos A="0.129986" C="0.0788106" G="0.640757" T="0.150446"/>
      <pos A="0.177652" C="0.100734" G="0.434514" T="0.2871"/>
      <pos A="0.139271" C="0.212615" G="0.361377" T="0.286737"/>
      <pos A="0.285908" C="0.049092" G="0.24763" T="0.417369"/>
      <pos A="0.0808307" C="0.039393" G="0.447658" T="0.432119"/>
      <pos A="0.138869" C="0.0292667" G="0.636691" T="0.195173"/>
      <pos A="0.224619" C="0.0283084" G="0.386485" T="0.360587"/>
      <pos A="0.0672857" C="0.729926" G="0.0462561" T="0.156532"/>
      <pos A="0.493084" C="0.00127032" G="0.45838" T="0.0472661"/>
      <pos A="0.00132212" C="0.00588027" G="0.333393" T="0.659404"/>
      <pos A="0.00119263" C="0.00103724" G="0.996992" T="0.000778251"/>
      <pos A="0.0509308" C="0.0562659" G="0.129714" T="0.763089"/>
      <pos A="0.336605" C="0.0830579" G="0.232026" T="0.348311"/>
      <pos A="0.241065" C="0.215788" G="0.397389" T="0.145758"/>
      <pos A="0.189799" C="0.137432" G="0.414184" T="0.258585"/>
    </motif>
    <motif db="0" id="ISL2_HUMAN.H11MO.0.D" length="11" nsites="16943" evalue="1.0e+000"
        url="http://hocomoco.autosome.ru/motif/ISL2_HUMAN.H11MO.0.D">
      <pos A="0.184295" C="0.384966" G="0.140265" T="0.290474"/>
      <pos A="0.305008" C="0.179647" G="0.348388" T="0.166957"/>
      <pos A="0.0756075" C="0.359735" G="0.0784405" T="0.486217"/>
      <pos A="0.0419212" C="0.0223262" G="0.02451" T="0.911243"/>
      <pos A="0.985476" C="0.000355602" G="0.0133993" T="0.00076875"/>
      <pos A="0.994507" C="0.000591686" G="0.00330666" T="0.00159504"/>
      <pos A="0.00392638" C="0.000326091" G="0.419258" T="0.57649"/>
      <pos A="0.00590358" C="0.00135896" G="0.175884" T="0.816853"/>
      <pos A="0.103554" C="0.0110679" G="0.877261" T="0.00811687"/>
      <pos A="0.226303" C="0.51108" G="0.20842" T="0.0541976"/>
      <pos A="0.273977" C="0.198017" G="0.0816276" T="0.446378"/>
    </motif>
    <motif db="0" id="ISX_HUMAN.H11MO.0.D" length="16" nsites="15142" evalue="1.0e+000"
        url="http://hocomoco.autosome.ru/motif/ISX_HUMAN.H11MO.0.D">
      <pos A="0.0990053" C="0.353834" G="0.123455" T="0.423705"/>
      <pos A="0.00965836" C="0.0437347" G="0.00804522" T="0.938562"/>
      <pos A="0.978997" C="0.00695751" G="0.00708831" T="0.00695751"/>
      <pos A="0.99993" C="2.34502e-05" G="2.34502e-05" T="2.34502e-05"/>
      <pos A="1.65103e-06" C="1.65103e-06" G="1.65103e-06" T="0.999995"/>
      <pos A="8.88476e-05" C="8.88476e-05" G="0.00309113" T="0.996731"/>
      <pos A="0.569838" C="0.000394036" G="0.429549" T="0.000219642"/>
      <pos A="0.235331" C="0.119086" G="0.63126" T="0.0143234"/>
      <pos A="0.276521" C="0.338741" G="0.128507" T="0.256231"/>
      <pos A="0.19731" C="0.167161" G="0.139676" T="0.495853"/>
      <pos A="0.320121" C="0.142979" G="0.0895359" T="0.447364"/>
      <pos A="0.532904" C="0.0954327" G="0.0398261" T="0.331837"/>
      <pos A="0.466517" C="0.0805727" G="0.0683156" T="0.384595"/>
      <pos A="0.448315" C="0.117653" G="0.0615926" T="0.37244"/>
      <pos A="0.36141" C="0.0729656" G="0.123264" T="0.44236"/>
      <pos A="0.30169" C="0.132586" G="0.16998" T="0.395744"/>
    </motif>
    <motif db="0" id="ITF2_HUMAN.H11MO.0.C" length="10" nsites="497" evalue="1.0e+000"
        url="http://hocomoco.autosome.ru/motif/ITF2_HUMAN.H11MO.0.C">
      <pos A="0.307835" C="0.0422953" G="0.382267" T="0.267602"/>
      <pos A="0.126785" C="0.146902" G="0.684017" T="0.0422953"/>
      <pos A="0.0282136" C="0.895242" G="0.0523537" T="0.0241903"/>
      <pos A="0.937487" C="0.00809696" G="0.026202" T="0.0282136"/>
      <pos A="0.0302253" C="0.104657" G="0.824834" T="0.0402836"/>
      <pos A="0.0945987" C="0.589469" G="0.299789" T="0.0161436"/>
      <pos A="0.0905753" C="0.00608529" G="0.00809696" T="0.895242"/>
      <pos A="0.00407363" C="0.014132" G="0.951569" T="0.0302253"/>
      <pos A="0.0845403" C="0.106669" G="0.460722" T="0.348069"/>
      <pos A="0.092587" C="0.273637" G="0.529119" T="0.104657"/>
    </motif>
    <motif db="0" id="JDP2_HUMAN.H11MO.0.D" length="12" nsites="3035" evalue="1.0e+000"
        url="http://hocomoco.autosome.ru/motif/JDP2_HUMAN.H11MO.0.D">
      <pos A="0.13208" C="0.253802" G="0.226251" T="0.387867"/>
      <pos A="0.147153" C="0.117815" G="0.64998" T="0.0850521"/>
      <pos A="0.84141" C="0.0233284" G="0.120653" T="0.0146084"/>
      <pos A="0.00183889" C="0.000551231" G="0.00080349" T="0.996806"/>
      <pos A="0.00163759" C="0.000602186" G="0.987716" T="0.0100441"/>
      <pos A="0.998661" C="0.000539121" G="0.000539121" T="0.000260496"/>
      <pos A="0.00109208" C="0.969009" G="0.00215814" T="0.027741"/>
      <pos A="0.00824158" C="0.000489239" G="0.990023" T="0.00124602"/>
      <pos A="0.00394284" C="0.00593455" G="0.00494758" T="0.985175"/>
      <pos A="0.157383" C="0.809049" G="0.0187155" T="0.0148525"/>
      <pos A="0.949353" C="0.0158644" G="0.0176566" T="0.0171257"/>
      <pos A="0.0448518" C="0.38098" G="0.118534" T="0.455634"/>
    </motif>
    <motif db="0" id="KLF12_HUMAN.H11MO.0.C" length="11" nsites="452" evalue="1.0e+000"
        url="http://hocomoco.autosome.ru/motif/KLF12_HUMAN.H11MO.0.C">
      <pos A="0.37829" C="0.3429" G="0.194702" T="0.0841075"/>
      <pos A="0.247788" C="0.0310219" G="0.581785" T="0.139405"/>
      <pos A="0.0642004" C="5.52975e-05" G="0.931265" T="0.0044791"/>
      <pos A="5.52975e-05" C="0.0022672" G="0.99541" T="0.0022672"/>
      <pos A="5.52975e-05" C="5.52975e-05" G="0.999834" T="5.52975e-05"/>
      <pos A="0.0907432" C="0.87818" G="0.0022672" T="0.02881"/>
      <pos A="0.0221743" C="0.0022672" G="0.96002" T="0.0155386"/>
      <pos A="0.0044791" C="0.0089029" G="0.791916" T="0.194702"/>
      <pos A="0.0973789" C="5.52975e-05" G="0.862696" T="0.0398695"/>
      <pos A="0.0133267" C="0.006691" G="0.964444" T="0.0155386"/>
      <pos A="0.130557" C="0.800763" G="0.02881" T="0.0398695"/>
    </motif>
    <motif db="0" id="KLF13_HUMAN.H11MO.0.D" length="11" nsites="7671" evalue="1.0e+000"
        url="http://hocomoco.autosome.ru/motif/KLF13_HUMAN.H11MO.0.D">
      <pos A="0.352137" C="0.0834659" G="0.312377" T="0.252021"/>
      <pos A="0.385085" C="0.0168196" G="0.431363" T="0.166733"/>
      <pos A="0.0173736" C="0.000426927" G="0.981772" T="0.000426927"/>
      <pos A="0.00143721" C="3.25899e-06" G="0.543602" T="0.454958"/>
      <pos A="3.25899e-06" C="3.25899e-06" G="0.99999" T="3.25899e-06"/>
      <pos A="3.25899e-06" C="3.25899e-06" G="0.99999" T="3.25899e-06"/>
      <pos A="3.25899e-06" C="3.25899e-06" G="0.99999" T="3.25899e-06"/>
      <pos A="3.25899e-06" C="0.988388" G="3.25899e-06" T="0.0116052"/>
      <pos A="3.25899e-06" C="3.25899e-06" G="0.99999" T="3.25899e-06"/>
      <pos A="0.186808" C="0.186678" G="0.217703" T="0.40881"/>
      <pos A="0.203201" C="0.195119" G="0.397045" T="0.204635"/>
    </motif>
    <motif db="0" id="KLF14_HUMAN.H11MO.0.D" length="13" nsites="2224" evalue="1.0e+000"
        url="http://hocomoco.autosome.ru/motif/KLF14_HUMAN.H11MO.0.D">
      <pos A="0.34723" C="0.107133" G="0.318005" T="0.227631"/>
      <pos A="0.369487" C="0.0682411" G="0.397363" T="0.164909"/>
      <pos A="0.128153" C="0.0148487" G="0.837653" T="0.0193449"/>
      <pos A="0.016872" C="0.00608111" G="0.620262" T="0.356785"/>
      <pos A="0.00855402" C="1.12405e-05" G="0.991423" T="1.12405e-05"/>
      <pos A="1.12405e-05" C="1.12405e-05" G="0.999966" T="1.12405e-05"/>
      <pos A="1.12405e-05" C="1.12405e-05" G="0.999067" T="0.000910481"/>
      <pos A="0.00765478" C="0.956353" G="0.00765478" T="0.0283373"/>
      <pos A="0.0013601" C="0.000910481" G="0.996369" T="0.0013601"/>
      <pos A="0.0012477" C="0.00394542" G="0.092071" T="0.902736"/>
      <pos A="0.0816173" C="0.0195697" G="0.875646" T="0.0231667"/>
      <pos A="0.157041" C="0.0909469" G="0.579684" T="0.172328"/>
      <pos A="0.126354" C="0.444685" G="0.14389" T="0.28507"/>
    </motif>
    <motif db="0" id="KLF15_HUMAN.H11MO.0.A" length="19" nsites="479" evalue="1.0e+000"
        url="http://hocomoco.autosome.ru/motif/KLF15_HUMAN.H11MO.0.A">
      <pos A="0.311052" C="0.0355354" G="0.542736" T="0.110676"/>
[truncated: 395,394 more chars]
