# Supplementary material for: DeepEPI: CNN-transformer-based model for extracting TF interactions through predicting enhancer-promoter interactions
Source: Bioinform Adv. 2025 Sep 17;5(1):vbaf221. doi: 10.1093/bioadv/vbaf221 (PMC12478696; doi:10.1093/bioadv/vbaf221)
Supplement: vbaf221_Supplementary_Data [file vbaf221_supplementary_data.zip › Supplementary_file5/IMR90/result_promoter93-IMR90/tomtom.tsv]

Query_ID	Target_ID	Optimal_offset	p-value	E-value	q-value	Overlap	Query_consensus	Target_consensus	Orientation
M1	PROX1_HUMAN.H11MO.0.D	-18	0.000375779	0.288974	0.410902	17	GCAACTGCCCTACAGTCTGAGTGAAGAGTGCTCTGACCTG	GGGTAAGGCGGGTTGGG	+
M1	PAX8_HUMAN.H11MO.0.D	-16	0.000584034	0.449123	0.410902	14	GCAACTGCCCTACAGTCTGAGTGAAGAGTGCTCTGACCTG	GTCACTGAAGCGGG	+
M1	SP3_HUMAN.H11MO.0.B	-17	0.00148463	1.14168	0.410902	20	GCAACTGCCCTACAGTCTGAGTGAAGAGTGCTCTGACCTG	GGGGGGGGGCGGGGCCGGGG	+
M1	SP4_HUMAN.H11MO.0.A	-6	0.00172801	1.32884	0.410902	20	GCAACTGCCCTACAGTCTGAGTGAAGAGTGCTCTGACCTG	GGGAAGGGGGCGGGGCCGGG	+
M1	CLOCK_HUMAN.H11MO.0.C	-5	0.00201506	1.54958	0.410902	14	GCAACTGCCCTACAGTCTGAGTGAAGAGTGCTCTGACCTG	TGTTCACGTGTCTG	-
M1	ZBT17_HUMAN.H11MO.0.A	-12	0.00228234	1.75512	0.410902	19	GCAACTGCCCTACAGTCTGAGTGAAGAGTGCTCTGACCTG	GAGGGTGGGGGAGGGGAAG	+
M1	SP2_HUMAN.H11MO.0.A	-16	0.00260384	2.00235	0.410902	22	GCAACTGCCCTACAGTCTGAGTGAAGAGTGCTCTGACCTG	GGGGGGGGGGCGGGGCCGGGGG	+
M1	KLF6_HUMAN.H11MO.0.A	-19	0.00286443	2.20275	0.410902	19	GCAACTGCCCTACAGTCTGAGTGAAGAGTGCTCTGACCTG	GGAAGGGCGGGGCCGGGGG	+
M1	ZSC22_HUMAN.H11MO.0.C	-13	0.00313864	2.41361	0.410902	16	GCAACTGCCCTACAGTCTGAGTGAAGAGTGCTCTGACCTG	GGTCTGAGGGAGGAGG	+
M1	KLF16_HUMAN.H11MO.0.D	-12	0.00332647	2.55806	0.410902	19	GCAACTGCCCTACAGTCTGAGTGAAGAGTGCTCTGACCTG	GGGGGCGGGGGGGGGGGGG	+
M1	ZN341_HUMAN.H11MO.0.C	-7	0.00392746	3.02022	0.410902	22	GCAACTGCCCTACAGTCTGAGTGAAGAGTGCTCTGACCTG	GGGGGGGGGGGGAGGGAAGAGC	+
M1	RXRA_HUMAN.H11MO.0.A	-1	0.00416894	3.20591	0.410902	20	GCAACTGCCCTACAGTCTGAGTGAAGAGTGCTCTGACCTG	GGGGGAGGCAGAGGTCAGAG	+
M1	SMAD3_HUMAN.H11MO.0.B	-9	0.00441203	3.39285	0.410902	12	GCAACTGCCCTACAGTCTGAGTGAAGAGTGCTCTGACCTG	CAGGTGACAGAG	-
M1	SRBP1_HUMAN.H11MO.0.A	-19	0.00464624	3.57296	0.410902	11	GCAACTGCCCTACAGTCTGAGTGAAGAGTGCTCTGACCTG	GGTGGGGTGAG	+
M1	Z324A_HUMAN.H11MO.0.C	-15	0.00479135	3.68455	0.410902	23	GCAACTGCCCTACAGTCTGAGTGAAGAGTGCTCTGACCTG	TGGCAGCAAAGGATGGTTTGATA	-
M1	PURA_HUMAN.H11MO.0.D	-11	0.00500476	3.84866	0.410902	17	GCAACTGCCCTACAGTCTGAGTGAAGAGTGCTCTGACCTG	GGAAGGGGGGGGCAGGG	+
M1	KLF3_HUMAN.H11MO.0.B	-17	0.005163	3.97035	0.410902	19	GCAACTGCCCTACAGTCTGAGTGAAGAGTGCTCTGACCTG	GGGGAGGGGCGGGGCCGGG	+
M1	EGR1_HUMAN.H11MO.0.A	-10	0.00540193	4.15408	0.410902	17	GCAACTGCCCTACAGTCTGAGTGAAGAGTGCTCTGACCTG	GAGGGCGTGGGCGGGGG	+
M1	NKX25_HUMAN.H11MO.0.B	-21	0.0059189	4.55163	0.410902	8	GCAACTGCCCTACAGTCTGAGTGAAGAGTGCTCTGACCTG	TGGAGAGG	+
M1	RARG_HUMAN.H11MO.0.B	-12	0.00595105	4.57635	0.410902	18	GCAACTGCCCTACAGTCTGAGTGAAGAGTGCTCTGACCTG	AGGTCAGAGTGACCTGGG	+
M1	EGR2_HUMAN.H11MO.1.A	-22	0.00595706	4.58098	0.410902	16	GCAACTGCCCTACAGTCTGAGTGAAGAGTGCTCTGACCTG	GGGGCGTGGGCGGGGG	+
M1	IRX2_HUMAN.H11MO.0.D	-11	0.00596	4.58324	0.410902	19	GCAACTGCCCTACAGTCTGAGTGAAGAGTGCTCTGACCTG	ACATGGGTGGGCATGTTGG	+
M1	RARG_HUMAN.H11MO.2.D	-4	0.0063535	4.88584	0.418986	20	GCAACTGCCCTACAGTCTGAGTGAAGAGTGCTCTGACCTG	GTGACCTCTGGGTGACCCCC	-
M1	ZN264_HUMAN.H11MO.0.C	-15	0.0068103	5.23712	0.430397	24	GCAACTGCCCTACAGTCTGAGTGAAGAGTGCTCTGACCTG	AATGGGATTAGTGCCCTTATAAGA	-
M1	EGR2_HUMAN.H11MO.0.A	-8	0.00740386	5.69357	0.449193	18	GCAACTGCCCTACAGTCTGAGTGAAGAGTGCTCTGACCTG	GGGGGGGTGTGGGAGGGG	+
M1	NR1H3_HUMAN.H11MO.0.B	-16	0.00790694	6.08044	0.458618	19	GCAACTGCCCTACAGTCTGAGTGAAGAGTGCTCTGACCTG	TGACCTGCAGTGACCTCTG	-
M1	TBX15_HUMAN.H11MO.0.D	-13	0.00847811	6.51967	0.458618	19	GCAACTGCCCTACAGTCTGAGTGAAGAGTGCTCTGACCTG	GGGGGGGGGGGGGTGGGGG	+
M1	SPIC_HUMAN.H11MO.0.D	-12	0.00892464	6.86305	0.458618	13	GCAACTGCCCTACAGTCTGAGTGAAGAGTGCTCTGACCTG	GAGGAAGGGGAGG	+
M1	BRAC_HUMAN.H11MO.0.A	-14	0.0089407	6.8754	0.458618	20	GCAACTGCCCTACAGTCTGAGTGAAGAGTGCTCTGACCTG	TTAGCAGGGAGGTGTGAAAT	+
M1	NR2F6_HUMAN.H11MO.0.D	-21	0.00917876	7.05847	0.458618	18	GCAACTGCCCTACAGTCTGAGTGAAGAGTGCTCTGACCTG	TCAATTGAACTTTGTCCT	-
M1	RARA_HUMAN.H11MO.0.A	-15	0.0102251	7.86313	0.458618	20	GCAACTGCCCTACAGTCTGAGTGAAGAGTGCTCTGACCTG	GGGGGATCAAGAGGTCAAGG	+
M1	NR1D1_HUMAN.H11MO.0.B	-10	0.0104283	8.01938	0.458618	19	GCAACTGCCCTACAGTCTGAGTGAAGAGTGCTCTGACCTG	AGGGAAGTGGGTCAGAAGG	+
M1	FOXD3_HUMAN.H11MO.0.D	-22	0.0104387	8.02733	0.458618	15	GCAACTGCCCTACAGTCTGAGTGAAGAGTGCTCTGACCTG	TTTGTTTACTTAGCA	+
M1	VEZF1_HUMAN.H11MO.0.C	-6	0.010465	8.0476	0.458618	22	GCAACTGCCCTACAGTCTGAGTGAAGAGTGCTCTGACCTG	GGGGAGGGGGGAGGGGGAGGGG	+
M1	SRBP2_HUMAN.H11MO.0.B	-18	0.0105829	8.13825	0.458618	13	GCAACTGCCCTACAGTCTGAGTGAAGAGTGCTCTGACCTG	GGGTGGGGTGAGG	+
M1	ZN770_HUMAN.H11MO.0.C	-10	0.0111449	8.57046	0.469558	22	GCAACTGCCCTACAGTCTGAGTGAAGAGTGCTCTGACCTG	GGGAGGCTGAGGCGGGAGGATC	+
M1	ZN589_HUMAN.H11MO.0.D	-8	0.0118208	9.09021	0.484574	16	GCAACTGCCCTACAGTCTGAGTGAAGAGTGCTCTGACCTG	CCCACGGTTACTGCCG	+
M1	ZN554_HUMAN.H11MO.0.C	-2	0.0124738	9.59233	0.49115	20	GCAACTGCCCTACAGTCTGAGTGAAGAGTGCTCTGACCTG	AGCACCCCACATGGCTCAGC	-
M1	PATZ1_HUMAN.H11MO.0.C	-16	0.0126289	9.71159	0.49115	22	GCAACTGCCCTACAGTCTGAGTGAAGAGTGCTCTGACCTG	GGGGAGGGGGCGGGGGGGGAGG	+
M1	PAX5_HUMAN.H11MO.0.A	-11	0.013911	10.6976	0.494749	21	GCAACTGCCCTACAGTCTGAGTGAAGAGTGCTCTGACCTG	GCCTGGGCAGCAGAGCGTGAC	+
M1	PAX2_HUMAN.H11MO.0.D	-15	0.0139585	10.7341	0.494749	18	GCAACTGCCCTACAGTCTGAGTGAAGAGTGCTCTGACCTG	GTTCAGTCATGCGTGACA	+
M1	THA_HUMAN.H11MO.0.C	-2	0.0140262	10.7861	0.494749	17	GCAACTGCCCTACAGTCTGAGTGAAGAGTGCTCTGACCTG	GGGTCACTTCAGGTCAG	+
M2	IRX2_HUMAN.H11MO.0.D	-14	8.37428e-05	0.0643982	0.128796	19	ATTTGCGTATTGTTCACAGTTGGTACCCGGAGTCCGTAGG	ACATGGGTGGGCATGTTGG	+
M4	ZN563_HUMAN.H11MO.0.C	-14	8.57821e-05	0.0659665	0.131619	21	AGCCATCTGCACTCAAGCTCTGGACTGGGAGCCCTGAGGA	GGGATCCTCACTGGCAGCTGC	+
M6	MNX1_HUMAN.H11MO.0.D	-14	0.000240392	0.184861	0.242328	19	ACAAGTATATTAGGTGCAGATAGTGGCAAATGGTTGTGTC	TTAAGGGTTATTAAAATAG	-
M6	RXRA_HUMAN.H11MO.0.A	-12	0.00031512	0.242328	0.242328	20	ACAAGTATATTAGGTGCAGATAGTGGCAAATGGTTGTGTC	GGGGGAGGCAGAGGTCAGAG	+
M8	MNX1_HUMAN.H11MO.0.D	1	0.000286355	0.220207	0.280781	18	TAGGTGCTGTACCCTTGGCGGATAGTTGTGGAGGCGGGCC	CTATTTTAATAACCCTTAA	+
M8	IRX2_HUMAN.H11MO.0.D	-12	0.000365198	0.280837	0.280781	19	TAGGTGCTGTACCCTTGGCGGATAGTTGTGGAGGCGGGCC	ACATGGGTGGGCATGTTGG	+
M11	IRX2_HUMAN.H11MO.0.D	-6	0.000298677	0.229683	0.269474	19	GTCCTGCCATAGAGGATAAGTAGGATCTTAAGGGCTCAGG	ACATGGGTGGGCATGTTGG	+
M11	MNX1_HUMAN.H11MO.0.D	-5	0.000350951	0.269881	0.269474	19	GTCCTGCCATAGAGGATAAGTAGGATCTTAAGGGCTCAGG	TTAAGGGTTATTAAAATAG	-
M11	GATA1_HUMAN.H11MO.0.A	8	0.00056426	0.433916	0.28884	11	GTCCTGCCATAGAGGATAAGTAGGATCTTAAGGGCTCAGG	TCTTATCTGTCCCCGCCAG	-
M12	SALL4_HUMAN.H11MO.0.B	-9	0.000295002	0.226857	0.211077	10	TCCTCCATACCCTCCCCACTTATATTAGGAGCTGGAAGCT	CCCACCCTCC	-
M12	TBX1_HUMAN.H11MO.0.D	-1	0.000404784	0.311279	0.211077	20	TCCTCCATACCCTCCCCACTTATATTAGGAGCTGGAAGCT	CCGCCCACCCCTGCCCACCC	-
M12	SP1_HUMAN.H11MO.0.A	2	0.000680384	0.523215	0.211077	20	TCCTCCATACCCTCCCCACTTATATTAGGAGCTGGAAGCT	CCCCCCCCCGGCCCCGCCCCCC	-
M12	KLF16_HUMAN.H11MO.0.D	1	0.000726603	0.558758	0.211077	18	TCCTCCATACCCTCCCCACTTATATTAGGAGCTGGAAGCT	CCCCCCCCCCCCCGCCCCC	-
M12	ZN740_HUMAN.H11MO.0.D	-5	0.000958587	0.737154	0.211077	14	TCCTCCATACCCTCCCCACTTATATTAGGAGCTGGAAGCT	CCCACCCCCCCCCC	-
M12	ZN281_HUMAN.H11MO.0.A	-7	0.00125422	0.964494	0.211077	15	TCCTCCATACCCTCCCCACTTATATTAGGAGCTGGAAGCT	TCCCCTCCCCCACCC	-
M12	MAZ_HUMAN.H11MO.0.A	4	0.00140212	1.07823	0.211077	18	TCCTCCATACCCTCCCCACTTATATTAGGAGCTGGAAGCT	CCCCCCCCCCCCCCCCTCCCCC	-
M12	TBX15_HUMAN.H11MO.0.D	-3	0.0016234	1.24839	0.211077	19	TCCTCCATACCCTCCCCACTTATATTAGGAGCTGGAAGCT	CCCCCACCCCCCCCCCCCC	-
M12	ZSC22_HUMAN.H11MO.0.C	-10	0.00186202	1.4319	0.211077	16	TCCTCCATACCCTCCCCACTTATATTAGGAGCTGGAAGCT	CCTCCTCCCTCAGACC	-
M12	ZN467_HUMAN.H11MO.0.C	5	0.00189608	1.45808	0.211077	17	TCCTCCATACCCTCCCCACTTATATTAGGAGCTGGAAGCT	CCCCCCCCCCCCTCCCCTCCCC	-
M12	KLF15_HUMAN.H11MO.0.A	2	0.00189907	1.46039	0.211077	17	TCCTCCATACCCTCCCCACTTATATTAGGAGCTGGAAGCT	CCCCCCCCTGCTCCTCCCC	-
M12	SP3_HUMAN.H11MO.0.B	-2	0.0019058	1.46556	0.211077	20	TCCTCCATACCCTCCCCACTTATATTAGGAGCTGGAAGCT	CCCCGGCCCCGCCCCCCCCC	-
M12	ZN263_HUMAN.H11MO.0.A	1	0.0019058	1.46556	0.211077	19	TCCTCCATACCCTCCCCACTTATATTAGGAGCTGGAAGCT	CTCCTCCTCTCCCTCCTCCC	-
M12	SP2_HUMAN.H11MO.0.A	-1	0.00199296	1.53259	0.211077	22	TCCTCCATACCCTCCCCACTTATATTAGGAGCTGGAAGCT	CCCCCGGCCCCGCCCCCCCCCC	-
M12	EGR4_HUMAN.H11MO.0.D	-8	0.00210369	1.61774	0.211077	11	TCCTCCATACCCTCCCCACTTATATTAGGAGCTGGAAGCT	GCCCTGCCGCC	-
M12	ZN341_HUMAN.H11MO.0.C	2	0.00242935	1.86817	0.228519	20	TCCTCCATACCCTCCCCACTTATATTAGGAGCTGGAAGCT	GCTCTTCCCTCCCCCCCCCCCC	-
M12	KLF9_HUMAN.H11MO.0.C	-2	0.00263184	2.02388	0.233003	15	TCCTCCATACCCTCCCCACTTATATTAGGAGCTGGAAGCT	GGCCACGCCCCCTCC	-
M12	WT1_HUMAN.H11MO.0.C	-2	0.00286117	2.20024	0.239234	20	TCCTCCATACCCTCCCCACTTATATTAGGAGCTGGAAGCT	CCCCCCCTCCTCCCCCGCCC	-
M12	SP4_HUMAN.H11MO.1.A	-5	0.00321587	2.473	0.247223	16	TCCTCCATACCCTCCCCACTTATATTAGGAGCTGGAAGCT	CGGCCCCGCCCCCTCC	-
M12	KLF4_HUMAN.H11MO.0.A	-3	0.00328525	2.52635	0.247223	10	TCCTCCATACCCTCCCCACTTATATTAGGAGCTGGAAGCT	GCCACACCCT	-
M12	KLF6_HUMAN.H11MO.0.A	-1	0.00351083	2.69983	0.251618	19	TCCTCCATACCCTCCCCACTTATATTAGGAGCTGGAAGCT	CCCCCGGCCCCGCCCTTCC	-
M12	SP2_HUMAN.H11MO.1.B	-7	0.00396261	3.04725	0.251905	12	TCCTCCATACCCTCCCCACTTATATTAGGAGCTGGAAGCT	GCCCCGCCCCCT	-
M12	ZN148_HUMAN.H11MO.0.D	-2	0.00409199	3.14674	0.251905	15	TCCTCCATACCCTCCCCACTTATATTAGGAGCTGGAAGCT	CCCCTCCCCCACCCC	-
M12	MAZ_HUMAN.H11MO.1.A	-7	0.00424014	3.26067	0.251905	11	TCCTCCATACCCTCCCCACTTATATTAGGAGCTGGAAGCT	CCCCCTCCCTC	-
M12	GLIS3_HUMAN.H11MO.0.D	-7	0.00426469	3.27955	0.251905	10	TCCTCCATACCCTCCCCACTTATATTAGGAGCTGGAAGCT	TACCCCCCAC	-
M12	KLF5_HUMAN.H11MO.0.A	1	0.0043517	3.34646	0.251905	13	TCCTCCATACCCTCCCCACTTATATTAGGAGCTGGAAGCT	CCCAGCCCCACCCT	-
M12	PATZ1_HUMAN.H11MO.0.C	4	0.00455627	3.50377	0.253978	18	TCCTCCATACCCTCCCCACTTATATTAGGAGCTGGAAGCT	CCTCCCCCCCCGCCCCCTCCCC	-
M12	SPIC_HUMAN.H11MO.0.D	-5	0.00502789	3.86645	0.259018	13	TCCTCCATACCCTCCCCACTTATATTAGGAGCTGGAAGCT	CCTCCCCTTCCTC	-
M12	EGR2_HUMAN.H11MO.1.A	-8	0.00518577	3.98786	0.259018	16	TCCTCCATACCCTCCCCACTTATATTAGGAGCTGGAAGCT	CCCCCGCCCACGCCCC	-
M12	MZF1_HUMAN.H11MO.0.B	-2	0.0053227	4.09316	0.259018	13	TCCTCCATACCCTCCCCACTTATATTAGGAGCTGGAAGCT	CCCAATCCCCTCC	-
M12	ZN219_HUMAN.H11MO.0.D	-9	0.00533508	4.10268	0.259018	12	TCCTCCATACCCTCCCCACTTATATTAGGAGCTGGAAGCT	TCCGCCCCCCTC	-
M12	SRBP2_HUMAN.H11MO.0.B	-8	0.00563368	4.3323	0.259793	13	TCCTCCATACCCTCCCCACTTATATTAGGAGCTGGAAGCT	CCTCACCCCACCC	-
M12	EGR2_HUMAN.H11MO.0.A	-2	0.00569627	4.38043	0.259793	18	TCCTCCATACCCTCCCCACTTATATTAGGAGCTGGAAGCT	CCCCTCCCACACCCCCCC	-
M12	VEZF1_HUMAN.H11MO.0.C	-2	0.00633375	4.87065	0.2644	22	TCCTCCATACCCTCCCCACTTATATTAGGAGCTGGAAGCT	CCCCTCCCCCTCCCCCCTCCCC	-
M12	KLF3_HUMAN.H11MO.0.B	-3	0.00635908	4.89013	0.2644	19	TCCTCCATACCCTCCCCACTTATATTAGGAGCTGGAAGCT	CCCGGCCCCGCCCCTCCCC	-
M12	KLF8_HUMAN.H11MO.0.C	-5	0.00639222	4.91562	0.2644	9	TCCTCCATACCCTCCCCACTTATATTAGGAGCTGGAAGCT	CACCCCCTG	-
M12	KLF14_HUMAN.H11MO.0.D	-3	0.00667193	5.13072	0.2644	13	TCCTCCATACCCTCCCCACTTATATTAGGAGCTGGAAGCT	GCCACGCCCCCCT	-
M12	ZBT17_HUMAN.H11MO.0.A	-5	0.00667565	5.13357	0.2644	19	TCCTCCATACCCTCCCCACTTATATTAGGAGCTGGAAGCT	CTTCCCCTCCCCCACCCTC	-
M12	TEAD1_HUMAN.H11MO.0.A	-4	0.0075682	5.81994	0.291792	12	TCCTCCATACCCTCCCCACTTATATTAGGAGCTGGAAGCT	ACATTCCAGCCA	+
M12	SP1_HUMAN.H11MO.1.A	-5	0.00794817	6.11214	0.291792	14	TCCTCCATACCCTCCCCACTTATATTAGGAGCTGGAAGCT	CGGCCCCGCCCCCC	-
M12	ZN816_HUMAN.H11MO.0.C	0	0.00817556	6.28701	0.291792	21	TCCTCCATACCCTCCCCACTTATATTAGGAGCTGGAAGCT	CCCTGCATGTCCCCCTTTTTT	-
M12	EGR1_HUMAN.H11MO.0.A	-8	0.00827243	6.3615	0.291792	17	TCCTCCATACCCTCCCCACTTATATTAGGAGCTGGAAGCT	CCCCCGCCCACGCCCTC	-
M12	GLIS1_HUMAN.H11MO.0.D	-6	0.00833664	6.41088	0.291792	13	TCCTCCATACCCTCCCCACTTATATTAGGAGCTGGAAGCT	AGACCCCCCACGA	-
M12	BHE23_HUMAN.H11MO.0.D	-1	0.00898765	6.9115	0.305317	12	TCCTCCATACCCTCCCCACTTATATTAGGAGCTGGAAGCT	CCACCATATGCT	-
M12	FLI1_HUMAN.H11MO.0.A	0	0.00930571	7.15609	0.305317	18	TCCTCCATACCCTCCCCACTTATATTAGGAGCTGGAAGCT	TCCCTCCTTCCTTCCTCC	-
M12	KLF1_HUMAN.H11MO.0.A	-4	0.00933162	7.17602	0.305317	14	TCCTCCATACCCTCCCCACTTATATTAGGAGCTGGAAGCT	CCCGGCCCCGCCCC	-
M12	PROX1_HUMAN.H11MO.0.D	-4	0.00959471	7.37833	0.307245	17	TCCTCCATACCCTCCCCACTTATATTAGGAGCTGGAAGCT	CCCAACCCGCCTTACCC	-
M12	E2F7_HUMAN.H11MO.0.B	-4	0.00983203	7.56083	0.30796	13	TCCTCCATACCCTCCCCACTTATATTAGGAGCTGGAAGCT	CCTTTCCCGCCCC	-
M12	ZN770_HUMAN.H11MO.0.C	2	0.0100263	7.71021	0.30796	20	TCCTCCATACCCTCCCCACTTATATTAGGAGCTGGAAGCT	GATCCTCCCGCCTCAGCCTCCC	-
M12	IRX2_HUMAN.H11MO.0.D	-1	0.0102711	7.89845	0.30917	19	TCCTCCATACCCTCCCCACTTATATTAGGAGCTGGAAGCT	CCAACATGCCCACCCATGT	-
M12	ZBT7A_HUMAN.H11MO.0.A	-5	0.0130023	9.99877	0.383708	9	TCCTCCATACCCTCCCCACTTATATTAGGAGCTGGAAGCT	GAGACCCCC	-
M12	TFDP1_HUMAN.H11MO.0.C	-5	0.0134835	10.3688	0.390258	14	TCCTCCATACCCTCCCCACTTATATTAGGAGCTGGAAGCT	TTTTCCCGCCCCCC	-
M12	E2F8_HUMAN.H11MO.0.D	-6	0.0140801	10.8276	0.399678	12	TCCTCCATACCCTCCCCACTTATATTAGGAGCTGGAAGCT	TTTCCCGCCAAA	-
M12	RREB1_HUMAN.H11MO.0.D	-1	0.0143401	11.0276	0.399678	22	TCCTCCATACCCTCCCCACTTATATTAGGAGCTGGAAGCT	ACCCCAAACCACCCCCCCCCCC	-
M12	COT1_HUMAN.H11MO.0.C	-4	0.0148477	11.4179	0.406302	17	TCCTCCATACCCTCCCCACTTATATTAGGAGCTGGAAGCT	CCCTGACCTCTGACCCC	-
M12	VEZF1_HUMAN.H11MO.1.C	-7	0.0157185	12.0875	0.422448	12	TCCTCCATACCCTCCCCACTTATATTAGGAGCTGGAAGCT	CCCCCTCCCCCT	-
M12	E2F4_HUMAN.H11MO.0.A	-5	0.0177318	13.6357	0.468197	13	TCCTCCATACCCTCCCCACTTATATTAGGAGCTGGAAGCT	ATTTCCCGCCCCC	-
M12	E2F1_HUMAN.H11MO.0.A	-5	0.0183533	14.1137	0.476221	14	TCCTCCATACCCTCCCCACTTATATTAGGAGCTGGAAGCT	CTTTCCCGCCCCCC	-
M12	SUH_HUMAN.H11MO.0.A	-6	0.0186685	14.3561	0.476221	11	TCCTCCATACCCTCCCCACTTATATTAGGAGCTGGAAGCT	TTTCCCACGCC	-
M12	GLIS2_HUMAN.H11MO.0.D	-7	0.0193086	14.8483	0.484341	14	TCCTCCATACCCTCCCCACTTATATTAGGAGCTGGAAGCT	GACCCCCCGCGAAG	-
M12	ZSC31_HUMAN.H11MO.0.C	-1	0.0207238	15.9366	0.498489	18	TCCTCCATACCCTCCCCACTTATATTAGGAGCTGGAAGCT	CATAACTGCCCTGCTGCC	-
M12	E2F6_HUMAN.H11MO.0.A	-4	0.0207389	15.9482	0.498489	13	TCCTCCATACCCTCCCCACTTATATTAGGAGCTGGAAGCT	CCCTTCCCGCCCC	-
M12	SP4_HUMAN.H11MO.0.A	-4	0.0208663	16.0462	0.498489	20	TCCTCCATACCCTCCCCACTTATATTAGGAGCTGGAAGCT	CCCGGCCCCGCCCCCTTCCC	-
M13	Z324A_HUMAN.H11MO.0.C	-6	0.000321332	0.247104	0.263385	23	ACAAGATGACATACGGGGCTAGACTCTGGAGAACGGCAAG	TGGCAGCAAAGGATGGTTTGATA	-
M13	SPIC_HUMAN.H11MO.0.D	-27	0.000641416	0.493249	0.263385	13	ACAAGATGACATACGGGGCTAGACTCTGGAGAACGGCAAG	GAGGAAGGGGAGG	+
M13	LYL1_HUMAN.H11MO.0.A	-2	0.000757105	0.582214	0.263385	14	ACAAGATGACATACGGGGCTAGACTCTGGAGAACGGCAAG	CAGGAAACAGCTGG	-
M13	IRX2_HUMAN.H11MO.0.D	-12	0.000864205	0.664574	0.263385	19	ACAAGATGACATACGGGGCTAGACTCTGGAGAACGGCAAG	ACATGGGTGGGCATGTTGG	+
M13	MNX1_HUMAN.H11MO.0.D	-10	0.000864205	0.664574	0.263385	19	ACAAGATGACATACGGGGCTAGACTCTGGAGAACGGCAAG	TTAAGGGTTATTAAAATAG	-
M13	PATZ1_HUMAN.H11MO.0.C	-14	0.00201041	1.546	0.353986	22	ACAAGATGACATACGGGGCTAGACTCTGGAGAACGGCAAG	GGGGAGGGGGCGGGGGGGGAGG	+
M13	PAX2_HUMAN.H11MO.0.D	-2	0.00205515	1.58041	0.353986	18	ACAAGATGACATACGGGGCTAGACTCTGGAGAACGGCAAG	GTTCAGTCATGCGTGACA	+
M13	ZN394_HUMAN.H11MO.0.C	-20	0.00209066	1.60772	0.353986	20	ACAAGATGACATACGGGGCTAGACTCTGGAGAACGGCAAG	AGAATGGAATAGAATGGAAT	+
M13	SMAD3_HUMAN.H11MO.0.B	-2	0.00245311	1.88644	0.373819	12	ACAAGATGACATACGGGGCTAGACTCTGGAGAACGGCAAG	CAGGTGACAGAG	-
M13	OLIG2_HUMAN.H11MO.0.B	-29	0.0027904	2.14582	0.379806	11	ACAAGATGACATACGGGGCTAGACTCTGGAGAACGGCAAG	CAGAAGGGAAACAGCTGG	-
M13	RXRA_HUMAN.H11MO.0.A	-21	0.00299087	2.29998	0.379806	19	ACAAGATGACATACGGGGCTAGACTCTGGAGAACGGCAAG	GGGGGAGGCAGAGGTCAGAG	+
M13	ZN341_HUMAN.H11MO.0.C	-21	0.00344892	2.65222	0.390976	19	ACAAGATGACATACGGGGCTAGACTCTGGAGAACGGCAAG	GGGGGGGGGGGGAGGGAAGAGC	+
M13	PTF1A_HUMAN.H11MO.0.B	-28	0.00376534	2.89555	0.390976	12	ACAAGATGACATACGGGGCTAGACTCTGGAGAACGGCAAG	GGGAAAGGGGGCAGCTGG	-
M13	TLX1_HUMAN.H11MO.0.D	0	0.00384855	2.95953	0.390976	17	ACAAGATGACATACGGGGCTAGACTCTGGAGAACGGCAAG	CCTTGGCAACTTGCCAG	-
M13	ZN563_HUMAN.H11MO.0.C	-6	0.00485455	3.73315	0.441227	21	ACAAGATGACATACGGGGCTAGACTCTGGAGAACGGCAAG	GCAGCTGCCAGTGAGGATCCC	-
M13	NR1D1_HUMAN.H11MO.0.B	-1	0.00517119	3.97664	0.441227	19	ACAAGATGACATACGGGGCTAGACTCTGGAGAACGGCAAG	CCTTCTGACCCACTTCCCT	-
M14	IRX2_HUMAN.H11MO.0.D	-14	0.000261453	0.201057	0.40177	19	ACTAGTGACTGTGGCAATGGGTTAAGCTGGGTTCCAAGTG	ACATGGGTGGGCATGTTGG	+
M15	MNX1_HUMAN.H11MO.0.D	-5	0.000658989	0.506762	0.425714	19	TGAGGCCCCTGATTTCAGGCTTTCTGGGCCCTATGTCAGG	CTATTTTAATAACCCTTAA	+
M15	ZN563_HUMAN.H11MO.0.C	-2	0.000829949	0.638231	0.425714	21	TGAGGCCCCTGATTTCAGGCTTTCTGGGCCCTATGTCAGG	GGGATCCTCACTGGCAGCTGC	+
M15	IRX2_HUMAN.H11MO.0.D	-1	0.00083039	0.63857	0.425714	19	TGAGGCCCCTGATTTCAGGCTTTCTGGGCCCTATGTCAGG	ACATGGGTGGGCATGTTGG	+
M16	SP2_HUMAN.H11MO.0.A	-21	4.24225e-07	0.000326229	0.000626217	19	CCCAGAGCACTGCTCGCCACGAGACGAGGGGCGGGCGAGC	GGGGGGGGGGCGGGGCCGGGGG	+
M16	SP3_HUMAN.H11MO.0.B	-22	1.74782e-06	0.00134407	0.00129001	18	CCCAGAGCACTGCTCGCCACGAGACGAGGGGCGGGCGAGC	GGGGGGGGGCGGGGCCGGGG	+
M16	SP1_HUMAN.H11MO.1.A	-25	5.39987e-06	0.0041525	0.00219011	14	CCCAGAGCACTGCTCGCCACGAGACGAGGGGCGGGCGAGC	GGGGGGCGGGGCCG	+
M16	SP4_HUMAN.H11MO.0.A	-21	7.24775e-06	0.00557352	0.00219011	19	CCCAGAGCACTGCTCGCCACGAGACGAGGGGCGGGCGAGC	GGGAAGGGGGCGGGGCCGGG	+
M16	SP4_HUMAN.H11MO.1.A	-23	8.55396e-06	0.00657799	0.00219011	16	CCCAGAGCACTGCTCGCCACGAGACGAGGGGCGGGCGAGC	GGAGGGGGCGGGGCCG	+
M16	PATZ1_HUMAN.H11MO.0.C	-21	9.29531e-06	0.00714809	0.00219011	19	CCCAGAGCACTGCTCGCCACGAGACGAGGGGCGGGCGAGC	GGGGAGGGGGCGGGGGGGGAGG	+
M16	KLF3_HUMAN.H11MO.0.B	-21	1.03857e-05	0.00798661	0.00219011	19	CCCAGAGCACTGCTCGCCACGAGACGAGGGGCGGGCGAGC	GGGGAGGGGCGGGGCCGGG	+
M16	VEZF1_HUMAN.H11MO.0.C	-20	2.26059e-05	0.0173839	0.00392766	20	CCCAGAGCACTGCTCGCCACGAGACGAGGGGCGGGCGAGC	GGGGAGGGGGGAGGGGGAGGGG	+
M16	ZBT17_HUMAN.H11MO.0.A	-20	2.61092e-05	0.0200779	0.00392766	19	CCCAGAGCACTGCTCGCCACGAGACGAGGGGCGGGCGAGC	GAGGGTGGGGGAGGGGAAG	+
M16	SP2_HUMAN.H11MO.1.B	-25	2.66076e-05	0.0204612	0.00392766	12	CCCAGAGCACTGCTCGCCACGAGACGAGGGGCGGGCGAGC	AGGGGGCGGGGC	+
M16	TBX15_HUMAN.H11MO.0.D	-18	3.07332e-05	0.0236338	0.00412423	19	CCCAGAGCACTGCTCGCCACGAGACGAGGGGCGGGCGAGC	GGGGGGGGGGGGGTGGGGG	+
M16	KLF6_HUMAN.H11MO.0.A	-24	5.38097e-05	0.0413797	0.00606274	16	CCCAGAGCACTGCTCGCCACGAGACGAGGGGCGGGCGAGC	GGAAGGGCGGGGCCGGGGG	+
M16	ZN148_HUMAN.H11MO.0.D	-21	6.03267e-05	0.0463912	0.00606274	15	CCCAGAGCACTGCTCGCCACGAGACGAGGGGCGGGCGAGC	GGGGTGGGGGAGGGG	+
M16	TBX1_HUMAN.H11MO.0.D	-18	6.04785e-05	0.046508	0.00606274	20	CCCAGAGCACTGCTCGCCACGAGACGAGGGGCGGGCGAGC	GGGTGGGCAGGGGTGGGCGG	+
M16	EGR1_HUMAN.H11MO.0.A	-20	6.16072e-05	0.047376	0.00606274	17	CCCAGAGCACTGCTCGCCACGAGACGAGGGGCGGGCGAGC	GAGGGCGTGGGCGGGGG	+
M16	TFDP1_HUMAN.H11MO.0.C	-25	7.85462e-05	0.060402	0.00724658	14	CCCAGAGCACTGCTCGCCACGAGACGAGGGGCGGGCGAGC	GGGGGGCGGGAAAA	+
M16	E2F4_HUMAN.H11MO.0.A	-26	8.97081e-05	0.0689855	0.00735716	13	CCCAGAGCACTGCTCGCCACGAGACGAGGGGCGGGCGAGC	GGGGGCGGGAAAT	+
M16	ZN341_HUMAN.H11MO.0.C	-18	8.97129e-05	0.0689892	0.00735716	22	CCCAGAGCACTGCTCGCCACGAGACGAGGGGCGGGCGAGC	GGGGGGGGGGGGAGGGAAGAGC	+
M16	ZN281_HUMAN.H11MO.0.A	-22	0.000135056	0.103858	0.0104928	15	CCCAGAGCACTGCTCGCCACGAGACGAGGGGCGGGCGAGC	GGGTGGGGGAGGGGA	+
M16	WT1_HUMAN.H11MO.0.C	-22	0.000186841	0.143681	0.0130953	18	CCCAGAGCACTGCTCGCCACGAGACGAGGGGCGGGCGAGC	GGGCGGGGGAGGAGGGGGGG	+
M16	ZBT7A_HUMAN.H11MO.0.A	-25	0.000197922	0.152202	0.0130953	9	CCCAGAGCACTGCTCGCCACGAGACGAGGGGCGGGCGAGC	GGGGGTCTC	+
M16	E2F7_HUMAN.H11MO.0.B	-27	0.000202317	0.155581	0.0130953	13	CCCAGAGCACTGCTCGCCACGAGACGAGGGGCGGGCGAGC	GGGGCGGGAAAGG	+
M16	E2F1_HUMAN.H11MO.0.A	-25	0.000205513	0.15804	0.0130953	14	CCCAGAGCACTGCTCGCCACGAGACGAGGGGCGGGCGAGC	GGGGGGCGGGAAAG	+
M16	ZFX_HUMAN.H11MO.1.A	-23	0.000212912	0.163729	0.0130953	17	CCCAGAGCACTGCTCGCCACGAGACGAGGGGCGGGCGAGC	GGGGGCGGAGGCCGGGG	+
M16	SP1_HUMAN.H11MO.0.A	-25	0.000304202	0.233931	0.0179618	15	CCCAGAGCACTGCTCGCCACGAGACGAGGGGCGGGCGAGC	GGGGGGCGGGGCCGGGGGGGGG	+
M16	MAZ_HUMAN.H11MO.0.A	-20	0.000326098	0.250769	0.0185141	20	CCCAGAGCACTGCTCGCCACGAGACGAGGGGCGGGCGAGC	GGGGGAGGGGGGGGGGGGGGGG	+
M16	KLF16_HUMAN.H11MO.0.D	-21	0.000404245	0.310864	0.0221008	19	CCCAGAGCACTGCTCGCCACGAGACGAGGGGCGGGCGAGC	GGGGGCGGGGGGGGGGGGG	+
M16	RXRA_HUMAN.H11MO.0.A	-16	0.000471608	0.362666	0.0248628	20	CCCAGAGCACTGCTCGCCACGAGACGAGGGGCGGGCGAGC	GGGGGAGGCAGAGGTCAGAG	+
M16	THAP1_HUMAN.H11MO.0.C	-11	0.000492254	0.378544	0.0249786	22	CCCAGAGCACTGCTCGCCACGAGACGAGGGGCGGGCGAGC	GCCCGCAGCCAAGATGGCGGCG	-
M16	KLF1_HUMAN.H11MO.0.A	-26	0.000509854	0.392078	0.0249786	14	CCCAGAGCACTGCTCGCCACGAGACGAGGGGCGGGCGAGC	GGGGCGGGGCCGGG	+
M16	EGR2_HUMAN.H11MO.0.A	-18	0.000524567	0.403392	0.0249786	18	CCCAGAGCACTGCTCGCCACGAGACGAGGGGCGGGCGAGC	GGGGGGGTGTGGGAGGGG	+
M16	ZN740_HUMAN.H11MO.0.D	-24	0.00054872	0.421966	0.0253121	14	CCCAGAGCACTGCTCGCCACGAGACGAGGGGCGGGCGAGC	GGGGGGGGGGTGGG	+
M16	PURA_HUMAN.H11MO.0.D	-23	0.000677653	0.521115	0.0294841	17	CCCAGAGCACTGCTCGCCACGAGACGAGGGGCGGGCGAGC	GGAAGGGGGGGGCAGGG	+
M16	TAF1_HUMAN.H11MO.0.A	-24	0.000697154	0.536112	0.0294841	16	CCCAGAGCACTGCTCGCCACGAGACGAGGGGCGGGCGAGC	AAGATGGCGGCGGCGG	+
M16	MAZ_HUMAN.H11MO.1.A	-26	0.000699082	0.537594	0.0294841	11	CCCAGAGCACTGCTCGCCACGAGACGAGGGGCGGGCGAGC	GAGGGAGGGGG	+
M16	VEZF1_HUMAN.H11MO.1.C	-25	0.000743534	0.571778	0.0304878	12	CCCAGAGCACTGCTCGCCACGAGACGAGGGGCGGGCGAGC	AGAGGGAGGGGG	+
M16	AP2D_HUMAN.H11MO.0.D	-23	0.000909199	0.699174	0.034878	14	CCCAGAGCACTGCTCGCCACGAGACGAGGGGCGGGCGAGC	ACGCGCCTCGGGCG	-
M16	ZN219_HUMAN.H11MO.0.D	-23	0.000928928	0.714345	0.034878	12	CCCAGAGCACTGCTCGCCACGAGACGAGGGGCGGGCGAGC	GAGGGGGGCGGA	+
M16	KLF12_HUMAN.H11MO.0.C	-26	0.000945111	0.726791	0.034878	11	CCCAGAGCACTGCTCGCCACGAGACGAGGGGCGGGCGAGC	AGGGGCGGGGC	+
M16	KLF13_HUMAN.H11MO.0.D	-24	0.000945111	0.726791	0.034878	11	CCCAGAGCACTGCTCGCCACGAGACGAGGGGCGGGCGAGC	AGGGGGGCGTG	+
M16	EGR2_HUMAN.H11MO.1.A	-21	0.00098829	0.759995	0.0355819	16	CCCAGAGCACTGCTCGCCACGAGACGAGGGGCGGGCGAGC	GGGGCGTGGGCGGGGG	+
M16	ZIC1_HUMAN.H11MO.0.B	-27	0.001025	0.788225	0.0360249	9	CCCAGAGCACTGCTCGCCACGAGACGAGGGGCGGGCGAGC	GGGGTGGTC	+
M16	EGR4_HUMAN.H11MO.0.D	-26	0.0012699	0.976555	0.0435944	11	CCCAGAGCACTGCTCGCCACGAGACGAGGGGCGGGCGAGC	GGCGGCAGGGC	+
M16	KLF9_HUMAN.H11MO.0.C	-22	0.00161403	1.24119	0.0529885	15	CCCAGAGCACTGCTCGCCACGAGACGAGGGGCGGGCGAGC	GGAGGGGGCGTGGCC	+
M16	E2F6_HUMAN.H11MO.0.A	-27	0.00161535	1.2422	0.0529885	13	CCCAGAGCACTGCTCGCCACGAGACGAGGGGCGGGCGAGC	GGGGCGGGAAGGG	+
M16	KLF5_HUMAN.H11MO.0.A	-26	0.00170077	1.30789	0.0545777	14	CCCAGAGCACTGCTCGCCACGAGACGAGGGGCGGGCGAGC	AGGGTGGGGCTGGG	+
M16	PAX5_HUMAN.H11MO.0.A	-24	0.00180772	1.39013	0.0567755	16	CCCAGAGCACTGCTCGCCACGAGACGAGGGGCGGGCGAGC	GCCTGGGCAGCAGAGCGTGAC	+
M16	KLF15_HUMAN.H11MO.0.A	-15	0.00204197	1.57027	0.0627965	19	CCCAGAGCACTGCTCGCCACGAGACGAGGGGCGGGCGAGC	GGGGAGGAGCAGGGGGGGG	+
M16	COT1_HUMAN.H11MO.0.C	-19	0.00213649	1.64296	0.0630753	17	CCCAGAGCACTGCTCGCCACGAGACGAGGGGCGGGCGAGC	GGGGTCAGAGGTCAGGG	+
M16	PROX1_HUMAN.H11MO.0.D	-18	0.00213649	1.64296	0.0630753	17	CCCAGAGCACTGCTCGCCACGAGACGAGGGGCGGGCGAGC	GGGTAAGGCGGGTTGGG	+
M16	CTCFL_HUMAN.H11MO.0.A	-19	0.00243281	1.87083	0.0678467	17	CCCAGAGCACTGCTCGCCACGAGACGAGGGGCGGGCGAGC	GCCGCCAGGGGGCGCCG	+
M16	SRBP2_HUMAN.H11MO.0.B	-23	0.00243599	1.87328	0.0678467	13	CCCAGAGCACTGCTCGCCACGAGACGAGGGGCGGGCGAGC	GGGTGGGGTGAGG	+
M16	MBD2_HUMAN.H11MO.0.B	-26	0.00259056	1.99214	0.0708155	11	CCCAGAGCACTGCTCGCCACGAGACGAGGGGCGGGCGAGC	GGGGCCGGAGG	+
M16	KLF14_HUMAN.H11MO.0.D	-24	0.00318363	2.44821	0.0839977	13	CCCAGAGCACTGCTCGCCACGAGACGAGGGGCGGGCGAGC	AGGGGGGCGTGGC	+
M16	ZN770_HUMAN.H11MO.1.C	-25	0.0031866	2.4505	0.0839977	11	CCCAGAGCACTGCTCGCCACGAGACGAGGGGCGGGCGAGC	GGGAGGCTGAG	+
M16	MYBA_HUMAN.H11MO.0.D	-26	0.00333762	2.56663	0.0864352	14	CCCAGAGCACTGCTCGCCACGAGACGAGGGGCGGGCGAGC	AGTGGCAGTTGGAGA	+
M16	SALL4_HUMAN.H11MO.0.B	-25	0.00384868	2.95963	0.0979517	10	CCCAGAGCACTGCTCGCCACGAGACGAGGGGCGGGCGAGC	GGAGGGTGGG	+
M16	PLAL1_HUMAN.H11MO.0.D	-24	0.00412266	3.17032	0.10187	10	CCCAGAGCACTGCTCGCCACGAGACGAGGGGCGGGCGAGC	CGGGGGGCCC	+
M16	SPIC_HUMAN.H11MO.0.D	-21	0.00414066	3.18416	0.10187	13	CCCAGAGCACTGCTCGCCACGAGACGAGGGGCGGGCGAGC	GAGGAAGGGGAGG	+
M16	ZSC22_HUMAN.H11MO.0.C	-18	0.00421544	3.24167	0.10201	16	CCCAGAGCACTGCTCGCCACGAGACGAGGGGCGGGCGAGC	GGTCTGAGGGAGGAGG	+
M16	Z324A_HUMAN.H11MO.0.C	-17	0.00466883	3.59033	0.111159	23	CCCAGAGCACTGCTCGCCACGAGACGAGGGGCGGGCGAGC	TGGCAGCAAAGGATGGTTTGATA	-
M16	MAFA_HUMAN.H11MO.0.D	-16	0.00486823	3.74367	0.113096	21	CCCAGAGCACTGCTCGCCACGAGACGAGGGGCGGGCGAGC	CGAAGGCTGCGGGGTCAGCAC	-
M16	PTF1A_HUMAN.H11MO.0.B	-20	0.0049034	3.77072	0.113096	18	CCCAGAGCACTGCTCGCCACGAGACGAGGGGCGGGCGAGC	GGGAAAGGGGGCAGCTGG	-
M16	SMAD2_HUMAN.H11MO.0.A	-25	0.00638534	4.91033	0.14501	12	CCCAGAGCACTGCTCGCCACGAGACGAGGGGCGGGCGAGC	AGGTGACAGACA	-
M16	E2F3_HUMAN.H11MO.0.A	-27	0.00708322	5.44699	0.158422	11	CCCAGAGCACTGCTCGCCACGAGACGAGGGGCGGGCGAGC	AGGGCGGGAAA	+
M16	ZN467_HUMAN.H11MO.0.C	-15	0.00734162	5.64571	0.16175	22	CCCAGAGCACTGCTCGCCACGAGACGAGGGGCGGGCGAGC	GGGGAGGGGAGGGGGGGGGGGG	+
M16	OSR2_HUMAN.H11MO.0.C	-22	0.00780566	6.00255	0.169445	16	CCCAGAGCACTGCTCGCCACGAGACGAGGGGCGGGCGAGC	CAGCAGAAGCAGCAGC	-
M16	KLF4_HUMAN.H11MO.0.A	-26	0.00805088	6.19113	0.172235	10	CCCAGAGCACTGCTCGCCACGAGACGAGGGGCGGGCGAGC	AGGGTGTGGC	+
M16	ARNT2_HUMAN.H11MO.0.D	-24	0.00877488	6.74788	0.185042	12	CCCAGAGCACTGCTCGCCACGAGACGAGGGGCGGGCGAGC	GGCGTGGGAGGC	+
M16	RFX5_HUMAN.H11MO.0.A	-20	0.00991727	7.62638	0.203346	20	CCCAGAGCACTGCTCGCCACGAGACGAGGGGCGGGCGAGC	GTCAGCTGTTGCTAGGCAGA	+
M16	INSM1_HUMAN.H11MO.0.C	-21	0.00994383	7.64681	0.203346	12	CCCAGAGCACTGCTCGCCACGAGACGAGGGGCGGGCGAGC	TGTCAGGGGGCA	+
M16	PLAG1_HUMAN.H11MO.0.D	-14	0.0100561	7.73315	0.203346	17	CCCAGAGCACTGCTCGCCACGAGACGAGGGGCGGGCGAGC	GGGGGCATCAGGAGGGG	+
M16	FLI1_HUMAN.H11MO.0.A	-22	0.0106625	8.19946	0.212694	18	CCCAGAGCACTGCTCGCCACGAGACGAGGGGCGGGCGAGC	GGAGGAAGGAAGGAGGGA	+
M16	ZN816_HUMAN.H11MO.1.C	-23	0.0108817	8.36804	0.212884	14	CCCAGAGCACTGCTCGCCACGAGACGAGGGGCGGGCGAGC	AAGGGGGACATGCA	+
M16	ZN816_HUMAN.H11MO.0.C	-19	0.0110374	8.48778	0.212884	21	CCCAGAGCACTGCTCGCCACGAGACGAGGGGCGGGCGAGC	AAAAAAGGGGGACATGCAGGG	+
M16	ZN708_HUMAN.H11MO.0.C	-15	0.0111259	8.55582	0.212884	20	CCCAGAGCACTGCTCGCCACGAGACGAGGGGCGGGCGAGC	GCCTAATAAGCAGGTACAGC	+
M16	NR1D1_HUMAN.H11MO.0.B	-19	0.0112489	8.65037	0.212884	19	CCCAGAGCACTGCTCGCCACGAGACGAGGGGCGGGCGAGC	AGGGAAGTGGGTCAGAAGG	+
M16	ZF64A_HUMAN.H11MO.0.D	-25	0.0118313	9.09825	0.221071	15	CCCAGAGCACTGCTCGCCACGAGACGAGGGGCGGGCGAGC	GGGGCCCGGGAACCTG	+
M16	COT2_HUMAN.H11MO.1.A	-19	0.0126971	9.7641	0.234285	17	CCCAGAGCACTGCTCGCCACGAGACGAGGGGCGGGCGAGC	GGGGTCAAAGGTCAGGG	+
M16	ZN335_HUMAN.H11MO.0.A	-14	0.0137074	10.541	0.249803	22	CCCAGAGCACTGCTCGCCACGAGACGAGGGGCGGGCGAGC	TCAGGCAGCGCCGAGGACAGCC	-
M16	IRX2_HUMAN.H11MO.0.D	-19	0.0141359	10.8705	0.25447	19	CCCAGAGCACTGCTCGCCACGAGACGAGGGGCGGGCGAGC	ACATGGGTGGGCATGTTGG	+
M16	COT1_HUMAN.H11MO.1.C	-23	0.0143763	11.0554	0.254611	13	CCCAGAGCACTGCTCGCCACGAGACGAGGGGCGGGCGAGC	GCAGAGGTCAGGG	+
M16	ZN770_HUMAN.H11MO.0.C	-25	0.0144887	11.1418	0.254611	15	CCCAGAGCACTGCTCGCCACGAGACGAGGGGCGGGCGAGC	GGGAGGCTGAGGCGGGAGGATC	+
M16	MZF1_HUMAN.H11MO.0.B	-24	0.0152545	11.7307	0.264915	13	CCCAGAGCACTGCTCGCCACGAGACGAGGGGCGGGCGAGC	GGAGGGGATTGGG	+
M16	ASCL1_HUMAN.H11MO.0.A	-26	0.0155195	11.9345	0.265065	14	CCCAGAGCACTGCTCGCCACGAGACGAGGGGCGGGCGAGC	GGGAGCAGGTGCAG	-
M16	ZN263_HUMAN.H11MO.0.A	-25	0.0156223	12.0135	0.265065	15	CCCAGAGCACTGCTCGCCACGAGACGAGGGGCGGGCGAGC	GGGAGGAGGGAGAGGAGGAG	+
M16	ESR2_HUMAN.H11MO.0.A	-26	0.0162997	12.5344	0.273416	14	CCCAGAGCACTGCTCGCCACGAGACGAGGGGCGGGCGAGC	AGGTCAGGGTGACCT	-
M16	HEN1_HUMAN.H11MO.0.C	-24	0.0174611	13.4276	0.289607	16	CCCAGAGCACTGCTCGCCACGAGACGAGGGGCGGGCGAGC	AGGGACGCAGCTGCTCCCCA	-
M16	ZN524_HUMAN.H11MO.0.D	-19	0.0199245	15.3219	0.320038	18	CCCAGAGCACTGCTCGCCACGAGACGAGGGGCGGGCGAGC	GGGTTCGAGGGTTCGAGT	+
M16	HEY2_HUMAN.H11MO.0.D	-19	0.0200028	15.3821	0.320038	17	CCCAGAGCACTGCTCGCCACGAGACGAGGGGCGGGCGAGC	GGGGGCACGTGGCATTA	+
M16	REL_HUMAN.H11MO.0.B	-23	0.0204784	15.7479	0.320038	15	CCCAGAGCACTGCTCGCCACGAGACGAGGGGCGGGCGAGC	TGAAGGGAAATTCCA	+
M16	RARA_HUMAN.H11MO.0.A	-16	0.0205967	15.8389	0.320038	20	CCCAGAGCACTGCTCGCCACGAGACGAGGGGCGGGCGAGC	GGGGGATCAAGAGGTCAAGG	+
M16	ZN554_HUMAN.H11MO.0.C	-15	0.0205967	15.8389	0.320038	20	CCCAGAGCACTGCTCGCCACGAGACGAGGGGCGGGCGAGC	AGCACCCCACATGGCTCAGC	-
M16	ZIC4_HUMAN.H11MO.0.D	-21	0.0229181	17.624	0.34812	15	CCCAGAGCACTGCTCGCCACGAGACGAGGGGCGGGCGAGC	GCACAGCGGGGGGTC	+
M16	PATZ1_HUMAN.H11MO.1.C	-26	0.022925	17.6293	0.34812	9	CCCAGAGCACTGCTCGCCACGAGACGAGGGGCGGGCGAGC	AGGGAGGGG	+
M16	E2F4_HUMAN.H11MO.1.A	-24	0.0231995	17.8404	0.34812	14	CCCAGAGCACTGCTCGCCACGAGACGAGGGGCGGGCGAGC	GGCGGGAAATTTGA	+
M16	GLIS3_HUMAN.H11MO.0.D	-27	0.0233473	17.9541	0.34812	10	CCCAGAGCACTGCTCGCCACGAGACGAGGGGCGGGCGAGC	GTGGGGGGTA	+
M16	MXI1_HUMAN.H11MO.0.A	-23	0.0242354	18.637	0.357749	15	CCCAGAGCACTGCTCGCCACGAGACGAGGGGCGGGCGAGC	GCACGTGGCGGCGGG	+
M16	RORA_HUMAN.H11MO.0.C	-23	0.0256899	19.7556	0.371614	13	CCCAGAGCACTGCTCGCCACGAGACGAGGGGCGGGCGAGC	AACTAGGTCAGGG	+
M16	WT1_HUMAN.H11MO.1.B	-26	0.0257676	19.8153	0.371614	11	CCCAGAGCACTGCTCGCCACGAGACGAGGGGCGGGCGAGC	GTGGGAGGAGG	+
M16	MYB_HUMAN.H11MO.0.A	-26	0.0259299	19.9401	0.371614	12	CCCAGAGCACTGCTCGCCACGAGACGAGGGGCGGGCGAGC	GGTGGCAGTTGG	+
M16	OLIG2_HUMAN.H11MO.0.B	-17	0.0262168	20.1607	0.372113	18	CCCAGAGCACTGCTCGCCACGAGACGAGGGGCGGGCGAGC	CAGAAGGGAAACAGCTGG	-
M16	SMAD4_HUMAN.H11MO.0.B	-25	0.0287575	22.1145	0.399286	13	CCCAGAGCACTGCTCGCCACGAGACGAGGGGCGGGCGAGC	AGGTGCCAGACAG	-
M16	PBX3_HUMAN.H11MO.0.A	-24	0.0289428	22.257	0.399286	11	CCCAGAGCACTGCTCGCCACGAGACGAGGGGCGGGCGAGC	TGATTGACAGG	+
M16	ZN563_HUMAN.H11MO.0.C	-14	0.0296052	22.7664	0.404644	21	CCCAGAGCACTGCTCGCCACGAGACGAGGGGCGGGCGAGC	GGGATCCTCACTGGCAGCTGC	+
M16	ZBT48_HUMAN.H11MO.0.C	-24	0.0307804	23.6701	0.40875	12	CCCAGAGCACTGCTCGCCACGAGACGAGGGGCGGGCGAGC	TTAGGGACCGTG	+
M16	ZN320_HUMAN.H11MO.0.C	-17	0.0333737	25.6643	0.435967	20	CCCAGAGCACTGCTCGCCACGAGACGAGGGGCGGGCGAGC	GTGGGACCAGGGGGCCAGTG	+
M16	MYOD1_HUMAN.H11MO.0.A	-23	0.0355761	27.358	0.460661	15	CCCAGAGCACTGCTCGCCACGAGACGAGGGGCGGGCGAGC	GGCAGGAACAGCTGC	-
M16	ZBT14_HUMAN.H11MO.0.C	-27	0.0370595	28.4988	0.467565	9	CCCAGAGCACTGCTCGCCACGAGACGAGGGGCGGGCGAGC	GGAGCGCGC	+
M16	BHA15_HUMAN.H11MO.0.B	-24	0.0385009	29.6072	0.481634	11	CCCAGAGCACTGCTCGCCACGAGACGAGGGGCGGGCGAGC	GCAGCAGCTGG	+
M16	BHE41_HUMAN.H11MO.0.D	-15	0.039028	30.0125	0.484125	20	CCCAGAGCACTGCTCGCCACGAGACGAGGGGCGGGCGAGC	ACCGGGTCACGTGCAGAAGG	+
M16	TBX21_HUMAN.H11MO.0.A	-22	0.0400704	30.8141	0.492913	13	CCCAGAGCACTGCTCGCCACGAGACGAGGGGCGGGCGAGC	GTGGAGGTGTGAA	+
M16	ZN263_HUMAN.H11MO.1.A	-23	0.0407261	31.3183	0.496838	11	CCCAGAGCACTGCTCGCCACGAGACGAGGGGCGGGCGAGC	GAGGGAGGAGG	+
M17	IRX2_HUMAN.H11MO.0.D	-11	0.000239356	0.184065	0.367333	19	GGGGGTGTCCCATTTTAGTGGCCATCTGTGTGTGAGGTTG	ACATGGGTGGGCATGTTGG	+
M17	MNX1_HUMAN.H11MO.0.D	-9	0.000602561	0.463369	0.462367	19	GGGGGTGTCCCATTTTAGTGGCCATCTGTGTGTGAGGTTG	CTATTTTAATAACCCTTAA	+
M18	IRX2_HUMAN.H11MO.0.D	-5	0.00022932	0.176347	0.352623	19	TTTGGGGGTATGAGACGATCCAGGCCCTGGATTGGGTTGT	ACATGGGTGGGCATGTTGG	+
M18	MNX1_HUMAN.H11MO.0.D	0	0.000647749	0.498119	0.498018	19	TTTGGGGGTATGAGACGATCCAGGCCCTGGATTGGGTTGT	TTAAGGGTTATTAAAATAG	-
M19	TLX1_HUMAN.H11MO.0.D	-6	0.000149794	0.115191	0.230185	17	ACGCTCCTCGGAATGAGCATAGACGGTCCCCCGCGGAGAC	CTGGCAAGTTGCCAAGG	+
M19	IRX2_HUMAN.H11MO.0.D	-17	0.00030729	0.236306	0.236104	19	ACGCTCCTCGGAATGAGCATAGACGGTCCCCCGCGGAGAC	CCAACATGCCCACCCATGT	-
M19	ZN394_HUMAN.H11MO.0.C	-10	0.000763737	0.587314	0.338822	20	ACGCTCCTCGGAATGAGCATAGACGGTCCCCCGCGGAGAC	AGAATGGAATAGAATGGAAT	+
M19	MNX1_HUMAN.H11MO.0.D	-10	0.00111455	0.857092	0.342543	19	ACGCTCCTCGGAATGAGCATAGACGGTCCCCCGCGGAGAC	TTAAGGGTTATTAAAATAG	-
M20	HXB7_HUMAN.H11MO.0.C	-14	0.000188075	0.14463	0.265953	10	GGGACCCCCATGATCTGATTTATGTTCCTAAAGGTTACTA	TTGATTAATG	+
M20	HXA9_HUMAN.H11MO.0.B	-14	0.000454379	0.349417	0.265953	11	GGGACCCCCATGATCTGATTTATGTTCCTAAAGGTTACTA	ATGATTTATGG	+
M20	HXA10_HUMAN.H11MO.0.C	-13	0.000821279	0.631564	0.265953	12	GGGACCCCCATGATCTGATTTATGTTCCTAAAGGTTACTA	GATAATTTATGA	+
M20	HXB8_HUMAN.H11MO.0.C	-14	0.00089985	0.691984	0.265953	11	GGGACCCCCATGATCTGATTTATGTTCCTAAAGGTTACTA	TTGATTAATGC	+
M20	NR4A2_HUMAN.H11MO.0.C	-29	0.00116178	0.893408	0.265953	9	GGGACCCCCATGATCTGATTTATGTTCCTAAAGGTTACTA	AAAGGTCAC	+
M20	MEIS1_HUMAN.H11MO.0.A	-14	0.00122886	0.94499	0.265953	12	GGGACCCCCATGATCTGATTTATGTTCCTAAAGGTTACTA	ATGATTTATGGC	+
M20	HXB6_HUMAN.H11MO.0.D	-13	0.00126472	0.97257	0.265953	13	GGGACCCCCATGATCTGATTTATGTTCCTAAAGGTTACTA	AATGATTGATGCA	+
M20	NR4A3_HUMAN.H11MO.0.D	-28	0.00138728	1.06682	0.265953	10	GGGACCCCCATGATCTGATTTATGTTCCTAAAGGTTACTA	CAAAGGTCAG	+
M21	BCL6B_HUMAN.H11MO.0.D	-18	0.000273809	0.210559	0.421118	11	TTGTTGGCGCACTTCTCGCTGCTTTCGTGGGACCTTAGCA	ATGCTTTCTAG	+
M22	IRX2_HUMAN.H11MO.0.D	-4	0.000559859	0.430532	0.374093	19	GCTCCGGAAGTAATACGTGTCTGGTTCCGCCTACTGGGAC	ACATGGGTGGGCATGTTGG	+
M22	MNX1_HUMAN.H11MO.0.D	-1	0.000829656	0.638005	0.374093	19	GCTCCGGAAGTAATACGTGTCTGGTTCCGCCTACTGGGAC	CTATTTTAATAACCCTTAA	+
M22	GATA1_HUMAN.H11MO.0.A	-29	0.00121801	0.936647	0.374093	11	GCTCCGGAAGTAATACGTGTCTGGTTCCGCCTACTGGGAC	CTGGCGGGGACAGATAAGA	+
M24	THA_HUMAN.H11MO.0.C	-5	0.000280774	0.215915	0.185062	17	ACTTCCGGAGAAATGAGGGCCTGGCGTCACCCGACAGGCG	GGGTCACTTCAGGTCAG	+
M24	TLX1_HUMAN.H11MO.0.D	-13	0.000335566	0.25805	0.185062	17	ACTTCCGGAGAAATGAGGGCCTGGCGTCACCCGACAGGCG	CCTTGGCAACTTGCCAG	-
M24	TFCP2_HUMAN.H11MO.0.D	-3	0.000368903	0.283686	0.185062	16	ACTTCCGGAGAAATGAGGGCCTGGCGTCACCCGACAGGCG	TCTGGCCAGTTCAGGC	-
M24	IRX2_HUMAN.H11MO.0.D	-8	0.000713425	0.548624	0.185062	19	ACTTCCGGAGAAATGAGGGCCTGGCGTCACCCGACAGGCG	ACATGGGTGGGCATGTTGG	+
M24	ZEP2_HUMAN.H11MO.0.D	-22	0.000725189	0.55767	0.185062	14	ACTTCCGGAGAAATGAGGGCCTGGCGTCACCCGACAGGCG	GGGGTTTCCCTACC	-
M24	SRBP2_HUMAN.H11MO.0.B	-24	0.000816431	0.627835	0.185062	13	ACTTCCGGAGAAATGAGGGCCTGGCGTCACCCGACAGGCG	CCTCACCCCACCC	-
M24	ZN350_HUMAN.H11MO.0.C	-4	0.00104491	0.803533	0.185062	18	ACTTCCGGAGAAATGAGGGCCTGGCGTCACCCGACAGGCG	TAGGTCATAAAAGGACTG	-
M24	ZN563_HUMAN.H11MO.0.C	-19	0.00109481	0.841905	0.185062	21	ACTTCCGGAGAAATGAGGGCCTGGCGTCACCCGACAGGCG	GCAGCTGCCAGTGAGGATCCC	-
M24	THAP1_HUMAN.H11MO.0.C	-21	0.00121288	0.932703	0.185062	19	ACTTCCGGAGAAATGAGGGCCTGGCGTCACCCGACAGGCG	CGCCGCCATCTTGGCTGCGGGC	+
M24	NR1H3_HUMAN.H11MO.0.B	-16	0.00143173	1.101	0.185062	19	ACTTCCGGAGAAATGAGGGCCTGGCGTCACCCGACAGGCG	TGACCTGCAGTGACCTCTG	-
M24	SP2_HUMAN.H11MO.0.A	-17	0.00149414	1.14899	0.185062	22	ACTTCCGGAGAAATGAGGGCCTGGCGTCACCCGACAGGCG	CCCCCGGCCCCGCCCCCCCCCC	-
M24	NR1D1_HUMAN.H11MO.0.B	-15	0.00166476	1.2802	0.185062	19	ACTTCCGGAGAAATGAGGGCCTGGCGTCACCCGACAGGCG	AGGGAAGTGGGTCAGAAGG	+
M24	MAFA_HUMAN.H11MO.0.D	-12	0.00168111	1.29277	0.185062	21	ACTTCCGGAGAAATGAGGGCCTGGCGTCACCCGACAGGCG	CGAAGGCTGCGGGGTCAGCAC	-
M24	LYL1_HUMAN.H11MO.0.A	-19	0.00218436	1.67978	0.206301	14	ACTTCCGGAGAAATGAGGGCCTGGCGTCACCCGACAGGCG	CCAGCTGTTTCCTG	+
M24	HME2_HUMAN.H11MO.0.D	-8	0.0033243	2.55639	0.261708	11	ACTTCCGGAGAAATGAGGGCCTGGCGTCACCCGACAGGCG	GGTAATTAGGG	+
M24	SRBP1_HUMAN.H11MO.0.A	-25	0.0033243	2.55639	0.261708	11	ACTTCCGGAGAAATGAGGGCCTGGCGTCACCCGACAGGCG	CTCACCCCACC	-
M24	USF2_HUMAN.H11MO.0.A	-18	0.00346378	2.66365	0.261708	19	ACTTCCGGAGAAATGAGGGCCTGGCGTCACCCGACAGGCG	CGCCGCGGCCACGTGACCC	-
M24	ZFX_HUMAN.H11MO.1.A	-13	0.00393277	3.0243	0.282993	17	ACTTCCGGAGAAATGAGGGCCTGGCGTCACCCGACAGGCG	GGGGGCGGAGGCCGGGG	+
M24	Z324A_HUMAN.H11MO.0.C	-6	0.00428313	3.29373	0.285424	23	ACTTCCGGAGAAATGAGGGCCTGGCGTCACCCGACAGGCG	TATCAAACCATCCTTTGCTGCCA	+
M24	RARG_HUMAN.H11MO.2.D	4	0.0043665	3.35784	0.285424	16	ACTTCCGGAGAAATGAGGGCCTGGCGTCACCCGACAGGCG	GTGACCTCTGGGTGACCCCC	-
M24	ZN667_HUMAN.H11MO.0.C	-11	0.00459805	3.5359	0.285424	19	ACTTCCGGAGAAATGAGGGCCTGGCGTCACCCGACAGGCG	GCTGAGCTTTTAAGGCCAC	-
M24	SMAD3_HUMAN.H11MO.0.B	-21	0.00472209	3.63128	0.285424	12	ACTTCCGGAGAAATGAGGGCCTGGCGTCACCCGACAGGCG	CTCTGTCACCTG	+
M24	RXRA_HUMAN.H11MO.0.A	-12	0.00500212	3.84663	0.290722	20	ACTTCCGGAGAAATGAGGGCCTGGCGTCACCCGACAGGCG	CTCTGACCTCTGCCTCCCCC	-
M24	BRAC_HUMAN.H11MO.0.A	-10	0.00698694	5.37296	0.352409	20	ACTTCCGGAGAAATGAGGGCCTGGCGTCACCCGACAGGCG	ATTTCACACCTCCCTGCTAA	-
M24	PROX1_HUMAN.H11MO.0.D	-20	0.00711278	5.46973	0.352409	17	ACTTCCGGAGAAATGAGGGCCTGGCGTCACCCGACAGGCG	CCCAACCCGCCTTACCC	-
M24	VEZF1_HUMAN.H11MO.0.C	-4	0.0072305	5.56026	0.352409	22	ACTTCCGGAGAAATGAGGGCCTGGCGTCACCCGACAGGCG	GGGGAGGGGGGAGGGGGAGGGG	+
M24	SP3_HUMAN.H11MO.0.B	-18	0.00746277	5.73887	0.352409	20	ACTTCCGGAGAAATGAGGGCCTGGCGTCACCCGACAGGCG	CCCCGGCCCCGCCCCCCCCC	-
M24	ZN554_HUMAN.H11MO.0.C	-24	0.00746277	5.73887	0.352409	16	ACTTCCGGAGAAATGAGGGCCTGGCGTCACCCGACAGGCG	AGCACCCCACATGGCTCAGC	-
M24	HEY2_HUMAN.H11MO.0.D	-14	0.0082154	6.31765	0.353361	17	ACTTCCGGAGAAATGAGGGCCTGGCGTCACCCGACAGGCG	TAATGCCACGTGCCCCC	-
M24	HES1_HUMAN.H11MO.0.D	-23	0.00874543	6.72523	0.353361	13	ACTTCCGGAGAAATGAGGGCCTGGCGTCACCCGACAGGCG	CCGCCACGAGCCC	+
M24	HESX1_HUMAN.H11MO.0.D	-21	0.00911984	7.01316	0.353361	16	ACTTCCGGAGAAATGAGGGCCTGGCGTCACCCGACAGGCG	ATCCGGCACGTGGCCT	+
M24	LEF1_HUMAN.H11MO.0.A	-5	0.00985869	7.58133	0.354704	14	ACTTCCGGAGAAATGAGGGCCTGGCGTCACCCGACAGGCG	AGCAAATCAAAGGA	-
M24	RARG_HUMAN.H11MO.0.B	-15	0.0110755	8.51708	0.365041	18	ACTTCCGGAGAAATGAGGGCCTGGCGTCACCCGACAGGCG	AGGTCAGAGTGACCTGGG	+
M24	RFX5_HUMAN.H11MO.0.A	-18	0.0124986	9.61139	0.39808	20	ACTTCCGGAGAAATGAGGGCCTGGCGTCACCCGACAGGCG	GTCAGCTGTTGCTAGGCAGA	+
M24	PAX2_HUMAN.H11MO.0.D	-11	0.0126741	9.74641	0.39808	18	ACTTCCGGAGAAATGAGGGCCTGGCGTCACCCGACAGGCG	GTTCAGTCATGCGTGACA	+
M24	ZN589_HUMAN.H11MO.0.D	-13	0.0131014	10.075	0.39808	16	ACTTCCGGAGAAATGAGGGCCTGGCGTCACCCGACAGGCG	CCCACGGTTACTGCCG	+
M24	ZN341_HUMAN.H11MO.0.C	-14	0.0149802	11.5197	0.430129	22	ACTTCCGGAGAAATGAGGGCCTGGCGTCACCCGACAGGCG	GGGGGGGGGGGGAGGGAAGAGC	+
M25	SP2_HUMAN.H11MO.0.A	-1	1.09458e-05	0.00841735	0.0164132	22	CGCAAGGGCCCCGCAGCCCCCCGCGGGCACAAGGCCTGCA	CCCCCGGCCCCGCCCCCCCCCC	-
M25	SP3_HUMAN.H11MO.0.B	-2	3.09135e-05	0.0237725	0.0231772	20	CGCAAGGGCCCCGCAGCCCCCCGCGGGCACAAGGCCTGCA	CCCCGGCCCCGCCCCCCCCC	-
M25	THAP1_HUMAN.H11MO.0.C	-18	9.42703e-05	0.0724938	0.0471192	22	CGCAAGGGCCCCGCAGCCCCCCGCGGGCACAAGGCCTGCA	GCCCGCAGCCAAGATGGCGGCG	-
M25	KLF3_HUMAN.H11MO.0.B	-1	0.000409516	0.314918	0.122591	19	CGCAAGGGCCCCGCAGCCCCCCGCGGGCACAAGGCCTGCA	CCCGGCCCCGCCCCTCCCC	-
M25	HEY2_HUMAN.H11MO.0.D	-22	0.000547063	0.420691	0.122591	17	CGCAAGGGCCCCGCAGCCCCCCGCGGGCACAAGGCCTGCA	GGGGGCACGTGGCATTA	+
M25	MXI1_HUMAN.H11MO.0.A	-9	0.000605032	0.465269	0.122591	15	CGCAAGGGCCCCGCAGCCCCCCGCGGGCACAAGGCCTGCA	CCCGCCGCCACGTGC	-
M25	KLF6_HUMAN.H11MO.0.A	-9	0.000654038	0.502955	0.122591	19	CGCAAGGGCCCCGCAGCCCCCCGCGGGCACAAGGCCTGCA	CCCCCGGCCCCGCCCTTCC	-
M25	ZN350_HUMAN.H11MO.1.D	0	0.000782351	0.601628	0.130348	24	CGCAAGGGCCCCGCAGCCCCCCGCGGGCACAAGGCCTGCA	GGGCAACAAATCCCTGCGCCCCGT	-
M25	PROX1_HUMAN.H11MO.0.D	-7	0.00105254	0.8094	0.140115	17	CGCAAGGGCCCCGCAGCCCCCCGCGGGCACAAGGCCTGCA	CCCAACCCGCCTTACCC	-
M25	PATZ1_HUMAN.H11MO.0.C	-8	0.001066	0.819757	0.140115	22	CGCAAGGGCCCCGCAGCCCCCCGCGGGCACAAGGCCTGCA	CCTCCCCCCCCGCCCCCTCCCC	-
M25	BHE41_HUMAN.H11MO.0.D	-20	0.00113325	0.871471	0.140115	20	CGCAAGGGCCCCGCAGCCCCCCGCGGGCACAAGGCCTGCA	GCCTCTGCACGTGACCCGGT	-
M25	VEZF1_HUMAN.H11MO.0.C	-8	0.00130818	1.00599	0.140115	22	CGCAAGGGCCCCGCAGCCCCCCGCGGGCACAAGGCCTGCA	CCCCTCCCCCTCCCCCCTCCCC	-
M25	ZN589_HUMAN.H11MO.0.D	-19	0.00153491	1.18034	0.153439	16	CGCAAGGGCCCCGCAGCCCCCCGCGGGCACAAGGCCTGCA	CCCACGGTTACTGCCG	+
M25	PURA_HUMAN.H11MO.0.D	-2	0.00197342	1.51756	0.16669	17	CGCAAGGGCCCCGCAGCCCCCCGCGGGCACAAGGCCTGCA	CCCTGCCCCCCCCTTCC	-
M25	SP4_HUMAN.H11MO.0.A	-3	0.00200096	1.53874	0.16669	20	CGCAAGGGCCCCGCAGCCCCCCGCGGGCACAAGGCCTGCA	CCCGGCCCCGCCCCCTTCCC	-
M25	RARG_HUMAN.H11MO.0.B	-2	0.00260498	2.00323	0.186007	18	CGCAAGGGCCCCGCAGCCCCCCGCGGGCACAAGGCCTGCA	CCCAGGTCACTCTGACCT	-
M25	SPZ1_HUMAN.H11MO.0.D	-19	0.00290723	2.23566	0.197208	16	CGCAAGGGCCCCGCAGCCCCCCGCGGGCACAAGGCCTGCA	CCCAGGGTAACAGCCG	-
M25	ZN563_HUMAN.H11MO.0.C	-12	0.00318234	2.44722	0.197927	21	CGCAAGGGCCCCGCAGCCCCCCGCGGGCACAAGGCCTGCA	GCAGCTGCCAGTGAGGATCCC	-
M25	KLF16_HUMAN.H11MO.0.D	-7	0.00350834	2.69791	0.197927	19	CGCAAGGGCCCCGCAGCCCCCCGCGGGCACAAGGCCTGCA	CCCCCCCCCCCCCGCCCCC	-
M25	HESX1_HUMAN.H11MO.0.D	-21	0.00366811	2.82078	0.197927	16	CGCAAGGGCCCCGCAGCCCCCCGCGGGCACAAGGCCTGCA	ATCCGGCACGTGGCCT	+
M25	ZFX_HUMAN.H11MO.1.A	-1	0.00388487	2.98747	0.197927	17	CGCAAGGGCCCCGCAGCCCCCCGCGGGCACAAGGCCTGCA	CCCCGGCCTCCGCCCCC	-
M25	ZIC2_HUMAN.H11MO.0.D	-14	0.00394924	3.03697	0.197927	15	CGCAAGGGCCCCGCAGCCCCCCGCGGGCACAAGGCCTGCA	GGCCCCCTGCTGTGA	+
M25	RXRA_HUMAN.H11MO.0.A	-2	0.00395988	3.04515	0.197927	20	CGCAAGGGCCCCGCAGCCCCCCGCGGGCACAAGGCCTGCA	CTCTGACCTCTGCCTCCCCC	-
M25	MAZ_HUMAN.H11MO.0.A	-6	0.00424116	3.26146	0.205148	22	CGCAAGGGCCCCGCAGCCCCCCGCGGGCACAAGGCCTGCA	CCCCCCCCCCCCCCCCTCCCCC	-
M25	TFCP2_HUMAN.H11MO.0.D	-18	0.00461069	3.54562	0.209716	16	CGCAAGGGCCCCGCAGCCCCCCGCGGGCACAAGGCCTGCA	GCCTGAACTGGCCAGA	+
M25	NR1H4_HUMAN.H11MO.0.B	3	0.00461532	3.54918	0.209716	16	CGCAAGGGCCCCGCAGCCCCCCGCGGGCACAAGGCCTGCA	GGGGTCAATGACCCCGAGG	+
M25	ZN341_HUMAN.H11MO.0.C	-2	0.00511593	3.93415	0.225626	22	CGCAAGGGCCCCGCAGCCCCCCGCGGGCACAAGGCCTGCA	GCTCTTCCCTCCCCCCCCCCCC	-
M25	ZF64A_HUMAN.H11MO.0.D	-13	0.00577384	4.44008	0.247366	16	CGCAAGGGCCCCGCAGCCCCCCGCGGGCACAAGGCCTGCA	CAGGTTCCCGGGCCCC	-
M25	EGR2_HUMAN.H11MO.0.A	-6	0.00609129	4.6842	0.247858	18	CGCAAGGGCCCCGCAGCCCCCCGCGGGCACAAGGCCTGCA	CCCCTCCCACACCCCCCC	-
M25	ZN554_HUMAN.H11MO.0.C	-20	0.00668828	5.14328	0.247858	20	CGCAAGGGCCCCGCAGCCCCCCGCGGGCACAAGGCCTGCA	GCTGAGCCATGTGGGGTGCT	+
M25	CTCF_HUMAN.H11MO.0.A	-13	0.00689718	5.30393	0.247858	19	CGCAAGGGCCCCGCAGCCCCCCGCGGGCACAAGGCCTGCA	TGGCCACCAGGGGGCGCCA	+
M25	TBX15_HUMAN.H11MO.0.D	-5	0.00689718	5.30393	0.247858	19	CGCAAGGGCCCCGCAGCCCCCCGCGGGCACAAGGCCTGCA	CCCCCACCCCCCCCCCCCC	-
M25	ZBT17_HUMAN.H11MO.0.A	-5	0.00689718	5.30393	0.247858	19	CGCAAGGGCCCCGCAGCCCCCCGCGGGCACAAGGCCTGCA	CTTCCCCTCCCCCACCCTC	-
M25	CTCFL_HUMAN.H11MO.0.A	-15	0.00691286	5.31599	0.247858	17	CGCAAGGGCCCCGCAGCCCCCCGCGGGCACAAGGCCTGCA	GCCGCCAGGGGGCGCCG	+
M25	CLOCK_HUMAN.H11MO.0.C	-23	0.00694238	5.33869	0.247858	14	CGCAAGGGCCCCGCAGCCCCCCGCGGGCACAAGGCCTGCA	TGTTCACGTGTCTG	-
M25	IRX2_HUMAN.H11MO.0.D	-18	0.00786541	6.0485	0.268048	19	CGCAAGGGCCCCGCAGCCCCCCGCGGGCACAAGGCCTGCA	ACATGGGTGGGCATGTTGG	+
M25	USF2_HUMAN.H11MO.0.A	-18	0.00895819	6.88885	0.292016	19	CGCAAGGGCCCCGCAGCCCCCCGCGGGCACAAGGCCTGCA	CGCCGCGGCCACGTGACCC	-
M25	SMAD3_HUMAN.H11MO.0.B	-11	0.0104042	8.00085	0.331937	12	CGCAAGGGCCCCGCAGCCCCCCGCGGGCACAAGGCCTGCA	CTCTGTCACCTG	+
M25	NR1D1_HUMAN.H11MO.0.B	-15	0.0108627	8.35343	0.33242	19	CGCAAGGGCCCCGCAGCCCCCCGCGGGCACAAGGCCTGCA	AGGGAAGTGGGTCAGAAGG	+
M25	EGR1_HUMAN.H11MO.0.A	-5	0.0112247	8.63182	0.336628	17	CGCAAGGGCCCCGCAGCCCCCCGCGGGCACAAGGCCTGCA	CCCCCGCCCACGCCCTC	-
M25	TLX1_HUMAN.H11MO.0.D	-23	0.0120118	9.2371	0.35317	17	CGCAAGGGCCCCGCAGCCCCCCGCGGGCACAAGGCCTGCA	CTGGCAAGTTGCCAAGG	+
M25	MAFA_HUMAN.H11MO.0.D	-1	0.0126485	9.72672	0.357856	21	CGCAAGGGCCCCGCAGCCCCCCGCGGGCACAAGGCCTGCA	GTGCTGACCCCGCAGCCTTCG	+
M25	RFX1_HUMAN.H11MO.0.B	-18	0.0133598	10.2737	0.361046	22	CGCAAGGGCCCCGCAGCCCCCCGCGGGCACAAGGCCTGCA	GCCCCGGTTGCCATGGCGACGG	+
M25	LYL1_HUMAN.H11MO.0.A	-3	0.0139632	10.7377	0.361046	14	CGCAAGGGCCCCGCAGCCCCCCGCGGGCACAAGGCCTGCA	CAGGAAACAGCTGG	-
M25	HES1_HUMAN.H11MO.0.D	-23	0.0143047	11.0003	0.361046	13	CGCAAGGGCCCCGCAGCCCCCCGCGGGCACAAGGCCTGCA	CCGCCACGAGCCC	+
M25	ESR2_HUMAN.H11MO.0.A	-5	0.0143728	11.0527	0.361046	15	CGCAAGGGCCCCGCAGCCCCCCGCGGGCACAAGGCCTGCA	AGGTCACCCTGACCT	+
M25	COT1_HUMAN.H11MO.0.C	-22	0.0146875	11.2947	0.361046	17	CGCAAGGGCCCCGCAGCCCCCCGCGGGCACAAGGCCTGCA	GGGGTCAGAGGTCAGGG	+
M25	ZN320_HUMAN.H11MO.0.C	-2	0.0150486	11.5723	0.363955	20	CGCAAGGGCCCCGCAGCCCCCCGCGGGCACAAGGCCTGCA	CACTGGCCCCCTGGTCCCAC	-
M25	PAX5_HUMAN.H11MO.0.A	-5	0.0160205	12.3197	0.381311	21	CGCAAGGGCCCCGCAGCCCCCCGCGGGCACAAGGCCTGCA	GTCACGCTCTGCTGCCCAGGC	-
M25	MLXPL_HUMAN.H11MO.0.D	-15	0.0179121	13.7744	0.406955	19	CGCAAGGGCCCCGCAGCCCCCCGCGGGCACAAGGCCTGCA	CCACGGCGGTGTCACATGC	-
M25	NRF1_HUMAN.H11MO.0.A	-17	0.0191054	14.692	0.427587	17	CGCAAGGGCCCCGCAGCCCCCCGCGGGCACAAGGCCTGCA	CCTGCGCATGCGCAGTG	-
M25	PAX8_HUMAN.H11MO.0.D	-13	0.0202281	15.5554	0.439592	14	CGCAAGGGCCCCGCAGCCCCCCGCGGGCACAAGGCCTGCA	GTCACTGAAGCGGG	+
M25	SPIC_HUMAN.H11MO.0.D	-7	0.0210513	16.1884	0.450946	13	CGCAAGGGCCCCGCAGCCCCCCGCGGGCACAAGGCCTGCA	CCTCCCCTTCCTC	-
M25	TAF1_HUMAN.H11MO.0.A	-17	0.0220357	16.9455	0.458922	16	CGCAAGGGCCCCGCAGCCCCCCGCGGGCACAAGGCCTGCA	CCGCCGCCGCCATCTT	-
M25	TBX21_HUMAN.H11MO.0.A	-9	0.0227046	17.4598	0.466375	13	CGCAAGGGCCCCGCAGCCCCCCGCGGGCACAAGGCCTGCA	TTCACACCTCCAC	-
M26	ZN394_HUMAN.H11MO.0.C	-15	0.000597528	0.459499	0.319198	20	TCGTTTTGTAAACCGTGGCCAGCGAAATCCATGCGCAGCA	ATTCCATTCTATTCCATTCT	-
M26	PAX8_HUMAN.H11MO.0.D	-17	0.000622307	0.478554	0.319198	14	TCGTTTTGTAAACCGTGGCCAGCGAAATCCATGCGCAGCA	CCCGCTTCAGTGAC	-
M26	ZN589_HUMAN.H11MO.0.D	-2	0.000623973	0.479835	0.319198	16	TCGTTTTGTAAACCGTGGCCAGCGAAATCCATGCGCAGCA	CGGCAGTAACCGTGGG	-
M26	IRX2_HUMAN.H11MO.0.D	-18	0.00126853	0.975501	0.358545	19	TCGTTTTGTAAACCGTGGCCAGCGAAATCCATGCGCAGCA	ACATGGGTGGGCATGTTGG	+
M26	MNX1_HUMAN.H11MO.0.D	-18	0.00147376	1.13332	0.358545	19	TCGTTTTGTAAACCGTGGCCAGCGAAATCCATGCGCAGCA	CTATTTTAATAACCCTTAA	+
M26	BRAC_HUMAN.H11MO.0.A	-8	0.00156725	1.20522	0.358545	20	TCGTTTTGTAAACCGTGGCCAGCGAAATCCATGCGCAGCA	TTAGCAGGGAGGTGTGAAAT	+
M26	ZN563_HUMAN.H11MO.0.C	-11	0.00163541	1.25763	0.358545	21	TCGTTTTGTAAACCGTGGCCAGCGAAATCCATGCGCAGCA	GCAGCTGCCAGTGAGGATCCC	-
M26	ZN214_HUMAN.H11MO.0.C	-18	0.0021943	1.68742	0.420942	22	TCGTTTTGTAAACCGTGGCCAGCGAAATCCATGCGCAGCA	TCATCAAAGGCCTCAAAAAGGA	-
M28	IRX2_HUMAN.H11MO.0.D	-17	0.000273141	0.210046	0.419457	19	GTCGGGAGACCTTATTCAGTTAGCGTACCGGCTGGTCGTG	ACATGGGTGGGCATGTTGG	+
M30	IRX2_HUMAN.H11MO.0.D	-3	0.000365834	0.281327	0.325548	19	TTCAGCAATGTCAGGAGATATGACCTGCCTTTCATCGGGA	ACATGGGTGGGCATGTTGG	+
M30	RXRA_HUMAN.H11MO.0.A	-17	0.000491278	0.377793	0.325548	20	TTCAGCAATGTCAGGAGATATGACCTGCCTTTCATCGGGA	CTCTGACCTCTGCCTCCCCC	-
M30	MNX1_HUMAN.H11MO.0.D	-3	0.00126482	0.972645	0.417951	19	TTCAGCAATGTCAGGAGATATGACCTGCCTTTCATCGGGA	TTAAGGGTTATTAAAATAG	-
M30	GATA1_HUMAN.H11MO.0.A	-28	0.00136259	1.04783	0.417951	12	TTCAGCAATGTCAGGAGATATGACCTGCCTTTCATCGGGA	CTGGCGGGGACAGATAAGA	+
M30	SPIC_HUMAN.H11MO.0.D	-23	0.00188513	1.44966	0.48186	13	TTCAGCAATGTCAGGAGATATGACCTGCCTTTCATCGGGA	CCTCCCCTTCCTC	-
M32	TLX1_HUMAN.H11MO.0.D	-20	0.000407262	0.313185	0.428057	17	TGGCTGAGTTAAGTTCAGGGCTAAGACCTAGGTACTGCGG	CTGGCAAGTTGCCAAGG	+
M32	MNX1_HUMAN.H11MO.0.D	-15	0.000678822	0.522014	0.428057	19	TGGCTGAGTTAAGTTCAGGGCTAAGACCTAGGTACTGCGG	CTATTTTAATAACCCTTAA	+
M32	IRX2_HUMAN.H11MO.0.D	-13	0.000924697	0.711092	0.428057	19	TGGCTGAGTTAAGTTCAGGGCTAAGACCTAGGTACTGCGG	ACATGGGTGGGCATGTTGG	+
M32	GATA1_HUMAN.H11MO.0.A	-27	0.00195247	1.50145	0.428057	13	TGGCTGAGTTAAGTTCAGGGCTAAGACCTAGGTACTGCGG	CTGGCGGGGACAGATAAGA	+
M32	RXRA_HUMAN.H11MO.0.A	0	0.00243444	1.87208	0.467008	20	TGGCTGAGTTAAGTTCAGGGCTAAGACCTAGGTACTGCGG	GGGGGAGGCAGAGGTCAGAG	+
M32	THA_HUMAN.H11MO.0.C	-1	0.00286884	2.20614	0.489192	17	TGGCTGAGTTAAGTTCAGGGCTAAGACCTAGGTACTGCGG	GGGTCACTTCAGGTCAG	+
M33	IRX2_HUMAN.H11MO.0.D	-13	0.000224612	0.172726	0.345383	19	AGTCCTCAGCGACCAATAGATGGTCAGGTAAGTGGTCGGA	ACATGGGTGGGCATGTTGG	+
M33	TLX1_HUMAN.H11MO.0.D	-6	0.000537917	0.413658	0.413574	17	AGTCCTCAGCGACCAATAGATGGTCAGGTAAGTGGTCGGA	CCTTGGCAACTTGCCAG	-
M33	MNX1_HUMAN.H11MO.0.D	-12	0.00127574	0.981047	0.490424	19	AGTCCTCAGCGACCAATAGATGGTCAGGTAAGTGGTCGGA	CTATTTTAATAACCCTTAA	+
M34	THA_HUMAN.H11MO.0.C	-7	6.73264e-05	0.051774	0.103121	17	TGAAGCACTTGCCCGATTTGAACTGGAGGAGAGGAGGATG	CTGACCTGAAGTGACCC	-
M34	ZN341_HUMAN.H11MO.0.C	-25	0.000220164	0.169306	0.11809	15	TGAAGCACTTGCCCGATTTGAACTGGAGGAGAGGAGGATG	GGGGGGGGGGGGAGGGAAGAGC	+
M34	NR1H3_HUMAN.H11MO.0.B	-18	0.000231297	0.177868	0.11809	19	TGAAGCACTTGCCCGATTTGAACTGGAGGAGAGGAGGATG	TGACCTGCAGTGACCTCTG	-
M34	ZN563_HUMAN.H11MO.0.C	-4	0.000429045	0.329935	0.164287	21	TGAAGCACTTGCCCGATTTGAACTGGAGGAGAGGAGGATG	GCAGCTGCCAGTGAGGATCCC	-
M34	PURA_HUMAN.H11MO.0.D	-24	0.000576024	0.442963	0.176454	16	TGAAGCACTTGCCCGATTTGAACTGGAGGAGAGGAGGATG	GGAAGGGGGGGGCAGGG	+
M34	BHE41_HUMAN.H11MO.0.D	-7	0.00149586	1.15031	0.381857	20	TGAAGCACTTGCCCGATTTGAACTGGAGGAGAGGAGGATG	GCCTCTGCACGTGACCCGGT	-
M34	RARG_HUMAN.H11MO.2.D	-24	0.00212908	1.63726	0.456436	16	TGAAGCACTTGCCCGATTTGAACTGGAGGAGAGGAGGATG	GGGGGTCACCCAGAGGTCAC	+
M34	RARG_HUMAN.H11MO.0.B	-6	0.00267434	2.05657	0.456436	18	TGAAGCACTTGCCCGATTTGAACTGGAGGAGAGGAGGATG	CCCAGGTCACTCTGACCT	-
M34	NR1D1_HUMAN.H11MO.0.B	-4	0.00308069	2.36905	0.456436	19	TGAAGCACTTGCCCGATTTGAACTGGAGGAGAGGAGGATG	CCTTCTGACCCACTTCCCT	-
M34	PROX1_HUMAN.H11MO.0.D	-25	0.00330484	2.54142	0.456436	15	TGAAGCACTTGCCCGATTTGAACTGGAGGAGAGGAGGATG	GGGTAAGGCGGGTTGGG	+
M34	LEF1_HUMAN.H11MO.0.A	-13	0.0034095	2.6219	0.456436	14	TGAAGCACTTGCCCGATTTGAACTGGAGGAGAGGAGGATG	TCCTTTGATTTGCT	+
M34	ZN350_HUMAN.H11MO.0.C	-7	0.00357601	2.74995	0.456436	18	TGAAGCACTTGCCCGATTTGAACTGGAGGAGAGGAGGATG	CAGTCCTTTTATGACCTA	+
M34	TBX21_HUMAN.H11MO.0.A	-25	0.0043751	3.36445	0.477045	13	TGAAGCACTTGCCCGATTTGAACTGGAGGAGAGGAGGATG	GTGGAGGTGTGAA	+
M34	MNX1_HUMAN.H11MO.0.D	-13	0.00466726	3.58912	0.477045	19	TGAAGCACTTGCCCGATTTGAACTGGAGGAGAGGAGGATG	CTATTTTAATAACCCTTAA	+
M34	KLF6_HUMAN.H11MO.0.A	-24	0.00534631	4.11131	0.477045	16	TGAAGCACTTGCCCGATTTGAACTGGAGGAGAGGAGGATG	GGAAGGGCGGGGCCGGGGG	+
M34	ZN394_HUMAN.H11MO.0.C	-19	0.00548675	4.21931	0.477045	20	TGAAGCACTTGCCCGATTTGAACTGGAGGAGAGGAGGATG	AGAATGGAATAGAATGGAAT	+
M34	LYL1_HUMAN.H11MO.0.A	-1	0.00560622	4.31118	0.477045	14	TGAAGCACTTGCCCGATTTGAACTGGAGGAGAGGAGGATG	CCAGCTGTTTCCTG	+
M36	ZN436_HUMAN.H11MO.0.C	-7	5.9443e-05	0.0457117	0.0914233	24	TCTGCAGTCTCGGAGGACAGCCCTGAAGAAGGGCAGGAGA	TCAGGGAAGGCTTCCTGGAGGAGG	+
M38	IRX2_HUMAN.H11MO.0.D	-21	0.000278772	0.214375	0.375801	19	GGAAATGATGGCTTTGAGCGGCTGTGGCTGGTGCCGGAGC	ACATGGGTGGGCATGTTGG	+
M40	IRX2_HUMAN.H11MO.0.D	-14	0.000883248	0.679218	0.389569	19	TGCAGTTCATGGGCTGCCTGCTTCTTAGGAGCTGGCTTTG	ACATGGGTGGGCATGTTGG	+
M40	MNX1_HUMAN.H11MO.0.D	-1	0.00102654	0.789412	0.389569	19	TGCAGTTCATGGGCTGCCTGCTTCTTAGGAGCTGGCTTTG	CTATTTTAATAACCCTTAA	+
M40	GATA1_HUMAN.H11MO.0.A	7	0.0011061	0.850592	0.389569	12	TGCAGTTCATGGGCTGCCTGCTTCTTAGGAGCTGGCTTTG	TCTTATCTGTCCCCGCCAG	-
M40	GATA2_HUMAN.H11MO.0.A	7	0.00138082	1.06185	0.389569	12	TGCAGTTCATGGGCTGCCTGCTTCTTAGGAGCTGGCTTTG	CCTTATCTCCACCCCCCAG	-
M40	RXRA_HUMAN.H11MO.0.A	-7	0.00153037	1.17685	0.389569	20	TGCAGTTCATGGGCTGCCTGCTTCTTAGGAGCTGGCTTTG	CTCTGACCTCTGCCTCCCCC	-
M40	ZN563_HUMAN.H11MO.0.C	-14	0.00177575	1.36555	0.389569	21	TGCAGTTCATGGGCTGCCTGCTTCTTAGGAGCTGGCTTTG	GGGATCCTCACTGGCAGCTGC	+
M42	MNX1_HUMAN.H11MO.0.D	-7	0.000185706	0.142808	0.285615	19	CGATGCCTCCTGGAGTGTGAGATTAGCGCCCTAGTGGCAT	TTAAGGGTTATTAAAATAG	-
M44	MNX1_HUMAN.H11MO.0.D	-14	0.000241259	0.185528	0.177607	19	CTTGAGAGTCTCACGGGTGGGCTCTTACAATTGAAGTTGC	TTAAGGGTTATTAAAATAG	-
M44	GATA1_HUMAN.H11MO.0.A	-29	0.000308943	0.237577	0.177607	11	CTTGAGAGTCTCACGGGTGGGCTCTTACAATTGAAGTTGC	CTGGCGGGGACAGATAAGA	+
M44	GATA2_HUMAN.H11MO.0.A	-29	0.000394234	0.303166	0.177607	11	CTTGAGAGTCTCACGGGTGGGCTCTTACAATTGAAGTTGC	CTGGGGGGTGGAGATAAGG	+
M44	IRX2_HUMAN.H11MO.0.D	-2	0.000462918	0.355984	0.177607	19	CTTGAGAGTCTCACGGGTGGGCTCTTACAATTGAAGTTGC	ACATGGGTGGGCATGTTGG	+
M44	ZN563_HUMAN.H11MO.0.C	-3	0.000799535	0.614843	0.245405	21	CTTGAGAGTCTCACGGGTGGGCTCTTACAATTGAAGTTGC	GGGATCCTCACTGGCAGCTGC	+
M47	ZN770_HUMAN.H11MO.1.C	-4	2.67469e-06	0.00205683	0.00411367	11	CCAACTCAGCCTCCCCGGATAGCTGGGACTACAGGCACAC	CTCAGCCTCCC	-
M48	IRX2_HUMAN.H11MO.0.D	-11	0.000210461	0.161845	0.3232	19	CGCAGTGACCACGTTCACGGTTCCATGGGTGAAAGGTCGG	CCAACATGCCCACCCATGT	-
M48	TLX1_HUMAN.H11MO.0.D	-2	0.000790971	0.608257	0.404892	17	CGCAGTGACCACGTTCACGGTTCCATGGGTGAAAGGTCGG	CCTTGGCAACTTGCCAG	-
M48	GATA1_HUMAN.H11MO.0.A	-28	0.00113825	0.875312	0.406975	12	CGCAGTGACCACGTTCACGGTTCCATGGGTGAAAGGTCGG	CTGGCGGGGACAGATAAGA	+
M48	MNX1_HUMAN.H11MO.0.D	-13	0.00132507	1.01898	0.406975	19	CGCAGTGACCACGTTCACGGTTCCATGGGTGAAAGGTCGG	TTAAGGGTTATTAAAATAG	-
M50	IRX2_HUMAN.H11MO.0.D	-18	0.000304908	0.234474	0.468948	19	CGCGGCAAGGCCTTCCAGATGCACTGAGTCCTGGAGAGGT	ACATGGGTGGGCATGTTGG	+
M53	IRX2_HUMAN.H11MO.0.D	-9	4.38494e-05	0.0337202	0.0673826	19	CCTGGGTTCACAGCCCTCCGGTTGCAGAGAGTGCGGGTCG	ACATGGGTGGGCATGTTGG	+
M53	ZN563_HUMAN.H11MO.0.C	-4	0.00044535	0.342474	0.342181	21	CCTGGGTTCACAGCCCTCCGGTTGCAGAGAGTGCGGGTCG	GGGATCCTCACTGGCAGCTGC	+
M54	MNX1_HUMAN.H11MO.0.D	-7	0.000316921	0.243712	0.236975	19	GACAGTTGTATGTGTCGCACTTTGCGCCCTCAAGGAGGGG	CTATTTTAATAACCCTTAA	+
M54	IRX2_HUMAN.H11MO.0.D	-7	0.000405324	0.311694	0.236975	19	GACAGTTGTATGTGTCGCACTTTGCGCCCTCAAGGAGGGG	ACATGGGTGGGCATGTTGG	+
M54	RXRA_HUMAN.H11MO.0.A	-11	0.000463545	0.356466	0.236975	20	GACAGTTGTATGTGTCGCACTTTGCGCCCTCAAGGAGGGG	CTCTGACCTCTGCCTCCCCC	-
M54	TLX1_HUMAN.H11MO.0.D	-18	0.00130287	1.00191	0.410447	17	GACAGTTGTATGTGTCGCACTTTGCGCCCTCAAGGAGGGG	CCTTGGCAACTTGCCAG	-
M54	ZN214_HUMAN.H11MO.0.C	-17	0.00226569	1.74231	0.492498	22	GACAGTTGTATGTGTCGCACTTTGCGCCCTCAAGGAGGGG	TCATCAAAGGCCTCAAAAAGGA	-
M54	KLF6_HUMAN.H11MO.0.A	-5	0.00256899	1.97556	0.492498	19	GACAGTTGTATGTGTCGCACTTTGCGCCCTCAAGGAGGGG	CCCCCGGCCCCGCCCTTCC	-
M54	ZN554_HUMAN.H11MO.0.C	-1	0.00315007	2.42241	0.495038	20	GACAGTTGTATGTGTCGCACTTTGCGCCCTCAAGGAGGGG	GCTGAGCCATGTGGGGTGCT	+
M54	ZN563_HUMAN.H11MO.0.C	-1	0.0032836	2.52509	0.495038	21	GACAGTTGTATGTGTCGCACTTTGCGCCCTCAAGGAGGGG	GCAGCTGCCAGTGAGGATCCC	-
M54	ZFX_HUMAN.H11MO.1.A	-12	0.00362251	2.78571	0.495038	17	GACAGTTGTATGTGTCGCACTTTGCGCCCTCAAGGAGGGG	CCCCGGCCTCCGCCCCC	-
M54	ZN394_HUMAN.H11MO.0.C	-4	0.00387337	2.97862	0.495038	20	GACAGTTGTATGTGTCGCACTTTGCGCCCTCAAGGAGGGG	ATTCCATTCTATTCCATTCT	-
M58	IRX2_HUMAN.H11MO.0.D	-3	3.03863e-05	0.023367	0.046633	19	TGGTTATGGCTCGGTATCTATGTTGCCATGTGGAGCCGTC	ACATGGGTGGGCATGTTGG	+
M60	NFAC3_HUMAN.H11MO.0.B	-11	0.000228155	0.175451	0.245535	9	GTAGGCCATTTGGTTTTCCATCATTATATATGCTGTTCTC	AGTTTTCCA	-
M60	PO6F1_HUMAN.H11MO.0.D	-21	0.000352731	0.27125	0.245535	13	GTAGGCCATTTGGTTTTCCATCATTATATATGCTGTTCTC	CATAATTTATGCA	+
M60	NFAC2_HUMAN.H11MO.0.B	-11	0.000678737	0.521948	0.245535	9	GTAGGCCATTTGGTTTTCCATCATTATATATGCTGTTCTC	AATTTTCCA	-
M60	OLIG1_HUMAN.H11MO.0.D	-4	0.000841975	0.647479	0.245535	14	GTAGGCCATTTGGTTTTCCATCATTATATATGCTGTTCTC	ACCATATGTTTTTT	+
M60	NFAC1_HUMAN.H11MO.1.B	-12	0.000902508	0.694029	0.245535	10	GTAGGCCATTTGGTTTTCCATCATTATATATGCTGTTCTC	TTTTTCCATT	-
M60	DDIT3_HUMAN.H11MO.0.D	-14	0.000962472	0.740141	0.245535	10	GTAGGCCATTTGGTTTTCCATCATTATATATGCTGTTCTC	ATTGCATCAT	-
M60	BHE22_HUMAN.H11MO.0.D	-4	0.0011541	0.887506	0.251846	13	GTAGGCCATTTGGTTTTCCATCATTATATATGCTGTTCTC	ACCATATGTTTTT	+
M60	IRF5_HUMAN.H11MO.0.D	-3	0.00137019	1.05368	0.251846	20	GTAGGCCATTTGGTTTTCCATCATTATATATGCTGTTCTC	TCACTTTTGGCTTTCCTTTA	-
M60	ATF4_HUMAN.H11MO.0.A	-14	0.00148081	1.13875	0.251846	12	GTAGGCCATTTGGTTTTCCATCATTATATATGCTGTTCTC	ATTGCATCATCT	-
M60	CEBPG_HUMAN.H11MO.0.B	-14	0.00272088	2.09236	0.356777	12	GTAGGCCATTTGGTTTTCCATCATTATATATGCTGTTCTC	ATTGCATCATCC	+
M60	IRF9_HUMAN.H11MO.0.C	-6	0.00272088	2.09236	0.356777	12	GTAGGCCATTTGGTTTTCCATCATTATATATGCTGTTCTC	AGTTTCGCTTTC	-
M60	OLIG3_HUMAN.H11MO.0.D	-4	0.00279706	2.15094	0.356777	11	GTAGGCCATTTGGTTTTCCATCATTATATATGCTGTTCTC	ACCATATGTTT	+
M60	ZN341_HUMAN.H11MO.1.C	-30	0.00314347	2.41733	0.366067	9	GTAGGCCATTTGGTTTTCCATCATTATATATGCTGTTCTC	GGCTGTTCC	-
M60	PRGR_HUMAN.H11MO.1.A	-30	0.0033482	2.57477	0.366067	9	GTAGGCCATTTGGTTTTCCATCATTATATATGCTGTTCTC	TTCTGTTCT	-
M60	NFAC4_HUMAN.H11MO.0.C	-10	0.00470526	3.61834	0.479611	10	GTAGGCCATTTGGTTTTCCATCATTATATATGCTGTTCTC	AAATTTTCCT	-
M60	ZN333_HUMAN.H11MO.0.D	-20	0.00516792	3.97413	0.479611	9	GTAGGCCATTTGGTTTTCCATCATTATATATGCTGTTCTC	TCATTATCG	-
M60	PO4F3_HUMAN.H11MO.0.D	-20	0.00532674	4.09626	0.479611	15	GTAGGCCATTTGGTTTTCCATCATTATATATGCTGTTCTC	TCATTAATTATTCAT	+
M61	RXRA_HUMAN.H11MO.0.A	-19	0.000210695	0.162025	0.323983	20	TCTCAATATTGAGATCGTCCGTTGAGTTCTGCGTCATTGA	CTCTGACCTCTGCCTCCCCC	-
M62	IRX2_HUMAN.H11MO.0.D	-2	0.000532957	0.409844	0.266049	19	TAAGCGGTCAGAGCTGGGTCCTGGCTTCCCAGCTGGAGCA	ACATGGGTGGGCATGTTGG	+
M62	RXRA_HUMAN.H11MO.0.A	-4	0.000592906	0.455944	0.266049	20	TAAGCGGTCAGAGCTGGGTCCTGGCTTCCCAGCTGGAGCA	GGGGGAGGCAGAGGTCAGAG	+
M62	ZN563_HUMAN.H11MO.0.C	-14	0.000644732	0.495799	0.266049	21	TAAGCGGTCAGAGCTGGGTCCTGGCTTCCCAGCTGGAGCA	GGGATCCTCACTGGCAGCTGC	+
M62	LYL1_HUMAN.H11MO.0.A	-9	0.00176459	1.35697	0.464209	14	TAAGCGGTCAGAGCTGGGTCCTGGCTTCCCAGCTGGAGCA	CCAGCTGTTTCCTG	+
M64	KLF14_HUMAN.H11MO.0.D	-29	8.64677e-05	0.0664937	0.132787	11	TAAGAGGCTGTCGAGGTTAAGCGAAGGAGATGGGGGCGTG	AGGGGGGCGTGGC	+
M64	KLF13_HUMAN.H11MO.0.D	-29	0.000173559	0.133467	0.133266	11	TAAGAGGCTGTCGAGGTTAAGCGAAGGAGATGGGGGCGTG	AGGGGGGCGTG	+
M64	KLF9_HUMAN.H11MO.0.C	-28	0.000622377	0.478608	0.31859	12	TAAGAGGCTGTCGAGGTTAAGCGAAGGAGATGGGGGCGTG	GGAGGGGGCGTGGCC	+
M66	ZN335_HUMAN.H11MO.0.A	-19	0.000363215	0.279312	0.399701	21	GTGCCCCGGTCGTGGCGGCTGCACTGCGTCGCGATGGCTG	GGCTGTCCTCGGCGCTGCCTGA	+
M66	PAX5_HUMAN.H11MO.0.A	-11	0.000718358	0.552417	0.399701	21	GTGCCCCGGTCGTGGCGGCTGCACTGCGTCGCGATGGCTG	GCCTGGGCAGCAGAGCGTGAC	+
M66	THAP1_HUMAN.H11MO.0.C	-20	0.000794019	0.6106	0.399701	20	GTGCCCCGGTCGTGGCGGCTGCACTGCGTCGCGATGGCTG	GCCCGCAGCCAAGATGGCGGCG	-
M66	ZN563_HUMAN.H11MO.1.C	-14	0.00121626	0.935303	0.399701	12	GTGCCCCGGTCGTGGCGGCTGCACTGCGTCGCGATGGCTG	CAGGCAGCACAG	+
M66	NR1D1_HUMAN.H11MO.0.B	-17	0.00150803	1.15968	0.399701	19	GTGCCCCGGTCGTGGCGGCTGCACTGCGTCGCGATGGCTG	AGGGAAGTGGGTCAGAAGG	+
M66	SP2_HUMAN.H11MO.0.A	-11	0.00204565	1.57311	0.446513	22	GTGCCCCGGTCGTGGCGGCTGCACTGCGTCGCGATGGCTG	GGGGGGGGGGCGGGGCCGGGGG	+
M67	IRX2_HUMAN.H11MO.0.D	0	5.69604e-05	0.0438026	0.0875302	19	ACGGGATCTAGCATGTCAGCTTACTAGCCTGAAGGCTGCG	ACATGGGTGGGCATGTTGG	+
M67	ZN563_HUMAN.H11MO.0.C	-2	0.000121183	0.0931894	0.0931097	21	ACGGGATCTAGCATGTCAGCTTACTAGCCTGAAGGCTGCG	GGGATCCTCACTGGCAGCTGC	+
M72	IRX2_HUMAN.H11MO.0.D	-14	0.000158608	0.12197	0.24389	19	GGACATGTTTACCGTTAGGCCCTGGCAGTGGCGGCGGATC	ACATGGGTGGGCATGTTGG	+
M74	IRX2_HUMAN.H11MO.0.D	-8	0.000418879	0.322118	0.476607	19	TGACGTATACGGAGTTCGTCGTGATTCACGCGCGGTGCAT	ACATGGGTGGGCATGTTGG	+
M76	ZN423_HUMAN.H11MO.0.D	-6	0.000142426	0.109526	0.217955	15	GCGGCGCCACCCTCCGGGGGCACTAGGTCTGGGGCCGCAG	GCACCCTTGGGTGCC	-
M76	CTCFL_HUMAN.H11MO.0.A	-1	0.000751793	0.578129	0.429382	17	GCGGCGCCACCCTCCGGGGGCACTAGGTCTGGGGCCGCAG	CGGCGCCCCCTGGCGGC	-
M76	MECP2_HUMAN.H11MO.0.C	-11	0.000933836	0.71812	0.429382	7	GCGGCGCCACCCTCCGGGGGCACTAGGTCTGGGGCCGCAG	CTCCGGG	-
M76	INSM1_HUMAN.H11MO.0.C	-10	0.0020383	1.56745	0.429382	12	GCGGCGCCACCCTCCGGGGGCACTAGGTCTGGGGCCGCAG	TGTCAGGGGGCA	+
M76	PLAL1_HUMAN.H11MO.0.D	-13	0.00219394	1.68714	0.429382	10	GCGGCGCCACCCTCCGGGGGCACTAGGTCTGGGGCCGCAG	CGGGGGGCCC	+
M76	KLF4_HUMAN.H11MO.0.A	-3	0.00247594	1.904	0.429382	10	GCGGCGCCACCCTCCGGGGGCACTAGGTCTGGGGCCGCAG	GCCACACCCT	-
M76	MAZ_HUMAN.H11MO.1.A	-3	0.00278476	2.14148	0.429382	11	GCGGCGCCACCCTCCGGGGGCACTAGGTCTGGGGCCGCAG	CCCCCTCCCTC	-
M76	SP1_HUMAN.H11MO.1.A	-1	0.00280586	2.15771	0.429382	14	GCGGCGCCACCCTCCGGGGGCACTAGGTCTGGGGCCGCAG	CGGCCCCGCCCCCC	-
M77	EGR4_HUMAN.H11MO.0.D	-9	0.000540826	0.415895	0.318535	11	GGGCTCGGCGGCGGCCTGGCCGCCCTCGGCGTCCGCGGCG	GGCGGCAGGGC	+
M77	HEN1_HUMAN.H11MO.0.C	2	0.000933975	0.718227	0.318535	18	GGGCTCGGCGGCGGCCTGGCCGCCCTCGGCGTCCGCGGCG	TGGGGAGCAGCTGCGTCCCT	+
M77	ZFX_HUMAN.H11MO.0.A	-9	0.00101055	0.777112	0.318535	10	GGGCTCGGCGGCGGCCTGGCCGCCCTCGGCGTCCGCGGCG	CGGGGCCTGG	-
M77	KLF9_HUMAN.H11MO.0.C	-6	0.00103779	0.798063	0.318535	15	GGGCTCGGCGGCGGCCTGGCCGCCCTCGGCGTCCGCGGCG	GGAGGGGGCGTGGCC	+
M79	VEZF1_HUMAN.H11MO.0.C	-11	1.4928e-06	0.00114797	0.00224825	22	CGCCGGGCCGTCGGGACTAAGGAGGAGGTGGGCCCACCAG	GGGGAGGGGGGAGGGGGAGGGG	+
M79	WT1_HUMAN.H11MO.0.C	-13	1.2772e-05	0.00982164	0.00961767	20	CGCCGGGCCGTCGGGACTAAGGAGGAGGTGGGCCCACCAG	GGGCGGGGGAGGAGGGGGGG	+
M79	SP4_HUMAN.H11MO.0.A	-12	4.03662e-05	0.0310416	0.0146592	20	CGCCGGGCCGTCGGGACTAAGGAGGAGGTGGGCCCACCAG	GGGAAGGGGGCGGGGCCGGG	+
M79	PATZ1_HUMAN.H11MO.0.C	-12	4.30886e-05	0.0331352	0.0146592	22	CGCCGGGCCGTCGGGACTAAGGAGGAGGTGGGCCCACCAG	GGGGAGGGGGCGGGGGGGGAGG	+
M79	ZN335_HUMAN.H11MO.0.A	-17	5.11973e-05	0.0393707	0.0146592	22	CGCCGGGCCGTCGGGACTAAGGAGGAGGTGGGCCCACCAG	TCAGGCAGCGCCGAGGACAGCC	-
M79	SP3_HUMAN.H11MO.0.B	-13	5.84007e-05	0.0449101	0.0146592	20	CGCCGGGCCGTCGGGACTAAGGAGGAGGTGGGCCCACCAG	GGGGGGGGGCGGGGCCGGGG	+
M79	MAFA_HUMAN.H11MO.0.D	-19	0.000102672	0.0789549	0.0191482	21	CGCCGGGCCGTCGGGACTAAGGAGGAGGTGGGCCCACCAG	CGAAGGCTGCGGGGTCAGCAC	-
M79	SP2_HUMAN.H11MO.0.A	-12	0.000128866	0.0990978	0.0191482	22	CGCCGGGCCGTCGGGACTAAGGAGGAGGTGGGCCCACCAG	GGGGGGGGGGCGGGGCCGGGGG	+
M79	ZBT17_HUMAN.H11MO.0.A	-14	0.000131685	0.101266	0.0191482	19	CGCCGGGCCGTCGGGACTAAGGAGGAGGTGGGCCCACCAG	GAGGGTGGGGGAGGGGAAG	+
M79	PROX1_HUMAN.H11MO.0.D	-14	0.000131689	0.101269	0.0191482	17	CGCCGGGCCGTCGGGACTAAGGAGGAGGTGGGCCCACCAG	GGGTAAGGCGGGTTGGG	+
M79	MAZ_HUMAN.H11MO.0.A	-17	0.000139855	0.107549	0.0191482	22	CGCCGGGCCGTCGGGACTAAGGAGGAGGTGGGCCCACCAG	GGGGGAGGGGGGGGGGGGGGGG	+
M79	ZN341_HUMAN.H11MO.0.C	-6	0.00019336	0.148694	0.0242676	22	CGCCGGGCCGTCGGGACTAAGGAGGAGGTGGGCCCACCAG	GGGGGGGGGGGGAGGGAAGAGC	+
M79	THAP1_HUMAN.H11MO.0.C	-5	0.000363726	0.279705	0.042138	22	CGCCGGGCCGTCGGGACTAAGGAGGAGGTGGGCCCACCAG	GCCCGCAGCCAAGATGGCGGCG	-
M79	TAF1_HUMAN.H11MO.0.A	-15	0.000532886	0.409789	0.0526319	16	CGCCGGGCCGTCGGGACTAAGGAGGAGGTGGGCCCACCAG	AAGATGGCGGCGGCGG	+
M79	VEZF1_HUMAN.H11MO.1.C	-16	0.000584494	0.449476	0.0526319	12	CGCCGGGCCGTCGGGACTAAGGAGGAGGTGGGCCCACCAG	AGAGGGAGGGGG	+
M79	ZN263_HUMAN.H11MO.0.A	-16	0.000594095	0.456859	0.0526319	20	CGCCGGGCCGTCGGGACTAAGGAGGAGGTGGGCCCACCAG	GGGAGGAGGGAGAGGAGGAG	+
M79	KLF6_HUMAN.H11MO.0.A	-15	0.000739653	0.568793	0.0618868	19	CGCCGGGCCGTCGGGACTAAGGAGGAGGTGGGCCCACCAG	GGAAGGGCGGGGCCGGGGG	+
M79	FLI1_HUMAN.H11MO.0.A	-13	0.000930619	0.715646	0.0737668	18	CGCCGGGCCGTCGGGACTAAGGAGGAGGTGGGCCCACCAG	GGAGGAAGGAAGGAGGGA	+
M79	KLF15_HUMAN.H11MO.0.A	-12	0.00102393	0.7874	0.0746887	19	CGCCGGGCCGTCGGGACTAAGGAGGAGGTGGGCCCACCAG	GGGGAGGAGCAGGGGGGGG	+
M79	ETV5_HUMAN.H11MO.0.C	-18	0.00104143	0.800863	0.0746887	14	CGCCGGGCCGTCGGGACTAAGGAGGAGGTGGGCCCACCAG	GAGCAGGAAGTGAG	+
M79	KLF3_HUMAN.H11MO.0.B	-13	0.00120185	0.924224	0.0822755	19	CGCCGGGCCGTCGGGACTAAGGAGGAGGTGGGCCCACCAG	GGGGAGGGGCGGGGCCGGG	+
M79	PURA_HUMAN.H11MO.0.D	-13	0.00137254	1.05548	0.0898749	17	CGCCGGGCCGTCGGGACTAAGGAGGAGGTGGGCCCACCAG	GGAAGGGGGGGGCAGGG	+
M79	ZN467_HUMAN.H11MO.0.C	-18	0.0015018	1.15488	0.0942416	22	CGCCGGGCCGTCGGGACTAAGGAGGAGGTGGGCCCACCAG	GGGGAGGGGAGGGGGGGGGGGG	+
M79	EGR2_HUMAN.H11MO.0.A	-12	0.00178999	1.3765	0.107833	18	CGCCGGGCCGTCGGGACTAAGGAGGAGGTGGGCCCACCAG	GGGGGGGTGTGGGAGGGG	+
M79	Z324A_HUMAN.H11MO.0.C	-10	0.0018997	1.46087	0.110041	23	CGCCGGGCCGTCGGGACTAAGGAGGAGGTGGGCCCACCAG	TGGCAGCAAAGGATGGTTTGATA	-
M79	RXRA_HUMAN.H11MO.0.A	-19	0.00221667	1.70462	0.123646	20	CGCCGGGCCGTCGGGACTAAGGAGGAGGTGGGCCCACCAG	GGGGGAGGCAGAGGTCAGAG	+
M79	SP4_HUMAN.H11MO.1.A	-20	0.00237585	1.82703	0.125899	16	CGCCGGGCCGTCGGGACTAAGGAGGAGGTGGGCCCACCAG	GGAGGGGGCGGGGCCG	+
M79	KLF16_HUMAN.H11MO.0.D	-12	0.00242426	1.86425	0.125899	19	CGCCGGGCCGTCGGGACTAAGGAGGAGGTGGGCCCACCAG	GGGGGCGGGGGGGGGGGGG	+
M79	ZN667_HUMAN.H11MO.0.C	-18	0.00282139	2.16965	0.141639	19	CGCCGGGCCGTCGGGACTAAGGAGGAGGTGGGCCCACCAG	GCTGAGCTTTTAAGGCCAC	-
M79	TFCP2_HUMAN.H11MO.0.D	-10	0.00422476	3.24884	0.20525	16	CGCCGGGCCGTCGGGACTAAGGAGGAGGTGGGCCCACCAG	TCTGGCCAGTTCAGGC	-
M79	NR1D1_HUMAN.H11MO.0.B	-22	0.00474147	3.64619	0.223154	18	CGCCGGGCCGTCGGGACTAAGGAGGAGGTGGGCCCACCAG	AGGGAAGTGGGTCAGAAGG	+
M79	BC11A_HUMAN.H11MO.0.A	-17	0.00537598	4.13413	0.24535	17	CGCCGGGCCGTCGGGACTAAGGAGGAGGTGGGCCCACCAG	AAAAGAGGAAGTGAAAA	+
M79	ZIC2_HUMAN.H11MO.0.D	-15	0.00567524	4.36426	0.25139	15	CGCCGGGCCGTCGGGACTAAGGAGGAGGTGGGCCCACCAG	TCACAGCAGGGGGCC	-
M79	RARA_HUMAN.H11MO.2.A	-19	0.00626157	4.81515	0.269437	17	CGCCGGGCCGTCGGGACTAAGGAGGAGGTGGGCCCACCAG	AGGTCACCGAGAGGTCA	+
M79	SPIC_HUMAN.H11MO.0.D	-14	0.00654356	5.032	0.27375	13	CGCCGGGCCGTCGGGACTAAGGAGGAGGTGGGCCCACCAG	GAGGAAGGGGAGG	+
M79	ZN263_HUMAN.H11MO.1.A	-17	0.0068316	5.2535	0.278076	11	CGCCGGGCCGTCGGGACTAAGGAGGAGGTGGGCCCACCAG	GAGGGAGGAGG	+
M79	MXI1_HUMAN.H11MO.0.A	-26	0.00724079	5.56817	0.279915	14	CGCCGGGCCGTCGGGACTAAGGAGGAGGTGGGCCCACCAG	CCCGCCGCCACGTGC	-
M79	ZN816_HUMAN.H11MO.1.C	-18	0.00753074	5.79114	0.279915	14	CGCCGGGCCGTCGGGACTAAGGAGGAGGTGGGCCCACCAG	AAGGGGGACATGCA	+
M79	LYL1_HUMAN.H11MO.0.A	-11	0.00753074	5.79114	0.279915	14	CGCCGGGCCGTCGGGACTAAGGAGGAGGTGGGCCCACCAG	CAGGAAACAGCTGG	-
M79	ZFX_HUMAN.H11MO.1.A	-23	0.00784621	6.03373	0.279915	17	CGCCGGGCCGTCGGGACTAAGGAGGAGGTGGGCCCACCAG	GGGGGCGGAGGCCGGGG	+
M79	ZF64A_HUMAN.H11MO.0.D	-5	0.00793688	6.10346	0.279915	16	CGCCGGGCCGTCGGGACTAAGGAGGAGGTGGGCCCACCAG	GGGGCCCGGGAACCTG	+
M79	RFX5_HUMAN.H11MO.0.A	-6	0.00799194	6.1458	0.279915	20	CGCCGGGCCGTCGGGACTAAGGAGGAGGTGGGCCCACCAG	GTCAGCTGTTGCTAGGCAGA	+
M79	WT1_HUMAN.H11MO.1.B	-17	0.00832274	6.40019	0.284384	11	CGCCGGGCCGTCGGGACTAAGGAGGAGGTGGGCCCACCAG	GTGGGAGGAGG	+
M79	ELF5_HUMAN.H11MO.0.A	-16	0.00849717	6.53433	0.284384	15	CGCCGGGCCGTCGGGACTAAGGAGGAGGTGGGCCCACCAG	GGAAGGAGGAAGTGG	+
M79	PAX5_HUMAN.H11MO.0.A	-27	0.00872704	6.7111	0.285727	13	CGCCGGGCCGTCGGGACTAAGGAGGAGGTGGGCCCACCAG	GCCTGGGCAGCAGAGCGTGAC	+
M79	PLAG1_HUMAN.H11MO.0.D	-10	0.00910068	6.99842	0.291621	17	CGCCGGGCCGTCGGGACTAAGGAGGAGGTGGGCCCACCAG	GGGGGCATCAGGAGGGG	+
M79	ZN350_HUMAN.H11MO.0.C	-11	0.0101529	7.80755	0.318559	18	CGCCGGGCCGTCGGGACTAAGGAGGAGGTGGGCCCACCAG	TAGGTCATAAAAGGACTG	-
M79	MAFF_HUMAN.H11MO.0.B	-21	0.0116912	8.99054	0.35934	18	CGCCGGGCCGTCGGGACTAAGGAGGAGGTGGGCCCACCAG	AAAAATGCTGACTCAGCA	-
M79	EGR1_HUMAN.H11MO.0.A	-14	0.0130906	10.0667	0.393294	17	CGCCGGGCCGTCGGGACTAAGGAGGAGGTGGGCCCACCAG	GAGGGCGTGGGCGGGGG	+
M79	RARG_HUMAN.H11MO.0.B	-14	0.0134418	10.3367	0.393294	18	CGCCGGGCCGTCGGGACTAAGGAGGAGGTGGGCCCACCAG	AGGTCAGAGTGACCTGGG	+
M79	ZN770_HUMAN.H11MO.0.C	-19	0.0135793	10.4425	0.393294	21	CGCCGGGCCGTCGGGACTAAGGAGGAGGTGGGCCCACCAG	GGGAGGCTGAGGCGGGAGGATC	+
M79	THA_HUMAN.H11MO.0.C	-12	0.0140604	10.8125	0.399544	17	CGCCGGGCCGTCGGGACTAAGGAGGAGGTGGGCCCACCAG	GGGTCACTTCAGGTCAG	+
M79	TBX15_HUMAN.H11MO.0.D	-13	0.0145141	11.1613	0.404798	19	CGCCGGGCCGTCGGGACTAAGGAGGAGGTGGGCCCACCAG	GGGGGGGGGGGGGTGGGGG	+
M79	OLIG2_HUMAN.H11MO.0.B	-7	0.0165231	12.7062	0.430616	18	CGCCGGGCCGTCGGGACTAAGGAGGAGGTGGGCCCACCAG	CAGAAGGGAAACAGCTGG	-
M79	ZN563_HUMAN.H11MO.0.C	-17	0.0165679	12.7407	0.430616	21	CGCCGGGCCGTCGGGACTAAGGAGGAGGTGGGCCCACCAG	GCAGCTGCCAGTGAGGATCCC	-
M79	NR1H3_HUMAN.H11MO.0.B	-17	0.0165835	12.7527	0.430616	19	CGCCGGGCCGTCGGGACTAAGGAGGAGGTGGGCCCACCAG	CAGAGGTCACTGCAGGTCA	+
M79	IRX2_HUMAN.H11MO.0.D	-15	0.0189203	14.5497	0.482969	19	CGCCGGGCCGTCGGGACTAAGGAGGAGGTGGGCCCACCAG	ACATGGGTGGGCATGTTGG	+
M79	EGR2_HUMAN.H11MO.1.A	-12	0.0193741	14.8987	0.486309	16	CGCCGGGCCGTCGGGACTAAGGAGGAGGTGGGCCCACCAG	GGGGCGTGGGCGGGGG	+
M79	SOX10_HUMAN.H11MO.1.A	-11	0.0197113	15.158	0.486663	13	CGCCGGGCCGTCGGGACTAAGGAGGAGGTGGGCCCACCAG	GAGAACAAAGGAA	-
M79	NANOG_HUMAN.H11MO.1.B	-30	0.0212868	16.3696	0.486672	10	CGCCGGGCCGTCGGGACTAAGGAGGAGGTGGGCCCACCAG	GAGCCATCAAG	+
M79	ETS2_HUMAN.H11MO.0.B	-19	0.0213686	16.4324	0.486672	13	CGCCGGGCCGTCGGGACTAAGGAGGAGGTGGGCCCACCAG	GGAAGGAAGAGGA	+
M79	NFIC_HUMAN.H11MO.0.A	-21	0.0214021	16.4582	0.486672	17	CGCCGGGCCGTCGGGACTAAGGAGGAGGTGGGCCCACCAG	CTTGGCAGGGAGCCAAG	-
M79	HEY2_HUMAN.H11MO.0.D	-28	0.0214021	16.4582	0.486672	12	CGCCGGGCCGTCGGGACTAAGGAGGAGGTGGGCCCACCAG	TAATGCCACGTGCCCCC	-
M79	KLF5_HUMAN.H11MO.0.A	-18	0.0214206	16.4724	0.486672	14	CGCCGGGCCGTCGGGACTAAGGAGGAGGTGGGCCCACCAG	AGGGTGGGGCTGGG	+
M79	ZN350_HUMAN.H11MO.1.D	-10	0.0216506	16.6493	0.486672	24	CGCCGGGCCGTCGGGACTAAGGAGGAGGTGGGCCCACCAG	ACGGGGCGCAGGGATTTGTTGCCC	+
M79	PATZ1_HUMAN.H11MO.1.C	-18	0.0225407	17.3338	0.496969	9	CGCCGGGCCGTCGGGACTAAGGAGGAGGTGGGCCCACCAG	AGGGAGGGG	+
M79	RARG_HUMAN.H11MO.2.D	-17	0.0227686	17.509	0.496969	20	CGCCGGGCCGTCGGGACTAAGGAGGAGGTGGGCCCACCAG	GGGGGTCACCCAGAGGTCAC	+
M81	NR1D1_HUMAN.H11MO.0.B	-17	9.95509e-06	0.00765546	0.0151577	19	TGGGAGGAGATGCACTCCTCGTTGCCCCTATGTTCTCGGG	CCTTCTGACCCACTTCCCT	-
M81	VEZF1_HUMAN.H11MO.0.C	-15	0.00127503	0.980494	0.284442	22	TGGGAGGAGATGCACTCCTCGTTGCCCCTATGTTCTCGGG	CCCCTCCCCCTCCCCCCTCCCC	-
M81	IRX2_HUMAN.H11MO.0.D	-12	0.00133296	1.02505	0.284442	19	TGGGAGGAGATGCACTCCTCGTTGCCCCTATGTTCTCGGG	CCAACATGCCCACCCATGT	-
M81	ZN341_HUMAN.H11MO.0.C	-8	0.00146921	1.12982	0.284442	22	TGGGAGGAGATGCACTCCTCGTTGCCCCTATGTTCTCGGG	GCTCTTCCCTCCCCCCCCCCCC	-
M81	THAP1_HUMAN.H11MO.0.C	-7	0.00169091	1.30031	0.284442	22	TGGGAGGAGATGCACTCCTCGTTGCCCCTATGTTCTCGGG	CGCCGCCATCTTGGCTGCGGGC	+
M81	ZN563_HUMAN.H11MO.0.C	-10	0.00179553	1.38076	0.284442	21	TGGGAGGAGATGCACTCCTCGTTGCCCCTATGTTCTCGGG	GGGATCCTCACTGGCAGCTGC	+
M81	KLF6_HUMAN.H11MO.0.A	-17	0.00181301	1.39421	0.284442	19	TGGGAGGAGATGCACTCCTCGTTGCCCCTATGTTCTCGGG	CCCCCGGCCCCGCCCTTCC	-
M81	SOX10_HUMAN.H11MO.1.A	-24	0.00190698	1.46647	0.284442	13	TGGGAGGAGATGCACTCCTCGTTGCCCCTATGTTCTCGGG	TTCCTTTGTTCTC	+
M81	ZN350_HUMAN.H11MO.1.D	-4	0.00207497	1.59565	0.284442	24	TGGGAGGAGATGCACTCCTCGTTGCCCCTATGTTCTCGGG	ACGGGGCGCAGGGATTTGTTGCCC	+
M81	RXRA_HUMAN.H11MO.0.A	-7	0.00218711	1.68188	0.284442	20	TGGGAGGAGATGCACTCCTCGTTGCCCCTATGTTCTCGGG	CTCTGACCTCTGCCTCCCCC	-
M81	SP4_HUMAN.H11MO.0.A	-16	0.00235211	1.80878	0.284442	20	TGGGAGGAGATGCACTCCTCGTTGCCCCTATGTTCTCGGG	CCCGGCCCCGCCCCCTTCCC	-
M81	NR1H3_HUMAN.H11MO.0.B	-13	0.00245113	1.88492	0.284442	19	TGGGAGGAGATGCACTCCTCGTTGCCCCTATGTTCTCGGG	TGACCTGCAGTGACCTCTG	-
M81	PATZ1_HUMAN.H11MO.0.C	-13	0.00255929	1.9681	0.284442	22	TGGGAGGAGATGCACTCCTCGTTGCCCCTATGTTCTCGGG	CCTCCCCCCCCGCCCCCTCCCC	-
M81	RARG_HUMAN.H11MO.0.B	-18	0.00272736	2.09734	0.284442	18	TGGGAGGAGATGCACTCCTCGTTGCCCCTATGTTCTCGGG	CCCAGGTCACTCTGACCT	-
M81	TLX1_HUMAN.H11MO.0.D	-23	0.00280217	2.15487	0.284442	17	TGGGAGGAGATGCACTCCTCGTTGCCCCTATGTTCTCGGG	CTGGCAAGTTGCCAAGG	+
M81	PURA_HUMAN.H11MO.0.D	-7	0.00327778	2.52061	0.299696	17	TGGGAGGAGATGCACTCCTCGTTGCCCCTATGTTCTCGGG	CCCTGCCCCCCCCTTCC	-
M81	BRAC_HUMAN.H11MO.0.A	-8	0.00361303	2.77842	0.299696	20	TGGGAGGAGATGCACTCCTCGTTGCCCCTATGTTCTCGGG	ATTTCACACCTCCCTGCTAA	-
M81	LYL1_HUMAN.H11MO.0.A	-25	0.00398554	3.06488	0.299696	14	TGGGAGGAGATGCACTCCTCGTTGCCCCTATGTTCTCGGG	CCAGCTGTTTCCTG	+
M81	PLAG1_HUMAN.H11MO.0.D	-14	0.00413343	3.1786	0.299696	17	TGGGAGGAGATGCACTCCTCGTTGCCCCTATGTTCTCGGG	CCCCTCCTGATGCCCCC	-
M81	ZFX_HUMAN.H11MO.1.A	-20	0.00413343	3.1786	0.299696	17	TGGGAGGAGATGCACTCCTCGTTGCCCCTATGTTCTCGGG	CCCCGGCCTCCGCCCCC	-
M81	SP2_HUMAN.H11MO.0.A	-14	0.00467157	3.59243	0.317124	22	TGGGAGGAGATGCACTCCTCGTTGCCCCTATGTTCTCGGG	CCCCCGGCCCCGCCCCCCCCCC	-
M81	SOX2_HUMAN.H11MO.0.A	-24	0.00479035	3.68378	0.317124	13	TGGGAGGAGATGCACTCCTCGTTGCCCCTATGTTCTCGGG	TCCCTTTGTTCTC	+
M81	COT2_HUMAN.H11MO.1.A	-20	0.00519253	3.99305	0.329426	17	TGGGAGGAGATGCACTCCTCGTTGCCCCTATGTTCTCGGG	CCCTGACCTTTGACCCC	-
M81	Z324A_HUMAN.H11MO.0.C	-13	0.00553563	4.2569	0.337145	23	TGGGAGGAGATGCACTCCTCGTTGCCCCTATGTTCTCGGG	TATCAAACCATCCTTTGCTGCCA	+
M81	SP3_HUMAN.H11MO.0.B	-15	0.00628358	4.83207	0.367979	20	TGGGAGGAGATGCACTCCTCGTTGCCCCTATGTTCTCGGG	CCCCGGCCCCGCCCCCCCCC	-
M81	CLOCK_HUMAN.H11MO.0.C	-22	0.00661189	5.08455	0.372058	14	TGGGAGGAGATGCACTCCTCGTTGCCCCTATGTTCTCGGG	TGTTCACGTGTCTG	-
M81	RARG_HUMAN.H11MO.2.D	-9	0.00719182	5.53051	0.372058	20	TGGGAGGAGATGCACTCCTCGTTGCCCCTATGTTCTCGGG	GTGACCTCTGGGTGACCCCC	-
M81	SPIC_HUMAN.H11MO.0.D	-21	0.00741873	5.705	0.372058	13	TGGGAGGAGATGCACTCCTCGTTGCCCCTATGTTCTCGGG	CCTCCCCTTCCTC	-
M81	MAZ_HUMAN.H11MO.0.A	-16	0.00781935	6.01308	0.372058	22	TGGGAGGAGATGCACTCCTCGTTGCCCCTATGTTCTCGGG	CCCCCCCCCCCCCCCCTCCCCC	-
M81	ZN554_HUMAN.H11MO.0.C	-10	0.00822041	6.3215	0.379288	20	TGGGAGGAGATGCACTCCTCGTTGCCCCTATGTTCTCGGG	AGCACCCCACATGGCTCAGC	-
M81	ZN589_HUMAN.H11MO.0.D	-9	0.00903174	6.94541	0.404466	16	TGGGAGGAGATGCACTCCTCGTTGCCCCTATGTTCTCGGG	CGGCAGTAACCGTGGG	-
M81	MXI1_HUMAN.H11MO.0.A	-20	0.00991287	7.623	0.42564	15	TGGGAGGAGATGCACTCCTCGTTGCCCCTATGTTCTCGGG	CCCGCCGCCACGTGC	-
M81	MNX1_HUMAN.H11MO.0.D	-12	0.0108436	8.3387	0.446231	19	TGGGAGGAGATGCACTCCTCGTTGCCCCTATGTTCTCGGG	CTATTTTAATAACCCTTAA	+
M81	EGR1_HUMAN.H11MO.0.A	-20	0.0124539	9.57703	0.499011	17	TGGGAGGAGATGCACTCCTCGTTGCCCCTATGTTCTCGGG	CCCCCGCCCACGCCCTC	-
M83	VEZF1_HUMAN.H11MO.0.C	-19	2.336e-05	0.0179639	0.0353635	21	CGTCTGGACAGCTGCCCTAAGGGCGGGCAGGTGCCTAGGG	GGGGAGGGGGGAGGGGGAGGGG	+
M83	ZN341_HUMAN.H11MO.0.C	-19	7.43845e-05	0.0572016	0.0563033	21	CGTCTGGACAGCTGCCCTAAGGGCGGGCAGGTGCCTAGGG	GGGGGGGGGGGGAGGGAAGAGC	+
M83	IRX2_HUMAN.H11MO.0.D	-16	0.000196216	0.15089	0.0930892	19	CGTCTGGACAGCTGCCCTAAGGGCGGGCAGGTGCCTAGGG	ACATGGGTGGGCATGTTGG	+
M83	THAP1_HUMAN.H11MO.0.C	-13	0.00028375	0.218204	0.0930892	22	CGTCTGGACAGCTGCCCTAAGGGCGGGCAGGTGCCTAGGG	GCCCGCAGCCAAGATGGCGGCG	-
M83	NR1H4_HUMAN.H11MO.0.B	-3	0.000307459	0.236436	0.0930892	19	CGTCTGGACAGCTGCCCTAAGGGCGGGCAGGTGCCTAGGG	GGGGTCAATGACCCCGAGG	+
M83	PROX1_HUMAN.H11MO.0.D	-23	0.00041278	0.317428	0.104148	17	CGTCTGGACAGCTGCCCTAAGGGCGGGCAGGTGCCTAGGG	GGGTAAGGCGGGTTGGG	+
M83	PATZ1_HUMAN.H11MO.0.C	-19	0.000917674	0.705691	0.187798	21	CGTCTGGACAGCTGCCCTAAGGGCGGGCAGGTGCCTAGGG	GGGGAGGGGGCGGGGGGGGAGG	+
M83	KLF6_HUMAN.H11MO.0.A	-16	0.00102065	0.784878	0.187798	19	CGTCTGGACAGCTGCCCTAAGGGCGGGCAGGTGCCTAGGG	GGAAGGGCGGGGCCGGGGG	+
M83	MCR_HUMAN.H11MO.0.D	-18	0.00111648	0.858573	0.187798	17	CGTCTGGACAGCTGCCCTAAGGGCGGGCAGGTGCCTAGGG	AAGAACAGGTTGTTGTA	+
M83	NR1D1_HUMAN.H11MO.0.B	-5	0.00130583	1.00418	0.19411	19	CGTCTGGACAGCTGCCCTAAGGGCGGGCAGGTGCCTAGGG	AGGGAAGTGGGTCAGAAGG	+
M83	HESX1_HUMAN.H11MO.0.D	-1	0.00141045	1.08464	0.19411	16	CGTCTGGACAGCTGCCCTAAGGGCGGGCAGGTGCCTAGGG	ATCCGGCACGTGGCCT	+
M83	SP3_HUMAN.H11MO.0.B	-19	0.00156634	1.20452	0.1976	20	CGTCTGGACAGCTGCCCTAAGGGCGGGCAGGTGCCTAGGG	GGGGGGGGGCGGGGCCGGGG	+
M83	PURA_HUMAN.H11MO.0.D	-23	0.00172124	1.32363	0.200437	17	CGTCTGGACAGCTGCCCTAAGGGCGGGCAGGTGCCTAGGG	GGAAGGGGGGGGCAGGG	+
M83	MAZ_HUMAN.H11MO.0.A	-17	0.00192533	1.48058	0.208189	22	CGTCTGGACAGCTGCCCTAAGGGCGGGCAGGTGCCTAGGG	GGGGGAGGGGGGGGGGGGGGGG	+
M83	SRBP1_HUMAN.H11MO.0.A	0	0.00269742	2.07431	0.272232	11	CGTCTGGACAGCTGCCCTAAGGGCGGGCAGGTGCCTAGGG	GGTGGGGTGAG	+
M83	SP2_HUMAN.H11MO.0.A	-18	0.0029574	2.27424	0.279816	22	CGTCTGGACAGCTGCCCTAAGGGCGGGCAGGTGCCTAGGG	GGGGGGGGGGCGGGGCCGGGGG	+
M83	ZN563_HUMAN.H11MO.0.C	-7	0.00319075	2.45368	0.280875	21	CGTCTGGACAGCTGCCCTAAGGGCGGGCAGGTGCCTAGGG	GCAGCTGCCAGTGAGGATCCC	-
M83	RXRA_HUMAN.H11MO.0.A	-19	0.00333967	2.56821	0.280875	20	CGTCTGGACAGCTGCCCTAAGGGCGGGCAGGTGCCTAGGG	GGGGGAGGCAGAGGTCAGAG	+
M83	Z324A_HUMAN.H11MO.0.C	-10	0.00355031	2.73019	0.282875	23	CGTCTGGACAGCTGCCCTAAGGGCGGGCAGGTGCCTAGGG	TGGCAGCAAAGGATGGTTTGATA	-
M83	TLX1_HUMAN.H11MO.0.D	-3	0.00463875	3.5672	0.318821	17	CGTCTGGACAGCTGCCCTAAGGGCGGGCAGGTGCCTAGGG	CTGGCAAGTTGCCAAGG	+
M83	NFIA_HUMAN.H11MO.0.C	-3	0.00464965	3.57558	0.318821	15	CGTCTGGACAGCTGCCCTAAGGGCGGGCAGGTGCCTAGGG	TTGGCACGGTGCCAA	+
M83	ZN467_HUMAN.H11MO.0.C	-19	0.00481032	3.69913	0.318821	21	CGTCTGGACAGCTGCCCTAAGGGCGGGCAGGTGCCTAGGG	GGGGAGGGGAGGGGGGGGGGGG	+
M83	SPIC_HUMAN.H11MO.0.D	-14	0.00484388	3.72494	0.318821	13	CGTCTGGACAGCTGCCCTAAGGGCGGGCAGGTGCCTAGGG	GAGGAAGGGGAGG	+
M83	PLAG1_HUMAN.H11MO.0.D	-24	0.0054375	4.18144	0.342981	16	CGTCTGGACAGCTGCCCTAAGGGCGGGCAGGTGCCTAGGG	GGGGGCATCAGGAGGGG	+
M83	RFX5_HUMAN.H11MO.0.A	-6	0.00596616	4.58798	0.361274	20	CGTCTGGACAGCTGCCCTAAGGGCGGGCAGGTGCCTAGGG	GTCAGCTGTTGCTAGGCAGA	+
M83	ZBT17_HUMAN.H11MO.0.A	-18	0.00662451	5.09425	0.38562	19	CGTCTGGACAGCTGCCCTAAGGGCGGGCAGGTGCCTAGGG	GAGGGTGGGGGAGGGGAAG	+
M83	EGR1_HUMAN.H11MO.0.A	-16	0.00687768	5.28894	0.38562	17	CGTCTGGACAGCTGCCCTAAGGGCGGGCAGGTGCCTAGGG	GAGGGCGTGGGCGGGGG	+
M83	SP4_HUMAN.H11MO.0.A	-20	0.00790775	6.08106	0.418976	20	CGTCTGGACAGCTGCCCTAAGGGCGGGCAGGTGCCTAGGG	GGGAAGGGGGCGGGGCCGGG	+
M83	ZFX_HUMAN.H11MO.1.A	-22	0.00802612	6.17209	0.418976	17	CGTCTGGACAGCTGCCCTAAGGGCGGGCAGGTGCCTAGGG	GGGGGCGGAGGCCGGGG	+
M83	SRBP2_HUMAN.H11MO.0.B	-20	0.00839453	6.45539	0.423601	13	CGTCTGGACAGCTGCCCTAAGGGCGGGCAGGTGCCTAGGG	GGGTGGGGTGAGG	+
M83	ZN589_HUMAN.H11MO.0.D	-24	0.00898182	6.90702	0.428149	16	CGTCTGGACAGCTGCCCTAAGGGCGGGCAGGTGCCTAGGG	CGGCAGTAACCGTGGG	-
M83	MAFA_HUMAN.H11MO.0.D	-5	0.0090503	6.95968	0.428149	21	CGTCTGGACAGCTGCCCTAAGGGCGGGCAGGTGCCTAGGG	CGAAGGCTGCGGGGTCAGCAC	-
M83	EGR2_HUMAN.H11MO.0.A	-18	0.0109169	8.39511	0.473912	18	CGTCTGGACAGCTGCCCTAAGGGCGGGCAGGTGCCTAGGG	GGGGGGGTGTGGGAGGGG	+
M83	NR1H3_HUMAN.H11MO.0.B	-25	0.0117554	9.03991	0.492295	15	CGTCTGGACAGCTGCCCTAAGGGCGGGCAGGTGCCTAGGG	CAGAGGTCACTGCAGGTCA	+
M83	SPZ1_HUMAN.H11MO.0.D	0	0.0132401	10.1816	0.492295	16	CGTCTGGACAGCTGCCCTAAGGGCGGGCAGGTGCCTAGGG	CGGCTGTTACCCTGGG	+
M83	OLIG2_HUMAN.H11MO.0.B	-22	0.0135561	10.4246	0.492295	18	CGTCTGGACAGCTGCCCTAAGGGCGGGCAGGTGCCTAGGG	CAGAAGGGAAACAGCTGG	-
M83	COT2_HUMAN.H11MO.1.A	-2	0.013589	10.45	0.492295	17	CGTCTGGACAGCTGCCCTAAGGGCGGGCAGGTGCCTAGGG	CCCTGACCTTTGACCCC	-
M83	RREB1_HUMAN.H11MO.0.D	-20	0.0138144	10.6233	0.492295	20	CGTCTGGACAGCTGCCCTAAGGGCGGGCAGGTGCCTAGGG	GGGGGGGGGGGTGGTTTGGGGT	+
M83	PTF1A_HUMAN.H11MO.0.B	-16	0.0145586	11.1956	0.492295	18	CGTCTGGACAGCTGCCCTAAGGGCGGGCAGGTGCCTAGGG	GGGAAAGGGGGCAGCTGG	-
M83	THB_HUMAN.H11MO.1.D	0	0.0150151	11.5466	0.492295	10	CGTCTGGACAGCTGCCCTAAGGGCGGGCAGGTGCCTAGGG	GGTCAGGTCA	+
M83	EGR2_HUMAN.H11MO.1.A	-17	0.0154117	11.8516	0.492295	16	CGTCTGGACAGCTGCCCTAAGGGCGGGCAGGTGCCTAGGG	GGGGCGTGGGCGGGGG	+
M83	SP4_HUMAN.H11MO.1.A	-20	0.0154117	11.8516	0.492295	16	CGTCTGGACAGCTGCCCTAAGGGCGGGCAGGTGCCTAGGG	GGAGGGGGCGGGGCCG	+
M83	TFCP2_HUMAN.H11MO.0.D	-2	0.0154117	11.8516	0.492295	16	CGTCTGGACAGCTGCCCTAAGGGCGGGCAGGTGCCTAGGG	TCTGGCCAGTTCAGGC	-
M83	KLF3_HUMAN.H11MO.0.B	-21	0.0155163	11.932	0.492295	19	CGTCTGGACAGCTGCCCTAAGGGCGGGCAGGTGCCTAGGG	GGGGAGGGGCGGGGCCGGG	+
M83	GATA2_HUMAN.H11MO.0.A	-27	0.0155163	11.932	0.492295	13	CGTCTGGACAGCTGCCCTAAGGGCGGGCAGGTGCCTAGGG	CTGGGGGGTGGAGATAAGG	+
M83	TBX1_HUMAN.H11MO.0.D	-20	0.0156094	12.0036	0.492295	20	CGTCTGGACAGCTGCCCTAAGGGCGGGCAGGTGCCTAGGG	GGGTGGGCAGGGGTGGGCGG	+
M84	MNX1_HUMAN.H11MO.0.D	-15	0.000202598	0.155798	0.28811	19	TCATATTGCCCTGGGAGATATGGATTTCGATCCTACTAAA	CTATTTTAATAACCCTTAA	+
M84	AIRE_HUMAN.H11MO.0.C	-10	0.000555945	0.427522	0.28811	18	TCATATTGCCCTGGGAGATATGGATTTCGATCCTACTAAA	ATTGGTTTTATTGGTTAA	+
M84	ZN394_HUMAN.H11MO.0.C	-19	0.000563201	0.433102	0.28811	20	TCATATTGCCCTGGGAGATATGGATTTCGATCCTACTAAA	ATTCCATTCTATTCCATTCT	-
M86	IRX2_HUMAN.H11MO.0.D	0	0.000183277	0.14094	0.281879	19	ACCGGGTAGGAGGTCTAACTTCCAGCTTGCAAAAAGGTGT	ACATGGGTGGGCATGTTGG	+
M87	IRX2_HUMAN.H11MO.0.D	-21	0.000192789	0.148255	0.296509	19	ACGTGAAATTCGCCCAGCAAGAGAGCCTGGGGCCTGTTGT	ACATGGGTGGGCATGTTGG	+
M93	IRX2_HUMAN.H11MO.0.D	-17	8.62446e-05	0.0663221	0.132068	19	TCTAGCCTGAGGATAGGCCACTGAGGAGGCTGTAGAAGCC	ACATGGGTGGGCATGTTGG	+
M93	ZN563_HUMAN.H11MO.0.C	-10	0.000257348	0.197901	0.193689	21	TCTAGCCTGAGGATAGGCCACTGAGGAGGCTGTAGAAGCC	GCAGCTGCCAGTGAGGATCCC	-
M93	MNX1_HUMAN.H11MO.0.D	-5	0.000505942	0.389069	0.193689	19	TCTAGCCTGAGGATAGGCCACTGAGGAGGCTGTAGAAGCC	CTATTTTAATAACCCTTAA	+
M93	TLX1_HUMAN.H11MO.0.D	-6	0.00150348	1.15617	0.383716	17	TCTAGCCTGAGGATAGGCCACTGAGGAGGCTGTAGAAGCC	CTGGCAAGTTGCCAAGG	+
M94	KLF1_HUMAN.H11MO.0.A	-12	0.000413422	0.317921	0.483869	14	CCGAATCGGGCCCGGCAGCGGCCGGGCAGCCCGACGCAGC	GGGGCGGGGCCGGG	+
M94	KLF5_HUMAN.H11MO.0.A	-12	0.000749479	0.576349	0.483869	14	CCGAATCGGGCCCGGCAGCGGCCGGGCAGCCCGACGCAGC	AGGGTGGGGCTGGG	+
M94	KLF3_HUMAN.H11MO.0.B	-7	0.00112185	0.862703	0.483869	19	CCGAATCGGGCCCGGCAGCGGCCGGGCAGCCCGACGCAGC	GGGGAGGGGCGGGGCCGGG	+
M94	SP1_HUMAN.H11MO.0.A	-4	0.00136862	1.05247	0.483869	22	CCGAATCGGGCCCGGCAGCGGCCGGGCAGCCCGACGCAGC	GGGGGGCGGGGCCGGGGGGGGG	+
M94	HIC2_HUMAN.H11MO.0.D	-4	0.00190205	1.46267	0.483869	11	CCGAATCGGGCCCGGCAGCGGCCGGGCAGCCCGACGCAGC	GCCTGGCATGT	-
M94	ZFX_HUMAN.H11MO.1.A	-10	0.00255506	1.96484	0.483869	17	CCGAATCGGGCCCGGCAGCGGCCGGGCAGCCCGACGCAGC	GGGGGCGGAGGCCGGGG	+
M94	ZFX_HUMAN.H11MO.0.A	-5	0.00329782	2.53603	0.483869	10	CCGAATCGGGCCCGGCAGCGGCCGGGCAGCCCGACGCAGC	CGGGGCCTGG	-
M94	KLF6_HUMAN.H11MO.0.A	-9	0.0033177	2.55131	0.483869	19	CCGAATCGGGCCCGGCAGCGGCCGGGCAGCCCGACGCAGC	GGAAGGGCGGGGCCGGGGG	+
M94	ZN331_HUMAN.H11MO.0.C	-9	0.00339286	2.60911	0.483869	20	CCGAATCGGGCCCGGCAGCGGCCGGGCAGCCCGACGCAGC	GGCTGGGCTCAGCTGGGTGG	+
M94	SP4_HUMAN.H11MO.1.A	-13	0.00368565	2.83426	0.483869	16	CCGAATCGGGCCCGGCAGCGGCCGGGCAGCCCGACGCAGC	GGAGGGGGCGGGGCCG	+
M94	SP3_HUMAN.H11MO.0.B	-7	0.00396	3.04524	0.483869	20	CCGAATCGGGCCCGGCAGCGGCCGGGCAGCCCGACGCAGC	GGGGGGGGGCGGGGCCGGGG	+
M94	KLF16_HUMAN.H11MO.0.D	-6	0.00408962	3.14492	0.483869	19	CCGAATCGGGCCCGGCAGCGGCCGGGCAGCCCGACGCAGC	GGGGGCGGGGGGGGGGGGG	+
M94	KLF9_HUMAN.H11MO.0.C	-8	0.00484844	3.72845	0.483869	15	CCGAATCGGGCCCGGCAGCGGCCGGGCAGCCCGACGCAGC	GGAGGGGGCGTGGCC	+
M94	ZN554_HUMAN.H11MO.1.D	-7	0.00489477	3.76408	0.483869	9	CCGAATCGGGCCCGGCAGCGGCCGGGCAGCCCGACGCAGC	TGGCTCTGC	-
M94	THAP1_HUMAN.H11MO.0.C	-9	0.00532186	4.09251	0.483869	22	CCGAATCGGGCCCGGCAGCGGCCGGGCAGCCCGACGCAGC	GCCCGCAGCCAAGATGGCGGCG	-
M94	MAZ_HUMAN.H11MO.0.A	-7	0.00558539	4.29517	0.483869	22	CCGAATCGGGCCCGGCAGCGGCCGGGCAGCCCGACGCAGC	GGGGGAGGGGGGGGGGGGGGGG	+
M94	KLF4_HUMAN.H11MO.0.A	-12	0.00580404	4.46331	0.483869	10	CCGAATCGGGCCCGGCAGCGGCCGGGCAGCCCGACGCAGC	AGGGTGTGGC	+
M94	SP2_HUMAN.H11MO.0.A	-8	0.00614969	4.72911	0.483869	22	CCGAATCGGGCCCGGCAGCGGCCGGGCAGCCCGACGCAGC	GGGGGGGGGGCGGGGCCGGGGG	+
M94	AP2D_HUMAN.H11MO.0.D	-18	0.00682285	5.24677	0.483869	14	CCGAATCGGGCCCGGCAGCGGCCGGGCAGCCCGACGCAGC	CGCCCGAGGCGCGT	+
M94	KLF12_HUMAN.H11MO.0.C	-5	0.00710775	5.46586	0.483869	11	CCGAATCGGGCCCGGCAGCGGCCGGGCAGCCCGACGCAGC	AGGGGCGGGGC	+
M94	ZN335_HUMAN.H11MO.0.A	-4	0.00744259	5.72335	0.483869	22	CCGAATCGGGCCCGGCAGCGGCCGGGCAGCCCGACGCAGC	GGCTGTCCTCGGCGCTGCCTGA	+
M94	ZF64A_HUMAN.H11MO.0.D	-5	0.00756165	5.81491	0.483869	16	CCGAATCGGGCCCGGCAGCGGCCGGGCAGCCCGACGCAGC	GGGGCCCGGGAACCTG	+
M94	RFX5_HUMAN.H11MO.0.A	-10	0.00761372	5.85495	0.483869	20	CCGAATCGGGCCCGGCAGCGGCCGGGCAGCCCGACGCAGC	GTCAGCTGTTGCTAGGCAGA	+
M94	TBX1_HUMAN.H11MO.0.D	-4	0.00761372	5.85495	0.483869	20	CCGAATCGGGCCCGGCAGCGGCCGGGCAGCCCGACGCAGC	GGGTGGGCAGGGGTGGGCGG	+
M94	PATZ1_HUMAN.H11MO.0.C	-6	0.00818079	6.29103	0.499111	22	CCGAATCGGGCCCGGCAGCGGCCGGGCAGCCCGACGCAGC	GGGGAGGGGGCGGGGGGGGAGG	+
M98	IRX2_HUMAN.H11MO.0.D	-22	0.00036457	0.280354	0.35419	18	CCTGGTACACACTTGGCAAGGATCTACGATTGTGGGGTAG	ACATGGGTGGGCATGTTGG	+
M98	GATA1_HUMAN.H11MO.0.A	-29	0.000793576	0.61026	0.35419	11	CCTGGTACACACTTGGCAAGGATCTACGATTGTGGGGTAG	CTGGCGGGGACAGATAAGA	+
M98	RXRA_HUMAN.H11MO.0.A	-1	0.000895885	0.688935	0.35419	20	CCTGGTACACACTTGGCAAGGATCTACGATTGTGGGGTAG	GGGGGAGGCAGAGGTCAGAG	+
M98	GATA2_HUMAN.H11MO.0.A	-29	0.000923167	0.709915	0.35419	11	CCTGGTACACACTTGGCAAGGATCTACGATTGTGGGGTAG	CTGGGGGGTGGAGATAAGG	+
M98	NR1D1_HUMAN.H11MO.0.B	-17	0.00155032	1.1922	0.457638	19	CCTGGTACACACTTGGCAAGGATCTACGATTGTGGGGTAG	AGGGAAGTGGGTCAGAAGG	+
M98	TLX1_HUMAN.H11MO.0.D	-10	0.00219493	1.6879	0.457638	17	CCTGGTACACACTTGGCAAGGATCTACGATTGTGGGGTAG	CCTTGGCAACTTGCCAG	-
M98	MNX1_HUMAN.H11MO.0.D	-11	0.00238559	1.83452	0.457638	19	CCTGGTACACACTTGGCAAGGATCTACGATTGTGGGGTAG	CTATTTTAATAACCCTTAA	+
M99	IRX2_HUMAN.H11MO.0.D	-21	1.32553e-05	0.0101934	0.0203692	19	TTTTGGCTGCAGAATTTTGGCAGTAAGGGACAACTGTAGT	ACATGGGTGGGCATGTTGG	+
M99	TLX1_HUMAN.H11MO.0.D	-16	0.000462624	0.355758	0.257038	17	TTTTGGCTGCAGAATTTTGGCAGTAAGGGACAACTGTAGT	CTGGCAAGTTGCCAAGG	+
M99	MNX1_HUMAN.H11MO.0.D	-7	0.000501803	0.385887	0.257038	19	TTTTGGCTGCAGAATTTTGGCAGTAAGGGACAACTGTAGT	TTAAGGGTTATTAAAATAG	-
M100	PATZ1_HUMAN.H11MO.0.C	-13	5.97261e-08	4.59294e-05	5.57477e-05	22	GGGAGGAAAGACGAGGCTGGGGGAGGGGCGGGCCGGCATG	GGGGAGGGGGCGGGGGGGGAGG	+
M100	ZBT17_HUMAN.H11MO.0.A	-12	7.41804e-08	5.70447e-05	5.57477e-05	19	GGGAGGAAAGACGAGGCTGGGGGAGGGGCGGGCCGGCATG	GAGGGTGGGGGAGGGGAAG	+
M100	VEZF1_HUMAN.H11MO.0.C	-6	1.27258e-07	9.78615e-05	6.37576e-05	22	GGGAGGAAAGACGAGGCTGGGGGAGGGGCGGGCCGGCATG	GGGGAGGGGGGAGGGGGAGGGG	+
M100	KLF6_HUMAN.H11MO.0.A	-4	1.41888e-06	0.00109112	0.000533156	19	GGGAGGAAAGACGAGGCTGGGGGAGGGGCGGGCCGGCATG	GGAAGGGCGGGGCCGGGGG	+
M100	SP3_HUMAN.H11MO.0.B	-14	2.45922e-06	0.00189114	0.000739257	20	GGGAGGAAAGACGAGGCTGGGGGAGGGGCGGGCCGGCATG	GGGGGGGGGCGGGGCCGGGG	+
M100	MAZ_HUMAN.H11MO.0.A	-12	4.06498e-06	0.00312597	0.0010183	22	GGGAGGAAAGACGAGGCTGGGGGAGGGGCGGGCCGGCATG	GGGGGAGGGGGGGGGGGGGGGG	+
M100	SP2_HUMAN.H11MO.0.A	-13	1.00023e-05	0.00769178	0.00214768	22	GGGAGGAAAGACGAGGCTGGGGGAGGGGCGGGCCGGCATG	GGGGGGGGGGCGGGGCCGGGGG	+
M100	PURA_HUMAN.H11MO.0.D	-15	2.62175e-05	0.0201612	0.00492571	17	GGGAGGAAAGACGAGGCTGGGGGAGGGGCGGGCCGGCATG	GGAAGGGGGGGGCAGGG	+
M100	SP4_HUMAN.H11MO.0.A	-13	3.13048e-05	0.0240734	0.00522801	20	GGGAGGAAAGACGAGGCTGGGGGAGGGGCGGGCCGGCATG	GGGAAGGGGGCGGGGCCGGG	+
M100	IRX2_HUMAN.H11MO.0.D	-17	3.99424e-05	0.0307157	0.00545769	19	GGGAGGAAAGACGAGGCTGGGGGAGGGGCGGGCCGGCATG	ACATGGGTGGGCATGTTGG	+
M100	KLF3_HUMAN.H11MO.0.B	-18	3.99424e-05	0.0307157	0.00545769	19	GGGAGGAAAGACGAGGCTGGGGGAGGGGCGGGCCGGCATG	GGGGAGGGGCGGGGCCGGG	+
M100	TAF1_HUMAN.H11MO.0.A	-10	6.88204e-05	0.0529228	0.00861992	16	GGGAGGAAAGACGAGGCTGGGGGAGGGGCGGGCCGGCATG	AAGATGGCGGCGGCGG	+
M100	KLF15_HUMAN.H11MO.0.A	-13	8.12687e-05	0.0624956	0.0093961	19	GGGAGGAAAGACGAGGCTGGGGGAGGGGCGGGCCGGCATG	GGGGAGGAGCAGGGGGGGG	+
M100	KLF16_HUMAN.H11MO.0.D	-18	9.66632e-05	0.074334	0.0100571	19	GGGAGGAAAGACGAGGCTGGGGGAGGGGCGGGCCGGCATG	GGGGGCGGGGGGGGGGGGG	+
M100	PROX1_HUMAN.H11MO.0.D	-20	0.000100368	0.0771829	0.0100571	17	GGGAGGAAAGACGAGGCTGGGGGAGGGGCGGGCCGGCATG	GGGTAAGGCGGGTTGGG	+
M100	ZN341_HUMAN.H11MO.0.C	-11	0.000111534	0.0857699	0.0104775	22	GGGAGGAAAGACGAGGCTGGGGGAGGGGCGGGCCGGCATG	GGGGGGGGGGGGAGGGAAGAGC	+
M100	TBX15_HUMAN.H11MO.0.D	-19	0.000206887	0.159096	0.0182916	19	GGGAGGAAAGACGAGGCTGGGGGAGGGGCGGGCCGGCATG	GGGGGGGGGGGGGTGGGGG	+
M100	ZN281_HUMAN.H11MO.0.A	-14	0.000274522	0.211108	0.0229231	15	GGGAGGAAAGACGAGGCTGGGGGAGGGGCGGGCCGGCATG	GGGTGGGGGAGGGGA	+
M100	RXRA_HUMAN.H11MO.0.A	-12	0.0004074	0.31329	0.0322281	20	GGGAGGAAAGACGAGGCTGGGGGAGGGGCGGGCCGGCATG	GGGGGAGGCAGAGGTCAGAG	+
M100	THAP1_HUMAN.H11MO.0.C	-15	0.000466938	0.359075	0.0350911	22	GGGAGGAAAGACGAGGCTGGGGGAGGGGCGGGCCGGCATG	GCCCGCAGCCAAGATGGCGGCG	-
M100	WT1_HUMAN.H11MO.0.C	-8	0.000512808	0.394349	0.0367031	20	GGGAGGAAAGACGAGGCTGGGGGAGGGGCGGGCCGGCATG	GGGCGGGGGAGGAGGGGGGG	+
M100	PLAG1_HUMAN.H11MO.0.D	-11	0.000632115	0.486097	0.0431858	17	GGGAGGAAAGACGAGGCTGGGGGAGGGGCGGGCCGGCATG	GGGGGCATCAGGAGGGG	+
M100	SP4_HUMAN.H11MO.1.A	-15	0.000686703	0.528075	0.0448755	16	GGGAGGAAAGACGAGGCTGGGGGAGGGGCGGGCCGGCATG	GGAGGGGGCGGGGCCG	+
M100	ZN467_HUMAN.H11MO.0.C	-19	0.000769921	0.59207	0.0482173	21	GGGAGGAAAGACGAGGCTGGGGGAGGGGCGGGCCGGCATG	GGGGAGGGGAGGGGGGGGGGGG	+
M100	EGR2_HUMAN.H11MO.0.A	-10	0.00092071	0.708026	0.0543431	18	GGGAGGAAAGACGAGGCTGGGGGAGGGGCGGGCCGGCATG	GGGGGGGTGTGGGAGGGG	+
M100	ZFX_HUMAN.H11MO.1.A	-5	0.000952212	0.732251	0.0543431	17	GGGAGGAAAGACGAGGCTGGGGGAGGGGCGGGCCGGCATG	GGGGGCGGAGGCCGGGG	+
M100	ZN148_HUMAN.H11MO.0.D	-13	0.000976203	0.7507	0.0543431	15	GGGAGGAAAGACGAGGCTGGGGGAGGGGCGGGCCGGCATG	GGGGTGGGGGAGGGG	+
M100	SPIC_HUMAN.H11MO.0.D	-12	0.00127681	0.98187	0.0685389	13	GGGAGGAAAGACGAGGCTGGGGGAGGGGCGGGCCGGCATG	GAGGAAGGGGAGG	+
M100	ZN554_HUMAN.H11MO.0.C	-9	0.00166342	1.27917	0.0862126	20	GGGAGGAAAGACGAGGCTGGGGGAGGGGCGGGCCGGCATG	GCTGAGCCATGTGGGGTGCT	+
M100	EGR1_HUMAN.H11MO.0.A	-6	0.00179519	1.3805	0.0899409	17	GGGAGGAAAGACGAGGCTGGGGGAGGGGCGGGCCGGCATG	GAGGGCGTGGGCGGGGG	+
M100	ZN563_HUMAN.H11MO.0.C	-16	0.00198497	1.52644	0.0942522	21	GGGAGGAAAGACGAGGCTGGGGGAGGGGCGGGCCGGCATG	GCAGCTGCCAGTGAGGATCCC	-
M100	ZN770_HUMAN.H11MO.0.C	-4	0.00200666	1.54312	0.0942522	22	GGGAGGAAAGACGAGGCTGGGGGAGGGGCGGGCCGGCATG	GGGAGGCTGAGGCGGGAGGATC	+
M100	SP1_HUMAN.H11MO.0.A	-17	0.00261194	2.00858	0.118964	22	GGGAGGAAAGACGAGGCTGGGGGAGGGGCGGGCCGGCATG	GGGGGGCGGGGCCGGGGGGGGG	+
M100	VEZF1_HUMAN.H11MO.1.C	-11	0.00349513	2.68776	0.154509	12	GGGAGGAAAGACGAGGCTGGGGGAGGGGCGGGCCGGCATG	AGAGGGAGGGGG	+
M100	PTF1A_HUMAN.H11MO.0.B	-18	0.00439032	3.37616	0.185171	18	GGGAGGAAAGACGAGGCTGGGGGAGGGGCGGGCCGGCATG	GGGAAAGGGGGCAGCTGG	-
M100	E2F4_HUMAN.H11MO.0.A	-18	0.00443514	3.41062	0.185171	13	GGGAGGAAAGACGAGGCTGGGGGAGGGGCGGGCCGGCATG	GGGGGCGGGAAAT	+
M100	FLI1_HUMAN.H11MO.0.A	-11	0.00471063	3.62248	0.190943	18	GGGAGGAAAGACGAGGCTGGGGGAGGGGCGGGCCGGCATG	GGAGGAAGGAAGGAGGGA	+
M100	E2F7_HUMAN.H11MO.0.B	-19	0.00482748	3.71233	0.190943	13	GGGAGGAAAGACGAGGCTGGGGGAGGGGCGGGCCGGCATG	GGGGCGGGAAAGG	+
M100	ZN816_HUMAN.H11MO.0.C	-6	0.00569583	4.38009	0.219513	21	GGGAGGAAAGACGAGGCTGGGGGAGGGGCGGGCCGGCATG	AAAAAAGGGGGACATGCAGGG	+
M100	ZN263_HUMAN.H11MO.0.A	-11	0.00605328	4.65497	0.226055	20	GGGAGGAAAGACGAGGCTGGGGGAGGGGCGGGCCGGCATG	GGGAGGAGGGAGAGGAGGAG	+
M100	Z324A_HUMAN.H11MO.0.C	1	0.00616638	4.74195	0.226055	22	GGGAGGAAAGACGAGGCTGGGGGAGGGGCGGGCCGGCATG	TGGCAGCAAAGGATGGTTTGATA	-
M100	OLIG2_HUMAN.H11MO.0.B	-2	0.00666357	5.12429	0.235162	18	GGGAGGAAAGACGAGGCTGGGGGAGGGGCGGGCCGGCATG	CAGAAGGGAAACAGCTGG	-
M100	ZN335_HUMAN.H11MO.0.A	-11	0.0067524	5.19259	0.235162	22	GGGAGGAAAGACGAGGCTGGGGGAGGGGCGGGCCGGCATG	TCAGGCAGCGCCGAGGACAGCC	-
M100	NR1D1_HUMAN.H11MO.0.B	-21	0.00777598	5.97973	0.240638	19	GGGAGGAAAGACGAGGCTGGGGGAGGGGCGGGCCGGCATG	AGGGAAGTGGGTCAGAAGG	+
M100	SP1_HUMAN.H11MO.1.A	-17	0.00782789	6.01965	0.240638	14	GGGAGGAAAGACGAGGCTGGGGGAGGGGCGGGCCGGCATG	GGGGGGCGGGGCCG	+
M100	LYL1_HUMAN.H11MO.0.A	-6	0.00782789	6.01965	0.240638	14	GGGAGGAAAGACGAGGCTGGGGGAGGGGCGGGCCGGCATG	CAGGAAACAGCTGG	-
M100	NFIC_HUMAN.H11MO.0.A	-11	0.00784498	6.03279	0.240638	17	GGGAGGAAAGACGAGGCTGGGGGAGGGGCGGGCCGGCATG	CTTGGCAGGGAGCCAAG	-
M100	PO3F2_HUMAN.H11MO.0.A	-5	0.00784498	6.03279	0.240638	17	GGGAGGAAAGACGAGGCTGGGGGAGGGGCGGGCCGGCATG	GAATGAATATGCATGAA	-
M100	NR1H4_HUMAN.H11MO.0.B	-17	0.0100888	7.75827	0.297328	19	GGGAGGAAAGACGAGGCTGGGGGAGGGGCGGGCCGGCATG	GGGGTCAATGACCCCGAGG	+
M100	EGR2_HUMAN.H11MO.1.A	-7	0.0105659	8.12519	0.305402	16	GGGAGGAAAGACGAGGCTGGGGGAGGGGCGGGCCGGCATG	GGGGCGTGGGCGGGGG	+
M100	ETV5_HUMAN.H11MO.0.C	-13	0.0133386	10.2574	0.378271	14	GGGAGGAAAGACGAGGCTGGGGGAGGGGCGGGCCGGCATG	GAGCAGGAAGTGAG	+
M100	TLX1_HUMAN.H11MO.0.D	-10	0.0144972	11.1484	0.403514	17	GGGAGGAAAGACGAGGCTGGGGGAGGGGCGGGCCGGCATG	CCTTGGCAACTTGCCAG	-
M100	MXI1_HUMAN.H11MO.0.A	-15	0.01538	11.8273	0.420303	15	GGGAGGAAAGACGAGGCTGGGGGAGGGGCGGGCCGGCATG	GCACGTGGCGGCGGG	+
M100	NKX22_HUMAN.H11MO.0.D	-21	0.0172706	13.2811	0.455833	8	GGGAGGAAAGACGAGGCTGGGGGAGGGGCGGGCCGGCATG	TGAGTGGC	+
M100	SRBP2_HUMAN.H11MO.0.B	-17	0.0174307	13.4042	0.455833	13	GGGAGGAAAGACGAGGCTGGGGGAGGGGCGGGCCGGCATG	GGGTGGGGTGAGG	+
M100	BC11A_HUMAN.H11MO.0.A	-8	0.0176711	13.5891	0.455833	17	GGGAGGAAAGACGAGGCTGGGGGAGGGGCGGGCCGGCATG	AAAAGAGGAAGTGAAAA	+
M100	MAFA_HUMAN.H11MO.0.D	-14	0.0181183	13.933	0.455833	21	GGGAGGAAAGACGAGGCTGGGGGAGGGGCGGGCCGGCATG	CGAAGGCTGCGGGGTCAGCAC	-
M100	TBX1_HUMAN.H11MO.0.D	-10	0.0185962	14.3005	0.455833	20	GGGAGGAAAGACGAGGCTGGGGGAGGGGCGGGCCGGCATG	GGGTGGGCAGGGGTGGGCGG	+
M100	ZN394_HUMAN.H11MO.0.C	-5	0.0185962	14.3005	0.455833	20	GGGAGGAAAGACGAGGCTGGGGGAGGGGCGGGCCGGCATG	AGAATGGAATAGAATGGAAT	+
M100	HES1_HUMAN.H11MO.0.D	-18	0.0188031	14.4596	0.455833	13	GGGAGGAAAGACGAGGCTGGGGGAGGGGCGGGCCGGCATG	GGGCTCGTGGCGG	-
M100	ZN589_HUMAN.H11MO.0.D	-14	0.0196419	15.1046	0.468608	16	GGGAGGAAAGACGAGGCTGGGGGAGGGGCGGGCCGGCATG	CCCACGGTTACTGCCG	+
M100	THA_HUMAN.H11MO.0.C	-8	0.0201266	15.4774	0.470623	17	GGGAGGAAAGACGAGGCTGGGGGAGGGGCGGGCCGGCATG	GGGTCACTTCAGGTCAG	+
M100	KLF9_HUMAN.H11MO.0.C	-15	0.0203525	15.6511	0.470623	15	GGGAGGAAAGACGAGGCTGGGGGAGGGGCGGGCCGGCATG	GGAGGGGGCGTGGCC	+
M100	SP2_HUMAN.H11MO.1.B	-17	0.0208309	16.019	0.474386	12	GGGAGGAAAGACGAGGCTGGGGGAGGGGCGGGCCGGCATG	AGGGGGCGGGGC	+
M100	E2F6_HUMAN.H11MO.0.A	-19	0.0218466	16.8	0.490091	13	GGGAGGAAAGACGAGGCTGGGGGAGGGGCGGGCCGGCATG	GGGGCGGGAAGGG	+
M100	ZN816_HUMAN.H11MO.1.C	-20	0.0222079	17.0778	0.490869	14	GGGAGGAAAGACGAGGCTGGGGGAGGGGCGGGCCGGCATG	AAGGGGGACATGCA	+
M100	FEV_HUMAN.H11MO.0.B	-22	0.0228141	17.5441	0.493131	10	GGGAGGAAAGACGAGGCTGGGGGAGGGGCGGGCCGGCATG	GCGGGAAGCG	+
M100	MAZ_HUMAN.H11MO.1.A	-18	0.0229664	17.6611	0.493131	11	GGGAGGAAAGACGAGGCTGGGGGAGGGGCGGGCCGGCATG	GAGGGAGGGGG	+
M101	MNX1_HUMAN.H11MO.0.D	-5	0.000147322	0.113291	0.224759	19	CCGTCGTGAGAGTGGCCGAGAGACAGCCTCCGGGCCTGAG	TTAAGGGTTATTAAAATAG	-
M101	ZN563_HUMAN.H11MO.0.C	-8	0.000542708	0.417343	0.263512	21	CCGTCGTGAGAGTGGCCGAGAGACAGCCTCCGGGCCTGAG	GCAGCTGCCAGTGAGGATCCC	-
M101	GATA2_HUMAN.H11MO.0.A	-27	0.000868311	0.667731	0.263512	13	CCGTCGTGAGAGTGGCCGAGAGACAGCCTCCGGGCCTGAG	CTGGGGGGTGGAGATAAGG	+
M101	TLX1_HUMAN.H11MO.0.D	-15	0.000972707	0.748012	0.263512	17	CCGTCGTGAGAGTGGCCGAGAGACAGCCTCCGGGCCTGAG	CTGGCAAGTTGCCAAGG	+
M101	ZN341_HUMAN.H11MO.0.C	-5	0.00103272	0.794165	0.263512	22	CCGTCGTGAGAGTGGCCGAGAGACAGCCTCCGGGCCTGAG	GGGGGGGGGGGGAGGGAAGAGC	+
M101	NR1D1_HUMAN.H11MO.0.B	-3	0.00139545	1.0731	0.263512	19	CCGTCGTGAGAGTGGCCGAGAGACAGCCTCCGGGCCTGAG	AGGGAAGTGGGTCAGAAGG	+
M101	ZN335_HUMAN.H11MO.0.A	-6	0.00170239	1.30913	0.263512	22	CCGTCGTGAGAGTGGCCGAGAGACAGCCTCCGGGCCTGAG	TCAGGCAGCGCCGAGGACAGCC	-
M101	PAX8_HUMAN.H11MO.0.D	0	0.00175173	1.34708	0.263512	14	CCGTCGTGAGAGTGGCCGAGAGACAGCCTCCGGGCCTGAG	CCCGCTTCAGTGAC	-
M101	RXRA_HUMAN.H11MO.0.A	-11	0.00186142	1.43143	0.263512	20	CCGTCGTGAGAGTGGCCGAGAGACAGCCTCCGGGCCTGAG	GGGGGAGGCAGAGGTCAGAG	+
M101	GATA1_HUMAN.H11MO.0.A	-27	0.00189996	1.46107	0.263512	13	CCGTCGTGAGAGTGGCCGAGAGACAGCCTCCGGGCCTGAG	CTGGCGGGGACAGATAAGA	+
M101	IRX2_HUMAN.H11MO.0.D	-8	0.00221195	1.70099	0.263727	19	CCGTCGTGAGAGTGGCCGAGAGACAGCCTCCGGGCCTGAG	ACATGGGTGGGCATGTTGG	+
M101	RARG_HUMAN.H11MO.0.B	-3	0.00224724	1.72813	0.263727	18	CCGTCGTGAGAGTGGCCGAGAGACAGCCTCCGGGCCTGAG	AGGTCAGAGTGACCTGGG	+
M101	OLIG2_HUMAN.H11MO.0.B	-12	0.00356536	2.74176	0.325026	18	CCGTCGTGAGAGTGGCCGAGAGACAGCCTCCGGGCCTGAG	CAGAAGGGAAACAGCTGG	-
M101	THAP1_HUMAN.H11MO.0.C	-13	0.00362313	2.78619	0.325026	22	CCGTCGTGAGAGTGGCCGAGAGACAGCCTCCGGGCCTGAG	CGCCGCCATCTTGGCTGCGGGC	+
M101	TAL1_HUMAN.H11MO.0.A	-27	0.0040036	3.07877	0.325026	13	CCGTCGTGAGAGTGGCCGAGAGACAGCCTCCGGGCCTGAG	CTGGGGGGGGCAGATAAGG	+
M101	SPIC_HUMAN.H11MO.0.D	-10	0.00404784	3.11279	0.325026	13	CCGTCGTGAGAGTGGCCGAGAGACAGCCTCCGGGCCTGAG	GAGGAAGGGGAGG	+
M101	LYL1_HUMAN.H11MO.0.A	-16	0.00433593	3.33433	0.330751	14	CCGTCGTGAGAGTGGCCGAGAGACAGCCTCCGGGCCTGAG	CAGGAAACAGCTGG	-
M101	ZN214_HUMAN.H11MO.0.C	-3	0.0053877	4.14314	0.377166	22	CCGTCGTGAGAGTGGCCGAGAGACAGCCTCCGGGCCTGAG	TCATCAAAGGCCTCAAAAAGGA	-
M101	ZN394_HUMAN.H11MO.0.C	-17	0.00543885	4.18247	0.377166	20	CCGTCGTGAGAGTGGCCGAGAGACAGCCTCCGGGCCTGAG	AGAATGGAATAGAATGGAAT	+
M101	PAX2_HUMAN.H11MO.0.D	0	0.00599989	4.61391	0.3814	18	CCGTCGTGAGAGTGGCCGAGAGACAGCCTCCGGGCCTGAG	GTTCAGTCATGCGTGACA	+
M101	ZN589_HUMAN.H11MO.0.D	-16	0.0073366	5.64184	0.416572	16	CCGTCGTGAGAGTGGCCGAGAGACAGCCTCCGGGCCTGAG	CGGCAGTAACCGTGGG	-
M101	PTF1A_HUMAN.H11MO.0.B	-30	0.00745548	5.73326	0.416572	10	CCGTCGTGAGAGTGGCCGAGAGACAGCCTCCGGGCCTGAG	GGGAAAGGGGGCAGCTGG	-
M101	BRAC_HUMAN.H11MO.0.A	-3	0.00764539	5.8793	0.416572	20	CCGTCGTGAGAGTGGCCGAGAGACAGCCTCCGGGCCTGAG	TTAGCAGGGAGGTGTGAAAT	+
M101	ZN554_HUMAN.H11MO.0.C	-21	0.00764539	5.8793	0.416572	19	CCGTCGTGAGAGTGGCCGAGAGACAGCCTCCGGGCCTGAG	AGCACCCCACATGGCTCAGC	-
M101	VEZF1_HUMAN.H11MO.0.C	-4	0.00899553	6.91757	0.473236	22	CCGTCGTGAGAGTGGCCGAGAGACAGCCTCCGGGCCTGAG	GGGGAGGGGGGAGGGGGAGGGG	+
M103	VEZF1_HUMAN.H11MO.0.C	-11	9.81753e-05	0.0754968	0.136407	22	CGCCCTGCCCACGGGATTAAGGAGGAGGTAGAGCCACCAG	GGGGAGGGGGGAGGGGGAGGGG	+
M103	RXRA_HUMAN.H11MO.0.A	-11	0.000269485	0.207234	0.136407	20	CGCCCTGCCCACGGGATTAAGGAGGAGGTAGAGCCACCAG	GGGGGAGGCAGAGGTCAGAG	+
M103	VEZF1_HUMAN.H11MO.1.C	-16	0.000285461	0.21952	0.136407	12	CGCCCTGCCCACGGGATTAAGGAGGAGGTAGAGCCACCAG	AGAGGGAGGGGG	+
M103	ETV5_HUMAN.H11MO.0.C	-18	0.000362287	0.278599	0.136407	14	CGCCCTGCCCACGGGATTAAGGAGGAGGTAGAGCCACCAG	GAGCAGGAAGTGAG	+
M103	ZN341_HUMAN.H11MO.0.C	-19	0.000651236	0.500801	0.16884	21	CGCCCTGCCCACGGGATTAAGGAGGAGGTAGAGCCACCAG	GGGGGGGGGGGGAGGGAAGAGC	+
M103	TAF1_HUMAN.H11MO.0.A	-18	0.000736975	0.566734	0.16884	16	CGCCCTGCCCACGGGATTAAGGAGGAGGTAGAGCCACCAG	AAGATGGCGGCGGCGG	+
M103	ZN563_HUMAN.H11MO.0.C	-17	0.00100863	0.775636	0.16884	21	CGCCCTGCCCACGGGATTAAGGAGGAGGTAGAGCCACCAG	GCAGCTGCCAGTGAGGATCCC	-
M103	ZN667_HUMAN.H11MO.0.C	-18	0.00107562	0.827151	0.16884	19	CGCCCTGCCCACGGGATTAAGGAGGAGGTAGAGCCACCAG	GCTGAGCTTTTAAGGCCAC	-
M103	KLF6_HUMAN.H11MO.0.A	-12	0.00134701	1.03585	0.16884	19	CGCCCTGCCCACGGGATTAAGGAGGAGGTAGAGCCACCAG	GGAAGGGCGGGGCCGGGGG	+
M103	IRX2_HUMAN.H11MO.0.D	1	0.00134701	1.03585	0.16884	18	CGCCCTGCCCACGGGATTAAGGAGGAGGTAGAGCCACCAG	CCAACATGCCCACCCATGT	-
M103	ZFX_HUMAN.H11MO.1.A	-14	0.00141129	1.08529	0.16884	17	CGCCCTGCCCACGGGATTAAGGAGGAGGTAGAGCCACCAG	GGGGGCGGAGGCCGGGG	+
M103	SP4_HUMAN.H11MO.0.A	-15	0.0014144	1.08767	0.16884	20	CGCCCTGCCCACGGGATTAAGGAGGAGGTAGAGCCACCAG	GGGAAGGGGGCGGGGCCGGG	+
M103	BC11A_HUMAN.H11MO.0.A	-17	0.00152691	1.17419	0.16884	17	CGCCCTGCCCACGGGATTAAGGAGGAGGTAGAGCCACCAG	AAAAGAGGAAGTGAAAA	+
M103	ELF5_HUMAN.H11MO.0.A	-16	0.00162332	1.24834	0.16884	15	CGCCCTGCCCACGGGATTAAGGAGGAGGTAGAGCCACCAG	GGAAGGAGGAAGTGG	+
M103	ZBT17_HUMAN.H11MO.0.A	-14	0.00168161	1.29315	0.16884	19	CGCCCTGCCCACGGGATTAAGGAGGAGGTAGAGCCACCAG	GAGGGTGGGGGAGGGGAAG	+
M103	ZN263_HUMAN.H11MO.0.A	-19	0.00188048	1.44609	0.177008	20	CGCCCTGCCCACGGGATTAAGGAGGAGGTAGAGCCACCAG	GGGAGGAGGGAGAGGAGGAG	+
M103	PROX1_HUMAN.H11MO.0.D	-14	0.00208382	1.60245	0.184609	17	CGCCCTGCCCACGGGATTAAGGAGGAGGTAGAGCCACCAG	GGGTAAGGCGGGTTGGG	+
M103	WT1_HUMAN.H11MO.1.B	-17	0.00239664	1.84302	0.200527	11	CGCCCTGCCCACGGGATTAAGGAGGAGGTAGAGCCACCAG	GTGGGAGGAGG	+
M103	EGR2_HUMAN.H11MO.0.A	-12	0.00274005	2.1071	0.208895	18	CGCCCTGCCCACGGGATTAAGGAGGAGGTAGAGCCACCAG	GGGGGGGTGTGGGAGGGG	+
M103	ELF3_HUMAN.H11MO.0.A	-17	0.00322919	2.48325	0.208895	14	CGCCCTGCCCACGGGATTAAGGAGGAGGTAGAGCCACCAG	GAACCAGGAAGTGG	+
M103	MAFA_HUMAN.H11MO.0.D	-19	0.00325786	2.5053	0.208895	21	CGCCCTGCCCACGGGATTAAGGAGGAGGTAGAGCCACCAG	CGAAGGCTGCGGGGTCAGCAC	-
M103	ZIC2_HUMAN.H11MO.0.D	-15	0.00336128	2.58482	0.208895	15	CGCCCTGCCCACGGGATTAAGGAGGAGGTAGAGCCACCAG	TCACAGCAGGGGGCC	-
M103	ZN770_HUMAN.H11MO.0.C	-19	0.00336406	2.58696	0.208895	21	CGCCCTGCCCACGGGATTAAGGAGGAGGTAGAGCCACCAG	GGGAGGCTGAGGCGGGAGGATC	+
M103	NR1H4_HUMAN.H11MO.0.B	-21	0.00369523	2.84163	0.208895	19	CGCCCTGCCCACGGGATTAAGGAGGAGGTAGAGCCACCAG	GGGGTCAATGACCCCGAGG	+
M103	EGR1_HUMAN.H11MO.0.A	-14	0.00380897	2.92909	0.208895	17	CGCCCTGCCCACGGGATTAAGGAGGAGGTAGAGCCACCAG	GAGGGCGTGGGCGGGGG	+
M103	PATZ1_HUMAN.H11MO.0.C	-12	0.00382913	2.9446	0.208895	22	CGCCCTGCCCACGGGATTAAGGAGGAGGTAGAGCCACCAG	GGGGAGGGGGCGGGGGGGGAGG	+
M103	THAP1_HUMAN.H11MO.0.C	-8	0.00382913	2.9446	0.208895	22	CGCCCTGCCCACGGGATTAAGGAGGAGGTAGAGCCACCAG	GCCCGCAGCCAAGATGGCGGCG	-
M103	ERG_HUMAN.H11MO.0.A	-18	0.00388367	2.98655	0.208895	13	CGCCCTGCCCACGGGATTAAGGAGGAGGTAGAGCCACCAG	GGGCAGGAAGTGG	+
M103	ZN263_HUMAN.H11MO.1.A	-17	0.00410164	3.15416	0.213011	11	CGCCCTGCCCACGGGATTAAGGAGGAGGTAGAGCCACCAG	GAGGGAGGAGG	+
M103	EHF_HUMAN.H11MO.0.B	-17	0.00425046	3.2686	0.213381	15	CGCCCTGCCCACGGGATTAAGGAGGAGGTAGAGCCACCAG	GAACCAGGAAGTGGC	+
M103	OSR2_HUMAN.H11MO.0.C	-15	0.00463218	3.56214	0.223246	16	CGCCCTGCCCACGGGATTAAGGAGGAGGTAGAGCCACCAG	CAGCAGAAGCAGCAGC	-
M103	WT1_HUMAN.H11MO.0.C	-13	0.00490232	3.76989	0.223246	20	CGCCCTGCCCACGGGATTAAGGAGGAGGTAGAGCCACCAG	GGGCGGGGGAGGAGGGGGGG	+
M103	SMAD3_HUMAN.H11MO.0.B	-18	0.00499051	3.8377	0.223246	12	CGCCCTGCCCACGGGATTAAGGAGGAGGTAGAGCCACCAG	CAGGTGACAGAG	-
M103	OLIG2_HUMAN.H11MO.0.B	-10	0.00521865	4.01314	0.223246	18	CGCCCTGCCCACGGGATTAAGGAGGAGGTAGAGCCACCAG	CAGAAGGGAAACAGCTGG	-
M103	RARA_HUMAN.H11MO.0.A	-11	0.00523769	4.02778	0.223246	20	CGCCCTGCCCACGGGATTAAGGAGGAGGTAGAGCCACCAG	GGGGGATCAAGAGGTCAAGG	+
M103	FLI1_HUMAN.H11MO.1.A	-18	0.00538513	4.14117	0.223246	13	CGCCCTGCCCACGGGATTAAGGAGGAGGTAGAGCCACCAG	AGGCAGGAAGTGG	+
M103	MCR_HUMAN.H11MO.0.D	-16	0.00548457	4.21763	0.223246	17	CGCCCTGCCCACGGGATTAAGGAGGAGGTAGAGCCACCAG	AAGAACAGGTTGTTGTA	+
M103	SP3_HUMAN.H11MO.0.B	-13	0.00597344	4.59358	0.23169	20	CGCCCTGCCCACGGGATTAAGGAGGAGGTAGAGCCACCAG	GGGGGGGGGCGGGGCCGGGG	+
M103	Z324A_HUMAN.H11MO.0.C	-10	0.0059997	4.61377	0.23169	23	CGCCCTGCCCACGGGATTAAGGAGGAGGTAGAGCCACCAG	TGGCAGCAAAGGATGGTTTGATA	-
M103	SPIC_HUMAN.H11MO.0.D	-14	0.00632299	4.86238	0.23807	13	CGCCCTGCCCACGGGATTAAGGAGGAGGTAGAGCCACCAG	GAGGAAGGGGAGG	+
M103	EGR2_HUMAN.H11MO.1.A	-15	0.00721753	5.55028	0.251664	16	CGCCCTGCCCACGGGATTAAGGAGGAGGTAGAGCCACCAG	GGGGCGTGGGCGGGGG	+
M103	ETS1_HUMAN.H11MO.0.A	-18	0.00741014	5.6984	0.251664	13	CGCCCTGCCCACGGGATTAAGGAGGAGGTAGAGCCACCAG	AGACAGGAAGTGG	+
M103	ETS2_HUMAN.H11MO.0.B	-16	0.00741014	5.6984	0.251664	13	CGCCCTGCCCACGGGATTAAGGAGGAGGTAGAGCCACCAG	GGAAGGAAGAGGA	+
M103	MAZ_HUMAN.H11MO.0.A	-14	0.00765318	5.8853	0.251664	22	CGCCCTGCCCACGGGATTAAGGAGGAGGTAGAGCCACCAG	GGGGGAGGGGGGGGGGGGGGGG	+
M103	ZN335_HUMAN.H11MO.0.A	-19	0.00765318	5.8853	0.251664	21	CGCCCTGCCCACGGGATTAAGGAGGAGGTAGAGCCACCAG	GGCTGTCCTCGGCGCTGCCTGA	+
M103	SPDEF_HUMAN.H11MO.0.D	-15	0.00768665	5.91103	0.251664	14	CGCCCTGCCCACGGGATTAAGGAGGAGGTAGAGCCACCAG	AACCCGGATGAAGT	+
M103	SP2_HUMAN.H11MO.0.A	-12	0.00864922	6.65125	0.277154	22	CGCCCTGCCCACGGGATTAAGGAGGAGGTAGAGCCACCAG	GGGGGGGGGGCGGGGCCGGGGG	+
M103	ETV2_HUMAN.H11MO.0.B	-16	0.0103315	7.94492	0.319551	16	CGCCCTGCCCACGGGATTAAGGAGGAGGTAGAGCCACCAG	GGAAACAGGAAGTGGG	+
M103	LYL1_HUMAN.H11MO.0.A	-14	0.0103967	7.99504	0.319551	14	CGCCCTGCCCACGGGATTAAGGAGGAGGTAGAGCCACCAG	CAGGAAACAGCTGG	-
M103	NR1D1_HUMAN.H11MO.0.B	0	0.0108159	8.31744	0.325788	19	CGCCCTGCCCACGGGATTAAGGAGGAGGTAGAGCCACCAG	CCTTCTGACCCACTTCCCT	-
M103	ZN770_HUMAN.H11MO.1.C	-19	0.0122761	9.44034	0.362522	11	CGCCCTGCCCACGGGATTAAGGAGGAGGTAGAGCCACCAG	GGGAGGCTGAG	+
M103	ASCL1_HUMAN.H11MO.0.A	-16	0.0129799	9.98156	0.375934	14	CGCCCTGCCCACGGGATTAAGGAGGAGGTAGAGCCACCAG	GGGAGCAGGTGCAG	-
M103	PTF1A_HUMAN.H11MO.0.B	-20	0.0134455	10.3396	0.38207	18	CGCCCTGCCCACGGGATTAAGGAGGAGGTAGAGCCACCAG	CCAGCTGCCCCCTTTCCC	+
M103	ZN134_HUMAN.H11MO.0.C	-6	0.0147987	11.3802	0.407332	22	CGCCCTGCCCACGGGATTAAGGAGGAGGTAGAGCCACCAG	GCCTCACCTAATCAGTTGAAGG	+
M103	ZSC22_HUMAN.H11MO.0.C	-12	0.0156849	12.0617	0.411289	16	CGCCCTGCCCACGGGATTAAGGAGGAGGTAGAGCCACCAG	GGTCTGAGGGAGGAGG	+
M103	PURA_HUMAN.H11MO.0.D	-2	0.0165503	12.7271	0.422469	17	CGCCCTGCCCACGGGATTAAGGAGGAGGTAGAGCCACCAG	CCCTGCCCCCCCCTTCC	-
M103	ZN816_HUMAN.H11MO.1.C	-18	0.0173437	13.3373	0.435343	14	CGCCCTGCCCACGGGATTAAGGAGGAGGTAGAGCCACCAG	AAGGGGGACATGCA	+
M103	FLI1_HUMAN.H11MO.0.A	-12	0.0185493	14.2644	0.450586	18	CGCCCTGCCCACGGGATTAAGGAGGAGGTAGAGCCACCAG	GGAGGAAGGAAGGAGGGA	+
M103	CLOCK_HUMAN.H11MO.0.C	-14	0.0199962	15.3771	0.478024	14	CGCCCTGCCCACGGGATTAAGGAGGAGGTAGAGCCACCAG	TGTTCACGTGTCTG	-
M103	ZNF41_HUMAN.H11MO.0.C	-18	0.0210942	16.2214	0.496392	22	CGCCCTGCCCACGGGATTAAGGAGGAGGTAGAGCCACCAG	CACAAGGGAGTAAGGCACCATGAG	+
M103	SPI1_HUMAN.H11MO.0.A	-16	0.0214963	16.5306	0.498072	17	CGCCCTGCCCACGGGATTAAGGAGGAGGTAGAGCCACCAG	AAAAAGAGGAAGTGAAA	+
M105	BCL6B_HUMAN.H11MO.0.D	-16	0.000273915	0.210641	0.421281	11	GTTGGCGCACTTCTCGCTGCTTTCGTGGGACCTTAGCACC	ATGCTTTCTAG	+
M106	IRX2_HUMAN.H11MO.0.D	-15	0.000468691	0.360423	0.357495	19	ATGTTAGCTCAGGAGCTAGGCTATGTCCTGAAACGCGGTA	ACATGGGTGGGCATGTTGG	+
M106	MNX1_HUMAN.H11MO.0.D	-14	0.000699293	0.537757	0.357495	19	ATGTTAGCTCAGGAGCTAGGCTATGTCCTGAAACGCGGTA	CTATTTTAATAACCCTTAA	+
M107	IRX2_HUMAN.H11MO.0.D	-15	0.000352842	0.271335	0.313245	19	GGACGTCTCAAAGCAGAGGGCGTTGTCACGGCGGCACAGT	ACATGGGTGGGCATGTTGG	+
M107	THAP1_HUMAN.H11MO.0.C	0	0.000881216	0.677655	0.313245	22	GGACGTCTCAAAGCAGAGGGCGTTGTCACGGCGGCACAGT	GCCCGCAGCCAAGATGGCGGCG	-
M107	Z324A_HUMAN.H11MO.0.C	-7	0.000971371	0.746984	0.313245	23	GGACGTCTCAAAGCAGAGGGCGTTGTCACGGCGGCACAGT	TGGCAGCAAAGGATGGTTTGATA	-
M107	ZN350_HUMAN.H11MO.1.D	-5	0.00105287	0.809655	0.313245	24	GGACGTCTCAAAGCAGAGGGCGTTGTCACGGCGGCACAGT	ACGGGGCGCAGGGATTTGTTGCCC	+
M107	SP3_HUMAN.H11MO.0.B	-11	0.00106903	0.822082	0.313245	20	GGACGTCTCAAAGCAGAGGGCGTTGTCACGGCGGCACAGT	GGGGGGGGGCGGGGCCGGGG	+
M107	SP4_HUMAN.H11MO.0.A	-10	0.00166069	1.27707	0.313245	20	GGACGTCTCAAAGCAGAGGGCGTTGTCACGGCGGCACAGT	GGGAAGGGGGCGGGGCCGGG	+
M107	RXRA_HUMAN.H11MO.0.A	-4	0.00166069	1.27707	0.313245	20	GGACGTCTCAAAGCAGAGGGCGTTGTCACGGCGGCACAGT	CTCTGACCTCTGCCTCCCCC	-
M107	GATA1_HUMAN.H11MO.0.A	-20	0.00168968	1.29936	0.313245	19	GGACGTCTCAAAGCAGAGGGCGTTGTCACGGCGGCACAGT	TCTTATCTGTCCCCGCCAG	-
M107	ZN563_HUMAN.H11MO.0.C	-9	0.0019843	1.52593	0.313245	21	GGACGTCTCAAAGCAGAGGGCGTTGTCACGGCGGCACAGT	GCAGCTGCCAGTGAGGATCCC	-
M107	SPIC_HUMAN.H11MO.0.D	-9	0.00289494	2.22621	0.373502	13	GGACGTCTCAAAGCAGAGGGCGTTGTCACGGCGGCACAGT	GAGGAAGGGGAGG	+
M107	TAL1_HUMAN.H11MO.0.A	-20	0.00303528	2.33413	0.373502	19	GGACGTCTCAAAGCAGAGGGCGTTGTCACGGCGGCACAGT	CCTTATCTGCCCCCCCCAG	-
M107	SP2_HUMAN.H11MO.0.A	-10	0.00343969	2.64512	0.373502	22	GGACGTCTCAAAGCAGAGGGCGTTGTCACGGCGGCACAGT	GGGGGGGGGGCGGGGCCGGGGG	+
M107	TLX1_HUMAN.H11MO.0.D	-12	0.00452389	3.47887	0.422742	17	GGACGTCTCAAAGCAGAGGGCGTTGTCACGGCGGCACAGT	CCTTGGCAACTTGCCAG	-
M107	PURA_HUMAN.H11MO.0.D	-14	0.00565058	4.3453	0.422742	17	GGACGTCTCAAAGCAGAGGGCGTTGTCACGGCGGCACAGT	GGAAGGGGGGGGCAGGG	+
M107	PAX2_HUMAN.H11MO.0.D	-5	0.00593625	4.56498	0.422742	18	GGACGTCTCAAAGCAGAGGGCGTTGTCACGGCGGCACAGT	TGTCACGCATGACTGAAC	-
M107	NR1D1_HUMAN.H11MO.0.B	-9	0.00611711	4.70406	0.422742	19	GGACGTCTCAAAGCAGAGGGCGTTGTCACGGCGGCACAGT	AGGGAAGTGGGTCAGAAGG	+
M107	BRAC_HUMAN.H11MO.0.A	-4	0.00619734	4.76575	0.422742	20	GGACGTCTCAAAGCAGAGGGCGTTGTCACGGCGGCACAGT	TTAGCAGGGAGGTGTGAAAT	+
M107	PATZ1_HUMAN.H11MO.0.C	-10	0.00651283	5.00837	0.422742	22	GGACGTCTCAAAGCAGAGGGCGTTGTCACGGCGGCACAGT	GGGGAGGGGGCGGGGGGGGAGG	+
M107	PROX1_HUMAN.H11MO.0.D	-6	0.00654044	5.0296	0.422742	17	GGACGTCTCAAAGCAGAGGGCGTTGTCACGGCGGCACAGT	GGGTAAGGCGGGTTGGG	+
M107	VEZF1_HUMAN.H11MO.0.C	-9	0.00693156	5.33037	0.422742	22	GGACGTCTCAAAGCAGAGGGCGTTGTCACGGCGGCACAGT	GGGGAGGGGGGAGGGGGAGGGG	+
M107	SMAD3_HUMAN.H11MO.0.B	-10	0.00698998	5.3753	0.422742	12	GGACGTCTCAAAGCAGAGGGCGTTGTCACGGCGGCACAGT	CAGGTGACAGAG	-
M107	MNX1_HUMAN.H11MO.0.D	-3	0.00700852	5.38955	0.422742	19	GGACGTCTCAAAGCAGAGGGCGTTGTCACGGCGGCACAGT	CTATTTTAATAACCCTTAA	+
M107	THA_HUMAN.H11MO.0.C	-17	0.00755832	5.81235	0.422742	17	GGACGTCTCAAAGCAGAGGGCGTTGTCACGGCGGCACAGT	GGGTCACTTCAGGTCAG	+
M107	ZFX_HUMAN.H11MO.1.A	-14	0.00812035	6.24455	0.422742	17	GGACGTCTCAAAGCAGAGGGCGTTGTCACGGCGGCACAGT	GGGGGCGGAGGCCGGGG	+
M107	KLF6_HUMAN.H11MO.0.A	-7	0.00916247	7.04594	0.44782	19	GGACGTCTCAAAGCAGAGGGCGTTGTCACGGCGGCACAGT	GGAAGGGCGGGGCCGGGGG	+
M107	ZN589_HUMAN.H11MO.0.D	-13	0.00957713	7.36481	0.44782	16	GGACGTCTCAAAGCAGAGGGCGTTGTCACGGCGGCACAGT	CCCACGGTTACTGCCG	+
M107	MAZ_HUMAN.H11MO.0.A	-9	0.0100157	7.70206	0.44782	22	GGACGTCTCAAAGCAGAGGGCGTTGTCACGGCGGCACAGT	GGGGGAGGGGGGGGGGGGGGGG	+
M107	GATA2_HUMAN.H11MO.0.A	-20	0.0111623	8.58384	0.484829	19	GGACGTCTCAAAGCAGAGGGCGTTGTCACGGCGGCACAGT	CCTTATCTCCACCCCCCAG	-
M107	EGR1_HUMAN.H11MO.0.A	-15	0.0123836	9.52301	0.495411	17	GGACGTCTCAAAGCAGAGGGCGTTGTCACGGCGGCACAGT	GAGGGCGTGGGCGGGGG	+
M108	ZN770_HUMAN.H11MO.1.C	-19	9.33014e-05	0.0717487	0.143497	11	GGCCCTGTCGGGGAGGCTGTTCTGCGTCCCGGTGGCTCCG	CTCAGCCTCCC	-
M108	ZN350_HUMAN.H11MO.1.D	-8	0.000552097	0.424563	0.424563	24	GGCCCTGTCGGGGAGGCTGTTCTGCGTCCCGGTGGCTCCG	GGGCAACAAATCCCTGCGCCCCGT	-
M110	THAP1_HUMAN.H11MO.0.C	-21	1.53264e-06	0.0011786	0.00234062	19	TGGCTTTCTTAAGCATAGGTATCTAGGTCCCAAGATGGCG	GCCCGCAGCCAAGATGGCGGCG	-
M110	ZN563_HUMAN.H11MO.0.C	-17	0.000231829	0.178277	0.177022	21	TGGCTTTCTTAAGCATAGGTATCTAGGTCCCAAGATGGCG	GGGATCCTCACTGGCAGCTGC	+
M112	SNAI1_HUMAN.H11MO.0.C	-28	0.000491415	0.377898	0.280667	8	GCCCATGAGCACAGTCAGGCTCCTGCCCTCACCTGTCCTC	CCACCTGG	-
M112	ZEB1_HUMAN.H11MO.0.A	-27	0.000781917	0.601294	0.280667	10	GCCCATGAGCACAGTCAGGCTCCTGCCCTCACCTGTCCTC	CTCACCTGTC	-
M112	THB_HUMAN.H11MO.0.C	-23	0.000995803	0.765773	0.280667	17	GCCCATGAGCACAGTCAGGCTCCTGCCCTCACCTGTCCTC	TGACCTGACCTGACCTC	-
M112	SNAI2_HUMAN.H11MO.0.A	-27	0.00101107	0.777515	0.280667	10	GCCCATGAGCACAGTCAGGCTCCTGCCCTCACCTGTCCTC	TGCACCTGCC	-
M112	TBX1_HUMAN.H11MO.0.D	-22	0.0011146	0.857128	0.280667	18	GCCCATGAGCACAGTCAGGCTCCTGCCCTCACCTGTCCTC	CCGCCCACCCCTGCCCACCC	-
M112	HES7_HUMAN.H11MO.0.D	-16	0.00114078	0.877257	0.280667	12	GCCCATGAGCACAGTCAGGCTCCTGCCCTCACCTGTCCTC	TGGCACGTGCCG	+
M112	MYF6_HUMAN.H11MO.0.C	-29	0.00194406	1.49498	0.358725	7	GCCCATGAGCACAGTCAGGCTCCTGCCCTCACCTGTCCTC	CAGCTGC	+
M112	MYOG_HUMAN.H11MO.0.B	-26	0.00336717	2.58935	0.387656	13	GCCCATGAGCACAGTCAGGCTCCTGCCCTCACCTGTCCTC	CCGCAGCTGTCCC	+
M112	MESP1_HUMAN.H11MO.0.D	-25	0.00341465	2.62587	0.387656	11	GCCCATGAGCACAGTCAGGCTCCTGCCCTCACCTGTCCTC	TCCACACCTGC	-
M112	MYOD1_HUMAN.H11MO.1.A	-26	0.00361112	2.77695	0.387656	11	GCCCATGAGCACAGTCAGGCTCCTGCCCTCACCTGTCCTC	CTGCAGCTGTC	+
M112	TFE3_HUMAN.H11MO.0.B	-28	0.00388122	2.98466	0.387656	10	GCCCATGAGCACAGTCAGGCTCCTGCCCTCACCTGTCCTC	TCACGTGACC	-
M112	ZN335_HUMAN.H11MO.1.A	-14	0.00406427	3.12543	0.387656	7	GCCCATGAGCACAGTCAGGCTCCTGCCCTCACCTGTCCTC	TCAGGCA	-
M112	THB_HUMAN.H11MO.1.D	-23	0.00436159	3.35406	0.387656	10	GCCCATGAGCACAGTCAGGCTCCTGCCCTCACCTGTCCTC	TGACCTGACC	-
M112	ZN770_HUMAN.H11MO.1.C	-13	0.0045078	3.4665	0.387656	11	GCCCATGAGCACAGTCAGGCTCCTGCCCTCACCTGTCCTC	CTCAGCCTCCC	-
M112	RARG_HUMAN.H11MO.1.B	-22	0.0047791	3.67513	0.387656	8	GCCCATGAGCACAGTCAGGCTCCTGCCCTCACCTGTCCTC	CTGACCTC	-
M112	HES5_HUMAN.H11MO.0.D	-16	0.00498432	3.83294	0.387656	12	GCCCATGAGCACAGTCAGGCTCCTGCCCTCACCTGTCCTC	TGGCACGTGCCG	+
M112	NRF1_HUMAN.H11MO.0.A	3	0.00515104	3.96115	0.387656	14	GCCCATGAGCACAGTCAGGCTCCTGCCCTCACCTGTCCTC	CCTGCGCATGCGCAGTG	-
M112	P53_HUMAN.H11MO.0.A	-18	0.00525211	4.03887	0.387656	20	GCCCATGAGCACAGTCAGGCTCCTGCCCTCACCTGTCCTC	AGACATGCCCAGACATGCCC	+
M112	ASCL1_HUMAN.H11MO.0.A	-26	0.00633768	4.87368	0.442552	14	GCCCATGAGCACAGTCAGGCTCCTGCCCTCACCTGTCCTC	CTGCACCTGCTCCC	+
M112	ID4_HUMAN.H11MO.0.D	-26	0.00659545	5.0719	0.442552	11	GCCCATGAGCACAGTCAGGCTCCTGCCCTCACCTGTCCTC	TTACACCTGTC	-
M112	CEBPZ_HUMAN.H11MO.0.D	1	0.0069585	5.35108	0.446612	10	GCCCATGAGCACAGTCAGGCTCCTGCCCTCACCTGTCCTC	AGCCAATCAGC	-
M112	FIGLA_HUMAN.H11MO.0.D	-27	0.00774112	5.95292	0.448214	11	GCCCATGAGCACAGTCAGGCTCCTGCCCTCACCTGTCCTC	AACACCTGTTA	-
M112	ATF2_HUMAN.H11MO.2.C	-22	0.00816245	6.27692	0.448214	11	GCCCATGAGCACAGTCAGGCTCCTGCCCTCACCTGTCCTC	GTGACGTCATC	-
M112	TGIF2_HUMAN.H11MO.0.D	-28	0.00816245	6.27692	0.448214	11	GCCCATGAGCACAGTCAGGCTCCTGCCCTCACCTGTCCTC	ACAGCTGTCAT	-
M112	THA_HUMAN.H11MO.0.C	-22	0.00826314	6.35436	0.448214	17	GCCCATGAGCACAGTCAGGCTCCTGCCCTCACCTGTCCTC	CTGACCTGAAGTGACCC	-
M112	MEIS3_HUMAN.H11MO.0.D	-29	0.00860503	6.61727	0.448214	11	GCCCATGAGCACAGTCAGGCTCCTGCCCTCACCTGTCCTC	CACCTGTCAAA	-
M112	ATF2_HUMAN.H11MO.0.B	-22	0.00906984	6.97471	0.448214	11	GCCCATGAGCACAGTCAGGCTCCTGCCCTCACCTGTCCTC	ATGACGTCATC	-
M112	RARA_HUMAN.H11MO.1.A	-20	0.00910886	7.00471	0.448214	10	GCCCATGAGCACAGTCAGGCTCCTGCCCTCACCTGTCCTC	CCCTGACCTT	-
M112	P73_HUMAN.H11MO.0.A	-18	0.00982222	7.55329	0.467725	19	GCCCATGAGCACAGTCAGGCTCCTGCCCTCACCTGTCCTC	AGACATGCCCAGACATGCC	+
M112	ZN263_HUMAN.H11MO.1.A	-18	0.0111722	8.59145	0.499305	11	GCCCATGAGCACAGTCAGGCTCCTGCCCTCACCTGTCCTC	CCTCCTCCCTC	-
M112	MITF_HUMAN.H11MO.0.A	-28	0.0119708	9.20554	0.499305	10	GCCCATGAGCACAGTCAGGCTCCTGCCCTCACCTGTCCTC	TCACGTGACC	+
M112	USF1_HUMAN.H11MO.0.A	-26	0.0124041	9.53874	0.499305	12	GCCCATGAGCACAGTCAGGCTCCTGCCCTCACCTGTCCTC	GGTCACGTGACC	+
M112	TFEB_HUMAN.H11MO.0.C	-26	0.0124241	9.55417	0.499305	9	GCCCATGAGCACAGTCAGGCTCCTGCCCTCACCTGTCCTC	GGTCACGTG	+
M112	ZN341_HUMAN.H11MO.0.C	-18	0.0124458	9.57085	0.499305	22	GCCCATGAGCACAGTCAGGCTCCTGCCCTCACCTGTCCTC	GCTCTTCCCTCCCCCCCCCCCC	-
M112	RARB_HUMAN.H11MO.0.D	-19	0.013719	10.5499	0.499305	11	GCCCATGAGCACAGTCAGGCTCCTGCCCTCACCTGTCCTC	GCCCTGACCTC	-
M112	NR1I3_HUMAN.H11MO.0.C	-22	0.0138831	10.6761	0.499305	18	GCCCATGAGCACAGTCAGGCTCCTGCCCTCACCTGTCCTC	CTGAACTTTCCTGACCCC	-
M112	ESR2_HUMAN.H11MO.1.A	-22	0.0139272	10.71	0.499305	7	GCCCATGAGCACAGTCAGGCTCCTGCCCTCACCTGTCCTC	GTGACCT	-
M112	ZBTB6_HUMAN.H11MO.0.C	-16	0.0146175	11.2409	0.499305	13	GCCCATGAGCACAGTCAGGCTCCTGCCCTCACCTGTCCTC	CGGCTCCAGCACC	-
M112	TBX5_HUMAN.H11MO.0.D	-26	0.014794	11.3765	0.499305	8	GCCCATGAGCACAGTCAGGCTCCTGCCCTCACCTGTCCTC	TCACACCT	-
M112	TGIF1_HUMAN.H11MO.0.A	-31	0.0148647	11.431	0.499305	7	GCCCATGAGCACAGTCAGGCTCCTGCCCTCACCTGTCCTC	GCTGTCA	-
M112	TBX15_HUMAN.H11MO.0.D	-19	0.0150917	11.6056	0.499305	19	GCCCATGAGCACAGTCAGGCTCCTGCCCTCACCTGTCCTC	CCCCCACCCCCCCCCCCCC	-
M112	TBX20_HUMAN.H11MO.0.D	-20	0.0152207	11.7047	0.499305	14	GCCCATGAGCACAGTCAGGCTCCTGCCCTCACCTGTCCTC	ACCTGTCAGCACCT	-
M114	IRX2_HUMAN.H11MO.0.D	-19	7.95032e-05	0.0611379	0.122011	19	TATTTAGATTGAGTCTTTAGCATGTGTTATGCTGTTTTGG	ACATGGGTGGGCATGTTGG	+
M114	SPIC_HUMAN.H11MO.0.D	-17	0.00119704	0.920522	0.491699	13	TATTTAGATTGAGTCTTTAGCATGTGTTATGCTGTTTTGG	GAGGAAGGGGAGG	+
M114	MNX1_HUMAN.H11MO.0.D	0	0.0012563	0.966098	0.491699	19	TATTTAGATTGAGTCTTTAGCATGTGTTATGCTGTTTTGG	CTATTTTAATAACCCTTAA	+
M114	OLIG2_HUMAN.H11MO.0.B	-19	0.00128157	0.985529	0.491699	18	TATTTAGATTGAGTCTTTAGCATGTGTTATGCTGTTTTGG	CCAGCTGTTTCCCTTCTG	+
M115	IRX2_HUMAN.H11MO.0.D	-6	0.000252529	0.194195	0.38839	19	TCAAAGCCTCCTAGTGTAATGTGCAGGCGACCTGATCGTG	ACATGGGTGGGCATGTTGG	+
M117	IRX2_HUMAN.H11MO.0.D	0	0.000364088	0.279984	0.302858	19	GACTAGATGACCGACTAGAACTTCGCCACGCGAAAAGTGG	ACATGGGTGGGCATGTTGG	+
M117	MNX1_HUMAN.H11MO.0.D	-11	0.000394171	0.303118	0.302858	19	GACTAGATGACCGACTAGAACTTCGCCACGCGAAAAGTGG	TTAAGGGTTATTAAAATAG	-
M117	TLX1_HUMAN.H11MO.0.D	-14	0.00109738	0.843884	0.421581	17	GACTAGATGACCGACTAGAACTTCGCCACGCGAAAAGTGG	CTGGCAAGTTGCCAAGG	+
M118	IRX2_HUMAN.H11MO.0.D	-13	0.000759918	0.584377	0.387837	19	CCCGTACGCAGTGTGGCTGGCTACGTTCCAGGTACCAGTA	ACATGGGTGGGCATGTTGG	+
M118	RXRA_HUMAN.H11MO.0.A	-12	0.00123736	0.951534	0.387837	20	CCCGTACGCAGTGTGGCTGGCTACGTTCCAGGTACCAGTA	GGGGGAGGCAGAGGTCAGAG	+
M118	GATA1_HUMAN.H11MO.0.A	8	0.00130188	1.00115	0.387837	11	CCCGTACGCAGTGTGGCTGGCTACGTTCCAGGTACCAGTA	TCTTATCTGTCCCCGCCAG	-
M118	TLX1_HUMAN.H11MO.0.D	-21	0.00137527	1.05758	0.387837	17	CCCGTACGCAGTGTGGCTGGCTACGTTCCAGGTACCAGTA	CCTTGGCAACTTGCCAG	-
M118	MNX1_HUMAN.H11MO.0.D	-13	0.00151333	1.16375	0.387837	19	CCCGTACGCAGTGTGGCTGGCTACGTTCCAGGTACCAGTA	TTAAGGGTTATTAAAATAG	-
M118	GATA2_HUMAN.H11MO.0.A	8	0.00189145	1.45452	0.415494	11	CCCGTACGCAGTGTGGCTGGCTACGTTCCAGGTACCAGTA	CCTTATCTCCACCCCCCAG	-
M119	IRX2_HUMAN.H11MO.0.D	-18	0.000865179	0.665322	0.484289	19	TAGTCCATAGGTACTACCCCATACGATGGGGACGTCGCAA	ACATGGGTGGGCATGTTGG	+
M119	MNX1_HUMAN.H11MO.0.D	-3	0.001085	0.834364	0.484289	19	TAGTCCATAGGTACTACCCCATACGATGGGGACGTCGCAA	TTAAGGGTTATTAAAATAG	-
M120	TLX1_HUMAN.H11MO.0.D	-9	0.000168785	0.129796	0.257269	17	CAACTGTCGGTGTCTCCGGCCCAAGACCTTGTCATTACCG	CTGGCAAGTTGCCAAGG	+
M120	RXRA_HUMAN.H11MO.0.A	-3	0.000569842	0.438209	0.30236	20	CAACTGTCGGTGTCTCCGGCCCAAGACCTTGTCATTACCG	CTCTGACCTCTGCCTCCCCC	-
M120	PROX1_HUMAN.H11MO.0.D	-19	0.000755283	0.580813	0.30236	17	CAACTGTCGGTGTCTCCGGCCCAAGACCTTGTCATTACCG	CCCAACCCGCCTTACCC	-
M120	IRX2_HUMAN.H11MO.0.D	-10	0.000962528	0.740184	0.30236	19	CAACTGTCGGTGTCTCCGGCCCAAGACCTTGTCATTACCG	CCAACATGCCCACCCATGT	-
M120	ZFX_HUMAN.H11MO.1.A	-13	0.00114511	0.88059	0.30236	17	CAACTGTCGGTGTCTCCGGCCCAAGACCTTGTCATTACCG	CCCCGGCCTCCGCCCCC	-
M120	BHE41_HUMAN.H11MO.0.D	-12	0.00130555	1.00397	0.30236	20	CAACTGTCGGTGTCTCCGGCCCAAGACCTTGTCATTACCG	GCCTCTGCACGTGACCCGGT	-
M120	NR1D1_HUMAN.H11MO.0.B	-12	0.0016395	1.26077	0.30236	19	CAACTGTCGGTGTCTCCGGCCCAAGACCTTGTCATTACCG	CCTTCTGACCCACTTCCCT	-
M120	KLF6_HUMAN.H11MO.0.A	-13	0.00176657	1.35849	0.30236	19	CAACTGTCGGTGTCTCCGGCCCAAGACCTTGTCATTACCG	CCCCCGGCCCCGCCCTTCC	-
M120	ZN589_HUMAN.H11MO.0.D	-3	0.0017853	1.3729	0.30236	16	CAACTGTCGGTGTCTCCGGCCCAAGACCTTGTCATTACCG	CCCACGGTTACTGCCG	+
M120	PATZ1_HUMAN.H11MO.0.C	-7	0.00199357	1.53305	0.303868	22	CAACTGTCGGTGTCTCCGGCCCAAGACCTTGTCATTACCG	CCTCCCCCCCCGCCCCCTCCCC	-
M120	SPIC_HUMAN.H11MO.0.D	-15	0.0022927	1.76309	0.317694	13	CAACTGTCGGTGTCTCCGGCCCAAGACCTTGTCATTACCG	CCTCCCCTTCCTC	-
M120	ZN667_HUMAN.H11MO.0.C	-4	0.00316939	2.43726	0.377156	19	CAACTGTCGGTGTCTCCGGCCCAAGACCTTGTCATTACCG	GCTGAGCTTTTAAGGCCAC	-
M120	RARG_HUMAN.H11MO.0.B	-4	0.0032167	2.47364	0.377156	18	CAACTGTCGGTGTCTCCGGCCCAAGACCTTGTCATTACCG	CCCAGGTCACTCTGACCT	-
M120	PTF1A_HUMAN.H11MO.0.B	-5	0.00498209	3.83123	0.46558	18	CAACTGTCGGTGTCTCCGGCCCAAGACCTTGTCATTACCG	CCAGCTGCCCCCTTTCCC	+
M120	ZN341_HUMAN.H11MO.0.C	-8	0.0049981	3.84354	0.46558	22	CAACTGTCGGTGTCTCCGGCCCAAGACCTTGTCATTACCG	GCTCTTCCCTCCCCCCCCCCCC	-
M120	TFCP2_HUMAN.H11MO.0.D	-26	0.00545699	4.19643	0.46558	14	CAACTGTCGGTGTCTCCGGCCCAAGACCTTGTCATTACCG	GCCTGAACTGGCCAGA	+
M120	MNX1_HUMAN.H11MO.0.D	-9	0.0055614	4.27671	0.46558	19	CAACTGTCGGTGTCTCCGGCCCAAGACCTTGTCATTACCG	CTATTTTAATAACCCTTAA	+
M120	EGR1_HUMAN.H11MO.0.A	-13	0.00586292	4.50859	0.46558	17	CAACTGTCGGTGTCTCCGGCCCAAGACCTTGTCATTACCG	CCCCCGCCCACGCCCTC	-
M120	ZN394_HUMAN.H11MO.0.C	-12	0.00607878	4.67458	0.46558	20	CAACTGTCGGTGTCTCCGGCCCAAGACCTTGTCATTACCG	ATTCCATTCTATTCCATTCT	-
M120	ZN563_HUMAN.H11MO.0.C	-6	0.006109	4.69782	0.46558	21	CAACTGTCGGTGTCTCCGGCCCAAGACCTTGTCATTACCG	GGGATCCTCACTGGCAGCTGC	+
M120	CLOCK_HUMAN.H11MO.0.C	-17	0.00773696	5.94972	0.490387	14	CAACTGTCGGTGTCTCCGGCCCAAGACCTTGTCATTACCG	TGTTCACGTGTCTG	-
M120	COT2_HUMAN.H11MO.1.A	-13	0.00842413	6.47816	0.490387	17	CAACTGTCGGTGTCTCCGGCCCAAGACCTTGTCATTACCG	CCCTGACCTTTGACCCC	-
M120	SOX18_HUMAN.H11MO.0.D	-2	0.00893502	6.87103	0.490387	19	CAACTGTCGGTGTCTCCGGCCCAAGACCTTGTCATTACCG	GAACCCATTGTTCTTTTCC	+
M120	BRAC_HUMAN.H11MO.0.A	2	0.00900244	6.92287	0.490387	18	CAACTGTCGGTGTCTCCGGCCCAAGACCTTGTCATTACCG	TTAGCAGGGAGGTGTGAAAT	+
M120	HME2_HUMAN.H11MO.0.D	-4	0.00933003	7.17479	0.490387	11	CAACTGTCGGTGTCTCCGGCCCAAGACCTTGTCATTACCG	GGTAATTAGGG	+
M121	IRX2_HUMAN.H11MO.0.D	-20	4.90495e-05	0.0377191	0.0752257	19	CGAGGTGCCCAGTGTCCGAGTCGTGGGCCTGGACGCGCTG	ACATGGGTGGGCATGTTGG	+
M121	TLX1_HUMAN.H11MO.0.D	-9	0.000391301	0.300911	0.300063	17	CGAGGTGCCCAGTGTCCGAGTCGTGGGCCTGGACGCGCTG	CTGGCAAGTTGCCAAGG	+
M121	RXRA_HUMAN.H11MO.0.A	0	0.00090613	0.696814	0.421387	20	CGAGGTGCCCAGTGTCCGAGTCGTGGGCCTGGACGCGCTG	GGGGGAGGCAGAGGTCAGAG	+
M121	GATA1_HUMAN.H11MO.0.A	-28	0.00137379	1.05644	0.421387	12	CGAGGTGCCCAGTGTCCGAGTCGTGGGCCTGGACGCGCTG	CTGGCGGGGACAGATAAGA	+
M121	ZN563_HUMAN.H11MO.0.C	-9	0.00258283	1.9862	0.469115	21	CGAGGTGCCCAGTGTCCGAGTCGTGGGCCTGGACGCGCTG	GCAGCTGCCAGTGAGGATCCC	-
M121	NR1D1_HUMAN.H11MO.0.B	-16	0.00263246	2.02436	0.469115	19	CGAGGTGCCCAGTGTCCGAGTCGTGGGCCTGGACGCGCTG	AGGGAAGTGGGTCAGAAGG	+
M121	GATA2_HUMAN.H11MO.0.A	-28	0.00263246	2.02436	0.469115	12	CGAGGTGCCCAGTGTCCGAGTCGTGGGCCTGGACGCGCTG	CTGGGGGGTGGAGATAAGG	+
M121	PAX8_HUMAN.H11MO.0.D	-11	0.00319552	2.45736	0.469115	14	CGAGGTGCCCAGTGTCCGAGTCGTGGGCCTGGACGCGCTG	GTCACTGAAGCGGG	+
M122	ZN563_HUMAN.H11MO.0.C	-5	2.69217e-07	0.000207028	0.000408992	21	CCAGCAGCGCAGTCGGGCAGGCGCCCGTACCTCTCCGCGA	GCAGCTGCCAGTGAGGATCCC	-
M122	THAP1_HUMAN.H11MO.0.C	-4	7.4871e-06	0.00575758	0.00568717	22	CCAGCAGCGCAGTCGGGCAGGCGCCCGTACCTCTCCGCGA	GCCCGCAGCCAAGATGGCGGCG	-
M122	KLF6_HUMAN.H11MO.0.A	-11	4.22646e-05	0.0325015	0.0214027	19	CCAGCAGCGCAGTCGGGCAGGCGCCCGTACCTCTCCGCGA	GGAAGGGCGGGGCCGGGGG	+
M122	NR1D1_HUMAN.H11MO.0.B	-5	0.000220595	0.169638	0.0707555	19	CCAGCAGCGCAGTCGGGCAGGCGCCCGTACCTCTCCGCGA	AGGGAAGTGGGTCAGAAGG	+
M122	SP2_HUMAN.H11MO.0.A	-8	0.000276762	0.21283	0.0707555	22	CCAGCAGCGCAGTCGGGCAGGCGCCCGTACCTCTCCGCGA	GGGGGGGGGGCGGGGCCGGGGG	+
M122	ZFX_HUMAN.H11MO.1.A	-10	0.000279447	0.214895	0.0707555	17	CCAGCAGCGCAGTCGGGCAGGCGCCCGTACCTCTCCGCGA	GGGGGCGGAGGCCGGGG	+
M122	PATZ1_HUMAN.H11MO.0.C	-8	0.000411404	0.31637	0.0892861	22	CCAGCAGCGCAGTCGGGCAGGCGCCCGTACCTCTCCGCGA	GGGGAGGGGGCGGGGGGGGAGG	+
M122	SP3_HUMAN.H11MO.0.B	-7	0.000594625	0.457266	0.112919	20	CCAGCAGCGCAGTCGGGCAGGCGCCCGTACCTCTCCGCGA	GGGGGGGGGCGGGGCCGGGG	+
M122	ZBT17_HUMAN.H11MO.0.A	-2	0.00099897	0.768208	0.151763	19	CCAGCAGCGCAGTCGGGCAGGCGCCCGTACCTCTCCGCGA	GAGGGTGGGGGAGGGGAAG	+
M122	RXRA_HUMAN.H11MO.0.A	-2	0.00164082	1.26179	0.226611	20	CCAGCAGCGCAGTCGGGCAGGCGCCCGTACCTCTCCGCGA	GGGGGAGGCAGAGGTCAGAG	+
M122	BHE41_HUMAN.H11MO.0.D	-10	0.00238424	1.83348	0.286436	20	CCAGCAGCGCAGTCGGGCAGGCGCCCGTACCTCTCCGCGA	ACCGGGTCACGTGCAGAAGG	+
M122	SP4_HUMAN.H11MO.0.A	-6	0.00256646	1.97361	0.286436	20	CCAGCAGCGCAGTCGGGCAGGCGCCCGTACCTCTCCGCGA	GGGAAGGGGGCGGGGCCGGG	+
M122	TAF1_HUMAN.H11MO.0.A	-14	0.00292039	2.24578	0.286436	16	CCAGCAGCGCAGTCGGGCAGGCGCCCGTACCTCTCCGCGA	AAGATGGCGGCGGCGG	+
M122	KLF3_HUMAN.H11MO.0.B	-9	0.00295477	2.27222	0.286436	19	CCAGCAGCGCAGTCGGGCAGGCGCCCGTACCTCTCCGCGA	GGGGAGGGGCGGGGCCGGG	+
M122	IRX2_HUMAN.H11MO.0.D	-2	0.00369149	2.83876	0.28998	19	CCAGCAGCGCAGTCGGGCAGGCGCCCGTACCTCTCCGCGA	ACATGGGTGGGCATGTTGG	+
M122	MAZ_HUMAN.H11MO.0.A	-13	0.00397078	3.05353	0.28998	22	CCAGCAGCGCAGTCGGGCAGGCGCCCGTACCTCTCCGCGA	GGGGGAGGGGGGGGGGGGGGGG	+
M122	MAFA_HUMAN.H11MO.0.D	-15	0.00415304	3.19369	0.28998	21	CCAGCAGCGCAGTCGGGCAGGCGCCCGTACCTCTCCGCGA	GTGCTGACCCCGCAGCCTTCG	+
M122	PAX5_HUMAN.H11MO.0.A	-15	0.00415304	3.19369	0.28998	21	CCAGCAGCGCAGTCGGGCAGGCGCCCGTACCTCTCCGCGA	GTCACGCTCTGCTGCCCAGGC	-
M122	P63_HUMAN.H11MO.1.A	-13	0.00419931	3.22927	0.28998	11	CCAGCAGCGCAGTCGGGCAGGCGCCCGTACCTCTCCGCGA	CAGGCATGCTC	-
M122	Z324A_HUMAN.H11MO.0.C	-10	0.0048798	3.75257	0.32232	23	CCAGCAGCGCAGTCGGGCAGGCGCCCGTACCTCTCCGCGA	TGGCAGCAAAGGATGGTTTGATA	-
M122	RFX1_HUMAN.H11MO.0.B	-5	0.0055585	4.27449	0.337777	22	CCAGCAGCGCAGTCGGGCAGGCGCCCGTACCTCTCCGCGA	GCCCCGGTTGCCATGGCGACGG	+
M122	SPIC_HUMAN.H11MO.0.D	-8	0.00619659	4.76518	0.348776	13	CCAGCAGCGCAGTCGGGCAGGCGCCCGTACCTCTCCGCGA	GAGGAAGGGGAGG	+
M122	ZN148_HUMAN.H11MO.0.D	-8	0.00619865	4.76676	0.348776	15	CCAGCAGCGCAGTCGGGCAGGCGCCCGTACCTCTCCGCGA	GGGGTGGGGGAGGGG	+
M122	TLX1_HUMAN.H11MO.0.D	-10	0.00657939	5.05955	0.356977	17	CCAGCAGCGCAGTCGGGCAGGCGCCCGTACCTCTCCGCGA	CCTTGGCAACTTGCCAG	-
M122	ZN667_HUMAN.H11MO.0.C	-1	0.00756794	5.81975	0.378346	19	CCAGCAGCGCAGTCGGGCAGGCGCCCGTACCTCTCCGCGA	GCTGAGCTTTTAAGGCCAC	-
M122	ZN341_HUMAN.H11MO.0.C	0	0.00772037	5.93696	0.378346	22	CCAGCAGCGCAGTCGGGCAGGCGCCCGTACCTCTCCGCGA	GGGGGGGGGGGGAGGGAAGAGC	+
M122	VEZF1_HUMAN.H11MO.0.C	-7	0.00823699	6.33424	0.391049	22	CCAGCAGCGCAGTCGGGCAGGCGCCCGTACCTCTCCGCGA	GGGGAGGGGGGAGGGGGAGGGG	+
M122	PAX8_HUMAN.H11MO.0.D	-11	0.00872645	6.71064	0.395282	14	CCAGCAGCGCAGTCGGGCAGGCGCCCGTACCTCTCCGCGA	GTCACTGAAGCGGG	+
M122	PURA_HUMAN.H11MO.0.D	-5	0.00884654	6.80299	0.395282	17	CCAGCAGCGCAGTCGGGCAGGCGCCCGTACCTCTCCGCGA	GGAAGGGGGGGGCAGGG	+
M122	FLI1_HUMAN.H11MO.0.A	-4	0.0101294	7.78951	0.439671	18	CCAGCAGCGCAGTCGGGCAGGCGCCCGTACCTCTCCGCGA	GGAGGAAGGAAGGAGGGA	+
M122	EGR2_HUMAN.H11MO.0.A	-5	0.0108657	8.35575	0.456021	18	CCAGCAGCGCAGTCGGGCAGGCGCCCGTACCTCTCCGCGA	GGGGGGGTGTGGGAGGGG	+
M122	SMAD3_HUMAN.H11MO.0.B	-6	0.0111064	8.54083	0.456021	12	CCAGCAGCGCAGTCGGGCAGGCGCCCGTACCTCTCCGCGA	CAGGTGACAGAG	-
M122	PROX1_HUMAN.H11MO.0.D	-14	0.0118169	9.08719	0.472424	17	CCAGCAGCGCAGTCGGGCAGGCGCCCGTACCTCTCCGCGA	GGGTAAGGCGGGTTGGG	+
M122	RARA_HUMAN.H11MO.2.A	-26	0.0126909	9.75928	0.48506	14	CCAGCAGCGCAGTCGGGCAGGCGCCCGTACCTCTCCGCGA	TGACCTCTCGGTGACCT	-
M122	ZN335_HUMAN.H11MO.0.A	5	0.0128503	9.88188	0.48506	17	CCAGCAGCGCAGTCGGGCAGGCGCCCGTACCTCTCCGCGA	GGCTGTCCTCGGCGCTGCCTGA	+
M122	USF2_HUMAN.H11MO.0.A	-13	0.0130908	10.0668	0.48506	19	CCAGCAGCGCAGTCGGGCAGGCGCCCGTACCTCTCCGCGA	GGGTCACGTGGCCGCGGCG	+
M124	IRX2_HUMAN.H11MO.0.D	-18	0.000299358	0.230207	0.316986	19	ATGCTGGGGCCGTTGCACCGCTGTCGTCGGATGAGGGTCT	ACATGGGTGGGCATGTTGG	+
M124	NR1D1_HUMAN.H11MO.0.B	-8	0.000412559	0.317258	0.316986	19	ATGCTGGGGCCGTTGCACCGCTGTCGTCGGATGAGGGTCT	CCTTCTGACCCACTTCCCT	-
M124	TLX1_HUMAN.H11MO.0.D	-2	0.00114891	0.883509	0.400563	17	ATGCTGGGGCCGTTGCACCGCTGTCGTCGGATGAGGGTCT	CCTTGGCAACTTGCCAG	-
M124	MNX1_HUMAN.H11MO.0.D	-5	0.00130334	1.00227	0.400563	19	ATGCTGGGGCCGTTGCACCGCTGTCGTCGGATGAGGGTCT	CTATTTTAATAACCCTTAA	+
M125	MNX1_HUMAN.H11MO.0.D	-14	0.000121232	0.0932277	0.186052	19	AGCCCTTGGCAGAGCCAATCGCATCTGCCCCTGGCTACGT	CTATTTTAATAACCCTTAA	+
M125	IRX2_HUMAN.H11MO.0.D	-14	0.000312663	0.240438	0.239918	19	AGCCCTTGGCAGAGCCAATCGCATCTGCCCCTGGCTACGT	CCAACATGCCCACCCATGT	-
M125	GATA1_HUMAN.H11MO.0.A	7	0.000654334	0.503183	0.271978	12	AGCCCTTGGCAGAGCCAATCGCATCTGCCCCTGGCTACGT	TCTTATCTGTCCCCGCCAG	-
M125	NR1D1_HUMAN.H11MO.0.B	-5	0.000708889	0.545136	0.271978	19	AGCCCTTGGCAGAGCCAATCGCATCTGCCCCTGGCTACGT	CCTTCTGACCCACTTCCCT	-
M125	SPIC_HUMAN.H11MO.0.D	-18	0.00156797	1.20577	0.401054	13	AGCCCTTGGCAGAGCCAATCGCATCTGCCCCTGGCTACGT	CCTCCCCTTCCTC	-
M125	RXRA_HUMAN.H11MO.0.A	-15	0.00193415	1.48736	0.42404	20	AGCCCTTGGCAGAGCCAATCGCATCTGCCCCTGGCTACGT	CTCTGACCTCTGCCTCCCCC	-
M125	HME2_HUMAN.H11MO.0.D	-12	0.00251788	1.93625	0.483016	11	AGCCCTTGGCAGAGCCAATCGCATCTGCCCCTGGCTACGT	CCCTAATTACC	-
M126	RXRA_HUMAN.H11MO.0.A	-16	5.18001e-05	0.0398342	0.0777264	20	TCAGAAACAGAAACGCCGGCAGCGAGCAGGACAGTCAGGG	GGGGGAGGCAGAGGTCAGAG	+
M126	ZN335_HUMAN.H11MO.0.A	-14	0.000300902	0.231393	0.141326	22	TCAGAAACAGAAACGCCGGCAGCGAGCAGGACAGTCAGGG	TCAGGCAGCGCCGAGGACAGCC	-
M126	ZBT17_HUMAN.H11MO.0.A	-15	0.000338668	0.260436	0.141326	19	TCAGAAACAGAAACGCCGGCAGCGAGCAGGACAGTCAGGG	GAGGGTGGGGGAGGGGAAG	+
M126	THA_HUMAN.H11MO.0.C	-17	0.000459049	0.353009	0.141326	17	TCAGAAACAGAAACGCCGGCAGCGAGCAGGACAGTCAGGG	GGGTCACTTCAGGTCAG	+
M126	RARG_HUMAN.H11MO.2.D	-14	0.000470926	0.362142	0.141326	20	TCAGAAACAGAAACGCCGGCAGCGAGCAGGACAGTCAGGG	GGGGGTCACCCAGAGGTCAC	+
M126	NR1H3_HUMAN.H11MO.0.B	-24	0.00111417	0.8568	0.278638	16	TCAGAAACAGAAACGCCGGCAGCGAGCAGGACAGTCAGGG	CAGAGGTCACTGCAGGTCA	+
M126	RARA_HUMAN.H11MO.2.A	-27	0.00142893	1.09885	0.279912	13	TCAGAAACAGAAACGCCGGCAGCGAGCAGGACAGTCAGGG	AGGTCACCGAGAGGTCA	+
M126	ZN563_HUMAN.H11MO.0.C	-18	0.00160887	1.23722	0.279912	21	TCAGAAACAGAAACGCCGGCAGCGAGCAGGACAGTCAGGG	GCAGCTGCCAGTGAGGATCCC	-
M126	SP2_HUMAN.H11MO.0.A	-16	0.00174473	1.3417	0.279912	22	TCAGAAACAGAAACGCCGGCAGCGAGCAGGACAGTCAGGG	GGGGGGGGGGCGGGGCCGGGGG	+
M126	PROX1_HUMAN.H11MO.0.D	-22	0.00187492	1.44181	0.279912	17	TCAGAAACAGAAACGCCGGCAGCGAGCAGGACAGTCAGGG	GGGTAAGGCGGGTTGGG	+
M126	RARG_HUMAN.H11MO.0.B	3	0.00207011	1.59192	0.279912	15	TCAGAAACAGAAACGCCGGCAGCGAGCAGGACAGTCAGGG	AGGTCAGAGTGACCTGGG	+
M126	MAF_HUMAN.H11MO.0.A	2	0.00242364	1.86378	0.279912	17	TCAGAAACAGAAACGCCGGCAGCGAGCAGGACAGTCAGGG	TTGCTGAGTCAGCAGATTC	-
M126	SP3_HUMAN.H11MO.0.B	-17	0.00242508	1.86489	0.279912	20	TCAGAAACAGAAACGCCGGCAGCGAGCAGGACAGTCAGGG	GGGGGGGGGCGGGGCCGGGG	+
M126	TAF1_HUMAN.H11MO.0.A	-3	0.00264329	2.03269	0.283306	16	TCAGAAACAGAAACGCCGGCAGCGAGCAGGACAGTCAGGG	AAGATGGCGGCGGCGG	+
M126	NR1D1_HUMAN.H11MO.0.B	-19	0.0028659	2.20388	0.286687	19	TCAGAAACAGAAACGCCGGCAGCGAGCAGGACAGTCAGGG	AGGGAAGTGGGTCAGAAGG	+
M126	GATA1_HUMAN.H11MO.0.A	5	0.00311429	2.39489	0.288373	14	TCAGAAACAGAAACGCCGGCAGCGAGCAGGACAGTCAGGG	TCTTATCTGTCCCCGCCAG	-
M126	ANDR_HUMAN.H11MO.2.A	-24	0.00336038	2.58414	0.288373	12	TCAGAAACAGAAACGCCGGCAGCGAGCAGGACAGTCAGGG	AAAAGAACAGAG	-
M126	SMAD3_HUMAN.H11MO.0.B	-26	0.00370863	2.85193	0.288373	12	TCAGAAACAGAAACGCCGGCAGCGAGCAGGACAGTCAGGG	CAGGTGACAGAG	-
M126	ZFX_HUMAN.H11MO.1.A	-8	0.00378035	2.90709	0.288373	17	TCAGAAACAGAAACGCCGGCAGCGAGCAGGACAGTCAGGG	GGGGGCGGAGGCCGGGG	+
M126	OLIG2_HUMAN.H11MO.0.B	-2	0.00408882	3.14431	0.288373	18	TCAGAAACAGAAACGCCGGCAGCGAGCAGGACAGTCAGGG	CAGAAGGGAAACAGCTGG	-
M126	VEZF1_HUMAN.H11MO.0.C	-9	0.0040962	3.14998	0.288373	22	TCAGAAACAGAAACGCCGGCAGCGAGCAGGACAGTCAGGG	GGGGAGGGGGGAGGGGGAGGGG	+
M126	ZSC31_HUMAN.H11MO.0.C	-21	0.0044423	3.41613	0.288373	18	TCAGAAACAGAAACGCCGGCAGCGAGCAGGACAGTCAGGG	GGCAGCAGGGCAGTTATG	+
M126	SPIC_HUMAN.H11MO.0.D	-22	0.00517431	3.97904	0.288373	13	TCAGAAACAGAAACGCCGGCAGCGAGCAGGACAGTCAGGG	GAGGAAGGGGAGG	+
M126	MAFA_HUMAN.H11MO.0.D	-1	0.00526921	4.05202	0.288373	21	TCAGAAACAGAAACGCCGGCAGCGAGCAGGACAGTCAGGG	CGAAGGCTGCGGGGTCAGCAC	-
M126	SP4_HUMAN.H11MO.0.A	-16	0.00539705	4.15033	0.288373	20	TCAGAAACAGAAACGCCGGCAGCGAGCAGGACAGTCAGGG	GGGAAGGGGGCGGGGCCGGG	+
M126	STAT1_HUMAN.H11MO.1.A	-1	0.00550234	4.2313	0.288373	19	TCAGAAACAGAAACGCCGGCAGCGAGCAGGACAGTCAGGG	AAGAAAATGAAACTGAAAG	+
M126	TFCP2_HUMAN.H11MO.0.D	-14	0.00580105	4.46101	0.288373	16	TCAGAAACAGAAACGCCGGCAGCGAGCAGGACAGTCAGGG	GCCTGAACTGGCCAGA	+
M126	THAP1_HUMAN.H11MO.0.C	-10	0.00594921	4.57494	0.288373	22	TCAGAAACAGAAACGCCGGCAGCGAGCAGGACAGTCAGGG	CGCCGCCATCTTGGCTGCGGGC	+
M126	KLF3_HUMAN.H11MO.0.B	-22	0.0059577	4.58147	0.288373	18	TCAGAAACAGAAACGCCGGCAGCGAGCAGGACAGTCAGGG	GGGGAGGGGCGGGGCCGGG	+
M126	PATZ1_HUMAN.H11MO.0.C	-16	0.00640323	4.92408	0.291705	22	TCAGAAACAGAAACGCCGGCAGCGAGCAGGACAGTCAGGG	GGGGAGGGGGCGGGGGGGGAGG	+
M126	IRX2_HUMAN.H11MO.0.D	-5	0.00644787	4.95841	0.291705	19	TCAGAAACAGAAACGCCGGCAGCGAGCAGGACAGTCAGGG	ACATGGGTGGGCATGTTGG	+
M126	PAX5_HUMAN.H11MO.0.A	1	0.00660974	5.08289	0.291705	20	TCAGAAACAGAAACGCCGGCAGCGAGCAGGACAGTCAGGG	GTCACGCTCTGCTGCCCAGGC	-
M126	BRAC_HUMAN.H11MO.0.A	-15	0.00680508	5.23311	0.291745	20	TCAGAAACAGAAACGCCGGCAGCGAGCAGGACAGTCAGGG	TTAGCAGGGAGGTGTGAAAT	+
M126	BC11A_HUMAN.H11MO.0.A	-3	0.00737592	5.67208	0.297827	17	TCAGAAACAGAAACGCCGGCAGCGAGCAGGACAGTCAGGG	AAAAGAGGAAGTGAAAA	+
M126	VDR_HUMAN.H11MO.0.A	-26	0.00746544	5.74092	0.297827	14	TCAGAAACAGAAACGCCGGCAGCGAGCAGGACAGTCAGGG	GGGGTCAGTGGGTTCA	+
M126	ERR1_HUMAN.H11MO.0.A	-23	0.00808237	6.21535	0.310966	15	TCAGAAACAGAAACGCCGGCAGCGAGCAGGACAGTCAGGG	CTCAAGGTCACACAG	+
M126	MAFF_HUMAN.H11MO.0.B	1	0.00847747	6.51917	0.318013	17	TCAGAAACAGAAACGCCGGCAGCGAGCAGGACAGTCAGGG	TGCTGAGTCAGCATTTTT	+
M126	GATA2_HUMAN.H11MO.0.A	5	0.00880699	6.77258	0.322316	14	TCAGAAACAGAAACGCCGGCAGCGAGCAGGACAGTCAGGG	CCTTATCTCCACCCCCCAG	-
M126	NR1H4_HUMAN.H11MO.1.B	-27	0.0104305	8.02103	0.364832	8	TCAGAAACAGAAACGCCGGCAGCGAGCAGGACAGTCAGGG	AGGTCAGT	+
M126	MAFB_HUMAN.H11MO.0.B	-1	0.010528	8.096	0.364832	11	TCAGAAACAGAAACGCCGGCAGCGAGCAGGACAGTCAGGG	CTGAGTCAGCA	-
M126	ZN554_HUMAN.H11MO.0.C	-27	0.0106981	8.22684	0.364832	13	TCAGAAACAGAAACGCCGGCAGCGAGCAGGACAGTCAGGG	AGCACCCCACATGGCTCAGC	-
M126	ZFP82_HUMAN.H11MO.0.C	-4	0.0111803	8.59765	0.372803	24	TCAGAAACAGAAACGCCGGCAGCGAGCAGGACAGTCAGGG	GAAGAGAGAATTAGTGAAATGGAA	-
M126	COT1_HUMAN.H11MO.0.C	-19	0.0119219	9.16795	0.373372	17	TCAGAAACAGAAACGCCGGCAGCGAGCAGGACAGTCAGGG	GGGGTCAGAGGTCAGGG	+
M126	TAL1_HUMAN.H11MO.0.A	-16	0.0119439	9.18484	0.373372	19	TCAGAAACAGAAACGCCGGCAGCGAGCAGGACAGTCAGGG	CTGGGGGGGGCAGATAAGG	+
M126	ZN341_HUMAN.H11MO.0.C	-15	0.0130948	10.0699	0.373627	22	TCAGAAACAGAAACGCCGGCAGCGAGCAGGACAGTCAGGG	GGGGGGGGGGGGAGGGAAGAGC	+
M126	RFX5_HUMAN.H11MO.0.A	-14	0.0133384	10.2572	0.373627	20	TCAGAAACAGAAACGCCGGCAGCGAGCAGGACAGTCAGGG	GTCAGCTGTTGCTAGGCAGA	+
M126	ZN563_HUMAN.H11MO.1.C	-22	0.0136709	10.5129	0.373627	12	TCAGAAACAGAAACGCCGGCAGCGAGCAGGACAGTCAGGG	CAGGCAGCACAG	+
M126	KLF6_HUMAN.H11MO.0.A	-17	0.0138721	10.6677	0.373627	19	TCAGAAACAGAAACGCCGGCAGCGAGCAGGACAGTCAGGG	GGAAGGGCGGGGCCGGGGG	+
M126	P73_HUMAN.H11MO.0.A	-22	0.0138721	10.6677	0.373627	18	TCAGAAACAGAAACGCCGGCAGCGAGCAGGACAGTCAGGG	AGACATGCCCAGACATGCC	+
M126	COT2_HUMAN.H11MO.1.A	-19	0.0139354	10.7163	0.373627	17	TCAGAAACAGAAACGCCGGCAGCGAGCAGGACAGTCAGGG	GGGGTCAAAGGTCAGGG	+
M126	TLX1_HUMAN.H11MO.0.D	-13	0.0139354	10.7163	0.373627	17	TCAGAAACAGAAACGCCGGCAGCGAGCAGGACAGTCAGGG	CCTTGGCAACTTGCCAG	-
M126	LYL1_HUMAN.H11MO.0.A	-26	0.0143133	11.0069	0.373627	14	TCAGAAACAGAAACGCCGGCAGCGAGCAGGACAGTCAGGG	CAGGAAACAGCTGG	-
M126	MNX1_HUMAN.H11MO.0.D	1	0.01494	11.4889	0.373627	18	TCAGAAACAGAAACGCCGGCAGCGAGCAGGACAGTCAGGG	TTAAGGGTTATTAAAATAG	-
M126	Z324A_HUMAN.H11MO.0.C	-4	0.0163892	12.6033	0.396648	23	TCAGAAACAGAAACGCCGGCAGCGAGCAGGACAGTCAGGG	TGGCAGCAAAGGATGGTTTGATA	-
M126	RORA_HUMAN.H11MO.0.C	-23	0.017698	13.6098	0.416448	13	TCAGAAACAGAAACGCCGGCAGCGAGCAGGACAGTCAGGG	AACTAGGTCAGGG	+
M126	NR2C2_HUMAN.H11MO.0.B	-21	0.0177624	13.6593	0.416448	12	TCAGAAACAGAAACGCCGGCAGCGAGCAGGACAGTCAGGG	GGTTCCGGGTCA	+
M126	RARG_HUMAN.H11MO.1.B	-26	0.0181065	13.9239	0.417983	8	TCAGAAACAGAAACGCCGGCAGCGAGCAGGACAGTCAGGG	GAGGTCAG	+
M126	PPARD_HUMAN.H11MO.0.D	-19	0.0198359	15.2538	0.445709	14	TCAGAAACAGAAACGCCGGCAGCGAGCAGGACAGTCAGGG	TAGGACAAAGGTCA	+
M126	THB_HUMAN.H11MO.0.C	-16	0.0204058	15.6921	0.445709	17	TCAGAAACAGAAACGCCGGCAGCGAGCAGGACAGTCAGGG	GAGGTCAGGTCAGGTCA	+
M126	RARA_HUMAN.H11MO.1.A	-26	0.0204957	15.7612	0.445709	10	TCAGAAACAGAAACGCCGGCAGCGAGCAGGACAGTCAGGG	AAGGTCAGGG	+
M126	HESX1_HUMAN.H11MO.0.D	-16	0.0210748	16.2065	0.451755	16	TCAGAAACAGAAACGCCGGCAGCGAGCAGGACAGTCAGGG	AGGCCACGTGCCGGAT	-
M126	NR1I2_HUMAN.H11MO.0.C	-15	0.0215017	16.5348	0.454416	19	TCAGAAACAGAAACGCCGGCAGCGAGCAGGACAGTCAGGG	TGAGGTCAAAAAAGTTCAG	+
M126	NR1H3_HUMAN.H11MO.1.B	-25	0.022495	17.2987	0.464638	10	TCAGAAACAGAAACGCCGGCAGCGAGCAGGACAGTCAGGG	AAAGGTCAGA	+
M126	PURA_HUMAN.H11MO.0.D	-14	0.0236855	18.2141	0.478778	17	TCAGAAACAGAAACGCCGGCAGCGAGCAGGACAGTCAGGG	GGAAGGGGGGGGCAGGG	+
M126	NR2F6_HUMAN.H11MO.0.D	-20	0.0244276	18.7848	0.480033	18	TCAGAAACAGAAACGCCGGCAGCGAGCAGGACAGTCAGGG	AGGACAAAGTTCACTTGA	+
M126	GCR_HUMAN.H11MO.1.A	-25	0.0249461	19.1835	0.480033	12	TCAGAAACAGAAACGCCGGCAGCGAGCAGGACAGTCAGGG	AAAGAACAGAAT	+
M126	LEF1_HUMAN.H11MO.0.A	-2	0.0251789	19.3626	0.480033	14	TCAGAAACAGAAACGCCGGCAGCGAGCAGGACAGTCAGGG	AGCAAATCAAAGGA	-
M126	IRF3_HUMAN.H11MO.0.B	-3	0.0252732	19.4351	0.480033	20	TCAGAAACAGAAACGCCGGCAGCGAGCAGGACAGTCAGGG	GAAAGGGAAAGGGAAAGTGA	+
M127	IRX2_HUMAN.H11MO.0.D	-11	0.000115506	0.088824	0.177264	19	CCTAGGTATTGCGAGCGTATGGACTCGAGATTGCGTCGGG	ACATGGGTGGGCATGTTGG	+
# Tomtom (Motif Comparison Tool): Version 5.5.5 compiled on Dec 7 2023 at 04:32:55
# The format of this file is described at http://localhost:8080/meme_5.5.5/doc/tomtom-output-format.html.
# tomtom -o /data/result_promoter93-IMR90 /data/IMR90-MOTIF/result_motif_pr/motifs_pr93.txt /data/HOCOMOCOv11_full_HUMAN_mono_meme_format.meme
