# Supplementary material for: DeepEPI: CNN-transformer-based model for extracting TF interactions through predicting enhancer-promoter interactions
Source: Bioinform Adv. 2025 Sep 17;5(1):vbaf221. doi: 10.1093/bioadv/vbaf221 (PMC12478696; doi:10.1093/bioadv/vbaf221)
Supplement: vbaf221_Supplementary_Data [file vbaf221_supplementary_data.zip › Supplementary_file5/K562/result_enhancer110-k562/tomtom.tsv]

Query_ID	Target_ID	Optimal_offset	p-value	E-value	q-value	Overlap	Query_consensus	Target_consensus	Orientation
M0	TLX1_HUMAN.H11MO.0.D	-14	1.55055e-05	0.0119238	0.0237542	17	CTAACGACCCAAATATTGAGCAGCGTCCCAGCCAACGGGA	CCTTGGCAACTTGCCAG	-
M0	RARG_HUMAN.H11MO.2.D	-22	0.000181151	0.139305	0.13876	18	CTAACGACCCAAATATTGAGCAGCGTCCCAGCCAACGGGA	GGGGGTCACCCAGAGGTCAC	+
M0	IRX2_HUMAN.H11MO.0.D	0	0.000293638	0.225808	0.148082	19	CTAACGACCCAAATATTGAGCAGCGTCCCAGCCAACGGGA	CCAACATGCCCACCCATGT	-
M0	ZN563_HUMAN.H11MO.0.C	-18	0.000386643	0.297328	0.148082	21	CTAACGACCCAAATATTGAGCAGCGTCCCAGCCAACGGGA	GGGATCCTCACTGGCAGCTGC	+
M0	SPZ1_HUMAN.H11MO.0.D	-7	0.00108795	0.83663	0.333342	16	CTAACGACCCAAATATTGAGCAGCGTCCCAGCCAACGGGA	CCCAGGGTAACAGCCG	-
M0	NR1D1_HUMAN.H11MO.0.B	-16	0.00132658	1.02014	0.338717	19	CTAACGACCCAAATATTGAGCAGCGTCCCAGCCAACGGGA	AGGGAAGTGGGTCAGAAGG	+
M0	CLOCK_HUMAN.H11MO.0.C	-28	0.00180042	1.38452	0.39403	12	CTAACGACCCAAATATTGAGCAGCGTCCCAGCCAACGGGA	CAGACACGTGAACA	+
M1	IRX2_HUMAN.H11MO.0.D	-4	1.00661e-05	0.00774081	0.0152269	19	GAGGAGAGGTGCTGTCGTAGGGCTCAGGATCACTAGTCTC	ACATGGGTGGGCATGTTGG	+
M1	VEZF1_HUMAN.H11MO.0.C	0	9.94595e-05	0.0764844	0.0600129	22	GAGGAGAGGTGCTGTCGTAGGGCTCAGGATCACTAGTCTC	GGGGAGGGGGGAGGGGGAGGGG	+
M1	SPIC_HUMAN.H11MO.0.D	-2	0.000119019	0.0915256	0.0600129	13	GAGGAGAGGTGCTGTCGTAGGGCTCAGGATCACTAGTCTC	GAGGAAGGGGAGG	+
M1	ZN563_HUMAN.H11MO.0.C	-4	0.000525948	0.404454	0.149415	21	GAGGAGAGGTGCTGTCGTAGGGCTCAGGATCACTAGTCTC	GCAGCTGCCAGTGAGGATCCC	-
M1	PROX1_HUMAN.H11MO.0.D	-4	0.000707759	0.544267	0.149415	17	GAGGAGAGGTGCTGTCGTAGGGCTCAGGATCACTAGTCTC	GGGTAAGGCGGGTTGGG	+
M1	Z324A_HUMAN.H11MO.0.C	-8	0.000750352	0.577021	0.149415	23	GAGGAGAGGTGCTGTCGTAGGGCTCAGGATCACTAGTCTC	TGGCAGCAAAGGATGGTTTGATA	-
M1	PURA_HUMAN.H11MO.0.D	-3	0.000770959	0.592868	0.149415	17	GAGGAGAGGTGCTGTCGTAGGGCTCAGGATCACTAGTCTC	GGAAGGGGGGGGCAGGG	+
M1	MAZ_HUMAN.H11MO.0.A	0	0.000790195	0.60766	0.149415	22	GAGGAGAGGTGCTGTCGTAGGGCTCAGGATCACTAGTCTC	GGGGGAGGGGGGGGGGGGGGGG	+
M1	RXRA_HUMAN.H11MO.0.A	-15	0.000919812	0.707335	0.154599	20	GAGGAGAGGTGCTGTCGTAGGGCTCAGGATCACTAGTCTC	GGGGGAGGCAGAGGTCAGAG	+
M1	PATZ1_HUMAN.H11MO.0.C	-1	0.00105361	0.810223	0.159378	22	GAGGAGAGGTGCTGTCGTAGGGCTCAGGATCACTAGTCTC	GGGGAGGGGGCGGGGGGGGAGG	+
M1	TLX1_HUMAN.H11MO.0.D	-11	0.00138556	1.0655	0.172313	17	GAGGAGAGGTGCTGTCGTAGGGCTCAGGATCACTAGTCTC	CTGGCAAGTTGCCAAGG	+
M1	ZN341_HUMAN.H11MO.0.C	1	0.00139809	1.07513	0.172313	21	GAGGAGAGGTGCTGTCGTAGGGCTCAGGATCACTAGTCTC	GGGGGGGGGGGGAGGGAAGAGC	+
M1	ZN394_HUMAN.H11MO.0.C	-4	0.00155444	1.19536	0.172313	20	GAGGAGAGGTGCTGTCGTAGGGCTCAGGATCACTAGTCTC	AGAATGGAATAGAATGGAAT	+
M1	MNX1_HUMAN.H11MO.0.D	-1	0.00160373	1.23326	0.172313	19	GAGGAGAGGTGCTGTCGTAGGGCTCAGGATCACTAGTCTC	TTAAGGGTTATTAAAATAG	-
M1	BHE23_HUMAN.H11MO.0.D	-3	0.00171559	1.31929	0.172313	12	GAGGAGAGGTGCTGTCGTAGGGCTCAGGATCACTAGTCTC	AGCATATGGTGG	+
M1	KLF6_HUMAN.H11MO.0.A	1	0.00186555	1.43461	0.172313	18	GAGGAGAGGTGCTGTCGTAGGGCTCAGGATCACTAGTCTC	GGAAGGGCGGGGCCGGGGG	+
M1	SP3_HUMAN.H11MO.0.B	-2	0.0019365	1.48917	0.172313	20	GAGGAGAGGTGCTGTCGTAGGGCTCAGGATCACTAGTCTC	GGGGGGGGGCGGGGCCGGGG	+
M1	BC11A_HUMAN.H11MO.0.A	-3	0.00225134	1.73128	0.185839	17	GAGGAGAGGTGCTGTCGTAGGGCTCAGGATCACTAGTCTC	AAAAGAGGAAGTGAAAA	+
M1	NR1D1_HUMAN.H11MO.0.B	1	0.00233421	1.79501	0.185839	18	GAGGAGAGGTGCTGTCGTAGGGCTCAGGATCACTAGTCTC	AGGGAAGTGGGTCAGAAGG	+
M1	RARG_HUMAN.H11MO.2.D	-13	0.00297838	2.29037	0.225268	20	GAGGAGAGGTGCTGTCGTAGGGCTCAGGATCACTAGTCTC	GGGGGTCACCCAGAGGTCAC	+
M1	MAF_HUMAN.H11MO.0.A	-4	0.00313137	2.40803	0.225562	19	GAGGAGAGGTGCTGTCGTAGGGCTCAGGATCACTAGTCTC	GAATCTGCTGACTCAGCAA	+
M1	LYL1_HUMAN.H11MO.0.A	-1	0.0041035	3.15559	0.264304	14	GAGGAGAGGTGCTGTCGTAGGGCTCAGGATCACTAGTCTC	CAGGAAACAGCTGG	-
M1	ZBT17_HUMAN.H11MO.0.A	-1	0.00417695	3.21207	0.264304	19	GAGGAGAGGTGCTGTCGTAGGGCTCAGGATCACTAGTCTC	GAGGGTGGGGGAGGGGAAG	+
M1	TBX21_HUMAN.H11MO.0.A	-5	0.00419338	3.22471	0.264304	13	GAGGAGAGGTGCTGTCGTAGGGCTCAGGATCACTAGTCTC	GTGGAGGTGTGAA	+
M1	RARA_HUMAN.H11MO.0.A	-17	0.00484821	3.72827	0.280151	20	GAGGAGAGGTGCTGTCGTAGGGCTCAGGATCACTAGTCTC	GGGGGATCAAGAGGTCAAGG	+
M1	ZN350_HUMAN.H11MO.1.D	-19	0.00498575	3.83404	0.280151	21	GAGGAGAGGTGCTGTCGTAGGGCTCAGGATCACTAGTCTC	GGGCAACAAATCCCTGCGCCCCGT	-
M1	SP4_HUMAN.H11MO.0.A	-2	0.0051909	3.9918	0.280151	20	GAGGAGAGGTGCTGTCGTAGGGCTCAGGATCACTAGTCTC	GGGAAGGGGGCGGGGCCGGG	+
M1	EGR2_HUMAN.H11MO.0.A	1	0.00545053	4.19146	0.280151	17	GAGGAGAGGTGCTGTCGTAGGGCTCAGGATCACTAGTCTC	GGGGGGGTGTGGGAGGGG	+
M1	RFX5_HUMAN.H11MO.0.A	-3	0.00555601	4.27257	0.280151	20	GAGGAGAGGTGCTGTCGTAGGGCTCAGGATCACTAGTCTC	GTCAGCTGTTGCTAGGCAGA	+
M1	ZN350_HUMAN.H11MO.0.C	-7	0.00629367	4.83983	0.307109	18	GAGGAGAGGTGCTGTCGTAGGGCTCAGGATCACTAGTCTC	TAGGTCATAAAAGGACTG	-
M1	TAF1_HUMAN.H11MO.0.A	-5	0.00678968	5.22126	0.311233	16	GAGGAGAGGTGCTGTCGTAGGGCTCAGGATCACTAGTCTC	AAGATGGCGGCGGCGG	+
M1	HESX1_HUMAN.H11MO.0.D	-1	0.00678968	5.22126	0.311233	16	GAGGAGAGGTGCTGTCGTAGGGCTCAGGATCACTAGTCTC	AGGCCACGTGCCGGAT	-
M1	ZN667_HUMAN.H11MO.0.C	-14	0.00730784	5.61973	0.319545	19	GAGGAGAGGTGCTGTCGTAGGGCTCAGGATCACTAGTCTC	GCTGAGCTTTTAAGGCCAC	-
M1	CLOCK_HUMAN.H11MO.0.C	-26	0.0073935	5.68561	0.319545	14	GAGGAGAGGTGCTGTCGTAGGGCTCAGGATCACTAGTCTC	TGTTCACGTGTCTG	-
M1	ZN554_HUMAN.H11MO.0.C	-4	0.0082973	6.38062	0.339223	20	GAGGAGAGGTGCTGTCGTAGGGCTCAGGATCACTAGTCTC	GCTGAGCCATGTGGGGTGCT	+
M1	NFIC_HUMAN.H11MO.0.A	-10	0.0101786	7.82731	0.405184	17	GAGGAGAGGTGCTGTCGTAGGGCTCAGGATCACTAGTCTC	CTTGGCAGGGAGCCAAG	-
M1	MZF1_HUMAN.H11MO.0.B	-4	0.0108802	8.36688	0.413301	13	GAGGAGAGGTGCTGTCGTAGGGCTCAGGATCACTAGTCTC	GGAGGGGATTGGG	+
M1	EGR1_HUMAN.H11MO.0.A	-1	0.0109289	8.40432	0.413301	17	GAGGAGAGGTGCTGTCGTAGGGCTCAGGATCACTAGTCTC	GAGGGCGTGGGCGGGGG	+
M1	NR1H3_HUMAN.H11MO.0.B	-5	0.0125043	9.61584	0.438833	19	GAGGAGAGGTGCTGTCGTAGGGCTCAGGATCACTAGTCTC	CAGAGGTCACTGCAGGTCA	+
M1	ZFX_HUMAN.H11MO.1.A	-10	0.0125842	9.67728	0.438833	17	GAGGAGAGGTGCTGTCGTAGGGCTCAGGATCACTAGTCTC	GGGGGCGGAGGCCGGGG	+
M1	SP2_HUMAN.H11MO.0.A	-1	0.0128376	9.87211	0.438833	22	GAGGAGAGGTGCTGTCGTAGGGCTCAGGATCACTAGTCTC	GGGGGGGGGGCGGGGCCGGGGG	+
M1	ZN589_HUMAN.H11MO.0.D	-1	0.0132544	10.1926	0.438833	16	GAGGAGAGGTGCTGTCGTAGGGCTCAGGATCACTAGTCTC	CCCACGGTTACTGCCG	+
M1	SMAD3_HUMAN.H11MO.0.B	-8	0.0134443	10.3387	0.438833	12	GAGGAGAGGTGCTGTCGTAGGGCTCAGGATCACTAGTCTC	CAGGTGACAGAG	-
M1	ZN214_HUMAN.H11MO.0.C	-11	0.0136348	10.4851	0.438833	22	GAGGAGAGGTGCTGTCGTAGGGCTCAGGATCACTAGTCTC	TCATCAAAGGCCTCAAAAAGGA	-
M1	THAP1_HUMAN.H11MO.0.C	2	0.0144773	11.1331	0.456244	20	GAGGAGAGGTGCTGTCGTAGGGCTCAGGATCACTAGTCTC	GCCCGCAGCCAAGATGGCGGCG	-
M1	PAX8_HUMAN.H11MO.0.D	-7	0.0151582	11.6566	0.467951	14	GAGGAGAGGTGCTGTCGTAGGGCTCAGGATCACTAGTCTC	GTCACTGAAGCGGG	+
M1	OSR2_HUMAN.H11MO.0.C	-2	0.0164336	12.6374	0.493678	16	GAGGAGAGGTGCTGTCGTAGGGCTCAGGATCACTAGTCTC	CAGCAGAAGCAGCAGC	-
M1	KLF3_HUMAN.H11MO.0.B	-3	0.017297	13.3014	0.493678	19	GAGGAGAGGTGCTGTCGTAGGGCTCAGGATCACTAGTCTC	GGGGAGGGGCGGGGCCGGG	+
M1	THA_HUMAN.H11MO.0.C	-16	0.0177775	13.6709	0.497997	17	GAGGAGAGGTGCTGTCGTAGGGCTCAGGATCACTAGTCTC	GGGTCACTTCAGGTCAG	+
M1	MAFA_HUMAN.H11MO.0.D	-9	0.0182164	14.0084	0.498853	21	GAGGAGAGGTGCTGTCGTAGGGCTCAGGATCACTAGTCTC	CGAAGGCTGCGGGGTCAGCAC	-
M1	OLIG2_HUMAN.H11MO.0.B	0	0.0188438	14.4909	0.498853	18	GAGGAGAGGTGCTGTCGTAGGGCTCAGGATCACTAGTCTC	CAGAAGGGAAACAGCTGG	-
M1	FLI1_HUMAN.H11MO.0.A	-2	0.0201165	15.4696	0.498853	18	GAGGAGAGGTGCTGTCGTAGGGCTCAGGATCACTAGTCTC	GGAGGAAGGAAGGAGGGA	+
M1	RARG_HUMAN.H11MO.0.B	-11	0.0201165	15.4696	0.498853	18	GAGGAGAGGTGCTGTCGTAGGGCTCAGGATCACTAGTCTC	AGGTCAGAGTGACCTGGG	+
M1	PTF1A_HUMAN.H11MO.0.B	0	0.0201165	15.4696	0.498853	18	GAGGAGAGGTGCTGTCGTAGGGCTCAGGATCACTAGTCTC	GGGAAAGGGGGCAGCTGG	-
M2	MNX1_HUMAN.H11MO.0.D	-7	9.7396e-05	0.0748976	0.149471	19	ATGTGAGTCAAAGCTCAGATAGCTTATGGCATGCCAGAAT	TTAAGGGTTATTAAAATAG	-
M2	RXRA_HUMAN.H11MO.0.A	0	0.00029247	0.224909	0.165564	20	ATGTGAGTCAAAGCTCAGATAGCTTATGGCATGCCAGAAT	GGGGGAGGCAGAGGTCAGAG	+
M2	HXC10_HUMAN.H11MO.0.D	-13	0.000472544	0.363387	0.165564	19	ATGTGAGTCAAAGCTCAGATAGCTTATGGCATGCCAGAAT	GTAATAAAAAAATTAAAAA	-
M2	GATA1_HUMAN.H11MO.0.A	0	0.000553474	0.425622	0.165564	19	ATGTGAGTCAAAGCTCAGATAGCTTATGGCATGCCAGAAT	CTGGCGGGGACAGATAAGA	+
M2	IRX2_HUMAN.H11MO.0.D	-11	0.000553474	0.425622	0.165564	19	ATGTGAGTCAAAGCTCAGATAGCTTATGGCATGCCAGAAT	ACATGGGTGGGCATGTTGG	+
M2	GATA2_HUMAN.H11MO.0.A	0	0.00248178	1.90849	0.41134	19	ATGTGAGTCAAAGCTCAGATAGCTTATGGCATGCCAGAAT	CTGGGGGGTGGAGATAAGG	+
M2	ZN394_HUMAN.H11MO.0.C	-17	0.00268031	2.06116	0.41134	20	ATGTGAGTCAAAGCTCAGATAGCTTATGGCATGCCAGAAT	AGAATGGAATAGAATGGAAT	+
M4	MNX1_HUMAN.H11MO.0.D	-8	0.000313504	0.241085	0.232214	19	AATCATGAATGCTAATTAATGCAACAAAGGGACTGTGCAT	TTAAGGGTTATTAAAATAG	-
M4	RXRA_HUMAN.H11MO.0.A	-17	0.000579163	0.445377	0.232214	20	AATCATGAATGCTAATTAATGCAACAAAGGGACTGTGCAT	GGGGGAGGCAGAGGTCAGAG	+
M4	IRX2_HUMAN.H11MO.0.D	-2	0.000646791	0.497382	0.232214	19	AATCATGAATGCTAATTAATGCAACAAAGGGACTGTGCAT	CCAACATGCCCACCCATGT	-
M4	ZN394_HUMAN.H11MO.0.C	0	0.000727932	0.55978	0.232214	20	AATCATGAATGCTAATTAATGCAACAAAGGGACTGTGCAT	AGAATGGAATAGAATGGAAT	+
M5	MNX1_HUMAN.H11MO.0.D	-14	0.000237182	0.182393	0.363997	19	ATGTTTAGTAGTAGAGACCACTGTTTATTCTGACAAACAG	TTAAGGGTTATTAAAATAG	-
M5	IRX2_HUMAN.H11MO.0.D	-3	0.000978944	0.752808	0.436465	19	ATGTTTAGTAGTAGAGACCACTGTTTATTCTGACAAACAG	CCAACATGCCCACCCATGT	-
M5	GATA1_HUMAN.H11MO.0.A	-29	0.00113761	0.874822	0.436465	11	ATGTTTAGTAGTAGAGACCACTGTTTATTCTGACAAACAG	CTGGCGGGGACAGATAAGA	+
M5	ZN394_HUMAN.H11MO.0.C	-9	0.00180535	1.38831	0.486825	20	ATGTTTAGTAGTAGAGACCACTGTTTATTCTGACAAACAG	ATTCCATTCTATTCCATTCT	-
M5	GATA2_HUMAN.H11MO.0.A	-29	0.0025347	1.94919	0.497763	11	ATGTTTAGTAGTAGAGACCACTGTTTATTCTGACAAACAG	CTGGGGGGTGGAGATAAGG	+
M5	HXC10_HUMAN.H11MO.0.D	-7	0.0029191	2.24479	0.497763	19	ATGTTTAGTAGTAGAGACCACTGTTTATTCTGACAAACAG	GTAATAAAAAAATTAAAAA	-
M5	MAF_HUMAN.H11MO.0.A	-8	0.0029191	2.24479	0.497763	19	ATGTTTAGTAGTAGAGACCACTGTTTATTCTGACAAACAG	TTGCTGAGTCAGCAGATTC	-
M6	MZF1_HUMAN.H11MO.0.B	-24	3.4219e-05	0.0263144	0.0521886	13	CACTCTAGGTTCCTATAGAAACAGTGATGGGATTAGAGGG	GGAGGGGATTGGG	+
M6	MNX1_HUMAN.H11MO.0.D	-17	6.83134e-05	0.052533	0.0521886	19	CACTCTAGGTTCCTATAGAAACAGTGATGGGATTAGAGGG	TTAAGGGTTATTAAAATAG	-
M6	IRX2_HUMAN.H11MO.0.D	-20	0.000123191	0.0947337	0.0627419	19	CACTCTAGGTTCCTATAGAAACAGTGATGGGATTAGAGGG	ACATGGGTGGGCATGTTGG	+
M6	VENTX_HUMAN.H11MO.0.D	-19	0.000262954	0.202212	0.0963902	19	CACTCTAGGTTCCTATAGAAACAGTGATGGGATTAGAGGG	AATTAGAAACCAATTAGCG	-
M6	ZN394_HUMAN.H11MO.0.C	-14	0.00031543	0.242565	0.0963902	20	CACTCTAGGTTCCTATAGAAACAGTGATGGGATTAGAGGG	AGAATGGAATAGAATGGAAT	+
M6	ETS2_HUMAN.H11MO.0.B	-24	0.000668681	0.514215	0.170282	13	CACTCTAGGTTCCTATAGAAACAGTGATGGGATTAGAGGG	GGAAGGAAGAGGA	+
M6	ZN341_HUMAN.H11MO.0.C	-15	0.000927789	0.71347	0.197098	22	CACTCTAGGTTCCTATAGAAACAGTGATGGGATTAGAGGG	GGGGGGGGGGGGAGGGAAGAGC	+
M6	ZFP82_HUMAN.H11MO.0.C	-14	0.00103198	0.793592	0.197098	24	CACTCTAGGTTCCTATAGAAACAGTGATGGGATTAGAGGG	GAAGAGAGAATTAGTGAAATGGAA	-
M6	FLI1_HUMAN.H11MO.0.A	-21	0.00263207	2.02406	0.376655	18	CACTCTAGGTTCCTATAGAAACAGTGATGGGATTAGAGGG	GGAGGAAGGAAGGAGGGA	+
M6	RXRA_HUMAN.H11MO.0.A	-15	0.00276637	2.12734	0.376655	20	CACTCTAGGTTCCTATAGAAACAGTGATGGGATTAGAGGG	GGGGGAGGCAGAGGTCAGAG	+
M6	ZN713_HUMAN.H11MO.0.D	-14	0.00295802	2.27472	0.376655	19	CACTCTAGGTTCCTATAGAAACAGTGATGGGATTAGAGGG	ATAGAAAAAAGACATGAAA	+
M6	ZBT17_HUMAN.H11MO.0.A	-20	0.0032047	2.46441	0.376655	19	CACTCTAGGTTCCTATAGAAACAGTGATGGGATTAGAGGG	GAGGGTGGGGGAGGGGAAG	+
M6	NR1H3_HUMAN.H11MO.0.B	2	0.0032047	2.46441	0.376655	17	CACTCTAGGTTCCTATAGAAACAGTGATGGGATTAGAGGG	TGACCTGCAGTGACCTCTG	-
M6	GSC2_HUMAN.H11MO.0.D	-26	0.00461785	3.55113	0.493815	11	CACTCTAGGTTCCTATAGAAACAGTGATGGGATTAGAGGG	AGCGGATTAGG	+
M6	VEZF1_HUMAN.H11MO.0.C	-15	0.00484792	3.72805	0.493815	22	CACTCTAGGTTCCTATAGAAACAGTGATGGGATTAGAGGG	GGGGAGGGGGGAGGGGGAGGGG	+
M8	MNX1_HUMAN.H11MO.0.D	-6	0.000258684	0.198928	0.159509	19	AAATGCTTATGTGGGATAGACACTTAAGTGGAGATGCATG	CTATTTTAATAACCCTTAA	+
M8	IRX2_HUMAN.H11MO.0.D	-21	0.000358459	0.275655	0.159509	19	AAATGCTTATGTGGGATAGACACTTAAGTGGAGATGCATG	ACATGGGTGGGCATGTTGG	+
M8	ZN394_HUMAN.H11MO.0.C	-19	0.000415204	0.319292	0.159509	20	AAATGCTTATGTGGGATAGACACTTAAGTGGAGATGCATG	AGAATGGAATAGAATGGAAT	+
M9	IRX2_HUMAN.H11MO.0.D	-16	0.00015449	0.118803	0.209923	19	GGCTCGCCCCAGACCCCTGCTGCTGGGCTGGCTGCTAATC	ACATGGGTGGGCATGTTGG	+
M9	TLX1_HUMAN.H11MO.0.D	-21	0.000340054	0.261502	0.209923	17	GGCTCGCCCCAGACCCCTGCTGCTGGGCTGGCTGCTAATC	CCTTGGCAACTTGCCAG	-
M9	MNX1_HUMAN.H11MO.0.D	-2	0.000664255	0.510812	0.252618	19	GGCTCGCCCCAGACCCCTGCTGCTGGGCTGGCTGCTAATC	CTATTTTAATAACCCTTAA	+
M9	PROX1_HUMAN.H11MO.0.D	-6	0.00139795	1.07502	0.31643	17	GGCTCGCCCCAGACCCCTGCTGCTGGGCTGGCTGCTAATC	CCCAACCCGCCTTACCC	-
M9	ZN563_HUMAN.H11MO.0.C	-17	0.00177992	1.36876	0.31643	21	GGCTCGCCCCAGACCCCTGCTGCTGGGCTGGCTGCTAATC	GGGATCCTCACTGGCAGCTGC	+
M9	THAP1_HUMAN.H11MO.0.C	-14	0.0018046	1.38774	0.31643	22	GGCTCGCCCCAGACCCCTGCTGCTGGGCTGGCTGCTAATC	GCCCGCAGCCAAGATGGCGGCG	-
M9	SPIC_HUMAN.H11MO.0.D	-18	0.00225263	1.73227	0.31643	13	GGCTCGCCCCAGACCCCTGCTGCTGGGCTGGCTGCTAATC	GAGGAAGGGGAGG	+
M9	BRAC_HUMAN.H11MO.0.A	-18	0.00228813	1.75957	0.31643	20	GGCTCGCCCCAGACCCCTGCTGCTGGGCTGGCTGCTAATC	ATTTCACACCTCCCTGCTAA	-
M9	NR1D1_HUMAN.H11MO.0.B	1	0.00254179	1.95464	0.322217	18	GGCTCGCCCCAGACCCCTGCTGCTGGGCTGGCTGCTAATC	CCTTCTGACCCACTTCCCT	-
M9	RXRA_HUMAN.H11MO.0.A	-2	0.00281666	2.16602	0.329596	20	GGCTCGCCCCAGACCCCTGCTGCTGGGCTGGCTGCTAATC	CTCTGACCTCTGCCTCCCCC	-
M9	RFX5_HUMAN.H11MO.0.A	-11	0.00395783	3.04357	0.381592	20	GGCTCGCCCCAGACCCCTGCTGCTGGGCTGGCTGCTAATC	GTCAGCTGTTGCTAGGCAGA	+
M9	ZN589_HUMAN.H11MO.0.D	-16	0.00410411	3.15606	0.381592	16	GGCTCGCCCCAGACCCCTGCTGCTGGGCTGGCTGCTAATC	CGGCAGTAACCGTGGG	-
M9	GATA1_HUMAN.H11MO.0.A	7	0.00477026	3.66833	0.381592	12	GGCTCGCCCCAGACCCCTGCTGCTGGGCTGGCTGCTAATC	TCTTATCTGTCCCCGCCAG	-
M9	ZN341_HUMAN.H11MO.0.C	-1	0.00540769	4.15852	0.381592	22	GGCTCGCCCCAGACCCCTGCTGCTGGGCTGGCTGCTAATC	GCTCTTCCCTCCCCCCCCCCCC	-
M9	TAL1_HUMAN.H11MO.0.A	7	0.00546653	4.20376	0.381592	12	GGCTCGCCCCAGACCCCTGCTGCTGGGCTGGCTGCTAATC	CCTTATCTGCCCCCCCCAG	-
M9	SP4_HUMAN.H11MO.0.A	-2	0.00551864	4.24384	0.381592	20	GGCTCGCCCCAGACCCCTGCTGCTGGGCTGGCTGCTAATC	CCCGGCCCCGCCCCCTTCCC	-
M9	ZN394_HUMAN.H11MO.0.C	-5	0.00551864	4.24384	0.381592	20	GGCTCGCCCCAGACCCCTGCTGCTGGGCTGGCTGCTAATC	ATTCCATTCTATTCCATTCT	-
M9	NFIC_HUMAN.H11MO.0.A	-22	0.00680845	5.2357	0.402872	17	GGCTCGCCCCAGACCCCTGCTGCTGGGCTGGCTGCTAATC	CTTGGCAGGGAGCCAAG	-
M9	PAX8_HUMAN.H11MO.0.D	-2	0.0068137	5.23973	0.402872	14	GGCTCGCCCCAGACCCCTGCTGCTGGGCTGGCTGCTAATC	CCCGCTTCAGTGAC	-
M9	OLIG2_HUMAN.H11MO.0.B	-15	0.00703809	5.41229	0.402872	18	GGCTCGCCCCAGACCCCTGCTGCTGGGCTGGCTGCTAATC	CCAGCTGTTTCCCTTCTG	+
M9	GATA2_HUMAN.H11MO.0.A	7	0.00715057	5.49879	0.402872	12	GGCTCGCCCCAGACCCCTGCTGCTGGGCTGGCTGCTAATC	CCTTATCTCCACCCCCCAG	-
M9	LYL1_HUMAN.H11MO.0.A	-8	0.00935616	7.19488	0.472834	14	GGCTCGCCCCAGACCCCTGCTGCTGGGCTGGCTGCTAATC	CCAGCTGTTTCCTG	+
M9	Z324A_HUMAN.H11MO.0.C	-5	0.00954655	7.3413	0.472834	23	GGCTCGCCCCAGACCCCTGCTGCTGGGCTGGCTGCTAATC	TATCAAACCATCCTTTGCTGCCA	+
M9	MAFA_HUMAN.H11MO.0.D	-25	0.00965777	7.42682	0.472834	15	GGCTCGCCCCAGACCCCTGCTGCTGGGCTGGCTGCTAATC	CGAAGGCTGCGGGGTCAGCAC	-
M9	PATZ1_HUMAN.H11MO.0.C	-1	0.00994648	7.64884	0.472834	22	GGCTCGCCCCAGACCCCTGCTGCTGGGCTGGCTGCTAATC	CCTCCCCCCCCGCCCCCTCCCC	-
M10	ZN394_HUMAN.H11MO.0.C	-15	0.00013939	0.107191	0.143967	20	TCCCTCTAACTGCTTGGAATGGAAACCAGAAGTGTGGCAC	AGAATGGAATAGAATGGAAT	+
M10	FOXD3_HUMAN.H11MO.0.D	-15	0.000204556	0.157304	0.143967	15	TCCCTCTAACTGCTTGGAATGGAAACCAGAAGTGTGGCAC	TGCTAAGTAAACAAA	-
M10	IRX2_HUMAN.H11MO.0.D	-6	0.000282539	0.217273	0.143967	19	TCCCTCTAACTGCTTGGAATGGAAACCAGAAGTGTGGCAC	ACATGGGTGGGCATGTTGG	+
M10	MNX1_HUMAN.H11MO.0.D	-14	0.000879915	0.676655	0.336269	19	TCCCTCTAACTGCTTGGAATGGAAACCAGAAGTGTGGCAC	TTAAGGGTTATTAAAATAG	-
M10	HME2_HUMAN.H11MO.0.D	-20	0.00146088	1.12342	0.397933	11	TCCCTCTAACTGCTTGGAATGGAAACCAGAAGTGTGGCAC	GGTAATTAGGG	+
M10	NR1D1_HUMAN.H11MO.0.B	-14	0.00236154	1.81603	0.397933	19	TCCCTCTAACTGCTTGGAATGGAAACCAGAAGTGTGGCAC	AGGGAAGTGGGTCAGAAGG	+
M10	HXC10_HUMAN.H11MO.0.D	-15	0.00236154	1.81603	0.397933	19	TCCCTCTAACTGCTTGGAATGGAAACCAGAAGTGTGGCAC	GTAATAAAAAAATTAAAAA	-
M10	ZN214_HUMAN.H11MO.0.C	0	0.00239828	1.84428	0.397933	22	TCCCTCTAACTGCTTGGAATGGAAACCAGAAGTGTGGCAC	TCCTTTTTGAGGCCTTTGATGA	+
M10	RXRA_HUMAN.H11MO.0.A	-18	0.00247754	1.90523	0.397933	20	TCCCTCTAACTGCTTGGAATGGAAACCAGAAGTGTGGCAC	GGGGGAGGCAGAGGTCAGAG	+
M10	TLX1_HUMAN.H11MO.0.D	-13	0.00277691	2.13545	0.397933	17	TCCCTCTAACTGCTTGGAATGGAAACCAGAAGTGTGGCAC	CTGGCAAGTTGCCAAGG	+
M10	ZEP2_HUMAN.H11MO.0.D	-15	0.0028635	2.20203	0.397933	14	TCCCTCTAACTGCTTGGAATGGAAACCAGAAGTGTGGCAC	GGTAGGGAAACCCC	+
M10	AIRE_HUMAN.H11MO.0.C	-12	0.00346968	2.66818	0.422489	18	TCCCTCTAACTGCTTGGAATGGAAACCAGAAGTGTGGCAC	TTAACCAATATAACCAAT	-
M10	ZN563_HUMAN.H11MO.0.C	-5	0.00383524	2.9493	0.422489	21	TCCCTCTAACTGCTTGGAATGGAAACCAGAAGTGTGGCAC	GCAGCTGCCAGTGAGGATCCC	-
M10	BRAC_HUMAN.H11MO.0.A	-5	0.00496368	3.81707	0.446335	20	TCCCTCTAACTGCTTGGAATGGAAACCAGAAGTGTGGCAC	TTAGCAGGGAGGTGTGAAAT	+
M10	PO2F1_HUMAN.H11MO.0.C	-12	0.0059401	4.56793	0.496304	16	TCCCTCTAACTGCTTGGAATGGAAACCAGAAGTGTGGCAC	AATCGAATGCAAATAA	+
M10	GATA1_HUMAN.H11MO.0.A	-12	0.00638222	4.90792	0.496304	19	TCCCTCTAACTGCTTGGAATGGAAACCAGAAGTGTGGCAC	CTGGCGGGGACAGATAAGA	+
M10	ZN554_HUMAN.H11MO.0.C	-19	0.00649339	4.99342	0.496304	20	TCCCTCTAACTGCTTGGAATGGAAACCAGAAGTGTGGCAC	GCTGAGCCATGTGGGGTGCT	+
M11	MNX1_HUMAN.H11MO.0.D	-21	0.000131635	0.101227	0.202455	19	TTCTGATCAGGCATATCTATCACTGGAATGATAAGACTAT	TTAAGGGTTATTAAAATAG	-
M12	OLIG2_HUMAN.H11MO.0.B	3	0.000321001	0.24685	0.242206	15	CTTGCTTCCCTGCTTAAGCTCCATCACTTCTGAACATACA	CCAGCTGTTTCCCTTCTG	+
M12	MAF_HUMAN.H11MO.0.A	-22	0.000368247	0.283182	0.242206	18	CTTGCTTCCCTGCTTAAGCTCCATCACTTCTGAACATACA	GAATCTGCTGACTCAGCAA	+
M12	MNX1_HUMAN.H11MO.0.D	-20	0.000826227	0.635369	0.242206	19	CTTGCTTCCCTGCTTAAGCTCCATCACTTCTGAACATACA	TTAAGGGTTATTAAAATAG	-
M12	MAFA_HUMAN.H11MO.0.D	-9	0.000871593	0.670255	0.242206	21	CTTGCTTCCCTGCTTAAGCTCCATCACTTCTGAACATACA	GTGCTGACCCCGCAGCCTTCG	+
M12	TLX1_HUMAN.H11MO.0.D	-1	0.00108285	0.832709	0.242206	17	CTTGCTTCCCTGCTTAAGCTCCATCACTTCTGAACATACA	CTGGCAAGTTGCCAAGG	+
M12	PAX5_HUMAN.H11MO.0.A	2	0.00108699	0.835898	0.242206	19	CTTGCTTCCCTGCTTAAGCTCCATCACTTCTGAACATACA	GTCACGCTCTGCTGCCCAGGC	-
M12	MAFF_HUMAN.H11MO.0.B	-22	0.0012107	0.931027	0.242206	18	CTTGCTTCCCTGCTTAAGCTCCATCACTTCTGAACATACA	AAAAATGCTGACTCAGCA	-
M12	PO3F3_HUMAN.H11MO.0.D	-22	0.00127754	0.982429	0.242206	17	CTTGCTTCCCTGCTTAAGCTCCATCACTTCTGAACATACA	ATAAATTATGCAAATTT	+
M12	ZN554_HUMAN.H11MO.0.C	-2	0.00161984	1.24566	0.248267	20	CTTGCTTCCCTGCTTAAGCTCCATCACTTCTGAACATACA	AGCACCCCACATGGCTCAGC	-
M12	IRX2_HUMAN.H11MO.0.D	-4	0.00278471	2.14144	0.362654	19	CTTGCTTCCCTGCTTAAGCTCCATCACTTCTGAACATACA	CCAACATGCCCACCCATGT	-
M12	HME2_HUMAN.H11MO.0.D	-8	0.00373424	2.87163	0.440257	11	CTTGCTTCCCTGCTTAAGCTCCATCACTTCTGAACATACA	GGTAATTAGGG	+
M13	MNX1_HUMAN.H11MO.0.D	-20	3.02079e-05	0.0232298	0.0463288	19	GTGCTCAAGTGTATTTACATATACTGGAGATAAATCCATG	TTAAGGGTTATTAAAATAG	-
M13	IRX2_HUMAN.H11MO.0.D	-3	0.00032158	0.247295	0.246599	19	GTGCTCAAGTGTATTTACATATACTGGAGATAAATCCATG	CCAACATGCCCACCCATGT	-
M14	MNX1_HUMAN.H11MO.0.D	-21	0.000125208	0.0962851	0.19257	19	TTAGTGCAGGAAGATGTCTTCAACATGTTAGAGTGTATCC	TTAAGGGTTATTAAAATAG	-
M15	MNX1_HUMAN.H11MO.0.D	-19	0.000136706	0.105127	0.209525	19	GATCATTTCTGAGGAAAACATTGGACTTGTTTAGCATGAC	TTAAGGGTTATTAAAATAG	-
M15	ZN394_HUMAN.H11MO.0.C	-7	0.00083865	0.644922	0.335648	20	GATCATTTCTGAGGAAAACATTGGACTTGTTTAGCATGAC	AGAATGGAATAGAATGGAAT	+
M15	IRX2_HUMAN.H11MO.0.D	-17	0.00116644	0.896992	0.335648	19	GATCATTTCTGAGGAAAACATTGGACTTGTTTAGCATGAC	ACATGGGTGGGCATGTTGG	+
M15	ZN214_HUMAN.H11MO.0.C	-2	0.00131398	1.01045	0.335648	22	GATCATTTCTGAGGAAAACATTGGACTTGTTTAGCATGAC	TCCTTTTTGAGGCCTTTGATGA	+
M15	RXRA_HUMAN.H11MO.0.A	-10	0.00198128	1.5236	0.430733	20	GATCATTTCTGAGGAAAACATTGGACTTGTTTAGCATGAC	GGGGGAGGCAGAGGTCAGAG	+
M15	TLX1_HUMAN.H11MO.0.D	-7	0.00281059	2.16135	0.478633	17	GATCATTTCTGAGGAAAACATTGGACTTGTTTAGCATGAC	CCTTGGCAACTTGCCAG	-
M15	GATA2_HUMAN.H11MO.0.A	8	0.00393665	3.02728	0.497035	11	GATCATTTCTGAGGAAAACATTGGACTTGTTTAGCATGAC	CCTTATCTCCACCCCCCAG	-
M15	HXC10_HUMAN.H11MO.0.D	-17	0.00421584	3.24198	0.497035	19	GATCATTTCTGAGGAAAACATTGGACTTGTTTAGCATGAC	GTAATAAAAAAATTAAAAA	-
M15	GATA1_HUMAN.H11MO.0.A	8	0.00421584	3.24198	0.497035	11	GATCATTTCTGAGGAAAACATTGGACTTGTTTAGCATGAC	TCTTATCTGTCCCCGCCAG	-
M16	TLX1_HUMAN.H11MO.0.D	-7	0.00012439	0.0956561	0.156767	17	TGTGACAAAAGCACCCAGCCAAGCCCCAGAGCATGCAAAC	CTGGCAAGTTGCCAAGG	+
M16	ZN563_HUMAN.H11MO.0.C	-7	0.000206108	0.158497	0.156767	21	TGTGACAAAAGCACCCAGCCAAGCCCCAGAGCATGCAAAC	GCAGCTGCCAGTGAGGATCCC	-
M16	VEZF1_HUMAN.H11MO.0.C	-1	0.000341801	0.262845	0.173317	22	TGTGACAAAAGCACCCAGCCAAGCCCCAGAGCATGCAAAC	GGGGAGGGGGGAGGGGGAGGGG	+
M16	LYL1_HUMAN.H11MO.0.A	-8	0.000610187	0.469234	0.232056	14	TGTGACAAAAGCACCCAGCCAAGCCCCAGAGCATGCAAAC	CAGGAAACAGCTGG	-
M16	ZN713_HUMAN.H11MO.0.D	-7	0.00174702	1.34346	0.352901	19	TGTGACAAAAGCACCCAGCCAAGCCCCAGAGCATGCAAAC	ATAGAAAAAAGACATGAAA	+
M16	FOXD3_HUMAN.H11MO.0.D	-4	0.00175177	1.34711	0.352901	15	TGTGACAAAAGCACCCAGCCAAGCCCCAGAGCATGCAAAC	TGCTAAGTAAACAAA	-
M16	THAP1_HUMAN.H11MO.0.C	-3	0.0018559	1.42718	0.352901	22	TGTGACAAAAGCACCCAGCCAAGCCCCAGAGCATGCAAAC	GCCCGCAGCCAAGATGGCGGCG	-
M16	ANDR_HUMAN.H11MO.2.A	-6	0.00253205	1.94714	0.427975	12	TGTGACAAAAGCACCCAGCCAAGCCCCAGAGCATGCAAAC	AAAAGAACAGAG	-
M16	ZN394_HUMAN.H11MO.0.C	-4	0.00286134	2.20037	0.435271	20	TGTGACAAAAGCACCCAGCCAAGCCCCAGAGCATGCAAAC	AGAATGGAATAGAATGGAAT	+
M16	CLOCK_HUMAN.H11MO.0.C	-19	0.0038963	2.99625	0.472632	14	TGTGACAAAAGCACCCAGCCAAGCCCCAGAGCATGCAAAC	CAGACACGTGAACA	+
M16	MNX1_HUMAN.H11MO.0.D	-4	0.0039821	3.06223	0.472632	19	TGTGACAAAAGCACCCAGCCAAGCCCCAGAGCATGCAAAC	TTAAGGGTTATTAAAATAG	-
M16	OLIG2_HUMAN.H11MO.0.B	-4	0.00415339	3.19396	0.472632	18	TGTGACAAAAGCACCCAGCCAAGCCCCAGAGCATGCAAAC	CAGAAGGGAAACAGCTGG	-
M16	PTF1A_HUMAN.H11MO.0.B	0	0.00481954	3.70622	0.472632	18	TGTGACAAAAGCACCCAGCCAAGCCCCAGAGCATGCAAAC	GGGAAAGGGGGCAGCTGG	-
M16	GATA1_HUMAN.H11MO.0.A	-1	0.00570668	4.38844	0.472632	19	TGTGACAAAAGCACCCAGCCAAGCCCCAGAGCATGCAAAC	CTGGCGGGGACAGATAAGA	+
M16	BC11A_HUMAN.H11MO.0.A	-3	0.00575862	4.42838	0.472632	17	TGTGACAAAAGCACCCAGCCAAGCCCCAGAGCATGCAAAC	AAAAGAGGAAGTGAAAA	+
M16	SMAD3_HUMAN.H11MO.0.B	-8	0.00599305	4.60865	0.472632	12	TGTGACAAAAGCACCCAGCCAAGCCCCAGAGCATGCAAAC	CAGGTGACAGAG	-
M16	ZN350_HUMAN.H11MO.1.D	-2	0.00642696	4.94233	0.472632	24	TGTGACAAAAGCACCCAGCCAAGCCCCAGAGCATGCAAAC	GGGCAACAAATCCCTGCGCCCCGT	-
M16	PAX2_HUMAN.H11MO.0.D	-8	0.00645948	4.96734	0.472632	18	TGTGACAAAAGCACCCAGCCAAGCCCCAGAGCATGCAAAC	GTTCAGTCATGCGTGACA	+
M16	RARG_HUMAN.H11MO.0.B	-1	0.00801383	6.16263	0.472632	18	TGTGACAAAAGCACCCAGCCAAGCCCCAGAGCATGCAAAC	AGGTCAGAGTGACCTGGG	+
M16	IRX2_HUMAN.H11MO.0.D	-13	0.0081046	6.23244	0.472632	19	TGTGACAAAAGCACCCAGCCAAGCCCCAGAGCATGCAAAC	ACATGGGTGGGCATGTTGG	+
M16	P73_HUMAN.H11MO.0.A	-6	0.00868426	6.6782	0.472632	19	TGTGACAAAAGCACCCAGCCAAGCCCCAGAGCATGCAAAC	AGACATGCCCAGACATGCC	+
M16	ZN667_HUMAN.H11MO.0.C	-8	0.00868426	6.6782	0.472632	19	TGTGACAAAAGCACCCAGCCAAGCCCCAGAGCATGCAAAC	GCTGAGCTTTTAAGGCCAC	-
M16	BRAC_HUMAN.H11MO.0.A	-7	0.00871877	6.70474	0.472632	20	TGTGACAAAAGCACCCAGCCAAGCCCCAGAGCATGCAAAC	ATTTCACACCTCCCTGCTAA	-
M16	ZN554_HUMAN.H11MO.0.C	-10	0.00871877	6.70474	0.472632	20	TGTGACAAAAGCACCCAGCCAAGCCCCAGAGCATGCAAAC	AGCACCCCACATGGCTCAGC	-
M16	GATA2_HUMAN.H11MO.0.A	-1	0.00930204	7.15327	0.472632	19	TGTGACAAAAGCACCCAGCCAAGCCCCAGAGCATGCAAAC	CTGGGGGGTGGAGATAAGG	+
M16	RFX5_HUMAN.H11MO.0.A	-3	0.00932083	7.16772	0.472632	20	TGTGACAAAAGCACCCAGCCAAGCCCCAGAGCATGCAAAC	GTCAGCTGTTGCTAGGCAGA	+
M16	RXRA_HUMAN.H11MO.0.A	-3	0.00932083	7.16772	0.472632	20	TGTGACAAAAGCACCCAGCCAAGCCCCAGAGCATGCAAAC	GGGGGAGGCAGAGGTCAGAG	+
M16	ZN341_HUMAN.H11MO.0.C	-8	0.009755	7.50159	0.473531	22	TGTGACAAAAGCACCCAGCCAAGCCCCAGAGCATGCAAAC	GGGGGGGGGGGGAGGGAAGAGC	+
M16	RARG_HUMAN.H11MO.2.D	-7	0.00996112	7.6601	0.473531	20	TGTGACAAAAGCACCCAGCCAAGCCCCAGAGCATGCAAAC	GGGGGTCACCCAGAGGTCAC	+
M17	MNX1_HUMAN.H11MO.0.D	-4	2.24648e-05	0.0172754	0.0342955	19	TGAGTAAAGGCCTACTGCAAGAAAAACTCTGCCCATATGA	TTAAGGGTTATTAAAATAG	-
M17	IRX2_HUMAN.H11MO.0.D	-13	0.000123468	0.0949466	0.0942449	19	TGAGTAAAGGCCTACTGCAAGAAAAACTCTGCCCATATGA	CCAACATGCCCACCCATGT	-
M17	TLX1_HUMAN.H11MO.0.D	-4	0.00042585	0.327478	0.211637	17	TGAGTAAAGGCCTACTGCAAGAAAAACTCTGCCCATATGA	CCTTGGCAACTTGCCAG	-
M17	ZN394_HUMAN.H11MO.0.C	-5	0.000586555	0.451061	0.211637	20	TGAGTAAAGGCCTACTGCAAGAAAAACTCTGCCCATATGA	AGAATGGAATAGAATGGAAT	+
M17	GATA1_HUMAN.H11MO.0.A	-28	0.000693148	0.533031	0.211637	12	TGAGTAAAGGCCTACTGCAAGAAAAACTCTGCCCATATGA	CTGGCGGGGACAGATAAGA	+
M17	NR1H3_HUMAN.H11MO.0.B	-5	0.00131982	1.01494	0.272488	19	TGAGTAAAGGCCTACTGCAAGAAAAACTCTGCCCATATGA	CAGAGGTCACTGCAGGTCA	+
M17	GATA2_HUMAN.H11MO.0.A	-28	0.00142791	1.09807	0.272488	12	TGAGTAAAGGCCTACTGCAAGAAAAACTCTGCCCATATGA	CTGGGGGGTGGAGATAAGG	+
M17	SPIC_HUMAN.H11MO.0.D	-2	0.00181576	1.39632	0.308	13	TGAGTAAAGGCCTACTGCAAGAAAAACTCTGCCCATATGA	GAGGAAGGGGAGG	+
M17	RXRA_HUMAN.H11MO.0.A	-2	0.002714	2.08706	0.370796	20	TGAGTAAAGGCCTACTGCAAGAAAAACTCTGCCCATATGA	GGGGGAGGCAGAGGTCAGAG	+
M17	FOXD3_HUMAN.H11MO.0.D	-15	0.00301068	2.31521	0.370796	15	TGAGTAAAGGCCTACTGCAAGAAAAACTCTGCCCATATGA	TGCTAAGTAAACAAA	-
M17	THA_HUMAN.H11MO.0.C	-8	0.00327903	2.52157	0.370796	17	TGAGTAAAGGCCTACTGCAAGAAAAACTCTGCCCATATGA	GGGTCACTTCAGGTCAG	+
M17	NR1D1_HUMAN.H11MO.0.B	-16	0.00356404	2.74075	0.370796	19	TGAGTAAAGGCCTACTGCAAGAAAAACTCTGCCCATATGA	CCTTCTGACCCACTTCCCT	-
M17	HXC10_HUMAN.H11MO.0.D	-4	0.00412904	3.17523	0.370796	19	TGAGTAAAGGCCTACTGCAAGAAAAACTCTGCCCATATGA	TTTTTAATTTTTTTATTAC	+
M17	KLF6_HUMAN.H11MO.0.A	-14	0.00412904	3.17523	0.370796	19	TGAGTAAAGGCCTACTGCAAGAAAAACTCTGCCCATATGA	CCCCCGGCCCCGCCCTTCC	-
M17	ZN589_HUMAN.H11MO.0.D	-4	0.0049781	3.82816	0.399986	16	TGAGTAAAGGCCTACTGCAAGAAAAACTCTGCCCATATGA	CCCACGGTTACTGCCG	+
M17	TAL1_HUMAN.H11MO.0.A	-28	0.00636354	4.89356	0.485739	12	TGAGTAAAGGCCTACTGCAAGAAAAACTCTGCCCATATGA	CTGGGGGGGGCAGATAAGG	+
M18	MNX1_HUMAN.H11MO.0.D	-3	0.000278322	0.21403	0.251999	19	ATTATAGTCTGCAAGGAACATGACTTGATGAATATGACTC	TTAAGGGTTATTAAAATAG	-
M18	IRX2_HUMAN.H11MO.0.D	-14	0.000620743	0.477351	0.258017	19	ATTATAGTCTGCAAGGAACATGACTTGATGAATATGACTC	CCAACATGCCCACCCATGT	-
M18	ZN394_HUMAN.H11MO.0.C	-5	0.000949822	0.730413	0.292106	20	ATTATAGTCTGCAAGGAACATGACTTGATGAATATGACTC	AGAATGGAATAGAATGGAAT	+
M19	ZN394_HUMAN.H11MO.0.C	-14	0.000162025	0.124597	0.177997	20	TCATTCTTTCCCGCTCTGAGAACCATTACACTGGATGATA	ATTCCATTCTATTCCATTCT	-
M19	RXRA_HUMAN.H11MO.0.A	-6	0.000416771	0.320497	0.177997	20	TCATTCTTTCCCGCTCTGAGAACCATTACACTGGATGATA	CTCTGACCTCTGCCTCCCCC	-
M19	MNX1_HUMAN.H11MO.0.D	-3	0.000450509	0.346441	0.177997	19	TCATTCTTTCCCGCTCTGAGAACCATTACACTGGATGATA	CTATTTTAATAACCCTTAA	+
M19	IRX2_HUMAN.H11MO.0.D	-19	0.00058215	0.447673	0.177997	19	TCATTCTTTCCCGCTCTGAGAACCATTACACTGGATGATA	CCAACATGCCCACCCATGT	-
M19	NR1D1_HUMAN.H11MO.0.B	-13	0.000814554	0.626392	0.177997	19	TCATTCTTTCCCGCTCTGAGAACCATTACACTGGATGATA	CCTTCTGACCCACTTCCCT	-
M19	GATA2_HUMAN.H11MO.0.A	-30	0.000814554	0.626392	0.177997	10	TCATTCTTTCCCGCTCTGAGAACCATTACACTGGATGATA	CTGGGGGGTGGAGATAAGG	+
M19	HXC10_HUMAN.H11MO.0.D	-20	0.0015635	1.20233	0.280365	19	TCATTCTTTCCCGCTCTGAGAACCATTACACTGGATGATA	TTTTTAATTTTTTTATTAC	+
M19	SPIC_HUMAN.H11MO.0.D	-13	0.00170376	1.31019	0.280365	13	TCATTCTTTCCCGCTCTGAGAACCATTACACTGGATGATA	CCTCCCCTTCCTC	-
M19	GATA1_HUMAN.H11MO.0.A	-30	0.00183287	1.40948	0.280365	10	TCATTCTTTCCCGCTCTGAGAACCATTACACTGGATGATA	CTGGCGGGGACAGATAAGA	+
M19	VEZF1_HUMAN.H11MO.0.C	-4	0.00321153	2.46966	0.405164	22	TCATTCTTTCCCGCTCTGAGAACCATTACACTGGATGATA	CCCCTCCCCCTCCCCCCTCCCC	-
M19	ZN214_HUMAN.H11MO.0.C	-16	0.00344336	2.64795	0.405164	22	TCATTCTTTCCCGCTCTGAGAACCATTACACTGGATGATA	TCCTTTTTGAGGCCTTTGATGA	+
M19	PAX8_HUMAN.H11MO.0.D	-26	0.00392551	3.01872	0.428903	14	TCATTCTTTCCCGCTCTGAGAACCATTACACTGGATGATA	GTCACTGAAGCGGG	+
M19	Z324A_HUMAN.H11MO.0.C	-17	0.00440623	3.38839	0.449332	23	TCATTCTTTCCCGCTCTGAGAACCATTACACTGGATGATA	TATCAAACCATCCTTTGCTGCCA	+
M19	PATZ1_HUMAN.H11MO.0.C	-1	0.0048561	3.73434	0.455717	22	TCATTCTTTCCCGCTCTGAGAACCATTACACTGGATGATA	CCTCCCCCCCCGCCCCCTCCCC	-
M19	ZBT17_HUMAN.H11MO.0.A	-1	0.00533595	4.10335	0.455717	19	TCATTCTTTCCCGCTCTGAGAACCATTACACTGGATGATA	CTTCCCCTCCCCCACCCTC	-
M19	RARG_HUMAN.H11MO.2.D	6	0.00536261	4.12385	0.455717	14	TCATTCTTTCCCGCTCTGAGAACCATTACACTGGATGATA	GTGACCTCTGGGTGACCCCC	-
M19	EGR1_HUMAN.H11MO.0.A	-1	0.00589499	4.53325	0.474593	17	TCATTCTTTCCCGCTCTGAGAACCATTACACTGGATGATA	CCCCCGCCCACGCCCTC	-
M22	MNX1_HUMAN.H11MO.0.D	-14	0.000153158	0.117778	0.235047	19	AATAAGGAAGTGTAGACACTGTCATGGCATTAGATCAGGC	TTAAGGGTTATTAAAATAG	-
M22	IRX2_HUMAN.H11MO.0.D	-5	0.000350882	0.269829	0.269245	19	AATAAGGAAGTGTAGACACTGTCATGGCATTAGATCAGGC	ACATGGGTGGGCATGTTGG	+
M22	ZN394_HUMAN.H11MO.0.C	-15	0.00108327	0.833031	0.320501	20	AATAAGGAAGTGTAGACACTGTCATGGCATTAGATCAGGC	AGAATGGAATAGAATGGAAT	+
M22	GATA1_HUMAN.H11MO.0.A	-29	0.00113229	0.870734	0.320501	11	AATAAGGAAGTGTAGACACTGTCATGGCATTAGATCAGGC	CTGGCGGGGACAGATAAGA	+
M22	RXRA_HUMAN.H11MO.0.A	-20	0.00125304	0.963589	0.320501	20	AATAAGGAAGTGTAGACACTGTCATGGCATTAGATCAGGC	GGGGGAGGCAGAGGTCAGAG	+
M22	GATA2_HUMAN.H11MO.0.A	-29	0.0027256	2.09598	0.464767	11	AATAAGGAAGTGTAGACACTGTCATGGCATTAGATCAGGC	CTGGGGGGTGGAGATAAGG	+
M23	ZN214_HUMAN.H11MO.0.C	1	1.39708e-05	0.0107436	0.0214266	21	CATTTCGTGGCCTCAAAAGTTTACATGTGAACCTTGGCTC	TCATCAAAGGCCTCAAAAAGGA	-
M23	ZN667_HUMAN.H11MO.0.C	-6	3.32829e-05	0.0255946	0.0255225	19	CATTTCGTGGCCTCAAAAGTTTACATGTGAACCTTGGCTC	GTGGCCTTAAAAGCTCAGC	+
M23	IRX2_HUMAN.H11MO.0.D	-1	0.000242945	0.186825	0.124199	19	CATTTCGTGGCCTCAAAAGTTTACATGTGAACCTTGGCTC	CCAACATGCCCACCCATGT	-
M23	MNX1_HUMAN.H11MO.0.D	-18	0.000887674	0.682621	0.26772	19	CATTTCGTGGCCTCAAAAGTTTACATGTGAACCTTGGCTC	CTATTTTAATAACCCTTAA	+
M23	HXC10_HUMAN.H11MO.0.D	-8	0.00104737	0.805427	0.26772	19	CATTTCGTGGCCTCAAAAGTTTACATGTGAACCTTGGCTC	GTAATAAAAAAATTAAAAA	-
M23	ZN563_HUMAN.H11MO.0.C	-3	0.00258039	1.98432	0.395746	21	CATTTCGTGGCCTCAAAAGTTTACATGTGAACCTTGGCTC	GCAGCTGCCAGTGAGGATCCC	-
M23	Z324A_HUMAN.H11MO.0.C	-7	0.00331456	2.5489	0.462131	23	CATTTCGTGGCCTCAAAAGTTTACATGTGAACCTTGGCTC	TGGCAGCAAAGGATGGTTTGATA	-
M24	MNX1_HUMAN.H11MO.0.D	-19	0.000204074	0.156933	0.311205	19	TCCCACATAAATGCACTGTTCAAGTCTCTTGCAACTGGGA	TTAAGGGTTATTAAAATAG	-
M24	ZN394_HUMAN.H11MO.0.C	1	0.000485836	0.373608	0.311205	19	TCCCACATAAATGCACTGTTCAAGTCTCTTGCAACTGGGA	ATTCCATTCTATTCCATTCT	-
M24	IRX2_HUMAN.H11MO.0.D	-1	0.000609145	0.468433	0.311205	19	TCCCACATAAATGCACTGTTCAAGTCTCTTGCAACTGGGA	CCAACATGCCCACCCATGT	-
M24	NR1D1_HUMAN.H11MO.0.B	-11	0.000986032	0.758259	0.327063	19	TCCCACATAAATGCACTGTTCAAGTCTCTTGCAACTGGGA	CCTTCTGACCCACTTCCCT	-
M24	ZN350_HUMAN.H11MO.0.C	0	0.00145213	1.11669	0.370938	18	TCCCACATAAATGCACTGTTCAAGTCTCTTGCAACTGGGA	TAGGTCATAAAAGGACTG	-
M24	HME2_HUMAN.H11MO.0.D	-1	0.00204636	1.57365	0.40866	11	TCCCACATAAATGCACTGTTCAAGTCTCTTGCAACTGGGA	CCCTAATTACC	-
M24	GATA1_HUMAN.H11MO.0.A	-28	0.00213307	1.64033	0.40866	12	TCCCACATAAATGCACTGTTCAAGTCTCTTGCAACTGGGA	CTGGCGGGGACAGATAAGA	+
M24	BRAC_HUMAN.H11MO.0.A	-15	0.00258396	1.98707	0.440038	20	TCCCACATAAATGCACTGTTCAAGTCTCTTGCAACTGGGA	ATTTCACACCTCCCTGCTAA	-
M25	ZN282_HUMAN.H11MO.0.D	-13	3.10793e-05	0.0239	0.0469818	14	AAATATAAAATTGCATTTTATGTCAAGAAATTCTATTAAG	CGTGTTATGGGAAA	+
M25	HXC10_HUMAN.H11MO.0.D	-5	0.000113166	0.0870245	0.0855349	19	AAATATAAAATTGCATTTTATGTCAAGAAATTCTATTAAG	TTTTTAATTTTTTTATTAC	+
M25	NR1D1_HUMAN.H11MO.0.B	-11	0.000240609	0.185029	0.121241	19	AAATATAAAATTGCATTTTATGTCAAGAAATTCTATTAAG	AGGGAAGTGGGTCAGAAGG	+
M25	HXD11_HUMAN.H11MO.0.D	-14	0.000475499	0.365659	0.146188	11	AAATATAAAATTGCATTTTATGTCAAGAAATTCTATTAAG	TTTTTATTACT	+
M25	PO3F3_HUMAN.H11MO.0.D	-22	0.000548159	0.421534	0.146188	17	AAATATAAAATTGCATTTTATGTCAAGAAATTCTATTAAG	ATAAATTATGCAAATTT	+
M25	MNX1_HUMAN.H11MO.0.D	-10	0.000580235	0.446201	0.146188	19	AAATATAAAATTGCATTTTATGTCAAGAAATTCTATTAAG	TTAAGGGTTATTAAAATAG	-
M25	BARH2_HUMAN.H11MO.0.D	-21	0.000811425	0.623986	0.154157	18	AAATATAAAATTGCATTTTATGTCAAGAAATTCTATTAAG	GCTAATTGGTCCTAATTG	+
M25	ZN394_HUMAN.H11MO.0.C	-19	0.000815823	0.627368	0.154157	20	AAATATAAAATTGCATTTTATGTCAAGAAATTCTATTAAG	ATTCCATTCTATTCCATTCT	-
M25	HXD12_HUMAN.H11MO.0.D	-13	0.00102582	0.788857	0.172301	11	AAATATAAAATTGCATTTTATGTCAAGAAATTCTATTAAG	AATTTTATTAC	+
M25	HME2_HUMAN.H11MO.0.D	-12	0.00140816	1.08287	0.198167	11	AAATATAAAATTGCATTTTATGTCAAGAAATTCTATTAAG	GGTAATTAGGG	+
M25	NKX61_HUMAN.H11MO.0.B	-19	0.001442	1.1089	0.198167	19	AAATATAAAATTGCATTTTATGTCAAGAAATTCTATTAAG	GATTAATGGGAATTTAATG	+
M25	ZN350_HUMAN.H11MO.0.C	-9	0.00203598	1.56567	0.256478	18	AAATATAAAATTGCATTTTATGTCAAGAAATTCTATTAAG	CAGTCCTTTTATGACCTA	+
M25	DLX1_HUMAN.H11MO.0.D	-13	0.00301868	2.32137	0.304218	16	AAATATAAAATTGCATTTTATGTCAAGAAATTCTATTAAG	TAAATTATGCTAATTA	+
M25	IRX2_HUMAN.H11MO.0.D	-2	0.00365516	2.81082	0.345339	19	AAATATAAAATTGCATTTTATGTCAAGAAATTCTATTAAG	ACATGGGTGGGCATGTTGG	+
M25	GSX2_HUMAN.H11MO.0.D	-21	0.00476707	3.66588	0.362084	16	AAATATAAAATTGCATTTTATGTCAAGAAATTCTATTAAG	TTAATTAGTTTTTAAT	+
M25	GSX1_HUMAN.H11MO.0.D	-22	0.0049104	3.7761	0.362084	15	AAATATAAAATTGCATTTTATGTCAAGAAATTCTATTAAG	TAATTAGTTTTTAAT	+
M25	RXRA_HUMAN.H11MO.0.A	-8	0.00502193	3.86186	0.362084	20	AAATATAAAATTGCATTTTATGTCAAGAAATTCTATTAAG	GGGGGAGGCAGAGGTCAGAG	+
M25	HXA13_HUMAN.H11MO.0.C	-13	0.00511763	3.93546	0.362084	11	AAATATAAAATTGCATTTTATGTCAAGAAATTCTATTAAG	GGTTTTATTGG	+
M25	BHE23_HUMAN.H11MO.0.D	-11	0.00537528	4.13359	0.362084	12	AAATATAAAATTGCATTTTATGTCAAGAAATTCTATTAAG	AGCATATGGTGG	+
M25	FOXG1_HUMAN.H11MO.0.D	-16	0.00600926	4.62112	0.378502	17	AAATATAAAATTGCATTTTATGTCAAGAAATTCTATTAAG	ATTGTTTATATTTTTTT	+
M25	ZN214_HUMAN.H11MO.0.C	-11	0.00744946	5.72863	0.410406	22	AAATATAAAATTGCATTTTATGTCAAGAAATTCTATTAAG	TCCTTTTTGAGGCCTTTGATGA	+
M25	Z354A_HUMAN.H11MO.0.C	-12	0.00752489	5.78664	0.410406	24	AAATATAAAATTGCATTTTATGTCAAGAAATTCTATTAAG	ACATTAAATGTAAATGGACTAAAT	-
M25	STAT3_HUMAN.H11MO.0.A	-17	0.00764635	5.88004	0.410406	12	AAATATAAAATTGCATTTTATGTCAAGAAATTCTATTAAG	TTCCGGGAAATG	-
M25	CDX1_HUMAN.H11MO.0.C	-15	0.00787324	6.05452	0.410406	8	AAATATAAAATTGCATTTTATGTCAAGAAATTCTATTAAG	ATTTATGT	+
M25	DMBX1_HUMAN.H11MO.0.D	-15	0.00842323	6.47746	0.412798	20	AAATATAAAATTGCATTTTATGTCAAGAAATTCTATTAAG	ACTTAATTAGATTATAATTA	-
M25	VENTX_HUMAN.H11MO.0.D	-20	0.00875974	6.73624	0.412798	19	AAATATAAAATTGCATTTTATGTCAAGAAATTCTATTAAG	CGCTAATTGGTTTCTAATT	+
M25	DLX6_HUMAN.H11MO.0.D	-5	0.00901142	6.92979	0.412798	15	AAATATAAAATTGCATTTTATGTCAAGAAATTCTATTAAG	AAATTAAGGTAATTA	+
M25	STAT1_HUMAN.H11MO.0.A	-12	0.00997175	7.66828	0.420472	19	AAATATAAAATTGCATTTTATGTCAAGAAATTCTATTAAG	GTGATTTCCAGGAAAGGGG	-
M25	TEF_HUMAN.H11MO.0.D	-14	0.0100134	7.70029	0.420472	14	AAATATAAAATTGCATTTTATGTCAAGAAATTCTATTAAG	TGTTTATGTAAATG	+
M25	DBP_HUMAN.H11MO.0.B	-16	0.0116189	8.93495	0.453532	11	AAATATAAAATTGCATTTTATGTCAAGAAATTCTATTAAG	GTTATGTAACA	+
M25	ZN713_HUMAN.H11MO.0.D	-20	0.012082	9.29109	0.453532	19	AAATATAAAATTGCATTTTATGTCAAGAAATTCTATTAAG	TTTCGTGTCATTTTTCTAT	-
M25	SOX10_HUMAN.H11MO.0.B	-6	0.0130808	10.0591	0.453532	16	AAATATAAAATTGCATTTTATGTCAAGAAATTCTATTAAG	CAAAGGAGGCATTGTT	+
M25	PPARA_HUMAN.H11MO.0.B	-15	0.0137538	10.5767	0.453532	17	AAATATAAAATTGCATTTTATGTCAAGAAATTCTATTAAG	AACTGGGGCAAAGGTCA	+
M25	RORA_HUMAN.H11MO.0.C	-15	0.0137595	10.581	0.453532	13	AAATATAAAATTGCATTTTATGTCAAGAAATTCTATTAAG	AACTAGGTCAGGG	+
M25	BARX1_HUMAN.H11MO.0.D	-22	0.0138281	10.6338	0.453532	12	AAATATAAAATTGCATTTTATGTCAAGAAATTCTATTAAG	CTAATTGTTTTT	+
M25	BPTF_HUMAN.H11MO.0.D	-13	0.0138281	10.6338	0.453532	12	AAATATAAAATTGCATTTTATGTCAAGAAATTCTATTAAG	TTTGTTGTGTTC	+
M25	PBX1_HUMAN.H11MO.1.C	-14	0.0139513	10.7285	0.453532	15	AAATATAAAATTGCATTTTATGTCAAGAAATTCTATTAAG	AATTTGATTGATGGG	+
M25	LMX1B_HUMAN.H11MO.0.D	-18	0.0142367	10.948	0.453532	18	AAATATAAAATTGCATTTTATGTCAAGAAATTCTATTAAG	TAATTAATTGATTTATTT	+
M25	ESX1_HUMAN.H11MO.0.D	-5	0.014701	11.305	0.453532	17	AAATATAAAATTGCATTTTATGTCAAGAAATTCTATTAAG	AATTATTGCTAATTAGC	-
M25	GBX1_HUMAN.H11MO.0.D	-22	0.0157075	12.0791	0.474894	17	AAATATAAAATTGCATTTTATGTCAAGAAATTCTATTAAG	CTAATTAGCTAAAATTT	+
M26	IRX2_HUMAN.H11MO.0.D	-20	0.000210159	0.161612	0.14963	19	TATAATGTAGGTTATAGCCACAAACAGAATATCCACTACT	CCAACATGCCCACCCATGT	-
M26	HXC10_HUMAN.H11MO.0.D	-16	0.00026932	0.207107	0.14963	19	TATAATGTAGGTTATAGCCACAAACAGAATATCCACTACT	GTAATAAAAAAATTAAAAA	-
M26	MNX1_HUMAN.H11MO.0.D	-20	0.000292308	0.224785	0.14963	19	TATAATGTAGGTTATAGCCACAAACAGAATATCCACTACT	TTAAGGGTTATTAAAATAG	-
M26	TLX1_HUMAN.H11MO.0.D	-11	0.00163373	1.25634	0.418147	17	TATAATGTAGGTTATAGCCACAAACAGAATATCCACTACT	CCTTGGCAACTTGCCAG	-
M28	MNX1_HUMAN.H11MO.0.D	-20	0.000238843	0.18367	0.367026	19	TGGGTGATTGCAAGTCCTGGAAGAAGGAAGTTACCAAATT	TTAAGGGTTATTAAAATAG	-
M28	RXRA_HUMAN.H11MO.0.A	-1	0.00110402	0.84899	0.489701	20	TGGGTGATTGCAAGTCCTGGAAGAAGGAAGTTACCAAATT	GGGGGAGGCAGAGGTCAGAG	+
M28	IRX2_HUMAN.H11MO.0.D	-4	0.00142841	1.09845	0.489701	19	TGGGTGATTGCAAGTCCTGGAAGAAGGAAGTTACCAAATT	ACATGGGTGGGCATGTTGG	+
M28	SPIC_HUMAN.H11MO.0.D	-1	0.00150791	1.15958	0.489701	13	TGGGTGATTGCAAGTCCTGGAAGAAGGAAGTTACCAAATT	GAGGAAGGGGAGG	+
M29	IRX2_HUMAN.H11MO.0.D	-16	5.05861e-05	0.0389007	0.0775824	19	ATCGAAGTATAGTGAAACTAGATAATGCTACAAAGTAATA	CCAACATGCCCACCCATGT	-
M29	MNX1_HUMAN.H11MO.0.D	-2	0.000385634	0.296552	0.295717	19	ATCGAAGTATAGTGAAACTAGATAATGCTACAAAGTAATA	TTAAGGGTTATTAAAATAG	-
M29	RXRA_HUMAN.H11MO.0.A	-3	0.00116677	0.897245	0.317091	20	ATCGAAGTATAGTGAAACTAGATAATGCTACAAAGTAATA	GGGGGAGGCAGAGGTCAGAG	+
M29	GATA1_HUMAN.H11MO.0.A	-8	0.00142316	1.09441	0.317091	19	ATCGAAGTATAGTGAAACTAGATAATGCTACAAAGTAATA	CTGGCGGGGACAGATAAGA	+
M29	ZN394_HUMAN.H11MO.0.C	-14	0.00144727	1.11295	0.317091	20	ATCGAAGTATAGTGAAACTAGATAATGCTACAAAGTAATA	AGAATGGAATAGAATGGAAT	+
M29	HXC10_HUMAN.H11MO.0.D	-16	0.00190629	1.46594	0.365452	19	ATCGAAGTATAGTGAAACTAGATAATGCTACAAAGTAATA	GTAATAAAAAAATTAAAAA	-
M29	DLX6_HUMAN.H11MO.0.D	-31	0.00287976	2.21454	0.490734	9	ATCGAAGTATAGTGAAACTAGATAATGCTACAAAGTAATA	AAATTAAGGTAATTA	+
M30	MNX1_HUMAN.H11MO.0.D	-16	1.25944e-05	0.0096851	0.0193536	19	GCTATGTGTGAAGACAAGAACACAACATGAAACAGGCTTC	TTAAGGGTTATTAAAATAG	-
M30	IRX2_HUMAN.H11MO.0.D	-3	0.000230683	0.177395	0.177243	19	GCTATGTGTGAAGACAAGAACACAACATGAAACAGGCTTC	ACATGGGTGGGCATGTTGG	+
M30	ZN394_HUMAN.H11MO.0.C	-13	0.000470184	0.361571	0.240841	20	GCTATGTGTGAAGACAAGAACACAACATGAAACAGGCTTC	AGAATGGAATAGAATGGAAT	+
M32	IRX2_HUMAN.H11MO.0.D	-2	0.000103635	0.0796953	0.159254	19	ATACATTATGACAAGATATACTTTAAGTCTGAAAGATATG	CCAACATGCCCACCCATGT	-
M32	MNX1_HUMAN.H11MO.0.D	-13	0.000579927	0.445964	0.222791	19	ATACATTATGACAAGATATACTTTAAGTCTGAAAGATATG	CTATTTTAATAACCCTTAA	+
M32	ZN563_HUMAN.H11MO.0.C	-18	0.001294	0.995089	0.397695	21	ATACATTATGACAAGATATACTTTAAGTCTGAAAGATATG	GGGATCCTCACTGGCAGCTGC	+
M33	MNX1_HUMAN.H11MO.0.D	-12	1.85204e-05	0.0142422	0.0284041	19	GTTTGCTCAAGGATAAGTCTTGTGAAAGTAATCTCAGGAA	TTAAGGGTTATTAAAATAG	-
M34	MNX1_HUMAN.H11MO.0.D	-12	0.000439196	0.337742	0.352182	19	CACGTCTGAGCACCGCCCTTTCTACTCTCAGTAGAGGAAA	CTATTTTAATAACCCTTAA	+
M34	IRX2_HUMAN.H11MO.0.D	-2	0.000568058	0.436837	0.352182	19	CACGTCTGAGCACCGCCCTTTCTACTCTCAGTAGAGGAAA	CCAACATGCCCACCCATGT	-
M34	ZN350_HUMAN.H11MO.0.C	-12	0.00095345	0.733203	0.352182	18	CACGTCTGAGCACCGCCCTTTCTACTCTCAGTAGAGGAAA	CAGTCCTTTTATGACCTA	+
M34	RXRA_HUMAN.H11MO.0.A	-17	0.000985038	0.757494	0.352182	20	CACGTCTGAGCACCGCCCTTTCTACTCTCAGTAGAGGAAA	CTCTGACCTCTGCCTCCCCC	-
M34	ZN563_HUMAN.H11MO.0.C	-7	0.00118594	0.911986	0.352182	21	CACGTCTGAGCACCGCCCTTTCTACTCTCAGTAGAGGAAA	GGGATCCTCACTGGCAGCTGC	+
M34	ZN394_HUMAN.H11MO.0.C	-8	0.00146158	1.12395	0.352182	20	CACGTCTGAGCACCGCCCTTTCTACTCTCAGTAGAGGAAA	ATTCCATTCTATTCCATTCT	-
M34	SPIC_HUMAN.H11MO.0.D	-20	0.00163337	1.25606	0.352182	13	CACGTCTGAGCACCGCCCTTTCTACTCTCAGTAGAGGAAA	CCTCCCCTTCCTC	-
M34	SP4_HUMAN.H11MO.0.A	-5	0.00184354	1.41769	0.352182	20	CACGTCTGAGCACCGCCCTTTCTACTCTCAGTAGAGGAAA	CCCGGCCCCGCCCCCTTCCC	-
M34	SMAD3_HUMAN.H11MO.0.B	-15	0.00291227	2.23953	0.477457	12	CACGTCTGAGCACCGCCCTTTCTACTCTCAGTAGAGGAAA	CTCTGTCACCTG	+
M34	LEF1_HUMAN.H11MO.0.A	-15	0.00320578	2.46525	0.477457	14	CACGTCTGAGCACCGCCCTTTCTACTCTCAGTAGAGGAAA	TCCTTTGATTTGCT	+
M34	ZN335_HUMAN.H11MO.0.A	5	0.00380576	2.92663	0.477457	17	CACGTCTGAGCACCGCCCTTTCTACTCTCAGTAGAGGAAA	TCAGGCAGCGCCGAGGACAGCC	-
M34	LYL1_HUMAN.H11MO.0.A	-13	0.00384458	2.95648	0.477457	14	CACGTCTGAGCACCGCCCTTTCTACTCTCAGTAGAGGAAA	CCAGCTGTTTCCTG	+
M34	HME2_HUMAN.H11MO.0.D	-24	0.00469607	3.61128	0.477457	11	CACGTCTGAGCACCGCCCTTTCTACTCTCAGTAGAGGAAA	CCCTAATTACC	-
M34	KLF6_HUMAN.H11MO.0.A	-3	0.00486205	3.73892	0.477457	19	CACGTCTGAGCACCGCCCTTTCTACTCTCAGTAGAGGAAA	CCCCCGGCCCCGCCCTTCC	-
M34	GATA2_HUMAN.H11MO.0.A	-15	0.005235	4.02571	0.477457	19	CACGTCTGAGCACCGCCCTTTCTACTCTCAGTAGAGGAAA	CCTTATCTCCACCCCCCAG	-
M34	VEZF1_HUMAN.H11MO.0.C	-15	0.0053616	4.12307	0.477457	22	CACGTCTGAGCACCGCCCTTTCTACTCTCAGTAGAGGAAA	CCCCTCCCCCTCCCCCCTCCCC	-
M34	PROX1_HUMAN.H11MO.0.D	-10	0.00543494	4.17947	0.477457	17	CACGTCTGAGCACCGCCCTTTCTACTCTCAGTAGAGGAAA	CCCAACCCGCCTTACCC	-
M34	BRAC_HUMAN.H11MO.0.A	-18	0.00600968	4.62145	0.477457	20	CACGTCTGAGCACCGCCCTTTCTACTCTCAGTAGAGGAAA	ATTTCACACCTCCCTGCTAA	-
M34	GATA1_HUMAN.H11MO.0.A	-15	0.00606182	4.66154	0.477457	19	CACGTCTGAGCACCGCCCTTTCTACTCTCAGTAGAGGAAA	TCTTATCTGTCCCCGCCAG	-
M34	MAZ_HUMAN.H11MO.0.A	-9	0.0065607	5.04518	0.477457	22	CACGTCTGAGCACCGCCCTTTCTACTCTCAGTAGAGGAAA	CCCCCCCCCCCCCCCCTCCCCC	-
M34	ZN341_HUMAN.H11MO.0.C	-9	0.0065607	5.04518	0.477457	22	CACGTCTGAGCACCGCCCTTTCTACTCTCAGTAGAGGAAA	GCTCTTCCCTCCCCCCCCCCCC	-
M34	VENTX_HUMAN.H11MO.0.D	-14	0.00700834	5.38941	0.486851	19	CACGTCTGAGCACCGCCCTTTCTACTCTCAGTAGAGGAAA	CGCTAATTGGTTTCTAATT	+
M34	PATZ1_HUMAN.H11MO.0.C	-8	0.00749376	5.7627	0.49456	22	CACGTCTGAGCACCGCCCTTTCTACTCTCAGTAGAGGAAA	CCTCCCCCCCCGCCCCCTCCCC	-
M34	RARG_HUMAN.H11MO.2.D	2	0.00795806	6.11975	0.49456	18	CACGTCTGAGCACCGCCCTTTCTACTCTCAGTAGAGGAAA	GTGACCTCTGGGTGACCCCC	-
M34	TAL1_HUMAN.H11MO.0.A	-15	0.00809013	6.22131	0.49456	19	CACGTCTGAGCACCGCCCTTTCTACTCTCAGTAGAGGAAA	CCTTATCTGCCCCCCCCAG	-
M35	ZN563_HUMAN.H11MO.0.C	-18	5.38199e-05	0.0413875	0.0827751	21	CCAACCCAAGAAATAGAAAAAGGAACAACACAAGAGCCCA	GCAGCTGCCAGTGAGGATCCC	-
M36	TBX15_HUMAN.H11MO.0.D	-14	6.88507e-05	0.0529462	0.0691914	19	CCACAGGCATCAAAAAACCAACCAGACTCAACCAACCAAT	CCCCCACCCCCCCCCCCCC	-
M36	EGR2_HUMAN.H11MO.0.A	-15	9.02891e-05	0.0694323	0.0691914	18	CCACAGGCATCAAAAAACCAACCAGACTCAACCAACCAAT	CCCCTCCCACACCCCCCC	-
M36	PROX1_HUMAN.H11MO.0.D	-16	0.00013866	0.10663	0.0708399	17	CCACAGGCATCAAAAAACCAACCAGACTCAACCAACCAAT	CCCAACCCGCCTTACCC	-
M36	TBX1_HUMAN.H11MO.0.D	-13	0.000575877	0.442849	0.220656	20	CCACAGGCATCAAAAAACCAACCAGACTCAACCAACCAAT	CCGCCCACCCCTGCCCACCC	-
M36	EGR2_HUMAN.H11MO.1.A	-14	0.000739814	0.568917	0.226777	16	CCACAGGCATCAAAAAACCAACCAGACTCAACCAACCAAT	CCCCCGCCCACGCCCC	-
M36	KLF16_HUMAN.H11MO.0.D	-16	0.00123098	0.946626	0.288361	19	CCACAGGCATCAAAAAACCAACCAGACTCAACCAACCAAT	CCCCCCCCCCCCCGCCCCC	-
M36	EGR1_HUMAN.H11MO.0.A	-14	0.00152923	1.17598	0.288361	17	CCACAGGCATCAAAAAACCAACCAGACTCAACCAACCAAT	CCCCCGCCCACGCCCTC	-
M36	Z324A_HUMAN.H11MO.0.C	-9	0.00153617	1.18132	0.288361	23	CCACAGGCATCAAAAAACCAACCAGACTCAACCAACCAAT	TATCAAACCATCCTTTGCTGCCA	+
M36	ZIC1_HUMAN.H11MO.0.B	-15	0.00169329	1.30214	0.288361	9	CCACAGGCATCAAAAAACCAACCAGACTCAACCAACCAAT	GACCACCCC	-
M36	SALL4_HUMAN.H11MO.0.B	-16	0.00190841	1.46757	0.292496	10	CCACAGGCATCAAAAAACCAACCAGACTCAACCAACCAAT	CCCACCCTCC	-
M36	SPIC_HUMAN.H11MO.0.D	-20	0.00299755	2.30511	0.417657	13	CCACAGGCATCAAAAAACCAACCAGACTCAACCAACCAAT	CCTCCCCTTCCTC	-
M37	MNX1_HUMAN.H11MO.0.D	-18	0.000135328	0.104067	0.208092	19	AATGAGCCAGCTAGCGAATATGTACTGCATAACCTAACGG	TTAAGGGTTATTAAAATAG	-
M38	MNX1_HUMAN.H11MO.0.D	-20	0.000202653	0.15584	0.216788	19	ACTAAGGGGTTCGCAGGATCCAATCTAAGTAATGGTTGGA	CTATTTTAATAACCCTTAA	+
M38	IRX2_HUMAN.H11MO.0.D	-11	0.000282705	0.2174	0.216788	19	ACTAAGGGGTTCGCAGGATCCAATCTAAGTAATGGTTGGA	CCAACATGCCCACCCATGT	-
M40	IRX2_HUMAN.H11MO.0.D	-10	0.000223824	0.172121	0.171523	19	TTGTGTCAAAAAGGGTCCTTGCAATTTGCAAGGACTGTGC	ACATGGGTGGGCATGTTGG	+
M40	MNX1_HUMAN.H11MO.0.D	-7	0.000223824	0.172121	0.171523	19	TTGTGTCAAAAAGGGTCCTTGCAATTTGCAAGGACTGTGC	TTAAGGGTTATTAAAATAG	-
M40	TLX1_HUMAN.H11MO.0.D	-16	0.000509821	0.392053	0.221627	17	TTGTGTCAAAAAGGGTCCTTGCAATTTGCAAGGACTGTGC	CTGGCAAGTTGCCAAGG	+
M40	ZN394_HUMAN.H11MO.0.C	-21	0.000578411	0.444798	0.221627	19	TTGTGTCAAAAAGGGTCCTTGCAATTTGCAAGGACTGTGC	AGAATGGAATAGAATGGAAT	+
M40	BRAC_HUMAN.H11MO.0.A	-5	0.00153058	1.17702	0.293805	20	TTGTGTCAAAAAGGGTCCTTGCAATTTGCAAGGACTGTGC	TTAGCAGGGAGGTGTGAAAT	+
M40	RXRA_HUMAN.H11MO.0.A	-1	0.00176864	1.36008	0.293805	20	TTGTGTCAAAAAGGGTCCTTGCAATTTGCAAGGACTGTGC	GGGGGAGGCAGAGGTCAGAG	+
M40	GATA1_HUMAN.H11MO.0.A	7	0.00189092	1.45412	0.293805	12	TTGTGTCAAAAAGGGTCCTTGCAATTTGCAAGGACTGTGC	TCTTATCTGTCCCCGCCAG	-
M40	ZN563_HUMAN.H11MO.0.C	-11	0.00231474	1.78004	0.32252	21	TTGTGTCAAAAAGGGTCCTTGCAATTTGCAAGGACTGTGC	GGGATCCTCACTGGCAGCTGC	+
M40	GATA2_HUMAN.H11MO.0.A	7	0.0025345	1.94903	0.323712	12	TTGTGTCAAAAAGGGTCCTTGCAATTTGCAAGGACTGTGC	CCTTATCTCCACCCCCCAG	-
M40	HXC10_HUMAN.H11MO.0.D	-2	0.00337778	2.59751	0.39823	19	TTGTGTCAAAAAGGGTCCTTGCAATTTGCAAGGACTGTGC	GTAATAAAAAAATTAAAAA	-
M42	MNX1_HUMAN.H11MO.0.D	-10	0.000208203	0.160108	0.222861	19	GCGAGTTAGGACAAGGCTGCTCCTGACATTATGGAGAAAT	TTAAGGGTTATTAAAATAG	-
M42	IRX2_HUMAN.H11MO.0.D	0	0.000289929	0.222955	0.222861	19	GCGAGTTAGGACAAGGCTGCTCCTGACATTATGGAGAAAT	ACATGGGTGGGCATGTTGG	+
M43	VEZF1_HUMAN.H11MO.0.C	-15	0.00100373	0.771869	0.460222	22	ACTAAAACCCTAAGCTTCTTCTGCCTACCAGATCTCGGGG	CCCCTCCCCCTCCCCCCTCCCC	-
M43	IRX2_HUMAN.H11MO.0.D	-23	0.0010791	0.829827	0.460222	17	ACTAAAACCCTAAGCTTCTTCTGCCTACCAGATCTCGGGG	CCAACATGCCCACCCATGT	-
M43	PATZ1_HUMAN.H11MO.0.C	-14	0.00115447	0.887787	0.460222	22	ACTAAAACCCTAAGCTTCTTCTGCCTACCAGATCTCGGGG	CCTCCCCCCCCGCCCCCTCCCC	-
M43	RXRA_HUMAN.H11MO.0.A	-7	0.00123858	0.952472	0.460222	20	ACTAAAACCCTAAGCTTCTTCTGCCTACCAGATCTCGGGG	CTCTGACCTCTGCCTCCCCC	-
M43	ZFX_HUMAN.H11MO.1.A	-21	0.0015027	1.15558	0.460222	17	ACTAAAACCCTAAGCTTCTTCTGCCTACCAGATCTCGGGG	GGGGGCGGAGGCCGGGG	+
M43	OSR2_HUMAN.H11MO.0.C	-7	0.00195545	1.50374	0.499068	16	ACTAAAACCCTAAGCTTCTTCTGCCTACCAGATCTCGGGG	GCTGCTGCTTCTGCTG	+
M44	MNX1_HUMAN.H11MO.0.D	-6	0.000356823	0.274397	0.273979	19	CCTAAGCCAGGGTATCAAGCTTATTTTAAAAATGAAATCA	CTATTTTAATAACCCTTAA	+
M44	IRX2_HUMAN.H11MO.0.D	-6	0.000535929	0.412129	0.273979	19	CCTAAGCCAGGGTATCAAGCTTATTTTAAAAATGAAATCA	CCAACATGCCCACCCATGT	-
M44	NR1D1_HUMAN.H11MO.0.B	-3	0.00108747	0.836263	0.323944	19	CCTAAGCCAGGGTATCAAGCTTATTTTAAAAATGAAATCA	AGGGAAGTGGGTCAGAAGG	+
M44	HXC10_HUMAN.H11MO.0.D	-10	0.00108747	0.836263	0.323944	19	CCTAAGCCAGGGTATCAAGCTTATTTTAAAAATGAAATCA	GTAATAAAAAAATTAAAAA	-
M46	MNX1_HUMAN.H11MO.0.D	-3	1.088e-05	0.0083667	0.0167334	19	TTTAAAATGGCTCTTAATAAATAATTAGGAATAGTCTAAG	TTAAGGGTTATTAAAATAG	-
M46	ZN394_HUMAN.H11MO.0.C	-17	0.000447031	0.343767	0.229178	20	TTTAAAATGGCTCTTAATAAATAATTAGGAATAGTCTAAG	AGAATGGAATAGAATGGAAT	+
M46	IRX2_HUMAN.H11MO.0.D	-4	0.00072988	0.561277	0.280639	19	TTTAAAATGGCTCTTAATAAATAATTAGGAATAGTCTAAG	ACATGGGTGGGCATGTTGG	+
M49	MNX1_HUMAN.H11MO.0.D	-13	0.000102335	0.0786953	0.157359	19	GAGATTGATATCATGTGGCTTACAGAAACAATAATTACGA	TTAAGGGTTATTAAAATAG	-
M49	IRX2_HUMAN.H11MO.0.D	0	0.000310492	0.238769	0.23872	19	GAGATTGATATCATGTGGCTTACAGAAACAATAATTACGA	ACATGGGTGGGCATGTTGG	+
M49	HXC10_HUMAN.H11MO.0.D	-18	0.00139156	1.07011	0.427958	19	GAGATTGATATCATGTGGCTTACAGAAACAATAATTACGA	GTAATAAAAAAATTAAAAA	-
M50	MNX1_HUMAN.H11MO.0.D	-9	0.000170252	0.130924	0.261847	19	ATTGTAGGGATCATACTTTTGAAAATCCATCCGAGCATGT	TTAAGGGTTATTAAAATAG	-
M50	IRX2_HUMAN.H11MO.0.D	0	0.000583944	0.449053	0.299369	19	ATTGTAGGGATCATACTTTTGAAAATCCATCCGAGCATGT	ACATGGGTGGGCATGTTGG	+
M50	HXC10_HUMAN.H11MO.0.D	-6	0.0010073	0.774613	0.387307	19	ATTGTAGGGATCATACTTTTGAAAATCCATCCGAGCATGT	GTAATAAAAAAATTAAAAA	-
M52	PURA_HUMAN.H11MO.0.D	0	0.000143499	0.110351	0.110593	17	GGATGTGAAGGGTAGGTTAACTTACGGCTGGGACAGAGAA	GGAAGGGGGGGGCAGGG	+
M52	IRX2_HUMAN.H11MO.0.D	-1	0.0001446	0.111197	0.110593	19	GGATGTGAAGGGTAGGTTAACTTACGGCTGGGACAGAGAA	ACATGGGTGGGCATGTTGG	+
M52	SPIC_HUMAN.H11MO.0.D	-3	0.000593577	0.456461	0.302655	13	GGATGTGAAGGGTAGGTTAACTTACGGCTGGGACAGAGAA	GAGGAAGGGGAGG	+
M52	PATZ1_HUMAN.H11MO.0.C	2	0.000870252	0.669224	0.332795	20	GGATGTGAAGGGTAGGTTAACTTACGGCTGGGACAGAGAA	GGGGAGGGGGCGGGGGGGGAGG	+
M52	ZIC2_HUMAN.H11MO.0.D	-18	0.00142909	1.09897	0.371487	15	GGATGTGAAGGGTAGGTTAACTTACGGCTGGGACAGAGAA	GGCCCCCTGCTGTGA	+
M52	TFCP2_HUMAN.H11MO.0.D	-22	0.00145715	1.12055	0.371487	16	GGATGTGAAGGGTAGGTTAACTTACGGCTGGGACAGAGAA	TCTGGCCAGTTCAGGC	-
M52	ZEP2_HUMAN.H11MO.0.D	-10	0.00174805	1.34425	0.371588	14	GGATGTGAAGGGTAGGTTAACTTACGGCTGGGACAGAGAA	GGTAGGGAAACCCC	+
M52	BRAC_HUMAN.H11MO.0.A	-16	0.00211089	1.62328	0.371588	20	GGATGTGAAGGGTAGGTTAACTTACGGCTGGGACAGAGAA	TTAGCAGGGAGGTGTGAAAT	+
M52	RFX5_HUMAN.H11MO.0.A	-16	0.00242005	1.86102	0.371588	20	GGATGTGAAGGGTAGGTTAACTTACGGCTGGGACAGAGAA	GTCAGCTGTTGCTAGGCAGA	+
M52	NR1H3_HUMAN.H11MO.0.B	-11	0.00242924	1.86808	0.371588	19	GGATGTGAAGGGTAGGTTAACTTACGGCTGGGACAGAGAA	CAGAGGTCACTGCAGGTCA	+
M52	PROX1_HUMAN.H11MO.0.D	-4	0.00390644	3.00405	0.449037	17	GGATGTGAAGGGTAGGTTAACTTACGGCTGGGACAGAGAA	GGGTAAGGCGGGTTGGG	+
M52	THA_HUMAN.H11MO.0.C	-14	0.00390644	3.00405	0.449037	17	GGATGTGAAGGGTAGGTTAACTTACGGCTGGGACAGAGAA	GGGTCACTTCAGGTCAG	+
M52	KLF6_HUMAN.H11MO.0.A	-21	0.00421569	3.24186	0.449037	19	GGATGTGAAGGGTAGGTTAACTTACGGCTGGGACAGAGAA	GGAAGGGCGGGGCCGGGGG	+
M52	MNX1_HUMAN.H11MO.0.D	-5	0.00421569	3.24186	0.449037	19	GGATGTGAAGGGTAGGTTAACTTACGGCTGGGACAGAGAA	TTAAGGGTTATTAAAATAG	-
M52	LYL1_HUMAN.H11MO.0.A	-13	0.00440334	3.38617	0.449037	14	GGATGTGAAGGGTAGGTTAACTTACGGCTGGGACAGAGAA	CAGGAAACAGCTGG	-
M52	KLF5_HUMAN.H11MO.0.A	-24	0.00477465	3.67171	0.455682	14	GGATGTGAAGGGTAGGTTAACTTACGGCTGGGACAGAGAA	AGGGTGGGGCTGGG	+
M52	ZN335_HUMAN.H11MO.0.A	-9	0.00529251	4.06994	0.455682	22	GGATGTGAAGGGTAGGTTAACTTACGGCTGGGACAGAGAA	GGCTGTCCTCGGCGCTGCCTGA	+
M52	RARG_HUMAN.H11MO.2.D	-4	0.00536219	4.12353	0.455682	20	GGATGTGAAGGGTAGGTTAACTTACGGCTGGGACAGAGAA	GTGACCTCTGGGTGACCCCC	-
M52	Z324A_HUMAN.H11MO.0.C	1	0.00597772	4.59687	0.473451	22	GGATGTGAAGGGTAGGTTAACTTACGGCTGGGACAGAGAA	TGGCAGCAAAGGATGGTTTGATA	-
M52	ZN563_HUMAN.H11MO.0.C	-10	0.00627009	4.8217	0.473451	21	GGATGTGAAGGGTAGGTTAACTTACGGCTGGGACAGAGAA	GGGATCCTCACTGGCAGCTGC	+
M52	SP4_HUMAN.H11MO.0.A	-17	0.00649984	4.99838	0.473451	20	GGATGTGAAGGGTAGGTTAACTTACGGCTGGGACAGAGAA	GGGAAGGGGGCGGGGCCGGG	+
M52	HESX1_HUMAN.H11MO.0.D	-25	0.00725665	5.58037	0.486766	15	GGATGTGAAGGGTAGGTTAACTTACGGCTGGGACAGAGAA	ATCCGGCACGTGGCCT	+
M52	OLIG2_HUMAN.H11MO.0.B	-9	0.00731909	5.62838	0.486766	18	GGATGTGAAGGGTAGGTTAACTTACGGCTGGGACAGAGAA	CAGAAGGGAAACAGCTGG	-
M53	MNX1_HUMAN.H11MO.0.D	-12	0.000113715	0.0874466	0.173944	19	GTGCACTCTCAAATATGTGACAGCAAGATTTTGGATCAAG	TTAAGGGTTATTAAAATAG	-
M53	TLX1_HUMAN.H11MO.0.D	-16	0.000538193	0.41387	0.33087	17	GTGCACTCTCAAATATGTGACAGCAAGATTTTGGATCAAG	CTGGCAAGTTGCCAAGG	+
M53	BRAC_HUMAN.H11MO.0.A	-16	0.000769603	0.591825	0.33087	20	GTGCACTCTCAAATATGTGACAGCAAGATTTTGGATCAAG	TTAGCAGGGAGGTGTGAAAT	+
M53	IRX2_HUMAN.H11MO.0.D	-9	0.00110955	0.853241	0.33087	19	GTGCACTCTCAAATATGTGACAGCAAGATTTTGGATCAAG	ACATGGGTGGGCATGTTGG	+
M53	HXC10_HUMAN.H11MO.0.D	-4	0.00190731	1.46672	0.377115	19	GTGCACTCTCAAATATGTGACAGCAAGATTTTGGATCAAG	GTAATAAAAAAATTAAAAA	-
M53	NR1D1_HUMAN.H11MO.0.B	-8	0.00205758	1.58228	0.377115	19	GTGCACTCTCAAATATGTGACAGCAAGATTTTGGATCAAG	AGGGAAGTGGGTCAGAAGG	+
M53	GATA1_HUMAN.H11MO.0.A	-29	0.00257731	1.98195	0.382606	11	GTGCACTCTCAAATATGTGACAGCAAGATTTTGGATCAAG	CTGGCGGGGACAGATAAGA	+
M53	ZN394_HUMAN.H11MO.0.C	-4	0.00420884	3.2366	0.471287	20	GTGCACTCTCAAATATGTGACAGCAAGATTTTGGATCAAG	AGAATGGAATAGAATGGAAT	+
M53	RXRA_HUMAN.H11MO.0.A	-5	0.00451237	3.47001	0.471287	20	GTGCACTCTCAAATATGTGACAGCAAGATTTTGGATCAAG	GGGGGAGGCAGAGGTCAGAG	+
M53	GATA2_HUMAN.H11MO.0.A	-29	0.00462152	3.55395	0.471287	11	GTGCACTCTCAAATATGTGACAGCAAGATTTTGGATCAAG	CTGGGGGGTGGAGATAAGG	+
M53	MAF_HUMAN.H11MO.0.A	0	0.00496318	3.81669	0.474495	19	GTGCACTCTCAAATATGTGACAGCAAGATTTTGGATCAAG	TTGCTGAGTCAGCAGATTC	-
M54	MNX1_HUMAN.H11MO.0.D	-18	0.000324867	0.249823	0.342801	19	CAAATCCATGACAGTGTCCCCGGTATGATGGCCATTTCTA	TTAAGGGTTATTAAAATAG	-
M54	IRX2_HUMAN.H11MO.0.D	-7	0.000891866	0.685845	0.456839	19	CAAATCCATGACAGTGTCCCCGGTATGATGGCCATTTCTA	CCAACATGCCCACCCATGT	-
M54	TLX1_HUMAN.H11MO.0.D	-5	0.00122903	0.945123	0.472157	17	CAAATCCATGACAGTGTCCCCGGTATGATGGCCATTTCTA	CCTTGGCAACTTGCCAG	-
M55	SPIC_HUMAN.H11MO.0.D	0	0.000201567	0.155005	0.309542	13	GCAAAAGTGCGACGTCGGATCAACGACTAGACCAGAATTA	GAGGAAGGGGAGG	+
M55	MNX1_HUMAN.H11MO.0.D	-11	0.000511909	0.393658	0.393064	19	GCAAAAGTGCGACGTCGGATCAACGACTAGACCAGAATTA	TTAAGGGTTATTAAAATAG	-
M55	IRX2_HUMAN.H11MO.0.D	-10	0.00112346	0.863943	0.484214	19	GCAAAAGTGCGACGTCGGATCAACGACTAGACCAGAATTA	CCAACATGCCCACCCATGT	-
M55	ZN394_HUMAN.H11MO.0.C	-19	0.00205197	1.57796	0.484214	20	GCAAAAGTGCGACGTCGGATCAACGACTAGACCAGAATTA	AGAATGGAATAGAATGGAAT	+
M55	HXC10_HUMAN.H11MO.0.D	-13	0.00220717	1.69731	0.484214	19	GCAAAAGTGCGACGTCGGATCAACGACTAGACCAGAATTA	GTAATAAAAAAATTAAAAA	-
M57	ZN394_HUMAN.H11MO.0.C	-7	4.36961e-05	0.0336023	0.0668835	20	GGTCAGAAGTGTACAGACCACTGGAGACAAGAAGGTTGAG	AGAATGGAATAGAATGGAAT	+
M57	GATA1_HUMAN.H11MO.0.A	-13	0.000317103	0.243852	0.143634	19	GGTCAGAAGTGTACAGACCACTGGAGACAAGAAGGTTGAG	CTGGCGGGGACAGATAAGA	+
M57	MNX1_HUMAN.H11MO.0.D	-11	0.000317103	0.243852	0.143634	19	GGTCAGAAGTGTACAGACCACTGGAGACAAGAAGGTTGAG	TTAAGGGTTATTAAAATAG	-
M57	RXRA_HUMAN.H11MO.0.A	-3	0.000384138	0.295402	0.143634	20	GGTCAGAAGTGTACAGACCACTGGAGACAAGAAGGTTGAG	GGGGGAGGCAGAGGTCAGAG	+
M57	NR1H3_HUMAN.H11MO.0.B	-11	0.000469191	0.360808	0.143634	19	GGTCAGAAGTGTACAGACCACTGGAGACAAGAAGGTTGAG	CAGAGGTCACTGCAGGTCA	+
M57	GATA2_HUMAN.H11MO.0.A	-13	0.000742252	0.570792	0.171451	19	GGTCAGAAGTGTACAGACCACTGGAGACAAGAAGGTTGAG	CTGGGGGGTGGAGATAAGG	+
M57	THA_HUMAN.H11MO.0.C	-14	0.000926446	0.712437	0.171451	17	GGTCAGAAGTGTACAGACCACTGGAGACAAGAAGGTTGAG	GGGTCACTTCAGGTCAG	+
M57	FOXD3_HUMAN.H11MO.0.D	-16	0.000980972	0.754368	0.171451	15	GGTCAGAAGTGTACAGACCACTGGAGACAAGAAGGTTGAG	TGCTAAGTAAACAAA	-
M57	LEF1_HUMAN.H11MO.0.A	-11	0.0010081	0.775231	0.171451	14	GGTCAGAAGTGTACAGACCACTGGAGACAAGAAGGTTGAG	AGCAAATCAAAGGA	-
M57	SOX2_HUMAN.H11MO.1.A	-9	0.00207675	1.59702	0.317879	16	GGTCAGAAGTGTACAGACCACTGGAGACAAGAAGGTTGAG	TTTGCATAACAAAGGA	-
M57	ZN667_HUMAN.H11MO.0.C	-12	0.00313872	2.41367	0.436753	19	GGTCAGAAGTGTACAGACCACTGGAGACAAGAAGGTTGAG	GCTGAGCTTTTAAGGCCAC	-
M57	ANDR_HUMAN.H11MO.0.A	-21	0.00366028	2.81476	0.466885	18	GGTCAGAAGTGTACAGACCACTGGAGACAAGAAGGTTGAG	AGCAAACAAAAAAGAACA	-
M57	SPIC_HUMAN.H11MO.0.D	-27	0.00422624	3.24998	0.476771	13	GGTCAGAAGTGTACAGACCACTGGAGACAAGAAGGTTGAG	GAGGAAGGGGAGG	+
M57	TAL1_HUMAN.H11MO.0.A	-13	0.00441067	3.39181	0.476771	19	GGTCAGAAGTGTACAGACCACTGGAGACAAGAAGGTTGAG	CTGGGGGGGGCAGATAAGG	+
M57	LYL1_HUMAN.H11MO.0.A	-20	0.00467223	3.59294	0.476771	14	GGTCAGAAGTGTACAGACCACTGGAGACAAGAAGGTTGAG	CAGGAAACAGCTGG	-
M57	ZN214_HUMAN.H11MO.0.C	-14	0.00517366	3.97854	0.494942	22	GGTCAGAAGTGTACAGACCACTGGAGACAAGAAGGTTGAG	TCATCAAAGGCCTCAAAAAGGA	-
M57	ZN563_HUMAN.H11MO.0.C	-10	0.00553303	4.2549	0.498185	21	GGTCAGAAGTGTACAGACCACTGGAGACAAGAAGGTTGAG	GCAGCTGCCAGTGAGGATCCC	-
M58	MNX1_HUMAN.H11MO.0.D	-5	8.4465e-05	0.0649536	0.071403	19	CCAGTTTTACATAGAGAAGCAGAGAAGGGATTGGCCTTCT	TTAAGGGTTATTAAAATAG	-
M58	IRX2_HUMAN.H11MO.0.D	-8	9.32362e-05	0.0716986	0.071403	19	CCAGTTTTACATAGAGAAGCAGAGAAGGGATTGGCCTTCT	ACATGGGTGGGCATGTTGG	+
M58	GATA1_HUMAN.H11MO.0.A	-9	0.000606301	0.466246	0.232162	19	CCAGTTTTACATAGAGAAGCAGAGAAGGGATTGGCCTTCT	CTGGCGGGGACAGATAAGA	+
M58	NR1D1_HUMAN.H11MO.0.B	-7	0.000606301	0.466246	0.232162	19	CCAGTTTTACATAGAGAAGCAGAGAAGGGATTGGCCTTCT	AGGGAAGTGGGTCAGAAGG	+
M58	SPIC_HUMAN.H11MO.0.D	-21	0.00106717	0.82065	0.326907	13	CCAGTTTTACATAGAGAAGCAGAGAAGGGATTGGCCTTCT	GAGGAAGGGGAGG	+
M58	GATA2_HUMAN.H11MO.0.A	-9	0.00170374	1.31018	0.434925	19	CCAGTTTTACATAGAGAAGCAGAGAAGGGATTGGCCTTCT	CTGGGGGGTGGAGATAAGG	+
M58	ZN394_HUMAN.H11MO.0.C	-12	0.00207194	1.59332	0.453357	20	CCAGTTTTACATAGAGAAGCAGAGAAGGGATTGGCCTTCT	AGAATGGAATAGAATGGAAT	+
M59	IRX2_HUMAN.H11MO.0.D	-19	7.85575e-05	0.0604107	0.120718	19	GTGGTATTGCGAAATAAACCTATGGCGGATAAAGTAGTAA	ACATGGGTGGGCATGTTGG	+
M59	MNX1_HUMAN.H11MO.0.D	-13	0.000279718	0.215103	0.214919	19	GTGGTATTGCGAAATAAACCTATGGCGGATAAAGTAGTAA	TTAAGGGTTATTAAAATAG	-
M59	ZN394_HUMAN.H11MO.0.C	-18	0.00110551	0.850139	0.339765	20	GTGGTATTGCGAAATAAACCTATGGCGGATAAAGTAGTAA	AGAATGGAATAGAATGGAAT	+
M60	SMAD2_HUMAN.H11MO.0.A	-21	7.67737e-05	0.059039	0.117304	12	CCCGAACAAAAGCCACAAACCACCCTCACACCCAAAAAAA	TGTCTGTCACCT	+
M60	SMAD4_HUMAN.H11MO.0.B	-20	0.0001722	0.132422	0.131554	13	CCCGAACAAAAGCCACAAACCACCCTCACACCCAAAAAAA	CTGTCTGGCACCT	+
M60	ZN770_HUMAN.H11MO.0.C	-13	0.000918109	0.706026	0.467599	22	CCCGAACAAAAGCCACAAACCACCCTCACACCCAAAAAAA	GATCCTCCCGCCTCAGCCTCCC	-
M61	MNX1_HUMAN.H11MO.0.D	-6	0.000353698	0.271994	0.402451	19	TATGGACTACTGCTCTACCCGTCGGGTATGAAATCCTAAA	CTATTTTAATAACCCTTAA	+
M61	IRX2_HUMAN.H11MO.0.D	-20	0.000972259	0.747667	0.402451	19	TATGGACTACTGCTCTACCCGTCGGGTATGAAATCCTAAA	ACATGGGTGGGCATGTTGG	+
M62	MNX1_HUMAN.H11MO.0.D	-16	0.000186068	0.143086	0.168842	19	ATTAGGGCAGGACACTGAAAAACTGTTTTTATAATGGCTA	TTAAGGGTTATTAAAATAG	-
M63	ZN589_HUMAN.H11MO.0.D	-12	0.000802796	0.61735	0.41069	16	CCACCATCAGAGCACCAGGTGACAACCTCGAGGAAGTCCA	CCCACGGTTACTGCCG	+
M63	IRX2_HUMAN.H11MO.0.D	-14	0.00111113	0.854455	0.41069	19	CCACCATCAGAGCACCAGGTGACAACCTCGAGGAAGTCCA	ACATGGGTGGGCATGTTGG	+
M63	NR1D1_HUMAN.H11MO.0.B	-5	0.00139383	1.07185	0.41069	19	CCACCATCAGAGCACCAGGTGACAACCTCGAGGAAGTCCA	CCTTCTGACCCACTTCCCT	-
M63	TLX1_HUMAN.H11MO.0.D	-1	0.00190461	1.46464	0.41069	17	CCACCATCAGAGCACCAGGTGACAACCTCGAGGAAGTCCA	CCTTGGCAACTTGCCAG	-
M63	RXRA_HUMAN.H11MO.0.A	-5	0.00209577	1.61165	0.41069	20	CCACCATCAGAGCACCAGGTGACAACCTCGAGGAAGTCCA	GGGGGAGGCAGAGGTCAGAG	+
M63	ZN563_HUMAN.H11MO.0.C	-8	0.00214367	1.64848	0.41069	21	CCACCATCAGAGCACCAGGTGACAACCTCGAGGAAGTCCA	GCAGCTGCCAGTGAGGATCCC	-
M63	MNX1_HUMAN.H11MO.0.D	-13	0.00290068	2.23062	0.493974	19	CCACCATCAGAGCACCAGGTGACAACCTCGAGGAAGTCCA	CTATTTTAATAACCCTTAA	+
M64	FOXD3_HUMAN.H11MO.0.D	-18	1.48749e-05	0.0114388	0.0227235	15	ATTAACTGGGTCCTTTGGGGTCTCTTCTAGGGATCCTAGT	TTTGTTTACTTAGCA	+
M64	IRX2_HUMAN.H11MO.0.D	-4	0.000246267	0.189379	0.188104	19	ATTAACTGGGTCCTTTGGGGTCTCTTCTAGGGATCCTAGT	ACATGGGTGGGCATGTTGG	+
M64	THA_HUMAN.H11MO.0.C	-7	0.000423767	0.325877	0.215788	17	ATTAACTGGGTCCTTTGGGGTCTCTTCTAGGGATCCTAGT	GGGTCACTTCAGGTCAG	+
M64	MNX1_HUMAN.H11MO.0.D	-13	0.000710704	0.546531	0.271425	19	ATTAACTGGGTCCTTTGGGGTCTCTTCTAGGGATCCTAGT	TTAAGGGTTATTAAAATAG	-
M64	NR1D1_HUMAN.H11MO.0.B	1	0.00105001	0.807461	0.320808	18	ATTAACTGGGTCCTTTGGGGTCTCTTCTAGGGATCCTAGT	AGGGAAGTGGGTCAGAAGG	+
M64	ZN554_HUMAN.H11MO.0.C	-4	0.00137351	1.05623	0.349704	20	ATTAACTGGGTCCTTTGGGGTCTCTTCTAGGGATCCTAGT	GCTGAGCCATGTGGGGTGCT	+
M64	GATA1_HUMAN.H11MO.0.A	-20	0.00222923	1.71428	0.378777	19	ATTAACTGGGTCCTTTGGGGTCTCTTCTAGGGATCCTAGT	TCTTATCTGTCCCCGCCAG	-
M64	GATA5_HUMAN.H11MO.0.D	-12	0.003065	2.35699	0.378777	17	ATTAACTGGGTCCTTTGGGGTCTCTTCTAGGGATCCTAGT	ATCTAAGTTATCTCTTA	-
M64	ZN350_HUMAN.H11MO.0.C	-16	0.00311013	2.39169	0.378777	18	ATTAACTGGGTCCTTTGGGGTCTCTTCTAGGGATCCTAGT	CAGTCCTTTTATGACCTA	+
M64	GRHL1_HUMAN.H11MO.0.D	1	0.0031647	2.43365	0.378777	11	ATTAACTGGGTCCTTTGGGGTCTCTTCTAGGGATCCTAGT	GAAAAACAGGTT	-
M64	ZN214_HUMAN.H11MO.0.C	2	0.00358387	2.756	0.378777	20	ATTAACTGGGTCCTTTGGGGTCTCTTCTAGGGATCCTAGT	TCATCAAAGGCCTCAAAAAGGA	-
M64	ZN713_HUMAN.H11MO.0.D	-11	0.00369597	2.8422	0.378777	19	ATTAACTGGGTCCTTTGGGGTCTCTTCTAGGGATCCTAGT	TTTCGTGTCATTTTTCTAT	-
M64	ZN394_HUMAN.H11MO.0.C	-2	0.00370443	2.84871	0.378777	20	ATTAACTGGGTCCTTTGGGGTCTCTTCTAGGGATCCTAGT	AGAATGGAATAGAATGGAAT	+
M64	MCR_HUMAN.H11MO.0.D	3	0.00385662	2.96574	0.378777	14	ATTAACTGGGTCCTTTGGGGTCTCTTCTAGGGATCCTAGT	TACAACAACCTGTTCTT	-
M64	ZN667_HUMAN.H11MO.0.C	-15	0.00396719	3.05077	0.378777	19	ATTAACTGGGTCCTTTGGGGTCTCTTCTAGGGATCCTAGT	GCTGAGCTTTTAAGGCCAC	-
M64	ANDR_HUMAN.H11MO.2.A	-19	0.00454729	3.49686	0.385923	12	ATTAACTGGGTCCTTTGGGGTCTCTTCTAGGGATCCTAGT	CTCTGTTCTTTT	+
M64	FOXO1_HUMAN.H11MO.0.A	-16	0.00454729	3.49686	0.385923	12	ATTAACTGGGTCCTTTGGGGTCTCTTCTAGGGATCCTAGT	TTCCTGTTTACT	+
M64	GATA2_HUMAN.H11MO.0.A	-20	0.00562326	4.32429	0.413551	19	ATTAACTGGGTCCTTTGGGGTCTCTTCTAGGGATCCTAGT	CCTTATCTCCACCCCCCAG	-
M64	HXC10_HUMAN.H11MO.0.D	-12	0.00602335	4.63195	0.413551	19	ATTAACTGGGTCCTTTGGGGTCTCTTCTAGGGATCCTAGT	TTTTTAATTTTTTTATTAC	+
M64	FOXM1_HUMAN.H11MO.0.A	-20	0.00646947	4.97502	0.413551	12	ATTAACTGGGTCCTTTGGGGTCTCTTCTAGGGATCCTAGT	TGTTTGCTTTGC	+
M64	PROX1_HUMAN.H11MO.0.D	-2	0.00649711	4.99627	0.413551	17	ATTAACTGGGTCCTTTGGGGTCTCTTCTAGGGATCCTAGT	GGGTAAGGCGGGTTGGG	+
M64	ZFP82_HUMAN.H11MO.0.C	-3	0.00764251	5.87709	0.459553	24	ATTAACTGGGTCCTTTGGGGTCTCTTCTAGGGATCCTAGT	TTCCATTTCACTAATTCTCTCTTC	+
M64	HXD13_HUMAN.H11MO.0.D	-22	0.00782147	6.01471	0.459553	11	ATTAACTGGGTCCTTTGGGGTCTCTTCTAGGGATCCTAGT	TTTATTAGGGA	+
M66	KLF6_HUMAN.H11MO.0.A	-21	0.000132456	0.101859	0.167494	19	ATCCAAAAAATACAAGATTCAGCTGGGGTTGGGCCTGGGC	GGAAGGGCGGGGCCGGGGG	+
M66	SP3_HUMAN.H11MO.0.B	-20	0.000257061	0.19768	0.167494	20	ATCCAAAAAATACAAGATTCAGCTGGGGTTGGGCCTGGGC	GGGGGGGGGCGGGGCCGGGG	+
M66	PURA_HUMAN.H11MO.0.D	-21	0.000489625	0.376521	0.167494	17	ATCCAAAAAATACAAGATTCAGCTGGGGTTGGGCCTGGGC	GGAAGGGGGGGGCAGGG	+
M66	LYL1_HUMAN.H11MO.0.A	-3	0.000644874	0.495908	0.167494	14	ATCCAAAAAATACAAGATTCAGCTGGGGTTGGGCCTGGGC	CAGGAAACAGCTGG	-
M66	THA_HUMAN.H11MO.0.C	-15	0.000645074	0.496062	0.167494	17	ATCCAAAAAATACAAGATTCAGCTGGGGTTGGGCCTGGGC	GGGTCACTTCAGGTCAG	+
M66	FUBP1_HUMAN.H11MO.0.D	-3	0.000711758	0.547342	0.167494	12	ATCCAAAAAATACAAGATTCAGCTGGGGTTGGGCCTGGGC	AAAAAAACACAA	-
M66	IRX2_HUMAN.H11MO.0.D	-22	0.000770113	0.592217	0.167494	18	ATCCAAAAAATACAAGATTCAGCTGGGGTTGGGCCTGGGC	ACATGGGTGGGCATGTTGG	+
M66	PEBB_HUMAN.H11MO.0.C	-21	0.00133938	1.02998	0.254892	11	ATCCAAAAAATACAAGATTCAGCTGGGGTTGGGCCTGGGC	TCTGTGGTTTG	+
M66	KLF3_HUMAN.H11MO.0.B	-20	0.00188465	1.4493	0.270598	19	ATCCAAAAAATACAAGATTCAGCTGGGGTTGGGCCTGGGC	GGGGAGGGGCGGGGCCGGG	+
M66	RUNX2_HUMAN.H11MO.0.A	-19	0.00191135	1.46983	0.270598	14	ATCCAAAAAATACAAGATTCAGCTGGGGTTGGGCCTGGGC	TGTCTGTGGTTTGT	+
M66	KLF1_HUMAN.H11MO.0.A	-24	0.00230865	1.77535	0.270598	14	ATCCAAAAAATACAAGATTCAGCTGGGGTTGGGCCTGGGC	GGGGCGGGGCCGGG	+
M66	NR1H3_HUMAN.H11MO.0.B	-12	0.00238509	1.83414	0.270598	19	ATCCAAAAAATACAAGATTCAGCTGGGGTTGGGCCTGGGC	CAGAGGTCACTGCAGGTCA	+
M66	KLF5_HUMAN.H11MO.0.A	-25	0.00278132	2.13884	0.270598	14	ATCCAAAAAATACAAGATTCAGCTGGGGTTGGGCCTGGGC	AGGGTGGGGCTGGG	+
M66	MEF2B_HUMAN.H11MO.0.A	-3	0.00278132	2.13884	0.270598	14	ATCCAAAAAATACAAGATTCAGCTGGGGTTGGGCCTGGGC	CCAAAAATAGCAAC	-
M66	KLF16_HUMAN.H11MO.0.D	-23	0.00278495	2.14163	0.270598	17	ATCCAAAAAATACAAGATTCAGCTGGGGTTGGGCCTGGGC	GGGGGCGGGGGGGGGGGGG	+
M66	ZFX_HUMAN.H11MO.1.A	-22	0.00306301	2.35545	0.270598	17	ATCCAAAAAATACAAGATTCAGCTGGGGTTGGGCCTGGGC	GGGGGCGGAGGCCGGGG	+
M66	SP2_HUMAN.H11MO.0.A	-18	0.00317671	2.44289	0.270598	22	ATCCAAAAAATACAAGATTCAGCTGGGGTTGGGCCTGGGC	GGGGGGGGGGCGGGGCCGGGGG	+
M66	FOXD3_HUMAN.H11MO.0.D	-1	0.00319929	2.46026	0.270598	15	ATCCAAAAAATACAAGATTCAGCTGGGGTTGGGCCTGGGC	TGCTAAGTAAACAAA	-
M66	MNX1_HUMAN.H11MO.0.D	-14	0.00509562	3.91853	0.408306	19	ATCCAAAAAATACAAGATTCAGCTGGGGTTGGGCCTGGGC	CTATTTTAATAACCCTTAA	+
M66	PROX1_HUMAN.H11MO.0.D	-22	0.00537902	4.13647	0.409464	17	ATCCAAAAAATACAAGATTCAGCTGGGGTTGGGCCTGGGC	GGGTAAGGCGGGTTGGG	+
M66	PATZ1_HUMAN.H11MO.0.C	-19	0.00631916	4.85944	0.439755	21	ATCCAAAAAATACAAGATTCAGCTGGGGTTGGGCCTGGGC	GGGGAGGGGGCGGGGGGGGAGG	+
M66	TAL1_HUMAN.H11MO.1.A	-3	0.00635464	4.88672	0.439755	15	ATCCAAAAAATACAAGATTCAGCTGGGGTTGGGCCTGGGC	CAGGAAGCAGATGTG	+
M67	MNX1_HUMAN.H11MO.0.D	-5	0.000114985	0.0884231	0.176464	19	TGAGATAGGCAGAGATCAGAAACAATAGCATGAGTTATTA	TTAAGGGTTATTAAAATAG	-
M67	RXRA_HUMAN.H11MO.0.A	-1	0.000246053	0.189215	0.188805	20	TGAGATAGGCAGAGATCAGAAACAATAGCATGAGTTATTA	GGGGGAGGCAGAGGTCAGAG	+
M67	IRX2_HUMAN.H11MO.0.D	-14	0.000508289	0.390874	0.213411	19	TGAGATAGGCAGAGATCAGAAACAATAGCATGAGTTATTA	CCAACATGCCCACCCATGT	-
M67	ZN394_HUMAN.H11MO.0.C	-11	0.00162182	1.24718	0.414827	20	TGAGATAGGCAGAGATCAGAAACAATAGCATGAGTTATTA	AGAATGGAATAGAATGGAAT	+
M67	HXC10_HUMAN.H11MO.0.D	-11	0.0019879	1.5287	0.435826	19	TGAGATAGGCAGAGATCAGAAACAATAGCATGAGTTATTA	GTAATAAAAAAATTAAAAA	-
M69	Z324A_HUMAN.H11MO.0.C	-16	0.000660527	0.507945	0.338862	23	TAGGCGTATGCTTATCTTGAACGCCTTTTTTTAATGGCCT	TATCAAACCATCCTTTGCTGCCA	+
M69	MNX1_HUMAN.H11MO.0.D	-21	0.000747149	0.574558	0.338862	19	TAGGCGTATGCTTATCTTGAACGCCTTTTTTTAATGGCCT	CTATTTTAATAACCCTTAA	+
M69	FOXD3_HUMAN.H11MO.0.D	-24	0.000796889	0.612807	0.338862	15	TAGGCGTATGCTTATCTTGAACGCCTTTTTTTAATGGCCT	TTTGTTTACTTAGCA	+
M69	HXC10_HUMAN.H11MO.0.D	-19	0.000885536	0.680977	0.338862	19	TAGGCGTATGCTTATCTTGAACGCCTTTTTTTAATGGCCT	TTTTTAATTTTTTTATTAC	+
M69	ETS2_HUMAN.H11MO.0.B	-25	0.0012438	0.956484	0.355046	13	TAGGCGTATGCTTATCTTGAACGCCTTTTTTTAATGGCCT	TCCTCTTCCTTCC	-
M69	HAND1_HUMAN.H11MO.0.D	-16	0.00184709	1.42041	0.355046	17	TAGGCGTATGCTTATCTTGAACGCCTTTTTTTAATGGCCT	GGGTCTGGTTTTTGTCA	+
M69	IRX2_HUMAN.H11MO.0.D	-1	0.00218869	1.6831	0.355046	19	TAGGCGTATGCTTATCTTGAACGCCTTTTTTTAATGGCCT	ACATGGGTGGGCATGTTGG	+
M69	ZN350_HUMAN.H11MO.0.C	-22	0.00220267	1.69385	0.355046	18	TAGGCGTATGCTTATCTTGAACGCCTTTTTTTAATGGCCT	CAGTCCTTTTATGACCTA	+
M69	ZN394_HUMAN.H11MO.0.C	-10	0.00231957	1.78375	0.355046	20	TAGGCGTATGCTTATCTTGAACGCCTTTTTTTAATGGCCT	ATTCCATTCTATTCCATTCT	-
M69	NR1D1_HUMAN.H11MO.0.B	-12	0.00277742	2.13583	0.386479	19	TAGGCGTATGCTTATCTTGAACGCCTTTTTTTAATGGCCT	CCTTCTGACCCACTTCCCT	-
M69	HXD12_HUMAN.H11MO.0.D	-26	0.00338976	2.60673	0.399119	11	TAGGCGTATGCTTATCTTGAACGCCTTTTTTTAATGGCCT	AATTTTATTAC	+
M69	HXD11_HUMAN.H11MO.0.D	-27	0.00376292	2.89369	0.411409	11	TAGGCGTATGCTTATCTTGAACGCCTTTTTTTAATGGCCT	TTTTTATTACT	+
M69	NFAC1_HUMAN.H11MO.0.B	-21	0.0049481	3.80509	0.481634	15	TAGGCGTATGCTTATCTTGAACGCCTTTTTTTAATGGCCT	TTTCTTTTTTTCCAT	-
M69	SOX10_HUMAN.H11MO.0.B	-16	0.00503454	3.87156	0.481634	16	TAGGCGTATGCTTATCTTGAACGCCTTTTTTTAATGGCCT	AACAATGCCTCCTTTG	-
M70	BC11A_HUMAN.H11MO.0.A	-22	3.18512e-05	0.0244936	0.0483103	17	AGACTAAGAAAACAAACAGACGGAAGAAGGAAGAAGAAAG	AAAAGAGGAAGTGAAAA	+
M70	ZN341_HUMAN.H11MO.0.C	-21	0.000213264	0.164	0.102392	19	AGACTAAGAAAACAAACAGACGGAAGAAGGAAGAAGAAAG	GGGGGGGGGGGGAGGGAAGAGC	+
M70	VEZF1_HUMAN.H11MO.0.C	-19	0.000232084	0.178473	0.102392	21	AGACTAAGAAAACAAACAGACGGAAGAAGGAAGAAGAAAG	GGGGAGGGGGGAGGGGGAGGGG	+
M70	MNX1_HUMAN.H11MO.0.D	-21	0.000270031	0.207654	0.102392	19	AGACTAAGAAAACAAACAGACGGAAGAAGGAAGAAGAAAG	TTAAGGGTTATTAAAATAG	-
M70	ZFP82_HUMAN.H11MO.0.C	-8	0.000432542	0.332625	0.129161	24	AGACTAAGAAAACAAACAGACGGAAGAAGGAAGAAGAAAG	GAAGAGAGAATTAGTGAAATGGAA	-
M70	IRF3_HUMAN.H11MO.0.B	-23	0.000513635	0.394985	0.129161	17	AGACTAAGAAAACAAACAGACGGAAGAAGGAAGAAGAAAG	GAAAGGGAAAGGGAAAGTGA	+
M70	ELF5_HUMAN.H11MO.0.A	-21	0.000596096	0.458398	0.129161	15	AGACTAAGAAAACAAACAGACGGAAGAAGGAAGAAGAAAG	GGAAGGAGGAAGTGG	+
M70	ZN713_HUMAN.H11MO.0.D	-4	0.000710666	0.546502	0.134738	19	AGACTAAGAAAACAAACAGACGGAAGAAGGAAGAAGAAAG	ATAGAAAAAAGACATGAAA	+
M70	STAT1_HUMAN.H11MO.1.A	-20	0.000842525	0.647902	0.135422	19	AGACTAAGAAAACAAACAGACGGAAGAAGGAAGAAGAAAG	AAGAAAATGAAACTGAAAG	+
M70	GATA3_HUMAN.H11MO.0.A	-4	0.00089284	0.686594	0.135422	11	AGACTAAGAAAACAAACAGACGGAAGAAGGAAGAAGAAAG	AAAGATAAGAA	+
M70	ETS2_HUMAN.H11MO.0.B	-24	0.000987731	0.759565	0.136195	13	AGACTAAGAAAACAAACAGACGGAAGAAGGAAGAAGAAAG	GGAAGGAAGAGGA	+
M70	ZN394_HUMAN.H11MO.0.C	-20	0.0012783	0.983015	0.156643	20	AGACTAAGAAAACAAACAGACGGAAGAAGGAAGAAGAAAG	AGAATGGAATAGAATGGAAT	+
M70	ZN418_HUMAN.H11MO.0.C	-25	0.00134258	1.03244	0.156643	15	AGACTAAGAAAACAAACAGACGGAAGAAGGAAGAAGAAAG	GGAAGAGGCTAAAAGCA	-
M70	FOXD3_HUMAN.H11MO.0.D	-1	0.00150312	1.1559	0.162847	15	AGACTAAGAAAACAAACAGACGGAAGAAGGAAGAAGAAAG	TGCTAAGTAAACAAA	-
M70	FLI1_HUMAN.H11MO.0.A	-21	0.00161659	1.24316	0.163465	18	AGACTAAGAAAACAAACAGACGGAAGAAGGAAGAAGAAAG	GGAGGAAGGAAGGAGGGA	+
M70	GATA2_HUMAN.H11MO.1.A	-4	0.00189943	1.46066	0.175739	11	AGACTAAGAAAACAAACAGACGGAAGAAGGAAGAAGAAAG	ACAGATAAGAA	+
M70	LEF1_HUMAN.H11MO.0.A	-28	0.00196972	1.51471	0.175739	12	AGACTAAGAAAACAAACAGACGGAAGAAGGAAGAAGAAAG	AGCAAATCAAAGGA	-
M70	ETV5_HUMAN.H11MO.0.C	-23	0.00258699	1.98939	0.213355	14	AGACTAAGAAAACAAACAGACGGAAGAAGGAAGAAGAAAG	GAGCAGGAAGTGAG	+
M70	NFAC1_HUMAN.H11MO.0.B	-26	0.00278715	2.14332	0.213355	14	AGACTAAGAAAACAAACAGACGGAAGAAGGAAGAAGAAAG	ATGGAAAAAAAGAAA	+
M70	RXRA_HUMAN.H11MO.0.A	-8	0.00303168	2.33136	0.213355	20	AGACTAAGAAAACAAACAGACGGAAGAAGGAAGAAGAAAG	GGGGGAGGCAGAGGTCAGAG	+
M70	IRX2_HUMAN.H11MO.0.D	-3	0.00309464	2.37978	0.213355	19	AGACTAAGAAAACAAACAGACGGAAGAAGGAAGAAGAAAG	CCAACATGCCCACCCATGT	-
M70	ZBT17_HUMAN.H11MO.0.A	-22	0.00309464	2.37978	0.213355	18	AGACTAAGAAAACAAACAGACGGAAGAAGGAAGAAGAAAG	GAGGGTGGGGGAGGGGAAG	+
M70	GATA5_HUMAN.H11MO.0.D	-2	0.00337286	2.59373	0.222425	17	AGACTAAGAAAACAAACAGACGGAAGAAGGAAGAAGAAAG	TAAGAGATAACTTAGAT	+
M70	SPIC_HUMAN.H11MO.0.D	-1	0.00490578	3.77255	0.310035	13	AGACTAAGAAAACAAACAGACGGAAGAAGGAAGAAGAAAG	GAGGAAGGGGAGG	+
M70	ZN350_HUMAN.H11MO.0.C	0	0.00538018	4.13736	0.326416	18	AGACTAAGAAAACAAACAGACGGAAGAAGGAAGAAGAAAG	TAGGTCATAAAAGGACTG	-
M70	ELF3_HUMAN.H11MO.0.A	-22	0.00569672	4.38078	0.332327	14	AGACTAAGAAAACAAACAGACGGAAGAAGGAAGAAGAAAG	GAACCAGGAAGTGG	+
M70	IRF4_HUMAN.H11MO.0.A	-22	0.00627098	4.82238	0.352278	18	AGACTAAGAAAACAAACAGACGGAAGAAGGAAGAAGAAAG	AAAAGAGGAAGTGAAACT	+
M70	SOX18_HUMAN.H11MO.0.D	-6	0.00712832	5.48167	0.386139	19	AGACTAAGAAAACAAACAGACGGAAGAAGGAAGAAGAAAG	GGAAAAGAACAATGGGTTC	-
M70	ZNF41_HUMAN.H11MO.1.C	-23	0.0077757	5.97951	0.406683	12	AGACTAAGAAAACAAACAGACGGAAGAAGGAAGAAGAAAG	CACAAGGGAGAA	+
M70	ZN554_HUMAN.H11MO.0.C	-2	0.00851195	6.54569	0.430351	20	AGACTAAGAAAACAAACAGACGGAAGAAGGAAGAAGAAAG	GCTGAGCCATGTGGGGTGCT	+
M70	TAF1_HUMAN.H11MO.0.A	-23	0.00890145	6.84522	0.435525	16	AGACTAAGAAAACAAACAGACGGAAGAAGGAAGAAGAAAG	AAGATGGCGGCGGCGG	+
M70	PRDM6_HUMAN.H11MO.0.C	-2	0.00984812	7.5732	0.466786	13	AGACTAAGAAAACAAACAGACGGAAGAAGGAAGAAGAAAG	AAAAAGAAAAAAA	+
M70	HAND1_HUMAN.H11MO.0.D	-6	0.0108834	8.36937	0.493441	17	AGACTAAGAAAACAAACAGACGGAAGAAGGAAGAAGAAAG	TGACAAAAACCAGACCC	-
M70	SMAD3_HUMAN.H11MO.0.B	-23	0.0110737	8.51569	0.493441	12	AGACTAAGAAAACAAACAGACGGAAGAAGGAAGAAGAAAG	CAGGTGACAGAG	-
M70	OLIG2_HUMAN.H11MO.0.B	-5	0.0113865	8.75619	0.493441	18	AGACTAAGAAAACAAACAGACGGAAGAAGGAAGAAGAAAG	CAGAAGGGAAACAGCTGG	-
M70	GATA1_HUMAN.H11MO.0.A	5	0.0118275	9.09534	0.498316	14	AGACTAAGAAAACAAACAGACGGAAGAAGGAAGAAGAAAG	CTGGCGGGGACAGATAAGA	+
M71	MNX1_HUMAN.H11MO.0.D	-5	0.00021668	0.166627	0.231671	19	GGATCCATCTAGAAAAAGACATTTTTTTCAATCCAGGGAA	CTATTTTAATAACCCTTAA	+
M71	IRX2_HUMAN.H11MO.0.D	-18	0.000668794	0.514302	0.342799	19	GGATCCATCTAGAAAAAGACATTTTTTTCAATCCAGGGAA	ACATGGGTGGGCATGTTGG	+
M73	MNX1_HUMAN.H11MO.0.D	-3	0.000247939	0.190665	0.206794	19	ATGATGAGAAAGTACATCGAAACATGAGACAGGTCTAACA	CTATTTTAATAACCCTTAA	+
M74	MNX1_HUMAN.H11MO.0.D	-13	0.000126695	0.0974283	0.150532	19	TGTCATGCTAGAGAAAATTGTGATAACCCAGTTCAGGAAT	TTAAGGGTTATTAAAATAG	-
M74	IRX2_HUMAN.H11MO.0.D	-14	0.000318286	0.244762	0.150532	19	TGTCATGCTAGAGAAAATTGTGATAACCCAGTTCAGGAAT	CCAACATGCCCACCCATGT	-
M74	RXRA_HUMAN.H11MO.0.A	-6	0.000371351	0.285569	0.150532	20	TGTCATGCTAGAGAAAATTGTGATAACCCAGTTCAGGAAT	GGGGGAGGCAGAGGTCAGAG	+
M74	ZN394_HUMAN.H11MO.0.C	-4	0.000589684	0.453467	0.150532	20	TGTCATGCTAGAGAAAATTGTGATAACCCAGTTCAGGAAT	AGAATGGAATAGAATGGAAT	+
M74	BRAC_HUMAN.H11MO.0.A	-6	0.00177526	1.36517	0.388441	20	TGTCATGCTAGAGAAAATTGTGATAACCCAGTTCAGGAAT	TTAGCAGGGAGGTGTGAAAT	+
M74	ZN563_HUMAN.H11MO.0.C	-9	0.00285181	2.19304	0.449621	21	TGTCATGCTAGAGAAAATTGTGATAACCCAGTTCAGGAAT	GCAGCTGCCAGTGAGGATCCC	-
M74	PAX2_HUMAN.H11MO.0.D	0	0.00354292	2.72451	0.449621	18	TGTCATGCTAGAGAAAATTGTGATAACCCAGTTCAGGAAT	TGTCACGCATGACTGAAC	-
M74	MAF_HUMAN.H11MO.0.A	-15	0.003576	2.74994	0.449621	19	TGTCATGCTAGAGAAAATTGTGATAACCCAGTTCAGGAAT	GAATCTGCTGACTCAGCAA	+
M74	GATA1_HUMAN.H11MO.0.A	-28	0.003576	2.74994	0.449621	12	TGTCATGCTAGAGAAAATTGTGATAACCCAGTTCAGGAAT	CTGGCGGGGACAGATAAGA	+
M74	HXC10_HUMAN.H11MO.0.D	-19	0.00410972	3.16038	0.449621	19	TGTCATGCTAGAGAAAATTGTGATAACCCAGTTCAGGAAT	GTAATAAAAAAATTAAAAA	-
M75	MNX1_HUMAN.H11MO.0.D	-4	0.00031949	0.245687	0.309576	19	ATGTCGAAGTGCAACTACTCAATGAAGATGGCTGTAAAGT	TTAAGGGTTATTAAAATAG	-
M75	IRX2_HUMAN.H11MO.0.D	-1	0.00060556	0.465676	0.309576	19	ATGTCGAAGTGCAACTACTCAATGAAGATGGCTGTAAAGT	CCAACATGCCCACCCATGT	-
M81	MNX1_HUMAN.H11MO.0.D	-9	0.000298289	0.229384	0.458768	19	TAAGAGAGACAGTTTCTTAGAAGCATTACATCTTTATAGG	CTATTTTAATAACCCTTAA	+
M83	MNX1_HUMAN.H11MO.0.D	-20	5.09333e-05	0.0391677	0.0776151	19	CAGACATCTGCCTGCTTGCTATTTTTTTCTTCAACTATAT	CTATTTTAATAACCCTTAA	+
M83	ZN394_HUMAN.H11MO.0.C	-10	0.000103975	0.0799564	0.0792212	20	CAGACATCTGCCTGCTTGCTATTTTTTTCTTCAACTATAT	ATTCCATTCTATTCCATTCT	-
M83	RXRA_HUMAN.H11MO.0.A	-13	0.000172101	0.132346	0.0874191	20	CAGACATCTGCCTGCTTGCTATTTTTTTCTTCAACTATAT	CTCTGACCTCTGCCTCCCCC	-
M83	SPIC_HUMAN.H11MO.0.D	-22	0.000329293	0.253226	0.113928	13	CAGACATCTGCCTGCTTGCTATTTTTTTCTTCAACTATAT	CCTCCCCTTCCTC	-
M83	ZN713_HUMAN.H11MO.0.D	-11	0.000373813	0.287462	0.113928	19	CAGACATCTGCCTGCTTGCTATTTTTTTCTTCAACTATAT	TTTCGTGTCATTTTTCTAT	-
M83	ZN418_HUMAN.H11MO.0.C	-16	0.000834046	0.641381	0.211828	17	CAGACATCTGCCTGCTTGCTATTTTTTTCTTCAACTATAT	TGCTTTTAGCCTCTTCC	+
M83	VENTX_HUMAN.H11MO.0.D	-9	0.00113394	0.871999	0.240149	19	CAGACATCTGCCTGCTTGCTATTTTTTTCTTCAACTATAT	CGCTAATTGGTTTCTAATT	+
M83	COT2_HUMAN.H11MO.1.A	-13	0.00126074	0.969511	0.240149	17	CAGACATCTGCCTGCTTGCTATTTTTTTCTTCAACTATAT	CCCTGACCTTTGACCCC	-
M83	LHX8_HUMAN.H11MO.0.D	-9	0.00152208	1.17048	0.257715	18	CAGACATCTGCCTGCTTGCTATTTTTTTCTTCAACTATAT	CGCTAATTACAATTAATT	+
M83	PAX8_HUMAN.H11MO.0.D	-6	0.0021354	1.64212	0.325405	14	CAGACATCTGCCTGCTTGCTATTTTTTTCTTCAACTATAT	CCCGCTTCAGTGAC	-
M83	BC11A_HUMAN.H11MO.0.A	-22	0.00258079	1.98463	0.327649	17	CAGACATCTGCCTGCTTGCTATTTTTTTCTTCAACTATAT	TTTTCACTTCCTCTTTT	-
M83	IRX2_HUMAN.H11MO.0.D	-8	0.00276995	2.13009	0.327649	19	CAGACATCTGCCTGCTTGCTATTTTTTTCTTCAACTATAT	ACATGGGTGGGCATGTTGG	+
M83	FOXD3_HUMAN.H11MO.0.D	-14	0.00279517	2.14949	0.327649	15	CAGACATCTGCCTGCTTGCTATTTTTTTCTTCAACTATAT	TTTGTTTACTTAGCA	+
M83	FEZF1_HUMAN.H11MO.0.C	-14	0.00477557	3.67241	0.460895	12	CAGACATCTGCCTGCTTGCTATTTTTTTCTTCAACTATAT	GCTGCTCTTTTT	+
M83	RARA_HUMAN.H11MO.0.A	-13	0.00499631	3.84216	0.460895	20	CAGACATCTGCCTGCTTGCTATTTTTTTCTTCAACTATAT	CCTTGACCTCTTGATCCCCC	-
M83	GBX2_HUMAN.H11MO.0.D	-11	0.00510655	3.92694	0.460895	17	CAGACATCTGCCTGCTTGCTATTTTTTTCTTCAACTATAT	CTAATTAGCCTTTAATT	+
M83	BRAC_HUMAN.H11MO.0.A	-20	0.00534319	4.10891	0.460895	20	CAGACATCTGCCTGCTTGCTATTTTTTTCTTCAACTATAT	ATTTCACACCTCCCTGCTAA	-
M83	ZFX_HUMAN.H11MO.1.A	-4	0.00549754	4.22761	0.460895	17	CAGACATCTGCCTGCTTGCTATTTTTTTCTTCAACTATAT	CCCCGGCCTCCGCCCCC	-
M83	FOXO1_HUMAN.H11MO.0.A	-8	0.0057466	4.41914	0.460895	12	CAGACATCTGCCTGCTTGCTATTTTTTTCTTCAACTATAT	TTCCTGTTTACT	+
M83	GATA1_HUMAN.H11MO.0.A	-16	0.00642894	4.94385	0.489839	19	CAGACATCTGCCTGCTTGCTATTTTTTTCTTCAACTATAT	TCTTATCTGTCCCCGCCAG	-
M84	FOXD3_HUMAN.H11MO.0.D	-22	5.08424e-05	0.0390978	0.0424493	15	TAGTAACAAAACCTCAGACCCAGATATTTGCTAACGTGTT	TTTGTTTACTTAGCA	+
M84	MNX1_HUMAN.H11MO.0.D	-15	5.53928e-05	0.0425971	0.0424493	19	TAGTAACAAAACCTCAGACCCAGATATTTGCTAACGTGTT	CTATTTTAATAACCCTTAA	+
M84	RXRA_HUMAN.H11MO.0.A	-18	0.000113831	0.0875362	0.058155	20	TAGTAACAAAACCTCAGACCCAGATATTTGCTAACGTGTT	CTCTGACCTCTGCCTCCCCC	-
M84	IRX2_HUMAN.H11MO.0.D	-2	0.000702866	0.540504	0.233692	19	TAGTAACAAAACCTCAGACCCAGATATTTGCTAACGTGTT	CCAACATGCCCACCCATGT	-
M84	NR1D1_HUMAN.H11MO.0.B	-10	0.000762373	0.586265	0.233692	19	TAGTAACAAAACCTCAGACCCAGATATTTGCTAACGTGTT	CCTTCTGACCCACTTCCCT	-
M84	ZN394_HUMAN.H11MO.0.C	-17	0.00104379	0.802677	0.246778	20	TAGTAACAAAACCTCAGACCCAGATATTTGCTAACGTGTT	ATTCCATTCTATTCCATTCT	-
M84	BRAC_HUMAN.H11MO.0.A	-10	0.00112709	0.866731	0.246778	20	TAGTAACAAAACCTCAGACCCAGATATTTGCTAACGTGTT	ATTTCACACCTCCCTGCTAA	-
M84	HXC10_HUMAN.H11MO.0.D	-16	0.00168124	1.29288	0.257678	19	TAGTAACAAAACCTCAGACCCAGATATTTGCTAACGTGTT	TTTTTAATTTTTTTATTAC	+
M84	GATA1_HUMAN.H11MO.0.A	-19	0.00285782	2.19766	0.398189	19	TAGTAACAAAACCTCAGACCCAGATATTTGCTAACGTGTT	TCTTATCTGTCCCCGCCAG	-
M85	MNX1_HUMAN.H11MO.0.D	-9	8.67396e-05	0.0667027	0.133378	19	TCGTGGCTGTAAGAGCAAAAAACGTTAGTCCAGGTAAGCA	TTAAGGGTTATTAAAATAG	-
M85	IRX2_HUMAN.H11MO.0.D	-19	0.000333128	0.256176	0.235304	19	TCGTGGCTGTAAGAGCAAAAAACGTTAGTCCAGGTAAGCA	ACATGGGTGGGCATGTTGG	+
M85	NR1H3_HUMAN.H11MO.0.B	-18	0.000924078	0.710616	0.303934	19	TCGTGGCTGTAAGAGCAAAAAACGTTAGTCCAGGTAAGCA	CAGAGGTCACTGCAGGTCA	+
M85	RXRA_HUMAN.H11MO.0.A	-10	0.00128755	0.990125	0.303934	20	TCGTGGCTGTAAGAGCAAAAAACGTTAGTCCAGGTAAGCA	GGGGGAGGCAGAGGTCAGAG	+
M85	ZN394_HUMAN.H11MO.0.C	-17	0.0013836	1.06399	0.303934	20	TCGTGGCTGTAAGAGCAAAAAACGTTAGTCCAGGTAAGCA	AGAATGGAATAGAATGGAAT	+
M86	MNX1_HUMAN.H11MO.0.D	-19	5.91581e-05	0.0454926	0.0772742	19	CCATTCTTCCAAGAAGGTATAGGAGCGAATTTGACATGTA	TTAAGGGTTATTAAAATAG	-
M86	IRX2_HUMAN.H11MO.0.D	-6	0.000450751	0.346628	0.231085	19	CCATTCTTCCAAGAAGGTATAGGAGCGAATTTGACATGTA	ACATGGGTGGGCATGTTGG	+
M86	ZN394_HUMAN.H11MO.0.C	-10	0.000756176	0.5815	0.2326	20	CCATTCTTCCAAGAAGGTATAGGAGCGAATTTGACATGTA	AGAATGGAATAGAATGGAAT	+
M86	TLX1_HUMAN.H11MO.0.D	-22	0.00176344	1.35608	0.452028	17	CCATTCTTCCAAGAAGGTATAGGAGCGAATTTGACATGTA	CTGGCAAGTTGCCAAGG	+
M87	IRX2_HUMAN.H11MO.0.D	-17	0.000170285	0.130949	0.261503	19	CACATCCAGGCAATATGACTGCAGAAATACTGGTGATTCA	ACATGGGTGGGCATGTTGG	+
M87	MNX1_HUMAN.H11MO.0.D	-15	0.000733795	0.564288	0.375624	19	CACATCCAGGCAATATGACTGCAGAAATACTGGTGATTCA	TTAAGGGTTATTAAAATAG	-
M88	IRX2_HUMAN.H11MO.0.D	0	0.000111017	0.0853723	0.0673421	19	AAGTCAGATACCAAGGAGAGTCAGGCTGAGCAGCTAAGGT	ACATGGGTGGGCATGTTGG	+
M88	MNX1_HUMAN.H11MO.0.D	-9	0.0001319	0.101431	0.0673421	19	AAGTCAGATACCAAGGAGAGTCAGGCTGAGCAGCTAAGGT	TTAAGGGTTATTAAAATAG	-
M88	ZN394_HUMAN.H11MO.0.C	-11	0.0022648	1.74163	0.46364	20	AAGTCAGATACCAAGGAGAGTCAGGCTGAGCAGCTAAGGT	AGAATGGAATAGAATGGAAT	+
M88	TLX1_HUMAN.H11MO.0.D	-22	0.00283402	2.17936	0.46364	17	AAGTCAGATACCAAGGAGAGTCAGGCTGAGCAGCTAAGGT	CTGGCAAGTTGCCAAGG	+
M88	DLX6_HUMAN.H11MO.0.D	-30	0.00287531	2.21111	0.46364	10	AAGTCAGATACCAAGGAGAGTCAGGCTGAGCAGCTAAGGT	AAATTAAGGTAATTA	+
M88	HXC10_HUMAN.H11MO.0.D	-7	0.00320699	2.46618	0.46364	19	AAGTCAGATACCAAGGAGAGTCAGGCTGAGCAGCTAAGGT	TTTTTAATTTTTTTATTAC	+
M88	RXRA_HUMAN.H11MO.0.A	-17	0.00342301	2.63229	0.46364	20	AAGTCAGATACCAAGGAGAGTCAGGCTGAGCAGCTAAGGT	GGGGGAGGCAGAGGTCAGAG	+
M88	HME2_HUMAN.H11MO.0.D	-9	0.00359991	2.76833	0.46364	11	AAGTCAGATACCAAGGAGAGTCAGGCTGAGCAGCTAAGGT	GGTAATTAGGG	+
M88	GATA1_HUMAN.H11MO.0.A	-15	0.00423787	3.25892	0.46364	19	AAGTCAGATACCAAGGAGAGTCAGGCTGAGCAGCTAAGGT	CTGGCGGGGACAGATAAGA	+
M91	MNX1_HUMAN.H11MO.0.D	-21	1.15468e-05	0.00887947	0.0176857	19	GTGCTGAGGGAAGACCCCCTCATGAAACTGATTTAAAGCC	TTAAGGGTTATTAAAATAG	-
M91	HXC10_HUMAN.H11MO.0.D	-21	0.000144774	0.111331	0.110872	19	GTGCTGAGGGAAGACCCCCTCATGAAACTGATTTAAAGCC	TTTTTAATTTTTTTATTAC	+
M91	BRAC_HUMAN.H11MO.0.A	-19	0.00081811	0.629127	0.397293	20	GTGCTGAGGGAAGACCCCCTCATGAAACTGATTTAAAGCC	TTAGCAGGGAGGTGTGAAAT	+
M91	RXRA_HUMAN.H11MO.0.A	-19	0.00103755	0.797875	0.397293	20	GTGCTGAGGGAAGACCCCCTCATGAAACTGATTTAAAGCC	GGGGGAGGCAGAGGTCAGAG	+
M91	NR1D1_HUMAN.H11MO.0.B	-6	0.00169007	1.29967	0.399771	19	GTGCTGAGGGAAGACCCCCTCATGAAACTGATTTAAAGCC	AGGGAAGTGGGTCAGAAGG	+
M91	LYL1_HUMAN.H11MO.0.A	-20	0.00170574	1.31172	0.399771	14	GTGCTGAGGGAAGACCCCCTCATGAAACTGATTTAAAGCC	CAGGAAACAGCTGG	-
M91	GATA1_HUMAN.H11MO.0.A	-17	0.002308	1.77485	0.399771	19	GTGCTGAGGGAAGACCCCCTCATGAAACTGATTTAAAGCC	CTGGCGGGGACAGATAAGA	+
M91	ZN394_HUMAN.H11MO.0.C	-18	0.00259507	1.99561	0.399771	20	GTGCTGAGGGAAGACCCCCTCATGAAACTGATTTAAAGCC	AGAATGGAATAGAATGGAAT	+
M91	IRX2_HUMAN.H11MO.0.D	-9	0.00269075	2.06919	0.399771	19	GTGCTGAGGGAAGACCCCCTCATGAAACTGATTTAAAGCC	ACATGGGTGGGCATGTTGG	+
M91	ZN264_HUMAN.H11MO.0.C	-14	0.00452275	3.478	0.494808	24	GTGCTGAGGGAAGACCCCCTCATGAAACTGATTTAAAGCC	TCTTATAAGGGCACTAATCCCATT	+
M92	MNX1_HUMAN.H11MO.0.D	-15	0.000294025	0.226106	0.163628	19	CTATCATGACGATAGCAATGACAGAGTCTATGTAAGATCA	CTATTTTAATAACCCTTAA	+
M92	IRX2_HUMAN.H11MO.0.D	-17	0.000319171	0.245443	0.163628	19	CTATCATGACGATAGCAATGACAGAGTCTATGTAAGATCA	ACATGGGTGGGCATGTTGG	+
M92	ZN394_HUMAN.H11MO.0.C	-9	0.00093418	0.718385	0.359192	20	CTATCATGACGATAGCAATGACAGAGTCTATGTAAGATCA	AGAATGGAATAGAATGGAAT	+
M92	HXC10_HUMAN.H11MO.0.D	-2	0.00151971	1.16866	0.389553	19	CTATCATGACGATAGCAATGACAGAGTCTATGTAAGATCA	GTAATAAAAAAATTAAAAA	-
M93	MNX1_HUMAN.H11MO.0.D	-8	0.000103291	0.079431	0.106055	19	AGCCTGGATCATTTGAATAAGGAGCAAAAATGAAACACGT	CTATTTTAATAACCCTTAA	+
M93	ZN394_HUMAN.H11MO.0.C	-15	0.000137912	0.106055	0.106055	20	AGCCTGGATCATTTGAATAAGGAGCAAAAATGAAACACGT	AGAATGGAATAGAATGGAAT	+
M93	IRX2_HUMAN.H11MO.0.D	-3	0.00101106	0.777504	0.388752	19	AGCCTGGATCATTTGAATAAGGAGCAAAAATGAAACACGT	ACATGGGTGGGCATGTTGG	+
M95	IRX2_HUMAN.H11MO.0.D	-4	0.000328776	0.252829	0.291582	19	CATTAGAAATGTGTGTATCGGCGGGGATGCCAAGAGATTT	ACATGGGTGGGCATGTTGG	+
M95	MNX1_HUMAN.H11MO.0.D	-17	0.000746804	0.574292	0.291582	19	CATTAGAAATGTGTGTATCGGCGGGGATGCCAAGAGATTT	TTAAGGGTTATTAAAATAG	-
M95	TLX1_HUMAN.H11MO.0.D	-18	0.000800571	0.615639	0.291582	17	CATTAGAAATGTGTGTATCGGCGGGGATGCCAAGAGATTT	CTGGCAAGTTGCCAAGG	+
M95	NR1D1_HUMAN.H11MO.0.B	-4	0.000947924	0.728954	0.291582	19	CATTAGAAATGTGTGTATCGGCGGGGATGCCAAGAGATTT	AGGGAAGTGGGTCAGAAGG	+
M97	MNX1_HUMAN.H11MO.0.D	-11	0.000255997	0.196862	0.336937	19	AACATCAGTCCGAACTAATAGAGAAAAAAGATTGTCCTGG	TTAAGGGTTATTAAAATAG	-
M97	IRX2_HUMAN.H11MO.0.D	-3	0.000541545	0.416448	0.336937	19	AACATCAGTCCGAACTAATAGAGAAAAAAGATTGTCCTGG	ACATGGGTGGGCATGTTGG	+
M97	ZN394_HUMAN.H11MO.0.C	-14	0.000771693	0.593432	0.336937	20	AACATCAGTCCGAACTAATAGAGAAAAAAGATTGTCCTGG	AGAATGGAATAGAATGGAAT	+
M98	IRX2_HUMAN.H11MO.0.D	-13	9.92433e-05	0.0763181	0.152636	19	AACTGGATCTTTCTAGAGCTGCTCAGCCATGTTGTGAGCC	CCAACATGCCCACCCATGT	-
M98	MNX1_HUMAN.H11MO.0.D	1	0.00023347	0.179538	0.166618	18	AACTGGATCTTTCTAGAGCTGCTCAGCCATGTTGTGAGCC	TTAAGGGTTATTAAAATAG	-
M98	ZN394_HUMAN.H11MO.0.C	-15	0.00146981	1.13028	0.452114	20	AACTGGATCTTTCTAGAGCTGCTCAGCCATGTTGTGAGCC	AGAATGGAATAGAATGGAAT	+
M99	MNX1_HUMAN.H11MO.0.D	-4	0.000238447	0.183366	0.241356	19	GATTGTTAGAGTGACAGTGACAGACAGGAGTCCTACTATG	TTAAGGGTTATTAAAATAG	-
M99	ZN394_HUMAN.H11MO.0.C	-7	0.000480117	0.36921	0.241356	20	GATTGTTAGAGTGACAGTGACAGACAGGAGTCCTACTATG	AGAATGGAATAGAATGGAAT	+
M99	ZN563_HUMAN.H11MO.0.C	-12	0.00066578	0.511985	0.241356	21	GATTGTTAGAGTGACAGTGACAGACAGGAGTCCTACTATG	GCAGCTGCCAGTGAGGATCCC	-
M99	RXRA_HUMAN.H11MO.0.A	-16	0.000701177	0.539205	0.241356	20	GATTGTTAGAGTGACAGTGACAGACAGGAGTCCTACTATG	GGGGGAGGCAGAGGTCAGAG	+
M99	IRX2_HUMAN.H11MO.0.D	-19	0.000916535	0.704815	0.241356	19	GATTGTTAGAGTGACAGTGACAGACAGGAGTCCTACTATG	CCAACATGCCCACCCATGT	-
M99	BRAC_HUMAN.H11MO.0.A	-5	0.000943611	0.725637	0.241356	20	GATTGTTAGAGTGACAGTGACAGACAGGAGTCCTACTATG	TTAGCAGGGAGGTGTGAAAT	+
M99	OLIG2_HUMAN.H11MO.0.B	-13	0.00253544	1.94976	0.486385	18	GATTGTTAGAGTGACAGTGACAGACAGGAGTCCTACTATG	CAGAAGGGAAACAGCTGG	-
M100	IRX2_HUMAN.H11MO.0.D	-20	0.000173428	0.133366	0.265459	19	GTGGTTACTCCGAGTGCACATCTTGAGTTCGCCTTTATGA	ACATGGGTGGGCATGTTGG	+
M100	MNX1_HUMAN.H11MO.0.D	-19	0.00043783	0.336692	0.335083	19	GTGGTTACTCCGAGTGCACATCTTGAGTTCGCCTTTATGA	CTATTTTAATAACCCTTAA	+
M100	ZN214_HUMAN.H11MO.0.C	-4	0.000912953	0.702061	0.450956	22	GTGGTTACTCCGAGTGCACATCTTGAGTTCGCCTTTATGA	TCCTTTTTGAGGCCTTTGATGA	+
M100	NR1D1_HUMAN.H11MO.0.B	-12	0.00179854	1.38308	0.450956	19	GTGGTTACTCCGAGTGCACATCTTGAGTTCGCCTTTATGA	AGGGAAGTGGGTCAGAAGG	+
M100	ZN667_HUMAN.H11MO.0.C	-13	0.00193846	1.49067	0.450956	19	GTGGTTACTCCGAGTGCACATCTTGAGTTCGCCTTTATGA	GCTGAGCTTTTAAGGCCAC	-
M100	RARG_HUMAN.H11MO.2.D	-23	0.00217679	1.67395	0.450956	17	GTGGTTACTCCGAGTGCACATCTTGAGTTCGCCTTTATGA	GGGGGTCACCCAGAGGTCAC	+
M100	TLX1_HUMAN.H11MO.0.D	-3	0.00266667	2.05067	0.450956	17	GTGGTTACTCCGAGTGCACATCTTGAGTTCGCCTTTATGA	CTGGCAAGTTGCCAAGG	+
M100	OLIG2_HUMAN.H11MO.0.B	-20	0.00285694	2.19699	0.450956	18	GTGGTTACTCCGAGTGCACATCTTGAGTTCGCCTTTATGA	CCAGCTGTTTCCCTTCTG	+
M100	RXRA_HUMAN.H11MO.0.A	-1	0.00310464	2.38747	0.450956	20	GTGGTTACTCCGAGTGCACATCTTGAGTTCGCCTTTATGA	GGGGGAGGCAGAGGTCAGAG	+
M100	MAF_HUMAN.H11MO.0.A	-15	0.00348383	2.67907	0.450956	19	GTGGTTACTCCGAGTGCACATCTTGAGTTCGCCTTTATGA	GAATCTGCTGACTCAGCAA	+
M100	ZN394_HUMAN.H11MO.0.C	-9	0.00409984	3.15277	0.450956	20	GTGGTTACTCCGAGTGCACATCTTGAGTTCGCCTTTATGA	AGAATGGAATAGAATGGAAT	+
M100	ZN563_HUMAN.H11MO.0.C	-1	0.00412463	3.17184	0.450956	21	GTGGTTACTCCGAGTGCACATCTTGAGTTCGCCTTTATGA	GGGATCCTCACTGGCAGCTGC	+
M100	LYL1_HUMAN.H11MO.0.A	-11	0.00477071	3.66868	0.486821	14	GTGGTTACTCCGAGTGCACATCTTGAGTTCGCCTTTATGA	CAGGAAACAGCTGG	-
M101	MNX1_HUMAN.H11MO.0.D	-17	4.68291e-05	0.0360115	0.0615378	19	TTCCGGGCACCAGAAAGTGACCAGCAATTAGATTAGCCAA	TTAAGGGTTATTAAAATAG	-
M101	IRX2_HUMAN.H11MO.0.D	-9	8.07455e-05	0.0620933	0.0615378	19	TTCCGGGCACCAGAAAGTGACCAGCAATTAGATTAGCCAA	CCAACATGCCCACCCATGT	-
M101	HXC10_HUMAN.H11MO.0.D	-23	0.000483654	0.37193	0.219732	17	TTCCGGGCACCAGAAAGTGACCAGCAATTAGATTAGCCAA	GTAATAAAAAAATTAAAAA	-
M101	TLX1_HUMAN.H11MO.0.D	0	0.000576633	0.44343	0.219732	17	TTCCGGGCACCAGAAAGTGACCAGCAATTAGATTAGCCAA	CCTTGGCAACTTGCCAG	-
M101	RXRA_HUMAN.H11MO.0.A	-3	0.00104773	0.805708	0.271492	20	TTCCGGGCACCAGAAAGTGACCAGCAATTAGATTAGCCAA	GGGGGAGGCAGAGGTCAGAG	+
M101	PAX5_HUMAN.H11MO.0.A	0	0.00167798	1.29037	0.271492	21	TTCCGGGCACCAGAAAGTGACCAGCAATTAGATTAGCCAA	GCCTGGGCAGCAGAGCGTGAC	+
M101	HME2_HUMAN.H11MO.0.D	-21	0.00169576	1.30404	0.271492	11	TTCCGGGCACCAGAAAGTGACCAGCAATTAGATTAGCCAA	CCCTAATTACC	-
M101	Z324A_HUMAN.H11MO.0.C	-4	0.00182755	1.40538	0.271492	23	TTCCGGGCACCAGAAAGTGACCAGCAATTAGATTAGCCAA	TGGCAGCAAAGGATGGTTTGATA	-
M101	ZN394_HUMAN.H11MO.0.C	-24	0.0018892	1.45279	0.271492	16	TTCCGGGCACCAGAAAGTGACCAGCAATTAGATTAGCCAA	AGAATGGAATAGAATGGAAT	+
M101	NR1H3_HUMAN.H11MO.0.B	-1	0.00195928	1.50668	0.271492	19	TTCCGGGCACCAGAAAGTGACCAGCAATTAGATTAGCCAA	CAGAGGTCACTGCAGGTCA	+
M101	ZN563_HUMAN.H11MO.0.C	-4	0.00273344	2.10201	0.347202	21	TTCCGGGCACCAGAAAGTGACCAGCAATTAGATTAGCCAA	GGGATCCTCACTGGCAGCTGC	+
M101	AIRE_HUMAN.H11MO.0.C	-22	0.00338635	2.60411	0.367945	18	TTCCGGGCACCAGAAAGTGACCAGCAATTAGATTAGCCAA	ATTGGTTTTATTGGTTAA	+
M101	ZN214_HUMAN.H11MO.0.C	4	0.00380845	2.92869	0.367945	18	TTCCGGGCACCAGAAAGTGACCAGCAATTAGATTAGCCAA	TCATCAAAGGCCTCAAAAAGGA	-
M101	RARA_HUMAN.H11MO.2.A	-3	0.00401972	3.09117	0.367945	17	TTCCGGGCACCAGAAAGTGACCAGCAATTAGATTAGCCAA	AGGTCACCGAGAGGTCA	+
M101	ZN341_HUMAN.H11MO.0.C	-3	0.004065	3.12598	0.367945	22	TTCCGGGCACCAGAAAGTGACCAGCAATTAGATTAGCCAA	GGGGGGGGGGGGAGGGAAGAGC	+
M101	ZN350_HUMAN.H11MO.1.D	-4	0.00631899	4.8593	0.430789	24	TTCCGGGCACCAGAAAGTGACCAGCAATTAGATTAGCCAA	GGGCAACAAATCCCTGCGCCCCGT	-
M101	CLOCK_HUMAN.H11MO.0.C	-3	0.00632338	4.86268	0.430789	14	TTCCGGGCACCAGAAAGTGACCAGCAATTAGATTAGCCAA	CAGACACGTGAACA	+
M101	OLIG2_HUMAN.H11MO.0.B	-10	0.00650037	4.99879	0.430789	18	TTCCGGGCACCAGAAAGTGACCAGCAATTAGATTAGCCAA	CAGAAGGGAAACAGCTGG	-
M101	RARG_HUMAN.H11MO.2.D	-1	0.00704077	5.41435	0.44716	20	TTCCGGGCACCAGAAAGTGACCAGCAATTAGATTAGCCAA	GGGGGTCACCCAGAGGTCAC	+
M101	SMAD3_HUMAN.H11MO.0.B	-3	0.00788972	6.0672	0.456817	12	TTCCGGGCACCAGAAAGTGACCAGCAATTAGATTAGCCAA	CAGGTGACAGAG	-
M101	LYL1_HUMAN.H11MO.0.A	-3	0.0080845	6.21698	0.456817	14	TTCCGGGCACCAGAAAGTGACCAGCAATTAGATTAGCCAA	CAGGAAACAGCTGG	-
M101	VENTX_HUMAN.H11MO.0.D	-30	0.00809193	6.2227	0.456817	10	TTCCGGGCACCAGAAAGTGACCAGCAATTAGATTAGCCAA	AATTAGAAACCAATTAGCG	-
M102	MNX1_HUMAN.H11MO.0.D	-20	0.000252908	0.194486	0.211208	19	GCAAGAGTAAGAACCCCAGTCCTAGGATAACAATCCTGTA	CTATTTTAATAACCCTTAA	+
M102	IRX2_HUMAN.H11MO.0.D	-1	0.000274888	0.211389	0.211208	19	GCAAGAGTAAGAACCCCAGTCCTAGGATAACAATCCTGTA	CCAACATGCCCACCCATGT	-
M102	TLX1_HUMAN.H11MO.0.D	-15	0.00130467	1.00329	0.46088	17	GCAAGAGTAAGAACCCCAGTCCTAGGATAACAATCCTGTA	CTGGCAAGTTGCCAAGG	+
M102	ZN394_HUMAN.H11MO.0.C	-3	0.0021089	1.62174	0.462959	20	GCAAGAGTAAGAACCCCAGTCCTAGGATAACAATCCTGTA	AGAATGGAATAGAATGGAAT	+
M102	FOXD3_HUMAN.H11MO.0.D	-19	0.00249951	1.92213	0.48012	15	GCAAGAGTAAGAACCCCAGTCCTAGGATAACAATCCTGTA	TGCTAAGTAAACAAA	-
M103	BC11A_HUMAN.H11MO.0.A	-20	1.76998e-05	0.0136112	0.0250647	17	ACTCCATTTGACTCATGAATGAGATAGGCATTGAAAGGGG	AAAAGAGGAAGTGAAAA	+
M103	MNX1_HUMAN.H11MO.0.D	-20	3.81468e-05	0.0293349	0.0250647	19	ACTCCATTTGACTCATGAATGAGATAGGCATTGAAAGGGG	TTAAGGGTTATTAAAATAG	-
M103	ZN394_HUMAN.H11MO.0.C	-17	5.01122e-05	0.0385363	0.0250647	20	ACTCCATTTGACTCATGAATGAGATAGGCATTGAAAGGGG	AGAATGGAATAGAATGGAAT	+
M103	ZN214_HUMAN.H11MO.0.C	-12	0.000171311	0.131738	0.0449637	22	ACTCCATTTGACTCATGAATGAGATAGGCATTGAAAGGGG	TCATCAAAGGCCTCAAAAAGGA	-
M103	LEF1_HUMAN.H11MO.0.A	-15	0.000179793	0.138261	0.0449637	14	ACTCCATTTGACTCATGAATGAGATAGGCATTGAAAGGGG	AGCAAATCAAAGGA	-
M103	PAX2_HUMAN.H11MO.0.D	-6	0.000532609	0.409576	0.11417	18	ACTCCATTTGACTCATGAATGAGATAGGCATTGAAAGGGG	GTTCAGTCATGCGTGACA	+
M103	IRF3_HUMAN.H11MO.0.B	-20	0.00100342	0.771634	0.188207	20	ACTCCATTTGACTCATGAATGAGATAGGCATTGAAAGGGG	GAAAGGGAAAGGGAAAGTGA	+
M103	MAF_HUMAN.H11MO.0.A	0	0.0012026	0.924803	0.200503	19	ACTCCATTTGACTCATGAATGAGATAGGCATTGAAAGGGG	GAATCTGCTGACTCAGCAA	+
M103	STAT1_HUMAN.H11MO.1.A	-18	0.00176976	1.36094	0.265555	19	ACTCCATTTGACTCATGAATGAGATAGGCATTGAAAGGGG	AAGAAAATGAAACTGAAAG	+
M103	GATA5_HUMAN.H11MO.0.D	-21	0.00202204	1.55495	0.274038	17	ACTCCATTTGACTCATGAATGAGATAGGCATTGAAAGGGG	TAAGAGATAACTTAGAT	+
M103	TLX1_HUMAN.H11MO.0.D	-22	0.00219155	1.68531	0.274038	17	ACTCCATTTGACTCATGAATGAGATAGGCATTGAAAGGGG	CCTTGGCAACTTGCCAG	-
M103	RXRA_HUMAN.H11MO.0.A	-24	0.00283385	2.17923	0.299337	16	ACTCCATTTGACTCATGAATGAGATAGGCATTGAAAGGGG	GGGGGAGGCAGAGGTCAGAG	+
M103	SPIC_HUMAN.H11MO.0.D	-20	0.00294301	2.26318	0.299337	13	ACTCCATTTGACTCATGAATGAGATAGGCATTGAAAGGGG	GAGGAAGGGGAGG	+
M103	ZN713_HUMAN.H11MO.0.D	-16	0.00299235	2.30111	0.299337	19	ACTCCATTTGACTCATGAATGAGATAGGCATTGAAAGGGG	ATAGAAAAAAGACATGAAA	+
M103	SRF_HUMAN.H11MO.0.A	-13	0.00336999	2.59152	0.302392	18	ACTCCATTTGACTCATGAATGAGATAGGCATTGAAAGGGG	CATGCCCATATAAGGCAA	-
M103	BATF_HUMAN.H11MO.0.A	2	0.00391641	3.01172	0.302392	16	ACTCCATTTGACTCATGAATGAGATAGGCATTGAAAGGGG	ACTTTCGATATGACTCAT	+
M103	FOXD3_HUMAN.H11MO.0.D	-3	0.0039374	3.02786	0.302392	15	ACTCCATTTGACTCATGAATGAGATAGGCATTGAAAGGGG	TTTGTTTACTTAGCA	+
M103	BRAC_HUMAN.H11MO.0.A	-5	0.00403993	3.1067	0.302392	20	ACTCCATTTGACTCATGAATGAGATAGGCATTGAAAGGGG	ATTTCACACCTCCCTGCTAA	-
M103	SOX2_HUMAN.H11MO.1.A	-13	0.00423204	3.25444	0.302392	16	ACTCCATTTGACTCATGAATGAGATAGGCATTGAAAGGGG	TTTGCATAACAAAGGA	-
M103	NR1D1_HUMAN.H11MO.0.B	-18	0.00462718	3.5583	0.303016	19	ACTCCATTTGACTCATGAATGAGATAGGCATTGAAAGGGG	AGGGAAGTGGGTCAGAAGG	+
M103	IRF8_HUMAN.H11MO.0.B	-20	0.00464466	3.57174	0.303016	20	ACTCCATTTGACTCATGAATGAGATAGGCATTGAAAGGGG	AAAAGAGGAAGTGAAAGTAA	+
M103	IRX2_HUMAN.H11MO.0.D	-18	0.00533533	4.10287	0.307913	19	ACTCCATTTGACTCATGAATGAGATAGGCATTGAAAGGGG	ACATGGGTGGGCATGTTGG	+
M103	NR1H3_HUMAN.H11MO.0.B	-22	0.00533533	4.10287	0.307913	18	ACTCCATTTGACTCATGAATGAGATAGGCATTGAAAGGGG	CAGAGGTCACTGCAGGTCA	+
M103	HXC10_HUMAN.H11MO.0.D	-11	0.00572598	4.40328	0.310512	19	ACTCCATTTGACTCATGAATGAGATAGGCATTGAAAGGGG	GTAATAAAAAAATTAAAAA	-
M103	LYL1_HUMAN.H11MO.0.A	-3	0.0058373	4.48889	0.310512	14	ACTCCATTTGACTCATGAATGAGATAGGCATTGAAAGGGG	CCAGCTGTTTCCTG	+
M103	PO3F3_HUMAN.H11MO.0.D	-3	0.00600118	4.61491	0.310512	17	ACTCCATTTGACTCATGAATGAGATAGGCATTGAAAGGGG	AAATTTGCATAATTTAT	-
M103	SMAD3_HUMAN.H11MO.0.B	-5	0.0072854	5.60248	0.354187	12	ACTCCATTTGACTCATGAATGAGATAGGCATTGAAAGGGG	CTCTGTCACCTG	+
M103	AIRE_HUMAN.H11MO.0.C	-13	0.00755341	5.80857	0.354187	18	ACTCCATTTGACTCATGAATGAGATAGGCATTGAAAGGGG	ATTGGTTTTATTGGTTAA	+
M103	RARA_HUMAN.H11MO.2.A	-24	0.00806517	6.20212	0.356883	16	ACTCCATTTGACTCATGAATGAGATAGGCATTGAAAGGGG	AGGTCACCGAGAGGTCA	+
M103	ZN554_HUMAN.H11MO.0.C	3	0.00855915	6.58199	0.356883	17	ACTCCATTTGACTCATGAATGAGATAGGCATTGAAAGGGG	AGCACCCCACATGGCTCAGC	-
M103	ZN350_HUMAN.H11MO.0.C	-14	0.00870325	6.6928	0.356883	18	ACTCCATTTGACTCATGAATGAGATAGGCATTGAAAGGGG	TAGGTCATAAAAGGACTG	-
M103	HSF2_HUMAN.H11MO.0.A	-15	0.00880011	6.76728	0.356883	14	ACTCCATTTGACTCATGAATGAGATAGGCATTGAAAGGGG	AGAATGTTCTAGAA	+
M103	PTF1A_HUMAN.H11MO.0.B	-30	0.00933684	7.18003	0.364106	10	ACTCCATTTGACTCATGAATGAGATAGGCATTGAAAGGGG	GGGAAAGGGGGCAGCTGG	-
M103	IRF1_HUMAN.H11MO.0.A	-20	0.00976897	7.51234	0.364106	20	ACTCCATTTGACTCATGAATGAGATAGGCATTGAAAGGGG	GAAAATGAAAGTGAAAGTAA	+
M103	NKX61_HUMAN.H11MO.0.B	-19	0.00994884	7.65066	0.364106	19	ACTCCATTTGACTCATGAATGAGATAGGCATTGAAAGGGG	GATTAATGGGAATTTAATG	+
M103	ZFX_HUMAN.H11MO.1.A	-17	0.0107674	8.2801	0.377152	17	ACTCCATTTGACTCATGAATGAGATAGGCATTGAAAGGGG	GGGGGCGGAGGCCGGGG	+
M103	TCF7_HUMAN.H11MO.0.A	-14	0.0114147	8.77793	0.377152	16	ACTCCATTTGACTCATGAATGAGATAGGCATTGAAAGGGG	AACCACATCAAAGGAA	+
M103	NANOG_HUMAN.H11MO.0.A	-12	0.011562	8.89121	0.377152	17	ACTCCATTTGACTCATGAATGAGATAGGCATTGAAAGGGG	ATTTGCATAACAAAGGA	-
M103	CLOCK_HUMAN.H11MO.0.C	-7	0.0121054	9.30903	0.38027	14	ACTCCATTTGACTCATGAATGAGATAGGCATTGAAAGGGG	CAGACACGTGAACA	+
M103	VEZF1_HUMAN.H11MO.0.C	-18	0.0124179	9.54937	0.38027	22	ACTCCATTTGACTCATGAATGAGATAGGCATTGAAAGGGG	GGGGAGGGGGGAGGGGGAGGGG	+
M103	PAX8_HUMAN.H11MO.0.D	-7	0.0130928	10.0683	0.392917	14	ACTCCATTTGACTCATGAATGAGATAGGCATTGAAAGGGG	GTCACTGAAGCGGG	+
M103	GATA1_HUMAN.H11MO.0.A	-14	0.014833	11.4066	0.39606	19	ACTCCATTTGACTCATGAATGAGATAGGCATTGAAAGGGG	CTGGCGGGGACAGATAAGA	+
M103	KLF6_HUMAN.H11MO.0.A	-21	0.014833	11.4066	0.39606	19	ACTCCATTTGACTCATGAATGAGATAGGCATTGAAAGGGG	GGAAGGGCGGGGCCGGGGG	+
M103	NFAC1_HUMAN.H11MO.0.B	-13	0.0149274	11.4792	0.39606	15	ACTCCATTTGACTCATGAATGAGATAGGCATTGAAAGGGG	ATGGAAAAAAAGAAA	+
M103	ETV5_HUMAN.H11MO.0.C	-21	0.0152918	11.7594	0.39606	14	ACTCCATTTGACTCATGAATGAGATAGGCATTGAAAGGGG	GAGCAGGAAGTGAG	+
M103	PURA_HUMAN.H11MO.0.D	-16	0.0153091	11.7727	0.39606	17	ACTCCATTTGACTCATGAATGAGATAGGCATTGAAAGGGG	GGAAGGGGGGGGCAGGG	+
M103	PO3F2_HUMAN.H11MO.0.A	-12	0.0153091	11.7727	0.39606	17	ACTCCATTTGACTCATGAATGAGATAGGCATTGAAAGGGG	GAATGAATATGCATGAA	-
M103	RORA_HUMAN.H11MO.0.C	-20	0.0164571	12.6555	0.404821	13	ACTCCATTTGACTCATGAATGAGATAGGCATTGAAAGGGG	AACTAGGTCAGGG	+
M103	MAZ_HUMAN.H11MO.0.A	-20	0.0168065	12.9242	0.406748	20	ACTCCATTTGACTCATGAATGAGATAGGCATTGAAAGGGG	GGGGGAGGGGGGGGGGGGGGGG	+
M103	PLAG1_HUMAN.H11MO.0.D	-23	0.0175725	13.5133	0.411997	17	ACTCCATTTGACTCATGAATGAGATAGGCATTGAAAGGGG	GGGGGCATCAGGAGGGG	+
M103	GATA2_HUMAN.H11MO.0.A	-14	0.0192212	14.7811	0.443718	19	ACTCCATTTGACTCATGAATGAGATAGGCATTGAAAGGGG	CTGGGGGGTGGAGATAAGG	+
M103	PATZ1_HUMAN.H11MO.0.C	-19	0.020083	15.4438	0.456587	21	ACTCCATTTGACTCATGAATGAGATAGGCATTGAAAGGGG	GGGGAGGGGGCGGGGGGGGAGG	+
M103	ETS2_HUMAN.H11MO.0.B	-22	0.0208779	16.0551	0.464683	13	ACTCCATTTGACTCATGAATGAGATAGGCATTGAAAGGGG	GGAAGGAAGAGGA	+
M103	NR2F6_HUMAN.H11MO.0.D	-18	0.0210584	16.1939	0.464683	18	ACTCCATTTGACTCATGAATGAGATAGGCATTGAAAGGGG	AGGACAAAGTTCACTTGA	+
M103	STAT2_HUMAN.H11MO.0.A	-18	0.0218337	16.7901	0.470619	19	ACTCCATTTGACTCATGAATGAGATAGGCATTGAAAGGGG	AGGAAAATGAAACTGAAAG	+
M103	PIT1_HUMAN.H11MO.0.C	-11	0.022575	17.3602	0.470619	13	ACTCCATTTGACTCATGAATGAGATAGGCATTGAAAGGGG	CTCATGAATATAT	+
M103	ZN335_HUMAN.H11MO.0.A	-23	0.022582	17.3655	0.470619	17	ACTCCATTTGACTCATGAATGAGATAGGCATTGAAAGGGG	TCAGGCAGCGCCGAGGACAGCC	-
M103	MAFF_HUMAN.H11MO.0.B	0	0.0239861	18.4453	0.493034	18	ACTCCATTTGACTCATGAATGAGATAGGCATTGAAAGGGG	AAAAATGCTGACTCAGCA	-
M103	ZNF41_HUMAN.H11MO.0.C	-11	0.0247528	19.0349	0.495226	24	ACTCCATTTGACTCATGAATGAGATAGGCATTGAAAGGGG	CACAAGGGAGTAAGGCACCATGAG	+
M106	MNX1_HUMAN.H11MO.0.D	-21	5.25351e-05	0.0403995	0.080799	19	GTCCGTCTCAGGTAGACTCACAATCAATTGAGTAGATAAT	TTAAGGGTTATTAAAATAG	-
M106	IRX2_HUMAN.H11MO.0.D	-17	0.000475001	0.365276	0.263619	19	GTCCGTCTCAGGTAGACTCACAATCAATTGAGTAGATAAT	ACATGGGTGGGCATGTTGG	+
M106	GATA1_HUMAN.H11MO.0.A	8	0.000514211	0.395428	0.263619	11	GTCCGTCTCAGGTAGACTCACAATCAATTGAGTAGATAAT	TCTTATCTGTCCCCGCCAG	-
M107	MNX1_HUMAN.H11MO.0.D	-16	0.000159438	0.122608	0.245216	19	AGTCATGTATTAGACACCAGAAAACAGCTAAATCGCAAAA	TTAAGGGTTATTAAAATAG	-
M107	IRX2_HUMAN.H11MO.0.D	-2	0.000379029	0.291473	0.291473	19	AGTCATGTATTAGACACCAGAAAACAGCTAAATCGCAAAA	ACATGGGTGGGCATGTTGG	+
M108	MNX1_HUMAN.H11MO.0.D	-19	8.12253e-05	0.0624623	0.123889	19	TCAATAACTCAGGTTTTTCTCTAGCTTGAGAAACAGAAAT	TTAAGGGTTATTAAAATAG	-
M108	TLX1_HUMAN.H11MO.0.D	-7	0.00100323	0.771487	0.461176	17	TCAATAACTCAGGTTTTTCTCTAGCTTGAGAAACAGAAAT	CCTTGGCAACTTGCCAG	-
M108	PAX2_HUMAN.H11MO.0.D	-13	0.00143482	1.10337	0.461176	18	TCAATAACTCAGGTTTTTCTCTAGCTTGAGAAACAGAAAT	GTTCAGTCATGCGTGACA	+
M108	FOXD3_HUMAN.H11MO.0.D	-18	0.00187922	1.44512	0.461176	15	TCAATAACTCAGGTTTTTCTCTAGCTTGAGAAACAGAAAT	TGCTAAGTAAACAAA	-
M108	ZN394_HUMAN.H11MO.0.C	-21	0.00220602	1.69643	0.461176	19	TCAATAACTCAGGTTTTTCTCTAGCTTGAGAAACAGAAAT	AGAATGGAATAGAATGGAAT	+
M108	IRX2_HUMAN.H11MO.0.D	-10	0.00243188	1.87012	0.461176	19	TCAATAACTCAGGTTTTTCTCTAGCTTGAGAAACAGAAAT	ACATGGGTGGGCATGTTGG	+
M108	RXRA_HUMAN.H11MO.0.A	-7	0.00272833	2.09809	0.461176	20	TCAATAACTCAGGTTTTTCTCTAGCTTGAGAAACAGAAAT	CTCTGACCTCTGCCTCCCCC	-
M108	GATA2_HUMAN.H11MO.0.A	7	0.0030236	2.32515	0.461176	12	TCAATAACTCAGGTTTTTCTCTAGCTTGAGAAACAGAAAT	CCTTATCTCCACCCCCCAG	-
M108	PAX8_HUMAN.H11MO.0.D	-20	0.0041102	3.16075	0.486726	14	TCAATAACTCAGGTTTTTCTCTAGCTTGAGAAACAGAAAT	CCCGCTTCAGTGAC	-
M108	GATA1_HUMAN.H11MO.0.A	-15	0.00431648	3.31937	0.486726	19	TCAATAACTCAGGTTTTTCTCTAGCTTGAGAAACAGAAAT	CTGGCGGGGACAGATAAGA	+
M108	ZN350_HUMAN.H11MO.0.C	-9	0.0047767	3.67328	0.486726	18	TCAATAACTCAGGTTTTTCTCTAGCTTGAGAAACAGAAAT	CAGTCCTTTTATGACCTA	+
M108	NR1H3_HUMAN.H11MO.0.B	-9	0.004965	3.81808	0.486726	19	TCAATAACTCAGGTTTTTCTCTAGCTTGAGAAACAGAAAT	CAGAGGTCACTGCAGGTCA	+
M111	MNX1_HUMAN.H11MO.0.D	-1	7.02456e-05	0.0540189	0.107945	19	TCATTGAGGGAGGACAATTTAGACTATAAAGAAGCAGCTG	TTAAGGGTTATTAAAATAG	-
M113	IRX2_HUMAN.H11MO.0.D	-10	0.000119419	0.0918332	0.157079	19	GCTACTGAAGATACCGTGACCCCGGCTTTACAGCATATTG	CCAACATGCCCACCCATGT	-
M113	MNX1_HUMAN.H11MO.0.D	-7	0.000204573	0.157317	0.157079	19	GCTACTGAAGATACCGTGACCCCGGCTTTACAGCATATTG	CTATTTTAATAACCCTTAA	+
M113	RXRA_HUMAN.H11MO.0.A	-2	0.000690499	0.530993	0.264687	20	GCTACTGAAGATACCGTGACCCCGGCTTTACAGCATATTG	CTCTGACCTCTGCCTCCCCC	-
M113	HME2_HUMAN.H11MO.0.D	0	0.000861792	0.662718	0.264687	11	GCTACTGAAGATACCGTGACCCCGGCTTTACAGCATATTG	GGTAATTAGGG	+
M113	RARG_HUMAN.H11MO.2.D	-4	0.00139275	1.07102	0.356468	20	GCTACTGAAGATACCGTGACCCCGGCTTTACAGCATATTG	GTGACCTCTGGGTGACCCCC	-
M113	HXC10_HUMAN.H11MO.0.D	-1	0.00176528	1.3575	0.387271	19	GCTACTGAAGATACCGTGACCCCGGCTTTACAGCATATTG	GTAATAAAAAAATTAAAAA	-
M114	ZN394_HUMAN.H11MO.0.C	-5	5.28677e-06	0.00406553	0.00807968	20	AGTTAGAGATGATTGGGGTAAGAAGCGCAGGACTACGTGC	AGAATGGAATAGAATGGAAT	+
M114	MNX1_HUMAN.H11MO.0.D	-2	1.34473e-05	0.010341	0.0102756	19	AGTTAGAGATGATTGGGGTAAGAAGCGCAGGACTACGTGC	TTAAGGGTTATTAAAATAG	-
M114	IRX2_HUMAN.H11MO.0.D	-5	0.000232161	0.178532	0.107971	19	AGTTAGAGATGATTGGGGTAAGAAGCGCAGGACTACGTGC	ACATGGGTGGGCATGTTGG	+
M114	RXRA_HUMAN.H11MO.0.A	-12	0.000282594	0.217315	0.107971	20	AGTTAGAGATGATTGGGGTAAGAAGCGCAGGACTACGTGC	GGGGGAGGCAGAGGTCAGAG	+
M114	ZN341_HUMAN.H11MO.0.C	-6	0.000384386	0.295593	0.11749	22	AGTTAGAGATGATTGGGGTAAGAAGCGCAGGACTACGTGC	GGGGGGGGGGGGAGGGAAGAGC	+
M114	ZFX_HUMAN.H11MO.1.A	-20	0.000642186	0.493841	0.163574	17	AGTTAGAGATGATTGGGGTAAGAAGCGCAGGACTACGTGC	GGGGGCGGAGGCCGGGG	+
M114	ZN589_HUMAN.H11MO.0.D	-15	0.000935585	0.719465	0.204263	16	AGTTAGAGATGATTGGGGTAAGAAGCGCAGGACTACGTGC	CGGCAGTAACCGTGGG	-
M114	SPIC_HUMAN.H11MO.0.D	-9	0.00136595	1.05041	0.260944	13	AGTTAGAGATGATTGGGGTAAGAAGCGCAGGACTACGTGC	GAGGAAGGGGAGG	+
M114	GATA5_HUMAN.H11MO.0.D	-2	0.00206901	1.59107	0.351337	17	AGTTAGAGATGATTGGGGTAAGAAGCGCAGGACTACGTGC	TAAGAGATAACTTAGAT	+
M114	VEZF1_HUMAN.H11MO.0.C	-11	0.0028518	2.19303	0.435835	22	AGTTAGAGATGATTGGGGTAAGAAGCGCAGGACTACGTGC	GGGGAGGGGGGAGGGGGAGGGG	+
M115	MNX1_HUMAN.H11MO.0.D	-12	0.00012736	0.0979399	0.195456	19	TAAGAGTCAAGCCCTACAGTAACCAAAGATGTAGACTCCA	TTAAGGGTTATTAAAATAG	-
M115	BRAC_HUMAN.H11MO.0.A	-3	0.00103792	0.798163	0.448478	20	TAAGAGTCAAGCCCTACAGTAACCAAAGATGTAGACTCCA	ATTTCACACCTCCCTGCTAA	-
M115	IRX2_HUMAN.H11MO.0.D	-1	0.0013579	1.04422	0.448478	19	TAAGAGTCAAGCCCTACAGTAACCAAAGATGTAGACTCCA	ACATGGGTGGGCATGTTGG	+
M115	HXC10_HUMAN.H11MO.0.D	-18	0.0013579	1.04422	0.448478	19	TAAGAGTCAAGCCCTACAGTAACCAAAGATGTAGACTCCA	GTAATAAAAAAATTAAAAA	-
M116	MNX1_HUMAN.H11MO.0.D	-14	0.000348548	0.268033	0.226038	19	CATTTTGGATAGCCACATGTTATTGCTCAAGCACTCATAT	CTATTTTAATAACCCTTAA	+
M116	MAFA_HUMAN.H11MO.0.D	-16	0.000559457	0.430223	0.226038	21	CATTTTGGATAGCCACATGTTATTGCTCAAGCACTCATAT	GTGCTGACCCCGCAGCCTTCG	+
M116	PO3F3_HUMAN.H11MO.0.D	-9	0.000893641	0.68721	0.226038	17	CATTTTGGATAGCCACATGTTATTGCTCAAGCACTCATAT	ATAAATTATGCAAATTT	+
M116	HXC10_HUMAN.H11MO.0.D	-7	0.000941305	0.723864	0.226038	19	CATTTTGGATAGCCACATGTTATTGCTCAAGCACTCATAT	TTTTTAATTTTTTTATTAC	+
M116	BHE23_HUMAN.H11MO.0.D	-11	0.00115638	0.889256	0.226038	12	CATTTTGGATAGCCACATGTTATTGCTCAAGCACTCATAT	AGCATATGGTGG	+
M116	IRX2_HUMAN.H11MO.0.D	-11	0.00117403	0.902829	0.226038	19	CATTTTGGATAGCCACATGTTATTGCTCAAGCACTCATAT	CCAACATGCCCACCCATGT	-
M116	IRX3_HUMAN.H11MO.0.D	-12	0.00118295	0.909686	0.226038	11	CATTTTGGATAGCCACATGTTATTGCTCAAGCACTCATAT	TTTCATGTAAT	+
M116	ZN589_HUMAN.H11MO.0.D	-12	0.00227699	1.751	0.361931	16	CATTTTGGATAGCCACATGTTATTGCTCAAGCACTCATAT	CCCACGGTTACTGCCG	+
M116	RXRA_HUMAN.H11MO.0.A	-5	0.00258308	1.98639	0.361931	20	CATTTTGGATAGCCACATGTTATTGCTCAAGCACTCATAT	GGGGGAGGCAGAGGTCAGAG	+
M116	TLX1_HUMAN.H11MO.0.D	-15	0.00260443	2.00281	0.361931	17	CATTTTGGATAGCCACATGTTATTGCTCAAGCACTCATAT	CTGGCAAGTTGCCAAGG	+
M116	ZN563_HUMAN.H11MO.0.C	-15	0.00310753	2.38969	0.365371	21	CATTTTGGATAGCCACATGTTATTGCTCAAGCACTCATAT	GCAGCTGCCAGTGAGGATCCC	-
M116	CDC5L_HUMAN.H11MO.0.D	-13	0.0033452	2.57246	0.365371	15	CATTTTGGATAGCCACATGTTATTGCTCAAGCACTCATAT	ATTATGTTAAATCCC	-
M116	OLIG2_HUMAN.H11MO.0.B	-12	0.00334623	2.57325	0.365371	18	CATTTTGGATAGCCACATGTTATTGCTCAAGCACTCATAT	CCAGCTGTTTCCCTTCTG	+
M116	ZN394_HUMAN.H11MO.0.C	-11	0.00439095	3.37664	0.408885	20	CATTTTGGATAGCCACATGTTATTGCTCAAGCACTCATAT	ATTCCATTCTATTCCATTCT	-
M116	TEAD3_HUMAN.H11MO.0.D	-15	0.0045472	3.4968	0.408885	15	CATTTTGGATAGCCACATGTTATTGCTCAAGCACTCATAT	GATATTTCTGCTCTA	+
M116	ZN341_HUMAN.H11MO.0.C	-18	0.00525628	4.04208	0.446387	22	CATTTTGGATAGCCACATGTTATTGCTCAAGCACTCATAT	GCTCTTCCCTCCCCCCCCCCCC	-
M116	FOXD3_HUMAN.H11MO.0.D	-18	0.00569922	4.3827	0.45853	15	CATTTTGGATAGCCACATGTTATTGCTCAAGCACTCATAT	TTTGTTTACTTAGCA	+
M116	PAX5_HUMAN.H11MO.0.A	-11	0.00624	4.79856	0.476937	21	CATTTTGGATAGCCACATGTTATTGCTCAAGCACTCATAT	GTCACGCTCTGCTGCCCAGGC	-
M116	OSR2_HUMAN.H11MO.0.C	-12	0.00690265	5.30814	0.479622	16	CATTTTGGATAGCCACATGTTATTGCTCAAGCACTCATAT	GCTGCTGCTTCTGCTG	+
M117	IRX2_HUMAN.H11MO.0.D	-11	0.000156272	0.120173	0.120149	19	CATTGAGAAAGATCACCTTGGCACTGAAGTATACAAATAG	CCAACATGCCCACCCATGT	-
M117	MNX1_HUMAN.H11MO.0.D	-2	0.000156272	0.120173	0.120149	19	CATTGAGAAAGATCACCTTGGCACTGAAGTATACAAATAG	TTAAGGGTTATTAAAATAG	-
M117	ZN394_HUMAN.H11MO.0.C	-5	0.000777217	0.59768	0.239023	20	CATTGAGAAAGATCACCTTGGCACTGAAGTATACAAATAG	AGAATGGAATAGAATGGAAT	+
M118	MNX1_HUMAN.H11MO.0.D	-6	0.0001725	0.132653	0.186583	19	TAGTAGAAAAGAAAGTAACTCCGGGGTATCAACATATTAG	CTATTTTAATAACCCTTAA	+
M118	IRX2_HUMAN.H11MO.0.D	-18	0.000761418	0.58553	0.292706	19	TAGTAGAAAAGAAAGTAACTCCGGGGTATCAACATATTAG	ACATGGGTGGGCATGTTGG	+
M118	ZN394_HUMAN.H11MO.0.C	-9	0.00133276	1.02489	0.409874	20	TAGTAGAAAAGAAAGTAACTCCGGGGTATCAACATATTAG	AGAATGGAATAGAATGGAAT	+
M119	MNX1_HUMAN.H11MO.0.D	-20	0.000156511	0.120357	0.240193	19	AGTTATGAGTCCACTGGGATTCCAAAGGATTAAGAACCTG	TTAAGGGTTATTAAAATAG	-
M119	IRX2_HUMAN.H11MO.0.D	-12	0.000545662	0.419614	0.363718	19	AGTTATGAGTCCACTGGGATTCCAAAGGATTAAGAACCTG	CCAACATGCCCACCCATGT	-
M119	ZN394_HUMAN.H11MO.0.C	-10	0.000779675	0.59957	0.363718	20	AGTTATGAGTCCACTGGGATTCCAAAGGATTAAGAACCTG	AGAATGGAATAGAATGGAAT	+
M119	RXRA_HUMAN.H11MO.0.A	-6	0.00152329	1.17141	0.443113	20	AGTTATGAGTCCACTGGGATTCCAAAGGATTAAGAACCTG	GGGGGAGGCAGAGGTCAGAG	+
M119	HXC10_HUMAN.H11MO.0.D	-18	0.00187689	1.44333	0.443113	19	AGTTATGAGTCCACTGGGATTCCAAAGGATTAAGAACCTG	GTAATAAAAAAATTAAAAA	-
M120	MNX1_HUMAN.H11MO.0.D	-1	0.000135247	0.104005	0.207968	19	GCAGTTTCAAAGTCCAACTCTACCGAAAGTAAAAAATGTG	CTATTTTAATAACCCTTAA	+
M120	IRX2_HUMAN.H11MO.0.D	-13	0.00109118	0.839116	0.353453	19	GCAGTTTCAAAGTCCAACTCTACCGAAAGTAAAAAATGTG	CCAACATGCCCACCCATGT	-
M120	HXC10_HUMAN.H11MO.0.D	-4	0.0011766	0.904802	0.353453	19	GCAGTTTCAAAGTCCAACTCTACCGAAAGTAAAAAATGTG	TTTTTAATTTTTTTATTAC	+
M120	RXRA_HUMAN.H11MO.0.A	-15	0.00118752	0.913203	0.353453	20	GCAGTTTCAAAGTCCAACTCTACCGAAAGTAAAAAATGTG	GGGGGAGGCAGAGGTCAGAG	+
M120	SPIC_HUMAN.H11MO.0.D	-13	0.00137916	1.06057	0.353453	13	GCAGTTTCAAAGTCCAACTCTACCGAAAGTAAAAAATGTG	CCTCCCCTTCCTC	-
M120	TLX1_HUMAN.H11MO.0.D	-12	0.00222431	1.71049	0.488614	17	GCAGTTTCAAAGTCCAACTCTACCGAAAGTAAAAAATGTG	CCTTGGCAACTTGCCAG	-
M121	MNX1_HUMAN.H11MO.0.D	-12	0.000396632	0.30501	0.324913	19	AGAGGTTACCGGCTCAGACTTAAAAACAGCTGAGATATAG	TTAAGGGTTATTAAAATAG	-
M121	IRX2_HUMAN.H11MO.0.D	0	0.000635561	0.488746	0.324913	19	AGAGGTTACCGGCTCAGACTTAAAAACAGCTGAGATATAG	ACATGGGTGGGCATGTTGG	+
M121	TLX1_HUMAN.H11MO.0.D	-18	0.00113627	0.873792	0.435666	17	AGAGGTTACCGGCTCAGACTTAAAAACAGCTGAGATATAG	CTGGCAAGTTGCCAAGG	+
M122	IRX2_HUMAN.H11MO.0.D	-8	0.000200294	0.154026	0.17393	19	TAGGTGGGCCAGGGATCTTGAAGTGGACCCTACTCATGCG	ACATGGGTGGGCATGTTGG	+
M122	RXRA_HUMAN.H11MO.0.A	-15	0.000343263	0.26397	0.17393	20	TAGGTGGGCCAGGGATCTTGAAGTGGACCCTACTCATGCG	CTCTGACCTCTGCCTCCCCC	-
M122	MNX1_HUMAN.H11MO.0.D	-7	0.000580912	0.446722	0.17393	19	TAGGTGGGCCAGGGATCTTGAAGTGGACCCTACTCATGCG	TTAAGGGTTATTAAAATAG	-
M122	FOXD3_HUMAN.H11MO.0.D	-24	0.000713096	0.548371	0.17393	15	TAGGTGGGCCAGGGATCTTGAAGTGGACCCTACTCATGCG	TTTGTTTACTTAGCA	+
M122	TLX1_HUMAN.H11MO.0.D	-9	0.000729153	0.560719	0.17393	17	TAGGTGGGCCAGGGATCTTGAAGTGGACCCTACTCATGCG	CTGGCAAGTTGCCAAGG	+
M122	GATA1_HUMAN.H11MO.0.A	7	0.000795785	0.611958	0.17393	12	TAGGTGGGCCAGGGATCTTGAAGTGGACCCTACTCATGCG	TCTTATCTGTCCCCGCCAG	-
M122	ZN341_HUMAN.H11MO.0.C	-4	0.00269444	2.07203	0.45804	22	TAGGTGGGCCAGGGATCTTGAAGTGGACCCTACTCATGCG	GGGGGGGGGGGGAGGGAAGAGC	+
M122	GATA2_HUMAN.H11MO.0.A	7	0.00305295	2.34772	0.467087	12	TAGGTGGGCCAGGGATCTTGAAGTGGACCCTACTCATGCG	CCTTATCTCCACCCCCCAG	-
M123	AIRE_HUMAN.H11MO.0.C	-5	0.000138324	0.106371	0.212422	18	CAAGCTCACGCTATATTTCCAGGCAATAAGCATGAGCTAT	TTAACCAATATAACCAAT	-
M124	MNX1_HUMAN.H11MO.0.D	-6	0.000155208	0.119355	0.201548	19	CGTGTGATGCTCAGAAACTCAATCTACATTGAGGAAAACA	TTAAGGGTTATTAAAATAG	-
M124	IRX2_HUMAN.H11MO.0.D	-16	0.000362098	0.278453	0.201548	19	CGTGTGATGCTCAGAAACTCAATCTACATTGAGGAAAACA	CCAACATGCCCACCCATGT	-
M124	GATA1_HUMAN.H11MO.0.A	-28	0.000877356	0.674686	0.337275	12	CGTGTGATGCTCAGAAACTCAATCTACATTGAGGAAAACA	CTGGCGGGGACAGATAAGA	+
M124	GATA2_HUMAN.H11MO.0.A	-28	0.00188355	1.44845	0.482719	12	CGTGTGATGCTCAGAAACTCAATCTACATTGAGGAAAACA	CTGGGGGGTGGAGATAAGG	+
M125	MNX1_HUMAN.H11MO.0.D	-5	0.000109926	0.0845329	0.16859	19	GTGCTACTTAATACATAGAATTGTTGTTTGCCTATAATGC	TTAAGGGTTATTAAAATAG	-
M125	IRX2_HUMAN.H11MO.0.D	-8	0.000385713	0.296613	0.271567	19	GTGCTACTTAATACATAGAATTGTTGTTTGCCTATAATGC	ACATGGGTGGGCATGTTGG	+
M126	AIRE_HUMAN.H11MO.0.C	-1	9.1036e-06	0.00700067	0.0139253	18	AATTGGAATTTATGGTGACAATTGTTTAAGCTCTTGCTGC	ATTGGTTTTATTGGTTAA	+
M126	ZN214_HUMAN.H11MO.0.C	-18	5.47644e-05	0.0421138	0.0418851	22	AATTGGAATTTATGGTGACAATTGTTTAAGCTCTTGCTGC	TCCTTTTTGAGGCCTTTGATGA	+
M126	IRX2_HUMAN.H11MO.0.D	-18	0.000469648	0.36116	0.239466	19	AATTGGAATTTATGGTGACAATTGTTTAAGCTCTTGCTGC	ACATGGGTGGGCATGTTGG	+
M126	OSR2_HUMAN.H11MO.0.C	-23	0.000790288	0.607732	0.302216	16	AATTGGAATTTATGGTGACAATTGTTTAAGCTCTTGCTGC	GCTGCTGCTTCTGCTG	+
M126	RXRA_HUMAN.H11MO.0.A	-23	0.00115398	0.887408	0.323698	17	AATTGGAATTTATGGTGACAATTGTTTAAGCTCTTGCTGC	CTCTGACCTCTGCCTCCCCC	-
M126	ZN713_HUMAN.H11MO.0.D	-21	0.00145606	1.11971	0.323698	19	AATTGGAATTTATGGTGACAATTGTTTAAGCTCTTGCTGC	TTTCGTGTCATTTTTCTAT	-
M126	ZN563_HUMAN.H11MO.0.C	-13	0.00154261	1.18627	0.323698	21	AATTGGAATTTATGGTGACAATTGTTTAAGCTCTTGCTGC	GGGATCCTCACTGGCAGCTGC	+
M126	ZN394_HUMAN.H11MO.0.C	-20	0.00196406	1.51036	0.323698	20	AATTGGAATTTATGGTGACAATTGTTTAAGCTCTTGCTGC	ATTCCATTCTATTCCATTCT	-
M126	ZN263_HUMAN.H11MO.0.A	-24	0.00211616	1.62732	0.323698	16	AATTGGAATTTATGGTGACAATTGTTTAAGCTCTTGCTGC	CTCCTCCTCTCCCTCCTCCC	-
M126	MNX1_HUMAN.H11MO.0.D	-3	0.00249449	1.91826	0.334409	19	AATTGGAATTTATGGTGACAATTGTTTAAGCTCTTGCTGC	TTAAGGGTTATTAAAATAG	-
M126	RARG_HUMAN.H11MO.2.D	-14	0.00284204	2.18553	0.334409	20	AATTGGAATTTATGGTGACAATTGTTTAAGCTCTTGCTGC	GTGACCTCTGGGTGACCCCC	-
M126	RARG_HUMAN.H11MO.0.B	-12	0.00427043	3.28396	0.435483	18	AATTGGAATTTATGGTGACAATTGTTTAAGCTCTTGCTGC	AGGTCAGAGTGACCTGGG	+
M126	RARA_HUMAN.H11MO.2.A	-26	0.00460719	3.54293	0.440462	14	AATTGGAATTTATGGTGACAATTGTTTAAGCTCTTGCTGC	TGACCTCTCGGTGACCT	-
M126	GATA2_HUMAN.H11MO.0.A	-2	0.00560856	4.31298	0.476618	19	AATTGGAATTTATGGTGACAATTGTTTAAGCTCTTGCTGC	CTGGGGGGTGGAGATAAGG	+
M127	MNX1_HUMAN.H11MO.0.D	-10	4.76339e-05	0.0366304	0.0731024	19	AATACTGGATTCTCAGCTGAGACACATCAATTCCATTAGG	TTAAGGGTTATTAAAATAG	-
M127	ZN394_HUMAN.H11MO.0.C	-17	0.00075723	0.58231	0.463976	20	AATACTGGATTCTCAGCTGAGACACATCAATTCCATTAGG	AGAATGGAATAGAATGGAAT	+
M127	IRX2_HUMAN.H11MO.0.D	-21	0.000906987	0.697473	0.463976	19	AATACTGGATTCTCAGCTGAGACACATCAATTCCATTAGG	ACATGGGTGGGCATGTTGG	+
# Tomtom (Motif Comparison Tool): Version 5.5.5 compiled on Dec 7 2023 at 04:32:55
# The format of this file is described at http://localhost:8080/meme_5.5.5/doc/tomtom-output-format.html.
# tomtom -o /data/result_enhancer110-k562 /data/k562-motif/result_motif_en/motifs_en110.txt /data/HOCOMOCOv11_full_HUMAN_mono_meme_format.meme
