# Supplementary material for: DeepEPI: CNN-transformer-based model for extracting TF interactions through predicting enhancer-promoter interactions
Source: Bioinform Adv. 2025 Sep 17;5(1):vbaf221. doi: 10.1093/bioadv/vbaf221 (PMC12478696; doi:10.1093/bioadv/vbaf221)
Supplement: vbaf221_Supplementary_Data [file vbaf221_supplementary_data.zip › Supplementary_file5/K562/result_enhancer110-k562/tomtom.xml]

<?xml version='1.0' encoding='UTF-8' standalone='yes'?>
<tomtom version="5.5.5" release="Thu Sep 14 08:48:04 2023 +1000">
  <model>
    <command_line>tomtom -o /data/result_enhancer110-k562 /data/k562-motif/result_motif_en/motifs_en110.txt /data/HOCOMOCOv11_full_HUMAN_mono_meme_format.meme</command_line>
    <distance_measure value="ed"/>
    <threshold type="qvalue">0.5</threshold>
    <alphabet name="DNA" like="dna">
      <letter id="A" symbol="A" complement="T" name="Adenine" colour="CC0000"/>
      <letter id="C" symbol="C" complement="G" name="Cytosine" colour="0000CC"/>
      <letter id="G" symbol="G" complement="C" name="Guanine" colour="FFB300"/>
      <letter id="T" symbol="T" aliases="U" complement="A" name="Thymine" colour="008000"/>
      <letter id="N" symbol="N" aliases="X." equals="ACGT" name="Any base"/>
      <letter id="V" symbol="V" equals="ACG" name="Not T"/>
      <letter id="H" symbol="H" equals="ACT" name="Not G"/>
      <letter id="D" symbol="D" equals="AGT" name="Not C"/>
      <letter id="B" symbol="B" equals="CGT" name="Not A"/>
      <letter id="M" symbol="M" equals="AC" name="Amino"/>
      <letter id="R" symbol="R" equals="AG" name="Purine"/>
      <letter id="W" symbol="W" equals="AT" name="Weak"/>
      <letter id="S" symbol="S" equals="CG" name="Strong"/>
      <letter id="Y" symbol="Y" equals="CT" name="Pyrimidine"/>
      <letter id="K" symbol="K" equals="GT" name="Keto"/>
    </alphabet>
    <strands>both</strands>
    <background from="--query--" A="0.25" C="0.25" G="0.25" T="0.25"/>
    <host>f5f03e2d8156</host>
    <when>Sun Jan 28 12:31:06 2024</when>
  </model>
  <query_dbs>
    <db source="/data/k562-motif/result_motif_en/motifs_en110.txt" name="motifs_en110.txt" loaded="114" excluded="0" last_mod_date="Sat Jan 27 09:07:47 2024"/>
  </query_dbs>
  <target_dbs>
    <db source="/data/HOCOMOCOv11_full_HUMAN_mono_meme_format.meme" name="HOCOMOCOv11_full_HUMAN_mono_meme_format" loaded="769" excluded="0" last_mod_date="Fri Jan 12 11:21:36 2024"/>
  </target_dbs>
  <queries>
    <motif db="0" id="M0" alt="O0" length="40" nsites="8" evalue="1.3e-003">
      <pos A="0.00308642" C="0.332304" G="0.332304" T="0.332304"/>
      <pos A="0.167696" C="0.00308642" G="0.167696" T="0.661523"/>
      <pos A="0.496914" C="0.332304" G="0.167696" T="0.00308642"/>
      <pos A="0.661523" C="0.00308642" G="0.167696" T="0.167696"/>
      <pos A="0.332304" C="0.496914" G="0.00308642" T="0.167696"/>
      <pos A="0.332304" C="0.167696" G="0.496914" T="0.00308642"/>
      <pos A="0.332304" C="0.332304" G="0.167696" T="0.167696"/>
      <pos A="0.00308642" C="0.496914" G="0.167696" T="0.332304"/>
      <pos A="0.167696" C="0.661523" G="0.00308642" T="0.167696"/>
      <pos A="0.167696" C="0.661523" G="0.167696" T="0.00308642"/>
      <pos A="0.332304" C="0.332304" G="0.167696" T="0.167696"/>
      <pos A="0.661523" C="0.167696" G="0.167696" T="0.00308642"/>
      <pos A="0.332304" C="0.332304" G="0.167696" T="0.167696"/>
      <pos A="0.332304" C="0.00308642" G="0.167696" T="0.496914"/>
      <pos A="0.332304" C="0.332304" G="0.00308642" T="0.332304"/>
      <pos A="0.167696" C="0.167696" G="0.167696" T="0.496914"/>
      <pos A="0.332304" C="0.167696" G="0.00308642" T="0.496914"/>
      <pos A="0.167696" C="0.332304" G="0.496914" T="0.00308642"/>
      <pos A="0.332304" C="0.332304" G="0.167696" T="0.167696"/>
      <pos A="0.167696" C="0.167696" G="0.496914" T="0.167696"/>
      <pos A="0.00308642" C="0.826131" G="0.167696" T="0.00308642"/>
      <pos A="0.496914" C="0.332304" G="0.167696" T="0.00308642"/>
      <pos A="0.00308642" C="0.167696" G="0.496914" T="0.332304"/>
      <pos A="0.167696" C="0.332304" G="0.332304" T="0.167696"/>
      <pos A="0.332304" C="0.00308642" G="0.496914" T="0.167696"/>
      <pos A="0.167696" C="0.00308642" G="0.332304" T="0.496914"/>
      <pos A="0.00308642" C="0.496914" G="0.496914" T="0.00308642"/>
      <pos A="0.167696" C="0.496914" G="0.00308642" T="0.332304"/>
      <pos A="0.167696" C="0.661523" G="0.167696" T="0.00308642"/>
      <pos A="0.496914" C="0.167696" G="0.332304" T="0.00308642"/>
      <pos A="0.167696" C="0.167696" G="0.496914" T="0.167696"/>
      <pos A="0.00308642" C="0.661523" G="0.332304" T="0.00308642"/>
      <pos A="0.332304" C="0.496914" G="0.00308642" T="0.167696"/>
      <pos A="0.661523" C="0.167696" G="0.167696" T="0.00308642"/>
      <pos A="0.332304" C="0.332304" G="0.332304" T="0.00308642"/>
      <pos A="0.332304" C="0.496914" G="0.167696" T="0.00308642"/>
      <pos A="0.00308642" C="0.00308642" G="0.496914" T="0.496914"/>
      <pos A="0.167696" C="0.167696" G="0.661523" T="0.00308642"/>
      <pos A="0.167696" C="0.00308642" G="0.496914" T="0.332304"/>
      <pos A="0.661523" C="0.167696" G="0.167696" T="0.00308642"/>
    </motif>
    <motif db="0" id="M1" alt="O1" length="40" nsites="8" evalue="1.3e-003">
      <pos A="0.159032" C="0.211013" G="0.522905" T="0.10705"/>
      <pos A="0.470922" C="0.211013" G="0.211013" T="0.10705"/>
      <pos A="0.159032" C="0.00308642" G="0.470922" T="0.366959"/>
      <pos A="0.314977" C="0.262996" G="0.314977" T="0.10705"/>
      <pos A="0.418941" C="0.10705" G="0.314977" T="0.159032"/>
      <pos A="0.262996" C="0.211013" G="0.366959" T="0.159032"/>
      <pos A="0.470922" C="0.00308642" G="0.159032" T="0.366959"/>
      <pos A="0.211013" C="0.0550686" G="0.418941" T="0.314977"/>
      <pos A="0.314977" C="0.00308642" G="0.366959" T="0.314977"/>
      <pos A="0.159032" C="0.0550686" G="0.366959" T="0.418941"/>
      <pos A="0.0550686" C="0.159032" G="0.67885" T="0.10705"/>
      <pos A="0.262996" C="0.418941" G="0.10705" T="0.211013"/>
      <pos A="0.314977" C="0.159032" G="0.0550686" T="0.470922"/>
      <pos A="0.314977" C="0.0550686" G="0.574886" T="0.0550686"/>
      <pos A="0.10705" C="0.262996" G="0.314977" T="0.314977"/>
      <pos A="0.366959" C="0.418941" G="0.159032" T="0.0550686"/>
      <pos A="0.314977" C="0.0550686" G="0.470922" T="0.159032"/>
      <pos A="0.159032" C="0.159032" G="0.314977" T="0.366959"/>
      <pos A="0.522905" C="0.0550686" G="0.366959" T="0.0550686"/>
      <pos A="0.211013" C="0.262996" G="0.366959" T="0.159032"/>
      <pos A="0.262996" C="0.10705" G="0.366959" T="0.262996"/>
      <pos A="0.211013" C="0.262996" G="0.470922" T="0.0550686"/>
      <pos A="0.211013" C="0.522905" G="0.159032" T="0.10705"/>
      <pos A="0.0550686" C="0.211013" G="0.314977" T="0.418941"/>
      <pos A="0.0550686" C="0.470922" G="0.0550686" T="0.418941"/>
      <pos A="0.366959" C="0.262996" G="0.159032" T="0.211013"/>
      <pos A="0.418941" C="0.00308642" G="0.418941" T="0.159032"/>
      <pos A="0.314977" C="0.10705" G="0.522905" T="0.0550686"/>
      <pos A="0.418941" C="0.262996" G="0.211013" T="0.10705"/>
      <pos A="0.159032" C="0.159032" G="0.314977" T="0.366959"/>
      <pos A="0.314977" C="0.470922" G="0.10705" T="0.10705"/>
      <pos A="0.522905" C="0.262996" G="0.0550686" T="0.159032"/>
      <pos A="0.211013" C="0.626868" G="0.159032" T="0.00308642"/>
      <pos A="0.10705" C="0.00308642" G="0.366959" T="0.522905"/>
      <pos A="0.470922" C="0.0550686" G="0.366959" T="0.10705"/>
      <pos A="0.10705" C="0.366959" G="0.366959" T="0.159032"/>
      <pos A="0.159032" C="0.0550686" G="0.262996" T="0.522905"/>
      <pos A="0.211013" C="0.470922" G="0.0550686" T="0.262996"/>
      <pos A="0.0550686" C="0.262996" G="0.262996" T="0.418941"/>
      <pos A="0.0550686" C="0.574886" G="0.262996" T="0.10705"/>
    </motif>
    <motif db="0" id="M10" alt="O10" length="40" nsites="8" evalue="1.3e-003">
      <pos A="0.167696" C="0.277435" G="0.222565" T="0.332304"/>
      <pos A="0.222565" C="0.332304" G="0.222565" T="0.222565"/>
      <pos A="0.222565" C="0.496914" G="0.167696" T="0.112826"/>
      <pos A="0.222565" C="0.442043" G="0.332304" T="0.00308642"/>
      <pos A="0.222565" C="0.277435" G="0.167696" T="0.332304"/>
      <pos A="0.112826" C="0.442043" G="0.167696" T="0.277435"/>
      <pos A="0.0579565" C="0.167696" G="0.167696" T="0.606653"/>
      <pos A="0.387174" C="0.277435" G="0.167696" T="0.167696"/>
      <pos A="0.442043" C="0.112826" G="0.387174" T="0.0579565"/>
      <pos A="0.167696" C="0.332304" G="0.167696" T="0.332304"/>
      <pos A="0.0579565" C="0.167696" G="0.387174" T="0.387174"/>
      <pos A="0.112826" C="0.0579565" G="0.442043" T="0.387174"/>
      <pos A="0.112826" C="0.442043" G="0.112826" T="0.332304"/>
      <pos A="0.332304" C="0.222565" G="0.00308642" T="0.442043"/>
      <pos A="0.277435" C="0.0579565" G="0.277435" T="0.387174"/>
      <pos A="0.167696" C="0.0579565" G="0.551784" T="0.222565"/>
      <pos A="0.222565" C="0.277435" G="0.442043" T="0.0579565"/>
      <pos A="0.332304" C="0.277435" G="0.167696" T="0.222565"/>
      <pos A="0.496914" C="0.00308642" G="0.222565" T="0.277435"/>
      <pos A="0.0579565" C="0.0579565" G="0.112826" T="0.771262"/>
      <pos A="0.332304" C="0.222565" G="0.387174" T="0.0579565"/>
      <pos A="0.277435" C="0.167696" G="0.387174" T="0.167696"/>
      <pos A="0.277435" C="0.277435" G="0.222565" T="0.222565"/>
      <pos A="0.606653" C="0.0579565" G="0.112826" T="0.222565"/>
      <pos A="0.606653" C="0.167696" G="0.167696" T="0.0579565"/>
      <pos A="0.167696" C="0.551784" G="0.00308642" T="0.277435"/>
      <pos A="0.112826" C="0.442043" G="0.167696" T="0.277435"/>
      <pos A="0.606653" C="0.0579565" G="0.112826" T="0.222565"/>
      <pos A="0.332304" C="0.222565" G="0.387174" T="0.0579565"/>
      <pos A="0.442043" C="0.112826" G="0.277435" T="0.167696"/>
      <pos A="0.332304" C="0.112826" G="0.277435" T="0.277435"/>
      <pos A="0.277435" C="0.112826" G="0.332304" T="0.277435"/>
      <pos A="0.222565" C="0.00308642" G="0.387174" T="0.387174"/>
      <pos A="0.167696" C="0.222565" G="0.387174" T="0.222565"/>
      <pos A="0.167696" C="0.0579565" G="0.332304" T="0.442043"/>
      <pos A="0.277435" C="0.0579565" G="0.496914" T="0.167696"/>
      <pos A="0.222565" C="0.112826" G="0.442043" T="0.222565"/>
      <pos A="0.277435" C="0.387174" G="0.332304" T="0.00308642"/>
      <pos A="0.277435" C="0.277435" G="0.167696" T="0.277435"/>
      <pos A="0.167696" C="0.496914" G="0.112826" T="0.222565"/>
    </motif>
    <motif db="0" id="M100" alt="O100" length="40" nsites="8" evalue="1.3e-003">
      <pos A="0.00308642" C="0.227554" G="0.45202" T="0.31734"/>
      <pos A="0.362233" C="0.0928731" G="0.18266" T="0.362233"/>
      <pos A="0.00308642" C="0.227554" G="0.496914" T="0.272446"/>
      <pos A="0.0928731" C="0.272446" G="0.31734" T="0.31734"/>
      <pos A="0.227554" C="0.137767" G="0.0928731" T="0.541807"/>
      <pos A="0.0928731" C="0.0928731" G="0.407127" T="0.407127"/>
      <pos A="0.272446" C="0.272446" G="0.272446" T="0.18266"/>
      <pos A="0.31734" C="0.496914" G="0.0928731" T="0.0928731"/>
      <pos A="0.137767" C="0.0479802" G="0.137767" T="0.676487"/>
      <pos A="0.272446" C="0.407127" G="0.137767" T="0.18266"/>
      <pos A="0.18266" C="0.31734" G="0.18266" T="0.31734"/>
      <pos A="0.18266" C="0.18266" G="0.45202" T="0.18266"/>
      <pos A="0.407127" C="0.0928731" G="0.31734" T="0.18266"/>
      <pos A="0.18266" C="0.137767" G="0.407127" T="0.272446"/>
      <pos A="0.137767" C="0.137767" G="0.31734" T="0.407127"/>
      <pos A="0.0479802" C="0.227554" G="0.407127" T="0.31734"/>
      <pos A="0.31734" C="0.496914" G="0.00308642" T="0.18266"/>
      <pos A="0.676487" C="0.137767" G="0.0928731" T="0.0928731"/>
      <pos A="0.18266" C="0.31734" G="0.272446" T="0.227554"/>
      <pos A="0.31734" C="0.31734" G="0.18266" T="0.18266"/>
      <pos A="0.00308642" C="0.00308642" G="0.407127" T="0.5867"/>
      <pos A="0.18266" C="0.541807" G="0.18266" T="0.0928731"/>
      <pos A="0.407127" C="0.18266" G="0.00308642" T="0.407127"/>
      <pos A="0.137767" C="0.0928731" G="0.362233" T="0.407127"/>
      <pos A="0.227554" C="0.137767" G="0.407127" T="0.227554"/>
      <pos A="0.541807" C="0.137767" G="0.272446" T="0.0479802"/>
      <pos A="0.137767" C="0.0928731" G="0.676487" T="0.0928731"/>
      <pos A="0.18266" C="0.0928731" G="0.272446" T="0.45202"/>
      <pos A="0.227554" C="0.227554" G="0.137767" T="0.407127"/>
      <pos A="0.272446" C="0.31734" G="0.18266" T="0.227554"/>
      <pos A="0.31734" C="0.0928731" G="0.362233" T="0.227554"/>
      <pos A="0.272446" C="0.496914" G="0.18266" T="0.0479802"/>
      <pos A="0.18266" C="0.45202" G="0.137767" T="0.227554"/>
      <pos A="0.18266" C="0.0479802" G="0.31734" T="0.45202"/>
      <pos A="0.0928731" C="0.272446" G="0.272446" T="0.362233"/>
      <pos A="0.272446" C="0.137767" G="0.227554" T="0.362233"/>
      <pos A="0.407127" C="0.272446" G="0.0928731" T="0.227554"/>
      <pos A="0.227554" C="0.0928731" G="0.31734" T="0.362233"/>
      <pos A="0.18266" C="0.137767" G="0.496914" T="0.18266"/>
      <pos A="0.407127" C="0.18266" G="0.0928731" T="0.31734"/>
    </motif>
    <motif db="0" id="M101" alt="O101" length="40" nsites="8" evalue="1.3e-003">
      <pos A="0.25" C="0.167696" G="0.167696" T="0.414609"/>
      <pos A="0.044239" C="0.291153" G="0.25" T="0.414609"/>
      <pos A="0.167696" C="0.455761" G="0.044239" T="0.332304"/>
      <pos A="0.291153" C="0.332304" G="0.126543" T="0.25"/>
      <pos A="0.25" C="0.00308642" G="0.414609" T="0.332304"/>
      <pos A="0.0853906" C="0.0853906" G="0.62037" T="0.208847"/>
      <pos A="0.126543" C="0.373457" G="0.414609" T="0.0853906"/>
      <pos A="0.291153" C="0.455761" G="0.0853906" T="0.167696"/>
      <pos A="0.332304" C="0.126543" G="0.25" T="0.291153"/>
      <pos A="0.25" C="0.332304" G="0.208847" T="0.208847"/>
      <pos A="0.126543" C="0.455761" G="0.373457" T="0.044239"/>
      <pos A="0.455761" C="0.25" G="0.044239" T="0.25"/>
      <pos A="0.25" C="0.126543" G="0.414609" T="0.208847"/>
      <pos A="0.455761" C="0.291153" G="0.167696" T="0.0853906"/>
      <pos A="0.579218" C="0.126543" G="0.291153" T="0.00308642"/>
      <pos A="0.291153" C="0.25" G="0.25" T="0.208847"/>
      <pos A="0.291153" C="0.0853906" G="0.496914" T="0.126543"/>
      <pos A="0.25" C="0.208847" G="0.167696" T="0.373457"/>
      <pos A="0.208847" C="0.208847" G="0.414609" T="0.167696"/>
      <pos A="0.538066" C="0.291153" G="0.126543" T="0.044239"/>
      <pos A="0.332304" C="0.496914" G="0.0853906" T="0.0853906"/>
      <pos A="0.044239" C="0.332304" G="0.291153" T="0.332304"/>
      <pos A="0.373457" C="0.25" G="0.167696" T="0.208847"/>
      <pos A="0.0853906" C="0.291153" G="0.332304" T="0.291153"/>
      <pos A="0.291153" C="0.455761" G="0.167696" T="0.0853906"/>
      <pos A="0.414609" C="0.332304" G="0.044239" T="0.208847"/>
      <pos A="0.538066" C="0.167696" G="0.25" T="0.044239"/>
      <pos A="0.0853906" C="0.291153" G="0.0853906" T="0.538066"/>
      <pos A="0.373457" C="0.167696" G="0.0853906" T="0.373457"/>
      <pos A="0.414609" C="0.044239" G="0.291153" T="0.25"/>
      <pos A="0.208847" C="0.208847" G="0.414609" T="0.167696"/>
      <pos A="0.579218" C="0.291153" G="0.0853906" T="0.044239"/>
      <pos A="0.332304" C="0.126543" G="0.0853906" T="0.455761"/>
      <pos A="0.332304" C="0.126543" G="0.0853906" T="0.455761"/>
      <pos A="0.332304" C="0.167696" G="0.332304" T="0.167696"/>
      <pos A="0.291153" C="0.00308642" G="0.455761" T="0.25"/>
      <pos A="0.167696" C="0.291153" G="0.291153" T="0.25"/>
      <pos A="0.332304" C="0.373457" G="0.126543" T="0.167696"/>
      <pos A="0.579218" C="0.126543" G="0.167696" T="0.126543"/>
      <pos A="0.332304" C="0.208847" G="0.126543" T="0.332304"/>
    </motif>
    <motif db="0" id="M102" alt="O102" length="40" nsites="8" evalue="1.3e-003">
      <pos A="0.13845" C="0.328962" G="0.328962" T="0.203626"/>
      <pos A="0.188585" C="0.333975" G="0.233707" T="0.243733"/>
      <pos A="0.318935" C="0.188585" G="0.193598" T="0.298881"/>
      <pos A="0.308909" C="0.173545" G="0.263787" T="0.25376"/>
      <pos A="0.328962" C="0.123409" G="0.328962" T="0.218666"/>
      <pos A="0.308909" C="0.133437" G="0.283841" T="0.273814"/>
      <pos A="0.223679" C="0.243733" G="0.283841" T="0.248747"/>
      <pos A="0.288854" C="0.163518" G="0.143464" T="0.404164"/>
      <pos A="0.33899" C="0.13845" G="0.243733" T="0.278828"/>
      <pos A="0.293868" C="0.288854" G="0.163518" T="0.25376"/>
      <pos A="0.243733" C="0.223679" G="0.283841" T="0.248747"/>
      <pos A="0.379097" C="0.108369" G="0.288854" T="0.223679"/>
      <pos A="0.359043" C="0.178558" G="0.203626" T="0.258773"/>
      <pos A="0.278828" C="0.364056" G="0.213652" T="0.143464"/>
      <pos A="0.223679" C="0.308909" G="0.243733" T="0.223679"/>
      <pos A="0.223679" C="0.333975" G="0.15349" T="0.288854"/>
      <pos A="0.248747" C="0.263787" G="0.25376" T="0.233707"/>
      <pos A="0.293868" C="0.143464" G="0.288854" T="0.273814"/>
      <pos A="0.33899" C="0.168531" G="0.399151" T="0.0933294"/>
      <pos A="0.158504" C="0.193598" G="0.298881" T="0.349016"/>
      <pos A="0.283841" C="0.404164" G="0.123409" T="0.188585"/>
      <pos A="0.123409" C="0.384111" G="0.208639" T="0.283841"/>
      <pos A="0.198612" C="0.168531" G="0.25376" T="0.379097"/>
      <pos A="0.394137" C="0.13845" G="0.268801" T="0.198612"/>
      <pos A="0.243733" C="0.0582351" G="0.389124" T="0.308909"/>
      <pos A="0.0682617" C="0.288854" G="0.414192" T="0.228692"/>
      <pos A="0.384111" C="0.193598" G="0.133437" T="0.288854"/>
      <pos A="0.223679" C="0.328962" G="0.118396" T="0.328962"/>
      <pos A="0.379097" C="0.118396" G="0.248747" T="0.25376"/>
      <pos A="0.333975" C="0.333975" G="0.113383" T="0.218666"/>
      <pos A="0.183571" C="0.293868" G="0.258773" T="0.263787"/>
      <pos A="0.404164" C="0.0933294" G="0.298881" T="0.203626"/>
      <pos A="0.389124" C="0.313922" G="0.163518" T="0.133437"/>
      <pos A="0.298881" C="0.193598" G="0.198612" T="0.308909"/>
      <pos A="0.313922" C="0.318935" G="0.198612" T="0.168531"/>
      <pos A="0.268801" C="0.288854" G="0.213652" T="0.228692"/>
      <pos A="0.163518" C="0.148477" G="0.23872" T="0.449286"/>
      <pos A="0.25376" C="0.213652" G="0.298881" T="0.233707"/>
      <pos A="0.163518" C="0.223679" G="0.273814" T="0.33899"/>
      <pos A="0.349016" C="0.213652" G="0.248747" T="0.188585"/>
    </motif>
    <motif db="0" id="M103" alt="O103" length="40" nsites="8" evalue="1.3e-003">
      <pos A="0.458926" C="0.155033" G="0.231006" T="0.155033"/>
      <pos A="0.231006" C="0.458926" G="0.00308642" T="0.30698"/>
      <pos A="0.155033" C="0.231006" G="0.231006" T="0.382953"/>
      <pos A="0.155033" C="0.458926" G="0.155033" T="0.231006"/>
      <pos A="0.0790598" C="0.382953" G="0.231006" T="0.30698"/>
      <pos A="0.382953" C="0.0790598" G="0.231006" T="0.30698"/>
      <pos A="0.155033" C="0.0790598" G="0.30698" T="0.458926"/>
      <pos A="0.0790598" C="0.382953" G="0.00308642" T="0.534901"/>
      <pos A="0.0790598" C="0.0790598" G="0.155033" T="0.686847"/>
      <pos A="0.155033" C="0.00308642" G="0.534901" T="0.30698"/>
      <pos A="0.382953" C="0.231006" G="0.30698" T="0.0790598"/>
      <pos A="0.30698" C="0.458926" G="0.231006" T="0.00308642"/>
      <pos A="0.458926" C="0.0790598" G="0.00308642" T="0.458926"/>
      <pos A="0.231006" C="0.534901" G="0.0790598" T="0.155033"/>
      <pos A="0.610874" C="0.155033" G="0.0790598" T="0.155033"/>
      <pos A="0.30698" C="0.155033" G="0.155033" T="0.382953"/>
      <pos A="0.00308642" C="0.30698" G="0.610874" T="0.0790598"/>
      <pos A="0.534901" C="0.231006" G="0.0790598" T="0.155033"/>
      <pos A="0.534901" C="0.0790598" G="0.0790598" T="0.30698"/>
      <pos A="0.231006" C="0.231006" G="0.155033" T="0.382953"/>
      <pos A="0.458926" C="0.00308642" G="0.458926" T="0.0790598"/>
      <pos A="0.458926" C="0.0790598" G="0.0790598" T="0.382953"/>
      <pos A="0.30698" C="0.30698" G="0.30698" T="0.0790598"/>
      <pos A="0.534901" C="0.155033" G="0.0790598" T="0.231006"/>
      <pos A="0.30698" C="0.155033" G="0.155033" T="0.382953"/>
      <pos A="0.610874" C="0.0790598" G="0.00308642" T="0.30698"/>
      <pos A="0.0790598" C="0.0790598" G="0.762821" T="0.0790598"/>
      <pos A="0.382953" C="0.00308642" G="0.382953" T="0.231006"/>
      <pos A="0.231006" C="0.534901" G="0.155033" T="0.0790598"/>
      <pos A="0.534901" C="0.231006" G="0.0790598" T="0.155033"/>
      <pos A="0.231006" C="0.231006" G="0.231006" T="0.30698"/>
      <pos A="0.231006" C="0.231006" G="0.231006" T="0.30698"/>
      <pos A="0.155033" C="0.00308642" G="0.686847" T="0.155033"/>
      <pos A="0.382953" C="0.0790598" G="0.231006" T="0.30698"/>
      <pos A="0.458926" C="0.155033" G="0.30698" T="0.0790598"/>
      <pos A="0.610874" C="0.231006" G="0.155033" T="0.00308642"/>
      <pos A="0.155033" C="0.0790598" G="0.458926" T="0.30698"/>
      <pos A="0.0790598" C="0.0790598" G="0.534901" T="0.30698"/>
      <pos A="0.231006" C="0.155033" G="0.382953" T="0.231006"/>
      <pos A="0.155033" C="0.231006" G="0.458926" T="0.155033"/>
    </motif>
    <motif db="0" id="M105" alt="O105" length="40" nsites="8" evalue="1.3e-003">
      <pos A="0.442043" C="0.112826" G="0.00308642" T="0.442043"/>
      <pos A="0.442043" C="0.442043" G="0.00308642" T="0.112826"/>
      <pos A="0.661523" C="0.00308642" G="0.112826" T="0.222565"/>
      <pos A="0.00308642" C="0.551784" G="0.222565" T="0.222565"/>
      <pos A="0.332304" C="0.112826" G="0.112826" T="0.442043"/>
      <pos A="0.442043" C="0.332304" G="0.222565" T="0.00308642"/>
      <pos A="0.442043" C="0.112826" G="0.00308642" T="0.442043"/>
      <pos A="0.112826" C="0.112826" G="0.222565" T="0.551784"/>
      <pos A="0.112826" C="0.222565" G="0.442043" T="0.222565"/>
      <pos A="0.112826" C="0.551784" G="0.112826" T="0.222565"/>
      <pos A="0.222565" C="0.332304" G="0.442043" T="0.00308642"/>
      <pos A="0.332304" C="0.551784" G="0.00308642" T="0.112826"/>
      <pos A="0.442043" C="0.332304" G="0.112826" T="0.112826"/>
      <pos A="0.332304" C="0.332304" G="0.00308642" T="0.332304"/>
      <pos A="0.442043" C="0.222565" G="0.332304" T="0.00308642"/>
      <pos A="0.222565" C="0.222565" G="0.442043" T="0.112826"/>
      <pos A="0.442043" C="0.222565" G="0.112826" T="0.222565"/>
      <pos A="0.112826" C="0.551784" G="0.00308642" T="0.332304"/>
      <pos A="0.332304" C="0.112826" G="0.00308642" T="0.551784"/>
      <pos A="0.442043" C="0.00308642" G="0.442043" T="0.112826"/>
      <pos A="0.00308642" C="0.222565" G="0.332304" T="0.442043"/>
      <pos A="0.222565" C="0.332304" G="0.222565" T="0.222565"/>
      <pos A="0.222565" C="0.222565" G="0.222565" T="0.332304"/>
      <pos A="0.551784" C="0.00308642" G="0.222565" T="0.222565"/>
      <pos A="0.222565" C="0.332304" G="0.332304" T="0.112826"/>
      <pos A="0.00308642" C="0.661523" G="0.00308642" T="0.332304"/>
      <pos A="0.551784" C="0.442043" G="0.00308642" T="0.00308642"/>
      <pos A="0.332304" C="0.222565" G="0.112826" T="0.332304"/>
      <pos A="0.332304" C="0.112826" G="0.00308642" T="0.551784"/>
      <pos A="0.00308642" C="0.332304" G="0.551784" T="0.112826"/>
      <pos A="0.222565" C="0.00308642" G="0.222565" T="0.551784"/>
      <pos A="0.112826" C="0.661523" G="0.00308642" T="0.222565"/>
      <pos A="0.332304" C="0.222565" G="0.00308642" T="0.442043"/>
      <pos A="0.00308642" C="0.112826" G="0.551784" T="0.332304"/>
      <pos A="0.00308642" C="0.222565" G="0.442043" T="0.332304"/>
      <pos A="0.442043" C="0.112826" G="0.222565" T="0.222565"/>
      <pos A="0.112826" C="0.00308642" G="0.00308642" T="0.881001"/>
      <pos A="0.00308642" C="0.771262" G="0.00308642" T="0.222565"/>
      <pos A="0.222565" C="0.442043" G="0.00308642" T="0.332304"/>
      <pos A="0.222565" C="0.112826" G="0.222565" T="0.442043"/>
    </motif>
    <motif db="0" id="M106" alt="O106" length="40" nsites="8" evalue="1.3e-003">
      <pos A="0.258773" C="0.0883151" G="0.379097" T="0.273814"/>
      <pos A="0.268801" C="0.13845" G="0.243733" T="0.349016"/>
      <pos A="0.203626" C="0.384111" G="0.213652" T="0.198612"/>
      <pos A="0.268801" C="0.313922" G="0.198612" T="0.218666"/>
      <pos A="0.193598" C="0.158504" G="0.33899" T="0.308909"/>
      <pos A="0.243733" C="0.173545" G="0.228692" T="0.35403"/>
      <pos A="0.283841" C="0.313922" G="0.243733" T="0.158504"/>
      <pos A="0.263787" C="0.203626" G="0.15349" T="0.379097"/>
      <pos A="0.178558" C="0.474353" G="0.243733" T="0.103356"/>
      <pos A="0.379097" C="0.208639" G="0.193598" T="0.218666"/>
      <pos A="0.188585" C="0.13845" G="0.424218" T="0.248747"/>
      <pos A="0.243733" C="0.15349" G="0.404164" T="0.198612"/>
      <pos A="0.188585" C="0.203626" G="0.178558" T="0.429232"/>
      <pos A="0.379097" C="0.128424" G="0.208639" T="0.283841"/>
      <pos A="0.248747" C="0.243733" G="0.298881" T="0.208639"/>
      <pos A="0.404164" C="0.283841" G="0.133437" T="0.178558"/>
      <pos A="0.158504" C="0.33899" G="0.298881" T="0.203626"/>
      <pos A="0.268801" C="0.23872" G="0.178558" T="0.313922"/>
      <pos A="0.263787" C="0.344003" G="0.13845" T="0.25376"/>
      <pos A="0.303895" C="0.213652" G="0.243733" T="0.23872"/>
      <pos A="0.248747" C="0.288854" G="0.278828" T="0.183571"/>
      <pos A="0.303895" C="0.183571" G="0.23872" T="0.273814"/>
      <pos A="0.434245" C="0.183571" G="0.148477" T="0.233707"/>
      <pos A="0.23872" C="0.268801" G="0.13845" T="0.35403"/>
      <pos A="0.278828" C="0.303895" G="0.248747" T="0.168531"/>
      <pos A="0.318935" C="0.0782884" G="0.303895" T="0.298881"/>
      <pos A="0.323949" C="0.198612" G="0.278828" T="0.198612"/>
      <pos A="0.213652" C="0.188585" G="0.268801" T="0.328962"/>
      <pos A="0.193598" C="0.268801" G="0.218666" T="0.318935"/>
      <pos A="0.218666" C="0.173545" G="0.344003" T="0.263787"/>
      <pos A="0.293868" C="0.183571" G="0.263787" T="0.258773"/>
      <pos A="0.25376" C="0.183571" G="0.374084" T="0.188585"/>
      <pos A="0.123409" C="0.25376" G="0.248747" T="0.374084"/>
      <pos A="0.414192" C="0.193598" G="0.108369" T="0.283841"/>
      <pos A="0.263787" C="0.143464" G="0.414192" T="0.178558"/>
      <pos A="0.328962" C="0.313922" G="0.193598" T="0.163518"/>
      <pos A="0.268801" C="0.273814" G="0.143464" T="0.313922"/>
      <pos A="0.293868" C="0.263787" G="0.243733" T="0.198612"/>
      <pos A="0.394137" C="0.293868" G="0.118396" T="0.193598"/>
      <pos A="0.208639" C="0.218666" G="0.278828" T="0.293868"/>
    </motif>
    <motif db="0" id="M107" alt="O107" length="40" nsites="8" evalue="1.3e-003">
      <pos A="0.473398" C="0.0344405" G="0.175534" T="0.316627"/>
      <pos A="0.159857" C="0.30095" G="0.473398" T="0.0657946"/>
      <pos A="0.30095" C="0.14418" G="0.159857" T="0.395012"/>
      <pos A="0.285273" C="0.30095" G="0.191211" T="0.222565"/>
      <pos A="0.45772" C="0.128503" G="0.191211" T="0.222565"/>
      <pos A="0.238242" C="0.0814716" G="0.332304" T="0.347981"/>
      <pos A="0.14418" C="0.238242" G="0.551784" T="0.0657946"/>
      <pos A="0.379335" C="0.128503" G="0.0971486" T="0.395012"/>
      <pos A="0.332304" C="0.206888" G="0.222565" T="0.238242"/>
      <pos A="0.175534" C="0.285273" G="0.159857" T="0.379335"/>
      <pos A="0.159857" C="0.285273" G="0.14418" T="0.410689"/>
      <pos A="0.426366" C="0.0501175" G="0.222565" T="0.30095"/>
      <pos A="0.191211" C="0.128503" G="0.426366" T="0.253919"/>
      <pos A="0.379335" C="0.379335" G="0.175534" T="0.0657946"/>
      <pos A="0.175534" C="0.363658" G="0.332304" T="0.128503"/>
      <pos A="0.316627" C="0.269596" G="0.191211" T="0.222565"/>
      <pos A="0.285273" C="0.30095" G="0.206888" T="0.206888"/>
      <pos A="0.30095" C="0.410689" G="0.191211" T="0.0971486"/>
      <pos A="0.363658" C="0.159857" G="0.238242" T="0.238242"/>
      <pos A="0.206888" C="0.253919" G="0.30095" T="0.238242"/>
      <pos A="0.363658" C="0.128503" G="0.253919" T="0.253919"/>
      <pos A="0.316627" C="0.269596" G="0.269596" T="0.14418"/>
      <pos A="0.30095" C="0.206888" G="0.222565" T="0.269596"/>
      <pos A="0.363658" C="0.112826" G="0.159857" T="0.363658"/>
      <pos A="0.128503" C="0.489075" G="0.0971486" T="0.285273"/>
      <pos A="0.45772" C="0.222565" G="0.0501175" T="0.269596"/>
      <pos A="0.285273" C="0.222565" G="0.285273" T="0.206888"/>
      <pos A="0.316627" C="0.426366" G="0.0657946" T="0.191211"/>
      <pos A="0.206888" C="0.222565" G="0.285273" T="0.285273"/>
      <pos A="0.536107" C="0.222565" G="0.159857" T="0.0814716"/>
      <pos A="0.316627" C="0.238242" G="0.30095" T="0.14418"/>
      <pos A="0.489075" C="0.0971486" G="0.14418" T="0.269596"/>
      <pos A="0.175534" C="0.238242" G="0.14418" T="0.442043"/>
      <pos A="0.159857" C="0.45772" G="0.206888" T="0.175534"/>
      <pos A="0.316627" C="0.222565" G="0.332304" T="0.128503"/>
      <pos A="0.238242" C="0.347981" G="0.175534" T="0.238242"/>
      <pos A="0.332304" C="0.253919" G="0.30095" T="0.112826"/>
      <pos A="0.363658" C="0.285273" G="0.206888" T="0.14418"/>
      <pos A="0.410689" C="0.0814716" G="0.0971486" T="0.410689"/>
      <pos A="0.630169" C="0.112826" G="0.159857" T="0.0971486"/>
    </motif>
    <motif db="0" id="M108" alt="O108" length="40" nsites="8" evalue="1.3e-003">
      <pos A="0.232773" C="0.278711" G="0.209804" T="0.278711"/>
      <pos A="0.140899" C="0.370586" G="0.30168" T="0.186837"/>
      <pos A="0.416523" C="0.347617" G="0.0719921" T="0.163868"/>
      <pos A="0.46246" C="0.163868" G="0.140899" T="0.232773"/>
      <pos A="0.094961" C="0.186837" G="0.324648" T="0.393555"/>
      <pos A="0.439491" C="0.416523" G="0.094961" T="0.0490242"/>
      <pos A="0.347617" C="0.347617" G="0.186837" T="0.11793"/>
      <pos A="0.30168" C="0.30168" G="0.140899" T="0.255742"/>
      <pos A="0.11793" C="0.255742" G="0.30168" T="0.324648"/>
      <pos A="0.186837" C="0.485429" G="0.186837" T="0.140899"/>
      <pos A="0.324648" C="0.186837" G="0.209804" T="0.278711"/>
      <pos A="0.324648" C="0.140899" G="0.416523" T="0.11793"/>
      <pos A="0.186837" C="0.186837" G="0.46246" T="0.163868"/>
      <pos A="0.140899" C="0.324648" G="0.0490242" T="0.485429"/>
      <pos A="0.232773" C="0.209804" G="0.255742" T="0.30168"/>
      <pos A="0.209804" C="0.0490242" G="0.11793" T="0.623241"/>
      <pos A="0.11793" C="0.232773" G="0.255742" T="0.393555"/>
      <pos A="0.140899" C="0.163868" G="0.255742" T="0.439491"/>
      <pos A="0.0490242" C="0.324648" G="0.30168" T="0.324648"/>
      <pos A="0.186837" C="0.11793" G="0.209804" T="0.485429"/>
      <pos A="0.11793" C="0.46246" G="0.186837" T="0.232773"/>
      <pos A="0.232773" C="0.255742" G="0.209804" T="0.30168"/>
      <pos A="0.485429" C="0.11793" G="0.324648" T="0.0719921"/>
      <pos A="0.163868" C="0.186837" G="0.485429" T="0.163868"/>
      <pos A="0.140899" C="0.439491" G="0.278711" T="0.140899"/>
      <pos A="0.278711" C="0.209804" G="0.163868" T="0.347617"/>
      <pos A="0.347617" C="0.0260553" G="0.209804" T="0.416523"/>
      <pos A="0.30168" C="0.11793" G="0.46246" T="0.11793"/>
      <pos A="0.669179" C="0.11793" G="0.0719921" T="0.140899"/>
      <pos A="0.163868" C="0.140899" G="0.416523" T="0.278711"/>
      <pos A="0.46246" C="0.0490242" G="0.186837" T="0.30168"/>
      <pos A="0.393555" C="0.232773" G="0.232773" T="0.140899"/>
      <pos A="0.393555" C="0.163868" G="0.163868" T="0.278711"/>
      <pos A="0.324648" C="0.347617" G="0.232773" T="0.094961"/>
      <pos A="0.347617" C="0.347617" G="0.163868" T="0.140899"/>
      <pos A="0.278711" C="0.163868" G="0.347617" T="0.209804"/>
      <pos A="0.370586" C="0.186837" G="0.209804" T="0.232773"/>
      <pos A="0.439491" C="0.186837" G="0.232773" T="0.140899"/>
      <pos A="0.416523" C="0.186837" G="0.347617" T="0.0490242"/>
      <pos A="0.324648" C="0.0719921" G="0.140899" T="0.46246"/>
    </motif>
    <motif db="0" id="M109" alt="O109" length="40" nsites="8" evalue="1.3e-003">
      <pos A="0.167696" C="0.496914" G="0.167696" T="0.167696"/>
      <pos A="0.167696" C="0.332304" G="0.00308642" T="0.496914"/>
      <pos A="0.00308642" C="0.332304" G="0.496914" T="0.167696"/>
      <pos A="0.00308642" C="0.167696" G="0.332304" T="0.496914"/>
      <pos A="0.00308642" C="0.00308642" G="0.496914" T="0.496914"/>
      <pos A="0.00308642" C="0.496914" G="0.496914" T="0.00308642"/>
      <pos A="0.00308642" C="0.661523" G="0.332304" T="0.00308642"/>
      <pos A="0.167696" C="0.00308642" G="0.332304" T="0.496914"/>
      <pos A="0.00308642" C="0.332304" G="0.167696" T="0.496914"/>
      <pos A="0.00308642" C="0.332304" G="0.167696" T="0.496914"/>
      <pos A="0.167696" C="0.332304" G="0.496914" T="0.00308642"/>
      <pos A="0.496914" C="0.167696" G="0.332304" T="0.00308642"/>
      <pos A="0.661523" C="0.167696" G="0.167696" T="0.00308642"/>
      <pos A="0.332304" C="0.167696" G="0.332304" T="0.167696"/>
      <pos A="0.167696" C="0.496914" G="0.332304" T="0.00308642"/>
      <pos A="0.661523" C="0.00308642" G="0.167696" T="0.167696"/>
      <pos A="0.00308642" C="0.00308642" G="0.496914" T="0.496914"/>
      <pos A="0.167696" C="0.00308642" G="0.661523" T="0.167696"/>
      <pos A="0.496914" C="0.167696" G="0.167696" T="0.167696"/>
      <pos A="0.00308642" C="0.496914" G="0.167696" T="0.332304"/>
      <pos A="0.00308642" C="0.332304" G="0.167696" T="0.496914"/>
      <pos A="0.167696" C="0.661523" G="0.167696" T="0.00308642"/>
      <pos A="0.167696" C="0.826131" G="0.00308642" T="0.00308642"/>
      <pos A="0.496914" C="0.332304" G="0.167696" T="0.00308642"/>
      <pos A="0.496914" C="0.00308642" G="0.332304" T="0.167696"/>
      <pos A="0.496914" C="0.332304" G="0.167696" T="0.00308642"/>
      <pos A="0.332304" C="0.167696" G="0.496914" T="0.00308642"/>
      <pos A="0.00308642" C="0.496914" G="0.332304" T="0.167696"/>
      <pos A="0.00308642" C="0.332304" G="0.00308642" T="0.661523"/>
      <pos A="0.167696" C="0.496914" G="0.332304" T="0.00308642"/>
      <pos A="0.00308642" C="0.00308642" G="0.00308642" T="0.990741"/>
      <pos A="0.167696" C="0.496914" G="0.00308642" T="0.332304"/>
      <pos A="0.00308642" C="0.826131" G="0.00308642" T="0.167696"/>
      <pos A="0.167696" C="0.661523" G="0.00308642" T="0.167696"/>
      <pos A="0.167696" C="0.00308642" G="0.496914" T="0.332304"/>
      <pos A="0.167696" C="0.332304" G="0.332304" T="0.167696"/>
      <pos A="0.00308642" C="0.332304" G="0.496914" T="0.167696"/>
      <pos A="0.826131" C="0.00308642" G="0.00308642" T="0.167696"/>
      <pos A="0.332304" C="0.496914" G="0.167696" T="0.00308642"/>
      <pos A="0.661523" C="0.167696" G="0.167696" T="0.00308642"/>
    </motif>
    <motif db="0" id="M11" alt="O11" length="40" nsites="8" evalue="1.3e-003">
      <pos A="0.285273" C="0.164336" G="0.239922" T="0.310468"/>
      <pos A="0.194571" C="0.280234" G="0.229844" T="0.295351"/>
      <pos A="0.265117" C="0.340703" G="0.154258" T="0.239922"/>
      <pos A="0.310468" C="0.0887506" G="0.270156" T="0.330625"/>
      <pos A="0.285273" C="0.325586" G="0.325586" T="0.0635546"/>
      <pos A="0.350781" C="0.255039" G="0.219766" T="0.174414"/>
      <pos A="0.229844" C="0.194571" G="0.265117" T="0.310468"/>
      <pos A="0.184492" C="0.310468" G="0.244961" T="0.260078"/>
      <pos A="0.386054" C="0.139141" G="0.224805" T="0.25"/>
      <pos A="0.244961" C="0.270156" G="0.315508" T="0.169375"/>
      <pos A="0.169375" C="0.134102" G="0.441484" T="0.255039"/>
      <pos A="0.320547" C="0.330625" G="0.174414" T="0.174414"/>
      <pos A="0.446523" C="0.154258" G="0.129063" T="0.270156"/>
      <pos A="0.239922" C="0.174414" G="0.219766" T="0.365898"/>
      <pos A="0.280234" C="0.229844" G="0.219766" T="0.270156"/>
      <pos A="0.184492" C="0.204649" G="0.265117" T="0.345742"/>
      <pos A="0.25" C="0.310468" G="0.244961" T="0.194571"/>
      <pos A="0.194571" C="0.189532" G="0.19961" T="0.416288"/>
      <pos A="0.40621" C="0.30039" G="0.255039" T="0.0383595"/>
      <pos A="0.25" C="0.255039" G="0.189532" T="0.305429"/>
      <pos A="0.295351" C="0.320547" G="0.189532" T="0.194571"/>
      <pos A="0.30039" C="0.234883" G="0.179453" T="0.285273"/>
      <pos A="0.159297" C="0.370937" G="0.134102" T="0.335664"/>
      <pos A="0.275195" C="0.25" G="0.169375" T="0.305429"/>
      <pos A="0.204649" C="0.154258" G="0.416288" T="0.224805"/>
      <pos A="0.108907" C="0.174414" G="0.360859" T="0.35582"/>
      <pos A="0.315508" C="0.244961" G="0.244961" T="0.194571"/>
      <pos A="0.325586" C="0.310468" G="0.149219" T="0.214727"/>
      <pos A="0.360859" C="0.0534765" G="0.219766" T="0.365898"/>
      <pos A="0.295351" C="0.184492" G="0.370937" T="0.149219"/>
      <pos A="0.290312" C="0.255039" G="0.229844" T="0.224805"/>
      <pos A="0.239922" C="0.295351" G="0.113946" T="0.350781"/>
      <pos A="0.401171" C="0.154258" G="0.25" T="0.194571"/>
      <pos A="0.426366" C="0.149219" G="0.285273" T="0.139141"/>
      <pos A="0.325586" C="0.113946" G="0.411249" T="0.149219"/>
      <pos A="0.335664" C="0.214727" G="0.184492" T="0.265117"/>
      <pos A="0.330625" C="0.330625" G="0.154258" T="0.184492"/>
      <pos A="0.19961" C="0.159297" G="0.275195" T="0.365898"/>
      <pos A="0.310468" C="0.275195" G="0.229844" T="0.184492"/>
      <pos A="0.169375" C="0.265117" G="0.209688" T="0.35582"/>
    </motif>
    <motif db="0" id="M110" alt="O110" length="40" nsites="8" evalue="1.3e-003">
      <pos A="0.00308642" C="0.14418" G="0.285273" T="0.567461"/>
      <pos A="0.285273" C="0.708554" G="0.00308642" T="0.00308642"/>
      <pos A="0.00308642" C="0.00308642" G="0.285273" T="0.708554"/>
      <pos A="0.426366" C="0.14418" G="0.00308642" T="0.426366"/>
      <pos A="0.00308642" C="0.14418" G="0.567461" T="0.285273"/>
      <pos A="0.426366" C="0.00308642" G="0.285273" T="0.285273"/>
      <pos A="0.567461" C="0.00308642" G="0.285273" T="0.14418"/>
      <pos A="0.285273" C="0.00308642" G="0.708554" T="0.00308642"/>
      <pos A="0.00308642" C="0.567461" G="0.426366" T="0.00308642"/>
      <pos A="0.285273" C="0.285273" G="0.285273" T="0.14418"/>
      <pos A="0.567461" C="0.00308642" G="0.14418" T="0.285273"/>
      <pos A="0.426366" C="0.285273" G="0.14418" T="0.14418"/>
      <pos A="0.14418" C="0.285273" G="0.285273" T="0.285273"/>
      <pos A="0.14418" C="0.285273" G="0.00308642" T="0.567461"/>
      <pos A="0.426366" C="0.426366" G="0.14418" T="0.00308642"/>
      <pos A="0.285273" C="0.00308642" G="0.426366" T="0.285273"/>
      <pos A="0.285273" C="0.14418" G="0.567461" T="0.00308642"/>
      <pos A="0.426366" C="0.14418" G="0.14418" T="0.285273"/>
      <pos A="0.00308642" C="0.426366" G="0.14418" T="0.426366"/>
      <pos A="0.14418" C="0.285273" G="0.00308642" T="0.567461"/>
      <pos A="0.426366" C="0.00308642" G="0.426366" T="0.14418"/>
      <pos A="0.285273" C="0.426366" G="0.14418" T="0.14418"/>
      <pos A="0.14418" C="0.14418" G="0.285273" T="0.426366"/>
      <pos A="0.14418" C="0.14418" G="0.426366" T="0.285273"/>
      <pos A="0.00308642" C="0.567461" G="0.285273" T="0.14418"/>
      <pos A="0.285273" C="0.00308642" G="0.00308642" T="0.708554"/>
      <pos A="0.285273" C="0.426366" G="0.285273" T="0.00308642"/>
      <pos A="0.14418" C="0.285273" G="0.285273" T="0.285273"/>
      <pos A="0.285273" C="0.285273" G="0.285273" T="0.14418"/>
      <pos A="0.426366" C="0.14418" G="0.00308642" T="0.426366"/>
      <pos A="0.426366" C="0.285273" G="0.00308642" T="0.285273"/>
      <pos A="0.00308642" C="0.00308642" G="0.14418" T="0.849647"/>
      <pos A="0.285273" C="0.00308642" G="0.285273" T="0.426366"/>
      <pos A="0.426366" C="0.285273" G="0.14418" T="0.14418"/>
      <pos A="0.567461" C="0.14418" G="0.14418" T="0.14418"/>
      <pos A="0.567461" C="0.14418" G="0.14418" T="0.14418"/>
      <pos A="0.426366" C="0.285273" G="0.14418" T="0.14418"/>
      <pos A="0.285273" C="0.285273" G="0.14418" T="0.285273"/>
      <pos A="0.285273" C="0.567461" G="0.00308642" T="0.14418"/>
      <pos A="0.567461" C="0.00308642" G="0.14418" T="0.285273"/>
    </motif>
    <motif db="0" id="M111" alt="O111" length="40" nsites="8" evalue="1.3e-003">
      <pos A="0.248747" C="0.163518" G="0.263787" T="0.323949"/>
      <pos A="0.228692" C="0.318935" G="0.178558" T="0.273814"/>
      <pos A="0.404164" C="0.223679" G="0.228692" T="0.143464"/>
      <pos A="0.223679" C="0.208639" G="0.183571" T="0.384111"/>
      <pos A="0.158504" C="0.203626" G="0.203626" T="0.434245"/>
      <pos A="0.188585" C="0.223679" G="0.308909" T="0.278828"/>
      <pos A="0.389124" C="0.268801" G="0.188585" T="0.15349"/>
      <pos A="0.25376" C="0.233707" G="0.449286" T="0.0632484"/>
      <pos A="0.273814" C="0.128424" G="0.333975" T="0.263787"/>
      <pos A="0.168531" C="0.263787" G="0.33899" T="0.228692"/>
      <pos A="0.539528" C="0.218666" G="0.0732751" T="0.168531"/>
      <pos A="0.278828" C="0.0782884" G="0.323949" T="0.318935"/>
      <pos A="0.123409" C="0.233707" G="0.349016" T="0.293868"/>
      <pos A="0.33899" C="0.25376" G="0.103356" T="0.303895"/>
      <pos A="0.15349" C="0.323949" G="0.263787" T="0.258773"/>
      <pos A="0.444273" C="0.268801" G="0.113383" T="0.173545"/>
      <pos A="0.288854" C="0.23872" G="0.23872" T="0.233707"/>
      <pos A="0.258773" C="0.243733" G="0.15349" T="0.344003"/>
      <pos A="0.188585" C="0.133437" G="0.33899" T="0.33899"/>
      <pos A="0.198612" C="0.263787" G="0.23872" T="0.298881"/>
      <pos A="0.288854" C="0.248747" G="0.203626" T="0.258773"/>
      <pos A="0.278828" C="0.228692" G="0.318935" T="0.173545"/>
      <pos A="0.278828" C="0.25376" G="0.228692" T="0.23872"/>
      <pos A="0.233707" C="0.35403" G="0.298881" T="0.113383"/>
      <pos A="0.198612" C="0.178558" G="0.278828" T="0.344003"/>
      <pos A="0.288854" C="0.223679" G="0.263787" T="0.223679"/>
      <pos A="0.328962" C="0.13845" G="0.203626" T="0.328962"/>
      <pos A="0.414192" C="0.283841" G="0.113383" T="0.188585"/>
      <pos A="0.293868" C="0.263787" G="0.218666" T="0.223679"/>
      <pos A="0.419205" C="0.173545" G="0.198612" T="0.208639"/>
      <pos A="0.303895" C="0.0933294" G="0.323949" T="0.278828"/>
      <pos A="0.328962" C="0.268801" G="0.15349" T="0.248747"/>
      <pos A="0.293868" C="0.23872" G="0.258773" T="0.208639"/>
      <pos A="0.318935" C="0.148477" G="0.364056" T="0.168531"/>
      <pos A="0.163518" C="0.318935" G="0.298881" T="0.218666"/>
      <pos A="0.434245" C="0.118396" G="0.133437" T="0.313922"/>
      <pos A="0.133437" C="0.188585" G="0.419205" T="0.258773"/>
      <pos A="0.273814" C="0.318935" G="0.123409" T="0.283841"/>
      <pos A="0.183571" C="0.263787" G="0.213652" T="0.33899"/>
      <pos A="0.178558" C="0.188585" G="0.364056" T="0.268801"/>
    </motif>
    <motif db="0" id="M112" alt="O112" length="40" nsites="8" evalue="1.3e-003">
      <pos A="0.00308642" C="0.00308642" G="0.990741" T="0.00308642"/>
      <pos A="0.00308642" C="0.00308642" G="0.00308642" T="0.990741"/>
      <pos A="0.990741" C="0.00308642" G="0.00308642" T="0.00308642"/>
      <pos A="0.00308642" C="0.00308642" G="0.00308642" T="0.990741"/>
      <pos A="0.990741" C="0.00308642" G="0.00308642" T="0.00308642"/>
      <pos A="0.00308642" C="0.00308642" G="0.00308642" T="0.990741"/>
      <pos A="0.990741" C="0.00308642" G="0.00308642" T="0.00308642"/>
      <pos A="0.00308642" C="0.00308642" G="0.00308642" T="0.990741"/>
      <pos A="0.00308642" C="0.00308642" G="0.990741" T="0.00308642"/>
      <pos A="0.00308642" C="0.00308642" G="0.990741" T="0.00308642"/>
      <pos A="0.00308642" C="0.00308642" G="0.00308642" T="0.990741"/>
      <pos A="0.00308642" C="0.00308642" G="0.990741" T="0.00308642"/>
      <pos A="0.00308642" C="0.00308642" G="0.00308642" T="0.990741"/>
      <pos A="0.00308642" C="0.00308642" G="0.990741" T="0.00308642"/>
      <pos A="0.00308642" C="0.00308642" G="0.00308642" T="0.990741"/>
      <pos A="0.990741" C="0.00308642" G="0.00308642" T="0.00308642"/>
      <pos A="0.00308642" C="0.00308642" G="0.00308642" T="0.990741"/>
      <pos A="0.00308642" C="0.00308642" G="0.990741" T="0.00308642"/>
      <pos A="0.00308642" C="0.00308642" G="0.00308642" T="0.990741"/>
      <pos A="0.990741" C="0.00308642" G="0.00308642" T="0.00308642"/>
      <pos A="0.00308642" C="0.00308642" G="0.00308642" T="0.990741"/>
      <pos A="0.00308642" C="0.00308642" G="0.00308642" T="0.990741"/>
      <pos A="0.00308642" C="0.00308642" G="0.00308642" T="0.990741"/>
      <pos A="0.990741" C="0.00308642" G="0.00308642" T="0.00308642"/>
      <pos A="0.00308642" C="0.00308642" G="0.00308642" T="0.990741"/>
      <pos A="0.00308642" C="0.00308642" G="0.990741" T="0.00308642"/>
      <pos A="0.00308642" C="0.00308642" G="0.00308642" T="0.990741"/>
      <pos A="0.990741" C="0.00308642" G="0.00308642" T="0.00308642"/>
      <pos A="0.990741" C="0.00308642" G="0.00308642" T="0.00308642"/>
      <pos A="0.990741" C="0.00308642" G="0.00308642" T="0.00308642"/>
      <pos A="0.00308642" C="0.990741" G="0.00308642" T="0.00308642"/>
      <pos A="0.00308642" C="0.00308642" G="0.00308642" T="0.990741"/>
      <pos A="0.00308642" C="0.00308642" G="0.00308642" T="0.990741"/>
      <pos A="0.00308642" C="0.00308642" G="0.00308642" T="0.990741"/>
      <pos A="0.990741" C="0.00308642" G="0.00308642" T="0.00308642"/>
      <pos A="0.00308642" C="0.00308642" G="0.00308642" T="0.990741"/>
      <pos A="0.990741" C="0.00308642" G="0.00308642" T="0.00308642"/>
      <pos A="0.00308642" C="0.00308642" G="0.00308642" T="0.990741"/>
      <pos A="0.00308642" C="0.990741" G="0.00308642" T="0.00308642"/>
      <pos A="0.990741" C="0.00308642" G="0.00308642" T="0.00308642"/>
    </motif>
    <motif db="0" id="M113" alt="O113" length="40" nsites="8" evalue="1.3e-003">
      <pos A="0.286311" C="0.199164" G="0.380719" T="0.133805"/>
      <pos A="0.155592" C="0.337146" G="0.206427" T="0.300836"/>
      <pos A="0.235476" C="0.133805" G="0.141068" T="0.489651"/>
      <pos A="0.395243" C="0.206427" G="0.257262" T="0.141068"/>
      <pos A="0.264524" C="0.308098" G="0.170117" T="0.257262"/>
      <pos A="0.155592" C="0.0902321" G="0.112019" T="0.642157"/>
      <pos A="0.170117" C="0.220951" G="0.431555" T="0.177379"/>
      <pos A="0.35167" C="0.191902" G="0.191902" T="0.264524"/>
      <pos A="0.366195" C="0.315359" G="0.14833" T="0.170117"/>
      <pos A="0.25" C="0.177379" G="0.329883" T="0.242738"/>
      <pos A="0.322621" C="0.293573" G="0.155592" T="0.228213"/>
      <pos A="0.104757" C="0.271787" G="0.300836" T="0.322621"/>
      <pos A="0.366195" C="0.141068" G="0.126543" T="0.366195"/>
      <pos A="0.264524" C="0.271787" G="0.220951" T="0.242738"/>
      <pos A="0.366195" C="0.380719" G="0.0829699" T="0.170117"/>
      <pos A="0.14833" C="0.235476" G="0.308098" T="0.308098"/>
      <pos A="0.337146" C="0.0393975" G="0.206427" T="0.41703"/>
      <pos A="0.213689" C="0.308098" G="0.358932" T="0.119281"/>
      <pos A="0.438816" C="0.133805" G="0.170117" T="0.257262"/>
      <pos A="0.14833" C="0.41703" G="0.322621" T="0.112019"/>
      <pos A="0.264524" C="0.329883" G="0.242738" T="0.162854"/>
      <pos A="0.228213" C="0.344408" G="0.155592" T="0.271787"/>
      <pos A="0.213689" C="0.329883" G="0.235476" T="0.220951"/>
      <pos A="0.279049" C="0.242738" G="0.293573" T="0.184641"/>
      <pos A="0.235476" C="0.199164" G="0.293573" T="0.271787"/>
      <pos A="0.264524" C="0.279049" G="0.271787" T="0.184641"/>
      <pos A="0.293573" C="0.133805" G="0.177379" T="0.395243"/>
      <pos A="0.184641" C="0.220951" G="0.191902" T="0.402506"/>
      <pos A="0.271787" C="0.177379" G="0.170117" T="0.380719"/>
      <pos A="0.315359" C="0.184641" G="0.191902" T="0.308098"/>
      <pos A="0.264524" C="0.402506" G="0.191902" T="0.141068"/>
      <pos A="0.366195" C="0.235476" G="0.0829699" T="0.315359"/>
      <pos A="0.184641" C="0.264524" G="0.366195" T="0.184641"/>
      <pos A="0.308098" C="0.315359" G="0.199164" T="0.177379"/>
      <pos A="0.322621" C="0.184641" G="0.220951" T="0.271787"/>
      <pos A="0.264524" C="0.300836" G="0.0974943" T="0.337146"/>
      <pos A="0.315359" C="0.228213" G="0.177379" T="0.279049"/>
      <pos A="0.191902" C="0.191902" G="0.133805" T="0.482389"/>
      <pos A="0.235476" C="0.141068" G="0.271787" T="0.35167"/>
      <pos A="0.257262" C="0.293573" G="0.300836" T="0.14833"/>
    </motif>
    <motif db="0" id="M114" alt="O114" length="40" nsites="8" evalue="1.3e-003">
      <pos A="0.534901" C="0.30698" G="0.00308642" T="0.155033"/>
      <pos A="0.0790598" C="0.30698" G="0.382953" T="0.231006"/>
      <pos A="0.155033" C="0.00308642" G="0.155033" T="0.686847"/>
      <pos A="0.0790598" C="0.231006" G="0.30698" T="0.382953"/>
      <pos A="0.534901" C="0.30698" G="0.00308642" T="0.155033"/>
      <pos A="0.231006" C="0.30698" G="0.30698" T="0.155033"/>
      <pos A="0.534901" C="0.0790598" G="0.30698" T="0.0790598"/>
      <pos A="0.458926" C="0.00308642" G="0.458926" T="0.0790598"/>
      <pos A="0.610874" C="0.00308642" G="0.30698" T="0.0790598"/>
      <pos A="0.0790598" C="0.00308642" G="0.382953" T="0.534901"/>
      <pos A="0.155033" C="0.0790598" G="0.458926" T="0.30698"/>
      <pos A="0.382953" C="0.0790598" G="0.30698" T="0.231006"/>
      <pos A="0.231006" C="0.231006" G="0.155033" T="0.382953"/>
      <pos A="0.155033" C="0.00308642" G="0.382953" T="0.458926"/>
      <pos A="0.382953" C="0.00308642" G="0.382953" T="0.231006"/>
      <pos A="0.231006" C="0.231006" G="0.30698" T="0.231006"/>
      <pos A="0.231006" C="0.155033" G="0.382953" T="0.231006"/>
      <pos A="0.382953" C="0.00308642" G="0.458926" T="0.155033"/>
      <pos A="0.0790598" C="0.0790598" G="0.231006" T="0.610874"/>
      <pos A="0.382953" C="0.0790598" G="0.30698" T="0.231006"/>
      <pos A="0.458926" C="0.00308642" G="0.30698" T="0.231006"/>
      <pos A="0.231006" C="0.155033" G="0.458926" T="0.155033"/>
      <pos A="0.534901" C="0.231006" G="0.0790598" T="0.155033"/>
      <pos A="0.610874" C="0.00308642" G="0.382953" T="0.00308642"/>
      <pos A="0.155033" C="0.30698" G="0.382953" T="0.155033"/>
      <pos A="0.30698" C="0.534901" G="0.155033" T="0.00308642"/>
      <pos A="0.231006" C="0.0790598" G="0.382953" T="0.30698"/>
      <pos A="0.155033" C="0.382953" G="0.155033" T="0.30698"/>
      <pos A="0.534901" C="0.0790598" G="0.231006" T="0.155033"/>
      <pos A="0.30698" C="0.00308642" G="0.534901" T="0.155033"/>
      <pos A="0.231006" C="0.231006" G="0.458926" T="0.0790598"/>
      <pos A="0.534901" C="0.30698" G="0.0790598" T="0.0790598"/>
      <pos A="0.231006" C="0.610874" G="0.155033" T="0.00308642"/>
      <pos A="0.155033" C="0.382953" G="0.0790598" T="0.382953"/>
      <pos A="0.610874" C="0.231006" G="0.0790598" T="0.0790598"/>
      <pos A="0.231006" C="0.30698" G="0.231006" T="0.231006"/>
      <pos A="0.0790598" C="0.00308642" G="0.610874" T="0.30698"/>
      <pos A="0.30698" C="0.0790598" G="0.155033" T="0.458926"/>
      <pos A="0.155033" C="0.00308642" G="0.686847" T="0.155033"/>
      <pos A="0.155033" C="0.458926" G="0.00308642" T="0.382953"/>
    </motif>
    <motif db="0" id="M115" alt="O115" length="40" nsites="8" evalue="1.3e-003">
      <pos A="0.263787" C="0.173545" G="0.23872" T="0.323949"/>
      <pos A="0.333975" C="0.168531" G="0.263787" T="0.233707"/>
      <pos A="0.318935" C="0.178558" G="0.278828" T="0.223679"/>
      <pos A="0.293868" C="0.193598" G="0.344003" T="0.168531"/>
      <pos A="0.414192" C="0.203626" G="0.123409" T="0.258773"/>
      <pos A="0.168531" C="0.218666" G="0.313922" T="0.298881"/>
      <pos A="0.248747" C="0.128424" G="0.13845" T="0.48438"/>
      <pos A="0.178558" C="0.283841" G="0.273814" T="0.263787"/>
      <pos A="0.33899" C="0.168531" G="0.223679" T="0.268801"/>
      <pos A="0.318935" C="0.233707" G="0.293868" T="0.15349"/>
      <pos A="0.293868" C="0.173545" G="0.33899" T="0.193598"/>
      <pos A="0.364056" C="0.384111" G="0.113383" T="0.13845"/>
      <pos A="0.168531" C="0.36907" G="0.203626" T="0.258773"/>
      <pos A="0.203626" C="0.374084" G="0.193598" T="0.228692"/>
      <pos A="0.233707" C="0.25376" G="0.223679" T="0.288854"/>
      <pos A="0.35403" C="0.13845" G="0.333975" T="0.173545"/>
      <pos A="0.188585" C="0.298881" G="0.25376" T="0.258773"/>
      <pos A="0.359043" C="0.15349" G="0.208639" T="0.278828"/>
      <pos A="0.113383" C="0.118396" G="0.434245" T="0.333975"/>
      <pos A="0.263787" C="0.128424" G="0.23872" T="0.36907"/>
      <pos A="0.278828" C="0.23872" G="0.218666" T="0.263787"/>
      <pos A="0.549555" C="0.223679" G="0.103356" T="0.123409"/>
      <pos A="0.228692" C="0.278828" G="0.218666" T="0.273814"/>
      <pos A="0.123409" C="0.349016" G="0.208639" T="0.318935"/>
      <pos A="0.519475" C="0.183571" G="0.168531" T="0.128424"/>
      <pos A="0.318935" C="0.263787" G="0.248747" T="0.168531"/>
      <pos A="0.424218" C="0.123409" G="0.273814" T="0.178558"/>
      <pos A="0.243733" C="0.148477" G="0.379097" T="0.228692"/>
      <pos A="0.313922" C="0.243733" G="0.203626" T="0.23872"/>
      <pos A="0.273814" C="0.208639" G="0.118396" T="0.399151"/>
      <pos A="0.23872" C="0.278828" G="0.328962" T="0.15349"/>
      <pos A="0.248747" C="0.268801" G="0.15349" T="0.328962"/>
      <pos A="0.293868" C="0.168531" G="0.263787" T="0.273814"/>
      <pos A="0.268801" C="0.123409" G="0.359043" T="0.248747"/>
      <pos A="0.323949" C="0.178558" G="0.303895" T="0.193598"/>
      <pos A="0.223679" C="0.364056" G="0.268801" T="0.143464"/>
      <pos A="0.23872" C="0.13845" G="0.108369" T="0.51446"/>
      <pos A="0.163518" C="0.308909" G="0.223679" T="0.303895"/>
      <pos A="0.248747" C="0.293868" G="0.188585" T="0.268801"/>
      <pos A="0.323949" C="0.263787" G="0.203626" T="0.208639"/>
    </motif>
    <motif db="0" id="M116" alt="O116" length="40" nsites="8" evalue="1.3e-003">
      <pos A="0.00308642" C="0.45202" G="0.18266" T="0.362233"/>
      <pos A="0.721381" C="0.0928731" G="0.0928731" T="0.0928731"/>
      <pos A="0.00308642" C="0.18266" G="0.272446" T="0.541807"/>
      <pos A="0.00308642" C="0.272446" G="0.362233" T="0.362233"/>
      <pos A="0.272446" C="0.18266" G="0.00308642" T="0.541807"/>
      <pos A="0.272446" C="0.272446" G="0.0928731" T="0.362233"/>
      <pos A="0.272446" C="0.272446" G="0.362233" T="0.0928731"/>
      <pos A="0.0928731" C="0.18266" G="0.541807" T="0.18266"/>
      <pos A="0.541807" C="0.18266" G="0.18266" T="0.0928731"/>
      <pos A="0.362233" C="0.00308642" G="0.18266" T="0.45202"/>
      <pos A="0.45202" C="0.0928731" G="0.272446" T="0.18266"/>
      <pos A="0.272446" C="0.00308642" G="0.45202" T="0.272446"/>
      <pos A="0.0928731" C="0.362233" G="0.272446" T="0.272446"/>
      <pos A="0.272446" C="0.362233" G="0.0928731" T="0.272446"/>
      <pos A="0.45202" C="0.18266" G="0.0928731" T="0.272446"/>
      <pos A="0.18266" C="0.272446" G="0.272446" T="0.272446"/>
      <pos A="0.721381" C="0.00308642" G="0.0928731" T="0.18266"/>
      <pos A="0.18266" C="0.0928731" G="0.0928731" T="0.631594"/>
      <pos A="0.0928731" C="0.00308642" G="0.721381" T="0.18266"/>
      <pos A="0.0928731" C="0.45202" G="0.00308642" T="0.45202"/>
      <pos A="0.0928731" C="0.00308642" G="0.18266" T="0.721381"/>
      <pos A="0.45202" C="0.0928731" G="0.18266" T="0.272446"/>
      <pos A="0.272446" C="0.18266" G="0.0928731" T="0.45202"/>
      <pos A="0.0928731" C="0.0928731" G="0.18266" T="0.631594"/>
      <pos A="0.272446" C="0.18266" G="0.362233" T="0.18266"/>
      <pos A="0.272446" C="0.631594" G="0.00308642" T="0.0928731"/>
      <pos A="0.18266" C="0.362233" G="0.0928731" T="0.362233"/>
      <pos A="0.0928731" C="0.541807" G="0.18266" T="0.18266"/>
      <pos A="0.45202" C="0.0928731" G="0.0928731" T="0.362233"/>
      <pos A="0.362233" C="0.18266" G="0.272446" T="0.18266"/>
      <pos A="0.18266" C="0.0928731" G="0.631594" T="0.0928731"/>
      <pos A="0.18266" C="0.45202" G="0.272446" T="0.0928731"/>
      <pos A="0.45202" C="0.362233" G="0.0928731" T="0.0928731"/>
      <pos A="0.0928731" C="0.45202" G="0.0928731" T="0.362233"/>
      <pos A="0.0928731" C="0.362233" G="0.0928731" T="0.45202"/>
      <pos A="0.362233" C="0.45202" G="0.0928731" T="0.0928731"/>
      <pos A="0.631594" C="0.00308642" G="0.0928731" T="0.272446"/>
      <pos A="0.18266" C="0.272446" G="0.0928731" T="0.45202"/>
      <pos A="0.45202" C="0.0928731" G="0.18266" T="0.272446"/>
      <pos A="0.18266" C="0.18266" G="0.272446" T="0.362233"/>
    </motif>
    <motif db="0" id="M117" alt="O117" length="40" nsites="8" evalue="1.3e-003">
      <pos A="0.13845" C="0.474353" G="0.0983427" T="0.288854"/>
      <pos A="0.409178" C="0.198612" G="0.15349" T="0.23872"/>
      <pos A="0.198612" C="0.218666" G="0.263787" T="0.318935"/>
      <pos A="0.25376" C="0.108369" G="0.283841" T="0.35403"/>
      <pos A="0.203626" C="0.23872" G="0.283841" T="0.273814"/>
      <pos A="0.33899" C="0.173545" G="0.248747" T="0.23872"/>
      <pos A="0.273814" C="0.163518" G="0.318935" T="0.243733"/>
      <pos A="0.419205" C="0.198612" G="0.198612" T="0.183571"/>
      <pos A="0.379097" C="0.13845" G="0.318935" T="0.163518"/>
      <pos A="0.364056" C="0.133437" G="0.248747" T="0.25376"/>
      <pos A="0.183571" C="0.178558" G="0.399151" T="0.23872"/>
      <pos A="0.303895" C="0.198612" G="0.228692" T="0.268801"/>
      <pos A="0.228692" C="0.323949" G="0.108369" T="0.33899"/>
      <pos A="0.243733" C="0.288854" G="0.188585" T="0.278828"/>
      <pos A="0.404164" C="0.143464" G="0.218666" T="0.233707"/>
      <pos A="0.15349" C="0.424218" G="0.23872" T="0.183571"/>
      <pos A="0.288854" C="0.303895" G="0.178558" T="0.228692"/>
      <pos A="0.25376" C="0.173545" G="0.218666" T="0.35403"/>
      <pos A="0.23872" C="0.233707" G="0.223679" T="0.303895"/>
      <pos A="0.268801" C="0.173545" G="0.288854" T="0.268801"/>
      <pos A="0.318935" C="0.0532207" G="0.414192" T="0.213652"/>
      <pos A="0.278828" C="0.328962" G="0.263787" T="0.128424"/>
      <pos A="0.404164" C="0.208639" G="0.173545" T="0.213652"/>
      <pos A="0.228692" C="0.359043" G="0.128424" T="0.283841"/>
      <pos A="0.128424" C="0.268801" G="0.298881" T="0.303895"/>
      <pos A="0.103356" C="0.308909" G="0.333975" T="0.25376"/>
      <pos A="0.404164" C="0.273814" G="0.133437" T="0.188585"/>
      <pos A="0.394137" C="0.123409" G="0.223679" T="0.258773"/>
      <pos A="0.15349" C="0.193598" G="0.36907" T="0.283841"/>
      <pos A="0.298881" C="0.123409" G="0.258773" T="0.318935"/>
      <pos A="0.344003" C="0.0883151" G="0.288854" T="0.278828"/>
      <pos A="0.248747" C="0.248747" G="0.223679" T="0.278828"/>
      <pos A="0.328962" C="0.25376" G="0.163518" T="0.25376"/>
      <pos A="0.183571" C="0.293868" G="0.243733" T="0.278828"/>
      <pos A="0.313922" C="0.228692" G="0.278828" T="0.178558"/>
      <pos A="0.394137" C="0.349016" G="0.123409" T="0.133437"/>
      <pos A="0.424218" C="0.233707" G="0.188585" T="0.15349"/>
      <pos A="0.203626" C="0.228692" G="0.223679" T="0.344003"/>
      <pos A="0.344003" C="0.15349" G="0.198612" T="0.303895"/>
      <pos A="0.218666" C="0.258773" G="0.318935" T="0.203626"/>
    </motif>
    <motif db="0" id="M118" alt="O118" length="40" nsites="8" evalue="1.3e-003">
      <pos A="0.303895" C="0.243733" G="0.0532207" T="0.399151"/>
      <pos A="0.268801" C="0.258773" G="0.228692" T="0.243733"/>
      <pos A="0.183571" C="0.293868" G="0.323949" T="0.198612"/>
      <pos A="0.158504" C="0.218666" G="0.25376" T="0.36907"/>
      <pos A="0.344003" C="0.13845" G="0.308909" T="0.208639"/>
      <pos A="0.278828" C="0.278828" G="0.35403" T="0.0883151"/>
      <pos A="0.313922" C="0.263787" G="0.168531" T="0.25376"/>
      <pos A="0.288854" C="0.278828" G="0.248747" T="0.183571"/>
      <pos A="0.409178" C="0.233707" G="0.168531" T="0.188585"/>
      <pos A="0.384111" C="0.183571" G="0.13845" T="0.293868"/>
      <pos A="0.143464" C="0.183571" G="0.364056" T="0.308909"/>
      <pos A="0.323949" C="0.23872" G="0.193598" T="0.243733"/>
      <pos A="0.414192" C="0.0582351" G="0.359043" T="0.168531"/>
      <pos A="0.318935" C="0.288854" G="0.148477" T="0.243733"/>
      <pos A="0.178558" C="0.108369" G="0.409178" T="0.303895"/>
      <pos A="0.248747" C="0.268801" G="0.198612" T="0.283841"/>
      <pos A="0.349016" C="0.218666" G="0.123409" T="0.308909"/>
      <pos A="0.318935" C="0.218666" G="0.203626" T="0.258773"/>
      <pos A="0.293868" C="0.323949" G="0.168531" T="0.213652"/>
      <pos A="0.148477" C="0.258773" G="0.233707" T="0.359043"/>
      <pos A="0.208639" C="0.33899" G="0.178558" T="0.273814"/>
      <pos A="0.248747" C="0.293868" G="0.193598" T="0.263787"/>
      <pos A="0.218666" C="0.213652" G="0.318935" T="0.248747"/>
      <pos A="0.15349" C="0.0632484" G="0.424218" T="0.359043"/>
      <pos A="0.308909" C="0.118396" G="0.318935" T="0.25376"/>
      <pos A="0.193598" C="0.243733" G="0.318935" T="0.243733"/>
      <pos A="0.303895" C="0.148477" G="0.223679" T="0.323949"/>
      <pos A="0.49942" C="0.168531" G="0.158504" T="0.173545"/>
      <pos A="0.198612" C="0.198612" G="0.263787" T="0.33899"/>
      <pos A="0.218666" C="0.36907" G="0.323949" T="0.0883151"/>
      <pos A="0.36907" C="0.158504" G="0.333975" T="0.13845"/>
      <pos A="0.344003" C="0.303895" G="0.173545" T="0.178558"/>
      <pos A="0.268801" C="0.268801" G="0.213652" T="0.248747"/>
      <pos A="0.318935" C="0.228692" G="0.233707" T="0.218666"/>
      <pos A="0.293868" C="0.223679" G="0.133437" T="0.349016"/>
      <pos A="0.35403" C="0.148477" G="0.298881" T="0.198612"/>
      <pos A="0.198612" C="0.258773" G="0.218666" T="0.323949"/>
      <pos A="0.163518" C="0.263787" G="0.258773" T="0.313922"/>
      <pos A="0.394137" C="0.178558" G="0.213652" T="0.213652"/>
      <pos A="0.193598" C="0.213652" G="0.328962" T="0.263787"/>
    </motif>
    <motif db="0" id="M119" alt="O119" length="40" nsites="8" evalue="1.3e-003">
      <pos A="0.379097" C="0.148477" G="0.188585" T="0.283841"/>
      <pos A="0.23872" C="0.228692" G="0.389124" T="0.143464"/>
      <pos A="0.208639" C="0.0983427" G="0.33899" T="0.35403"/>
      <pos A="0.213652" C="0.273814" G="0.148477" T="0.364056"/>
      <pos A="0.419205" C="0.158504" G="0.198612" T="0.223679"/>
      <pos A="0.25376" C="0.123409" G="0.268801" T="0.35403"/>
      <pos A="0.228692" C="0.25376" G="0.33899" T="0.178558"/>
      <pos A="0.394137" C="0.143464" G="0.248747" T="0.213652"/>
      <pos A="0.148477" C="0.113383" G="0.394137" T="0.344003"/>
      <pos A="0.273814" C="0.113383" G="0.293868" T="0.318935"/>
      <pos A="0.258773" C="0.323949" G="0.223679" T="0.193598"/>
      <pos A="0.273814" C="0.349016" G="0.128424" T="0.248747"/>
      <pos A="0.328962" C="0.268801" G="0.208639" T="0.193598"/>
      <pos A="0.233707" C="0.323949" G="0.258773" T="0.183571"/>
      <pos A="0.283841" C="0.308909" G="0.0582351" T="0.349016"/>
      <pos A="0.318935" C="0.128424" G="0.323949" T="0.228692"/>
      <pos A="0.273814" C="0.233707" G="0.313922" T="0.178558"/>
      <pos A="0.198612" C="0.198612" G="0.349016" T="0.25376"/>
      <pos A="0.318935" C="0.263787" G="0.15349" T="0.263787"/>
      <pos A="0.133437" C="0.283841" G="0.243733" T="0.33899"/>
      <pos A="0.288854" C="0.173545" G="0.188585" T="0.349016"/>
      <pos A="0.163518" C="0.414192" G="0.35403" T="0.0682617"/>
      <pos A="0.313922" C="0.36907" G="0.0582351" T="0.258773"/>
      <pos A="0.374084" C="0.243733" G="0.158504" T="0.223679"/>
      <pos A="0.328962" C="0.228692" G="0.218666" T="0.223679"/>
      <pos A="0.399151" C="0.0983427" G="0.379097" T="0.123409"/>
      <pos A="0.233707" C="0.263787" G="0.35403" T="0.148477"/>
      <pos A="0.248747" C="0.118396" G="0.35403" T="0.278828"/>
      <pos A="0.374084" C="0.168531" G="0.198612" T="0.258773"/>
      <pos A="0.268801" C="0.208639" G="0.233707" T="0.288854"/>
      <pos A="0.273814" C="0.163518" G="0.168531" T="0.394137"/>
      <pos A="0.278828" C="0.273814" G="0.25376" T="0.193598"/>
      <pos A="0.374084" C="0.168531" G="0.168531" T="0.288854"/>
      <pos A="0.163518" C="0.25376" G="0.328962" T="0.25376"/>
      <pos A="0.349016" C="0.213652" G="0.203626" T="0.233707"/>
      <pos A="0.389124" C="0.143464" G="0.143464" T="0.323949"/>
      <pos A="0.278828" C="0.308909" G="0.233707" T="0.178558"/>
      <pos A="0.203626" C="0.359043" G="0.188585" T="0.248747"/>
      <pos A="0.263787" C="0.278828" G="0.128424" T="0.328962"/>
      <pos A="0.213652" C="0.183571" G="0.303895" T="0.298881"/>
    </motif>
    <motif db="0" id="M12" alt="O12" length="40" nsites="8" evalue="1.3e-003">
      <pos A="0.18266" C="0.45202" G="0.00308642" T="0.362233"/>
      <pos A="0.45202" C="0.00308642" G="0.0928731" T="0.45202"/>
      <pos A="0.362233" C="0.00308642" G="0.18266" T="0.45202"/>
      <pos A="0.00308642" C="0.0928731" G="0.631594" T="0.272446"/>
      <pos A="0.00308642" C="0.631594" G="0.0928731" T="0.272446"/>
      <pos A="0.0928731" C="0.272446" G="0.00308642" T="0.631594"/>
      <pos A="0.272446" C="0.272446" G="0.00308642" T="0.45202"/>
      <pos A="0.362233" C="0.362233" G="0.00308642" T="0.272446"/>
      <pos A="0.00308642" C="0.45202" G="0.272446" T="0.272446"/>
      <pos A="0.272446" C="0.362233" G="0.0928731" T="0.272446"/>
      <pos A="0.272446" C="0.18266" G="0.0928731" T="0.45202"/>
      <pos A="0.00308642" C="0.272446" G="0.541807" T="0.18266"/>
      <pos A="0.272446" C="0.362233" G="0.272446" T="0.0928731"/>
      <pos A="0.272446" C="0.0928731" G="0.00308642" T="0.631594"/>
      <pos A="0.0928731" C="0.18266" G="0.272446" T="0.45202"/>
      <pos A="0.721381" C="0.00308642" G="0.0928731" T="0.18266"/>
      <pos A="0.45202" C="0.18266" G="0.362233" T="0.00308642"/>
      <pos A="0.0928731" C="0.362233" G="0.541807" T="0.00308642"/>
      <pos A="0.18266" C="0.541807" G="0.18266" T="0.0928731"/>
      <pos A="0.272446" C="0.18266" G="0.0928731" T="0.45202"/>
      <pos A="0.18266" C="0.362233" G="0.18266" T="0.272446"/>
      <pos A="0.272446" C="0.541807" G="0.0928731" T="0.0928731"/>
      <pos A="0.541807" C="0.0928731" G="0.0928731" T="0.272446"/>
      <pos A="0.272446" C="0.0928731" G="0.272446" T="0.362233"/>
      <pos A="0.18266" C="0.45202" G="0.0928731" T="0.272446"/>
      <pos A="0.45202" C="0.00308642" G="0.272446" T="0.272446"/>
      <pos A="0.18266" C="0.45202" G="0.18266" T="0.18266"/>
      <pos A="0.272446" C="0.00308642" G="0.00308642" T="0.721381"/>
      <pos A="0.18266" C="0.00308642" G="0.272446" T="0.541807"/>
      <pos A="0.272446" C="0.631594" G="0.00308642" T="0.0928731"/>
      <pos A="0.362233" C="0.00308642" G="0.0928731" T="0.541807"/>
      <pos A="0.272446" C="0.00308642" G="0.631594" T="0.0928731"/>
      <pos A="0.45202" C="0.362233" G="0.00308642" T="0.18266"/>
      <pos A="0.362233" C="0.272446" G="0.0928731" T="0.272446"/>
      <pos A="0.362233" C="0.362233" G="0.00308642" T="0.272446"/>
      <pos A="0.362233" C="0.272446" G="0.0928731" T="0.272446"/>
      <pos A="0.362233" C="0.00308642" G="0.0928731" T="0.541807"/>
      <pos A="0.541807" C="0.18266" G="0.272446" T="0.00308642"/>
      <pos A="0.362233" C="0.541807" G="0.00308642" T="0.0928731"/>
      <pos A="0.721381" C="0.0928731" G="0.00308642" T="0.18266"/>
    </motif>
    <motif db="0" id="M120" alt="O120" length="40" nsites="8" evalue="1.3e-003">
      <pos A="0.35167" C="0.119281" G="0.371036" T="0.158013"/>
      <pos A="0.196744" C="0.371036" G="0.293573" T="0.138647"/>
      <pos A="0.312938" C="0.119281" G="0.312938" T="0.254841"/>
      <pos A="0.0611842" C="0.293573" G="0.371036" T="0.274207"/>
      <pos A="0.293573" C="0.235476" G="0.0999151" T="0.371036"/>
      <pos A="0.21611" C="0.21611" G="0.158013" T="0.409768"/>
      <pos A="0.177379" C="0.21611" G="0.0611842" T="0.545328"/>
      <pos A="0.235476" C="0.274207" G="0.254841" T="0.235476"/>
      <pos A="0.312938" C="0.274207" G="0.0999151" T="0.312938"/>
      <pos A="0.409768" C="0.0805491" G="0.21611" T="0.293573"/>
      <pos A="0.467865" C="0.158013" G="0.21611" T="0.158013"/>
      <pos A="0.158013" C="0.312938" G="0.35167" T="0.177379"/>
      <pos A="0.119281" C="0.235476" G="0.235476" T="0.409768"/>
      <pos A="0.158013" C="0.429134" G="0.138647" T="0.274207"/>
      <pos A="0.0805491" C="0.35167" G="0.235476" T="0.332304"/>
      <pos A="0.332304" C="0.177379" G="0.158013" T="0.332304"/>
      <pos A="0.312938" C="0.158013" G="0.21611" T="0.312938"/>
      <pos A="0.0805491" C="0.371036" G="0.35167" T="0.196744"/>
      <pos A="0.293573" C="0.177379" G="0.21611" T="0.312938"/>
      <pos A="0.158013" C="0.429134" G="0.254841" T="0.158013"/>
      <pos A="0.332304" C="0.0805491" G="0.119281" T="0.467865"/>
      <pos A="0.506597" C="0.0999151" G="0.254841" T="0.138647"/>
      <pos A="0.332304" C="0.409768" G="0.0999151" T="0.158013"/>
      <pos A="0.254841" C="0.312938" G="0.138647" T="0.293573"/>
      <pos A="0.371036" C="0.0999151" G="0.390402" T="0.138647"/>
      <pos A="0.390402" C="0.332304" G="0.0611842" T="0.21611"/>
      <pos A="0.409768" C="0.332304" G="0.119281" T="0.138647"/>
      <pos A="0.390402" C="0.177379" G="0.35167" T="0.0805491"/>
      <pos A="0.293573" C="0.0805491" G="0.448499" T="0.177379"/>
      <pos A="0.0418183" C="0.158013" G="0.21611" T="0.584059"/>
      <pos A="0.332304" C="0.177379" G="0.293573" T="0.196744"/>
      <pos A="0.487231" C="0.274207" G="0.119281" T="0.119281"/>
      <pos A="0.371036" C="0.177379" G="0.35167" T="0.0999151"/>
      <pos A="0.390402" C="0.390402" G="0.119281" T="0.0999151"/>
      <pos A="0.371036" C="0.254841" G="0.235476" T="0.138647"/>
      <pos A="0.487231" C="0.0224523" G="0.177379" T="0.312938"/>
      <pos A="0.138647" C="0.119281" G="0.312938" T="0.429134"/>
      <pos A="0.196744" C="0.332304" G="0.429134" T="0.0418183"/>
      <pos A="0.158013" C="0.35167" G="0.0805491" T="0.409768"/>
      <pos A="0.254841" C="0.254841" G="0.254841" T="0.235476"/>
    </motif>
    <motif db="0" id="M121" alt="O121" length="40" nsites="8" evalue="1.3e-003">
      <pos A="0.500802" C="0.181953" G="0.166399" T="0.150845"/>
      <pos A="0.166399" C="0.290829" G="0.40748" T="0.135292"/>
      <pos A="0.493025" C="0.220837" G="0.189729" T="0.0964079"/>
      <pos A="0.251945" C="0.0730775" G="0.345266" T="0.329713"/>
      <pos A="0.275275" C="0.251945" G="0.314159" T="0.158622"/>
      <pos A="0.0964079" C="0.205283" G="0.306382" T="0.391927"/>
      <pos A="0.119738" C="0.23639" G="0.23639" T="0.40748"/>
      <pos A="0.353043" C="0.119738" G="0.205283" T="0.321936"/>
      <pos A="0.251945" C="0.283052" G="0.267498" T="0.197506"/>
      <pos A="0.259721" C="0.283052" G="0.251945" T="0.205283"/>
      <pos A="0.275275" C="0.197506" G="0.314159" T="0.21306"/>
      <pos A="0.119738" C="0.337489" G="0.345266" T="0.197506"/>
      <pos A="0.205283" C="0.40748" G="0.244167" T="0.143069"/>
      <pos A="0.244167" C="0.228613" G="0.181953" T="0.345266"/>
      <pos A="0.104185" C="0.376373" G="0.337489" T="0.181953"/>
      <pos A="0.391927" C="0.143069" G="0.321936" T="0.143069"/>
      <pos A="0.143069" C="0.0808543" G="0.446364" T="0.329713"/>
      <pos A="0.38415" C="0.267498" G="0.228613" T="0.119738"/>
      <pos A="0.267498" C="0.399704" G="0.127515" T="0.205283"/>
      <pos A="0.166399" C="0.174176" G="0.104185" T="0.55524"/>
      <pos A="0.0730775" C="0.197506" G="0.275275" T="0.454141"/>
      <pos A="0.345266" C="0.251945" G="0.181953" T="0.220837"/>
      <pos A="0.337489" C="0.298605" G="0.158622" T="0.205283"/>
      <pos A="0.469695" C="0.135292" G="0.220837" T="0.174176"/>
      <pos A="0.438588" C="0.205283" G="0.197506" T="0.158622"/>
      <pos A="0.36082" C="0.143069" G="0.220837" T="0.275275"/>
      <pos A="0.158622" C="0.368597" G="0.275275" T="0.197506"/>
      <pos A="0.493025" C="0.0653007" G="0.23639" T="0.205283"/>
      <pos A="0.306382" C="0.267498" G="0.353043" T="0.0730775"/>
      <pos A="0.127515" C="0.38415" G="0.275275" T="0.21306"/>
      <pos A="0.298605" C="0.23639" G="0.158622" T="0.306382"/>
      <pos A="0.283052" C="0.21306" G="0.306382" T="0.197506"/>
      <pos A="0.321936" C="0.189729" G="0.267498" T="0.220837"/>
      <pos A="0.220837" C="0.267498" G="0.337489" T="0.174176"/>
      <pos A="0.423034" C="0.111961" G="0.181953" T="0.283052"/>
      <pos A="0.267498" C="0.119738" G="0.306382" T="0.306382"/>
      <pos A="0.290829" C="0.21306" G="0.259721" T="0.23639"/>
      <pos A="0.251945" C="0.267498" G="0.150845" T="0.329713"/>
      <pos A="0.345266" C="0.283052" G="0.104185" T="0.267498"/>
      <pos A="0.275275" C="0.127515" G="0.337489" T="0.259721"/>
    </motif>
    <motif db="0" id="M122" alt="O122" length="40" nsites="8" evalue="1.3e-003">
      <pos A="0.112826" C="0.0396662" G="0.259145" T="0.588363"/>
      <pos A="0.259145" C="0.259145" G="0.259145" T="0.222565"/>
      <pos A="0.0396662" C="0.259145" G="0.368884" T="0.332304"/>
      <pos A="0.112826" C="0.185985" G="0.368884" T="0.332304"/>
      <pos A="0.112826" C="0.0762459" G="0.185985" T="0.624943"/>
      <pos A="0.112826" C="0.259145" G="0.405464" T="0.222565"/>
      <pos A="0.149405" C="0.112826" G="0.442043" T="0.295724"/>
      <pos A="0.295724" C="0.112826" G="0.332304" T="0.259145"/>
      <pos A="0.185985" C="0.332304" G="0.259145" T="0.222565"/>
      <pos A="0.149405" C="0.478623" G="0.259145" T="0.112826"/>
      <pos A="0.332304" C="0.295724" G="0.222565" T="0.149405"/>
      <pos A="0.149405" C="0.149405" G="0.478623" T="0.222565"/>
      <pos A="0.112826" C="0.185985" G="0.478623" T="0.222565"/>
      <pos A="0.259145" C="0.112826" G="0.368884" T="0.259145"/>
      <pos A="0.551784" C="0.185985" G="0.185985" T="0.0762459"/>
      <pos A="0.295724" C="0.112826" G="0.259145" T="0.332304"/>
      <pos A="0.112826" C="0.332304" G="0.259145" T="0.295724"/>
      <pos A="0.112826" C="0.332304" G="0.185985" T="0.368884"/>
      <pos A="0.222565" C="0.149405" G="0.295724" T="0.332304"/>
      <pos A="0.185985" C="0.368884" G="0.442043" T="0.00308642"/>
      <pos A="0.478623" C="0.295724" G="0.185985" T="0.0396662"/>
      <pos A="0.478623" C="0.149405" G="0.295724" T="0.0762459"/>
      <pos A="0.0762459" C="0.368884" G="0.405464" T="0.149405"/>
      <pos A="0.332304" C="0.185985" G="0.112826" T="0.368884"/>
      <pos A="0.222565" C="0.0762459" G="0.442043" T="0.259145"/>
      <pos A="0.0762459" C="0.259145" G="0.332304" T="0.332304"/>
      <pos A="0.332304" C="0.259145" G="0.0762459" T="0.332304"/>
      <pos A="0.149405" C="0.515204" G="0.185985" T="0.149405"/>
      <pos A="0.185985" C="0.368884" G="0.222565" T="0.222565"/>
      <pos A="0.259145" C="0.368884" G="0.0396662" T="0.332304"/>
      <pos A="0.0762459" C="0.185985" G="0.295724" T="0.442043"/>
      <pos A="0.295724" C="0.259145" G="0.259145" T="0.185985"/>
      <pos A="0.00308642" C="0.515204" G="0.222565" T="0.259145"/>
      <pos A="0.368884" C="0.0396662" G="0.0396662" T="0.551784"/>
      <pos A="0.0762459" C="0.368884" G="0.259145" T="0.295724"/>
      <pos A="0.442043" C="0.0396662" G="0.222565" T="0.295724"/>
      <pos A="0.185985" C="0.112826" G="0.332304" T="0.368884"/>
      <pos A="0.149405" C="0.222565" G="0.405464" T="0.222565"/>
      <pos A="0.222565" C="0.442043" G="0.295724" T="0.0396662"/>
      <pos A="0.332304" C="0.0762459" G="0.442043" T="0.149405"/>
    </motif>
    <motif db="0" id="M123" alt="O123" length="40" nsites="8" evalue="1.3e-003">
      <pos A="0.373457" C="0.373457" G="0.00308642" T="0.25"/>
      <pos A="0.867284" C="0.00308642" G="0.00308642" T="0.126543"/>
      <pos A="0.743827" C="0.00308642" G="0.00308642" T="0.25"/>
      <pos A="0.25" C="0.126543" G="0.373457" T="0.25"/>
      <pos A="0.00308642" C="0.867284" G="0.126543" T="0.00308642"/>
      <pos A="0.25" C="0.25" G="0.126543" T="0.373457"/>
      <pos A="0.373457" C="0.496914" G="0.126543" T="0.00308642"/>
      <pos A="0.496914" C="0.126543" G="0.00308642" T="0.373457"/>
      <pos A="0.373457" C="0.373457" G="0.00308642" T="0.25"/>
      <pos A="0.25" C="0.126543" G="0.496914" T="0.126543"/>
      <pos A="0.00308642" C="0.743827" G="0.126543" T="0.126543"/>
      <pos A="0.373457" C="0.25" G="0.00308642" T="0.373457"/>
      <pos A="0.496914" C="0.126543" G="0.126543" T="0.25"/>
      <pos A="0.373457" C="0.00308642" G="0.00308642" T="0.62037"/>
      <pos A="0.25" C="0.25" G="0.25" T="0.25"/>
      <pos A="0.25" C="0.126543" G="0.126543" T="0.496914"/>
      <pos A="0.373457" C="0.00308642" G="0.25" T="0.373457"/>
      <pos A="0.126543" C="0.25" G="0.126543" T="0.496914"/>
      <pos A="0.126543" C="0.62037" G="0.00308642" T="0.25"/>
      <pos A="0.25" C="0.373457" G="0.126543" T="0.25"/>
      <pos A="0.62037" C="0.25" G="0.00308642" T="0.126543"/>
      <pos A="0.373457" C="0.00308642" G="0.496914" T="0.126543"/>
      <pos A="0.00308642" C="0.126543" G="0.62037" T="0.25"/>
      <pos A="0.00308642" C="0.743827" G="0.126543" T="0.126543"/>
      <pos A="0.25" C="0.25" G="0.25" T="0.25"/>
      <pos A="0.373457" C="0.25" G="0.25" T="0.126543"/>
      <pos A="0.373457" C="0.126543" G="0.126543" T="0.373457"/>
      <pos A="0.496914" C="0.00308642" G="0.496914" T="0.00308642"/>
      <pos A="0.743827" C="0.00308642" G="0.25" T="0.00308642"/>
      <pos A="0.25" C="0.25" G="0.496914" T="0.00308642"/>
      <pos A="0.373457" C="0.373457" G="0.25" T="0.00308642"/>
      <pos A="0.496914" C="0.126543" G="0.00308642" T="0.373457"/>
      <pos A="0.25" C="0.00308642" G="0.25" T="0.496914"/>
      <pos A="0.373457" C="0.126543" G="0.373457" T="0.126543"/>
      <pos A="0.373457" C="0.126543" G="0.25" T="0.25"/>
      <pos A="0.373457" C="0.00308642" G="0.373457" T="0.25"/>
      <pos A="0.126543" C="0.496914" G="0.25" T="0.126543"/>
      <pos A="0.126543" C="0.126543" G="0.25" T="0.496914"/>
      <pos A="0.373457" C="0.25" G="0.126543" T="0.25"/>
      <pos A="0.00308642" C="0.25" G="0.25" T="0.496914"/>
    </motif>
    <motif db="0" id="M124" alt="O124" length="40" nsites="8" evalue="1.3e-003">
      <pos A="0.248747" C="0.313922" G="0.168531" T="0.268801"/>
      <pos A="0.243733" C="0.248747" G="0.283841" T="0.223679"/>
      <pos A="0.263787" C="0.228692" G="0.13845" T="0.36907"/>
      <pos A="0.213652" C="0.228692" G="0.323949" T="0.233707"/>
      <pos A="0.364056" C="0.0281541" G="0.188585" T="0.419205"/>
      <pos A="0.213652" C="0.163518" G="0.519475" T="0.103356"/>
      <pos A="0.328962" C="0.323949" G="0.198612" T="0.148477"/>
      <pos A="0.213652" C="0.178558" G="0.233707" T="0.374084"/>
      <pos A="0.193598" C="0.203626" G="0.303895" T="0.298881"/>
      <pos A="0.273814" C="0.298881" G="0.223679" T="0.203626"/>
      <pos A="0.223679" C="0.263787" G="0.193598" T="0.318935"/>
      <pos A="0.223679" C="0.349016" G="0.183571" T="0.243733"/>
      <pos A="0.374084" C="0.133437" G="0.323949" T="0.168531"/>
      <pos A="0.243733" C="0.0933294" G="0.349016" T="0.313922"/>
      <pos A="0.33899" C="0.183571" G="0.263787" T="0.213652"/>
      <pos A="0.359043" C="0.203626" G="0.198612" T="0.23872"/>
      <pos A="0.283841" C="0.223679" G="0.25376" T="0.23872"/>
      <pos A="0.13845" C="0.303895" G="0.298881" T="0.258773"/>
      <pos A="0.308909" C="0.193598" G="0.173545" T="0.323949"/>
      <pos A="0.223679" C="0.288854" G="0.263787" T="0.223679"/>
      <pos A="0.318935" C="0.268801" G="0.208639" T="0.203626"/>
      <pos A="0.36907" C="0.25376" G="0.123409" T="0.25376"/>
      <pos A="0.288854" C="0.203626" G="0.143464" T="0.364056"/>
      <pos A="0.268801" C="0.35403" G="0.23872" T="0.13845"/>
      <pos A="0.15349" C="0.128424" G="0.288854" T="0.429232"/>
      <pos A="0.344003" C="0.213652" G="0.313922" T="0.128424"/>
      <pos A="0.303895" C="0.35403" G="0.0883151" T="0.25376"/>
      <pos A="0.35403" C="0.213652" G="0.163518" T="0.268801"/>
      <pos A="0.223679" C="0.243733" G="0.233707" T="0.298881"/>
      <pos A="0.228692" C="0.258773" G="0.218666" T="0.293868"/>
      <pos A="0.0983427" C="0.243733" G="0.36907" T="0.288854"/>
      <pos A="0.414192" C="0.233707" G="0.228692" T="0.123409"/>
      <pos A="0.218666" C="0.203626" G="0.359043" T="0.218666"/>
      <pos A="0.203626" C="0.263787" G="0.288854" T="0.243733"/>
      <pos A="0.288854" C="0.163518" G="0.258773" T="0.288854"/>
      <pos A="0.399151" C="0.158504" G="0.208639" T="0.233707"/>
      <pos A="0.454299" C="0.123409" G="0.233707" T="0.188585"/>
      <pos A="0.298881" C="0.133437" G="0.268801" T="0.298881"/>
      <pos A="0.223679" C="0.404164" G="0.243733" T="0.128424"/>
      <pos A="0.384111" C="0.228692" G="0.0883151" T="0.298881"/>
    </motif>
    <motif db="0" id="M125" alt="O125" length="40" nsites="8" evalue="1.3e-003">
      <pos A="0.245341" C="0.152166" G="0.468961" T="0.133531"/>
      <pos A="0.282611" C="0.301246" G="0.0589916" T="0.357152"/>
      <pos A="0.0962617" C="0.245341" G="0.413056" T="0.245341"/>
      <pos A="0.189436" C="0.413056" G="0.170801" T="0.226706"/>
      <pos A="0.208071" C="0.0962617" G="0.226706" T="0.468961"/>
      <pos A="0.282611" C="0.226706" G="0.226706" T="0.263976"/>
      <pos A="0.338517" C="0.431691" G="0.114897" T="0.114897"/>
      <pos A="0.319881" C="0.226706" G="0.133531" T="0.319881"/>
      <pos A="0.282611" C="0.208071" G="0.208071" T="0.301246"/>
      <pos A="0.450326" C="0.0776267" G="0.245341" T="0.226706"/>
      <pos A="0.394421" C="0.152166" G="0.338517" T="0.114897"/>
      <pos A="0.0962617" C="0.245341" G="0.319881" T="0.338517"/>
      <pos A="0.394421" C="0.208071" G="0.0589916" T="0.338517"/>
      <pos A="0.133531" C="0.394421" G="0.0962617" T="0.375786"/>
      <pos A="0.282611" C="0.170801" G="0.282611" T="0.263976"/>
      <pos A="0.0217215" C="0.319881" G="0.170801" T="0.487596"/>
      <pos A="0.375786" C="0.301246" G="0.170801" T="0.152166"/>
      <pos A="0.319881" C="0.189436" G="0.319881" T="0.170801"/>
      <pos A="0.319881" C="0.263976" G="0.208071" T="0.208071"/>
      <pos A="0.468961" C="0.338517" G="0.133531" T="0.0589916"/>
      <pos A="0.301246" C="0.152166" G="0.208071" T="0.338517"/>
      <pos A="0.0589916" C="0.0589916" G="0.338517" T="0.543501"/>
      <pos A="0.263976" C="0.189436" G="0.282611" T="0.263976"/>
      <pos A="0.170801" C="0.114897" G="0.357152" T="0.357152"/>
      <pos A="0.263976" C="0.152166" G="0.208071" T="0.375786"/>
      <pos A="0.301246" C="0.152166" G="0.394421" T="0.152166"/>
      <pos A="0.208071" C="0.208071" G="0.245341" T="0.338517"/>
      <pos A="0.170801" C="0.0962617" G="0.263976" T="0.468961"/>
      <pos A="0.152166" C="0.170801" G="0.319881" T="0.357152"/>
      <pos A="0.245341" C="0.0776267" G="0.394421" T="0.282611"/>
      <pos A="0.0962617" C="0.431691" G="0.133531" T="0.338517"/>
      <pos A="0.189436" C="0.413056" G="0.170801" T="0.226706"/>
      <pos A="0.319881" C="0.152166" G="0.208071" T="0.319881"/>
      <pos A="0.338517" C="0.301246" G="0.226706" T="0.133531"/>
      <pos A="0.133531" C="0.319881" G="0.208071" T="0.338517"/>
      <pos A="0.524866" C="0.319881" G="0.0589916" T="0.0962617"/>
      <pos A="0.562136" C="0.0217215" G="0.189436" T="0.226706"/>
      <pos A="0.226706" C="0.226706" G="0.263976" T="0.282611"/>
      <pos A="0.282611" C="0.152166" G="0.375786" T="0.189436"/>
      <pos A="0.189436" C="0.394421" G="0.208071" T="0.208071"/>
    </motif>
    <motif db="0" id="M126" alt="O126" length="40" nsites="8" evalue="1.3e-003">
      <pos A="0.45202" C="0.362233" G="0.00308642" T="0.18266"/>
      <pos A="0.541807" C="0.362233" G="0.00308642" T="0.0928731"/>
      <pos A="0.00308642" C="0.272446" G="0.272446" T="0.45202"/>
      <pos A="0.00308642" C="0.18266" G="0.18266" T="0.631594"/>
      <pos A="0.0928731" C="0.18266" G="0.45202" T="0.272446"/>
      <pos A="0.0928731" C="0.45202" G="0.45202" T="0.00308642"/>
      <pos A="0.45202" C="0.18266" G="0.0928731" T="0.272446"/>
      <pos A="0.362233" C="0.18266" G="0.18266" T="0.272446"/>
      <pos A="0.00308642" C="0.0928731" G="0.45202" T="0.45202"/>
      <pos A="0.18266" C="0.18266" G="0.272446" T="0.362233"/>
      <pos A="0.45202" C="0.0928731" G="0.00308642" T="0.45202"/>
      <pos A="0.45202" C="0.00308642" G="0.272446" T="0.272446"/>
      <pos A="0.362233" C="0.18266" G="0.0928731" T="0.362233"/>
      <pos A="0.272446" C="0.0928731" G="0.45202" T="0.18266"/>
      <pos A="0.18266" C="0.00308642" G="0.721381" T="0.0928731"/>
      <pos A="0.18266" C="0.00308642" G="0.362233" T="0.45202"/>
      <pos A="0.18266" C="0.18266" G="0.362233" T="0.272446"/>
      <pos A="0.541807" C="0.272446" G="0.0928731" T="0.0928731"/>
      <pos A="0.45202" C="0.45202" G="0.00308642" T="0.0928731"/>
      <pos A="0.541807" C="0.45202" G="0.00308642" T="0.00308642"/>
      <pos A="0.362233" C="0.18266" G="0.272446" T="0.18266"/>
      <pos A="0.00308642" C="0.0928731" G="0.45202" T="0.45202"/>
      <pos A="0.0928731" C="0.18266" G="0.272446" T="0.45202"/>
      <pos A="0.18266" C="0.18266" G="0.45202" T="0.18266"/>
      <pos A="0.0928731" C="0.45202" G="0.00308642" T="0.45202"/>
      <pos A="0.00308642" C="0.0928731" G="0.272446" T="0.631594"/>
      <pos A="0.0928731" C="0.272446" G="0.272446" T="0.362233"/>
      <pos A="0.362233" C="0.0928731" G="0.272446" T="0.272446"/>
      <pos A="0.272446" C="0.18266" G="0.272446" T="0.272446"/>
      <pos A="0.272446" C="0.362233" G="0.362233" T="0.00308642"/>
      <pos A="0.272446" C="0.541807" G="0.00308642" T="0.18266"/>
      <pos A="0.00308642" C="0.0928731" G="0.0928731" T="0.811167"/>
      <pos A="0.18266" C="0.541807" G="0.0928731" T="0.18266"/>
      <pos A="0.18266" C="0.272446" G="0.00308642" T="0.541807"/>
      <pos A="0.272446" C="0.0928731" G="0.18266" T="0.45202"/>
      <pos A="0.0928731" C="0.272446" G="0.362233" T="0.272446"/>
      <pos A="0.0928731" C="0.541807" G="0.272446" T="0.0928731"/>
      <pos A="0.18266" C="0.00308642" G="0.0928731" T="0.721381"/>
      <pos A="0.00308642" C="0.272446" G="0.541807" T="0.18266"/>
      <pos A="0.00308642" C="0.45202" G="0.272446" T="0.272446"/>
    </motif>
    <motif db="0" id="M127" alt="O127" length="40" nsites="8" evalue="1.3e-003">
      <pos A="0.303895" C="0.218666" G="0.178558" T="0.298881"/>
      <pos A="0.364056" C="0.158504" G="0.263787" T="0.213652"/>
      <pos A="0.233707" C="0.163518" G="0.283841" T="0.318935"/>
      <pos A="0.298881" C="0.263787" G="0.233707" T="0.203626"/>
      <pos A="0.23872" C="0.283841" G="0.198612" T="0.278828"/>
      <pos A="0.313922" C="0.148477" G="0.163518" T="0.374084"/>
      <pos A="0.303895" C="0.248747" G="0.323949" T="0.123409"/>
      <pos A="0.198612" C="0.243733" G="0.414192" T="0.143464"/>
      <pos A="0.454299" C="0.123409" G="0.273814" T="0.148477"/>
      <pos A="0.258773" C="0.193598" G="0.273814" T="0.273814"/>
      <pos A="0.233707" C="0.178558" G="0.228692" T="0.359043"/>
      <pos A="0.123409" C="0.394137" G="0.188585" T="0.293868"/>
      <pos A="0.203626" C="0.273814" G="0.128424" T="0.394137"/>
      <pos A="0.233707" C="0.349016" G="0.143464" T="0.273814"/>
      <pos A="0.278828" C="0.178558" G="0.268801" T="0.273814"/>
      <pos A="0.183571" C="0.168531" G="0.48438" T="0.163518"/>
      <pos A="0.188585" C="0.298881" G="0.213652" T="0.298881"/>
      <pos A="0.233707" C="0.228692" G="0.168531" T="0.36907"/>
      <pos A="0.228692" C="0.223679" G="0.328962" T="0.218666"/>
      <pos A="0.494407" C="0.208639" G="0.133437" T="0.163518"/>
      <pos A="0.268801" C="0.168531" G="0.303895" T="0.258773"/>
      <pos A="0.333975" C="0.188585" G="0.328962" T="0.148477"/>
      <pos A="0.228692" C="0.318935" G="0.233707" T="0.218666"/>
      <pos A="0.414192" C="0.148477" G="0.243733" T="0.193598"/>
      <pos A="0.293868" C="0.359043" G="0.208639" T="0.13845"/>
      <pos A="0.414192" C="0.203626" G="0.273814" T="0.108369"/>
      <pos A="0.318935" C="0.103356" G="0.178558" T="0.399151"/>
      <pos A="0.173545" C="0.313922" G="0.273814" T="0.23872"/>
      <pos A="0.288854" C="0.223679" G="0.273814" T="0.213652"/>
      <pos A="0.318935" C="0.148477" G="0.233707" T="0.298881"/>
      <pos A="0.233707" C="0.258773" G="0.158504" T="0.349016"/>
      <pos A="0.323949" C="0.133437" G="0.203626" T="0.33899"/>
      <pos A="0.193598" C="0.278828" G="0.25376" T="0.273814"/>
      <pos A="0.273814" C="0.349016" G="0.188585" T="0.188585"/>
      <pos A="0.444273" C="0.173545" G="0.0532207" T="0.328962"/>
      <pos A="0.198612" C="0.228692" G="0.233707" T="0.33899"/>
      <pos A="0.193598" C="0.173545" G="0.308909" T="0.323949"/>
      <pos A="0.409178" C="0.168531" G="0.23872" T="0.183571"/>
      <pos A="0.183571" C="0.263787" G="0.344003" T="0.208639"/>
      <pos A="0.263787" C="0.258773" G="0.273814" T="0.203626"/>
    </motif>
    <motif db="0" id="M13" alt="O13" length="40" nsites="8" evalue="1.3e-003">
      <pos A="0.22141" C="0.211013" G="0.398148" T="0.169428"/>
      <pos A="0.200617" C="0.169428" G="0.2526" T="0.377355"/>
      <pos A="0.262996" C="0.0966538" G="0.33577" T="0.304581"/>
      <pos A="0.346166" C="0.460526" G="0.10705" T="0.0862578"/>
      <pos A="0.262996" C="0.2526" G="0.200617" T="0.283789"/>
      <pos A="0.314977" C="0.48132" G="0.117446" T="0.0862578"/>
      <pos A="0.554094" C="0.148635" G="0.127843" T="0.169428"/>
      <pos A="0.387752" C="0.0654647" G="0.273392" T="0.273392"/>
      <pos A="0.314977" C="0.0966538" G="0.418941" T="0.169428"/>
      <pos A="0.200617" C="0.200617" G="0.200617" T="0.398148"/>
      <pos A="0.418941" C="0.117446" G="0.460526" T="0.00308642"/>
      <pos A="0.283789" C="0.169428" G="0.179824" T="0.366959"/>
      <pos A="0.387752" C="0.346166" G="0.179824" T="0.0862578"/>
      <pos A="0.22141" C="0.159032" G="0.273392" T="0.346166"/>
      <pos A="0.127843" C="0.242202" G="0.283789" T="0.346166"/>
      <pos A="0.2526" C="0.283789" G="0.0550686" T="0.408544"/>
      <pos A="0.325374" C="0.242202" G="0.2526" T="0.179824"/>
      <pos A="0.262996" C="0.304581" G="0.2526" T="0.179824"/>
      <pos A="0.314977" C="0.2526" G="0.2526" T="0.179824"/>
      <pos A="0.262996" C="0.242202" G="0.211013" T="0.283789"/>
      <pos A="0.325374" C="0.283789" G="0.200617" T="0.190221"/>
      <pos A="0.304581" C="0.179824" G="0.138239" T="0.377355"/>
      <pos A="0.346166" C="0.0966538" G="0.294185" T="0.262996"/>
      <pos A="0.190221" C="0.356563" G="0.242202" T="0.211013"/>
      <pos A="0.179824" C="0.200617" G="0.231806" T="0.387752"/>
      <pos A="0.346166" C="0.117446" G="0.356563" T="0.179824"/>
      <pos A="0.346166" C="0.0550686" G="0.439733" T="0.159032"/>
      <pos A="0.304581" C="0.148635" G="0.304581" T="0.242202"/>
      <pos A="0.148635" C="0.190221" G="0.377355" T="0.283789"/>
      <pos A="0.283789" C="0.190221" G="0.262996" T="0.262996"/>
      <pos A="0.304581" C="0.117446" G="0.211013" T="0.366959"/>
      <pos A="0.346166" C="0.200617" G="0.179824" T="0.273392"/>
      <pos A="0.429337" C="0.179824" G="0.148635" T="0.242202"/>
      <pos A="0.325374" C="0.179824" G="0.190221" T="0.304581"/>
      <pos A="0.200617" C="0.0862578" G="0.346166" T="0.366959"/>
      <pos A="0.294185" C="0.294185" G="0.190221" T="0.22141"/>
      <pos A="0.169428" C="0.408544" G="0.0446716" T="0.377355"/>
      <pos A="0.398148" C="0.273392" G="0.0966538" T="0.231806"/>
      <pos A="0.262996" C="0.179824" G="0.169428" T="0.387752"/>
      <pos A="0.346166" C="0.138239" G="0.408544" T="0.10705"/>
    </motif>
    <motif db="0" id="M14" alt="O14" length="40" nsites="8" evalue="1.3e-003">
      <pos A="0.293868" C="0.118396" G="0.183571" T="0.404164"/>
      <pos A="0.208639" C="0.258773" G="0.168531" T="0.364056"/>
      <pos A="0.333975" C="0.228692" G="0.133437" T="0.303895"/>
      <pos A="0.158504" C="0.15349" G="0.494407" T="0.193598"/>
      <pos A="0.268801" C="0.168531" G="0.178558" T="0.384111"/>
      <pos A="0.213652" C="0.133437" G="0.33899" T="0.313922"/>
      <pos A="0.333975" C="0.384111" G="0.183571" T="0.0983427"/>
      <pos A="0.293868" C="0.23872" G="0.273814" T="0.193598"/>
      <pos A="0.278828" C="0.223679" G="0.323949" T="0.173545"/>
      <pos A="0.193598" C="0.303895" G="0.359043" T="0.143464"/>
      <pos A="0.344003" C="0.228692" G="0.158504" T="0.268801"/>
      <pos A="0.344003" C="0.233707" G="0.248747" T="0.173545"/>
      <pos A="0.118396" C="0.178558" G="0.36907" T="0.333975"/>
      <pos A="0.35403" C="0.328962" G="0.143464" T="0.173545"/>
      <pos A="0.293868" C="0.168531" G="0.148477" T="0.389124"/>
      <pos A="0.208639" C="0.313922" G="0.328962" T="0.148477"/>
      <pos A="0.268801" C="0.273814" G="0.158504" T="0.298881"/>
      <pos A="0.308909" C="0.308909" G="0.113383" T="0.268801"/>
      <pos A="0.213652" C="0.183571" G="0.233707" T="0.36907"/>
      <pos A="0.273814" C="0.218666" G="0.233707" T="0.273814"/>
      <pos A="0.243733" C="0.318935" G="0.223679" T="0.213652"/>
      <pos A="0.419205" C="0.0833017" G="0.258773" T="0.23872"/>
      <pos A="0.318935" C="0.158504" G="0.283841" T="0.23872"/>
      <pos A="0.25376" C="0.308909" G="0.223679" T="0.213652"/>
      <pos A="0.364056" C="0.278828" G="0.133437" T="0.223679"/>
      <pos A="0.293868" C="0.0732751" G="0.298881" T="0.333975"/>
      <pos A="0.258773" C="0.118396" G="0.429232" T="0.193598"/>
      <pos A="0.173545" C="0.278828" G="0.248747" T="0.298881"/>
      <pos A="0.188585" C="0.243733" G="0.268801" T="0.298881"/>
      <pos A="0.298881" C="0.258773" G="0.25376" T="0.188585"/>
      <pos A="0.25376" C="0.218666" G="0.36907" T="0.158504"/>
      <pos A="0.379097" C="0.288854" G="0.168531" T="0.163518"/>
      <pos A="0.198612" C="0.268801" G="0.318935" T="0.213652"/>
      <pos A="0.283841" C="0.208639" G="0.148477" T="0.359043"/>
      <pos A="0.288854" C="0.203626" G="0.303895" T="0.203626"/>
      <pos A="0.223679" C="0.248747" G="0.248747" T="0.278828"/>
      <pos A="0.474353" C="0.118396" G="0.15349" T="0.25376"/>
      <pos A="0.268801" C="0.208639" G="0.188585" T="0.333975"/>
      <pos A="0.13845" C="0.33899" G="0.248747" T="0.273814"/>
      <pos A="0.263787" C="0.273814" G="0.258773" T="0.203626"/>
    </motif>
    <motif db="0" id="M15" alt="O15" length="40" nsites="8" evalue="1.3e-003">
      <pos A="0.218666" C="0.223679" G="0.429232" T="0.128424"/>
      <pos A="0.434245" C="0.173545" G="0.13845" T="0.25376"/>
      <pos A="0.283841" C="0.173545" G="0.258773" T="0.283841"/>
      <pos A="0.193598" C="0.434245" G="0.218666" T="0.15349"/>
      <pos A="0.303895" C="0.278828" G="0.128424" T="0.288854"/>
      <pos A="0.133437" C="0.248747" G="0.23872" T="0.379097"/>
      <pos A="0.158504" C="0.25376" G="0.243733" T="0.344003"/>
      <pos A="0.133437" C="0.33899" G="0.183571" T="0.344003"/>
      <pos A="0.198612" C="0.374084" G="0.168531" T="0.258773"/>
      <pos A="0.248747" C="0.168531" G="0.118396" T="0.464326"/>
      <pos A="0.288854" C="0.218666" G="0.439258" T="0.0532207"/>
      <pos A="0.449286" C="0.0782884" G="0.303895" T="0.168531"/>
      <pos A="0.268801" C="0.118396" G="0.364056" T="0.248747"/>
      <pos A="0.183571" C="0.25376" G="0.379097" T="0.183571"/>
      <pos A="0.429232" C="0.178558" G="0.143464" T="0.248747"/>
      <pos A="0.313922" C="0.273814" G="0.118396" T="0.293868"/>
      <pos A="0.298881" C="0.198612" G="0.23872" T="0.263787"/>
      <pos A="0.298881" C="0.188585" G="0.278828" T="0.233707"/>
      <pos A="0.23872" C="0.419205" G="0.15349" T="0.188585"/>
      <pos A="0.394137" C="0.173545" G="0.223679" T="0.208639"/>
      <pos A="0.283841" C="0.15349" G="0.228692" T="0.333975"/>
      <pos A="0.248747" C="0.198612" G="0.198612" T="0.35403"/>
      <pos A="0.283841" C="0.223679" G="0.283841" T="0.208639"/>
      <pos A="0.203626" C="0.273814" G="0.349016" T="0.173545"/>
      <pos A="0.419205" C="0.128424" G="0.193598" T="0.258773"/>
      <pos A="0.223679" C="0.359043" G="0.278828" T="0.13845"/>
      <pos A="0.223679" C="0.268801" G="0.208639" T="0.298881"/>
      <pos A="0.278828" C="0.203626" G="0.208639" T="0.308909"/>
      <pos A="0.288854" C="0.183571" G="0.298881" T="0.228692"/>
      <pos A="0.293868" C="0.163518" G="0.243733" T="0.298881"/>
      <pos A="0.158504" C="0.218666" G="0.268801" T="0.35403"/>
      <pos A="0.213652" C="0.293868" G="0.183571" T="0.308909"/>
      <pos A="0.36907" C="0.113383" G="0.233707" T="0.283841"/>
      <pos A="0.313922" C="0.15349" G="0.318935" T="0.213652"/>
      <pos A="0.178558" C="0.429232" G="0.23872" T="0.15349"/>
      <pos A="0.424218" C="0.228692" G="0.133437" T="0.213652"/>
      <pos A="0.268801" C="0.213652" G="0.188585" T="0.328962"/>
      <pos A="0.188585" C="0.198612" G="0.344003" T="0.268801"/>
      <pos A="0.374084" C="0.208639" G="0.158504" T="0.258773"/>
      <pos A="0.288854" C="0.298881" G="0.218666" T="0.193598"/>
    </motif>
    <motif db="0" id="M16" alt="O16" length="40" nsites="8" evalue="1.3e-003">
      <pos A="0.00308642" C="0.0928731" G="0.272446" T="0.631594"/>
      <pos A="0.0928731" C="0.00308642" G="0.631594" T="0.272446"/>
      <pos A="0.00308642" C="0.00308642" G="0.272446" T="0.721381"/>
      <pos A="0.18266" C="0.00308642" G="0.811167" T="0.00308642"/>
      <pos A="0.45202" C="0.0928731" G="0.362233" T="0.0928731"/>
      <pos A="0.272446" C="0.541807" G="0.18266" T="0.00308642"/>
      <pos A="0.362233" C="0.272446" G="0.272446" T="0.0928731"/>
      <pos A="0.362233" C="0.272446" G="0.272446" T="0.0928731"/>
      <pos A="0.272446" C="0.18266" G="0.272446" T="0.272446"/>
      <pos A="0.45202" C="0.0928731" G="0.362233" T="0.0928731"/>
      <pos A="0.0928731" C="0.18266" G="0.631594" T="0.0928731"/>
      <pos A="0.362233" C="0.362233" G="0.18266" T="0.0928731"/>
      <pos A="0.721381" C="0.0928731" G="0.00308642" T="0.18266"/>
      <pos A="0.272446" C="0.362233" G="0.272446" T="0.0928731"/>
      <pos A="0.272446" C="0.45202" G="0.0928731" T="0.18266"/>
      <pos A="0.00308642" C="0.45202" G="0.362233" T="0.18266"/>
      <pos A="0.631594" C="0.18266" G="0.0928731" T="0.0928731"/>
      <pos A="0.0928731" C="0.00308642" G="0.631594" T="0.272446"/>
      <pos A="0.362233" C="0.362233" G="0.18266" T="0.0928731"/>
      <pos A="0.0928731" C="0.45202" G="0.272446" T="0.18266"/>
      <pos A="0.362233" C="0.18266" G="0.18266" T="0.272446"/>
      <pos A="0.272446" C="0.18266" G="0.272446" T="0.272446"/>
      <pos A="0.18266" C="0.00308642" G="0.721381" T="0.0928731"/>
      <pos A="0.00308642" C="0.45202" G="0.272446" T="0.272446"/>
      <pos A="0.18266" C="0.631594" G="0.0928731" T="0.0928731"/>
      <pos A="0.362233" C="0.45202" G="0.0928731" T="0.0928731"/>
      <pos A="0.18266" C="0.541807" G="0.18266" T="0.0928731"/>
      <pos A="0.541807" C="0.00308642" G="0.00308642" T="0.45202"/>
      <pos A="0.00308642" C="0.0928731" G="0.631594" T="0.272446"/>
      <pos A="0.362233" C="0.272446" G="0.18266" T="0.18266"/>
      <pos A="0.362233" C="0.0928731" G="0.362233" T="0.18266"/>
      <pos A="0.362233" C="0.362233" G="0.272446" T="0.00308642"/>
      <pos A="0.541807" C="0.0928731" G="0.00308642" T="0.362233"/>
      <pos A="0.272446" C="0.00308642" G="0.272446" T="0.45202"/>
      <pos A="0.18266" C="0.272446" G="0.45202" T="0.0928731"/>
      <pos A="0.362233" C="0.45202" G="0.18266" T="0.00308642"/>
      <pos A="0.45202" C="0.362233" G="0.00308642" T="0.18266"/>
      <pos A="0.541807" C="0.0928731" G="0.272446" T="0.0928731"/>
      <pos A="0.45202" C="0.18266" G="0.18266" T="0.18266"/>
      <pos A="0.362233" C="0.362233" G="0.0928731" T="0.18266"/>
    </motif>
    <motif db="0" id="M17" alt="O17" length="40" nsites="8" evalue="1.3e-003">
      <pos A="0.25" C="0.0648148" G="0.219136" T="0.466049"/>
      <pos A="0.188272" C="0.157407" G="0.404321" T="0.25"/>
      <pos A="0.342593" C="0.157407" G="0.157407" T="0.342593"/>
      <pos A="0.25" C="0.219136" G="0.373457" T="0.157407"/>
      <pos A="0.311728" C="0.25" G="0.095679" T="0.342593"/>
      <pos A="0.404321" C="0.126543" G="0.157407" T="0.311728"/>
      <pos A="0.466049" C="0.157407" G="0.126543" T="0.25"/>
      <pos A="0.496914" C="0.0648148" G="0.25" T="0.188272"/>
      <pos A="0.342593" C="0.0339506" G="0.466049" T="0.157407"/>
      <pos A="0.095679" C="0.0339506" G="0.682099" T="0.188272"/>
      <pos A="0.280864" C="0.311728" G="0.280864" T="0.126543"/>
      <pos A="0.25" C="0.342593" G="0.219136" T="0.188272"/>
      <pos A="0.219136" C="0.219136" G="0.188272" T="0.373457"/>
      <pos A="0.466049" C="0.157407" G="0.0648148" T="0.311728"/>
      <pos A="0.126543" C="0.342593" G="0.311728" T="0.219136"/>
      <pos A="0.126543" C="0.280864" G="0.188272" T="0.404321"/>
      <pos A="0.00308642" C="0.373457" G="0.466049" T="0.157407"/>
      <pos A="0.280864" C="0.435185" G="0.126543" T="0.157407"/>
      <pos A="0.466049" C="0.280864" G="0.0339506" T="0.219136"/>
      <pos A="0.280864" C="0.25" G="0.219136" T="0.25"/>
      <pos A="0.280864" C="0.0648148" G="0.404321" T="0.25"/>
      <pos A="0.435185" C="0.188272" G="0.280864" T="0.095679"/>
      <pos A="0.373457" C="0.25" G="0.342593" T="0.0339506"/>
      <pos A="0.373457" C="0.25" G="0.157407" T="0.219136"/>
      <pos A="0.342593" C="0.188272" G="0.157407" T="0.311728"/>
      <pos A="0.527778" C="0.188272" G="0.188272" T="0.095679"/>
      <pos A="0.126543" C="0.527778" G="0.219136" T="0.126543"/>
      <pos A="0.280864" C="0.188272" G="0.157407" T="0.373457"/>
      <pos A="0.25" C="0.527778" G="0.157407" T="0.0648148"/>
      <pos A="0.311728" C="0.157407" G="0.0339506" T="0.496914"/>
      <pos A="0.188272" C="0.219136" G="0.373457" T="0.219136"/>
      <pos A="0.157407" C="0.404321" G="0.188272" T="0.25"/>
      <pos A="0.157407" C="0.466049" G="0.157407" T="0.219136"/>
      <pos A="0.280864" C="0.373457" G="0.219136" T="0.126543"/>
      <pos A="0.373457" C="0.095679" G="0.25" T="0.280864"/>
      <pos A="0.157407" C="0.0339506" G="0.342593" T="0.466049"/>
      <pos A="0.373457" C="0.188272" G="0.095679" T="0.342593"/>
      <pos A="0.280864" C="0.0648148" G="0.25" T="0.404321"/>
      <pos A="0.095679" C="0.311728" G="0.404321" T="0.188272"/>
      <pos A="0.589506" C="0.157407" G="0.0339506" T="0.219136"/>
    </motif>
    <motif db="0" id="M18" alt="O18" length="40" nsites="8" evalue="1.3e-003">
      <pos A="0.35403" C="0.263787" G="0.263787" T="0.118396"/>
      <pos A="0.283841" C="0.23872" G="0.178558" T="0.298881"/>
      <pos A="0.163518" C="0.218666" G="0.213652" T="0.404164"/>
      <pos A="0.33899" C="0.193598" G="0.23872" T="0.228692"/>
      <pos A="0.183571" C="0.228692" G="0.263787" T="0.323949"/>
      <pos A="0.464326" C="0.163518" G="0.128424" T="0.243733"/>
      <pos A="0.188585" C="0.168531" G="0.364056" T="0.278828"/>
      <pos A="0.248747" C="0.168531" G="0.248747" T="0.333975"/>
      <pos A="0.128424" C="0.374084" G="0.243733" T="0.25376"/>
      <pos A="0.148477" C="0.188585" G="0.248747" T="0.414192"/>
      <pos A="0.143464" C="0.143464" G="0.439258" T="0.273814"/>
      <pos A="0.318935" C="0.318935" G="0.308909" T="0.0532207"/>
      <pos A="0.349016" C="0.323949" G="0.168531" T="0.158504"/>
      <pos A="0.364056" C="0.168531" G="0.133437" T="0.333975"/>
      <pos A="0.203626" C="0.133437" G="0.349016" T="0.313922"/>
      <pos A="0.25376" C="0.248747" G="0.298881" T="0.198612"/>
      <pos A="0.349016" C="0.168531" G="0.23872" T="0.243733"/>
      <pos A="0.419205" C="0.103356" G="0.318935" T="0.158504"/>
      <pos A="0.288854" C="0.444273" G="0.188585" T="0.0782884"/>
      <pos A="0.374084" C="0.243733" G="0.0933294" T="0.288854"/>
      <pos A="0.223679" C="0.25376" G="0.148477" T="0.374084"/>
      <pos A="0.178558" C="0.263787" G="0.288854" T="0.268801"/>
      <pos A="0.414192" C="0.158504" G="0.193598" T="0.233707"/>
      <pos A="0.243733" C="0.293868" G="0.278828" T="0.183571"/>
      <pos A="0.223679" C="0.268801" G="0.233707" T="0.273814"/>
      <pos A="0.268801" C="0.148477" G="0.23872" T="0.344003"/>
      <pos A="0.223679" C="0.248747" G="0.273814" T="0.25376"/>
      <pos A="0.323949" C="0.218666" G="0.283841" T="0.173545"/>
      <pos A="0.308909" C="0.178558" G="0.188585" T="0.323949"/>
      <pos A="0.183571" C="0.278828" G="0.308909" T="0.228692"/>
      <pos A="0.424218" C="0.178558" G="0.198612" T="0.198612"/>
      <pos A="0.333975" C="0.168531" G="0.208639" T="0.288854"/>
      <pos A="0.188585" C="0.233707" G="0.268801" T="0.308909"/>
      <pos A="0.298881" C="0.25376" G="0.273814" T="0.173545"/>
      <pos A="0.178558" C="0.268801" G="0.203626" T="0.349016"/>
      <pos A="0.288854" C="0.103356" G="0.308909" T="0.298881"/>
      <pos A="0.33899" C="0.243733" G="0.268801" T="0.148477"/>
      <pos A="0.283841" C="0.318935" G="0.233707" T="0.163518"/>
      <pos A="0.313922" C="0.163518" G="0.168531" T="0.35403"/>
      <pos A="0.123409" C="0.33899" G="0.25376" T="0.283841"/>
    </motif>
    <motif db="0" id="M19" alt="O19" length="40" nsites="8" evalue="1.3e-003">
      <pos A="0.31734" C="0.0928731" G="0.137767" T="0.45202"/>
      <pos A="0.0928731" C="0.45202" G="0.0928731" T="0.362233"/>
      <pos A="0.407127" C="0.227554" G="0.227554" T="0.137767"/>
      <pos A="0.0479802" C="0.31734" G="0.272446" T="0.362233"/>
      <pos A="0.227554" C="0.272446" G="0.137767" T="0.362233"/>
      <pos A="0.227554" C="0.362233" G="0.137767" T="0.272446"/>
      <pos A="0.18266" C="0.0928731" G="0.362233" T="0.362233"/>
      <pos A="0.00308642" C="0.362233" G="0.227554" T="0.407127"/>
      <pos A="0.227554" C="0.18266" G="0.18266" T="0.407127"/>
      <pos A="0.272446" C="0.407127" G="0.272446" T="0.0479802"/>
      <pos A="0.407127" C="0.407127" G="0.137767" T="0.0479802"/>
      <pos A="0.362233" C="0.45202" G="0.00308642" T="0.18266"/>
      <pos A="0.0479802" C="0.362233" G="0.407127" T="0.18266"/>
      <pos A="0.18266" C="0.45202" G="0.137767" T="0.227554"/>
      <pos A="0.362233" C="0.18266" G="0.0928731" T="0.362233"/>
      <pos A="0.227554" C="0.362233" G="0.137767" T="0.272446"/>
      <pos A="0.0928731" C="0.362233" G="0.137767" T="0.407127"/>
      <pos A="0.0479802" C="0.362233" G="0.407127" T="0.18266"/>
      <pos A="0.272446" C="0.272446" G="0.272446" T="0.18266"/>
      <pos A="0.18266" C="0.31734" G="0.362233" T="0.137767"/>
      <pos A="0.407127" C="0.0928731" G="0.137767" T="0.362233"/>
      <pos A="0.362233" C="0.18266" G="0.272446" T="0.18266"/>
      <pos A="0.31734" C="0.362233" G="0.0479802" T="0.272446"/>
      <pos A="0.227554" C="0.407127" G="0.0928731" T="0.272446"/>
      <pos A="0.45202" C="0.407127" G="0.0479802" T="0.0928731"/>
      <pos A="0.227554" C="0.272446" G="0.18266" T="0.31734"/>
      <pos A="0.31734" C="0.0928731" G="0.18266" T="0.407127"/>
      <pos A="0.31734" C="0.18266" G="0.272446" T="0.227554"/>
      <pos A="0.227554" C="0.407127" G="0.00308642" T="0.362233"/>
      <pos A="0.407127" C="0.18266" G="0.227554" T="0.18266"/>
      <pos A="0.227554" C="0.31734" G="0.137767" T="0.31734"/>
      <pos A="0.0479802" C="0.0928731" G="0.137767" T="0.721381"/>
      <pos A="0.137767" C="0.18266" G="0.496914" T="0.18266"/>
      <pos A="0.137767" C="0.227554" G="0.45202" T="0.18266"/>
      <pos A="0.45202" C="0.227554" G="0.18266" T="0.137767"/>
      <pos A="0.272446" C="0.0928731" G="0.0928731" T="0.541807"/>
      <pos A="0.18266" C="0.137767" G="0.407127" T="0.272446"/>
      <pos A="0.272446" C="0.272446" G="0.18266" T="0.272446"/>
      <pos A="0.137767" C="0.0479802" G="0.407127" T="0.407127"/>
      <pos A="0.362233" C="0.137767" G="0.31734" T="0.18266"/>
    </motif>
    <motif db="0" id="M2" alt="O2" length="40" nsites="8" evalue="1.3e-003">
      <pos A="0.364056" C="0.268801" G="0.108369" T="0.258773"/>
      <pos A="0.25376" C="0.128424" G="0.173545" T="0.444273"/>
      <pos A="0.118396" C="0.248747" G="0.399151" T="0.233707"/>
      <pos A="0.25376" C="0.163518" G="0.208639" T="0.374084"/>
      <pos A="0.243733" C="0.213652" G="0.323949" T="0.218666"/>
      <pos A="0.293868" C="0.243733" G="0.273814" T="0.188585"/>
      <pos A="0.223679" C="0.213652" G="0.399151" T="0.163518"/>
      <pos A="0.25376" C="0.233707" G="0.168531" T="0.344003"/>
      <pos A="0.128424" C="0.454299" G="0.158504" T="0.258773"/>
      <pos A="0.349016" C="0.188585" G="0.188585" T="0.273814"/>
      <pos A="0.318935" C="0.23872" G="0.283841" T="0.158504"/>
      <pos A="0.389124" C="0.0983427" G="0.318935" T="0.193598"/>
      <pos A="0.283841" C="0.198612" G="0.344003" T="0.173545"/>
      <pos A="0.25376" C="0.283841" G="0.188585" T="0.273814"/>
      <pos A="0.233707" C="0.308909" G="0.0933294" T="0.364056"/>
      <pos A="0.288854" C="0.293868" G="0.243733" T="0.173545"/>
      <pos A="0.429232" C="0.278828" G="0.163518" T="0.128424"/>
      <pos A="0.218666" C="0.213652" G="0.359043" T="0.208639"/>
      <pos A="0.318935" C="0.133437" G="0.25376" T="0.293868"/>
      <pos A="0.23872" C="0.13845" G="0.303895" T="0.318935"/>
      <pos A="0.449286" C="0.133437" G="0.193598" T="0.223679"/>
      <pos A="0.293868" C="0.198612" G="0.313922" T="0.193598"/>
      <pos A="0.283841" C="0.328962" G="0.108369" T="0.278828"/>
      <pos A="0.308909" C="0.183571" G="0.168531" T="0.33899"/>
      <pos A="0.228692" C="0.213652" G="0.258773" T="0.298881"/>
      <pos A="0.293868" C="0.268801" G="0.183571" T="0.25376"/>
      <pos A="0.283841" C="0.263787" G="0.0933294" T="0.359043"/>
      <pos A="0.263787" C="0.133437" G="0.323949" T="0.278828"/>
      <pos A="0.23872" C="0.218666" G="0.344003" T="0.198612"/>
      <pos A="0.23872" C="0.313922" G="0.25376" T="0.193598"/>
      <pos A="0.374084" C="0.213652" G="0.128424" T="0.283841"/>
      <pos A="0.298881" C="0.178558" G="0.203626" T="0.318935"/>
      <pos A="0.108369" C="0.263787" G="0.318935" T="0.308909"/>
      <pos A="0.198612" C="0.323949" G="0.308909" T="0.168531"/>
      <pos A="0.318935" C="0.33899" G="0.15349" T="0.188585"/>
      <pos A="0.36907" C="0.258773" G="0.25376" T="0.118396"/>
      <pos A="0.258773" C="0.0732751" G="0.374084" T="0.293868"/>
      <pos A="0.308909" C="0.183571" G="0.258773" T="0.248747"/>
      <pos A="0.36907" C="0.143464" G="0.258773" T="0.228692"/>
      <pos A="0.228692" C="0.103356" G="0.303895" T="0.364056"/>
    </motif>
    <motif db="0" id="M21" alt="O21" length="40" nsites="8" evalue="1.3e-003">
      <pos A="0.167696" C="0.496914" G="0.332304" T="0.00308642"/>
      <pos A="0.00308642" C="0.00308642" G="0.167696" T="0.826131"/>
      <pos A="0.00308642" C="0.00308642" G="0.826131" T="0.167696"/>
      <pos A="0.167696" C="0.496914" G="0.167696" T="0.167696"/>
      <pos A="0.990741" C="0.00308642" G="0.00308642" T="0.00308642"/>
      <pos A="0.00308642" C="0.00308642" G="0.661523" T="0.332304"/>
      <pos A="0.00308642" C="0.496914" G="0.496914" T="0.00308642"/>
      <pos A="0.661523" C="0.00308642" G="0.167696" T="0.167696"/>
      <pos A="0.167696" C="0.332304" G="0.167696" T="0.332304"/>
      <pos A="0.332304" C="0.167696" G="0.167696" T="0.332304"/>
      <pos A="0.332304" C="0.332304" G="0.332304" T="0.00308642"/>
      <pos A="0.00308642" C="0.167696" G="0.496914" T="0.332304"/>
      <pos A="0.167696" C="0.167696" G="0.661523" T="0.00308642"/>
      <pos A="0.00308642" C="0.826131" G="0.00308642" T="0.167696"/>
      <pos A="0.496914" C="0.332304" G="0.00308642" T="0.167696"/>
      <pos A="0.661523" C="0.00308642" G="0.167696" T="0.167696"/>
      <pos A="0.167696" C="0.332304" G="0.496914" T="0.00308642"/>
      <pos A="0.00308642" C="0.661523" G="0.167696" T="0.167696"/>
      <pos A="0.332304" C="0.167696" G="0.00308642" T="0.496914"/>
      <pos A="0.332304" C="0.332304" G="0.332304" T="0.00308642"/>
      <pos A="0.167696" C="0.167696" G="0.167696" T="0.496914"/>
      <pos A="0.00308642" C="0.826131" G="0.00308642" T="0.167696"/>
      <pos A="0.167696" C="0.00308642" G="0.167696" T="0.661523"/>
      <pos A="0.496914" C="0.00308642" G="0.167696" T="0.332304"/>
      <pos A="0.00308642" C="0.332304" G="0.167696" T="0.496914"/>
      <pos A="0.167696" C="0.00308642" G="0.167696" T="0.661523"/>
      <pos A="0.167696" C="0.167696" G="0.496914" T="0.167696"/>
      <pos A="0.167696" C="0.00308642" G="0.661523" T="0.167696"/>
      <pos A="0.167696" C="0.00308642" G="0.661523" T="0.167696"/>
      <pos A="0.167696" C="0.496914" G="0.00308642" T="0.332304"/>
      <pos A="0.00308642" C="0.332304" G="0.167696" T="0.496914"/>
      <pos A="0.167696" C="0.167696" G="0.496914" T="0.167696"/>
      <pos A="0.332304" C="0.167696" G="0.332304" T="0.167696"/>
      <pos A="0.332304" C="0.167696" G="0.167696" T="0.332304"/>
      <pos A="0.00308642" C="0.332304" G="0.00308642" T="0.661523"/>
      <pos A="0.167696" C="0.496914" G="0.00308642" T="0.332304"/>
      <pos A="0.332304" C="0.332304" G="0.167696" T="0.167696"/>
      <pos A="0.00308642" C="0.00308642" G="0.167696" T="0.826131"/>
      <pos A="0.167696" C="0.332304" G="0.332304" T="0.167696"/>
      <pos A="0.167696" C="0.496914" G="0.332304" T="0.00308642"/>
    </motif>
    <motif db="0" id="M22" alt="O22" length="40" nsites="8" evalue="1.3e-003">
      <pos A="0.33899" C="0.178558" G="0.258773" T="0.223679"/>
      <pos A="0.293868" C="0.243733" G="0.263787" T="0.198612"/>
      <pos A="0.218666" C="0.25376" G="0.183571" T="0.344003"/>
      <pos A="0.313922" C="0.198612" G="0.263787" T="0.223679"/>
      <pos A="0.459313" C="0.228692" G="0.0933294" T="0.218666"/>
      <pos A="0.248747" C="0.258773" G="0.349016" T="0.143464"/>
      <pos A="0.163518" C="0.298881" G="0.313922" T="0.223679"/>
      <pos A="0.359043" C="0.233707" G="0.198612" T="0.208639"/>
      <pos A="0.323949" C="0.228692" G="0.213652" T="0.233707"/>
      <pos A="0.258773" C="0.293868" G="0.308909" T="0.13845"/>
      <pos A="0.248747" C="0.133437" G="0.268801" T="0.349016"/>
      <pos A="0.133437" C="0.268801" G="0.328962" T="0.268801"/>
      <pos A="0.273814" C="0.148477" G="0.103356" T="0.474353"/>
      <pos A="0.333975" C="0.278828" G="0.208639" T="0.178558"/>
      <pos A="0.258773" C="0.203626" G="0.313922" T="0.223679"/>
      <pos A="0.328962" C="0.158504" G="0.208639" T="0.303895"/>
      <pos A="0.248747" C="0.298881" G="0.258773" T="0.193598"/>
      <pos A="0.389124" C="0.198612" G="0.118396" T="0.293868"/>
      <pos A="0.203626" C="0.313922" G="0.228692" T="0.25376"/>
      <pos A="0.203626" C="0.178558" G="0.248747" T="0.36907"/>
      <pos A="0.283841" C="0.158504" G="0.318935" T="0.23872"/>
      <pos A="0.283841" C="0.128424" G="0.283841" T="0.303895"/>
      <pos A="0.118396" C="0.328962" G="0.323949" T="0.228692"/>
      <pos A="0.364056" C="0.308909" G="0.108369" T="0.218666"/>
      <pos A="0.23872" C="0.243733" G="0.233707" T="0.283841"/>
      <pos A="0.273814" C="0.188585" G="0.318935" T="0.218666"/>
      <pos A="0.148477" C="0.263787" G="0.474353" T="0.113383"/>
      <pos A="0.263787" C="0.349016" G="0.193598" T="0.193598"/>
      <pos A="0.444273" C="0.243733" G="0.0732751" T="0.23872"/>
      <pos A="0.208639" C="0.198612" G="0.163518" T="0.429232"/>
      <pos A="0.298881" C="0.143464" G="0.148477" T="0.409178"/>
      <pos A="0.474353" C="0.148477" G="0.228692" T="0.148477"/>
      <pos A="0.143464" C="0.158504" G="0.379097" T="0.318935"/>
      <pos A="0.344003" C="0.158504" G="0.308909" T="0.188585"/>
      <pos A="0.268801" C="0.268801" G="0.183571" T="0.278828"/>
      <pos A="0.318935" C="0.318935" G="0.108369" T="0.25376"/>
      <pos A="0.384111" C="0.158504" G="0.243733" T="0.213652"/>
      <pos A="0.198612" C="0.273814" G="0.33899" T="0.188585"/>
      <pos A="0.308909" C="0.198612" G="0.308909" T="0.183571"/>
      <pos A="0.293868" C="0.364056" G="0.258773" T="0.0833017"/>
    </motif>
    <motif db="0" id="M23" alt="O23" length="40" nsites="8" evalue="1.3e-003">
      <pos A="0.285273" C="0.496914" G="0.214727" T="0.00308642"/>
      <pos A="0.426366" C="0.214727" G="0.285273" T="0.0736336"/>
      <pos A="0.0736336" C="0.14418" G="0.35582" T="0.426366"/>
      <pos A="0.14418" C="0.214727" G="0.214727" T="0.426366"/>
      <pos A="0.35582" C="0.0736336" G="0.14418" T="0.426366"/>
      <pos A="0.285273" C="0.496914" G="0.14418" T="0.0736336"/>
      <pos A="0.214727" C="0.214727" G="0.35582" T="0.214727"/>
      <pos A="0.14418" C="0.214727" G="0.285273" T="0.35582"/>
      <pos A="0.214727" C="0.00308642" G="0.496914" T="0.285273"/>
      <pos A="0.0736336" C="0.285273" G="0.35582" T="0.285273"/>
      <pos A="0.0736336" C="0.7791" G="0.0736336" T="0.0736336"/>
      <pos A="0.285273" C="0.35582" G="0.0736336" T="0.285273"/>
      <pos A="0.0736336" C="0.35582" G="0.14418" T="0.426366"/>
      <pos A="0.35582" C="0.35582" G="0.285273" T="0.00308642"/>
      <pos A="0.35582" C="0.14418" G="0.214727" T="0.285273"/>
      <pos A="0.426366" C="0.0736336" G="0.35582" T="0.14418"/>
      <pos A="0.638007" C="0.14418" G="0.14418" T="0.0736336"/>
      <pos A="0.35582" C="0.214727" G="0.214727" T="0.214727"/>
      <pos A="0.214727" C="0.00308642" G="0.496914" T="0.285273"/>
      <pos A="0.285273" C="0.285273" G="0.14418" T="0.285273"/>
      <pos A="0.0736336" C="0.426366" G="0.00308642" T="0.496914"/>
      <pos A="0.14418" C="0.285273" G="0.14418" T="0.426366"/>
      <pos A="0.426366" C="0.35582" G="0.214727" T="0.00308642"/>
      <pos A="0.214727" C="0.35582" G="0.214727" T="0.214727"/>
      <pos A="0.35582" C="0.0736336" G="0.285273" T="0.285273"/>
      <pos A="0.214727" C="0.14418" G="0.285273" T="0.35582"/>
      <pos A="0.214727" C="0.285273" G="0.285273" T="0.214727"/>
      <pos A="0.285273" C="0.00308642" G="0.285273" T="0.426366"/>
      <pos A="0.35582" C="0.214727" G="0.35582" T="0.0736336"/>
      <pos A="0.426366" C="0.14418" G="0.214727" T="0.214727"/>
      <pos A="0.496914" C="0.285273" G="0.00308642" T="0.214727"/>
      <pos A="0.214727" C="0.426366" G="0.14418" T="0.214727"/>
      <pos A="0.214727" C="0.426366" G="0.00308642" T="0.35582"/>
      <pos A="0.00308642" C="0.14418" G="0.14418" T="0.708554"/>
      <pos A="0.14418" C="0.214727" G="0.214727" T="0.426366"/>
      <pos A="0.35582" C="0.00308642" G="0.35582" T="0.285273"/>
      <pos A="0.285273" C="0.14418" G="0.426366" T="0.14418"/>
      <pos A="0.35582" C="0.426366" G="0.214727" T="0.00308642"/>
      <pos A="0.35582" C="0.285273" G="0.00308642" T="0.35582"/>
      <pos A="0.0736336" C="0.426366" G="0.214727" T="0.285273"/>
    </motif>
    <motif db="0" id="M24" alt="O24" length="40" nsites="8" evalue="1.3e-003">
      <pos A="0.231006" C="0.117047" G="0.117047" T="0.534901"/>
      <pos A="0.19302" C="0.42094" G="0.0410736" T="0.344967"/>
      <pos A="0.00308642" C="0.534901" G="0.268994" T="0.19302"/>
      <pos A="0.155033" C="0.496914" G="0.155033" T="0.19302"/>
      <pos A="0.458926" C="0.0410736" G="0.0790598" T="0.42094"/>
      <pos A="0.19302" C="0.458926" G="0.0790598" T="0.268994"/>
      <pos A="0.64886" C="0.117047" G="0.0410736" T="0.19302"/>
      <pos A="0.30698" C="0.155033" G="0.19302" T="0.344967"/>
      <pos A="0.382953" C="0.19302" G="0.155033" T="0.268994"/>
      <pos A="0.382953" C="0.19302" G="0.117047" T="0.30698"/>
      <pos A="0.458926" C="0.268994" G="0.231006" T="0.0410736"/>
      <pos A="0.19302" C="0.231006" G="0.268994" T="0.30698"/>
      <pos A="0.231006" C="0.30698" G="0.30698" T="0.155033"/>
      <pos A="0.19302" C="0.42094" G="0.155033" T="0.231006"/>
      <pos A="0.458926" C="0.0790598" G="0.19302" T="0.268994"/>
      <pos A="0.231006" C="0.382953" G="0.231006" T="0.155033"/>
      <pos A="0.268994" C="0.19302" G="0.117047" T="0.42094"/>
      <pos A="0.0790598" C="0.344967" G="0.458926" T="0.117047"/>
      <pos A="0.231006" C="0.117047" G="0.268994" T="0.382953"/>
      <pos A="0.19302" C="0.19302" G="0.19302" T="0.42094"/>
      <pos A="0.117047" C="0.42094" G="0.268994" T="0.19302"/>
      <pos A="0.458926" C="0.30698" G="0.0790598" T="0.155033"/>
      <pos A="0.686847" C="0.19302" G="0.117047" T="0.00308642"/>
      <pos A="0.19302" C="0.344967" G="0.382953" T="0.0790598"/>
      <pos A="0.155033" C="0.19302" G="0.30698" T="0.344967"/>
      <pos A="0.30698" C="0.344967" G="0.0410736" T="0.30698"/>
      <pos A="0.117047" C="0.155033" G="0.117047" T="0.610874"/>
      <pos A="0.30698" C="0.382953" G="0.0410736" T="0.268994"/>
      <pos A="0.19302" C="0.268994" G="0.19302" T="0.344967"/>
      <pos A="0.117047" C="0.155033" G="0.231006" T="0.496914"/>
      <pos A="0.117047" C="0.0790598" G="0.42094" T="0.382953"/>
      <pos A="0.117047" C="0.42094" G="0.117047" T="0.344967"/>
      <pos A="0.458926" C="0.30698" G="0.117047" T="0.117047"/>
      <pos A="0.610874" C="0.117047" G="0.155033" T="0.117047"/>
      <pos A="0.0790598" C="0.496914" G="0.231006" T="0.19302"/>
      <pos A="0.231006" C="0.268994" G="0.19302" T="0.30698"/>
      <pos A="0.231006" C="0.155033" G="0.344967" T="0.268994"/>
      <pos A="0.0790598" C="0.30698" G="0.534901" T="0.0790598"/>
      <pos A="0.155033" C="0.30698" G="0.344967" T="0.19302"/>
      <pos A="0.458926" C="0.19302" G="0.00308642" T="0.344967"/>
    </motif>
    <motif db="0" id="M25" alt="O25" length="40" nsites="8" evalue="1.3e-003">
      <pos A="0.771262" C="0.112826" G="0.00308642" T="0.112826"/>
      <pos A="0.332304" C="0.222565" G="0.332304" T="0.112826"/>
      <pos A="0.442043" C="0.332304" G="0.112826" T="0.112826"/>
      <pos A="0.00308642" C="0.112826" G="0.222565" T="0.661523"/>
      <pos A="0.551784" C="0.222565" G="0.222565" T="0.00308642"/>
      <pos A="0.112826" C="0.00308642" G="0.442043" T="0.442043"/>
      <pos A="0.442043" C="0.332304" G="0.222565" T="0.00308642"/>
      <pos A="0.551784" C="0.222565" G="0.112826" T="0.112826"/>
      <pos A="0.332304" C="0.00308642" G="0.332304" T="0.332304"/>
      <pos A="0.332304" C="0.332304" G="0.112826" T="0.222565"/>
      <pos A="0.332304" C="0.00308642" G="0.222565" T="0.442043"/>
      <pos A="0.222565" C="0.222565" G="0.222565" T="0.332304"/>
      <pos A="0.112826" C="0.332304" G="0.442043" T="0.112826"/>
      <pos A="0.112826" C="0.442043" G="0.222565" T="0.222565"/>
      <pos A="0.332304" C="0.222565" G="0.332304" T="0.112826"/>
      <pos A="0.222565" C="0.112826" G="0.222565" T="0.442043"/>
      <pos A="0.332304" C="0.112826" G="0.112826" T="0.442043"/>
      <pos A="0.112826" C="0.00308642" G="0.112826" T="0.771262"/>
      <pos A="0.112826" C="0.00308642" G="0.112826" T="0.771262"/>
      <pos A="0.551784" C="0.00308642" G="0.332304" T="0.112826"/>
      <pos A="0.112826" C="0.00308642" G="0.332304" T="0.551784"/>
      <pos A="0.00308642" C="0.222565" G="0.442043" T="0.332304"/>
      <pos A="0.00308642" C="0.112826" G="0.442043" T="0.442043"/>
      <pos A="0.222565" C="0.332304" G="0.332304" T="0.112826"/>
      <pos A="0.771262" C="0.00308642" G="0.00308642" T="0.222565"/>
      <pos A="0.661523" C="0.222565" G="0.112826" T="0.00308642"/>
      <pos A="0.332304" C="0.00308642" G="0.442043" T="0.222565"/>
      <pos A="0.332304" C="0.00308642" G="0.332304" T="0.332304"/>
      <pos A="0.332304" C="0.112826" G="0.332304" T="0.222565"/>
      <pos A="0.332304" C="0.222565" G="0.112826" T="0.332304"/>
      <pos A="0.00308642" C="0.112826" G="0.112826" T="0.771262"/>
      <pos A="0.332304" C="0.112826" G="0.00308642" T="0.551784"/>
      <pos A="0.222565" C="0.442043" G="0.112826" T="0.222565"/>
      <pos A="0.222565" C="0.112826" G="0.112826" T="0.551784"/>
      <pos A="0.442043" C="0.112826" G="0.222565" T="0.222565"/>
      <pos A="0.442043" C="0.112826" G="0.00308642" T="0.442043"/>
      <pos A="0.112826" C="0.112826" G="0.112826" T="0.661523"/>
      <pos A="0.332304" C="0.112826" G="0.222565" T="0.332304"/>
      <pos A="0.332304" C="0.112826" G="0.222565" T="0.332304"/>
      <pos A="0.112826" C="0.222565" G="0.442043" T="0.222565"/>
    </motif>
    <motif db="0" id="M26" alt="O26" length="40" nsites="8" evalue="1.3e-003">
      <pos A="0.223856" C="0.177379" G="0.235476" T="0.36329"/>
      <pos A="0.444626" C="0.188998" G="0.247095" T="0.119281"/>
      <pos A="0.281954" C="0.072803" G="0.200617" T="0.444626"/>
      <pos A="0.34005" C="0.305192" G="0.212237" T="0.14252"/>
      <pos A="0.37491" C="0.177379" G="0.258715" T="0.188998"/>
      <pos A="0.0960425" C="0.258715" G="0.212237" T="0.433006"/>
      <pos A="0.154139" C="0.247095" G="0.316812" T="0.281954"/>
      <pos A="0.258715" C="0.35167" G="0.0379447" T="0.35167"/>
      <pos A="0.35167" C="0.235476" G="0.212237" T="0.200617"/>
      <pos A="0.316812" C="0.14252" G="0.36329" T="0.177379"/>
      <pos A="0.0263249" C="0.258715" G="0.456246" T="0.258715"/>
      <pos A="0.119281" C="0.316812" G="0.165759" T="0.398148"/>
      <pos A="0.223856" C="0.165759" G="0.223856" T="0.386528"/>
      <pos A="0.37491" C="0.14252" G="0.14252" T="0.34005"/>
      <pos A="0.154139" C="0.188998" G="0.316812" T="0.34005"/>
      <pos A="0.37491" C="0.165759" G="0.270334" T="0.188998"/>
      <pos A="0.258715" C="0.165759" G="0.328432" T="0.247095"/>
      <pos A="0.0844227" C="0.514343" G="0.270334" T="0.130901"/>
      <pos A="0.36329" C="0.37491" G="0.0611842" T="0.200617"/>
      <pos A="0.479484" C="0.0960425" G="0.14252" T="0.281954"/>
      <pos A="0.235476" C="0.37491" G="0.200617" T="0.188998"/>
      <pos A="0.37491" C="0.316812" G="0.0844227" T="0.223856"/>
      <pos A="0.305192" C="0.200617" G="0.223856" T="0.270334"/>
      <pos A="0.525962" C="0.0844227" G="0.281954" T="0.107661"/>
      <pos A="0.235476" C="0.409768" G="0.270334" T="0.0844227"/>
      <pos A="0.398148" C="0.165759" G="0.212237" T="0.223856"/>
      <pos A="0.200617" C="0.258715" G="0.37491" T="0.165759"/>
      <pos A="0.386528" C="0.0495644" G="0.223856" T="0.34005"/>
      <pos A="0.386528" C="0.270334" G="0.165759" T="0.177379"/>
      <pos A="0.281954" C="0.305192" G="0.072803" T="0.34005"/>
      <pos A="0.398148" C="0.177379" G="0.0611842" T="0.36329"/>
      <pos A="0.258715" C="0.0263249" G="0.34005" T="0.37491"/>
      <pos A="0.200617" C="0.37491" G="0.154139" T="0.270334"/>
      <pos A="0.154139" C="0.35167" G="0.235476" T="0.258715"/>
      <pos A="0.281954" C="0.235476" G="0.235476" T="0.247095"/>
      <pos A="0.154139" C="0.293573" G="0.281954" T="0.270334"/>
      <pos A="0.247095" C="0.200617" G="0.212237" T="0.34005"/>
      <pos A="0.328432" C="0.223856" G="0.154139" T="0.293573"/>
      <pos A="0.37491" C="0.398148" G="0.107661" T="0.119281"/>
      <pos A="0.200617" C="0.177379" G="0.177379" T="0.444626"/>
    </motif>
    <motif db="0" id="M27" alt="O27" length="40" nsites="8" evalue="1.3e-003">
      <pos A="0.332304" C="0.00308642" G="0.661523" T="0.00308642"/>
      <pos A="0.332304" C="0.661523" G="0.00308642" T="0.00308642"/>
      <pos A="0.00308642" C="0.661523" G="0.332304" T="0.00308642"/>
      <pos A="0.332304" C="0.332304" G="0.00308642" T="0.332304"/>
      <pos A="0.332304" C="0.00308642" G="0.00308642" T="0.661523"/>
      <pos A="0.00308642" C="0.00308642" G="0.661523" T="0.332304"/>
      <pos A="0.00308642" C="0.332304" G="0.332304" T="0.332304"/>
      <pos A="0.00308642" C="0.00308642" G="0.661523" T="0.332304"/>
      <pos A="0.332304" C="0.332304" G="0.332304" T="0.00308642"/>
      <pos A="0.332304" C="0.332304" G="0.332304" T="0.00308642"/>
      <pos A="0.332304" C="0.00308642" G="0.00308642" T="0.661523"/>
      <pos A="0.00308642" C="0.332304" G="0.332304" T="0.332304"/>
      <pos A="0.00308642" C="0.990741" G="0.00308642" T="0.00308642"/>
      <pos A="0.332304" C="0.332304" G="0.00308642" T="0.332304"/>
      <pos A="0.332304" C="0.00308642" G="0.332304" T="0.332304"/>
      <pos A="0.332304" C="0.661523" G="0.00308642" T="0.00308642"/>
      <pos A="0.332304" C="0.00308642" G="0.332304" T="0.332304"/>
      <pos A="0.661523" C="0.00308642" G="0.332304" T="0.00308642"/>
      <pos A="0.661523" C="0.332304" G="0.00308642" T="0.00308642"/>
      <pos A="0.00308642" C="0.332304" G="0.661523" T="0.00308642"/>
      <pos A="0.00308642" C="0.661523" G="0.00308642" T="0.332304"/>
      <pos A="0.00308642" C="0.00308642" G="0.332304" T="0.661523"/>
      <pos A="0.332304" C="0.332304" G="0.332304" T="0.00308642"/>
      <pos A="0.00308642" C="0.332304" G="0.661523" T="0.00308642"/>
      <pos A="0.00308642" C="0.00308642" G="0.661523" T="0.332304"/>
      <pos A="0.332304" C="0.332304" G="0.332304" T="0.00308642"/>
      <pos A="0.00308642" C="0.00308642" G="0.661523" T="0.332304"/>
      <pos A="0.332304" C="0.00308642" G="0.332304" T="0.332304"/>
      <pos A="0.661523" C="0.00308642" G="0.332304" T="0.00308642"/>
      <pos A="0.00308642" C="0.332304" G="0.661523" T="0.00308642"/>
      <pos A="0.332304" C="0.661523" G="0.00308642" T="0.00308642"/>
      <pos A="0.332304" C="0.00308642" G="0.00308642" T="0.661523"/>
      <pos A="0.00308642" C="0.00308642" G="0.661523" T="0.332304"/>
      <pos A="0.00308642" C="0.00308642" G="0.661523" T="0.332304"/>
      <pos A="0.00308642" C="0.00308642" G="0.661523" T="0.332304"/>
      <pos A="0.661523" C="0.00308642" G="0.00308642" T="0.332304"/>
      <pos A="0.332304" C="0.00308642" G="0.00308642" T="0.661523"/>
      <pos A="0.00308642" C="0.332304" G="0.332304" T="0.332304"/>
      <pos A="0.332304" C="0.00308642" G="0.332304" T="0.332304"/>
      <pos A="0.00308642" C="0.661523" G="0.00308642" T="0.332304"/>
    </motif>
    <motif db="0" id="M28" alt="O28" length="40" nsites="8" evalue="1.3e-003">
      <pos A="0.303895" C="0.258773" G="0.113383" T="0.323949"/>
      <pos A="0.213652" C="0.13845" G="0.374084" T="0.273814"/>
      <pos A="0.248747" C="0.25376" G="0.298881" T="0.198612"/>
      <pos A="0.283841" C="0.13845" G="0.298881" T="0.278828"/>
      <pos A="0.288854" C="0.118396" G="0.293868" T="0.298881"/>
      <pos A="0.223679" C="0.243733" G="0.293868" T="0.23872"/>
      <pos A="0.519475" C="0.228692" G="0.0381807" T="0.213652"/>
      <pos A="0.158504" C="0.228692" G="0.283841" T="0.328962"/>
      <pos A="0.23872" C="0.228692" G="0.188585" T="0.344003"/>
      <pos A="0.208639" C="0.273814" G="0.323949" T="0.193598"/>
      <pos A="0.308909" C="0.328962" G="0.123409" T="0.23872"/>
      <pos A="0.364056" C="0.193598" G="0.213652" T="0.228692"/>
      <pos A="0.35403" C="0.193598" G="0.25376" T="0.198612"/>
      <pos A="0.233707" C="0.108369" G="0.399151" T="0.258773"/>
      <pos A="0.13845" C="0.263787" G="0.208639" T="0.389124"/>
      <pos A="0.168531" C="0.384111" G="0.15349" T="0.293868"/>
      <pos A="0.188585" C="0.36907" G="0.168531" T="0.273814"/>
      <pos A="0.303895" C="0.168531" G="0.158504" T="0.36907"/>
      <pos A="0.173545" C="0.188585" G="0.344003" T="0.293868"/>
      <pos A="0.333975" C="0.243733" G="0.35403" T="0.0682617"/>
      <pos A="0.293868" C="0.283841" G="0.15349" T="0.268801"/>
      <pos A="0.364056" C="0.108369" G="0.313922" T="0.213652"/>
      <pos A="0.278828" C="0.248747" G="0.288854" T="0.183571"/>
      <pos A="0.328962" C="0.198612" G="0.283841" T="0.188585"/>
      <pos A="0.344003" C="0.25376" G="0.243733" T="0.158504"/>
      <pos A="0.263787" C="0.213652" G="0.333975" T="0.188585"/>
      <pos A="0.273814" C="0.193598" G="0.283841" T="0.248747"/>
      <pos A="0.298881" C="0.25376" G="0.298881" T="0.148477"/>
      <pos A="0.459313" C="0.123409" G="0.188585" T="0.228692"/>
      <pos A="0.198612" C="0.0933294" G="0.374084" T="0.333975"/>
      <pos A="0.273814" C="0.268801" G="0.15349" T="0.303895"/>
      <pos A="0.178558" C="0.323949" G="0.128424" T="0.36907"/>
      <pos A="0.384111" C="0.178558" G="0.133437" T="0.303895"/>
      <pos A="0.108369" C="0.333975" G="0.293868" T="0.263787"/>
      <pos A="0.243733" C="0.318935" G="0.203626" T="0.233707"/>
      <pos A="0.384111" C="0.173545" G="0.293868" T="0.148477"/>
      <pos A="0.374084" C="0.148477" G="0.173545" T="0.303895"/>
      <pos A="0.36907" C="0.23872" G="0.243733" T="0.148477"/>
      <pos A="0.198612" C="0.228692" G="0.273814" T="0.298881"/>
      <pos A="0.143464" C="0.303895" G="0.163518" T="0.389124"/>
    </motif>
    <motif db="0" id="M29" alt="O29" length="40" nsites="8" evalue="1.3e-003">
      <pos A="0.359883" C="0.137532" G="0.266806" T="0.23578"/>
      <pos A="0.163387" C="0.178899" G="0.261635" T="0.39608"/>
      <pos A="0.240951" C="0.271976" G="0.266806" T="0.220267"/>
      <pos A="0.13236" C="0.277148" G="0.318516" T="0.271976"/>
      <pos A="0.303002" C="0.230608" G="0.189241" T="0.277148"/>
      <pos A="0.365054" C="0.142702" G="0.271976" T="0.220267"/>
      <pos A="0.277148" C="0.173728" G="0.308174" T="0.240951"/>
      <pos A="0.246121" C="0.215096" G="0.261635" T="0.277148"/>
      <pos A="0.34437" C="0.189241" G="0.189241" T="0.277148"/>
      <pos A="0.189241" C="0.147874" G="0.292661" T="0.370225"/>
      <pos A="0.380567" C="0.127189" G="0.240951" T="0.251293"/>
      <pos A="0.13236" C="0.323686" G="0.375396" T="0.168557"/>
      <pos A="0.313344" C="0.246121" G="0.106506" T="0.334029"/>
      <pos A="0.277148" C="0.230608" G="0.318516" T="0.173728"/>
      <pos A="0.323686" C="0.225438" G="0.209925" T="0.240951"/>
      <pos A="0.303002" C="0.303002" G="0.266806" T="0.127189"/>
      <pos A="0.282319" C="0.240951" G="0.199583" T="0.277148"/>
      <pos A="0.194412" C="0.421935" G="0.204754" T="0.178899"/>
      <pos A="0.313344" C="0.240951" G="0.0909926" T="0.354712"/>
      <pos A="0.509841" C="0.0599674" G="0.209925" T="0.220267"/>
      <pos A="0.142702" C="0.240951" G="0.489158" T="0.127189"/>
      <pos A="0.40125" C="0.178899" G="0.194412" T="0.225438"/>
      <pos A="0.194412" C="0.18407" G="0.303002" T="0.318516"/>
      <pos A="0.349541" C="0.199583" G="0.230608" T="0.220267"/>
      <pos A="0.44779" C="0.271976" G="0.163387" T="0.116847"/>
      <pos A="0.173728" C="0.261635" G="0.266806" T="0.297831"/>
      <pos A="0.230608" C="0.147874" G="0.339199" T="0.282319"/>
      <pos A="0.266806" C="0.359883" G="0.163387" T="0.209925"/>
      <pos A="0.204754" C="0.318516" G="0.054796" T="0.421935"/>
      <pos A="0.328857" C="0.23578" G="0.189241" T="0.246121"/>
      <pos A="0.225438" C="0.432277" G="0.194412" T="0.147874"/>
      <pos A="0.370225" C="0.215096" G="0.178899" T="0.23578"/>
      <pos A="0.432277" C="0.137532" G="0.153044" T="0.277148"/>
      <pos A="0.34437" C="0.142702" G="0.23578" T="0.277148"/>
      <pos A="0.194412" C="0.215096" G="0.339199" T="0.251293"/>
      <pos A="0.0909926" C="0.240951" G="0.313344" T="0.354712"/>
      <pos A="0.303002" C="0.18407" G="0.23578" T="0.277148"/>
      <pos A="0.334029" C="0.106506" G="0.323686" T="0.23578"/>
      <pos A="0.194412" C="0.292661" G="0.199583" T="0.313344"/>
      <pos A="0.277148" C="0.271976" G="0.261635" T="0.189241"/>
    </motif>
    <motif db="0" id="M30" alt="O30" length="40" nsites="8" evalue="1.3e-003">
      <pos A="0.248539" C="0.219319" G="0.271915" T="0.260227"/>
      <pos A="0.231006" C="0.318669" G="0.219319" T="0.231006"/>
      <pos A="0.248539" C="0.225162" G="0.190098" T="0.3362"/>
      <pos A="0.441395" C="0.225162" G="0.225162" T="0.10828"/>
      <pos A="0.342044" C="0.172566" G="0.125812" T="0.359577"/>
      <pos A="0.289448" C="0.0965926" G="0.353733" T="0.260227"/>
      <pos A="0.318669" C="0.10828" G="0.17841" T="0.394642"/>
      <pos A="0.166721" C="0.318669" G="0.347888" T="0.166721"/>
      <pos A="0.289448" C="0.10828" G="0.213475" T="0.388798"/>
      <pos A="0.17841" C="0.23685" G="0.30698" T="0.27776"/>
      <pos A="0.312824" C="0.27776" G="0.172566" T="0.23685"/>
      <pos A="0.283604" C="0.195942" G="0.266071" T="0.254383"/>
      <pos A="0.371265" C="0.0849037" G="0.429707" T="0.114124"/>
      <pos A="0.312824" C="0.242695" G="0.260227" T="0.184254"/>
      <pos A="0.295292" C="0.295292" G="0.207631" T="0.201786"/>
      <pos A="0.324513" C="0.213475" G="0.213475" T="0.248539"/>
      <pos A="0.377109" C="0.125812" G="0.266071" T="0.231006"/>
      <pos A="0.137501" C="0.30698" G="0.342044" T="0.213475"/>
      <pos A="0.289448" C="0.213475" G="0.260227" T="0.23685"/>
      <pos A="0.371265" C="0.207631" G="0.207631" T="0.213475"/>
      <pos A="0.184254" C="0.30698" G="0.289448" T="0.219319"/>
      <pos A="0.295292" C="0.27776" G="0.207631" T="0.219319"/>
      <pos A="0.119968" C="0.359577" G="0.219319" T="0.301136"/>
      <pos A="0.342044" C="0.201786" G="0.172566" T="0.283604"/>
      <pos A="0.330357" C="0.266071" G="0.207631" T="0.195942"/>
      <pos A="0.289448" C="0.365421" G="0.184254" T="0.160877"/>
      <pos A="0.371265" C="0.201786" G="0.143345" T="0.283604"/>
      <pos A="0.283604" C="0.137501" G="0.231006" T="0.347888"/>
      <pos A="0.283604" C="0.155033" G="0.301136" T="0.260227"/>
      <pos A="0.324513" C="0.201786" G="0.23685" T="0.23685"/>
      <pos A="0.540745" C="0.248539" G="0.160877" T="0.049839"/>
      <pos A="0.50568" C="0.137501" G="0.17841" T="0.17841"/>
      <pos A="0.149189" C="0.3362" G="0.30698" T="0.207631"/>
      <pos A="0.412174" C="0.125812" G="0.125812" T="0.3362"/>
      <pos A="0.184254" C="0.137501" G="0.470615" T="0.207631"/>
      <pos A="0.10828" C="0.143345" G="0.476459" T="0.271915"/>
      <pos A="0.213475" C="0.342044" G="0.207631" T="0.23685"/>
      <pos A="0.289448" C="0.242695" G="0.137501" T="0.330357"/>
      <pos A="0.301136" C="0.166721" G="0.17841" T="0.353733"/>
      <pos A="0.289448" C="0.371265" G="0.184254" T="0.155033"/>
    </motif>
    <motif db="0" id="M32" alt="O32" length="40" nsites="8" evalue="1.3e-003">
      <pos A="0.283841" C="0.278828" G="0.218666" T="0.218666"/>
      <pos A="0.188585" C="0.15349" G="0.328962" T="0.328962"/>
      <pos A="0.323949" C="0.268801" G="0.228692" T="0.178558"/>
      <pos A="0.243733" C="0.263787" G="0.228692" T="0.263787"/>
      <pos A="0.384111" C="0.13845" G="0.15349" T="0.323949"/>
      <pos A="0.23872" C="0.128424" G="0.303895" T="0.328962"/>
      <pos A="0.218666" C="0.223679" G="0.248747" T="0.308909"/>
      <pos A="0.409178" C="0.198612" G="0.168531" T="0.223679"/>
      <pos A="0.163518" C="0.123409" G="0.303895" T="0.409178"/>
      <pos A="0.263787" C="0.178558" G="0.409178" T="0.148477"/>
      <pos A="0.318935" C="0.188585" G="0.25376" T="0.23872"/>
      <pos A="0.268801" C="0.389124" G="0.108369" T="0.233707"/>
      <pos A="0.33899" C="0.293868" G="0.168531" T="0.198612"/>
      <pos A="0.344003" C="0.273814" G="0.223679" T="0.158504"/>
      <pos A="0.218666" C="0.223679" G="0.36907" T="0.188585"/>
      <pos A="0.318935" C="0.263787" G="0.288854" T="0.128424"/>
      <pos A="0.218666" C="0.213652" G="0.218666" T="0.349016"/>
      <pos A="0.288854" C="0.278828" G="0.218666" T="0.213652"/>
      <pos A="0.243733" C="0.133437" G="0.258773" T="0.364056"/>
      <pos A="0.394137" C="0.0983427" G="0.379097" T="0.128424"/>
      <pos A="0.248747" C="0.364056" G="0.318935" T="0.0682617"/>
      <pos A="0.298881" C="0.243733" G="0.103356" T="0.35403"/>
      <pos A="0.213652" C="0.188585" G="0.0933294" T="0.504434"/>
      <pos A="0.13845" C="0.25376" G="0.273814" T="0.333975"/>
      <pos A="0.384111" C="0.25376" G="0.198612" T="0.163518"/>
      <pos A="0.278828" C="0.228692" G="0.228692" T="0.263787"/>
      <pos A="0.218666" C="0.183571" G="0.349016" T="0.248747"/>
      <pos A="0.313922" C="0.233707" G="0.123409" T="0.328962"/>
      <pos A="0.228692" C="0.313922" G="0.308909" T="0.148477"/>
      <pos A="0.188585" C="0.243733" G="0.168531" T="0.399151"/>
      <pos A="0.15349" C="0.288854" G="0.308909" T="0.248747"/>
      <pos A="0.379097" C="0.148477" G="0.349016" T="0.123409"/>
      <pos A="0.333975" C="0.278828" G="0.188585" T="0.198612"/>
      <pos A="0.374084" C="0.158504" G="0.248747" T="0.218666"/>
      <pos A="0.198612" C="0.208639" G="0.374084" T="0.218666"/>
      <pos A="0.303895" C="0.263787" G="0.158504" T="0.273814"/>
      <pos A="0.303895" C="0.0983427" G="0.183571" T="0.414192"/>
      <pos A="0.263787" C="0.263787" G="0.25376" T="0.218666"/>
      <pos A="0.233707" C="0.213652" G="0.183571" T="0.36907"/>
      <pos A="0.273814" C="0.198612" G="0.293868" T="0.233707"/>
    </motif>
    <motif db="0" id="M33" alt="O33" length="40" nsites="8" evalue="1.3e-003">
      <pos A="0.220877" C="0.261396" G="0.372824" T="0.144904"/>
      <pos A="0.256331" C="0.200617" G="0.236071" T="0.30698"/>
      <pos A="0.165163" C="0.210747" G="0.29685" T="0.32724"/>
      <pos A="0.31711" C="0.185422" G="0.114515" T="0.382953"/>
      <pos A="0.185422" C="0.180358" G="0.347499" T="0.28672"/>
      <pos A="0.266461" C="0.281655" G="0.205682" T="0.246201"/>
      <pos A="0.205682" C="0.28672" G="0.210747" T="0.29685"/>
      <pos A="0.276591" C="0.332304" G="0.225942" T="0.165163"/>
      <pos A="0.382953" C="0.256331" G="0.281655" T="0.0790598"/>
      <pos A="0.32724" C="0.119579" G="0.312045" T="0.241137"/>
      <pos A="0.190488" C="0.185422" G="0.347499" T="0.276591"/>
      <pos A="0.205682" C="0.241137" G="0.28672" T="0.266461"/>
      <pos A="0.398148" C="0.347499" G="0.155033" T="0.0993195"/>
      <pos A="0.29685" C="0.180358" G="0.129709" T="0.393083"/>
      <pos A="0.29685" C="0.256331" G="0.205682" T="0.241137"/>
      <pos A="0.458926" C="0.276591" G="0.190488" T="0.0739951"/>
      <pos A="0.301915" C="0.129709" G="0.33737" T="0.231006"/>
      <pos A="0.236071" C="0.220877" G="0.261396" T="0.281655"/>
      <pos A="0.205682" C="0.352564" G="0.114515" T="0.32724"/>
      <pos A="0.30698" C="0.124644" G="0.175293" T="0.393083"/>
      <pos A="0.175293" C="0.225942" G="0.276591" T="0.322175"/>
      <pos A="0.251266" C="0.301915" G="0.33737" T="0.109449"/>
      <pos A="0.291786" C="0.104384" G="0.261396" T="0.342435"/>
      <pos A="0.200617" C="0.28672" G="0.382953" T="0.129709"/>
      <pos A="0.382953" C="0.165163" G="0.160098" T="0.291786"/>
      <pos A="0.362694" C="0.276591" G="0.271526" T="0.0891891"/>
      <pos A="0.403213" C="0.276591" G="0.124644" T="0.195553"/>
      <pos A="0.276591" C="0.104384" G="0.388019" T="0.231006"/>
      <pos A="0.114515" C="0.215812" G="0.266461" T="0.403213"/>
      <pos A="0.312045" C="0.266461" G="0.155033" T="0.266461"/>
      <pos A="0.33737" C="0.190488" G="0.205682" T="0.266461"/>
      <pos A="0.246201" C="0.0790598" G="0.322175" T="0.352564"/>
      <pos A="0.160098" C="0.398148" G="0.312045" T="0.129709"/>
      <pos A="0.251266" C="0.256331" G="0.134773" T="0.357629"/>
      <pos A="0.266461" C="0.29685" G="0.155033" T="0.281655"/>
      <pos A="0.33737" C="0.215812" G="0.205682" T="0.241137"/>
      <pos A="0.261396" C="0.190488" G="0.301915" T="0.246201"/>
      <pos A="0.312045" C="0.165163" G="0.312045" T="0.210747"/>
      <pos A="0.403213" C="0.281655" G="0.0942548" T="0.220877"/>
      <pos A="0.30698" C="0.185422" G="0.28672" T="0.220877"/>
    </motif>
    <motif db="0" id="M34" alt="O34" length="40" nsites="8" evalue="1.3e-003">
      <pos A="0.0736336" C="0.426366" G="0.35582" T="0.14418"/>
      <pos A="0.7791" C="0.00308642" G="0.0736336" T="0.14418"/>
      <pos A="0.35582" C="0.35582" G="0.0736336" T="0.214727"/>
      <pos A="0.14418" C="0.285273" G="0.35582" T="0.214727"/>
      <pos A="0.35582" C="0.00308642" G="0.285273" T="0.35582"/>
      <pos A="0.14418" C="0.567461" G="0.0736336" T="0.214727"/>
      <pos A="0.00308642" C="0.285273" G="0.285273" T="0.426366"/>
      <pos A="0.214727" C="0.00308642" G="0.496914" T="0.285273"/>
      <pos A="0.426366" C="0.14418" G="0.214727" T="0.214727"/>
      <pos A="0.14418" C="0.14418" G="0.496914" T="0.214727"/>
      <pos A="0.285273" C="0.35582" G="0.214727" T="0.14418"/>
      <pos A="0.426366" C="0.285273" G="0.0736336" T="0.214727"/>
      <pos A="0.14418" C="0.496914" G="0.285273" T="0.0736336"/>
      <pos A="0.285273" C="0.35582" G="0.285273" T="0.0736336"/>
      <pos A="0.285273" C="0.285273" G="0.35582" T="0.0736336"/>
      <pos A="0.0736336" C="0.426366" G="0.214727" T="0.285273"/>
      <pos A="0.00308642" C="0.567461" G="0.0736336" T="0.35582"/>
      <pos A="0.35582" C="0.426366" G="0.00308642" T="0.214727"/>
      <pos A="0.35582" C="0.0736336" G="0.00308642" T="0.567461"/>
      <pos A="0.285273" C="0.285273" G="0.14418" T="0.285273"/>
      <pos A="0.0736336" C="0.285273" G="0.14418" T="0.496914"/>
      <pos A="0.00308642" C="0.426366" G="0.214727" T="0.35582"/>
      <pos A="0.35582" C="0.285273" G="0.00308642" T="0.35582"/>
      <pos A="0.35582" C="0.285273" G="0.285273" T="0.0736336"/>
      <pos A="0.0736336" C="0.567461" G="0.14418" T="0.214727"/>
      <pos A="0.14418" C="0.214727" G="0.0736336" T="0.567461"/>
      <pos A="0.14418" C="0.708554" G="0.0736336" T="0.0736336"/>
      <pos A="0.285273" C="0.14418" G="0.214727" T="0.35582"/>
      <pos A="0.426366" C="0.426366" G="0.00308642" T="0.14418"/>
      <pos A="0.496914" C="0.00308642" G="0.214727" T="0.285273"/>
      <pos A="0.214727" C="0.35582" G="0.35582" T="0.0736336"/>
      <pos A="0.285273" C="0.214727" G="0.00308642" T="0.496914"/>
      <pos A="0.426366" C="0.14418" G="0.14418" T="0.285273"/>
      <pos A="0.285273" C="0.285273" G="0.285273" T="0.14418"/>
      <pos A="0.496914" C="0.214727" G="0.214727" T="0.0736336"/>
      <pos A="0.285273" C="0.14418" G="0.35582" T="0.214727"/>
      <pos A="0.285273" C="0.214727" G="0.285273" T="0.214727"/>
      <pos A="0.496914" C="0.35582" G="0.0736336" T="0.0736336"/>
      <pos A="0.35582" C="0.285273" G="0.214727" T="0.14418"/>
      <pos A="0.638007" C="0.0736336" G="0.214727" T="0.0736336"/>
    </motif>
    <motif db="0" id="M35" alt="O35" length="40" nsites="8" evalue="1.3e-003">
      <pos A="0.00308642" C="0.332304" G="0.332304" T="0.332304"/>
      <pos A="0.00308642" C="0.990741" G="0.00308642" T="0.00308642"/>
      <pos A="0.332304" C="0.00308642" G="0.332304" T="0.332304"/>
      <pos A="0.332304" C="0.00308642" G="0.332304" T="0.332304"/>
      <pos A="0.332304" C="0.661523" G="0.00308642" T="0.00308642"/>
      <pos A="0.00308642" C="0.332304" G="0.332304" T="0.332304"/>
      <pos A="0.00308642" C="0.661523" G="0.00308642" T="0.332304"/>
      <pos A="0.332304" C="0.332304" G="0.332304" T="0.00308642"/>
      <pos A="0.332304" C="0.00308642" G="0.332304" T="0.332304"/>
      <pos A="0.00308642" C="0.332304" G="0.661523" T="0.00308642"/>
      <pos A="0.332304" C="0.332304" G="0.332304" T="0.00308642"/>
      <pos A="0.332304" C="0.00308642" G="0.332304" T="0.332304"/>
      <pos A="0.332304" C="0.00308642" G="0.332304" T="0.332304"/>
      <pos A="0.332304" C="0.00308642" G="0.00308642" T="0.661523"/>
      <pos A="0.332304" C="0.332304" G="0.00308642" T="0.332304"/>
      <pos A="0.00308642" C="0.332304" G="0.661523" T="0.00308642"/>
      <pos A="0.661523" C="0.332304" G="0.00308642" T="0.00308642"/>
      <pos A="0.332304" C="0.332304" G="0.332304" T="0.00308642"/>
      <pos A="0.661523" C="0.00308642" G="0.332304" T="0.00308642"/>
      <pos A="0.332304" C="0.332304" G="0.332304" T="0.00308642"/>
      <pos A="0.332304" C="0.332304" G="0.00308642" T="0.332304"/>
      <pos A="0.00308642" C="0.00308642" G="0.990741" T="0.00308642"/>
      <pos A="0.00308642" C="0.00308642" G="0.661523" T="0.332304"/>
      <pos A="0.332304" C="0.332304" G="0.332304" T="0.00308642"/>
      <pos A="0.332304" C="0.332304" G="0.332304" T="0.00308642"/>
      <pos A="0.00308642" C="0.332304" G="0.332304" T="0.332304"/>
      <pos A="0.332304" C="0.332304" G="0.00308642" T="0.332304"/>
      <pos A="0.661523" C="0.00308642" G="0.00308642" T="0.332304"/>
      <pos A="0.00308642" C="0.990741" G="0.00308642" T="0.00308642"/>
      <pos A="0.661523" C="0.332304" G="0.00308642" T="0.00308642"/>
      <pos A="0.00308642" C="0.661523" G="0.332304" T="0.00308642"/>
      <pos A="0.661523" C="0.00308642" G="0.00308642" T="0.332304"/>
      <pos A="0.332304" C="0.00308642" G="0.332304" T="0.332304"/>
      <pos A="0.00308642" C="0.00308642" G="0.990741" T="0.00308642"/>
      <pos A="0.661523" C="0.332304" G="0.00308642" T="0.00308642"/>
      <pos A="0.332304" C="0.00308642" G="0.661523" T="0.00308642"/>
      <pos A="0.332304" C="0.661523" G="0.00308642" T="0.00308642"/>
      <pos A="0.00308642" C="0.661523" G="0.332304" T="0.00308642"/>
      <pos A="0.332304" C="0.661523" G="0.00308642" T="0.00308642"/>
      <pos A="0.661523" C="0.00308642" G="0.332304" T="0.00308642"/>
    </motif>
    <motif db="0" id="M36" alt="O36" length="40" nsites="8" evalue="1.3e-003">
      <pos A="0.00308642" C="0.496914" G="0.00308642" T="0.496914"/>
      <pos A="0.00308642" C="0.496914" G="0.00308642" T="0.496914"/>
      <pos A="0.496914" C="0.00308642" G="0.00308642" T="0.496914"/>
      <pos A="0.00308642" C="0.496914" G="0.00308642" T="0.496914"/>
      <pos A="0.990741" C="0.00308642" G="0.00308642" T="0.00308642"/>
      <pos A="0.00308642" C="0.00308642" G="0.990741" T="0.00308642"/>
      <pos A="0.00308642" C="0.00308642" G="0.496914" T="0.496914"/>
      <pos A="0.00308642" C="0.496914" G="0.00308642" T="0.496914"/>
      <pos A="0.496914" C="0.00308642" G="0.496914" T="0.00308642"/>
      <pos A="0.00308642" C="0.00308642" G="0.00308642" T="0.990741"/>
      <pos A="0.00308642" C="0.496914" G="0.496914" T="0.00308642"/>
      <pos A="0.496914" C="0.00308642" G="0.00308642" T="0.496914"/>
      <pos A="0.496914" C="0.00308642" G="0.496914" T="0.00308642"/>
      <pos A="0.496914" C="0.496914" G="0.00308642" T="0.00308642"/>
      <pos A="0.496914" C="0.496914" G="0.00308642" T="0.00308642"/>
      <pos A="0.496914" C="0.496914" G="0.00308642" T="0.00308642"/>
      <pos A="0.496914" C="0.496914" G="0.00308642" T="0.00308642"/>
      <pos A="0.00308642" C="0.990741" G="0.00308642" T="0.00308642"/>
      <pos A="0.00308642" C="0.990741" G="0.00308642" T="0.00308642"/>
      <pos A="0.496914" C="0.00308642" G="0.00308642" T="0.496914"/>
      <pos A="0.496914" C="0.496914" G="0.00308642" T="0.00308642"/>
      <pos A="0.00308642" C="0.990741" G="0.00308642" T="0.00308642"/>
      <pos A="0.00308642" C="0.496914" G="0.00308642" T="0.496914"/>
      <pos A="0.496914" C="0.496914" G="0.00308642" T="0.00308642"/>
      <pos A="0.00308642" C="0.00308642" G="0.496914" T="0.496914"/>
      <pos A="0.496914" C="0.496914" G="0.00308642" T="0.00308642"/>
      <pos A="0.00308642" C="0.990741" G="0.00308642" T="0.00308642"/>
      <pos A="0.00308642" C="0.00308642" G="0.00308642" T="0.990741"/>
      <pos A="0.00308642" C="0.496914" G="0.00308642" T="0.496914"/>
      <pos A="0.496914" C="0.00308642" G="0.00308642" T="0.496914"/>
      <pos A="0.496914" C="0.496914" G="0.00308642" T="0.00308642"/>
      <pos A="0.00308642" C="0.496914" G="0.496914" T="0.00308642"/>
      <pos A="0.00308642" C="0.990741" G="0.00308642" T="0.00308642"/>
      <pos A="0.496914" C="0.00308642" G="0.00308642" T="0.496914"/>
      <pos A="0.496914" C="0.00308642" G="0.00308642" T="0.496914"/>
      <pos A="0.00308642" C="0.496914" G="0.00308642" T="0.496914"/>
      <pos A="0.00308642" C="0.496914" G="0.00308642" T="0.496914"/>
      <pos A="0.496914" C="0.00308642" G="0.00308642" T="0.496914"/>
      <pos A="0.496914" C="0.00308642" G="0.00308642" T="0.496914"/>
      <pos A="0.00308642" C="0.00308642" G="0.00308642" T="0.990741"/>
    </motif>
    <motif db="0" id="M37" alt="O37" length="40" nsites="8" evalue="1.3e-003">
      <pos A="0.306117" C="0.227554" G="0.306117" T="0.160213"/>
      <pos A="0.31734" C="0.18266" G="0.238776" T="0.261224"/>
      <pos A="0.193883" C="0.21633" G="0.28367" T="0.306117"/>
      <pos A="0.193883" C="0.31734" G="0.38468" T="0.104097"/>
      <pos A="0.38468" C="0.227554" G="0.21633" T="0.171437"/>
      <pos A="0.238776" C="0.261224" G="0.35101" T="0.14899"/>
      <pos A="0.126543" C="0.294894" G="0.294894" T="0.28367"/>
      <pos A="0.25" C="0.440797" G="0.193883" T="0.11532"/>
      <pos A="0.395903" C="0.227554" G="0.193883" T="0.18266"/>
      <pos A="0.18266" C="0.205106" G="0.463243" T="0.14899"/>
      <pos A="0.272446" C="0.294894" G="0.261224" T="0.171437"/>
      <pos A="0.126543" C="0.18266" G="0.31734" T="0.373457"/>
      <pos A="0.31734" C="0.25" G="0.261224" T="0.171437"/>
      <pos A="0.205106" C="0.21633" G="0.339787" T="0.238776"/>
      <pos A="0.18266" C="0.339787" G="0.171437" T="0.306117"/>
      <pos A="0.272446" C="0.11532" G="0.339787" T="0.272446"/>
      <pos A="0.407127" C="0.272446" G="0.126543" T="0.193883"/>
      <pos A="0.48569" C="0.35101" G="0.0704267" T="0.0928731"/>
      <pos A="0.11532" C="0.160213" G="0.328563" T="0.395903"/>
      <pos A="0.28367" C="0.272446" G="0.272446" T="0.171437"/>
      <pos A="0.205106" C="0.21633" G="0.227554" T="0.35101"/>
      <pos A="0.238776" C="0.35101" G="0.395903" T="0.0143101"/>
      <pos A="0.261224" C="0.137767" G="0.261224" T="0.339787"/>
      <pos A="0.35101" C="0.205106" G="0.14899" T="0.294894"/>
      <pos A="0.0479802" C="0.373457" G="0.272446" T="0.306117"/>
      <pos A="0.160213" C="0.193883" G="0.193883" T="0.45202"/>
      <pos A="0.306117" C="0.160213" G="0.418351" T="0.11532"/>
      <pos A="0.18266" C="0.38468" G="0.28367" T="0.14899"/>
      <pos A="0.339787" C="0.261224" G="0.11532" T="0.28367"/>
      <pos A="0.272446" C="0.11532" G="0.28367" T="0.328563"/>
      <pos A="0.395903" C="0.137767" G="0.306117" T="0.160213"/>
      <pos A="0.48569" C="0.0816494" G="0.38468" T="0.0479802"/>
      <pos A="0.25" C="0.261224" G="0.238776" T="0.25"/>
      <pos A="0.21633" C="0.429573" G="0.126543" T="0.227554"/>
      <pos A="0.11532" C="0.21633" G="0.21633" T="0.45202"/>
      <pos A="0.395903" C="0.294894" G="0.11532" T="0.193883"/>
      <pos A="0.38468" C="0.0479802" G="0.272446" T="0.294894"/>
      <pos A="0.171437" C="0.530584" G="0.18266" T="0.11532"/>
      <pos A="0.306117" C="0.193883" G="0.328563" T="0.171437"/>
      <pos A="0.238776" C="0.171437" G="0.339787" T="0.25"/>
    </motif>
    <motif db="0" id="M38" alt="O38" length="40" nsites="8" evalue="1.3e-003">
      <pos A="0.454299" C="0.228692" G="0.118396" T="0.198612"/>
      <pos A="0.23872" C="0.344003" G="0.228692" T="0.188585"/>
      <pos A="0.183571" C="0.273814" G="0.25376" T="0.288854"/>
      <pos A="0.35403" C="0.223679" G="0.328962" T="0.0933294"/>
      <pos A="0.33899" C="0.283841" G="0.163518" T="0.213652"/>
      <pos A="0.288854" C="0.178558" G="0.303895" T="0.228692"/>
      <pos A="0.228692" C="0.113383" G="0.349016" T="0.308909"/>
      <pos A="0.298881" C="0.128424" G="0.33899" T="0.233707"/>
      <pos A="0.23872" C="0.13845" G="0.323949" T="0.298881"/>
      <pos A="0.248747" C="0.228692" G="0.258773" T="0.263787"/>
      <pos A="0.148477" C="0.228692" G="0.118396" T="0.504434"/>
      <pos A="0.333975" C="0.349016" G="0.133437" T="0.183571"/>
      <pos A="0.268801" C="0.15349" G="0.328962" T="0.248747"/>
      <pos A="0.268801" C="0.283841" G="0.218666" T="0.228692"/>
      <pos A="0.35403" C="0.13845" G="0.263787" T="0.243733"/>
      <pos A="0.158504" C="0.198612" G="0.359043" T="0.283841"/>
      <pos A="0.258773" C="0.188585" G="0.303895" T="0.248747"/>
      <pos A="0.308909" C="0.25376" G="0.233707" T="0.203626"/>
      <pos A="0.293868" C="0.193598" G="0.198612" T="0.313922"/>
      <pos A="0.203626" C="0.36907" G="0.283841" T="0.143464"/>
      <pos A="0.328962" C="0.359043" G="0.15349" T="0.158504"/>
      <pos A="0.344003" C="0.213652" G="0.198612" T="0.243733"/>
      <pos A="0.394137" C="0.178558" G="0.188585" T="0.23872"/>
      <pos A="0.193598" C="0.188585" G="0.308909" T="0.308909"/>
      <pos A="0.273814" C="0.364056" G="0.248747" T="0.113383"/>
      <pos A="0.188585" C="0.303895" G="0.173545" T="0.333975"/>
      <pos A="0.379097" C="0.178558" G="0.203626" T="0.23872"/>
      <pos A="0.35403" C="0.203626" G="0.248747" T="0.193598"/>
      <pos A="0.198612" C="0.218666" G="0.303895" T="0.278828"/>
      <pos A="0.123409" C="0.208639" G="0.168531" T="0.49942"/>
      <pos A="0.374084" C="0.278828" G="0.15349" T="0.193598"/>
      <pos A="0.364056" C="0.349016" G="0.0682617" T="0.218666"/>
      <pos A="0.273814" C="0.108369" G="0.233707" T="0.384111"/>
      <pos A="0.208639" C="0.158504" G="0.36907" T="0.263787"/>
      <pos A="0.273814" C="0.213652" G="0.288854" T="0.223679"/>
      <pos A="0.208639" C="0.278828" G="0.203626" T="0.308909"/>
      <pos A="0.23872" C="0.23872" G="0.173545" T="0.349016"/>
      <pos A="0.258773" C="0.213652" G="0.333975" T="0.193598"/>
      <pos A="0.308909" C="0.128424" G="0.364056" T="0.198612"/>
      <pos A="0.328962" C="0.208639" G="0.278828" T="0.183571"/>
    </motif>
    <motif db="0" id="M4" alt="O4" length="40" nsites="8" evalue="1.3e-003">
      <pos A="0.303895" C="0.193598" G="0.263787" T="0.23872"/>
      <pos A="0.359043" C="0.198612" G="0.23872" T="0.203626"/>
      <pos A="0.198612" C="0.198612" G="0.278828" T="0.323949"/>
      <pos A="0.183571" C="0.318935" G="0.188585" T="0.308909"/>
      <pos A="0.303895" C="0.258773" G="0.178558" T="0.258773"/>
      <pos A="0.308909" C="0.108369" G="0.233707" T="0.349016"/>
      <pos A="0.143464" C="0.298881" G="0.404164" T="0.15349"/>
      <pos A="0.444273" C="0.258773" G="0.208639" T="0.0883151"/>
      <pos A="0.333975" C="0.268801" G="0.223679" T="0.173545"/>
      <pos A="0.198612" C="0.0833017" G="0.318935" T="0.399151"/>
      <pos A="0.25376" C="0.173545" G="0.323949" T="0.248747"/>
      <pos A="0.178558" C="0.323949" G="0.23872" T="0.258773"/>
      <pos A="0.218666" C="0.228692" G="0.258773" T="0.293868"/>
      <pos A="0.333975" C="0.173545" G="0.223679" T="0.268801"/>
      <pos A="0.33899" C="0.118396" G="0.258773" T="0.283841"/>
      <pos A="0.198612" C="0.278828" G="0.203626" T="0.318935"/>
      <pos A="0.223679" C="0.243733" G="0.193598" T="0.33899"/>
      <pos A="0.33899" C="0.268801" G="0.223679" T="0.168531"/>
      <pos A="0.313922" C="0.203626" G="0.208639" T="0.273814"/>
      <pos A="0.183571" C="0.13845" G="0.318935" T="0.359043"/>
      <pos A="0.228692" C="0.218666" G="0.35403" T="0.198612"/>
      <pos A="0.198612" C="0.389124" G="0.193598" T="0.218666"/>
      <pos A="0.404164" C="0.203626" G="0.0431941" T="0.349016"/>
      <pos A="0.379097" C="0.258773" G="0.168531" T="0.193598"/>
      <pos A="0.143464" C="0.439258" G="0.178558" T="0.23872"/>
      <pos A="0.374084" C="0.293868" G="0.223679" T="0.108369"/>
      <pos A="0.33899" C="0.158504" G="0.223679" T="0.278828"/>
      <pos A="0.35403" C="0.133437" G="0.349016" T="0.163518"/>
      <pos A="0.283841" C="0.218666" G="0.404164" T="0.0933294"/>
      <pos A="0.263787" C="0.188585" G="0.308909" T="0.23872"/>
      <pos A="0.208639" C="0.178558" G="0.333975" T="0.278828"/>
      <pos A="0.399151" C="0.118396" G="0.228692" T="0.25376"/>
      <pos A="0.173545" C="0.359043" G="0.23872" T="0.228692"/>
      <pos A="0.379097" C="0.143464" G="0.0983427" T="0.379097"/>
      <pos A="0.263787" C="0.158504" G="0.469339" T="0.108369"/>
      <pos A="0.308909" C="0.223679" G="0.113383" T="0.35403"/>
      <pos A="0.218666" C="0.223679" G="0.323949" T="0.233707"/>
      <pos A="0.263787" C="0.349016" G="0.123409" T="0.263787"/>
      <pos A="0.384111" C="0.233707" G="0.108369" T="0.273814"/>
      <pos A="0.203626" C="0.178558" G="0.208639" T="0.409178"/>
    </motif>
    <motif db="0" id="M40" alt="O40" length="40" nsites="8" evalue="1.3e-003">
      <pos A="0.203626" C="0.133437" G="0.163518" T="0.49942"/>
      <pos A="0.283841" C="0.273814" G="0.158504" T="0.283841"/>
      <pos A="0.263787" C="0.173545" G="0.409178" T="0.15349"/>
      <pos A="0.143464" C="0.273814" G="0.258773" T="0.323949"/>
      <pos A="0.263787" C="0.228692" G="0.273814" T="0.233707"/>
      <pos A="0.273814" C="0.213652" G="0.208639" T="0.303895"/>
      <pos A="0.213652" C="0.349016" G="0.183571" T="0.25376"/>
      <pos A="0.364056" C="0.318935" G="0.13845" T="0.178558"/>
      <pos A="0.323949" C="0.163518" G="0.323949" T="0.188585"/>
      <pos A="0.389124" C="0.323949" G="0.123409" T="0.163518"/>
      <pos A="0.454299" C="0.178558" G="0.203626" T="0.163518"/>
      <pos A="0.36907" C="0.123409" G="0.203626" T="0.303895"/>
      <pos A="0.268801" C="0.15349" G="0.459313" T="0.118396"/>
      <pos A="0.203626" C="0.218666" G="0.359043" T="0.218666"/>
      <pos A="0.193598" C="0.268801" G="0.333975" T="0.203626"/>
      <pos A="0.248747" C="0.13845" G="0.248747" T="0.364056"/>
      <pos A="0.213652" C="0.374084" G="0.148477" T="0.263787"/>
      <pos A="0.243733" C="0.293868" G="0.183571" T="0.278828"/>
      <pos A="0.198612" C="0.163518" G="0.303895" T="0.333975"/>
      <pos A="0.258773" C="0.223679" G="0.248747" T="0.268801"/>
      <pos A="0.148477" C="0.258773" G="0.318935" T="0.273814"/>
      <pos A="0.288854" C="0.344003" G="0.193598" T="0.173545"/>
      <pos A="0.328962" C="0.278828" G="0.168531" T="0.223679"/>
      <pos A="0.323949" C="0.163518" G="0.288854" T="0.223679"/>
      <pos A="0.243733" C="0.143464" G="0.303895" T="0.308909"/>
      <pos A="0.233707" C="0.283841" G="0.143464" T="0.33899"/>
      <pos A="0.318935" C="0.15349" G="0.193598" T="0.333975"/>
      <pos A="0.273814" C="0.268801" G="0.36907" T="0.0883151"/>
      <pos A="0.23872" C="0.313922" G="0.163518" T="0.283841"/>
      <pos A="0.459313" C="0.223679" G="0.118396" T="0.198612"/>
      <pos A="0.399151" C="0.0983427" G="0.173545" T="0.328962"/>
      <pos A="0.228692" C="0.198612" G="0.328962" T="0.243733"/>
      <pos A="0.303895" C="0.158504" G="0.328962" T="0.208639"/>
      <pos A="0.384111" C="0.278828" G="0.0883151" T="0.248747"/>
      <pos A="0.178558" C="0.409178" G="0.128424" T="0.283841"/>
      <pos A="0.308909" C="0.148477" G="0.223679" T="0.318935"/>
      <pos A="0.243733" C="0.158504" G="0.404164" T="0.193598"/>
      <pos A="0.213652" C="0.118396" G="0.318935" T="0.349016"/>
      <pos A="0.233707" C="0.248747" G="0.33899" T="0.178558"/>
      <pos A="0.23872" C="0.268801" G="0.25376" T="0.23872"/>
    </motif>
    <motif db="0" id="M42" alt="O42" length="40" nsites="8" evalue="1.3e-003">
      <pos A="0.188585" C="0.278828" G="0.333975" T="0.198612"/>
      <pos A="0.223679" C="0.349016" G="0.15349" T="0.273814"/>
      <pos A="0.258773" C="0.193598" G="0.344003" T="0.203626"/>
      <pos A="0.318935" C="0.208639" G="0.183571" T="0.288854"/>
      <pos A="0.273814" C="0.228692" G="0.313922" T="0.183571"/>
      <pos A="0.23872" C="0.193598" G="0.248747" T="0.318935"/>
      <pos A="0.318935" C="0.113383" G="0.178558" T="0.389124"/>
      <pos A="0.389124" C="0.158504" G="0.193598" T="0.258773"/>
      <pos A="0.118396" C="0.158504" G="0.384111" T="0.33899"/>
      <pos A="0.123409" C="0.248747" G="0.364056" T="0.263787"/>
      <pos A="0.298881" C="0.25376" G="0.148477" T="0.298881"/>
      <pos A="0.188585" C="0.333975" G="0.208639" T="0.268801"/>
      <pos A="0.374084" C="0.188585" G="0.218666" T="0.218666"/>
      <pos A="0.444273" C="0.23872" G="0.183571" T="0.133437"/>
      <pos A="0.313922" C="0.148477" G="0.384111" T="0.15349"/>
      <pos A="0.198612" C="0.143464" G="0.379097" T="0.278828"/>
      <pos A="0.263787" C="0.303895" G="0.133437" T="0.298881"/>
      <pos A="0.268801" C="0.183571" G="0.218666" T="0.328962"/>
      <pos A="0.263787" C="0.278828" G="0.298881" T="0.158504"/>
      <pos A="0.328962" C="0.359043" G="0.213652" T="0.0983427"/>
      <pos A="0.268801" C="0.268801" G="0.173545" T="0.288854"/>
      <pos A="0.228692" C="0.303895" G="0.203626" T="0.263787"/>
      <pos A="0.223679" C="0.283841" G="0.243733" T="0.248747"/>
      <pos A="0.243733" C="0.198612" G="0.163518" T="0.394137"/>
      <pos A="0.213652" C="0.23872" G="0.313922" T="0.233707"/>
      <pos A="0.479367" C="0.123409" G="0.163518" T="0.233707"/>
      <pos A="0.288854" C="0.303895" G="0.193598" T="0.213652"/>
      <pos A="0.374084" C="0.203626" G="0.193598" T="0.228692"/>
      <pos A="0.258773" C="0.258773" G="0.163518" T="0.318935"/>
      <pos A="0.248747" C="0.243733" G="0.193598" T="0.313922"/>
      <pos A="0.344003" C="0.193598" G="0.263787" T="0.198612"/>
      <pos A="0.308909" C="0.158504" G="0.188585" T="0.344003"/>
      <pos A="0.248747" C="0.213652" G="0.409178" T="0.128424"/>
      <pos A="0.243733" C="0.203626" G="0.308909" T="0.243733"/>
      <pos A="0.313922" C="0.143464" G="0.23872" T="0.303895"/>
      <pos A="0.0732751" C="0.258773" G="0.424218" T="0.243733"/>
      <pos A="0.308909" C="0.203626" G="0.233707" T="0.25376"/>
      <pos A="0.424218" C="0.113383" G="0.233707" T="0.228692"/>
      <pos A="0.464326" C="0.25376" G="0.213652" T="0.0682617"/>
      <pos A="0.228692" C="0.198612" G="0.168531" T="0.404164"/>
    </motif>
    <motif db="0" id="M43" alt="O43" length="40" nsites="8" evalue="1.3e-003">
      <pos A="0.496914" C="0.25" G="0.126543" T="0.126543"/>
      <pos A="0.00308642" C="0.743827" G="0.25" T="0.00308642"/>
      <pos A="0.25" C="0.25" G="0.00308642" T="0.496914"/>
      <pos A="0.496914" C="0.25" G="0.25" T="0.00308642"/>
      <pos A="0.62037" C="0.00308642" G="0.126543" T="0.25"/>
      <pos A="0.496914" C="0.00308642" G="0.373457" T="0.126543"/>
      <pos A="0.62037" C="0.00308642" G="0.373457" T="0.00308642"/>
      <pos A="0.00308642" C="0.62037" G="0.25" T="0.126543"/>
      <pos A="0.126543" C="0.496914" G="0.00308642" T="0.373457"/>
      <pos A="0.373457" C="0.496914" G="0.00308642" T="0.126543"/>
      <pos A="0.126543" C="0.373457" G="0.126543" T="0.373457"/>
      <pos A="0.373457" C="0.25" G="0.126543" T="0.25"/>
      <pos A="0.496914" C="0.00308642" G="0.373457" T="0.126543"/>
      <pos A="0.25" C="0.00308642" G="0.62037" T="0.126543"/>
      <pos A="0.25" C="0.373457" G="0.25" T="0.126543"/>
      <pos A="0.00308642" C="0.25" G="0.126543" T="0.62037"/>
      <pos A="0.126543" C="0.373457" G="0.126543" T="0.373457"/>
      <pos A="0.00308642" C="0.743827" G="0.00308642" T="0.25"/>
      <pos A="0.25" C="0.126543" G="0.126543" T="0.496914"/>
      <pos A="0.00308642" C="0.126543" G="0.25" T="0.62037"/>
      <pos A="0.126543" C="0.496914" G="0.25" T="0.126543"/>
      <pos A="0.126543" C="0.25" G="0.25" T="0.373457"/>
      <pos A="0.126543" C="0.126543" G="0.496914" T="0.25"/>
      <pos A="0.25" C="0.496914" G="0.126543" T="0.126543"/>
      <pos A="0.126543" C="0.496914" G="0.373457" T="0.00308642"/>
      <pos A="0.25" C="0.25" G="0.126543" T="0.373457"/>
      <pos A="0.373457" C="0.126543" G="0.25" T="0.25"/>
      <pos A="0.25" C="0.743827" G="0.00308642" T="0.00308642"/>
      <pos A="0.25" C="0.496914" G="0.126543" T="0.126543"/>
      <pos A="0.62037" C="0.373457" G="0.00308642" T="0.00308642"/>
      <pos A="0.00308642" C="0.25" G="0.743827" T="0.00308642"/>
      <pos A="0.373457" C="0.25" G="0.126543" T="0.25"/>
      <pos A="0.00308642" C="0.373457" G="0.126543" T="0.496914"/>
      <pos A="0.25" C="0.62037" G="0.126543" T="0.00308642"/>
      <pos A="0.25" C="0.00308642" G="0.373457" T="0.373457"/>
      <pos A="0.25" C="0.373457" G="0.25" T="0.126543"/>
      <pos A="0.00308642" C="0.25" G="0.496914" T="0.25"/>
      <pos A="0.126543" C="0.25" G="0.496914" T="0.126543"/>
      <pos A="0.25" C="0.126543" G="0.496914" T="0.126543"/>
      <pos A="0.25" C="0.373457" G="0.373457" T="0.00308642"/>
    </motif>
    <motif db="0" id="M44" alt="O44" length="40" nsites="8" evalue="1.3e-003">
      <pos A="0.163518" C="0.33899" G="0.208639" T="0.288854"/>
      <pos A="0.233707" C="0.449286" G="0.208639" T="0.108369"/>
      <pos A="0.203626" C="0.0833017" G="0.328962" T="0.384111"/>
      <pos A="0.298881" C="0.128424" G="0.273814" T="0.298881"/>
      <pos A="0.344003" C="0.158504" G="0.313922" T="0.183571"/>
      <pos A="0.228692" C="0.203626" G="0.424218" T="0.143464"/>
      <pos A="0.258773" C="0.313922" G="0.13845" T="0.288854"/>
      <pos A="0.228692" C="0.333975" G="0.128424" T="0.308909"/>
      <pos A="0.474353" C="0.123409" G="0.0983427" T="0.303895"/>
      <pos A="0.223679" C="0.258773" G="0.288854" T="0.228692"/>
      <pos A="0.223679" C="0.163518" G="0.318935" T="0.293868"/>
      <pos A="0.198612" C="0.258773" G="0.293868" T="0.248747"/>
      <pos A="0.293868" C="0.193598" G="0.198612" T="0.313922"/>
      <pos A="0.389124" C="0.0833017" G="0.374084" T="0.15349"/>
      <pos A="0.198612" C="0.13845" G="0.288854" T="0.374084"/>
      <pos A="0.198612" C="0.308909" G="0.303895" T="0.188585"/>
      <pos A="0.409178" C="0.303895" G="0.213652" T="0.0732751"/>
      <pos A="0.399151" C="0.218666" G="0.213652" T="0.168531"/>
      <pos A="0.258773" C="0.208639" G="0.313922" T="0.218666"/>
      <pos A="0.293868" C="0.349016" G="0.148477" T="0.208639"/>
      <pos A="0.233707" C="0.188585" G="0.163518" T="0.414192"/>
      <pos A="0.23872" C="0.258773" G="0.168531" T="0.333975"/>
      <pos A="0.268801" C="0.233707" G="0.233707" T="0.263787"/>
      <pos A="0.178558" C="0.25376" G="0.183571" T="0.384111"/>
      <pos A="0.263787" C="0.178558" G="0.203626" T="0.35403"/>
      <pos A="0.188585" C="0.233707" G="0.283841" T="0.293868"/>
      <pos A="0.23872" C="0.213652" G="0.273814" T="0.273814"/>
      <pos A="0.323949" C="0.213652" G="0.228692" T="0.233707"/>
      <pos A="0.333975" C="0.298881" G="0.308909" T="0.0582351"/>
      <pos A="0.288854" C="0.23872" G="0.218666" T="0.25376"/>
      <pos A="0.298881" C="0.213652" G="0.293868" T="0.193598"/>
      <pos A="0.313922" C="0.268801" G="0.13845" T="0.278828"/>
      <pos A="0.193598" C="0.258773" G="0.268801" T="0.278828"/>
      <pos A="0.263787" C="0.103356" G="0.414192" T="0.218666"/>
      <pos A="0.399151" C="0.198612" G="0.25376" T="0.148477"/>
      <pos A="0.313922" C="0.163518" G="0.278828" T="0.243733"/>
      <pos A="0.359043" C="0.278828" G="0.173545" T="0.188585"/>
      <pos A="0.308909" C="0.0983427" G="0.198612" T="0.394137"/>
      <pos A="0.163518" C="0.349016" G="0.283841" T="0.203626"/>
      <pos A="0.379097" C="0.208639" G="0.168531" T="0.243733"/>
    </motif>
    <motif db="0" id="M46" alt="O46" length="40" nsites="8" evalue="1.3e-003">
      <pos A="0.291786" C="0.266461" G="0.119579" T="0.322175"/>
      <pos A="0.210747" C="0.281655" G="0.220877" T="0.28672"/>
      <pos A="0.114515" C="0.180358" G="0.312045" T="0.393083"/>
      <pos A="0.367759" C="0.342435" G="0.139839" T="0.149968"/>
      <pos A="0.33737" C="0.185422" G="0.215812" T="0.261396"/>
      <pos A="0.418408" C="0.195553" G="0.29685" T="0.0891891"/>
      <pos A="0.377888" C="0.246201" G="0.220877" T="0.155033"/>
      <pos A="0.210747" C="0.155033" G="0.256331" T="0.377888"/>
      <pos A="0.109449" C="0.220877" G="0.469057" T="0.200617"/>
      <pos A="0.0790598" C="0.236071" G="0.347499" T="0.33737"/>
      <pos A="0.29685" C="0.32724" G="0.200617" T="0.175293"/>
      <pos A="0.231006" C="0.256331" G="0.205682" T="0.30698"/>
      <pos A="0.195553" C="0.31711" G="0.291786" T="0.195553"/>
      <pos A="0.246201" C="0.124644" G="0.261396" T="0.367759"/>
      <pos A="0.144904" C="0.281655" G="0.220877" T="0.352564"/>
      <pos A="0.342435" C="0.30698" G="0.0993195" T="0.251266"/>
      <pos A="0.377888" C="0.256331" G="0.149968" T="0.215812"/>
      <pos A="0.271526" C="0.195553" G="0.220877" T="0.312045"/>
      <pos A="0.423473" C="0.165163" G="0.195553" T="0.215812"/>
      <pos A="0.342435" C="0.160098" G="0.180358" T="0.31711"/>
      <pos A="0.352564" C="0.301915" G="0.256331" T="0.0891891"/>
      <pos A="0.165163" C="0.231006" G="0.210747" T="0.393083"/>
      <pos A="0.332304" C="0.175293" G="0.215812" T="0.276591"/>
      <pos A="0.271526" C="0.241137" G="0.246201" T="0.241137"/>
      <pos A="0.175293" C="0.276591" G="0.266461" T="0.281655"/>
      <pos A="0.266461" C="0.231006" G="0.225942" T="0.276591"/>
      <pos A="0.332304" C="0.195553" G="0.276591" T="0.195553"/>
      <pos A="0.231006" C="0.236071" G="0.33737" T="0.195553"/>
      <pos A="0.134773" C="0.231006" G="0.377888" T="0.256331"/>
      <pos A="0.352564" C="0.210747" G="0.246201" T="0.190488"/>
      <pos A="0.28672" C="0.256331" G="0.251266" T="0.205682"/>
      <pos A="0.266461" C="0.144904" G="0.195553" T="0.393083"/>
      <pos A="0.413343" C="0.220877" G="0.210747" T="0.155033"/>
      <pos A="0.29685" C="0.165163" G="0.393083" T="0.144904"/>
      <pos A="0.241137" C="0.251266" G="0.241137" T="0.266461"/>
      <pos A="0.312045" C="0.367759" G="0.0993195" T="0.220877"/>
      <pos A="0.144904" C="0.155033" G="0.246201" T="0.453862"/>
      <pos A="0.372824" C="0.271526" G="0.180358" T="0.175293"/>
      <pos A="0.291786" C="0.281655" G="0.251266" T="0.175293"/>
      <pos A="0.236071" C="0.149968" G="0.32724" T="0.28672"/>
    </motif>
    <motif db="0" id="M47" alt="O47" length="40" nsites="8" evalue="1.3e-003">
      <pos A="0.496914" C="0.00308642" G="0.25" T="0.25"/>
      <pos A="0.496914" C="0.00308642" G="0.496914" T="0.00308642"/>
      <pos A="0.743827" C="0.00308642" G="0.25" T="0.00308642"/>
      <pos A="0.00308642" C="0.25" G="0.496914" T="0.25"/>
      <pos A="0.00308642" C="0.25" G="0.496914" T="0.25"/>
      <pos A="0.25" C="0.743827" G="0.00308642" T="0.00308642"/>
      <pos A="0.25" C="0.25" G="0.25" T="0.25"/>
      <pos A="0.00308642" C="0.496914" G="0.25" T="0.25"/>
      <pos A="0.496914" C="0.00308642" G="0.00308642" T="0.496914"/>
      <pos A="0.00308642" C="0.00308642" G="0.990741" T="0.00308642"/>
      <pos A="0.496914" C="0.00308642" G="0.496914" T="0.00308642"/>
      <pos A="0.25" C="0.496914" G="0.25" T="0.00308642"/>
      <pos A="0.496914" C="0.00308642" G="0.00308642" T="0.496914"/>
      <pos A="0.00308642" C="0.25" G="0.743827" T="0.00308642"/>
      <pos A="0.25" C="0.00308642" G="0.496914" T="0.25"/>
      <pos A="0.25" C="0.25" G="0.00308642" T="0.496914"/>
      <pos A="0.00308642" C="0.00308642" G="0.496914" T="0.496914"/>
      <pos A="0.25" C="0.743827" G="0.00308642" T="0.00308642"/>
      <pos A="0.990741" C="0.00308642" G="0.00308642" T="0.00308642"/>
      <pos A="0.25" C="0.00308642" G="0.00308642" T="0.743827"/>
      <pos A="0.25" C="0.25" G="0.496914" T="0.00308642"/>
      <pos A="0.25" C="0.00308642" G="0.25" T="0.496914"/>
      <pos A="0.00308642" C="0.743827" G="0.00308642" T="0.25"/>
      <pos A="0.25" C="0.00308642" G="0.00308642" T="0.743827"/>
      <pos A="0.25" C="0.25" G="0.25" T="0.25"/>
      <pos A="0.00308642" C="0.00308642" G="0.496914" T="0.496914"/>
      <pos A="0.25" C="0.25" G="0.00308642" T="0.496914"/>
      <pos A="0.25" C="0.00308642" G="0.25" T="0.496914"/>
      <pos A="0.00308642" C="0.496914" G="0.25" T="0.25"/>
      <pos A="0.25" C="0.496914" G="0.00308642" T="0.25"/>
      <pos A="0.25" C="0.496914" G="0.25" T="0.00308642"/>
      <pos A="0.25" C="0.25" G="0.496914" T="0.00308642"/>
      <pos A="0.496914" C="0.25" G="0.25" T="0.00308642"/>
      <pos A="0.00308642" C="0.25" G="0.496914" T="0.25"/>
      <pos A="0.496914" C="0.25" G="0.00308642" T="0.25"/>
      <pos A="0.25" C="0.00308642" G="0.743827" T="0.00308642"/>
      <pos A="0.25" C="0.00308642" G="0.496914" T="0.25"/>
      <pos A="0.00308642" C="0.00308642" G="0.00308642" T="0.990741"/>
      <pos A="0.00308642" C="0.00308642" G="0.743827" T="0.25"/>
      <pos A="0.00308642" C="0.25" G="0.496914" T="0.25"/>
    </motif>
    <motif db="0" id="M48" alt="O48" length="40" nsites="8" evalue="1.3e-003">
      <pos A="0.379097" C="0.263787" G="0.143464" T="0.213652"/>
      <pos A="0.15349" C="0.25376" G="0.344003" T="0.248747"/>
      <pos A="0.318935" C="0.158504" G="0.404164" T="0.118396"/>
      <pos A="0.308909" C="0.228692" G="0.208639" T="0.25376"/>
      <pos A="0.193598" C="0.25376" G="0.344003" T="0.208639"/>
      <pos A="0.313922" C="0.233707" G="0.248747" T="0.203626"/>
      <pos A="0.374084" C="0.13845" G="0.103356" T="0.384111"/>
      <pos A="0.33899" C="0.108369" G="0.203626" T="0.349016"/>
      <pos A="0.218666" C="0.143464" G="0.344003" T="0.293868"/>
      <pos A="0.123409" C="0.379097" G="0.218666" T="0.278828"/>
      <pos A="0.519475" C="0.163518" G="0.158504" T="0.158504"/>
      <pos A="0.243733" C="0.0933294" G="0.414192" T="0.248747"/>
      <pos A="0.308909" C="0.198612" G="0.273814" T="0.218666"/>
      <pos A="0.143464" C="0.323949" G="0.203626" T="0.328962"/>
      <pos A="0.25376" C="0.228692" G="0.163518" T="0.35403"/>
      <pos A="0.173545" C="0.318935" G="0.213652" T="0.293868"/>
      <pos A="0.414192" C="0.178558" G="0.193598" T="0.213652"/>
      <pos A="0.223679" C="0.178558" G="0.349016" T="0.248747"/>
      <pos A="0.288854" C="0.243733" G="0.283841" T="0.183571"/>
      <pos A="0.223679" C="0.364056" G="0.323949" T="0.0883151"/>
      <pos A="0.318935" C="0.278828" G="0.143464" T="0.258773"/>
      <pos A="0.25376" C="0.268801" G="0.243733" T="0.233707"/>
      <pos A="0.258773" C="0.23872" G="0.158504" T="0.344003"/>
      <pos A="0.208639" C="0.133437" G="0.439258" T="0.218666"/>
      <pos A="0.318935" C="0.188585" G="0.23872" T="0.25376"/>
      <pos A="0.308909" C="0.173545" G="0.178558" T="0.33899"/>
      <pos A="0.273814" C="0.233707" G="0.248747" T="0.243733"/>
      <pos A="0.283841" C="0.283841" G="0.148477" T="0.283841"/>
      <pos A="0.133437" C="0.333975" G="0.273814" T="0.258773"/>
      <pos A="0.258773" C="0.123409" G="0.233707" T="0.384111"/>
      <pos A="0.13845" C="0.283841" G="0.308909" T="0.268801"/>
      <pos A="0.323949" C="0.288854" G="0.198612" T="0.188585"/>
      <pos A="0.409178" C="0.123409" G="0.228692" T="0.23872"/>
      <pos A="0.258773" C="0.188585" G="0.263787" T="0.288854"/>
      <pos A="0.278828" C="0.313922" G="0.25376" T="0.15349"/>
      <pos A="0.399151" C="0.188585" G="0.123409" T="0.288854"/>
      <pos A="0.35403" C="0.188585" G="0.313922" T="0.143464"/>
      <pos A="0.263787" C="0.344003" G="0.208639" T="0.183571"/>
      <pos A="0.384111" C="0.183571" G="0.193598" T="0.23872"/>
      <pos A="0.208639" C="0.203626" G="0.223679" T="0.364056"/>
    </motif>
    <motif db="0" id="M49" alt="O49" length="40" nsites="8" evalue="1.3e-003">
      <pos A="0.328962" C="0.183571" G="0.344003" T="0.143464"/>
      <pos A="0.389124" C="0.293868" G="0.188585" T="0.128424"/>
      <pos A="0.303895" C="0.193598" G="0.384111" T="0.118396"/>
      <pos A="0.364056" C="0.128424" G="0.263787" T="0.243733"/>
      <pos A="0.25376" C="0.193598" G="0.168531" T="0.384111"/>
      <pos A="0.188585" C="0.163518" G="0.218666" T="0.429232"/>
      <pos A="0.223679" C="0.23872" G="0.283841" T="0.25376"/>
      <pos A="0.36907" C="0.359043" G="0.0632484" T="0.208639"/>
      <pos A="0.203626" C="0.233707" G="0.268801" T="0.293868"/>
      <pos A="0.318935" C="0.303895" G="0.188585" T="0.188585"/>
      <pos A="0.228692" C="0.133437" G="0.268801" T="0.36907"/>
      <pos A="0.273814" C="0.328962" G="0.23872" T="0.158504"/>
      <pos A="0.384111" C="0.208639" G="0.123409" T="0.283841"/>
      <pos A="0.133437" C="0.163518" G="0.323949" T="0.379097"/>
      <pos A="0.233707" C="0.283841" G="0.303895" T="0.178558"/>
      <pos A="0.233707" C="0.178558" G="0.273814" T="0.313922"/>
      <pos A="0.268801" C="0.193598" G="0.288854" T="0.248747"/>
      <pos A="0.268801" C="0.208639" G="0.293868" T="0.228692"/>
      <pos A="0.213652" C="0.349016" G="0.333975" T="0.103356"/>
      <pos A="0.268801" C="0.218666" G="0.218666" T="0.293868"/>
      <pos A="0.273814" C="0.13845" G="0.293868" T="0.293868"/>
      <pos A="0.323949" C="0.143464" G="0.293868" T="0.23872"/>
      <pos A="0.188585" C="0.298881" G="0.23872" T="0.273814"/>
      <pos A="0.349016" C="0.23872" G="0.113383" T="0.298881"/>
      <pos A="0.23872" C="0.173545" G="0.303895" T="0.283841"/>
      <pos A="0.464326" C="0.0782884" G="0.188585" T="0.268801"/>
      <pos A="0.359043" C="0.283841" G="0.263787" T="0.0933294"/>
      <pos A="0.379097" C="0.323949" G="0.0983427" T="0.198612"/>
      <pos A="0.278828" C="0.308909" G="0.233707" T="0.178558"/>
      <pos A="0.298881" C="0.15349" G="0.293868" T="0.25376"/>
      <pos A="0.298881" C="0.213652" G="0.218666" T="0.268801"/>
      <pos A="0.163518" C="0.163518" G="0.333975" T="0.33899"/>
      <pos A="0.308909" C="0.208639" G="0.233707" T="0.248747"/>
      <pos A="0.328962" C="0.243733" G="0.15349" T="0.273814"/>
      <pos A="0.163518" C="0.233707" G="0.288854" T="0.313922"/>
      <pos A="0.183571" C="0.258773" G="0.273814" T="0.283841"/>
      <pos A="0.298881" C="0.263787" G="0.158504" T="0.278828"/>
      <pos A="0.108369" C="0.359043" G="0.178558" T="0.35403"/>
      <pos A="0.163518" C="0.183571" G="0.344003" T="0.308909"/>
      <pos A="0.419205" C="0.258773" G="0.158504" T="0.163518"/>
    </motif>
    <motif db="0" id="M5" alt="O5" length="40" nsites="8" evalue="1.3e-003">
      <pos A="0.384111" C="0.349016" G="0.143464" T="0.123409"/>
      <pos A="0.25376" C="0.273814" G="0.188585" T="0.283841"/>
      <pos A="0.258773" C="0.203626" G="0.308909" T="0.228692"/>
      <pos A="0.36907" C="0.0833017" G="0.163518" T="0.384111"/>
      <pos A="0.158504" C="0.228692" G="0.243733" T="0.36907"/>
      <pos A="0.278828" C="0.293868" G="0.108369" T="0.318935"/>
      <pos A="0.399151" C="0.128424" G="0.243733" T="0.228692"/>
      <pos A="0.243733" C="0.173545" G="0.434245" T="0.148477"/>
      <pos A="0.203626" C="0.273814" G="0.208639" T="0.313922"/>
      <pos A="0.349016" C="0.318935" G="0.188585" T="0.143464"/>
      <pos A="0.188585" C="0.168531" G="0.394137" T="0.248747"/>
      <pos A="0.243733" C="0.273814" G="0.178558" T="0.303895"/>
      <pos A="0.323949" C="0.128424" G="0.268801" T="0.278828"/>
      <pos A="0.188585" C="0.223679" G="0.399151" T="0.188585"/>
      <pos A="0.35403" C="0.168531" G="0.218666" T="0.258773"/>
      <pos A="0.278828" C="0.223679" G="0.308909" T="0.188585"/>
      <pos A="0.313922" C="0.198612" G="0.223679" T="0.263787"/>
      <pos A="0.148477" C="0.434245" G="0.243733" T="0.173545"/>
      <pos A="0.278828" C="0.298881" G="0.15349" T="0.268801"/>
      <pos A="0.424218" C="0.15349" G="0.203626" T="0.218666"/>
      <pos A="0.223679" C="0.344003" G="0.278828" T="0.15349"/>
      <pos A="0.308909" C="0.128424" G="0.173545" T="0.389124"/>
      <pos A="0.213652" C="0.263787" G="0.404164" T="0.118396"/>
      <pos A="0.33899" C="0.178558" G="0.128424" T="0.35403"/>
      <pos A="0.283841" C="0.0782884" G="0.25376" T="0.384111"/>
      <pos A="0.228692" C="0.313922" G="0.133437" T="0.323949"/>
      <pos A="0.33899" C="0.263787" G="0.118396" T="0.278828"/>
      <pos A="0.263787" C="0.193598" G="0.173545" T="0.36907"/>
      <pos A="0.213652" C="0.268801" G="0.228692" T="0.288854"/>
      <pos A="0.318935" C="0.374084" G="0.163518" T="0.143464"/>
      <pos A="0.183571" C="0.173545" G="0.223679" T="0.419205"/>
      <pos A="0.308909" C="0.203626" G="0.374084" T="0.113383"/>
      <pos A="0.374084" C="0.168531" G="0.263787" T="0.193598"/>
      <pos A="0.293868" C="0.349016" G="0.223679" T="0.133437"/>
      <pos A="0.333975" C="0.213652" G="0.263787" T="0.188585"/>
      <pos A="0.313922" C="0.198612" G="0.213652" T="0.273814"/>
      <pos A="0.303895" C="0.198612" G="0.25376" T="0.243733"/>
      <pos A="0.148477" C="0.344003" G="0.303895" T="0.203626"/>
      <pos A="0.454299" C="0.173545" G="0.15349" T="0.218666"/>
      <pos A="0.198612" C="0.13845" G="0.389124" T="0.273814"/>
    </motif>
    <motif db="0" id="M50" alt="O50" length="40" nsites="8" evalue="1.3e-003">
      <pos A="0.377888" C="0.185422" G="0.352564" T="0.0841244"/>
      <pos A="0.246201" C="0.241137" G="0.155033" T="0.357629"/>
      <pos A="0.251266" C="0.175293" G="0.190488" T="0.382953"/>
      <pos A="0.195553" C="0.160098" G="0.322175" T="0.322175"/>
      <pos A="0.28672" C="0.155033" G="0.225942" T="0.332304"/>
      <pos A="0.322175" C="0.200617" G="0.236071" T="0.241137"/>
      <pos A="0.246201" C="0.190488" G="0.367759" T="0.195553"/>
      <pos A="0.210747" C="0.256331" G="0.28672" T="0.246201"/>
      <pos A="0.251266" C="0.144904" G="0.342435" T="0.261396"/>
      <pos A="0.494381" C="0.271526" G="0.144904" T="0.0891891"/>
      <pos A="0.185422" C="0.124644" G="0.312045" T="0.377888"/>
      <pos A="0.276591" C="0.31711" G="0.165163" T="0.241137"/>
      <pos A="0.33737" C="0.322175" G="0.149968" T="0.190488"/>
      <pos A="0.200617" C="0.225942" G="0.236071" T="0.33737"/>
      <pos A="0.291786" C="0.28672" G="0.271526" T="0.149968"/>
      <pos A="0.170228" C="0.382953" G="0.261396" T="0.185422"/>
      <pos A="0.281655" C="0.175293" G="0.246201" T="0.29685"/>
      <pos A="0.185422" C="0.276591" G="0.251266" T="0.28672"/>
      <pos A="0.236071" C="0.246201" G="0.200617" T="0.31711"/>
      <pos A="0.200617" C="0.312045" G="0.155033" T="0.332304"/>
      <pos A="0.195553" C="0.220877" G="0.291786" T="0.291786"/>
      <pos A="0.398148" C="0.144904" G="0.362694" T="0.0942548"/>
      <pos A="0.418408" C="0.220877" G="0.190488" T="0.170228"/>
      <pos A="0.539965" C="0.0942548" G="0.190488" T="0.175293"/>
      <pos A="0.362694" C="0.210747" G="0.225942" T="0.200617"/>
      <pos A="0.175293" C="0.271526" G="0.170228" T="0.382953"/>
      <pos A="0.220877" C="0.28672" G="0.225942" T="0.266461"/>
      <pos A="0.251266" C="0.332304" G="0.210747" T="0.205682"/>
      <pos A="0.377888" C="0.195553" G="0.180358" T="0.246201"/>
      <pos A="0.190488" C="0.205682" G="0.291786" T="0.312045"/>
      <pos A="0.246201" C="0.28672" G="0.251266" T="0.215812"/>
      <pos A="0.312045" C="0.33737" G="0.0739951" T="0.276591"/>
      <pos A="0.231006" C="0.231006" G="0.276591" T="0.261396"/>
      <pos A="0.352564" C="0.134773" G="0.28672" T="0.225942"/>
      <pos A="0.246201" C="0.175293" G="0.33737" T="0.241137"/>
      <pos A="0.149968" C="0.32724" G="0.312045" T="0.210747"/>
      <pos A="0.448797" C="0.195553" G="0.200617" T="0.155033"/>
      <pos A="0.29685" C="0.185422" G="0.210747" T="0.30698"/>
      <pos A="0.195553" C="0.220877" G="0.362694" T="0.220877"/>
      <pos A="0.225942" C="0.180358" G="0.225942" T="0.367759"/>
    </motif>
    <motif db="0" id="M52" alt="O52" length="40" nsites="8" evalue="1.3e-003">
      <pos A="0.00308642" C="0.00308642" G="0.595679" T="0.398148"/>
      <pos A="0.200617" C="0.00308642" G="0.595679" T="0.200617"/>
      <pos A="0.398148" C="0.398148" G="0.00308642" T="0.200617"/>
      <pos A="0.200617" C="0.200617" G="0.200617" T="0.398148"/>
      <pos A="0.00308642" C="0.200617" G="0.79321" T="0.00308642"/>
      <pos A="0.200617" C="0.200617" G="0.200617" T="0.398148"/>
      <pos A="0.00308642" C="0.200617" G="0.595679" T="0.200617"/>
      <pos A="0.398148" C="0.00308642" G="0.200617" T="0.398148"/>
      <pos A="0.595679" C="0.398148" G="0.00308642" T="0.00308642"/>
      <pos A="0.00308642" C="0.200617" G="0.398148" T="0.398148"/>
      <pos A="0.00308642" C="0.00308642" G="0.595679" T="0.398148"/>
      <pos A="0.00308642" C="0.200617" G="0.79321" T="0.00308642"/>
      <pos A="0.00308642" C="0.200617" G="0.200617" T="0.595679"/>
      <pos A="0.398148" C="0.200617" G="0.398148" T="0.00308642"/>
      <pos A="0.00308642" C="0.200617" G="0.398148" T="0.398148"/>
      <pos A="0.200617" C="0.00308642" G="0.79321" T="0.00308642"/>
      <pos A="0.00308642" C="0.200617" G="0.200617" T="0.595679"/>
      <pos A="0.200617" C="0.200617" G="0.200617" T="0.398148"/>
      <pos A="0.595679" C="0.200617" G="0.200617" T="0.00308642"/>
      <pos A="0.595679" C="0.00308642" G="0.398148" T="0.00308642"/>
      <pos A="0.200617" C="0.595679" G="0.200617" T="0.00308642"/>
      <pos A="0.00308642" C="0.398148" G="0.00308642" T="0.595679"/>
      <pos A="0.200617" C="0.00308642" G="0.200617" T="0.595679"/>
      <pos A="0.398148" C="0.398148" G="0.00308642" T="0.200617"/>
      <pos A="0.200617" C="0.398148" G="0.00308642" T="0.398148"/>
      <pos A="0.00308642" C="0.00308642" G="0.79321" T="0.200617"/>
      <pos A="0.200617" C="0.00308642" G="0.595679" T="0.200617"/>
      <pos A="0.00308642" C="0.595679" G="0.00308642" T="0.398148"/>
      <pos A="0.00308642" C="0.398148" G="0.00308642" T="0.595679"/>
      <pos A="0.00308642" C="0.200617" G="0.79321" T="0.00308642"/>
      <pos A="0.200617" C="0.00308642" G="0.595679" T="0.200617"/>
      <pos A="0.200617" C="0.00308642" G="0.79321" T="0.00308642"/>
      <pos A="0.398148" C="0.398148" G="0.00308642" T="0.200617"/>
      <pos A="0.398148" C="0.595679" G="0.00308642" T="0.00308642"/>
      <pos A="0.398148" C="0.00308642" G="0.200617" T="0.398148"/>
      <pos A="0.00308642" C="0.200617" G="0.398148" T="0.398148"/>
      <pos A="0.595679" C="0.00308642" G="0.00308642" T="0.398148"/>
      <pos A="0.200617" C="0.200617" G="0.595679" T="0.00308642"/>
      <pos A="0.398148" C="0.200617" G="0.00308642" T="0.398148"/>
      <pos A="0.595679" C="0.200617" G="0.200617" T="0.00308642"/>
    </motif>
    <motif db="0" id="M53" alt="O53" length="40" nsites="8" evalue="1.3e-003">
      <pos A="0.283841" C="0.218666" G="0.283841" T="0.213652"/>
      <pos A="0.188585" C="0.168531" G="0.263787" T="0.379097"/>
      <pos A="0.263787" C="0.188585" G="0.278828" T="0.268801"/>
      <pos A="0.258773" C="0.268801" G="0.213652" T="0.258773"/>
      <pos A="0.308909" C="0.223679" G="0.198612" T="0.268801"/>
      <pos A="0.198612" C="0.278828" G="0.258773" T="0.263787"/>
      <pos A="0.298881" C="0.288854" G="0.0782884" T="0.333975"/>
      <pos A="0.128424" C="0.33899" G="0.323949" T="0.208639"/>
      <pos A="0.143464" C="0.0833017" G="0.308909" T="0.464326"/>
      <pos A="0.228692" C="0.323949" G="0.303895" T="0.143464"/>
      <pos A="0.419205" C="0.203626" G="0.188585" T="0.188585"/>
      <pos A="0.364056" C="0.248747" G="0.23872" T="0.148477"/>
      <pos A="0.318935" C="0.303895" G="0.173545" T="0.203626"/>
      <pos A="0.303895" C="0.143464" G="0.243733" T="0.308909"/>
      <pos A="0.359043" C="0.208639" G="0.333975" T="0.0983427"/>
      <pos A="0.273814" C="0.173545" G="0.223679" T="0.328962"/>
      <pos A="0.258773" C="0.178558" G="0.323949" T="0.23872"/>
      <pos A="0.203626" C="0.298881" G="0.0933294" T="0.404164"/>
      <pos A="0.283841" C="0.188585" G="0.323949" T="0.203626"/>
      <pos A="0.303895" C="0.268801" G="0.133437" T="0.293868"/>
      <pos A="0.203626" C="0.323949" G="0.158504" T="0.313922"/>
      <pos A="0.639798" C="0.143464" G="0.113383" T="0.103356"/>
      <pos A="0.283841" C="0.15349" G="0.318935" T="0.243733"/>
      <pos A="0.103356" C="0.303895" G="0.298881" T="0.293868"/>
      <pos A="0.389124" C="0.203626" G="0.178558" T="0.228692"/>
      <pos A="0.278828" C="0.243733" G="0.263787" T="0.213652"/>
      <pos A="0.268801" C="0.183571" G="0.409178" T="0.13845"/>
      <pos A="0.293868" C="0.198612" G="0.273814" T="0.233707"/>
      <pos A="0.163518" C="0.263787" G="0.158504" T="0.414192"/>
      <pos A="0.218666" C="0.178558" G="0.288854" T="0.313922"/>
      <pos A="0.128424" C="0.258773" G="0.268801" T="0.344003"/>
      <pos A="0.258773" C="0.193598" G="0.268801" T="0.278828"/>
      <pos A="0.283841" C="0.178558" G="0.33899" T="0.198612"/>
      <pos A="0.193598" C="0.268801" G="0.278828" T="0.258773"/>
      <pos A="0.298881" C="0.233707" G="0.168531" T="0.298881"/>
      <pos A="0.213652" C="0.263787" G="0.178558" T="0.344003"/>
      <pos A="0.273814" C="0.308909" G="0.163518" T="0.25376"/>
      <pos A="0.384111" C="0.188585" G="0.203626" T="0.223679"/>
      <pos A="0.349016" C="0.15349" G="0.313922" T="0.183571"/>
      <pos A="0.25376" C="0.288854" G="0.323949" T="0.133437"/>
    </motif>
    <motif db="0" id="M54" alt="O54" length="40" nsites="8" evalue="1.3e-003">
      <pos A="0.219559" C="0.300736" G="0.219559" T="0.260147"/>
      <pos A="0.381913" C="0.246617" G="0.151911" T="0.219559"/>
      <pos A="0.327795" C="0.0977926" G="0.314265" T="0.260147"/>
      <pos A="0.381913" C="0.1925" G="0.246617" T="0.17897"/>
      <pos A="0.151911" C="0.206029" G="0.273677" T="0.368383"/>
      <pos A="0.165441" C="0.368383" G="0.354853" T="0.111322"/>
      <pos A="0.219559" C="0.436031" G="0.0707338" T="0.273677"/>
      <pos A="0.395442" C="0.395442" G="0.111322" T="0.0977926"/>
      <pos A="0.246617" C="0.246617" G="0.1925" T="0.314265"/>
      <pos A="0.314265" C="0.219559" G="0.341324" T="0.124852"/>
      <pos A="0.381913" C="0.111322" G="0.314265" T="0.1925"/>
      <pos A="0.111322" C="0.381913" G="0.233088" T="0.273677"/>
      <pos A="0.341324" C="0.341324" G="0.0301452" T="0.287206"/>
      <pos A="0.260147" C="0.124852" G="0.327795" T="0.287206"/>
      <pos A="0.287206" C="0.111322" G="0.124852" T="0.476619"/>
      <pos A="0.1925" C="0.246617" G="0.341324" T="0.219559"/>
      <pos A="0.287206" C="0.1925" G="0.124852" T="0.395442"/>
      <pos A="0.273677" C="0.287206" G="0.273677" T="0.165441"/>
      <pos A="0.246617" C="0.368383" G="0.0977926" T="0.287206"/>
      <pos A="0.151911" C="0.354853" G="0.165441" T="0.327795"/>
      <pos A="0.260147" C="0.408972" G="0.165441" T="0.165441"/>
      <pos A="0.368383" C="0.124852" G="0.368383" T="0.138381"/>
      <pos A="0.260147" C="0.246617" G="0.341324" T="0.151911"/>
      <pos A="0.124852" C="0.206029" G="0.300736" T="0.368383"/>
      <pos A="0.300736" C="0.17897" G="0.273677" T="0.246617"/>
      <pos A="0.233088" C="0.260147" G="0.165441" T="0.341324"/>
      <pos A="0.287206" C="0.151911" G="0.300736" T="0.260147"/>
      <pos A="0.368383" C="0.273677" G="0.260147" T="0.0977926"/>
      <pos A="0.300736" C="0.314265" G="0.0572049" T="0.327795"/>
      <pos A="0.233088" C="0.0977926" G="0.354853" T="0.314265"/>
      <pos A="0.124852" C="0.206029" G="0.408972" T="0.260147"/>
      <pos A="0.206029" C="0.436031" G="0.273677" T="0.0842637"/>
      <pos A="0.408972" C="0.408972" G="0.138381" T="0.0436751"/>
      <pos A="0.408972" C="0.260147" G="0.0842637" T="0.246617"/>
      <pos A="0.111322" C="0.17897" G="0.260147" T="0.44956"/>
      <pos A="0.233088" C="0.287206" G="0.0977926" T="0.381913"/>
      <pos A="0.219559" C="0.273677" G="0.124852" T="0.381913"/>
      <pos A="0.111322" C="0.354853" G="0.314265" T="0.219559"/>
      <pos A="0.124852" C="0.124852" G="0.368383" T="0.381913"/>
      <pos A="0.341324" C="0.260147" G="0.1925" T="0.206029"/>
    </motif>
    <motif db="0" id="M55" alt="O55" length="40" nsites="8" evalue="1.3e-003">
      <pos A="0.218666" C="0.148477" G="0.328962" T="0.303895"/>
      <pos A="0.233707" C="0.293868" G="0.233707" T="0.23872"/>
      <pos A="0.344003" C="0.198612" G="0.263787" T="0.193598"/>
      <pos A="0.33899" C="0.203626" G="0.248747" T="0.208639"/>
      <pos A="0.399151" C="0.178558" G="0.223679" T="0.198612"/>
      <pos A="0.509447" C="0.13845" G="0.0732751" T="0.278828"/>
      <pos A="0.148477" C="0.23872" G="0.444273" T="0.168531"/>
      <pos A="0.0782884" C="0.0833017" G="0.33899" T="0.49942"/>
      <pos A="0.193598" C="0.278828" G="0.379097" T="0.148477"/>
      <pos A="0.308909" C="0.318935" G="0.0682617" T="0.303895"/>
      <pos A="0.293868" C="0.183571" G="0.33899" T="0.183571"/>
      <pos A="0.344003" C="0.173545" G="0.33899" T="0.143464"/>
      <pos A="0.23872" C="0.293868" G="0.198612" T="0.268801"/>
      <pos A="0.248747" C="0.23872" G="0.273814" T="0.23872"/>
      <pos A="0.243733" C="0.278828" G="0.0883151" T="0.389124"/>
      <pos A="0.278828" C="0.293868" G="0.228692" T="0.198612"/>
      <pos A="0.193598" C="0.13845" G="0.429232" T="0.23872"/>
      <pos A="0.258773" C="0.213652" G="0.364056" T="0.163518"/>
      <pos A="0.33899" C="0.283841" G="0.113383" T="0.263787"/>
      <pos A="0.243733" C="0.158504" G="0.263787" T="0.333975"/>
      <pos A="0.293868" C="0.364056" G="0.193598" T="0.148477"/>
      <pos A="0.404164" C="0.213652" G="0.108369" T="0.273814"/>
      <pos A="0.308909" C="0.243733" G="0.218666" T="0.228692"/>
      <pos A="0.258773" C="0.268801" G="0.228692" T="0.243733"/>
      <pos A="0.233707" C="0.223679" G="0.278828" T="0.263787"/>
      <pos A="0.359043" C="0.173545" G="0.223679" T="0.243733"/>
      <pos A="0.203626" C="0.303895" G="0.208639" T="0.283841"/>
      <pos A="0.273814" C="0.288854" G="0.113383" T="0.323949"/>
      <pos A="0.359043" C="0.173545" G="0.223679" T="0.243733"/>
      <pos A="0.328962" C="0.15349" G="0.35403" T="0.163518"/>
      <pos A="0.308909" C="0.223679" G="0.288854" T="0.178558"/>
      <pos A="0.243733" C="0.283841" G="0.243733" T="0.228692"/>
      <pos A="0.268801" C="0.278828" G="0.203626" T="0.248747"/>
      <pos A="0.303895" C="0.178558" G="0.248747" T="0.268801"/>
      <pos A="0.198612" C="0.158504" G="0.349016" T="0.293868"/>
      <pos A="0.333975" C="0.333975" G="0.298881" T="0.0331674"/>
      <pos A="0.449286" C="0.118396" G="0.103356" T="0.328962"/>
      <pos A="0.208639" C="0.183571" G="0.278828" T="0.328962"/>
      <pos A="0.133437" C="0.198612" G="0.23872" T="0.429232"/>
      <pos A="0.323949" C="0.158504" G="0.25376" T="0.263787"/>
    </motif>
    <motif db="0" id="M57" alt="O57" length="40" nsites="8" evalue="1.3e-003">
      <pos A="0.235476" C="0.00308642" G="0.467865" T="0.293573"/>
      <pos A="0.00308642" C="0.177379" G="0.467865" T="0.35167"/>
      <pos A="0.177379" C="0.35167" G="0.0611842" T="0.409768"/>
      <pos A="0.409768" C="0.467865" G="0.119281" T="0.00308642"/>
      <pos A="0.35167" C="0.235476" G="0.235476" T="0.177379"/>
      <pos A="0.177379" C="0.119281" G="0.409768" T="0.293573"/>
      <pos A="0.525962" C="0.119281" G="0.0611842" T="0.293573"/>
      <pos A="0.35167" C="0.0611842" G="0.293573" T="0.293573"/>
      <pos A="0.235476" C="0.0611842" G="0.409768" T="0.293573"/>
      <pos A="0.293573" C="0.119281" G="0.119281" T="0.467865"/>
      <pos A="0.235476" C="0.177379" G="0.525962" T="0.0611842"/>
      <pos A="0.293573" C="0.177379" G="0.177379" T="0.35167"/>
      <pos A="0.467865" C="0.00308642" G="0.467865" T="0.0611842"/>
      <pos A="0.177379" C="0.409768" G="0.35167" T="0.0611842"/>
      <pos A="0.642157" C="0.0611842" G="0.0611842" T="0.235476"/>
      <pos A="0.0611842" C="0.0611842" G="0.525962" T="0.35167"/>
      <pos A="0.467865" C="0.177379" G="0.235476" T="0.119281"/>
      <pos A="0.0611842" C="0.467865" G="0.177379" T="0.293573"/>
      <pos A="0.119281" C="0.467865" G="0.235476" T="0.177379"/>
      <pos A="0.525962" C="0.0611842" G="0.177379" T="0.235476"/>
      <pos A="0.235476" C="0.409768" G="0.177379" T="0.177379"/>
      <pos A="0.235476" C="0.235476" G="0.119281" T="0.409768"/>
      <pos A="0.293573" C="0.119281" G="0.467865" T="0.119281"/>
      <pos A="0.177379" C="0.293573" G="0.409768" T="0.119281"/>
      <pos A="0.642157" C="0.177379" G="0.00308642" T="0.177379"/>
      <pos A="0.293573" C="0.119281" G="0.467865" T="0.119281"/>
      <pos A="0.584059" C="0.119281" G="0.235476" T="0.0611842"/>
      <pos A="0.235476" C="0.35167" G="0.119281" T="0.293573"/>
      <pos A="0.35167" C="0.235476" G="0.235476" T="0.177379"/>
      <pos A="0.467865" C="0.119281" G="0.293573" T="0.119281"/>
      <pos A="0.177379" C="0.35167" G="0.35167" T="0.119281"/>
      <pos A="0.409768" C="0.00308642" G="0.235476" T="0.35167"/>
      <pos A="0.467865" C="0.00308642" G="0.177379" T="0.35167"/>
      <pos A="0.119281" C="0.00308642" G="0.467865" T="0.409768"/>
      <pos A="0.177379" C="0.177379" G="0.525962" T="0.119281"/>
      <pos A="0.119281" C="0.119281" G="0.35167" T="0.409768"/>
      <pos A="0.409768" C="0.177379" G="0.00308642" T="0.409768"/>
      <pos A="0.0611842" C="0.293573" G="0.35167" T="0.293573"/>
      <pos A="0.642157" C="0.119281" G="0.00308642" T="0.235476"/>
      <pos A="0.235476" C="0.235476" G="0.35167" T="0.177379"/>
    </motif>
    <motif db="0" id="M58" alt="O58" length="40" nsites="8" evalue="1.3e-003">
      <pos A="0.101852" C="0.529835" G="0.0689304" T="0.299383"/>
      <pos A="0.266461" C="0.463992" G="0.233539" T="0.0360079"/>
      <pos A="0.826131" C="0.0360079" G="0.101852" T="0.0360079"/>
      <pos A="0.266461" C="0.101852" G="0.398148" T="0.233539"/>
      <pos A="0.200617" C="0.266461" G="0.233539" T="0.299383"/>
      <pos A="0.233539" C="0.332304" G="0.0360079" T="0.398148"/>
      <pos A="0.266461" C="0.167696" G="0.200617" T="0.365227"/>
      <pos A="0.266461" C="0.101852" G="0.101852" T="0.529835"/>
      <pos A="0.332304" C="0.200617" G="0.299383" T="0.167696"/>
      <pos A="0.167696" C="0.398148" G="0.200617" T="0.233539"/>
      <pos A="0.299383" C="0.134773" G="0.266461" T="0.299383"/>
      <pos A="0.167696" C="0.233539" G="0.266461" T="0.332304"/>
      <pos A="0.496914" C="0.00308642" G="0.134773" T="0.365227"/>
      <pos A="0.134773" C="0.167696" G="0.365227" T="0.332304"/>
      <pos A="0.332304" C="0.200617" G="0.200617" T="0.266461"/>
      <pos A="0.0689304" C="0.233539" G="0.529835" T="0.167696"/>
      <pos A="0.365227" C="0.266461" G="0.167696" T="0.200617"/>
      <pos A="0.463992" C="0.134773" G="0.134773" T="0.266461"/>
      <pos A="0.200617" C="0.200617" G="0.299383" T="0.299383"/>
      <pos A="0.266461" C="0.463992" G="0.0360079" T="0.233539"/>
      <pos A="0.6286" C="0.101852" G="0.0689304" T="0.200617"/>
      <pos A="0.266461" C="0.101852" G="0.365227" T="0.266461"/>
      <pos A="0.398148" C="0.200617" G="0.299383" T="0.101852"/>
      <pos A="0.233539" C="0.101852" G="0.332304" T="0.332304"/>
      <pos A="0.398148" C="0.0360079" G="0.299383" T="0.266461"/>
      <pos A="0.398148" C="0.200617" G="0.233539" T="0.167696"/>
      <pos A="0.299383" C="0.200617" G="0.43107" T="0.0689304"/>
      <pos A="0.266461" C="0.0360079" G="0.43107" T="0.266461"/>
      <pos A="0.0360079" C="0.266461" G="0.365227" T="0.332304"/>
      <pos A="0.496914" C="0.332304" G="0.134773" T="0.0360079"/>
      <pos A="0.101852" C="0.233539" G="0.200617" T="0.463992"/>
      <pos A="0.233539" C="0.266461" G="0.200617" T="0.299383"/>
      <pos A="0.233539" C="0.167696" G="0.299383" T="0.299383"/>
      <pos A="0.200617" C="0.200617" G="0.43107" T="0.167696"/>
      <pos A="0.266461" C="0.463992" G="0.200617" T="0.0689304"/>
      <pos A="0.365227" C="0.365227" G="0.101852" T="0.167696"/>
      <pos A="0.299383" C="0.200617" G="0.134773" T="0.365227"/>
      <pos A="0.299383" C="0.0689304" G="0.233539" T="0.398148"/>
      <pos A="0.266461" C="0.529835" G="0.0360079" T="0.167696"/>
      <pos A="0.233539" C="0.200617" G="0.101852" T="0.463992"/>
    </motif>
    <motif db="0" id="M59" alt="O59" length="40" nsites="8" evalue="1.3e-003">
      <pos A="0.133437" C="0.293868" G="0.308909" T="0.263787"/>
      <pos A="0.143464" C="0.198612" G="0.198612" T="0.459313"/>
      <pos A="0.308909" C="0.113383" G="0.379097" T="0.198612"/>
      <pos A="0.273814" C="0.198612" G="0.293868" T="0.233707"/>
      <pos A="0.233707" C="0.258773" G="0.248747" T="0.258773"/>
      <pos A="0.344003" C="0.25376" G="0.263787" T="0.13845"/>
      <pos A="0.178558" C="0.303895" G="0.188585" T="0.328962"/>
      <pos A="0.313922" C="0.183571" G="0.118396" T="0.384111"/>
      <pos A="0.25376" C="0.263787" G="0.379097" T="0.103356"/>
      <pos A="0.283841" C="0.308909" G="0.23872" T="0.168531"/>
      <pos A="0.203626" C="0.158504" G="0.409178" T="0.228692"/>
      <pos A="0.414192" C="0.158504" G="0.198612" T="0.228692"/>
      <pos A="0.33899" C="0.213652" G="0.258773" T="0.188585"/>
      <pos A="0.313922" C="0.313922" G="0.228692" T="0.143464"/>
      <pos A="0.258773" C="0.228692" G="0.183571" T="0.328962"/>
      <pos A="0.328962" C="0.223679" G="0.15349" T="0.293868"/>
      <pos A="0.344003" C="0.198612" G="0.233707" T="0.223679"/>
      <pos A="0.35403" C="0.228692" G="0.198612" T="0.218666"/>
      <pos A="0.293868" C="0.333975" G="0.208639" T="0.163518"/>
      <pos A="0.158504" C="0.359043" G="0.15349" T="0.328962"/>
      <pos A="0.183571" C="0.288854" G="0.143464" T="0.384111"/>
      <pos A="0.349016" C="0.0933294" G="0.233707" T="0.323949"/>
      <pos A="0.163518" C="0.293868" G="0.148477" T="0.394137"/>
      <pos A="0.223679" C="0.143464" G="0.36907" T="0.263787"/>
      <pos A="0.163518" C="0.148477" G="0.449286" T="0.23872"/>
      <pos A="0.273814" C="0.308909" G="0.148477" T="0.268801"/>
      <pos A="0.263787" C="0.0833017" G="0.344003" T="0.308909"/>
      <pos A="0.303895" C="0.108369" G="0.333975" T="0.25376"/>
      <pos A="0.35403" C="0.228692" G="0.283841" T="0.133437"/>
      <pos A="0.23872" C="0.193598" G="0.233707" T="0.333975"/>
      <pos A="0.344003" C="0.328962" G="0.213652" T="0.113383"/>
      <pos A="0.293868" C="0.243733" G="0.203626" T="0.258773"/>
      <pos A="0.318935" C="0.213652" G="0.168531" T="0.298881"/>
      <pos A="0.268801" C="0.208639" G="0.268801" T="0.25376"/>
      <pos A="0.203626" C="0.258773" G="0.268801" T="0.268801"/>
      <pos A="0.36907" C="0.158504" G="0.323949" T="0.148477"/>
      <pos A="0.268801" C="0.208639" G="0.323949" T="0.198612"/>
      <pos A="0.223679" C="0.203626" G="0.263787" T="0.308909"/>
      <pos A="0.394137" C="0.328962" G="0.0933294" T="0.183571"/>
      <pos A="0.313922" C="0.293868" G="0.103356" T="0.288854"/>
    </motif>
    <motif db="0" id="M6" alt="O6" length="40" nsites="8" evalue="1.3e-003">
      <pos A="0.285273" C="0.708554" G="0.00308642" T="0.00308642"/>
      <pos A="0.567461" C="0.00308642" G="0.00308642" T="0.426366"/>
      <pos A="0.00308642" C="0.849647" G="0.14418" T="0.00308642"/>
      <pos A="0.00308642" C="0.285273" G="0.14418" T="0.567461"/>
      <pos A="0.00308642" C="0.426366" G="0.285273" T="0.285273"/>
      <pos A="0.14418" C="0.14418" G="0.14418" T="0.567461"/>
      <pos A="0.567461" C="0.14418" G="0.285273" T="0.00308642"/>
      <pos A="0.00308642" C="0.285273" G="0.567461" T="0.14418"/>
      <pos A="0.00308642" C="0.426366" G="0.426366" T="0.14418"/>
      <pos A="0.14418" C="0.00308642" G="0.426366" T="0.426366"/>
      <pos A="0.285273" C="0.00308642" G="0.14418" T="0.567461"/>
      <pos A="0.285273" C="0.567461" G="0.00308642" T="0.14418"/>
      <pos A="0.14418" C="0.426366" G="0.285273" T="0.14418"/>
      <pos A="0.00308642" C="0.426366" G="0.14418" T="0.426366"/>
      <pos A="0.426366" C="0.00308642" G="0.285273" T="0.285273"/>
      <pos A="0.285273" C="0.14418" G="0.285273" T="0.285273"/>
      <pos A="0.708554" C="0.00308642" G="0.14418" T="0.14418"/>
      <pos A="0.14418" C="0.426366" G="0.426366" T="0.00308642"/>
      <pos A="0.708554" C="0.14418" G="0.00308642" T="0.14418"/>
      <pos A="0.426366" C="0.00308642" G="0.285273" T="0.285273"/>
      <pos A="0.426366" C="0.285273" G="0.14418" T="0.14418"/>
      <pos A="0.00308642" C="0.426366" G="0.285273" T="0.285273"/>
      <pos A="0.426366" C="0.14418" G="0.285273" T="0.14418"/>
      <pos A="0.14418" C="0.285273" G="0.426366" T="0.14418"/>
      <pos A="0.00308642" C="0.14418" G="0.426366" T="0.426366"/>
      <pos A="0.14418" C="0.285273" G="0.426366" T="0.14418"/>
      <pos A="0.426366" C="0.285273" G="0.14418" T="0.14418"/>
      <pos A="0.285273" C="0.00308642" G="0.285273" T="0.426366"/>
      <pos A="0.00308642" C="0.285273" G="0.567461" T="0.14418"/>
      <pos A="0.14418" C="0.285273" G="0.567461" T="0.00308642"/>
      <pos A="0.14418" C="0.285273" G="0.426366" T="0.14418"/>
      <pos A="0.990741" C="0.00308642" G="0.00308642" T="0.00308642"/>
      <pos A="0.426366" C="0.00308642" G="0.14418" T="0.426366"/>
      <pos A="0.00308642" C="0.14418" G="0.285273" T="0.567461"/>
      <pos A="0.567461" C="0.00308642" G="0.426366" T="0.00308642"/>
      <pos A="0.285273" C="0.00308642" G="0.567461" T="0.14418"/>
      <pos A="0.567461" C="0.14418" G="0.14418" T="0.14418"/>
      <pos A="0.285273" C="0.285273" G="0.285273" T="0.14418"/>
      <pos A="0.285273" C="0.285273" G="0.426366" T="0.00308642"/>
      <pos A="0.285273" C="0.285273" G="0.285273" T="0.14418"/>
    </motif>
    <motif db="0" id="M60" alt="O60" length="40" nsites="8" evalue="1.3e-003">
      <pos A="0.00308642" C="0.496914" G="0.496914" T="0.00308642"/>
      <pos A="0.00308642" C="0.496914" G="0.496914" T="0.00308642"/>
      <pos A="0.00308642" C="0.496914" G="0.00308642" T="0.496914"/>
      <pos A="0.00308642" C="0.00308642" G="0.496914" T="0.496914"/>
      <pos A="0.496914" C="0.00308642" G="0.00308642" T="0.496914"/>
      <pos A="0.496914" C="0.496914" G="0.00308642" T="0.00308642"/>
      <pos A="0.00308642" C="0.496914" G="0.00308642" T="0.496914"/>
      <pos A="0.496914" C="0.00308642" G="0.00308642" T="0.496914"/>
      <pos A="0.496914" C="0.496914" G="0.00308642" T="0.00308642"/>
      <pos A="0.990741" C="0.00308642" G="0.00308642" T="0.00308642"/>
      <pos A="0.496914" C="0.00308642" G="0.496914" T="0.00308642"/>
      <pos A="0.00308642" C="0.00308642" G="0.496914" T="0.496914"/>
      <pos A="0.00308642" C="0.496914" G="0.00308642" T="0.496914"/>
      <pos A="0.00308642" C="0.496914" G="0.496914" T="0.00308642"/>
      <pos A="0.990741" C="0.00308642" G="0.00308642" T="0.00308642"/>
      <pos A="0.00308642" C="0.496914" G="0.00308642" T="0.496914"/>
      <pos A="0.496914" C="0.496914" G="0.00308642" T="0.00308642"/>
      <pos A="0.496914" C="0.496914" G="0.00308642" T="0.00308642"/>
      <pos A="0.496914" C="0.00308642" G="0.00308642" T="0.496914"/>
      <pos A="0.00308642" C="0.496914" G="0.496914" T="0.00308642"/>
      <pos A="0.00308642" C="0.496914" G="0.496914" T="0.00308642"/>
      <pos A="0.496914" C="0.00308642" G="0.00308642" T="0.496914"/>
      <pos A="0.00308642" C="0.496914" G="0.496914" T="0.00308642"/>
      <pos A="0.00308642" C="0.496914" G="0.00308642" T="0.496914"/>
      <pos A="0.00308642" C="0.990741" G="0.00308642" T="0.00308642"/>
      <pos A="0.00308642" C="0.00308642" G="0.00308642" T="0.990741"/>
      <pos A="0.00308642" C="0.496914" G="0.496914" T="0.00308642"/>
      <pos A="0.990741" C="0.00308642" G="0.00308642" T="0.00308642"/>
      <pos A="0.00308642" C="0.990741" G="0.00308642" T="0.00308642"/>
      <pos A="0.496914" C="0.00308642" G="0.00308642" T="0.496914"/>
      <pos A="0.00308642" C="0.990741" G="0.00308642" T="0.00308642"/>
      <pos A="0.00308642" C="0.496914" G="0.00308642" T="0.496914"/>
      <pos A="0.00308642" C="0.990741" G="0.00308642" T="0.00308642"/>
      <pos A="0.496914" C="0.496914" G="0.00308642" T="0.00308642"/>
      <pos A="0.496914" C="0.496914" G="0.00308642" T="0.00308642"/>
      <pos A="0.990741" C="0.00308642" G="0.00308642" T="0.00308642"/>
      <pos A="0.496914" C="0.00308642" G="0.00308642" T="0.496914"/>
      <pos A="0.496914" C="0.00308642" G="0.00308642" T="0.496914"/>
      <pos A="0.496914" C="0.00308642" G="0.496914" T="0.00308642"/>
      <pos A="0.496914" C="0.00308642" G="0.00308642" T="0.496914"/>
    </motif>
    <motif db="0" id="M61" alt="O61" length="40" nsites="8" evalue="1.3e-003">
      <pos A="0.0243259" C="0.300444" G="0.247345" T="0.427884"/>
      <pos A="0.289825" C="0.268585" G="0.173005" T="0.268585"/>
      <pos A="0.162385" C="0.247345" G="0.247345" T="0.342924"/>
      <pos A="0.321685" C="0.151766" G="0.353545" T="0.173005"/>
      <pos A="0.257965" C="0.236725" G="0.374784" T="0.130525"/>
      <pos A="0.406644" C="0.0880464" G="0.247345" T="0.257965"/>
      <pos A="0.215485" C="0.342924" G="0.194245" T="0.247345"/>
      <pos A="0.141146" C="0.236725" G="0.300444" T="0.321685"/>
      <pos A="0.374784" C="0.204865" G="0.194245" T="0.226105"/>
      <pos A="0.247345" C="0.427884" G="0.247345" T="0.0774262"/>
      <pos A="0.332304" C="0.0774262" G="0.119906" T="0.470363"/>
      <pos A="0.130525" C="0.173005" G="0.364164" T="0.332304"/>
      <pos A="0.289825" C="0.311065" G="0.204865" T="0.194245"/>
      <pos A="0.119906" C="0.226105" G="0.279205" T="0.374784"/>
      <pos A="0.321685" C="0.332304" G="0.162385" T="0.183626"/>
      <pos A="0.364164" C="0.141146" G="0.0986657" T="0.396024"/>
      <pos A="0.523464" C="0.130525" G="0.279205" T="0.0668059"/>
      <pos A="0.130525" C="0.406644" G="0.247345" T="0.215485"/>
      <pos A="0.130525" C="0.449124" G="0.162385" T="0.257965"/>
      <pos A="0.0774262" C="0.438504" G="0.141146" T="0.342924"/>
      <pos A="0.130525" C="0.311065" G="0.332304" T="0.226105"/>
      <pos A="0.226105" C="0.268585" G="0.226105" T="0.279205"/>
      <pos A="0.215485" C="0.353545" G="0.215485" T="0.215485"/>
      <pos A="0.173005" C="0.151766" G="0.353545" T="0.321685"/>
      <pos A="0.311065" C="0.162385" G="0.406644" T="0.119906"/>
      <pos A="0.279205" C="0.311065" G="0.321685" T="0.0880464"/>
      <pos A="0.300444" C="0.151766" G="0.236725" T="0.311065"/>
      <pos A="0.374784" C="0.0986657" G="0.183626" T="0.342924"/>
      <pos A="0.204865" C="0.204865" G="0.247345" T="0.342924"/>
      <pos A="0.173005" C="0.194245" G="0.332304" T="0.300444"/>
      <pos A="0.364164" C="0.204865" G="0.151766" T="0.279205"/>
      <pos A="0.342924" C="0.279205" G="0.173005" T="0.204865"/>
      <pos A="0.342924" C="0.215485" G="0.204865" T="0.236725"/>
      <pos A="0.173005" C="0.215485" G="0.236725" T="0.374784"/>
      <pos A="0.247345" C="0.311065" G="0.215485" T="0.226105"/>
      <pos A="0.215485" C="0.406644" G="0.141146" T="0.236725"/>
      <pos A="0.268585" C="0.226105" G="0.0349462" T="0.470363"/>
      <pos A="0.342924" C="0.204865" G="0.194245" T="0.257965"/>
      <pos A="0.449124" C="0.183626" G="0.247345" T="0.119906"/>
      <pos A="0.438504" C="0.183626" G="0.119906" T="0.257965"/>
    </motif>
    <motif db="0" id="M62" alt="O62" length="40" nsites="8" evalue="1.3e-003">
      <pos A="0.285273" C="0.194974" G="0.257055" T="0.262698"/>
      <pos A="0.268342" C="0.200617" G="0.251411" T="0.27963"/>
      <pos A="0.132893" C="0.257055" G="0.155468" T="0.454586"/>
      <pos A="0.313492" C="0.302204" G="0.285273" T="0.0990301"/>
      <pos A="0.285273" C="0.048236" G="0.426366" T="0.240123"/>
      <pos A="0.178042" C="0.245767" G="0.302204" T="0.273986"/>
      <pos A="0.302204" C="0.200617" G="0.352999" T="0.14418"/>
      <pos A="0.251411" C="0.341711" G="0.132893" T="0.273986"/>
      <pos A="0.398148" C="0.194974" G="0.127248" T="0.27963"/>
      <pos A="0.336067" C="0.104674" G="0.358642" T="0.200617"/>
      <pos A="0.121605" C="0.313492" G="0.375573" T="0.189329"/>
      <pos A="0.38686" C="0.189329" G="0.155468" T="0.268342"/>
      <pos A="0.217549" C="0.285273" G="0.27963" T="0.217549"/>
      <pos A="0.324779" C="0.115961" G="0.290918" T="0.268342"/>
      <pos A="0.161111" C="0.409436" G="0.110317" T="0.319136"/>
      <pos A="0.302204" C="0.27963" G="0.0651674" T="0.352999"/>
      <pos A="0.0820988" C="0.285273" G="0.330424" T="0.302204"/>
      <pos A="0.296561" C="0.223192" G="0.211905" T="0.268342"/>
      <pos A="0.313492" C="0.14418" G="0.285273" T="0.257055"/>
      <pos A="0.347354" C="0.104674" G="0.341711" T="0.206261"/>
      <pos A="0.324779" C="0.245767" G="0.27963" T="0.149823"/>
      <pos A="0.296561" C="0.251411" G="0.257055" T="0.194974"/>
      <pos A="0.290918" C="0.302204" G="0.161111" T="0.245767"/>
      <pos A="0.381217" C="0.14418" G="0.0820988" T="0.392505"/>
      <pos A="0.273986" C="0.257055" G="0.324779" T="0.14418"/>
      <pos A="0.228836" C="0.296561" G="0.166755" T="0.307848"/>
      <pos A="0.217549" C="0.251411" G="0.149823" T="0.381217"/>
      <pos A="0.211905" C="0.161111" G="0.290918" T="0.336067"/>
      <pos A="0.27963" C="0.217549" G="0.223192" T="0.27963"/>
      <pos A="0.245767" C="0.251411" G="0.217549" T="0.285273"/>
      <pos A="0.324779" C="0.257055" G="0.211905" T="0.206261"/>
      <pos A="0.262698" C="0.23448" G="0.200617" T="0.302204"/>
      <pos A="0.330424" C="0.245767" G="0.110317" T="0.313492"/>
      <pos A="0.364285" C="0.14418" G="0.211905" T="0.27963"/>
      <pos A="0.307848" C="0.155468" G="0.217549" T="0.319136"/>
      <pos A="0.347354" C="0.0877422" G="0.375573" T="0.189329"/>
      <pos A="0.285273" C="0.268342" G="0.319136" T="0.127248"/>
      <pos A="0.211905" C="0.285273" G="0.240123" T="0.262698"/>
      <pos A="0.166755" C="0.23448" G="0.149823" T="0.448942"/>
      <pos A="0.347354" C="0.115961" G="0.330424" T="0.206261"/>
    </motif>
    <motif db="0" id="M63" alt="O63" length="40" nsites="8" evalue="1.3e-003">
      <pos A="0.0971486" C="0.426366" G="0.379335" T="0.0971486"/>
      <pos A="0.14418" C="0.661523" G="0.0971486" T="0.0971486"/>
      <pos A="0.332304" C="0.285273" G="0.14418" T="0.238242"/>
      <pos A="0.285273" C="0.379335" G="0.191211" T="0.14418"/>
      <pos A="0.14418" C="0.332304" G="0.191211" T="0.332304"/>
      <pos A="0.379335" C="0.191211" G="0.285273" T="0.14418"/>
      <pos A="0.0971486" C="0.285273" G="0.191211" T="0.426366"/>
      <pos A="0.14418" C="0.379335" G="0.191211" T="0.285273"/>
      <pos A="0.379335" C="0.14418" G="0.238242" T="0.238242"/>
      <pos A="0.238242" C="0.238242" G="0.379335" T="0.14418"/>
      <pos A="0.426366" C="0.14418" G="0.191211" T="0.238242"/>
      <pos A="0.332304" C="0.14418" G="0.52043" T="0.00308642"/>
      <pos A="0.285273" C="0.285273" G="0.238242" T="0.191211"/>
      <pos A="0.426366" C="0.332304" G="0.0501175" T="0.191211"/>
      <pos A="0.0501175" C="0.52043" G="0.0971486" T="0.332304"/>
      <pos A="0.285273" C="0.567461" G="0.00308642" T="0.14418"/>
      <pos A="0.52043" C="0.00308642" G="0.285273" T="0.191211"/>
      <pos A="0.285273" C="0.0971486" G="0.332304" T="0.285273"/>
      <pos A="0.14418" C="0.0971486" G="0.52043" T="0.238242"/>
      <pos A="0.285273" C="0.0501175" G="0.14418" T="0.52043"/>
      <pos A="0.191211" C="0.332304" G="0.426366" T="0.0501175"/>
      <pos A="0.379335" C="0.0501175" G="0.238242" T="0.332304"/>
      <pos A="0.0501175" C="0.473398" G="0.14418" T="0.332304"/>
      <pos A="0.379335" C="0.238242" G="0.0501175" T="0.332304"/>
      <pos A="0.567461" C="0.0501175" G="0.285273" T="0.0971486"/>
      <pos A="0.0971486" C="0.567461" G="0.14418" T="0.191211"/>
      <pos A="0.00308642" C="0.52043" G="0.238242" T="0.238242"/>
      <pos A="0.0971486" C="0.238242" G="0.191211" T="0.473398"/>
      <pos A="0.285273" C="0.473398" G="0.0971486" T="0.14418"/>
      <pos A="0.14418" C="0.191211" G="0.52043" T="0.14418"/>
      <pos A="0.52043" C="0.0501175" G="0.332304" T="0.0971486"/>
      <pos A="0.285273" C="0.0971486" G="0.426366" T="0.191211"/>
      <pos A="0.191211" C="0.14418" G="0.473398" T="0.191211"/>
      <pos A="0.332304" C="0.285273" G="0.14418" T="0.238242"/>
      <pos A="0.567461" C="0.0971486" G="0.191211" T="0.14418"/>
      <pos A="0.14418" C="0.14418" G="0.379335" T="0.332304"/>
      <pos A="0.14418" C="0.14418" G="0.332304" T="0.379335"/>
      <pos A="0.0501175" C="0.379335" G="0.379335" T="0.191211"/>
      <pos A="0.14418" C="0.52043" G="0.238242" T="0.0971486"/>
      <pos A="0.473398" C="0.14418" G="0.0501175" T="0.332304"/>
    </motif>
    <motif db="0" id="M64" alt="O64" length="40" nsites="8" evalue="1.3e-003">
      <pos A="0.426366" C="0.285273" G="0.14418" T="0.14418"/>
      <pos A="0.426366" C="0.00308642" G="0.14418" T="0.426366"/>
      <pos A="0.14418" C="0.285273" G="0.285273" T="0.285273"/>
      <pos A="0.567461" C="0.14418" G="0.285273" T="0.00308642"/>
      <pos A="0.849647" C="0.00308642" G="0.14418" T="0.00308642"/>
      <pos A="0.00308642" C="0.708554" G="0.00308642" T="0.285273"/>
      <pos A="0.285273" C="0.14418" G="0.285273" T="0.285273"/>
      <pos A="0.285273" C="0.00308642" G="0.426366" T="0.285273"/>
      <pos A="0.00308642" C="0.14418" G="0.708554" T="0.14418"/>
      <pos A="0.285273" C="0.00308642" G="0.426366" T="0.285273"/>
      <pos A="0.14418" C="0.285273" G="0.14418" T="0.426366"/>
      <pos A="0.00308642" C="0.567461" G="0.285273" T="0.14418"/>
      <pos A="0.14418" C="0.426366" G="0.285273" T="0.14418"/>
      <pos A="0.14418" C="0.285273" G="0.285273" T="0.285273"/>
      <pos A="0.285273" C="0.14418" G="0.285273" T="0.285273"/>
      <pos A="0.00308642" C="0.285273" G="0.285273" T="0.426366"/>
      <pos A="0.426366" C="0.00308642" G="0.426366" T="0.14418"/>
      <pos A="0.285273" C="0.00308642" G="0.426366" T="0.285273"/>
      <pos A="0.14418" C="0.14418" G="0.567461" T="0.14418"/>
      <pos A="0.285273" C="0.14418" G="0.426366" T="0.14418"/>
      <pos A="0.285273" C="0.00308642" G="0.00308642" T="0.708554"/>
      <pos A="0.00308642" C="0.426366" G="0.285273" T="0.285273"/>
      <pos A="0.00308642" C="0.00308642" G="0.14418" T="0.849647"/>
      <pos A="0.00308642" C="0.567461" G="0.00308642" T="0.426366"/>
      <pos A="0.00308642" C="0.00308642" G="0.285273" T="0.708554"/>
      <pos A="0.14418" C="0.14418" G="0.14418" T="0.567461"/>
      <pos A="0.00308642" C="0.708554" G="0.00308642" T="0.285273"/>
      <pos A="0.285273" C="0.00308642" G="0.14418" T="0.567461"/>
      <pos A="0.567461" C="0.00308642" G="0.285273" T="0.14418"/>
      <pos A="0.285273" C="0.00308642" G="0.426366" T="0.285273"/>
      <pos A="0.14418" C="0.285273" G="0.426366" T="0.14418"/>
      <pos A="0.00308642" C="0.14418" G="0.567461" T="0.285273"/>
      <pos A="0.567461" C="0.285273" G="0.00308642" T="0.14418"/>
      <pos A="0.426366" C="0.14418" G="0.00308642" T="0.426366"/>
      <pos A="0.285273" C="0.426366" G="0.14418" T="0.14418"/>
      <pos A="0.426366" C="0.426366" G="0.14418" T="0.00308642"/>
      <pos A="0.285273" C="0.14418" G="0.285273" T="0.285273"/>
      <pos A="0.567461" C="0.00308642" G="0.14418" T="0.285273"/>
      <pos A="0.00308642" C="0.285273" G="0.426366" T="0.285273"/>
      <pos A="0.285273" C="0.14418" G="0.14418" T="0.426366"/>
    </motif>
    <motif db="0" id="M66" alt="O66" length="40" nsites="8" evalue="1.3e-003">
      <pos A="0.398148" C="0.200617" G="0.398148" T="0.00308642"/>
      <pos A="0.00308642" C="0.200617" G="0.00308642" T="0.79321"/>
      <pos A="0.200617" C="0.398148" G="0.200617" T="0.200617"/>
      <pos A="0.00308642" C="0.79321" G="0.200617" T="0.00308642"/>
      <pos A="0.595679" C="0.00308642" G="0.200617" T="0.200617"/>
      <pos A="0.595679" C="0.00308642" G="0.398148" T="0.00308642"/>
      <pos A="0.595679" C="0.00308642" G="0.398148" T="0.00308642"/>
      <pos A="0.595679" C="0.00308642" G="0.200617" T="0.200617"/>
      <pos A="0.595679" C="0.00308642" G="0.200617" T="0.200617"/>
      <pos A="0.595679" C="0.00308642" G="0.200617" T="0.200617"/>
      <pos A="0.00308642" C="0.398148" G="0.00308642" T="0.595679"/>
      <pos A="0.79321" C="0.00308642" G="0.00308642" T="0.200617"/>
      <pos A="0.00308642" C="0.595679" G="0.398148" T="0.00308642"/>
      <pos A="0.398148" C="0.398148" G="0.200617" T="0.00308642"/>
      <pos A="0.79321" C="0.200617" G="0.00308642" T="0.00308642"/>
      <pos A="0.200617" C="0.200617" G="0.398148" T="0.200617"/>
      <pos A="0.398148" C="0.00308642" G="0.398148" T="0.200617"/>
      <pos A="0.200617" C="0.200617" G="0.200617" T="0.398148"/>
      <pos A="0.200617" C="0.00308642" G="0.00308642" T="0.79321"/>
      <pos A="0.200617" C="0.398148" G="0.00308642" T="0.398148"/>
      <pos A="0.398148" C="0.200617" G="0.200617" T="0.200617"/>
      <pos A="0.00308642" C="0.200617" G="0.398148" T="0.398148"/>
      <pos A="0.00308642" C="0.398148" G="0.200617" T="0.398148"/>
      <pos A="0.200617" C="0.200617" G="0.00308642" T="0.595679"/>
      <pos A="0.200617" C="0.200617" G="0.398148" T="0.200617"/>
      <pos A="0.200617" C="0.00308642" G="0.398148" T="0.398148"/>
      <pos A="0.00308642" C="0.00308642" G="0.990741" T="0.00308642"/>
      <pos A="0.00308642" C="0.398148" G="0.595679" T="0.00308642"/>
      <pos A="0.200617" C="0.200617" G="0.200617" T="0.398148"/>
      <pos A="0.00308642" C="0.398148" G="0.00308642" T="0.595679"/>
      <pos A="0.200617" C="0.00308642" G="0.398148" T="0.398148"/>
      <pos A="0.00308642" C="0.200617" G="0.79321" T="0.00308642"/>
      <pos A="0.200617" C="0.200617" G="0.398148" T="0.200617"/>
      <pos A="0.00308642" C="0.595679" G="0.398148" T="0.00308642"/>
      <pos A="0.200617" C="0.398148" G="0.200617" T="0.200617"/>
      <pos A="0.200617" C="0.00308642" G="0.200617" T="0.595679"/>
      <pos A="0.200617" C="0.00308642" G="0.595679" T="0.200617"/>
      <pos A="0.200617" C="0.00308642" G="0.595679" T="0.200617"/>
      <pos A="0.200617" C="0.200617" G="0.595679" T="0.00308642"/>
      <pos A="0.00308642" C="0.398148" G="0.398148" T="0.200617"/>
    </motif>
    <motif db="0" id="M67" alt="O67" length="40" nsites="8" evalue="1.3e-003">
      <pos A="0.13845" C="0.243733" G="0.278828" T="0.33899"/>
      <pos A="0.25376" C="0.213652" G="0.35403" T="0.178558"/>
      <pos A="0.404164" C="0.23872" G="0.268801" T="0.0883151"/>
      <pos A="0.263787" C="0.198612" G="0.333975" T="0.203626"/>
      <pos A="0.359043" C="0.143464" G="0.228692" T="0.268801"/>
      <pos A="0.288854" C="0.148477" G="0.23872" T="0.323949"/>
      <pos A="0.364056" C="0.178558" G="0.208639" T="0.248747"/>
      <pos A="0.163518" C="0.268801" G="0.323949" T="0.243733"/>
      <pos A="0.208639" C="0.118396" G="0.364056" T="0.308909"/>
      <pos A="0.208639" C="0.444273" G="0.223679" T="0.123409"/>
      <pos A="0.333975" C="0.228692" G="0.133437" T="0.303895"/>
      <pos A="0.128424" C="0.218666" G="0.479367" T="0.173545"/>
      <pos A="0.36907" C="0.103356" G="0.25376" T="0.273814"/>
      <pos A="0.213652" C="0.243733" G="0.283841" T="0.258773"/>
      <pos A="0.349016" C="0.178558" G="0.188585" T="0.283841"/>
      <pos A="0.208639" C="0.268801" G="0.103356" T="0.419205"/>
      <pos A="0.0933294" C="0.379097" G="0.183571" T="0.344003"/>
      <pos A="0.323949" C="0.143464" G="0.23872" T="0.293868"/>
      <pos A="0.23872" C="0.198612" G="0.303895" T="0.258773"/>
      <pos A="0.419205" C="0.333975" G="0.123409" T="0.123409"/>
      <pos A="0.344003" C="0.223679" G="0.213652" T="0.218666"/>
      <pos A="0.313922" C="0.233707" G="0.203626" T="0.248747"/>
      <pos A="0.268801" C="0.293868" G="0.198612" T="0.23872"/>
      <pos A="0.328962" C="0.208639" G="0.258773" T="0.203626"/>
      <pos A="0.308909" C="0.293868" G="0.208639" T="0.188585"/>
      <pos A="0.35403" C="0.0782884" G="0.208639" T="0.359043"/>
      <pos A="0.288854" C="0.163518" G="0.263787" T="0.283841"/>
      <pos A="0.268801" C="0.23872" G="0.359043" T="0.133437"/>
      <pos A="0.183571" C="0.35403" G="0.288854" T="0.173545"/>
      <pos A="0.474353" C="0.218666" G="0.143464" T="0.163518"/>
      <pos A="0.13845" C="0.248747" G="0.25376" T="0.359043"/>
      <pos A="0.258773" C="0.243733" G="0.293868" T="0.203626"/>
      <pos A="0.35403" C="0.143464" G="0.188585" T="0.313922"/>
      <pos A="0.308909" C="0.123409" G="0.444273" T="0.123409"/>
      <pos A="0.178558" C="0.208639" G="0.203626" T="0.409178"/>
      <pos A="0.183571" C="0.148477" G="0.313922" T="0.35403"/>
      <pos A="0.344003" C="0.223679" G="0.183571" T="0.248747"/>
      <pos A="0.183571" C="0.288854" G="0.233707" T="0.293868"/>
      <pos A="0.13845" C="0.223679" G="0.268801" T="0.36907"/>
      <pos A="0.36907" C="0.278828" G="0.178558" T="0.173545"/>
    </motif>
    <motif db="0" id="M68" alt="O68" length="40" nsites="8" evalue="1.3e-003">
      <pos A="0.00308642" C="0.990741" G="0.00308642" T="0.00308642"/>
      <pos A="0.00308642" C="0.00308642" G="0.00308642" T="0.990741"/>
      <pos A="0.00308642" C="0.00308642" G="0.990741" T="0.00308642"/>
      <pos A="0.00308642" C="0.00308642" G="0.00308642" T="0.990741"/>
      <pos A="0.00308642" C="0.990741" G="0.00308642" T="0.00308642"/>
      <pos A="0.00308642" C="0.00308642" G="0.00308642" T="0.990741"/>
      <pos A="0.00308642" C="0.00308642" G="0.990741" T="0.00308642"/>
      <pos A="0.00308642" C="0.990741" G="0.00308642" T="0.00308642"/>
      <pos A="0.00308642" C="0.990741" G="0.00308642" T="0.00308642"/>
      <pos A="0.00308642" C="0.990741" G="0.00308642" T="0.00308642"/>
      <pos A="0.990741" C="0.00308642" G="0.00308642" T="0.00308642"/>
      <pos A="0.990741" C="0.00308642" G="0.00308642" T="0.00308642"/>
      <pos A="0.00308642" C="0.00308642" G="0.00308642" T="0.990741"/>
      <pos A="0.00308642" C="0.990741" G="0.00308642" T="0.00308642"/>
      <pos A="0.00308642" C="0.990741" G="0.00308642" T="0.00308642"/>
      <pos A="0.00308642" C="0.00308642" G="0.00308642" T="0.990741"/>
      <pos A="0.990741" C="0.00308642" G="0.00308642" T="0.00308642"/>
      <pos A="0.00308642" C="0.00308642" G="0.990741" T="0.00308642"/>
      <pos A="0.00308642" C="0.990741" G="0.00308642" T="0.00308642"/>
      <pos A="0.00308642" C="0.990741" G="0.00308642" T="0.00308642"/>
      <pos A="0.990741" C="0.00308642" G="0.00308642" T="0.00308642"/>
      <pos A="0.00308642" C="0.990741" G="0.00308642" T="0.00308642"/>
      <pos A="0.00308642" C="0.00308642" G="0.00308642" T="0.990741"/>
      <pos A="0.00308642" C="0.00308642" G="0.990741" T="0.00308642"/>
      <pos A="0.00308642" C="0.00308642" G="0.00308642" T="0.990741"/>
      <pos A="0.990741" C="0.00308642" G="0.00308642" T="0.00308642"/>
      <pos A="0.00308642" C="0.990741" G="0.00308642" T="0.00308642"/>
      <pos A="0.00308642" C="0.990741" G="0.00308642" T="0.00308642"/>
      <pos A="0.00308642" C="0.990741" G="0.00308642" T="0.00308642"/>
      <pos A="0.990741" C="0.00308642" G="0.00308642" T="0.00308642"/>
      <pos A="0.00308642" C="0.00308642" G="0.990741" T="0.00308642"/>
      <pos A="0.00308642" C="0.990741" G="0.00308642" T="0.00308642"/>
      <pos A="0.00308642" C="0.00308642" G="0.00308642" T="0.990741"/>
      <pos A="0.990741" C="0.00308642" G="0.00308642" T="0.00308642"/>
      <pos A="0.00308642" C="0.00308642" G="0.00308642" T="0.990741"/>
      <pos A="0.00308642" C="0.00308642" G="0.00308642" T="0.990741"/>
      <pos A="0.00308642" C="0.00308642" G="0.00308642" T="0.990741"/>
      <pos A="0.00308642" C="0.990741" G="0.00308642" T="0.00308642"/>
      <pos A="0.990741" C="0.00308642" G="0.00308642" T="0.00308642"/>
      <pos A="0.990741" C="0.00308642" G="0.00308642" T="0.00308642"/>
    </motif>
    <motif db="0" id="M69" alt="O69" length="40" nsites="8" evalue="1.3e-003">
      <pos A="0.285273" C="0.285273" G="0.0736336" T="0.35582"/>
      <pos A="0.638007" C="0.00308642" G="0.14418" T="0.214727"/>
      <pos A="0.35582" C="0.14418" G="0.496914" T="0.00308642"/>
      <pos A="0.0736336" C="0.35582" G="0.496914" T="0.0736336"/>
      <pos A="0.0736336" C="0.496914" G="0.14418" T="0.285273"/>
      <pos A="0.00308642" C="0.14418" G="0.496914" T="0.35582"/>
      <pos A="0.285273" C="0.0736336" G="0.285273" T="0.35582"/>
      <pos A="0.567461" C="0.14418" G="0.14418" T="0.14418"/>
      <pos A="0.285273" C="0.0736336" G="0.285273" T="0.35582"/>
      <pos A="0.0736336" C="0.14418" G="0.426366" T="0.35582"/>
      <pos A="0.00308642" C="0.496914" G="0.285273" T="0.214727"/>
      <pos A="0.14418" C="0.285273" G="0.285273" T="0.285273"/>
      <pos A="0.00308642" C="0.35582" G="0.214727" T="0.426366"/>
      <pos A="0.35582" C="0.285273" G="0.0736336" T="0.285273"/>
      <pos A="0.285273" C="0.00308642" G="0.285273" T="0.426366"/>
      <pos A="0.285273" C="0.35582" G="0.214727" T="0.14418"/>
      <pos A="0.14418" C="0.0736336" G="0.35582" T="0.426366"/>
      <pos A="0.14418" C="0.14418" G="0.285273" T="0.426366"/>
      <pos A="0.214727" C="0.35582" G="0.35582" T="0.0736336"/>
      <pos A="0.567461" C="0.214727" G="0.00308642" T="0.214727"/>
      <pos A="0.426366" C="0.35582" G="0.0736336" T="0.14418"/>
      <pos A="0.14418" C="0.426366" G="0.14418" T="0.285273"/>
      <pos A="0.14418" C="0.0736336" G="0.496914" T="0.285273"/>
      <pos A="0.35582" C="0.35582" G="0.285273" T="0.00308642"/>
      <pos A="0.00308642" C="0.567461" G="0.14418" T="0.285273"/>
      <pos A="0.14418" C="0.285273" G="0.0736336" T="0.496914"/>
      <pos A="0.214727" C="0.14418" G="0.14418" T="0.496914"/>
      <pos A="0.214727" C="0.214727" G="0.214727" T="0.35582"/>
      <pos A="0.214727" C="0.14418" G="0.0736336" T="0.567461"/>
      <pos A="0.00308642" C="0.35582" G="0.14418" T="0.496914"/>
      <pos A="0.0736336" C="0.00308642" G="0.0736336" T="0.849647"/>
      <pos A="0.14418" C="0.0736336" G="0.285273" T="0.496914"/>
      <pos A="0.426366" C="0.285273" G="0.0736336" T="0.214727"/>
      <pos A="0.496914" C="0.496914" G="0.00308642" T="0.00308642"/>
      <pos A="0.0736336" C="0.0736336" G="0.426366" T="0.426366"/>
      <pos A="0.0736336" C="0.35582" G="0.35582" T="0.214727"/>
      <pos A="0.14418" C="0.14418" G="0.567461" T="0.14418"/>
      <pos A="0.285273" C="0.496914" G="0.14418" T="0.0736336"/>
      <pos A="0.285273" C="0.35582" G="0.214727" T="0.14418"/>
      <pos A="0.426366" C="0.0736336" G="0.0736336" T="0.426366"/>
    </motif>
    <motif db="0" id="M7" alt="O7" length="40" nsites="8" evalue="1.3e-003">
      <pos A="0.00308642" C="0.00308642" G="0.990741" T="0.00308642"/>
      <pos A="0.990741" C="0.00308642" G="0.00308642" T="0.00308642"/>
      <pos A="0.00308642" C="0.990741" G="0.00308642" T="0.00308642"/>
      <pos A="0.00308642" C="0.00308642" G="0.00308642" T="0.990741"/>
      <pos A="0.00308642" C="0.00308642" G="0.990741" T="0.00308642"/>
      <pos A="0.00308642" C="0.990741" G="0.00308642" T="0.00308642"/>
      <pos A="0.00308642" C="0.00308642" G="0.990741" T="0.00308642"/>
      <pos A="0.990741" C="0.00308642" G="0.00308642" T="0.00308642"/>
      <pos A="0.00308642" C="0.00308642" G="0.990741" T="0.00308642"/>
      <pos A="0.00308642" C="0.00308642" G="0.00308642" T="0.990741"/>
      <pos A="0.00308642" C="0.990741" G="0.00308642" T="0.00308642"/>
      <pos A="0.990741" C="0.00308642" G="0.00308642" T="0.00308642"/>
      <pos A="0.00308642" C="0.00308642" G="0.990741" T="0.00308642"/>
      <pos A="0.00308642" C="0.00308642" G="0.990741" T="0.00308642"/>
      <pos A="0.00308642" C="0.990741" G="0.00308642" T="0.00308642"/>
      <pos A="0.00308642" C="0.00308642" G="0.990741" T="0.00308642"/>
      <pos A="0.00308642" C="0.00308642" G="0.00308642" T="0.990741"/>
      <pos A="0.00308642" C="0.00308642" G="0.990741" T="0.00308642"/>
      <pos A="0.00308642" C="0.00308642" G="0.990741" T="0.00308642"/>
      <pos A="0.990741" C="0.00308642" G="0.00308642" T="0.00308642"/>
      <pos A="0.00308642" C="0.00308642" G="0.990741" T="0.00308642"/>
      <pos A="0.00308642" C="0.00308642" G="0.00308642" T="0.990741"/>
      <pos A="0.00308642" C="0.00308642" G="0.990741" T="0.00308642"/>
      <pos A="0.00308642" C="0.00308642" G="0.990741" T="0.00308642"/>
      <pos A="0.00308642" C="0.990741" G="0.00308642" T="0.00308642"/>
      <pos A="0.990741" C="0.00308642" G="0.00308642" T="0.00308642"/>
      <pos A="0.990741" C="0.00308642" G="0.00308642" T="0.00308642"/>
      <pos A="0.00308642" C="0.00308642" G="0.990741" T="0.00308642"/>
      <pos A="0.00308642" C="0.00308642" G="0.990741" T="0.00308642"/>
      <pos A="0.00308642" C="0.00308642" G="0.990741" T="0.00308642"/>
      <pos A="0.990741" C="0.00308642" G="0.00308642" T="0.00308642"/>
      <pos A="0.00308642" C="0.00308642" G="0.00308642" T="0.990741"/>
      <pos A="0.00308642" C="0.00308642" G="0.990741" T="0.00308642"/>
      <pos A="0.00308642" C="0.00308642" G="0.00308642" T="0.990741"/>
      <pos A="0.00308642" C="0.00308642" G="0.990741" T="0.00308642"/>
      <pos A="0.00308642" C="0.00308642" G="0.00308642" T="0.990741"/>
      <pos A="0.990741" C="0.00308642" G="0.00308642" T="0.00308642"/>
      <pos A="0.990741" C="0.00308642" G="0.00308642" T="0.00308642"/>
      <pos A="0.00308642" C="0.00308642" G="0.990741" T="0.00308642"/>
      <pos A="0.00308642" C="0.990741" G="0.00308642" T="0.00308642"/>
    </motif>
    <motif db="0" id="M70" alt="O70" length="40" nsites="8" evalue="1.3e-003">
      <pos A="0.595679" C="0.200617" G="0.00308642" T="0.200617"/>
      <pos A="0.200617" C="0.00308642" G="0.398148" T="0.398148"/>
      <pos A="0.398148" C="0.00308642" G="0.398148" T="0.200617"/>
      <pos A="0.200617" C="0.79321" G="0.00308642" T="0.00308642"/>
      <pos A="0.200617" C="0.200617" G="0.200617" T="0.398148"/>
      <pos A="0.398148" C="0.200617" G="0.00308642" T="0.398148"/>
      <pos A="0.79321" C="0.00308642" G="0.00308642" T="0.200617"/>
      <pos A="0.00308642" C="0.00308642" G="0.990741" T="0.00308642"/>
      <pos A="0.595679" C="0.200617" G="0.200617" T="0.00308642"/>
      <pos A="0.398148" C="0.398148" G="0.200617" T="0.00308642"/>
      <pos A="0.595679" C="0.00308642" G="0.200617" T="0.200617"/>
      <pos A="0.595679" C="0.200617" G="0.00308642" T="0.200617"/>
      <pos A="0.200617" C="0.398148" G="0.398148" T="0.00308642"/>
      <pos A="0.398148" C="0.00308642" G="0.398148" T="0.200617"/>
      <pos A="0.79321" C="0.00308642" G="0.200617" T="0.00308642"/>
      <pos A="0.398148" C="0.398148" G="0.00308642" T="0.200617"/>
      <pos A="0.200617" C="0.398148" G="0.398148" T="0.00308642"/>
      <pos A="0.595679" C="0.200617" G="0.00308642" T="0.200617"/>
      <pos A="0.200617" C="0.00308642" G="0.398148" T="0.398148"/>
      <pos A="0.398148" C="0.200617" G="0.00308642" T="0.398148"/>
      <pos A="0.200617" C="0.398148" G="0.398148" T="0.00308642"/>
      <pos A="0.200617" C="0.200617" G="0.398148" T="0.200617"/>
      <pos A="0.200617" C="0.00308642" G="0.398148" T="0.398148"/>
      <pos A="0.595679" C="0.200617" G="0.200617" T="0.00308642"/>
      <pos A="0.79321" C="0.200617" G="0.00308642" T="0.00308642"/>
      <pos A="0.00308642" C="0.398148" G="0.595679" T="0.00308642"/>
      <pos A="0.398148" C="0.00308642" G="0.398148" T="0.200617"/>
      <pos A="0.398148" C="0.00308642" G="0.200617" T="0.398148"/>
      <pos A="0.00308642" C="0.00308642" G="0.595679" T="0.398148"/>
      <pos A="0.200617" C="0.00308642" G="0.595679" T="0.200617"/>
      <pos A="0.595679" C="0.00308642" G="0.200617" T="0.200617"/>
      <pos A="0.79321" C="0.00308642" G="0.200617" T="0.00308642"/>
      <pos A="0.200617" C="0.200617" G="0.595679" T="0.00308642"/>
      <pos A="0.595679" C="0.00308642" G="0.200617" T="0.200617"/>
      <pos A="0.398148" C="0.00308642" G="0.200617" T="0.398148"/>
      <pos A="0.398148" C="0.00308642" G="0.595679" T="0.00308642"/>
      <pos A="0.595679" C="0.200617" G="0.200617" T="0.00308642"/>
      <pos A="0.79321" C="0.00308642" G="0.200617" T="0.00308642"/>
      <pos A="0.595679" C="0.200617" G="0.200617" T="0.00308642"/>
      <pos A="0.00308642" C="0.00308642" G="0.595679" T="0.398148"/>
    </motif>
    <motif db="0" id="M71" alt="O71" length="40" nsites="8" evalue="1.3e-003">
      <pos A="0.128424" C="0.23872" G="0.323949" T="0.308909"/>
      <pos A="0.344003" C="0.148477" G="0.359043" T="0.148477"/>
      <pos A="0.36907" C="0.188585" G="0.233707" T="0.208639"/>
      <pos A="0.25376" C="0.15349" G="0.178558" T="0.414192"/>
      <pos A="0.108369" C="0.36907" G="0.303895" T="0.218666"/>
      <pos A="0.293868" C="0.409178" G="0.143464" T="0.15349"/>
      <pos A="0.318935" C="0.188585" G="0.213652" T="0.278828"/>
      <pos A="0.148477" C="0.258773" G="0.193598" T="0.399151"/>
      <pos A="0.283841" C="0.303895" G="0.268801" T="0.143464"/>
      <pos A="0.178558" C="0.0482074" G="0.379097" T="0.394137"/>
      <pos A="0.323949" C="0.233707" G="0.313922" T="0.128424"/>
      <pos A="0.278828" C="0.128424" G="0.318935" T="0.273814"/>
      <pos A="0.333975" C="0.233707" G="0.13845" T="0.293868"/>
      <pos A="0.333975" C="0.113383" G="0.288854" T="0.263787"/>
      <pos A="0.33899" C="0.193598" G="0.263787" T="0.203626"/>
      <pos A="0.333975" C="0.313922" G="0.163518" T="0.188585"/>
      <pos A="0.35403" C="0.173545" G="0.243733" T="0.228692"/>
      <pos A="0.283841" C="0.243733" G="0.359043" T="0.113383"/>
      <pos A="0.349016" C="0.228692" G="0.218666" T="0.203626"/>
      <pos A="0.148477" C="0.374084" G="0.233707" T="0.243733"/>
      <pos A="0.308909" C="0.163518" G="0.268801" T="0.258773"/>
      <pos A="0.273814" C="0.158504" G="0.173545" T="0.394137"/>
      <pos A="0.218666" C="0.248747" G="0.203626" T="0.328962"/>
      <pos A="0.25376" C="0.25376" G="0.148477" T="0.344003"/>
      <pos A="0.298881" C="0.188585" G="0.188585" T="0.323949"/>
      <pos A="0.178558" C="0.298881" G="0.158504" T="0.364056"/>
      <pos A="0.218666" C="0.218666" G="0.173545" T="0.389124"/>
      <pos A="0.233707" C="0.243733" G="0.23872" T="0.283841"/>
      <pos A="0.243733" C="0.328962" G="0.23872" T="0.188585"/>
      <pos A="0.399151" C="0.103356" G="0.288854" T="0.208639"/>
      <pos A="0.36907" C="0.0933294" G="0.318935" T="0.218666"/>
      <pos A="0.183571" C="0.268801" G="0.263787" T="0.283841"/>
      <pos A="0.318935" C="0.33899" G="0.188585" T="0.15349"/>
      <pos A="0.248747" C="0.344003" G="0.23872" T="0.168531"/>
      <pos A="0.36907" C="0.128424" G="0.203626" T="0.298881"/>
      <pos A="0.258773" C="0.25376" G="0.283841" T="0.203626"/>
      <pos A="0.298881" C="0.148477" G="0.359043" T="0.193598"/>
      <pos A="0.223679" C="0.0833017" G="0.439258" T="0.25376"/>
      <pos A="0.419205" C="0.178558" G="0.213652" T="0.188585"/>
      <pos A="0.349016" C="0.303895" G="0.173545" T="0.173545"/>
    </motif>
    <motif db="0" id="M72" alt="O72" length="40" nsites="8" evalue="1.3e-003">
      <pos A="0.213652" C="0.273814" G="0.359043" T="0.15349"/>
      <pos A="0.313922" C="0.198612" G="0.163518" T="0.323949"/>
      <pos A="0.168531" C="0.233707" G="0.23872" T="0.359043"/>
      <pos A="0.193598" C="0.173545" G="0.15349" T="0.479367"/>
      <pos A="0.258773" C="0.173545" G="0.328962" T="0.23872"/>
      <pos A="0.344003" C="0.323949" G="0.0883151" T="0.243733"/>
      <pos A="0.303895" C="0.25376" G="0.263787" T="0.178558"/>
      <pos A="0.414192" C="0.213652" G="0.203626" T="0.168531"/>
      <pos A="0.318935" C="0.213652" G="0.248747" T="0.218666"/>
      <pos A="0.13845" C="0.218666" G="0.268801" T="0.374084"/>
      <pos A="0.158504" C="0.313922" G="0.293868" T="0.233707"/>
      <pos A="0.273814" C="0.288854" G="0.178558" T="0.258773"/>
      <pos A="0.424218" C="0.0732751" G="0.233707" T="0.268801"/>
      <pos A="0.263787" C="0.163518" G="0.469339" T="0.103356"/>
      <pos A="0.293868" C="0.283841" G="0.308909" T="0.113383"/>
      <pos A="0.313922" C="0.188585" G="0.148477" T="0.349016"/>
      <pos A="0.359043" C="0.183571" G="0.208639" T="0.248747"/>
      <pos A="0.248747" C="0.298881" G="0.258773" T="0.193598"/>
      <pos A="0.228692" C="0.143464" G="0.298881" T="0.328962"/>
      <pos A="0.293868" C="0.228692" G="0.218666" T="0.258773"/>
      <pos A="0.208639" C="0.33899" G="0.183571" T="0.268801"/>
      <pos A="0.173545" C="0.359043" G="0.163518" T="0.303895"/>
      <pos A="0.228692" C="0.303895" G="0.318935" T="0.148477"/>
      <pos A="0.333975" C="0.233707" G="0.198612" T="0.233707"/>
      <pos A="0.23872" C="0.203626" G="0.293868" T="0.263787"/>
      <pos A="0.318935" C="0.333975" G="0.0482074" T="0.298881"/>
      <pos A="0.409178" C="0.148477" G="0.168531" T="0.273814"/>
      <pos A="0.293868" C="0.198612" G="0.23872" T="0.268801"/>
      <pos A="0.213652" C="0.168531" G="0.399151" T="0.218666"/>
      <pos A="0.349016" C="0.15349" G="0.25376" T="0.243733"/>
      <pos A="0.293868" C="0.188585" G="0.273814" T="0.243733"/>
      <pos A="0.188585" C="0.148477" G="0.444273" T="0.218666"/>
      <pos A="0.359043" C="0.268801" G="0.188585" T="0.183571"/>
      <pos A="0.36907" C="0.143464" G="0.233707" T="0.25376"/>
      <pos A="0.13845" C="0.228692" G="0.288854" T="0.344003"/>
      <pos A="0.359043" C="0.228692" G="0.248747" T="0.163518"/>
      <pos A="0.203626" C="0.228692" G="0.288854" T="0.278828"/>
      <pos A="0.323949" C="0.143464" G="0.15349" T="0.379097"/>
      <pos A="0.248747" C="0.203626" G="0.298881" T="0.248747"/>
      <pos A="0.118396" C="0.414192" G="0.273814" T="0.193598"/>
    </motif>
    <motif db="0" id="M73" alt="O73" length="40" nsites="8" evalue="1.3e-003">
      <pos A="0.359043" C="0.233707" G="0.183571" T="0.223679"/>
      <pos A="0.183571" C="0.208639" G="0.268801" T="0.33899"/>
      <pos A="0.23872" C="0.223679" G="0.298881" T="0.23872"/>
      <pos A="0.328962" C="0.303895" G="0.158504" T="0.208639"/>
      <pos A="0.228692" C="0.208639" G="0.158504" T="0.404164"/>
      <pos A="0.233707" C="0.248747" G="0.318935" T="0.198612"/>
      <pos A="0.434245" C="0.0983427" G="0.143464" T="0.323949"/>
      <pos A="0.108369" C="0.223679" G="0.459313" T="0.208639"/>
      <pos A="0.298881" C="0.228692" G="0.183571" T="0.288854"/>
      <pos A="0.323949" C="0.13845" G="0.263787" T="0.273814"/>
      <pos A="0.303895" C="0.158504" G="0.258773" T="0.278828"/>
      <pos A="0.223679" C="0.173545" G="0.434245" T="0.168531"/>
      <pos A="0.173545" C="0.163518" G="0.288854" T="0.374084"/>
      <pos A="0.303895" C="0.283841" G="0.228692" T="0.183571"/>
      <pos A="0.293868" C="0.328962" G="0.203626" T="0.173545"/>
      <pos A="0.399151" C="0.283841" G="0.0933294" T="0.223679"/>
      <pos A="0.203626" C="0.243733" G="0.128424" T="0.424218"/>
      <pos A="0.193598" C="0.364056" G="0.213652" T="0.228692"/>
      <pos A="0.258773" C="0.173545" G="0.303895" T="0.263787"/>
      <pos A="0.288854" C="0.273814" G="0.283841" T="0.15349"/>
      <pos A="0.359043" C="0.213652" G="0.128424" T="0.298881"/>
      <pos A="0.379097" C="0.128424" G="0.273814" T="0.218666"/>
      <pos A="0.273814" C="0.36907" G="0.168531" T="0.188585"/>
      <pos A="0.36907" C="0.173545" G="0.248747" T="0.208639"/>
      <pos A="0.293868" C="0.0983427" G="0.263787" T="0.344003"/>
      <pos A="0.0883151" C="0.33899" G="0.36907" T="0.203626"/>
      <pos A="0.389124" C="0.128424" G="0.183571" T="0.298881"/>
      <pos A="0.193598" C="0.258773" G="0.308909" T="0.23872"/>
      <pos A="0.344003" C="0.248747" G="0.223679" T="0.183571"/>
      <pos A="0.243733" C="0.36907" G="0.183571" T="0.203626"/>
      <pos A="0.308909" C="0.203626" G="0.243733" T="0.243733"/>
      <pos A="0.23872" C="0.103356" G="0.459313" T="0.198612"/>
      <pos A="0.298881" C="0.13845" G="0.333975" T="0.228692"/>
      <pos A="0.208639" C="0.258773" G="0.158504" T="0.374084"/>
      <pos A="0.193598" C="0.308909" G="0.203626" T="0.293868"/>
      <pos A="0.218666" C="0.258773" G="0.128424" T="0.394137"/>
      <pos A="0.374084" C="0.213652" G="0.168531" T="0.243733"/>
      <pos A="0.359043" C="0.178558" G="0.198612" T="0.263787"/>
      <pos A="0.193598" C="0.35403" G="0.298881" T="0.15349"/>
      <pos A="0.359043" C="0.173545" G="0.283841" T="0.183571"/>
    </motif>
    <motif db="0" id="M74" alt="O74" length="40" nsites="8" evalue="1.3e-003">
      <pos A="0.203626" C="0.148477" G="0.288854" T="0.359043"/>
      <pos A="0.248747" C="0.15349" G="0.298881" T="0.298881"/>
      <pos A="0.248747" C="0.168531" G="0.263787" T="0.318935"/>
      <pos A="0.198612" C="0.399151" G="0.303895" T="0.0983427"/>
      <pos A="0.33899" C="0.243733" G="0.133437" T="0.283841"/>
      <pos A="0.298881" C="0.118396" G="0.273814" T="0.308909"/>
      <pos A="0.218666" C="0.178558" G="0.308909" T="0.293868"/>
      <pos A="0.35403" C="0.36907" G="0.15349" T="0.123409"/>
      <pos A="0.233707" C="0.233707" G="0.218666" T="0.313922"/>
      <pos A="0.328962" C="0.0883151" G="0.268801" T="0.313922"/>
      <pos A="0.208639" C="0.298881" G="0.399151" T="0.0933294"/>
      <pos A="0.464326" C="0.148477" G="0.223679" T="0.163518"/>
      <pos A="0.218666" C="0.173545" G="0.313922" T="0.293868"/>
      <pos A="0.283841" C="0.228692" G="0.228692" T="0.258773"/>
      <pos A="0.318935" C="0.293868" G="0.223679" T="0.163518"/>
      <pos A="0.344003" C="0.283841" G="0.233707" T="0.13845"/>
      <pos A="0.379097" C="0.0983427" G="0.233707" T="0.288854"/>
      <pos A="0.278828" C="0.218666" G="0.213652" T="0.288854"/>
      <pos A="0.258773" C="0.13845" G="0.228692" T="0.374084"/>
      <pos A="0.198612" C="0.183571" G="0.409178" T="0.208639"/>
      <pos A="0.228692" C="0.163518" G="0.213652" T="0.394137"/>
      <pos A="0.133437" C="0.298881" G="0.36907" T="0.198612"/>
      <pos A="0.349016" C="0.233707" G="0.213652" T="0.203626"/>
      <pos A="0.198612" C="0.273814" G="0.193598" T="0.333975"/>
      <pos A="0.333975" C="0.158504" G="0.303895" T="0.203626"/>
      <pos A="0.323949" C="0.278828" G="0.163518" T="0.233707"/>
      <pos A="0.223679" C="0.293868" G="0.203626" T="0.278828"/>
      <pos A="0.283841" C="0.333975" G="0.178558" T="0.203626"/>
      <pos A="0.328962" C="0.404164" G="0.0732751" T="0.193598"/>
      <pos A="0.399151" C="0.143464" G="0.123409" T="0.333975"/>
      <pos A="0.203626" C="0.198612" G="0.379097" T="0.218666"/>
      <pos A="0.163518" C="0.268801" G="0.273814" T="0.293868"/>
      <pos A="0.173545" C="0.283841" G="0.198612" T="0.344003"/>
      <pos A="0.273814" C="0.318935" G="0.163518" T="0.243733"/>
      <pos A="0.424218" C="0.268801" G="0.108369" T="0.198612"/>
      <pos A="0.223679" C="0.113383" G="0.429232" T="0.233707"/>
      <pos A="0.178558" C="0.168531" G="0.374084" T="0.278828"/>
      <pos A="0.384111" C="0.148477" G="0.248747" T="0.218666"/>
      <pos A="0.384111" C="0.143464" G="0.23872" T="0.233707"/>
      <pos A="0.0732751" C="0.25376" G="0.293868" T="0.379097"/>
    </motif>
    <motif db="0" id="M75" alt="O75" length="40" nsites="8" evalue="1.3e-003">
      <pos A="0.303895" C="0.178558" G="0.258773" T="0.258773"/>
      <pos A="0.328962" C="0.183571" G="0.118396" T="0.36907"/>
      <pos A="0.188585" C="0.193598" G="0.374084" T="0.243733"/>
      <pos A="0.25376" C="0.248747" G="0.113383" T="0.384111"/>
      <pos A="0.268801" C="0.293868" G="0.203626" T="0.233707"/>
      <pos A="0.218666" C="0.233707" G="0.333975" T="0.213652"/>
      <pos A="0.394137" C="0.15349" G="0.243733" T="0.208639"/>
      <pos A="0.449286" C="0.213652" G="0.213652" T="0.123409"/>
      <pos A="0.113383" C="0.0682617" G="0.449286" T="0.36907"/>
      <pos A="0.228692" C="0.203626" G="0.213652" T="0.35403"/>
      <pos A="0.173545" C="0.278828" G="0.283841" T="0.263787"/>
      <pos A="0.268801" C="0.283841" G="0.188585" T="0.258773"/>
      <pos A="0.328962" C="0.158504" G="0.263787" T="0.248747"/>
      <pos A="0.379097" C="0.0782884" G="0.328962" T="0.213652"/>
      <pos A="0.278828" C="0.379097" G="0.228692" T="0.113383"/>
      <pos A="0.178558" C="0.218666" G="0.243733" T="0.359043"/>
      <pos A="0.389124" C="0.344003" G="0.113383" T="0.15349"/>
      <pos A="0.248747" C="0.318935" G="0.133437" T="0.298881"/>
      <pos A="0.133437" C="0.258773" G="0.273814" T="0.333975"/>
      <pos A="0.25376" C="0.288854" G="0.213652" T="0.243733"/>
      <pos A="0.344003" C="0.268801" G="0.223679" T="0.163518"/>
      <pos A="0.35403" C="0.188585" G="0.303895" T="0.15349"/>
      <pos A="0.178558" C="0.223679" G="0.273814" T="0.323949"/>
      <pos A="0.263787" C="0.228692" G="0.268801" T="0.23872"/>
      <pos A="0.36907" C="0.223679" G="0.178558" T="0.228692"/>
      <pos A="0.454299" C="0.178558" G="0.143464" T="0.223679"/>
      <pos A="0.268801" C="0.113383" G="0.349016" T="0.268801"/>
      <pos A="0.35403" C="0.25376" G="0.208639" T="0.183571"/>
      <pos A="0.113383" C="0.318935" G="0.13845" T="0.429232"/>
      <pos A="0.278828" C="0.218666" G="0.313922" T="0.188585"/>
      <pos A="0.208639" C="0.283841" G="0.379097" T="0.128424"/>
      <pos A="0.263787" C="0.268801" G="0.208639" T="0.258773"/>
      <pos A="0.213652" C="0.218666" G="0.233707" T="0.333975"/>
      <pos A="0.228692" C="0.193598" G="0.308909" T="0.268801"/>
      <pos A="0.168531" C="0.288854" G="0.178558" T="0.364056"/>
      <pos A="0.359043" C="0.178558" G="0.233707" T="0.228692"/>
      <pos A="0.318935" C="0.268801" G="0.198612" T="0.213652"/>
      <pos A="0.394137" C="0.203626" G="0.268801" T="0.133437"/>
      <pos A="0.283841" C="0.203626" G="0.323949" T="0.188585"/>
      <pos A="0.328962" C="0.163518" G="0.178558" T="0.328962"/>
    </motif>
    <motif db="0" id="M77" alt="O77" length="40" nsites="8" evalue="1.3e-003">
      <pos A="0.00308642" C="0.332304" G="0.661523" T="0.00308642"/>
      <pos A="0.332304" C="0.00308642" G="0.332304" T="0.332304"/>
      <pos A="0.00308642" C="0.332304" G="0.661523" T="0.00308642"/>
      <pos A="0.332304" C="0.00308642" G="0.332304" T="0.332304"/>
      <pos A="0.661523" C="0.00308642" G="0.332304" T="0.00308642"/>
      <pos A="0.00308642" C="0.332304" G="0.332304" T="0.332304"/>
      <pos A="0.332304" C="0.00308642" G="0.332304" T="0.332304"/>
      <pos A="0.00308642" C="0.00308642" G="0.332304" T="0.661523"/>
      <pos A="0.332304" C="0.332304" G="0.332304" T="0.00308642"/>
      <pos A="0.332304" C="0.00308642" G="0.332304" T="0.332304"/>
      <pos A="0.00308642" C="0.00308642" G="0.990741" T="0.00308642"/>
      <pos A="0.00308642" C="0.00308642" G="0.661523" T="0.332304"/>
      <pos A="0.661523" C="0.00308642" G="0.00308642" T="0.332304"/>
      <pos A="0.00308642" C="0.332304" G="0.332304" T="0.332304"/>
      <pos A="0.661523" C="0.332304" G="0.00308642" T="0.00308642"/>
      <pos A="0.332304" C="0.00308642" G="0.00308642" T="0.661523"/>
      <pos A="0.332304" C="0.00308642" G="0.332304" T="0.332304"/>
      <pos A="0.332304" C="0.332304" G="0.00308642" T="0.332304"/>
      <pos A="0.00308642" C="0.00308642" G="0.661523" T="0.332304"/>
      <pos A="0.00308642" C="0.00308642" G="0.661523" T="0.332304"/>
      <pos A="0.00308642" C="0.00308642" G="0.00308642" T="0.990741"/>
      <pos A="0.00308642" C="0.332304" G="0.332304" T="0.332304"/>
      <pos A="0.00308642" C="0.00308642" G="0.00308642" T="0.990741"/>
      <pos A="0.00308642" C="0.332304" G="0.661523" T="0.00308642"/>
      <pos A="0.00308642" C="0.00308642" G="0.332304" T="0.661523"/>
      <pos A="0.661523" C="0.332304" G="0.00308642" T="0.00308642"/>
      <pos A="0.661523" C="0.00308642" G="0.00308642" T="0.332304"/>
      <pos A="0.332304" C="0.00308642" G="0.332304" T="0.332304"/>
      <pos A="0.332304" C="0.332304" G="0.00308642" T="0.332304"/>
      <pos A="0.990741" C="0.00308642" G="0.00308642" T="0.00308642"/>
      <pos A="0.332304" C="0.00308642" G="0.332304" T="0.332304"/>
      <pos A="0.661523" C="0.00308642" G="0.00308642" T="0.332304"/>
      <pos A="0.332304" C="0.00308642" G="0.00308642" T="0.661523"/>
      <pos A="0.661523" C="0.00308642" G="0.00308642" T="0.332304"/>
      <pos A="0.332304" C="0.00308642" G="0.332304" T="0.332304"/>
      <pos A="0.661523" C="0.00308642" G="0.332304" T="0.00308642"/>
      <pos A="0.332304" C="0.332304" G="0.00308642" T="0.332304"/>
      <pos A="0.661523" C="0.332304" G="0.00308642" T="0.00308642"/>
      <pos A="0.332304" C="0.00308642" G="0.332304" T="0.332304"/>
      <pos A="0.661523" C="0.00308642" G="0.00308642" T="0.332304"/>
    </motif>
    <motif db="0" id="M78" alt="O78" length="40" nsites="8" evalue="1.3e-003">
      <pos A="0.00308642" C="0.00308642" G="0.00308642" T="0.990741"/>
      <pos A="0.00308642" C="0.990741" G="0.00308642" T="0.00308642"/>
      <pos A="0.990741" C="0.00308642" G="0.00308642" T="0.00308642"/>
      <pos A="0.00308642" C="0.00308642" G="0.00308642" T="0.990741"/>
      <pos A="0.00308642" C="0.00308642" G="0.00308642" T="0.990741"/>
      <pos A="0.00308642" C="0.990741" G="0.00308642" T="0.00308642"/>
      <pos A="0.990741" C="0.00308642" G="0.00308642" T="0.00308642"/>
      <pos A="0.00308642" C="0.990741" G="0.00308642" T="0.00308642"/>
      <pos A="0.990741" C="0.00308642" G="0.00308642" T="0.00308642"/>
      <pos A="0.990741" C="0.00308642" G="0.00308642" T="0.00308642"/>
      <pos A="0.00308642" C="0.00308642" G="0.00308642" T="0.990741"/>
      <pos A="0.00308642" C="0.990741" G="0.00308642" T="0.00308642"/>
      <pos A="0.00308642" C="0.00308642" G="0.990741" T="0.00308642"/>
      <pos A="0.00308642" C="0.990741" G="0.00308642" T="0.00308642"/>
      <pos A="0.990741" C="0.00308642" G="0.00308642" T="0.00308642"/>
      <pos A="0.990741" C="0.00308642" G="0.00308642" T="0.00308642"/>
      <pos A="0.00308642" C="0.00308642" G="0.990741" T="0.00308642"/>
      <pos A="0.00308642" C="0.990741" G="0.00308642" T="0.00308642"/>
      <pos A="0.00308642" C="0.990741" G="0.00308642" T="0.00308642"/>
      <pos A="0.990741" C="0.00308642" G="0.00308642" T="0.00308642"/>
      <pos A="0.00308642" C="0.00308642" G="0.00308642" T="0.990741"/>
      <pos A="0.00308642" C="0.00308642" G="0.990741" T="0.00308642"/>
      <pos A="0.00308642" C="0.00308642" G="0.00308642" T="0.990741"/>
      <pos A="0.00308642" C="0.00308642" G="0.00308642" T="0.990741"/>
      <pos A="0.00308642" C="0.990741" G="0.00308642" T="0.00308642"/>
      <pos A="0.00308642" C="0.990741" G="0.00308642" T="0.00308642"/>
      <pos A="0.00308642" C="0.00308642" G="0.00308642" T="0.990741"/>
      <pos A="0.990741" C="0.00308642" G="0.00308642" T="0.00308642"/>
      <pos A="0.990741" C="0.00308642" G="0.00308642" T="0.00308642"/>
      <pos A="0.00308642" C="0.00308642" G="0.990741" T="0.00308642"/>
      <pos A="0.00308642" C="0.990741" G="0.00308642" T="0.00308642"/>
      <pos A="0.00308642" C="0.00308642" G="0.00308642" T="0.990741"/>
      <pos A="0.990741" C="0.00308642" G="0.00308642" T="0.00308642"/>
      <pos A="0.00308642" C="0.00308642" G="0.990741" T="0.00308642"/>
      <pos A="0.990741" C="0.00308642" G="0.00308642" T="0.00308642"/>
      <pos A="0.990741" C="0.00308642" G="0.00308642" T="0.00308642"/>
      <pos A="0.00308642" C="0.00308642" G="0.990741" T="0.00308642"/>
      <pos A="0.00308642" C="0.990741" G="0.00308642" T="0.00308642"/>
      <pos A="0.00308642" C="0.00308642" G="0.00308642" T="0.990741"/>
      <pos A="0.00308642" C="0.00308642" G="0.00308642" T="0.990741"/>
    </motif>
    <motif db="0" id="M8" alt="O8" length="40" nsites="8" evalue="1.3e-003">
      <pos A="0.379097" C="0.143464" G="0.308909" T="0.168531"/>
      <pos A="0.359043" C="0.198612" G="0.243733" T="0.198612"/>
      <pos A="0.379097" C="0.128424" G="0.233707" T="0.258773"/>
      <pos A="0.268801" C="0.258773" G="0.178558" T="0.293868"/>
      <pos A="0.188585" C="0.283841" G="0.298881" T="0.228692"/>
      <pos A="0.158504" C="0.303895" G="0.273814" T="0.263787"/>
      <pos A="0.203626" C="0.283841" G="0.218666" T="0.293868"/>
      <pos A="0.25376" C="0.168531" G="0.23872" T="0.33899"/>
      <pos A="0.35403" C="0.223679" G="0.193598" T="0.228692"/>
      <pos A="0.223679" C="0.23872" G="0.213652" T="0.323949"/>
      <pos A="0.0833017" C="0.243733" G="0.344003" T="0.328962"/>
      <pos A="0.303895" C="0.173545" G="0.113383" T="0.409178"/>
      <pos A="0.273814" C="0.273814" G="0.273814" T="0.178558"/>
      <pos A="0.23872" C="0.273814" G="0.278828" T="0.208639"/>
      <pos A="0.278828" C="0.208639" G="0.293868" T="0.218666"/>
      <pos A="0.399151" C="0.198612" G="0.23872" T="0.163518"/>
      <pos A="0.243733" C="0.258773" G="0.173545" T="0.323949"/>
      <pos A="0.404164" C="0.303895" G="0.118396" T="0.173545"/>
      <pos A="0.208639" C="0.283841" G="0.323949" T="0.183571"/>
      <pos A="0.36907" C="0.258773" G="0.178558" T="0.193598"/>
      <pos A="0.258773" C="0.303895" G="0.168531" T="0.268801"/>
      <pos A="0.439258" C="0.108369" G="0.158504" T="0.293868"/>
      <pos A="0.193598" C="0.333975" G="0.228692" T="0.243733"/>
      <pos A="0.303895" C="0.168531" G="0.198612" T="0.328962"/>
      <pos A="0.258773" C="0.0782884" G="0.313922" T="0.349016"/>
      <pos A="0.298881" C="0.293868" G="0.23872" T="0.168531"/>
      <pos A="0.419205" C="0.123409" G="0.143464" T="0.313922"/>
      <pos A="0.258773" C="0.188585" G="0.364056" T="0.188585"/>
      <pos A="0.123409" C="0.103356" G="0.25376" T="0.519475"/>
      <pos A="0.218666" C="0.243733" G="0.359043" T="0.178558"/>
      <pos A="0.308909" C="0.303895" G="0.328962" T="0.0582351"/>
      <pos A="0.449286" C="0.183571" G="0.218666" T="0.148477"/>
      <pos A="0.203626" C="0.223679" G="0.36907" T="0.203626"/>
      <pos A="0.379097" C="0.163518" G="0.178558" T="0.278828"/>
      <pos A="0.298881" C="0.243733" G="0.118396" T="0.33899"/>
      <pos A="0.218666" C="0.168531" G="0.359043" T="0.25376"/>
      <pos A="0.133437" C="0.409178" G="0.183571" T="0.273814"/>
      <pos A="0.35403" C="0.258773" G="0.0983427" T="0.288854"/>
      <pos A="0.193598" C="0.118396" G="0.268801" T="0.419205"/>
      <pos A="0.188585" C="0.208639" G="0.349016" T="0.25376"/>
    </motif>
    <motif db="0" id="M80" alt="O80" length="40" nsites="8" evalue="1.3e-003">
      <pos A="0.222565" C="0.251829" G="0.3762" T="0.149405"/>
      <pos A="0.361568" C="0.266461" G="0.185985" T="0.185985"/>
      <pos A="0.14209" C="0.368884" G="0.207933" T="0.281092"/>
      <pos A="0.0981936" C="0.229881" G="0.361568" T="0.310357"/>
      <pos A="0.134773" C="0.266461" G="0.251829" T="0.346936"/>
      <pos A="0.134773" C="0.303041" G="0.193302" T="0.368884"/>
      <pos A="0.317673" C="0.200617" G="0.266461" T="0.215249"/>
      <pos A="0.295724" C="0.207933" G="0.346936" T="0.149405"/>
      <pos A="0.581047" C="0.207933" G="0.0469817" T="0.164038"/>
      <pos A="0.14209" C="0.17867" G="0.41278" T="0.266461"/>
      <pos A="0.303041" C="0.295724" G="0.156722" T="0.244513"/>
      <pos A="0.251829" C="0.185985" G="0.266461" T="0.295724"/>
      <pos A="0.259145" C="0.237197" G="0.273777" T="0.229881"/>
      <pos A="0.193302" C="0.303041" G="0.200617" T="0.303041"/>
      <pos A="0.244513" C="0.17867" G="0.41278" T="0.164038"/>
      <pos A="0.149405" C="0.390833" G="0.273777" T="0.185985"/>
      <pos A="0.295724" C="0.310357" G="0.251829" T="0.14209"/>
      <pos A="0.383516" C="0.193302" G="0.259145" T="0.164038"/>
      <pos A="0.0981936" C="0.310357" G="0.339621" T="0.251829"/>
      <pos A="0.237197" C="0.229881" G="0.222565" T="0.310357"/>
      <pos A="0.339621" C="0.14209" G="0.251829" T="0.266461"/>
      <pos A="0.346936" C="0.164038" G="0.156722" T="0.332304"/>
      <pos A="0.259145" C="0.310357" G="0.222565" T="0.207933"/>
      <pos A="0.164038" C="0.332304" G="0.390833" T="0.112826"/>
      <pos A="0.120142" C="0.149405" G="0.288409" T="0.442043"/>
      <pos A="0.193302" C="0.207933" G="0.3762" T="0.222565"/>
      <pos A="0.354253" C="0.295724" G="0.200617" T="0.149405"/>
      <pos A="0.332304" C="0.324989" G="0.193302" T="0.149405"/>
      <pos A="0.251829" C="0.156722" G="0.354253" T="0.237197"/>
      <pos A="0.346936" C="0.207933" G="0.281092" T="0.164038"/>
      <pos A="0.134773" C="0.346936" G="0.339621" T="0.17867"/>
      <pos A="0.339621" C="0.295724" G="0.090878" T="0.273777"/>
      <pos A="0.332304" C="0.193302" G="0.266461" T="0.207933"/>
      <pos A="0.420096" C="0.090878" G="0.273777" T="0.215249"/>
      <pos A="0.339621" C="0.346936" G="0.149405" T="0.164038"/>
      <pos A="0.383516" C="0.090878" G="0.303041" T="0.222565"/>
      <pos A="0.185985" C="0.185985" G="0.405464" T="0.222565"/>
      <pos A="0.229881" C="0.244513" G="0.200617" T="0.324989"/>
      <pos A="0.164038" C="0.17867" G="0.193302" T="0.463992"/>
      <pos A="0.339621" C="0.244513" G="0.17867" T="0.237197"/>
    </motif>
    <motif db="0" id="M81" alt="O81" length="40" nsites="8" evalue="1.3e-003">
      <pos A="0.25" C="0.126543" G="0.25" T="0.373457"/>
      <pos A="0.62037" C="0.126543" G="0.126543" T="0.126543"/>
      <pos A="0.62037" C="0.00308642" G="0.25" T="0.126543"/>
      <pos A="0.25" C="0.00308642" G="0.62037" T="0.126543"/>
      <pos A="0.373457" C="0.25" G="0.25" T="0.126543"/>
      <pos A="0.25" C="0.25" G="0.373457" T="0.126543"/>
      <pos A="0.496914" C="0.126543" G="0.25" T="0.126543"/>
      <pos A="0.25" C="0.126543" G="0.496914" T="0.126543"/>
      <pos A="0.496914" C="0.126543" G="0.373457" T="0.00308642"/>
      <pos A="0.25" C="0.373457" G="0.25" T="0.126543"/>
      <pos A="0.373457" C="0.126543" G="0.25" T="0.25"/>
      <pos A="0.126543" C="0.25" G="0.373457" T="0.25"/>
      <pos A="0.00308642" C="0.25" G="0.00308642" T="0.743827"/>
      <pos A="0.00308642" C="0.126543" G="0.126543" T="0.743827"/>
      <pos A="0.373457" C="0.126543" G="0.126543" T="0.373457"/>
      <pos A="0.00308642" C="0.743827" G="0.25" T="0.00308642"/>
      <pos A="0.126543" C="0.126543" G="0.25" T="0.496914"/>
      <pos A="0.126543" C="0.373457" G="0.126543" T="0.373457"/>
      <pos A="0.62037" C="0.126543" G="0.126543" T="0.126543"/>
      <pos A="0.373457" C="0.00308642" G="0.373457" T="0.25"/>
      <pos A="0.62037" C="0.126543" G="0.00308642" T="0.25"/>
      <pos A="0.62037" C="0.373457" G="0.00308642" T="0.00308642"/>
      <pos A="0.126543" C="0.373457" G="0.373457" T="0.126543"/>
      <pos A="0.25" C="0.62037" G="0.126543" T="0.00308642"/>
      <pos A="0.25" C="0.25" G="0.25" T="0.25"/>
      <pos A="0.126543" C="0.126543" G="0.25" T="0.496914"/>
      <pos A="0.00308642" C="0.25" G="0.373457" T="0.373457"/>
      <pos A="0.373457" C="0.25" G="0.25" T="0.126543"/>
      <pos A="0.00308642" C="0.496914" G="0.126543" T="0.373457"/>
      <pos A="0.25" C="0.25" G="0.25" T="0.25"/>
      <pos A="0.00308642" C="0.00308642" G="0.373457" T="0.62037"/>
      <pos A="0.373457" C="0.373457" G="0.25" T="0.00308642"/>
      <pos A="0.373457" C="0.00308642" G="0.126543" T="0.496914"/>
      <pos A="0.25" C="0.25" G="0.126543" T="0.373457"/>
      <pos A="0.25" C="0.25" G="0.126543" T="0.373457"/>
      <pos A="0.62037" C="0.126543" G="0.126543" T="0.126543"/>
      <pos A="0.00308642" C="0.25" G="0.373457" T="0.373457"/>
      <pos A="0.496914" C="0.126543" G="0.373457" T="0.00308642"/>
      <pos A="0.25" C="0.126543" G="0.62037" T="0.00308642"/>
      <pos A="0.126543" C="0.25" G="0.496914" T="0.126543"/>
    </motif>
    <motif db="0" id="M82" alt="O82" length="40" nsites="8" evalue="1.3e-003">
      <pos A="0.990741" C="0.00308642" G="0.00308642" T="0.00308642"/>
      <pos A="0.00308642" C="0.00308642" G="0.00308642" T="0.990741"/>
      <pos A="0.00308642" C="0.00308642" G="0.00308642" T="0.990741"/>
      <pos A="0.00308642" C="0.990741" G="0.00308642" T="0.00308642"/>
      <pos A="0.00308642" C="0.00308642" G="0.00308642" T="0.990741"/>
      <pos A="0.00308642" C="0.990741" G="0.00308642" T="0.00308642"/>
      <pos A="0.00308642" C="0.00308642" G="0.00308642" T="0.990741"/>
      <pos A="0.00308642" C="0.990741" G="0.00308642" T="0.00308642"/>
      <pos A="0.00308642" C="0.990741" G="0.00308642" T="0.00308642"/>
      <pos A="0.00308642" C="0.990741" G="0.00308642" T="0.00308642"/>
      <pos A="0.00308642" C="0.00308642" G="0.00308642" T="0.990741"/>
      <pos A="0.990741" C="0.00308642" G="0.00308642" T="0.00308642"/>
      <pos A="0.00308642" C="0.00308642" G="0.00308642" T="0.990741"/>
      <pos A="0.00308642" C="0.00308642" G="0.00308642" T="0.990741"/>
      <pos A="0.00308642" C="0.990741" G="0.00308642" T="0.00308642"/>
      <pos A="0.00308642" C="0.990741" G="0.00308642" T="0.00308642"/>
      <pos A="0.990741" C="0.00308642" G="0.00308642" T="0.00308642"/>
      <pos A="0.00308642" C="0.00308642" G="0.990741" T="0.00308642"/>
      <pos A="0.00308642" C="0.00308642" G="0.00308642" T="0.990741"/>
      <pos A="0.00308642" C="0.00308642" G="0.00308642" T="0.990741"/>
      <pos A="0.00308642" C="0.00308642" G="0.00308642" T="0.990741"/>
      <pos A="0.00308642" C="0.00308642" G="0.00308642" T="0.990741"/>
      <pos A="0.00308642" C="0.00308642" G="0.990741" T="0.00308642"/>
      <pos A="0.00308642" C="0.00308642" G="0.00308642" T="0.990741"/>
      <pos A="0.00308642" C="0.00308642" G="0.00308642" T="0.990741"/>
      <pos A="0.00308642" C="0.990741" G="0.00308642" T="0.00308642"/>
      <pos A="0.990741" C="0.00308642" G="0.00308642" T="0.00308642"/>
      <pos A="0.990741" C="0.00308642" G="0.00308642" T="0.00308642"/>
      <pos A="0.00308642" C="0.990741" G="0.00308642" T="0.00308642"/>
      <pos A="0.00308642" C="0.00308642" G="0.00308642" T="0.990741"/>
      <pos A="0.00308642" C="0.990741" G="0.00308642" T="0.00308642"/>
      <pos A="0.00308642" C="0.00308642" G="0.00308642" T="0.990741"/>
      <pos A="0.00308642" C="0.990741" G="0.00308642" T="0.00308642"/>
      <pos A="0.990741" C="0.00308642" G="0.00308642" T="0.00308642"/>
      <pos A="0.00308642" C="0.00308642" G="0.990741" T="0.00308642"/>
      <pos A="0.00308642" C="0.00308642" G="0.990741" T="0.00308642"/>
      <pos A="0.00308642" C="0.990741" G="0.00308642" T="0.00308642"/>
      <pos A="0.990741" C="0.00308642" G="0.00308642" T="0.00308642"/>
      <pos A="0.990741" C="0.00308642" G="0.00308642" T="0.00308642"/>
      <pos A="0.00308642" C="0.990741" G="0.00308642" T="0.00308642"/>
    </motif>
    <motif db="0" id="M83" alt="O83" length="40" nsites="8" evalue="1.3e-003">
      <pos A="0.00308642" C="0.541807" G="0.45202" T="0.00308642"/>
      <pos A="0.541807" C="0.00308642" G="0.0928731" T="0.362233"/>
      <pos A="0.272446" C="0.272446" G="0.45202" T="0.00308642"/>
      <pos A="0.631594" C="0.00308642" G="0.0928731" T="0.272446"/>
      <pos A="0.18266" C="0.362233" G="0.18266" T="0.272446"/>
      <pos A="0.45202" C="0.362233" G="0.00308642" T="0.18266"/>
      <pos A="0.18266" C="0.18266" G="0.272446" T="0.362233"/>
      <pos A="0.362233" C="0.362233" G="0.00308642" T="0.272446"/>
      <pos A="0.0928731" C="0.18266" G="0.362233" T="0.362233"/>
      <pos A="0.0928731" C="0.272446" G="0.45202" T="0.18266"/>
      <pos A="0.272446" C="0.631594" G="0.0928731" T="0.00308642"/>
      <pos A="0.18266" C="0.45202" G="0.00308642" T="0.362233"/>
      <pos A="0.00308642" C="0.18266" G="0.18266" T="0.631594"/>
      <pos A="0.00308642" C="0.362233" G="0.45202" T="0.18266"/>
      <pos A="0.18266" C="0.272446" G="0.272446" T="0.272446"/>
      <pos A="0.18266" C="0.00308642" G="0.272446" T="0.541807"/>
      <pos A="0.0928731" C="0.00308642" G="0.0928731" T="0.811167"/>
      <pos A="0.18266" C="0.0928731" G="0.541807" T="0.18266"/>
      <pos A="0.18266" C="0.45202" G="0.272446" T="0.0928731"/>
      <pos A="0.18266" C="0.18266" G="0.0928731" T="0.541807"/>
      <pos A="0.45202" C="0.272446" G="0.0928731" T="0.18266"/>
      <pos A="0.18266" C="0.00308642" G="0.18266" T="0.631594"/>
      <pos A="0.18266" C="0.362233" G="0.00308642" T="0.45202"/>
      <pos A="0.18266" C="0.18266" G="0.00308642" T="0.631594"/>
      <pos A="0.272446" C="0.00308642" G="0.272446" T="0.45202"/>
      <pos A="0.272446" C="0.18266" G="0.18266" T="0.362233"/>
      <pos A="0.0928731" C="0.362233" G="0.18266" T="0.362233"/>
      <pos A="0.362233" C="0.18266" G="0.0928731" T="0.362233"/>
      <pos A="0.0928731" C="0.721381" G="0.0928731" T="0.0928731"/>
      <pos A="0.272446" C="0.00308642" G="0.0928731" T="0.631594"/>
      <pos A="0.18266" C="0.272446" G="0.18266" T="0.362233"/>
      <pos A="0.362233" C="0.45202" G="0.18266" T="0.00308642"/>
      <pos A="0.362233" C="0.272446" G="0.18266" T="0.18266"/>
      <pos A="0.45202" C="0.18266" G="0.18266" T="0.18266"/>
      <pos A="0.18266" C="0.45202" G="0.0928731" T="0.272446"/>
      <pos A="0.00308642" C="0.362233" G="0.0928731" T="0.541807"/>
      <pos A="0.362233" C="0.18266" G="0.18266" T="0.272446"/>
      <pos A="0.18266" C="0.272446" G="0.0928731" T="0.45202"/>
      <pos A="0.45202" C="0.00308642" G="0.272446" T="0.272446"/>
      <pos A="0.00308642" C="0.362233" G="0.0928731" T="0.541807"/>
    </motif>
    <motif db="0" id="M84" alt="O84" length="40" nsites="8" evalue="1.3e-003">
      <pos A="0.17867" C="0.090878" G="0.222565" T="0.507887"/>
      <pos A="0.354253" C="0.112826" G="0.200617" T="0.332304"/>
      <pos A="0.0250341" C="0.310357" G="0.420096" T="0.244513"/>
      <pos A="0.310357" C="0.244513" G="0.0689304" T="0.3762"/>
      <pos A="0.310357" C="0.222565" G="0.244513" T="0.222565"/>
      <pos A="0.354253" C="0.200617" G="0.200617" T="0.244513"/>
      <pos A="0.200617" C="0.310357" G="0.17867" T="0.310357"/>
      <pos A="0.529835" C="0.0689304" G="0.222565" T="0.17867"/>
      <pos A="0.420096" C="0.156722" G="0.266461" T="0.156722"/>
      <pos A="0.3762" C="0.200617" G="0.266461" T="0.156722"/>
      <pos A="0.398148" C="0.244513" G="0.0689304" T="0.288409"/>
      <pos A="0.112826" C="0.595679" G="0.0469817" T="0.244513"/>
      <pos A="0.156722" C="0.398148" G="0.200617" T="0.244513"/>
      <pos A="0.310357" C="0.112826" G="0.222565" T="0.354253"/>
      <pos A="0.222565" C="0.398148" G="0.266461" T="0.112826"/>
      <pos A="0.3762" C="0.156722" G="0.222565" T="0.244513"/>
      <pos A="0.156722" C="0.222565" G="0.442043" T="0.17867"/>
      <pos A="0.529835" C="0.112826" G="0.17867" T="0.17867"/>
      <pos A="0.200617" C="0.310357" G="0.222565" T="0.266461"/>
      <pos A="0.244513" C="0.354253" G="0.0469817" T="0.354253"/>
      <pos A="0.17867" C="0.354253" G="0.156722" T="0.310357"/>
      <pos A="0.310357" C="0.266461" G="0.156722" T="0.266461"/>
      <pos A="0.266461" C="0.266461" G="0.266461" T="0.200617"/>
      <pos A="0.48594" C="0.244513" G="0.112826" T="0.156722"/>
      <pos A="0.112826" C="0.090878" G="0.244513" T="0.551784"/>
      <pos A="0.332304" C="0.244513" G="0.310357" T="0.112826"/>
      <pos A="0.090878" C="0.112826" G="0.0689304" T="0.727366"/>
      <pos A="0.222565" C="0.288409" G="0.090878" T="0.398148"/>
      <pos A="0.0469817" C="0.200617" G="0.156722" T="0.595679"/>
      <pos A="0.266461" C="0.222565" G="0.332304" T="0.17867"/>
      <pos A="0.200617" C="0.332304" G="0.200617" T="0.266461"/>
      <pos A="0.134773" C="0.354253" G="0.0469817" T="0.463992"/>
      <pos A="0.463992" C="0.222565" G="0.0469817" T="0.266461"/>
      <pos A="0.332304" C="0.156722" G="0.266461" T="0.244513"/>
      <pos A="0.134773" C="0.332304" G="0.288409" T="0.244513"/>
      <pos A="0.17867" C="0.222565" G="0.48594" T="0.112826"/>
      <pos A="0.266461" C="0.288409" G="0.134773" T="0.310357"/>
      <pos A="0.156722" C="0.17867" G="0.332304" T="0.332304"/>
      <pos A="0.134773" C="0.134773" G="0.354253" T="0.3762"/>
      <pos A="0.354253" C="0.0250341" G="0.090878" T="0.529835"/>
    </motif>
    <motif db="0" id="M85" alt="O85" length="40" nsites="8" evalue="1.3e-003">
      <pos A="0.278828" C="0.193598" G="0.158504" T="0.36907"/>
      <pos A="0.178558" C="0.288854" G="0.263787" T="0.268801"/>
      <pos A="0.183571" C="0.233707" G="0.313922" T="0.268801"/>
      <pos A="0.263787" C="0.183571" G="0.143464" T="0.409178"/>
      <pos A="0.243733" C="0.148477" G="0.379097" T="0.228692"/>
      <pos A="0.123409" C="0.288854" G="0.344003" T="0.243733"/>
      <pos A="0.308909" C="0.308909" G="0.15349" T="0.228692"/>
      <pos A="0.213652" C="0.223679" G="0.168531" T="0.394137"/>
      <pos A="0.243733" C="0.243733" G="0.273814" T="0.23872"/>
      <pos A="0.293868" C="0.13845" G="0.188585" T="0.379097"/>
      <pos A="0.318935" C="0.308909" G="0.23872" T="0.133437"/>
      <pos A="0.404164" C="0.198612" G="0.0983427" T="0.298881"/>
      <pos A="0.263787" C="0.208639" G="0.389124" T="0.13845"/>
      <pos A="0.333975" C="0.15349" G="0.273814" T="0.23872"/>
      <pos A="0.288854" C="0.183571" G="0.333975" T="0.193598"/>
      <pos A="0.208639" C="0.404164" G="0.158504" T="0.228692"/>
      <pos A="0.308909" C="0.293868" G="0.0983427" T="0.298881"/>
      <pos A="0.313922" C="0.23872" G="0.233707" T="0.213652"/>
      <pos A="0.298881" C="0.293868" G="0.243733" T="0.163518"/>
      <pos A="0.313922" C="0.183571" G="0.203626" T="0.298881"/>
      <pos A="0.394137" C="0.113383" G="0.384111" T="0.108369"/>
      <pos A="0.349016" C="0.123409" G="0.263787" T="0.263787"/>
      <pos A="0.273814" C="0.283841" G="0.233707" T="0.208639"/>
      <pos A="0.203626" C="0.213652" G="0.333975" T="0.248747"/>
      <pos A="0.258773" C="0.208639" G="0.158504" T="0.374084"/>
      <pos A="0.203626" C="0.168531" G="0.233707" T="0.394137"/>
      <pos A="0.404164" C="0.178558" G="0.208639" T="0.208639"/>
      <pos A="0.223679" C="0.23872" G="0.308909" T="0.228692"/>
      <pos A="0.273814" C="0.258773" G="0.168531" T="0.298881"/>
      <pos A="0.293868" C="0.328962" G="0.258773" T="0.118396"/>
      <pos A="0.278828" C="0.283841" G="0.223679" T="0.213652"/>
      <pos A="0.464326" C="0.0983427" G="0.0983427" T="0.33899"/>
      <pos A="0.118396" C="0.118396" G="0.419205" T="0.344003"/>
      <pos A="0.0632484" C="0.313922" G="0.389124" T="0.233707"/>
      <pos A="0.193598" C="0.313922" G="0.113383" T="0.379097"/>
      <pos A="0.308909" C="0.233707" G="0.173545" T="0.283841"/>
      <pos A="0.349016" C="0.188585" G="0.173545" T="0.288854"/>
      <pos A="0.243733" C="0.163518" G="0.344003" T="0.248747"/>
      <pos A="0.308909" C="0.328962" G="0.248747" T="0.113383"/>
      <pos A="0.323949" C="0.183571" G="0.168531" T="0.323949"/>
    </motif>
    <motif db="0" id="M86" alt="O86" length="40" nsites="8" evalue="1.3e-003">
      <pos A="0.188585" C="0.323949" G="0.23872" T="0.248747"/>
      <pos A="0.298881" C="0.303895" G="0.173545" T="0.223679"/>
      <pos A="0.549555" C="0.158504" G="0.0883151" T="0.203626"/>
      <pos A="0.258773" C="0.188585" G="0.228692" T="0.323949"/>
      <pos A="0.203626" C="0.168531" G="0.298881" T="0.328962"/>
      <pos A="0.23872" C="0.283841" G="0.243733" T="0.233707"/>
      <pos A="0.303895" C="0.148477" G="0.178558" T="0.36907"/>
      <pos A="0.203626" C="0.268801" G="0.258773" T="0.268801"/>
      <pos A="0.258773" C="0.268801" G="0.233707" T="0.23872"/>
      <pos A="0.123409" C="0.328962" G="0.243733" T="0.303895"/>
      <pos A="0.33899" C="0.203626" G="0.308909" T="0.148477"/>
      <pos A="0.364056" C="0.158504" G="0.158504" T="0.318935"/>
      <pos A="0.223679" C="0.263787" G="0.283841" T="0.228692"/>
      <pos A="0.298881" C="0.233707" G="0.23872" T="0.228692"/>
      <pos A="0.33899" C="0.203626" G="0.163518" T="0.293868"/>
      <pos A="0.178558" C="0.128424" G="0.349016" T="0.344003"/>
      <pos A="0.118396" C="0.268801" G="0.35403" T="0.258773"/>
      <pos A="0.298881" C="0.288854" G="0.0933294" T="0.318935"/>
      <pos A="0.349016" C="0.198612" G="0.288854" T="0.163518"/>
      <pos A="0.248747" C="0.268801" G="0.213652" T="0.268801"/>
      <pos A="0.389124" C="0.188585" G="0.133437" T="0.288854"/>
      <pos A="0.228692" C="0.233707" G="0.313922" T="0.223679"/>
      <pos A="0.23872" C="0.158504" G="0.313922" T="0.288854"/>
      <pos A="0.35403" C="0.123409" G="0.318935" T="0.203626"/>
      <pos A="0.228692" C="0.143464" G="0.409178" T="0.218666"/>
      <pos A="0.208639" C="0.344003" G="0.313922" T="0.133437"/>
      <pos A="0.258773" C="0.188585" G="0.278828" T="0.273814"/>
      <pos A="0.414192" C="0.158504" G="0.168531" T="0.258773"/>
      <pos A="0.424218" C="0.298881" G="0.228692" T="0.0482074"/>
      <pos A="0.258773" C="0.128424" G="0.248747" T="0.364056"/>
      <pos A="0.143464" C="0.308909" G="0.233707" T="0.313922"/>
      <pos A="0.293868" C="0.198612" G="0.133437" T="0.374084"/>
      <pos A="0.243733" C="0.198612" G="0.389124" T="0.168531"/>
      <pos A="0.359043" C="0.308909" G="0.128424" T="0.203626"/>
      <pos A="0.263787" C="0.454299" G="0.118396" T="0.163518"/>
      <pos A="0.35403" C="0.158504" G="0.198612" T="0.288854"/>
      <pos A="0.243733" C="0.133437" G="0.258773" T="0.364056"/>
      <pos A="0.233707" C="0.248747" G="0.35403" T="0.163518"/>
      <pos A="0.25376" C="0.248747" G="0.143464" T="0.35403"/>
      <pos A="0.459313" C="0.208639" G="0.188585" T="0.143464"/>
    </motif>
    <motif db="0" id="M87" alt="O87" length="40" nsites="8" evalue="1.3e-003">
      <pos A="0.168531" C="0.318935" G="0.258773" T="0.25376"/>
      <pos A="0.303895" C="0.173545" G="0.268801" T="0.25376"/>
      <pos A="0.25376" C="0.328962" G="0.198612" T="0.218666"/>
      <pos A="0.489394" C="0.0883151" G="0.208639" T="0.213652"/>
      <pos A="0.293868" C="0.0782884" G="0.243733" T="0.384111"/>
      <pos A="0.233707" C="0.263787" G="0.258773" T="0.243733"/>
      <pos A="0.163518" C="0.283841" G="0.278828" T="0.273814"/>
      <pos A="0.379097" C="0.193598" G="0.143464" T="0.283841"/>
      <pos A="0.278828" C="0.168531" G="0.349016" T="0.203626"/>
      <pos A="0.263787" C="0.223679" G="0.303895" T="0.208639"/>
      <pos A="0.233707" C="0.308909" G="0.303895" T="0.15349"/>
      <pos A="0.298881" C="0.243733" G="0.208639" T="0.248747"/>
      <pos A="0.298881" C="0.278828" G="0.25376" T="0.168531"/>
      <pos A="0.223679" C="0.203626" G="0.123409" T="0.449286"/>
      <pos A="0.308909" C="0.213652" G="0.203626" T="0.273814"/>
      <pos A="0.128424" C="0.198612" G="0.278828" T="0.394137"/>
      <pos A="0.193598" C="0.23872" G="0.394137" T="0.173545"/>
      <pos A="0.323949" C="0.193598" G="0.223679" T="0.258773"/>
      <pos A="0.203626" C="0.534515" G="0.0732751" T="0.188585"/>
      <pos A="0.193598" C="0.173545" G="0.173545" T="0.459313"/>
      <pos A="0.23872" C="0.178558" G="0.298881" T="0.283841"/>
      <pos A="0.198612" C="0.303895" G="0.268801" T="0.228692"/>
      <pos A="0.459313" C="0.173545" G="0.198612" T="0.168531"/>
      <pos A="0.228692" C="0.133437" G="0.323949" T="0.313922"/>
      <pos A="0.454299" C="0.13845" G="0.133437" T="0.273814"/>
      <pos A="0.303895" C="0.173545" G="0.263787" T="0.258773"/>
      <pos A="0.333975" C="0.15349" G="0.288854" T="0.223679"/>
      <pos A="0.318935" C="0.118396" G="0.23872" T="0.323949"/>
      <pos A="0.313922" C="0.293868" G="0.288854" T="0.103356"/>
      <pos A="0.273814" C="0.36907" G="0.273814" T="0.0833017"/>
      <pos A="0.263787" C="0.23872" G="0.173545" T="0.323949"/>
      <pos A="0.298881" C="0.188585" G="0.424218" T="0.0883151"/>
      <pos A="0.308909" C="0.168531" G="0.318935" T="0.203626"/>
      <pos A="0.25376" C="0.158504" G="0.273814" T="0.313922"/>
      <pos A="0.263787" C="0.263787" G="0.268801" T="0.203626"/>
      <pos A="0.349016" C="0.178558" G="0.198612" T="0.273814"/>
      <pos A="0.258773" C="0.218666" G="0.148477" T="0.374084"/>
      <pos A="0.133437" C="0.213652" G="0.25376" T="0.399151"/>
      <pos A="0.248747" C="0.349016" G="0.248747" T="0.15349"/>
      <pos A="0.288854" C="0.243733" G="0.213652" T="0.25376"/>
    </motif>
    <motif db="0" id="M88" alt="O88" length="40" nsites="8" evalue="1.3e-003">
      <pos A="0.33899" C="0.278828" G="0.148477" T="0.233707"/>
      <pos A="0.323949" C="0.23872" G="0.123409" T="0.313922"/>
      <pos A="0.228692" C="0.23872" G="0.268801" T="0.263787"/>
      <pos A="0.283841" C="0.15349" G="0.228692" T="0.333975"/>
      <pos A="0.193598" C="0.409178" G="0.233707" T="0.163518"/>
      <pos A="0.328962" C="0.213652" G="0.183571" T="0.273814"/>
      <pos A="0.208639" C="0.303895" G="0.313922" T="0.173545"/>
      <pos A="0.349016" C="0.163518" G="0.163518" T="0.323949"/>
      <pos A="0.173545" C="0.168531" G="0.243733" T="0.414192"/>
      <pos A="0.313922" C="0.158504" G="0.213652" T="0.313922"/>
      <pos A="0.213652" C="0.293868" G="0.283841" T="0.208639"/>
      <pos A="0.288854" C="0.308909" G="0.128424" T="0.273814"/>
      <pos A="0.439258" C="0.163518" G="0.183571" T="0.213652"/>
      <pos A="0.429232" C="0.0883151" G="0.223679" T="0.258773"/>
      <pos A="0.293868" C="0.213652" G="0.318935" T="0.173545"/>
      <pos A="0.203626" C="0.183571" G="0.308909" T="0.303895"/>
      <pos A="0.333975" C="0.123409" G="0.233707" T="0.308909"/>
      <pos A="0.223679" C="0.173545" G="0.384111" T="0.218666"/>
      <pos A="0.283841" C="0.208639" G="0.248747" T="0.258773"/>
      <pos A="0.283841" C="0.283841" G="0.288854" T="0.143464"/>
      <pos A="0.273814" C="0.118396" G="0.233707" T="0.374084"/>
      <pos A="0.213652" C="0.36907" G="0.278828" T="0.13845"/>
      <pos A="0.298881" C="0.258773" G="0.263787" T="0.178558"/>
      <pos A="0.243733" C="0.258773" G="0.293868" T="0.203626"/>
      <pos A="0.243733" C="0.218666" G="0.323949" T="0.213652"/>
      <pos A="0.278828" C="0.328962" G="0.173545" T="0.218666"/>
      <pos A="0.223679" C="0.213652" G="0.213652" T="0.349016"/>
      <pos A="0.233707" C="0.123409" G="0.394137" T="0.248747"/>
      <pos A="0.394137" C="0.223679" G="0.0933294" T="0.288854"/>
      <pos A="0.0933294" C="0.268801" G="0.364056" T="0.273814"/>
      <pos A="0.268801" C="0.293868" G="0.148477" T="0.288854"/>
      <pos A="0.424218" C="0.293868" G="0.0381807" T="0.243733"/>
      <pos A="0.233707" C="0.258773" G="0.258773" T="0.248747"/>
      <pos A="0.288854" C="0.374084" G="0.148477" T="0.188585"/>
      <pos A="0.158504" C="0.178558" G="0.168531" T="0.494407"/>
      <pos A="0.36907" C="0.178558" G="0.283841" T="0.168531"/>
      <pos A="0.429232" C="0.188585" G="0.258773" T="0.123409"/>
      <pos A="0.228692" C="0.13845" G="0.429232" T="0.203626"/>
      <pos A="0.233707" C="0.213652" G="0.298881" T="0.25376"/>
      <pos A="0.158504" C="0.128424" G="0.288854" T="0.424218"/>
    </motif>
    <motif db="0" id="M9" alt="O9" length="40" nsites="8" evalue="1.3e-003">
      <pos A="0.25" C="0.00308642" G="0.496914" T="0.25"/>
      <pos A="0.00308642" C="0.25" G="0.496914" T="0.25"/>
      <pos A="0.200617" C="0.496914" G="0.200617" T="0.101852"/>
      <pos A="0.101852" C="0.0524691" G="0.348765" T="0.496914"/>
      <pos A="0.398148" C="0.447531" G="0.00308642" T="0.151235"/>
      <pos A="0.25" C="0.0524691" G="0.496914" T="0.200617"/>
      <pos A="0.25" C="0.398148" G="0.101852" T="0.25"/>
      <pos A="0.0524691" C="0.447531" G="0.200617" T="0.299383"/>
      <pos A="0.200617" C="0.595679" G="0.151235" T="0.0524691"/>
      <pos A="0.200617" C="0.496914" G="0.200617" T="0.101852"/>
      <pos A="0.496914" C="0.101852" G="0.151235" T="0.25"/>
      <pos A="0.348765" C="0.101852" G="0.398148" T="0.151235"/>
      <pos A="0.348765" C="0.151235" G="0.151235" T="0.348765"/>
      <pos A="0.348765" C="0.398148" G="0.200617" T="0.0524691"/>
      <pos A="0.25" C="0.299383" G="0.25" T="0.200617"/>
      <pos A="0.151235" C="0.496914" G="0.151235" T="0.200617"/>
      <pos A="0.151235" C="0.447531" G="0.0524691" T="0.348765"/>
      <pos A="0.151235" C="0.25" G="0.200617" T="0.398148"/>
      <pos A="0.25" C="0.101852" G="0.348765" T="0.299383"/>
      <pos A="0.25" C="0.447531" G="0.101852" T="0.200617"/>
      <pos A="0.200617" C="0.200617" G="0.151235" T="0.447531"/>
      <pos A="0.200617" C="0.101852" G="0.447531" T="0.25"/>
      <pos A="0.200617" C="0.348765" G="0.151235" T="0.299383"/>
      <pos A="0.398148" C="0.0524691" G="0.00308642" T="0.546296"/>
      <pos A="0.25" C="0.200617" G="0.447531" T="0.101852"/>
      <pos A="0.25" C="0.200617" G="0.496914" T="0.0524691"/>
      <pos A="0.25" C="0.200617" G="0.398148" T="0.151235"/>
      <pos A="0.25" C="0.546296" G="0.0524691" T="0.151235"/>
      <pos A="0.25" C="0.200617" G="0.151235" T="0.398148"/>
      <pos A="0.151235" C="0.101852" G="0.496914" T="0.25"/>
      <pos A="0.101852" C="0.151235" G="0.496914" T="0.25"/>
      <pos A="0.151235" C="0.398148" G="0.101852" T="0.348765"/>
      <pos A="0.200617" C="0.151235" G="0.200617" T="0.447531"/>
      <pos A="0.299383" C="0.101852" G="0.447531" T="0.151235"/>
      <pos A="0.101852" C="0.595679" G="0.299383" T="0.00308642"/>
      <pos A="0.25" C="0.200617" G="0.200617" T="0.348765"/>
      <pos A="0.447531" C="0.299383" G="0.0524691" T="0.200617"/>
      <pos A="0.398148" C="0.200617" G="0.25" T="0.151235"/>
      <pos A="0.00308642" C="0.25" G="0.25" T="0.496914"/>
      <pos A="0.0524691" C="0.348765" G="0.299383" T="0.299383"/>
    </motif>
    <motif db="0" id="M91" alt="O91" length="40" nsites="8" evalue="1.3e-003">
      <pos A="0.11793" C="0.11793" G="0.393555" T="0.370586"/>
      <pos A="0.30168" C="0.163868" G="0.209804" T="0.324648"/>
      <pos A="0.163868" C="0.163868" G="0.370586" T="0.30168"/>
      <pos A="0.324648" C="0.370586" G="0.0719921" T="0.232773"/>
      <pos A="0.255742" C="0.255742" G="0.209804" T="0.278711"/>
      <pos A="0.255742" C="0.186837" G="0.46246" T="0.094961"/>
      <pos A="0.370586" C="0.140899" G="0.255742" T="0.232773"/>
      <pos A="0.347617" C="0.209804" G="0.416523" T="0.0260553"/>
      <pos A="0.278711" C="0.209804" G="0.416523" T="0.094961"/>
      <pos A="0.255742" C="0.163868" G="0.30168" T="0.278711"/>
      <pos A="0.370586" C="0.324648" G="0.11793" T="0.186837"/>
      <pos A="0.531367" C="0.0719921" G="0.209804" T="0.186837"/>
      <pos A="0.11793" C="0.163868" G="0.370586" T="0.347617"/>
      <pos A="0.324648" C="0.140899" G="0.278711" T="0.255742"/>
      <pos A="0.00308642" C="0.623241" G="0.0719921" T="0.30168"/>
      <pos A="0.163868" C="0.393555" G="0.140899" T="0.30168"/>
      <pos A="0.255742" C="0.278711" G="0.232773" T="0.232773"/>
      <pos A="0.209804" C="0.347617" G="0.186837" T="0.255742"/>
      <pos A="0.232773" C="0.46246" G="0.255742" T="0.0490242"/>
      <pos A="0.255742" C="0.0260553" G="0.324648" T="0.393555"/>
      <pos A="0.163868" C="0.393555" G="0.186837" T="0.255742"/>
      <pos A="0.324648" C="0.11793" G="0.278711" T="0.278711"/>
      <pos A="0.186837" C="0.278711" G="0.209804" T="0.324648"/>
      <pos A="0.255742" C="0.255742" G="0.370586" T="0.11793"/>
      <pos A="0.370586" C="0.163868" G="0.30168" T="0.163868"/>
      <pos A="0.278711" C="0.255742" G="0.232773" T="0.232773"/>
      <pos A="0.439491" C="0.232773" G="0.094961" T="0.232773"/>
      <pos A="0.140899" C="0.416523" G="0.278711" T="0.163868"/>
      <pos A="0.255742" C="0.094961" G="0.209804" T="0.439491"/>
      <pos A="0.278711" C="0.094961" G="0.508398" T="0.11793"/>
      <pos A="0.30168" C="0.232773" G="0.209804" T="0.255742"/>
      <pos A="0.094961" C="0.11793" G="0.0719921" T="0.715116"/>
      <pos A="0.0490242" C="0.278711" G="0.324648" T="0.347617"/>
      <pos A="0.30168" C="0.0719921" G="0.255742" T="0.370586"/>
      <pos A="0.393555" C="0.255742" G="0.278711" T="0.0719921"/>
      <pos A="0.669179" C="0.0260553" G="0.0260553" T="0.278711"/>
      <pos A="0.370586" C="0.094961" G="0.255742" T="0.278711"/>
      <pos A="0.163868" C="0.186837" G="0.324648" T="0.324648"/>
      <pos A="0.30168" C="0.324648" G="0.232773" T="0.140899"/>
      <pos A="0.186837" C="0.416523" G="0.209804" T="0.186837"/>
    </motif>
    <motif db="0" id="M92" alt="O92" length="40" nsites="8" evalue="1.3e-003">
      <pos A="0.283841" C="0.293868" G="0.278828" T="0.143464"/>
      <pos A="0.178558" C="0.133437" G="0.323949" T="0.364056"/>
      <pos A="0.384111" C="0.168531" G="0.163518" T="0.283841"/>
      <pos A="0.143464" C="0.243733" G="0.263787" T="0.349016"/>
      <pos A="0.158504" C="0.35403" G="0.188585" T="0.298881"/>
      <pos A="0.379097" C="0.248747" G="0.168531" T="0.203626"/>
      <pos A="0.173545" C="0.248747" G="0.258773" T="0.318935"/>
      <pos A="0.283841" C="0.0933294" G="0.333975" T="0.288854"/>
      <pos A="0.444273" C="0.133437" G="0.283841" T="0.13845"/>
      <pos A="0.233707" C="0.288854" G="0.283841" T="0.193598"/>
      <pos A="0.298881" C="0.143464" G="0.33899" T="0.218666"/>
      <pos A="0.35403" C="0.248747" G="0.213652" T="0.183571"/>
      <pos A="0.188585" C="0.258773" G="0.158504" T="0.394137"/>
      <pos A="0.298881" C="0.23872" G="0.198612" T="0.263787"/>
      <pos A="0.178558" C="0.203626" G="0.313922" T="0.303895"/>
      <pos A="0.223679" C="0.35403" G="0.233707" T="0.188585"/>
      <pos A="0.308909" C="0.243733" G="0.15349" T="0.293868"/>
      <pos A="0.404164" C="0.178558" G="0.218666" T="0.198612"/>
      <pos A="0.233707" C="0.13845" G="0.258773" T="0.36907"/>
      <pos A="0.258773" C="0.208639" G="0.35403" T="0.178558"/>
      <pos A="0.283841" C="0.273814" G="0.228692" T="0.213652"/>
      <pos A="0.278828" C="0.33899" G="0.168531" T="0.213652"/>
      <pos A="0.273814" C="0.25376" G="0.218666" T="0.25376"/>
      <pos A="0.213652" C="0.173545" G="0.323949" T="0.288854"/>
      <pos A="0.303895" C="0.188585" G="0.278828" T="0.228692"/>
      <pos A="0.313922" C="0.123409" G="0.328962" T="0.233707"/>
      <pos A="0.273814" C="0.163518" G="0.248747" T="0.313922"/>
      <pos A="0.318935" C="0.328962" G="0.268801" T="0.0833017"/>
      <pos A="0.278828" C="0.293868" G="0.113383" T="0.313922"/>
      <pos A="0.394137" C="0.183571" G="0.228692" T="0.193598"/>
      <pos A="0.133437" C="0.278828" G="0.233707" T="0.35403"/>
      <pos A="0.13845" C="0.283841" G="0.303895" T="0.273814"/>
      <pos A="0.318935" C="0.113383" G="0.15349" T="0.414192"/>
      <pos A="0.35403" C="0.313922" G="0.113383" T="0.218666"/>
      <pos A="0.349016" C="0.148477" G="0.344003" T="0.158504"/>
      <pos A="0.248747" C="0.223679" G="0.263787" T="0.263787"/>
      <pos A="0.359043" C="0.303895" G="0.183571" T="0.15349"/>
      <pos A="0.123409" C="0.288854" G="0.273814" T="0.313922"/>
      <pos A="0.293868" C="0.349016" G="0.218666" T="0.13845"/>
      <pos A="0.384111" C="0.143464" G="0.23872" T="0.233707"/>
    </motif>
    <motif db="0" id="M93" alt="O93" length="40" nsites="8" evalue="1.3e-003">
      <pos A="0.449286" C="0.183571" G="0.208639" T="0.158504"/>
      <pos A="0.128424" C="0.103356" G="0.464326" T="0.303895"/>
      <pos A="0.268801" C="0.419205" G="0.188585" T="0.123409"/>
      <pos A="0.298881" C="0.35403" G="0.103356" T="0.243733"/>
      <pos A="0.208639" C="0.263787" G="0.203626" T="0.323949"/>
      <pos A="0.248747" C="0.163518" G="0.333975" T="0.25376"/>
      <pos A="0.273814" C="0.198612" G="0.313922" T="0.213652"/>
      <pos A="0.389124" C="0.193598" G="0.318935" T="0.0983427"/>
      <pos A="0.148477" C="0.23872" G="0.213652" T="0.399151"/>
      <pos A="0.198612" C="0.364056" G="0.263787" T="0.173545"/>
      <pos A="0.308909" C="0.173545" G="0.258773" T="0.258773"/>
      <pos A="0.143464" C="0.15349" G="0.248747" T="0.454299"/>
      <pos A="0.268801" C="0.198612" G="0.208639" T="0.323949"/>
      <pos A="0.183571" C="0.163518" G="0.308909" T="0.344003"/>
      <pos A="0.25376" C="0.213652" G="0.288854" T="0.243733"/>
      <pos A="0.308909" C="0.25376" G="0.248747" T="0.188585"/>
      <pos A="0.349016" C="0.268801" G="0.128424" T="0.25376"/>
      <pos A="0.263787" C="0.258773" G="0.183571" T="0.293868"/>
      <pos A="0.359043" C="0.293868" G="0.0983427" T="0.248747"/>
      <pos A="0.384111" C="0.193598" G="0.193598" T="0.228692"/>
      <pos A="0.273814" C="0.0983427" G="0.414192" T="0.213652"/>
      <pos A="0.193598" C="0.268801" G="0.303895" T="0.233707"/>
      <pos A="0.364056" C="0.248747" G="0.108369" T="0.278828"/>
      <pos A="0.198612" C="0.25376" G="0.293868" T="0.25376"/>
      <pos A="0.178558" C="0.33899" G="0.223679" T="0.258773"/>
      <pos A="0.333975" C="0.173545" G="0.288854" T="0.203626"/>
      <pos A="0.333975" C="0.173545" G="0.293868" T="0.198612"/>
      <pos A="0.33899" C="0.218666" G="0.243733" T="0.198612"/>
      <pos A="0.384111" C="0.243733" G="0.193598" T="0.178558"/>
      <pos A="0.258773" C="0.25376" G="0.233707" T="0.25376"/>
      <pos A="0.268801" C="0.118396" G="0.258773" T="0.35403"/>
      <pos A="0.278828" C="0.15349" G="0.33899" T="0.228692"/>
      <pos A="0.479367" C="0.183571" G="0.173545" T="0.163518"/>
      <pos A="0.394137" C="0.108369" G="0.223679" T="0.273814"/>
      <pos A="0.278828" C="0.263787" G="0.213652" T="0.243733"/>
      <pos A="0.13845" C="0.359043" G="0.178558" T="0.323949"/>
      <pos A="0.394137" C="0.218666" G="0.188585" T="0.198612"/>
      <pos A="0.108369" C="0.414192" G="0.158504" T="0.318935"/>
      <pos A="0.228692" C="0.158504" G="0.379097" T="0.233707"/>
      <pos A="0.263787" C="0.193598" G="0.268801" T="0.273814"/>
    </motif>
    <motif db="0" id="M94" alt="O94" length="40" nsites="8" evalue="1.3e-003">
      <pos A="0.200617" C="0.200617" G="0.595679" T="0.00308642"/>
      <pos A="0.595679" C="0.200617" G="0.00308642" T="0.200617"/>
      <pos A="0.398148" C="0.00308642" G="0.200617" T="0.398148"/>
      <pos A="0.398148" C="0.00308642" G="0.200617" T="0.398148"/>
      <pos A="0.00308642" C="0.200617" G="0.398148" T="0.398148"/>
      <pos A="0.00308642" C="0.398148" G="0.398148" T="0.200617"/>
      <pos A="0.398148" C="0.398148" G="0.200617" T="0.00308642"/>
      <pos A="0.200617" C="0.00308642" G="0.398148" T="0.398148"/>
      <pos A="0.200617" C="0.00308642" G="0.398148" T="0.398148"/>
      <pos A="0.200617" C="0.200617" G="0.398148" T="0.200617"/>
      <pos A="0.398148" C="0.200617" G="0.398148" T="0.00308642"/>
      <pos A="0.79321" C="0.200617" G="0.00308642" T="0.00308642"/>
      <pos A="0.595679" C="0.00308642" G="0.00308642" T="0.398148"/>
      <pos A="0.200617" C="0.398148" G="0.398148" T="0.00308642"/>
      <pos A="0.398148" C="0.00308642" G="0.398148" T="0.200617"/>
      <pos A="0.398148" C="0.200617" G="0.00308642" T="0.398148"/>
      <pos A="0.200617" C="0.398148" G="0.00308642" T="0.398148"/>
      <pos A="0.595679" C="0.00308642" G="0.200617" T="0.200617"/>
      <pos A="0.79321" C="0.200617" G="0.00308642" T="0.00308642"/>
      <pos A="0.398148" C="0.200617" G="0.200617" T="0.200617"/>
      <pos A="0.398148" C="0.00308642" G="0.398148" T="0.200617"/>
      <pos A="0.00308642" C="0.398148" G="0.00308642" T="0.595679"/>
      <pos A="0.00308642" C="0.398148" G="0.00308642" T="0.595679"/>
      <pos A="0.398148" C="0.595679" G="0.00308642" T="0.00308642"/>
      <pos A="0.00308642" C="0.595679" G="0.398148" T="0.00308642"/>
      <pos A="0.595679" C="0.398148" G="0.00308642" T="0.00308642"/>
      <pos A="0.00308642" C="0.79321" G="0.00308642" T="0.200617"/>
      <pos A="0.00308642" C="0.398148" G="0.00308642" T="0.595679"/>
      <pos A="0.200617" C="0.00308642" G="0.200617" T="0.595679"/>
      <pos A="0.200617" C="0.200617" G="0.595679" T="0.00308642"/>
      <pos A="0.00308642" C="0.200617" G="0.00308642" T="0.79321"/>
      <pos A="0.00308642" C="0.00308642" G="0.398148" T="0.595679"/>
      <pos A="0.00308642" C="0.398148" G="0.00308642" T="0.595679"/>
      <pos A="0.00308642" C="0.79321" G="0.00308642" T="0.200617"/>
      <pos A="0.398148" C="0.00308642" G="0.00308642" T="0.595679"/>
      <pos A="0.00308642" C="0.00308642" G="0.595679" T="0.398148"/>
      <pos A="0.200617" C="0.00308642" G="0.79321" T="0.00308642"/>
      <pos A="0.398148" C="0.00308642" G="0.398148" T="0.200617"/>
      <pos A="0.00308642" C="0.398148" G="0.595679" T="0.00308642"/>
      <pos A="0.398148" C="0.200617" G="0.398148" T="0.00308642"/>
    </motif>
    <motif db="0" id="M95" alt="O95" length="40" nsites="8" evalue="1.3e-003">
      <pos A="0.0882291" C="0.616114" G="0.105257" T="0.1904"/>
      <pos A="0.394743" C="0.241485" G="0.0541719" T="0.3096"/>
      <pos A="0.0371437" C="0.0541719" G="0.258515" T="0.65017"/>
      <pos A="0.173372" C="0.224457" G="0.275543" T="0.326628"/>
      <pos A="0.377714" C="0.122286" G="0.292571" T="0.207429"/>
      <pos A="0.241485" C="0.241485" G="0.360685" T="0.156343"/>
      <pos A="0.326628" C="0.071201" G="0.292571" T="0.3096"/>
      <pos A="0.292571" C="0.207429" G="0.224457" T="0.275543"/>
      <pos A="0.360685" C="0.0882291" G="0.343657" T="0.207429"/>
      <pos A="0.156343" C="0.122286" G="0.3096" T="0.411771"/>
      <pos A="0.1904" C="0.258515" G="0.343657" T="0.207429"/>
      <pos A="0.207429" C="0.173372" G="0.207429" T="0.411771"/>
      <pos A="0.258515" C="0.275543" G="0.445828" T="0.0201146"/>
      <pos A="0.241485" C="0.105257" G="0.292571" T="0.360685"/>
      <pos A="0.275543" C="0.224457" G="0.394743" T="0.105257"/>
      <pos A="0.122286" C="0.343657" G="0.0882291" T="0.445828"/>
      <pos A="0.394743" C="0.292571" G="0.071201" T="0.241485"/>
      <pos A="0.241485" C="0.292571" G="0.156343" T="0.3096"/>
      <pos A="0.258515" C="0.411771" G="0.224457" T="0.105257"/>
      <pos A="0.258515" C="0.173372" G="0.343657" T="0.224457"/>
      <pos A="0.207429" C="0.207429" G="0.360685" T="0.224457"/>
      <pos A="0.105257" C="0.377714" G="0.139315" T="0.377714"/>
      <pos A="0.224457" C="0.105257" G="0.462856" T="0.207429"/>
      <pos A="0.343657" C="0.0541719" G="0.411771" T="0.1904"/>
      <pos A="0.343657" C="0.173372" G="0.360685" T="0.122286"/>
      <pos A="0.139315" C="0.258515" G="0.326628" T="0.275543"/>
      <pos A="0.343657" C="0.326628" G="0.173372" T="0.156343"/>
      <pos A="0.3096" C="0.071201" G="0.173372" T="0.445828"/>
      <pos A="0.173372" C="0.258515" G="0.343657" T="0.224457"/>
      <pos A="0.343657" C="0.411771" G="0.207429" T="0.0371437"/>
      <pos A="0.122286" C="0.530971" G="0.275543" T="0.071201"/>
      <pos A="0.513942" C="0.241485" G="0.207429" T="0.0371437"/>
      <pos A="0.496914" C="0.122286" G="0.241485" T="0.139315"/>
      <pos A="0.173372" C="0.224457" G="0.428799" T="0.173372"/>
      <pos A="0.428799" C="0.0882291" G="0.105257" T="0.377714"/>
      <pos A="0.224457" C="0.105257" G="0.377714" T="0.292571"/>
      <pos A="0.445828" C="0.224457" G="0.122286" T="0.207429"/>
      <pos A="0.0882291" C="0.258515" G="0.241485" T="0.411771"/>
      <pos A="0.071201" C="0.292571" G="0.1904" T="0.445828"/>
      <pos A="0.292571" C="0.1904" G="0.207429" T="0.3096"/>
    </motif>
    <motif db="0" id="M96" alt="O96" length="40" nsites="8" evalue="1.3e-003">
      <pos A="0.25" C="0.496914" G="0.00308642" T="0.25"/>
      <pos A="0.496914" C="0.00308642" G="0.00308642" T="0.496914"/>
      <pos A="0.00308642" C="0.496914" G="0.496914" T="0.00308642"/>
      <pos A="0.00308642" C="0.25" G="0.00308642" T="0.743827"/>
      <pos A="0.25" C="0.743827" G="0.00308642" T="0.00308642"/>
      <pos A="0.25" C="0.496914" G="0.00308642" T="0.25"/>
      <pos A="0.496914" C="0.25" G="0.25" T="0.00308642"/>
      <pos A="0.25" C="0.00308642" G="0.496914" T="0.25"/>
      <pos A="0.743827" C="0.25" G="0.00308642" T="0.00308642"/>
      <pos A="0.00308642" C="0.743827" G="0.00308642" T="0.25"/>
      <pos A="0.00308642" C="0.496914" G="0.00308642" T="0.496914"/>
      <pos A="0.00308642" C="0.496914" G="0.25" T="0.25"/>
      <pos A="0.25" C="0.25" G="0.496914" T="0.00308642"/>
      <pos A="0.496914" C="0.25" G="0.25" T="0.00308642"/>
      <pos A="0.496914" C="0.00308642" G="0.25" T="0.25"/>
      <pos A="0.00308642" C="0.00308642" G="0.743827" T="0.25"/>
      <pos A="0.496914" C="0.00308642" G="0.25" T="0.25"/>
      <pos A="0.00308642" C="0.00308642" G="0.743827" T="0.25"/>
      <pos A="0.496914" C="0.00308642" G="0.25" T="0.25"/>
      <pos A="0.496914" C="0.00308642" G="0.25" T="0.25"/>
      <pos A="0.00308642" C="0.25" G="0.00308642" T="0.743827"/>
      <pos A="0.496914" C="0.25" G="0.00308642" T="0.25"/>
      <pos A="0.00308642" C="0.743827" G="0.00308642" T="0.25"/>
      <pos A="0.743827" C="0.00308642" G="0.00308642" T="0.25"/>
      <pos A="0.496914" C="0.00308642" G="0.25" T="0.25"/>
      <pos A="0.496914" C="0.25" G="0.00308642" T="0.25"/>
      <pos A="0.00308642" C="0.00308642" G="0.00308642" T="0.990741"/>
      <pos A="0.25" C="0.743827" G="0.00308642" T="0.00308642"/>
      <pos A="0.496914" C="0.25" G="0.00308642" T="0.25"/>
      <pos A="0.496914" C="0.25" G="0.00308642" T="0.25"/>
      <pos A="0.496914" C="0.00308642" G="0.496914" T="0.00308642"/>
      <pos A="0.25" C="0.496914" G="0.25" T="0.00308642"/>
      <pos A="0.25" C="0.25" G="0.25" T="0.25"/>
      <pos A="0.00308642" C="0.25" G="0.25" T="0.496914"/>
      <pos A="0.496914" C="0.00308642" G="0.25" T="0.25"/>
      <pos A="0.496914" C="0.00308642" G="0.496914" T="0.00308642"/>
      <pos A="0.496914" C="0.25" G="0.25" T="0.00308642"/>
      <pos A="0.00308642" C="0.25" G="0.25" T="0.496914"/>
      <pos A="0.496914" C="0.00308642" G="0.25" T="0.25"/>
      <pos A="0.25" C="0.25" G="0.00308642" T="0.496914"/>
    </motif>
    <motif db="0" id="M97" alt="O97" length="40" nsites="8" evalue="1.3e-003">
      <pos A="0.439258" C="0.0883151" G="0.248747" T="0.223679"/>
      <pos A="0.404164" C="0.183571" G="0.223679" T="0.188585"/>
      <pos A="0.113383" C="0.344003" G="0.258773" T="0.283841"/>
      <pos A="0.374084" C="0.228692" G="0.143464" T="0.25376"/>
      <pos A="0.13845" C="0.208639" G="0.283841" T="0.36907"/>
      <pos A="0.283841" C="0.35403" G="0.208639" T="0.15349"/>
      <pos A="0.323949" C="0.158504" G="0.25376" T="0.263787"/>
      <pos A="0.0833017" C="0.203626" G="0.554569" T="0.158504"/>
      <pos A="0.168531" C="0.213652" G="0.283841" T="0.333975"/>
      <pos A="0.288854" C="0.323949" G="0.173545" T="0.213652"/>
      <pos A="0.193598" C="0.328962" G="0.15349" T="0.323949"/>
      <pos A="0.263787" C="0.223679" G="0.298881" T="0.213652"/>
      <pos A="0.288854" C="0.268801" G="0.223679" T="0.218666"/>
      <pos A="0.409178" C="0.158504" G="0.198612" T="0.233707"/>
      <pos A="0.218666" C="0.313922" G="0.198612" T="0.268801"/>
      <pos A="0.278828" C="0.233707" G="0.173545" T="0.313922"/>
      <pos A="0.379097" C="0.15349" G="0.233707" T="0.233707"/>
      <pos A="0.384111" C="0.103356" G="0.308909" T="0.203626"/>
      <pos A="0.163518" C="0.158504" G="0.278828" T="0.399151"/>
      <pos A="0.404164" C="0.218666" G="0.213652" T="0.163518"/>
      <pos A="0.198612" C="0.243733" G="0.303895" T="0.25376"/>
      <pos A="0.389124" C="0.193598" G="0.163518" T="0.25376"/>
      <pos A="0.198612" C="0.308909" G="0.323949" T="0.168531"/>
      <pos A="0.293868" C="0.233707" G="0.258773" T="0.213652"/>
      <pos A="0.444273" C="0.23872" G="0.23872" T="0.0782884"/>
      <pos A="0.268801" C="0.25376" G="0.233707" T="0.243733"/>
      <pos A="0.303895" C="0.298881" G="0.178558" T="0.218666"/>
      <pos A="0.308909" C="0.288854" G="0.193598" T="0.208639"/>
      <pos A="0.323949" C="0.218666" G="0.173545" T="0.283841"/>
      <pos A="0.13845" C="0.203626" G="0.389124" T="0.268801"/>
      <pos A="0.278828" C="0.25376" G="0.278828" T="0.188585"/>
      <pos A="0.23872" C="0.178558" G="0.193598" T="0.389124"/>
      <pos A="0.303895" C="0.193598" G="0.173545" T="0.328962"/>
      <pos A="0.218666" C="0.183571" G="0.308909" T="0.288854"/>
      <pos A="0.273814" C="0.0582351" G="0.233707" T="0.434245"/>
      <pos A="0.313922" C="0.33899" G="0.143464" T="0.203626"/>
      <pos A="0.268801" C="0.298881" G="0.258773" T="0.173545"/>
      <pos A="0.243733" C="0.143464" G="0.198612" T="0.414192"/>
      <pos A="0.143464" C="0.298881" G="0.36907" T="0.188585"/>
      <pos A="0.283841" C="0.15349" G="0.303895" T="0.258773"/>
    </motif>
    <motif db="0" id="M98" alt="O98" length="40" nsites="8" evalue="1.3e-003">
      <pos A="0.439258" C="0.128424" G="0.143464" T="0.288854"/>
      <pos A="0.349016" C="0.248747" G="0.243733" T="0.158504"/>
      <pos A="0.178558" C="0.379097" G="0.223679" T="0.218666"/>
      <pos A="0.263787" C="0.133437" G="0.293868" T="0.308909"/>
      <pos A="0.243733" C="0.158504" G="0.308909" T="0.288854"/>
      <pos A="0.268801" C="0.243733" G="0.333975" T="0.15349"/>
      <pos A="0.384111" C="0.0883151" G="0.243733" T="0.283841"/>
      <pos A="0.15349" C="0.268801" G="0.268801" T="0.308909"/>
      <pos A="0.203626" C="0.344003" G="0.233707" T="0.218666"/>
      <pos A="0.243733" C="0.258773" G="0.228692" T="0.268801"/>
      <pos A="0.193598" C="0.158504" G="0.318935" T="0.328962"/>
      <pos A="0.243733" C="0.228692" G="0.213652" T="0.313922"/>
      <pos A="0.218666" C="0.323949" G="0.193598" T="0.263787"/>
      <pos A="0.359043" C="0.178558" G="0.0983427" T="0.364056"/>
      <pos A="0.273814" C="0.25376" G="0.228692" T="0.243733"/>
      <pos A="0.263787" C="0.168531" G="0.298881" T="0.268801"/>
      <pos A="0.359043" C="0.228692" G="0.283841" T="0.128424"/>
      <pos A="0.258773" C="0.103356" G="0.36907" T="0.268801"/>
      <pos A="0.248747" C="0.313922" G="0.233707" T="0.203626"/>
      <pos A="0.374084" C="0.0532207" G="0.198612" T="0.374084"/>
      <pos A="0.328962" C="0.143464" G="0.344003" T="0.183571"/>
      <pos A="0.233707" C="0.273814" G="0.25376" T="0.23872"/>
      <pos A="0.208639" C="0.218666" G="0.278828" T="0.293868"/>
      <pos A="0.218666" C="0.308909" G="0.23872" T="0.233707"/>
      <pos A="0.389124" C="0.333975" G="0.0532207" T="0.223679"/>
      <pos A="0.25376" C="0.268801" G="0.278828" T="0.198612"/>
      <pos A="0.143464" C="0.344003" G="0.208639" T="0.303895"/>
      <pos A="0.293868" C="0.384111" G="0.178558" T="0.143464"/>
      <pos A="0.439258" C="0.293868" G="0.123409" T="0.143464"/>
      <pos A="0.328962" C="0.0833017" G="0.213652" T="0.374084"/>
      <pos A="0.243733" C="0.13845" G="0.359043" T="0.258773"/>
      <pos A="0.293868" C="0.163518" G="0.178558" T="0.364056"/>
      <pos A="0.213652" C="0.173545" G="0.178558" T="0.434245"/>
      <pos A="0.263787" C="0.258773" G="0.278828" T="0.198612"/>
      <pos A="0.323949" C="0.193598" G="0.143464" T="0.33899"/>
      <pos A="0.223679" C="0.183571" G="0.298881" T="0.293868"/>
      <pos A="0.318935" C="0.243733" G="0.228692" T="0.208639"/>
      <pos A="0.33899" C="0.0983427" G="0.399151" T="0.163518"/>
      <pos A="0.188585" C="0.288854" G="0.258773" T="0.263787"/>
      <pos A="0.168531" C="0.379097" G="0.223679" T="0.228692"/>
    </motif>
    <motif db="0" id="M99" alt="O99" length="40" nsites="8" evalue="1.3e-003">
      <pos A="0.235476" C="0.165759" G="0.433006" T="0.165759"/>
      <pos A="0.386528" C="0.223856" G="0.177379" T="0.212237"/>
      <pos A="0.270334" C="0.177379" G="0.270334" T="0.281954"/>
      <pos A="0.188998" C="0.281954" G="0.165759" T="0.36329"/>
      <pos A="0.235476" C="0.270334" G="0.386528" T="0.107661"/>
      <pos A="0.072803" C="0.293573" G="0.14252" T="0.491104"/>
      <pos A="0.36329" C="0.154139" G="0.119281" T="0.36329"/>
      <pos A="0.35167" C="0.235476" G="0.34005" T="0.072803"/>
      <pos A="0.130901" C="0.130901" G="0.456246" T="0.281954"/>
      <pos A="0.409768" C="0.165759" G="0.247095" T="0.177379"/>
      <pos A="0.258715" C="0.107661" G="0.34005" T="0.293573"/>
      <pos A="0.200617" C="0.188998" G="0.247095" T="0.36329"/>
      <pos A="0.0960425" C="0.305192" G="0.316812" T="0.281954"/>
      <pos A="0.36329" C="0.328432" G="0.200617" T="0.107661"/>
      <pos A="0.281954" C="0.37491" G="0.223856" T="0.119281"/>
      <pos A="0.34005" C="0.107661" G="0.328432" T="0.223856"/>
      <pos A="0.34005" C="0.223856" G="0.36329" T="0.072803"/>
      <pos A="0.316812" C="0.0960425" G="0.177379" T="0.409768"/>
      <pos A="0.14252" C="0.328432" G="0.433006" T="0.0960425"/>
      <pos A="0.386528" C="0.281954" G="0.119281" T="0.212237"/>
      <pos A="0.281954" C="0.35167" G="0.212237" T="0.154139"/>
      <pos A="0.398148" C="0.281954" G="0.177379" T="0.14252"/>
      <pos A="0.34005" C="0.0844227" G="0.36329" T="0.212237"/>
      <pos A="0.386528" C="0.130901" G="0.293573" T="0.188998"/>
      <pos A="0.177379" C="0.36329" G="0.305192" T="0.154139"/>
      <pos A="0.444626" C="0.188998" G="0.14252" T="0.223856"/>
      <pos A="0.177379" C="0.0147062" G="0.537581" T="0.270334"/>
      <pos A="0.293573" C="0.165759" G="0.316812" T="0.223856"/>
      <pos A="0.35167" C="0.258715" G="0.212237" T="0.177379"/>
      <pos A="0.293573" C="0.223856" G="0.409768" T="0.072803"/>
      <pos A="0.328432" C="0.165759" G="0.130901" T="0.37491"/>
      <pos A="0.154139" C="0.305192" G="0.305192" T="0.235476"/>
      <pos A="0.212237" C="0.35167" G="0.165759" T="0.270334"/>
      <pos A="0.0495644" C="0.328432" G="0.200617" T="0.421387"/>
      <pos A="0.34005" C="0.188998" G="0.154139" T="0.316812"/>
      <pos A="0.235476" C="0.281954" G="0.212237" T="0.270334"/>
      <pos A="0.247095" C="0.235476" G="0.223856" T="0.293573"/>
      <pos A="0.444626" C="0.154139" G="0.188998" T="0.212237"/>
      <pos A="0.200617" C="0.281954" G="0.212237" T="0.305192"/>
      <pos A="0.247095" C="0.235476" G="0.34005" T="0.177379"/>
    </motif>
  </queries>
  <targets>
    <motif db="0" id="AIRE_HUMAN.H11MO.0.C" length="18" nsites="41" evalue="1.0e+000"
        url="http://hocomoco.autosome.ru/motif/AIRE_HUMAN.H11MO.0.C">
      <pos A="0.397368" C="0.261336" G="0.125304" T="0.215992"/>
      <pos A="0.181984" C="0.181984" G="0.13664" T="0.499392"/>
      <pos A="0.13664" C="0.13664" G="0.204656" T="0.522064"/>
      <pos A="0.0459522" C="0.000608273" G="0.884815" T="0.0686242"/>
      <pos A="0.000608273" C="0.000608273" G="0.816799" T="0.181984"/>
      <pos A="0.318016" C="0.0459522" G="0.0232802" T="0.612752"/>
      <pos A="0.386032" C="0.0912962" G="0.0232802" T="0.499392"/>
      <pos A="0.36336" C="0.13664" G="0.13664" T="0.36336"/>
      <pos A="0.340688" C="0.0686242" G="0.13664" T="0.454048"/>
      <pos A="0.522064" C="0.0912962" G="0.13664" T="0.25"/>
      <pos A="0.386032" C="0.0459522" G="0.0686242" T="0.499392"/>
      <pos A="0.227328" C="0.13664" G="0.0686242" T="0.567408"/>
      <pos A="0.000608273" C="0.0232802" G="0.884815" T="0.0912962"/>
      <pos A="0.000608273" C="0.000608273" G="0.975503" T="0.0232802"/>
      <pos A="0.227328" C="0.0912962" G="0.25" T="0.431376"/>
      <pos A="0.0686242" C="0.181984" G="0.181984" T="0.567408"/>
      <pos A="0.454048" C="0.0232802" G="0.159312" T="0.36336"/>
      <pos A="0.403036" C="0.267004" G="0.1083" T="0.22166"/>
    </motif>
    <motif db="0" id="ANDR_HUMAN.H11MO.0.A" length="18" nsites="499" evalue="1.0e+000"
        url="http://hocomoco.autosome.ru/motif/ANDR_HUMAN.H11MO.0.A">
      <pos A="0.148317" C="0.0701763" G="0.036115" T="0.745392"/>
      <pos A="0.0621619" C="0.0481366" G="0.777449" T="0.112252"/>
      <pos A="0.0681727" C="0.0661691" G="0.0140753" T="0.851583"/>
      <pos A="0.188389" C="0.17236" G="0.14431" T="0.494941"/>
      <pos A="0.0781907" C="0.73337" G="0.036115" T="0.152324"/>
      <pos A="0.12227" C="0.278551" G="0.0321078" T="0.567071"/>
      <pos A="0.180375" C="0.134292" G="0.196404" T="0.48893"/>
      <pos A="0.198407" C="0.178371" G="0.21644" T="0.406782"/>
      <pos A="0.176367" C="0.192396" G="0.22245" T="0.408786"/>
      <pos A="0.200411" C="0.256512" G="0.120266" T="0.422811"/>
      <pos A="0.0721799" C="0.0140753" G="0.0140753" T="0.899669"/>
      <pos A="0.254508" C="0.0301042" G="0.691294" T="0.0240934"/>
      <pos A="0.0281006" C="0.0220898" G="0.0200862" T="0.929724"/>
      <pos A="0.0180825" C="0.00606091" G="0.0982268" T="0.87763"/>
      <pos A="0.00806452" C="0.00806452" G="0.0641655" T="0.919705"/>
      <pos A="0.420807" C="0.0281006" G="0.494941" T="0.0561511"/>
      <pos A="0.0862052" C="0.524995" G="0.0481366" T="0.340663"/>
      <pos A="0.290573" C="0.158335" G="0.0541475" T="0.496945"/>
    </motif>
    <motif db="0" id="ANDR_HUMAN.H11MO.2.A" length="12" nsites="500" evalue="1.0e+000"
        url="http://hocomoco.autosome.ru/motif/ANDR_HUMAN.H11MO.2.A">
      <pos A="0.140022" C="0.323985" G="0.242002" T="0.293991"/>
      <pos A="0.248" C="0.130024" G="0.118026" T="0.503949"/>
      <pos A="0.138022" C="0.389972" G="0.317986" T="0.154019"/>
      <pos A="0.0460408" C="0.0160468" G="0.00204959" T="0.935863"/>
      <pos A="0.00604879" C="0.020046" G="0.969856" T="0.00404919"/>
      <pos A="0.010048" C="0.0120476" G="0.00204959" T="0.975855"/>
      <pos A="0.0540392" C="0.120026" G="0.188012" T="0.637922"/>
      <pos A="4.999e-05" C="0.983853" G="0.00604879" T="0.010048"/>
      <pos A="0.0280444" C="0.405969" G="0.00404919" T="0.561938"/>
      <pos A="0.172016" C="0.238002" G="0.114027" T="0.475955"/>
      <pos A="0.186013" C="0.140022" G="0.269996" T="0.403969"/>
      <pos A="0.122026" C="0.218006" G="0.242002" T="0.417966"/>
    </motif>
    <motif db="0" id="BARH2_HUMAN.H11MO.0.D" length="18" nsites="42825" evalue="1.0e+000"
        url="http://hocomoco.autosome.ru/motif/BARH2_HUMAN.H11MO.0.D">
      <pos A="0.221277" C="0.229626" G="0.413979" T="0.135118"/>
      <pos A="0.167058" C="0.385056" G="0.121355" T="0.326531"/>
      <pos A="0.0090238" C="0.00622148" G="0.00605889" T="0.978696"/>
      <pos A="0.988399" C="0.000650948" G="0.00147868" T="0.00947101"/>
      <pos A="0.99828" C="0.000780282" G="0.000647253" T="0.000292509"/>
      <pos A="0.476164" C="0.00180756" G="0.0308855" T="0.491143"/>
      <pos A="0.0165538" C="0.447798" G="0.0168763" T="0.518772"/>
      <pos A="0.0210791" C="0.00169064" G="0.971392" T="0.00583803"/>
      <pos A="0.204192" C="0.247647" G="0.346599" T="0.201562"/>
      <pos A="0.0565878" C="0.275451" G="0.0624176" T="0.605543"/>
      <pos A="0.144585" C="0.383472" G="0.294382" T="0.17756"/>
      <pos A="0.218691" C="0.379395" G="0.13358" T="0.268334"/>
      <pos A="0.268555" C="0.122333" G="0.101111" T="0.508001"/>
      <pos A="0.522536" C="0.0208406" G="0.0498196" T="0.406804"/>
      <pos A="0.490371" C="0.0184796" G="0.0137296" T="0.47742"/>
      <pos A="0.41991" C="0.0322168" G="0.0496664" T="0.498207"/>
      <pos A="0.336494" C="0.182098" G="0.118011" T="0.363397"/>
      <pos A="0.228191" C="0.155706" G="0.43546" T="0.180643"/>
    </motif>
    <motif db="0" id="BARX1_HUMAN.H11MO.0.D" length="12" nsites="461" evalue="1.0e+000"
        url="http://hocomoco.autosome.ru/motif/BARX1_HUMAN.H11MO.0.D">
      <pos A="0.0998157" C="0.362232" G="0.268976" T="0.268976"/>
      <pos A="0.3644" C="0.0130666" G="0.0434288" T="0.579104"/>
      <pos A="0.75694" C="0.184396" G="0.0455975" T="0.0130666"/>
      <pos A="0.958632" C="0.00222295" G="0.00872913" T="0.0304164"/>
      <pos A="0.0390913" C="0.0455975" G="0.29717" T="0.618141"/>
      <pos A="0.065116" C="0.0217415" G="0.427293" T="0.485849"/>
      <pos A="0.088972" C="0.147528" G="0.741759" T="0.0217415"/>
      <pos A="0.0455975" C="0.156203" G="0.0325851" T="0.765615"/>
      <pos A="0.0629473" C="0.04126" G="0.0325851" T="0.863208"/>
      <pos A="0.017404" C="0.0217415" G="0.0434288" T="0.917426"/>
      <pos A="0.147528" C="0.329701" G="0.0716222" T="0.451149"/>
      <pos A="0.154034" C="0.260301" G="0.0781284" T="0.507536"/>
    </motif>
    <motif db="0" id="BATF_HUMAN.H11MO.0.A" length="18" nsites="500" evalue="1.0e+000"
        url="http://hocomoco.autosome.ru/motif/BATF_HUMAN.H11MO.0.A">
      <pos A="0.45196" C="0.0780344" G="0.263997" T="0.206009"/>
      <pos A="0.0480404" C="0.39997" G="0.345981" T="0.206009"/>
      <pos A="0.0120476" C="0.0180464" G="0.0440412" T="0.925865"/>
      <pos A="0.134023" C="0.327984" G="0.0240452" T="0.513947"/>
      <pos A="0.0860328" C="0.238002" G="0.0520396" T="0.623925"/>
      <pos A="0.142022" C="0.545941" G="0.0460408" T="0.265997"/>
      <pos A="0.379974" C="0.0860328" G="0.395971" T="0.138022"/>
      <pos A="0.369976" C="0.114027" G="0.230004" T="0.285993"/>
      <pos A="0.337982" C="0.0180464" G="0.0840332" T="0.559938"/>
      <pos A="0.577934" C="0.158018" G="0.0220456" T="0.242002"/>
      <pos A="0.00204959" C="0.00204959" G="4.999e-05" T="0.995851"/>
      <pos A="0.00404919" C="0.0560388" G="0.84988" T="0.090032"/>
      <pos A="0.977854" C="0.00804839" G="0.0120476" T="0.00204959"/>
      <pos A="0.104029" C="0.557938" G="0.315987" T="0.0220456"/>
      <pos A="0.0720356" C="0.030044" G="0.020046" T="0.877874"/>
      <pos A="0.212008" C="0.507948" G="0.212008" T="0.0680364"/>
      <pos A="0.611928" C="0.0840332" G="0.110028" T="0.194011"/>
      <pos A="0.142022" C="0.186013" G="0.305989" T="0.365977"/>
    </motif>
    <motif db="0" id="BC11A_HUMAN.H11MO.0.A" length="17" nsites="500" evalue="1.0e+000"
        url="http://hocomoco.autosome.ru/motif/BC11A_HUMAN.H11MO.0.A">
      <pos A="0.37573" C="0.184625" G="0.286195" T="0.153451"/>
      <pos A="0.55058" C="0.0994705" G="0.224094" T="0.125856"/>
      <pos A="0.500164" C="0.142363" G="0.230714" T="0.126759"/>
      <pos A="0.589982" C="0.0166164" G="0.226051" T="0.167351"/>
      <pos A="0.187435" C="0.160796" G="0.580417" T="0.071352"/>
      <pos A="0.664511" C="0.0145816" G="0.269377" T="0.051531"/>
      <pos A="0.104037" C="0.0144884" G="0.828551" T="0.0529239"/>
      <pos A="0.200417" C="0.0327717" G="0.758546" T="0.00826493"/>
      <pos A="0.880098" C="0.0431253" G="0.0485975" T="0.0281795"/>
      <pos A="0.867864" C="0.00583965" G="0.0555442" T="0.0707524"/>
      <pos A="0.248399" C="0.226047" G="0.502141" T="0.0234139"/>
      <pos A="0.150158" C="0.154992" G="0.0315585" T="0.663292"/>
      <pos A="0.117832" C="0.0724923" G="0.760189" T="0.0494865"/>
      <pos A="0.658749" C="0.064413" G="0.250663" T="0.0261749"/>
      <pos A="0.458785" C="0.143453" G="0.310166" T="0.0875961"/>
      <pos A="0.622702" C="0.078845" G="0.157294" T="0.141159"/>
      <pos A="0.358985" C="0.2047" G="0.318076" T="0.118238"/>
    </motif>
    <motif db="0" id="BHE23_HUMAN.H11MO.0.D" length="12" nsites="392" evalue="1.0e+000"
        url="http://hocomoco.autosome.ru/motif/BHE23_HUMAN.H11MO.0.D">
      <pos A="0.412586" C="0.0988906" G="0.328424" T="0.160099"/>
      <pos A="0.238523" C="0.192617" G="0.401747" T="0.167113"/>
      <pos A="0.118018" C="0.498023" G="0.26594" T="0.118018"/>
      <pos A="0.577085" C="0.0338562" G="0.288893" T="0.100166"/>
      <pos A="0.11228" C="0.0281178" G="0.239799" T="0.619804"/>
      <pos A="0.568796" C="0.0179163" G="0.290806" T="0.122482"/>
      <pos A="0.104629" C="0.00261413" G="6.37592e-05" T="0.892693"/>
      <pos A="6.37592e-05" C="6.37592e-05" G="0.999809" T="6.37592e-05"/>
      <pos A="0.0128156" C="0.0561719" G="0.614703" T="0.31631"/>
      <pos A="0.098253" C="0.121206" G="0.14416" T="0.636381"/>
      <pos A="0.203456" C="0.114193" G="0.402385" T="0.279967"/>
      <pos A="0.144797" C="0.193254" G="0.381982" T="0.279967"/>
    </motif>
    <motif db="0" id="BPTF_HUMAN.H11MO.0.D" length="12" nsites="21" evalue="1.0e+000"
        url="http://hocomoco.autosome.ru/motif/BPTF_HUMAN.H11MO.0.D">
      <pos A="0.0959716" C="0.0959716" G="0.380332" T="0.427725"/>
      <pos A="0.0485782" C="0.00118483" G="0.380332" T="0.569905"/>
      <pos A="0.0959716" C="0.0485782" G="0.190758" T="0.664692"/>
      <pos A="0.143365" C="0.238152" G="0.332938" T="0.285545"/>
      <pos A="0.0485782" C="0.00118483" G="0.00118483" T="0.949052"/>
      <pos A="0.00118483" C="0.00118483" G="0.0485782" T="0.949052"/>
      <pos A="0.00118483" C="0.00118483" G="0.759479" T="0.238152"/>
      <pos A="0.0485782" C="0.143365" G="0.00118483" T="0.806872"/>
      <pos A="0.0485782" C="0.00118483" G="0.475118" T="0.475118"/>
      <pos A="0.0485782" C="0.0959716" G="0.332938" T="0.522512"/>
      <pos A="0.143365" C="0.143365" G="0.285545" T="0.427725"/>
      <pos A="0.190758" C="0.427725" G="0.285545" T="0.0959716"/>
    </motif>
    <motif db="0" id="BRAC_HUMAN.H11MO.0.A" length="20" nsites="500" evalue="1.0e+000"
        url="http://hocomoco.autosome.ru/motif/BRAC_HUMAN.H11MO.0.A">
      <pos A="0.120026" C="0.252" G="0.146021" T="0.481954"/>
      <pos A="0.0780344" C="0.20201" G="0.106029" T="0.613927"/>
      <pos A="0.335983" C="0.311988" G="0.224005" T="0.128024"/>
      <pos A="0.333983" C="0.164017" G="0.379974" T="0.122026"/>
      <pos A="0.138022" C="0.673915" G="0.128024" T="0.060038"/>
      <pos A="0.669916" C="0.0720356" G="0.162018" T="0.0960308"/>
      <pos A="0.19801" C="0.174015" G="0.407968" T="0.220006"/>
      <pos A="0.182014" C="0.252" G="0.40197" T="0.164017"/>
      <pos A="0.244001" C="0.166017" G="0.339982" T="0.25"/>
      <pos A="0.469956" C="0.190012" G="0.230004" T="0.110028"/>
      <pos A="0.343981" C="0.0520396" G="0.437962" T="0.166017"/>
      <pos A="0.060038" C="0.128024" G="0.7479" T="0.0640372"/>
      <pos A="0.0380424" C="0.0160468" G="0.00404919" T="0.941862"/>
      <pos A="0.00204959" C="0.0140472" G="0.969856" T="0.0140472"/>
      <pos A="0.224005" C="0.0520396" G="0.0440412" T="0.679914"/>
      <pos A="0.0320436" C="0.15202" G="0.631924" T="0.184013"/>
      <pos A="0.905869" C="0.020046" G="0.0620376" T="0.0120476"/>
      <pos A="0.659918" C="0.0580384" G="0.222006" T="0.060038"/>
      <pos A="0.34998" C="0.0880324" G="0.261998" T="0.29999"/>
      <pos A="0.20001" C="0.136023" G="0.19801" T="0.465957"/>
    </motif>
    <motif db="0" id="CDC5L_HUMAN.H11MO.0.D" length="15" nsites="10" evalue="1.0e+000"
        url="http://hocomoco.autosome.ru/motif/CDC5L_HUMAN.H11MO.0.D">
      <pos A="0.15099" C="0.15099" G="0.64604" T="0.0519802"/>
      <pos A="0.00247525" C="0.200495" G="0.398515" T="0.398515"/>
      <pos A="0.200495" C="0.00247525" G="0.794554" T="0.00247525"/>
      <pos A="0.497525" C="0.101485" G="0.101485" T="0.299505"/>
      <pos A="0.00247525" C="0.101485" G="0.299505" T="0.596535"/>
      <pos A="0.200495" C="0.00247525" G="0.200495" T="0.596535"/>
      <pos A="0.101485" C="0.00247525" G="0.00247525" T="0.893564"/>
      <pos A="0.893564" C="0.00247525" G="0.101485" T="0.00247525"/>
      <pos A="0.794554" C="0.00247525" G="0.00247525" T="0.200495"/>
      <pos A="0.101485" C="0.596535" G="0.00247525" T="0.299505"/>
      <pos A="0.596535" C="0.00247525" G="0.299505" T="0.101485"/>
      <pos A="0.200495" C="0.101485" G="0.00247525" T="0.695545"/>
      <pos A="0.794554" C="0.101485" G="0.101485" T="0.00247525"/>
      <pos A="0.596535" C="0.00247525" G="0.101485" T="0.299505"/>
      <pos A="0.0767327" C="0.274752" G="0.175743" T="0.472772"/>
    </motif>
    <motif db="0" id="CDX1_HUMAN.H11MO.0.C" length="8" nsites="30" evalue="1.0e+000"
        url="http://hocomoco.autosome.ru/motif/CDX1_HUMAN.H11MO.0.C">
      <pos A="0.465232" C="0.243748" G="0.0490569" T="0.241962"/>
      <pos A="0.0329815" C="0.000830565" G="0.0972832" T="0.868905"/>
      <pos A="0.0329815" C="0.000830565" G="0.0329815" T="0.933207"/>
      <pos A="0.0651324" C="0.0544154" G="0.129434" T="0.751018"/>
      <pos A="0.804603" C="0.000830565" G="0.161585" T="0.0329815"/>
      <pos A="0.247321" C="0.0937109" G="0.0329815" T="0.625987"/>
      <pos A="0.206239" C="0.000830565" G="0.7921" T="0.000830565"/>
      <pos A="0.199987" C="0.0999625" G="0.339308" T="0.360742"/>
    </motif>
    <motif db="0" id="CLOCK_HUMAN.H11MO.0.C" length="14" nsites="252" evalue="1.0e+000"
        url="http://hocomoco.autosome.ru/motif/CLOCK_HUMAN.H11MO.0.C">
      <pos A="0.158766" C="0.599068" G="0.1786" T="0.063566"/>
      <pos A="0.424534" C="0.115133" G="0.1905" T="0.269833"/>
      <pos A="0.2024" C="0.146866" G="0.511801" T="0.138933"/>
      <pos A="0.337267" C="0.3214" G="0.1667" T="0.174633"/>
      <pos A="0.0952995" C="0.848969" G="0.0437326" T="0.0119992"/>
      <pos A="0.809302" C="0.063566" G="0.0437326" T="0.0833994"/>
      <pos A="0.1548" C="0.607001" G="0.127033" T="0.111166"/>
      <pos A="0.253967" C="0.0556327" G="0.642701" T="0.0476993"/>
      <pos A="0.0952995" C="0.1191" G="0.0437326" T="0.741868"/>
      <pos A="0.0873661" C="0.0238992" G="0.860869" T="0.0278659"/>
      <pos A="0.400734" C="0.313467" G="0.1786" T="0.1072"/>
      <pos A="0.369" C="0.242067" G="0.281733" T="0.1072"/>
      <pos A="0.222233" C="0.388834" G="0.289667" T="0.0992662"/>
      <pos A="0.491967" C="0.2976" G="0.0238992" T="0.186533"/>
    </motif>
    <motif db="0" id="COT2_HUMAN.H11MO.1.A" length="17" nsites="500" evalue="1.0e+000"
        url="http://hocomoco.autosome.ru/motif/COT2_HUMAN.H11MO.1.A">
      <pos A="0.315987" C="0.0860328" G="0.429964" T="0.168016"/>
      <pos A="0.263997" C="0.0460408" G="0.563937" T="0.126025"/>
      <pos A="0.269996" C="0.10203" G="0.507948" T="0.120026"/>
      <pos A="0.182014" C="0.184013" G="0.511948" T="0.122026"/>
      <pos A="0.128024" C="0.263997" G="0.20001" T="0.407968"/>
      <pos A="0.19801" C="0.543941" G="0.124025" T="0.134023"/>
      <pos A="0.637922" C="0.0760348" G="0.118026" T="0.168016"/>
      <pos A="0.49795" C="0.0240452" G="0.457958" T="0.020046"/>
      <pos A="0.731904" C="0.00204959" G="0.257998" T="0.00804839"/>
      <pos A="0.0260448" C="0.00404919" G="0.89987" T="0.070036"/>
      <pos A="0.0280444" C="0.010048" G="0.909868" T="0.0520396"/>
      <pos A="0.0120476" C="0.0480404" G="0.184013" T="0.755899"/>
      <pos A="0.070036" C="0.831884" G="0.0480404" T="0.05004"/>
      <pos A="0.957858" C="0.0140472" G="0.0160468" T="0.0120476"/>
      <pos A="0.226005" C="0.180014" G="0.415967" T="0.178014"/>
      <pos A="0.30199" C="0.196011" G="0.373975" T="0.128024"/>
      <pos A="0.259998" C="0.154019" G="0.463957" T="0.122026"/>
    </motif>
    <motif db="0" id="DBP_HUMAN.H11MO.0.B" length="11" nsites="25" evalue="1.0e+000"
        url="http://hocomoco.autosome.ru/motif/DBP_HUMAN.H11MO.0.B">
      <pos A="0.31257" C="0.230846" G="0.430049" T="0.0265349"/>
      <pos A="0.0725049" C="0.000996016" G="0.046966" T="0.879533"/>
      <pos A="0.0929359" C="0.046966" G="0.0980437" T="0.762054"/>
      <pos A="0.639468" C="0.0776126" G="0.164445" T="0.118475"/>
      <pos A="0.0265349" C="0.131244" G="0.0929359" T="0.749285"/>
      <pos A="0.0929359" C="0.000996016" G="0.853994" T="0.0520738"/>
      <pos A="0.000996016" C="0.455588" G="0.000996016" T="0.54242"/>
      <pos A="0.899964" C="0.0520738" G="0.000996016" T="0.046966"/>
      <pos A="0.951042" C="0.000996016" G="0.000996016" T="0.046966"/>
      <pos A="0.0903821" C="0.330447" G="0.258939" T="0.320232"/>
      <pos A="0.394295" C="0.246169" G="0.184876" T="0.17466"/>
    </motif>
    <motif db="0" id="DLX1_HUMAN.H11MO.0.D" length="16" nsites="16252" evalue="1.0e+000"
        url="http://hocomoco.autosome.ru/motif/DLX1_HUMAN.H11MO.0.D">
      <pos A="0.356832" C="0.136116" G="0.136793" T="0.370259"/>
      <pos A="0.452964" C="0.0963251" G="0.0763799" T="0.374331"/>
      <pos A="0.532742" C="0.0579052" G="0.0766995" T="0.332653"/>
      <pos A="0.46403" C="0.0493464" G="0.0743764" T="0.412248"/>
      <pos A="0.339625" C="0.0394757" G="0.110197" T="0.510702"/>
      <pos A="0.22041" C="0.0722778" G="0.11822" T="0.589092"/>
      <pos A="0.562225" C="0.0896903" G="0.152019" T="0.196065"/>
      <pos A="0.164777" C="0.141951" G="0.203084" T="0.490188"/>
      <pos A="0.125209" C="0.153758" G="0.58495" T="0.136083"/>
      <pos A="0.101867" C="0.460239" G="0.302962" T="0.134932"/>
      <pos A="0.220662" C="0.128848" G="0.000135811" T="0.650354"/>
      <pos A="0.992561" C="0.00306575" G="0.00435255" T="2.072e-05"/>
      <pos A="0.996767" C="0.000739225" G="0.000854315" T="0.00163914"/>
      <pos A="0.0116504" C="0.0106562" G="0.00950858" T="0.968185"/>
      <pos A="0.0369355" C="0.035676" G="0.0740189" T="0.85337"/>
      <pos A="0.594043" C="0.108977" G="0.168693" T="0.128287"/>
    </motif>
    <motif db="0" id="DLX6_HUMAN.H11MO.0.D" length="15" nsites="1138" evalue="1.0e+000"
        url="http://hocomoco.autosome.ru/motif/DLX6_HUMAN.H11MO.0.D">
      <pos A="0.399591" C="0.128086" G="0.103484" T="0.368838"/>
      <pos A="0.481966" C="0.0733899" G="0.0672393" T="0.377405"/>
      <pos A="0.438252" C="0.0674589" G="0.095576" T="0.398713"/>
      <pos A="0.347311" C="0.0837141" G="0.128526" T="0.440449"/>
      <pos A="0.293494" C="0.105461" G="0.187176" T="0.41387"/>
      <pos A="0.326004" C="0.118641" G="0.25659" T="0.298765"/>
      <pos A="0.310188" C="0.198599" G="0.303159" T="0.188055"/>
      <pos A="0.216172" C="0.21705" G="0.359393" T="0.207385"/>
      <pos A="0.227594" C="0.208264" G="0.311067" T="0.253075"/>
      <pos A="0.00880854" C="0.228473" G="0.00265794" T="0.760061"/>
      <pos A="0.95688" C="0.00792988" G="0.0272603" T="0.00792988"/>
      <pos A="0.987633" C="0.00880854" G="0.00177928" T="0.00177928"/>
      <pos A="0.00331693" C="0.00507425" G="0.0059529" T="0.985656"/>
      <pos A="0.0195721" C="0.0160575" G="0.0345093" T="0.929861"/>
      <pos A="0.659454" C="0.0162771" G="0.293054" T="0.0312143"/>
    </motif>
    <motif db="0" id="DMBX1_HUMAN.H11MO.0.D" length="20" nsites="29" evalue="1.0e+000"
        url="http://hocomoco.autosome.ru/motif/DMBX1_HUMAN.H11MO.0.D">
      <pos A="0.17268" C="0.275773" G="0.138316" T="0.41323"/>
      <pos A="0.421821" C="0.284364" G="0.112543" T="0.181271"/>
      <pos A="0.430412" C="0.292955" G="0.155498" T="0.121134"/>
      <pos A="0.207045" C="0.138316" G="0.103952" T="0.550687"/>
      <pos A="0.41323" C="0.0352234" G="0.0352234" T="0.516323"/>
      <pos A="0.516323" C="0.0352234" G="0.0352234" T="0.41323"/>
      <pos A="0.310137" C="0.103952" G="0.0352234" T="0.550687"/>
      <pos A="0.550687" C="0.17268" G="0.0352234" T="0.241409"/>
      <pos A="0.585052" C="0.103952" G="0.0352234" T="0.275773"/>
      <pos A="0.138316" C="0.310137" G="0.17268" T="0.378866"/>
      <pos A="0.103952" C="0.619416" G="0.0352234" T="0.241409"/>
      <pos A="0.000859107" C="0.447595" G="0.0695876" T="0.481959"/>
      <pos A="0.756873" C="0.0352234" G="0.138316" T="0.0695876"/>
      <pos A="0.89433" C="0.0352234" G="0.0695876" T="0.000859107"/>
      <pos A="0.000859107" C="0.0352234" G="0.000859107" T="0.963058"/>
      <pos A="0.000859107" C="0.000859107" G="0.000859107" T="0.997423"/>
      <pos A="0.997423" C="0.000859107" G="0.000859107" T="0.000859107"/>
      <pos A="0.619416" C="0.138316" G="0.138316" T="0.103952"/>
      <pos A="0.0953608" C="0.232818" G="0.335911" T="0.335911"/>
      <pos A="0.241409" C="0.103952" G="0.241409" T="0.41323"/>
    </motif>
    <motif db="0" id="EGR1_HUMAN.H11MO.0.A" length="17" nsites="500" evalue="1.0e+000"
        url="http://hocomoco.autosome.ru/motif/EGR1_HUMAN.H11MO.0.A">
      <pos A="0.232004" C="0.248" G="0.409968" T="0.110028"/>
      <pos A="0.319986" C="0.128024" G="0.317986" T="0.234003"/>
      <pos A="0.277994" C="0.180014" G="0.459958" T="0.0820336"/>
      <pos A="0.236003" C="0.112028" G="0.353979" T="0.29799"/>
      <pos A="0.112028" C="0.030044" G="0.807888" T="0.05004"/>
      <pos A="0.236003" C="0.505949" G="0.0460408" T="0.212008"/>
      <pos A="0.0560388" C="0.0340432" G="0.869876" T="0.040042"/>
      <pos A="0.0320436" C="0.00404919" G="0.409968" T="0.553939"/>
      <pos A="0.0920316" C="0.00204959" G="0.891872" T="0.0140472"/>
      <pos A="0.0160468" C="0.00404919" G="0.957858" T="0.0220456"/>
      <pos A="0.0240452" C="0.0320436" G="0.929864" T="0.0140472"/>
      <pos A="0.220006" C="0.475955" G="0.00404919" T="0.29999"/>
      <pos A="0.0880324" C="0.010048" G="0.841882" T="0.060038"/>
      <pos A="0.110028" C="0.0220456" G="0.695911" T="0.172016"/>
      <pos A="0.337982" C="0.128024" G="0.405969" T="0.128024"/>
      <pos A="0.311988" C="0.0820336" G="0.455959" T="0.15002"/>
      <pos A="0.263997" C="0.182014" G="0.435963" T="0.118026"/>
    </motif>
    <motif db="0" id="EGR2_HUMAN.H11MO.0.A" length="18" nsites="500" evalue="1.0e+000"
        url="http://hocomoco.autosome.ru/motif/EGR2_HUMAN.H11MO.0.A">
      <pos A="0.216007" C="0.0740352" G="0.611928" T="0.0980304"/>
      <pos A="0.293991" C="0.0960308" G="0.411968" T="0.19801"/>
      <pos A="0.228004" C="0.0740352" G="0.621926" T="0.0760348"/>
      <pos A="0.253999" C="0.0680364" G="0.50195" T="0.176015"/>
      <pos A="0.319986" C="0.104029" G="0.505949" T="0.070036"/>
      <pos A="0.15002" C="0.104029" G="0.44996" T="0.295991"/>
      <pos A="0.0760348" C="0.10203" G="0.765897" T="0.0560388"/>
      <pos A="0.369976" C="0.190012" G="0.0440412" T="0.395971"/>
      <pos A="0.0340432" C="0.0220456" G="0.929864" T="0.0140472"/>
      <pos A="0.040042" C="0.0120476" G="0.461958" T="0.485953"/>
      <pos A="0.182014" C="0.00604879" G="0.793891" T="0.0180464"/>
      <pos A="0.0360428" C="0.0140472" G="0.889872" T="0.060038"/>
      <pos A="0.0240452" C="0.040042" G="0.915867" T="0.020046"/>
      <pos A="0.34998" C="0.281994" G="0.0220456" T="0.345981"/>
      <pos A="0.0580384" C="0.00604879" G="0.873875" T="0.0620376"/>
      <pos A="0.0760348" C="0.0340432" G="0.781894" T="0.108028"/>
      <pos A="0.341982" C="0.0740352" G="0.50195" T="0.0820336"/>
      <pos A="0.253999" C="0.0480404" G="0.561938" T="0.136023"/>
    </motif>
    <motif db="0" id="EGR2_HUMAN.H11MO.1.A" length="16" nsites="498" evalue="1.0e+000"
        url="http://hocomoco.autosome.ru/motif/EGR2_HUMAN.H11MO.1.A">
      <pos A="0.19479" C="0.144599" G="0.45779" T="0.202821"/>
      <pos A="0.281118" C="0.172706" G="0.453774" T="0.0924011"/>
      <pos A="0.188767" C="0.100432" G="0.373469" T="0.337332"/>
      <pos A="0.0622867" C="0.0663019" G="0.849277" T="0.0221341"/>
      <pos A="0.244981" C="0.365439" G="0.0582714" T="0.331309"/>
      <pos A="0.00607308" C="0.0181189" G="0.969735" T="0.00607308"/>
      <pos A="0.012096" C="0.0100883" G="0.34737" T="0.630446"/>
      <pos A="0.162668" C="0.00406545" G="0.81314" T="0.0201265"/>
      <pos A="0.0241417" C="0.0100883" G="0.92356" T="0.0422104"/>
      <pos A="0.0241417" C="0.0181189" G="0.953674" T="0.00406545"/>
      <pos A="0.321271" C="0.357408" G="0.012096" T="0.309225"/>
      <pos A="0.0321723" C="0.00607308" G="0.911514" T="0.0502409"/>
      <pos A="0.0683096" C="0.028157" G="0.712758" T="0.190775"/>
      <pos A="0.299187" C="0.0944088" G="0.459797" T="0.146607"/>
      <pos A="0.220889" C="0.0803554" G="0.524041" T="0.174714"/>
      <pos A="0.188767" C="0.164676" G="0.516011" T="0.130546"/>
    </motif>
    <motif db="0" id="ELF3_HUMAN.H11MO.0.A" length="14" nsites="500" evalue="1.0e+000"
        url="http://hocomoco.autosome.ru/motif/ELF3_HUMAN.H11MO.0.A">
      <pos A="0.29799" C="0.170016" G="0.389972" T="0.142022"/>
      <pos A="0.44796" C="0.15202" G="0.188012" T="0.212008"/>
      <pos A="0.869876" C="0.00604879" G="0.0280444" T="0.0960308"/>
      <pos A="0.146021" C="0.411968" G="0.234003" T="0.208008"/>
      <pos A="0.271996" C="0.385973" G="0.341982" T="4.999e-05"/>
      <pos A="0.915867" C="0.0640372" G="0.0160468" T="0.00404919"/>
      <pos A="0.00204959" C="4.999e-05" G="0.983853" T="0.0140472"/>
      <pos A="4.999e-05" C="0.00604879" G="0.991852" T="0.00204959"/>
      <pos A="0.989852" C="4.999e-05" G="0.010048" T="4.999e-05"/>
      <pos A="0.977854" C="4.999e-05" G="0.010048" T="0.0120476"/>
      <pos A="0.29799" C="0.0180464" G="0.681914" T="0.00204959"/>
      <pos A="0.040042" C="0.14802" G="0.0520396" T="0.759898"/>
      <pos A="0.35198" C="0.0640372" G="0.39797" T="0.186013"/>
      <pos A="0.257998" C="0.204009" G="0.425965" T="0.112028"/>
    </motif>
    <motif db="0" id="ELF5_HUMAN.H11MO.0.A" length="15" nsites="500" evalue="1.0e+000"
        url="http://hocomoco.autosome.ru/motif/ELF5_HUMAN.H11MO.0.A">
      <pos A="0.253999" C="0.222006" G="0.405969" T="0.118026"/>
      <pos A="0.216007" C="0.20201" G="0.491952" T="0.090032"/>
      <pos A="0.467956" C="0.168016" G="0.263997" T="0.10003"/>
      <pos A="0.79989" C="0.0220456" G="0.0740352" T="0.104029"/>
      <pos A="0.144021" C="0.307988" G="0.369976" T="0.178014"/>
      <pos A="0.184013" C="0.365977" G="0.443961" T="0.00604879"/>
      <pos A="0.683913" C="0.257998" G="0.05004" T="0.00804839"/>
      <pos A="4.999e-05" C="4.999e-05" G="0.99985" T="4.999e-05"/>
      <pos A="0.00604879" C="0.00204959" G="0.991852" T="4.999e-05"/>
      <pos A="0.991852" C="4.999e-05" G="0.00604879" T="0.00204959"/>
      <pos A="0.981854" C="0.00604879" G="0.00604879" T="0.00604879"/>
      <pos A="0.15002" C="0.0180464" G="0.827884" T="0.00404919"/>
      <pos A="0.158018" C="0.154019" G="0.124025" T="0.563937"/>
      <pos A="0.257998" C="0.120026" G="0.475955" T="0.146021"/>
      <pos A="0.279994" C="0.220006" G="0.395971" T="0.104029"/>
    </motif>
    <motif db="0" id="ESX1_HUMAN.H11MO.0.D" length="17" nsites="8260" evalue="1.0e+000"
        url="http://hocomoco.autosome.ru/motif/ESX1_HUMAN.H11MO.0.D">
      <pos A="0.234403" C="0.208248" G="0.426596" T="0.130754"/>
      <pos A="0.126857" C="0.395271" G="0.19232" T="0.285553"/>
      <pos A="0.0225823" C="0.050032" G="0.0212367" T="0.906149"/>
      <pos A="0.993554" C="0.00133608" G="0.00336186" T="0.00174846"/>
      <pos A="0.999853" C="3.0266e-06" G="0.000140487" T="3.0266e-06"/>
      <pos A="3.0266e-06" C="3.0266e-06" G="0.00340342" T="0.996591"/>
      <pos A="0.000249017" C="0.00687622" G="0.0030489" T="0.989826"/>
      <pos A="0.582427" C="3.0266e-06" G="0.417567" T="3.0266e-06"/>
      <pos A="0.246805" C="0.221045" G="0.49818" T="0.0339699"/>
      <pos A="0.077646" C="0.530055" G="0.114559" T="0.27774"/>
      <pos A="0.293931" C="0.260317" G="0.215387" T="0.230365"/>
      <pos A="0.380207" C="0.192904" G="0.0759636" T="0.350926"/>
      <pos A="0.440479" C="0.0612148" G="0.0379036" T="0.460402"/>
      <pos A="0.539419" C="0.0346495" G="0.0205775" T="0.405354"/>
      <pos A="0.489906" C="0.0202216" G="0.0155621" T="0.47431"/>
      <pos A="0.282205" C="0.0581422" G="0.0668169" T="0.592836"/>
      <pos A="0.319888" C="0.119924" G="0.155426" T="0.404762"/>
    </motif>
    <motif db="0" id="ETS2_HUMAN.H11MO.0.B" length="13" nsites="500" evalue="1.0e+000"
        url="http://hocomoco.autosome.ru/motif/ETS2_HUMAN.H11MO.0.B">
      <pos A="0.230004" C="0.140022" G="0.435963" T="0.194011"/>
      <pos A="0.317986" C="0.146021" G="0.345981" T="0.190012"/>
      <pos A="0.321986" C="0.279994" G="0.29799" T="0.10003"/>
      <pos A="0.473955" C="0.0760348" G="0.365977" T="0.0840332"/>
      <pos A="0.192012" C="0.00804839" G="0.7519" T="0.0480404"/>
      <pos A="0.00404919" C="0.010048" G="0.967856" T="0.0180464"/>
      <pos A="0.981854" C="0.0160468" G="4.999e-05" T="0.00204959"/>
      <pos A="0.953859" C="0.0180464" G="0.0240452" T="0.00404919"/>
      <pos A="0.381974" C="0.0840332" G="0.519946" T="0.0140472"/>
      <pos A="0.391972" C="0.261998" G="0.19801" T="0.14802"/>
      <pos A="0.421966" C="0.0480404" G="0.459958" T="0.070036"/>
      <pos A="0.329984" C="0.0860328" G="0.495951" T="0.0880324"/>
      <pos A="0.495951" C="0.10003" G="0.319986" T="0.0840332"/>
    </motif>
    <motif db="0" id="ETV5_HUMAN.H11MO.0.C" length="14" nsites="500" evalue="1.0e+000"
        url="http://hocomoco.autosome.ru/motif/ETV5_HUMAN.H11MO.0.C">
      <pos A="0.327984" C="0.180014" G="0.381974" T="0.110028"/>
      <pos A="0.455959" C="0.0880324" G="0.327984" T="0.128024"/>
      <pos A="0.29799" C="0.0980304" G="0.493951" T="0.110028"/>
      <pos A="0.20001" C="0.417966" G="0.345981" T="0.0360428"/>
      <pos A="0.839882" C="0.0360428" G="0.0840332" T="0.040042"/>
      <pos A="0.0160468" C="0.00604879" G="0.961858" T="0.0160468"/>
      <pos A="0.0440412" C="0.0160468" G="0.935863" T="0.00404919"/>
      <pos A="0.793891" C="0.0680364" G="0.10203" T="0.0360428"/>
      <pos A="0.945861" C="0.00604879" G="0.0120476" T="0.0360428"/>
      <pos A="0.371976" C="0.0620376" G="0.54794" T="0.0180464"/>
      <pos A="0.228004" C="0.10003" G="0.232004" T="0.439962"/>
      <pos A="0.218006" C="0.106029" G="0.537942" T="0.138022"/>
      <pos A="0.405969" C="0.120026" G="0.385973" T="0.0880324"/>
      <pos A="0.271996" C="0.216007" G="0.373975" T="0.138022"/>
    </motif>
    <motif db="0" id="FEZF1_HUMAN.H11MO.0.C" length="12" nsites="500" evalue="1.0e+000"
        url="http://hocomoco.autosome.ru/motif/FEZF1_HUMAN.H11MO.0.C">
      <pos A="0.305989" C="0.122026" G="0.361978" T="0.210008"/>
      <pos A="0.132024" C="0.485953" G="0.0740352" T="0.307988"/>
      <pos A="0.070036" C="0.0320436" G="0.0220456" T="0.875875"/>
      <pos A="0.0120476" C="0.020046" G="0.94986" T="0.0180464"/>
      <pos A="0.0140472" C="0.555939" G="0.10203" T="0.327984"/>
      <pos A="0.0260448" C="0.433963" G="0.0520396" T="0.487952"/>
      <pos A="0.0620376" C="0.725905" G="0.0260448" T="0.186013"/>
      <pos A="0.240002" C="0.060038" G="0.0140472" T="0.685913"/>
      <pos A="0.00604879" C="0.134023" G="0.05004" T="0.809888"/>
      <pos A="0.020046" C="0.010048" G="0.0180464" T="0.95186"/>
      <pos A="0.0440412" C="0.116027" G="0.070036" T="0.769896"/>
      <pos A="0.172016" C="0.331984" G="0.158018" T="0.337982"/>
    </motif>
    <motif db="0" id="FLI1_HUMAN.H11MO.0.A" length="18" nsites="497" evalue="1.0e+000"
        url="http://hocomoco.autosome.ru/motif/FLI1_HUMAN.H11MO.0.A">
      <pos A="0.209264" C="0.227369" G="0.440606" T="0.122762"/>
      <pos A="0.315882" C="0.148914" G="0.432559" T="0.102645"/>
      <pos A="0.446641" C="0.086552" G="0.37422" T="0.092587"/>
      <pos A="0.201217" C="0.0543653" G="0.653842" T="0.0905753"/>
      <pos A="0.299789" C="0.0362603" G="0.635737" T="0.0282136"/>
      <pos A="0.422501" C="0.388302" G="0.183112" T="0.00608529"/>
      <pos A="0.915359" C="0.0342486" G="0.0402836" T="0.0101086"/>
      <pos A="0.00407363" C="0.00407363" G="0.981744" T="0.0101086"/>
      <pos A="0.00206196" C="0.0121203" G="0.985767" T="5.02917e-05"/>
      <pos A="0.937487" C="0.0181553" G="0.044307" T="5.02917e-05"/>
      <pos A="0.957604" C="0.00206196" G="0.026202" T="0.014132"/>
      <pos A="0.146902" C="0.0282136" G="0.822822" T="0.00206196"/>
      <pos A="0.134832" C="0.171042" G="0.500956" T="0.19317"/>
      <pos A="0.41043" C="0.124774" G="0.402384" T="0.062412"/>
      <pos A="0.394337" C="0.0764937" G="0.474804" T="0.0543653"/>
      <pos A="0.3018" C="0.12075" G="0.509002" T="0.068447"/>
      <pos A="0.24145" C="0.150925" G="0.529119" T="0.0785053"/>
      <pos A="0.388302" C="0.130809" G="0.364162" T="0.116727"/>
    </motif>
    <motif db="0" id="FOXD3_HUMAN.H11MO.0.D" length="15" nsites="465" evalue="1.0e+000"
        url="http://hocomoco.autosome.ru/motif/FOXD3_HUMAN.H11MO.0.D">
      <pos A="0.157009" C="0.17636" G="0.298914" T="0.367717"/>
      <pos A="0.118308" C="0.217211" G="0.266663" T="0.397818"/>
      <pos A="0.135508" C="0.00650398" G="0.0559557" T="0.802032"/>
      <pos A="0.0387551" C="0.0688562" G="0.872984" T="0.0194044"/>
      <pos A="0.092507" C="0.0516556" G="0.036605" T="0.819232"/>
      <pos A="0.036605" C="0.111858" G="0.0495055" T="0.802032"/>
      <pos A="0.0538056" C="5.37519e-05" G="0.0946571" T="0.851484"/>
      <pos A="0.339766" C="0.200011" G="0.225812" T="0.234412"/>
      <pos A="0.0581058" C="0.599925" G="0.0624059" T="0.279564"/>
      <pos A="0.294614" C="0.202161" G="0.0409052" T="0.46232"/>
      <pos A="0.109708" C="0.223662" G="0.0710062" T="0.595625"/>
      <pos A="0.404268" C="0.0473554" G="0.146259" T="0.402118"/>
      <pos A="0.230112" C="0.141959" G="0.427919" T="0.200011"/>
      <pos A="0.101107" C="0.363416" G="0.348366" T="0.18711"/>
      <pos A="0.356966" C="0.292464" G="0.111858" T="0.238712"/>
    </motif>
    <motif db="0" id="FOXG1_HUMAN.H11MO.0.D" length="17" nsites="310" evalue="1.0e+000"
        url="http://hocomoco.autosome.ru/motif/FOXG1_HUMAN.H11MO.0.D">
      <pos A="0.358366" C="0.152243" G="0.184567" T="0.304825"/>
      <pos A="0.150395" C="0.11105" G="0.121211" T="0.617344"/>
      <pos A="0.0332385" C="0.0360077" G="0.0297281" T="0.901026"/>
      <pos A="0.102416" C="0.0200309" G="0.857522" T="0.0200309"/>
      <pos A="8.06192e-05" C="0.00322038" G="0.00949991" T="0.987199"/>
      <pos A="8.06192e-05" C="8.06192e-05" G="0.231877" T="0.767961"/>
      <pos A="0.00340567" C="8.06192e-05" G="0.0926261" T="0.903888"/>
      <pos A="0.687419" C="0.164275" G="0.10851" T="0.0397959"/>
      <pos A="0.0396106" C="0.353237" G="0.0255693" T="0.581583"/>
      <pos A="0.309115" C="0.0957659" G="0.292284" T="0.302835"/>
      <pos A="0.191081" C="0.0710083" G="0.118661" T="0.619251"/>
      <pos A="0.366382" C="0.0569669" G="0.178511" T="0.39814"/>
      <pos A="0.0616328" C="0.0549827" G="0.0200747" T="0.86331"/>
      <pos A="0.313871" C="0.0397446" G="0.316269" T="0.330115"/>
      <pos A="0.04912" C="0.074794" G="0.0882795" T="0.787806"/>
      <pos A="0.23873" C="0.0549364" G="0.0785823" T="0.627751"/>
      <pos A="0.0828775" C="0.134411" G="0.197031" T="0.585681"/>
    </motif>
    <motif db="0" id="FOXM1_HUMAN.H11MO.0.A" length="12" nsites="500" evalue="1.0e+000"
        url="http://hocomoco.autosome.ru/motif/FOXM1_HUMAN.H11MO.0.A">
      <pos A="0.0560388" C="0.0240452" G="0.0340432" T="0.885873"/>
      <pos A="0.252" C="0.0220456" G="0.715907" T="0.010048"/>
      <pos A="0.0260448" C="0.030044" G="0.0560388" T="0.887872"/>
      <pos A="4.999e-05" C="0.0680364" G="0.0620376" T="0.869876"/>
      <pos A="0.00204959" C="0.00204959" G="0.0720356" T="0.923865"/>
      <pos A="0.319986" C="0.0540392" G="0.587932" T="0.0380424"/>
      <pos A="0.0740352" C="0.745901" G="0.0180464" T="0.162018"/>
      <pos A="0.246001" C="0.160018" G="0.0380424" T="0.555939"/>
      <pos A="0.0480404" C="0.289992" G="0.142022" T="0.519946"/>
      <pos A="0.359978" C="0.0380424" G="0.0280444" T="0.573935"/>
      <pos A="0.108028" C="0.160018" G="0.445961" T="0.285993"/>
      <pos A="0.166017" C="0.341982" G="0.257998" T="0.234003"/>
    </motif>
    <motif db="0" id="FOXO1_HUMAN.H11MO.0.A" length="12" nsites="500" evalue="1.0e+000"
        url="http://hocomoco.autosome.ru/motif/FOXO1_HUMAN.H11MO.0.A">
      <pos A="0.186013" C="0.160018" G="0.259998" T="0.393971"/>
      <pos A="0.0960308" C="0.309988" G="0.255999" T="0.337982"/>
      <pos A="0.060038" C="0.45196" G="0.253999" T="0.234003"/>
      <pos A="0.040042" C="0.477954" G="0.170016" T="0.311988"/>
      <pos A="0.00604879" C="0.0120476" G="0.0140472" T="0.967856"/>
      <pos A="0.0320436" C="0.0340432" G="0.917866" T="0.0160468"/>
      <pos A="0.00404919" C="0.186013" G="0.0160468" T="0.793891"/>
      <pos A="0.010048" C="0.030044" G="0.0620376" T="0.89787"/>
      <pos A="0.0120476" C="0.040042" G="0.222006" T="0.725905"/>
      <pos A="0.403969" C="0.224005" G="0.0520396" T="0.319986"/>
      <pos A="0.00604879" C="0.691912" G="0.0520396" T="0.25"/>
      <pos A="0.226005" C="0.263997" G="0.176015" T="0.333983"/>
    </motif>
    <motif db="0" id="FUBP1_HUMAN.H11MO.0.D" length="12" nsites="102" evalue="1.0e+000"
        url="http://hocomoco.autosome.ru/motif/FUBP1_HUMAN.H11MO.0.D">
      <pos A="0.00262348" C="0.163313" G="0.0311669" T="0.802897"/>
      <pos A="0.000244858" C="0.475969" G="0.0192738" T="0.504512"/>
      <pos A="0.000244858" C="0.000244858" G="0.980236" T="0.0192738"/>
      <pos A="0.000244858" C="0.000244858" G="0.0298455" T="0.969665"/>
      <pos A="0.285679" C="0.179963" G="0.305765" T="0.228592"/>
      <pos A="0.12499" C="0.219078" G="0.104904" T="0.551028"/>
      <pos A="0.0763607" C="0.0753035" G="0.257136" T="0.5912"/>
      <pos A="0.0192738" C="0.0858752" G="0.0858752" T="0.808976"/>
      <pos A="0.0573317" C="0.0858752" G="0.0858752" T="0.770918"/>
      <pos A="0.0668462" C="0.104904" G="0.18102" T="0.64723"/>
      <pos A="0.104904" C="0.122876" G="0.171506" T="0.600714"/>
      <pos A="0.100147" C="0.0895753" G="0.119176" T="0.691102"/>
    </motif>
    <motif db="0" id="GATA1_HUMAN.H11MO.0.A" length="19" nsites="500" evalue="1.0e+000"
        url="http://hocomoco.autosome.ru/motif/GATA1_HUMAN.H11MO.0.A">
      <pos A="0.192012" C="0.403969" G="0.206009" T="0.19801"/>
      <pos A="0.116027" C="0.144021" G="0.190012" T="0.54994"/>
      <pos A="0.0560388" C="0.0780344" G="0.639922" T="0.226005"/>
      <pos A="0.118026" C="0.206009" G="0.389972" T="0.285993"/>
      <pos A="0.194011" C="0.313987" G="0.281994" T="0.210008"/>
      <pos A="0.267996" C="0.246001" G="0.277994" T="0.208008"/>
      <pos A="0.224005" C="0.210008" G="0.367976" T="0.19801"/>
      <pos A="0.261998" C="0.168016" G="0.339982" T="0.230004"/>
      <pos A="0.214007" C="0.224005" G="0.313987" T="0.248"/>
      <pos A="0.331984" C="0.188012" G="0.323985" T="0.156019"/>
      <pos A="0.184013" C="0.387972" G="0.321986" T="0.106029"/>
      <pos A="0.719906" C="0.020046" G="0.00804839" T="0.252"/>
      <pos A="0.00604879" C="4.999e-05" G="0.993851" T="4.999e-05"/>
      <pos A="0.995851" C="4.999e-05" G="4.999e-05" T="0.00404919"/>
      <pos A="0.00204959" C="4.999e-05" G="0.0120476" T="0.985853"/>
      <pos A="0.945861" C="0.00404919" G="0.0140472" T="0.0360428"/>
      <pos A="0.857878" C="0.0160468" G="0.090032" T="0.0360428"/>
      <pos A="0.214007" C="0.154019" G="0.553939" T="0.0780344"/>
      <pos A="0.35198" C="0.188012" G="0.345981" T="0.114027"/>
    </motif>
    <motif db="0" id="GATA2_HUMAN.H11MO.0.A" length="19" nsites="500" evalue="1.0e+000"
        url="http://hocomoco.autosome.ru/motif/GATA2_HUMAN.H11MO.0.A">
      <pos A="0.132024" C="0.45196" G="0.226005" T="0.190012"/>
      <pos A="0.124025" C="0.104029" G="0.158018" T="0.613927"/>
      <pos A="0.080034" C="0.05004" G="0.65192" T="0.218006"/>
      <pos A="0.132024" C="0.222006" G="0.413967" T="0.232004"/>
      <pos A="0.271996" C="0.156019" G="0.289992" T="0.281994"/>
      <pos A="0.303989" C="0.158018" G="0.305989" T="0.232004"/>
      <pos A="0.248" C="0.19801" G="0.367976" T="0.186013"/>
      <pos A="0.269996" C="0.196011" G="0.275995" T="0.257998"/>
      <pos A="0.222006" C="0.224005" G="0.267996" T="0.285993"/>
      <pos A="0.325985" C="0.114027" G="0.343981" T="0.216007"/>
      <pos A="0.192012" C="0.337982" G="0.371976" T="0.0980304"/>
      <pos A="0.773895" C="0.00404919" G="0.00804839" T="0.214007"/>
      <pos A="4.999e-05" C="4.999e-05" G="0.995851" T="0.00404919"/>
      <pos A="0.985853" C="4.999e-05" G="0.00804839" T="0.00604879"/>
      <pos A="0.00604879" C="0.00204959" G="0.0160468" T="0.975855"/>
      <pos A="0.965857" C="0.00604879" G="4.999e-05" T="0.0280444"/>
      <pos A="0.843881" C="0.010048" G="0.114027" T="0.0320436"/>
      <pos A="0.140022" C="0.168016" G="0.627924" T="0.0640372"/>
      <pos A="0.343981" C="0.192012" G="0.389972" T="0.0740352"/>
    </motif>
    <motif db="0" id="GATA2_HUMAN.H11MO.1.A" length="11" nsites="500" evalue="1.0e+000"
        url="http://hocomoco.autosome.ru/motif/GATA2_HUMAN.H11MO.1.A">
      <pos A="0.34998" C="0.116027" G="0.331984" T="0.20201"/>
      <pos A="0.164017" C="0.435963" G="0.34798" T="0.0520396"/>
      <pos A="0.7519" C="0.010048" G="0.00604879" T="0.232004"/>
      <pos A="4.999e-05" C="0.00204959" G="0.993851" T="0.00404919"/>
      <pos A="0.977854" C="0.0140472" G="0.00604879" T="0.00204959"/>
      <pos A="0.0160468" C="0.040042" G="0.0480404" T="0.895871"/>
      <pos A="0.861878" C="0.05004" G="0.030044" T="0.0580384"/>
      <pos A="0.769896" C="0.0220456" G="0.186013" T="0.0220456"/>
      <pos A="0.14802" C="0.240002" G="0.567936" T="0.0440412"/>
      <pos A="0.417966" C="0.174015" G="0.369976" T="0.0380424"/>
      <pos A="0.417966" C="0.144021" G="0.273995" T="0.164017"/>
    </motif>
    <motif db="0" id="GATA3_HUMAN.H11MO.0.A" length="11" nsites="500" evalue="1.0e+000"
        url="http://hocomoco.autosome.ru/motif/GATA3_HUMAN.H11MO.0.A">
      <pos A="0.44796" C="0.0920316" G="0.253999" T="0.206009"/>
      <pos A="0.34798" C="0.303989" G="0.261998" T="0.0860328"/>
      <pos A="0.777894" C="0.00604879" G="0.00804839" T="0.208008"/>
      <pos A="0.010048" C="0.00404919" G="0.985853" T="4.999e-05"/>
      <pos A="0.987852" C="0.00404919" G="0.00604879" T="0.00204959"/>
      <pos A="0.146021" C="0.010048" G="0.040042" T="0.803889"/>
      <pos A="0.921866" C="0.0160468" G="0.0420416" T="0.020046"/>
      <pos A="0.867876" C="0.00204959" G="0.0940312" T="0.0360428"/>
      <pos A="0.329984" C="0.224005" G="0.403969" T="0.0420416"/>
      <pos A="0.557938" C="0.120026" G="0.255999" T="0.0660368"/>
      <pos A="0.443961" C="0.080034" G="0.224005" T="0.252"/>
    </motif>
    <motif db="0" id="GATA5_HUMAN.H11MO.0.D" length="17" nsites="13" evalue="1.0e+000"
        url="http://hocomoco.autosome.ru/motif/GATA5_HUMAN.H11MO.0.D">
      <pos A="0.309884" C="0.0789023" G="0.0874572" T="0.523756"/>
      <pos A="0.395433" C="0.292774" G="0.23289" T="0.0789023"/>
      <pos A="0.703409" C="0.138787" G="0.0789023" T="0.0789023"/>
      <pos A="0.301329" C="0.164451" G="0.318439" T="0.21578"/>
      <pos A="0.523756" C="0.0019084" G="0.164451" T="0.309884"/>
      <pos A="0.0019084" C="0.0019084" G="0.994275" T="0.0019084"/>
      <pos A="0.994275" C="0.0019084" G="0.0019084" T="0.0019084"/>
      <pos A="0.0019084" C="0.0019084" G="0.0019084" T="0.994275"/>
      <pos A="0.686299" C="0.0019084" G="0.0019084" T="0.309884"/>
      <pos A="0.686299" C="0.0019084" G="0.147341" T="0.164451"/>
      <pos A="0.0789023" C="0.455317" G="0.224335" T="0.241445"/>
      <pos A="0.155896" C="0.21578" G="0.155896" T="0.472427"/>
      <pos A="0.155896" C="0.292774" G="0.147341" T="0.403988"/>
      <pos A="0.438207" C="0.0789023" G="0.309884" T="0.173006"/>
      <pos A="0.386878" C="0.0019084" G="0.532311" T="0.0789023"/>
      <pos A="0.395433" C="0.309884" G="0.0789023" T="0.21578"/>
      <pos A="0.194393" C="0.117399" G="0.271387" T="0.41682"/>
    </motif>
    <motif db="0" id="GBX1_HUMAN.H11MO.0.D" length="17" nsites="36146" evalue="1.0e+000"
        url="http://hocomoco.autosome.ru/motif/GBX1_HUMAN.H11MO.0.D">
      <pos A="0.122467" C="0.375824" G="0.204962" T="0.296747"/>
      <pos A="0.0402149" C="0.109134" G="0.0367559" T="0.813895"/>
      <pos A="0.988303" C="0.00353191" G="0.005693" T="0.00247179"/>
      <pos A="0.999985" C="4.93664e-06" G="4.93664e-06" T="4.93664e-06"/>
      <pos A="6.91638e-07" C="6.91638e-07" G="0.000337085" T="0.999662"/>
      <pos A="6.91638e-07" C="0.004975" G="0.00689789" T="0.988126"/>
      <pos A="0.645272" C="6.91638e-07" G="0.354037" T="0.000690459"/>
      <pos A="0.262616" C="0.213872" G="0.477162" T="0.0463507"/>
      <pos A="0.115294" C="0.37943" G="0.17146" T="0.333816"/>
      <pos A="0.197627" C="0.304251" G="0.19359" T="0.304533"/>
      <pos A="0.33689" C="0.248655" G="0.114931" T="0.299524"/>
      <pos A="0.422584" C="0.157835" G="0.0648259" T="0.354755"/>
      <pos A="0.458992" C="0.068851" G="0.02839" T="0.443767"/>
      <pos A="0.517704" C="0.0280407" G="0.0192322" T="0.435023"/>
      <pos A="0.447365" C="0.0300007" G="0.0314164" T="0.491218"/>
      <pos A="0.318113" C="0.0666613" G="0.0915078" T="0.523718"/>
      <pos A="0.295852" C="0.130395" G="0.190333" T="0.383419"/>
    </motif>
    <motif db="0" id="GBX2_HUMAN.H11MO.0.D" length="17" nsites="11244" evalue="1.0e+000"
        url="http://hocomoco.autosome.ru/motif/GBX2_HUMAN.H11MO.0.D">
      <pos A="0.144672" C="0.392904" G="0.201317" T="0.261108"/>
      <pos A="0.0409244" C="0.155165" G="0.0329592" T="0.770951"/>
      <pos A="0.948327" C="0.0216261" G="0.017748" T="0.0122988"/>
      <pos A="0.967766" C="0.0160646" G="0.00734775" T="0.00882124"/>
      <pos A="0.00522527" C="0.00894802" G="0.00451248" T="0.981314"/>
      <pos A="2.22339e-06" C="0.0257729" G="0.0105434" T="0.963681"/>
      <pos A="0.639499" C="0.0164209" G="0.343507" T="0.000573189"/>
      <pos A="0.148393" C="0.311081" G="0.449889" T="0.0906374"/>
      <pos A="0.0827227" C="0.414888" G="0.128693" T="0.373697"/>
      <pos A="0.169708" C="0.386913" G="0.231125" T="0.212253"/>
      <pos A="0.280326" C="0.286803" G="0.104299" T="0.328572"/>
      <pos A="0.326889" C="0.198063" G="0.0797787" T="0.39527"/>
      <pos A="0.376846" C="0.125465" G="0.0460491" T="0.451639"/>
      <pos A="0.550413" C="0.0748984" G="0.0412791" T="0.33341"/>
      <pos A="0.510337" C="0.0451749" G="0.0321337" T="0.412354"/>
      <pos A="0.304193" C="0.0633025" G="0.0555999" T="0.576905"/>
      <pos A="0.288286" C="0.101907" G="0.15458" T="0.455227"/>
    </motif>
    <motif db="0" id="GRHL1_HUMAN.H11MO.0.D" length="12" nsites="500" evalue="1.0e+000"
        url="http://hocomoco.autosome.ru/motif/GRHL1_HUMAN.H11MO.0.D">
      <pos A="0.661918" C="0.060038" G="0.0920316" T="0.186013"/>
      <pos A="0.575935" C="0.0120476" G="0.142022" T="0.269996"/>
      <pos A="0.0120476" C="0.953859" G="0.030044" T="0.00404919"/>
      <pos A="0.0140472" C="0.829884" G="0.00404919" T="0.15202"/>
      <pos A="0.325985" C="0.0160468" G="0.184013" T="0.473955"/>
      <pos A="0.00404919" C="0.0460408" G="0.893871" T="0.0560388"/>
      <pos A="0.00804839" C="0.166017" G="0.0460408" T="0.779894"/>
      <pos A="0.0240452" C="0.228004" G="0.0420416" T="0.705909"/>
      <pos A="0.0540392" C="0.353979" G="0.0320436" T="0.559938"/>
      <pos A="0.0740352" C="0.196011" G="0.19801" T="0.531944"/>
      <pos A="0.228004" C="0.188012" G="0.238002" T="0.345981"/>
      <pos A="0.0440412" C="0.791892" G="0.0520396" T="0.112028"/>
    </motif>
    <motif db="0" id="GSC2_HUMAN.H11MO.0.D" length="11" nsites="610" evalue="1.0e+000"
        url="http://hocomoco.autosome.ru/motif/GSC2_HUMAN.H11MO.0.D">
      <pos A="0.42661" C="0.0627356" G="0.415137" T="0.0955171"/>
      <pos A="0.118054" C="0.0574086" G="0.463899" T="0.360638"/>
      <pos A="0.243444" C="0.469636" G="0.190993" T="0.0959269"/>
      <pos A="0.0246271" C="0.100025" G="0.868751" T="0.00659728"/>
      <pos A="0.0377397" C="0.00659728" G="0.952344" T="0.00331913"/>
      <pos A="0.581913" C="4.09769e-05" G="0.418005" T="4.09769e-05"/>
      <pos A="0.0328225" C="0.0639649" G="0.00168005" T="0.901533"/>
      <pos A="0.0311834" C="0.0246271" G="0.296714" T="0.647476"/>
      <pos A="0.576996" C="0.021349" G="0.35572" T="0.0459351"/>
      <pos A="0.199598" C="0.0569989" G="0.650344" T="0.0930585"/>
      <pos A="0.142231" C="0.237297" G="0.358589" T="0.261883"/>
    </motif>
    <motif db="0" id="GSX1_HUMAN.H11MO.0.D" length="15" nsites="276" evalue="1.0e+000"
        url="http://hocomoco.autosome.ru/motif/GSX1_HUMAN.H11MO.0.D">
      <pos A="0.0969757" C="0.0969757" G="0.0680007" T="0.738048"/>
      <pos A="0.719033" C="0.0996921" G="0.106936" T="0.074339"/>
      <pos A="0.9454" C="0.0073343" G="0.0254437" T="0.0218218"/>
      <pos A="0.0372148" C="0.0191054" G="0.00461789" T="0.939062"/>
      <pos A="0.0435531" C="0.0073343" G="0.206537" T="0.742575"/>
      <pos A="0.681003" C="0.0109562" G="0.278975" T="0.0290656"/>
      <pos A="0.177562" C="0.166697" G="0.528884" T="0.126856"/>
      <pos A="0.235512" C="0.202916" G="0.239134" T="0.322438"/>
      <pos A="0.282597" C="0.0906375" G="0.242756" T="0.384009"/>
      <pos A="0.300706" C="0.0906375" G="0.202916" T="0.405741"/>
      <pos A="0.19205" C="0.0761499" G="0.177562" T="0.554238"/>
      <pos A="0.168508" C="0.0888265" G="0.139533" T="0.603133"/>
      <pos A="0.513491" C="0.0933539" G="0.194766" T="0.198388"/>
      <pos A="0.63573" C="0.0924484" G="0.146777" T="0.125045"/>
      <pos A="0.142249" C="0.0842992" G="0.178468" T="0.594984"/>
    </motif>
    <motif db="0" id="GSX2_HUMAN.H11MO.0.D" length="16" nsites="6133" evalue="1.0e+000"
        url="http://hocomoco.autosome.ru/motif/GSX2_HUMAN.H11MO.0.D">
      <pos A="0.153108" C="0.32056" G="0.156369" T="0.369964"/>
      <pos A="0.066243" C="0.0577644" G="0.0207521" T="0.85524"/>
      <pos A="0.882347" C="0.0281301" G="0.0480222" T="0.0415002"/>
      <pos A="0.990898" C="0.00183839" G="0.00509938" T="0.00216448"/>
      <pos A="0.0257659" C="0.0534844" G="0.0192439" T="0.901506"/>
      <pos A="0.129629" C="0.0494081" G="0.248818" T="0.572145"/>
      <pos A="0.568232" C="0.0578867" G="0.300831" T="0.0730503"/>
      <pos A="0.19974" C="0.25322" G="0.413498" T="0.133542"/>
      <pos A="0.292678" C="0.197783" G="0.161423" T="0.348115"/>
      <pos A="0.312244" C="0.126694" G="0.15376" T="0.407302"/>
      <pos A="0.308168" C="0.0986491" G="0.0988122" T="0.494371"/>
      <pos A="0.189468" C="0.118541" G="0.0887031" T="0.603288"/>
      <pos A="0.154127" C="0.0569492" G="0.0641234" T="0.724801"/>
      <pos A="0.734013" C="0.048063" G="0.107576" T="0.110348"/>
      <pos A="0.845294" C="0.0337961" G="0.0549926" T="0.0659169"/>
      <pos A="0.115525" C="0.118297" G="0.101992" T="0.664187"/>
    </motif>
    <motif db="0" id="HAND1_HUMAN.H11MO.0.D" length="17" nsites="500" evalue="1.0e+000"
        url="http://hocomoco.autosome.ru/motif/HAND1_HUMAN.H11MO.0.D">
      <pos A="0.242002" C="0.114027" G="0.439962" T="0.204009"/>
      <pos A="0.154019" C="0.132024" G="0.495951" T="0.218006"/>
      <pos A="0.136023" C="0.265997" G="0.45196" T="0.146021"/>
      <pos A="0.0380424" C="0.40197" G="0.0520396" T="0.507948"/>
      <pos A="0.0240452" C="0.94786" G="0.00604879" T="0.0220456"/>
      <pos A="0.0160468" C="4.999e-05" G="4.999e-05" T="0.983853"/>
      <pos A="0.00204959" C="0.00204959" G="0.987852" T="0.00804839"/>
      <pos A="0.00204959" C="0.224005" G="0.613927" T="0.160018"/>
      <pos A="0.182014" C="0.303989" G="0.126025" T="0.387972"/>
      <pos A="0.192012" C="0.252" G="0.0940312" T="0.461958"/>
      <pos A="0.335983" C="0.10203" G="0.0280444" T="0.533943"/>
      <pos A="0.178014" C="0.222006" G="0.291992" T="0.307988"/>
      <pos A="0.05004" C="0.236003" G="0.0740352" T="0.639922"/>
      <pos A="0.170016" C="0.311988" G="0.39797" T="0.120026"/>
      <pos A="0.0240452" C="0.0260448" G="0.0340432" T="0.915867"/>
      <pos A="0.020046" C="0.867876" G="0.05004" T="0.0620376"/>
      <pos A="0.611928" C="0.108028" G="0.0360428" T="0.244001"/>
    </motif>
    <motif db="0" id="HESX1_HUMAN.H11MO.0.D" length="16" nsites="8" evalue="1.0e+000"
        url="http://hocomoco.autosome.ru/motif/HESX1_HUMAN.H11MO.0.D">
      <pos A="0.436949" C="0.19709" G="0.182981" T="0.182981"/>
      <pos A="0.00308642" C="0.257055" G="0.35582" T="0.384039"/>
      <pos A="0.00308642" C="0.511023" G="0.482804" T="0.00308642"/>
      <pos A="0.130071" C="0.511023" G="0.00308642" T="0.35582"/>
      <pos A="0.00308642" C="0.00308642" G="0.990741" T="0.00308642"/>
      <pos A="0.14418" C="0.00308642" G="0.722663" T="0.130071"/>
      <pos A="0.130071" C="0.863757" G="0.00308642" T="0.00308642"/>
      <pos A="0.482804" C="0.130071" G="0.00308642" T="0.384039"/>
      <pos A="0.398148" C="0.595679" G="0.00308642" T="0.00308642"/>
      <pos A="0.271164" C="0.130071" G="0.468695" T="0.130071"/>
      <pos A="0.00308642" C="0.115961" G="0.00308642" T="0.877866"/>
      <pos A="0.384039" C="0.00308642" G="0.468695" T="0.14418"/>
      <pos A="0.369929" C="0.115961" G="0.511023" T="0.00308642"/>
      <pos A="0.271164" C="0.468695" G="0.130071" T="0.130071"/>
      <pos A="0.369929" C="0.384039" G="0.115961" T="0.130071"/>
      <pos A="0.0348325" C="0.161817" G="0.147707" T="0.655644"/>
    </motif>
    <motif db="0" id="HME2_HUMAN.H11MO.0.D" length="11" nsites="9518" evalue="1.0e+000"
        url="http://hocomoco.autosome.ru/motif/HME2_HUMAN.H11MO.0.D">
      <pos A="0.244325" C="0.209856" G="0.327616" T="0.218203"/>
      <pos A="0.222948" C="0.212323" G="0.360715" T="0.204014"/>
      <pos A="0.149905" C="0.152816" G="0.187179" T="0.5101"/>
      <pos A="0.52314" C="0.0291164" G="0.304896" T="0.142848"/>
      <pos A="0.626911" C="0.056187" G="0.316789" T="0.000113385"/>
      <pos A="0.000129208" C="0.000129208" G="0.0238613" T="0.97588"/>
      <pos A="0.000113385" C="0.000113385" G="0.306856" T="0.692917"/>
      <pos A="0.590944" C="0.0533394" G="0.214088" T="0.141628"/>
      <pos A="0.261311" C="0.141312" G="0.469406" T="0.127972"/>
      <pos A="0.161324" C="0.286372" G="0.320998" T="0.231306"/>
      <pos A="0.177369" C="0.218461" G="0.383176" T="0.220994"/>
    </motif>
    <motif db="0" id="HSF2_HUMAN.H11MO.0.A" length="14" nsites="1040" evalue="1.0e+000"
        url="http://hocomoco.autosome.ru/motif/HSF2_HUMAN.H11MO.0.A">
      <pos A="0.341384" C="0.261789" G="0.308828" T="0.0879987"/>
      <pos A="0.0672304" C="0.0841044" G="0.76643" T="0.082235"/>
      <pos A="0.750249" C="0.0685822" G="0.117074" T="0.0640954"/>
      <pos A="0.692726" C="0.0605972" G="0.110659" T="0.136017"/>
      <pos A="0.120993" C="0.230402" G="0.280195" T="0.36841"/>
      <pos A="0.304399" C="0.189927" G="0.415802" T="0.0898721"/>
      <pos A="0.0960618" C="0.0362036" G="0.0787546" T="0.78898"/>
      <pos A="0.0645634" C="0.0485366" G="0.0926637" T="0.794236"/>
      <pos A="0.0443109" C="0.795042" G="0.120612" T="0.0400342"/>
      <pos A="0.0677177" C="0.137609" G="0.161993" T="0.632681"/>
      <pos A="0.581977" C="0.177813" G="0.174571" T="0.0656385"/>
      <pos A="0.016886" C="0.119136" G="0.810075" T="0.0539034"/>
      <pos A="0.72526" C="0.0617303" G="0.114401" T="0.0986084"/>
      <pos A="0.550751" C="0.162443" G="0.138533" T="0.148273"/>
    </motif>
    <motif db="0" id="HXA13_HUMAN.H11MO.0.C" length="11" nsites="17" evalue="1.0e+000"
        url="http://hocomoco.autosome.ru/motif/HXA13_HUMAN.H11MO.0.C">
      <pos A="0.188294" C="0.19515" G="0.50368" T="0.112876"/>
      <pos A="0.344273" C="0.063168" G="0.371698" T="0.220861"/>
      <pos A="0.00146199" C="0.00146199" G="0.193436" T="0.80364"/>
      <pos A="0.289423" C="0.00146199" G="0.124874" T="0.584241"/>
      <pos A="0.063168" C="0.00146199" G="0.00146199" T="0.933908"/>
      <pos A="0.261998" C="0.00146199" G="0.00146199" T="0.735078"/>
      <pos A="0.995614" C="0.00146199" G="0.00146199" T="0.00146199"/>
      <pos A="0.00146199" C="0.172868" G="0.00146199" T="0.824209"/>
      <pos A="0.111162" C="0.063168" G="0.234574" T="0.591097"/>
      <pos A="0.00146199" C="0.063168" G="0.762503" T="0.172868"/>
      <pos A="0.100877" C="0.190008" G="0.6768" T="0.032315"/>
    </motif>
    <motif db="0" id="HXC10_HUMAN.H11MO.0.D" length="19" nsites="8980" evalue="1.0e+000"
        url="http://hocomoco.autosome.ru/motif/HXC10_HUMAN.H11MO.0.D">
      <pos A="0.234693" C="0.162725" G="0.18171" T="0.420872"/>
      <pos A="0.310597" C="0.114299" G="0.119065" T="0.456039"/>
      <pos A="0.42012" C="0.0660397" G="0.0691729" T="0.444668"/>
      <pos A="0.39671" C="0.0458541" G="0.0488348" T="0.508602"/>
      <pos A="0.42914" C="0.0408564" G="0.0917172" T="0.438286"/>
      <pos A="0.471936" C="0.0571737" G="0.16006" T="0.310831"/>
      <pos A="0.410822" C="0.163883" G="0.195754" T="0.229541"/>
      <pos A="0.295694" C="0.187922" G="0.216997" T="0.299386"/>
      <pos A="0.253352" C="0.193965" G="0.216088" T="0.336594"/>
      <pos A="0.247208" C="0.139666" G="0.201695" T="0.41143"/>
      <pos A="0.0931916" C="0.102039" G="0.124499" T="0.68027"/>
      <pos A="0.0225628" C="0.0133644" G="0.0946819" T="0.869391"/>
      <pos A="0.000594755" C="0.0131897" G="0.00844149" T="0.977774"/>
      <pos A="0.370085" C="0.0164393" G="0.0142794" T="0.599196"/>
      <pos A="0.987531" C="0.00460824" G="0.00778436" T="7.62601e-05"/>
      <pos A="0.0400997" C="0.17204" G="0.0546661" T="0.733195"/>
      <pos A="0.115705" C="0.0918097" G="0.393457" T="0.399029"/>
      <pos A="0.471773" C="0.0897992" G="0.317194" T="0.121235"/>
      <pos A="0.167595" C="0.426743" G="0.202757" T="0.202905"/>
    </motif>
    <motif db="0" id="HXD11_HUMAN.H11MO.0.D" length="11" nsites="124" evalue="1.0e+000"
        url="http://hocomoco.autosome.ru/motif/HXD11_HUMAN.H11MO.0.D">
      <pos A="0.328566" C="0.135173" G="0.191579" T="0.344682"/>
      <pos A="0.262087" C="0.117043" G="0.100927" T="0.519944"/>
      <pos A="0.0324335" C="0.0243755" G="0.104956" T="0.838235"/>
      <pos A="0.00020145" C="0.0163175" G="0.0968977" T="0.886583"/>
      <pos A="0.241942" C="0.00020145" G="0.00020145" T="0.757655"/>
      <pos A="0.830177" C="0.00020145" G="0.145246" T="0.0243755"/>
      <pos A="0.00825947" C="0.282232" G="0.00020145" T="0.709307"/>
      <pos A="0.02639" C="0.02639" G="0.469581" T="0.477639"/>
      <pos A="0.455479" C="0.100927" G="0.278203" T="0.165391"/>
      <pos A="0.239927" C="0.368856" G="0.167405" T="0.223811"/>
      <pos A="0.260073" C="0.22784" G="0.171434" T="0.340653"/>
    </motif>
    <motif db="0" id="HXD12_HUMAN.H11MO.0.D" length="11" nsites="6722" evalue="1.0e+000"
        url="http://hocomoco.autosome.ru/motif/HXD12_HUMAN.H11MO.0.D">
      <pos A="0.352599" C="0.17134" G="0.229517" T="0.246544"/>
      <pos A="0.351686" C="0.135186" G="0.234333" T="0.278795"/>
      <pos A="0.174724" C="0.0474479" G="0.175837" T="0.601992"/>
      <pos A="0.0186349" C="0.00987823" G="0.103778" T="0.867708"/>
      <pos A="3.71908e-06" C="3.71908e-06" G="0.0445378" T="0.955455"/>
      <pos A="3.71908e-06" C="9.74401e-05" G="0.0405874" T="0.959311"/>
      <pos A="0.999989" C="3.71908e-06" G="3.71908e-06" T="3.71908e-06"/>
      <pos A="0.240732" C="0.267058" G="0.132499" T="0.359711"/>
      <pos A="0.141805" C="0.159867" G="0.331437" T="0.36689"/>
      <pos A="0.406249" C="0.135373" G="0.279466" T="0.178913"/>
      <pos A="0.195349" C="0.345751" G="0.245317" T="0.213584"/>
    </motif>
    <motif db="0" id="HXD13_HUMAN.H11MO.0.D" length="11" nsites="13" evalue="1.0e+000"
        url="http://hocomoco.autosome.ru/motif/HXD13_HUMAN.H11MO.0.D">
      <pos A="0.204696" C="0.118404" G="0.118404" T="0.558497"/>
      <pos A="0.0019084" C="0.0019084" G="0.0795719" T="0.916611"/>
      <pos A="0.0795719" C="0.0019084" G="0.174494" T="0.744026"/>
      <pos A="0.7807" C="0.0213243" G="0.0213243" T="0.176651"/>
      <pos A="0.0730999" C="0.228427" G="0.0213243" T="0.677149"/>
      <pos A="0.0989877" C="0.0213243" G="0.228427" T="0.651261"/>
      <pos A="0.642632" C="0.0989877" G="0.18528" T="0.0730999"/>
      <pos A="0.0213243" C="0.0730999" G="0.634003" T="0.271573"/>
      <pos A="0.442001" C="0.0019084" G="0.476518" T="0.0795719"/>
      <pos A="0.0019084" C="0.0019084" G="0.864836" T="0.131347"/>
      <pos A="0.662048" C="0.170179" G="0.0407401" T="0.127033"/>
    </motif>
    <motif db="0" id="IRF1_HUMAN.H11MO.0.A" length="20" nsites="499" evalue="1.0e+000"
        url="http://hocomoco.autosome.ru/motif/IRF1_HUMAN.H11MO.0.A">
      <pos A="0.33866" C="0.176367" G="0.356692" T="0.128281"/>
      <pos A="0.605139" C="0.0982268" G="0.192396" T="0.104238"/>
      <pos A="0.657233" C="0.0962232" G="0.128281" T="0.118263"/>
      <pos A="0.735374" C="0.0741835" G="0.0781907" T="0.112252"/>
      <pos A="0.310609" C="0.228461" G="0.26653" T="0.1944"/>
      <pos A="0.298587" C="0.138299" G="0.152324" T="0.410789"/>
      <pos A="0.166349" C="0.00806452" G="0.821529" T="0.0040573"/>
      <pos A="0.933731" C="0.0100681" G="0.046133" T="0.0100681"/>
      <pos A="0.987828" C="0.0020537" G="5.00902e-05" T="0.0100681"/>
      <pos A="0.983821" C="0.0020537" G="0.00606091" T="0.00806452"/>
      <pos A="0.136295" C="0.364706" G="0.468894" T="0.0301042"/>
      <pos A="0.200411" C="0.10023" G="0.0220898" T="0.677269"/>
      <pos A="0.106241" C="0.0040573" G="0.887648" T="0.0020537"/>
      <pos A="0.937738" C="0.0160789" G="0.0421258" T="0.0040573"/>
      <pos A="0.961781" C="5.00902e-05" G="0.0281006" T="0.0100681"/>
      <pos A="0.985824" C="0.0040573" G="0.0040573" T="0.00606091"/>
      <pos A="0.0441294" C="0.360699" G="0.547035" T="0.0481366"/>
      <pos A="0.196404" C="0.242486" G="0.0761871" T="0.484923"/>
      <pos A="0.468894" C="0.124274" G="0.308605" T="0.0982268"/>
      <pos A="0.436836" C="0.160339" G="0.268533" T="0.134292"/>
    </motif>
    <motif db="0" id="IRF3_HUMAN.H11MO.0.B" length="20" nsites="500" evalue="1.0e+000"
        url="http://hocomoco.autosome.ru/motif/IRF3_HUMAN.H11MO.0.B">
      <pos A="0.29999" C="0.0780344" G="0.513947" T="0.108028"/>
      <pos A="0.603929" C="0.0440412" G="0.29999" T="0.0520396"/>
      <pos A="0.677914" C="0.0660368" G="0.214007" T="0.0420416"/>
      <pos A="0.719906" C="0.0740352" G="0.110028" T="0.0960308"/>
      <pos A="0.305989" C="0.108028" G="0.455959" T="0.130024"/>
      <pos A="0.224005" C="0.0540392" G="0.557938" T="0.164017"/>
      <pos A="0.20201" C="0.0540392" G="0.731904" T="0.0120476"/>
      <pos A="0.819886" C="0.0180464" G="0.14802" T="0.0140472"/>
      <pos A="0.815887" C="0.0360428" G="0.126025" T="0.0220456"/>
      <pos A="0.89987" C="0.0160468" G="0.030044" T="0.0540392"/>
      <pos A="0.224005" C="0.261998" G="0.445961" T="0.0680364"/>
      <pos A="0.291992" C="0.0880324" G="0.40197" T="0.218006"/>
      <pos A="0.20001" C="0.00604879" G="0.783893" T="0.010048"/>
      <pos A="0.673915" C="0.0240452" G="0.289992" T="0.0120476"/>
      <pos A="0.879874" C="0.0360428" G="0.0720356" T="0.0120476"/>
      <pos A="0.941862" C="0.00404919" G="0.040042" T="0.0140472"/>
      <pos A="0.0960308" C="0.313987" G="0.54794" T="0.0420416"/>
      <pos A="0.265997" C="0.142022" G="0.273995" T="0.317986"/>
      <pos A="0.228004" C="0.122026" G="0.585933" T="0.0640372"/>
      <pos A="0.681914" C="0.070036" G="0.178014" T="0.070036"/>
    </motif>
    <motif db="0" id="IRF4_HUMAN.H11MO.0.A" length="18" nsites="500" evalue="1.0e+000"
        url="http://hocomoco.autosome.ru/motif/IRF4_HUMAN.H11MO.0.A">
      <pos A="0.353979" C="0.176015" G="0.323985" T="0.146021"/>
      <pos A="0.529944" C="0.112028" G="0.192012" T="0.166017"/>
      <pos A="0.65192" C="0.0720356" G="0.112028" T="0.164017"/>
      <pos A="0.487952" C="0.060038" G="0.194011" T="0.257998"/>
      <pos A="0.236003" C="0.126025" G="0.573935" T="0.0640372"/>
      <pos A="0.511948" C="0.146021" G="0.303989" T="0.0380424"/>
      <pos A="0.214007" C="0.00404919" G="0.759898" T="0.0220456"/>
      <pos A="0.030044" C="0.0160468" G="0.95186" T="0.00204959"/>
      <pos A="0.969856" C="0.0180464" G="0.00404919" T="0.00804839"/>
      <pos A="0.959858" C="0.00404919" G="0.010048" T="0.0260448"/>
      <pos A="0.0580384" C="0.437962" G="0.479954" T="0.0240452"/>
      <pos A="0.0680364" C="0.0840332" G="0.0220456" T="0.825885"/>
      <pos A="0.0360428" C="0.0160468" G="0.943861" T="0.00404919"/>
      <pos A="0.89987" C="0.00404919" G="0.0840332" T="0.0120476"/>
      <pos A="0.691912" C="0.0280444" G="0.259998" T="0.020046"/>
      <pos A="0.935863" C="0.0320436" G="0.0180464" T="0.0140472"/>
      <pos A="0.168016" C="0.443961" G="0.34998" T="0.0380424"/>
      <pos A="0.208008" C="0.275995" G="0.0940312" T="0.421966"/>
    </motif>
    <motif db="0" id="IRF8_HUMAN.H11MO.0.B" length="20" nsites="500" evalue="1.0e+000"
        url="http://hocomoco.autosome.ru/motif/IRF8_HUMAN.H11MO.0.B">
      <pos A="0.359978" C="0.174015" G="0.309988" T="0.156019"/>
      <pos A="0.487952" C="0.0940312" G="0.208008" T="0.210008"/>
      <pos A="0.567936" C="0.10203" G="0.138022" T="0.192012"/>
      <pos A="0.543941" C="0.0560388" G="0.154019" T="0.246001"/>
      <pos A="0.317986" C="0.136023" G="0.477954" T="0.0680364"/>
      <pos A="0.483953" C="0.136023" G="0.34798" T="0.0320436"/>
      <pos A="0.206009" C="0.00204959" G="0.787892" T="0.00404919"/>
      <pos A="0.138022" C="0.00204959" G="0.857878" T="0.00204959"/>
      <pos A="0.991852" C="0.00604879" G="0.00204959" T="4.999e-05"/>
      <pos A="0.961858" C="0.0160468" G="0.00604879" T="0.0160468"/>
      <pos A="0.138022" C="0.317986" G="0.521946" T="0.0220456"/>
      <pos A="0.0720356" C="0.0660368" G="4.999e-05" T="0.861878"/>
      <pos A="0.0180464" C="0.00604879" G="0.965857" T="0.010048"/>
      <pos A="0.867876" C="0.00804839" G="0.106029" T="0.0180464"/>
      <pos A="0.84788" C="0.0160468" G="0.122026" T="0.0140472"/>
      <pos A="0.94786" C="0.0160468" G="0.0140472" T="0.0220456"/>
      <pos A="0.106029" C="0.413967" G="0.465957" T="0.0140472"/>
      <pos A="0.132024" C="0.246001" G="0.0580384" T="0.563937"/>
      <pos A="0.345981" C="0.15202" G="0.323985" T="0.178014"/>
      <pos A="0.379974" C="0.170016" G="0.29999" T="0.15002"/>
    </motif>
    <motif db="0" id="IRX2_HUMAN.H11MO.0.D" length="19" nsites="19306" evalue="1.0e+000"
        url="http://hocomoco.autosome.ru/motif/IRX2_HUMAN.H11MO.0.D">
      <pos A="0.409626" C="0.178973" G="0.237918" T="0.173483"/>
      <pos A="0.174687" C="0.429166" G="0.204574" T="0.191573"/>
      <pos A="0.42229" C="0.128186" G="0.222353" T="0.22717"/>
      <pos A="0.151534" C="0.156403" G="0.305009" T="0.387055"/>
      <pos A="0.129986" C="0.0788106" G="0.640757" T="0.150446"/>
      <pos A="0.177652" C="0.100734" G="0.434514" T="0.2871"/>
      <pos A="0.139271" C="0.212615" G="0.361377" T="0.286737"/>
      <pos A="0.285908" C="0.049092" G="0.24763" T="0.417369"/>
      <pos A="0.0808307" C="0.039393" G="0.447658" T="0.432119"/>
      <pos A="0.138869" C="0.0292667" G="0.636691" T="0.195173"/>
      <pos A="0.224619" C="0.0283084" G="0.386485" T="0.360587"/>
      <pos A="0.0672857" C="0.729926" G="0.0462561" T="0.156532"/>
      <pos A="0.493084" C="0.00127032" G="0.45838" T="0.0472661"/>
      <pos A="0.00132212" C="0.00588027" G="0.333393" T="0.659404"/>
      <pos A="0.00119263" C="0.00103724" G="0.996992" T="0.000778251"/>
      <pos A="0.0509308" C="0.0562659" G="0.129714" T="0.763089"/>
      <pos A="0.336605" C="0.0830579" G="0.232026" T="0.348311"/>
      <pos A="0.241065" C="0.215788" G="0.397389" T="0.145758"/>
      <pos A="0.189799" C="0.137432" G="0.414184" T="0.258585"/>
    </motif>
    <motif db="0" id="IRX3_HUMAN.H11MO.0.D" length="11" nsites="381" evalue="1.0e+000"
        url="http://hocomoco.autosome.ru/motif/IRX3_HUMAN.H11MO.0.D">
      <pos A="0.375295" C="0.099777" G="0.091905" T="0.433023"/>
      <pos A="0.214576" C="0.209328" G="0.201456" T="0.374639"/>
      <pos A="0.398255" C="0.0755051" G="0.093873" T="0.432367"/>
      <pos A="0.0505773" C="0.669837" G="0.0400813" T="0.239504"/>
      <pos A="0.661309" C="0.00531357" G="0.154881" T="0.178496"/>
      <pos A="6.55996e-05" C="0.00531357" G="6.55996e-05" T="0.994555"/>
      <pos A="0.0131855" C="6.55996e-05" G="0.976187" T="0.0105615"/>
      <pos A="6.55996e-05" C="6.55996e-05" G="6.55996e-05" T="0.999803"/>
      <pos A="0.467791" C="0.0492653" G="0.0204015" T="0.462543"/>
      <pos A="0.408095" C="0.206048" G="0.18768" T="0.198176"/>
      <pos A="0.234912" C="0.143073" G="0.150945" T="0.471071"/>
    </motif>
    <motif db="0" id="KLF16_HUMAN.H11MO.0.D" length="19" nsites="650" evalue="1.0e+000"
        url="http://hocomoco.autosome.ru/motif/KLF16_HUMAN.H11MO.0.D">
      <pos A="0.193086" C="0.162321" G="0.449969" T="0.194624"/>
      <pos A="0.0977157" C="0.120789" G="0.529957" T="0.251538"/>
      <pos A="0.0611829" C="0.0334948" G="0.859522" T="0.0458006"/>
      <pos A="0.00811414" C="0.0219582" G="0.949508" T="0.0204199"/>
      <pos A="0.034264" C="0.00811414" G="0.920281" T="0.0373404"/>
      <pos A="0.127711" C="0.484579" G="0.0123443" T="0.375365"/>
      <pos A="0.0458006" C="0.0134979" G="0.891824" T="0.0488771"/>
      <pos A="0.0392632" C="0.0300338" G="0.565336" T="0.365367"/>
      <pos A="0.0665667" C="0.00503769" G="0.872597" T="0.0557991"/>
      <pos A="0.155399" C="0.0492617" G="0.524573" T="0.270766"/>
      <pos A="0.140017" C="0.26769" G="0.358445" T="0.233849"/>
      <pos A="0.18924" C="0.0877173" G="0.592255" T="0.130788"/>
      <pos A="0.0738733" C="0.0323412" G="0.809145" T="0.0846408"/>
      <pos A="0.0615675" C="0.0646439" G="0.78761" T="0.086179"/>
      <pos A="0.0769497" C="0.0692586" G="0.676857" T="0.176934"/>
      <pos A="0.0719505" C="0.108868" G="0.698008" T="0.121174"/>
      <pos A="0.058491" C="0.126173" G="0.710698" T="0.104638"/>
      <pos A="0.0415705" C="0.104638" G="0.713775" T="0.140017"/>
      <pos A="0.1031" C="0.14617" G="0.523035" T="0.227696"/>
    </motif>
    <motif db="0" id="KLF1_HUMAN.H11MO.0.A" length="14" nsites="489" evalue="1.0e+000"
        url="http://hocomoco.autosome.ru/motif/KLF1_HUMAN.H11MO.0.A">
      <pos A="0.33945" C="0.0327643" G="0.386475" T="0.241311"/>
      <pos A="0.00414026" C="0.00209569" G="0.989624" T="0.00414026"/>
      <pos A="0.00209569" C="0.00414026" G="0.987579" T="0.00618483"/>
      <pos A="5.11143e-05" C="5.11143e-05" G="0.997802" T="0.00209569"/>
      <pos A="0.0920568" C="0.527551" G="5.11143e-05" T="0.380341"/>
      <pos A="0.0143631" C="5.11143e-05" G="0.977356" T="0.0082294"/>
      <pos A="0.024586" C="0.010274" G="0.535729" T="0.429411"/>
      <pos A="0.038898" C="0.00414026" G="0.903752" T="0.05321"/>
      <pos A="0.024586" C="0.0225414" G="0.86286" T="0.0900123"/>
      <pos A="0.0613883" C="0.684983" G="0.167706" T="0.0859231"/>
      <pos A="0.167706" C="0.458035" G="0.0941014" T="0.280157"/>
      <pos A="0.143171" C="0.198375" G="0.472347" T="0.186107"/>
      <pos A="0.104324" C="0.202464" G="0.529595" T="0.163617"/>
      <pos A="0.112503" C="0.161572" G="0.623645" T="0.10228"/>
    </motif>
    <motif db="0" id="KLF3_HUMAN.H11MO.0.B" length="19" nsites="498" evalue="1.0e+000"
        url="http://hocomoco.autosome.ru/motif/KLF3_HUMAN.H11MO.0.B">
      <pos A="0.212859" C="0.188767" G="0.471843" T="0.126531"/>
      <pos A="0.226912" C="0.222897" G="0.461805" T="0.0883859"/>
      <pos A="0.259034" C="0.204828" G="0.42366" T="0.112477"/>
      <pos A="0.244981" C="0.18676" G="0.495935" T="0.0723248"/>
      <pos A="0.327294" C="0.246989" G="0.315248" T="0.11047"/>
      <pos A="0.345362" C="0.044218" G="0.359416" T="0.251004"/>
      <pos A="0.0341799" C="5.01907e-05" G="0.96572" T="5.01907e-05"/>
      <pos A="0.00607308" C="5.01907e-05" G="0.991819" T="0.00205782"/>
      <pos A="0.00406545" C="0.00808071" G="0.985796" T="0.00205782"/>
      <pos A="0.0863782" C="0.642491" G="5.01907e-05" T="0.27108"/>
      <pos A="0.00808071" C="0.00607308" G="0.981781" T="0.00406545"/>
      <pos A="0.00406545" C="0.0261494" G="0.724804" T="0.244981"/>
      <pos A="0.184752" C="0.0181189" G="0.754919" T="0.0422104"/>
      <pos A="0.0763401" C="0.0100883" G="0.843254" T="0.0703172"/>
      <pos A="0.0843706" C="0.6184" G="0.148615" T="0.148615"/>
      <pos A="0.182744" C="0.3815" G="0.162668" T="0.273088"/>
      <pos A="0.130546" C="0.204828" G="0.495935" T="0.168691"/>
      <pos A="0.0924011" C="0.242973" G="0.530064" T="0.134561"/>
      <pos A="0.160661" C="0.218882" G="0.481881" T="0.138577"/>
    </motif>
    <motif db="0" id="KLF5_HUMAN.H11MO.0.A" length="14" nsites="500" evalue="1.0e+000"
        url="http://hocomoco.autosome.ru/motif/KLF5_HUMAN.H11MO.0.A">
      <pos A="0.421966" C="0.0340432" G="0.204009" T="0.339982"/>
      <pos A="0.0460408" C="0.00404919" G="0.943861" T="0.00604879"/>
      <pos A="0.00804839" C="0.00804839" G="0.967856" T="0.0160468"/>
      <pos A="0.0240452" C="0.0360428" G="0.929864" T="0.010048"/>
      <pos A="0.178014" C="0.184013" G="0.00804839" T="0.629924"/>
      <pos A="0.0460408" C="0.00204959" G="0.941862" T="0.010048"/>
      <pos A="0.040042" C="0.010048" G="0.543941" T="0.405969"/>
      <pos A="0.0160468" C="4.999e-05" G="0.963857" T="0.020046"/>
      <pos A="0.05004" C="0.030044" G="0.829884" T="0.090032"/>
      <pos A="0.106029" C="0.633923" G="0.110028" T="0.15002"/>
      <pos A="0.248" C="0.182014" G="0.192012" T="0.377974"/>
      <pos A="0.104029" C="0.136023" G="0.605929" T="0.154019"/>
      <pos A="0.154019" C="0.124025" G="0.50195" T="0.220006"/>
      <pos A="0.14802" C="0.210008" G="0.493951" T="0.14802"/>
    </motif>
    <motif db="0" id="KLF6_HUMAN.H11MO.0.A" length="19" nsites="496" evalue="1.0e+000"
        url="http://hocomoco.autosome.ru/motif/KLF6_HUMAN.H11MO.0.A">
      <pos A="0.155261" C="0.185497" G="0.510028" T="0.149214"/>
      <pos A="0.22178" C="0.247984" G="0.479792" T="0.0504435"/>
      <pos A="0.445525" C="0.189528" G="0.280236" T="0.0847107"/>
      <pos A="0.459635" C="0.0181919" G="0.368928" T="0.153245"/>
      <pos A="0.0484277" C="0.00609756" G="0.814402" T="0.131072"/>
      <pos A="0.0242391" C="5.03931e-05" G="0.955503" T="0.0202076"/>
      <pos A="0.0443963" C="0.0524592" G="0.891" T="0.0121447"/>
      <pos A="0.260079" C="0.457619" G="5.03931e-05" T="0.282252"/>
      <pos A="0.116962" C="0.00609756" G="0.854717" T="0.0222233"/>
      <pos A="0.0282705" C="0.0222233" G="0.689428" T="0.260079"/>
      <pos A="0.209686" C="0.0645535" G="0.68338" T="0.0423806"/>
      <pos A="0.0867265" C="0.0302862" G="0.836575" T="0.046412"/>
      <pos A="0.229843" C="0.453588" G="0.20767" T="0.108899"/>
      <pos A="0.294346" C="0.318535" G="0.13712" T="0.25"/>
      <pos A="0.0625378" C="0.157277" G="0.522123" T="0.258063"/>
      <pos A="0.147198" C="0.127041" G="0.608799" T="0.116962"/>
      <pos A="0.161308" C="0.171387" G="0.602751" T="0.0645535"/>
      <pos A="0.34877" C="0.110915" G="0.433431" T="0.106884"/>
      <pos A="0.258063" C="0.233874" G="0.455604" T="0.0524592"/>
    </motif>
    <motif db="0" id="LEF1_HUMAN.H11MO.0.A" length="14" nsites="456" evalue="1.0e+000"
        url="http://hocomoco.autosome.ru/motif/LEF1_HUMAN.H11MO.0.A">
      <pos A="0.0767924" C="0.260963" G="0.274118" T="0.388128"/>
      <pos A="0.0329423" C="0.63588" G="0.184225" T="0.146952"/>
      <pos A="0.0175948" C="0.708233" G="0.0132098" T="0.260963"/>
      <pos A="0.122835" C="0.0460973" G="0.0197873" T="0.81128"/>
      <pos A="0.00224731" C="0.138182" G="0.0351348" T="0.824435"/>
      <pos A="0.00224731" C="0.0132098" G="0.0329423" T="0.951601"/>
      <pos A="0.0439048" C="0.4254" G="0.519678" T="0.0110173"/>
      <pos A="0.456095" C="0.138182" G="0.0154023" T="0.39032"/>
      <pos A="0.278503" C="0.166685" G="0.157915" T="0.396898"/>
      <pos A="0.28508" C="0.190802" G="0.201765" T="0.322353"/>
      <pos A="0.0417123" C="0.129412" G="0.149145" T="0.67973"/>
      <pos A="0.0395198" C="0.31139" G="0.383743" T="0.265348"/>
      <pos A="0.116257" C="0.46048" G="0.0899474" T="0.333315"/>
      <pos A="0.313583" C="0.221497" G="0.103102" T="0.361818"/>
    </motif>
    <motif db="0" id="LHX8_HUMAN.H11MO.0.D" length="18" nsites="9043" evalue="1.0e+000"
        url="http://hocomoco.autosome.ru/motif/LHX8_HUMAN.H11MO.0.D">
      <pos A="0.187328" C="0.402188" G="0.179477" T="0.231008"/>
      <pos A="0.307337" C="0.203279" G="0.435943" T="0.0534413"/>
      <pos A="0.0274823" C="0.530628" G="0.0706091" T="0.37128"/>
      <pos A="0.000555672" C="0.000997998" G="0.000445091" T="0.998001"/>
      <pos A="0.594931" C="0.000445091" G="0.404621" T="2.76454e-06"/>
      <pos A="0.999218" C="0.000334509" G="0.000445091" T="2.76454e-06"/>
      <pos A="0.000113346" C="0.000113346" G="2.76454e-06" T="0.999771"/>
      <pos A="0.000113346" C="0.00332021" G="0.00376254" T="0.992804"/>
      <pos A="0.510226" C="0.000113346" G="0.489216" T="0.000445091"/>
      <pos A="0.0548789" C="0.626475" G="0.297274" T="0.0213726"/>
      <pos A="0.410675" C="0.257409" G="0.145943" T="0.185973"/>
      <pos A="0.533089" C="0.194046" G="0.145279" T="0.127586"/>
      <pos A="0.218899" C="0.151887" G="0.0649694" T="0.564245"/>
      <pos A="0.132977" C="0.192581" G="0.0519208" T="0.622522"/>
      <pos A="0.602755" C="0.0721849" G="0.119071" T="0.205989"/>
      <pos A="0.612597" C="0.0609056" G="0.108013" T="0.218484"/>
      <pos A="0.23756" C="0.0963469" G="0.124324" T="0.541769"/>
      <pos A="0.226142" C="0.125623" G="0.160346" T="0.487889"/>
    </motif>
    <motif db="0" id="LMX1B_HUMAN.H11MO.0.D" length="18" nsites="30" evalue="1.0e+000"
        url="http://hocomoco.autosome.ru/motif/LMX1B_HUMAN.H11MO.0.D">
      <pos A="0.0468002" C="0.0729791" G="0.0468002" T="0.83342"/>
      <pos A="0.911957" C="0.0206212" G="0.0206212" T="0.0468002"/>
      <pos A="0.872532" C="0.0073753" G="0.0073753" T="0.112717"/>
      <pos A="0.0335543" C="0.086538" G="0.0073753" T="0.872532"/>
      <pos A="0.000830565" C="0.0538143" G="0.000830565" T="0.944525"/>
      <pos A="0.997508" C="0.000830565" G="0.000830565" T="0.000830565"/>
      <pos A="0.787451" C="0.15853" G="0.0531885" T="0.000830565"/>
      <pos A="0.236441" C="0.314978" G="0.000830565" T="0.44775"/>
      <pos A="0.341157" C="0.000830565" G="0.0799933" T="0.578019"/>
      <pos A="0.341157" C="0.184083" G="0.369213" T="0.105546"/>
      <pos A="0.42032" C="0.368588" G="0.131725" T="0.0793674"/>
      <pos A="0.157904" C="0.315604" G="0.15853" T="0.367962"/>
      <pos A="0.184083" C="0.105546" G="0.0531885" T="0.657182"/>
      <pos A="0.341783" C="0.132351" G="0.0799933" T="0.445873"/>
      <pos A="0.538281" C="0.0670602" G="0.0140765" T="0.380582"/>
      <pos A="0.459745" C="0.0140765" G="0.0140765" T="0.512102"/>
      <pos A="0.361573" C="0.0206212" G="0.0468002" T="0.571005"/>
      <pos A="0.321836" C="0.0862251" G="0.0862251" T="0.505714"/>
    </motif>
    <motif db="0" id="LYL1_HUMAN.H11MO.0.A" length="14" nsites="453" evalue="1.0e+000"
        url="http://hocomoco.autosome.ru/motif/LYL1_HUMAN.H11MO.0.A">
      <pos A="0.205308" C="0.441459" G="0.203101" T="0.150132"/>
      <pos A="0.145718" C="0.695266" G="0.0265394" T="0.132476"/>
      <pos A="0.64009" C="0.0508166" G="0.0464026" T="0.26269"/>
      <pos A="0.0574377" C="0.125855" G="0.490013" T="0.326694"/>
      <pos A="0.130269" C="0.730578" G="0.0441955" T="0.094957"/>
      <pos A="0.105992" C="5.51755e-05" G="0.00667623" T="0.887277"/>
      <pos A="0.00226219" C="0.176617" G="0.810031" T="0.0110903"/>
      <pos A="0.00667623" C="0.298003" G="0.181031" T="0.51429"/>
      <pos A="0.0618517" C="0.207515" G="0.220757" T="0.509876"/>
      <pos A="0.207515" C="0.220757" G="0.130269" T="0.441459"/>
      <pos A="0.0441955" C="0.512083" G="0.119234" T="0.324487"/>
      <pos A="0.094957" C="0.580501" G="0.110406" T="0.214136"/>
      <pos A="0.141304" C="0.187652" G="0.181031" T="0.490013"/>
      <pos A="0.119234" C="0.273725" G="0.379662" T="0.227378"/>
    </motif>
    <motif db="0" id="MAFA_HUMAN.H11MO.0.D" length="21" nsites="27" evalue="1.0e+000"
        url="http://hocomoco.autosome.ru/motif/MAFA_HUMAN.H11MO.0.D">
      <pos A="0.101003" C="0.35739" G="0.368635" T="0.172972"/>
      <pos A="0.104377" C="0.000922509" G="0.279799" T="0.614901"/>
      <pos A="0.0324086" C="0.0324086" G="0.774581" T="0.160602"/>
      <pos A="0.000922509" C="0.981489" G="0.0166656" T="0.000922509"/>
      <pos A="0.0931318" C="0.000922509" G="0.000922509" T="0.905023"/>
      <pos A="0.000922509" C="0.0998788" G="0.898276" T="0.000922509"/>
      <pos A="0.713858" C="0.104377" G="0.0166656" T="0.1651"/>
      <pos A="0.149357" C="0.592411" G="0.138112" T="0.12012"/>
      <pos A="0.000922509" C="0.381005" G="0.363013" T="0.25506"/>
      <pos A="0.324779" C="0.457471" G="0.0369066" T="0.180843"/>
      <pos A="0.167349" C="0.376507" G="0.117871" T="0.338274"/>
      <pos A="0.0369066" C="0.153855" G="0.668877" T="0.140361"/>
      <pos A="0.0818868" C="0.614901" G="0.0683927" T="0.234819"/>
      <pos A="0.66213" C="0.0841358" G="0.0818868" T="0.171847"/>
      <pos A="0.246064" C="0.144859" G="0.506949" T="0.102128"/>
      <pos A="0.0841358" C="0.538435" G="0.0683927" T="0.309036"/>
      <pos A="0.252811" C="0.396748" G="0.000922509" T="0.349519"/>
      <pos A="0.149357" C="0.133614" G="0.104377" T="0.612652"/>
      <pos A="0.0841358" C="0.342772" G="0.0818868" T="0.491206"/>
      <pos A="0.113373" C="0.648636" G="0.0886338" T="0.149357"/>
      <pos A="0.250562" C="0.318032" G="0.32253" T="0.108875"/>
    </motif>
    <motif db="0" id="MAFF_HUMAN.H11MO.0.B" length="18" nsites="473" evalue="1.0e+000"
        url="http://hocomoco.autosome.ru/motif/MAFF_HUMAN.H11MO.0.B">
      <pos A="0.0571232" C="0.0698055" G="0.0824878" T="0.790583"/>
      <pos A="0.02119" C="0.0951702" G="0.765219" T="0.118421"/>
      <pos A="0.0550095" C="0.883587" G="0.0296449" T="0.0317586"/>
      <pos A="0.0846016" C="0.0613507" G="0.006394" T="0.847654"/>
      <pos A="0.0275312" C="0.11208" G="0.744082" T="0.116307"/>
      <pos A="0.77156" C="0.0507821" G="0.0444409" T="0.133217"/>
      <pos A="0.0592369" C="0.410114" G="0.433365" T="0.0972839"/>
      <pos A="0.0846016" C="0.088829" G="0.0592369" T="0.767332"/>
      <pos A="0.0909427" C="0.661647" G="0.0423272" T="0.205083"/>
      <pos A="0.672215" C="0.0571232" G="0.122648" T="0.148013"/>
      <pos A="0.0655781" C="0.0930564" G="0.625713" T="0.215652"/>
      <pos A="0.0402135" C="0.780015" G="0.11208" T="0.0676918"/>
      <pos A="0.58978" C="0.109966" G="0.120535" T="0.179719"/>
      <pos A="0.177605" C="0.234676" G="0.224107" T="0.363612"/>
      <pos A="0.234676" C="0.137445" G="0.122648" T="0.505231"/>
      <pos A="0.164923" C="0.177605" G="0.0465546" T="0.610917"/>
      <pos A="0.0993976" C="0.253699" G="0.0782604" T="0.568643"/>
      <pos A="0.131103" C="0.205083" G="0.133217" T="0.530596"/>
    </motif>
    <motif db="0" id="MAF_HUMAN.H11MO.0.A" length="19" nsites="500" evalue="1.0e+000"
        url="http://hocomoco.autosome.ru/motif/MAF_HUMAN.H11MO.0.A">
      <pos A="0.305989" C="0.236003" G="0.333983" T="0.124025"/>
      <pos A="0.469956" C="0.142022" G="0.20201" T="0.186013"/>
      <pos A="0.587932" C="0.0840332" G="0.0780344" T="0.25"/>
      <pos A="0.391972" C="0.0880324" G="0.118026" T="0.40197"/>
      <pos A="0.154019" C="0.311988" G="0.269996" T="0.263997"/>
      <pos A="0.110028" C="0.040042" G="0.0260448" T="0.823885"/>
      <pos A="0.0180464" C="0.0140472" G="0.959858" T="0.00804839"/>
      <pos A="0.124025" C="0.855879" G="0.00604879" T="0.0140472"/>
      <pos A="0.0640372" C="0.00604879" G="0.0120476" T="0.917866"/>
      <pos A="0.0180464" C="0.00604879" G="0.90187" T="0.0740352"/>
      <pos A="0.881874" C="0.0240452" G="0.0680364" T="0.0260448"/>
      <pos A="0.10203" C="0.445961" G="0.327984" T="0.124025"/>
      <pos A="0.238002" C="0.118026" G="0.154019" T="0.489952"/>
      <pos A="0.242002" C="0.411968" G="0.120026" T="0.226005"/>
      <pos A="0.473955" C="0.112028" G="0.154019" T="0.259998"/>
      <pos A="0.194011" C="0.0720356" G="0.575935" T="0.158018"/>
      <pos A="0.160018" C="0.511948" G="0.218006" T="0.110028"/>
      <pos A="0.461958" C="0.236003" G="0.146021" T="0.156019"/>
      <pos A="0.40197" C="0.15202" G="0.234003" T="0.212008"/>
    </motif>
    <motif db="0" id="MAZ_HUMAN.H11MO.0.A" length="22" nsites="500" evalue="1.0e+000"
        url="http://hocomoco.autosome.ru/motif/MAZ_HUMAN.H11MO.0.A">
      <pos A="0.216007" C="0.144021" G="0.503949" T="0.136023"/>
      <pos A="0.283993" C="0.0240452" G="0.65192" T="0.040042"/>
      <pos A="0.30199" C="0.0120476" G="0.673915" T="0.0120476"/>
      <pos A="0.0820336" C="0.0180464" G="0.865877" T="0.0340432"/>
      <pos A="0.0520396" C="0.112028" G="0.825885" T="0.010048"/>
      <pos A="0.64792" C="0.0880324" G="0.0260448" T="0.238002"/>
      <pos A="0.0540392" C="0.010048" G="0.905869" T="0.030044"/>
      <pos A="0.114027" C="0.020046" G="0.85188" T="0.0140472"/>
      <pos A="0.265997" C="0.0340432" G="0.665917" T="0.0340432"/>
      <pos A="0.271996" C="0.00804839" G="0.679914" T="0.040042"/>
      <pos A="0.114027" C="0.20201" G="0.655919" T="0.0280444"/>
      <pos A="0.317986" C="0.134023" G="0.331984" T="0.216007"/>
      <pos A="0.174015" C="0.040042" G="0.69791" T="0.0880324"/>
      <pos A="0.333983" C="0.0540392" G="0.553939" T="0.0580384"/>
      <pos A="0.190012" C="0.120026" G="0.64792" T="0.0420416"/>
      <pos A="0.365977" C="0.0780344" G="0.511948" T="0.0440412"/>
      <pos A="0.29999" C="0.0720356" G="0.569936" T="0.0580384"/>
      <pos A="0.329984" C="0.134023" G="0.455959" T="0.080034"/>
      <pos A="0.259998" C="0.0620376" G="0.555939" T="0.122026"/>
      <pos A="0.273995" C="0.204009" G="0.445961" T="0.0760348"/>
      <pos A="0.355979" C="0.106029" G="0.429964" T="0.108028"/>
      <pos A="0.273995" C="0.0980304" G="0.561938" T="0.0660368"/>
    </motif>
    <motif db="0" id="MCR_HUMAN.H11MO.0.D" length="17" nsites="7" evalue="1.0e+000"
        url="http://hocomoco.autosome.ru/motif/MCR_HUMAN.H11MO.0.D">
      <pos A="0.386933" C="0.246088" G="0.105243" T="0.261737"/>
      <pos A="0.692097" C="0.00352113" G="0.00352113" T="0.300861"/>
      <pos A="0.128717" C="0.00352113" G="0.864241" T="0.00352113"/>
      <pos A="0.410407" C="0.00352113" G="0.285211" T="0.300861"/>
      <pos A="0.457355" C="0.410407" G="0.128717" T="0.00352113"/>
      <pos A="0.00352113" C="0.739045" G="0.128717" T="0.128717"/>
      <pos A="0.582551" C="0.00352113" G="0.00352113" T="0.410407"/>
      <pos A="0.199139" C="0.16784" G="0.590376" T="0.0426448"/>
      <pos A="0.16784" C="0.199139" G="0.590376" T="0.0426448"/>
      <pos A="0.18349" C="0.0426448" G="0.0426448" T="0.731221"/>
      <pos A="0.00352113" C="0.160016" G="0.253912" T="0.582551"/>
      <pos A="0.160016" C="0.00352113" G="0.832942" T="0.00352113"/>
      <pos A="0.441706" C="0.00352113" G="0.00352113" T="0.551252"/>
      <pos A="0.285211" C="0.00352113" G="0.285211" T="0.426056"/>
      <pos A="0.00352113" C="0.300861" G="0.692097" T="0.00352113"/>
      <pos A="0.128717" C="0.00352113" G="0.285211" T="0.582551"/>
      <pos A="0.46518" C="0.0426448" G="0.324335" T="0.16784"/>
    </motif>
    <motif db="0" id="MEF2B_HUMAN.H11MO.0.A" length="14" nsites="500" evalue="1.0e+000"
        url="http://hocomoco.autosome.ru/motif/MEF2B_HUMAN.H11MO.0.A">
      <pos A="0.253999" C="0.118026" G="0.413967" T="0.214007"/>
      <pos A="0.194011" C="0.110028" G="0.252" T="0.443961"/>
      <pos A="0.204009" C="0.0360428" G="0.271996" T="0.487952"/>
      <pos A="0.168016" C="0.104029" G="0.373975" T="0.353979"/>
      <pos A="0.0480404" C="0.771896" G="0.040042" T="0.140022"/>
      <pos A="0.00204959" C="0.0880324" G="0.00204959" T="0.907868"/>
      <pos A="0.861878" C="0.0260448" G="0.0320436" T="0.080034"/>
      <pos A="0.106029" C="0.020046" G="0.00604879" T="0.867876"/>
      <pos A="0.0760348" C="0.00604879" G="0.00404919" T="0.913867"/>
      <pos A="0.0360428" C="0.0480404" G="0.0140472" T="0.90187"/>
      <pos A="0.134023" C="0.118026" G="0.0480404" T="0.69991"/>
      <pos A="0.170016" C="0.0560388" G="0.140022" T="0.633923"/>
      <pos A="0.471956" C="4.999e-05" G="0.487952" T="0.040042"/>
      <pos A="0.122026" C="0.0520396" G="0.695911" T="0.130024"/>
    </motif>
    <motif db="0" id="MNX1_HUMAN.H11MO.0.D" length="19" nsites="27" evalue="1.0e+000"
        url="http://hocomoco.autosome.ru/motif/MNX1_HUMAN.H11MO.0.D">
      <pos A="0.305351" C="0.489852" G="0.0839483" T="0.120849"/>
      <pos A="0.111624" C="0.222325" G="0.259225" T="0.406827"/>
      <pos A="0.554428" C="0.0747232" G="0.111624" T="0.259225"/>
      <pos A="0.130074" C="0.166974" G="0.0931734" T="0.609779"/>
      <pos A="0.000922509" C="0.000922509" G="0.0747232" T="0.923432"/>
      <pos A="0.111624" C="0.259225" G="0.0378229" T="0.591328"/>
[truncated: 201,366 more chars]
