# Supplementary material for: DeepEPI: CNN-transformer-based model for extracting TF interactions through predicting enhancer-promoter interactions
Source: Bioinform Adv. 2025 Sep 17;5(1):vbaf221. doi: 10.1093/bioadv/vbaf221 (PMC12478696; doi:10.1093/bioadv/vbaf221)
Supplement: vbaf221_Supplementary_Data [file vbaf221_supplementary_data.zip › Supplementary_file5/K562/result_enhancer122-k562/tomtom.tsv]

Query_ID	Target_ID	Optimal_offset	p-value	E-value	q-value	Overlap	Query_consensus	Target_consensus	Orientation
M0	RARG_HUMAN.H11MO.0.B	-22	8.59541e-05	0.0660987	0.114403	18	CTGTCCGGCCGCCCCTCCTTCGAGGTGTGGATCTCCTGAG	AGGTCAGAGTGACCTGGG	+
M0	PURA_HUMAN.H11MO.0.D	-2	0.000228947	0.17606	0.114403	17	CTGTCCGGCCGCCCCTCCTTCGAGGTGTGGATCTCCTGAG	CCCTGCCCCCCCCTTCC	-
M0	NR1D1_HUMAN.H11MO.0.B	-1	0.000386246	0.297023	0.114403	19	CTGTCCGGCCGCCCCTCCTTCGAGGTGTGGATCTCCTGAG	CCTTCTGACCCACTTCCCT	-
M0	RXRA_HUMAN.H11MO.0.A	-17	0.000409537	0.314934	0.114403	20	CTGTCCGGCCGCCCCTCCTTCGAGGTGTGGATCTCCTGAG	CTCTGACCTCTGCCTCCCCC	-
M0	KLF6_HUMAN.H11MO.0.A	-2	0.000421113	0.323836	0.114403	19	CTGTCCGGCCGCCCCTCCTTCGAGGTGTGGATCTCCTGAG	CCCCCGGCCCCGCCCTTCC	-
M0	BRAC_HUMAN.H11MO.0.A	-13	0.000526298	0.404723	0.114403	20	CTGTCCGGCCGCCCCTCCTTCGAGGTGTGGATCTCCTGAG	TTAGCAGGGAGGTGTGAAAT	+
M0	ZN341_HUMAN.H11MO.0.C	1	0.000753686	0.579584	0.143352	21	CTGTCCGGCCGCCCCTCCTTCGAGGTGTGGATCTCCTGAG	GCTCTTCCCTCCCCCCCCCCCC	-
M0	VEZF1_HUMAN.H11MO.0.C	3	0.000950267	0.730755	0.160659	19	CTGTCCGGCCGCCCCTCCTTCGAGGTGTGGATCTCCTGAG	CCCCTCCCCCTCCCCCCTCCCC	-
M0	SP4_HUMAN.H11MO.0.A	-3	0.00109481	0.841912	0.166588	20	CTGTCCGGCCGCCCCTCCTTCGAGGTGTGGATCTCCTGAG	CCCGGCCCCGCCCCCTTCCC	-
M0	TBX21_HUMAN.H11MO.0.A	-18	0.00133672	1.02794	0.183619	13	CTGTCCGGCCGCCCCTCCTTCGAGGTGTGGATCTCCTGAG	GTGGAGGTGTGAA	+
M0	SPIC_HUMAN.H11MO.0.D	-8	0.00148168	1.13941	0.183619	13	CTGTCCGGCCGCCCCTCCTTCGAGGTGTGGATCTCCTGAG	CCTCCCCTTCCTC	-
M0	NFAC1_HUMAN.H11MO.0.B	-23	0.00156877	1.20638	0.183619	15	CTGTCCGGCCGCCCCTCCTTCGAGGTGTGGATCTCCTGAG	TTTCTTTTTTTCCAT	-
M0	THAP1_HUMAN.H11MO.0.C	-3	0.00233094	1.79249	0.249784	22	CTGTCCGGCCGCCCCTCCTTCGAGGTGTGGATCTCCTGAG	CGCCGCCATCTTGGCTGCGGGC	+
M0	EGR2_HUMAN.H11MO.0.A	-2	0.00246236	1.89356	0.249784	18	CTGTCCGGCCGCCCCTCCTTCGAGGTGTGGATCTCCTGAG	CCCCTCCCACACCCCCCC	-
M0	ESR2_HUMAN.H11MO.0.A	-22	0.00295856	2.27514	0.281361	15	CTGTCCGGCCGCCCCTCCTTCGAGGTGTGGATCTCCTGAG	AGGTCACCCTGACCT	+
M0	PROX1_HUMAN.H11MO.0.D	-2	0.0034999	2.69142	0.293239	17	CTGTCCGGCCGCCCCTCCTTCGAGGTGTGGATCTCCTGAG	CCCAACCCGCCTTACCC	-
M0	PATZ1_HUMAN.H11MO.0.C	4	0.00358729	2.75863	0.293239	18	CTGTCCGGCCGCCCCTCCTTCGAGGTGTGGATCTCCTGAG	CCTCCCCCCCCGCCCCCTCCCC	-
M0	RARA_HUMAN.H11MO.2.A	-20	0.0037957	2.91889	0.293239	17	CTGTCCGGCCGCCCCTCCTTCGAGGTGTGGATCTCCTGAG	TGACCTCTCGGTGACCT	-
M0	EGR1_HUMAN.H11MO.0.A	-1	0.0041148	3.16428	0.29618	17	CTGTCCGGCCGCCCCTCCTTCGAGGTGTGGATCTCCTGAG	CCCCCGCCCACGCCCTC	-
M0	SP3_HUMAN.H11MO.0.B	-2	0.00434177	3.33882	0.29618	20	CTGTCCGGCCGCCCCTCCTTCGAGGTGTGGATCTCCTGAG	CCCCGGCCCCGCCCCCCCCC	-
M0	RARA_HUMAN.H11MO.0.A	-17	0.00467158	3.59245	0.29618	20	CTGTCCGGCCGCCCCTCCTTCGAGGTGTGGATCTCCTGAG	CCTTGACCTCTTGATCCCCC	-
M0	RARG_HUMAN.H11MO.2.D	-19	0.00467158	3.59245	0.29618	20	CTGTCCGGCCGCCCCTCCTTCGAGGTGTGGATCTCCTGAG	GTGACCTCTGGGTGACCCCC	-
M0	ESR1_HUMAN.H11MO.0.A	-22	0.00544673	4.18854	0.330564	15	CTGTCCGGCCGCCCCTCCTTCGAGGTGTGGATCTCCTGAG	AGGTCACCCTGACCT	+
M0	ZFX_HUMAN.H11MO.1.A	-19	0.00565965	4.35227	0.330564	17	CTGTCCGGCCGCCCCTCCTTCGAGGTGTGGATCTCCTGAG	CCCCGGCCTCCGCCCCC	-
M0	TBX2_HUMAN.H11MO.0.D	-11	0.00586566	4.51069	0.330564	25	CTGTCCGGCCGCCCCTCCTTCGAGGTGTGGATCTCCTGAG	TGCCATCAGAGGTGTGAAAAGCGAC	+
M0	ZBT17_HUMAN.H11MO.0.A	0	0.00633774	4.87372	0.344413	19	CTGTCCGGCCGCCCCTCCTTCGAGGTGTGGATCTCCTGAG	CTTCCCCTCCCCCACCCTC	-
M0	ZN563_HUMAN.H11MO.0.C	-7	0.0075008	5.76812	0.380443	21	CTGTCCGGCCGCCCCTCCTTCGAGGTGTGGATCTCCTGAG	GGGATCCTCACTGGCAGCTGC	+
M0	MAFA_HUMAN.H11MO.0.D	-11	0.0075008	5.76812	0.380443	21	CTGTCCGGCCGCCCCTCCTTCGAGGTGTGGATCTCCTGAG	CGAAGGCTGCGGGGTCAGCAC	-
M0	IRX2_HUMAN.H11MO.0.D	1	0.00788796	6.06584	0.387174	18	CTGTCCGGCCGCCCCTCCTTCGAGGTGTGGATCTCCTGAG	CCAACATGCCCACCCATGT	-
M0	SOX18_HUMAN.H11MO.0.D	-17	0.0084787	6.52012	0.390947	19	CTGTCCGGCCGCCCCTCCTTCGAGGTGTGGATCTCCTGAG	GAACCCATTGTTCTTTTCC	+
M0	MNX1_HUMAN.H11MO.0.D	-20	0.0084787	6.52012	0.390947	19	CTGTCCGGCCGCCCCTCCTTCGAGGTGTGGATCTCCTGAG	TTAAGGGTTATTAAAATAG	-
M0	SP2_HUMAN.H11MO.0.A	-1	0.00877888	6.75096	0.392021	22	CTGTCCGGCCGCCCCTCCTTCGAGGTGTGGATCTCCTGAG	CCCCCGGCCCCGCCCCCCCCCC	-
M0	KLF3_HUMAN.H11MO.0.B	-3	0.0105071	8.07999	0.444104	19	CTGTCCGGCCGCCCCTCCTTCGAGGTGTGGATCTCCTGAG	CCCGGCCCCGCCCCTCCCC	-
M0	MAZ_HUMAN.H11MO.0.A	1	0.0114391	8.79664	0.470426	21	CTGTCCGGCCGCCCCTCCTTCGAGGTGTGGATCTCCTGAG	CCCCCCCCCCCCCCCCTCCCCC	-
M1	RARG_HUMAN.H11MO.0.B	-18	0.000298851	0.229816	0.292955	18	CTGAGCTTTGGCTGCCGTAGGGCTCTATGGCCCGAGGCAC	AGGTCAGAGTGACCTGGG	+
M1	HES1_HUMAN.H11MO.0.D	-26	0.000414321	0.318613	0.292955	13	CTGAGCTTTGGCTGCCGTAGGGCTCTATGGCCCGAGGCAC	CCGCCACGAGCCC	+
M1	RFX1_HUMAN.H11MO.0.B	-18	0.00070775	0.54426	0.292955	22	CTGAGCTTTGGCTGCCGTAGGGCTCTATGGCCCGAGGCAC	CCGTCGCCATGGCAACCGGGGC	-
M1	ZN667_HUMAN.H11MO.0.C	-14	0.00112915	0.868317	0.292955	19	CTGAGCTTTGGCTGCCGTAGGGCTCTATGGCCCGAGGCAC	GCTGAGCTTTTAAGGCCAC	-
M1	NR1H4_HUMAN.H11MO.0.B	-19	0.00142246	1.09387	0.292955	19	CTGAGCTTTGGCTGCCGTAGGGCTCTATGGCCCGAGGCAC	GGGGTCAATGACCCCGAGG	+
M1	ZN589_HUMAN.H11MO.0.D	-14	0.00151086	1.16185	0.292955	16	CTGAGCTTTGGCTGCCGTAGGGCTCTATGGCCCGAGGCAC	CCCACGGTTACTGCCG	+
M1	NR1D1_HUMAN.H11MO.0.B	-18	0.00153517	1.18054	0.292955	19	CTGAGCTTTGGCTGCCGTAGGGCTCTATGGCCCGAGGCAC	AGGGAAGTGGGTCAGAAGG	+
M1	THAP1_HUMAN.H11MO.0.C	-9	0.00268761	2.06677	0.370464	22	CTGAGCTTTGGCTGCCGTAGGGCTCTATGGCCCGAGGCAC	CGCCGCCATCTTGGCTGCGGGC	+
M1	CLOCK_HUMAN.H11MO.0.C	-26	0.00271138	2.08505	0.370464	14	CTGAGCTTTGGCTGCCGTAGGGCTCTATGGCCCGAGGCAC	CAGACACGTGAACA	+
M1	RXRA_HUMAN.H11MO.0.A	-7	0.00286645	2.2043	0.370464	20	CTGAGCTTTGGCTGCCGTAGGGCTCTATGGCCCGAGGCAC	GGGGGAGGCAGAGGTCAGAG	+
M1	FOXD3_HUMAN.H11MO.0.D	-16	0.00311303	2.39392	0.370464	15	CTGAGCTTTGGCTGCCGTAGGGCTCTATGGCCCGAGGCAC	TTTGTTTACTTAGCA	+
M1	ZN350_HUMAN.H11MO.1.D	-9	0.00348904	2.68307	0.370464	24	CTGAGCTTTGGCTGCCGTAGGGCTCTATGGCCCGAGGCAC	ACGGGGCGCAGGGATTTGTTGCCC	+
M1	TLX1_HUMAN.H11MO.0.D	-18	0.00370583	2.84979	0.370464	17	CTGAGCTTTGGCTGCCGTAGGGCTCTATGGCCCGAGGCAC	CTGGCAAGTTGCCAAGG	+
M1	ZN563_HUMAN.H11MO.0.C	-16	0.00381244	2.93176	0.370464	21	CTGAGCTTTGGCTGCCGTAGGGCTCTATGGCCCGAGGCAC	GGGATCCTCACTGGCAGCTGC	+
M1	Z324A_HUMAN.H11MO.0.C	-8	0.00388268	2.98578	0.370464	23	CTGAGCTTTGGCTGCCGTAGGGCTCTATGGCCCGAGGCAC	TGGCAGCAAAGGATGGTTTGATA	-
M1	PATZ1_HUMAN.H11MO.0.C	-1	0.00487489	3.74879	0.400538	22	CTGAGCTTTGGCTGCCGTAGGGCTCTATGGCCCGAGGCAC	GGGGAGGGGGCGGGGGGGGAGG	+
M1	IRX2_HUMAN.H11MO.0.D	-4	0.00531632	4.08825	0.405804	19	CTGAGCTTTGGCTGCCGTAGGGCTCTATGGCCCGAGGCAC	ACATGGGTGGGCATGTTGG	+
M2	MNX1_HUMAN.H11MO.0.D	-9	0.000301552	0.231893	0.272974	19	CTGTGGGTCAAGACTCATGTAACTTATTGCATTCCCGGAT	CTATTTTAATAACCCTTAA	+
M2	IRX2_HUMAN.H11MO.0.D	-20	0.000621152	0.477666	0.318379	19	CTGTGGGTCAAGACTCATGTAACTTATTGCATTCCCGGAT	CCAACATGCCCACCCATGT	-
M2	GATA1_HUMAN.H11MO.0.A	-29	0.00133756	1.02858	0.411349	11	CTGTGGGTCAAGACTCATGTAACTTATTGCATTCCCGGAT	CTGGCGGGGACAGATAAGA	+
M2	TLX1_HUMAN.H11MO.0.D	-22	0.00162973	1.25326	0.417669	17	CTGTGGGTCAAGACTCATGTAACTTATTGCATTCCCGGAT	CTGGCAAGTTGCCAAGG	+
M2	HXC10_HUMAN.H11MO.0.D	-13	0.00223922	1.72196	0.43561	19	CTGTGGGTCAAGACTCATGTAACTTATTGCATTCCCGGAT	GTAATAAAAAAATTAAAAA	-
M2	RXRA_HUMAN.H11MO.0.A	-16	0.00226631	1.74279	0.43561	20	CTGTGGGTCAAGACTCATGTAACTTATTGCATTCCCGGAT	CTCTGACCTCTGCCTCCCCC	-
M4	MNX1_HUMAN.H11MO.0.D	-8	0.000232278	0.178622	0.356238	19	GATCCTGAATGTGATCTCATGCTTCAAGGGGACTGTGCAT	CTATTTTAATAACCCTTAA	+
M4	IRX2_HUMAN.H11MO.0.D	-3	0.00056479	0.434324	0.401608	19	GATCCTGAATGTGATCTCATGCTTCAAGGGGACTGTGCAT	CCAACATGCCCACCCATGT	-
M4	RXRA_HUMAN.H11MO.0.A	-17	0.00166802	1.28271	0.464266	20	GATCCTGAATGTGATCTCATGCTTCAAGGGGACTGTGCAT	GGGGGAGGCAGAGGTCAGAG	+
M4	ZN394_HUMAN.H11MO.0.C	-8	0.00192212	1.47811	0.464266	20	GATCCTGAATGTGATCTCATGCTTCAAGGGGACTGTGCAT	ATTCCATTCTATTCCATTCT	-
M4	ZN563_HUMAN.H11MO.0.C	-15	0.00269004	2.06864	0.464266	21	GATCCTGAATGTGATCTCATGCTTCAAGGGGACTGTGCAT	GGGATCCTCACTGGCAGCTGC	+
M4	GATA1_HUMAN.H11MO.0.A	8	0.00272117	2.09258	0.464266	11	GATCCTGAATGTGATCTCATGCTTCAAGGGGACTGTGCAT	TCTTATCTGTCCCCGCCAG	-
M5	IRX2_HUMAN.H11MO.0.D	-3	0.00030523	0.234722	0.303786	19	ACGTTTAGTAGCAGACACCACTGTTTTTTCTGACAATCAG	CCAACATGCCCACCCATGT	-
M5	GATA1_HUMAN.H11MO.0.A	-29	0.000787896	0.605892	0.303786	11	ACGTTTAGTAGCAGACACCACTGTTTTTTCTGACAATCAG	CTGGCGGGGACAGATAAGA	+
M5	MNX1_HUMAN.H11MO.0.D	-15	0.000918018	0.705956	0.303786	19	ACGTTTAGTAGCAGACACCACTGTTTTTTCTGACAATCAG	CTATTTTAATAACCCTTAA	+
M5	HXC10_HUMAN.H11MO.0.D	-15	0.00166776	1.28251	0.393084	19	ACGTTTAGTAGCAGACACCACTGTTTTTTCTGACAATCAG	TTTTTAATTTTTTTATTAC	+
M5	GATA2_HUMAN.H11MO.0.A	-29	0.00179412	1.37968	0.393084	11	ACGTTTAGTAGCAGACACCACTGTTTTTTCTGACAATCAG	CTGGGGGGTGGAGATAAGG	+
M5	ZN563_HUMAN.H11MO.0.C	-7	0.00257425	1.9796	0.44373	21	ACGTTTAGTAGCAGACACCACTGTTTTTTCTGACAATCAG	GCAGCTGCCAGTGAGGATCCC	-
M5	RXRA_HUMAN.H11MO.0.A	-11	0.00297313	2.28634	0.44373	20	ACGTTTAGTAGCAGACACCACTGTTTTTTCTGACAATCAG	CTCTGACCTCTGCCTCCCCC	-
M5	ZN394_HUMAN.H11MO.0.C	-9	0.00318258	2.44741	0.44373	20	ACGTTTAGTAGCAGACACCACTGTTTTTTCTGACAATCAG	ATTCCATTCTATTCCATTCT	-
M6	ZN563_HUMAN.H11MO.0.C	-18	1.89774e-07	0.000145936	0.000288686	21	GACTTGACGCCGCCAAGCCTAGAGGGCAGTGAGGAGACCC	GCAGCTGCCAGTGAGGATCCC	-
M6	ZN341_HUMAN.H11MO.0.C	-15	9.14208e-05	0.0703026	0.0695352	22	GACTTGACGCCGCCAAGCCTAGAGGGCAGTGAGGAGACCC	GGGGGGGGGGGGAGGGAAGAGC	+
M6	THAP1_HUMAN.H11MO.0.C	-9	0.000206451	0.158761	0.0924735	22	GACTTGACGCCGCCAAGCCTAGAGGGCAGTGAGGAGACCC	GCCCGCAGCCAAGATGGCGGCG	-
M6	NFIC_HUMAN.H11MO.0.A	-17	0.000243157	0.186988	0.0924735	17	GACTTGACGCCGCCAAGCCTAGAGGGCAGTGAGGAGACCC	CTTGGCAGGGAGCCAAG	-
M6	TBX2_HUMAN.H11MO.0.D	-15	0.000812874	0.6251	0.217293	25	GACTTGACGCCGCCAAGCCTAGAGGGCAGTGAGGAGACCC	TGCCATCAGAGGTGTGAAAAGCGAC	+
M6	HES1_HUMAN.H11MO.0.D	-26	0.000857053	0.659074	0.217293	13	GACTTGACGCCGCCAAGCCTAGAGGGCAGTGAGGAGACCC	CCGCCACGAGCCC	+
M6	SPIC_HUMAN.H11MO.0.D	-22	0.00113019	0.869116	0.223115	13	GACTTGACGCCGCCAAGCCTAGAGGGCAGTGAGGAGACCC	GAGGAAGGGGAGG	+
M6	IRX2_HUMAN.H11MO.0.D	-15	0.00126614	0.973665	0.223115	19	GACTTGACGCCGCCAAGCCTAGAGGGCAGTGAGGAGACCC	ACATGGGTGGGCATGTTGG	+
M6	RXRA_HUMAN.H11MO.0.A	-22	0.00145628	1.11988	0.223115	18	GACTTGACGCCGCCAAGCCTAGAGGGCAGTGAGGAGACCC	GGGGGAGGCAGAGGTCAGAG	+
M6	HEY2_HUMAN.H11MO.0.D	-24	0.00186755	1.43615	0.253196	16	GACTTGACGCCGCCAAGCCTAGAGGGCAGTGAGGAGACCC	TAATGCCACGTGCCCCC	-
M6	RARG_HUMAN.H11MO.2.D	-20	0.00211351	1.62529	0.253196	20	GACTTGACGCCGCCAAGCCTAGAGGGCAGTGAGGAGACCC	GGGGGTCACCCAGAGGTCAC	+
M6	GATA1_HUMAN.H11MO.0.A	-16	0.00216377	1.66394	0.253196	19	GACTTGACGCCGCCAAGCCTAGAGGGCAGTGAGGAGACCC	CTGGCGGGGACAGATAAGA	+
M6	SMAD3_HUMAN.H11MO.0.B	-26	0.00253576	1.95	0.27553	12	GACTTGACGCCGCCAAGCCTAGAGGGCAGTGAGGAGACCC	CAGGTGACAGAG	-
M6	BRAC_HUMAN.H11MO.0.A	-17	0.00283036	2.17655	0.287039	20	GACTTGACGCCGCCAAGCCTAGAGGGCAGTGAGGAGACCC	TTAGCAGGGAGGTGTGAAAT	+
M6	Z324A_HUMAN.H11MO.0.C	-5	0.00326009	2.50701	0.291723	23	GACTTGACGCCGCCAAGCCTAGAGGGCAGTGAGGAGACCC	TATCAAACCATCCTTTGCTGCCA	+
M6	GATA2_HUMAN.H11MO.0.A	-16	0.00363503	2.79534	0.302086	19	GACTTGACGCCGCCAAGCCTAGAGGGCAGTGAGGAGACCC	CTGGGGGGTGGAGATAAGG	+
M6	TLX1_HUMAN.H11MO.0.D	-18	0.00377306	2.90148	0.302086	17	GACTTGACGCCGCCAAGCCTAGAGGGCAGTGAGGAGACCC	CTGGCAAGTTGCCAAGG	+
M6	CLOCK_HUMAN.H11MO.0.C	-26	0.00420622	3.23458	0.319928	14	GACTTGACGCCGCCAAGCCTAGAGGGCAGTGAGGAGACCC	CAGACACGTGAACA	+
M6	NR1D1_HUMAN.H11MO.0.B	-18	0.00451667	3.47332	0.327182	19	GACTTGACGCCGCCAAGCCTAGAGGGCAGTGAGGAGACCC	AGGGAAGTGGGTCAGAAGG	+
M6	TAL1_HUMAN.H11MO.0.A	-16	0.00600462	4.61756	0.384111	19	GACTTGACGCCGCCAAGCCTAGAGGGCAGTGAGGAGACCC	CTGGGGGGGGCAGATAAGG	+
M6	MNX1_HUMAN.H11MO.0.D	-22	0.00644217	4.95403	0.384111	18	GACTTGACGCCGCCAAGCCTAGAGGGCAGTGAGGAGACCC	TTAAGGGTTATTAAAATAG	-
M6	THA_HUMAN.H11MO.0.C	-23	0.0073852	5.67922	0.384111	17	GACTTGACGCCGCCAAGCCTAGAGGGCAGTGAGGAGACCC	CTGACCTGAAGTGACCC	-
M6	USF2_HUMAN.H11MO.0.A	-21	0.00740769	5.69651	0.384111	19	GACTTGACGCCGCCAAGCCTAGAGGGCAGTGAGGAGACCC	CGCCGCGGCCACGTGACCC	-
M6	ZN394_HUMAN.H11MO.0.C	-13	0.00755135	5.80699	0.384111	20	GACTTGACGCCGCCAAGCCTAGAGGGCAGTGAGGAGACCC	AGAATGGAATAGAATGGAAT	+
M6	FLI1_HUMAN.H11MO.0.A	-21	0.00771761	5.93484	0.384111	18	GACTTGACGCCGCCAAGCCTAGAGGGCAGTGAGGAGACCC	GGAGGAAGGAAGGAGGGA	+
M6	ZN713_HUMAN.H11MO.0.D	-18	0.00793937	6.10538	0.384111	19	GACTTGACGCCGCCAAGCCTAGAGGGCAGTGAGGAGACCC	ATAGAAAAAAGACATGAAA	+
M8	MNX1_HUMAN.H11MO.0.D	-6	0.000241169	0.185459	0.226456	19	AAAACCCTAAGTCCGATACCCACTGCAGTGCAGAAGCTTG	CTATTTTAATAACCCTTAA	+
M8	ZN394_HUMAN.H11MO.0.C	-16	0.000452657	0.348093	0.226456	20	AAAACCCTAAGTCCGATACCCACTGCAGTGCAGAAGCTTG	ATTCCATTCTATTCCATTCT	-
M8	IRX2_HUMAN.H11MO.0.D	-5	0.000539249	0.414682	0.226456	19	AAAACCCTAAGTCCGATACCCACTGCAGTGCAGAAGCTTG	CCAACATGCCCACCCATGT	-
M9	RXRA_HUMAN.H11MO.0.A	-7	7.29769e-05	0.0561192	0.111234	20	GCAGCGCCCCTAACCCCCCATTTTCACCTAGCTAGTACCT	CTCTGACCTCTGCCTCCCCC	-
M9	MNX1_HUMAN.H11MO.0.D	-19	0.000732288	0.563129	0.424453	19	GCAGCGCCCCTAACCCCCCATTTTCACCTAGCTAGTACCT	CTATTTTAATAACCCTTAA	+
M9	NR1D1_HUMAN.H11MO.0.B	-18	0.00101426	0.779966	0.424453	19	GCAGCGCCCCTAACCCCCCATTTTCACCTAGCTAGTACCT	CCTTCTGACCCACTTCCCT	-
M9	IRX2_HUMAN.H11MO.0.D	-4	0.00163364	1.25627	0.424453	19	GCAGCGCCCCTAACCCCCCATTTTCACCTAGCTAGTACCT	CCAACATGCCCACCCATGT	-
M9	PATZ1_HUMAN.H11MO.0.C	-6	0.00179974	1.384	0.424453	22	GCAGCGCCCCTAACCCCCCATTTTCACCTAGCTAGTACCT	CCTCCCCCCCCGCCCCCTCCCC	-
M9	RARA_HUMAN.H11MO.2.A	-23	0.00191743	1.4745	0.424453	17	GCAGCGCCCCTAACCCCCCATTTTCACCTAGCTAGTACCT	TGACCTCTCGGTGACCT	-
M9	HME2_HUMAN.H11MO.0.D	-7	0.00245689	1.88935	0.424453	11	GCAGCGCCCCTAACCCCCCATTTTCACCTAGCTAGTACCT	CCCTAATTACC	-
M9	MAZ_HUMAN.H11MO.0.A	-7	0.00315294	2.42461	0.424453	22	GCAGCGCCCCTAACCCCCCATTTTCACCTAGCTAGTACCT	CCCCCCCCCCCCCCCCTCCCCC	-
M9	VEZF1_HUMAN.H11MO.0.C	-6	0.00315294	2.42461	0.424453	22	GCAGCGCCCCTAACCCCCCATTTTCACCTAGCTAGTACCT	CCCCTCCCCCTCCCCCCTCCCC	-
M9	ZN341_HUMAN.H11MO.0.C	-6	0.00337713	2.59701	0.424453	22	GCAGCGCCCCTAACCCCCCATTTTCACCTAGCTAGTACCT	GCTCTTCCCTCCCCCCCCCCCC	-
M9	ZFX_HUMAN.H11MO.1.A	-1	0.00338673	2.60439	0.424453	17	GCAGCGCCCCTAACCCCCCATTTTCACCTAGCTAGTACCT	CCCCGGCCTCCGCCCCC	-
M9	ZN554_HUMAN.H11MO.0.C	-12	0.00358286	2.75522	0.424453	20	GCAGCGCCCCTAACCCCCCATTTTCACCTAGCTAGTACCT	AGCACCCCACATGGCTCAGC	-
M9	ZN563_HUMAN.H11MO.0.C	-21	0.00362009	2.78385	0.424453	19	GCAGCGCCCCTAACCCCCCATTTTCACCTAGCTAGTACCT	GGGATCCTCACTGGCAGCTGC	+
M9	SPIC_HUMAN.H11MO.0.D	-13	0.00406976	3.12964	0.443092	13	GCAGCGCCCCTAACCCCCCATTTTCACCTAGCTAGTACCT	CCTCCCCTTCCTC	-
M9	ZN394_HUMAN.H11MO.0.C	-11	0.00511736	3.93525	0.487506	20	GCAGCGCCCCTAACCCCCCATTTTCACCTAGCTAGTACCT	ATTCCATTCTATTCCATTCT	-
M9	THA_HUMAN.H11MO.0.C	-22	0.00585345	4.5013	0.496764	17	GCAGCGCCCCTAACCCCCCATTTTCACCTAGCTAGTACCT	CTGACCTGAAGTGACCC	-
M9	MAFA_HUMAN.H11MO.0.D	-6	0.00586635	4.51123	0.496764	21	GCAGCGCCCCTAACCCCCCATTTTCACCTAGCTAGTACCT	GTGCTGACCCCGCAGCCTTCG	+
M9	LYL1_HUMAN.H11MO.0.A	-27	0.00619913	4.76713	0.497315	13	GCAGCGCCCCTAACCCCCCATTTTCACCTAGCTAGTACCT	CCAGCTGTTTCCTG	+
M10	MNX1_HUMAN.H11MO.0.D	-3	0.000163073	0.125403	0.161008	19	TTAGTCTAGCTTTACAAGATTGCAACCAGATGTGTAGATC	TTAAGGGTTATTAAAATAG	-
M10	BRAC_HUMAN.H11MO.0.A	-18	0.000287943	0.221428	0.161008	20	TTAGTCTAGCTTTACAAGATTGCAACCAGATGTGTAGATC	TTAGCAGGGAGGTGTGAAAT	+
M10	HXC10_HUMAN.H11MO.0.D	-10	0.000419378	0.322502	0.161008	19	TTAGTCTAGCTTTACAAGATTGCAACCAGATGTGTAGATC	TTTTTAATTTTTTTATTAC	+
M10	ZN394_HUMAN.H11MO.0.C	-16	0.000883186	0.67917	0.271258	20	TTAGTCTAGCTTTACAAGATTGCAACCAGATGTGTAGATC	AGAATGGAATAGAATGGAAT	+
M11	IRX2_HUMAN.H11MO.0.D	-3	0.000326839	0.251339	0.27038	19	TCCACATCAGGAATAGCTCACTTTGTCCTGCCAAGCCGAC	CCAACATGCCCACCCATGT	-
M11	MNX1_HUMAN.H11MO.0.D	-9	0.000527851	0.405917	0.27038	19	TCCACATCAGGAATAGCTCACTTTGTCCTGCCAAGCCGAC	CTATTTTAATAACCCTTAA	+
M11	BRAC_HUMAN.H11MO.0.A	-14	0.000944488	0.726312	0.301032	20	TCCACATCAGGAATAGCTCACTTTGTCCTGCCAAGCCGAC	ATTTCACACCTCCCTGCTAA	-
M12	MNX1_HUMAN.H11MO.0.D	-4	2.04609e-05	0.0157344	0.0180335	19	TGTTCCACTCATCGCTGCTTCACACAAATAAGATCTTACA	CTATTTTAATAACCCTTAA	+
M12	RXRA_HUMAN.H11MO.0.A	-5	2.35786e-05	0.0181319	0.0180335	20	TGTTCCACTCATCGCTGCTTCACACAAATAAGATCTTACA	CTCTGACCTCTGCCTCCCCC	-
M12	ZFP82_HUMAN.H11MO.0.C	3	7.52229e-05	0.0578464	0.0383549	21	TGTTCCACTCATCGCTGCTTCACACAAATAAGATCTTACA	TTCCATTTCACTAATTCTCTCTTC	+
M12	ZN394_HUMAN.H11MO.0.C	-1	0.000114909	0.0883647	0.0439424	20	TGTTCCACTCATCGCTGCTTCACACAAATAAGATCTTACA	ATTCCATTCTATTCCATTCT	-
M12	Z324A_HUMAN.H11MO.0.C	-1	0.0003022	0.232392	0.092452	23	TGTTCCACTCATCGCTGCTTCACACAAATAAGATCTTACA	TATCAAACCATCCTTTGCTGCCA	+
M12	ZN341_HUMAN.H11MO.0.C	-1	0.000651649	0.501118	0.166132	22	TGTTCCACTCATCGCTGCTTCACACAAATAAGATCTTACA	GCTCTTCCCTCCCCCCCCCCCC	-
M12	BC11A_HUMAN.H11MO.0.A	-5	0.00143626	1.10448	0.258333	17	TGTTCCACTCATCGCTGCTTCACACAAATAAGATCTTACA	TTTTCACTTCCTCTTTT	-
M12	BRAC_HUMAN.H11MO.0.A	-1	0.0016604	1.27685	0.258333	20	TGTTCCACTCATCGCTGCTTCACACAAATAAGATCTTACA	ATTTCACACCTCCCTGCTAA	-
M12	TBX21_HUMAN.H11MO.0.A	-10	0.00168884	1.29872	0.258333	13	TGTTCCACTCATCGCTGCTTCACACAAATAAGATCTTACA	TTCACACCTCCAC	-
M12	ZN589_HUMAN.H11MO.0.D	-7	0.00228467	1.75691	0.317704	16	TGTTCCACTCATCGCTGCTTCACACAAATAAGATCTTACA	CCCACGGTTACTGCCG	+
M12	HME2_HUMAN.H11MO.0.D	-2	0.00278781	2.14383	0.355364	11	TGTTCCACTCATCGCTGCTTCACACAAATAAGATCTTACA	CCCTAATTACC	-
M12	TLX1_HUMAN.H11MO.0.D	-8	0.00343073	2.63823	0.377735	17	TGTTCCACTCATCGCTGCTTCACACAAATAAGATCTTACA	CCTTGGCAACTTGCCAG	-
M12	IRX2_HUMAN.H11MO.0.D	1	0.00352513	2.71083	0.377735	18	TGTTCCACTCATCGCTGCTTCACACAAATAAGATCTTACA	CCAACATGCCCACCCATGT	-
M12	VENTX_HUMAN.H11MO.0.D	-5	0.00468082	3.59955	0.447501	19	TGTTCCACTCATCGCTGCTTCACACAAATAAGATCTTACA	CGCTAATTGGTTTCTAATT	+
M12	VEZF1_HUMAN.H11MO.0.C	-1	0.00572253	4.40063	0.479055	22	TGTTCCACTCATCGCTGCTTCACACAAATAAGATCTTACA	CCCCTCCCCCTCCCCCCTCCCC	-
M12	SPIC_HUMAN.H11MO.0.D	1	0.00608223	4.67724	0.479055	12	TGTTCCACTCATCGCTGCTTCACACAAATAAGATCTTACA	CCTCCCCTTCCTC	-
M12	GATA1_HUMAN.H11MO.0.A	-14	0.00618142	4.75351	0.479055	19	TGTTCCACTCATCGCTGCTTCACACAAATAAGATCTTACA	CTGGCGGGGACAGATAAGA	+
M12	PAX2_HUMAN.H11MO.0.D	-2	0.00697206	5.36151	0.479055	18	TGTTCCACTCATCGCTGCTTCACACAAATAAGATCTTACA	TGTCACGCATGACTGAAC	-
M12	GATA2_HUMAN.H11MO.0.A	-14	0.00708897	5.45142	0.479055	19	TGTTCCACTCATCGCTGCTTCACACAAATAAGATCTTACA	CTGGGGGGTGGAGATAAGG	+
M12	ZN713_HUMAN.H11MO.0.D	-6	0.00708897	5.45142	0.479055	19	TGTTCCACTCATCGCTGCTTCACACAAATAAGATCTTACA	TTTCGTGTCATTTTTCTAT	-
M12	LEF1_HUMAN.H11MO.0.A	-3	0.00745329	5.73158	0.479055	14	TGTTCCACTCATCGCTGCTTCACACAAATAAGATCTTACA	TCCTTTGATTTGCT	+
M12	HXA7_HUMAN.H11MO.0.D	-3	0.00753021	5.79073	0.479055	15	TGTTCCACTCATCGCTGCTTCACACAAATAAGATCTTACA	TCCAATCTATTGATT	-
M12	ZN770_HUMAN.H11MO.0.C	-1	0.0078295	6.02088	0.479055	22	TGTTCCACTCATCGCTGCTTCACACAAATAAGATCTTACA	GATCCTCCCGCCTCAGCCTCCC	-
M12	MAFA_HUMAN.H11MO.0.D	-2	0.0085572	6.58049	0.491407	21	TGTTCCACTCATCGCTGCTTCACACAAATAAGATCTTACA	GTGCTGACCCCGCAGCCTTCG	+
M13	MNX1_HUMAN.H11MO.0.D	-22	0.000198313	0.152503	0.270932	18	GGGCTCATGTGTATGTGGCACTACTGGTCTTATATACAAA	TTAAGGGTTATTAAAATAG	-
M13	IRX2_HUMAN.H11MO.0.D	-17	0.000353081	0.271519	0.270932	19	GGGCTCATGTGTATGTGGCACTACTGGTCTTATATACAAA	ACATGGGTGGGCATGTTGG	+
M13	NR1D1_HUMAN.H11MO.0.B	-8	0.00114165	0.87793	0.438755	19	GGGCTCATGTGTATGTGGCACTACTGGTCTTATATACAAA	AGGGAAGTGGGTCAGAAGG	+
M13	BRAC_HUMAN.H11MO.0.A	-1	0.00134127	1.03143	0.438755	20	GGGCTCATGTGTATGTGGCACTACTGGTCTTATATACAAA	TTAGCAGGGAGGTGTGAAAT	+
M13	TLX1_HUMAN.H11MO.0.D	-4	0.00229099	1.76177	0.499126	17	GGGCTCATGTGTATGTGGCACTACTGGTCTTATATACAAA	CCTTGGCAACTTGCCAG	-
M13	ZN394_HUMAN.H11MO.0.C	-20	0.00272084	2.09233	0.499126	20	GGGCTCATGTGTATGTGGCACTACTGGTCTTATATACAAA	ATTCCATTCTATTCCATTCT	-
M13	HXC10_HUMAN.H11MO.0.D	-21	0.00295597	2.27314	0.499126	19	GGGCTCATGTGTATGTGGCACTACTGGTCTTATATACAAA	TTTTTAATTTTTTTATTAC	+
M13	CLOCK_HUMAN.H11MO.0.C	-1	0.00325233	2.50104	0.499126	14	GGGCTCATGTGTATGTGGCACTACTGGTCTTATATACAAA	TGTTCACGTGTCTG	-
M14	MNX1_HUMAN.H11MO.0.D	-3	0.000439126	0.337688	0.361941	19	TTAGTTCAGGAAGCTGTATTCAGCATGTTCGACTAGATGG	CTATTTTAATAACCCTTAA	+
M14	IRX2_HUMAN.H11MO.0.D	-12	0.000653369	0.502441	0.361941	19	TTAGTTCAGGAAGCTGTATTCAGCATGTTCGACTAGATGG	ACATGGGTGGGCATGTTGG	+
M15	MNX1_HUMAN.H11MO.0.D	-4	0.00014133	0.108683	0.216754	19	GAACTTTTCTGAGGATCGCATTTGACCTGTTTTGCAAGAC	CTATTTTAATAACCCTTAA	+
M15	IRX2_HUMAN.H11MO.0.D	-6	0.000831509	0.639431	0.464694	19	GAACTTTTCTGAGGATCGCATTTGACCTGTTTTGCAAGAC	CCAACATGCCCACCCATGT	-
M15	HME2_HUMAN.H11MO.0.D	-6	0.00101318	0.779137	0.464694	11	GAACTTTTCTGAGGATCGCATTTGACCTGTTTTGCAAGAC	CCCTAATTACC	-
M15	ZN394_HUMAN.H11MO.0.C	-4	0.00191162	1.47004	0.488632	20	GAACTTTTCTGAGGATCGCATTTGACCTGTTTTGCAAGAC	ATTCCATTCTATTCCATTCT	-
M16	MNX1_HUMAN.H11MO.0.D	-22	1.74369e-05	0.013409	0.0266022	18	TTTGAGAATGAAACCCCTATATGCAATTTTGAATCACATA	TTAAGGGTTATTAAAATAG	-
M16	PO3F3_HUMAN.H11MO.0.D	-24	9.20124e-05	0.0707575	0.0490721	16	TTTGAGAATGAAACCCCTATATGCAATTTTGAATCACATA	AAATTTGCATAATTTAT	-
M16	HXC10_HUMAN.H11MO.0.D	-18	9.64955e-05	0.074205	0.0490721	19	TTTGAGAATGAAACCCCTATATGCAATTTTGAATCACATA	TTTTTAATTTTTTTATTAC	+
M16	ZN394_HUMAN.H11MO.0.C	-10	0.000674835	0.518948	0.150459	20	TTTGAGAATGAAACCCCTATATGCAATTTTGAATCACATA	ATTCCATTCTATTCCATTCT	-
M16	AIRE_HUMAN.H11MO.0.C	-1	0.000690348	0.530878	0.150459	18	TTTGAGAATGAAACCCCTATATGCAATTTTGAATCACATA	TTAACCAATATAACCAAT	-
M16	IRX2_HUMAN.H11MO.0.D	-1	0.000853262	0.656159	0.16272	19	TTTGAGAATGAAACCCCTATATGCAATTTTGAATCACATA	CCAACATGCCCACCCATGT	-
M16	FOXD3_HUMAN.H11MO.0.D	-23	0.00172626	1.32749	0.22242	15	TTTGAGAATGAAACCCCTATATGCAATTTTGAATCACATA	TGCTAAGTAAACAAA	-
M16	BRAC_HUMAN.H11MO.0.A	-7	0.0017966	1.38159	0.22242	20	TTTGAGAATGAAACCCCTATATGCAATTTTGAATCACATA	ATTTCACACCTCCCTGCTAA	-
M16	SOX2_HUMAN.H11MO.1.A	-27	0.0018433	1.4175	0.22242	13	TTTGAGAATGAAACCCCTATATGCAATTTTGAATCACATA	TTTGCATAACAAAGGA	-
M16	GSX1_HUMAN.H11MO.0.D	-21	0.00189526	1.45745	0.22242	15	TTTGAGAATGAAACCCCTATATGCAATTTTGAATCACATA	ATTAAAAACTAATTA	-
M16	LMX1A_HUMAN.H11MO.0.D	-29	0.00292864	2.25212	0.309566	11	TTTGAGAATGAAACCCCTATATGCAATTTTGAATCACATA	TTAATTAAATAATTAATTA	-
M16	DMBX1_HUMAN.H11MO.0.D	-19	0.00334407	2.57159	0.309566	20	TTTGAGAATGAAACCCCTATATGCAATTTTGAATCACATA	TAATTATAATCTAATTAATT	+
M16	VENTX_HUMAN.H11MO.0.D	-24	0.0034276	2.63582	0.309566	16	TTTGAGAATGAAACCCCTATATGCAATTTTGAATCACATA	AATTAGAAACCAATTAGCG	-
M16	ZN214_HUMAN.H11MO.0.C	-23	0.00358938	2.76023	0.309566	17	TTTGAGAATGAAACCCCTATATGCAATTTTGAATCACATA	TCCTTTTTGAGGCCTTTGATGA	+
M16	NKX61_HUMAN.H11MO.0.B	-15	0.00370582	2.84978	0.309566	19	TTTGAGAATGAAACCCCTATATGCAATTTTGAATCACATA	GATTAATGGGAATTTAATG	+
M16	ZN563_HUMAN.H11MO.0.C	-10	0.00466496	3.58736	0.35585	21	TTTGAGAATGAAACCCCTATATGCAATTTTGAATCACATA	GGGATCCTCACTGGCAGCTGC	+
M16	NR1H3_HUMAN.H11MO.0.B	-2	0.00504304	3.8781	0.366372	19	TTTGAGAATGAAACCCCTATATGCAATTTTGAATCACATA	TGACCTGCAGTGACCTCTG	-
M17	GATA1_HUMAN.H11MO.0.A	-28	0.00011209	0.0861971	0.105637	12	TGCCATTGAGACTTCTGCCCAAATTATCCTTCCAGTAAGA	CTGGCGGGGACAGATAAGA	+
M17	MNX1_HUMAN.H11MO.0.D	-5	0.000206771	0.159007	0.105637	19	TGCCATTGAGACTTCTGCCCAAATTATCCTTCCAGTAAGA	TTAAGGGTTATTAAAATAG	-
M17	ZN667_HUMAN.H11MO.0.C	1	0.000206771	0.159007	0.105637	18	TGCCATTGAGACTTCTGCCCAAATTATCCTTCCAGTAAGA	GTGGCCTTAAAAGCTCAGC	+
M17	IRX2_HUMAN.H11MO.0.D	-18	0.000290747	0.223585	0.111404	19	TGCCATTGAGACTTCTGCCCAAATTATCCTTCCAGTAAGA	CCAACATGCCCACCCATGT	-
M17	GATA2_HUMAN.H11MO.0.A	-28	0.000406207	0.312373	0.124516	12	TGCCATTGAGACTTCTGCCCAAATTATCCTTCCAGTAAGA	CTGGGGGGTGGAGATAAGG	+
M17	RXRA_HUMAN.H11MO.0.A	-5	0.000977548	0.751735	0.214036	20	TGCCATTGAGACTTCTGCCCAAATTATCCTTCCAGTAAGA	CTCTGACCTCTGCCTCCCCC	-
M17	NR1D1_HUMAN.H11MO.0.B	-10	0.00124664	0.958665	0.238835	19	TGCCATTGAGACTTCTGCCCAAATTATCCTTCCAGTAAGA	CCTTCTGACCCACTTCCCT	-
M17	TAL1_HUMAN.H11MO.0.A	-28	0.00145438	1.11842	0.247675	12	TGCCATTGAGACTTCTGCCCAAATTATCCTTCCAGTAAGA	CTGGGGGGGGCAGATAAGG	+
M17	HME2_HUMAN.H11MO.0.D	-17	0.00170981	1.31485	0.262057	11	TGCCATTGAGACTTCTGCCCAAATTATCCTTCCAGTAAGA	CCCTAATTACC	-
M17	PO3F3_HUMAN.H11MO.0.D	-10	0.00233716	1.79728	0.325644	17	TGCCATTGAGACTTCTGCCCAAATTATCCTTCCAGTAAGA	AAATTTGCATAATTTAT	-
M17	BRAC_HUMAN.H11MO.0.A	-10	0.00294769	2.26677	0.3625	20	TGCCATTGAGACTTCTGCCCAAATTATCCTTCCAGTAAGA	ATTTCACACCTCCCTGCTAA	-
M18	MNX1_HUMAN.H11MO.0.D	-5	9.57596e-05	0.0736392	0.147152	19	ATCATAGTCTGCAATAAACATTAACTGCTCATCACAATTC	CTATTTTAATAACCCTTAA	+
M18	IRX2_HUMAN.H11MO.0.D	-1	0.000637776	0.49045	0.326687	19	ATCATAGTCTGCAATAAACATTAACTGCTCATCACAATTC	ACATGGGTGGGCATGTTGG	+
M18	RXRA_HUMAN.H11MO.0.A	-6	0.000909168	0.69915	0.349276	20	ATCATAGTCTGCAATAAACATTAACTGCTCATCACAATTC	CTCTGACCTCTGCCTCCCCC	-
M19	ZN394_HUMAN.H11MO.0.C	-5	3.73404e-05	0.0287148	0.056765	20	TCATCATCACACGAATTGCCTTTAATTATATTGCATGGGA	ATTCCATTCTATTCCATTCT	-
M19	MNX1_HUMAN.H11MO.0.D	-11	0.000258263	0.198604	0.196306	19	TCATCATCACACGAATTGCCTTTAATTATATTGCATGGGA	CTATTTTAATAACCCTTAA	+
M19	IRX2_HUMAN.H11MO.0.D	-19	0.000726536	0.558706	0.234957	19	TCATCATCACACGAATTGCCTTTAATTATATTGCATGGGA	CCAACATGCCCACCCATGT	-
M19	HXC10_HUMAN.H11MO.0.D	-20	0.000986393	0.758536	0.234957	19	TCATCATCACACGAATTGCCTTTAATTATATTGCATGGGA	TTTTTAATTTTTTTATTAC	+
M19	VENTX_HUMAN.H11MO.0.D	-9	0.0010638	0.818062	0.234957	19	TCATCATCACACGAATTGCCTTTAATTATATTGCATGGGA	CGCTAATTGGTTTCTAATT	+
M19	ZN554_HUMAN.H11MO.0.C	-5	0.00108189	0.831977	0.234957	20	TCATCATCACACGAATTGCCTTTAATTATATTGCATGGGA	AGCACCCCACATGGCTCAGC	-
M19	NR1D1_HUMAN.H11MO.0.B	-3	0.00133158	1.02398	0.253033	19	TCATCATCACACGAATTGCCTTTAATTATATTGCATGGGA	CCTTCTGACCCACTTCCCT	-
M19	ZN563_HUMAN.H11MO.0.C	-11	0.00188346	1.44838	0.291593	21	TCATCATCACACGAATTGCCTTTAATTATATTGCATGGGA	GCAGCTGCCAGTGAGGATCCC	-
M19	RXRA_HUMAN.H11MO.0.A	-13	0.00191812	1.47504	0.291593	20	TCATCATCACACGAATTGCCTTTAATTATATTGCATGGGA	CTCTGACCTCTGCCTCCCCC	-
M19	BHE23_HUMAN.H11MO.0.D	-8	0.00250155	1.92369	0.320661	12	TCATCATCACACGAATTGCCTTTAATTATATTGCATGGGA	CCACCATATGCT	-
M19	ZN214_HUMAN.H11MO.0.C	-8	0.00288515	2.21868	0.320661	22	TCATCATCACACGAATTGCCTTTAATTATATTGCATGGGA	TCATCAAAGGCCTCAAAAAGGA	-
M19	GATA1_HUMAN.H11MO.0.A	-30	0.00295306	2.27091	0.320661	10	TCATCATCACACGAATTGCCTTTAATTATATTGCATGGGA	CTGGCGGGGACAGATAAGA	+
M19	BRAC_HUMAN.H11MO.0.A	-21	0.00407769	3.13574	0.387432	19	TCATCATCACACGAATTGCCTTTAATTATATTGCATGGGA	ATTTCACACCTCCCTGCTAA	-
M19	RFX5_HUMAN.H11MO.0.A	0	0.00497631	3.82678	0.431172	20	TCATCATCACACGAATTGCCTTTAATTATATTGCATGGGA	TCTGCCTAGCAACAGCTGAC	-
M19	LYL1_HUMAN.H11MO.0.A	-23	0.00547771	4.21236	0.431172	14	TCATCATCACACGAATTGCCTTTAATTATATTGCATGGGA	CCAGCTGTTTCCTG	+
M19	PAX2_HUMAN.H11MO.0.D	-22	0.00644255	4.95432	0.431172	18	TCATCATCACACGAATTGCCTTTAATTATATTGCATGGGA	GTTCAGTCATGCGTGACA	+
M19	GATA2_HUMAN.H11MO.0.A	7	0.00672028	5.16789	0.431172	12	TCATCATCACACGAATTGCCTTTAATTATATTGCATGGGA	CCTTATCTCCACCCCCCAG	-
M19	OLIG2_HUMAN.H11MO.0.B	-11	0.00690146	5.30722	0.431172	18	TCATCATCACACGAATTGCCTTTAATTATATTGCATGGGA	CCAGCTGTTTCCCTTCTG	+
M19	THA_HUMAN.H11MO.0.C	-5	0.00698053	5.36803	0.431172	17	TCATCATCACACGAATTGCCTTTAATTATATTGCATGGGA	CTGACCTGAAGTGACCC	-
M19	SPIC_HUMAN.H11MO.0.D	-18	0.00767044	5.89857	0.431172	13	TCATCATCACACGAATTGCCTTTAATTATATTGCATGGGA	CCTCCCCTTCCTC	-
M19	ZN667_HUMAN.H11MO.0.C	-15	0.00767182	5.89963	0.431172	19	TCATCATCACACGAATTGCCTTTAATTATATTGCATGGGA	GTGGCCTTAAAAGCTCAGC	+
M19	AIRE_HUMAN.H11MO.0.C	-20	0.00791126	6.08376	0.431172	18	TCATCATCACACGAATTGCCTTTAATTATATTGCATGGGA	ATTGGTTTTATTGGTTAA	+
M19	LEF1_HUMAN.H11MO.0.A	-17	0.00819395	6.30115	0.431172	14	TCATCATCACACGAATTGCCTTTAATTATATTGCATGGGA	TCCTTTGATTTGCT	+
M19	ZN341_HUMAN.H11MO.0.C	-17	0.00832554	6.40234	0.431172	22	TCATCATCACACGAATTGCCTTTAATTATATTGCATGGGA	GCTCTTCCCTCCCCCCCCCCCC	-
M19	FOXD3_HUMAN.H11MO.0.D	-20	0.00850883	6.54329	0.431172	15	TCATCATCACACGAATTGCCTTTAATTATATTGCATGGGA	TTTGTTTACTTAGCA	+
M19	PTF1A_HUMAN.H11MO.0.B	7	0.00905598	6.96405	0.436498	11	TCATCATCACACGAATTGCCTTTAATTATATTGCATGGGA	CCAGCTGCCCCCTTTCCC	+
M19	MAF_HUMAN.H11MO.0.A	-11	0.0113248	8.70876	0.480141	19	TCATCATCACACGAATTGCCTTTAATTATATTGCATGGGA	GAATCTGCTGACTCAGCAA	+
M19	NR1H3_HUMAN.H11MO.0.B	-6	0.0113248	8.70876	0.480141	19	TCATCATCACACGAATTGCCTTTAATTATATTGCATGGGA	TGACCTGCAGTGACCTCTG	-
M19	PO3F3_HUMAN.H11MO.0.D	-8	0.0113702	8.74372	0.480141	17	TCATCATCACACGAATTGCCTTTAATTATATTGCATGGGA	ATAAATTATGCAAATTT	+
M21	NR1D1_HUMAN.H11MO.0.B	-5	0.000508148	0.390766	0.414542	19	AAGGATAATTCGACAAAGTGCTTCAATAGATCACACGGGC	CCTTCTGACCCACTTCCCT	-
M21	ZN554_HUMAN.H11MO.0.C	-7	0.000540707	0.415803	0.414542	20	AAGGATAATTCGACAAAGTGCTTCAATAGATCACACGGGC	AGCACCCCACATGGCTCAGC	-
M22	MNX1_HUMAN.H11MO.0.D	-14	0.00029411	0.22617	0.177031	19	AGTAAGCGAGTCTCAAATTTGTCACTGCATTATATCGGAC	TTAAGGGTTATTAAAATAG	-
M22	IRX2_HUMAN.H11MO.0.D	-13	0.000319197	0.245463	0.177031	19	AGTAAGCGAGTCTCAAATTTGTCACTGCATTATATCGGAC	CCAACATGCCCACCCATGT	-
M22	GATA1_HUMAN.H11MO.0.A	-29	0.000346289	0.266296	0.177031	11	AGTAAGCGAGTCTCAAATTTGTCACTGCATTATATCGGAC	CTGGCGGGGACAGATAAGA	+
M22	GATA2_HUMAN.H11MO.0.A	-29	0.000708416	0.544772	0.217295	11	AGTAAGCGAGTCTCAAATTTGTCACTGCATTATATCGGAC	CTGGGGGGTGGAGATAAGG	+
M22	ZN394_HUMAN.H11MO.0.C	-13	0.00154341	1.18688	0.338154	20	AGTAAGCGAGTCTCAAATTTGTCACTGCATTATATCGGAC	ATTCCATTCTATTCCATTCT	-
M22	RXRA_HUMAN.H11MO.0.A	-9	0.00235903	1.81409	0.401996	20	AGTAAGCGAGTCTCAAATTTGTCACTGCATTATATCGGAC	CTCTGACCTCTGCCTCCCCC	-
M22	HXC10_HUMAN.H11MO.0.D	-9	0.00270942	2.08355	0.415536	19	AGTAAGCGAGTCTCAAATTTGTCACTGCATTATATCGGAC	TTTTTAATTTTTTTATTAC	+
M22	HME2_HUMAN.H11MO.0.D	-23	0.00328459	2.52585	0.419789	11	AGTAAGCGAGTCTCAAATTTGTCACTGCATTATATCGGAC	CCCTAATTACC	-
M23	ZN394_HUMAN.H11MO.0.C	-17	0.000519158	0.399233	0.418979	20	GTCAACGGGGCCAAGAATTATTATTGCTTTATTCTGGGCT	ATTCCATTCTATTCCATTCT	-
M23	MNX1_HUMAN.H11MO.0.D	-2	0.000545302	0.419338	0.418979	19	GTCAACGGGGCCAAGAATTATTATTGCTTTATTCTGGGCT	TTAAGGGTTATTAAAATAG	-
M23	IRX2_HUMAN.H11MO.0.D	-1	0.00119387	0.918086	0.45865	19	GTCAACGGGGCCAAGAATTATTATTGCTTTATTCTGGGCT	CCAACATGCCCACCCATGT	-
M23	Z324A_HUMAN.H11MO.0.C	-4	0.00150807	1.1597	0.463484	23	GTCAACGGGGCCAAGAATTATTATTGCTTTATTCTGGGCT	TGGCAGCAAAGGATGGTTTGATA	-
M24	MNX1_HUMAN.H11MO.0.D	-8	0.000489101	0.376119	0.249567	19	ATGCTCAGAAAGGCAATGGAGCAATCTCTTGCCACACGTA	TTAAGGGTTATTAAAATAG	-
M24	ZN214_HUMAN.H11MO.0.C	-4	0.000603137	0.463812	0.249567	22	ATGCTCAGAAAGGCAATGGAGCAATCTCTTGCCACACGTA	TCATCAAAGGCCTCAAAAAGGA	-
M24	ZN350_HUMAN.H11MO.0.C	0	0.000636461	0.489438	0.249567	18	ATGCTCAGAAAGGCAATGGAGCAATCTCTTGCCACACGTA	TAGGTCATAAAAGGACTG	-
M24	IRX2_HUMAN.H11MO.0.D	-13	0.000689201	0.529996	0.249567	19	ATGCTCAGAAAGGCAATGGAGCAATCTCTTGCCACACGTA	CCAACATGCCCACCCATGT	-
M24	NR1D1_HUMAN.H11MO.0.B	-9	0.000815954	0.627469	0.249567	19	ATGCTCAGAAAGGCAATGGAGCAATCTCTTGCCACACGTA	AGGGAAGTGGGTCAGAAGG	+
M24	BRAC_HUMAN.H11MO.0.A	-15	0.00188857	1.45231	0.407168	20	ATGCTCAGAAAGGCAATGGAGCAATCTCTTGCCACACGTA	ATTTCACACCTCCCTGCTAA	-
M24	HME2_HUMAN.H11MO.0.D	-17	0.00234935	1.80665	0.407168	11	ATGCTCAGAAAGGCAATGGAGCAATCTCTTGCCACACGTA	CCCTAATTACC	-
M24	GATA1_HUMAN.H11MO.0.A	-28	0.00253526	1.94961	0.407168	12	ATGCTCAGAAAGGCAATGGAGCAATCTCTTGCCACACGTA	CTGGCGGGGACAGATAAGA	+
M24	FOXD3_HUMAN.H11MO.0.D	-1	0.00271055	2.08441	0.407168	15	ATGCTCAGAAAGGCAATGGAGCAATCTCTTGCCACACGTA	TGCTAAGTAAACAAA	-
M24	ZN394_HUMAN.H11MO.0.C	-7	0.00321334	2.47106	0.407168	20	ATGCTCAGAAAGGCAATGGAGCAATCTCTTGCCACACGTA	AGAATGGAATAGAATGGAAT	+
M24	OLIG2_HUMAN.H11MO.0.B	-13	0.00365442	2.81025	0.407168	18	ATGCTCAGAAAGGCAATGGAGCAATCTCTTGCCACACGTA	CAGAAGGGAAACAGCTGG	-
M24	RXRA_HUMAN.H11MO.0.A	-6	0.00372744	2.8664	0.407168	20	ATGCTCAGAAAGGCAATGGAGCAATCTCTTGCCACACGTA	GGGGGAGGCAGAGGTCAGAG	+
M25	ZFP82_HUMAN.H11MO.0.C	-15	3.15843e-05	0.0242883	0.0480658	24	AGAAATCCTCAGAAATATTGTTTCAATAAATCACTCTCGC	TTCCATTTCACTAATTCTCTCTTC	+
M25	HXC10_HUMAN.H11MO.0.D	-10	7.32343e-05	0.0563172	0.055725	19	AGAAATCCTCAGAAATATTGTTTCAATAAATCACTCTCGC	TTTTTAATTTTTTTATTAC	+
M25	MNX1_HUMAN.H11MO.0.D	-18	0.000138045	0.106157	0.070027	19	AGAAATCCTCAGAAATATTGTTTCAATAAATCACTCTCGC	CTATTTTAATAACCCTTAA	+
M25	ZN394_HUMAN.H11MO.0.C	-19	0.00033271	0.255854	0.126582	20	AGAAATCCTCAGAAATATTGTTTCAATAAATCACTCTCGC	ATTCCATTCTATTCCATTCT	-
M25	FOXD3_HUMAN.H11MO.0.D	-16	0.00167606	1.28889	0.373794	15	AGAAATCCTCAGAAATATTGTTTCAATAAATCACTCTCGC	TTTGTTTACTTAGCA	+
M25	SRY_HUMAN.H11MO.0.B	-15	0.00171935	1.32218	0.373794	9	AGAAATCCTCAGAAATATTGTTTCAATAAATCACTCTCGC	TTTTGTTTT	+
M25	PO3F3_HUMAN.H11MO.0.D	-13	0.00240448	1.84904	0.448544	17	AGAAATCCTCAGAAATATTGTTTCAATAAATCACTCTCGC	ATAAATTATGCAAATTT	+
M25	DMBX1_HUMAN.H11MO.0.D	-12	0.00287345	2.20968	0.448544	20	AGAAATCCTCAGAAATATTGTTTCAATAAATCACTCTCGC	TAATTATAATCTAATTAATT	+
M25	IRX2_HUMAN.H11MO.0.D	-2	0.00331397	2.54844	0.45848	19	AGAAATCCTCAGAAATATTGTTTCAATAAATCACTCTCGC	ACATGGGTGGGCATGTTGG	+
M25	ZN713_HUMAN.H11MO.0.D	-20	0.00400889	3.08284	0.47139	19	AGAAATCCTCAGAAATATTGTTTCAATAAATCACTCTCGC	TTTCGTGTCATTTTTCTAT	-
M25	FOXG1_HUMAN.H11MO.0.D	-16	0.0043913	3.37691	0.47139	17	AGAAATCCTCAGAAATATTGTTTCAATAAATCACTCTCGC	ATTGTTTATATTTTTTT	+
M25	HXD11_HUMAN.H11MO.0.D	-19	0.00460971	3.54487	0.47139	11	AGAAATCCTCAGAAATATTGTTTCAATAAATCACTCTCGC	TTTTTATTACT	+
M25	AIRE_HUMAN.H11MO.0.C	-7	0.00464629	3.573	0.47139	18	AGAAATCCTCAGAAATATTGTTTCAATAAATCACTCTCGC	ATTGGTTTTATTGGTTAA	+
M25	PIT1_HUMAN.H11MO.0.C	-16	0.00501832	3.85909	0.477314	13	AGAAATCCTCAGAAATATTGTTTCAATAAATCACTCTCGC	ATATATTCATGAG	-
M26	IRX2_HUMAN.H11MO.0.D	-20	8.38722e-05	0.0644977	0.128716	19	AATAGTCTAACTTATAGCAACAAACAGAAAATCCTGAACT	CCAACATGCCCACCCATGT	-
M26	TLX1_HUMAN.H11MO.0.D	0	0.000271992	0.209162	0.146817	17	AATAGTCTAACTTATAGCAACAAACAGAAAATCCTGAACT	CCTTGGCAACTTGCCAG	-
M26	MNX1_HUMAN.H11MO.0.D	-11	0.000352895	0.271376	0.146817	19	AATAGTCTAACTTATAGCAACAAACAGAAAATCCTGAACT	CTATTTTAATAACCCTTAA	+
M26	ZN394_HUMAN.H11MO.0.C	-20	0.00143273	1.10177	0.439755	20	AATAGTCTAACTTATAGCAACAAACAGAAAATCCTGAACT	ATTCCATTCTATTCCATTCT	-
M29	IRX2_HUMAN.H11MO.0.D	-16	0.000208595	0.16041	0.264339	19	ATCTCAAATTACTGCGACCAGATAATTCTACAAACTGGTC	CCAACATGCCCACCCATGT	-
M29	MNX1_HUMAN.H11MO.0.D	-2	0.000405015	0.311457	0.264339	19	ATCTCAAATTACTGCGACCAGATAATTCTACAAACTGGTC	TTAAGGGTTATTAAAATAG	-
M29	ZN394_HUMAN.H11MO.0.C	-14	0.00133437	1.02613	0.410101	20	ATCTCAAATTACTGCGACCAGATAATTCTACAAACTGGTC	ATTCCATTCTATTCCATTCT	-
M29	HXC10_HUMAN.H11MO.0.D	-13	0.00164642	1.26609	0.42167	19	ATCTCAAATTACTGCGACCAGATAATTCTACAAACTGGTC	GTAATAAAAAAATTAAAAA	-
M30	MNX1_HUMAN.H11MO.0.D	-16	6.8051e-05	0.0523312	0.104573	19	TTAATGTCTGACAACATGTACTCTCCTTTGAACTGGCTAC	TTAAGGGTTATTAAAATAG	-
M30	IRX2_HUMAN.H11MO.0.D	-21	0.000777231	0.597691	0.348885	19	TTAATGTCTGACAACATGTACTCTCCTTTGAACTGGCTAC	ACATGGGTGGGCATGTTGG	+
M32	IRX2_HUMAN.H11MO.0.D	-2	9.01804e-05	0.0693488	0.138488	19	CTCCATCATGACAGGATGTACTTTATGTCTCAAAGATGTG	CCAACATGCCCACCCATGT	-
M32	MNX1_HUMAN.H11MO.0.D	-18	0.000556042	0.427597	0.314522	19	CTCCATCATGACAGGATGTACTTTATGTCTCAAAGATGTG	CTATTTTAATAACCCTTAA	+
M32	RXRA_HUMAN.H11MO.0.A	-15	0.000792943	0.609773	0.314522	20	CTCCATCATGACAGGATGTACTTTATGTCTCAAAGATGTG	CTCTGACCTCTGCCTCCCCC	-
M32	ZN563_HUMAN.H11MO.0.C	-18	0.00142979	1.09951	0.43914	21	CTCCATCATGACAGGATGTACTTTATGTCTCAAAGATGTG	GGGATCCTCACTGGCAGCTGC	+
M33	MNX1_HUMAN.H11MO.0.D	-13	0.00037342	0.28716	0.28421	19	GGCTTCTCAGGCATCAGCTTTCTGTCAGTTATCACATCAG	CTATTTTAATAACCCTTAA	+
M33	GATA1_HUMAN.H11MO.0.A	8	0.000820909	0.631279	0.28421	11	GGCTTCTCAGGCATCAGCTTTCTGTCAGTTATCACATCAG	TCTTATCTGTCCCCGCCAG	-
M33	TLX1_HUMAN.H11MO.0.D	-11	0.000897079	0.689854	0.28421	17	GGCTTCTCAGGCATCAGCTTTCTGTCAGTTATCACATCAG	CCTTGGCAACTTGCCAG	-
M33	IRX2_HUMAN.H11MO.0.D	-3	0.000956704	0.735706	0.28421	19	GGCTTCTCAGGCATCAGCTTTCTGTCAGTTATCACATCAG	CCAACATGCCCACCCATGT	-
M33	RXRA_HUMAN.H11MO.0.A	-19	0.00153442	1.17997	0.335744	20	GGCTTCTCAGGCATCAGCTTTCTGTCAGTTATCACATCAG	CTCTGACCTCTGCCTCCCCC	-
M33	ZN563_HUMAN.H11MO.0.C	-17	0.00232425	1.78735	0.385207	21	GGCTTCTCAGGCATCAGCTTTCTGTCAGTTATCACATCAG	GCAGCTGCCAGTGAGGATCCC	-
M33	BRAC_HUMAN.H11MO.0.A	-10	0.00251227	1.93194	0.385207	20	GGCTTCTCAGGCATCAGCTTTCTGTCAGTTATCACATCAG	TTAGCAGGGAGGTGTGAAAT	+
M33	GATA2_HUMAN.H11MO.0.A	8	0.00268368	2.06375	0.385207	11	GGCTTCTCAGGCATCAGCTTTCTGTCAGTTATCACATCAG	CCTTATCTCCACCCCCCAG	-
M33	ZN214_HUMAN.H11MO.0.C	-1	0.00276647	2.12741	0.385207	22	GGCTTCTCAGGCATCAGCTTTCTGTCAGTTATCACATCAG	TCATCAAAGGCCTCAAAAAGGA	-
M34	MNX1_HUMAN.H11MO.0.D	-16	1.67366e-05	0.0128705	0.0254533	19	CTCCACTGACCTTACAGTTTTGACTTCATTGTTGAAACCA	CTATTTTAATAACCCTTAA	+
M34	IRX2_HUMAN.H11MO.0.D	0	0.000749537	0.576394	0.425065	19	CTCCACTGACCTTACAGTTTTGACTTCATTGTTGAAACCA	CCAACATGCCCACCCATGT	-
M34	FOXD3_HUMAN.H11MO.0.D	-15	0.00100535	0.773114	0.425065	15	CTCCACTGACCTTACAGTTTTGACTTCATTGTTGAAACCA	TTTGTTTACTTAGCA	+
M34	ZN394_HUMAN.H11MO.0.C	-10	0.001118	0.859739	0.425065	20	CTCCACTGACCTTACAGTTTTGACTTCATTGTTGAAACCA	ATTCCATTCTATTCCATTCT	-
M34	RXRA_HUMAN.H11MO.0.A	-3	0.00149011	1.1459	0.442119	20	CTCCACTGACCTTACAGTTTTGACTTCATTGTTGAAACCA	CTCTGACCTCTGCCTCCCCC	-
M34	AIRE_HUMAN.H11MO.0.C	-18	0.00238147	1.83135	0.442119	18	CTCCACTGACCTTACAGTTTTGACTTCATTGTTGAAACCA	ATTGGTTTTATTGGTTAA	+
M34	BSH_HUMAN.H11MO.0.D	-17	0.00258481	1.98772	0.442119	14	CTCCACTGACCTTACAGTTTTGACTTCATTGTTGAAACCA	TAATGAGTTAATTG	+
M34	BRAC_HUMAN.H11MO.0.A	-15	0.00279294	2.14777	0.442119	20	CTCCACTGACCTTACAGTTTTGACTTCATTGTTGAAACCA	ATTTCACACCTCCCTGCTAA	-
M34	HXC10_HUMAN.H11MO.0.D	-13	0.00321492	2.47228	0.442119	19	CTCCACTGACCTTACAGTTTTGACTTCATTGTTGAAACCA	TTTTTAATTTTTTTATTAC	+
M34	PBX2_HUMAN.H11MO.0.C	-20	0.00367714	2.82772	0.442119	15	CTCCACTGACCTTACAGTTTTGACTTCATTGTTGAAACCA	TAAATTGATTGATGG	+
M34	PURA_HUMAN.H11MO.0.D	-3	0.00384328	2.95548	0.442119	17	CTCCACTGACCTTACAGTTTTGACTTCATTGTTGAAACCA	CCCTGCCCCCCCCTTCC	-
M34	GATA1_HUMAN.H11MO.0.A	-22	0.00395472	3.04118	0.442119	18	CTCCACTGACCTTACAGTTTTGACTTCATTGTTGAAACCA	TCTTATCTGTCCCCGCCAG	-
M34	CLOCK_HUMAN.H11MO.0.C	-17	0.00420792	3.23589	0.442119	14	CTCCACTGACCTTACAGTTTTGACTTCATTGTTGAAACCA	TGTTCACGTGTCTG	-
M34	GATA2_HUMAN.H11MO.0.A	-22	0.00453299	3.48587	0.442119	18	CTCCACTGACCTTACAGTTTTGACTTCATTGTTGAAACCA	CCTTATCTCCACCCCCCAG	-
M34	HXD11_HUMAN.H11MO.0.D	-22	0.00498065	3.83012	0.442119	11	CTCCACTGACCTTACAGTTTTGACTTCATTGTTGAAACCA	TTTTTATTACT	+
M34	SOX18_HUMAN.H11MO.0.D	-9	0.00518921	3.99051	0.442119	19	CTCCACTGACCTTACAGTTTTGACTTCATTGTTGAAACCA	GAACCCATTGTTCTTTTCC	+
M34	ZN713_HUMAN.H11MO.0.D	-15	0.0055495	4.26756	0.442119	19	CTCCACTGACCTTACAGTTTTGACTTCATTGTTGAAACCA	TTTCGTGTCATTTTTCTAT	-
M34	ATF1_HUMAN.H11MO.0.B	-20	0.00596525	4.58728	0.442119	11	CTCCACTGACCTTACAGTTTTGACTTCATTGTTGAAACCA	TGACGTCACCG	-
M34	TAL1_HUMAN.H11MO.0.A	-22	0.00634083	4.8761	0.442119	18	CTCCACTGACCTTACAGTTTTGACTTCATTGTTGAAACCA	CCTTATCTGCCCCCCCCAG	-
M34	CDX2_HUMAN.H11MO.0.A	-23	0.00664114	5.10704	0.442119	12	CTCCACTGACCTTACAGTTTTGACTTCATTGTTGAAACCA	TTTTATTGCTGT	+
M34	BC11A_HUMAN.H11MO.0.A	-17	0.00727431	5.59394	0.442119	17	CTCCACTGACCTTACAGTTTTGACTTCATTGTTGAAACCA	TTTTCACTTCCTCTTTT	-
M34	TCF7_HUMAN.H11MO.0.A	-20	0.00763317	5.86991	0.442119	16	CTCCACTGACCTTACAGTTTTGACTTCATTGTTGAAACCA	TTCCTTTGATGTGGTT	-
M34	VENTX_HUMAN.H11MO.0.D	-14	0.0077261	5.94137	0.442119	19	CTCCACTGACCTTACAGTTTTGACTTCATTGTTGAAACCA	CGCTAATTGGTTTCTAATT	+
M34	ANDR_HUMAN.H11MO.0.A	-15	0.00781615	6.01062	0.442119	18	CTCCACTGACCTTACAGTTTTGACTTCATTGTTGAAACCA	TGTTCTTTTTTGTTTGCT	+
M34	Z354A_HUMAN.H11MO.0.C	-8	0.00784923	6.03606	0.442119	24	CTCCACTGACCTTACAGTTTTGACTTCATTGTTGAAACCA	ATTTAGTCCATTTACATTTAATGT	+
M34	ZN589_HUMAN.H11MO.0.D	-24	0.00879388	6.76249	0.461493	16	CTCCACTGACCTTACAGTTTTGACTTCATTGTTGAAACCA	CCCACGGTTACTGCCG	+
M34	NFAC1_HUMAN.H11MO.0.B	-11	0.00973757	7.48819	0.493634	15	CTCCACTGACCTTACAGTTTTGACTTCATTGTTGAAACCA	TTTCTTTTTTTCCAT	-
M34	HME2_HUMAN.H11MO.0.D	-22	0.0100951	7.76315	0.495252	11	CTCCACTGACCTTACAGTTTTGACTTCATTGTTGAAACCA	CCCTAATTACC	-
M35	CLOCK_HUMAN.H11MO.0.C	-24	0.000498795	0.383573	0.300928	14	AGAGAGCCTGAGGTTACCGAGGGCCAGGCAAGTGCAACAG	CAGACACGTGAACA	+
M35	VEZF1_HUMAN.H11MO.0.C	-8	0.000593459	0.45637	0.300928	22	AGAGAGCCTGAGGTTACCGAGGGCCAGGCAAGTGCAACAG	GGGGAGGGGGGAGGGGGAGGGG	+
M35	PURA_HUMAN.H11MO.0.D	-17	0.000622138	0.478424	0.300928	17	AGAGAGCCTGAGGTTACCGAGGGCCAGGCAAGTGCAACAG	GGAAGGGGGGGGCAGGG	+
M35	RXRA_HUMAN.H11MO.0.A	1	0.000802937	0.617458	0.300928	19	AGAGAGCCTGAGGTTACCGAGGGCCAGGCAAGTGCAACAG	GGGGGAGGCAGAGGTCAGAG	+
M35	SPIC_HUMAN.H11MO.0.D	-14	0.00102928	0.79152	0.300928	13	AGAGAGCCTGAGGTTACCGAGGGCCAGGCAAGTGCAACAG	GAGGAAGGGGAGG	+
M35	RARA_HUMAN.H11MO.0.A	-8	0.00118772	0.913354	0.300928	20	AGAGAGCCTGAGGTTACCGAGGGCCAGGCAAGTGCAACAG	GGGGGATCAAGAGGTCAAGG	+
M35	PATZ1_HUMAN.H11MO.0.C	0	0.00144353	1.11007	0.313493	22	AGAGAGCCTGAGGTTACCGAGGGCCAGGCAAGTGCAACAG	GGGGAGGGGGCGGGGGGGGAGG	+
M35	KLF6_HUMAN.H11MO.0.A	-16	0.00218778	1.68241	0.314956	19	AGAGAGCCTGAGGTTACCGAGGGCCAGGCAAGTGCAACAG	GGAAGGGCGGGGCCGGGGG	+
M35	NR1H3_HUMAN.H11MO.0.B	-7	0.00218778	1.68241	0.314956	19	AGAGAGCCTGAGGTTACCGAGGGCCAGGCAAGTGCAACAG	CAGAGGTCACTGCAGGTCA	+
M35	ZN341_HUMAN.H11MO.0.C	-13	0.00221408	1.70263	0.314956	22	AGAGAGCCTGAGGTTACCGAGGGCCAGGCAAGTGCAACAG	GGGGGGGGGGGGAGGGAAGAGC	+
M35	ZN394_HUMAN.H11MO.0.C	-17	0.00253184	1.94699	0.314956	20	AGAGAGCCTGAGGTTACCGAGGGCCAGGCAAGTGCAACAG	AGAATGGAATAGAATGGAAT	+
M35	ZBT17_HUMAN.H11MO.0.A	-8	0.00255166	1.96223	0.314956	19	AGAGAGCCTGAGGTTACCGAGGGCCAGGCAAGTGCAACAG	GAGGGTGGGGGAGGGGAAG	+
M35	IRX2_HUMAN.H11MO.0.D	0	0.00275417	2.11796	0.314956	19	AGAGAGCCTGAGGTTACCGAGGGCCAGGCAAGTGCAACAG	ACATGGGTGGGCATGTTGG	+
M35	NKX25_HUMAN.H11MO.0.B	-16	0.00290052	2.2305	0.314956	8	AGAGAGCCTGAGGTTACCGAGGGCCAGGCAAGTGCAACAG	TGGAGAGG	+
M35	ZN350_HUMAN.H11MO.0.C	-9	0.00343488	2.64142	0.348114	18	AGAGAGCCTGAGGTTACCGAGGGCCAGGCAAGTGCAACAG	TAGGTCATAAAAGGACTG	-
M35	ZN214_HUMAN.H11MO.0.C	-13	0.00412106	3.1691	0.391553	22	AGAGAGCCTGAGGTTACCGAGGGCCAGGCAAGTGCAACAG	TCATCAAAGGCCTCAAAAAGGA	-
M35	MAZ_HUMAN.H11MO.0.A	-10	0.0047157	3.62637	0.401882	22	AGAGAGCCTGAGGTTACCGAGGGCCAGGCAAGTGCAACAG	GGGGGAGGGGGGGGGGGGGGGG	+
M35	PROX1_HUMAN.H11MO.0.D	-11	0.00475849	3.65928	0.401882	17	AGAGAGCCTGAGGTTACCGAGGGCCAGGCAAGTGCAACAG	GGGTAAGGCGGGTTGGG	+
M35	ZN563_HUMAN.H11MO.0.C	-16	0.00537454	4.13302	0.414843	21	AGAGAGCCTGAGGTTACCGAGGGCCAGGCAAGTGCAACAG	GCAGCTGCCAGTGAGGATCCC	-
M35	ZN770_HUMAN.H11MO.0.C	-1	0.00575955	4.42909	0.414843	22	AGAGAGCCTGAGGTTACCGAGGGCCAGGCAAGTGCAACAG	GGGAGGCTGAGGCGGGAGGATC	+
M35	ZN263_HUMAN.H11MO.0.A	-1	0.00600351	4.6167	0.414843	20	AGAGAGCCTGAGGTTACCGAGGGCCAGGCAAGTGCAACAG	GGGAGGAGGGAGAGGAGGAG	+
M35	COT2_HUMAN.H11MO.1.A	-2	0.00651144	5.0073	0.429874	17	AGAGAGCCTGAGGTTACCGAGGGCCAGGCAAGTGCAACAG	GGGGTCAAAGGTCAGGG	+
M35	PEBB_HUMAN.H11MO.0.C	-6	0.00726246	5.58483	0.429874	11	AGAGAGCCTGAGGTTACCGAGGGCCAGGCAAGTGCAACAG	TCTGTGGTTTG	+
M35	RARG_HUMAN.H11MO.0.B	-10	0.00735213	5.65379	0.429874	18	AGAGAGCCTGAGGTTACCGAGGGCCAGGCAAGTGCAACAG	AGGTCAGAGTGACCTGGG	+
M35	ZN713_HUMAN.H11MO.0.D	-12	0.00772006	5.93673	0.434669	19	AGAGAGCCTGAGGTTACCGAGGGCCAGGCAAGTGCAACAG	ATAGAAAAAAGACATGAAA	+
M35	PAX2_HUMAN.H11MO.0.D	-21	0.00851961	6.55158	0.453701	18	AGAGAGCCTGAGGTTACCGAGGGCCAGGCAAGTGCAACAG	GTTCAGTCATGCGTGACA	+
M35	VDR_HUMAN.H11MO.0.A	-9	0.00902423	6.93964	0.453701	16	AGAGAGCCTGAGGTTACCGAGGGCCAGGCAAGTGCAACAG	GGGGTCAGTGGGTTCA	+
M35	ZN467_HUMAN.H11MO.0.C	0	0.0090897	6.98998	0.453701	22	AGAGAGCCTGAGGTTACCGAGGGCCAGGCAAGTGCAACAG	GGGGAGGGGAGGGGGGGGGGGG	+
M35	SP3_HUMAN.H11MO.0.B	-15	0.00971575	7.47141	0.453701	20	AGAGAGCCTGAGGTTACCGAGGGCCAGGCAAGTGCAACAG	GGGGGGGGGCGGGGCCGGGG	+
M35	PBX3_HUMAN.H11MO.0.A	-17	0.00973634	7.48725	0.453701	11	AGAGAGCCTGAGGTTACCGAGGGCCAGGCAAGTGCAACAG	TGATTGACAGG	+
M35	NKX22_HUMAN.H11MO.0.D	-17	0.00992016	7.62861	0.453701	8	AGAGAGCCTGAGGTTACCGAGGGCCAGGCAAGTGCAACAG	TGAGTGGC	+
M35	ZFX_HUMAN.H11MO.1.A	-11	0.0102862	7.91011	0.453701	17	AGAGAGCCTGAGGTTACCGAGGGCCAGGCAAGTGCAACAG	GGGGGCGGAGGCCGGGG	+
M35	MXI1_HUMAN.H11MO.0.A	-20	0.0106836	8.2157	0.453701	15	AGAGAGCCTGAGGTTACCGAGGGCCAGGCAAGTGCAACAG	CCCGCCGCCACGTGC	-
M35	KLF5_HUMAN.H11MO.0.A	-15	0.0110525	8.49941	0.453701	14	AGAGAGCCTGAGGTTACCGAGGGCCAGGCAAGTGCAACAG	AGGGTGGGGCTGGG	+
M35	ETV3_HUMAN.H11MO.0.D	-28	0.0110525	8.49941	0.453701	12	AGAGAGCCTGAGGTTACCGAGGGCCAGGCAAGTGCAACAG	GAAGTGCAAATGTA	-
M35	HME2_HUMAN.H11MO.0.D	-8	0.0117909	9.06716	0.453701	11	AGAGAGCCTGAGGTTACCGAGGGCCAGGCAAGTGCAACAG	GGTAATTAGGG	+
M35	COT1_HUMAN.H11MO.0.C	-11	0.0119379	9.18026	0.453701	17	AGAGAGCCTGAGGTTACCGAGGGCCAGGCAAGTGCAACAG	GGGGTCAGAGGTCAGGG	+
M35	THA_HUMAN.H11MO.0.C	-10	0.0119379	9.18026	0.453701	17	AGAGAGCCTGAGGTTACCGAGGGCCAGGCAAGTGCAACAG	GGGTCACTTCAGGTCAG	+
M35	NR1D1_HUMAN.H11MO.0.B	-12	0.0125849	9.6778	0.455515	19	AGAGAGCCTGAGGTTACCGAGGGCCAGGCAAGTGCAACAG	AGGGAAGTGGGTCAGAAGG	+
M35	ZN667_HUMAN.H11MO.0.C	-6	0.0125849	9.6778	0.455515	19	AGAGAGCCTGAGGTTACCGAGGGCCAGGCAAGTGCAACAG	GCTGAGCTTTTAAGGCCAC	-
M35	NKX31_HUMAN.H11MO.0.C	-15	0.0133718	10.2829	0.472742	12	AGAGAGCCTGAGGTTACCGAGGGCCAGGCAAGTGCAACAG	GTTAAGTGCTTT	+
M37	MNX1_HUMAN.H11MO.0.D	-9	0.000365661	0.281193	0.456192	19	AATCAGGCAGCTTGTGACTATCGATTACCTAGGCTAGCGG	CTATTTTAATAACCCTTAA	+
M37	IRX2_HUMAN.H11MO.0.D	-26	0.000889841	0.684287	0.456192	14	AATCAGGCAGCTTGTGACTATCGATTACCTAGGCTAGCGG	ACATGGGTGGGCATGTTGG	+
M38	IRX2_HUMAN.H11MO.0.D	-2	0.000198937	0.152983	0.234058	19	ACTCAAGGTCTCGCATTATCAAATCTTAGTACTGGGTGGA	ACATGGGTGGGCATGTTGG	+
M38	MNX1_HUMAN.H11MO.0.D	-20	0.000462825	0.355912	0.236762	19	ACTCAAGGTCTCGCATTATCAAATCTTAGTACTGGGTGGA	CTATTTTAATAACCCTTAA	+
M40	IRX2_HUMAN.H11MO.0.D	-10	5.93278e-05	0.0456231	0.0909295	19	TCGTCTCCACATGGGGCCGTGCAGTTTGCAAGAACTGTCT	ACATGGGTGGGCATGTTGG	+
M40	BRAC_HUMAN.H11MO.0.A	-5	0.000442688	0.340427	0.202572	20	TCGTCTCCACATGGGGCCGTGCAGTTTGCAAGAACTGTCT	TTAGCAGGGAGGTGTGAAAT	+
M40	MNX1_HUMAN.H11MO.0.D	-2	0.000488423	0.375597	0.202572	19	TCGTCTCCACATGGGGCCGTGCAGTTTGCAAGAACTGTCT	CTATTTTAATAACCCTTAA	+
M40	GATA1_HUMAN.H11MO.0.A	7	0.00132859	1.02169	0.308232	12	TCGTCTCCACATGGGGCCGTGCAGTTTGCAAGAACTGTCT	TCTTATCTGTCCCCGCCAG	-
M40	TLX1_HUMAN.H11MO.0.D	-16	0.00140776	1.08257	0.308232	17	TCGTCTCCACATGGGGCCGTGCAGTTTGCAAGAACTGTCT	CTGGCAAGTTGCCAAGG	+
M40	GATA2_HUMAN.H11MO.0.A	7	0.0017855	1.37305	0.342072	12	TCGTCTCCACATGGGGCCGTGCAGTTTGCAAGAACTGTCT	CCTTATCTCCACCCCCCAG	-
M40	ZN563_HUMAN.H11MO.0.C	-11	0.00220811	1.69804	0.376033	21	TCGTCTCCACATGGGGCCGTGCAGTTTGCAAGAACTGTCT	GGGATCCTCACTGGCAGCTGC	+
M40	HXC10_HUMAN.H11MO.0.D	-2	0.00256321	1.97111	0.392854	19	TCGTCTCCACATGGGGCCGTGCAGTTTGCAAGAACTGTCT	GTAATAAAAAAATTAAAAA	-
M41	ZN680_HUMAN.H11MO.0.C	-8	0.000195364	0.150235	0.30047	20	CCGGGCTCCCAGATTCCTCTTTGTGGTGTTTTTGATGATT	CCTCATTCTTCTTGGACATG	-
M42	IRX2_HUMAN.H11MO.0.D	-15	8.12004e-05	0.0624431	0.124861	19	GCGTGTTATGATAAGGTTCCCTTTGACATTATGGTGGAAT	CCAACATGCCCACCCATGT	-
M42	MNX1_HUMAN.H11MO.0.D	-19	0.000370958	0.285267	0.285209	19	GCGTGTTATGATAAGGTTCCCTTTGACATTATGGTGGAAT	CTATTTTAATAACCCTTAA	+
M44	MNX1_HUMAN.H11MO.0.D	-6	0.000145785	0.112108	0.224171	19	CCGTGGCTACTGAATCCAGCTTTCTTGGATATCGAACTCT	CTATTTTAATAACCCTTAA	+
M44	IRX2_HUMAN.H11MO.0.D	-6	0.000581214	0.446954	0.382576	19	CCGTGGCTACTGAATCCAGCTTTCTTGGATATCGAACTCT	CCAACATGCCCACCCATGT	-
M46	MNX1_HUMAN.H11MO.0.D	-3	6.72488e-05	0.0517143	0.0803505	19	TATAAAATGGACTTTAAGAAATTTGCACTACTAGCATAGG	TTAAGGGTTATTAAAATAG	-
M46	ZN394_HUMAN.H11MO.0.C	-17	0.000626443	0.481734	0.29123	20	TATAAAATGGACTTTAAGAAATTTGCACTACTAGCATAGG	AGAATGGAATAGAATGGAAT	+
M46	IRX2_HUMAN.H11MO.0.D	-16	0.000811975	0.624408	0.29123	19	TATAAAATGGACTTTAAGAAATTTGCACTACTAGCATAGG	ACATGGGTGGGCATGTTGG	+
M48	MNX1_HUMAN.H11MO.0.D	-8	0.000312707	0.240472	0.35988	19	ACGAGATAGCAGCTTCAGCGCATGAAGCCTCAATCAGCAT	CTATTTTAATAACCCTTAA	+
M48	IRX2_HUMAN.H11MO.0.D	-19	0.000469614	0.361133	0.35988	19	ACGAGATAGCAGCTTCAGCGCATGAAGCCTCAATCAGCAT	ACATGGGTGGGCATGTTGG	+
M49	MNX1_HUMAN.H11MO.0.D	-13	0.000208341	0.160214	0.161828	19	AAGATTCCTCTCATCTTGCTATCTGAAAAGTGAAGTCTGA	TTAAGGGTTATTAAAATAG	-
M49	IRX2_HUMAN.H11MO.0.D	-17	0.000315724	0.242792	0.161828	19	AAGATTCCTCTCATCTTGCTATCTGAAAAGTGAAGTCTGA	CCAACATGCCCACCCATGT	-
M50	MNX1_HUMAN.H11MO.0.D	-12	0.000203726	0.156665	0.313331	19	ATTTAAGTTATCATGCATTCGGAAATCCATCCGAGGAGGT	CTATTTTAATAACCCTTAA	+
M50	IRX2_HUMAN.H11MO.0.D	-11	0.000533442	0.410217	0.344972	19	ATTTAAGTTATCATGCATTCGGAAATCCATCCGAGGAGGT	CCAACATGCCCACCCATGT	-
M52	TAF1_HUMAN.H11MO.0.A	-4	5.97162e-05	0.0459218	0.0391745	16	GTAGAAGGAGGGTCCAGAGGGTCGTGACTGGGCTACTGTA	AAGATGGCGGCGGCGG	+
M52	PATZ1_HUMAN.H11MO.0.C	2	7.77961e-05	0.0598252	0.0391745	20	GTAGAAGGAGGGTCCAGAGGGTCGTGACTGGGCTACTGTA	GGGGAGGGGGCGGGGGGGGAGG	+
M52	SP2_HUMAN.H11MO.0.A	2	7.77961e-05	0.0598252	0.0391745	20	GTAGAAGGAGGGTCCAGAGGGTCGTGACTGGGCTACTGTA	GGGGGGGGGGCGGGGCCGGGGG	+
M52	MAZ_HUMAN.H11MO.0.A	-3	0.000139339	0.107152	0.05259	22	GTAGAAGGAGGGTCCAGAGGGTCGTGACTGGGCTACTGTA	GGGGGAGGGGGGGGGGGGGGGG	+
M52	SP3_HUMAN.H11MO.0.B	1	0.000174063	0.133855	0.05259	19	GTAGAAGGAGGGTCCAGAGGGTCGTGACTGGGCTACTGTA	GGGGGGGGGCGGGGCCGGGG	+
M52	SP4_HUMAN.H11MO.0.A	2	0.000403018	0.309921	0.101471	18	GTAGAAGGAGGGTCCAGAGGGTCGTGACTGGGCTACTGTA	GGGAAGGGGGCGGGGCCGGG	+
M52	ZN467_HUMAN.H11MO.0.C	-4	0.000576937	0.443664	0.115339	22	GTAGAAGGAGGGTCCAGAGGGTCGTGACTGGGCTACTGTA	GGGGAGGGGAGGGGGGGGGGGG	+
M52	KLF6_HUMAN.H11MO.0.A	-1	0.000618831	0.475881	0.115339	19	GTAGAAGGAGGGTCCAGAGGGTCGTGACTGGGCTACTGTA	GGAAGGGCGGGGCCGGGGG	+
M52	PROX1_HUMAN.H11MO.0.D	0	0.000687148	0.528417	0.115339	17	GTAGAAGGAGGGTCCAGAGGGTCGTGACTGGGCTACTGTA	GGGTAAGGCGGGTTGGG	+
M52	WT1_HUMAN.H11MO.0.C	1	0.000767398	0.590129	0.115928	19	GTAGAAGGAGGGTCCAGAGGGTCGTGACTGGGCTACTGTA	GGGCGGGGGAGGAGGGGGGG	+
M52	VEZF1_HUMAN.H11MO.0.C	0	0.000973905	0.748933	0.133749	22	GTAGAAGGAGGGTCCAGAGGGTCGTGACTGGGCTACTGTA	GGGGAGGGGGGAGGGGGAGGGG	+
M52	KLF15_HUMAN.H11MO.0.A	-4	0.00117975	0.90723	0.148517	19	GTAGAAGGAGGGTCCAGAGGGTCGTGACTGGGCTACTGTA	GGGGAGGAGCAGGGGGGGG	+
M52	ZN320_HUMAN.H11MO.0.C	-6	0.00166055	1.27696	0.192964	20	GTAGAAGGAGGGTCCAGAGGGTCGTGACTGGGCTACTGTA	GTGGGACCAGGGGGCCAGTG	+
M52	SPIC_HUMAN.H11MO.0.D	-3	0.0021407	1.6462	0.230991	13	GTAGAAGGAGGGTCCAGAGGGTCGTGACTGGGCTACTGTA	GAGGAAGGGGAGG	+
M52	ZBT17_HUMAN.H11MO.0.A	-3	0.00275247	2.11665	0.24167	19	GTAGAAGGAGGGTCCAGAGGGTCGTGACTGGGCTACTGTA	GAGGGTGGGGGAGGGGAAG	+
M52	ZFX_HUMAN.H11MO.1.A	0	0.0028088	2.15997	0.24167	17	GTAGAAGGAGGGTCCAGAGGGTCGTGACTGGGCTACTGTA	GGGGGCGGAGGCCGGGG	+
M52	THAP1_HUMAN.H11MO.0.C	-11	0.00283929	2.18342	0.24167	22	GTAGAAGGAGGGTCCAGAGGGTCGTGACTGGGCTACTGTA	CGCCGCCATCTTGGCTGCGGGC	+
M52	VEZF1_HUMAN.H11MO.1.C	-2	0.00296106	2.27706	0.24167	12	GTAGAAGGAGGGTCCAGAGGGTCGTGACTGGGCTACTGTA	AGAGGGAGGGGG	+
M52	PURA_HUMAN.H11MO.0.D	-9	0.00303955	2.33742	0.24167	17	GTAGAAGGAGGGTCCAGAGGGTCGTGACTGGGCTACTGTA	GGAAGGGGGGGGCAGGG	+
M52	EGR1_HUMAN.H11MO.0.A	-3	0.00355502	2.73381	0.266456	17	GTAGAAGGAGGGTCCAGAGGGTCGTGACTGGGCTACTGTA	GAGGGCGTGGGCGGGGG	+
M52	MNX1_HUMAN.H11MO.0.D	-5	0.00370406	2.84842	0.266456	19	GTAGAAGGAGGGTCCAGAGGGTCGTGACTGGGCTACTGTA	TTAAGGGTTATTAAAATAG	-
M52	ZBT48_HUMAN.H11MO.0.C	-6	0.00429111	3.29986	0.287295	12	GTAGAAGGAGGGTCCAGAGGGTCGTGACTGGGCTACTGTA	TTAGGGACCGTG	+
M52	IRX2_HUMAN.H11MO.0.D	-2	0.00461035	3.54536	0.287295	19	GTAGAAGGAGGGTCCAGAGGGTCGTGACTGGGCTACTGTA	ACATGGGTGGGCATGTTGG	+
M52	MCR_HUMAN.H11MO.0.D	-23	0.00483894	3.72115	0.287295	17	GTAGAAGGAGGGTCCAGAGGGTCGTGACTGGGCTACTGTA	AAGAACAGGTTGTTGTA	+
M52	TFCP2_HUMAN.H11MO.0.D	-21	0.00500036	3.84527	0.287295	16	GTAGAAGGAGGGTCCAGAGGGTCGTGACTGGGCTACTGTA	GCCTGAACTGGCCAGA	+
M52	E2F7_HUMAN.H11MO.0.B	-4	0.00524047	4.02992	0.287295	13	GTAGAAGGAGGGTCCAGAGGGTCGTGACTGGGCTACTGTA	GGGGCGGGAAAGG	+
M52	PAX2_HUMAN.H11MO.0.D	-15	0.00532439	4.09445	0.287295	18	GTAGAAGGAGGGTCCAGAGGGTCGTGACTGGGCTACTGTA	TGTCACGCATGACTGAAC	-
M52	KLF3_HUMAN.H11MO.0.B	-3	0.005325	4.09493	0.287295	19	GTAGAAGGAGGGTCCAGAGGGTCGTGACTGGGCTACTGTA	GGGGAGGGGCGGGGCCGGG	+
M52	ZN563_HUMAN.H11MO.0.C	-10	0.00601404	4.6248	0.307056	21	GTAGAAGGAGGGTCCAGAGGGTCGTGACTGGGCTACTGTA	GCAGCTGCCAGTGAGGATCCC	-
M52	ZN263_HUMAN.H11MO.0.A	-5	0.00609778	4.68919	0.307056	20	GTAGAAGGAGGGTCCAGAGGGTCGTGACTGGGCTACTGTA	GGGAGGAGGGAGAGGAGGAG	+
M52	PLAG1_HUMAN.H11MO.0.D	4	0.00654356	5.032	0.318874	13	GTAGAAGGAGGGTCCAGAGGGTCGTGACTGGGCTACTGTA	GGGGGCATCAGGAGGGG	+
M52	GSC2_HUMAN.H11MO.0.D	-6	0.00715199	5.49988	0.33719	11	GTAGAAGGAGGGTCCAGAGGGTCGTGACTGGGCTACTGTA	AGCGGATTAGG	+
M52	SP4_HUMAN.H11MO.1.A	0	0.00736584	5.66433	0.33719	16	GTAGAAGGAGGGTCCAGAGGGTCGTGACTGGGCTACTGTA	GGAGGGGGCGGGGCCG	+
M52	FLI1_HUMAN.H11MO.0.A	-2	0.00822501	6.32503	0.355864	18	GTAGAAGGAGGGTCCAGAGGGTCGTGACTGGGCTACTGTA	GGAGGAAGGAAGGAGGGA	+
M52	SP1_HUMAN.H11MO.0.A	-2	0.0082449	6.34032	0.355864	22	GTAGAAGGAGGGTCCAGAGGGTCGTGACTGGGCTACTGTA	GGGGGGCGGGGCCGGGGGGGGG	+
M52	KLF16_HUMAN.H11MO.0.D	-7	0.00934219	7.18414	0.392024	19	GTAGAAGGAGGGTCCAGAGGGTCGTGACTGGGCTACTGTA	GGGGGCGGGGGGGGGGGGG	+
M52	NR1H3_HUMAN.H11MO.0.B	-5	0.0100062	7.69477	0.399296	19	GTAGAAGGAGGGTCCAGAGGGTCGTGACTGGGCTACTGTA	CAGAGGTCACTGCAGGTCA	+
M52	ZN816_HUMAN.H11MO.1.C	-5	0.0100441	7.72394	0.399296	14	GTAGAAGGAGGGTCCAGAGGGTCGTGACTGGGCTACTGTA	AAGGGGGACATGCA	+
M52	NR1D1_HUMAN.H11MO.0.B	-1	0.0107136	8.23876	0.411912	19	GTAGAAGGAGGGTCCAGAGGGTCGTGACTGGGCTACTGTA	AGGGAAGTGGGTCAGAAGG	+
M52	MAFF_HUMAN.H11MO.0.B	-21	0.0109085	8.3886	0.411912	18	GTAGAAGGAGGGTCCAGAGGGTCGTGACTGGGCTACTGTA	TGCTGAGTCAGCATTTTT	+
M52	MAZ_HUMAN.H11MO.1.A	-3	0.0111795	8.59703	0.411912	11	GTAGAAGGAGGGTCCAGAGGGTCGTGACTGGGCTACTGTA	GAGGGAGGGGG	+
M52	MAFA_HUMAN.H11MO.0.D	-5	0.0116252	8.93979	0.418137	21	GTAGAAGGAGGGTCCAGAGGGTCGTGACTGGGCTACTGTA	CGAAGGCTGCGGGGTCAGCAC	-
M52	OSR2_HUMAN.H11MO.0.C	-10	0.0124389	9.56552	0.436999	16	GTAGAAGGAGGGTCCAGAGGGTCGTGACTGGGCTACTGTA	GCTGCTGCTTCTGCTG	+
M52	ZN341_HUMAN.H11MO.0.C	-11	0.0128342	9.86947	0.440638	22	GTAGAAGGAGGGTCCAGAGGGTCGTGACTGGGCTACTGTA	GGGGGGGGGGGGAGGGAAGAGC	+
M52	ZN524_HUMAN.H11MO.0.D	-1	0.0134282	10.3262	0.441961	18	GTAGAAGGAGGGTCCAGAGGGTCGTGACTGGGCTACTGTA	GGGTTCGAGGGTTCGAGT	+
M52	RXRA_HUMAN.H11MO.0.A	1	0.0136538	10.4998	0.441961	19	GTAGAAGGAGGGTCCAGAGGGTCGTGACTGGGCTACTGTA	GGGGGAGGCAGAGGTCAGAG	+
M52	ETV5_HUMAN.H11MO.0.C	-4	0.0137504	10.5741	0.441961	14	GTAGAAGGAGGGTCCAGAGGGTCGTGACTGGGCTACTGTA	GAGCAGGAAGTGAG	+
M52	EGR2_HUMAN.H11MO.0.A	-1	0.0143805	11.0586	0.443347	18	GTAGAAGGAGGGTCCAGAGGGTCGTGACTGGGCTACTGTA	GGGGGGGTGTGGGAGGGG	+
M52	MAF_HUMAN.H11MO.0.A	-16	0.0160213	12.3204	0.460861	19	GTAGAAGGAGGGTCCAGAGGGTCGTGACTGGGCTACTGTA	GAATCTGCTGACTCAGCAA	+
M52	ZN770_HUMAN.H11MO.0.C	-5	0.0164196	12.6266	0.460861	22	GTAGAAGGAGGGTCCAGAGGGTCGTGACTGGGCTACTGTA	GGGAGGCTGAGGCGGGAGGATC	+
M52	ZSC31_HUMAN.H11MO.0.C	-22	0.0164739	12.6684	0.460861	18	GTAGAAGGAGGGTCCAGAGGGTCGTGACTGGGCTACTGTA	CATAACTGCCCTGCTGCC	-
M53	MNX1_HUMAN.H11MO.0.D	-14	0.00017637	0.135628	0.205641	19	GTTCAGTCTCAAATATGTGTCATCAGGTTGTGGCATAAAC	CTATTTTAATAACCCTTAA	+
M53	GATA1_HUMAN.H11MO.0.A	-29	0.000403842	0.310554	0.205641	11	GTTCAGTCTCAAATATGTGTCATCAGGTTGTGGCATAAAC	CTGGCGGGGACAGATAAGA	+
M53	IRX2_HUMAN.H11MO.0.D	-11	0.000556332	0.42782	0.212469	19	GTTCAGTCTCAAATATGTGTCATCAGGTTGTGGCATAAAC	CCAACATGCCCACCCATGT	-
M53	HXC10_HUMAN.H11MO.0.D	-7	0.00175289	1.34798	0.358292	19	GTTCAGTCTCAAATATGTGTCATCAGGTTGTGGCATAAAC	TTTTTAATTTTTTTATTAC	+
M53	GATA2_HUMAN.H11MO.0.A	-29	0.00175289	1.34798	0.358292	11	GTTCAGTCTCAAATATGTGTCATCAGGTTGTGGCATAAAC	CTGGGGGGTGGAGATAAGG	+
M53	RXRA_HUMAN.H11MO.0.A	-5	0.00219672	1.68928	0.358292	20	GTTCAGTCTCAAATATGTGTCATCAGGTTGTGGCATAAAC	CTCTGACCTCTGCCTCCCCC	-
M53	TLX1_HUMAN.H11MO.0.D	-17	0.00257021	1.97649	0.358292	17	GTTCAGTCTCAAATATGTGTCATCAGGTTGTGGCATAAAC	CCTTGGCAACTTGCCAG	-
M53	PAX8_HUMAN.H11MO.0.D	-3	0.00276535	2.12656	0.358292	14	GTTCAGTCTCAAATATGTGTCATCAGGTTGTGGCATAAAC	GTCACTGAAGCGGG	+
M53	ZN563_HUMAN.H11MO.0.C	-8	0.00304901	2.34469	0.358292	21	GTTCAGTCTCAAATATGTGTCATCAGGTTGTGGCATAAAC	GCAGCTGCCAGTGAGGATCCC	-
M53	PAX2_HUMAN.H11MO.0.D	-6	0.0041342	3.1792	0.407614	18	GTTCAGTCTCAAATATGTGTCATCAGGTTGTGGCATAAAC	TGTCACGCATGACTGAAC	-
M53	BRAC_HUMAN.H11MO.0.A	-3	0.00499387	3.84029	0.407614	20	GTTCAGTCTCAAATATGTGTCATCAGGTTGTGGCATAAAC	ATTTCACACCTCCCTGCTAA	-
M53	ZN394_HUMAN.H11MO.0.C	-1	0.00499387	3.84029	0.407614	20	GTTCAGTCTCAAATATGTGTCATCAGGTTGTGGCATAAAC	ATTCCATTCTATTCCATTCT	-
M53	HME2_HUMAN.H11MO.0.D	-17	0.00604056	4.64519	0.419445	11	GTTCAGTCTCAAATATGTGTCATCAGGTTGTGGCATAAAC	GGTAATTAGGG	+
M54	MNX1_HUMAN.H11MO.0.D	-18	0.000109382	0.0841149	0.167536	19	CAGCGGCCTCGCCTTGAGCTCACTATAGAGTCCATATCGT	CTATTTTAATAACCCTTAA	+
M54	IRX2_HUMAN.H11MO.0.D	-17	0.0002578	0.198249	0.197431	19	CAGCGGCCTCGCCTTGAGCTCACTATAGAGTCCATATCGT	CCAACATGCCCACCCATGT	-
M54	SPIC_HUMAN.H11MO.0.D	-6	0.000679531	0.522559	0.346936	13	CAGCGGCCTCGCCTTGAGCTCACTATAGAGTCCATATCGT	CCTCCCCTTCCTC	-
M54	ZN563_HUMAN.H11MO.0.C	-1	0.00102813	0.790633	0.393686	21	CAGCGGCCTCGCCTTGAGCTCACTATAGAGTCCATATCGT	GGGATCCTCACTGGCAGCTGC	+
M54	RXRA_HUMAN.H11MO.0.A	-11	0.00198591	1.52717	0.451418	20	CAGCGGCCTCGCCTTGAGCTCACTATAGAGTCCATATCGT	CTCTGACCTCTGCCTCCCCC	-
M54	TLX1_HUMAN.H11MO.0.D	-5	0.00206308	1.58651	0.451418	17	CAGCGGCCTCGCCTTGAGCTCACTATAGAGTCCATATCGT	CCTTGGCAACTTGCCAG	-
M54	ZN589_HUMAN.H11MO.0.D	-18	0.00373134	2.8694	0.483732	16	CAGCGGCCTCGCCTTGAGCTCACTATAGAGTCCATATCGT	CCCACGGTTACTGCCG	+
M54	ZN394_HUMAN.H11MO.0.C	-18	0.00399826	3.07467	0.483732	20	CAGCGGCCTCGCCTTGAGCTCACTATAGAGTCCATATCGT	ATTCCATTCTATTCCATTCT	-
M54	NR1D1_HUMAN.H11MO.0.B	-3	0.00410569	3.15728	0.483732	19	CAGCGGCCTCGCCTTGAGCTCACTATAGAGTCCATATCGT	CCTTCTGACCCACTTCCCT	-
M54	RARG_HUMAN.H11MO.0.B	6	0.00446589	3.43427	0.488587	12	CAGCGGCCTCGCCTTGAGCTCACTATAGAGTCCATATCGT	AGGTCAGAGTGACCTGGG	+
M55	RXRA_HUMAN.H11MO.0.A	-13	0.000410961	0.316029	0.291258	20	ACAAAAGTGTGGTGTCGCAACACCGACTAGGCCAGGATTA	CTCTGACCTCTGCCTCCCCC	-
M55	MNX1_HUMAN.H11MO.0.D	-11	0.000485526	0.37337	0.291258	19	ACAAAAGTGTGGTGTCGCAACACCGACTAGGCCAGGATTA	CTATTTTAATAACCCTTAA	+
M55	IRX2_HUMAN.H11MO.0.D	-21	0.000568611	0.437262	0.291258	19	ACAAAAGTGTGGTGTCGCAACACCGACTAGGCCAGGATTA	ACATGGGTGGGCATGTTGG	+
M55	SPIC_HUMAN.H11MO.0.D	0	0.00142479	1.09566	0.364909	13	ACAAAAGTGTGGTGTCGCAACACCGACTAGGCCAGGATTA	GAGGAAGGGGAGG	+
M57	IRX2_HUMAN.H11MO.0.D	-13	0.000101329	0.0779222	0.154896	19	ATAAAGGATAGAACAGGCAATCACAACCATGTTTGTCCAG	CCAACATGCCCACCCATGT	-
M57	MNX1_HUMAN.H11MO.0.D	-9	0.000329052	0.253041	0.251502	19	ATAAAGGATAGAACAGGCAATCACAACCATGTTTGTCCAG	TTAAGGGTTATTAAAATAG	-
M57	ZN394_HUMAN.H11MO.0.C	-4	0.00058682	0.451265	0.299013	20	ATAAAGGATAGAACAGGCAATCACAACCATGTTTGTCCAG	AGAATGGAATAGAATGGAAT	+
M57	GATA1_HUMAN.H11MO.0.A	-27	0.00107712	0.828304	0.33368	13	ATAAAGGATAGAACAGGCAATCACAACCATGTTTGTCCAG	CTGGCGGGGACAGATAAGA	+
M57	VENTX_HUMAN.H11MO.0.D	-7	0.0016128	1.24024	0.33368	19	ATAAAGGATAGAACAGGCAATCACAACCATGTTTGTCCAG	AATTAGAAACCAATTAGCG	-
M57	GATA2_HUMAN.H11MO.0.A	-27	0.0016128	1.24024	0.33368	13	ATAAAGGATAGAACAGGCAATCACAACCATGTTTGTCCAG	CTGGGGGGTGGAGATAAGG	+
M57	HXC10_HUMAN.H11MO.0.D	-16	0.00279038	2.1458	0.419129	19	ATAAAGGATAGAACAGGCAATCACAACCATGTTTGTCCAG	GTAATAAAAAAATTAAAAA	-
M57	LYL1_HUMAN.H11MO.0.A	-3	0.0030421	2.33938	0.419129	14	ATAAAGGATAGAACAGGCAATCACAACCATGTTTGTCCAG	CAGGAAACAGCTGG	-
M57	BRAC_HUMAN.H11MO.0.A	-18	0.00350922	2.69859	0.419129	20	ATAAAGGATAGAACAGGCAATCACAACCATGTTTGTCCAG	ATTTCACACCTCCCTGCTAA	-
M57	AIRE_HUMAN.H11MO.0.C	-22	0.00372152	2.86185	0.419129	18	ATAAAGGATAGAACAGGCAATCACAACCATGTTTGTCCAG	TTAACCAATATAACCAAT	-
M57	RXRA_HUMAN.H11MO.0.A	-19	0.0040617	3.12345	0.419129	20	ATAAAGGATAGAACAGGCAATCACAACCATGTTTGTCCAG	CTCTGACCTCTGCCTCCCCC	-
M57	SPIC_HUMAN.H11MO.0.D	-4	0.00424153	3.26174	0.419129	13	ATAAAGGATAGAACAGGCAATCACAACCATGTTTGTCCAG	GAGGAAGGGGAGG	+
M57	ZN350_HUMAN.H11MO.0.C	-3	0.00434589	3.34199	0.419129	18	ATAAAGGATAGAACAGGCAATCACAACCATGTTTGTCCAG	TAGGTCATAAAAGGACTG	-
M57	LEF1_HUMAN.H11MO.0.A	-4	0.00438694	3.37356	0.419129	14	ATAAAGGATAGAACAGGCAATCACAACCATGTTTGTCCAG	AGCAAATCAAAGGA	-
M57	FOXD3_HUMAN.H11MO.0.D	-10	0.00481126	3.69986	0.432629	15	ATAAAGGATAGAACAGGCAATCACAACCATGTTTGTCCAG	TGCTAAGTAAACAAA	-
M58	IRX2_HUMAN.H11MO.0.D	-5	7.04003e-05	0.0541378	0.108018	19	CCAGCCATGCACGTCCATGCATGAGCAGGATTAGCGCTCT	CCAACATGCCCACCCATGT	-
M58	ZN394_HUMAN.H11MO.0.C	-6	0.000562835	0.43282	0.287861	20	CCAGCCATGCACGTCCATGCATGAGCAGGATTAGCGCTCT	ATTCCATTCTATTCCATTCT	-
M59	MNX1_HUMAN.H11MO.0.D	-5	0.000261897	0.201399	0.176984	19	CTGGAATTGCGAACTTTCCCTTTTGCTGATAACGGGGTCT	CTATTTTAATAACCCTTAA	+
M59	TLX1_HUMAN.H11MO.0.D	-19	0.000339799	0.261305	0.176984	17	CTGGAATTGCGAACTTTCCCTTTTGCTGATAACGGGGTCT	CCTTGGCAACTTGCCAG	-
M59	IRX2_HUMAN.H11MO.0.D	-19	0.000461295	0.354736	0.176984	19	CTGGAATTGCGAACTTTCCCTTTTGCTGATAACGGGGTCT	ACATGGGTGGGCATGTTGG	+
M60	ZEP2_HUMAN.H11MO.0.D	-21	0.000380441	0.292559	0.303704	14	AGACAGCTGGAGCTCTAATCCCCGCTTTCCCCCTAACATT	GGGGTTTCCCTACC	-
M60	MNX1_HUMAN.H11MO.0.D	-14	0.000996997	0.76669	0.303704	19	AGACAGCTGGAGCTCTAATCCCCGCTTTCCCCCTAACATT	CTATTTTAATAACCCTTAA	+
M60	ZN563_HUMAN.H11MO.0.C	-14	0.00165416	1.27205	0.303704	21	AGACAGCTGGAGCTCTAATCCCCGCTTTCCCCCTAACATT	GGGATCCTCACTGGCAGCTGC	+
M60	ZN341_HUMAN.H11MO.0.C	-13	0.00191129	1.46978	0.303704	22	AGACAGCTGGAGCTCTAATCCCCGCTTTCCCCCTAACATT	GCTCTTCCCTCCCCCCCCCCCC	-
M60	NR1D1_HUMAN.H11MO.0.B	-12	0.0023898	1.83776	0.303704	19	AGACAGCTGGAGCTCTAATCCCCGCTTTCCCCCTAACATT	CCTTCTGACCCACTTCCCT	-
M60	ETV5_HUMAN.H11MO.0.C	-20	0.00241676	1.85849	0.303704	14	AGACAGCTGGAGCTCTAATCCCCGCTTTCCCCCTAACATT	CTCACTTCCTGCTC	-
M60	BATF3_HUMAN.H11MO.0.B	-22	0.00252542	1.94204	0.303704	17	AGACAGCTGGAGCTCTAATCCCCGCTTTCCCCCTAACATT	CAGTTTCATTATGACTC	+
M60	ZBT17_HUMAN.H11MO.0.A	-16	0.00256477	1.97231	0.303704	19	AGACAGCTGGAGCTCTAATCCCCGCTTTCCCCCTAACATT	CTTCCCCTCCCCCACCCTC	-
M60	NFAC1_HUMAN.H11MO.0.B	-17	0.00295124	2.26951	0.303704	15	AGACAGCTGGAGCTCTAATCCCCGCTTTCCCCCTAACATT	TTTCTTTTTTTCCAT	-
M60	THAP1_HUMAN.H11MO.0.C	-11	0.00301741	2.32038	0.303704	22	AGACAGCTGGAGCTCTAATCCCCGCTTTCCCCCTAACATT	GCCCGCAGCCAAGATGGCGGCG	-
M60	ZN816_HUMAN.H11MO.1.C	-21	0.00309043	2.37654	0.303704	14	AGACAGCTGGAGCTCTAATCCCCGCTTTCCCCCTAACATT	TGCATGTCCCCCTT	-
M60	SIX2_HUMAN.H11MO.0.A	-17	0.00340908	2.62158	0.303704	13	AGACAGCTGGAGCTCTAATCCCCGCTTTCCCCCTAACATT	GTCTCAGGTTTCA	-
M60	PATZ1_HUMAN.H11MO.0.C	-12	0.00342962	2.63737	0.303704	22	AGACAGCTGGAGCTCTAATCCCCGCTTTCCCCCTAACATT	CCTCCCCCCCCGCCCCCTCCCC	-
M60	VEZF1_HUMAN.H11MO.0.C	-17	0.00342962	2.63737	0.303704	22	AGACAGCTGGAGCTCTAATCCCCGCTTTCCCCCTAACATT	CCCCTCCCCCTCCCCCCTCCCC	-
M60	NFAT5_HUMAN.H11MO.0.D	-22	0.00348166	2.6774	0.303704	11	AGACAGCTGGAGCTCTAATCCCCGCTTTCCCCCTAACATT	CCTTTTCCTCT	-
M60	RARG_HUMAN.H11MO.0.B	-13	0.00352758	2.71271	0.303704	18	AGACAGCTGGAGCTCTAATCCCCGCTTTCCCCCTAACATT	CCCAGGTCACTCTGACCT	-
M60	E2F8_HUMAN.H11MO.0.D	-25	0.00366364	2.81734	0.303704	12	AGACAGCTGGAGCTCTAATCCCCGCTTTCCCCCTAACATT	TTTCCCGCCAAA	-
M60	ETS2_HUMAN.H11MO.0.B	-20	0.00402752	3.09716	0.303704	13	AGACAGCTGGAGCTCTAATCCCCGCTTTCCCCCTAACATT	TCCTCTTCCTTCC	-
M60	GATA1_HUMAN.H11MO.0.A	-20	0.00416713	3.20452	0.303704	19	AGACAGCTGGAGCTCTAATCCCCGCTTTCCCCCTAACATT	TCTTATCTGTCCCCGCCAG	-
M60	GATA2_HUMAN.H11MO.0.A	-20	0.00446047	3.4301	0.303704	19	AGACAGCTGGAGCTCTAATCCCCGCTTTCCCCCTAACATT	CCTTATCTCCACCCCCCAG	-
M60	SMAD3_HUMAN.H11MO.0.B	-22	0.00474511	3.64899	0.303704	12	AGACAGCTGGAGCTCTAATCCCCGCTTTCCCCCTAACATT	CTCTGTCACCTG	+
M60	LYL1_HUMAN.H11MO.0.A	-20	0.00498874	3.83634	0.303704	14	AGACAGCTGGAGCTCTAATCCCCGCTTTCCCCCTAACATT	CCAGCTGTTTCCTG	+
M60	FLI1_HUMAN.H11MO.0.A	-18	0.00500968	3.85245	0.303704	18	AGACAGCTGGAGCTCTAATCCCCGCTTTCCCCCTAACATT	TCCCTCCTTCCTTCCTCC	-
M60	SPIC_HUMAN.H11MO.0.D	-19	0.00515169	3.96165	0.303704	13	AGACAGCTGGAGCTCTAATCCCCGCTTTCCCCCTAACATT	CCTCCCCTTCCTC	-
M60	CEBPD_HUMAN.H11MO.0.C	-24	0.00595896	4.58244	0.303704	11	AGACAGCTGGAGCTCTAATCCCCGCTTTCCCCCTAACATT	ATTGCACAACC	+
M60	BC11A_HUMAN.H11MO.0.A	-18	0.00603057	4.63751	0.303704	17	AGACAGCTGGAGCTCTAATCCCCGCTTTCCCCCTAACATT	TTTTCACTTCCTCTTTT	-
M60	PROX1_HUMAN.H11MO.0.D	-18	0.00603057	4.63751	0.303704	17	AGACAGCTGGAGCTCTAATCCCCGCTTTCCCCCTAACATT	CCCAACCCGCCTTACCC	-
M60	RXRA_HUMAN.H11MO.0.A	-19	0.00623835	4.7973	0.303704	20	AGACAGCTGGAGCTCTAATCCCCGCTTTCCCCCTAACATT	CTCTGACCTCTGCCTCCCCC	-
M60	BRAC_HUMAN.H11MO.0.A	-16	0.00665263	5.11587	0.304733	20	AGACAGCTGGAGCTCTAATCCCCGCTTTCCCCCTAACATT	ATTTCACACCTCCCTGCTAA	-
M60	TAL1_HUMAN.H11MO.0.A	-20	0.00666332	5.12409	0.304733	19	AGACAGCTGGAGCTCTAATCCCCGCTTTCCCCCTAACATT	CCTTATCTGCCCCCCCCAG	-
M60	CEBPE_HUMAN.H11MO.0.A	-21	0.00721971	5.55196	0.320467	12	AGACAGCTGGAGCTCTAATCCCCGCTTTCCCCCTAACATT	AAGATTGCGCAA	-
M60	Z324A_HUMAN.H11MO.0.C	-11	0.0078719	6.05349	0.339433	23	AGACAGCTGGAGCTCTAATCCCCGCTTTCCCCCTAACATT	TATCAAACCATCCTTTGCTGCCA	+
M60	MZF1_HUMAN.H11MO.0.B	-21	0.0089885	6.91216	0.35588	13	AGACAGCTGGAGCTCTAATCCCCGCTTTCCCCCTAACATT	CCCAATCCCCTCC	-
M60	ZFX_HUMAN.H11MO.1.A	-18	0.00913333	7.02353	0.35588	17	AGACAGCTGGAGCTCTAATCCCCGCTTTCCCCCTAACATT	CCCCGGCCTCCGCCCCC	-
M60	MAZ_HUMAN.H11MO.0.A	-11	0.00919657	7.07216	0.35588	22	AGACAGCTGGAGCTCTAATCCCCGCTTTCCCCCTAACATT	CCCCCCCCCCCCCCCCTCCCCC	-
M60	ZNF76_HUMAN.H11MO.0.C	-10	0.00919657	7.07216	0.35588	22	AGACAGCTGGAGCTCTAATCCCCGCTTTCCCCCTAACATT	ACTACAATTCCCAGAATGCCCC	-
M60	GATA5_HUMAN.H11MO.0.D	-17	0.00977499	7.51697	0.368807	17	AGACAGCTGGAGCTCTAATCCCCGCTTTCCCCCTAACATT	ATCTAAGTTATCTCTTA	-
M60	VAX2_HUMAN.H11MO.0.D	-19	0.0102116	7.85273	0.368934	16	AGACAGCTGGAGCTCTAATCCCCGCTTTCCCCCTAACATT	CACTAATTACCCTAAT	-
M60	KLF6_HUMAN.H11MO.0.A	-18	0.0104883	8.06552	0.368934	19	AGACAGCTGGAGCTCTAATCCCCGCTTTCCCCCTAACATT	CCCCCGGCCCCGCCCTTCC	-
M60	AIRE_HUMAN.H11MO.0.C	-15	0.0105118	8.08354	0.368934	18	AGACAGCTGGAGCTCTAATCCCCGCTTTCCCCCTAACATT	TTAACCAATATAACCAAT	-
M60	IRX2_HUMAN.H11MO.0.D	-16	0.0111763	8.59454	0.383341	19	AGACAGCTGGAGCTCTAATCCCCGCTTTCCCCCTAACATT	CCAACATGCCCACCCATGT	-
M60	GBX2_HUMAN.H11MO.0.D	-21	0.0119571	9.19502	0.401011	17	AGACAGCTGGAGCTCTAATCCCCGCTTTCCCCCTAACATT	CTAATTAGCCTTTAATT	+
M60	RFX5_HUMAN.H11MO.0.A	-17	0.0132312	10.1748	0.423731	20	AGACAGCTGGAGCTCTAATCCCCGCTTTCCCCCTAACATT	GTCAGCTGTTGCTAGGCAGA	+
M60	BSH_HUMAN.H11MO.0.D	-22	0.013298	10.2261	0.423731	14	AGACAGCTGGAGCTCTAATCCCCGCTTTCCCCCTAACATT	CAATTAACTCATTA	-
M60	FEV_HUMAN.H11MO.0.B	-22	0.0134769	10.3637	0.423731	10	AGACAGCTGGAGCTCTAATCCCCGCTTTCCCCCTAACATT	CGCTTCCCGC	-
M60	ZN394_HUMAN.H11MO.0.C	-16	0.0149352	11.4852	0.452906	20	AGACAGCTGGAGCTCTAATCCCCGCTTTCCCCCTAACATT	ATTCCATTCTATTCCATTCT	-
M60	SOX10_HUMAN.H11MO.1.A	-21	0.0153051	11.7696	0.452906	13	AGACAGCTGGAGCTCTAATCCCCGCTTTCCCCCTAACATT	TTCCTTTGTTCTC	+
M60	FLI1_HUMAN.H11MO.1.A	-21	0.0153051	11.7696	0.452906	13	AGACAGCTGGAGCTCTAATCCCCGCTTTCCCCCTAACATT	CCACTTCCTGCCT	-
M60	OLIG2_HUMAN.H11MO.0.B	-20	0.016486	12.6777	0.46967	18	AGACAGCTGGAGCTCTAATCCCCGCTTTCCCCCTAACATT	CCAGCTGTTTCCCTTCTG	+
M60	ZN282_HUMAN.H11MO.0.D	-26	0.016494	12.6839	0.46967	14	AGACAGCTGGAGCTCTAATCCCCGCTTTCCCCCTAACATT	TTTCCCATAACACG	-
M60	VENTX_HUMAN.H11MO.0.D	-19	0.0172803	13.2886	0.481627	19	AGACAGCTGGAGCTCTAATCCCCGCTTTCCCCCTAACATT	CGCTAATTGGTTTCTAATT	+
M60	TBX21_HUMAN.H11MO.0.A	-18	0.0177402	13.6422	0.481627	13	AGACAGCTGGAGCTCTAATCCCCGCTTTCCCCCTAACATT	TTCACACCTCCAC	-
M60	IRF3_HUMAN.H11MO.0.B	-21	0.0178713	13.743	0.481627	19	AGACAGCTGGAGCTCTAATCCCCGCTTTCCCCCTAACATT	TCACTTTCCCTTTCCCTTTC	-
M60	HXC10_HUMAN.H11MO.0.D	-14	0.0183668	14.1241	0.486296	19	AGACAGCTGGAGCTCTAATCCCCGCTTTCCCCCTAACATT	TTTTTAATTTTTTTATTAC	+
M60	HME2_HUMAN.H11MO.0.D	-20	0.0191511	14.7272	0.498233	11	AGACAGCTGGAGCTCTAATCCCCGCTTTCCCCCTAACATT	GGTAATTAGGG	+
M60	ZN214_HUMAN.H11MO.0.C	-18	0.0195087	15.0022	0.498233	22	AGACAGCTGGAGCTCTAATCCCCGCTTTCCCCCTAACATT	TCATCAAAGGCCTCAAAAAGGA	-
M60	ZN589_HUMAN.H11MO.0.D	-18	0.0200618	15.4275	0.498233	16	AGACAGCTGGAGCTCTAATCCCCGCTTTCCCCCTAACATT	CCCACGGTTACTGCCG	+
M60	PURA_HUMAN.H11MO.0.D	-19	0.0201382	15.4863	0.498233	17	AGACAGCTGGAGCTCTAATCCCCGCTTTCCCCCTAACATT	CCCTGCCCCCCCCTTCC	-
M61	TLX1_HUMAN.H11MO.0.D	-18	0.000140513	0.108055	0.130129	17	TAAAAACGAGATCTCTACCTGTCCGATAGTCCCTGCTGAA	CTGGCAAGTTGCCAAGG	+
M61	IRX2_HUMAN.H11MO.0.D	-13	0.000169474	0.130325	0.130129	19	TAAAAACGAGATCTCTACCTGTCCGATAGTCCCTGCTGAA	CCAACATGCCCACCCATGT	-
M61	MNX1_HUMAN.H11MO.0.D	-6	0.000277215	0.213179	0.141905	19	TAAAAACGAGATCTCTACCTGTCCGATAGTCCCTGCTGAA	CTATTTTAATAACCCTTAA	+
M61	RXRA_HUMAN.H11MO.0.A	-5	0.000990022	0.761327	0.31462	20	TAAAAACGAGATCTCTACCTGTCCGATAGTCCCTGCTGAA	CTCTGACCTCTGCCTCCCCC	-
M61	BRAC_HUMAN.H11MO.0.A	-5	0.00122924	0.945286	0.31462	20	TAAAAACGAGATCTCTACCTGTCCGATAGTCCCTGCTGAA	ATTTCACACCTCCCTGCTAA	-
M62	MNX1_HUMAN.H11MO.0.D	-12	0.000320252	0.246274	0.492547	19	ATTGGGCCTGGAGGCTTGGGACCTGTTTTTACTATGGCTG	CTATTTTAATAACCCTTAA	+
M64	MNX1_HUMAN.H11MO.0.D	-14	7.90183e-07	0.000607651	0.00121267	19	GATAAATGCCTGCATTAAGGAATTTTTAATAATAAGTGGC	TTAAGGGTTATTAAAATAG	-
M66	THAP1_HUMAN.H11MO.0.C	-18	5.21018e-06	0.00400663	0.00801326	22	ACCAAGAACAAAAAAACTTCCCCCCAACCTGGTCTAGGGC	CGCCGCCATCTTGGCTGCGGGC	+
M67	MNX1_HUMAN.H11MO.0.D	-5	3.24287e-05	0.0249377	0.0498327	19	TAAGATTCTCTGAGATCTGAATCACTTGCATCTGTTATCA	TTAAGGGTTATTAAAATAG	-
M67	IRX2_HUMAN.H11MO.0.D	-9	0.000390846	0.300561	0.200202	19	TAAGATTCTCTGAGATCTGAATCACTTGCATCTGTTATCA	CCAACATGCCCACCCATGT	-
M67	RXRA_HUMAN.H11MO.0.A	-7	0.00110718	0.851422	0.340277	20	TAAGATTCTCTGAGATCTGAATCACTTGCATCTGTTATCA	CTCTGACCTCTGCCTCCCCC	-
M67	ZN394_HUMAN.H11MO.0.C	-14	0.00210209	1.61651	0.461465	20	TAAGATTCTCTGAGATCTGAATCACTTGCATCTGTTATCA	ATTCCATTCTATTCCATTCT	-
M70	PURA_HUMAN.H11MO.0.D	-22	0.000142795	0.109809	0.216874	17	GACAAAGGCCTATGACCCGACTGAACCTGGGAGACGGGGT	GGAAGGGGGGGGCAGGG	+
M70	GATA2_HUMAN.H11MO.0.A	-20	0.000791371	0.608564	0.370516	19	GACAAAGGCCTATGACCCGACTGAACCTGGGAGACGGGGT	CTGGGGGGTGGAGATAAGG	+
M70	IRX2_HUMAN.H11MO.0.D	-23	0.000980914	0.754323	0.370516	17	GACAAAGGCCTATGACCCGACTGAACCTGGGAGACGGGGT	ACATGGGTGGGCATGTTGG	+
M70	SMAD1_HUMAN.H11MO.0.D	-28	0.00106121	0.81607	0.370516	12	GACAAAGGCCTATGACCCGACTGAACCTGGGAGACGGGGT	GGCAGACAGGCT	-
M70	RXRA_HUMAN.H11MO.0.A	-26	0.00140639	1.08151	0.370516	14	GACAAAGGCCTATGACCCGACTGAACCTGGGAGACGGGGT	GGGGGAGGCAGAGGTCAGAG	+
M70	SP2_HUMAN.H11MO.1.B	-28	0.00146374	1.12561	0.370516	12	GACAAAGGCCTATGACCCGACTGAACCTGGGAGACGGGGT	AGGGGGCGGGGC	+
M70	GATA1_HUMAN.H11MO.0.A	-20	0.00171878	1.32174	0.372921	19	GACAAAGGCCTATGACCCGACTGAACCTGGGAGACGGGGT	CTGGCGGGGACAGATAAGA	+
M70	SP4_HUMAN.H11MO.0.A	-24	0.00197401	1.51802	0.374762	16	GACAAAGGCCTATGACCCGACTGAACCTGGGAGACGGGGT	GGGAAGGGGGCGGGGCCGGG	+
M70	ZBT17_HUMAN.H11MO.0.A	-23	0.00226091	1.73864	0.381536	17	GACAAAGGCCTATGACCCGACTGAACCTGGGAGACGGGGT	GAGGGTGGGGGAGGGGAAG	+
M70	VEZF1_HUMAN.H11MO.1.C	-28	0.00317659	2.4428	0.388227	12	GACAAAGGCCTATGACCCGACTGAACCTGGGAGACGGGGT	AGAGGGAGGGGG	+
M70	ZN341_HUMAN.H11MO.0.C	-27	0.00346393	2.66376	0.388227	13	GACAAAGGCCTATGACCCGACTGAACCTGGGAGACGGGGT	GGGGGGGGGGGGAGGGAAGAGC	+
M70	TFDP1_HUMAN.H11MO.0.C	-28	0.00353187	2.71601	0.388227	12	GACAAAGGCCTATGACCCGACTGAACCTGGGAGACGGGGT	GGGGGGCGGGAAAA	+
M70	PROX1_HUMAN.H11MO.0.D	-26	0.00389328	2.99394	0.388227	14	GACAAAGGCCTATGACCCGACTGAACCTGGGAGACGGGGT	GGGTAAGGCGGGTTGGG	+
M70	TBX15_HUMAN.H11MO.0.D	-26	0.00440663	3.3887	0.388227	14	GACAAAGGCCTATGACCCGACTGAACCTGGGAGACGGGGT	GGGGGGGGGGGGGTGGGGG	+
M70	TAL1_HUMAN.H11MO.0.A	-20	0.00470412	3.61747	0.388227	19	GACAAAGGCCTATGACCCGACTGAACCTGGGAGACGGGGT	CTGGGGGGGGCAGATAAGG	+
M70	OLIG2_HUMAN.H11MO.0.B	-23	0.0047493	3.65221	0.388227	17	GACAAAGGCCTATGACCCGACTGAACCTGGGAGACGGGGT	CAGAAGGGAAACAGCTGG	-
M70	THAP1_HUMAN.H11MO.0.C	-17	0.00533879	4.10553	0.388227	22	GACAAAGGCCTATGACCCGACTGAACCTGGGAGACGGGGT	CGCCGCCATCTTGGCTGCGGGC	+
M70	VEZF1_HUMAN.H11MO.0.C	-20	0.00533879	4.10553	0.388227	20	GACAAAGGCCTATGACCCGACTGAACCTGGGAGACGGGGT	GGGGAGGGGGGAGGGGGAGGGG	+
M70	GRHL1_HUMAN.H11MO.0.D	-28	0.00533987	4.10636	0.388227	12	GACAAAGGCCTATGACCCGACTGAACCTGGGAGACGGGGT	GAAAAACAGGTT	-
M70	PAX5_HUMAN.H11MO.0.A	-24	0.00547562	4.21075	0.388227	16	GACAAAGGCCTATGACCCGACTGAACCTGGGAGACGGGGT	GCCTGGGCAGCAGAGCGTGAC	+
M70	E2F7_HUMAN.H11MO.0.B	-30	0.00563123	4.33042	0.388227	10	GACAAAGGCCTATGACCCGACTGAACCTGGGAGACGGGGT	GGGGCGGGAAAGG	+
M70	E2F4_HUMAN.H11MO.0.A	-29	0.00604668	4.6499	0.388227	11	GACAAAGGCCTATGACCCGACTGAACCTGGGAGACGGGGT	GGGGGCGGGAAAT	+
M70	ZFX_HUMAN.H11MO.1.A	-23	0.0062462	4.80333	0.388227	17	GACAAAGGCCTATGACCCGACTGAACCTGGGAGACGGGGT	GGGGGCGGAGGCCGGGG	+
M70	SPIC_HUMAN.H11MO.0.D	-26	0.00649063	4.99129	0.388227	13	GACAAAGGCCTATGACCCGACTGAACCTGGGAGACGGGGT	GAGGAAGGGGAGG	+
M70	MNX1_HUMAN.H11MO.0.D	-12	0.00649644	4.99576	0.388227	19	GACAAAGGCCTATGACCCGACTGAACCTGGGAGACGGGGT	CTATTTTAATAACCCTTAA	+
M70	FOXD3_HUMAN.H11MO.0.D	-23	0.00723815	5.56613	0.388227	15	GACAAAGGCCTATGACCCGACTGAACCTGGGAGACGGGGT	TGCTAAGTAAACAAA	-
M70	COT1_HUMAN.H11MO.0.C	-28	0.00761676	5.85729	0.388227	12	GACAAAGGCCTATGACCCGACTGAACCTGGGAGACGGGGT	GGGGTCAGAGGTCAGGG	+
M70	ZN394_HUMAN.H11MO.0.C	-2	0.00766852	5.89709	0.388227	20	GACAAAGGCCTATGACCCGACTGAACCTGGGAGACGGGGT	AGAATGGAATAGAATGGAAT	+
M70	SP3_HUMAN.H11MO.0.B	-25	0.00766852	5.89709	0.388227	15	GACAAAGGCCTATGACCCGACTGAACCTGGGAGACGGGGT	GGGGGGGGGCGGGGCCGGGG	+
M70	ZN148_HUMAN.H11MO.0.D	-24	0.00828695	6.37267	0.406002	15	GACAAAGGCCTATGACCCGACTGAACCTGGGAGACGGGGT	GGGGTGGGGGAGGGG	+
M70	EGR2_HUMAN.H11MO.0.A	-26	0.00910922	7.00499	0.432341	14	GACAAAGGCCTATGACCCGACTGAACCTGGGAGACGGGGT	GGGGGGGTGTGGGAGGGG	+
M70	E2F1_HUMAN.H11MO.0.A	-28	0.00941275	7.2384	0.433209	12	GACAAAGGCCTATGACCCGACTGAACCTGGGAGACGGGGT	GGGGGGCGGGAAAG	+
M70	ZN770_HUMAN.H11MO.1.C	-28	0.0101826	7.83041	0.445125	11	GACAAAGGCCTATGACCCGACTGAACCTGGGAGACGGGGT	GGGAGGCTGAG	+
M70	COT2_HUMAN.H11MO.1.A	-28	0.0105422	8.10692	0.445125	12	GACAAAGGCCTATGACCCGACTGAACCTGGGAGACGGGGT	GGGGTCAAAGGTCAGGG	+
M70	NR1D1_HUMAN.H11MO.0.B	-28	0.0107456	8.26339	0.445125	12	GACAAAGGCCTATGACCCGACTGAACCTGGGAGACGGGGT	AGGGAAGTGGGTCAGAAGG	+
M70	SP2_HUMAN.H11MO.0.A	-24	0.010927	8.4029	0.445125	16	GACAAAGGCCTATGACCCGACTGAACCTGGGAGACGGGGT	GGGGGGGGGGCGGGGCCGGGGG	+
M70	CENPB_HUMAN.H11MO.0.D	-23	0.0112408	8.64416	0.445125	17	GACAAAGGCCTATGACCCGACTGAACCTGGGAGACGGGGT	TTCGTACGATGCGGGTT	+
M70	FOXO1_HUMAN.H11MO.0.A	-28	0.0133852	10.2932	0.499932	12	GACAAAGGCCTATGACCCGACTGAACCTGGGAGACGGGGT	AGTAAACAGGAA	-
M70	PBX3_HUMAN.H11MO.0.A	-27	0.0134958	10.3783	0.499932	11	GACAAAGGCCTATGACCCGACTGAACCTGGGAGACGGGGT	TGATTGACAGG	+
M71	MNX1_HUMAN.H11MO.0.D	-5	0.000207845	0.159833	0.261427	19	GGATCCATCTGTAAAAAGTCGATTTTTCCAAGCCTCGGAC	CTATTTTAATAACCCTTAA	+
M71	IRX2_HUMAN.H11MO.0.D	-19	0.000340471	0.261822	0.261427	19	GGATCCATCTGTAAAAAGTCGATTTTTCCAAGCCTCGGAC	CCAACATGCCCACCCATGT	-
M72	IRX2_HUMAN.H11MO.0.D	-21	0.000161272	0.124018	0.248037	19	GTTTTACAATCCAGCCAGTTCCCTGCATGAAGAATAGAGC	CCAACATGCCCACCCATGT	-
M72	MNX1_HUMAN.H11MO.0.D	-6	0.000689085	0.529906	0.353271	19	GTTTTACAATCCAGCCAGTTCCCTGCATGAAGAATAGAGC	CTATTTTAATAACCCTTAA	+
M73	IRX2_HUMAN.H11MO.0.D	-4	0.000258373	0.198689	0.16865	19	ATTATGAGAAAGTACATCGAAACTTGACGCTGGTCTAACA	CCAACATGCCCACCCATGT	-
M73	MNX1_HUMAN.H11MO.0.D	-5	0.000280409	0.215635	0.16865	19	ATTATGAGAAAGTACATCGAAACTTGACGCTGGTCTAACA	TTAAGGGTTATTAAAATAG	-
M73	GATA1_HUMAN.H11MO.0.A	7	0.001147	0.882044	0.366531	12	ATTATGAGAAAGTACATCGAAACTTGACGCTGGTCTAACA	TCTTATCTGTCCCCGCCAG	-
M73	ZN394_HUMAN.H11MO.0.C	0	0.00195086	1.50021	0.406859	20	ATTATGAGAAAGTACATCGAAACTTGACGCTGGTCTAACA	ATTCCATTCTATTCCATTCT	-
M73	GATA2_HUMAN.H11MO.0.A	-29	0.00221994	1.70713	0.406859	11	ATTATGAGAAAGTACATCGAAACTTGACGCTGGTCTAACA	CTGGGGGGTGGAGATAAGG	+
M73	TLX1_HUMAN.H11MO.0.D	-13	0.00238756	1.83604	0.406859	17	ATTATGAGAAAGTACATCGAAACTTGACGCTGGTCTAACA	CCTTGGCAACTTGCCAG	-
M74	MNX1_HUMAN.H11MO.0.D	-13	0.000462549	0.3557	0.449315	19	TTGCTATCTTGATCAAAATGTCATGATCCAGCCCCGGAAT	TTAAGGGTTATTAAAATAG	-
M74	IRX2_HUMAN.H11MO.0.D	-2	0.00093302	0.717492	0.449315	19	TTGCTATCTTGATCAAAATGTCATGATCCAGCCCCGGAAT	ACATGGGTGGGCATGTTGG	+
M75	IRX2_HUMAN.H11MO.0.D	-1	0.000591504	0.454867	0.389205	19	AATCAGAATTTAAACTCCTCAGTCAAGATGGCTTTAAAAT	CCAACATGCCCACCCATGT	-
M75	MNX1_HUMAN.H11MO.0.D	-18	0.00101465	0.780265	0.389205	19	AATCAGAATTTAAACTCCTCAGTCAAGATGGCTTTAAAAT	CTATTTTAATAACCCTTAA	+
M77	IRX2_HUMAN.H11MO.0.D	-4	5.63285e-05	0.0433166	0.0857572	19	GAGGACAGGCGGATCACCCATCAGCAACCCAGCTGGCACA	CCAACATGCCCACCCATGT	-
M77	MAFA_HUMAN.H11MO.0.D	-9	0.000128659	0.0989391	0.0979387	21	GAGGACAGGCGGATCACCCATCAGCAACCCAGCTGGCACA	GTGCTGACCCCGCAGCCTTCG	+
M77	ZN554_HUMAN.H11MO.0.C	-22	0.00039488	0.303663	0.15746	18	GAGGACAGGCGGATCACCCATCAGCAACCCAGCTGGCACA	AGCACCCCACATGGCTCAGC	-
M77	RARG_HUMAN.H11MO.2.D	-1	0.000502091	0.386108	0.15746	20	GAGGACAGGCGGATCACCCATCAGCAACCCAGCTGGCACA	GTGACCTCTGGGTGACCCCC	-
M77	VDR_HUMAN.H11MO.0.A	0	0.000517128	0.397671	0.15746	16	GAGGACAGGCGGATCACCCATCAGCAACCCAGCTGGCACA	GGGGTCAGTGGGTTCA	+
M77	MNX1_HUMAN.H11MO.0.D	-4	0.00111005	0.853625	0.281665	19	GAGGACAGGCGGATCACCCATCAGCAACCCAGCTGGCACA	CTATTTTAATAACCCTTAA	+
M77	SPZ1_HUMAN.H11MO.0.D	-4	0.00161379	1.24101	0.338288	16	GAGGACAGGCGGATCACCCATCAGCAACCCAGCTGGCACA	CCCAGGGTAACAGCCG	-
M77	ZN589_HUMAN.H11MO.0.D	-4	0.00207429	1.59513	0.338288	16	GAGGACAGGCGGATCACCCATCAGCAACCCAGCTGGCACA	CCCACGGTTACTGCCG	+
M77	TLX1_HUMAN.H11MO.0.D	-1	0.00210471	1.61852	0.338288	17	GAGGACAGGCGGATCACCCATCAGCAACCCAGCTGGCACA	CTGGCAAGTTGCCAAGG	+
M77	RARG_HUMAN.H11MO.0.B	-1	0.00281846	2.16739	0.338288	18	GAGGACAGGCGGATCACCCATCAGCAACCCAGCTGGCACA	AGGTCAGAGTGACCTGGG	+
M77	RARA_HUMAN.H11MO.2.A	-2	0.00288976	2.22223	0.338288	17	GAGGACAGGCGGATCACCCATCAGCAACCCAGCTGGCACA	TGACCTCTCGGTGACCT	-
M77	SMAD3_HUMAN.H11MO.0.B	2	0.00350435	2.69485	0.338288	10	GAGGACAGGCGGATCACCCATCAGCAACCCAGCTGGCACA	CAGGTGACAGAG	-
M77	ZFX_HUMAN.H11MO.1.A	-7	0.00364892	2.80602	0.338288	17	GAGGACAGGCGGATCACCCATCAGCAACCCAGCTGGCACA	GGGGGCGGAGGCCGGGG	+
M77	CLOCK_HUMAN.H11MO.0.C	-14	0.00367919	2.82929	0.338288	14	GAGGACAGGCGGATCACCCATCAGCAACCCAGCTGGCACA	CAGACACGTGAACA	+
M77	RXRA_HUMAN.H11MO.0.A	-10	0.0037774	2.90482	0.338288	20	GAGGACAGGCGGATCACCCATCAGCAACCCAGCTGGCACA	CTCTGACCTCTGCCTCCCCC	-
M77	OLIG2_HUMAN.H11MO.0.B	-17	0.00511871	3.93629	0.426311	18	GAGGACAGGCGGATCACCCATCAGCAACCCAGCTGGCACA	CCAGCTGTTTCCCTTCTG	+
M77	ESR2_HUMAN.H11MO.0.A	-1	0.00532031	4.09132	0.426311	15	GAGGACAGGCGGATCACCCATCAGCAACCCAGCTGGCACA	AGGTCAGGGTGACCT	-
M77	PAX2_HUMAN.H11MO.0.D	-11	0.00591902	4.55172	0.429114	18	GAGGACAGGCGGATCACCCATCAGCAACCCAGCTGGCACA	GTTCAGTCATGCGTGACA	+
M77	TBX21_HUMAN.H11MO.0.A	-12	0.00674196	5.18457	0.446274	13	GAGGACAGGCGGATCACCCATCAGCAACCCAGCTGGCACA	TTCACACCTCCAC	-
M77	MCR_HUMAN.H11MO.0.D	0	0.00718178	5.52279	0.455579	17	GAGGACAGGCGGATCACCCATCAGCAACCCAGCTGGCACA	AAGAACAGGTTGTTGTA	+
M80	IRX2_HUMAN.H11MO.0.D	-6	0.00031268	0.240451	0.479862	19	GACGTTAAATGGCTGCGAGTAACCTGCCGAGAGACGGTTA	ACATGGGTGGGCATGTTGG	+
M80	RXRA_HUMAN.H11MO.0.A	-11	0.00104307	0.802123	0.483102	20	GACGTTAAATGGCTGCGAGTAACCTGCCGAGAGACGGTTA	GGGGGAGGCAGAGGTCAGAG	+
M80	MNX1_HUMAN.H11MO.0.D	-10	0.00146259	1.12473	0.483102	19	GACGTTAAATGGCTGCGAGTAACCTGCCGAGAGACGGTTA	CTATTTTAATAACCCTTAA	+
M81	ZN394_HUMAN.H11MO.0.C	-13	0.000258222	0.198573	0.157097	20	GAAAAACGAAGTTATCACAAAACCATCACCGCACAATGGC	ATTCCATTCTATTCCATTCT	-
M81	MNX1_HUMAN.H11MO.0.D	-3	0.000310924	0.2391	0.157097	19	GAAAAACGAAGTTATCACAAAACCATCACCGCACAATGGC	TTAAGGGTTATTAAAATAG	-
M81	PO3F3_HUMAN.H11MO.0.D	-16	0.000438566	0.337257	0.157097	17	GAAAAACGAAGTTATCACAAAACCATCACCGCACAATGGC	AAATTTGCATAATTTAT	-
M81	PO2F3_HUMAN.H11MO.0.D	-15	0.00051317	0.394628	0.157097	14	GAAAAACGAAGTTATCACAAAACCATCACCGCACAATGGC	CAAATTTGCATAAC	-
M81	HXC10_HUMAN.H11MO.0.D	-13	0.000950897	0.73124	0.242582	19	GAAAAACGAAGTTATCACAAAACCATCACCGCACAATGGC	TTTTTAATTTTTTTATTAC	+
M81	BRAC_HUMAN.H11MO.0.A	0	0.00158468	1.21862	0.346514	20	GAAAAACGAAGTTATCACAAAACCATCACCGCACAATGGC	TTAGCAGGGAGGTGTGAAAT	+
M81	FOXD3_HUMAN.H11MO.0.D	-15	0.00198913	1.52964	0.368769	15	GAAAAACGAAGTTATCACAAAACCATCACCGCACAATGGC	TGCTAAGTAAACAAA	-
M81	TLX1_HUMAN.H11MO.0.D	-22	0.00216831	1.66743	0.368769	17	GAAAAACGAAGTTATCACAAAACCATCACCGCACAATGGC	CTGGCAAGTTGCCAAGG	+
M81	NKX61_HUMAN.H11MO.0.B	-12	0.00270699	2.08168	0.376678	19	GAAAAACGAAGTTATCACAAAACCATCACCGCACAATGGC	CATTAAATTCCCATTAATC	-
M81	PAX8_HUMAN.H11MO.0.D	-24	0.00332825	2.55942	0.378515	14	GAAAAACGAAGTTATCACAAAACCATCACCGCACAATGGC	GTCACTGAAGCGGG	+
M81	NR1D1_HUMAN.H11MO.0.B	-5	0.00341251	2.62422	0.378515	19	GAAAAACGAAGTTATCACAAAACCATCACCGCACAATGGC	AGGGAAGTGGGTCAGAAGG	+
M81	SPIC_HUMAN.H11MO.0.D	-17	0.00346206	2.66232	0.378515	13	GAAAAACGAAGTTATCACAAAACCATCACCGCACAATGGC	CCTCCCCTTCCTC	-
M83	MNX1_HUMAN.H11MO.0.D	-20	7.13765e-07	0.000548885	0.00109324	19	CAGATCAGGCATTGTGTAGTAAAATCCACTCTGTCTTTTC	CTATTTTAATAACCCTTAA	+
M83	ZN394_HUMAN.H11MO.0.C	-12	2.75985e-05	0.0212233	0.0211358	20	CAGATCAGGCATTGTGTAGTAAAATCCACTCTGTCTTTTC	ATTCCATTCTATTCCATTCT	-
M83	NKX61_HUMAN.H11MO.0.B	-16	8.47668e-05	0.0651857	0.0432779	19	CAGATCAGGCATTGTGTAGTAAAATCCACTCTGTCTTTTC	CATTAAATTCCCATTAATC	-
M83	BC11A_HUMAN.H11MO.0.A	-22	0.000373732	0.2874	0.143107	17	CAGATCAGGCATTGTGTAGTAAAATCCACTCTGTCTTTTC	TTTTCACTTCCTCTTTT	-
M83	BRAC_HUMAN.H11MO.0.A	-22	0.00118407	0.910549	0.362718	18	CAGATCAGGCATTGTGTAGTAAAATCCACTCTGTCTTTTC	ATTTCACACCTCCCTGCTAA	-
M83	RARG_HUMAN.H11MO.0.B	-19	0.00150278	1.15564	0.383294	18	CAGATCAGGCATTGTGTAGTAAAATCCACTCTGTCTTTTC	CCCAGGTCACTCTGACCT	-
M83	NR2F6_HUMAN.H11MO.0.D	-19	0.00175173	1.34708	0.383294	18	CAGATCAGGCATTGTGTAGTAAAATCCACTCTGTCTTTTC	TCAATTGAACTTTGTCCT	-
M83	MAF_HUMAN.H11MO.0.A	-16	0.00210112	1.61577	0.402276	19	CAGATCAGGCATTGTGTAGTAAAATCCACTCTGTCTTTTC	TTGCTGAGTCAGCAGATTC	-
M83	NFAC1_HUMAN.H11MO.0.B	-23	0.00281431	2.1642	0.461984	15	CAGATCAGGCATTGTGTAGTAAAATCCACTCTGTCTTTTC	TTTCTTTTTTTCCAT	-
M83	IRF3_HUMAN.H11MO.0.B	-19	0.00301623	2.31948	0.461984	20	CAGATCAGGCATTGTGTAGTAAAATCCACTCTGTCTTTTC	TCACTTTCCCTTTCCCTTTC	-
M84	MNX1_HUMAN.H11MO.0.D	-15	5.49945e-05	0.0422907	0.0839011	19	TGCCATAAAAACCACAGTCTCTGATATTTACTAGCGAGGT	CTATTTTAATAACCCTTAA	+
M84	FOXD3_HUMAN.H11MO.0.D	0	0.000306566	0.235749	0.11046	15	TGCCATAAAAACCACAGTCTCTGATATTTACTAGCGAGGT	TGCTAAGTAAACAAA	-
M84	HXC10_HUMAN.H11MO.0.D	-16	0.000332118	0.255399	0.11046	19	TGCCATAAAAACCACAGTCTCTGATATTTACTAGCGAGGT	TTTTTAATTTTTTTATTAC	+
M84	RXRA_HUMAN.H11MO.0.A	-18	0.00040252	0.309538	0.11046	20	TGCCATAAAAACCACAGTCTCTGATATTTACTAGCGAGGT	CTCTGACCTCTGCCTCCCCC	-
M84	GATA1_HUMAN.H11MO.0.A	-19	0.000466126	0.358451	0.11046	19	TGCCATAAAAACCACAGTCTCTGATATTTACTAGCGAGGT	TCTTATCTGTCCCCGCCAG	-
M84	NR1D1_HUMAN.H11MO.0.B	-2	0.000506823	0.389747	0.11046	19	TGCCATAAAAACCACAGTCTCTGATATTTACTAGCGAGGT	CCTTCTGACCCACTTCCCT	-
M84	ZN394_HUMAN.H11MO.0.C	-10	0.000827734	0.636528	0.157852	20	TGCCATAAAAACCACAGTCTCTGATATTTACTAGCGAGGT	ATTCCATTCTATTCCATTCT	-
M84	IRX2_HUMAN.H11MO.0.D	-11	0.00123918	0.952931	0.171867	19	TGCCATAAAAACCACAGTCTCTGATATTTACTAGCGAGGT	ACATGGGTGGGCATGTTGG	+
M84	AIRE_HUMAN.H11MO.0.C	-7	0.00200769	1.54391	0.255248	18	TGCCATAAAAACCACAGTCTCTGATATTTACTAGCGAGGT	TTAACCAATATAACCAAT	-
M84	GATA2_HUMAN.H11MO.0.A	-19	0.00248564	1.91146	0.291705	19	TGCCATAAAAACCACAGTCTCTGATATTTACTAGCGAGGT	CCTTATCTCCACCCCCCAG	-
M84	GATA5_HUMAN.H11MO.0.D	-9	0.00446378	3.43265	0.371407	17	TGCCATAAAAACCACAGTCTCTGATATTTACTAGCGAGGT	ATCTAAGTTATCTCTTA	-
M84	BRAC_HUMAN.H11MO.0.A	-7	0.00457185	3.51576	0.371407	20	TGCCATAAAAACCACAGTCTCTGATATTTACTAGCGAGGT	TTAGCAGGGAGGTGTGAAAT	+
M84	RFX5_HUMAN.H11MO.0.A	1	0.00457185	3.51576	0.371407	19	TGCCATAAAAACCACAGTCTCTGATATTTACTAGCGAGGT	TCTGCCTAGCAACAGCTGAC	-
M84	LEF1_HUMAN.H11MO.0.A	-16	0.00476678	3.66565	0.371407	14	TGCCATAAAAACCACAGTCTCTGATATTTACTAGCGAGGT	TCCTTTGATTTGCT	+
M84	NFAC1_HUMAN.H11MO.0.B	-17	0.0048689	3.74418	0.371407	15	TGCCATAAAAACCACAGTCTCTGATATTTACTAGCGAGGT	TTTCTTTTTTTCCAT	-
M84	LYL1_HUMAN.H11MO.0.A	-4	0.00519983	3.99867	0.377762	14	TGCCATAAAAACCACAGTCTCTGATATTTACTAGCGAGGT	CAGGAAACAGCTGG	-
M84	Z324A_HUMAN.H11MO.0.C	-3	0.0065593	5.0441	0.454866	23	TGCCATAAAAACCACAGTCTCTGATATTTACTAGCGAGGT	TATCAAACCATCCTTTGCTGCCA	+
M85	MNX1_HUMAN.H11MO.0.D	-21	0.000167534	0.128834	0.257668	19	TCTTGGCTTTAAGTGCTGAAAACGTTATCACAGCCTTGAA	CTATTTTAATAACCCTTAA	+
M85	IRX2_HUMAN.H11MO.0.D	-6	0.000677042	0.520645	0.281615	19	TCTTGGCTTTAAGTGCTGAAAACGTTATCACAGCCTTGAA	CCAACATGCCCACCCATGT	-
M86	MNX1_HUMAN.H11MO.0.D	0	5.02792e-05	0.0386647	0.0773138	19	CAATTCTGTCGACTAGTCATAGTATCTAATCAGCCTTGTA	CTATTTTAATAACCCTTAA	+
M86	IRX2_HUMAN.H11MO.0.D	-20	0.000187078	0.143863	0.109142	19	CAATTCTGTCGACTAGTCATAGTATCTAATCAGCCTTGTA	CCAACATGCCCACCCATGT	-
M87	IRX2_HUMAN.H11MO.0.D	-19	0.000441449	0.339475	0.460229	19	GACATCCAGGACATATGTCTTCAGATGTCCCGGTCATTCA	CCAACATGCCCACCCATGT	-
M87	RXRA_HUMAN.H11MO.0.A	-5	0.0010706	0.823289	0.460229	20	GACATCCAGGACATATGTCTTCAGATGTCCCGGTCATTCA	CTCTGACCTCTGCCTCCCCC	-
M87	MNX1_HUMAN.H11MO.0.D	0	0.00119798	0.921246	0.460229	19	GACATCCAGGACATATGTCTTCAGATGTCCCGGTCATTCA	CTATTTTAATAACCCTTAA	+
M88	IRX2_HUMAN.H11MO.0.D	-20	3.95844e-05	0.0304404	0.060789	19	CTGGCACTTAGAAAGTTGTATCAGGATGATCCCCTGAGTT	CCAACATGCCCACCCATGT	-
M88	MNX1_HUMAN.H11MO.0.D	-11	0.000150162	0.115475	0.1153	19	CTGGCACTTAGAAAGTTGTATCAGGATGATCCCCTGAGTT	CTATTTTAATAACCCTTAA	+
M88	TLX1_HUMAN.H11MO.0.D	0	0.00149112	1.14667	0.457975	17	CTGGCACTTAGAAAGTTGTATCAGGATGATCCCCTGAGTT	CTGGCAAGTTGCCAAGG	+
M91	IRX2_HUMAN.H11MO.0.D	-6	0.000206305	0.158649	0.252023	19	TATTCAAGGTAATTCTACCTTTCATCCCTGTTCGCTTGCA	ACATGGGTGGGCATGTTGG	+
M91	ZN394_HUMAN.H11MO.0.C	-14	0.000658867	0.506668	0.252023	20	TATTCAAGGTAATTCTACCTTTCATCCCTGTTCGCTTGCA	ATTCCATTCTATTCCATTCT	-
M91	MNX1_HUMAN.H11MO.0.D	-15	0.000819487	0.630185	0.252023	19	TATTCAAGGTAATTCTACCTTTCATCCCTGTTCGCTTGCA	CTATTTTAATAACCCTTAA	+
M91	PAX8_HUMAN.H11MO.0.D	-25	0.0017831	1.37121	0.441936	14	TATTCAAGGTAATTCTACCTTTCATCCCTGTTCGCTTGCA	CCCGCTTCAGTGAC	-
M91	Z324A_HUMAN.H11MO.0.C	-17	0.00201182	1.54709	0.441936	23	TATTCAAGGTAATTCTACCTTTCATCCCTGTTCGCTTGCA	TATCAAACCATCCTTTGCTGCCA	+
M92	IRX2_HUMAN.H11MO.0.D	-17	0.000195145	0.150067	0.300134	19	CTATTACTAGGATAGCAAGACCTGAATCTATCTAGCACCA	ACATGGGTGGGCATGTTGG	+
M92	MNX1_HUMAN.H11MO.0.D	-6	0.000712055	0.54757	0.372653	19	CTATTACTAGGATAGCAAGACCTGAATCTATCTAGCACCA	TTAAGGGTTATTAAAATAG	-
M93	MNX1_HUMAN.H11MO.0.D	-8	7.54098e-05	0.0579901	0.115957	19	AGCCTTCATCTTTTGCATAAGCAGCGATATTGAAATACGG	CTATTTTAATAACCCTTAA	+
M93	IRX2_HUMAN.H11MO.0.D	-20	0.000688082	0.529135	0.352685	19	AGCCTTCATCTTTTGCATAAGCAGCGATATTGAAATACGG	ACATGGGTGGGCATGTTGG	+
M93	RXRA_HUMAN.H11MO.0.A	-2	0.00189006	1.45346	0.46117	20	AGCCTTCATCTTTTGCATAAGCAGCGATATTGAAATACGG	CTCTGACCTCTGCCTCCCCC	-
M93	TLX1_HUMAN.H11MO.0.D	-4	0.0022169	1.70479	0.46117	17	AGCCTTCATCTTTTGCATAAGCAGCGATATTGAAATACGG	CTGGCAAGTTGCCAAGG	+
M93	ZN394_HUMAN.H11MO.0.C	-15	0.00234417	1.80266	0.46117	20	AGCCTTCATCTTTTGCATAAGCAGCGATATTGAAATACGG	AGAATGGAATAGAATGGAAT	+
M95	IRX2_HUMAN.H11MO.0.D	-4	1.34893e-05	0.0103732	0.0207287	19	CATTACTTGCTTGAGCATCTGCGAGCCTTCCCGGTGAGCA	ACATGGGTGGGCATGTTGG	+
M96	ZN394_HUMAN.H11MO.0.C	-11	0.000190942	0.146834	0.206582	20	TTCACCTAAATACATTTGAAAAATTGTCACTCTGGACGGC	AGAATGGAATAGAATGGAAT	+
M96	FOXG1_HUMAN.H11MO.0.D	-7	0.000475374	0.365563	0.206582	17	TTCACCTAAATACATTTGAAAAATTGTCACTCTGGACGGC	AAAAAAATATAAACAAT	-
M96	DMBX1_HUMAN.H11MO.0.D	-1	0.000885837	0.681209	0.206582	20	TTCACCTAAATACATTTGAAAAATTGTCACTCTGGACGGC	TAATTATAATCTAATTAATT	+
M96	IRX2_HUMAN.H11MO.0.D	-8	0.000928853	0.714288	0.206582	19	TTCACCTAAATACATTTGAAAAATTGTCACTCTGGACGGC	CCAACATGCCCACCCATGT	-
M96	HXC10_HUMAN.H11MO.0.D	-6	0.00101009	0.776761	0.206582	19	TTCACCTAAATACATTTGAAAAATTGTCACTCTGGACGGC	GTAATAAAAAAATTAAAAA	-
M96	ZN264_HUMAN.H11MO.0.C	-7	0.00108178	0.83189	0.206582	24	TTCACCTAAATACATTTGAAAAATTGTCACTCTGGACGGC	TCTTATAAGGGCACTAATCCCATT	+
M96	HXA7_HUMAN.H11MO.0.D	-4	0.0011901	0.915188	0.206582	15	TTCACCTAAATACATTTGAAAAATTGTCACTCTGGACGGC	AATCAATAGATTGGA	+
M96	AIRE_HUMAN.H11MO.0.C	-7	0.00136419	1.04906	0.206582	18	TTCACCTAAATACATTTGAAAAATTGTCACTCTGGACGGC	TTAACCAATATAACCAAT	-
M96	MNX1_HUMAN.H11MO.0.D	-6	0.00140653	1.08163	0.206582	19	TTCACCTAAATACATTTGAAAAATTGTCACTCTGGACGGC	TTAAGGGTTATTAAAATAG	-
M96	PAX8_HUMAN.H11MO.0.D	-25	0.00159257	1.22469	0.206582	14	TTCACCTAAATACATTTGAAAAATTGTCACTCTGGACGGC	GTCACTGAAGCGGG	+
M96	PAX2_HUMAN.H11MO.0.D	-24	0.00161488	1.24184	0.206582	16	TTCACCTAAATACATTTGAAAAATTGTCACTCTGGACGGC	TGTCACGCATGACTGAAC	-
M96	CLOCK_HUMAN.H11MO.0.C	-8	0.00175359	1.34851	0.206582	14	TTCACCTAAATACATTTGAAAAATTGTCACTCTGGACGGC	CAGACACGTGAACA	+
M96	Z354A_HUMAN.H11MO.0.C	-6	0.00190991	1.46872	0.206582	24	TTCACCTAAATACATTTGAAAAATTGTCACTCTGGACGGC	ACATTAAATGTAAATGGACTAAAT	-
M96	PO3F3_HUMAN.H11MO.0.D	-11	0.00257662	1.98142	0.260116	17	TTCACCTAAATACATTTGAAAAATTGTCACTCTGGACGGC	AAATTTGCATAATTTAT	-
M96	PO2F1_HUMAN.H11MO.0.C	-7	0.0041197	3.16805	0.339564	16	TTCACCTAAATACATTTGAAAAATTGTCACTCTGGACGGC	AATCGAATGCAAATAA	+
M96	GSX1_HUMAN.H11MO.0.D	-6	0.00426057	3.27638	0.339564	15	TTCACCTAAATACATTTGAAAAATTGTCACTCTGGACGGC	TAATTAGTTTTTAAT	+
M96	LEF1_HUMAN.H11MO.0.A	-5	0.00579067	4.45302	0.402783	14	TTCACCTAAATACATTTGAAAAATTGTCACTCTGGACGGC	AGCAAATCAAAGGA	-
M96	SOX2_HUMAN.H11MO.1.A	-3	0.00623437	4.79423	0.402783	16	TTCACCTAAATACATTTGAAAAATTGTCACTCTGGACGGC	TTTGCATAACAAAGGA	-
M96	FOXD3_HUMAN.H11MO.0.D	-1	0.00710874	5.46662	0.402783	15	TTCACCTAAATACATTTGAAAAATTGTCACTCTGGACGGC	TGCTAAGTAAACAAA	-
M96	IRX3_HUMAN.H11MO.0.D	-8	0.00721037	5.54477	0.402783	11	TTCACCTAAATACATTTGAAAAATTGTCACTCTGGACGGC	ATTACATGAAA	-
M96	GSX2_HUMAN.H11MO.0.D	-5	0.00733154	5.63795	0.402783	16	TTCACCTAAATACATTTGAAAAATTGTCACTCTGGACGGC	TTAATTAGTTTTTAAT	+
M96	ZN214_HUMAN.H11MO.0.C	-7	0.00778233	5.98461	0.402783	22	TTCACCTAAATACATTTGAAAAATTGTCACTCTGGACGGC	TCATCAAAGGCCTCAAAAAGGA	-
M96	HME2_HUMAN.H11MO.0.D	-23	0.00795534	6.11765	0.402783	11	TTCACCTAAATACATTTGAAAAATTGTCACTCTGGACGGC	CCCTAATTACC	-
M96	PO3F2_HUMAN.H11MO.0.A	-7	0.00797966	6.13636	0.402783	17	TTCACCTAAATACATTTGAAAAATTGTCACTCTGGACGGC	GAATGAATATGCATGAA	-
M96	THA_HUMAN.H11MO.0.C	2	0.00861993	6.62873	0.405105	15	TTCACCTAAATACATTTGAAAAATTGTCACTCTGGACGGC	GGGTCACTTCAGGTCAG	+
M96	ZFP82_HUMAN.H11MO.0.C	-9	0.00882823	6.78891	0.405105	24	TTCACCTAAATACATTTGAAAAATTGTCACTCTGGACGGC	TTCCATTTCACTAATTCTCTCTTC	+
M96	NFAC1_HUMAN.H11MO.0.B	-14	0.00988937	7.60493	0.440451	15	TTCACCTAAATACATTTGAAAAATTGTCACTCTGGACGGC	ATGGAAAAAAAGAAA	+
M96	ARI3A_HUMAN.H11MO.0.D	-8	0.0108379	8.33433	0.455973	22	TTCACCTAAATACATTTGAAAAATTGTCACTCTGGACGGC	AATTAATCGAAATCAAATTAAA	+
M96	PIT1_HUMAN.H11MO.0.C	-5	0.0108401	8.33605	0.455973	13	TTCACCTAAATACATTTGAAAAATTGTCACTCTGGACGGC	ATATATTCATGAG	-
M96	DLX6_HUMAN.H11MO.0.D	-3	0.0116258	8.94024	0.460708	15	TTCACCTAAATACATTTGAAAAATTGTCACTCTGGACGGC	AAATTAAGGTAATTA	+
M96	HXD11_HUMAN.H11MO.0.D	-5	0.0116922	8.99131	0.460708	11	TTCACCTAAATACATTTGAAAAATTGTCACTCTGGACGGC	AGTAATAAAAA	-
M96	PBX2_HUMAN.H11MO.0.C	-4	0.0125949	9.68544	0.476805	15	TTCACCTAAATACATTTGAAAAATTGTCACTCTGGACGGC	CCATCAATCAATTTA	-
M96	LYL1_HUMAN.H11MO.0.A	-5	0.0135355	10.4088	0.492227	14	TTCACCTAAATACATTTGAAAAATTGTCACTCTGGACGGC	CAGGAAACAGCTGG	-
M96	GATA1_HUMAN.H11MO.0.A	0	0.0136523	10.4987	0.492227	19	TTCACCTAAATACATTTGAAAAATTGTCACTCTGGACGGC	CTGGCGGGGACAGATAAGA	+
M97	IRX2_HUMAN.H11MO.0.D	-3	0.00023188	0.178316	0.181303	19	AACATCTGGCTGCACTAATATACGACCCTGATTGTCCTGG	ACATGGGTGGGCATGTTGG	+
M97	MNX1_HUMAN.H11MO.0.D	-5	0.000353647	0.271955	0.181303	19	AACATCTGGCTGCACTAATATACGACCCTGATTGTCCTGG	CTATTTTAATAACCCTTAA	+
M98	IRX2_HUMAN.H11MO.0.D	-13	5.48753e-05	0.0421991	0.0656784	19	AACATGACCCTTATTTAACAGTTCCACCATGTTGTTAGCC	CCAACATGCCCACCCATGT	-
M98	MNX1_HUMAN.H11MO.0.D	-3	8.54076e-05	0.0656784	0.0656784	19	AACATGACCCTTATTTAACAGTTCCACCATGTTGTTAGCC	TTAAGGGTTATTAAAATAG	-
M99	MNX1_HUMAN.H11MO.0.D	-4	8.70056e-05	0.0669073	0.133175	19	GATTGTAGGAGTCAAAATGTCAGGCCGGCGTTTTTGGACA	TTAAGGGTTATTAAAATAG	-
M99	IRX2_HUMAN.H11MO.0.D	-18	0.000470448	0.361774	0.270853	19	GATTGTAGGAGTCAAAATGTCAGGCCGGCGTTTTTGGACA	ACATGGGTGGGCATGTTGG	+
M99	ZN394_HUMAN.H11MO.0.C	-7	0.000671696	0.516534	0.270853	20	GATTGTAGGAGTCAAAATGTCAGGCCGGCGTTTTTGGACA	AGAATGGAATAGAATGGAAT	+
M99	RXRA_HUMAN.H11MO.0.A	-5	0.000781824	0.601223	0.270853	20	GATTGTAGGAGTCAAAATGTCAGGCCGGCGTTTTTGGACA	GGGGGAGGCAGAGGTCAGAG	+
M99	TLX1_HUMAN.H11MO.0.D	-8	0.00128536	0.988439	0.288554	17	GATTGTAGGAGTCAAAATGTCAGGCCGGCGTTTTTGGACA	CTGGCAAGTTGCCAAGG	+
M99	HXC10_HUMAN.H11MO.0.D	-18	0.00150814	1.15976	0.288554	19	GATTGTAGGAGTCAAAATGTCAGGCCGGCGTTTTTGGACA	GTAATAAAAAAATTAAAAA	-
M99	RARG_HUMAN.H11MO.0.B	-8	0.00269489	2.07237	0.458327	18	GATTGTAGGAGTCAAAATGTCAGGCCGGCGTTTTTGGACA	AGGTCAGAGTGACCTGGG	+
M99	NR1D1_HUMAN.H11MO.0.B	-8	0.00361272	2.77818	0.460818	19	GATTGTAGGAGTCAAAATGTCAGGCCGGCGTTTTTGGACA	AGGGAAGTGGGTCAGAAGG	+
M99	ZN563_HUMAN.H11MO.0.C	-10	0.00448927	3.45225	0.490823	21	GATTGTAGGAGTCAAAATGTCAGGCCGGCGTTTTTGGACA	GGGATCCTCACTGGCAGCTGC	+
M100	BRAC_HUMAN.H11MO.0.A	0	5.10832e-05	0.039283	0.0770178	20	GAAAAACAGCAGTGTGAAAGGGCGAAGGTCGCTGTCATGA	TTAGCAGGGAGGTGTGAAAT	+
M100	TBX2_HUMAN.H11MO.0.D	0	0.000268865	0.206757	0.202683	25	GAAAAACAGCAGTGTGAAAGGGCGAAGGTCGCTGTCATGA	TGCCATCAGAGGTGTGAAAAGCGAC	+
M100	MNX1_HUMAN.H11MO.0.D	-2	0.000654415	0.503245	0.236181	19	GAAAAACAGCAGTGTGAAAGGGCGAAGGTCGCTGTCATGA	TTAAGGGTTATTAAAATAG	-
M100	ZN394_HUMAN.H11MO.0.C	0	0.000673144	0.517648	0.236181	20	GAAAAACAGCAGTGTGAAAGGGCGAAGGTCGCTGTCATGA	AGAATGGAATAGAATGGAAT	+
M100	RFX1_HUMAN.H11MO.0.B	-6	0.000783255	0.602323	0.236181	22	GAAAAACAGCAGTGTGAAAGGGCGAAGGTCGCTGTCATGA	GCCCCGGTTGCCATGGCGACGG	+
M100	ZFX_HUMAN.H11MO.1.A	-17	0.00116027	0.892247	0.291555	17	GAAAAACAGCAGTGTGAAAGGGCGAAGGTCGCTGTCATGA	GGGGGCGGAGGCCGGGG	+
M100	SMAD3_HUMAN.H11MO.0.B	-24	0.00147342	1.13306	0.295159	12	GAAAAACAGCAGTGTGAAAGGGCGAAGGTCGCTGTCATGA	CAGGTGACAGAG	-
M100	ZN350_HUMAN.H11MO.1.D	-16	0.00158925	1.22213	0.295159	24	GAAAAACAGCAGTGTGAAAGGGCGAAGGTCGCTGTCATGA	ACGGGGCGCAGGGATTTGTTGCCC	+
M100	LEF1_HUMAN.H11MO.0.A	-8	0.00176192	1.35492	0.295159	14	GAAAAACAGCAGTGTGAAAGGGCGAAGGTCGCTGTCATGA	AGCAAATCAAAGGA	-
M100	RXRA_HUMAN.H11MO.0.A	-7	0.00199016	1.53043	0.300055	20	GAAAAACAGCAGTGTGAAAGGGCGAAGGTCGCTGTCATGA	GGGGGAGGCAGAGGTCAGAG	+
M100	PROX1_HUMAN.H11MO.0.D	-20	0.0024388	1.87544	0.316234	17	GAAAAACAGCAGTGTGAAAGGGCGAAGGTCGCTGTCATGA	GGGTAAGGCGGGTTGGG	+
M100	IRX2_HUMAN.H11MO.0.D	-5	0.00270759	2.08214	0.316234	19	GAAAAACAGCAGTGTGAAAGGGCGAAGGTCGCTGTCATGA	ACATGGGTGGGCATGTTGG	+
M100	ZN563_HUMAN.H11MO.0.C	-23	0.00279974	2.153	0.316234	17	GAAAAACAGCAGTGTGAAAGGGCGAAGGTCGCTGTCATGA	GCAGCTGCCAGTGAGGATCCC	-
M100	ZN341_HUMAN.H11MO.0.C	-6	0.00309085	2.37686	0.316234	22	GAAAAACAGCAGTGTGAAAGGGCGAAGGTCGCTGTCATGA	GGGGGGGGGGGGAGGGAAGAGC	+
M100	HXC10_HUMAN.H11MO.0.D	-3	0.00314621	2.41943	0.316234	19	GAAAAACAGCAGTGTGAAAGGGCGAAGGTCGCTGTCATGA	TTTTTAATTTTTTTATTAC	+
M100	NR1D1_HUMAN.H11MO.0.B	-3	0.00338958	2.60659	0.319403	19	GAAAAACAGCAGTGTGAAAGGGCGAAGGTCGCTGTCATGA	AGGGAAGTGGGTCAGAAGG	+
M100	TLX1_HUMAN.H11MO.0.D	-11	0.0036295	2.79108	0.321892	17	GAAAAACAGCAGTGTGAAAGGGCGAAGGTCGCTGTCATGA	CTGGCAAGTTGCCAAGG	+
M100	ZN214_HUMAN.H11MO.0.C	-11	0.00497982	3.82948	0.378784	22	GAAAAACAGCAGTGTGAAAGGGCGAAGGTCGCTGTCATGA	TCATCAAAGGCCTCAAAAAGGA	-
M100	HAND1_HUMAN.H11MO.0.D	-14	0.00576746	4.43518	0.378784	17	GAAAAACAGCAGTGTGAAAGGGCGAAGGTCGCTGTCATGA	TGACAAAAACCAGACCC	-
M100	BHE23_HUMAN.H11MO.0.D	-19	0.00586704	4.51176	0.378784	12	GAAAAACAGCAGTGTGAAAGGGCGAAGGTCGCTGTCATGA	AGCATATGGTGG	+
M100	BRAC_HUMAN.H11MO.1.B	-9	0.00669246	5.1465	0.378784	11	GAAAAACAGCAGTGTGAAAGGGCGAAGGTCGCTGTCATGA	AGGTGTGAAAT	+
M100	ZN264_HUMAN.H11MO.0.C	-11	0.00677766	5.21202	0.378784	24	GAAAAACAGCAGTGTGAAAGGGCGAAGGTCGCTGTCATGA	TCTTATAAGGGCACTAATCCCATT	+
M100	SPIC_HUMAN.H11MO.0.D	-20	0.00694456	5.34037	0.378784	13	GAAAAACAGCAGTGTGAAAGGGCGAAGGTCGCTGTCATGA	GAGGAAGGGGAGG	+
M100	KLF6_HUMAN.H11MO.0.A	-15	0.00699692	5.38063	0.378784	19	GAAAAACAGCAGTGTGAAAGGGCGAAGGTCGCTGTCATGA	GGAAGGGCGGGGCCGGGGG	+
M100	Z354A_HUMAN.H11MO.0.C	-11	0.00721637	5.54939	0.378784	24	GAAAAACAGCAGTGTGAAAGGGCGAAGGTCGCTGTCATGA	ACATTAAATGTAAATGGACTAAAT	-
M100	LYL1_HUMAN.H11MO.0.A	-17	0.00772594	5.94125	0.378784	14	GAAAAACAGCAGTGTGAAAGGGCGAAGGTCGCTGTCATGA	CAGGAAACAGCTGG	-
M100	RFX5_HUMAN.H11MO.0.A	-5	0.0077495	5.95937	0.378784	20	GAAAAACAGCAGTGTGAAAGGGCGAAGGTCGCTGTCATGA	GTCAGCTGTTGCTAGGCAGA	+
M100	PPARG_HUMAN.H11MO.0.A	-7	0.00778826	5.98917	0.378784	17	GAAAAACAGCAGTGTGAAAGGGCGAAGGTCGCTGTCATGA	AAGTGGGGCAAAGGTCA	+
M100	OLIG2_HUMAN.H11MO.0.B	-10	0.00826853	6.3585	0.389575	18	GAAAAACAGCAGTGTGAAAGGGCGAAGGTCGCTGTCATGA	CAGAAGGGAAACAGCTGG	-
M100	PTF1A_HUMAN.H11MO.0.B	-13	0.00888202	6.83028	0.396865	18	GAAAAACAGCAGTGTGAAAGGGCGAAGGTCGCTGTCATGA	GGGAAAGGGGGCAGCTGG	-
M100	VEZF1_HUMAN.H11MO.0.C	-5	0.00899315	6.91574	0.396865	22	GAAAAACAGCAGTGTGAAAGGGCGAAGGTCGCTGTCATGA	GGGGAGGGGGGAGGGGGAGGGG	+
M100	ZBT7B_HUMAN.H11MO.0.D	-8	0.0095972	7.38025	0.396865	21	GAAAAACAGCAGTGTGAAAGGGCGAAGGTCGCTGTCATGA	CGCCGTTGCCATGGCAACGGG	+
M100	TCF7_HUMAN.H11MO.0.A	-7	0.00973939	7.48959	0.396865	16	GAAAAACAGCAGTGTGAAAGGGCGAAGGTCGCTGTCATGA	AACCACATCAAAGGAA	+
M100	TAF1_HUMAN.H11MO.0.A	-15	0.0104988	8.0736	0.406025	16	GAAAAACAGCAGTGTGAAAGGGCGAAGGTCGCTGTCATGA	AAGATGGCGGCGGCGG	+
M100	ZBT17_HUMAN.H11MO.0.A	-13	0.0106204	8.16706	0.406025	19	GAAAAACAGCAGTGTGAAAGGGCGAAGGTCGCTGTCATGA	GAGGGTGGGGGAGGGGAAG	+
M100	HXD12_HUMAN.H11MO.0.D	-10	0.0107721	8.28374	0.406025	11	GAAAAACAGCAGTGTGAAAGGGCGAAGGTCGCTGTCATGA	GTAATAAAATT	-
M100	CLOCK_HUMAN.H11MO.0.C	-20	0.0135786	10.442	0.487437	14	GAAAAACAGCAGTGTGAAAGGGCGAAGGTCGCTGTCATGA	TGTTCACGTGTCTG	-
M100	ZNF85_HUMAN.H11MO.0.C	-13	0.0141277	10.8642	0.495355	20	GAAAAACAGCAGTGTGAAAGGGCGAAGGTCGCTGTCATGA	ATAGAAAACTGAAGTAATCT	+
M100	NR2F6_HUMAN.H11MO.0.D	-18	0.0145005	11.1509	0.496869	18	GAAAAACAGCAGTGTGAAAGGGCGAAGGTCGCTGTCATGA	AGGACAAAGTTCACTTGA	+
M101	BRAC_HUMAN.H11MO.0.A	-3	0.000230016	0.176883	0.351995	20	TGCATGGCAAGAAAGAGAGCCTAGCAGCAAGCTTAACCAT	TTAGCAGGGAGGTGTGAAAT	+
M101	MNX1_HUMAN.H11MO.0.D	-17	0.000473377	0.364027	0.362205	19	TGCATGGCAAGAAAGAGAGCCTAGCAGCAAGCTTAACCAT	TTAAGGGTTATTAAAATAG	-
M102	IRX2_HUMAN.H11MO.0.D	-21	6.97144e-05	0.0536104	0.107129	19	GAATGTGTACTAACCCCGGTCCTATGATACTGATCCTGGC	CCAACATGCCCACCCATGT	-
M102	MNX1_HUMAN.H11MO.0.D	-6	0.000235596	0.181173	0.181018	19	GAATGTGTACTAACCCCGGTCCTATGATACTGATCCTGGC	CTATTTTAATAACCCTTAA	+
M102	TLX1_HUMAN.H11MO.0.D	-15	0.000624064	0.479905	0.30538	17	GAATGTGTACTAACCCCGGTCCTATGATACTGATCCTGGC	CTGGCAAGTTGCCAAGG	+
M103	IRX2_HUMAN.H11MO.0.D	-18	0.000458573	0.352643	0.205954	19	ACCTTGTTTTCAAAAAGAAAAAAAGTCGCCAAGTAGAGAG	ACATGGGTGGGCATGTTGG	+
M103	VENTX_HUMAN.H11MO.0.D	-19	0.000593787	0.456622	0.205954	19	ACCTTGTTTTCAAAAAGAAAAAAAGTCGCCAAGTAGAGAG	AATTAGAAACCAATTAGCG	-
M103	ZN554_HUMAN.H11MO.0.C	-14	0.000786796	0.605046	0.205954	20	ACCTTGTTTTCAAAAAGAAAAAAAGTCGCCAAGTAGAGAG	AGCACCCCACATGGCTCAGC	-
M103	TLX1_HUMAN.H11MO.0.D	-17	0.000897523	0.690196	0.205954	17	ACCTTGTTTTCAAAAAGAAAAAAAGTCGCCAAGTAGAGAG	CTGGCAAGTTGCCAAGG	+
M103	NR1D1_HUMAN.H11MO.0.B	-18	0.000905723	0.696501	0.205954	19	ACCTTGTTTTCAAAAAGAAAAAAAGTCGCCAAGTAGAGAG	AGGGAAGTGGGTCAGAAGG	+
M103	ETV5_HUMAN.H11MO.0.C	-26	0.000975443	0.750116	0.205954	14	ACCTTGTTTTCAAAAAGAAAAAAAGTCGCCAAGTAGAGAG	GAGCAGGAAGTGAG	+
M103	GBX2_HUMAN.H11MO.0.D	-19	0.00107141	0.823912	0.205954	17	ACCTTGTTTTCAAAAAGAAAAAAAGTCGCCAAGTAGAGAG	AATTAAAGGCTAATTAG	-
M103	ZFX_HUMAN.H11MO.1.A	-23	0.00139234	1.07071	0.205954	17	ACCTTGTTTTCAAAAAGAAAAAAAGTCGCCAAGTAGAGAG	GGGGGCGGAGGCCGGGG	+
M103	GBX1_HUMAN.H11MO.0.D	-19	0.00139234	1.07071	0.205954	17	ACCTTGTTTTCAAAAAGAAAAAAAGTCGCCAAGTAGAGAG	AAATTTTAGCTAATTAG	-
M103	ZN394_HUMAN.H11MO.0.C	-9	0.00149323	1.1483	0.205954	20	ACCTTGTTTTCAAAAAGAAAAAAAGTCGCCAAGTAGAGAG	AGAATGGAATAGAATGGAAT	+
M103	MNX1_HUMAN.H11MO.0.D	-1	0.00221126	1.70046	0.279572	19	ACCTTGTTTTCAAAAAGAAAAAAAGTCGCCAAGTAGAGAG	CTATTTTAATAACCCTTAA	+
M103	MAFA_HUMAN.H11MO.0.D	-15	0.00292027	2.24569	0.327541	21	ACCTTGTTTTCAAAAAGAAAAAAAGTCGCCAAGTAGAGAG	CGAAGGCTGCGGGGTCAGCAC	-
M103	HXC10_HUMAN.H11MO.0.D	-5	0.00302245	2.32426	0.327541	19	ACCTTGTTTTCAAAAAGAAAAAAAGTCGCCAAGTAGAGAG	GTAATAAAAAAATTAAAAA	-
M103	BARH2_HUMAN.H11MO.0.D	-19	0.00353699	2.71994	0.354999	18	ACCTTGTTTTCAAAAAGAAAAAAAGTCGCCAAGTAGAGAG	CAATTAGGACCAATTAGC	-
M103	RXRA_HUMAN.H11MO.0.A	-20	0.00401786	3.08973	0.354999	20	ACCTTGTTTTCAAAAAGAAAAAAAGTCGCCAAGTAGAGAG	GGGGGAGGCAGAGGTCAGAG	+
M103	ZN214_HUMAN.H11MO.0.C	-6	0.00431639	3.31931	0.354999	22	ACCTTGTTTTCAAAAAGAAAAAAAGTCGCCAAGTAGAGAG	TCATCAAAGGCCTCAAAAAGGA	-
M103	TFCP2_HUMAN.H11MO.0.D	-28	0.00439799	3.38205	0.354999	12	ACCTTGTTTTCAAAAAGAAAAAAAGTCGCCAAGTAGAGAG	GCCTGAACTGGCCAGA	+
M103	FOXD3_HUMAN.H11MO.0.D	-9	0.00462446	3.55621	0.354999	15	ACCTTGTTTTCAAAAAGAAAAAAAGTCGCCAAGTAGAGAG	TGCTAAGTAAACAAA	-
M103	SOX2_HUMAN.H11MO.1.A	1	0.00477704	3.67354	0.354999	15	ACCTTGTTTTCAAAAAGAAAAAAAGTCGCCAAGTAGAGAG	TCCTTTGTTATGCAAA	+
M103	HME2_HUMAN.H11MO.0.D	-26	0.00491373	3.77866	0.354999	11	ACCTTGTTTTCAAAAAGAAAAAAAGTCGCCAAGTAGAGAG	CCCTAATTACC	-
M103	ESX1_HUMAN.H11MO.0.D	-20	0.00567493	4.36402	0.391356	17	ACCTTGTTTTCAAAAAGAAAAAAAGTCGCCAAGTAGAGAG	AATTATTGCTAATTAGC	-
M103	NFYC_HUMAN.H11MO.0.A	-24	0.00739944	5.69017	0.399689	14	ACCTTGTTTTCAAAAAGAAAAAAAGTCGCCAAGTAGAGAG	CTAGCCAATCAGAG	+
M103	ZN350_HUMAN.H11MO.0.C	0	0.00762484	5.8635	0.399689	18	ACCTTGTTTTCAAAAAGAAAAAAAGTCGCCAAGTAGAGAG	CAGTCCTTTTATGACCTA	+
M103	OLIG2_HUMAN.H11MO.0.B	-19	0.00762484	5.8635	0.399689	18	ACCTTGTTTTCAAAAAGAAAAAAAGTCGCCAAGTAGAGAG	CAGAAGGGAAACAGCTGG	-
M103	AIRE_HUMAN.H11MO.0.C	-15	0.00821477	6.31716	0.399689	18	ACCTTGTTTTCAAAAAGAAAAAAAGTCGCCAAGTAGAGAG	TTAACCAATATAACCAAT	-
M103	ZN816_HUMAN.H11MO.0.C	-17	0.00843259	6.48466	0.399689	21	ACCTTGTTTTCAAAAAGAAAAAAAGTCGCCAAGTAGAGAG	AAAAAAGGGGGACATGCAGGG	+
M103	ZN713_HUMAN.H11MO.0.D	-14	0.00858928	6.60515	0.399689	19	ACCTTGTTTTCAAAAAGAAAAAAAGTCGCCAAGTAGAGAG	ATAGAAAAAAGACATGAAA	+
M103	LHX9_HUMAN.H11MO.0.D	-18	0.00884668	6.8031	0.399689	18	ACCTTGTTTTCAAAAAGAAAAAAAGTCGCCAAGTAGAGAG	TAATTAATAGCTAATTAG	-
M103	PAX2_HUMAN.H11MO.0.D	-23	0.00884668	6.8031	0.399689	17	ACCTTGTTTTCAAAAAGAAAAAAAGTCGCCAAGTAGAGAG	TGTCACGCATGACTGAAC	-
M103	ZN563_HUMAN.H11MO.0.C	-22	0.00902585	6.94088	0.399689	18	ACCTTGTTTTCAAAAAGAAAAAAAGTCGCCAAGTAGAGAG	GCAGCTGCCAGTGAGGATCCC	-
M103	GATA1_HUMAN.H11MO.0.A	-1	0.00922779	7.09617	0.399689	19	ACCTTGTTTTCAAAAAGAAAAAAAGTCGCCAAGTAGAGAG	TCTTATCTGTCCCCGCCAG	-
M103	MAFF_HUMAN.H11MO.0.B	-17	0.0102474	7.88022	0.420189	18	ACCTTGTTTTCAAAAAGAAAAAAAGTCGCCAAGTAGAGAG	AAAAATGCTGACTCAGCA	-
M103	SPIC_HUMAN.H11MO.0.D	-26	0.0107879	8.29593	0.430715	13	ACCTTGTTTTCAAAAAGAAAAAAAGTCGCCAAGTAGAGAG	GAGGAAGGGGAGG	+
M103	GATA2_HUMAN.H11MO.0.A	-1	0.0114162	8.77902	0.444109	19	ACCTTGTTTTCAAAAAGAAAAAAAGTCGCCAAGTAGAGAG	CCTTATCTCCACCCCCCAG	-
M103	RARG_HUMAN.H11MO.0.B	-22	0.0136812	10.5208	0.480751	18	ACCTTGTTTTCAAAAAGAAAAAAAGTCGCCAAGTAGAGAG	AGGTCAGAGTGACCTGGG	+
M103	SOX10_HUMAN.H11MO.1.A	-23	0.0139424	10.7217	0.480751	13	ACCTTGTTTTCAAAAAGAAAAAAAGTCGCCAAGTAGAGAG	GAGAACAAAGGAA	-
M106	MNX1_HUMAN.H11MO.0.D	-5	0.000232913	0.17911	0.148945	19	GTCCTTCTCAGGTAAAGCCACTATCATTCTGGTAGAAAAT	TTAAGGGTTATTAAAATAG	-
M106	IRX2_HUMAN.H11MO.0.D	-17	0.00035117	0.27005	0.148945	19	GTCCTTCTCAGGTAAAGCCACTATCATTCTGGTAGAAAAT	ACATGGGTGGGCATGTTGG	+
M106	GATA1_HUMAN.H11MO.0.A	8	0.000447173	0.343876	0.148945	11	GTCCTTCTCAGGTAAAGCCACTATCATTCTGGTAGAAAAT	TCTTATCTGTCCCCGCCAG	-
M106	GATA2_HUMAN.H11MO.0.A	8	0.00142291	1.09422	0.362472	11	GTCCTTCTCAGGTAAAGCCACTATCATTCTGGTAGAAAAT	CCTTATCTCCACCCCCCAG	-
M107	MNX1_HUMAN.H11MO.0.D	-20	7.08969e-05	0.0545197	0.0776685	19	TCACATGTATCAGAGATCACACTTTTCCAAAATCACACTA	CTATTTTAATAACCCTTAA	+
M107	IRX2_HUMAN.H11MO.0.D	-2	0.000101086	0.0777351	0.0776685	19	TCACATGTATCAGAGATCACACTTTTCCAAAATCACACTA	ACATGGGTGGGCATGTTGG	+
M108	MNX1_HUMAN.H11MO.0.D	-20	0.000478594	0.368039	0.375882	19	ACCATCAATCTGGCGTTTTTCCAGCATAAGTCTGCTAAAA	CTATTTTAATAACCCTTAA	+
M108	TLX1_HUMAN.H11MO.0.D	-7	0.000783642	0.602621	0.375882	17	ACCATCAATCTGGCGTTTTTCCAGCATAAGTCTGCTAAAA	CCTTGGCAACTTGCCAG	-
M108	IRX2_HUMAN.H11MO.0.D	-5	0.000904461	0.69553	0.375882	19	ACCATCAATCTGGCGTTTTTCCAGCATAAGTCTGCTAAAA	ACATGGGTGGGCATGTTGG	+
M108	OLIG2_HUMAN.H11MO.0.B	-1	0.00195483	1.50326	0.375882	18	ACCATCAATCTGGCGTTTTTCCAGCATAAGTCTGCTAAAA	CCAGCTGTTTCCCTTCTG	+
M108	RXRA_HUMAN.H11MO.0.A	-7	0.00203349	1.56375	0.375882	20	ACCATCAATCTGGCGTTTTTCCAGCATAAGTCTGCTAAAA	CTCTGACCTCTGCCTCCCCC	-
M108	ZN350_HUMAN.H11MO.0.C	-9	0.00227786	1.75167	0.375882	18	ACCATCAATCTGGCGTTTTTCCAGCATAAGTCTGCTAAAA	CAGTCCTTTTATGACCTA	+
M108	ZN394_HUMAN.H11MO.0.C	-20	0.00234622	1.80424	0.375882	20	ACCATCAATCTGGCGTTTTTCCAGCATAAGTCTGCTAAAA	AGAATGGAATAGAATGGAAT	+
M108	SPIC_HUMAN.H11MO.0.D	0	0.0024557	1.88843	0.375882	13	ACCATCAATCTGGCGTTTTTCCAGCATAAGTCTGCTAAAA	CCTCCCCTTCCTC	-
M108	HXC10_HUMAN.H11MO.0.D	-6	0.00300835	2.31342	0.383729	19	ACCATCAATCTGGCGTTTTTCCAGCATAAGTCTGCTAAAA	TTTTTAATTTTTTTATTAC	+
M108	LYL1_HUMAN.H11MO.0.A	-1	0.00422614	3.2499	0.438598	14	ACCATCAATCTGGCGTTTTTCCAGCATAAGTCTGCTAAAA	CCAGCTGTTTCCTG	+
M108	GATA1_HUMAN.H11MO.0.A	-28	0.00429814	3.30527	0.438598	12	ACCATCAATCTGGCGTTTTTCCAGCATAAGTCTGCTAAAA	CTGGCGGGGACAGATAAGA	+
M108	PAX8_HUMAN.H11MO.0.D	-20	0.00500681	3.85024	0.476226	14	ACCATCAATCTGGCGTTTTTCCAGCATAAGTCTGCTAAAA	CCCGCTTCAGTGAC	-
M108	ZN563_HUMAN.H11MO.0.C	-12	0.005395	4.14875	0.476226	21	ACCATCAATCTGGCGTTTTTCCAGCATAAGTCTGCTAAAA	GCAGCTGCCAGTGAGGATCCC	-
M108	HME2_HUMAN.H11MO.0.D	-23	0.00560027	4.30661	0.476226	11	ACCATCAATCTGGCGTTTTTCCAGCATAAGTCTGCTAAAA	CCCTAATTACC	-
M110	SPIC_HUMAN.H11MO.0.D	-24	0.000581536	0.447201	0.440146	13	GCATCTGACATGTTGTCTCAATGGCTGTCTCTACTAAACA	CCTCCCCTTCCTC	-
M110	SMAD3_HUMAN.H11MO.0.B	-22	0.000597782	0.459694	0.440146	12	GCATCTGACATGTTGTCTCAATGGCTGTCTCTACTAAACA	CTCTGTCACCTG	+
M110	MNX1_HUMAN.H11MO.0.D	-18	0.00129462	0.995563	0.440146	19	GCATCTGACATGTTGTCTCAATGGCTGTCTCTACTAAACA	CTATTTTAATAACCCTTAA	+
M110	PATZ1_HUMAN.H11MO.0.C	-12	0.00162248	1.24769	0.440146	22	GCATCTGACATGTTGTCTCAATGGCTGTCTCTACTAAACA	CCTCCCCCCCCGCCCCCTCCCC	-
M110	KLF6_HUMAN.H11MO.0.A	-16	0.00176744	1.35916	0.440146	19	GCATCTGACATGTTGTCTCAATGGCTGTCTCTACTAAACA	CCCCCGGCCCCGCCCTTCC	-
M110	PURA_HUMAN.H11MO.0.D	-18	0.00193391	1.48718	0.440146	17	GCATCTGACATGTTGTCTCAATGGCTGTCTCTACTAAACA	CCCTGCCCCCCCCTTCC	-
M110	ZN554_HUMAN.H11MO.0.C	-14	0.00201024	1.54588	0.440146	20	GCATCTGACATGTTGTCTCAATGGCTGTCTCTACTAAACA	AGCACCCCACATGGCTCAGC	-
M110	ZN563_HUMAN.H11MO.0.C	-14	0.00241641	1.85822	0.44638	21	GCATCTGACATGTTGTCTCAATGGCTGTCTCTACTAAACA	GGGATCCTCACTGGCAGCTGC	+
M110	HXD13_HUMAN.H11MO.0.D	-27	0.0026212	2.0157	0.44638	11	GCATCTGACATGTTGTCTCAATGGCTGTCTCTACTAAACA	TCCCTAATAAA	-
M110	MAZ_HUMAN.H11MO.0.A	-13	0.00306395	2.35618	0.4696	22	GCATCTGACATGTTGTCTCAATGGCTGTCTCTACTAAACA	CCCCCCCCCCCCCCCCTCCCCC	-
M111	IRX2_HUMAN.H11MO.0.D	0	0.000439998	0.338359	0.26511	19	ACATTGAGTCAGCTCACTTTTCTCTTTAAAGCCACAGTCT	CCAACATGCCCACCCATGT	-
M111	MNX1_HUMAN.H11MO.0.D	-9	0.000517563	0.398006	0.26511	19	ACATTGAGTCAGCTCACTTTTCTCTTTAAAGCCACAGTCT	CTATTTTAATAACCCTTAA	+
M111	TLX1_HUMAN.H11MO.0.D	-14	0.000728677	0.560353	0.279937	17	ACATTGAGTCAGCTCACTTTTCTCTTTAAAGCCACAGTCT	CCTTGGCAACTTGCCAG	-
M113	MNX1_HUMAN.H11MO.0.D	-1	9.44407e-05	0.0726249	0.0870541	19	GCTACTGACAACTCAGTGACCACCTCTTTGCTGCACTTTA	CTATTTTAATAACCCTTAA	+
M113	IRX2_HUMAN.H11MO.0.D	-10	0.000113972	0.0876445	0.0870541	19	GCTACTGACAACTCAGTGACCACCTCTTTGCTGCACTTTA	CCAACATGCCCACCCATGT	-
M113	RXRA_HUMAN.H11MO.0.A	-2	0.000294124	0.226181	0.149772	20	GCTACTGACAACTCAGTGACCACCTCTTTGCTGCACTTTA	CTCTGACCTCTGCCTCCCCC	-
M113	ZN563_HUMAN.H11MO.0.C	0	0.000620956	0.477515	0.234686	21	GCTACTGACAACTCAGTGACCACCTCTTTGCTGCACTTTA	GCAGCTGCCAGTGAGGATCCC	-
M113	HME2_HUMAN.H11MO.0.D	0	0.000768132	0.590694	0.234686	11	GCTACTGACAACTCAGTGACCACCTCTTTGCTGCACTTTA	GGTAATTAGGG	+
M113	RARG_HUMAN.H11MO.2.D	-4	0.00101791	0.782772	0.259166	20	GCTACTGACAACTCAGTGACCACCTCTTTGCTGCACTTTA	GTGACCTCTGGGTGACCCCC	-
M113	BRAC_HUMAN.H11MO.0.A	-4	0.00221781	1.7055	0.341904	20	GCTACTGACAACTCAGTGACCACCTCTTTGCTGCACTTTA	TTAGCAGGGAGGTGTGAAAT	+
M113	HXC10_HUMAN.H11MO.0.D	0	0.00228722	1.75887	0.341904	19	GCTACTGACAACTCAGTGACCACCTCTTTGCTGCACTTTA	GTAATAAAAAAATTAAAAA	-
M113	ZN394_HUMAN.H11MO.0.C	-4	0.00239245	1.83979	0.341904	20	GCTACTGACAACTCAGTGACCACCTCTTTGCTGCACTTTA	ATTCCATTCTATTCCATTCT	-
M113	PAX8_HUMAN.H11MO.0.D	0	0.00246194	1.89323	0.341904	14	GCTACTGACAACTCAGTGACCACCTCTTTGCTGCACTTTA	GTCACTGAAGCGGG	+
M113	PAX2_HUMAN.H11MO.0.D	-3	0.00346732	2.66637	0.36988	18	GCTACTGACAACTCAGTGACCACCTCTTTGCTGCACTTTA	GTTCAGTCATGCGTGACA	+
M113	LYL1_HUMAN.H11MO.0.A	0	0.00469938	3.61383	0.416212	14	GCTACTGACAACTCAGTGACCACCTCTTTGCTGCACTTTA	CCAGCTGTTTCCTG	+
M113	FOXD3_HUMAN.H11MO.0.D	0	0.00485896	3.73654	0.416212	15	GCTACTGACAACTCAGTGACCACCTCTTTGCTGCACTTTA	TTTGTTTACTTAGCA	+
M113	RARA_HUMAN.H11MO.2.A	-5	0.00665179	5.11522	0.495467	17	GCTACTGACAACTCAGTGACCACCTCTTTGCTGCACTTTA	TGACCTCTCGGTGACCT	-
M113	TLX1_HUMAN.H11MO.0.D	-13	0.00665179	5.11522	0.495467	17	GCTACTGACAACTCAGTGACCACCTCTTTGCTGCACTTTA	CCTTGGCAACTTGCCAG	-
M113	GATA1_HUMAN.H11MO.0.A	8	0.00707595	5.44141	0.495467	11	GCTACTGACAACTCAGTGACCACCTCTTTGCTGCACTTTA	TCTTATCTGTCCCCGCCAG	-
M114	IRX2_HUMAN.H11MO.0.D	-12	4.70201e-05	0.0361584	0.048434	19	AGGTCAGAATATCCTCCATGAGTAAACCAGGTCCCCATGT	CCAACATGCCCACCCATGT	-
M114	ZN816_HUMAN.H11MO.1.C	-25	6.99039e-05	0.0537561	0.048434	14	AGGTCAGAATATCCTCCATGAGTAAACCAGGTCCCCATGT	TGCATGTCCCCCTT	-
M114	GATA2_HUMAN.H11MO.0.A	-11	0.000123159	0.0947096	0.048434	19	AGGTCAGAATATCCTCCATGAGTAAACCAGGTCCCCATGT	CCTTATCTCCACCCCCCAG	-
M114	RARG_HUMAN.H11MO.0.B	-25	0.000154329	0.118679	0.048434	15	AGGTCAGAATATCCTCCATGAGTAAACCAGGTCCCCATGT	CCCAGGTCACTCTGACCT	-
M114	GATA1_HUMAN.H11MO.0.A	-11	0.000158813	0.122127	0.048434	19	AGGTCAGAATATCCTCCATGAGTAAACCAGGTCCCCATGT	TCTTATCTGTCCCCGCCAG	-
M114	TAL1_HUMAN.H11MO.0.A	-11	0.000261333	0.200965	0.0664167	19	AGGTCAGAATATCCTCCATGAGTAAACCAGGTCCCCATGT	CCTTATCTGCCCCCCCCAG	-
M114	PAX2_HUMAN.H11MO.0.D	-9	0.000813561	0.625628	0.177225	18	AGGTCAGAATATCCTCCATGAGTAAACCAGGTCCCCATGT	TGTCACGCATGACTGAAC	-
M114	NR1D1_HUMAN.H11MO.0.B	-17	0.00115857	0.890939	0.220834	19	AGGTCAGAATATCCTCCATGAGTAAACCAGGTCCCCATGT	CCTTCTGACCCACTTCCCT	-
M114	ZN554_HUMAN.H11MO.0.C	-20	0.00145213	1.11669	0.246035	20	AGGTCAGAATATCCTCCATGAGTAAACCAGGTCCCCATGT	AGCACCCCACATGGCTCAGC	-
M114	THA_HUMAN.H11MO.0.C	-18	0.00197628	1.51976	0.287065	17	AGGTCAGAATATCCTCCATGAGTAAACCAGGTCCCCATGT	GGGTCACTTCAGGTCAG	+
M114	SP3_HUMAN.H11MO.0.B	-20	0.0020708	1.59245	0.287065	20	AGGTCAGAATATCCTCCATGAGTAAACCAGGTCCCCATGT	CCCCGGCCCCGCCCCCCCCC	-
M114	PURA_HUMAN.H11MO.0.D	-17	0.0023058	1.77316	0.293004	17	AGGTCAGAATATCCTCCATGAGTAAACCAGGTCCCCATGT	CCCTGCCCCCCCCTTCC	-
M114	NR1H3_HUMAN.H11MO.0.B	-15	0.00298254	2.29357	0.349845	19	AGGTCAGAATATCCTCCATGAGTAAACCAGGTCCCCATGT	CAGAGGTCACTGCAGGTCA	+
M114	RXRA_HUMAN.H11MO.0.A	-10	0.00335844	2.58264	0.3658	20	AGGTCAGAATATCCTCCATGAGTAAACCAGGTCCCCATGT	CTCTGACCTCTGCCTCCCCC	-
M114	KLF6_HUMAN.H11MO.0.A	-19	0.00367987	2.82982	0.374089	19	AGGTCAGAATATCCTCCATGAGTAAACCAGGTCCCCATGT	CCCCCGGCCCCGCCCTTCC	-
M115	BRAC_HUMAN.H11MO.0.A	-3	7.82724e-05	0.0601914	0.120044	20	TAAAACTCAAACCCTGCAGTCAGTAAAGTTGTGAACTCCA	ATTTCACACCTCCCTGCTAA	-
M115	MNX1_HUMAN.H11MO.0.D	-12	0.00045025	0.346242	0.342621	19	TAAAACTCAAACCCTGCAGTCAGTAAAGTTGTGAACTCCA	TTAAGGGTTATTAAAATAG	-
M115	IRX2_HUMAN.H11MO.0.D	-1	0.0006702	0.515384	0.342621	19	TAAAACTCAAACCCTGCAGTCAGTAAAGTTGTGAACTCCA	CCAACATGCCCACCCATGT	-
M115	HME2_HUMAN.H11MO.0.D	-17	0.00121756	0.936302	0.367202	11	TAAAACTCAAACCCTGCAGTCAGTAAAGTTGTGAACTCCA	GGTAATTAGGG	+
M115	ZN563_HUMAN.H11MO.0.C	-8	0.00125354	0.963971	0.367202	21	TAAAACTCAAACCCTGCAGTCAGTAAAGTTGTGAACTCCA	GCAGCTGCCAGTGAGGATCCC	-
M115	NR1H3_HUMAN.H11MO.0.B	-9	0.00194271	1.49394	0.372433	19	TAAAACTCAAACCCTGCAGTCAGTAAAGTTGTGAACTCCA	TGACCTGCAGTGACCTCTG	-
M115	HXC10_HUMAN.H11MO.0.D	-18	0.00241798	1.85943	0.412042	19	TAAAACTCAAACCCTGCAGTCAGTAAAGTTGTGAACTCCA	GTAATAAAAAAATTAAAAA	-
M115	NR1D1_HUMAN.H11MO.0.B	-8	0.00371048	2.85336	0.47422	19	TAAAACTCAAACCCTGCAGTCAGTAAAGTTGTGAACTCCA	AGGGAAGTGGGTCAGAAGG	+
M116	FOXD3_HUMAN.H11MO.0.D	-18	6.55625e-05	0.0504176	0.0911889	15	CAGGTCGACTGTTGAAAAATTGTTGCCCAGGCCTCCTATA	TTTGTTTACTTAGCA	+
M116	MAF_HUMAN.H11MO.0.A	-15	0.000119364	0.0917906	0.0911889	19	CAGGTCGACTGTTGAAAAATTGTTGCCCAGGCCTCCTATA	GAATCTGCTGACTCAGCAA	+
M116	MNX1_HUMAN.H11MO.0.D	-19	0.000222865	0.171383	0.113507	19	CAGGTCGACTGTTGAAAAATTGTTGCCCAGGCCTCCTATA	CTATTTTAATAACCCTTAA	+
M116	ZN563_HUMAN.H11MO.0.C	-15	0.000639948	0.49212	0.205346	21	CAGGTCGACTGTTGAAAAATTGTTGCCCAGGCCTCCTATA	GCAGCTGCCAGTGAGGATCCC	-
M116	MAFA_HUMAN.H11MO.0.D	-19	0.00127164	0.977895	0.323828	21	CAGGTCGACTGTTGAAAAATTGTTGCCCAGGCCTCCTATA	GTGCTGACCCCGCAGCCTTCG	+
M116	PAX2_HUMAN.H11MO.0.D	-20	0.00153033	1.17683	0.334032	18	CAGGTCGACTGTTGAAAAATTGTTGCCCAGGCCTCCTATA	TGTCACGCATGACTGAAC	-
M117	IRX2_HUMAN.H11MO.0.D	-11	0.000132041	0.101539	0.203079	19	CATTCAGAAAGATCACATTTGCACTCAAGTGCTCACACTG	CCAACATGCCCACCCATGT	-
M117	MNX1_HUMAN.H11MO.0.D	1	0.000466176	0.358489	0.228179	18	CATTCAGAAAGATCACATTTGCACTCAAGTGCTCACACTG	CTATTTTAATAACCCTTAA	+
M118	MNX1_HUMAN.H11MO.0.D	-6	0.000368962	0.283732	0.293123	19	TACCAGCCAATTAAGTTATTCCATGCTATCACCGTATTAG	CTATTTTAATAACCCTTAA	+
M118	IRX2_HUMAN.H11MO.0.D	-7	0.000595585	0.458005	0.293123	19	TACCAGCCAATTAAGTTATTCCATGCTATCACCGTATTAG	CCAACATGCCCACCCATGT	-
M118	HXC10_HUMAN.H11MO.0.D	-7	0.00110424	0.849158	0.293123	19	TACCAGCCAATTAAGTTATTCCATGCTATCACCGTATTAG	TTTTTAATTTTTTTATTAC	+
M118	ZN394_HUMAN.H11MO.0.C	-17	0.00114376	0.879548	0.293123	20	TACCAGCCAATTAAGTTATTCCATGCTATCACCGTATTAG	ATTCCATTCTATTCCATTCT	-
M119	MNX1_HUMAN.H11MO.0.D	-14	0.000338532	0.260331	0.260278	19	AGTTATGATGCCACTGAGCTTCAACACGTCTCAGAACCTG	CTATTTTAATAACCCTTAA	+
M119	IRX2_HUMAN.H11MO.0.D	-12	0.000338532	0.260331	0.260278	19	AGTTATGATGCCACTGAGCTTCAACACGTCTCAGAACCTG	CCAACATGCCCACCCATGT	-
M120	MNX1_HUMAN.H11MO.0.D	-1	0.000378861	0.291344	0.412719	19	GGGGTTTATAAGTCCTAGTCTACTGTCGGTGCGCAATCCG	CTATTTTAATAACCCTTAA	+
M120	ZN563_HUMAN.H11MO.0.C	-18	0.00139655	1.07395	0.412719	21	GGGGTTTATAAGTCCTAGTCTACTGTCGGTGCGCAATCCG	GCAGCTGCCAGTGAGGATCCC	-
M120	VENTX_HUMAN.H11MO.0.D	6	0.00153569	1.18095	0.412719	13	GGGGTTTATAAGTCCTAGTCTACTGTCGGTGCGCAATCCG	CGCTAATTGGTTTCTAATT	+
M120	IRX2_HUMAN.H11MO.0.D	-18	0.00165417	1.27206	0.412719	19	GGGGTTTATAAGTCCTAGTCTACTGTCGGTGCGCAATCCG	CCAACATGCCCACCCATGT	-
M120	TLX1_HUMAN.H11MO.0.D	-18	0.00201169	1.54699	0.412719	17	GGGGTTTATAAGTCCTAGTCTACTGTCGGTGCGCAATCCG	CCTTGGCAACTTGCCAG	-
M120	GATA1_HUMAN.H11MO.0.A	-3	0.002219	1.70641	0.412719	19	GGGGTTTATAAGTCCTAGTCTACTGTCGGTGCGCAATCCG	TCTTATCTGTCCCCGCCAG	-
M120	BRAC_HUMAN.H11MO.0.A	-3	0.00269434	2.07195	0.412719	20	GGGGTTTATAAGTCCTAGTCTACTGTCGGTGCGCAATCCG	ATTTCACACCTCCCTGCTAA	-
M120	SPIC_HUMAN.H11MO.0.D	-13	0.00286934	2.20652	0.412719	13	GGGGTTTATAAGTCCTAGTCTACTGTCGGTGCGCAATCCG	CCTCCCCTTCCTC	-
M120	ZN589_HUMAN.H11MO.0.D	-12	0.00287345	2.20968	0.412719	16	GGGGTTTATAAGTCCTAGTCTACTGTCGGTGCGCAATCCG	CCCACGGTTACTGCCG	+
M120	HXC10_HUMAN.H11MO.0.D	-7	0.00296016	2.27636	0.412719	19	GGGGTTTATAAGTCCTAGTCTACTGTCGGTGCGCAATCCG	TTTTTAATTTTTTTATTAC	+
M120	ZN394_HUMAN.H11MO.0.C	-11	0.00355031	2.73019	0.45375	20	GGGGTTTATAAGTCCTAGTCTACTGTCGGTGCGCAATCCG	ATTCCATTCTATTCCATTCT	-
M121	IRX2_HUMAN.H11MO.0.D	0	0.000244094	0.187709	0.374851	19	AGATCTTTGCTCCTCGTGCTTCCAAAGAGCGCGGAGATCG	ACATGGGTGGGCATGTTGG	+
M122	RXRA_HUMAN.H11MO.0.A	-15	2.7748e-06	0.00213382	0.00425563	20	TATTTGGGTCAGGGAGTCTGAAGTGTTCCTTACACATGAA	CTCTGACCTCTGCCTCCCCC	-
M122	MNX1_HUMAN.H11MO.0.D	-7	0.000537244	0.41314	0.275531	19	TATTTGGGTCAGGGAGTCTGAAGTGTTCCTTACACATGAA	TTAAGGGTTATTAAAATAG	-
M122	IRX2_HUMAN.H11MO.0.D	-18	0.000735712	0.565762	0.275531	19	TATTTGGGTCAGGGAGTCTGAAGTGTTCCTTACACATGAA	CCAACATGCCCACCCATGT	-
M122	BRAC_HUMAN.H11MO.0.A	-4	0.00116287	0.894247	0.275531	20	TATTTGGGTCAGGGAGTCTGAAGTGTTCCTTACACATGAA	TTAGCAGGGAGGTGTGAAAT	+
M122	MAF_HUMAN.H11MO.0.A	-8	0.00125758	0.967083	0.275531	19	TATTTGGGTCAGGGAGTCTGAAGTGTTCCTTACACATGAA	TTGCTGAGTCAGCAGATTC	-
M122	NR1D1_HUMAN.H11MO.0.B	-5	0.00262435	2.01812	0.447209	19	TATTTGGGTCAGGGAGTCTGAAGTGTTCCTTACACATGAA	AGGGAAGTGGGTCAGAAGG	+
M122	Z324A_HUMAN.H11MO.0.C	-15	0.00300383	2.30995	0.460688	23	TATTTGGGTCAGGGAGTCTGAAGTGTTCCTTACACATGAA	TATCAAACCATCCTTTGCTGCCA	+
M122	GATA1_HUMAN.H11MO.0.A	-28	0.00348815	2.68239	0.486333	12	TATTTGGGTCAGGGAGTCTGAAGTGTTCCTTACACATGAA	CTGGCGGGGACAGATAAGA	+
M124	MNX1_HUMAN.H11MO.0.D	-7	0.00019594	0.150678	0.167371	19	CATCTGCTTATCAGAATCACCATCTGCATTTAGTGAATCA	CTATTTTAATAACCCTTAA	+
M124	IRX2_HUMAN.H11MO.0.D	-16	0.000300866	0.231366	0.167371	19	CATCTGCTTATCAGAATCACCATCTGCATTTAGTGAATCA	CCAACATGCCCACCCATGT	-
M124	GATA1_HUMAN.H11MO.0.A	-28	0.000327393	0.251765	0.167371	12	CATCTGCTTATCAGAATCACCATCTGCATTTAGTGAATCA	CTGGCGGGGACAGATAAGA	+
M124	GATA2_HUMAN.H11MO.0.A	-28	0.00102352	0.787091	0.282966	12	CATCTGCTTATCAGAATCACCATCTGCATTTAGTGAATCA	CTGGGGGGTGGAGATAAGG	+
M124	ZN563_HUMAN.H11MO.0.C	1	0.00151105	1.162	0.331064	20	CATCTGCTTATCAGAATCACCATCTGCATTTAGTGAATCA	GCAGCTGCCAGTGAGGATCCC	-
M124	RXRA_HUMAN.H11MO.0.A	-1	0.00219597	1.6887	0.388108	20	CATCTGCTTATCAGAATCACCATCTGCATTTAGTGAATCA	CTCTGACCTCTGCCTCCCCC	-
M124	TLX1_HUMAN.H11MO.0.D	-22	0.00227753	1.75142	0.388108	17	CATCTGCTTATCAGAATCACCATCTGCATTTAGTGAATCA	CTGGCAAGTTGCCAAGG	+
M125	IRX2_HUMAN.H11MO.0.D	-3	5.34517e-05	0.0411044	0.0818698	19	GCTCCACCAGGTCCCCCATAATGTGATTTTTCAACAACGC	CCAACATGCCCACCCATGT	-
M125	GATA2_HUMAN.H11MO.0.A	8	0.000668183	0.513833	0.271356	11	GCTCCACCAGGTCCCCCATAATGTGATTTTTCAACAACGC	CCTTATCTCCACCCCCCAG	-
M125	TLX1_HUMAN.H11MO.0.D	0	0.000727664	0.559574	0.271356	17	GCTCCACCAGGTCCCCCATAATGTGATTTTTCAACAACGC	CTGGCAAGTTGCCAAGG	+
M125	MNX1_HUMAN.H11MO.0.D	-18	0.00106299	0.817439	0.271356	19	GCTCCACCAGGTCCCCCATAATGTGATTTTTCAACAACGC	TTAAGGGTTATTAAAATAG	-
M125	GATA1_HUMAN.H11MO.0.A	8	0.00106299	0.817439	0.271356	11	GCTCCACCAGGTCCCCCATAATGTGATTTTTCAACAACGC	TCTTATCTGTCCCCGCCAG	-
M125	PROX1_HUMAN.H11MO.0.D	-2	0.00178036	1.3691	0.335671	17	GCTCCACCAGGTCCCCCATAATGTGATTTTTCAACAACGC	CCCAACCCGCCTTACCC	-
M125	SPIC_HUMAN.H11MO.0.D	-3	0.0018315	1.40842	0.335671	13	GCTCCACCAGGTCCCCCATAATGTGATTTTTCAACAACGC	CCTCCCCTTCCTC	-
M125	TAL1_HUMAN.H11MO.0.A	8	0.00258906	1.99099	0.335671	11	GCTCCACCAGGTCCCCCATAATGTGATTTTTCAACAACGC	CCTTATCTGCCCCCCCCAG	-
M125	ZN214_HUMAN.H11MO.0.C	-2	0.00262984	2.02235	0.335671	22	GCTCCACCAGGTCCCCCATAATGTGATTTTTCAACAACGC	TCATCAAAGGCCTCAAAAAGGA	-
M125	Z324A_HUMAN.H11MO.0.C	-13	0.00386425	2.97161	0.455285	23	GCTCCACCAGGTCCCCCATAATGTGATTTTTCAACAACGC	TGGCAGCAAAGGATGGTTTGATA	-
M125	ZN394_HUMAN.H11MO.0.C	-18	0.00436477	3.3565	0.477524	20	GCTCCACCAGGTCCCCCATAATGTGATTTTTCAACAACGC	AGAATGGAATAGAATGGAAT	+
M126	ZN563_HUMAN.H11MO.0.C	1	0.000688035	0.529099	0.382812	20	CTATGGAGTCAGAGGAAACAGGATTGCCCCCTCCAGGAGG	GCAGCTGCCAGTGAGGATCCC	-
M126	FOXD3_HUMAN.H11MO.0.D	-7	0.000822479	0.632487	0.382812	15	CTATGGAGTCAGAGGAAACAGGATTGCCCCCTCCAGGAGG	TGCTAAGTAAACAAA	-
M126	ZN394_HUMAN.H11MO.0.C	-14	0.00103031	0.792309	0.382812	20	CTATGGAGTCAGAGGAAACAGGATTGCCCCCTCCAGGAGG	ATTCCATTCTATTCCATTCT	-
M126	ZN589_HUMAN.H11MO.0.D	-16	0.00113065	0.869471	0.382812	16	CTATGGAGTCAGAGGAAACAGGATTGCCCCCTCCAGGAGG	CCCACGGTTACTGCCG	+
M126	OLIG2_HUMAN.H11MO.0.B	-18	0.00148279	1.14027	0.382812	18	CTATGGAGTCAGAGGAAACAGGATTGCCCCCTCCAGGAGG	CCAGCTGTTTCCCTTCTG	+
M126	RXRA_HUMAN.H11MO.0.A	-1	0.00174793	1.34416	0.382812	20	CTATGGAGTCAGAGGAAACAGGATTGCCCCCTCCAGGAGG	GGGGGAGGCAGAGGTCAGAG	+
M126	NKX61_HUMAN.H11MO.0.B	-18	0.00265752	2.04363	0.382812	19	CTATGGAGTCAGAGGAAACAGGATTGCCCCCTCCAGGAGG	CATTAAATTCCCATTAATC	-
M126	RARG_HUMAN.H11MO.0.B	-5	0.00277938	2.13734	0.382812	18	CTATGGAGTCAGAGGAAACAGGATTGCCCCCTCCAGGAGG	AGGTCAGAGTGACCTGGG	+
M126	ZN214_HUMAN.H11MO.0.C	-16	0.00293595	2.25775	0.382812	22	CTATGGAGTCAGAGGAAACAGGATTGCCCCCTCCAGGAGG	TCCTTTTTGAGGCCTTTGATGA	+
M126	MAFA_HUMAN.H11MO.0.D	-3	0.0029492	2.26793	0.382812	21	CTATGGAGTCAGAGGAAACAGGATTGCCCCCTCCAGGAGG	CGAAGGCTGCGGGGTCAGCAC	-
M126	FOXO1_HUMAN.H11MO.0.A	-12	0.00300314	2.30942	0.382812	12	CTATGGAGTCAGAGGAAACAGGATTGCCCCCTCCAGGAGG	AGTAAACAGGAA	-
M126	MNX1_HUMAN.H11MO.0.D	-3	0.00444284	3.41654	0.464116	19	CTATGGAGTCAGAGGAAACAGGATTGCCCCCTCCAGGAGG	TTAAGGGTTATTAAAATAG	-
M126	COT2_HUMAN.H11MO.1.A	-4	0.00455741	3.50465	0.464116	17	CTATGGAGTCAGAGGAAACAGGATTGCCCCCTCCAGGAGG	GGGGTCAAAGGTCAGGG	+
M126	Z324A_HUMAN.H11MO.0.C	-6	0.00485461	3.7332	0.464116	23	CTATGGAGTCAGAGGAAACAGGATTGCCCCCTCCAGGAGG	TGGCAGCAAAGGATGGTTTGATA	-
M126	SPIC_HUMAN.H11MO.0.D	-24	0.00556667	4.28077	0.479992	13	CTATGGAGTCAGAGGAAACAGGATTGCCCCCTCCAGGAGG	CCTCCCCTTCCTC	-
M126	LYL1_HUMAN.H11MO.0.A	-11	0.00564826	4.34351	0.479992	14	CTATGGAGTCAGAGGAAACAGGATTGCCCCCTCCAGGAGG	CAGGAAACAGCTGG	-
M126	SOX10_HUMAN.H11MO.1.A	-11	0.00608049	4.67589	0.489527	13	CTATGGAGTCAGAGGAAACAGGATTGCCCCCTCCAGGAGG	GAGAACAAAGGAA	-
M127	IRX2_HUMAN.H11MO.0.D	-3	0.000409296	0.314749	0.367766	19	AATACTCGAATCTCAGCTGAAGCACATCGATAGCTTTAGC	CCAACATGCCCACCCATGT	-
M127	MNX1_HUMAN.H11MO.0.D	-10	0.000479276	0.368564	0.367766	19	AATACTCGAATCTCAGCTGAAGCACATCGATAGCTTTAGC	TTAAGGGTTATTAAAATAG	-
# Tomtom (Motif Comparison Tool): Version 5.5.5 compiled on Dec 7 2023 at 04:32:55
# The format of this file is described at http://localhost:8080/meme_5.5.5/doc/tomtom-output-format.html.
# tomtom -o /data/result_enhancer122-k562 /data/k562-motif/result_motif_en/motifs_en122.txt /data/HOCOMOCOv11_full_HUMAN_mono_meme_format.meme
