# Supplementary material for: DeepEPI: CNN-transformer-based model for extracting TF interactions through predicting enhancer-promoter interactions
Source: Bioinform Adv. 2025 Sep 17;5(1):vbaf221. doi: 10.1093/bioadv/vbaf221 (PMC12478696; doi:10.1093/bioadv/vbaf221)
Supplement: vbaf221_Supplementary_Data [file vbaf221_supplementary_data.zip › Supplementary_file5/K562/result_enhancer122-k562/tomtom.xml]

<?xml version='1.0' encoding='UTF-8' standalone='yes'?>
<tomtom version="5.5.5" release="Thu Sep 14 08:48:04 2023 +1000">
  <model>
    <command_line>tomtom -o /data/result_enhancer122-k562 /data/k562-motif/result_motif_en/motifs_en122.txt /data/HOCOMOCOv11_full_HUMAN_mono_meme_format.meme</command_line>
    <distance_measure value="ed"/>
    <threshold type="qvalue">0.5</threshold>
    <alphabet name="DNA" like="dna">
      <letter id="A" symbol="A" complement="T" name="Adenine" colour="CC0000"/>
      <letter id="C" symbol="C" complement="G" name="Cytosine" colour="0000CC"/>
      <letter id="G" symbol="G" complement="C" name="Guanine" colour="FFB300"/>
      <letter id="T" symbol="T" aliases="U" complement="A" name="Thymine" colour="008000"/>
      <letter id="N" symbol="N" aliases="X." equals="ACGT" name="Any base"/>
      <letter id="V" symbol="V" equals="ACG" name="Not T"/>
      <letter id="H" symbol="H" equals="ACT" name="Not G"/>
      <letter id="D" symbol="D" equals="AGT" name="Not C"/>
      <letter id="B" symbol="B" equals="CGT" name="Not A"/>
      <letter id="M" symbol="M" equals="AC" name="Amino"/>
      <letter id="R" symbol="R" equals="AG" name="Purine"/>
      <letter id="W" symbol="W" equals="AT" name="Weak"/>
      <letter id="S" symbol="S" equals="CG" name="Strong"/>
      <letter id="Y" symbol="Y" equals="CT" name="Pyrimidine"/>
      <letter id="K" symbol="K" equals="GT" name="Keto"/>
    </alphabet>
    <strands>both</strands>
    <background from="--query--" A="0.25" C="0.25" G="0.25" T="0.25"/>
    <host>f5f03e2d8156</host>
    <when>Sun Jan 28 13:33:41 2024</when>
  </model>
  <query_dbs>
    <db source="/data/k562-motif/result_motif_en/motifs_en122.txt" name="motifs_en122.txt" loaded="114" excluded="0" last_mod_date="Sat Jan 27 09:07:48 2024"/>
  </query_dbs>
  <target_dbs>
    <db source="/data/HOCOMOCOv11_full_HUMAN_mono_meme_format.meme" name="HOCOMOCOv11_full_HUMAN_mono_meme_format" loaded="769" excluded="0" last_mod_date="Fri Jan 12 11:21:36 2024"/>
  </target_dbs>
  <queries>
    <motif db="0" id="M0" alt="O0" length="40" nsites="8" evalue="1.3e-003">
      <pos A="0.14418" C="0.426366" G="0.14418" T="0.285273"/>
      <pos A="0.14418" C="0.00308642" G="0.14418" T="0.708554"/>
      <pos A="0.14418" C="0.426366" G="0.426366" T="0.00308642"/>
      <pos A="0.14418" C="0.426366" G="0.00308642" T="0.426366"/>
      <pos A="0.426366" C="0.426366" G="0.14418" T="0.00308642"/>
      <pos A="0.00308642" C="0.708554" G="0.14418" T="0.14418"/>
      <pos A="0.285273" C="0.00308642" G="0.426366" T="0.285273"/>
      <pos A="0.285273" C="0.14418" G="0.426366" T="0.14418"/>
      <pos A="0.285273" C="0.426366" G="0.285273" T="0.00308642"/>
      <pos A="0.00308642" C="0.849647" G="0.14418" T="0.00308642"/>
      <pos A="0.285273" C="0.285273" G="0.426366" T="0.00308642"/>
      <pos A="0.285273" C="0.567461" G="0.14418" T="0.00308642"/>
      <pos A="0.285273" C="0.567461" G="0.14418" T="0.00308642"/>
      <pos A="0.285273" C="0.426366" G="0.14418" T="0.14418"/>
      <pos A="0.00308642" C="0.567461" G="0.00308642" T="0.426366"/>
      <pos A="0.14418" C="0.00308642" G="0.285273" T="0.567461"/>
      <pos A="0.285273" C="0.426366" G="0.00308642" T="0.285273"/>
      <pos A="0.00308642" C="0.567461" G="0.14418" T="0.285273"/>
      <pos A="0.285273" C="0.14418" G="0.00308642" T="0.567461"/>
      <pos A="0.00308642" C="0.285273" G="0.285273" T="0.426366"/>
      <pos A="0.00308642" C="0.567461" G="0.285273" T="0.14418"/>
      <pos A="0.14418" C="0.00308642" G="0.708554" T="0.14418"/>
      <pos A="0.426366" C="0.14418" G="0.285273" T="0.14418"/>
      <pos A="0.426366" C="0.14418" G="0.426366" T="0.00308642"/>
      <pos A="0.14418" C="0.14418" G="0.567461" T="0.14418"/>
      <pos A="0.14418" C="0.14418" G="0.00308642" T="0.708554"/>
      <pos A="0.00308642" C="0.426366" G="0.567461" T="0.00308642"/>
      <pos A="0.426366" C="0.00308642" G="0.00308642" T="0.567461"/>
      <pos A="0.00308642" C="0.426366" G="0.426366" T="0.14418"/>
      <pos A="0.285273" C="0.285273" G="0.426366" T="0.00308642"/>
      <pos A="0.426366" C="0.14418" G="0.14418" T="0.285273"/>
      <pos A="0.00308642" C="0.14418" G="0.426366" T="0.426366"/>
      <pos A="0.14418" C="0.426366" G="0.285273" T="0.14418"/>
      <pos A="0.14418" C="0.285273" G="0.14418" T="0.426366"/>
      <pos A="0.00308642" C="0.990741" G="0.00308642" T="0.00308642"/>
      <pos A="0.14418" C="0.849647" G="0.00308642" T="0.00308642"/>
      <pos A="0.426366" C="0.14418" G="0.00308642" T="0.426366"/>
      <pos A="0.285273" C="0.285273" G="0.426366" T="0.00308642"/>
      <pos A="0.567461" C="0.00308642" G="0.14418" T="0.285273"/>
      <pos A="0.14418" C="0.285273" G="0.567461" T="0.00308642"/>
    </motif>
    <motif db="0" id="M1" alt="O1" length="40" nsites="8" evalue="1.3e-003">
      <pos A="0.188272" C="0.373457" G="0.311728" T="0.126543"/>
      <pos A="0.311728" C="0.188272" G="0.188272" T="0.311728"/>
      <pos A="0.126543" C="0.0648148" G="0.558642" T="0.25"/>
      <pos A="0.311728" C="0.188272" G="0.25" T="0.25"/>
      <pos A="0.25" C="0.188272" G="0.373457" T="0.188272"/>
      <pos A="0.311728" C="0.435185" G="0.126543" T="0.126543"/>
      <pos A="0.0648148" C="0.373457" G="0.00308642" T="0.558642"/>
      <pos A="0.188272" C="0.25" G="0.25" T="0.311728"/>
      <pos A="0.126543" C="0.126543" G="0.25" T="0.496914"/>
      <pos A="0.126543" C="0.0648148" G="0.496914" T="0.311728"/>
      <pos A="0.188272" C="0.188272" G="0.558642" T="0.0648148"/>
      <pos A="0.311728" C="0.558642" G="0.0648148" T="0.0648148"/>
      <pos A="0.311728" C="0.25" G="0.126543" T="0.311728"/>
      <pos A="0.188272" C="0.0648148" G="0.496914" T="0.25"/>
      <pos A="0.188272" C="0.373457" G="0.25" T="0.188272"/>
      <pos A="0.373457" C="0.373457" G="0.126543" T="0.126543"/>
      <pos A="0.25" C="0.126543" G="0.558642" T="0.0648148"/>
      <pos A="0.0648148" C="0.0648148" G="0.25" T="0.62037"/>
      <pos A="0.496914" C="0.188272" G="0.126543" T="0.188272"/>
      <pos A="0.00308642" C="0.126543" G="0.743827" T="0.126543"/>
      <pos A="0.188272" C="0.188272" G="0.496914" T="0.126543"/>
      <pos A="0.00308642" C="0.126543" G="0.435185" T="0.435185"/>
      <pos A="0.25" C="0.373457" G="0.126543" T="0.25"/>
      <pos A="0.00308642" C="0.126543" G="0.311728" T="0.558642"/>
      <pos A="0.00308642" C="0.62037" G="0.00308642" T="0.373457"/>
      <pos A="0.311728" C="0.188272" G="0.0648148" T="0.435185"/>
      <pos A="0.373457" C="0.311728" G="0.188272" T="0.126543"/>
      <pos A="0.373457" C="0.00308642" G="0.126543" T="0.496914"/>
      <pos A="0.126543" C="0.188272" G="0.62037" T="0.0648148"/>
      <pos A="0.25" C="0.25" G="0.373457" T="0.126543"/>
      <pos A="0.126543" C="0.805556" G="0.0648148" T="0.00308642"/>
      <pos A="0.25" C="0.311728" G="0.188272" T="0.25"/>
      <pos A="0.311728" C="0.311728" G="0.25" T="0.126543"/>
      <pos A="0.0648148" C="0.126543" G="0.496914" T="0.311728"/>
      <pos A="0.558642" C="0.126543" G="0.25" T="0.0648148"/>
      <pos A="0.0648148" C="0.311728" G="0.62037" T="0.00308642"/>
      <pos A="0.126543" C="0.188272" G="0.373457" T="0.311728"/>
      <pos A="0.25" C="0.435185" G="0.126543" T="0.188272"/>
      <pos A="0.373457" C="0.311728" G="0.25" T="0.0648148"/>
      <pos A="0.00308642" C="0.435185" G="0.435185" T="0.126543"/>
    </motif>
    <motif db="0" id="M10" alt="O10" length="40" nsites="8" evalue="1.3e-003">
      <pos A="0.238242" C="0.0971486" G="0.14418" T="0.52043"/>
      <pos A="0.238242" C="0.285273" G="0.14418" T="0.332304"/>
      <pos A="0.755585" C="0.0501175" G="0.14418" T="0.0501175"/>
      <pos A="0.285273" C="0.0501175" G="0.473398" T="0.191211"/>
      <pos A="0.14418" C="0.426366" G="0.00308642" T="0.426366"/>
      <pos A="0.238242" C="0.379335" G="0.00308642" T="0.379335"/>
      <pos A="0.191211" C="0.0501175" G="0.285273" T="0.473398"/>
      <pos A="0.426366" C="0.191211" G="0.238242" T="0.14418"/>
      <pos A="0.238242" C="0.14418" G="0.567461" T="0.0501175"/>
      <pos A="0.0501175" C="0.332304" G="0.285273" T="0.332304"/>
      <pos A="0.14418" C="0.285273" G="0.191211" T="0.379335"/>
      <pos A="0.238242" C="0.0501175" G="0.238242" T="0.473398"/>
      <pos A="0.285273" C="0.191211" G="0.14418" T="0.379335"/>
      <pos A="0.379335" C="0.191211" G="0.0971486" T="0.332304"/>
      <pos A="0.14418" C="0.379335" G="0.0971486" T="0.379335"/>
      <pos A="0.332304" C="0.191211" G="0.238242" T="0.238242"/>
      <pos A="0.426366" C="0.191211" G="0.332304" T="0.0501175"/>
      <pos A="0.238242" C="0.238242" G="0.285273" T="0.238242"/>
      <pos A="0.473398" C="0.00308642" G="0.285273" T="0.238242"/>
      <pos A="0.285273" C="0.0501175" G="0.0501175" T="0.614492"/>
      <pos A="0.191211" C="0.238242" G="0.14418" T="0.426366"/>
      <pos A="0.14418" C="0.0971486" G="0.567461" T="0.191211"/>
      <pos A="0.0971486" C="0.708554" G="0.14418" T="0.0501175"/>
      <pos A="0.379335" C="0.191211" G="0.14418" T="0.285273"/>
      <pos A="0.661523" C="0.14418" G="0.14418" T="0.0501175"/>
      <pos A="0.238242" C="0.379335" G="0.0971486" T="0.285273"/>
      <pos A="0.14418" C="0.379335" G="0.285273" T="0.191211"/>
      <pos A="0.52043" C="0.0501175" G="0.191211" T="0.238242"/>
      <pos A="0.332304" C="0.0501175" G="0.379335" T="0.238242"/>
      <pos A="0.379335" C="0.191211" G="0.14418" T="0.285273"/>
      <pos A="0.285273" C="0.0501175" G="0.191211" T="0.473398"/>
      <pos A="0.285273" C="0.14418" G="0.379335" T="0.191211"/>
      <pos A="0.191211" C="0.0971486" G="0.332304" T="0.379335"/>
      <pos A="0.00308642" C="0.332304" G="0.52043" T="0.14418"/>
      <pos A="0.379335" C="0.0501175" G="0.0971486" T="0.473398"/>
      <pos A="0.426366" C="0.191211" G="0.332304" T="0.0501175"/>
      <pos A="0.285273" C="0.0501175" G="0.332304" T="0.332304"/>
      <pos A="0.426366" C="0.14418" G="0.332304" T="0.0971486"/>
      <pos A="0.332304" C="0.0971486" G="0.0971486" T="0.473398"/>
      <pos A="0.191211" C="0.379335" G="0.14418" T="0.285273"/>
    </motif>
    <motif db="0" id="M100" alt="O100" length="40" nsites="8" evalue="1.3e-003">
      <pos A="0.00308642" C="0.00308642" G="0.496914" T="0.496914"/>
      <pos A="0.496914" C="0.00308642" G="0.200617" T="0.299383"/>
      <pos A="0.299383" C="0.101852" G="0.299383" T="0.299383"/>
      <pos A="0.398148" C="0.200617" G="0.101852" T="0.299383"/>
      <pos A="0.398148" C="0.200617" G="0.00308642" T="0.398148"/>
      <pos A="0.398148" C="0.101852" G="0.200617" T="0.299383"/>
      <pos A="0.101852" C="0.299383" G="0.299383" T="0.299383"/>
      <pos A="0.496914" C="0.299383" G="0.101852" T="0.101852"/>
      <pos A="0.200617" C="0.200617" G="0.299383" T="0.299383"/>
      <pos A="0.200617" C="0.398148" G="0.299383" T="0.101852"/>
      <pos A="0.299383" C="0.299383" G="0.200617" T="0.200617"/>
      <pos A="0.101852" C="0.200617" G="0.496914" T="0.200617"/>
      <pos A="0.101852" C="0.101852" G="0.299383" T="0.496914"/>
      <pos A="0.200617" C="0.00308642" G="0.496914" T="0.299383"/>
      <pos A="0.200617" C="0.00308642" G="0.00308642" T="0.79321"/>
      <pos A="0.200617" C="0.200617" G="0.496914" T="0.101852"/>
      <pos A="0.595679" C="0.299383" G="0.00308642" T="0.101852"/>
      <pos A="0.694444" C="0.200617" G="0.101852" T="0.00308642"/>
      <pos A="0.595679" C="0.101852" G="0.101852" T="0.200617"/>
      <pos A="0.200617" C="0.200617" G="0.299383" T="0.299383"/>
      <pos A="0.101852" C="0.00308642" G="0.694444" T="0.200617"/>
      <pos A="0.200617" C="0.101852" G="0.496914" T="0.200617"/>
      <pos A="0.299383" C="0.398148" G="0.200617" T="0.101852"/>
      <pos A="0.200617" C="0.00308642" G="0.496914" T="0.299383"/>
      <pos A="0.496914" C="0.398148" G="0.101852" T="0.00308642"/>
      <pos A="0.496914" C="0.101852" G="0.00308642" T="0.398148"/>
      <pos A="0.101852" C="0.00308642" G="0.891975" T="0.00308642"/>
      <pos A="0.200617" C="0.101852" G="0.398148" T="0.299383"/>
      <pos A="0.200617" C="0.200617" G="0.101852" T="0.496914"/>
      <pos A="0.398148" C="0.496914" G="0.101852" T="0.00308642"/>
      <pos A="0.101852" C="0.101852" G="0.398148" T="0.398148"/>
      <pos A="0.101852" C="0.496914" G="0.299383" T="0.101852"/>
      <pos A="0.299383" C="0.200617" G="0.101852" T="0.398148"/>
      <pos A="0.101852" C="0.00308642" G="0.595679" T="0.299383"/>
      <pos A="0.200617" C="0.299383" G="0.00308642" T="0.496914"/>
      <pos A="0.101852" C="0.299383" G="0.299383" T="0.299383"/>
      <pos A="0.398148" C="0.299383" G="0.101852" T="0.200617"/>
      <pos A="0.200617" C="0.00308642" G="0.299383" T="0.496914"/>
      <pos A="0.200617" C="0.101852" G="0.496914" T="0.200617"/>
      <pos A="0.398148" C="0.200617" G="0.299383" T="0.101852"/>
    </motif>
    <motif db="0" id="M101" alt="O101" length="40" nsites="8" evalue="1.3e-003">
      <pos A="0.332304" C="0.167696" G="0.0579565" T="0.442043"/>
      <pos A="0.222565" C="0.222565" G="0.277435" T="0.277435"/>
      <pos A="0.167696" C="0.606653" G="0.0579565" T="0.167696"/>
      <pos A="0.442043" C="0.222565" G="0.167696" T="0.167696"/>
      <pos A="0.222565" C="0.0579565" G="0.277435" T="0.442043"/>
      <pos A="0.00308642" C="0.387174" G="0.387174" T="0.222565"/>
      <pos A="0.332304" C="0.277435" G="0.387174" T="0.00308642"/>
      <pos A="0.167696" C="0.551784" G="0.00308642" T="0.277435"/>
      <pos A="0.442043" C="0.112826" G="0.167696" T="0.277435"/>
      <pos A="0.496914" C="0.112826" G="0.167696" T="0.222565"/>
      <pos A="0.0579565" C="0.387174" G="0.551784" T="0.00308642"/>
      <pos A="0.332304" C="0.112826" G="0.222565" T="0.332304"/>
      <pos A="0.387174" C="0.222565" G="0.277435" T="0.112826"/>
      <pos A="0.442043" C="0.332304" G="0.112826" T="0.112826"/>
      <pos A="0.167696" C="0.167696" G="0.551784" T="0.112826"/>
      <pos A="0.442043" C="0.222565" G="0.112826" T="0.222565"/>
      <pos A="0.167696" C="0.277435" G="0.387174" T="0.167696"/>
      <pos A="0.496914" C="0.00308642" G="0.112826" T="0.387174"/>
      <pos A="0.277435" C="0.222565" G="0.387174" T="0.112826"/>
      <pos A="0.277435" C="0.387174" G="0.222565" T="0.112826"/>
      <pos A="0.387174" C="0.496914" G="0.112826" T="0.00308642"/>
      <pos A="0.277435" C="0.112826" G="0.277435" T="0.332304"/>
      <pos A="0.332304" C="0.222565" G="0.222565" T="0.222565"/>
      <pos A="0.167696" C="0.222565" G="0.442043" T="0.167696"/>
      <pos A="0.222565" C="0.551784" G="0.112826" T="0.112826"/>
      <pos A="0.387174" C="0.112826" G="0.167696" T="0.332304"/>
      <pos A="0.277435" C="0.112826" G="0.606653" T="0.00308642"/>
      <pos A="0.112826" C="0.496914" G="0.112826" T="0.277435"/>
      <pos A="0.551784" C="0.167696" G="0.00308642" T="0.277435"/>
      <pos A="0.387174" C="0.00308642" G="0.277435" T="0.332304"/>
      <pos A="0.222565" C="0.277435" G="0.332304" T="0.167696"/>
      <pos A="0.442043" C="0.442043" G="0.112826" T="0.00308642"/>
      <pos A="0.222565" C="0.167696" G="0.222565" T="0.387174"/>
      <pos A="0.222565" C="0.112826" G="0.112826" T="0.551784"/>
      <pos A="0.387174" C="0.222565" G="0.222565" T="0.167696"/>
      <pos A="0.387174" C="0.00308642" G="0.332304" T="0.277435"/>
      <pos A="0.112826" C="0.442043" G="0.167696" T="0.277435"/>
      <pos A="0.167696" C="0.551784" G="0.112826" T="0.167696"/>
      <pos A="0.442043" C="0.277435" G="0.112826" T="0.167696"/>
      <pos A="0.277435" C="0.277435" G="0.112826" T="0.332304"/>
    </motif>
    <motif db="0" id="M102" alt="O102" length="40" nsites="8" evalue="1.3e-003">
      <pos A="0.203626" C="0.288854" G="0.313922" T="0.193598"/>
      <pos A="0.288854" C="0.268801" G="0.193598" T="0.248747"/>
      <pos A="0.313922" C="0.248747" G="0.178558" T="0.258773"/>
      <pos A="0.263787" C="0.193598" G="0.188585" T="0.35403"/>
      <pos A="0.298881" C="0.198612" G="0.323949" T="0.178558"/>
      <pos A="0.25376" C="0.143464" G="0.25376" T="0.349016"/>
      <pos A="0.233707" C="0.243733" G="0.283841" T="0.23872"/>
      <pos A="0.303895" C="0.218666" G="0.143464" T="0.333975"/>
      <pos A="0.364056" C="0.0933294" G="0.273814" T="0.268801"/>
      <pos A="0.23872" C="0.318935" G="0.163518" T="0.278828"/>
      <pos A="0.148477" C="0.268801" G="0.23872" T="0.344003"/>
      <pos A="0.349016" C="0.118396" G="0.263787" T="0.268801"/>
      <pos A="0.349016" C="0.183571" G="0.198612" T="0.268801"/>
      <pos A="0.303895" C="0.344003" G="0.168531" T="0.183571"/>
      <pos A="0.243733" C="0.33899" G="0.203626" T="0.213652"/>
      <pos A="0.243733" C="0.344003" G="0.168531" T="0.243733"/>
      <pos A="0.183571" C="0.328962" G="0.258773" T="0.228692"/>
      <pos A="0.278828" C="0.183571" G="0.298881" T="0.23872"/>
      <pos A="0.268801" C="0.158504" G="0.414192" T="0.158504"/>
      <pos A="0.13845" C="0.143464" G="0.278828" T="0.439258"/>
      <pos A="0.308909" C="0.333975" G="0.163518" T="0.193598"/>
      <pos A="0.15349" C="0.364056" G="0.188585" T="0.293868"/>
      <pos A="0.198612" C="0.213652" G="0.198612" T="0.389124"/>
      <pos A="0.359043" C="0.158504" G="0.25376" T="0.228692"/>
      <pos A="0.258773" C="0.103356" G="0.303895" T="0.333975"/>
      <pos A="0.0381807" C="0.33899" G="0.359043" T="0.263787"/>
      <pos A="0.308909" C="0.248747" G="0.143464" T="0.298881"/>
      <pos A="0.233707" C="0.308909" G="0.143464" T="0.313922"/>
      <pos A="0.328962" C="0.103356" G="0.273814" T="0.293868"/>
      <pos A="0.323949" C="0.364056" G="0.0883151" T="0.223679"/>
      <pos A="0.158504" C="0.288854" G="0.193598" T="0.359043"/>
      <pos A="0.333975" C="0.178558" G="0.36907" T="0.118396"/>
      <pos A="0.409178" C="0.283841" G="0.158504" T="0.148477"/>
      <pos A="0.263787" C="0.188585" G="0.273814" T="0.273814"/>
      <pos A="0.283841" C="0.394137" G="0.158504" T="0.163518"/>
      <pos A="0.268801" C="0.323949" G="0.168531" T="0.23872"/>
      <pos A="0.218666" C="0.193598" G="0.268801" T="0.318935"/>
      <pos A="0.273814" C="0.168531" G="0.298881" T="0.258773"/>
      <pos A="0.113383" C="0.23872" G="0.379097" T="0.268801"/>
      <pos A="0.303895" C="0.308909" G="0.23872" T="0.148477"/>
    </motif>
    <motif db="0" id="M103" alt="O103" length="40" nsites="8" evalue="1.3e-003">
      <pos A="0.398148" C="0.299383" G="0.101852" T="0.200617"/>
      <pos A="0.101852" C="0.496914" G="0.00308642" T="0.398148"/>
      <pos A="0.101852" C="0.398148" G="0.101852" T="0.398148"/>
      <pos A="0.101852" C="0.299383" G="0.101852" T="0.496914"/>
      <pos A="0.00308642" C="0.299383" G="0.299383" T="0.398148"/>
      <pos A="0.00308642" C="0.200617" G="0.398148" T="0.398148"/>
      <pos A="0.00308642" C="0.101852" G="0.101852" T="0.79321"/>
      <pos A="0.101852" C="0.200617" G="0.299383" T="0.398148"/>
      <pos A="0.299383" C="0.101852" G="0.101852" T="0.496914"/>
      <pos A="0.101852" C="0.200617" G="0.101852" T="0.595679"/>
      <pos A="0.299383" C="0.398148" G="0.200617" T="0.101852"/>
      <pos A="0.398148" C="0.398148" G="0.00308642" T="0.200617"/>
      <pos A="0.595679" C="0.00308642" G="0.101852" T="0.299383"/>
      <pos A="0.496914" C="0.299383" G="0.00308642" T="0.200617"/>
      <pos A="0.398148" C="0.101852" G="0.398148" T="0.101852"/>
      <pos A="0.398148" C="0.299383" G="0.00308642" T="0.299383"/>
      <pos A="0.299383" C="0.299383" G="0.398148" T="0.00308642"/>
      <pos A="0.496914" C="0.200617" G="0.200617" T="0.101852"/>
      <pos A="0.595679" C="0.398148" G="0.00308642" T="0.00308642"/>
      <pos A="0.398148" C="0.101852" G="0.299383" T="0.200617"/>
      <pos A="0.496914" C="0.200617" G="0.299383" T="0.00308642"/>
      <pos A="0.595679" C="0.101852" G="0.00308642" T="0.299383"/>
      <pos A="0.398148" C="0.398148" G="0.200617" T="0.00308642"/>
      <pos A="0.398148" C="0.200617" G="0.00308642" T="0.398148"/>
      <pos A="0.200617" C="0.200617" G="0.299383" T="0.299383"/>
      <pos A="0.200617" C="0.101852" G="0.299383" T="0.398148"/>
      <pos A="0.299383" C="0.398148" G="0.299383" T="0.00308642"/>
      <pos A="0.398148" C="0.101852" G="0.496914" T="0.00308642"/>
      <pos A="0.00308642" C="0.595679" G="0.299383" T="0.101852"/>
      <pos A="0.200617" C="0.595679" G="0.00308642" T="0.200617"/>
      <pos A="0.496914" C="0.496914" G="0.00308642" T="0.00308642"/>
      <pos A="0.595679" C="0.00308642" G="0.101852" T="0.299383"/>
      <pos A="0.101852" C="0.00308642" G="0.79321" T="0.101852"/>
      <pos A="0.200617" C="0.200617" G="0.200617" T="0.398148"/>
      <pos A="0.595679" C="0.398148" G="0.00308642" T="0.00308642"/>
      <pos A="0.200617" C="0.299383" G="0.398148" T="0.101852"/>
      <pos A="0.299383" C="0.101852" G="0.299383" T="0.299383"/>
      <pos A="0.200617" C="0.200617" G="0.595679" T="0.00308642"/>
      <pos A="0.398148" C="0.200617" G="0.299383" T="0.101852"/>
      <pos A="0.299383" C="0.200617" G="0.398148" T="0.101852"/>
    </motif>
    <motif db="0" id="M104" alt="O104" length="40" nsites="8" evalue="1.3e-003">
      <pos A="0.00308642" C="0.990741" G="0.00308642" T="0.00308642"/>
      <pos A="0.00308642" C="0.00308642" G="0.990741" T="0.00308642"/>
      <pos A="0.00308642" C="0.00308642" G="0.990741" T="0.00308642"/>
      <pos A="0.00308642" C="0.990741" G="0.00308642" T="0.00308642"/>
      <pos A="0.00308642" C="0.00308642" G="0.00308642" T="0.990741"/>
      <pos A="0.00308642" C="0.990741" G="0.00308642" T="0.00308642"/>
      <pos A="0.00308642" C="0.990741" G="0.00308642" T="0.00308642"/>
      <pos A="0.00308642" C="0.00308642" G="0.990741" T="0.00308642"/>
      <pos A="0.00308642" C="0.990741" G="0.00308642" T="0.00308642"/>
      <pos A="0.00308642" C="0.990741" G="0.00308642" T="0.00308642"/>
      <pos A="0.00308642" C="0.00308642" G="0.990741" T="0.00308642"/>
      <pos A="0.00308642" C="0.00308642" G="0.00308642" T="0.990741"/>
      <pos A="0.00308642" C="0.00308642" G="0.00308642" T="0.990741"/>
      <pos A="0.990741" C="0.00308642" G="0.00308642" T="0.00308642"/>
      <pos A="0.990741" C="0.00308642" G="0.00308642" T="0.00308642"/>
      <pos A="0.00308642" C="0.990741" G="0.00308642" T="0.00308642"/>
      <pos A="0.00308642" C="0.990741" G="0.00308642" T="0.00308642"/>
      <pos A="0.00308642" C="0.990741" G="0.00308642" T="0.00308642"/>
      <pos A="0.00308642" C="0.990741" G="0.00308642" T="0.00308642"/>
      <pos A="0.00308642" C="0.990741" G="0.00308642" T="0.00308642"/>
      <pos A="0.00308642" C="0.00308642" G="0.00308642" T="0.990741"/>
      <pos A="0.00308642" C="0.990741" G="0.00308642" T="0.00308642"/>
      <pos A="0.00308642" C="0.00308642" G="0.990741" T="0.00308642"/>
      <pos A="0.00308642" C="0.00308642" G="0.990741" T="0.00308642"/>
      <pos A="0.990741" C="0.00308642" G="0.00308642" T="0.00308642"/>
      <pos A="0.990741" C="0.00308642" G="0.00308642" T="0.00308642"/>
      <pos A="0.00308642" C="0.00308642" G="0.00308642" T="0.990741"/>
      <pos A="0.00308642" C="0.990741" G="0.00308642" T="0.00308642"/>
      <pos A="0.00308642" C="0.00308642" G="0.990741" T="0.00308642"/>
      <pos A="0.00308642" C="0.990741" G="0.00308642" T="0.00308642"/>
      <pos A="0.00308642" C="0.00308642" G="0.990741" T="0.00308642"/>
      <pos A="0.00308642" C="0.990741" G="0.00308642" T="0.00308642"/>
      <pos A="0.00308642" C="0.00308642" G="0.990741" T="0.00308642"/>
      <pos A="0.00308642" C="0.00308642" G="0.990741" T="0.00308642"/>
      <pos A="0.00308642" C="0.990741" G="0.00308642" T="0.00308642"/>
      <pos A="0.00308642" C="0.00308642" G="0.990741" T="0.00308642"/>
      <pos A="0.00308642" C="0.00308642" G="0.990741" T="0.00308642"/>
      <pos A="0.00308642" C="0.990741" G="0.00308642" T="0.00308642"/>
      <pos A="0.990741" C="0.00308642" G="0.00308642" T="0.00308642"/>
      <pos A="0.00308642" C="0.00308642" G="0.990741" T="0.00308642"/>
    </motif>
    <motif db="0" id="M105" alt="O105" length="40" nsites="8" evalue="1.3e-003">
      <pos A="0.167696" C="0.167696" G="0.167696" T="0.496914"/>
      <pos A="0.0853906" C="0.579218" G="0.332304" T="0.00308642"/>
      <pos A="0.414609" C="0.167696" G="0.25" T="0.167696"/>
      <pos A="0.00308642" C="0.496914" G="0.414609" T="0.0853906"/>
      <pos A="0.0853906" C="0.0853906" G="0.579218" T="0.25"/>
      <pos A="0.25" C="0.0853906" G="0.496914" T="0.167696"/>
      <pos A="0.332304" C="0.414609" G="0.00308642" T="0.25"/>
      <pos A="0.25" C="0.167696" G="0.167696" T="0.414609"/>
      <pos A="0.332304" C="0.167696" G="0.25" T="0.25"/>
      <pos A="0.332304" C="0.25" G="0.332304" T="0.0853906"/>
      <pos A="0.332304" C="0.579218" G="0.0853906" T="0.00308642"/>
      <pos A="0.167696" C="0.496914" G="0.0853906" T="0.25"/>
      <pos A="0.579218" C="0.0853906" G="0.167696" T="0.167696"/>
      <pos A="0.332304" C="0.167696" G="0.0853906" T="0.414609"/>
      <pos A="0.496914" C="0.167696" G="0.167696" T="0.167696"/>
      <pos A="0.25" C="0.00308642" G="0.496914" T="0.25"/>
      <pos A="0.00308642" C="0.0853906" G="0.332304" T="0.579218"/>
      <pos A="0.00308642" C="0.332304" G="0.414609" T="0.25"/>
      <pos A="0.25" C="0.167696" G="0.167696" T="0.414609"/>
      <pos A="0.167696" C="0.167696" G="0.414609" T="0.25"/>
      <pos A="0.0853906" C="0.25" G="0.25" T="0.414609"/>
      <pos A="0.332304" C="0.167696" G="0.25" T="0.25"/>
      <pos A="0.167696" C="0.0853906" G="0.579218" T="0.167696"/>
      <pos A="0.414609" C="0.00308642" G="0.25" T="0.332304"/>
      <pos A="0.25" C="0.25" G="0.25" T="0.25"/>
      <pos A="0.00308642" C="0.414609" G="0.0853906" T="0.496914"/>
      <pos A="0.332304" C="0.579218" G="0.0853906" T="0.00308642"/>
      <pos A="0.414609" C="0.25" G="0.167696" T="0.167696"/>
      <pos A="0.414609" C="0.167696" G="0.0853906" T="0.332304"/>
      <pos A="0.00308642" C="0.167696" G="0.579218" T="0.25"/>
      <pos A="0.25" C="0.00308642" G="0.25" T="0.496914"/>
      <pos A="0.00308642" C="0.743827" G="0.00308642" T="0.25"/>
      <pos A="0.414609" C="0.00308642" G="0.414609" T="0.167696"/>
      <pos A="0.0853906" C="0.332304" G="0.25" T="0.332304"/>
      <pos A="0.25" C="0.167696" G="0.25" T="0.332304"/>
      <pos A="0.414609" C="0.25" G="0.00308642" T="0.332304"/>
      <pos A="0.167696" C="0.0853906" G="0.167696" T="0.579218"/>
      <pos A="0.00308642" C="0.414609" G="0.00308642" T="0.579218"/>
      <pos A="0.00308642" C="0.332304" G="0.00308642" T="0.661523"/>
      <pos A="0.167696" C="0.496914" G="0.167696" T="0.167696"/>
    </motif>
    <motif db="0" id="M106" alt="O106" length="40" nsites="8" evalue="1.3e-003">
      <pos A="0.228692" C="0.203626" G="0.313922" T="0.25376"/>
      <pos A="0.228692" C="0.158504" G="0.23872" T="0.374084"/>
      <pos A="0.13845" C="0.444273" G="0.148477" T="0.268801"/>
      <pos A="0.273814" C="0.313922" G="0.198612" T="0.213652"/>
      <pos A="0.233707" C="0.173545" G="0.278828" T="0.313922"/>
      <pos A="0.243733" C="0.193598" G="0.228692" T="0.333975"/>
      <pos A="0.283841" C="0.333975" G="0.228692" T="0.15349"/>
      <pos A="0.213652" C="0.203626" G="0.233707" T="0.349016"/>
      <pos A="0.173545" C="0.444273" G="0.233707" T="0.148477"/>
      <pos A="0.384111" C="0.148477" G="0.203626" T="0.263787"/>
      <pos A="0.158504" C="0.173545" G="0.429232" T="0.23872"/>
      <pos A="0.263787" C="0.128424" G="0.414192" T="0.193598"/>
      <pos A="0.248747" C="0.15349" G="0.128424" T="0.469339"/>
      <pos A="0.389124" C="0.128424" G="0.218666" T="0.263787"/>
      <pos A="0.303895" C="0.258773" G="0.243733" T="0.193598"/>
      <pos A="0.394137" C="0.268801" G="0.0883151" T="0.248747"/>
      <pos A="0.0983427" C="0.33899" G="0.36907" T="0.193598"/>
      <pos A="0.293868" C="0.303895" G="0.15349" T="0.248747"/>
      <pos A="0.228692" C="0.313922" G="0.158504" T="0.298881"/>
      <pos A="0.313922" C="0.243733" G="0.158504" T="0.283841"/>
      <pos A="0.198612" C="0.288854" G="0.258773" T="0.25376"/>
      <pos A="0.278828" C="0.188585" G="0.243733" T="0.288854"/>
      <pos A="0.394137" C="0.23872" G="0.133437" T="0.233707"/>
      <pos A="0.223679" C="0.23872" G="0.208639" T="0.328962"/>
      <pos A="0.198612" C="0.318935" G="0.233707" T="0.248747"/>
      <pos A="0.323949" C="0.0582351" G="0.318935" T="0.298881"/>
      <pos A="0.223679" C="0.258773" G="0.228692" T="0.288854"/>
      <pos A="0.198612" C="0.203626" G="0.278828" T="0.318935"/>
      <pos A="0.183571" C="0.364056" G="0.198612" T="0.25376"/>
      <pos A="0.173545" C="0.158504" G="0.328962" T="0.33899"/>
      <pos A="0.273814" C="0.223679" G="0.273814" T="0.228692"/>
      <pos A="0.233707" C="0.173545" G="0.389124" T="0.203626"/>
      <pos A="0.0983427" C="0.293868" G="0.278828" T="0.328962"/>
      <pos A="0.374084" C="0.258773" G="0.0732751" T="0.293868"/>
      <pos A="0.243733" C="0.183571" G="0.384111" T="0.188585"/>
      <pos A="0.298881" C="0.293868" G="0.223679" T="0.183571"/>
      <pos A="0.35403" C="0.248747" G="0.133437" T="0.263787"/>
      <pos A="0.293868" C="0.283841" G="0.218666" T="0.203626"/>
      <pos A="0.374084" C="0.323949" G="0.108369" T="0.193598"/>
      <pos A="0.203626" C="0.243733" G="0.23872" T="0.313922"/>
    </motif>
    <motif db="0" id="M107" alt="O107" length="40" nsites="8" evalue="1.3e-003">
      <pos A="0.229761" C="0.0354686" G="0.35929" T="0.37548"/>
      <pos A="0.197379" C="0.326908" G="0.294525" T="0.181188"/>
      <pos A="0.407863" C="0.229761" G="0.181188" T="0.181188"/>
      <pos A="0.197379" C="0.343098" G="0.21357" T="0.245953"/>
      <pos A="0.391672" C="0.197379" G="0.148806" T="0.262143"/>
      <pos A="0.21357" C="0.164997" G="0.294525" T="0.326908"/>
      <pos A="0.197379" C="0.164997" G="0.537392" T="0.100233"/>
      <pos A="0.278335" C="0.181188" G="0.0354686" T="0.505009"/>
      <pos A="0.391672" C="0.197379" G="0.21357" T="0.197379"/>
      <pos A="0.148806" C="0.229761" G="0.181188" T="0.440245"/>
      <pos A="0.132615" C="0.391672" G="0.164997" T="0.310716"/>
      <pos A="0.35929" C="0.00308642" G="0.294525" T="0.343098"/>
      <pos A="0.164997" C="0.132615" G="0.407863" T="0.294525"/>
      <pos A="0.37548" C="0.37548" G="0.164997" T="0.0840415"/>
      <pos A="0.21357" C="0.326908" G="0.343098" T="0.116424"/>
      <pos A="0.326908" C="0.132615" G="0.245953" T="0.294525"/>
      <pos A="0.278335" C="0.197379" G="0.21357" T="0.310716"/>
      <pos A="0.262143" C="0.35929" G="0.197379" T="0.181188"/>
      <pos A="0.472627" C="0.116424" G="0.21357" T="0.197379"/>
      <pos A="0.181188" C="0.326908" G="0.164997" T="0.326908"/>
      <pos A="0.326908" C="0.21357" G="0.229761" T="0.229761"/>
      <pos A="0.245953" C="0.278335" G="0.262143" T="0.21357"/>
      <pos A="0.164997" C="0.21357" G="0.245953" T="0.37548"/>
      <pos A="0.21357" C="0.116424" G="0.245953" T="0.424054"/>
      <pos A="0.132615" C="0.294525" G="0.181188" T="0.391672"/>
      <pos A="0.21357" C="0.21357" G="0.132615" T="0.440245"/>
      <pos A="0.181188" C="0.310716" G="0.245953" T="0.262143"/>
      <pos A="0.278335" C="0.37548" G="0.116424" T="0.229761"/>
      <pos A="0.326908" C="0.197379" G="0.326908" T="0.148806"/>
      <pos A="0.488818" C="0.197379" G="0.148806" T="0.164997"/>
      <pos A="0.343098" C="0.229761" G="0.245953" T="0.181188"/>
      <pos A="0.37548" C="0.100233" G="0.181188" T="0.343098"/>
      <pos A="0.0354686" C="0.245953" G="0.343098" T="0.37548"/>
      <pos A="0.100233" C="0.537392" G="0.100233" T="0.262143"/>
      <pos A="0.326908" C="0.181188" G="0.278335" T="0.21357"/>
      <pos A="0.164997" C="0.37548" G="0.116424" T="0.343098"/>
      <pos A="0.278335" C="0.245953" G="0.278335" T="0.197379"/>
      <pos A="0.278335" C="0.35929" G="0.21357" T="0.148806"/>
      <pos A="0.262143" C="0.197379" G="0.0840415" T="0.456436"/>
      <pos A="0.569773" C="0.262143" G="0.0678509" T="0.100233"/>
    </motif>
    <motif db="0" id="M108" alt="O108" length="40" nsites="8" evalue="1.3e-003">
      <pos A="0.282206" C="0.239264" G="0.217794" T="0.260736"/>
      <pos A="0.174852" C="0.475443" G="0.0674983" T="0.282206"/>
      <pos A="0.303677" C="0.453972" G="0.0674983" T="0.174852"/>
      <pos A="0.432502" C="0.260736" G="0.174852" T="0.131911"/>
      <pos A="0.131911" C="0.153382" G="0.325148" T="0.38956"/>
      <pos A="0.38956" C="0.453972" G="0.0889699" T="0.0674983"/>
      <pos A="0.325148" C="0.325148" G="0.131911" T="0.217794"/>
      <pos A="0.41103" C="0.217794" G="0.196323" T="0.174852"/>
      <pos A="0.217794" C="0.196323" G="0.153382" T="0.432502"/>
      <pos A="0.11044" C="0.368089" G="0.196323" T="0.325148"/>
      <pos A="0.303677" C="0.260736" G="0.11044" T="0.325148"/>
      <pos A="0.0889699" C="0.239264" G="0.432502" T="0.239264"/>
      <pos A="0.217794" C="0.239264" G="0.282206" T="0.260736"/>
      <pos A="0.217794" C="0.41103" G="0.0674983" T="0.303677"/>
      <pos A="0.217794" C="0.153382" G="0.368089" T="0.260736"/>
      <pos A="0.131911" C="0.0460277" G="0.303677" T="0.518384"/>
      <pos A="0.11044" C="0.260736" G="0.239264" T="0.38956"/>
      <pos A="0.11044" C="0.131911" G="0.303677" T="0.453972"/>
      <pos A="0.00308642" C="0.260736" G="0.217794" T="0.518384"/>
      <pos A="0.0889699" C="0.153382" G="0.346618" T="0.41103"/>
      <pos A="0.239264" C="0.41103" G="0.131911" T="0.217794"/>
      <pos A="0.303677" C="0.325148" G="0.131911" T="0.239264"/>
      <pos A="0.539855" C="0.0460277" G="0.217794" T="0.196323"/>
      <pos A="0.282206" C="0.196323" G="0.325148" T="0.196323"/>
      <pos A="0.217794" C="0.432502" G="0.131911" T="0.217794"/>
      <pos A="0.368089" C="0.217794" G="0.153382" T="0.260736"/>
      <pos A="0.346618" C="0.0460277" G="0.260736" T="0.346618"/>
      <pos A="0.303677" C="0.282206" G="0.260736" T="0.153382"/>
      <pos A="0.625738" C="0.174852" G="0.11044" T="0.0889699"/>
      <pos A="0.174852" C="0.0674983" G="0.432502" T="0.325148"/>
      <pos A="0.239264" C="0.153382" G="0.174852" T="0.432502"/>
      <pos A="0.196323" C="0.303677" G="0.282206" T="0.217794"/>
      <pos A="0.196323" C="0.260736" G="0.217794" T="0.325148"/>
      <pos A="0.153382" C="0.325148" G="0.346618" T="0.174852"/>
      <pos A="0.196323" C="0.368089" G="0.217794" T="0.217794"/>
      <pos A="0.239264" C="0.153382" G="0.303677" T="0.303677"/>
      <pos A="0.282206" C="0.260736" G="0.217794" T="0.239264"/>
      <pos A="0.432502" C="0.174852" G="0.153382" T="0.239264"/>
      <pos A="0.432502" C="0.131911" G="0.38956" T="0.0460277"/>
      <pos A="0.453972" C="0.0889699" G="0.260736" T="0.196323"/>
    </motif>
    <motif db="0" id="M109" alt="O109" length="40" nsites="8" evalue="1.3e-003">
      <pos A="0.00308642" C="0.990741" G="0.00308642" T="0.00308642"/>
      <pos A="0.496914" C="0.496914" G="0.00308642" T="0.00308642"/>
      <pos A="0.496914" C="0.00308642" G="0.00308642" T="0.496914"/>
      <pos A="0.496914" C="0.00308642" G="0.496914" T="0.00308642"/>
      <pos A="0.00308642" C="0.00308642" G="0.496914" T="0.496914"/>
      <pos A="0.00308642" C="0.00308642" G="0.990741" T="0.00308642"/>
      <pos A="0.990741" C="0.00308642" G="0.00308642" T="0.00308642"/>
      <pos A="0.496914" C="0.496914" G="0.00308642" T="0.00308642"/>
      <pos A="0.00308642" C="0.00308642" G="0.00308642" T="0.990741"/>
      <pos A="0.00308642" C="0.00308642" G="0.496914" T="0.496914"/>
      <pos A="0.496914" C="0.00308642" G="0.496914" T="0.00308642"/>
      <pos A="0.496914" C="0.496914" G="0.00308642" T="0.00308642"/>
      <pos A="0.990741" C="0.00308642" G="0.00308642" T="0.00308642"/>
      <pos A="0.00308642" C="0.00308642" G="0.496914" T="0.496914"/>
      <pos A="0.496914" C="0.00308642" G="0.496914" T="0.00308642"/>
      <pos A="0.990741" C="0.00308642" G="0.00308642" T="0.00308642"/>
      <pos A="0.990741" C="0.00308642" G="0.00308642" T="0.00308642"/>
      <pos A="0.00308642" C="0.496914" G="0.496914" T="0.00308642"/>
      <pos A="0.00308642" C="0.00308642" G="0.496914" T="0.496914"/>
      <pos A="0.00308642" C="0.00308642" G="0.496914" T="0.496914"/>
      <pos A="0.496914" C="0.00308642" G="0.496914" T="0.00308642"/>
      <pos A="0.00308642" C="0.496914" G="0.496914" T="0.00308642"/>
      <pos A="0.496914" C="0.00308642" G="0.496914" T="0.00308642"/>
      <pos A="0.990741" C="0.00308642" G="0.00308642" T="0.00308642"/>
      <pos A="0.496914" C="0.00308642" G="0.496914" T="0.00308642"/>
      <pos A="0.496914" C="0.00308642" G="0.496914" T="0.00308642"/>
      <pos A="0.00308642" C="0.00308642" G="0.990741" T="0.00308642"/>
      <pos A="0.496914" C="0.00308642" G="0.00308642" T="0.496914"/>
      <pos A="0.496914" C="0.496914" G="0.00308642" T="0.00308642"/>
      <pos A="0.00308642" C="0.00308642" G="0.496914" T="0.496914"/>
      <pos A="0.00308642" C="0.496914" G="0.00308642" T="0.496914"/>
      <pos A="0.00308642" C="0.00308642" G="0.00308642" T="0.990741"/>
      <pos A="0.00308642" C="0.00308642" G="0.496914" T="0.496914"/>
      <pos A="0.990741" C="0.00308642" G="0.00308642" T="0.00308642"/>
      <pos A="0.496914" C="0.00308642" G="0.496914" T="0.00308642"/>
      <pos A="0.496914" C="0.00308642" G="0.496914" T="0.00308642"/>
      <pos A="0.00308642" C="0.00308642" G="0.990741" T="0.00308642"/>
      <pos A="0.496914" C="0.496914" G="0.00308642" T="0.00308642"/>
      <pos A="0.496914" C="0.496914" G="0.00308642" T="0.00308642"/>
      <pos A="0.496914" C="0.00308642" G="0.00308642" T="0.496914"/>
    </motif>
    <motif db="0" id="M11" alt="O11" length="40" nsites="8" evalue="1.3e-003">
      <pos A="0.288854" C="0.158504" G="0.203626" T="0.349016"/>
      <pos A="0.243733" C="0.273814" G="0.228692" T="0.25376"/>
      <pos A="0.268801" C="0.308909" G="0.203626" T="0.218666"/>
      <pos A="0.308909" C="0.103356" G="0.293868" T="0.293868"/>
      <pos A="0.268801" C="0.33899" G="0.308909" T="0.0833017"/>
      <pos A="0.318935" C="0.263787" G="0.158504" T="0.258773"/>
      <pos A="0.208639" C="0.178558" G="0.243733" T="0.36907"/>
      <pos A="0.168531" C="0.404164" G="0.193598" T="0.233707"/>
      <pos A="0.349016" C="0.158504" G="0.243733" T="0.248747"/>
      <pos A="0.15349" C="0.25376" G="0.374084" T="0.218666"/>
      <pos A="0.183571" C="0.208639" G="0.374084" T="0.233707"/>
      <pos A="0.36907" C="0.23872" G="0.203626" T="0.188585"/>
      <pos A="0.389124" C="0.163518" G="0.13845" T="0.308909"/>
      <pos A="0.198612" C="0.193598" G="0.243733" T="0.364056"/>
      <pos A="0.318935" C="0.223679" G="0.173545" T="0.283841"/>
      <pos A="0.23872" C="0.223679" G="0.278828" T="0.258773"/>
      <pos A="0.258773" C="0.318935" G="0.193598" T="0.228692"/>
      <pos A="0.178558" C="0.23872" G="0.168531" T="0.414192"/>
      <pos A="0.303895" C="0.333975" G="0.258773" T="0.103356"/>
      <pos A="0.293868" C="0.223679" G="0.198612" T="0.283841"/>
      <pos A="0.263787" C="0.349016" G="0.218666" T="0.168531"/>
      <pos A="0.25376" C="0.223679" G="0.148477" T="0.374084"/>
      <pos A="0.133437" C="0.313922" G="0.123409" T="0.429232"/>
      <pos A="0.223679" C="0.248747" G="0.208639" T="0.318935"/>
      <pos A="0.118396" C="0.118396" G="0.489394" T="0.273814"/>
      <pos A="0.0833017" C="0.243733" G="0.298881" T="0.374084"/>
      <pos A="0.273814" C="0.303895" G="0.198612" T="0.223679"/>
      <pos A="0.25376" C="0.33899" G="0.178558" T="0.228692"/>
      <pos A="0.36907" C="0.0482074" G="0.188585" T="0.394137"/>
      <pos A="0.23872" C="0.218666" G="0.33899" T="0.203626"/>
      <pos A="0.223679" C="0.278828" G="0.23872" T="0.258773"/>
      <pos A="0.23872" C="0.344003" G="0.123409" T="0.293868"/>
      <pos A="0.374084" C="0.173545" G="0.223679" T="0.228692"/>
      <pos A="0.389124" C="0.158504" G="0.318935" T="0.133437"/>
      <pos A="0.323949" C="0.148477" G="0.364056" T="0.163518"/>
      <pos A="0.263787" C="0.278828" G="0.213652" T="0.243733"/>
      <pos A="0.298881" C="0.328962" G="0.13845" T="0.233707"/>
      <pos A="0.158504" C="0.208639" G="0.379097" T="0.25376"/>
      <pos A="0.359043" C="0.268801" G="0.183571" T="0.188585"/>
      <pos A="0.128424" C="0.349016" G="0.208639" T="0.313922"/>
    </motif>
    <motif db="0" id="M110" alt="O110" length="40" nsites="8" evalue="1.3e-003">
      <pos A="0.00308642" C="0.155033" G="0.610874" T="0.231006"/>
      <pos A="0.382953" C="0.458926" G="0.0790598" T="0.0790598"/>
      <pos A="0.610874" C="0.231006" G="0.0790598" T="0.0790598"/>
      <pos A="0.458926" C="0.00308642" G="0.00308642" T="0.534901"/>
      <pos A="0.155033" C="0.458926" G="0.382953" T="0.00308642"/>
      <pos A="0.458926" C="0.00308642" G="0.0790598" T="0.458926"/>
      <pos A="0.458926" C="0.0790598" G="0.458926" T="0.00308642"/>
      <pos A="0.534901" C="0.0790598" G="0.231006" T="0.155033"/>
      <pos A="0.382953" C="0.458926" G="0.0790598" T="0.0790598"/>
      <pos A="0.458926" C="0.00308642" G="0.155033" T="0.382953"/>
      <pos A="0.155033" C="0.155033" G="0.30698" T="0.382953"/>
      <pos A="0.30698" C="0.30698" G="0.30698" T="0.0790598"/>
      <pos A="0.00308642" C="0.30698" G="0.231006" T="0.458926"/>
      <pos A="0.155033" C="0.30698" G="0.0790598" T="0.458926"/>
      <pos A="0.30698" C="0.231006" G="0.382953" T="0.0790598"/>
      <pos A="0.30698" C="0.155033" G="0.231006" T="0.30698"/>
      <pos A="0.155033" C="0.458926" G="0.0790598" T="0.30698"/>
      <pos A="0.155033" C="0.00308642" G="0.382953" T="0.458926"/>
      <pos A="0.00308642" C="0.458926" G="0.231006" T="0.30698"/>
      <pos A="0.458926" C="0.231006" G="0.00308642" T="0.30698"/>
      <pos A="0.534901" C="0.382953" G="0.0790598" T="0.00308642"/>
      <pos A="0.155033" C="0.30698" G="0.155033" T="0.382953"/>
      <pos A="0.231006" C="0.155033" G="0.458926" T="0.155033"/>
      <pos A="0.0790598" C="0.00308642" G="0.534901" T="0.382953"/>
      <pos A="0.231006" C="0.458926" G="0.155033" T="0.155033"/>
      <pos A="0.231006" C="0.30698" G="0.00308642" T="0.458926"/>
      <pos A="0.231006" C="0.30698" G="0.30698" T="0.155033"/>
      <pos A="0.0790598" C="0.30698" G="0.0790598" T="0.534901"/>
      <pos A="0.0790598" C="0.838794" G="0.0790598" T="0.00308642"/>
      <pos A="0.30698" C="0.231006" G="0.0790598" T="0.382953"/>
      <pos A="0.00308642" C="0.762821" G="0.231006" T="0.00308642"/>
      <pos A="0.00308642" C="0.30698" G="0.00308642" T="0.686847"/>
      <pos A="0.382953" C="0.0790598" G="0.30698" T="0.231006"/>
      <pos A="0.155033" C="0.534901" G="0.30698" T="0.00308642"/>
      <pos A="0.30698" C="0.30698" G="0.00308642" T="0.382953"/>
      <pos A="0.534901" C="0.00308642" G="0.231006" T="0.231006"/>
      <pos A="0.534901" C="0.0790598" G="0.30698" T="0.0790598"/>
      <pos A="0.382953" C="0.0790598" G="0.231006" T="0.30698"/>
      <pos A="0.458926" C="0.458926" G="0.0790598" T="0.00308642"/>
      <pos A="0.610874" C="0.00308642" G="0.30698" T="0.0790598"/>
    </motif>
    <motif db="0" id="M111" alt="O111" length="40" nsites="8" evalue="1.3e-003">
      <pos A="0.303895" C="0.173545" G="0.258773" T="0.263787"/>
      <pos A="0.278828" C="0.308909" G="0.183571" T="0.228692"/>
      <pos A="0.344003" C="0.263787" G="0.223679" T="0.168531"/>
      <pos A="0.263787" C="0.208639" G="0.113383" T="0.414192"/>
      <pos A="0.143464" C="0.183571" G="0.278828" T="0.394137"/>
      <pos A="0.193598" C="0.258773" G="0.318935" T="0.228692"/>
      <pos A="0.344003" C="0.313922" G="0.183571" T="0.158504"/>
      <pos A="0.303895" C="0.183571" G="0.419205" T="0.0933294"/>
      <pos A="0.248747" C="0.198612" G="0.273814" T="0.278828"/>
      <pos A="0.123409" C="0.36907" G="0.288854" T="0.218666"/>
      <pos A="0.48438" C="0.243733" G="0.0782884" T="0.193598"/>
      <pos A="0.283841" C="0.0983427" G="0.323949" T="0.293868"/>
      <pos A="0.168531" C="0.308909" G="0.25376" T="0.268801"/>
      <pos A="0.303895" C="0.298881" G="0.0933294" T="0.303895"/>
      <pos A="0.183571" C="0.374084" G="0.263787" T="0.178558"/>
      <pos A="0.399151" C="0.278828" G="0.0983427" T="0.223679"/>
      <pos A="0.268801" C="0.278828" G="0.23872" T="0.213652"/>
      <pos A="0.213652" C="0.258773" G="0.168531" T="0.359043"/>
      <pos A="0.223679" C="0.123409" G="0.278828" T="0.374084"/>
      <pos A="0.143464" C="0.233707" G="0.268801" T="0.35403"/>
      <pos A="0.258773" C="0.218666" G="0.243733" T="0.278828"/>
      <pos A="0.223679" C="0.323949" G="0.273814" T="0.178558"/>
      <pos A="0.303895" C="0.218666" G="0.168531" T="0.308909"/>
      <pos A="0.203626" C="0.379097" G="0.263787" T="0.15349"/>
      <pos A="0.13845" C="0.178558" G="0.283841" T="0.399151"/>
      <pos A="0.233707" C="0.25376" G="0.198612" T="0.313922"/>
      <pos A="0.323949" C="0.0732751" G="0.268801" T="0.333975"/>
      <pos A="0.288854" C="0.278828" G="0.148477" T="0.283841"/>
      <pos A="0.278828" C="0.273814" G="0.188585" T="0.258773"/>
      <pos A="0.434245" C="0.13845" G="0.168531" T="0.258773"/>
      <pos A="0.323949" C="0.108369" G="0.33899" T="0.228692"/>
      <pos A="0.23872" C="0.313922" G="0.183571" T="0.263787"/>
      <pos A="0.248747" C="0.293868" G="0.25376" T="0.203626"/>
      <pos A="0.33899" C="0.223679" G="0.293868" T="0.143464"/>
      <pos A="0.163518" C="0.384111" G="0.243733" T="0.208639"/>
      <pos A="0.404164" C="0.113383" G="0.13845" T="0.344003"/>
      <pos A="0.168531" C="0.193598" G="0.394137" T="0.243733"/>
      <pos A="0.213652" C="0.278828" G="0.133437" T="0.374084"/>
      <pos A="0.13845" C="0.344003" G="0.263787" T="0.25376"/>
      <pos A="0.193598" C="0.218666" G="0.278828" T="0.308909"/>
    </motif>
    <motif db="0" id="M113" alt="O113" length="40" nsites="8" evalue="1.3e-003">
      <pos A="0.238849" C="0.156014" G="0.449124" T="0.156014"/>
      <pos A="0.130525" C="0.366288" G="0.20699" T="0.296197"/>
      <pos A="0.328056" C="0.156014" G="0.136898" T="0.379032"/>
      <pos A="0.417264" C="0.17513" G="0.27708" T="0.130525"/>
      <pos A="0.168758" C="0.43638" G="0.130525" T="0.264337"/>
      <pos A="0.124154" C="0.124154" G="0.0604346" T="0.691258"/>
      <pos A="0.149641" C="0.181501" G="0.398148" T="0.270709"/>
      <pos A="0.379032" C="0.187874" G="0.245221" T="0.187874"/>
      <pos A="0.289825" C="0.296197" G="0.194245" T="0.219733"/>
      <pos A="0.296197" C="0.200617" G="0.232477" T="0.270709"/>
      <pos A="0.27708" C="0.238849" G="0.226105" T="0.257965"/>
      <pos A="0.219733" C="0.30894" G="0.245221" T="0.226105"/>
      <pos A="0.315313" C="0.226105" G="0.085922" T="0.372661"/>
      <pos A="0.219733" C="0.321685" G="0.27708" T="0.181501"/>
      <pos A="0.385404" C="0.27708" G="0.156014" T="0.181501"/>
      <pos A="0.0922943" C="0.181501" G="0.449124" T="0.27708"/>
      <pos A="0.251593" C="0.085922" G="0.20699" T="0.455496"/>
      <pos A="0.168758" C="0.321685" G="0.385404" T="0.124154"/>
      <pos A="0.379032" C="0.136898" G="0.187874" T="0.296197"/>
      <pos A="0.117782" C="0.40452" G="0.283453" T="0.194245"/>
      <pos A="0.251593" C="0.353545" G="0.245221" T="0.149641"/>
      <pos A="0.296197" C="0.283453" G="0.162385" T="0.257965"/>
      <pos A="0.226105" C="0.315313" G="0.238849" T="0.219733"/>
      <pos A="0.270709" C="0.289825" G="0.238849" T="0.200617"/>
      <pos A="0.257965" C="0.283453" G="0.124154" T="0.334429"/>
      <pos A="0.289825" C="0.315313" G="0.194245" T="0.200617"/>
      <pos A="0.315313" C="0.187874" G="0.0922943" T="0.40452"/>
      <pos A="0.117782" C="0.264337" G="0.143269" T="0.474611"/>
      <pos A="0.245221" C="0.124154" G="0.283453" T="0.347172"/>
      <pos A="0.264337" C="0.187874" G="0.289825" T="0.257965"/>
      <pos A="0.213361" C="0.474611" G="0.187874" T="0.124154"/>
      <pos A="0.264337" C="0.226105" G="0.136898" T="0.372661"/>
      <pos A="0.194245" C="0.283453" G="0.328056" T="0.194245"/>
      <pos A="0.200617" C="0.359916" G="0.238849" T="0.200617"/>
      <pos A="0.30894" C="0.149641" G="0.245221" T="0.296197"/>
      <pos A="0.289825" C="0.321685" G="0.168758" T="0.219733"/>
      <pos A="0.257965" C="0.213361" G="0.17513" T="0.353545"/>
      <pos A="0.187874" C="0.238849" G="0.17513" T="0.398148"/>
      <pos A="0.251593" C="0.124154" G="0.264337" T="0.359916"/>
      <pos A="0.296197" C="0.257965" G="0.289825" T="0.156014"/>
    </motif>
    <motif db="0" id="M114" alt="O114" length="40" nsites="8" evalue="1.3e-003">
      <pos A="0.631594" C="0.00308642" G="0.00308642" T="0.362233"/>
      <pos A="0.0928731" C="0.18266" G="0.45202" T="0.272446"/>
      <pos A="0.18266" C="0.272446" G="0.362233" T="0.18266"/>
      <pos A="0.0928731" C="0.45202" G="0.00308642" T="0.45202"/>
      <pos A="0.362233" C="0.45202" G="0.00308642" T="0.18266"/>
      <pos A="0.45202" C="0.18266" G="0.362233" T="0.00308642"/>
      <pos A="0.272446" C="0.18266" G="0.45202" T="0.0928731"/>
      <pos A="0.45202" C="0.362233" G="0.0928731" T="0.0928731"/>
      <pos A="0.541807" C="0.18266" G="0.272446" T="0.00308642"/>
      <pos A="0.0928731" C="0.00308642" G="0.0928731" T="0.811167"/>
      <pos A="0.272446" C="0.272446" G="0.272446" T="0.18266"/>
      <pos A="0.272446" C="0.18266" G="0.0928731" T="0.45202"/>
      <pos A="0.00308642" C="0.541807" G="0.18266" T="0.272446"/>
      <pos A="0.18266" C="0.362233" G="0.18266" T="0.272446"/>
      <pos A="0.362233" C="0.00308642" G="0.18266" T="0.45202"/>
      <pos A="0.362233" C="0.45202" G="0.18266" T="0.00308642"/>
      <pos A="0.0928731" C="0.362233" G="0.272446" T="0.272446"/>
      <pos A="0.45202" C="0.362233" G="0.0928731" T="0.0928731"/>
      <pos A="0.0928731" C="0.00308642" G="0.0928731" T="0.811167"/>
      <pos A="0.0928731" C="0.272446" G="0.541807" T="0.0928731"/>
      <pos A="0.272446" C="0.272446" G="0.18266" T="0.272446"/>
      <pos A="0.00308642" C="0.362233" G="0.541807" T="0.0928731"/>
      <pos A="0.272446" C="0.272446" G="0.0928731" T="0.362233"/>
      <pos A="0.631594" C="0.0928731" G="0.272446" T="0.00308642"/>
      <pos A="0.45202" C="0.18266" G="0.18266" T="0.18266"/>
      <pos A="0.272446" C="0.272446" G="0.18266" T="0.272446"/>
      <pos A="0.0928731" C="0.631594" G="0.0928731" T="0.18266"/>
      <pos A="0.18266" C="0.631594" G="0.00308642" T="0.18266"/>
      <pos A="0.541807" C="0.272446" G="0.0928731" T="0.0928731"/>
      <pos A="0.18266" C="0.18266" G="0.541807" T="0.0928731"/>
      <pos A="0.0928731" C="0.18266" G="0.631594" T="0.0928731"/>
      <pos A="0.272446" C="0.0928731" G="0.0928731" T="0.541807"/>
      <pos A="0.272446" C="0.721381" G="0.00308642" T="0.00308642"/>
      <pos A="0.18266" C="0.631594" G="0.00308642" T="0.18266"/>
      <pos A="0.18266" C="0.45202" G="0.0928731" T="0.272446"/>
      <pos A="0.00308642" C="0.45202" G="0.272446" T="0.272446"/>
      <pos A="0.362233" C="0.18266" G="0.18266" T="0.272446"/>
      <pos A="0.18266" C="0.18266" G="0.18266" T="0.45202"/>
      <pos A="0.0928731" C="0.00308642" G="0.631594" T="0.272446"/>
      <pos A="0.272446" C="0.272446" G="0.0928731" T="0.362233"/>
    </motif>
    <motif db="0" id="M115" alt="O115" length="40" nsites="8" evalue="1.3e-003">
      <pos A="0.23872" C="0.148477" G="0.23872" T="0.374084"/>
      <pos A="0.318935" C="0.233707" G="0.223679" T="0.223679"/>
      <pos A="0.303895" C="0.203626" G="0.283841" T="0.208639"/>
      <pos A="0.308909" C="0.193598" G="0.273814" T="0.223679"/>
      <pos A="0.404164" C="0.233707" G="0.133437" T="0.228692"/>
      <pos A="0.198612" C="0.308909" G="0.243733" T="0.248747"/>
      <pos A="0.228692" C="0.13845" G="0.13845" T="0.494407"/>
      <pos A="0.158504" C="0.35403" G="0.243733" T="0.243733"/>
      <pos A="0.359043" C="0.148477" G="0.243733" T="0.248747"/>
      <pos A="0.278828" C="0.268801" G="0.23872" T="0.213652"/>
      <pos A="0.313922" C="0.218666" G="0.283841" T="0.183571"/>
      <pos A="0.344003" C="0.374084" G="0.158504" T="0.123409"/>
      <pos A="0.15349" C="0.454299" G="0.133437" T="0.258773"/>
      <pos A="0.198612" C="0.364056" G="0.168531" T="0.268801"/>
      <pos A="0.23872" C="0.213652" G="0.183571" T="0.364056"/>
      <pos A="0.283841" C="0.148477" G="0.323949" T="0.243733"/>
      <pos A="0.208639" C="0.349016" G="0.208639" T="0.233707"/>
      <pos A="0.404164" C="0.163518" G="0.173545" T="0.258773"/>
      <pos A="0.0782884" C="0.163518" G="0.489394" T="0.268801"/>
      <pos A="0.193598" C="0.158504" G="0.218666" T="0.429232"/>
      <pos A="0.213652" C="0.293868" G="0.243733" T="0.248747"/>
      <pos A="0.584649" C="0.23872" G="0.0933294" T="0.0833017"/>
      <pos A="0.223679" C="0.208639" G="0.308909" T="0.258773"/>
      <pos A="0.128424" C="0.33899" G="0.193598" T="0.33899"/>
      <pos A="0.48438" C="0.193598" G="0.213652" T="0.108369"/>
      <pos A="0.333975" C="0.228692" G="0.248747" T="0.188585"/>
      <pos A="0.318935" C="0.188585" G="0.273814" T="0.218666"/>
      <pos A="0.183571" C="0.223679" G="0.349016" T="0.243733"/>
      <pos A="0.283841" C="0.218666" G="0.183571" T="0.313922"/>
      <pos A="0.308909" C="0.178558" G="0.118396" T="0.394137"/>
      <pos A="0.188585" C="0.303895" G="0.36907" T="0.13845"/>
      <pos A="0.148477" C="0.328962" G="0.148477" T="0.374084"/>
      <pos A="0.25376" C="0.213652" G="0.268801" T="0.263787"/>
      <pos A="0.283841" C="0.188585" G="0.248747" T="0.278828"/>
      <pos A="0.344003" C="0.15349" G="0.333975" T="0.168531"/>
      <pos A="0.248747" C="0.349016" G="0.273814" T="0.128424"/>
      <pos A="0.23872" C="0.148477" G="0.108369" T="0.504434"/>
      <pos A="0.15349" C="0.349016" G="0.213652" T="0.283841"/>
      <pos A="0.243733" C="0.298881" G="0.163518" T="0.293868"/>
      <pos A="0.293868" C="0.283841" G="0.208639" T="0.213652"/>
    </motif>
    <motif db="0" id="M116" alt="O116" length="40" nsites="8" evalue="1.3e-003">
      <pos A="0.00308642" C="0.721381" G="0.18266" T="0.0928731"/>
      <pos A="0.45202" C="0.18266" G="0.00308642" T="0.362233"/>
      <pos A="0.0928731" C="0.0928731" G="0.45202" T="0.362233"/>
      <pos A="0.00308642" C="0.18266" G="0.45202" T="0.362233"/>
      <pos A="0.18266" C="0.272446" G="0.00308642" T="0.541807"/>
      <pos A="0.272446" C="0.362233" G="0.18266" T="0.18266"/>
      <pos A="0.362233" C="0.0928731" G="0.541807" T="0.00308642"/>
      <pos A="0.45202" C="0.18266" G="0.362233" T="0.00308642"/>
      <pos A="0.362233" C="0.362233" G="0.272446" T="0.00308642"/>
      <pos A="0.272446" C="0.00308642" G="0.272446" T="0.45202"/>
      <pos A="0.0928731" C="0.00308642" G="0.631594" T="0.272446"/>
      <pos A="0.18266" C="0.0928731" G="0.362233" T="0.362233"/>
      <pos A="0.0928731" C="0.362233" G="0.0928731" T="0.45202"/>
      <pos A="0.272446" C="0.18266" G="0.45202" T="0.0928731"/>
      <pos A="0.272446" C="0.272446" G="0.18266" T="0.272446"/>
      <pos A="0.362233" C="0.18266" G="0.18266" T="0.272446"/>
      <pos A="0.541807" C="0.18266" G="0.0928731" T="0.18266"/>
      <pos A="0.362233" C="0.18266" G="0.18266" T="0.272446"/>
      <pos A="0.45202" C="0.00308642" G="0.362233" T="0.18266"/>
      <pos A="0.18266" C="0.362233" G="0.0928731" T="0.362233"/>
      <pos A="0.0928731" C="0.00308642" G="0.272446" T="0.631594"/>
      <pos A="0.272446" C="0.00308642" G="0.541807" T="0.18266"/>
      <pos A="0.0928731" C="0.18266" G="0.18266" T="0.541807"/>
      <pos A="0.00308642" C="0.18266" G="0.00308642" T="0.811167"/>
      <pos A="0.272446" C="0.18266" G="0.362233" T="0.18266"/>
      <pos A="0.272446" C="0.45202" G="0.0928731" T="0.18266"/>
      <pos A="0.0928731" C="0.45202" G="0.272446" T="0.18266"/>
      <pos A="0.272446" C="0.541807" G="0.18266" T="0.00308642"/>
      <pos A="0.45202" C="0.00308642" G="0.18266" T="0.362233"/>
      <pos A="0.362233" C="0.0928731" G="0.362233" T="0.18266"/>
      <pos A="0.272446" C="0.0928731" G="0.631594" T="0.00308642"/>
      <pos A="0.00308642" C="0.541807" G="0.272446" T="0.18266"/>
      <pos A="0.272446" C="0.362233" G="0.0928731" T="0.272446"/>
      <pos A="0.0928731" C="0.362233" G="0.0928731" T="0.45202"/>
      <pos A="0.272446" C="0.45202" G="0.0928731" T="0.18266"/>
      <pos A="0.18266" C="0.541807" G="0.18266" T="0.0928731"/>
      <pos A="0.362233" C="0.0928731" G="0.18266" T="0.362233"/>
      <pos A="0.362233" C="0.18266" G="0.272446" T="0.18266"/>
      <pos A="0.272446" C="0.0928731" G="0.272446" T="0.362233"/>
      <pos A="0.272446" C="0.272446" G="0.272446" T="0.18266"/>
    </motif>
    <motif db="0" id="M117" alt="O117" length="40" nsites="8" evalue="1.3e-003">
      <pos A="0.128424" C="0.494407" G="0.103356" T="0.273814"/>
      <pos A="0.399151" C="0.163518" G="0.143464" T="0.293868"/>
      <pos A="0.183571" C="0.218666" G="0.243733" T="0.35403"/>
      <pos A="0.208639" C="0.13845" G="0.23872" T="0.414192"/>
      <pos A="0.128424" C="0.303895" G="0.268801" T="0.298881"/>
      <pos A="0.318935" C="0.163518" G="0.268801" T="0.248747"/>
      <pos A="0.273814" C="0.228692" G="0.273814" T="0.223679"/>
      <pos A="0.328962" C="0.193598" G="0.208639" T="0.268801"/>
      <pos A="0.33899" C="0.203626" G="0.313922" T="0.143464"/>
      <pos A="0.344003" C="0.193598" G="0.228692" T="0.233707"/>
      <pos A="0.23872" C="0.183571" G="0.344003" T="0.233707"/>
      <pos A="0.328962" C="0.223679" G="0.228692" T="0.218666"/>
      <pos A="0.228692" C="0.308909" G="0.0933294" T="0.36907"/>
      <pos A="0.243733" C="0.323949" G="0.213652" T="0.218666"/>
      <pos A="0.333975" C="0.183571" G="0.248747" T="0.233707"/>
      <pos A="0.148477" C="0.474353" G="0.168531" T="0.208639"/>
      <pos A="0.333975" C="0.233707" G="0.183571" T="0.248747"/>
      <pos A="0.208639" C="0.25376" G="0.233707" T="0.303895"/>
      <pos A="0.243733" C="0.193598" G="0.248747" T="0.313922"/>
      <pos A="0.233707" C="0.208639" G="0.268801" T="0.288854"/>
      <pos A="0.203626" C="0.0782884" G="0.434245" T="0.283841"/>
      <pos A="0.233707" C="0.359043" G="0.25376" T="0.15349"/>
      <pos A="0.374084" C="0.168531" G="0.183571" T="0.273814"/>
      <pos A="0.258773" C="0.359043" G="0.0833017" T="0.298881"/>
      <pos A="0.143464" C="0.223679" G="0.248747" T="0.384111"/>
      <pos A="0.0782884" C="0.344003" G="0.308909" T="0.268801"/>
      <pos A="0.379097" C="0.323949" G="0.0883151" T="0.208639"/>
      <pos A="0.36907" C="0.13845" G="0.228692" T="0.263787"/>
      <pos A="0.108369" C="0.228692" G="0.384111" T="0.278828"/>
      <pos A="0.308909" C="0.13845" G="0.218666" T="0.333975"/>
      <pos A="0.288854" C="0.0933294" G="0.33899" T="0.278828"/>
      <pos A="0.208639" C="0.318935" G="0.178558" T="0.293868"/>
      <pos A="0.283841" C="0.263787" G="0.143464" T="0.308909"/>
      <pos A="0.218666" C="0.308909" G="0.203626" T="0.268801"/>
      <pos A="0.308909" C="0.228692" G="0.293868" T="0.168531"/>
      <pos A="0.323949" C="0.404164" G="0.118396" T="0.15349"/>
      <pos A="0.36907" C="0.25376" G="0.208639" T="0.168531"/>
      <pos A="0.188585" C="0.308909" G="0.198612" T="0.303895"/>
      <pos A="0.288854" C="0.193598" G="0.203626" T="0.313922"/>
      <pos A="0.203626" C="0.248747" G="0.36907" T="0.178558"/>
    </motif>
    <motif db="0" id="M118" alt="O118" length="40" nsites="8" evalue="1.3e-003">
      <pos A="0.349016" C="0.193598" G="0.0833017" T="0.374084"/>
      <pos A="0.308909" C="0.188585" G="0.273814" T="0.228692"/>
      <pos A="0.123409" C="0.374084" G="0.313922" T="0.188585"/>
      <pos A="0.203626" C="0.359043" G="0.208639" T="0.228692"/>
      <pos A="0.384111" C="0.133437" G="0.308909" T="0.173545"/>
      <pos A="0.188585" C="0.25376" G="0.36907" T="0.188585"/>
      <pos A="0.228692" C="0.293868" G="0.193598" T="0.283841"/>
      <pos A="0.263787" C="0.318935" G="0.248747" T="0.168531"/>
      <pos A="0.318935" C="0.23872" G="0.168531" T="0.273814"/>
      <pos A="0.36907" C="0.273814" G="0.148477" T="0.208639"/>
      <pos A="0.0933294" C="0.218666" G="0.333975" T="0.35403"/>
      <pos A="0.303895" C="0.228692" G="0.163518" T="0.303895"/>
      <pos A="0.404164" C="0.103356" G="0.33899" T="0.15349"/>
      <pos A="0.288854" C="0.283841" G="0.158504" T="0.268801"/>
      <pos A="0.173545" C="0.143464" G="0.394137" T="0.288854"/>
      <pos A="0.188585" C="0.283841" G="0.223679" T="0.303895"/>
      <pos A="0.278828" C="0.283841" G="0.128424" T="0.308909"/>
      <pos A="0.303895" C="0.243733" G="0.188585" T="0.263787"/>
      <pos A="0.248747" C="0.258773" G="0.188585" T="0.303895"/>
      <pos A="0.113383" C="0.308909" G="0.213652" T="0.364056"/>
      <pos A="0.23872" C="0.313922" G="0.163518" T="0.283841"/>
      <pos A="0.233707" C="0.303895" G="0.178558" T="0.283841"/>
      <pos A="0.268801" C="0.208639" G="0.263787" T="0.258773"/>
      <pos A="0.148477" C="0.0782884" G="0.384111" T="0.389124"/>
      <pos A="0.33899" C="0.0833017" G="0.379097" T="0.198612"/>
      <pos A="0.208639" C="0.308909" G="0.223679" T="0.258773"/>
      <pos A="0.288854" C="0.198612" G="0.188585" T="0.323949"/>
      <pos A="0.404164" C="0.218666" G="0.188585" T="0.188585"/>
      <pos A="0.23872" C="0.163518" G="0.203626" T="0.394137"/>
      <pos A="0.178558" C="0.384111" G="0.328962" T="0.108369"/>
      <pos A="0.394137" C="0.198612" G="0.278828" T="0.128424"/>
      <pos A="0.283841" C="0.364056" G="0.198612" T="0.15349"/>
      <pos A="0.268801" C="0.374084" G="0.178558" T="0.178558"/>
      <pos A="0.248747" C="0.258773" G="0.263787" T="0.228692"/>
      <pos A="0.23872" C="0.233707" G="0.158504" T="0.36907"/>
      <pos A="0.328962" C="0.188585" G="0.288854" T="0.193598"/>
      <pos A="0.183571" C="0.25376" G="0.258773" T="0.303895"/>
      <pos A="0.213652" C="0.303895" G="0.163518" T="0.318935"/>
      <pos A="0.349016" C="0.148477" G="0.203626" T="0.298881"/>
      <pos A="0.243733" C="0.23872" G="0.313922" T="0.203626"/>
    </motif>
    <motif db="0" id="M119" alt="O119" length="40" nsites="8" evalue="1.3e-003">
      <pos A="0.328962" C="0.198612" G="0.193598" T="0.278828"/>
      <pos A="0.283841" C="0.263787" G="0.288854" T="0.163518"/>
      <pos A="0.268801" C="0.0933294" G="0.308909" T="0.328962"/>
      <pos A="0.298881" C="0.263787" G="0.133437" T="0.303895"/>
      <pos A="0.419205" C="0.213652" G="0.163518" T="0.203626"/>
      <pos A="0.278828" C="0.13845" G="0.273814" T="0.308909"/>
      <pos A="0.23872" C="0.258773" G="0.318935" T="0.183571"/>
      <pos A="0.349016" C="0.203626" G="0.25376" T="0.193598"/>
      <pos A="0.163518" C="0.13845" G="0.328962" T="0.36907"/>
      <pos A="0.248747" C="0.128424" G="0.349016" T="0.273814"/>
      <pos A="0.23872" C="0.359043" G="0.183571" T="0.218666"/>
      <pos A="0.248747" C="0.344003" G="0.163518" T="0.243733"/>
      <pos A="0.359043" C="0.208639" G="0.203626" T="0.228692"/>
      <pos A="0.198612" C="0.389124" G="0.218666" T="0.193598"/>
      <pos A="0.278828" C="0.278828" G="0.0732751" T="0.36907"/>
      <pos A="0.283841" C="0.178558" G="0.293868" T="0.243733"/>
      <pos A="0.258773" C="0.233707" G="0.25376" T="0.25376"/>
      <pos A="0.243733" C="0.203626" G="0.298881" T="0.25376"/>
      <pos A="0.223679" C="0.288854" G="0.233707" T="0.25376"/>
      <pos A="0.118396" C="0.25376" G="0.243733" T="0.384111"/>
      <pos A="0.203626" C="0.178558" G="0.193598" T="0.424218"/>
      <pos A="0.168531" C="0.419205" G="0.333975" T="0.0782884"/>
      <pos A="0.333975" C="0.333975" G="0.0582351" T="0.273814"/>
      <pos A="0.313922" C="0.23872" G="0.15349" T="0.293868"/>
      <pos A="0.213652" C="0.298881" G="0.208639" T="0.278828"/>
      <pos A="0.434245" C="0.128424" G="0.359043" T="0.0782884"/>
      <pos A="0.233707" C="0.308909" G="0.278828" T="0.178558"/>
      <pos A="0.188585" C="0.133437" G="0.344003" T="0.333975"/>
      <pos A="0.25376" C="0.213652" G="0.23872" T="0.293868"/>
      <pos A="0.23872" C="0.293868" G="0.198612" T="0.268801"/>
      <pos A="0.213652" C="0.228692" G="0.178558" T="0.379097"/>
      <pos A="0.228692" C="0.303895" G="0.208639" T="0.258773"/>
      <pos A="0.359043" C="0.118396" G="0.203626" T="0.318935"/>
      <pos A="0.113383" C="0.303895" G="0.333975" T="0.248747"/>
      <pos A="0.374084" C="0.113383" G="0.208639" T="0.303895"/>
      <pos A="0.384111" C="0.158504" G="0.208639" T="0.248747"/>
      <pos A="0.25376" C="0.318935" G="0.213652" T="0.213652"/>
      <pos A="0.233707" C="0.359043" G="0.158504" T="0.248747"/>
      <pos A="0.233707" C="0.248747" G="0.143464" T="0.374084"/>
      <pos A="0.203626" C="0.208639" G="0.344003" T="0.243733"/>
    </motif>
    <motif db="0" id="M12" alt="O12" length="40" nsites="8" evalue="1.3e-003">
      <pos A="0.167696" C="0.332304" G="0.0853906" T="0.414609"/>
      <pos A="0.25" C="0.0853906" G="0.332304" T="0.332304"/>
      <pos A="0.414609" C="0.0853906" G="0.00308642" T="0.496914"/>
      <pos A="0.0853906" C="0.0853906" G="0.25" T="0.579218"/>
      <pos A="0.167696" C="0.579218" G="0.0853906" T="0.167696"/>
      <pos A="0.00308642" C="0.579218" G="0.00308642" T="0.414609"/>
      <pos A="0.661523" C="0.00308642" G="0.00308642" T="0.332304"/>
      <pos A="0.167696" C="0.496914" G="0.00308642" T="0.332304"/>
      <pos A="0.0853906" C="0.332304" G="0.00308642" T="0.579218"/>
      <pos A="0.414609" C="0.496914" G="0.00308642" T="0.0853906"/>
      <pos A="0.496914" C="0.167696" G="0.167696" T="0.167696"/>
      <pos A="0.0853906" C="0.332304" G="0.167696" T="0.414609"/>
      <pos A="0.167696" C="0.332304" G="0.25" T="0.25"/>
      <pos A="0.167696" C="0.167696" G="0.332304" T="0.332304"/>
      <pos A="0.00308642" C="0.496914" G="0.00308642" T="0.496914"/>
      <pos A="0.414609" C="0.0853906" G="0.0853906" T="0.414609"/>
      <pos A="0.00308642" C="0.25" G="0.414609" T="0.332304"/>
      <pos A="0.167696" C="0.414609" G="0.167696" T="0.25"/>
      <pos A="0.167696" C="0.332304" G="0.00308642" T="0.496914"/>
      <pos A="0.25" C="0.0853906" G="0.0853906" T="0.579218"/>
      <pos A="0.00308642" C="0.579218" G="0.167696" T="0.25"/>
      <pos A="0.332304" C="0.25" G="0.167696" T="0.25"/>
      <pos A="0.167696" C="0.414609" G="0.0853906" T="0.332304"/>
      <pos A="0.496914" C="0.00308642" G="0.25" T="0.25"/>
      <pos A="0.25" C="0.332304" G="0.167696" T="0.25"/>
      <pos A="0.579218" C="0.0853906" G="0.25" T="0.0853906"/>
      <pos A="0.332304" C="0.0853906" G="0.25" T="0.332304"/>
      <pos A="0.496914" C="0.00308642" G="0.0853906" T="0.414609"/>
      <pos A="0.0853906" C="0.167696" G="0.332304" T="0.414609"/>
      <pos A="0.496914" C="0.332304" G="0.167696" T="0.00308642"/>
      <pos A="0.332304" C="0.0853906" G="0.25" T="0.332304"/>
      <pos A="0.414609" C="0.0853906" G="0.496914" T="0.00308642"/>
      <pos A="0.414609" C="0.167696" G="0.25" T="0.167696"/>
      <pos A="0.25" C="0.167696" G="0.0853906" T="0.496914"/>
      <pos A="0.25" C="0.496914" G="0.00308642" T="0.25"/>
      <pos A="0.0853906" C="0.25" G="0.167696" T="0.496914"/>
      <pos A="0.167696" C="0.0853906" G="0.167696" T="0.579218"/>
      <pos A="0.332304" C="0.25" G="0.25" T="0.167696"/>
      <pos A="0.167696" C="0.579218" G="0.25" T="0.00308642"/>
      <pos A="0.661523" C="0.25" G="0.00308642" T="0.0853906"/>
    </motif>
    <motif db="0" id="M120" alt="O120" length="40" nsites="8" evalue="1.3e-003">
      <pos A="0.209804" C="0.0260553" G="0.439491" T="0.324648"/>
      <pos A="0.186837" C="0.278711" G="0.324648" T="0.209804"/>
      <pos A="0.186837" C="0.186837" G="0.393555" T="0.232773"/>
      <pos A="0.094961" C="0.324648" G="0.393555" T="0.186837"/>
      <pos A="0.186837" C="0.278711" G="0.163868" T="0.370586"/>
      <pos A="0.232773" C="0.186837" G="0.0490242" T="0.531367"/>
      <pos A="0.140899" C="0.232773" G="0.140899" T="0.485429"/>
      <pos A="0.30168" C="0.232773" G="0.232773" T="0.232773"/>
      <pos A="0.347617" C="0.209804" G="0.0490242" T="0.393555"/>
      <pos A="0.370586" C="0.209804" G="0.209804" T="0.209804"/>
      <pos A="0.485429" C="0.186837" G="0.094961" T="0.232773"/>
      <pos A="0.163868" C="0.232773" G="0.347617" T="0.255742"/>
      <pos A="0.094961" C="0.232773" G="0.186837" T="0.485429"/>
      <pos A="0.11793" C="0.416523" G="0.209804" T="0.255742"/>
      <pos A="0.255742" C="0.439491" G="0.11793" T="0.186837"/>
      <pos A="0.209804" C="0.232773" G="0.255742" T="0.30168"/>
      <pos A="0.347617" C="0.186837" G="0.163868" T="0.30168"/>
      <pos A="0.140899" C="0.255742" G="0.370586" T="0.232773"/>
      <pos A="0.232773" C="0.186837" G="0.232773" T="0.347617"/>
      <pos A="0.094961" C="0.46246" G="0.278711" T="0.163868"/>
      <pos A="0.347617" C="0.0719921" G="0.094961" T="0.485429"/>
      <pos A="0.485429" C="0.186837" G="0.232773" T="0.094961"/>
      <pos A="0.255742" C="0.393555" G="0.11793" T="0.232773"/>
      <pos A="0.163868" C="0.347617" G="0.094961" T="0.393555"/>
      <pos A="0.324648" C="0.163868" G="0.347617" T="0.163868"/>
      <pos A="0.255742" C="0.278711" G="0.140899" T="0.324648"/>
      <pos A="0.232773" C="0.347617" G="0.0719921" T="0.347617"/>
      <pos A="0.232773" C="0.255742" G="0.393555" T="0.11793"/>
      <pos A="0.163868" C="0.209804" G="0.370586" T="0.255742"/>
      <pos A="0.0719921" C="0.140899" G="0.186837" T="0.600273"/>
      <pos A="0.255742" C="0.232773" G="0.347617" T="0.163868"/>
      <pos A="0.324648" C="0.485429" G="0.140899" T="0.0490242"/>
      <pos A="0.30168" C="0.30168" G="0.30168" T="0.094961"/>
      <pos A="0.30168" C="0.531367" G="0.11793" T="0.0490242"/>
      <pos A="0.485429" C="0.140899" G="0.140899" T="0.232773"/>
      <pos A="0.370586" C="0.11793" G="0.255742" T="0.255742"/>
      <pos A="0.255742" C="0.11793" G="0.209804" T="0.416523"/>
      <pos A="0.163868" C="0.485429" G="0.232773" T="0.11793"/>
      <pos A="0.0719921" C="0.439491" G="0.0490242" T="0.439491"/>
      <pos A="0.278711" C="0.209804" G="0.347617" T="0.163868"/>
    </motif>
    <motif db="0" id="M121" alt="O121" length="40" nsites="8" evalue="1.3e-003">
      <pos A="0.355207" C="0.226382" G="0.157676" T="0.260736"/>
      <pos A="0.192029" C="0.320853" G="0.33803" T="0.149087"/>
      <pos A="0.466854" C="0.243559" G="0.209206" T="0.0803812"/>
      <pos A="0.209206" C="0.0803812" G="0.346618" T="0.363795"/>
      <pos A="0.252147" C="0.312265" G="0.277912" T="0.157676"/>
      <pos A="0.0803812" C="0.243559" G="0.33803" T="0.33803"/>
      <pos A="0.123322" C="0.346618" G="0.157676" T="0.372383"/>
      <pos A="0.346618" C="0.123322" G="0.166264" T="0.363795"/>
      <pos A="0.243559" C="0.209206" G="0.363795" T="0.183441"/>
      <pos A="0.166264" C="0.329442" G="0.269323" T="0.234971"/>
      <pos A="0.226382" C="0.217794" G="0.183441" T="0.372383"/>
      <pos A="0.174852" C="0.355207" G="0.346618" T="0.123322"/>
      <pos A="0.174852" C="0.492619" G="0.209206" T="0.123322"/>
      <pos A="0.183441" C="0.286501" G="0.166264" T="0.363795"/>
      <pos A="0.174852" C="0.312265" G="0.277912" T="0.234971"/>
      <pos A="0.33803" C="0.123322" G="0.372383" T="0.166264"/>
      <pos A="0.166264" C="0.0288514" G="0.363795" T="0.441089"/>
      <pos A="0.252147" C="0.277912" G="0.312265" T="0.157676"/>
      <pos A="0.226382" C="0.380972" G="0.200617" T="0.192029"/>
      <pos A="0.149087" C="0.123322" G="0.217794" T="0.509796"/>
      <pos A="0.0460277" C="0.295088" G="0.303677" T="0.355207"/>
      <pos A="0.252147" C="0.320853" G="0.226382" T="0.200617"/>
      <pos A="0.355207" C="0.363795" G="0.131911" T="0.149087"/>
      <pos A="0.363795" C="0.166264" G="0.329442" T="0.140499"/>
      <pos A="0.423913" C="0.303677" G="0.140499" T="0.131911"/>
      <pos A="0.449678" C="0.131911" G="0.209206" T="0.209206"/>
      <pos A="0.200617" C="0.269323" G="0.312265" T="0.217794"/>
      <pos A="0.423913" C="0.0803812" G="0.269323" T="0.226382"/>
      <pos A="0.277912" C="0.303677" G="0.303677" T="0.114734"/>
      <pos A="0.0975575" C="0.372383" G="0.243559" T="0.286501"/>
      <pos A="0.234971" C="0.234971" G="0.269323" T="0.260736"/>
      <pos A="0.286501" C="0.355207" G="0.183441" T="0.174852"/>
      <pos A="0.234971" C="0.183441" G="0.329442" T="0.252147"/>
      <pos A="0.192029" C="0.277912" G="0.33803" T="0.192029"/>
      <pos A="0.466854" C="0.106146" G="0.140499" T="0.286501"/>
      <pos A="0.157676" C="0.157676" G="0.346618" T="0.33803"/>
      <pos A="0.286501" C="0.209206" G="0.269323" T="0.234971"/>
      <pos A="0.157676" C="0.243559" G="0.200617" T="0.398148"/>
      <pos A="0.346618" C="0.38956" G="0.123322" T="0.140499"/>
      <pos A="0.269323" C="0.252147" G="0.277912" T="0.200617"/>
    </motif>
    <motif db="0" id="M122" alt="O122" length="40" nsites="8" evalue="1.3e-003">
      <pos A="0.438816" C="0.00308642" G="0.0902321" T="0.467865"/>
      <pos A="0.438816" C="0.264524" G="0.235476" T="0.0611842"/>
      <pos A="0.119281" C="0.264524" G="0.264524" T="0.35167"/>
      <pos A="0.0611842" C="0.0902321" G="0.322621" T="0.525962"/>
      <pos A="0.206427" C="0.177379" G="0.177379" T="0.438816"/>
      <pos A="0.14833" C="0.264524" G="0.409768" T="0.177379"/>
      <pos A="0.119281" C="0.119281" G="0.438816" T="0.322621"/>
      <pos A="0.14833" C="0.0611842" G="0.496914" T="0.293573"/>
      <pos A="0.264524" C="0.206427" G="0.14833" T="0.380719"/>
      <pos A="0.322621" C="0.322621" G="0.235476" T="0.119281"/>
      <pos A="0.380719" C="0.206427" G="0.14833" T="0.264524"/>
      <pos A="0.235476" C="0.14833" G="0.322621" T="0.293573"/>
      <pos A="0.119281" C="0.177379" G="0.409768" T="0.293573"/>
      <pos A="0.0611842" C="0.264524" G="0.409768" T="0.264524"/>
      <pos A="0.496914" C="0.119281" G="0.264524" T="0.119281"/>
      <pos A="0.119281" C="0.206427" G="0.35167" T="0.322621"/>
      <pos A="0.14833" C="0.177379" G="0.206427" T="0.467865"/>
      <pos A="0.0321353" C="0.380719" G="0.235476" T="0.35167"/>
      <pos A="0.293573" C="0.235476" G="0.14833" T="0.322621"/>
      <pos A="0.177379" C="0.293573" G="0.496914" T="0.0321353"/>
      <pos A="0.438816" C="0.293573" G="0.206427" T="0.0611842"/>
      <pos A="0.642157" C="0.119281" G="0.177379" T="0.0611842"/>
      <pos A="0.14833" C="0.264524" G="0.409768" T="0.177379"/>
      <pos A="0.177379" C="0.293573" G="0.119281" T="0.409768"/>
      <pos A="0.206427" C="0.206427" G="0.322621" T="0.264524"/>
      <pos A="0.177379" C="0.119281" G="0.177379" T="0.525962"/>
      <pos A="0.177379" C="0.293573" G="0.177379" T="0.35167"/>
      <pos A="0.177379" C="0.322621" G="0.264524" T="0.235476"/>
      <pos A="0.235476" C="0.467865" G="0.0902321" T="0.206427"/>
      <pos A="0.119281" C="0.409768" G="0.0611842" T="0.409768"/>
      <pos A="0.0321353" C="0.235476" G="0.322621" T="0.409768"/>
      <pos A="0.35167" C="0.264524" G="0.206427" T="0.177379"/>
      <pos A="0.0902321" C="0.584059" G="0.235476" T="0.0902321"/>
      <pos A="0.525962" C="0.0902321" G="0.0611842" T="0.322621"/>
      <pos A="0.14833" C="0.35167" G="0.293573" T="0.206427"/>
      <pos A="0.496914" C="0.0902321" G="0.235476" T="0.177379"/>
      <pos A="0.264524" C="0.177379" G="0.235476" T="0.322621"/>
      <pos A="0.206427" C="0.235476" G="0.322621" T="0.235476"/>
      <pos A="0.380719" C="0.264524" G="0.35167" T="0.00308642"/>
      <pos A="0.409768" C="0.0611842" G="0.264524" T="0.264524"/>
    </motif>
    <motif db="0" id="M123" alt="O123" length="40" nsites="8" evalue="1.3e-003">
      <pos A="0.496914" C="0.00308642" G="0.167696" T="0.332304"/>
      <pos A="0.826131" C="0.00308642" G="0.00308642" T="0.167696"/>
      <pos A="0.661523" C="0.00308642" G="0.00308642" T="0.332304"/>
      <pos A="0.332304" C="0.00308642" G="0.661523" T="0.00308642"/>
      <pos A="0.167696" C="0.826131" G="0.00308642" T="0.00308642"/>
      <pos A="0.496914" C="0.167696" G="0.00308642" T="0.332304"/>
      <pos A="0.661523" C="0.00308642" G="0.332304" T="0.00308642"/>
      <pos A="0.332304" C="0.00308642" G="0.167696" T="0.496914"/>
      <pos A="0.167696" C="0.661523" G="0.167696" T="0.00308642"/>
      <pos A="0.167696" C="0.00308642" G="0.496914" T="0.332304"/>
      <pos A="0.167696" C="0.496914" G="0.167696" T="0.167696"/>
      <pos A="0.332304" C="0.496914" G="0.00308642" T="0.167696"/>
      <pos A="0.661523" C="0.167696" G="0.00308642" T="0.167696"/>
      <pos A="0.332304" C="0.00308642" G="0.167696" T="0.496914"/>
      <pos A="0.661523" C="0.332304" G="0.00308642" T="0.00308642"/>
      <pos A="0.332304" C="0.00308642" G="0.167696" T="0.496914"/>
      <pos A="0.167696" C="0.167696" G="0.00308642" T="0.661523"/>
      <pos A="0.167696" C="0.496914" G="0.00308642" T="0.332304"/>
      <pos A="0.167696" C="0.167696" G="0.00308642" T="0.661523"/>
      <pos A="0.167696" C="0.826131" G="0.00308642" T="0.00308642"/>
      <pos A="0.496914" C="0.332304" G="0.00308642" T="0.167696"/>
      <pos A="0.990741" C="0.00308642" G="0.00308642" T="0.00308642"/>
      <pos A="0.496914" C="0.167696" G="0.332304" T="0.00308642"/>
      <pos A="0.167696" C="0.167696" G="0.332304" T="0.332304"/>
      <pos A="0.167696" C="0.00308642" G="0.00308642" T="0.826131"/>
      <pos A="0.496914" C="0.00308642" G="0.167696" T="0.332304"/>
      <pos A="0.496914" C="0.167696" G="0.167696" T="0.167696"/>
      <pos A="0.332304" C="0.00308642" G="0.332304" T="0.332304"/>
      <pos A="0.496914" C="0.496914" G="0.00308642" T="0.00308642"/>
      <pos A="0.496914" C="0.332304" G="0.167696" T="0.00308642"/>
      <pos A="0.332304" C="0.167696" G="0.496914" T="0.00308642"/>
      <pos A="0.496914" C="0.00308642" G="0.167696" T="0.332304"/>
      <pos A="0.332304" C="0.00308642" G="0.332304" T="0.332304"/>
      <pos A="0.661523" C="0.167696" G="0.00308642" T="0.167696"/>
      <pos A="0.496914" C="0.167696" G="0.167696" T="0.167696"/>
      <pos A="0.00308642" C="0.496914" G="0.167696" T="0.332304"/>
      <pos A="0.167696" C="0.167696" G="0.167696" T="0.496914"/>
      <pos A="0.167696" C="0.167696" G="0.00308642" T="0.661523"/>
      <pos A="0.00308642" C="0.00308642" G="0.496914" T="0.496914"/>
      <pos A="0.332304" C="0.167696" G="0.496914" T="0.00308642"/>
    </motif>
    <motif db="0" id="M124" alt="O124" length="40" nsites="8" evalue="1.3e-003">
      <pos A="0.213652" C="0.33899" G="0.193598" T="0.25376"/>
      <pos A="0.298881" C="0.263787" G="0.243733" T="0.193598"/>
      <pos A="0.298881" C="0.213652" G="0.148477" T="0.33899"/>
      <pos A="0.143464" C="0.303895" G="0.278828" T="0.273814"/>
      <pos A="0.35403" C="0.0231407" G="0.178558" T="0.444273"/>
      <pos A="0.23872" C="0.15349" G="0.529501" T="0.0782884"/>
      <pos A="0.288854" C="0.313922" G="0.173545" T="0.223679"/>
      <pos A="0.188585" C="0.273814" G="0.228692" T="0.308909"/>
      <pos A="0.178558" C="0.233707" G="0.293868" T="0.293868"/>
      <pos A="0.318935" C="0.248747" G="0.213652" T="0.218666"/>
      <pos A="0.228692" C="0.263787" G="0.183571" T="0.323949"/>
      <pos A="0.183571" C="0.333975" G="0.183571" T="0.298881"/>
      <pos A="0.379097" C="0.133437" G="0.313922" T="0.173545"/>
      <pos A="0.243733" C="0.0632484" G="0.374084" T="0.318935"/>
      <pos A="0.303895" C="0.243733" G="0.183571" T="0.268801"/>
      <pos A="0.333975" C="0.148477" G="0.208639" T="0.308909"/>
      <pos A="0.213652" C="0.213652" G="0.258773" T="0.313922"/>
      <pos A="0.148477" C="0.379097" G="0.298881" T="0.173545"/>
      <pos A="0.344003" C="0.233707" G="0.143464" T="0.278828"/>
      <pos A="0.273814" C="0.308909" G="0.173545" T="0.243733"/>
      <pos A="0.228692" C="0.349016" G="0.198612" T="0.223679"/>
      <pos A="0.399151" C="0.258773" G="0.118396" T="0.223679"/>
      <pos A="0.278828" C="0.258773" G="0.118396" T="0.344003"/>
      <pos A="0.218666" C="0.318935" G="0.273814" T="0.188585"/>
      <pos A="0.13845" C="0.173545" G="0.248747" T="0.439258"/>
      <pos A="0.23872" C="0.188585" G="0.308909" T="0.263787"/>
      <pos A="0.268801" C="0.333975" G="0.0983427" T="0.298881"/>
      <pos A="0.379097" C="0.198612" G="0.193598" T="0.228692"/>
      <pos A="0.193598" C="0.263787" G="0.263787" T="0.278828"/>
      <pos A="0.143464" C="0.278828" G="0.233707" T="0.344003"/>
      <pos A="0.0933294" C="0.228692" G="0.323949" T="0.35403"/>
      <pos A="0.323949" C="0.263787" G="0.248747" T="0.163518"/>
      <pos A="0.243733" C="0.228692" G="0.33899" T="0.188585"/>
      <pos A="0.233707" C="0.23872" G="0.243733" T="0.283841"/>
      <pos A="0.233707" C="0.208639" G="0.323949" T="0.233707"/>
      <pos A="0.414192" C="0.173545" G="0.218666" T="0.193598"/>
      <pos A="0.424218" C="0.178558" G="0.203626" T="0.193598"/>
      <pos A="0.248747" C="0.128424" G="0.298881" T="0.323949"/>
      <pos A="0.188585" C="0.414192" G="0.288854" T="0.108369"/>
      <pos A="0.333975" C="0.263787" G="0.0983427" T="0.303895"/>
    </motif>
    <motif db="0" id="M125" alt="O125" length="40" nsites="8" evalue="1.3e-003">
      <pos A="0.222565" C="0.277435" G="0.314015" T="0.185985"/>
      <pos A="0.240855" C="0.350595" G="0.0579565" T="0.350595"/>
      <pos A="0.0945363" C="0.167696" G="0.259145" T="0.478623"/>
      <pos A="0.222565" C="0.368884" G="0.167696" T="0.240855"/>
      <pos A="0.131116" C="0.350595" G="0.222565" T="0.295724"/>
      <pos A="0.387174" C="0.240855" G="0.185985" T="0.185985"/>
      <pos A="0.368884" C="0.405464" G="0.0945363" T="0.131116"/>
      <pos A="0.167696" C="0.350595" G="0.240855" T="0.240855"/>
      <pos A="0.332304" C="0.332304" G="0.167696" T="0.167696"/>
      <pos A="0.332304" C="0.0579565" G="0.405464" T="0.204276"/>
      <pos A="0.222565" C="0.112826" G="0.533493" T="0.131116"/>
      <pos A="0.0945363" C="0.387174" G="0.131116" T="0.387174"/>
      <pos A="0.185985" C="0.368884" G="0.0945363" T="0.350595"/>
      <pos A="0.204276" C="0.405464" G="0.167696" T="0.222565"/>
      <pos A="0.204276" C="0.314015" G="0.259145" T="0.222565"/>
      <pos A="0.149405" C="0.368884" G="0.167696" T="0.314015"/>
      <pos A="0.277435" C="0.460334" G="0.204276" T="0.0579565"/>
      <pos A="0.515204" C="0.185985" G="0.204276" T="0.0945363"/>
      <pos A="0.277435" C="0.185985" G="0.240855" T="0.295724"/>
      <pos A="0.368884" C="0.314015" G="0.222565" T="0.0945363"/>
      <pos A="0.405464" C="0.185985" G="0.167696" T="0.240855"/>
      <pos A="0.0762459" C="0.00308642" G="0.350595" T="0.570073"/>
      <pos A="0.149405" C="0.149405" G="0.405464" T="0.295724"/>
      <pos A="0.222565" C="0.0396662" G="0.368884" T="0.368884"/>
      <pos A="0.149405" C="0.131116" G="0.368884" T="0.350595"/>
      <pos A="0.314015" C="0.222565" G="0.314015" T="0.149405"/>
      <pos A="0.149405" C="0.185985" G="0.314015" T="0.350595"/>
      <pos A="0.167696" C="0.112826" G="0.277435" T="0.442043"/>
      <pos A="0.240855" C="0.131116" G="0.277435" T="0.350595"/>
      <pos A="0.240855" C="0.204276" G="0.259145" T="0.295724"/>
      <pos A="0.185985" C="0.350595" G="0.0579565" T="0.405464"/>
      <pos A="0.112826" C="0.423754" G="0.277435" T="0.185985"/>
      <pos A="0.368884" C="0.0945363" G="0.295724" T="0.240855"/>
      <pos A="0.332304" C="0.277435" G="0.259145" T="0.131116"/>
      <pos A="0.0579565" C="0.332304" G="0.277435" T="0.332304"/>
      <pos A="0.515204" C="0.387174" G="0.0213768" T="0.0762459"/>
      <pos A="0.478623" C="0.0579565" G="0.332304" T="0.131116"/>
      <pos A="0.222565" C="0.368884" G="0.185985" T="0.222565"/>
      <pos A="0.0945363" C="0.259145" G="0.405464" T="0.240855"/>
      <pos A="0.259145" C="0.368884" G="0.167696" T="0.204276"/>
    </motif>
    <motif db="0" id="M126" alt="O126" length="40" nsites="8" evalue="1.3e-003">
      <pos A="0.200617" C="0.694444" G="0.101852" T="0.00308642"/>
      <pos A="0.299383" C="0.299383" G="0.00308642" T="0.398148"/>
      <pos A="0.299383" C="0.299383" G="0.101852" T="0.299383"/>
      <pos A="0.299383" C="0.299383" G="0.00308642" T="0.398148"/>
      <pos A="0.101852" C="0.00308642" G="0.496914" T="0.398148"/>
      <pos A="0.299383" C="0.101852" G="0.398148" T="0.200617"/>
      <pos A="0.398148" C="0.200617" G="0.101852" T="0.299383"/>
      <pos A="0.101852" C="0.200617" G="0.496914" T="0.200617"/>
      <pos A="0.00308642" C="0.200617" G="0.299383" T="0.496914"/>
      <pos A="0.101852" C="0.496914" G="0.101852" T="0.299383"/>
      <pos A="0.496914" C="0.00308642" G="0.101852" T="0.398148"/>
      <pos A="0.299383" C="0.00308642" G="0.595679" T="0.101852"/>
      <pos A="0.496914" C="0.200617" G="0.200617" T="0.101852"/>
      <pos A="0.299383" C="0.00308642" G="0.496914" T="0.200617"/>
      <pos A="0.299383" C="0.00308642" G="0.595679" T="0.101852"/>
      <pos A="0.694444" C="0.101852" G="0.200617" T="0.00308642"/>
      <pos A="0.299383" C="0.200617" G="0.200617" T="0.299383"/>
      <pos A="0.398148" C="0.299383" G="0.200617" T="0.101852"/>
      <pos A="0.398148" C="0.595679" G="0.00308642" T="0.00308642"/>
      <pos A="0.595679" C="0.299383" G="0.101852" T="0.00308642"/>
      <pos A="0.398148" C="0.101852" G="0.496914" T="0.00308642"/>
      <pos A="0.00308642" C="0.00308642" G="0.595679" T="0.398148"/>
      <pos A="0.398148" C="0.200617" G="0.299383" T="0.101852"/>
      <pos A="0.200617" C="0.200617" G="0.200617" T="0.398148"/>
      <pos A="0.299383" C="0.101852" G="0.101852" T="0.496914"/>
      <pos A="0.200617" C="0.101852" G="0.398148" T="0.299383"/>
      <pos A="0.101852" C="0.398148" G="0.101852" T="0.398148"/>
      <pos A="0.101852" C="0.398148" G="0.398148" T="0.101852"/>
      <pos A="0.101852" C="0.496914" G="0.101852" T="0.299383"/>
      <pos A="0.200617" C="0.496914" G="0.101852" T="0.200617"/>
      <pos A="0.299383" C="0.496914" G="0.00308642" T="0.200617"/>
      <pos A="0.101852" C="0.101852" G="0.00308642" T="0.79321"/>
      <pos A="0.101852" C="0.398148" G="0.398148" T="0.101852"/>
      <pos A="0.200617" C="0.496914" G="0.101852" T="0.200617"/>
      <pos A="0.694444" C="0.200617" G="0.101852" T="0.00308642"/>
      <pos A="0.200617" C="0.101852" G="0.398148" T="0.299383"/>
      <pos A="0.200617" C="0.200617" G="0.398148" T="0.200617"/>
      <pos A="0.398148" C="0.00308642" G="0.200617" T="0.398148"/>
      <pos A="0.200617" C="0.101852" G="0.496914" T="0.200617"/>
      <pos A="0.200617" C="0.101852" G="0.398148" T="0.299383"/>
    </motif>
    <motif db="0" id="M127" alt="O127" length="40" nsites="8" evalue="1.3e-003">
      <pos A="0.33899" C="0.198612" G="0.198612" T="0.263787"/>
      <pos A="0.374084" C="0.15349" G="0.278828" T="0.193598"/>
      <pos A="0.223679" C="0.163518" G="0.25376" T="0.359043"/>
      <pos A="0.323949" C="0.268801" G="0.193598" T="0.213652"/>
      <pos A="0.258773" C="0.328962" G="0.133437" T="0.278828"/>
      <pos A="0.303895" C="0.203626" G="0.0782884" T="0.414192"/>
      <pos A="0.273814" C="0.283841" G="0.273814" T="0.168531"/>
      <pos A="0.163518" C="0.364056" G="0.379097" T="0.0933294"/>
      <pos A="0.434245" C="0.173545" G="0.25376" T="0.13845"/>
      <pos A="0.328962" C="0.173545" G="0.173545" T="0.323949"/>
      <pos A="0.218666" C="0.178558" G="0.278828" T="0.323949"/>
      <pos A="0.118396" C="0.409178" G="0.178558" T="0.293868"/>
      <pos A="0.188585" C="0.268801" G="0.128424" T="0.414192"/>
      <pos A="0.223679" C="0.328962" G="0.13845" T="0.308909"/>
      <pos A="0.298881" C="0.158504" G="0.293868" T="0.248747"/>
      <pos A="0.198612" C="0.193598" G="0.454299" T="0.15349"/>
      <pos A="0.163518" C="0.364056" G="0.213652" T="0.258773"/>
      <pos A="0.293868" C="0.218666" G="0.133437" T="0.35403"/>
      <pos A="0.203626" C="0.248747" G="0.313922" T="0.233707"/>
      <pos A="0.344003" C="0.198612" G="0.193598" T="0.263787"/>
      <pos A="0.293868" C="0.218666" G="0.228692" T="0.258773"/>
      <pos A="0.293868" C="0.208639" G="0.303895" T="0.193598"/>
      <pos A="0.223679" C="0.349016" G="0.278828" T="0.148477"/>
      <pos A="0.333975" C="0.0782884" G="0.298881" T="0.288854"/>
      <pos A="0.223679" C="0.379097" G="0.158504" T="0.23872"/>
      <pos A="0.389124" C="0.23872" G="0.258773" T="0.113383"/>
      <pos A="0.243733" C="0.15349" G="0.13845" T="0.464326"/>
      <pos A="0.113383" C="0.333975" G="0.233707" T="0.318935"/>
      <pos A="0.263787" C="0.23872" G="0.273814" T="0.223679"/>
      <pos A="0.303895" C="0.223679" G="0.218666" T="0.25376"/>
      <pos A="0.168531" C="0.278828" G="0.148477" T="0.404164"/>
      <pos A="0.308909" C="0.178558" G="0.218666" T="0.293868"/>
      <pos A="0.223679" C="0.258773" G="0.288854" T="0.228692"/>
      <pos A="0.303895" C="0.349016" G="0.193598" T="0.15349"/>
      <pos A="0.313922" C="0.223679" G="0.123409" T="0.33899"/>
      <pos A="0.178558" C="0.283841" G="0.218666" T="0.318935"/>
      <pos A="0.188585" C="0.173545" G="0.303895" T="0.333975"/>
      <pos A="0.379097" C="0.203626" G="0.223679" T="0.193598"/>
      <pos A="0.143464" C="0.233707" G="0.379097" T="0.243733"/>
      <pos A="0.243733" C="0.278828" G="0.243733" T="0.233707"/>
    </motif>
    <motif db="0" id="M13" alt="O13" length="40" nsites="8" evalue="1.3e-003">
      <pos A="0.324074" C="0.101852" G="0.42284" T="0.151235"/>
      <pos A="0.114198" C="0.151235" G="0.373457" T="0.361111"/>
      <pos A="0.262346" C="0.0648148" G="0.385802" T="0.287037"/>
      <pos A="0.361111" C="0.385802" G="0.212963" T="0.0401235"/>
      <pos A="0.225309" C="0.262346" G="0.126543" T="0.385802"/>
      <pos A="0.33642" C="0.533951" G="0.0771605" T="0.0524691"/>
      <pos A="0.533951" C="0.101852" G="0.0648148" T="0.299383"/>
      <pos A="0.274691" C="0.175926" G="0.274691" T="0.274691"/>
      <pos A="0.299383" C="0.0648148" G="0.447531" T="0.188272"/>
      <pos A="0.262346" C="0.16358" G="0.175926" T="0.398148"/>
      <pos A="0.33642" C="0.16358" G="0.410494" T="0.0895062"/>
      <pos A="0.25" C="0.25" G="0.237654" T="0.262346"/>
      <pos A="0.447531" C="0.348765" G="0.126543" T="0.0771605"/>
      <pos A="0.126543" C="0.114198" G="0.324074" T="0.435185"/>
      <pos A="0.175926" C="0.262346" G="0.287037" T="0.274691"/>
      <pos A="0.237654" C="0.175926" G="0.0771605" T="0.509259"/>
      <pos A="0.212963" C="0.237654" G="0.287037" T="0.262346"/>
      <pos A="0.274691" C="0.212963" G="0.373457" T="0.138889"/>
      <pos A="0.225309" C="0.361111" G="0.274691" T="0.138889"/>
      <pos A="0.385802" C="0.225309" G="0.151235" T="0.237654"/>
      <pos A="0.25" C="0.361111" G="0.16358" T="0.225309"/>
      <pos A="0.324074" C="0.114198" G="0.188272" T="0.373457"/>
      <pos A="0.348765" C="0.138889" G="0.175926" T="0.33642"/>
      <pos A="0.151235" C="0.373457" G="0.274691" T="0.200617"/>
      <pos A="0.188272" C="0.262346" G="0.138889" T="0.410494"/>
      <pos A="0.324074" C="0.126543" G="0.361111" T="0.188272"/>
      <pos A="0.287037" C="0.0401235" G="0.398148" T="0.274691"/>
      <pos A="0.237654" C="0.151235" G="0.274691" T="0.33642"/>
      <pos A="0.200617" C="0.33642" G="0.25" T="0.212963"/>
      <pos A="0.212963" C="0.237654" G="0.212963" T="0.33642"/>
      <pos A="0.237654" C="0.175926" G="0.188272" T="0.398148"/>
      <pos A="0.385802" C="0.114198" G="0.225309" T="0.274691"/>
      <pos A="0.287037" C="0.126543" G="0.262346" T="0.324074"/>
      <pos A="0.311728" C="0.262346" G="0.16358" T="0.262346"/>
      <pos A="0.138889" C="0.138889" G="0.274691" T="0.447531"/>
      <pos A="0.274691" C="0.237654" G="0.237654" T="0.25"/>
      <pos A="0.287037" C="0.410494" G="0.0277778" T="0.274691"/>
      <pos A="0.410494" C="0.262346" G="0.0524691" T="0.274691"/>
      <pos A="0.373457" C="0.212963" G="0.262346" T="0.151235"/>
      <pos A="0.373457" C="0.274691" G="0.237654" T="0.114198"/>
    </motif>
    <motif db="0" id="M14" alt="O14" length="40" nsites="8" evalue="1.3e-003">
      <pos A="0.288854" C="0.148477" G="0.173545" T="0.389124"/>
      <pos A="0.243733" C="0.248747" G="0.168531" T="0.33899"/>
      <pos A="0.323949" C="0.213652" G="0.148477" T="0.313922"/>
      <pos A="0.15349" C="0.178558" G="0.454299" T="0.213652"/>
      <pos A="0.188585" C="0.23872" G="0.198612" T="0.374084"/>
      <pos A="0.173545" C="0.173545" G="0.293868" T="0.359043"/>
      <pos A="0.258773" C="0.434245" G="0.168531" T="0.13845"/>
      <pos A="0.349016" C="0.25376" G="0.228692" T="0.168531"/>
      <pos A="0.263787" C="0.233707" G="0.333975" T="0.168531"/>
      <pos A="0.258773" C="0.23872" G="0.288854" T="0.213652"/>
      <pos A="0.35403" C="0.213652" G="0.183571" T="0.248747"/>
      <pos A="0.36907" C="0.13845" G="0.293868" T="0.198612"/>
      <pos A="0.0983427" C="0.263787" G="0.328962" T="0.308909"/>
      <pos A="0.328962" C="0.364056" G="0.113383" T="0.193598"/>
      <pos A="0.293868" C="0.148477" G="0.183571" T="0.374084"/>
      <pos A="0.218666" C="0.318935" G="0.318935" T="0.143464"/>
      <pos A="0.293868" C="0.243733" G="0.133437" T="0.328962"/>
      <pos A="0.308909" C="0.298881" G="0.128424" T="0.263787"/>
      <pos A="0.188585" C="0.248747" G="0.208639" T="0.35403"/>
      <pos A="0.173545" C="0.218666" G="0.273814" T="0.333975"/>
      <pos A="0.263787" C="0.283841" G="0.218666" T="0.233707"/>
      <pos A="0.399151" C="0.0632484" G="0.23872" T="0.298881"/>
      <pos A="0.263787" C="0.178558" G="0.278828" T="0.278828"/>
      <pos A="0.23872" C="0.394137" G="0.173545" T="0.193598"/>
      <pos A="0.318935" C="0.298881" G="0.113383" T="0.268801"/>
      <pos A="0.243733" C="0.0983427" G="0.298881" T="0.359043"/>
      <pos A="0.218666" C="0.143464" G="0.349016" T="0.288854"/>
      <pos A="0.15349" C="0.25376" G="0.198612" T="0.394137"/>
      <pos A="0.193598" C="0.25376" G="0.268801" T="0.283841"/>
      <pos A="0.258773" C="0.308909" G="0.293868" T="0.13845"/>
      <pos A="0.203626" C="0.278828" G="0.364056" T="0.15349"/>
      <pos A="0.419205" C="0.273814" G="0.103356" T="0.203626"/>
      <pos A="0.148477" C="0.328962" G="0.273814" T="0.248747"/>
      <pos A="0.223679" C="0.298881" G="0.163518" T="0.313922"/>
      <pos A="0.278828" C="0.23872" G="0.233707" T="0.248747"/>
      <pos A="0.223679" C="0.263787" G="0.303895" T="0.208639"/>
      <pos A="0.444273" C="0.188585" G="0.173545" T="0.193598"/>
      <pos A="0.258773" C="0.243733" G="0.163518" T="0.333975"/>
      <pos A="0.223679" C="0.243733" G="0.278828" T="0.25376"/>
      <pos A="0.268801" C="0.263787" G="0.308909" T="0.158504"/>
    </motif>
    <motif db="0" id="M15" alt="O15" length="40" nsites="8" evalue="1.3e-003">
      <pos A="0.273814" C="0.243733" G="0.379097" T="0.103356"/>
      <pos A="0.419205" C="0.208639" G="0.148477" T="0.223679"/>
      <pos A="0.308909" C="0.193598" G="0.243733" T="0.25376"/>
      <pos A="0.203626" C="0.389124" G="0.213652" T="0.193598"/>
      <pos A="0.233707" C="0.293868" G="0.168531" T="0.303895"/>
      <pos A="0.163518" C="0.258773" G="0.233707" T="0.344003"/>
      <pos A="0.208639" C="0.288854" G="0.178558" T="0.323949"/>
      <pos A="0.13845" C="0.308909" G="0.183571" T="0.36907"/>
      <pos A="0.183571" C="0.318935" G="0.193598" T="0.303895"/>
      <pos A="0.233707" C="0.213652" G="0.103356" T="0.449286"/>
      <pos A="0.303895" C="0.278828" G="0.313922" T="0.103356"/>
      <pos A="0.504434" C="0.0833017" G="0.213652" T="0.198612"/>
      <pos A="0.168531" C="0.108369" G="0.414192" T="0.308909"/>
      <pos A="0.178558" C="0.203626" G="0.33899" T="0.278828"/>
      <pos A="0.359043" C="0.218666" G="0.193598" T="0.228692"/>
      <pos A="0.258773" C="0.288854" G="0.133437" T="0.318935"/>
      <pos A="0.248747" C="0.263787" G="0.243733" T="0.243733"/>
      <pos A="0.188585" C="0.203626" G="0.333975" T="0.273814"/>
      <pos A="0.263787" C="0.404164" G="0.173545" T="0.158504"/>
      <pos A="0.434245" C="0.163518" G="0.198612" T="0.203626"/>
      <pos A="0.263787" C="0.143464" G="0.198612" T="0.394137"/>
      <pos A="0.188585" C="0.213652" G="0.173545" T="0.424218"/>
      <pos A="0.278828" C="0.193598" G="0.228692" T="0.298881"/>
      <pos A="0.178558" C="0.298881" G="0.384111" T="0.13845"/>
      <pos A="0.318935" C="0.223679" G="0.173545" T="0.283841"/>
      <pos A="0.278828" C="0.318935" G="0.223679" T="0.178558"/>
      <pos A="0.173545" C="0.313922" G="0.278828" T="0.233707"/>
      <pos A="0.318935" C="0.188585" G="0.173545" T="0.318935"/>
      <pos A="0.25376" C="0.188585" G="0.278828" T="0.278828"/>
      <pos A="0.248747" C="0.213652" G="0.223679" T="0.313922"/>
      <pos A="0.173545" C="0.228692" G="0.233707" T="0.364056"/>
      <pos A="0.218666" C="0.263787" G="0.193598" T="0.323949"/>
      <pos A="0.283841" C="0.15349" G="0.25376" T="0.308909"/>
      <pos A="0.268801" C="0.15349" G="0.404164" T="0.173545"/>
      <pos A="0.143464" C="0.479367" G="0.218666" T="0.158504"/>
      <pos A="0.328962" C="0.268801" G="0.113383" T="0.288854"/>
      <pos A="0.323949" C="0.223679" G="0.198612" T="0.25376"/>
      <pos A="0.178558" C="0.188585" G="0.328962" T="0.303895"/>
      <pos A="0.359043" C="0.248747" G="0.203626" T="0.188585"/>
      <pos A="0.243733" C="0.344003" G="0.208639" T="0.203626"/>
    </motif>
    <motif db="0" id="M16" alt="O16" length="40" nsites="8" evalue="1.3e-003">
      <pos A="0.134773" C="0.200617" G="0.266461" T="0.398148"/>
      <pos A="0.266461" C="0.134773" G="0.266461" T="0.332304"/>
      <pos A="0.134773" C="0.332304" G="0.0689304" T="0.463992"/>
      <pos A="0.463992" C="0.00308642" G="0.463992" T="0.0689304"/>
      <pos A="0.463992" C="0.200617" G="0.200617" T="0.134773"/>
      <pos A="0.134773" C="0.398148" G="0.463992" T="0.00308642"/>
      <pos A="0.463992" C="0.134773" G="0.266461" T="0.134773"/>
      <pos A="0.398148" C="0.134773" G="0.134773" T="0.332304"/>
      <pos A="0.332304" C="0.134773" G="0.134773" T="0.398148"/>
      <pos A="0.266461" C="0.134773" G="0.332304" T="0.266461"/>
      <pos A="0.463992" C="0.134773" G="0.200617" T="0.200617"/>
      <pos A="0.463992" C="0.0689304" G="0.332304" T="0.134773"/>
      <pos A="0.529835" C="0.00308642" G="0.200617" T="0.266461"/>
      <pos A="0.200617" C="0.332304" G="0.266461" T="0.200617"/>
      <pos A="0.134773" C="0.529835" G="0.0689304" T="0.266461"/>
      <pos A="0.134773" C="0.529835" G="0.200617" T="0.134773"/>
      <pos A="0.398148" C="0.463992" G="0.0689304" T="0.0689304"/>
      <pos A="0.134773" C="0.332304" G="0.134773" T="0.398148"/>
      <pos A="0.398148" C="0.398148" G="0.0689304" T="0.134773"/>
      <pos A="0.266461" C="0.134773" G="0.200617" T="0.398148"/>
      <pos A="0.398148" C="0.398148" G="0.134773" T="0.0689304"/>
      <pos A="0.200617" C="0.266461" G="0.00308642" T="0.529835"/>
      <pos A="0.200617" C="0.0689304" G="0.398148" T="0.332304"/>
      <pos A="0.200617" C="0.332304" G="0.266461" T="0.200617"/>
      <pos A="0.463992" C="0.332304" G="0.0689304" T="0.134773"/>
      <pos A="0.595679" C="0.266461" G="0.00308642" T="0.134773"/>
      <pos A="0.266461" C="0.266461" G="0.00308642" T="0.463992"/>
      <pos A="0.398148" C="0.00308642" G="0.0689304" T="0.529835"/>
      <pos A="0.200617" C="0.200617" G="0.200617" T="0.398148"/>
      <pos A="0.332304" C="0.134773" G="0.0689304" T="0.463992"/>
      <pos A="0.266461" C="0.134773" G="0.332304" T="0.266461"/>
      <pos A="0.463992" C="0.0689304" G="0.200617" T="0.266461"/>
      <pos A="0.79321" C="0.00308642" G="0.00308642" T="0.200617"/>
      <pos A="0.200617" C="0.0689304" G="0.266461" T="0.463992"/>
      <pos A="0.200617" C="0.463992" G="0.200617" T="0.134773"/>
      <pos A="0.661523" C="0.134773" G="0.134773" T="0.0689304"/>
      <pos A="0.332304" C="0.463992" G="0.0689304" T="0.134773"/>
      <pos A="0.463992" C="0.0689304" G="0.134773" T="0.332304"/>
      <pos A="0.332304" C="0.00308642" G="0.134773" T="0.529835"/>
      <pos A="0.398148" C="0.200617" G="0.0689304" T="0.332304"/>
    </motif>
    <motif db="0" id="M17" alt="O17" length="40" nsites="8" evalue="1.3e-003">
      <pos A="0.222565" C="0.0579565" G="0.167696" T="0.551784"/>
      <pos A="0.25" C="0.167696" G="0.469479" T="0.112826"/>
      <pos A="0.222565" C="0.30487" G="0.222565" T="0.25"/>
      <pos A="0.277435" C="0.469479" G="0.112826" T="0.140261"/>
      <pos A="0.332304" C="0.332304" G="0.0305215" T="0.30487"/>
      <pos A="0.332304" C="0.0305215" G="0.167696" T="0.469479"/>
      <pos A="0.30487" C="0.0853906" G="0.140261" T="0.469479"/>
      <pos A="0.277435" C="0.25" G="0.332304" T="0.140261"/>
      <pos A="0.414609" C="0.112826" G="0.25" T="0.222565"/>
      <pos A="0.222565" C="0.0853906" G="0.634088" T="0.0579565"/>
      <pos A="0.277435" C="0.277435" G="0.222565" T="0.222565"/>
      <pos A="0.30487" C="0.442043" G="0.0853906" T="0.167696"/>
      <pos A="0.167696" C="0.277435" G="0.0579565" T="0.496914"/>
      <pos A="0.277435" C="0.0579565" G="0.140261" T="0.524349"/>
      <pos A="0.167696" C="0.524349" G="0.19513" T="0.112826"/>
      <pos A="0.30487" C="0.25" G="0.0579565" T="0.387174"/>
      <pos A="0.0853906" C="0.222565" G="0.469479" T="0.222565"/>
      <pos A="0.222565" C="0.579218" G="0.00308642" T="0.19513"/>
      <pos A="0.332304" C="0.387174" G="0.112826" T="0.167696"/>
      <pos A="0.167696" C="0.332304" G="0.222565" T="0.277435"/>
      <pos A="0.496914" C="0.140261" G="0.19513" T="0.167696"/>
      <pos A="0.442043" C="0.19513" G="0.19513" T="0.167696"/>
      <pos A="0.442043" C="0.30487" G="0.222565" T="0.0305215"/>
      <pos A="0.277435" C="0.222565" G="0.167696" T="0.332304"/>
      <pos A="0.222565" C="0.0853906" G="0.19513" T="0.496914"/>
      <pos A="0.442043" C="0.19513" G="0.19513" T="0.167696"/>
      <pos A="0.140261" C="0.277435" G="0.25" T="0.332304"/>
      <pos A="0.25" C="0.277435" G="0.277435" T="0.19513"/>
      <pos A="0.25" C="0.442043" G="0.222565" T="0.0853906"/>
      <pos A="0.25" C="0.277435" G="0.0579565" T="0.414609"/>
      <pos A="0.25" C="0.19513" G="0.222565" T="0.332304"/>
      <pos A="0.0579565" C="0.414609" G="0.359739" T="0.167696"/>
      <pos A="0.0305215" C="0.442043" G="0.277435" T="0.25"/>
      <pos A="0.332304" C="0.19513" G="0.332304" T="0.140261"/>
      <pos A="0.25" C="0.112826" G="0.414609" T="0.222565"/>
      <pos A="0.30487" C="0.0305215" G="0.30487" T="0.359739"/>
      <pos A="0.442043" C="0.112826" G="0.0853906" T="0.359739"/>
      <pos A="0.332304" C="0.19513" G="0.332304" T="0.140261"/>
      <pos A="0.167696" C="0.30487" G="0.332304" T="0.19513"/>
      <pos A="0.579218" C="0.167696" G="0.0853906" T="0.167696"/>
    </motif>
    <motif db="0" id="M18" alt="O18" length="40" nsites="8" evalue="1.3e-003">
      <pos A="0.419205" C="0.258773" G="0.243733" T="0.0782884"/>
      <pos A="0.278828" C="0.233707" G="0.198612" T="0.288854"/>
      <pos A="0.163518" C="0.318935" G="0.243733" T="0.273814"/>
      <pos A="0.374084" C="0.203626" G="0.198612" T="0.223679"/>
      <pos A="0.178558" C="0.263787" G="0.203626" T="0.35403"/>
      <pos A="0.389124" C="0.188585" G="0.158504" T="0.263787"/>
      <pos A="0.278828" C="0.183571" G="0.323949" T="0.213652"/>
      <pos A="0.203626" C="0.183571" G="0.223679" T="0.389124"/>
      <pos A="0.113383" C="0.414192" G="0.183571" T="0.288854"/>
      <pos A="0.108369" C="0.258773" G="0.198612" T="0.434245"/>
      <pos A="0.168531" C="0.143464" G="0.419205" T="0.268801"/>
      <pos A="0.263787" C="0.349016" G="0.308909" T="0.0782884"/>
      <pos A="0.364056" C="0.349016" G="0.123409" T="0.163518"/>
      <pos A="0.374084" C="0.178558" G="0.143464" T="0.303895"/>
      <pos A="0.203626" C="0.173545" G="0.298881" T="0.323949"/>
      <pos A="0.278828" C="0.223679" G="0.273814" T="0.223679"/>
      <pos A="0.323949" C="0.183571" G="0.208639" T="0.283841"/>
      <pos A="0.404164" C="0.118396" G="0.318935" T="0.158504"/>
      <pos A="0.223679" C="0.424218" G="0.188585" T="0.163518"/>
      <pos A="0.318935" C="0.293868" G="0.0933294" T="0.293868"/>
      <pos A="0.228692" C="0.223679" G="0.123409" T="0.424218"/>
      <pos A="0.15349" C="0.25376" G="0.283841" T="0.308909"/>
      <pos A="0.328962" C="0.158504" G="0.23872" T="0.273814"/>
      <pos A="0.278828" C="0.278828" G="0.258773" T="0.183571"/>
      <pos A="0.203626" C="0.33899" G="0.25376" T="0.203626"/>
      <pos A="0.228692" C="0.213652" G="0.203626" T="0.35403"/>
      <pos A="0.223679" C="0.193598" G="0.293868" T="0.288854"/>
      <pos A="0.248747" C="0.268801" G="0.243733" T="0.23872"/>
      <pos A="0.298881" C="0.163518" G="0.158504" T="0.379097"/>
      <pos A="0.188585" C="0.298881" G="0.298881" T="0.213652"/>
      <pos A="0.349016" C="0.223679" G="0.203626" T="0.223679"/>
      <pos A="0.283841" C="0.178558" G="0.198612" T="0.33899"/>
      <pos A="0.168531" C="0.278828" G="0.273814" T="0.278828"/>
      <pos A="0.308909" C="0.243733" G="0.303895" T="0.143464"/>
      <pos A="0.168531" C="0.328962" G="0.178558" T="0.323949"/>
      <pos A="0.308909" C="0.123409" G="0.288854" T="0.278828"/>
      <pos A="0.374084" C="0.308909" G="0.233707" T="0.0833017"/>
      <pos A="0.25376" C="0.25376" G="0.228692" T="0.263787"/>
      <pos A="0.248747" C="0.198612" G="0.178558" T="0.374084"/>
      <pos A="0.123409" C="0.389124" G="0.243733" T="0.243733"/>
    </motif>
    <motif db="0" id="M19" alt="O19" length="40" nsites="8" evalue="1.3e-003">
      <pos A="0.105967" C="0.229424" G="0.188272" T="0.476338"/>
      <pos A="0.126543" C="0.414609" G="0.0648148" T="0.394033"/>
      <pos A="0.291153" C="0.208847" G="0.229424" T="0.270576"/>
      <pos A="0.0236622" C="0.229424" G="0.332304" T="0.414609"/>
      <pos A="0.291153" C="0.414609" G="0.147119" T="0.147119"/>
      <pos A="0.394033" C="0.229424" G="0.105967" T="0.270576"/>
      <pos A="0.229424" C="0.105967" G="0.25" T="0.414609"/>
      <pos A="0.0648148" C="0.394033" G="0.147119" T="0.394033"/>
      <pos A="0.332304" C="0.208847" G="0.229424" T="0.229424"/>
      <pos A="0.291153" C="0.496914" G="0.167696" T="0.044239"/>
      <pos A="0.496914" C="0.270576" G="0.167696" T="0.0648148"/>
      <pos A="0.332304" C="0.352881" G="0.0853906" T="0.229424"/>
      <pos A="0.147119" C="0.291153" G="0.352881" T="0.208847"/>
      <pos A="0.373457" C="0.167696" G="0.105967" T="0.352881"/>
      <pos A="0.435185" C="0.147119" G="0.0853906" T="0.332304"/>
      <pos A="0.229424" C="0.167696" G="0.291153" T="0.311728"/>
      <pos A="0.126543" C="0.105967" G="0.188272" T="0.579218"/>
      <pos A="0.0648148" C="0.147119" G="0.558642" T="0.229424"/>
      <pos A="0.147119" C="0.496914" G="0.208847" T="0.147119"/>
      <pos A="0.167696" C="0.373457" G="0.126543" T="0.332304"/>
      <pos A="0.311728" C="0.167696" G="0.105967" T="0.414609"/>
      <pos A="0.167696" C="0.270576" G="0.229424" T="0.332304"/>
      <pos A="0.188272" C="0.229424" G="0.147119" T="0.435185"/>
      <pos A="0.291153" C="0.291153" G="0.147119" T="0.270576"/>
      <pos A="0.291153" C="0.291153" G="0.126543" T="0.291153"/>
      <pos A="0.311728" C="0.188272" G="0.188272" T="0.311728"/>
      <pos A="0.311728" C="0.188272" G="0.167696" T="0.332304"/>
      <pos A="0.311728" C="0.229424" G="0.208847" T="0.25"/>
      <pos A="0.105967" C="0.291153" G="0.105967" T="0.496914"/>
      <pos A="0.394033" C="0.311728" G="0.188272" T="0.105967"/>
      <pos A="0.167696" C="0.332304" G="0.147119" T="0.352881"/>
      <pos A="0.229424" C="0.188272" G="0.167696" T="0.414609"/>
      <pos A="0.105967" C="0.332304" G="0.394033" T="0.167696"/>
      <pos A="0.00308642" C="0.476338" G="0.25" T="0.270576"/>
      <pos A="0.311728" C="0.291153" G="0.25" T="0.147119"/>
      <pos A="0.0648148" C="0.147119" G="0.188272" T="0.599795"/>
      <pos A="0.167696" C="0.229424" G="0.394033" T="0.208847"/>
      <pos A="0.25" C="0.229424" G="0.270576" T="0.25"/>
      <pos A="0.208847" C="0.208847" G="0.311728" T="0.270576"/>
      <pos A="0.414609" C="0.208847" G="0.208847" T="0.167696"/>
    </motif>
    <motif db="0" id="M2" alt="O2" length="40" nsites="8" evalue="1.3e-003">
      <pos A="0.303895" C="0.303895" G="0.108369" T="0.283841"/>
      <pos A="0.228692" C="0.13845" G="0.218666" T="0.414192"/>
      <pos A="0.188585" C="0.263787" G="0.389124" T="0.158504"/>
      <pos A="0.203626" C="0.178558" G="0.168531" T="0.449286"/>
      <pos A="0.248747" C="0.188585" G="0.328962" T="0.233707"/>
      <pos A="0.288854" C="0.268801" G="0.298881" T="0.143464"/>
      <pos A="0.268801" C="0.223679" G="0.33899" T="0.168531"/>
      <pos A="0.233707" C="0.223679" G="0.193598" T="0.349016"/>
      <pos A="0.113383" C="0.379097" G="0.168531" T="0.33899"/>
      <pos A="0.303895" C="0.233707" G="0.183571" T="0.278828"/>
      <pos A="0.308909" C="0.203626" G="0.288854" T="0.198612"/>
      <pos A="0.303895" C="0.15349" G="0.303895" T="0.23872"/>
      <pos A="0.288854" C="0.233707" G="0.248747" T="0.228692"/>
      <pos A="0.223679" C="0.308909" G="0.193598" T="0.273814"/>
      <pos A="0.178558" C="0.288854" G="0.163518" T="0.36907"/>
      <pos A="0.258773" C="0.303895" G="0.23872" T="0.198612"/>
      <pos A="0.374084" C="0.333975" G="0.148477" T="0.143464"/>
      <pos A="0.228692" C="0.203626" G="0.278828" T="0.288854"/>
      <pos A="0.25376" C="0.168531" G="0.303895" T="0.273814"/>
      <pos A="0.213652" C="0.0933294" G="0.308909" T="0.384111"/>
      <pos A="0.404164" C="0.128424" G="0.258773" T="0.208639"/>
      <pos A="0.318935" C="0.25376" G="0.303895" T="0.123409"/>
      <pos A="0.233707" C="0.379097" G="0.0782884" T="0.308909"/>
      <pos A="0.303895" C="0.183571" G="0.15349" T="0.359043"/>
      <pos A="0.213652" C="0.23872" G="0.263787" T="0.283841"/>
      <pos A="0.288854" C="0.283841" G="0.158504" T="0.268801"/>
      <pos A="0.248747" C="0.313922" G="0.0933294" T="0.344003"/>
      <pos A="0.233707" C="0.183571" G="0.248747" T="0.333975"/>
      <pos A="0.178558" C="0.263787" G="0.298881" T="0.258773"/>
      <pos A="0.163518" C="0.359043" G="0.258773" T="0.218666"/>
      <pos A="0.399151" C="0.183571" G="0.163518" T="0.25376"/>
      <pos A="0.258773" C="0.218666" G="0.243733" T="0.278828"/>
      <pos A="0.123409" C="0.268801" G="0.298881" T="0.308909"/>
      <pos A="0.148477" C="0.434245" G="0.248747" T="0.168531"/>
      <pos A="0.303895" C="0.318935" G="0.13845" T="0.23872"/>
      <pos A="0.303895" C="0.328962" G="0.278828" T="0.0883151"/>
      <pos A="0.288854" C="0.0582351" G="0.35403" T="0.298881"/>
      <pos A="0.273814" C="0.15349" G="0.349016" T="0.223679"/>
      <pos A="0.33899" C="0.188585" G="0.23872" T="0.233707"/>
      <pos A="0.168531" C="0.168531" G="0.273814" T="0.389124"/>
    </motif>
    <motif db="0" id="M21" alt="O21" length="40" nsites="8" evalue="1.3e-003">
      <pos A="0.496914" C="0.126543" G="0.126543" T="0.25"/>
      <pos A="0.496914" C="0.00308642" G="0.25" T="0.25"/>
      <pos A="0.25" C="0.00308642" G="0.496914" T="0.25"/>
      <pos A="0.126543" C="0.373457" G="0.496914" T="0.00308642"/>
      <pos A="0.743827" C="0.00308642" G="0.00308642" T="0.25"/>
      <pos A="0.00308642" C="0.25" G="0.25" T="0.496914"/>
      <pos A="0.373457" C="0.25" G="0.25" T="0.126543"/>
      <pos A="0.496914" C="0.126543" G="0.126543" T="0.25"/>
      <pos A="0.00308642" C="0.25" G="0.126543" T="0.62037"/>
      <pos A="0.126543" C="0.25" G="0.25" T="0.373457"/>
      <pos A="0.25" C="0.496914" G="0.25" T="0.00308642"/>
      <pos A="0.126543" C="0.25" G="0.496914" T="0.126543"/>
      <pos A="0.496914" C="0.25" G="0.25" T="0.00308642"/>
      <pos A="0.126543" C="0.867284" G="0.00308642" T="0.00308642"/>
      <pos A="0.62037" C="0.373457" G="0.00308642" T="0.00308642"/>
      <pos A="0.496914" C="0.126543" G="0.00308642" T="0.373457"/>
      <pos A="0.62037" C="0.25" G="0.126543" T="0.00308642"/>
      <pos A="0.00308642" C="0.00308642" G="0.496914" T="0.496914"/>
      <pos A="0.126543" C="0.126543" G="0.126543" T="0.62037"/>
      <pos A="0.00308642" C="0.25" G="0.743827" T="0.00308642"/>
      <pos A="0.00308642" C="0.62037" G="0.25" T="0.126543"/>
      <pos A="0.00308642" C="0.373457" G="0.126543" T="0.496914"/>
      <pos A="0.00308642" C="0.126543" G="0.373457" T="0.496914"/>
      <pos A="0.126543" C="0.62037" G="0.00308642" T="0.25"/>
      <pos A="0.496914" C="0.00308642" G="0.00308642" T="0.496914"/>
      <pos A="0.496914" C="0.126543" G="0.25" T="0.126543"/>
      <pos A="0.126543" C="0.25" G="0.25" T="0.373457"/>
      <pos A="0.62037" C="0.373457" G="0.00308642" T="0.00308642"/>
      <pos A="0.126543" C="0.25" G="0.373457" T="0.25"/>
      <pos A="0.496914" C="0.25" G="0.00308642" T="0.25"/>
      <pos A="0.00308642" C="0.373457" G="0.00308642" T="0.62037"/>
      <pos A="0.25" C="0.496914" G="0.25" T="0.00308642"/>
      <pos A="0.373457" C="0.126543" G="0.25" T="0.25"/>
      <pos A="0.25" C="0.373457" G="0.25" T="0.126543"/>
      <pos A="0.25" C="0.25" G="0.25" T="0.25"/>
      <pos A="0.25" C="0.62037" G="0.00308642" T="0.126543"/>
      <pos A="0.25" C="0.126543" G="0.373457" T="0.25"/>
      <pos A="0.00308642" C="0.00308642" G="0.62037" T="0.373457"/>
      <pos A="0.126543" C="0.25" G="0.373457" T="0.25"/>
      <pos A="0.373457" C="0.373457" G="0.25" T="0.00308642"/>
    </motif>
    <motif db="0" id="M22" alt="O22" length="40" nsites="8" evalue="1.3e-003">
      <pos A="0.384111" C="0.123409" G="0.228692" T="0.263787"/>
      <pos A="0.293868" C="0.198612" G="0.349016" T="0.158504"/>
      <pos A="0.173545" C="0.323949" G="0.143464" T="0.359043"/>
      <pos A="0.333975" C="0.198612" G="0.248747" T="0.218666"/>
      <pos A="0.404164" C="0.213652" G="0.0833017" T="0.298881"/>
      <pos A="0.263787" C="0.268801" G="0.33899" T="0.128424"/>
      <pos A="0.248747" C="0.273814" G="0.268801" T="0.208639"/>
      <pos A="0.233707" C="0.278828" G="0.293868" T="0.193598"/>
      <pos A="0.328962" C="0.25376" G="0.198612" T="0.218666"/>
      <pos A="0.248747" C="0.268801" G="0.278828" T="0.203626"/>
      <pos A="0.198612" C="0.108369" G="0.303895" T="0.389124"/>
      <pos A="0.143464" C="0.303895" G="0.283841" T="0.268801"/>
      <pos A="0.218666" C="0.113383" G="0.123409" T="0.544541"/>
      <pos A="0.263787" C="0.318935" G="0.243733" T="0.173545"/>
      <pos A="0.293868" C="0.263787" G="0.223679" T="0.218666"/>
      <pos A="0.308909" C="0.258773" G="0.173545" T="0.258773"/>
      <pos A="0.283841" C="0.268801" G="0.273814" T="0.173545"/>
      <pos A="0.288854" C="0.178558" G="0.228692" T="0.303895"/>
      <pos A="0.248747" C="0.203626" G="0.23872" T="0.308909"/>
      <pos A="0.168531" C="0.223679" G="0.243733" T="0.364056"/>
      <pos A="0.263787" C="0.173545" G="0.303895" T="0.258773"/>
      <pos A="0.208639" C="0.183571" G="0.248747" T="0.359043"/>
      <pos A="0.133437" C="0.384111" G="0.25376" T="0.228692"/>
      <pos A="0.333975" C="0.328962" G="0.148477" T="0.188585"/>
      <pos A="0.243733" C="0.283841" G="0.218666" T="0.25376"/>
      <pos A="0.23872" C="0.248747" G="0.223679" T="0.288854"/>
      <pos A="0.163518" C="0.258773" G="0.333975" T="0.243733"/>
      <pos A="0.208639" C="0.414192" G="0.228692" T="0.148477"/>
      <pos A="0.464326" C="0.263787" G="0.0582351" T="0.213652"/>
      <pos A="0.158504" C="0.258773" G="0.173545" T="0.409178"/>
      <pos A="0.25376" C="0.15349" G="0.143464" T="0.449286"/>
      <pos A="0.364056" C="0.158504" G="0.328962" T="0.148477"/>
      <pos A="0.148477" C="0.163518" G="0.33899" T="0.349016"/>
      <pos A="0.344003" C="0.183571" G="0.263787" T="0.208639"/>
      <pos A="0.198612" C="0.223679" G="0.218666" T="0.359043"/>
      <pos A="0.288854" C="0.328962" G="0.128424" T="0.25376"/>
      <pos A="0.258773" C="0.243733" G="0.268801" T="0.228692"/>
      <pos A="0.168531" C="0.293868" G="0.389124" T="0.148477"/>
      <pos A="0.318935" C="0.198612" G="0.263787" T="0.218666"/>
      <pos A="0.218666" C="0.394137" G="0.318935" T="0.0682617"/>
    </motif>
    <motif db="0" id="M23" alt="O23" length="40" nsites="8" evalue="1.3e-003">
      <pos A="0.285273" C="0.285273" G="0.285273" T="0.14418"/>
      <pos A="0.14418" C="0.285273" G="0.285273" T="0.285273"/>
      <pos A="0.00308642" C="0.426366" G="0.285273" T="0.285273"/>
      <pos A="0.567461" C="0.14418" G="0.14418" T="0.14418"/>
      <pos A="0.708554" C="0.00308642" G="0.285273" T="0.00308642"/>
      <pos A="0.14418" C="0.567461" G="0.285273" T="0.00308642"/>
      <pos A="0.14418" C="0.14418" G="0.567461" T="0.14418"/>
      <pos A="0.00308642" C="0.285273" G="0.426366" T="0.285273"/>
      <pos A="0.00308642" C="0.00308642" G="0.567461" T="0.426366"/>
      <pos A="0.00308642" C="0.285273" G="0.567461" T="0.14418"/>
      <pos A="0.14418" C="0.567461" G="0.285273" T="0.00308642"/>
      <pos A="0.285273" C="0.426366" G="0.14418" T="0.14418"/>
      <pos A="0.567461" C="0.14418" G="0.14418" T="0.14418"/>
      <pos A="0.567461" C="0.14418" G="0.14418" T="0.14418"/>
      <pos A="0.00308642" C="0.285273" G="0.426366" T="0.285273"/>
      <pos A="0.708554" C="0.00308642" G="0.00308642" T="0.285273"/>
      <pos A="0.708554" C="0.14418" G="0.14418" T="0.00308642"/>
      <pos A="0.285273" C="0.285273" G="0.14418" T="0.285273"/>
      <pos A="0.285273" C="0.00308642" G="0.14418" T="0.567461"/>
      <pos A="0.426366" C="0.285273" G="0.285273" T="0.00308642"/>
      <pos A="0.00308642" C="0.285273" G="0.14418" T="0.567461"/>
      <pos A="0.00308642" C="0.426366" G="0.00308642" T="0.567461"/>
      <pos A="0.567461" C="0.14418" G="0.14418" T="0.14418"/>
      <pos A="0.00308642" C="0.285273" G="0.285273" T="0.426366"/>
      <pos A="0.426366" C="0.14418" G="0.00308642" T="0.426366"/>
      <pos A="0.00308642" C="0.285273" G="0.567461" T="0.14418"/>
      <pos A="0.285273" C="0.426366" G="0.00308642" T="0.285273"/>
      <pos A="0.285273" C="0.14418" G="0.285273" T="0.285273"/>
      <pos A="0.285273" C="0.00308642" G="0.14418" T="0.567461"/>
      <pos A="0.285273" C="0.285273" G="0.14418" T="0.285273"/>
      <pos A="0.426366" C="0.14418" G="0.14418" T="0.285273"/>
      <pos A="0.285273" C="0.14418" G="0.285273" T="0.285273"/>
      <pos A="0.426366" C="0.14418" G="0.00308642" T="0.426366"/>
      <pos A="0.00308642" C="0.708554" G="0.00308642" T="0.285273"/>
      <pos A="0.14418" C="0.14418" G="0.00308642" T="0.708554"/>
      <pos A="0.14418" C="0.14418" G="0.426366" T="0.285273"/>
      <pos A="0.14418" C="0.14418" G="0.708554" T="0.00308642"/>
      <pos A="0.426366" C="0.14418" G="0.426366" T="0.00308642"/>
      <pos A="0.285273" C="0.426366" G="0.14418" T="0.14418"/>
      <pos A="0.00308642" C="0.285273" G="0.285273" T="0.426366"/>
    </motif>
    <motif db="0" id="M24" alt="O24" length="40" nsites="8" evalue="1.3e-003">
      <pos A="0.38956" C="0.217794" G="0.0889699" T="0.303677"/>
      <pos A="0.38956" C="0.131911" G="0.0460277" T="0.432502"/>
      <pos A="0.260736" C="0.260736" G="0.346618" T="0.131911"/>
      <pos A="0.217794" C="0.432502" G="0.131911" T="0.217794"/>
      <pos A="0.346618" C="0.0889699" G="0.0460277" T="0.518384"/>
      <pos A="0.131911" C="0.518384" G="0.0460277" T="0.303677"/>
      <pos A="0.604268" C="0.0460277" G="0.131911" T="0.217794"/>
      <pos A="0.0889699" C="0.217794" G="0.432502" T="0.260736"/>
      <pos A="0.432502" C="0.260736" G="0.0460277" T="0.260736"/>
      <pos A="0.475443" C="0.217794" G="0.174852" T="0.131911"/>
      <pos A="0.475443" C="0.174852" G="0.346618" T="0.00308642"/>
      <pos A="0.303677" C="0.00308642" G="0.38956" T="0.303677"/>
      <pos A="0.217794" C="0.131911" G="0.346618" T="0.303677"/>
      <pos A="0.174852" C="0.432502" G="0.217794" T="0.174852"/>
      <pos A="0.432502" C="0.303677" G="0.174852" T="0.0889699"/>
      <pos A="0.432502" C="0.217794" G="0.174852" T="0.174852"/>
      <pos A="0.38956" C="0.0889699" G="0.0460277" T="0.475443"/>
      <pos A="0.217794" C="0.303677" G="0.346618" T="0.131911"/>
      <pos A="0.217794" C="0.217794" G="0.346618" T="0.217794"/>
      <pos A="0.260736" C="0.260736" G="0.260736" T="0.217794"/>
      <pos A="0.131911" C="0.346618" G="0.38956" T="0.131911"/>
      <pos A="0.346618" C="0.432502" G="0.0889699" T="0.131911"/>
      <pos A="0.818975" C="0.174852" G="0.00308642" T="0.00308642"/>
      <pos A="0.38956" C="0.174852" G="0.38956" T="0.0460277"/>
      <pos A="0.131911" C="0.174852" G="0.346618" T="0.346618"/>
      <pos A="0.303677" C="0.346618" G="0.174852" T="0.174852"/>
      <pos A="0.217794" C="0.346618" G="0.0889699" T="0.346618"/>
      <pos A="0.131911" C="0.518384" G="0.0889699" T="0.260736"/>
      <pos A="0.0889699" C="0.0889699" G="0.217794" T="0.604268"/>
      <pos A="0.131911" C="0.0889699" G="0.260736" T="0.518384"/>
      <pos A="0.0889699" C="0.0889699" G="0.518384" T="0.303677"/>
      <pos A="0.174852" C="0.38956" G="0.260736" T="0.174852"/>
      <pos A="0.346618" C="0.38956" G="0.131911" T="0.131911"/>
      <pos A="0.475443" C="0.0889699" G="0.217794" T="0.217794"/>
      <pos A="0.174852" C="0.38956" G="0.131911" T="0.303677"/>
      <pos A="0.260736" C="0.217794" G="0.260736" T="0.260736"/>
      <pos A="0.0889699" C="0.432502" G="0.260736" T="0.217794"/>
      <pos A="0.174852" C="0.303677" G="0.38956" T="0.131911"/>
      <pos A="0.217794" C="0.217794" G="0.217794" T="0.346618"/>
      <pos A="0.518384" C="0.174852" G="0.131911" T="0.174852"/>
    </motif>
    <motif db="0" id="M25" alt="O25" length="40" nsites="8" evalue="1.3e-003">
      <pos A="0.661523" C="0.00308642" G="0.0853906" T="0.25"/>
      <pos A="0.332304" C="0.167696" G="0.414609" T="0.0853906"/>
      <pos A="0.414609" C="0.167696" G="0.332304" T="0.0853906"/>
      <pos A="0.25" C="0.25" G="0.25" T="0.25"/>
      <pos A="0.496914" C="0.00308642" G="0.332304" T="0.167696"/>
      <pos A="0.167696" C="0.00308642" G="0.414609" T="0.414609"/>
      <pos A="0.167696" C="0.332304" G="0.25" T="0.25"/>
      <pos A="0.414609" C="0.496914" G="0.00308642" T="0.0853906"/>
      <pos A="0.167696" C="0.25" G="0.00308642" T="0.579218"/>
      <pos A="0.167696" C="0.414609" G="0.0853906" T="0.332304"/>
      <pos A="0.332304" C="0.167696" G="0.167696" T="0.332304"/>
      <pos A="0.0853906" C="0.0853906" G="0.496914" T="0.332304"/>
      <pos A="0.579218" C="0.00308642" G="0.167696" T="0.25"/>
      <pos A="0.414609" C="0.332304" G="0.0853906" T="0.167696"/>
      <pos A="0.414609" C="0.332304" G="0.167696" T="0.0853906"/>
      <pos A="0.167696" C="0.00308642" G="0.00308642" T="0.826131"/>
      <pos A="0.414609" C="0.00308642" G="0.25" T="0.332304"/>
      <pos A="0.00308642" C="0.00308642" G="0.167696" T="0.826131"/>
      <pos A="0.167696" C="0.00308642" G="0.0853906" T="0.743827"/>
      <pos A="0.00308642" C="0.00308642" G="0.496914" T="0.496914"/>
      <pos A="0.167696" C="0.167696" G="0.167696" T="0.496914"/>
      <pos A="0.00308642" C="0.0853906" G="0.167696" T="0.743827"/>
      <pos A="0.00308642" C="0.00308642" G="0.167696" T="0.826131"/>
      <pos A="0.25" C="0.496914" G="0.0853906" T="0.167696"/>
      <pos A="0.826131" C="0.0853906" G="0.00308642" T="0.0853906"/>
      <pos A="0.661523" C="0.0853906" G="0.0853906" T="0.167696"/>
      <pos A="0.167696" C="0.00308642" G="0.332304" T="0.496914"/>
      <pos A="0.579218" C="0.167696" G="0.0853906" T="0.167696"/>
      <pos A="0.496914" C="0.0853906" G="0.25" T="0.167696"/>
      <pos A="0.579218" C="0.00308642" G="0.00308642" T="0.414609"/>
      <pos A="0.0853906" C="0.25" G="0.167696" T="0.496914"/>
      <pos A="0.0853906" C="0.496914" G="0.0853906" T="0.332304"/>
      <pos A="0.332304" C="0.25" G="0.0853906" T="0.332304"/>
      <pos A="0.0853906" C="0.332304" G="0.25" T="0.332304"/>
      <pos A="0.0853906" C="0.0853906" G="0.167696" T="0.661523"/>
      <pos A="0.0853906" C="0.496914" G="0.00308642" T="0.414609"/>
      <pos A="0.00308642" C="0.167696" G="0.0853906" T="0.743827"/>
      <pos A="0.167696" C="0.332304" G="0.25" T="0.25"/>
      <pos A="0.167696" C="0.25" G="0.332304" T="0.25"/>
      <pos A="0.167696" C="0.496914" G="0.25" T="0.0853906"/>
    </motif>
    <motif db="0" id="M26" alt="O26" length="40" nsites="8" evalue="1.3e-003">
      <pos A="0.332304" C="0.206888" G="0.159857" T="0.30095"/>
      <pos A="0.473398" C="0.285273" G="0.159857" T="0.0814716"/>
      <pos A="0.206888" C="0.0344405" G="0.269596" T="0.489075"/>
      <pos A="0.426366" C="0.316627" G="0.128503" T="0.128503"/>
      <pos A="0.269596" C="0.175534" G="0.426366" T="0.128503"/>
      <pos A="0.159857" C="0.14418" G="0.316627" T="0.379335"/>
      <pos A="0.0814716" C="0.379335" G="0.269596" T="0.269596"/>
      <pos A="0.347981" C="0.253919" G="0.0344405" T="0.363658"/>
      <pos A="0.379335" C="0.175534" G="0.222565" T="0.222565"/>
      <pos A="0.363658" C="0.316627" G="0.14418" T="0.175534"/>
      <pos A="0.0814716" C="0.316627" G="0.285273" T="0.316627"/>
      <pos A="0.112826" C="0.238242" G="0.159857" T="0.489075"/>
      <pos A="0.159857" C="0.175534" G="0.316627" T="0.347981"/>
      <pos A="0.426366" C="0.0971486" G="0.0814716" T="0.395012"/>
      <pos A="0.222565" C="0.206888" G="0.253919" T="0.316627"/>
      <pos A="0.410689" C="0.14418" G="0.159857" T="0.285273"/>
      <pos A="0.206888" C="0.128503" G="0.363658" T="0.30095"/>
      <pos A="0.128503" C="0.504753" G="0.316627" T="0.0501175"/>
      <pos A="0.363658" C="0.30095" G="0.0344405" T="0.30095"/>
      <pos A="0.347981" C="0.206888" G="0.191211" T="0.253919"/>
      <pos A="0.30095" C="0.316627" G="0.206888" T="0.175534"/>
      <pos A="0.347981" C="0.347981" G="0.0657946" T="0.238242"/>
      <pos A="0.395012" C="0.14418" G="0.191211" T="0.269596"/>
      <pos A="0.45772" C="0.112826" G="0.30095" T="0.128503"/>
      <pos A="0.191211" C="0.504753" G="0.128503" T="0.175534"/>
      <pos A="0.395012" C="0.175534" G="0.159857" T="0.269596"/>
      <pos A="0.159857" C="0.285273" G="0.332304" T="0.222565"/>
      <pos A="0.410689" C="0.0657946" G="0.253919" T="0.269596"/>
      <pos A="0.395012" C="0.363658" G="0.0971486" T="0.14418"/>
      <pos A="0.316627" C="0.30095" G="0.0971486" T="0.285273"/>
      <pos A="0.379335" C="0.206888" G="0.0657946" T="0.347981"/>
      <pos A="0.175534" C="0.0814716" G="0.269596" T="0.473398"/>
      <pos A="0.112826" C="0.379335" G="0.222565" T="0.285273"/>
      <pos A="0.175534" C="0.30095" G="0.253919" T="0.269596"/>
      <pos A="0.206888" C="0.206888" G="0.285273" T="0.30095"/>
      <pos A="0.175534" C="0.238242" G="0.347981" T="0.238242"/>
      <pos A="0.30095" C="0.206888" G="0.206888" T="0.285273"/>
      <pos A="0.316627" C="0.191211" G="0.206888" T="0.285273"/>
      <pos A="0.316627" C="0.347981" G="0.191211" T="0.14418"/>
      <pos A="0.238242" C="0.128503" G="0.159857" T="0.473398"/>
    </motif>
    <motif db="0" id="M27" alt="O27" length="40" nsites="8" evalue="1.3e-003">
      <pos A="0.00308642" C="0.00308642" G="0.496914" T="0.496914"/>
      <pos A="0.496914" C="0.496914" G="0.00308642" T="0.00308642"/>
      <pos A="0.496914" C="0.00308642" G="0.496914" T="0.00308642"/>
      <pos A="0.00308642" C="0.00308642" G="0.00308642" T="0.990741"/>
      <pos A="0.496914" C="0.00308642" G="0.00308642" T="0.496914"/>
      <pos A="0.00308642" C="0.00308642" G="0.990741" T="0.00308642"/>
      <pos A="0.00308642" C="0.496914" G="0.496914" T="0.00308642"/>
      <pos A="0.496914" C="0.00308642" G="0.496914" T="0.00308642"/>
      <pos A="0.496914" C="0.00308642" G="0.496914" T="0.00308642"/>
      <pos A="0.00308642" C="0.496914" G="0.496914" T="0.00308642"/>
      <pos A="0.00308642" C="0.00308642" G="0.00308642" T="0.990741"/>
      <pos A="0.00308642" C="0.00308642" G="0.990741" T="0.00308642"/>
      <pos A="0.00308642" C="0.496914" G="0.496914" T="0.00308642"/>
      <pos A="0.990741" C="0.00308642" G="0.00308642" T="0.00308642"/>
      <pos A="0.00308642" C="0.496914" G="0.496914" T="0.00308642"/>
      <pos A="0.496914" C="0.00308642" G="0.496914" T="0.00308642"/>
      <pos A="0.00308642" C="0.00308642" G="0.990741" T="0.00308642"/>
      <pos A="0.00308642" C="0.00308642" G="0.00308642" T="0.990741"/>
      <pos A="0.496914" C="0.496914" G="0.00308642" T="0.00308642"/>
      <pos A="0.00308642" C="0.496914" G="0.496914" T="0.00308642"/>
      <pos A="0.00308642" C="0.496914" G="0.00308642" T="0.496914"/>
      <pos A="0.00308642" C="0.990741" G="0.00308642" T="0.00308642"/>
      <pos A="0.990741" C="0.00308642" G="0.00308642" T="0.00308642"/>
      <pos A="0.00308642" C="0.496914" G="0.496914" T="0.00308642"/>
      <pos A="0.00308642" C="0.00308642" G="0.496914" T="0.496914"/>
      <pos A="0.00308642" C="0.00308642" G="0.496914" T="0.496914"/>
      <pos A="0.00308642" C="0.00308642" G="0.990741" T="0.00308642"/>
      <pos A="0.00308642" C="0.990741" G="0.00308642" T="0.00308642"/>
      <pos A="0.00308642" C="0.496914" G="0.496914" T="0.00308642"/>
      <pos A="0.496914" C="0.00308642" G="0.496914" T="0.00308642"/>
      <pos A="0.00308642" C="0.496914" G="0.00308642" T="0.496914"/>
      <pos A="0.496914" C="0.00308642" G="0.00308642" T="0.496914"/>
      <pos A="0.496914" C="0.00308642" G="0.00308642" T="0.496914"/>
      <pos A="0.00308642" C="0.496914" G="0.496914" T="0.00308642"/>
      <pos A="0.00308642" C="0.00308642" G="0.00308642" T="0.990741"/>
      <pos A="0.496914" C="0.496914" G="0.00308642" T="0.00308642"/>
      <pos A="0.00308642" C="0.00308642" G="0.00308642" T="0.990741"/>
      <pos A="0.496914" C="0.00308642" G="0.496914" T="0.00308642"/>
      <pos A="0.496914" C="0.00308642" G="0.00308642" T="0.496914"/>
      <pos A="0.00308642" C="0.496914" G="0.00308642" T="0.496914"/>
    </motif>
    <motif db="0" id="M28" alt="O28" length="40" nsites="8" evalue="1.3e-003">
      <pos A="0.308909" C="0.273814" G="0.0883151" T="0.328962"/>
      <pos A="0.223679" C="0.173545" G="0.303895" T="0.298881"/>
      <pos A="0.344003" C="0.288854" G="0.188585" T="0.178558"/>
      <pos A="0.268801" C="0.168531" G="0.328962" T="0.233707"/>
      <pos A="0.318935" C="0.0933294" G="0.278828" T="0.308909"/>
      <pos A="0.218666" C="0.228692" G="0.313922" T="0.23872"/>
      <pos A="0.534515" C="0.23872" G="0.0331674" T="0.193598"/>
      <pos A="0.193598" C="0.213652" G="0.223679" T="0.36907"/>
      <pos A="0.228692" C="0.278828" G="0.23872" T="0.25376"/>
      <pos A="0.183571" C="0.344003" G="0.263787" T="0.208639"/>
      <pos A="0.278828" C="0.318935" G="0.198612" T="0.203626"/>
      <pos A="0.344003" C="0.203626" G="0.183571" T="0.268801"/>
      <pos A="0.384111" C="0.248747" G="0.233707" T="0.133437"/>
      <pos A="0.228692" C="0.128424" G="0.364056" T="0.278828"/>
      <pos A="0.128424" C="0.233707" G="0.213652" T="0.424218"/>
      <pos A="0.163518" C="0.359043" G="0.178558" T="0.298881"/>
      <pos A="0.198612" C="0.35403" G="0.148477" T="0.298881"/>
      <pos A="0.263787" C="0.218666" G="0.158504" T="0.359043"/>
      <pos A="0.123409" C="0.193598" G="0.328962" T="0.35403"/>
      <pos A="0.318935" C="0.248747" G="0.36907" T="0.0632484"/>
      <pos A="0.278828" C="0.263787" G="0.143464" T="0.313922"/>
      <pos A="0.333975" C="0.15349" G="0.288854" T="0.223679"/>
      <pos A="0.203626" C="0.25376" G="0.243733" T="0.298881"/>
      <pos A="0.278828" C="0.198612" G="0.288854" T="0.233707"/>
      <pos A="0.293868" C="0.303895" G="0.163518" T="0.23872"/>
      <pos A="0.263787" C="0.183571" G="0.313922" T="0.23872"/>
      <pos A="0.203626" C="0.268801" G="0.278828" T="0.248747"/>
      <pos A="0.288854" C="0.278828" G="0.263787" T="0.168531"/>
      <pos A="0.464326" C="0.143464" G="0.173545" T="0.218666"/>
      <pos A="0.168531" C="0.133437" G="0.33899" T="0.359043"/>
      <pos A="0.213652" C="0.333975" G="0.183571" T="0.268801"/>
      <pos A="0.13845" C="0.349016" G="0.133437" T="0.379097"/>
      <pos A="0.333975" C="0.183571" G="0.188585" T="0.293868"/>
      <pos A="0.103356" C="0.308909" G="0.308909" T="0.278828"/>
      <pos A="0.188585" C="0.288854" G="0.303895" T="0.218666"/>
      <pos A="0.419205" C="0.178558" G="0.23872" T="0.163518"/>
      <pos A="0.298881" C="0.15349" G="0.243733" T="0.303895"/>
      <pos A="0.344003" C="0.233707" G="0.268801" T="0.15349"/>
      <pos A="0.218666" C="0.203626" G="0.293868" T="0.283841"/>
      <pos A="0.0933294" C="0.424218" G="0.118396" T="0.364056"/>
    </motif>
    <motif db="0" id="M29" alt="O29" length="40" nsites="8" evalue="1.3e-003">
      <pos A="0.304581" C="0.190221" G="0.268194" T="0.237004"/>
      <pos A="0.211013" C="0.169428" G="0.211013" T="0.408544"/>
      <pos A="0.179824" C="0.320176" G="0.262996" T="0.237004"/>
      <pos A="0.10705" C="0.2474" G="0.262996" T="0.382554"/>
      <pos A="0.27859" C="0.314977" G="0.185023" T="0.22141"/>
      <pos A="0.356563" C="0.205815" G="0.231806" T="0.205815"/>
      <pos A="0.283789" C="0.2474" G="0.27859" T="0.190221"/>
      <pos A="0.320176" C="0.211013" G="0.195419" T="0.273392"/>
      <pos A="0.273392" C="0.179824" G="0.211013" T="0.33577"/>
      <pos A="0.200617" C="0.122645" G="0.268194" T="0.408544"/>
      <pos A="0.330572" C="0.174626" G="0.237004" T="0.257798"/>
      <pos A="0.112248" C="0.356563" G="0.309779" T="0.22141"/>
      <pos A="0.288987" C="0.242202" G="0.127843" T="0.340968"/>
      <pos A="0.190221" C="0.216211" G="0.387752" T="0.205815"/>
      <pos A="0.283789" C="0.288987" G="0.185023" T="0.242202"/>
      <pos A="0.273392" C="0.262996" G="0.304581" T="0.159032"/>
      <pos A="0.33577" C="0.226608" G="0.174626" T="0.262996"/>
      <pos A="0.2526" C="0.356563" G="0.179824" T="0.211013"/>
      <pos A="0.288987" C="0.320176" G="0.0914558" T="0.299383"/>
      <pos A="0.517707" C="0.0810588" G="0.205815" T="0.195419"/>
      <pos A="0.133041" C="0.273392" G="0.418941" T="0.174626"/>
      <pos A="0.366959" C="0.185023" G="0.190221" T="0.257798"/>
      <pos A="0.174626" C="0.16423" G="0.294185" T="0.366959"/>
      <pos A="0.294185" C="0.216211" G="0.237004" T="0.2526"/>
      <pos A="0.351365" C="0.314977" G="0.185023" T="0.148635"/>
      <pos A="0.169428" C="0.288987" G="0.200617" T="0.340968"/>
      <pos A="0.195419" C="0.148635" G="0.283789" T="0.372157"/>
      <pos A="0.195419" C="0.33577" G="0.262996" T="0.205815"/>
      <pos A="0.190221" C="0.351365" G="0.0238795" T="0.434535"/>
      <pos A="0.346166" C="0.195419" G="0.153834" T="0.304581"/>
      <pos A="0.195419" C="0.429337" G="0.216211" T="0.159032"/>
      <pos A="0.351365" C="0.179824" G="0.185023" T="0.283789"/>
      <pos A="0.429337" C="0.185023" G="0.179824" T="0.205815"/>
      <pos A="0.304581" C="0.16423" G="0.27859" T="0.2526"/>
      <pos A="0.148635" C="0.309779" G="0.294185" T="0.2474"/>
      <pos A="0.122645" C="0.231806" G="0.262996" T="0.382554"/>
      <pos A="0.22141" C="0.169428" G="0.372157" T="0.237004"/>
      <pos A="0.314977" C="0.0862578" G="0.372157" T="0.226608"/>
      <pos A="0.22141" C="0.257798" G="0.2474" T="0.273392"/>
      <pos A="0.262996" C="0.268194" G="0.242202" T="0.226608"/>
    </motif>
    <motif db="0" id="M30" alt="O30" length="40" nsites="8" evalue="1.3e-003">
      <pos A="0.257393" C="0.215994" G="0.233736" T="0.292877"/>
      <pos A="0.233736" C="0.23965" G="0.245564" T="0.281049"/>
      <pos A="0.298791" C="0.233736" G="0.204166" T="0.263307"/>
      <pos A="0.422988" C="0.186424" G="0.221908" T="0.168681"/>
      <pos A="0.322447" C="0.145025" G="0.192338" T="0.34019"/>
      <pos A="0.227822" C="0.168681" G="0.304705" T="0.298791"/>
      <pos A="0.346104" C="0.0799694" G="0.145025" T="0.428902"/>
      <pos A="0.162767" C="0.405245" G="0.263307" T="0.168681"/>
      <pos A="0.310619" C="0.115454" G="0.174596" T="0.399331"/>
      <pos A="0.215994" C="0.251479" G="0.328361" T="0.204166"/>
      <pos A="0.304705" C="0.298791" G="0.192338" T="0.204166"/>
      <pos A="0.263307" C="0.281049" G="0.204166" T="0.251479"/>
      <pos A="0.434816" C="0.0563131" G="0.381589" T="0.127283"/>
      <pos A="0.310619" C="0.281049" G="0.221908" T="0.186424"/>
      <pos A="0.275135" C="0.322447" G="0.162767" T="0.23965"/>
      <pos A="0.346104" C="0.251479" G="0.145025" T="0.257393"/>
      <pos A="0.269221" C="0.115454" G="0.281049" T="0.334276"/>
      <pos A="0.150939" C="0.281049" G="0.334276" T="0.233736"/>
      <pos A="0.227822" C="0.251479" G="0.257393" T="0.263307"/>
      <pos A="0.316533" C="0.215994" G="0.192338" T="0.275135"/>
      <pos A="0.198252" C="0.298791" G="0.257393" T="0.245564"/>
      <pos A="0.23965" C="0.275135" G="0.204166" T="0.281049"/>
      <pos A="0.133197" C="0.381589" G="0.186424" T="0.298791"/>
      <pos A="0.328361" C="0.174596" G="0.162767" T="0.334276"/>
      <pos A="0.275135" C="0.298791" G="0.18051" T="0.245564"/>
      <pos A="0.251479" C="0.322447" G="0.168681" T="0.257393"/>
      <pos A="0.286963" C="0.227822" G="0.145025" T="0.34019"/>
      <pos A="0.227822" C="0.115454" G="0.221908" T="0.434816"/>
      <pos A="0.257393" C="0.115454" G="0.304705" T="0.322447"/>
      <pos A="0.221908" C="0.227822" G="0.298791" T="0.251479"/>
      <pos A="0.476214" C="0.251479" G="0.215994" T="0.0563131"/>
      <pos A="0.482128" C="0.145025" G="0.275135" T="0.0977116"/>
      <pos A="0.139111" C="0.381589" G="0.281049" T="0.198252"/>
      <pos A="0.328361" C="0.162767" G="0.139111" T="0.36976"/>
      <pos A="0.150939" C="0.168681" G="0.422988" T="0.257393"/>
      <pos A="0.121368" C="0.162767" G="0.523527" T="0.192338"/>
      <pos A="0.186424" C="0.417074" G="0.162767" T="0.233736"/>
      <pos A="0.292877" C="0.23965" G="0.150939" T="0.316533"/>
      <pos A="0.310619" C="0.127283" G="0.257393" T="0.304705"/>
      <pos A="0.322447" C="0.363846" G="0.121368" T="0.192338"/>
    </motif>
    <motif db="0" id="M32" alt="O32" length="40" nsites="8" evalue="1.3e-003">
      <pos A="0.23872" C="0.288854" G="0.208639" T="0.263787"/>
      <pos A="0.188585" C="0.128424" G="0.308909" T="0.374084"/>
      <pos A="0.248747" C="0.278828" G="0.213652" T="0.258773"/>
      <pos A="0.248747" C="0.288854" G="0.183571" T="0.278828"/>
      <pos A="0.454299" C="0.13845" G="0.163518" T="0.243733"/>
      <pos A="0.23872" C="0.193598" G="0.258773" T="0.308909"/>
      <pos A="0.218666" C="0.308909" G="0.188585" T="0.283841"/>
      <pos A="0.374084" C="0.203626" G="0.163518" T="0.258773"/>
      <pos A="0.148477" C="0.198612" G="0.263787" T="0.389124"/>
      <pos A="0.233707" C="0.148477" G="0.439258" T="0.178558"/>
      <pos A="0.333975" C="0.178558" G="0.25376" T="0.233707"/>
      <pos A="0.333975" C="0.359043" G="0.0933294" T="0.213652"/>
      <pos A="0.33899" C="0.218666" G="0.203626" T="0.23872"/>
      <pos A="0.283841" C="0.258773" G="0.293868" T="0.163518"/>
      <pos A="0.158504" C="0.313922" G="0.318935" T="0.208639"/>
      <pos A="0.313922" C="0.298881" G="0.228692" T="0.158504"/>
      <pos A="0.258773" C="0.203626" G="0.203626" T="0.333975"/>
      <pos A="0.273814" C="0.23872" G="0.273814" T="0.213652"/>
      <pos A="0.233707" C="0.168531" G="0.268801" T="0.328962"/>
      <pos A="0.344003" C="0.173545" G="0.318935" T="0.163518"/>
      <pos A="0.273814" C="0.404164" G="0.248747" T="0.0732751"/>
      <pos A="0.233707" C="0.25376" G="0.158504" T="0.35403"/>
      <pos A="0.13845" C="0.273814" G="0.0732751" T="0.51446"/>
      <pos A="0.103356" C="0.293868" G="0.263787" T="0.33899"/>
      <pos A="0.389124" C="0.283841" G="0.183571" T="0.143464"/>
      <pos A="0.25376" C="0.203626" G="0.198612" T="0.344003"/>
      <pos A="0.15349" C="0.248747" G="0.328962" T="0.268801"/>
      <pos A="0.293868" C="0.213652" G="0.0682617" T="0.424218"/>
      <pos A="0.183571" C="0.333975" G="0.308909" T="0.173545"/>
      <pos A="0.248747" C="0.278828" G="0.113383" T="0.359043"/>
      <pos A="0.113383" C="0.36907" G="0.243733" T="0.273814"/>
      <pos A="0.333975" C="0.198612" G="0.288854" T="0.178558"/>
      <pos A="0.318935" C="0.303895" G="0.168531" T="0.208639"/>
      <pos A="0.328962" C="0.208639" G="0.178558" T="0.283841"/>
      <pos A="0.128424" C="0.223679" G="0.344003" T="0.303895"/>
      <pos A="0.313922" C="0.243733" G="0.233707" T="0.208639"/>
      <pos A="0.283841" C="0.113383" G="0.188585" T="0.414192"/>
      <pos A="0.228692" C="0.258773" G="0.333975" T="0.178558"/>
      <pos A="0.258773" C="0.178558" G="0.268801" T="0.293868"/>
      <pos A="0.283841" C="0.203626" G="0.328962" T="0.183571"/>
    </motif>
    <motif db="0" id="M33" alt="O33" length="40" nsites="8" evalue="1.3e-003">
      <pos A="0.19961" C="0.229844" G="0.35582" T="0.214727"/>
      <pos A="0.184492" C="0.194571" G="0.370937" T="0.25"/>
      <pos A="0.169375" C="0.290312" G="0.260078" T="0.280234"/>
      <pos A="0.310468" C="0.19961" G="0.108907" T="0.381015"/>
      <pos A="0.270156" C="0.113946" G="0.285273" T="0.330625"/>
      <pos A="0.214727" C="0.310468" G="0.19961" T="0.275195"/>
      <pos A="0.164336" C="0.295351" G="0.209688" T="0.330625"/>
      <pos A="0.335664" C="0.360859" G="0.19961" T="0.103868"/>
      <pos A="0.421327" C="0.275195" G="0.179453" T="0.124024"/>
      <pos A="0.295351" C="0.0887506" G="0.340703" T="0.275195"/>
      <pos A="0.118985" C="0.184492" G="0.431405" T="0.265117"/>
      <pos A="0.214727" C="0.275195" G="0.244961" T="0.265117"/>
      <pos A="0.446523" C="0.30039" G="0.154258" T="0.0988286"/>
      <pos A="0.305429" C="0.189532" G="0.189532" T="0.315508"/>
      <pos A="0.270156" C="0.315508" G="0.134102" T="0.280234"/>
      <pos A="0.436445" C="0.295351" G="0.179453" T="0.0887506"/>
      <pos A="0.270156" C="0.108907" G="0.35582" T="0.265117"/>
      <pos A="0.159297" C="0.320547" G="0.255039" T="0.265117"/>
      <pos A="0.209688" C="0.270156" G="0.149219" T="0.370937"/>
      <pos A="0.280234" C="0.184492" G="0.154258" T="0.381015"/>
      <pos A="0.134102" C="0.265117" G="0.260078" T="0.340703"/>
      <pos A="0.149219" C="0.340703" G="0.315508" T="0.194571"/>
      <pos A="0.244961" C="0.0887506" G="0.239922" T="0.426366"/>
      <pos A="0.19961" C="0.275195" G="0.365898" T="0.159297"/>
      <pos A="0.270156" C="0.169375" G="0.174414" T="0.386054"/>
      <pos A="0.25" C="0.381015" G="0.229844" T="0.139141"/>
      <pos A="0.396132" C="0.280234" G="0.0988286" T="0.224805"/>
      <pos A="0.244961" C="0.159297" G="0.320547" T="0.275195"/>
      <pos A="0.159297" C="0.19961" G="0.234883" T="0.40621"/>
      <pos A="0.260078" C="0.239922" G="0.179453" T="0.320547"/>
      <pos A="0.325586" C="0.209688" G="0.255039" T="0.209688"/>
      <pos A="0.25" C="0.113946" G="0.285273" T="0.350781"/>
      <pos A="0.209688" C="0.365898" G="0.305429" T="0.118985"/>
      <pos A="0.325586" C="0.265117" G="0.174414" T="0.234883"/>
      <pos A="0.255039" C="0.280234" G="0.189532" T="0.275195"/>
      <pos A="0.320547" C="0.310468" G="0.204649" T="0.164336"/>
      <pos A="0.229844" C="0.295351" G="0.169375" T="0.305429"/>
      <pos A="0.209688" C="0.315508" G="0.229844" T="0.244961"/>
      <pos A="0.350781" C="0.239922" G="0.159297" T="0.25"/>
      <pos A="0.260078" C="0.149219" G="0.365898" T="0.224805"/>
    </motif>
    <motif db="0" id="M34" alt="O34" length="40" nsites="8" evalue="1.3e-003">
      <pos A="0.167696" C="0.579218" G="0.25" T="0.00308642"/>
      <pos A="0.414609" C="0.0853906" G="0.0853906" T="0.414609"/>
      <pos A="0.332304" C="0.496914" G="0.00308642" T="0.167696"/>
      <pos A="0.0853906" C="0.579218" G="0.167696" T="0.167696"/>
      <pos A="0.332304" C="0.332304" G="0.0853906" T="0.25"/>
      <pos A="0.332304" C="0.496914" G="0.00308642" T="0.167696"/>
      <pos A="0.167696" C="0.332304" G="0.00308642" T="0.496914"/>
      <pos A="0.0853906" C="0.0853906" G="0.579218" T="0.25"/>
      <pos A="0.332304" C="0.167696" G="0.332304" T="0.167696"/>
      <pos A="0.25" C="0.496914" G="0.0853906" T="0.167696"/>
      <pos A="0.167696" C="0.414609" G="0.0853906" T="0.332304"/>
      <pos A="0.414609" C="0.00308642" G="0.0853906" T="0.496914"/>
      <pos A="0.00308642" C="0.414609" G="0.0853906" T="0.496914"/>
      <pos A="0.496914" C="0.332304" G="0.0853906" T="0.0853906"/>
      <pos A="0.414609" C="0.414609" G="0.0853906" T="0.0853906"/>
      <pos A="0.414609" C="0.167696" G="0.0853906" T="0.332304"/>
      <pos A="0.00308642" C="0.332304" G="0.496914" T="0.167696"/>
      <pos A="0.167696" C="0.00308642" G="0.25" T="0.579218"/>
      <pos A="0.167696" C="0.25" G="0.25" T="0.332304"/>
      <pos A="0.332304" C="0.00308642" G="0.167696" T="0.496914"/>
      <pos A="0.00308642" C="0.167696" G="0.167696" T="0.661523"/>
      <pos A="0.0853906" C="0.167696" G="0.414609" T="0.332304"/>
      <pos A="0.332304" C="0.167696" G="0.25" T="0.25"/>
      <pos A="0.25" C="0.579218" G="0.0853906" T="0.0853906"/>
      <pos A="0.0853906" C="0.25" G="0.0853906" T="0.579218"/>
      <pos A="0.00308642" C="0.0853906" G="0.167696" T="0.743827"/>
      <pos A="0.25" C="0.496914" G="0.00308642" T="0.25"/>
      <pos A="0.579218" C="0.00308642" G="0.25" T="0.167696"/>
      <pos A="0.0853906" C="0.414609" G="0.0853906" T="0.414609"/>
      <pos A="0.25" C="0.00308642" G="0.167696" T="0.579218"/>
      <pos A="0.0853906" C="0.00308642" G="0.743827" T="0.167696"/>
      <pos A="0.0853906" C="0.332304" G="0.0853906" T="0.496914"/>
      <pos A="0.25" C="0.167696" G="0.167696" T="0.414609"/>
      <pos A="0.25" C="0.167696" G="0.414609" T="0.167696"/>
      <pos A="0.414609" C="0.25" G="0.0853906" T="0.25"/>
      <pos A="0.579218" C="0.0853906" G="0.25" T="0.0853906"/>
      <pos A="0.496914" C="0.00308642" G="0.167696" T="0.332304"/>
      <pos A="0.0853906" C="0.496914" G="0.167696" T="0.25"/>
      <pos A="0.332304" C="0.414609" G="0.25" T="0.00308642"/>
      <pos A="0.496914" C="0.00308642" G="0.414609" T="0.0853906"/>
    </motif>
    <motif db="0" id="M35" alt="O35" length="40" nsites="8" evalue="1.3e-003">
      <pos A="0.332304" C="0.167696" G="0.167696" T="0.332304"/>
      <pos A="0.332304" C="0.00308642" G="0.661523" T="0.00308642"/>
      <pos A="0.332304" C="0.167696" G="0.332304" T="0.167696"/>
      <pos A="0.00308642" C="0.167696" G="0.661523" T="0.167696"/>
      <pos A="0.990741" C="0.00308642" G="0.00308642" T="0.00308642"/>
      <pos A="0.167696" C="0.00308642" G="0.496914" T="0.332304"/>
      <pos A="0.00308642" C="0.496914" G="0.167696" T="0.332304"/>
      <pos A="0.00308642" C="0.496914" G="0.167696" T="0.332304"/>
      <pos A="0.00308642" C="0.167696" G="0.332304" T="0.496914"/>
      <pos A="0.167696" C="0.00308642" G="0.661523" T="0.167696"/>
      <pos A="0.496914" C="0.332304" G="0.00308642" T="0.167696"/>
      <pos A="0.332304" C="0.00308642" G="0.661523" T="0.00308642"/>
      <pos A="0.332304" C="0.00308642" G="0.496914" T="0.167696"/>
      <pos A="0.167696" C="0.00308642" G="0.167696" T="0.661523"/>
      <pos A="0.00308642" C="0.167696" G="0.332304" T="0.496914"/>
      <pos A="0.332304" C="0.167696" G="0.167696" T="0.332304"/>
      <pos A="0.00308642" C="0.332304" G="0.332304" T="0.332304"/>
      <pos A="0.167696" C="0.332304" G="0.332304" T="0.167696"/>
      <pos A="0.332304" C="0.00308642" G="0.661523" T="0.00308642"/>
      <pos A="0.826131" C="0.00308642" G="0.00308642" T="0.167696"/>
      <pos A="0.00308642" C="0.332304" G="0.661523" T="0.00308642"/>
      <pos A="0.167696" C="0.00308642" G="0.496914" T="0.332304"/>
      <pos A="0.00308642" C="0.167696" G="0.661523" T="0.167696"/>
      <pos A="0.00308642" C="0.496914" G="0.332304" T="0.167696"/>
      <pos A="0.00308642" C="0.661523" G="0.167696" T="0.167696"/>
      <pos A="0.496914" C="0.00308642" G="0.167696" T="0.332304"/>
      <pos A="0.332304" C="0.00308642" G="0.496914" T="0.167696"/>
      <pos A="0.167696" C="0.00308642" G="0.496914" T="0.332304"/>
      <pos A="0.167696" C="0.496914" G="0.332304" T="0.00308642"/>
      <pos A="0.661523" C="0.167696" G="0.00308642" T="0.167696"/>
      <pos A="0.332304" C="0.332304" G="0.167696" T="0.167696"/>
      <pos A="0.00308642" C="0.167696" G="0.661523" T="0.167696"/>
      <pos A="0.167696" C="0.00308642" G="0.332304" T="0.496914"/>
      <pos A="0.00308642" C="0.332304" G="0.661523" T="0.00308642"/>
      <pos A="0.00308642" C="0.496914" G="0.332304" T="0.167696"/>
      <pos A="0.496914" C="0.167696" G="0.00308642" T="0.332304"/>
      <pos A="0.661523" C="0.332304" G="0.00308642" T="0.00308642"/>
      <pos A="0.00308642" C="0.826131" G="0.167696" T="0.00308642"/>
      <pos A="0.332304" C="0.332304" G="0.00308642" T="0.332304"/>
      <pos A="0.332304" C="0.00308642" G="0.661523" T="0.00308642"/>
    </motif>
    <motif db="0" id="M36" alt="O36" length="40" nsites="8" evalue="1.3e-003">
      <pos A="0.00308642" C="0.25" G="0.743827" T="0.00308642"/>
      <pos A="0.743827" C="0.25" G="0.00308642" T="0.00308642"/>
      <pos A="0.25" C="0.496914" G="0.00308642" T="0.25"/>
      <pos A="0.00308642" C="0.496914" G="0.496914" T="0.00308642"/>
      <pos A="0.743827" C="0.00308642" G="0.25" T="0.00308642"/>
      <pos A="0.25" C="0.00308642" G="0.496914" T="0.25"/>
      <pos A="0.25" C="0.25" G="0.496914" T="0.00308642"/>
      <pos A="0.743827" C="0.25" G="0.00308642" T="0.00308642"/>
      <pos A="0.00308642" C="0.25" G="0.00308642" T="0.743827"/>
      <pos A="0.25" C="0.00308642" G="0.496914" T="0.25"/>
      <pos A="0.00308642" C="0.496914" G="0.25" T="0.25"/>
      <pos A="0.496914" C="0.00308642" G="0.00308642" T="0.496914"/>
      <pos A="0.25" C="0.25" G="0.25" T="0.25"/>
      <pos A="0.25" C="0.00308642" G="0.00308642" T="0.743827"/>
      <pos A="0.496914" C="0.25" G="0.25" T="0.00308642"/>
      <pos A="0.25" C="0.25" G="0.25" T="0.25"/>
      <pos A="0.25" C="0.00308642" G="0.743827" T="0.00308642"/>
      <pos A="0.25" C="0.25" G="0.25" T="0.25"/>
      <pos A="0.25" C="0.743827" G="0.00308642" T="0.00308642"/>
      <pos A="0.25" C="0.25" G="0.25" T="0.25"/>
      <pos A="0.25" C="0.25" G="0.25" T="0.25"/>
      <pos A="0.25" C="0.496914" G="0.00308642" T="0.25"/>
      <pos A="0.00308642" C="0.25" G="0.00308642" T="0.743827"/>
      <pos A="0.00308642" C="0.25" G="0.25" T="0.496914"/>
      <pos A="0.25" C="0.496914" G="0.00308642" T="0.25"/>
      <pos A="0.25" C="0.25" G="0.25" T="0.25"/>
      <pos A="0.00308642" C="0.25" G="0.25" T="0.496914"/>
      <pos A="0.00308642" C="0.496914" G="0.00308642" T="0.496914"/>
      <pos A="0.25" C="0.25" G="0.25" T="0.25"/>
      <pos A="0.743827" C="0.00308642" G="0.00308642" T="0.25"/>
      <pos A="0.743827" C="0.25" G="0.00308642" T="0.00308642"/>
      <pos A="0.00308642" C="0.00308642" G="0.990741" T="0.00308642"/>
      <pos A="0.00308642" C="0.25" G="0.25" T="0.496914"/>
      <pos A="0.496914" C="0.00308642" G="0.25" T="0.25"/>
      <pos A="0.496914" C="0.00308642" G="0.00308642" T="0.496914"/>
      <pos A="0.00308642" C="0.25" G="0.00308642" T="0.743827"/>
      <pos A="0.00308642" C="0.743827" G="0.00308642" T="0.25"/>
      <pos A="0.25" C="0.496914" G="0.00308642" T="0.25"/>
      <pos A="0.00308642" C="0.25" G="0.496914" T="0.25"/>
      <pos A="0.00308642" C="0.496914" G="0.00308642" T="0.496914"/>
    </motif>
    <motif db="0" id="M37" alt="O37" length="40" nsites="8" evalue="1.3e-003">
      <pos A="0.306117" C="0.205106" G="0.272446" T="0.21633"/>
      <pos A="0.440797" C="0.160213" G="0.137767" T="0.261224"/>
      <pos A="0.0704267" C="0.0928731" G="0.238776" T="0.597924"/>
      <pos A="0.160213" C="0.373457" G="0.28367" T="0.18266"/>
      <pos A="0.339787" C="0.261224" G="0.21633" T="0.18266"/>
      <pos A="0.193883" C="0.261224" G="0.362233" T="0.18266"/>
      <pos A="0.193883" C="0.14899" G="0.362233" T="0.294894"/>
      <pos A="0.160213" C="0.38468" G="0.35101" T="0.104097"/>
      <pos A="0.38468" C="0.160213" G="0.25" T="0.205106"/>
      <pos A="0.193883" C="0.21633" G="0.35101" T="0.238776"/>
      <pos A="0.25" C="0.373457" G="0.227554" T="0.14899"/>
      <pos A="0.137767" C="0.227554" G="0.193883" T="0.440797"/>
      <pos A="0.294894" C="0.18266" G="0.193883" T="0.328563"/>
      <pos A="0.21633" C="0.261224" G="0.306117" T="0.21633"/>
      <pos A="0.126543" C="0.294894" G="0.171437" T="0.407127"/>
      <pos A="0.205106" C="0.14899" G="0.328563" T="0.31734"/>
      <pos A="0.407127" C="0.272446" G="0.11532" T="0.205106"/>
      <pos A="0.339787" C="0.38468" G="0.0816494" T="0.193883"/>
      <pos A="0.126543" C="0.160213" G="0.31734" T="0.395903"/>
      <pos A="0.272446" C="0.272446" G="0.227554" T="0.227554"/>
      <pos A="0.14899" C="0.28367" G="0.272446" T="0.294894"/>
      <pos A="0.21633" C="0.38468" G="0.373457" T="0.0255328"/>
      <pos A="0.261224" C="0.14899" G="0.294894" T="0.294894"/>
      <pos A="0.339787" C="0.18266" G="0.205106" T="0.272446"/>
      <pos A="0.0255328" C="0.227554" G="0.28367" T="0.463243"/>
      <pos A="0.227554" C="0.261224" G="0.205106" T="0.306117"/>
      <pos A="0.272446" C="0.18266" G="0.272446" T="0.272446"/>
      <pos A="0.160213" C="0.35101" G="0.31734" T="0.171437"/>
      <pos A="0.306117" C="0.339787" G="0.14899" T="0.205106"/>
      <pos A="0.261224" C="0.205106" G="0.18266" T="0.35101"/>
      <pos A="0.38468" C="0.193883" G="0.238776" T="0.18266"/>
      <pos A="0.31734" C="0.0479802" G="0.541807" T="0.0928731"/>
      <pos A="0.171437" C="0.294894" G="0.306117" T="0.227554"/>
      <pos A="0.272446" C="0.429573" G="0.0928731" T="0.205106"/>
      <pos A="0.14899" C="0.238776" G="0.205106" T="0.407127"/>
      <pos A="0.28367" C="0.227554" G="0.21633" T="0.272446"/>
      <pos A="0.28367" C="0.0367565" G="0.362233" T="0.31734"/>
      <pos A="0.171437" C="0.55303" G="0.18266" T="0.0928731"/>
      <pos A="0.28367" C="0.0928731" G="0.328563" T="0.294894"/>
      <pos A="0.21633" C="0.14899" G="0.328563" T="0.306117"/>
    </motif>
    <motif db="0" id="M38" alt="O38" length="40" nsites="8" evalue="1.3e-003">
      <pos A="0.474353" C="0.213652" G="0.0933294" T="0.218666"/>
      <pos A="0.283841" C="0.283841" G="0.243733" T="0.188585"/>
      <pos A="0.218666" C="0.203626" G="0.178558" T="0.399151"/>
      <pos A="0.258773" C="0.323949" G="0.318935" T="0.0983427"/>
      <pos A="0.33899" C="0.258773" G="0.163518" T="0.23872"/>
      <pos A="0.298881" C="0.133437" G="0.288854" T="0.278828"/>
      <pos A="0.233707" C="0.0682617" G="0.399151" T="0.298881"/>
      <pos A="0.298881" C="0.103356" G="0.399151" T="0.198612"/>
      <pos A="0.25376" C="0.208639" G="0.258773" T="0.278828"/>
      <pos A="0.218666" C="0.268801" G="0.248747" T="0.263787"/>
      <pos A="0.103356" C="0.23872" G="0.0833017" T="0.574622"/>
      <pos A="0.278828" C="0.379097" G="0.133437" T="0.208639"/>
      <pos A="0.273814" C="0.183571" G="0.308909" T="0.233707"/>
      <pos A="0.283841" C="0.323949" G="0.193598" T="0.198612"/>
      <pos A="0.364056" C="0.168531" G="0.223679" T="0.243733"/>
      <pos A="0.0933294" C="0.198612" G="0.318935" T="0.389124"/>
      <pos A="0.198612" C="0.158504" G="0.293868" T="0.349016"/>
      <pos A="0.278828" C="0.273814" G="0.223679" T="0.223679"/>
      <pos A="0.25376" C="0.168531" G="0.23872" T="0.33899"/>
      <pos A="0.143464" C="0.434245" G="0.298881" T="0.123409"/>
      <pos A="0.379097" C="0.298881" G="0.173545" T="0.148477"/>
      <pos A="0.263787" C="0.258773" G="0.258773" T="0.218666"/>
      <pos A="0.419205" C="0.228692" G="0.108369" T="0.243733"/>
      <pos A="0.148477" C="0.233707" G="0.303895" T="0.313922"/>
      <pos A="0.248747" C="0.374084" G="0.223679" T="0.15349"/>
      <pos A="0.223679" C="0.268801" G="0.193598" T="0.313922"/>
      <pos A="0.25376" C="0.293868" G="0.15349" T="0.298881"/>
      <pos A="0.313922" C="0.228692" G="0.263787" T="0.193598"/>
      <pos A="0.193598" C="0.263787" G="0.288854" T="0.25376"/>
      <pos A="0.13845" C="0.223679" G="0.173545" T="0.464326"/>
      <pos A="0.344003" C="0.323949" G="0.163518" T="0.168531"/>
      <pos A="0.308909" C="0.36907" G="0.0933294" T="0.228692"/>
      <pos A="0.258773" C="0.133437" G="0.198612" T="0.409178"/>
      <pos A="0.178558" C="0.173545" G="0.33899" T="0.308909"/>
      <pos A="0.273814" C="0.193598" G="0.283841" T="0.248747"/>
      <pos A="0.208639" C="0.268801" G="0.278828" T="0.243733"/>
      <pos A="0.193598" C="0.228692" G="0.208639" T="0.36907"/>
      <pos A="0.288854" C="0.163518" G="0.364056" T="0.183571"/>
      <pos A="0.318935" C="0.143464" G="0.323949" T="0.213652"/>
      <pos A="0.293868" C="0.278828" G="0.258773" T="0.168531"/>
    </motif>
    <motif db="0" id="M4" alt="O4" length="40" nsites="8" evalue="1.3e-003">
      <pos A="0.268801" C="0.208639" G="0.268801" T="0.25376"/>
      <pos A="0.384111" C="0.208639" G="0.188585" T="0.218666"/>
      <pos A="0.183571" C="0.248747" G="0.228692" T="0.33899"/>
      <pos A="0.178558" C="0.359043" G="0.15349" T="0.308909"/>
      <pos A="0.263787" C="0.313922" G="0.218666" T="0.203626"/>
      <pos A="0.293868" C="0.183571" G="0.223679" T="0.298881"/>
      <pos A="0.178558" C="0.278828" G="0.36907" T="0.173545"/>
      <pos A="0.404164" C="0.263787" G="0.243733" T="0.0883151"/>
      <pos A="0.419205" C="0.208639" G="0.25376" T="0.118396"/>
      <pos A="0.203626" C="0.133437" G="0.258773" T="0.404164"/>
      <pos A="0.233707" C="0.13845" G="0.313922" T="0.313922"/>
      <pos A="0.188585" C="0.313922" G="0.173545" T="0.323949"/>
      <pos A="0.248747" C="0.198612" G="0.278828" T="0.273814"/>
      <pos A="0.303895" C="0.223679" G="0.183571" T="0.288854"/>
      <pos A="0.313922" C="0.0883151" G="0.278828" T="0.318935"/>
      <pos A="0.228692" C="0.278828" G="0.223679" T="0.268801"/>
      <pos A="0.243733" C="0.228692" G="0.233707" T="0.293868"/>
      <pos A="0.233707" C="0.273814" G="0.268801" T="0.223679"/>
      <pos A="0.313922" C="0.193598" G="0.223679" T="0.268801"/>
      <pos A="0.158504" C="0.148477" G="0.318935" T="0.374084"/>
      <pos A="0.163518" C="0.273814" G="0.33899" T="0.223679"/>
      <pos A="0.283841" C="0.384111" G="0.158504" T="0.173545"/>
      <pos A="0.308909" C="0.218666" G="0.0782884" T="0.394137"/>
      <pos A="0.283841" C="0.268801" G="0.143464" T="0.303895"/>
      <pos A="0.133437" C="0.409178" G="0.158504" T="0.298881"/>
      <pos A="0.384111" C="0.308909" G="0.188585" T="0.118396"/>
      <pos A="0.333975" C="0.213652" G="0.203626" T="0.248747"/>
      <pos A="0.283841" C="0.168531" G="0.384111" T="0.163518"/>
      <pos A="0.308909" C="0.248747" G="0.344003" T="0.0983427"/>
      <pos A="0.203626" C="0.15349" G="0.333975" T="0.308909"/>
      <pos A="0.123409" C="0.268801" G="0.35403" T="0.25376"/>
      <pos A="0.379097" C="0.113383" G="0.198612" T="0.308909"/>
      <pos A="0.113383" C="0.359043" G="0.243733" T="0.283841"/>
      <pos A="0.268801" C="0.268801" G="0.0782884" T="0.384111"/>
      <pos A="0.148477" C="0.25376" G="0.454299" T="0.143464"/>
      <pos A="0.23872" C="0.223679" G="0.15349" T="0.384111"/>
      <pos A="0.193598" C="0.243733" G="0.35403" T="0.208639"/>
      <pos A="0.198612" C="0.35403" G="0.118396" T="0.328962"/>
      <pos A="0.36907" C="0.243733" G="0.108369" T="0.278828"/>
      <pos A="0.278828" C="0.128424" G="0.218666" T="0.374084"/>
    </motif>
    <motif db="0" id="M40" alt="O40" length="40" nsites="8" evalue="1.3e-003">
      <pos A="0.258773" C="0.168531" G="0.178558" T="0.394137"/>
      <pos A="0.263787" C="0.323949" G="0.118396" T="0.293868"/>
      <pos A="0.273814" C="0.203626" G="0.374084" T="0.148477"/>
      <pos A="0.118396" C="0.273814" G="0.278828" T="0.328962"/>
      <pos A="0.233707" C="0.313922" G="0.258773" T="0.193598"/>
      <pos A="0.268801" C="0.183571" G="0.198612" T="0.349016"/>
      <pos A="0.188585" C="0.344003" G="0.183571" T="0.283841"/>
      <pos A="0.303895" C="0.344003" G="0.0983427" T="0.25376"/>
      <pos A="0.374084" C="0.163518" G="0.258773" T="0.203626"/>
      <pos A="0.328962" C="0.36907" G="0.0983427" T="0.203626"/>
      <pos A="0.49942" C="0.158504" G="0.163518" T="0.178558"/>
      <pos A="0.303895" C="0.173545" G="0.218666" T="0.303895"/>
      <pos A="0.23872" C="0.213652" G="0.374084" T="0.173545"/>
      <pos A="0.198612" C="0.268801" G="0.278828" T="0.25376"/>
      <pos A="0.183571" C="0.263787" G="0.313922" T="0.23872"/>
      <pos A="0.183571" C="0.143464" G="0.33899" T="0.333975"/>
      <pos A="0.183571" C="0.313922" G="0.223679" T="0.278828"/>
      <pos A="0.243733" C="0.303895" G="0.178558" T="0.273814"/>
      <pos A="0.148477" C="0.128424" G="0.364056" T="0.359043"/>
      <pos A="0.273814" C="0.203626" G="0.183571" T="0.33899"/>
      <pos A="0.173545" C="0.288854" G="0.303895" T="0.233707"/>
      <pos A="0.303895" C="0.33899" G="0.183571" T="0.173545"/>
      <pos A="0.328962" C="0.248747" G="0.158504" T="0.263787"/>
      <pos A="0.228692" C="0.208639" G="0.308909" T="0.25376"/>
      <pos A="0.203626" C="0.128424" G="0.303895" T="0.364056"/>
      <pos A="0.178558" C="0.323949" G="0.158504" T="0.33899"/>
      <pos A="0.288854" C="0.203626" G="0.163518" T="0.344003"/>
      <pos A="0.25376" C="0.223679" G="0.424218" T="0.0983427"/>
      <pos A="0.178558" C="0.33899" G="0.228692" T="0.25376"/>
      <pos A="0.474353" C="0.213652" G="0.0933294" T="0.218666"/>
      <pos A="0.404164" C="0.118396" G="0.243733" T="0.233707"/>
      <pos A="0.228692" C="0.213652" G="0.293868" T="0.263787"/>
      <pos A="0.303895" C="0.243733" G="0.283841" T="0.168531"/>
      <pos A="0.359043" C="0.25376" G="0.0983427" T="0.288854"/>
      <pos A="0.158504" C="0.419205" G="0.173545" T="0.248747"/>
      <pos A="0.288854" C="0.133437" G="0.208639" T="0.36907"/>
      <pos A="0.198612" C="0.128424" G="0.459313" T="0.213652"/>
      <pos A="0.15349" C="0.13845" G="0.293868" T="0.414192"/>
      <pos A="0.193598" C="0.349016" G="0.25376" T="0.203626"/>
      <pos A="0.193598" C="0.303895" G="0.188585" T="0.313922"/>
    </motif>
    <motif db="0" id="M41" alt="O41" length="40" nsites="8" evalue="1.3e-003">
      <pos A="0.00308642" C="0.990741" G="0.00308642" T="0.00308642"/>
      <pos A="0.00308642" C="0.990741" G="0.00308642" T="0.00308642"/>
      <pos A="0.00308642" C="0.00308642" G="0.990741" T="0.00308642"/>
      <pos A="0.00308642" C="0.00308642" G="0.990741" T="0.00308642"/>
      <pos A="0.00308642" C="0.00308642" G="0.990741" T="0.00308642"/>
      <pos A="0.00308642" C="0.990741" G="0.00308642" T="0.00308642"/>
      <pos A="0.00308642" C="0.00308642" G="0.00308642" T="0.990741"/>
      <pos A="0.00308642" C="0.990741" G="0.00308642" T="0.00308642"/>
      <pos A="0.00308642" C="0.990741" G="0.00308642" T="0.00308642"/>
      <pos A="0.00308642" C="0.990741" G="0.00308642" T="0.00308642"/>
      <pos A="0.990741" C="0.00308642" G="0.00308642" T="0.00308642"/>
      <pos A="0.00308642" C="0.00308642" G="0.990741" T="0.00308642"/>
      <pos A="0.990741" C="0.00308642" G="0.00308642" T="0.00308642"/>
      <pos A="0.00308642" C="0.00308642" G="0.00308642" T="0.990741"/>
      <pos A="0.00308642" C="0.00308642" G="0.00308642" T="0.990741"/>
      <pos A="0.00308642" C="0.990741" G="0.00308642" T="0.00308642"/>
      <pos A="0.00308642" C="0.990741" G="0.00308642" T="0.00308642"/>
      <pos A="0.00308642" C="0.00308642" G="0.00308642" T="0.990741"/>
      <pos A="0.00308642" C="0.990741" G="0.00308642" T="0.00308642"/>
      <pos A="0.00308642" C="0.00308642" G="0.00308642" T="0.990741"/>
      <pos A="0.00308642" C="0.00308642" G="0.00308642" T="0.990741"/>
      <pos A="0.00308642" C="0.00308642" G="0.00308642" T="0.990741"/>
      <pos A="0.00308642" C="0.00308642" G="0.990741" T="0.00308642"/>
      <pos A="0.00308642" C="0.00308642" G="0.00308642" T="0.990741"/>
      <pos A="0.00308642" C="0.00308642" G="0.990741" T="0.00308642"/>
      <pos A="0.00308642" C="0.00308642" G="0.990741" T="0.00308642"/>
      <pos A="0.00308642" C="0.00308642" G="0.00308642" T="0.990741"/>
      <pos A="0.00308642" C="0.00308642" G="0.990741" T="0.00308642"/>
      <pos A="0.00308642" C="0.00308642" G="0.00308642" T="0.990741"/>
      <pos A="0.00308642" C="0.00308642" G="0.00308642" T="0.990741"/>
      <pos A="0.00308642" C="0.00308642" G="0.00308642" T="0.990741"/>
      <pos A="0.00308642" C="0.00308642" G="0.00308642" T="0.990741"/>
      <pos A="0.00308642" C="0.00308642" G="0.00308642" T="0.990741"/>
      <pos A="0.00308642" C="0.00308642" G="0.990741" T="0.00308642"/>
      <pos A="0.990741" C="0.00308642" G="0.00308642" T="0.00308642"/>
      <pos A="0.00308642" C="0.00308642" G="0.00308642" T="0.990741"/>
      <pos A="0.00308642" C="0.00308642" G="0.990741" T="0.00308642"/>
      <pos A="0.990741" C="0.00308642" G="0.00308642" T="0.00308642"/>
      <pos A="0.00308642" C="0.00308642" G="0.00308642" T="0.990741"/>
      <pos A="0.00308642" C="0.00308642" G="0.00308642" T="0.990741"/>
    </motif>
    <motif db="0" id="M42" alt="O42" length="40" nsites="8" evalue="1.3e-003">
      <pos A="0.193598" C="0.288854" G="0.333975" T="0.183571"/>
      <pos A="0.263787" C="0.344003" G="0.118396" T="0.273814"/>
      <pos A="0.308909" C="0.203626" G="0.318935" T="0.168531"/>
      <pos A="0.273814" C="0.23872" G="0.148477" T="0.33899"/>
      <pos A="0.248747" C="0.23872" G="0.303895" T="0.208639"/>
      <pos A="0.208639" C="0.288854" G="0.208639" T="0.293868"/>
      <pos A="0.313922" C="0.108369" G="0.128424" T="0.449286"/>
      <pos A="0.303895" C="0.243733" G="0.193598" T="0.258773"/>
      <pos A="0.103356" C="0.178558" G="0.33899" T="0.379097"/>
      <pos A="0.178558" C="0.258773" G="0.313922" T="0.248747"/>
      <pos A="0.379097" C="0.233707" G="0.158504" T="0.228692"/>
      <pos A="0.263787" C="0.278828" G="0.168531" T="0.288854"/>
      <pos A="0.298881" C="0.193598" G="0.218666" T="0.288854"/>
      <pos A="0.364056" C="0.233707" G="0.223679" T="0.178558"/>
      <pos A="0.258773" C="0.143464" G="0.384111" T="0.213652"/>
      <pos A="0.148477" C="0.178558" G="0.384111" T="0.288854"/>
      <pos A="0.25376" C="0.318935" G="0.0983427" T="0.328962"/>
      <pos A="0.228692" C="0.193598" G="0.263787" T="0.313922"/>
      <pos A="0.228692" C="0.298881" G="0.293868" T="0.178558"/>
      <pos A="0.248747" C="0.429232" G="0.248747" T="0.0732751"/>
      <pos A="0.278828" C="0.308909" G="0.15349" T="0.258773"/>
      <pos A="0.173545" C="0.323949" G="0.133437" T="0.36907"/>
      <pos A="0.198612" C="0.248747" G="0.23872" T="0.313922"/>
      <pos A="0.263787" C="0.203626" G="0.183571" T="0.349016"/>
      <pos A="0.183571" C="0.248747" G="0.318935" T="0.248747"/>
      <pos A="0.479367" C="0.128424" G="0.123409" T="0.268801"/>
      <pos A="0.293868" C="0.349016" G="0.148477" T="0.208639"/>
      <pos A="0.36907" C="0.213652" G="0.193598" T="0.223679"/>
      <pos A="0.193598" C="0.278828" G="0.193598" T="0.333975"/>
      <pos A="0.23872" C="0.258773" G="0.223679" T="0.278828"/>
      <pos A="0.359043" C="0.188585" G="0.288854" T="0.163518"/>
      <pos A="0.23872" C="0.188585" G="0.213652" T="0.359043"/>
      <pos A="0.15349" C="0.268801" G="0.399151" T="0.178558"/>
      <pos A="0.198612" C="0.263787" G="0.278828" T="0.258773"/>
      <pos A="0.273814" C="0.243733" G="0.208639" T="0.273814"/>
      <pos A="0.0682617" C="0.313922" G="0.344003" T="0.273814"/>
      <pos A="0.223679" C="0.268801" G="0.273814" T="0.233707"/>
      <pos A="0.414192" C="0.143464" G="0.213652" T="0.228692"/>
      <pos A="0.394137" C="0.308909" G="0.228692" T="0.0682617"/>
      <pos A="0.258773" C="0.198612" G="0.203626" T="0.33899"/>
    </motif>
    <motif db="0" id="M43" alt="O43" length="40" nsites="8" evalue="1.3e-003">
      <pos A="0.496914" C="0.496914" G="0.00308642" T="0.00308642"/>
      <pos A="0.00308642" C="0.496914" G="0.496914" T="0.00308642"/>
      <pos A="0.00308642" C="0.990741" G="0.00308642" T="0.00308642"/>
      <pos A="0.00308642" C="0.496914" G="0.00308642" T="0.496914"/>
      <pos A="0.496914" C="0.00308642" G="0.00308642" T="0.496914"/>
      <pos A="0.00308642" C="0.496914" G="0.496914" T="0.00308642"/>
      <pos A="0.496914" C="0.00308642" G="0.00308642" T="0.496914"/>
      <pos A="0.00308642" C="0.00308642" G="0.00308642" T="0.990741"/>
      <pos A="0.00308642" C="0.990741" G="0.00308642" T="0.00308642"/>
      <pos A="0.496914" C="0.496914" G="0.00308642" T="0.00308642"/>
      <pos A="0.496914" C="0.00308642" G="0.00308642" T="0.496914"/>
      <pos A="0.00308642" C="0.496914" G="0.496914" T="0.00308642"/>
      <pos A="0.496914" C="0.00308642" G="0.00308642" T="0.496914"/>
      <pos A="0.00308642" C="0.00308642" G="0.496914" T="0.496914"/>
      <pos A="0.496914" C="0.496914" G="0.00308642" T="0.00308642"/>
      <pos A="0.00308642" C="0.496914" G="0.00308642" T="0.496914"/>
      <pos A="0.00308642" C="0.00308642" G="0.496914" T="0.496914"/>
      <pos A="0.00308642" C="0.496914" G="0.496914" T="0.00308642"/>
      <pos A="0.00308642" C="0.00308642" G="0.00308642" T="0.990741"/>
      <pos A="0.00308642" C="0.990741" G="0.00308642" T="0.00308642"/>
      <pos A="0.00308642" C="0.990741" G="0.00308642" T="0.00308642"/>
      <pos A="0.00308642" C="0.496914" G="0.00308642" T="0.496914"/>
      <pos A="0.00308642" C="0.00308642" G="0.496914" T="0.496914"/>
      <pos A="0.00308642" C="0.00308642" G="0.00308642" T="0.990741"/>
      <pos A="0.00308642" C="0.990741" G="0.00308642" T="0.00308642"/>
      <pos A="0.00308642" C="0.00308642" G="0.00308642" T="0.990741"/>
      <pos A="0.00308642" C="0.496914" G="0.00308642" T="0.496914"/>
      <pos A="0.496914" C="0.496914" G="0.00308642" T="0.00308642"/>
      <pos A="0.496914" C="0.00308642" G="0.496914" T="0.00308642"/>
      <pos A="0.00308642" C="0.496914" G="0.496914" T="0.00308642"/>
      <pos A="0.00308642" C="0.496914" G="0.496914" T="0.00308642"/>
      <pos A="0.496914" C="0.00308642" G="0.00308642" T="0.496914"/>
      <pos A="0.00308642" C="0.496914" G="0.00308642" T="0.496914"/>
      <pos A="0.00308642" C="0.990741" G="0.00308642" T="0.00308642"/>
      <pos A="0.00308642" C="0.496914" G="0.00308642" T="0.496914"/>
      <pos A="0.00308642" C="0.496914" G="0.496914" T="0.00308642"/>
      <pos A="0.496914" C="0.00308642" G="0.496914" T="0.00308642"/>
      <pos A="0.00308642" C="0.00308642" G="0.990741" T="0.00308642"/>
      <pos A="0.00308642" C="0.00308642" G="0.496914" T="0.496914"/>
      <pos A="0.496914" C="0.496914" G="0.00308642" T="0.00308642"/>
    </motif>
    <motif db="0" id="M44" alt="O44" length="40" nsites="8" evalue="1.3e-003">
      <pos A="0.173545" C="0.333975" G="0.208639" T="0.283841"/>
      <pos A="0.278828" C="0.374084" G="0.183571" T="0.163518"/>
      <pos A="0.15349" C="0.0983427" G="0.384111" T="0.364056"/>
      <pos A="0.273814" C="0.198612" G="0.228692" T="0.298881"/>
      <pos A="0.278828" C="0.178558" G="0.313922" T="0.228692"/>
      <pos A="0.258773" C="0.113383" G="0.419205" T="0.208639"/>
      <pos A="0.213652" C="0.349016" G="0.103356" T="0.333975"/>
      <pos A="0.188585" C="0.313922" G="0.133437" T="0.364056"/>
      <pos A="0.439258" C="0.103356" G="0.0983427" T="0.359043"/>
      <pos A="0.268801" C="0.333975" G="0.173545" T="0.223679"/>
      <pos A="0.283841" C="0.183571" G="0.23872" T="0.293868"/>
      <pos A="0.213652" C="0.263787" G="0.293868" T="0.228692"/>
      <pos A="0.308909" C="0.273814" G="0.113383" T="0.303895"/>
      <pos A="0.379097" C="0.128424" G="0.308909" T="0.183571"/>
      <pos A="0.163518" C="0.178558" G="0.268801" T="0.389124"/>
      <pos A="0.198612" C="0.35403" G="0.193598" T="0.25376"/>
      <pos A="0.25376" C="0.374084" G="0.243733" T="0.128424"/>
      <pos A="0.449286" C="0.178558" G="0.208639" T="0.163518"/>
      <pos A="0.203626" C="0.308909" G="0.313922" T="0.173545"/>
      <pos A="0.293868" C="0.33899" G="0.168531" T="0.198612"/>
      <pos A="0.23872" C="0.198612" G="0.193598" T="0.36907"/>
      <pos A="0.203626" C="0.223679" G="0.203626" T="0.36907"/>
      <pos A="0.243733" C="0.23872" G="0.258773" T="0.258773"/>
      <pos A="0.173545" C="0.349016" G="0.143464" T="0.333975"/>
      <pos A="0.308909" C="0.163518" G="0.15349" T="0.374084"/>
      <pos A="0.228692" C="0.183571" G="0.268801" T="0.318935"/>
      <pos A="0.173545" C="0.203626" G="0.328962" T="0.293868"/>
      <pos A="0.263787" C="0.193598" G="0.293868" T="0.248747"/>
      <pos A="0.384111" C="0.268801" G="0.298881" T="0.0482074"/>
      <pos A="0.258773" C="0.273814" G="0.158504" T="0.308909"/>
      <pos A="0.313922" C="0.203626" G="0.298881" T="0.183571"/>
      <pos A="0.25376" C="0.273814" G="0.143464" T="0.328962"/>
      <pos A="0.113383" C="0.344003" G="0.25376" T="0.288854"/>
      <pos A="0.273814" C="0.108369" G="0.454299" T="0.163518"/>
      <pos A="0.33899" C="0.223679" G="0.298881" T="0.13845"/>
      <pos A="0.318935" C="0.163518" G="0.248747" T="0.268801"/>
      <pos A="0.303895" C="0.33899" G="0.203626" T="0.15349"/>
      <pos A="0.293868" C="0.128424" G="0.203626" T="0.374084"/>
      <pos A="0.143464" C="0.298881" G="0.263787" T="0.293868"/>
      <pos A="0.243733" C="0.258773" G="0.233707" T="0.263787"/>
    </motif>
    <motif db="0" id="M46" alt="O46" length="40" nsites="8" evalue="1.3e-003">
      <pos A="0.278828" C="0.288854" G="0.0732751" T="0.359043"/>
      <pos A="0.283841" C="0.233707" G="0.213652" T="0.268801"/>
      <pos A="0.13845" C="0.183571" G="0.33899" T="0.33899"/>
      <pos A="0.328962" C="0.298881" G="0.148477" T="0.223679"/>
      <pos A="0.379097" C="0.158504" G="0.258773" T="0.203626"/>
      <pos A="0.479367" C="0.218666" G="0.258773" T="0.0431941"/>
      <pos A="0.298881" C="0.298881" G="0.248747" T="0.15349"/>
      <pos A="0.158504" C="0.183571" G="0.273814" T="0.384111"/>
      <pos A="0.113383" C="0.198612" G="0.419205" T="0.268801"/>
      <pos A="0.0732751" C="0.228692" G="0.429232" T="0.268801"/>
      <pos A="0.349016" C="0.203626" G="0.248747" T="0.198612"/>
      <pos A="0.233707" C="0.308909" G="0.183571" T="0.273814"/>
      <pos A="0.173545" C="0.303895" G="0.208639" T="0.313922"/>
      <pos A="0.188585" C="0.13845" G="0.273814" T="0.399151"/>
      <pos A="0.133437" C="0.328962" G="0.173545" T="0.364056"/>
      <pos A="0.313922" C="0.298881" G="0.143464" T="0.243733"/>
      <pos A="0.36907" C="0.273814" G="0.178558" T="0.178558"/>
      <pos A="0.203626" C="0.25376" G="0.313922" T="0.228692"/>
      <pos A="0.384111" C="0.298881" G="0.133437" T="0.183571"/>
      <pos A="0.359043" C="0.188585" G="0.163518" T="0.288854"/>
      <pos A="0.333975" C="0.268801" G="0.298881" T="0.0983427"/>
      <pos A="0.168531" C="0.23872" G="0.15349" T="0.439258"/>
      <pos A="0.298881" C="0.148477" G="0.248747" T="0.303895"/>
      <pos A="0.233707" C="0.243733" G="0.228692" T="0.293868"/>
      <pos A="0.158504" C="0.223679" G="0.318935" T="0.298881"/>
      <pos A="0.25376" C="0.298881" G="0.188585" T="0.258773"/>
      <pos A="0.298881" C="0.178558" G="0.258773" T="0.263787"/>
      <pos A="0.228692" C="0.298881" G="0.248747" T="0.223679"/>
      <pos A="0.128424" C="0.283841" G="0.283841" T="0.303895"/>
      <pos A="0.364056" C="0.213652" G="0.218666" T="0.203626"/>
      <pos A="0.263787" C="0.268801" G="0.258773" T="0.208639"/>
      <pos A="0.193598" C="0.208639" G="0.178558" T="0.419205"/>
      <pos A="0.384111" C="0.263787" G="0.183571" T="0.168531"/>
      <pos A="0.293868" C="0.163518" G="0.389124" T="0.15349"/>
      <pos A="0.258773" C="0.268801" G="0.218666" T="0.25376"/>
      <pos A="0.323949" C="0.318935" G="0.108369" T="0.248747"/>
      <pos A="0.15349" C="0.113383" G="0.283841" T="0.449286"/>
      <pos A="0.318935" C="0.313922" G="0.188585" T="0.178558"/>
      <pos A="0.233707" C="0.258773" G="0.293868" T="0.213652"/>
      <pos A="0.228692" C="0.183571" G="0.33899" T="0.248747"/>
    </motif>
    <motif db="0" id="M47" alt="O47" length="40" nsites="8" evalue="1.3e-003">
      <pos A="0.398148" C="0.00308642" G="0.200617" T="0.398148"/>
      <pos A="0.79321" C="0.00308642" G="0.200617" T="0.00308642"/>
      <pos A="0.398148" C="0.00308642" G="0.00308642" T="0.595679"/>
      <pos A="0.200617" C="0.200617" G="0.200617" T="0.398148"/>
      <pos A="0.200617" C="0.00308642" G="0.200617" T="0.595679"/>
      <pos A="0.00308642" C="0.79321" G="0.00308642" T="0.200617"/>
      <pos A="0.200617" C="0.00308642" G="0.398148" T="0.398148"/>
      <pos A="0.00308642" C="0.398148" G="0.398148" T="0.200617"/>
      <pos A="0.00308642" C="0.200617" G="0.200617" T="0.595679"/>
      <pos A="0.200617" C="0.595679" G="0.00308642" T="0.200617"/>
      <pos A="0.595679" C="0.00308642" G="0.200617" T="0.200617"/>
      <pos A="0.00308642" C="0.200617" G="0.398148" T="0.398148"/>
      <pos A="0.00308642" C="0.200617" G="0.398148" T="0.398148"/>
      <pos A="0.398148" C="0.595679" G="0.00308642" T="0.00308642"/>
      <pos A="0.398148" C="0.00308642" G="0.398148" T="0.200617"/>
      <pos A="0.00308642" C="0.398148" G="0.00308642" T="0.595679"/>
      <pos A="0.398148" C="0.200617" G="0.00308642" T="0.398148"/>
      <pos A="0.398148" C="0.398148" G="0.00308642" T="0.200617"/>
      <pos A="0.595679" C="0.398148" G="0.00308642" T="0.00308642"/>
      <pos A="0.00308642" C="0.00308642" G="0.398148" T="0.595679"/>
      <pos A="0.00308642" C="0.00308642" G="0.200617" T="0.79321"/>
      <pos A="0.00308642" C="0.398148" G="0.00308642" T="0.595679"/>
      <pos A="0.00308642" C="0.595679" G="0.00308642" T="0.398148"/>
      <pos A="0.00308642" C="0.00308642" G="0.398148" T="0.595679"/>
      <pos A="0.398148" C="0.200617" G="0.200617" T="0.200617"/>
      <pos A="0.398148" C="0.00308642" G="0.200617" T="0.398148"/>
      <pos A="0.79321" C="0.200617" G="0.00308642" T="0.00308642"/>
      <pos A="0.00308642" C="0.00308642" G="0.00308642" T="0.990741"/>
      <pos A="0.200617" C="0.00308642" G="0.398148" T="0.398148"/>
      <pos A="0.00308642" C="0.595679" G="0.00308642" T="0.398148"/>
      <pos A="0.200617" C="0.200617" G="0.00308642" T="0.595679"/>
      <pos A="0.595679" C="0.00308642" G="0.398148" T="0.00308642"/>
      <pos A="0.200617" C="0.200617" G="0.398148" T="0.200617"/>
      <pos A="0.00308642" C="0.200617" G="0.79321" T="0.00308642"/>
      <pos A="0.200617" C="0.200617" G="0.00308642" T="0.595679"/>
      <pos A="0.398148" C="0.00308642" G="0.595679" T="0.00308642"/>
      <pos A="0.200617" C="0.200617" G="0.00308642" T="0.595679"/>
      <pos A="0.00308642" C="0.200617" G="0.398148" T="0.398148"/>
      <pos A="0.595679" C="0.00308642" G="0.398148" T="0.00308642"/>
      <pos A="0.200617" C="0.200617" G="0.200617" T="0.398148"/>
    </motif>
    <motif db="0" id="M48" alt="O48" length="40" nsites="8" evalue="1.3e-003">
      <pos A="0.444273" C="0.168531" G="0.198612" T="0.188585"/>
      <pos A="0.188585" C="0.349016" G="0.258773" T="0.203626"/>
      <pos A="0.288854" C="0.213652" G="0.364056" T="0.133437"/>
      <pos A="0.308909" C="0.208639" G="0.223679" T="0.258773"/>
      <pos A="0.223679" C="0.158504" G="0.364056" T="0.25376"/>
      <pos A="0.35403" C="0.213652" G="0.163518" T="0.268801"/>
      <pos A="0.318935" C="0.213652" G="0.0883151" T="0.379097"/>
      <pos A="0.36907" C="0.163518" G="0.123409" T="0.344003"/>
      <pos A="0.223679" C="0.213652" G="0.318935" T="0.243733"/>
      <pos A="0.0883151" C="0.444273" G="0.15349" T="0.313922"/>
      <pos A="0.509447" C="0.188585" G="0.128424" T="0.173545"/>
      <pos A="0.248747" C="0.13845" G="0.333975" T="0.278828"/>
      <pos A="0.258773" C="0.263787" G="0.248747" T="0.228692"/>
      <pos A="0.148477" C="0.263787" G="0.143464" T="0.444273"/>
      <pos A="0.203626" C="0.273814" G="0.158504" T="0.364056"/>
      <pos A="0.148477" C="0.394137" G="0.198612" T="0.258773"/>
      <pos A="0.328962" C="0.203626" G="0.23872" T="0.228692"/>
      <pos A="0.183571" C="0.198612" G="0.344003" T="0.273814"/>
      <pos A="0.268801" C="0.308909" G="0.213652" T="0.208639"/>
      <pos A="0.23872" C="0.308909" G="0.313922" T="0.13845"/>
      <pos A="0.223679" C="0.328962" G="0.148477" T="0.298881"/>
      <pos A="0.273814" C="0.268801" G="0.213652" T="0.243733"/>
      <pos A="0.278828" C="0.198612" G="0.148477" T="0.374084"/>
      <pos A="0.148477" C="0.183571" G="0.434245" T="0.233707"/>
      <pos A="0.298881" C="0.203626" G="0.248747" T="0.248747"/>
      <pos A="0.344003" C="0.13845" G="0.198612" T="0.318935"/>
      <pos A="0.263787" C="0.228692" G="0.268801" T="0.23872"/>
      <pos A="0.273814" C="0.288854" G="0.193598" T="0.243733"/>
      <pos A="0.133437" C="0.328962" G="0.268801" T="0.268801"/>
      <pos A="0.268801" C="0.108369" G="0.198612" T="0.424218"/>
      <pos A="0.103356" C="0.359043" G="0.273814" T="0.263787"/>
      <pos A="0.313922" C="0.293868" G="0.223679" T="0.168531"/>
      <pos A="0.313922" C="0.13845" G="0.273814" T="0.273814"/>
      <pos A="0.193598" C="0.223679" G="0.243733" T="0.33899"/>
      <pos A="0.258773" C="0.288854" G="0.283841" T="0.168531"/>
      <pos A="0.374084" C="0.198612" G="0.123409" T="0.303895"/>
      <pos A="0.313922" C="0.198612" G="0.328962" T="0.158504"/>
      <pos A="0.298881" C="0.303895" G="0.233707" T="0.163518"/>
      <pos A="0.298881" C="0.223679" G="0.278828" T="0.198612"/>
      <pos A="0.198612" C="0.298881" G="0.158504" T="0.344003"/>
    </motif>
    <motif db="0" id="M49" alt="O49" length="40" nsites="8" evalue="1.3e-003">
      <pos A="0.323949" C="0.193598" G="0.308909" T="0.173545"/>
      <pos A="0.364056" C="0.344003" G="0.183571" T="0.108369"/>
      <pos A="0.313922" C="0.183571" G="0.374084" T="0.128424"/>
      <pos A="0.384111" C="0.0782884" G="0.283841" T="0.25376"/>
      <pos A="0.198612" C="0.278828" G="0.163518" T="0.359043"/>
      <pos A="0.143464" C="0.15349" G="0.233707" T="0.469339"/>
      <pos A="0.248747" C="0.293868" G="0.263787" T="0.193598"/>
      <pos A="0.318935" C="0.394137" G="0.103356" T="0.183571"/>
      <pos A="0.228692" C="0.25376" G="0.178558" T="0.33899"/>
      <pos A="0.258773" C="0.273814" G="0.218666" T="0.248747"/>
      <pos A="0.213652" C="0.198612" G="0.258773" T="0.328962"/>
      <pos A="0.268801" C="0.328962" G="0.23872" T="0.163518"/>
      <pos A="0.389124" C="0.213652" G="0.0632484" T="0.333975"/>
      <pos A="0.13845" C="0.15349" G="0.303895" T="0.404164"/>
      <pos A="0.193598" C="0.344003" G="0.208639" T="0.25376"/>
      <pos A="0.228692" C="0.173545" G="0.273814" T="0.323949"/>
      <pos A="0.233707" C="0.183571" G="0.273814" T="0.308909"/>
      <pos A="0.203626" C="0.243733" G="0.308909" T="0.243733"/>
      <pos A="0.228692" C="0.333975" G="0.333975" T="0.103356"/>
      <pos A="0.23872" C="0.198612" G="0.263787" T="0.298881"/>
      <pos A="0.308909" C="0.168531" G="0.218666" T="0.303895"/>
      <pos A="0.203626" C="0.213652" G="0.223679" T="0.359043"/>
      <pos A="0.203626" C="0.303895" G="0.223679" T="0.268801"/>
      <pos A="0.268801" C="0.283841" G="0.128424" T="0.318935"/>
      <pos A="0.143464" C="0.248747" G="0.313922" T="0.293868"/>
      <pos A="0.469339" C="0.148477" G="0.15349" T="0.228692"/>
      <pos A="0.444273" C="0.268801" G="0.23872" T="0.0482074"/>
      <pos A="0.344003" C="0.333975" G="0.118396" T="0.203626"/>
      <pos A="0.273814" C="0.248747" G="0.228692" T="0.248747"/>
      <pos A="0.268801" C="0.183571" G="0.359043" T="0.188585"/>
      <pos A="0.248747" C="0.283841" G="0.15349" T="0.313922"/>
      <pos A="0.168531" C="0.173545" G="0.359043" T="0.298881"/>
      <pos A="0.323949" C="0.233707" G="0.203626" T="0.23872"/>
      <pos A="0.33899" C="0.233707" G="0.168531" T="0.258773"/>
      <pos A="0.168531" C="0.273814" G="0.283841" T="0.273814"/>
      <pos A="0.15349" C="0.278828" G="0.228692" T="0.33899"/>
      <pos A="0.228692" C="0.298881" G="0.218666" T="0.25376"/>
      <pos A="0.118396" C="0.364056" G="0.13845" T="0.379097"/>
      <pos A="0.198612" C="0.208639" G="0.308909" T="0.283841"/>
      <pos A="0.414192" C="0.243733" G="0.198612" T="0.143464"/>
    </motif>
    <motif db="0" id="M5" alt="O5" length="40" nsites="8" evalue="1.3e-003">
      <pos A="0.359043" C="0.303895" G="0.168531" T="0.168531"/>
      <pos A="0.193598" C="0.303895" G="0.203626" T="0.298881"/>
      <pos A="0.198612" C="0.188585" G="0.328962" T="0.283841"/>
      <pos A="0.35403" C="0.118396" G="0.148477" T="0.379097"/>
      <pos A="0.158504" C="0.25376" G="0.203626" T="0.384111"/>
      <pos A="0.258773" C="0.293868" G="0.0682617" T="0.379097"/>
      <pos A="0.409178" C="0.213652" G="0.183571" T="0.193598"/>
      <pos A="0.193598" C="0.148477" G="0.414192" T="0.243733"/>
      <pos A="0.173545" C="0.288854" G="0.233707" T="0.303895"/>
      <pos A="0.389124" C="0.278828" G="0.198612" T="0.133437"/>
      <pos A="0.243733" C="0.15349" G="0.439258" T="0.163518"/>
      <pos A="0.283841" C="0.303895" G="0.13845" T="0.273814"/>
      <pos A="0.298881" C="0.178558" G="0.223679" T="0.298881"/>
      <pos A="0.193598" C="0.273814" G="0.318935" T="0.213652"/>
      <pos A="0.36907" C="0.233707" G="0.178558" T="0.218666"/>
      <pos A="0.243733" C="0.273814" G="0.268801" T="0.213652"/>
      <pos A="0.328962" C="0.15349" G="0.258773" T="0.258773"/>
      <pos A="0.113383" C="0.374084" G="0.333975" T="0.178558"/>
      <pos A="0.273814" C="0.35403" G="0.143464" T="0.228692"/>
      <pos A="0.333975" C="0.178558" G="0.233707" T="0.25376"/>
      <pos A="0.23872" C="0.313922" G="0.273814" T="0.173545"/>
      <pos A="0.268801" C="0.168531" G="0.168531" T="0.394137"/>
      <pos A="0.243733" C="0.228692" G="0.349016" T="0.178558"/>
      <pos A="0.243733" C="0.23872" G="0.173545" T="0.344003"/>
      <pos A="0.203626" C="0.108369" G="0.283841" T="0.404164"/>
      <pos A="0.223679" C="0.35403" G="0.0682617" T="0.35403"/>
      <pos A="0.273814" C="0.248747" G="0.128424" T="0.349016"/>
      <pos A="0.223679" C="0.198612" G="0.188585" T="0.389124"/>
      <pos A="0.133437" C="0.283841" G="0.213652" T="0.36907"/>
      <pos A="0.218666" C="0.384111" G="0.203626" T="0.193598"/>
      <pos A="0.158504" C="0.218666" G="0.223679" T="0.399151"/>
      <pos A="0.258773" C="0.168531" G="0.318935" T="0.25376"/>
      <pos A="0.33899" C="0.183571" G="0.328962" T="0.148477"/>
      <pos A="0.328962" C="0.36907" G="0.15349" T="0.148477"/>
      <pos A="0.318935" C="0.263787" G="0.25376" T="0.163518"/>
      <pos A="0.268801" C="0.248747" G="0.248747" T="0.233707"/>
      <pos A="0.23872" C="0.25376" G="0.233707" T="0.273814"/>
      <pos A="0.148477" C="0.404164" G="0.248747" T="0.198612"/>
      <pos A="0.479367" C="0.108369" G="0.183571" T="0.228692"/>
      <pos A="0.168531" C="0.183571" G="0.384111" T="0.263787"/>
    </motif>
    <motif db="0" id="M50" alt="O50" length="40" nsites="8" evalue="1.3e-003">
      <pos A="0.383745" C="0.270576" G="0.270576" T="0.0751032"/>
      <pos A="0.296296" C="0.193415" G="0.095679" T="0.414609"/>
      <pos A="0.193415" C="0.255144" G="0.219136" T="0.332304"/>
      <pos A="0.213992" C="0.188272" G="0.280864" T="0.316872"/>
      <pos A="0.337449" C="0.100823" G="0.27572" T="0.286008"/>
      <pos A="0.337449" C="0.167696" G="0.229424" T="0.265432"/>
      <pos A="0.27572" C="0.208847" G="0.316872" T="0.19856"/>
      <pos A="0.203704" C="0.286008" G="0.213992" T="0.296296"/>
      <pos A="0.280864" C="0.157407" G="0.27572" T="0.286008"/>
      <pos A="0.460906" C="0.260288" G="0.136832" T="0.141975"/>
      <pos A="0.183128" C="0.126543" G="0.342593" T="0.347736"/>
      <pos A="0.306585" C="0.316872" G="0.1214" T="0.255144"/>
      <pos A="0.363168" C="0.30144" G="0.213992" T="0.1214"/>
      <pos A="0.19856" C="0.22428" G="0.22428" T="0.352881"/>
      <pos A="0.306585" C="0.208847" G="0.322017" T="0.162551"/>
      <pos A="0.147119" C="0.440329" G="0.25" T="0.162551"/>
      <pos A="0.270576" C="0.255144" G="0.208847" T="0.265432"/>
      <pos A="0.177983" C="0.30144" G="0.213992" T="0.306585"/>
      <pos A="0.141975" C="0.234568" G="0.260288" T="0.363168"/>
      <pos A="0.203704" C="0.358025" G="0.141975" T="0.296296"/>
      <pos A="0.244856" C="0.234568" G="0.291153" T="0.229424"/>
      <pos A="0.30144" C="0.183128" G="0.399177" T="0.116255"/>
      <pos A="0.358025" C="0.219136" G="0.193415" T="0.229424"/>
      <pos A="0.54321" C="0.1214" G="0.157407" T="0.177983"/>
      <pos A="0.291153" C="0.22428" G="0.208847" T="0.27572"/>
      <pos A="0.177983" C="0.27572" G="0.152264" T="0.394033"/>
      <pos A="0.131687" C="0.373457" G="0.219136" T="0.27572"/>
      <pos A="0.193415" C="0.30144" G="0.208847" T="0.296296"/>
      <pos A="0.30144" C="0.260288" G="0.193415" T="0.244856"/>
      <pos A="0.193415" C="0.188272" G="0.265432" T="0.352881"/>
      <pos A="0.208847" C="0.32716" G="0.255144" T="0.208847"/>
      <pos A="0.27572" C="0.383745" G="0.0493827" T="0.291153"/>
      <pos A="0.234568" C="0.27572" G="0.280864" T="0.208847"/>
      <pos A="0.363168" C="0.136832" G="0.280864" T="0.219136"/>
      <pos A="0.183128" C="0.208847" G="0.342593" T="0.265432"/>
      <pos A="0.116255" C="0.311728" G="0.337449" T="0.234568"/>
      <pos A="0.445474" C="0.152264" G="0.19856" T="0.203704"/>
      <pos A="0.25" C="0.208847" G="0.30144" T="0.239712"/>
      <pos A="0.208847" C="0.25" G="0.30144" T="0.239712"/>
      <pos A="0.188272" C="0.183128" G="0.193415" T="0.435185"/>
    </motif>
    <motif db="0" id="M52" alt="O52" length="40" nsites="8" evalue="1.3e-003">
      <pos A="0.00308642" C="0.167696" G="0.496914" T="0.332304"/>
      <pos A="0.167696" C="0.00308642" G="0.332304" T="0.496914"/>
      <pos A="0.496914" C="0.332304" G="0.00308642" T="0.167696"/>
      <pos A="0.00308642" C="0.167696" G="0.496914" T="0.332304"/>
      <pos A="0.496914" C="0.00308642" G="0.496914" T="0.00308642"/>
      <pos A="0.332304" C="0.167696" G="0.167696" T="0.332304"/>
      <pos A="0.00308642" C="0.00308642" G="0.661523" T="0.332304"/>
      <pos A="0.167696" C="0.00308642" G="0.496914" T="0.332304"/>
      <pos A="0.661523" C="0.332304" G="0.00308642" T="0.00308642"/>
      <pos A="0.167696" C="0.00308642" G="0.826131" T="0.00308642"/>
      <pos A="0.00308642" C="0.00308642" G="0.990741" T="0.00308642"/>
      <pos A="0.167696" C="0.167696" G="0.496914" T="0.167696"/>
      <pos A="0.167696" C="0.00308642" G="0.167696" T="0.661523"/>
      <pos A="0.00308642" C="0.496914" G="0.332304" T="0.167696"/>
      <pos A="0.00308642" C="0.661523" G="0.00308642" T="0.332304"/>
      <pos A="0.332304" C="0.00308642" G="0.332304" T="0.332304"/>
      <pos A="0.167696" C="0.00308642" G="0.661523" T="0.167696"/>
      <pos A="0.332304" C="0.332304" G="0.167696" T="0.167696"/>
      <pos A="0.167696" C="0.167696" G="0.661523" T="0.00308642"/>
      <pos A="0.332304" C="0.00308642" G="0.496914" T="0.167696"/>
      <pos A="0.167696" C="0.332304" G="0.496914" T="0.00308642"/>
      <pos A="0.00308642" C="0.332304" G="0.00308642" T="0.661523"/>
      <pos A="0.00308642" C="0.496914" G="0.332304" T="0.167696"/>
      <pos A="0.167696" C="0.167696" G="0.332304" T="0.332304"/>
      <pos A="0.167696" C="0.00308642" G="0.167696" T="0.661523"/>
      <pos A="0.167696" C="0.167696" G="0.661523" T="0.00308642"/>
      <pos A="0.496914" C="0.167696" G="0.167696" T="0.167696"/>
      <pos A="0.167696" C="0.332304" G="0.167696" T="0.332304"/>
      <pos A="0.00308642" C="0.332304" G="0.167696" T="0.496914"/>
      <pos A="0.167696" C="0.00308642" G="0.661523" T="0.167696"/>
      <pos A="0.167696" C="0.332304" G="0.496914" T="0.00308642"/>
      <pos A="0.00308642" C="0.167696" G="0.826131" T="0.00308642"/>
      <pos A="0.00308642" C="0.826131" G="0.00308642" T="0.167696"/>
      <pos A="0.167696" C="0.332304" G="0.00308642" T="0.496914"/>
      <pos A="0.496914" C="0.00308642" G="0.332304" T="0.167696"/>
      <pos A="0.167696" C="0.332304" G="0.167696" T="0.332304"/>
      <pos A="0.332304" C="0.00308642" G="0.167696" T="0.496914"/>
      <pos A="0.167696" C="0.00308642" G="0.826131" T="0.00308642"/>
      <pos A="0.00308642" C="0.167696" G="0.167696" T="0.661523"/>
      <pos A="0.496914" C="0.167696" G="0.332304" T="0.00308642"/>
    </motif>
    <motif db="0" id="M53" alt="O53" length="40" nsites="8" evalue="1.3e-003">
      <pos A="0.248747" C="0.178558" G="0.35403" T="0.218666"/>
      <pos A="0.213652" C="0.218666" G="0.25376" T="0.313922"/>
      <pos A="0.218666" C="0.193598" G="0.233707" T="0.35403"/>
      <pos A="0.133437" C="0.33899" G="0.223679" T="0.303895"/>
      <pos A="0.349016" C="0.243733" G="0.133437" T="0.273814"/>
      <pos A="0.23872" C="0.278828" G="0.318935" T="0.163518"/>
      <pos A="0.308909" C="0.248747" G="0.0933294" T="0.349016"/>
      <pos A="0.113383" C="0.33899" G="0.233707" T="0.313922"/>
      <pos A="0.168531" C="0.123409" G="0.278828" T="0.429232"/>
      <pos A="0.233707" C="0.364056" G="0.263787" T="0.13845"/>
      <pos A="0.519475" C="0.163518" G="0.133437" T="0.183571"/>
      <pos A="0.364056" C="0.258773" G="0.248747" T="0.128424"/>
      <pos A="0.323949" C="0.218666" G="0.223679" T="0.233707"/>
      <pos A="0.288854" C="0.198612" G="0.208639" T="0.303895"/>
      <pos A="0.349016" C="0.208639" G="0.318935" T="0.123409"/>
      <pos A="0.228692" C="0.233707" G="0.208639" T="0.328962"/>
      <pos A="0.223679" C="0.183571" G="0.323949" T="0.268801"/>
      <pos A="0.218666" C="0.308909" G="0.128424" T="0.344003"/>
      <pos A="0.298881" C="0.173545" G="0.313922" T="0.213652"/>
      <pos A="0.233707" C="0.283841" G="0.15349" T="0.328962"/>
      <pos A="0.183571" C="0.33899" G="0.148477" T="0.328962"/>
      <pos A="0.559582" C="0.213652" G="0.143464" T="0.0833017"/>
      <pos A="0.208639" C="0.208639" G="0.278828" T="0.303895"/>
      <pos A="0.103356" C="0.333975" G="0.278828" T="0.283841"/>
      <pos A="0.384111" C="0.243733" G="0.118396" T="0.25376"/>
      <pos A="0.25376" C="0.23872" G="0.278828" T="0.228692"/>
      <pos A="0.173545" C="0.283841" G="0.35403" T="0.188585"/>
      <pos A="0.213652" C="0.188585" G="0.263787" T="0.333975"/>
      <pos A="0.173545" C="0.288854" G="0.158504" T="0.379097"/>
      <pos A="0.143464" C="0.213652" G="0.323949" T="0.318935"/>
      <pos A="0.0532207" C="0.243733" G="0.268801" T="0.434245"/>
      <pos A="0.268801" C="0.213652" G="0.293868" T="0.223679"/>
      <pos A="0.23872" C="0.208639" G="0.308909" T="0.243733"/>
      <pos A="0.213652" C="0.318935" G="0.263787" T="0.203626"/>
      <pos A="0.328962" C="0.25376" G="0.128424" T="0.288854"/>
      <pos A="0.228692" C="0.223679" G="0.233707" T="0.313922"/>
      <pos A="0.278828" C="0.268801" G="0.188585" T="0.263787"/>
      <pos A="0.389124" C="0.188585" G="0.193598" T="0.228692"/>
      <pos A="0.323949" C="0.213652" G="0.313922" T="0.148477"/>
      <pos A="0.228692" C="0.333975" G="0.298881" T="0.13845"/>
    </motif>
    <motif db="0" id="M54" alt="O54" length="40" nsites="8" evalue="1.3e-003">
      <pos A="0.22114" C="0.362233" G="0.157006" T="0.25962"/>
      <pos A="0.37506" C="0.233966" G="0.246793" T="0.14418"/>
      <pos A="0.246793" C="0.169833" G="0.362233" T="0.22114"/>
      <pos A="0.33658" C="0.33658" G="0.18266" T="0.14418"/>
      <pos A="0.118526" C="0.208313" G="0.426366" T="0.246793"/>
      <pos A="0.14418" C="0.2981" G="0.387886" T="0.169833"/>
      <pos A="0.1057" C="0.528981" G="0.0672198" T="0.2981"/>
      <pos A="0.18266" C="0.503327" G="0.0928731" T="0.22114"/>
      <pos A="0.18266" C="0.169833" G="0.25962" T="0.387886"/>
      <pos A="0.323753" C="0.362233" G="0.233966" T="0.0800464"/>
      <pos A="0.233966" C="0.18266" G="0.33658" T="0.246793"/>
      <pos A="0.1057" C="0.503327" G="0.157006" T="0.233966"/>
      <pos A="0.33658" C="0.37506" G="0.0800464" T="0.208313"/>
      <pos A="0.285273" C="0.0543931" G="0.323753" T="0.33658"/>
      <pos A="0.349406" C="0.131353" G="0.14418" T="0.37506"/>
      <pos A="0.18266" C="0.22114" G="0.362233" T="0.233966"/>
      <pos A="0.41354" C="0.22114" G="0.0928731" T="0.272446"/>
      <pos A="0.169833" C="0.208313" G="0.349406" T="0.272446"/>
      <pos A="0.157006" C="0.387886" G="0.195486" T="0.25962"/>
      <pos A="0.118526" C="0.25962" G="0.272446" T="0.349406"/>
      <pos A="0.33658" C="0.45202" G="0.1057" T="0.1057"/>
      <pos A="0.400713" C="0.157006" G="0.285273" T="0.157006"/>
      <pos A="0.272446" C="0.33658" G="0.310926" T="0.0800464"/>
      <pos A="0.169833" C="0.208313" G="0.2981" T="0.323753"/>
      <pos A="0.323753" C="0.25962" G="0.18266" T="0.233966"/>
      <pos A="0.2981" C="0.233966" G="0.157006" T="0.310926"/>
      <pos A="0.323753" C="0.0928731" G="0.285273" T="0.2981"/>
      <pos A="0.25962" C="0.310926" G="0.323753" T="0.1057"/>
      <pos A="0.323753" C="0.272446" G="0.0800464" T="0.323753"/>
      <pos A="0.285273" C="0.157006" G="0.2981" T="0.25962"/>
      <pos A="0.0928731" C="0.323753" G="0.233966" T="0.349406"/>
      <pos A="0.157006" C="0.567461" G="0.195486" T="0.0800464"/>
      <pos A="0.37506" C="0.516154" G="0.0415664" T="0.0672198"/>
      <pos A="0.2981" C="0.25962" G="0.14418" T="0.2981"/>
      <pos A="0.118526" C="0.22114" G="0.285273" T="0.37506"/>
      <pos A="0.33658" C="0.233966" G="0.157006" T="0.272446"/>
      <pos A="0.246793" C="0.22114" G="0.18266" T="0.349406"/>
      <pos A="0.131353" C="0.387886" G="0.285273" T="0.195486"/>
      <pos A="0.131353" C="0.169833" G="0.362233" T="0.33658"/>
      <pos A="0.246793" C="0.25962" G="0.22114" T="0.272446"/>
    </motif>
    <motif db="0" id="M55" alt="O55" length="40" nsites="8" evalue="1.3e-003">
      <pos A="0.344003" C="0.133437" G="0.25376" T="0.268801"/>
      <pos A="0.25376" C="0.268801" G="0.218666" T="0.258773"/>
      <pos A="0.293868" C="0.188585" G="0.288854" T="0.228692"/>
      <pos A="0.293868" C="0.233707" G="0.263787" T="0.208639"/>
      <pos A="0.389124" C="0.218666" G="0.243733" T="0.148477"/>
      <pos A="0.424218" C="0.108369" G="0.0933294" T="0.374084"/>
      <pos A="0.148477" C="0.273814" G="0.36907" T="0.208639"/>
      <pos A="0.113383" C="0.178558" G="0.25376" T="0.454299"/>
      <pos A="0.198612" C="0.248747" G="0.364056" T="0.188585"/>
      <pos A="0.263787" C="0.318935" G="0.0883151" T="0.328962"/>
      <pos A="0.283841" C="0.15349" G="0.293868" T="0.268801"/>
      <pos A="0.344003" C="0.118396" G="0.344003" T="0.193598"/>
      <pos A="0.223679" C="0.293868" G="0.188585" T="0.293868"/>
      <pos A="0.243733" C="0.258773" G="0.283841" T="0.213652"/>
      <pos A="0.223679" C="0.283841" G="0.123409" T="0.36907"/>
      <pos A="0.23872" C="0.288854" G="0.248747" T="0.223679"/>
      <pos A="0.183571" C="0.0883151" G="0.464326" T="0.263787"/>
      <pos A="0.228692" C="0.293868" G="0.288854" T="0.188585"/>
      <pos A="0.344003" C="0.283841" G="0.0833017" T="0.288854"/>
      <pos A="0.303895" C="0.143464" G="0.293868" T="0.258773"/>
      <pos A="0.263787" C="0.33899" G="0.178558" T="0.218666"/>
      <pos A="0.359043" C="0.283841" G="0.0883151" T="0.268801"/>
      <pos A="0.25376" C="0.328962" G="0.133437" T="0.283841"/>
      <pos A="0.173545" C="0.318935" G="0.198612" T="0.308909"/>
      <pos A="0.193598" C="0.268801" G="0.278828" T="0.258773"/>
      <pos A="0.35403" C="0.173545" G="0.208639" T="0.263787"/>
      <pos A="0.178558" C="0.364056" G="0.203626" T="0.25376"/>
      <pos A="0.208639" C="0.33899" G="0.0883151" T="0.364056"/>
      <pos A="0.263787" C="0.243733" G="0.233707" T="0.258773"/>
      <pos A="0.25376" C="0.188585" G="0.313922" T="0.243733"/>
      <pos A="0.243733" C="0.233707" G="0.35403" T="0.168531"/>
      <pos A="0.228692" C="0.298881" G="0.208639" T="0.263787"/>
      <pos A="0.183571" C="0.35403" G="0.25376" T="0.208639"/>
      <pos A="0.359043" C="0.178558" G="0.203626" T="0.258773"/>
      <pos A="0.193598" C="0.133437" G="0.409178" T="0.263787"/>
      <pos A="0.298881" C="0.248747" G="0.374084" T="0.0782884"/>
      <pos A="0.379097" C="0.0732751" G="0.183571" T="0.364056"/>
      <pos A="0.203626" C="0.178558" G="0.263787" T="0.35403"/>
      <pos A="0.15349" C="0.143464" G="0.323949" T="0.379097"/>
      <pos A="0.328962" C="0.183571" G="0.208639" T="0.278828"/>
    </motif>
    <motif db="0" id="M57" alt="O57" length="40" nsites="8" evalue="1.3e-003">
      <pos A="0.314977" C="0.211013" G="0.262996" T="0.211013"/>
      <pos A="0.0550686" C="0.10705" G="0.314977" T="0.522905"/>
      <pos A="0.366959" C="0.262996" G="0.0550686" T="0.314977"/>
      <pos A="0.574886" C="0.418941" G="0.00308642" T="0.00308642"/>
      <pos A="0.522905" C="0.10705" G="0.211013" T="0.159032"/>
      <pos A="0.262996" C="0.0550686" G="0.522905" T="0.159032"/>
      <pos A="0.314977" C="0.0550686" G="0.470922" T="0.159032"/>
      <pos A="0.522905" C="0.00308642" G="0.314977" T="0.159032"/>
      <pos A="0.314977" C="0.211013" G="0.10705" T="0.366959"/>
      <pos A="0.418941" C="0.159032" G="0.10705" T="0.314977"/>
      <pos A="0.159032" C="0.159032" G="0.470922" T="0.211013"/>
      <pos A="0.418941" C="0.159032" G="0.211013" T="0.211013"/>
      <pos A="0.470922" C="0.262996" G="0.262996" T="0.00308642"/>
      <pos A="0.159032" C="0.418941" G="0.314977" T="0.10705"/>
      <pos A="0.522905" C="0.0550686" G="0.211013" T="0.211013"/>
      <pos A="0.211013" C="0.262996" G="0.418941" T="0.10705"/>
      <pos A="0.314977" C="0.262996" G="0.418941" T="0.00308642"/>
      <pos A="0.159032" C="0.470922" G="0.159032" T="0.211013"/>
      <pos A="0.418941" C="0.159032" G="0.211013" T="0.211013"/>
      <pos A="0.470922" C="0.211013" G="0.10705" T="0.211013"/>
      <pos A="0.0550686" C="0.314977" G="0.262996" T="0.366959"/>
      <pos A="0.211013" C="0.470922" G="0.10705" T="0.211013"/>
      <pos A="0.574886" C="0.10705" G="0.211013" T="0.10705"/>
      <pos A="0.262996" C="0.418941" G="0.262996" T="0.0550686"/>
      <pos A="0.366959" C="0.314977" G="0.211013" T="0.10705"/>
      <pos A="0.470922" C="0.211013" G="0.211013" T="0.10705"/>
      <pos A="0.366959" C="0.522905" G="0.0550686" T="0.0550686"/>
      <pos A="0.10705" C="0.470922" G="0.00308642" T="0.418941"/>
      <pos A="0.418941" C="0.314977" G="0.00308642" T="0.262996"/>
      <pos A="0.262996" C="0.10705" G="0.262996" T="0.366959"/>
      <pos A="0.211013" C="0.159032" G="0.470922" T="0.159032"/>
      <pos A="0.314977" C="0.262996" G="0.0550686" T="0.366959"/>
      <pos A="0.262996" C="0.211013" G="0.10705" T="0.418941"/>
      <pos A="0.159032" C="0.0550686" G="0.366959" T="0.418941"/>
      <pos A="0.159032" C="0.159032" G="0.366959" T="0.314977"/>
      <pos A="0.211013" C="0.262996" G="0.262996" T="0.262996"/>
      <pos A="0.366959" C="0.470922" G="0.00308642" T="0.159032"/>
      <pos A="0.314977" C="0.418941" G="0.10705" T="0.159032"/>
      <pos A="0.730832" C="0.00308642" G="0.0550686" T="0.211013"/>
      <pos A="0.159032" C="0.10705" G="0.522905" T="0.211013"/>
    </motif>
    <motif db="0" id="M58" alt="O58" length="40" nsites="8" evalue="1.3e-003">
      <pos A="0.18994" C="0.43018" G="0.18994" T="0.18994"/>
      <pos A="0.243326" C="0.536954" G="0.18994" T="0.0297798"/>
      <pos A="0.643727" C="0.0564731" G="0.296713" T="0.00308642"/>
      <pos A="0.216633" C="0.18994" G="0.3501" T="0.243326"/>
      <pos A="0.0831664" C="0.43018" G="0.296713" T="0.18994"/>
      <pos A="0.27002" C="0.3501" G="0.0564731" T="0.323406"/>
      <pos A="0.43018" C="0.27002" G="0.10986" T="0.18994"/>
      <pos A="0.18994" C="0.136553" G="0.136553" T="0.536954"/>
      <pos A="0.0831664" C="0.163246" G="0.536954" T="0.216633"/>
      <pos A="0.163246" C="0.483566" G="0.0831664" T="0.27002"/>
      <pos A="0.376793" C="0.18994" G="0.163246" T="0.27002"/>
      <pos A="0.18994" C="0.3501" G="0.163246" T="0.296713"/>
      <pos A="0.296713" C="0.0831664" G="0.3501" T="0.27002"/>
      <pos A="0.136553" C="0.27002" G="0.243326" T="0.3501"/>
      <pos A="0.136553" C="0.376793" G="0.243326" T="0.243326"/>
      <pos A="0.0297798" C="0.563647" G="0.18994" T="0.216633"/>
      <pos A="0.3501" C="0.27002" G="0.27002" T="0.10986"/>
      <pos A="0.243326" C="0.216633" G="0.243326" T="0.296713"/>
      <pos A="0.10986" C="0.243326" G="0.403486" T="0.243326"/>
      <pos A="0.0831664" C="0.563647" G="0.0831664" T="0.27002"/>
      <pos A="0.403486" C="0.376793" G="0.0831664" T="0.136553"/>
      <pos A="0.216633" C="0.0564731" G="0.27002" T="0.456873"/>
      <pos A="0.3501" C="0.163246" G="0.3501" T="0.136553"/>
      <pos A="0.376793" C="0.163246" G="0.163246" T="0.296713"/>
      <pos A="0.296713" C="0.163246" G="0.296713" T="0.243326"/>
      <pos A="0.243326" C="0.323406" G="0.216633" T="0.216633"/>
      <pos A="0.3501" C="0.296713" G="0.296713" T="0.0564731"/>
      <pos A="0.18994" C="0.0831664" G="0.43018" T="0.296713"/>
      <pos A="0.136553" C="0.27002" G="0.3501" T="0.243326"/>
      <pos A="0.323406" C="0.323406" G="0.243326" T="0.10986"/>
      <pos A="0.0564731" C="0.216633" G="0.323406" T="0.403486"/>
      <pos A="0.216633" C="0.3501" G="0.0564731" T="0.376793"/>
      <pos A="0.323406" C="0.18994" G="0.323406" T="0.163246"/>
      <pos A="0.27002" C="0.243326" G="0.3501" T="0.136553"/>
      <pos A="0.323406" C="0.3501" G="0.27002" T="0.0564731"/>
      <pos A="0.27002" C="0.243326" G="0.27002" T="0.216633"/>
      <pos A="0.216633" C="0.323406" G="0.27002" T="0.18994"/>
      <pos A="0.18994" C="0.0831664" G="0.323406" T="0.403486"/>
      <pos A="0.0297798" C="0.803887" G="0.0564731" T="0.10986"/>
      <pos A="0.136553" C="0.27002" G="0.00308642" T="0.590341"/>
    </motif>
    <motif db="0" id="M59" alt="O59" length="40" nsites="8" evalue="1.3e-003">
      <pos A="0.163518" C="0.389124" G="0.263787" T="0.183571"/>
      <pos A="0.168531" C="0.15349" G="0.233707" T="0.444273"/>
      <pos A="0.308909" C="0.143464" G="0.379097" T="0.168531"/>
      <pos A="0.263787" C="0.178558" G="0.318935" T="0.23872"/>
      <pos A="0.33899" C="0.158504" G="0.268801" T="0.233707"/>
      <pos A="0.364056" C="0.263787" G="0.23872" T="0.133437"/>
      <pos A="0.218666" C="0.318935" G="0.13845" T="0.323949"/>
      <pos A="0.263787" C="0.243733" G="0.123409" T="0.36907"/>
      <pos A="0.268801" C="0.313922" G="0.318935" T="0.0983427"/>
      <pos A="0.268801" C="0.35403" G="0.218666" T="0.158504"/>
      <pos A="0.208639" C="0.15349" G="0.349016" T="0.288854"/>
      <pos A="0.323949" C="0.213652" G="0.248747" T="0.213652"/>
      <pos A="0.308909" C="0.223679" G="0.258773" T="0.208639"/>
      <pos A="0.288854" C="0.333975" G="0.203626" T="0.173545"/>
      <pos A="0.203626" C="0.188585" G="0.193598" T="0.414192"/>
      <pos A="0.243733" C="0.218666" G="0.158504" T="0.379097"/>
      <pos A="0.283841" C="0.143464" G="0.263787" T="0.308909"/>
      <pos A="0.288854" C="0.318935" G="0.148477" T="0.243733"/>
      <pos A="0.268801" C="0.313922" G="0.188585" T="0.228692"/>
      <pos A="0.188585" C="0.384111" G="0.143464" T="0.283841"/>
      <pos A="0.188585" C="0.298881" G="0.163518" T="0.349016"/>
      <pos A="0.298881" C="0.113383" G="0.228692" T="0.359043"/>
      <pos A="0.213652" C="0.278828" G="0.108369" T="0.399151"/>
      <pos A="0.243733" C="0.15349" G="0.288854" T="0.313922"/>
      <pos A="0.163518" C="0.103356" G="0.494407" T="0.23872"/>
      <pos A="0.273814" C="0.379097" G="0.133437" T="0.213652"/>
      <pos A="0.243733" C="0.13845" G="0.248747" T="0.36907"/>
      <pos A="0.303895" C="0.128424" G="0.318935" T="0.248747"/>
      <pos A="0.33899" C="0.228692" G="0.23872" T="0.193598"/>
      <pos A="0.163518" C="0.248747" G="0.203626" T="0.384111"/>
      <pos A="0.344003" C="0.323949" G="0.218666" T="0.113383"/>
      <pos A="0.298881" C="0.233707" G="0.273814" T="0.193598"/>
      <pos A="0.263787" C="0.344003" G="0.13845" T="0.25376"/>
      <pos A="0.248747" C="0.193598" G="0.318935" T="0.23872"/>
      <pos A="0.243733" C="0.233707" G="0.263787" T="0.258773"/>
      <pos A="0.308909" C="0.163518" G="0.384111" T="0.143464"/>
      <pos A="0.213652" C="0.298881" G="0.318935" T="0.168531"/>
      <pos A="0.133437" C="0.218666" G="0.213652" T="0.434245"/>
      <pos A="0.33899" C="0.33899" G="0.128424" T="0.193598"/>
      <pos A="0.228692" C="0.278828" G="0.113383" T="0.379097"/>
    </motif>
    <motif db="0" id="M6" alt="O6" length="40" nsites="8" evalue="1.3e-003">
      <pos A="0.299383" C="0.299383" G="0.398148" T="0.00308642"/>
      <pos A="0.496914" C="0.299383" G="0.101852" T="0.101852"/>
      <pos A="0.101852" C="0.694444" G="0.101852" T="0.101852"/>
      <pos A="0.200617" C="0.299383" G="0.00308642" T="0.496914"/>
      <pos A="0.00308642" C="0.299383" G="0.101852" T="0.595679"/>
      <pos A="0.00308642" C="0.101852" G="0.595679" T="0.299383"/>
      <pos A="0.595679" C="0.101852" G="0.200617" T="0.101852"/>
      <pos A="0.101852" C="0.398148" G="0.299383" T="0.200617"/>
      <pos A="0.101852" C="0.398148" G="0.496914" T="0.00308642"/>
      <pos A="0.200617" C="0.398148" G="0.299383" T="0.101852"/>
      <pos A="0.200617" C="0.299383" G="0.299383" T="0.200617"/>
      <pos A="0.200617" C="0.200617" G="0.398148" T="0.200617"/>
      <pos A="0.101852" C="0.496914" G="0.299383" T="0.101852"/>
      <pos A="0.200617" C="0.299383" G="0.200617" T="0.299383"/>
      <pos A="0.496914" C="0.101852" G="0.398148" T="0.00308642"/>
      <pos A="0.299383" C="0.200617" G="0.200617" T="0.299383"/>
      <pos A="0.101852" C="0.299383" G="0.496914" T="0.101852"/>
      <pos A="0.101852" C="0.496914" G="0.200617" T="0.200617"/>
      <pos A="0.200617" C="0.398148" G="0.200617" T="0.200617"/>
      <pos A="0.00308642" C="0.101852" G="0.398148" T="0.496914"/>
      <pos A="0.496914" C="0.101852" G="0.398148" T="0.00308642"/>
      <pos A="0.00308642" C="0.299383" G="0.595679" T="0.101852"/>
      <pos A="0.398148" C="0.299383" G="0.101852" T="0.200617"/>
      <pos A="0.101852" C="0.101852" G="0.398148" T="0.398148"/>
      <pos A="0.00308642" C="0.200617" G="0.496914" T="0.299383"/>
      <pos A="0.200617" C="0.200617" G="0.398148" T="0.200617"/>
      <pos A="0.299383" C="0.398148" G="0.101852" T="0.200617"/>
      <pos A="0.694444" C="0.00308642" G="0.101852" T="0.200617"/>
      <pos A="0.00308642" C="0.101852" G="0.79321" T="0.101852"/>
      <pos A="0.00308642" C="0.299383" G="0.299383" T="0.398148"/>
      <pos A="0.101852" C="0.299383" G="0.496914" T="0.101852"/>
      <pos A="0.694444" C="0.00308642" G="0.101852" T="0.200617"/>
      <pos A="0.299383" C="0.101852" G="0.398148" T="0.200617"/>
      <pos A="0.00308642" C="0.299383" G="0.694444" T="0.00308642"/>
      <pos A="0.595679" C="0.00308642" G="0.200617" T="0.200617"/>
      <pos A="0.101852" C="0.101852" G="0.496914" T="0.299383"/>
      <pos A="0.595679" C="0.398148" G="0.00308642" T="0.00308642"/>
      <pos A="0.00308642" C="0.79321" G="0.200617" T="0.00308642"/>
      <pos A="0.299383" C="0.595679" G="0.101852" T="0.00308642"/>
      <pos A="0.299383" C="0.398148" G="0.200617" T="0.101852"/>
    </motif>
    <motif db="0" id="M60" alt="O60" length="40" nsites="8" evalue="1.3e-003">
      <pos A="0.373457" C="0.25" G="0.126543" T="0.25"/>
      <pos A="0.126543" C="0.25" G="0.496914" T="0.126543"/>
      <pos A="0.373457" C="0.25" G="0.126543" T="0.25"/>
      <pos A="0.126543" C="0.373457" G="0.25" T="0.25"/>
      <pos A="0.62037" C="0.00308642" G="0.126543" T="0.25"/>
      <pos A="0.126543" C="0.25" G="0.496914" T="0.126543"/>
      <pos A="0.25" C="0.496914" G="0.00308642" T="0.25"/>
      <pos A="0.373457" C="0.00308642" G="0.25" T="0.373457"/>
      <pos A="0.126543" C="0.373457" G="0.496914" T="0.00308642"/>
      <pos A="0.25" C="0.126543" G="0.496914" T="0.126543"/>
      <pos A="0.743827" C="0.126543" G="0.00308642" T="0.126543"/>
      <pos A="0.25" C="0.00308642" G="0.496914" T="0.25"/>
      <pos A="0.126543" C="0.496914" G="0.25" T="0.126543"/>
      <pos A="0.126543" C="0.126543" G="0.373457" T="0.373457"/>
      <pos A="0.25" C="0.496914" G="0.126543" T="0.126543"/>
      <pos A="0.25" C="0.126543" G="0.25" T="0.373457"/>
      <pos A="0.496914" C="0.126543" G="0.373457" T="0.00308642"/>
      <pos A="0.25" C="0.25" G="0.25" T="0.25"/>
      <pos A="0.25" C="0.126543" G="0.126543" T="0.496914"/>
      <pos A="0.00308642" C="0.62037" G="0.00308642" T="0.373457"/>
      <pos A="0.373457" C="0.62037" G="0.00308642" T="0.00308642"/>
      <pos A="0.373457" C="0.496914" G="0.00308642" T="0.126543"/>
      <pos A="0.25" C="0.373457" G="0.126543" T="0.25"/>
      <pos A="0.25" C="0.126543" G="0.373457" T="0.25"/>
      <pos A="0.373457" C="0.373457" G="0.25" T="0.00308642"/>
      <pos A="0.25" C="0.00308642" G="0.00308642" T="0.743827"/>
      <pos A="0.00308642" C="0.126543" G="0.126543" T="0.743827"/>
      <pos A="0.25" C="0.00308642" G="0.126543" T="0.62037"/>
      <pos A="0.126543" C="0.743827" G="0.126543" T="0.00308642"/>
      <pos A="0.126543" C="0.373457" G="0.25" T="0.25"/>
      <pos A="0.00308642" C="0.496914" G="0.25" T="0.25"/>
      <pos A="0.25" C="0.62037" G="0.00308642" T="0.126543"/>
      <pos A="0.373457" C="0.373457" G="0.00308642" T="0.25"/>
      <pos A="0.25" C="0.373457" G="0.00308642" T="0.373457"/>
      <pos A="0.496914" C="0.25" G="0.00308642" T="0.25"/>
      <pos A="0.62037" C="0.00308642" G="0.373457" T="0.00308642"/>
      <pos A="0.25" C="0.496914" G="0.00308642" T="0.25"/>
      <pos A="0.496914" C="0.126543" G="0.25" T="0.126543"/>
      <pos A="0.00308642" C="0.25" G="0.373457" T="0.373457"/>
      <pos A="0.373457" C="0.00308642" G="0.00308642" T="0.62037"/>
    </motif>
    <motif db="0" id="M61" alt="O61" length="40" nsites="8" evalue="1.3e-003">
      <pos A="0.0640523" C="0.185985" G="0.246952" T="0.50301"/>
      <pos A="0.271338" C="0.246952" G="0.210372" T="0.271338"/>
      <pos A="0.332304" C="0.210372" G="0.222565" T="0.234759"/>
      <pos A="0.393271" C="0.246952" G="0.185985" T="0.173793"/>
      <pos A="0.356691" C="0.246952" G="0.234759" T="0.161599"/>
      <pos A="0.417657" C="0.137212" G="0.210372" T="0.234759"/>
      <pos A="0.320112" C="0.442043" G="0.0640523" T="0.173793"/>
      <pos A="0.185985" C="0.283532" G="0.295724" T="0.234759"/>
      <pos A="0.332304" C="0.198179" G="0.295724" T="0.173793"/>
      <pos A="0.210372" C="0.344498" G="0.381078" T="0.0640523"/>
      <pos A="0.332304" C="0.125019" G="0.234759" T="0.307918"/>
      <pos A="0.137212" C="0.246952" G="0.271338" T="0.344498"/>
      <pos A="0.283532" C="0.393271" G="0.149405" T="0.173793"/>
      <pos A="0.100632" C="0.173793" G="0.222565" T="0.50301"/>
      <pos A="0.246952" C="0.429851" G="0.149405" T="0.173793"/>
      <pos A="0.332304" C="0.137212" G="0.173793" T="0.356691"/>
      <pos A="0.429851" C="0.161599" G="0.259145" T="0.149405"/>
      <pos A="0.198179" C="0.393271" G="0.283532" T="0.125019"/>
      <pos A="0.125019" C="0.454237" G="0.198179" T="0.222565"/>
      <pos A="0.0396662" C="0.368884" G="0.0762459" T="0.515204"/>
      <pos A="0.100632" C="0.222565" G="0.417657" T="0.259145"/>
      <pos A="0.125019" C="0.271338" G="0.173793" T="0.429851"/>
      <pos A="0.185985" C="0.344498" G="0.173793" T="0.295724"/>
      <pos A="0.259145" C="0.271338" G="0.234759" T="0.234759"/>
      <pos A="0.295724" C="0.234759" G="0.320112" T="0.149405"/>
      <pos A="0.368884" C="0.283532" G="0.246952" T="0.100632"/>
      <pos A="0.283532" C="0.185985" G="0.173793" T="0.356691"/>
      <pos A="0.429851" C="0.112826" G="0.246952" T="0.210372"/>
      <pos A="0.161599" C="0.234759" G="0.356691" T="0.246952"/>
      <pos A="0.137212" C="0.198179" G="0.307918" T="0.356691"/>
      <pos A="0.259145" C="0.332304" G="0.125019" T="0.283532"/>
      <pos A="0.210372" C="0.356691" G="0.112826" T="0.320112"/>
      <pos A="0.320112" C="0.332304" G="0.161599" T="0.185985"/>
      <pos A="0.125019" C="0.222565" G="0.295724" T="0.356691"/>
      <pos A="0.283532" C="0.149405" G="0.393271" T="0.173793"/>
      <pos A="0.307918" C="0.332304" G="0.234759" T="0.125019"/>
      <pos A="0.307918" C="0.222565" G="0.0396662" T="0.429851"/>
      <pos A="0.271338" C="0.198179" G="0.344498" T="0.185985"/>
      <pos A="0.393271" C="0.320112" G="0.210372" T="0.0762459"/>
      <pos A="0.405464" C="0.185985" G="0.0884395" T="0.320112"/>
    </motif>
    <motif db="0" id="M62" alt="O62" length="40" nsites="8" evalue="1.3e-003">
      <pos A="0.297746" C="0.204983" G="0.215896" T="0.281376"/>
      <pos A="0.237722" C="0.166786" G="0.199526" T="0.395965"/>
      <pos A="0.226809" C="0.199526" G="0.155873" T="0.417793"/>
      <pos A="0.319572" C="0.265005" G="0.330486" T="0.0849363"/>
      <pos A="0.303202" C="0.0685659" G="0.423248" T="0.204983"/>
      <pos A="0.172243" C="0.270462" G="0.379595" T="0.1777"/>
      <pos A="0.281376" C="0.319572" G="0.21044" T="0.188612"/>
      <pos A="0.254093" C="0.374139" G="0.0958499" T="0.275919"/>
      <pos A="0.314116" C="0.21044" G="0.101307" T="0.374139"/>
      <pos A="0.25955" C="0.12859" G="0.379595" T="0.232266"/>
      <pos A="0.1777" C="0.286833" G="0.330486" T="0.204983"/>
      <pos A="0.363226" C="0.172243" G="0.150416" T="0.314116"/>
      <pos A="0.237722" C="0.270462" G="0.270462" T="0.221352"/>
      <pos A="0.303202" C="0.134046" G="0.303202" T="0.25955"/>
      <pos A="0.144959" C="0.412336" G="0.112219" T="0.330486"/>
      <pos A="0.314116" C="0.292289" G="0.0358262" T="0.357769"/>
      <pos A="0.106762" C="0.254093" G="0.308659" T="0.330486"/>
      <pos A="0.254093" C="0.161329" G="0.308659" T="0.275919"/>
      <pos A="0.232266" C="0.199526" G="0.330486" T="0.237722"/>
      <pos A="0.303202" C="0.150416" G="0.325029" T="0.221352"/>
      <pos A="0.319572" C="0.275919" G="0.248636" T="0.155873"/>
      <pos A="0.237722" C="0.335943" G="0.243179" T="0.183156"/>
      <pos A="0.308659" C="0.325029" G="0.117676" T="0.248636"/>
      <pos A="0.368682" C="0.134046" G="0.0849363" T="0.412336"/>
      <pos A="0.226809" C="0.221352" G="0.346855" T="0.204983"/>
      <pos A="0.226809" C="0.25955" G="0.204983" T="0.308659"/>
      <pos A="0.221352" C="0.292289" G="0.12859" T="0.357769"/>
      <pos A="0.232266" C="0.1777" G="0.270462" T="0.319572"/>
      <pos A="0.243179" C="0.243179" G="0.204983" T="0.308659"/>
      <pos A="0.204983" C="0.25955" G="0.221352" T="0.314116"/>
      <pos A="0.303202" C="0.248636" G="0.248636" T="0.199526"/>
      <pos A="0.232266" C="0.374139" G="0.172243" T="0.221352"/>
      <pos A="0.243179" C="0.275919" G="0.144959" T="0.335943"/>
      <pos A="0.303202" C="0.204983" G="0.199526" T="0.292289"/>
      <pos A="0.21044" C="0.237722" G="0.21044" T="0.341399"/>
      <pos A="0.325029" C="0.0794795" G="0.357769" T="0.237722"/>
      <pos A="0.21044" C="0.325029" G="0.325029" T="0.139503"/>
      <pos A="0.183156" C="0.346855" G="0.25955" T="0.21044"/>
      <pos A="0.254093" C="0.150416" G="0.1777" T="0.417793"/>
      <pos A="0.335943" C="0.123133" G="0.368682" T="0.172243"/>
    </motif>
    <motif db="0" id="M63" alt="O63" length="40" nsites="8" evalue="1.3e-003">
      <pos A="0.272446" C="0.272446" G="0.31734" T="0.137767"/>
      <pos A="0.137767" C="0.45202" G="0.227554" T="0.18266"/>
      <pos A="0.45202" C="0.272446" G="0.0479802" T="0.227554"/>
      <pos A="0.407127" C="0.227554" G="0.137767" T="0.227554"/>
      <pos A="0.362233" C="0.362233" G="0.137767" T="0.137767"/>
      <pos A="0.0479802" C="0.18266" G="0.407127" T="0.362233"/>
      <pos A="0.227554" C="0.362233" G="0.227554" T="0.18266"/>
      <pos A="0.0479802" C="0.362233" G="0.272446" T="0.31734"/>
      <pos A="0.496914" C="0.0928731" G="0.18266" T="0.227554"/>
      <pos A="0.0928731" C="0.18266" G="0.407127" T="0.31734"/>
      <pos A="0.31734" C="0.00308642" G="0.362233" T="0.31734"/>
      <pos A="0.18266" C="0.362233" G="0.362233" T="0.0928731"/>
      <pos A="0.137767" C="0.31734" G="0.0928731" T="0.45202"/>
      <pos A="0.407127" C="0.18266" G="0.18266" T="0.227554"/>
      <pos A="0.227554" C="0.541807" G="0.00308642" T="0.227554"/>
      <pos A="0.407127" C="0.272446" G="0.0479802" T="0.272446"/>
      <pos A="0.496914" C="0.137767" G="0.137767" T="0.227554"/>
      <pos A="0.227554" C="0.0479802" G="0.272446" T="0.45202"/>
      <pos A="0.0479802" C="0.0479802" G="0.811167" T="0.0928731"/>
      <pos A="0.137767" C="0.227554" G="0.272446" T="0.362233"/>
      <pos A="0.31734" C="0.137767" G="0.407127" T="0.137767"/>
      <pos A="0.272446" C="0.00308642" G="0.31734" T="0.407127"/>
      <pos A="0.00308642" C="0.496914" G="0.227554" T="0.272446"/>
      <pos A="0.407127" C="0.272446" G="0.137767" T="0.18266"/>
      <pos A="0.541807" C="0.00308642" G="0.18266" T="0.272446"/>
      <pos A="0.137767" C="0.407127" G="0.18266" T="0.272446"/>
      <pos A="0.0479802" C="0.541807" G="0.137767" T="0.272446"/>
      <pos A="0.18266" C="0.137767" G="0.0928731" T="0.5867"/>
      <pos A="0.272446" C="0.227554" G="0.31734" T="0.18266"/>
      <pos A="0.0928731" C="0.137767" G="0.676487" T="0.0928731"/>
      <pos A="0.31734" C="0.362233" G="0.31734" T="0.00308642"/>
      <pos A="0.45202" C="0.0928731" G="0.18266" T="0.272446"/>
      <pos A="0.0479802" C="0.407127" G="0.362233" T="0.18266"/>
      <pos A="0.272446" C="0.45202" G="0.00308642" T="0.272446"/>
      <pos A="0.496914" C="0.0928731" G="0.227554" T="0.18266"/>
      <pos A="0.0479802" C="0.137767" G="0.45202" T="0.362233"/>
      <pos A="0.18266" C="0.137767" G="0.31734" T="0.362233"/>
      <pos A="0.137767" C="0.272446" G="0.362233" T="0.227554"/>
      <pos A="0.272446" C="0.31734" G="0.0928731" T="0.31734"/>
      <pos A="0.31734" C="0.18266" G="0.0928731" T="0.407127"/>
    </motif>
    <motif db="0" id="M64" alt="O64" length="40" nsites="8" evalue="1.3e-003">
      <pos A="0.00308642" C="0.25" G="0.496914" T="0.25"/>
      <pos A="0.496914" C="0.126543" G="0.25" T="0.126543"/>
      <pos A="0.00308642" C="0.373457" G="0.126543" T="0.496914"/>
      <pos A="0.62037" C="0.00308642" G="0.25" T="0.126543"/>
      <pos A="0.496914" C="0.25" G="0.126543" T="0.126543"/>
      <pos A="0.373457" C="0.126543" G="0.25" T="0.25"/>
      <pos A="0.373457" C="0.00308642" G="0.126543" T="0.496914"/>
      <pos A="0.00308642" C="0.00308642" G="0.743827" T="0.25"/>
      <pos A="0.00308642" C="0.496914" G="0.373457" T="0.126543"/>
      <pos A="0.373457" C="0.496914" G="0.00308642" T="0.126543"/>
      <pos A="0.00308642" C="0.126543" G="0.126543" T="0.743827"/>
      <pos A="0.126543" C="0.126543" G="0.496914" T="0.25"/>
      <pos A="0.00308642" C="0.496914" G="0.373457" T="0.126543"/>
      <pos A="0.25" C="0.25" G="0.25" T="0.25"/>
      <pos A="0.373457" C="0.00308642" G="0.00308642" T="0.62037"/>
      <pos A="0.00308642" C="0.373457" G="0.25" T="0.373457"/>
      <pos A="0.496914" C="0.373457" G="0.00308642" T="0.126543"/>
      <pos A="0.62037" C="0.126543" G="0.25" T="0.00308642"/>
      <pos A="0.373457" C="0.00308642" G="0.373457" T="0.25"/>
      <pos A="0.25" C="0.00308642" G="0.62037" T="0.126543"/>
      <pos A="0.496914" C="0.00308642" G="0.25" T="0.25"/>
      <pos A="0.62037" C="0.25" G="0.00308642" T="0.126543"/>
      <pos A="0.25" C="0.00308642" G="0.00308642" T="0.743827"/>
      <pos A="0.00308642" C="0.00308642" G="0.373457" T="0.62037"/>
      <pos A="0.126543" C="0.00308642" G="0.373457" T="0.496914"/>
      <pos A="0.25" C="0.00308642" G="0.373457" T="0.373457"/>
      <pos A="0.25" C="0.373457" G="0.00308642" T="0.373457"/>
      <pos A="0.496914" C="0.25" G="0.25" T="0.00308642"/>
      <pos A="0.990741" C="0.00308642" G="0.00308642" T="0.00308642"/>
      <pos A="0.373457" C="0.126543" G="0.126543" T="0.373457"/>
      <pos A="0.373457" C="0.126543" G="0.25" T="0.25"/>
      <pos A="0.25" C="0.25" G="0.25" T="0.25"/>
      <pos A="0.25" C="0.00308642" G="0.25" T="0.496914"/>
      <pos A="0.373457" C="0.126543" G="0.25" T="0.25"/>
      <pos A="0.62037" C="0.00308642" G="0.126543" T="0.25"/>
      <pos A="0.126543" C="0.373457" G="0.373457" T="0.126543"/>
      <pos A="0.126543" C="0.25" G="0.00308642" T="0.62037"/>
      <pos A="0.25" C="0.00308642" G="0.496914" T="0.25"/>
      <pos A="0.25" C="0.126543" G="0.496914" T="0.126543"/>
      <pos A="0.373457" C="0.496914" G="0.00308642" T="0.126543"/>
    </motif>
    <motif db="0" id="M66" alt="O66" length="40" nsites="8" evalue="1.3e-003">
      <pos A="0.661523" C="0.00308642" G="0.332304" T="0.00308642"/>
      <pos A="0.00308642" C="0.661523" G="0.332304" T="0.00308642"/>
      <pos A="0.00308642" C="0.332304" G="0.332304" T="0.332304"/>
      <pos A="0.332304" C="0.00308642" G="0.332304" T="0.332304"/>
      <pos A="0.332304" C="0.332304" G="0.00308642" T="0.332304"/>
      <pos A="0.332304" C="0.00308642" G="0.661523" T="0.00308642"/>
      <pos A="0.661523" C="0.332304" G="0.00308642" T="0.00308642"/>
      <pos A="0.661523" C="0.00308642" G="0.332304" T="0.00308642"/>
      <pos A="0.00308642" C="0.661523" G="0.00308642" T="0.332304"/>
      <pos A="0.332304" C="0.332304" G="0.00308642" T="0.332304"/>
      <pos A="0.332304" C="0.332304" G="0.332304" T="0.00308642"/>
      <pos A="0.661523" C="0.332304" G="0.00308642" T="0.00308642"/>
      <pos A="0.661523" C="0.332304" G="0.00308642" T="0.00308642"/>
      <pos A="0.332304" C="0.332304" G="0.332304" T="0.00308642"/>
      <pos A="0.332304" C="0.332304" G="0.00308642" T="0.332304"/>
      <pos A="0.661523" C="0.00308642" G="0.00308642" T="0.332304"/>
      <pos A="0.00308642" C="0.332304" G="0.332304" T="0.332304"/>
      <pos A="0.00308642" C="0.00308642" G="0.332304" T="0.661523"/>
      <pos A="0.332304" C="0.00308642" G="0.00308642" T="0.661523"/>
      <pos A="0.00308642" C="0.661523" G="0.332304" T="0.00308642"/>
      <pos A="0.00308642" C="0.661523" G="0.00308642" T="0.332304"/>
      <pos A="0.00308642" C="0.661523" G="0.00308642" T="0.332304"/>
      <pos A="0.332304" C="0.661523" G="0.00308642" T="0.00308642"/>
      <pos A="0.332304" C="0.661523" G="0.00308642" T="0.00308642"/>
      <pos A="0.332304" C="0.661523" G="0.00308642" T="0.00308642"/>
      <pos A="0.332304" C="0.00308642" G="0.332304" T="0.332304"/>
      <pos A="0.332304" C="0.00308642" G="0.332304" T="0.332304"/>
      <pos A="0.00308642" C="0.661523" G="0.332304" T="0.00308642"/>
      <pos A="0.00308642" C="0.661523" G="0.00308642" T="0.332304"/>
      <pos A="0.00308642" C="0.00308642" G="0.332304" T="0.661523"/>
      <pos A="0.00308642" C="0.00308642" G="0.661523" T="0.332304"/>
      <pos A="0.00308642" C="0.00308642" G="0.990741" T="0.00308642"/>
      <pos A="0.00308642" C="0.00308642" G="0.332304" T="0.661523"/>
      <pos A="0.00308642" C="0.661523" G="0.332304" T="0.00308642"/>
      <pos A="0.00308642" C="0.332304" G="0.00308642" T="0.661523"/>
      <pos A="0.332304" C="0.332304" G="0.332304" T="0.00308642"/>
      <pos A="0.00308642" C="0.00308642" G="0.661523" T="0.332304"/>
      <pos A="0.00308642" C="0.00308642" G="0.990741" T="0.00308642"/>
      <pos A="0.00308642" C="0.332304" G="0.661523" T="0.00308642"/>
      <pos A="0.00308642" C="0.990741" G="0.00308642" T="0.00308642"/>
    </motif>
    <motif db="0" id="M67" alt="O67" length="40" nsites="8" evalue="1.3e-003">
      <pos A="0.198612" C="0.233707" G="0.233707" T="0.333975"/>
      <pos A="0.33899" C="0.268801" G="0.293868" T="0.0983427"/>
      <pos A="0.328962" C="0.273814" G="0.268801" T="0.128424"/>
      <pos A="0.218666" C="0.263787" G="0.293868" T="0.223679"/>
      <pos A="0.323949" C="0.188585" G="0.278828" T="0.208639"/>
      <pos A="0.223679" C="0.168531" G="0.203626" T="0.404164"/>
      <pos A="0.293868" C="0.148477" G="0.213652" T="0.344003"/>
      <pos A="0.243733" C="0.308909" G="0.263787" T="0.183571"/>
      <pos A="0.258773" C="0.133437" G="0.298881" T="0.308909"/>
      <pos A="0.233707" C="0.394137" G="0.213652" T="0.158504"/>
      <pos A="0.25376" C="0.263787" G="0.173545" T="0.308909"/>
      <pos A="0.13845" C="0.263787" G="0.409178" T="0.188585"/>
      <pos A="0.33899" C="0.123409" G="0.203626" T="0.333975"/>
      <pos A="0.168531" C="0.203626" G="0.344003" T="0.283841"/>
      <pos A="0.349016" C="0.13845" G="0.218666" T="0.293868"/>
      <pos A="0.188585" C="0.263787" G="0.0983427" T="0.449286"/>
      <pos A="0.0532207" C="0.409178" G="0.163518" T="0.374084"/>
      <pos A="0.258773" C="0.213652" G="0.218666" T="0.308909"/>
      <pos A="0.223679" C="0.258773" G="0.263787" T="0.25376"/>
      <pos A="0.389124" C="0.293868" G="0.163518" T="0.15349"/>
      <pos A="0.439258" C="0.243733" G="0.213652" T="0.103356"/>
      <pos A="0.248747" C="0.268801" G="0.148477" T="0.333975"/>
      <pos A="0.278828" C="0.293868" G="0.163518" T="0.263787"/>
      <pos A="0.288854" C="0.23872" G="0.248747" T="0.223679"/>
      <pos A="0.283841" C="0.349016" G="0.193598" T="0.173545"/>
      <pos A="0.263787" C="0.108369" G="0.178558" T="0.449286"/>
      <pos A="0.228692" C="0.168531" G="0.283841" T="0.318935"/>
      <pos A="0.208639" C="0.283841" G="0.359043" T="0.148477"/>
      <pos A="0.228692" C="0.313922" G="0.298881" T="0.158504"/>
      <pos A="0.419205" C="0.243733" G="0.193598" T="0.143464"/>
      <pos A="0.148477" C="0.313922" G="0.218666" T="0.318935"/>
      <pos A="0.243733" C="0.33899" G="0.243733" T="0.173545"/>
      <pos A="0.298881" C="0.183571" G="0.113383" T="0.404164"/>
      <pos A="0.328962" C="0.0933294" G="0.419205" T="0.158504"/>
      <pos A="0.143464" C="0.193598" G="0.23872" T="0.424218"/>
      <pos A="0.183571" C="0.173545" G="0.303895" T="0.33899"/>
      <pos A="0.364056" C="0.213652" G="0.193598" T="0.228692"/>
      <pos A="0.168531" C="0.198612" G="0.308909" T="0.323949"/>
      <pos A="0.13845" C="0.328962" G="0.228692" T="0.303895"/>
      <pos A="0.349016" C="0.298881" G="0.143464" T="0.208639"/>
    </motif>
    <motif db="0" id="M68" alt="O68" length="40" nsites="8" evalue="1.3e-003">
      <pos A="0.00308642" C="0.990741" G="0.00308642" T="0.00308642"/>
      <pos A="0.00308642" C="0.990741" G="0.00308642" T="0.00308642"/>
      <pos A="0.00308642" C="0.496914" G="0.496914" T="0.00308642"/>
      <pos A="0.496914" C="0.496914" G="0.00308642" T="0.00308642"/>
      <pos A="0.00308642" C="0.990741" G="0.00308642" T="0.00308642"/>
      <pos A="0.00308642" C="0.00308642" G="0.00308642" T="0.990741"/>
      <pos A="0.00308642" C="0.990741" G="0.00308642" T="0.00308642"/>
      <pos A="0.00308642" C="0.00308642" G="0.496914" T="0.496914"/>
      <pos A="0.00308642" C="0.00308642" G="0.990741" T="0.00308642"/>
      <pos A="0.990741" C="0.00308642" G="0.00308642" T="0.00308642"/>
      <pos A="0.496914" C="0.00308642" G="0.496914" T="0.00308642"/>
      <pos A="0.496914" C="0.00308642" G="0.00308642" T="0.496914"/>
      <pos A="0.496914" C="0.496914" G="0.00308642" T="0.00308642"/>
      <pos A="0.00308642" C="0.00308642" G="0.990741" T="0.00308642"/>
      <pos A="0.00308642" C="0.496914" G="0.00308642" T="0.496914"/>
      <pos A="0.00308642" C="0.496914" G="0.496914" T="0.00308642"/>
      <pos A="0.00308642" C="0.496914" G="0.00308642" T="0.496914"/>
      <pos A="0.00308642" C="0.00308642" G="0.990741" T="0.00308642"/>
      <pos A="0.00308642" C="0.00308642" G="0.990741" T="0.00308642"/>
      <pos A="0.00308642" C="0.990741" G="0.00308642" T="0.00308642"/>
      <pos A="0.00308642" C="0.00308642" G="0.496914" T="0.496914"/>
      <pos A="0.00308642" C="0.496914" G="0.496914" T="0.00308642"/>
      <pos A="0.00308642" C="0.990741" G="0.00308642" T="0.00308642"/>
      <pos A="0.990741" C="0.00308642" G="0.00308642" T="0.00308642"/>
      <pos A="0.00308642" C="0.00308642" G="0.990741" T="0.00308642"/>
      <pos A="0.496914" C="0.00308642" G="0.496914" T="0.00308642"/>
      <pos A="0.496914" C="0.496914" G="0.00308642" T="0.00308642"/>
      <pos A="0.00308642" C="0.00308642" G="0.990741" T="0.00308642"/>
      <pos A="0.00308642" C="0.496914" G="0.496914" T="0.00308642"/>
      <pos A="0.00308642" C="0.496914" G="0.00308642" T="0.496914"/>
      <pos A="0.00308642" C="0.00308642" G="0.496914" T="0.496914"/>
      <pos A="0.00308642" C="0.00308642" G="0.496914" T="0.496914"/>
      <pos A="0.00308642" C="0.00308642" G="0.990741" T="0.00308642"/>
      <pos A="0.00308642" C="0.990741" G="0.00308642" T="0.00308642"/>
      <pos A="0.00308642" C="0.00308642" G="0.00308642" T="0.990741"/>
      <pos A="0.00308642" C="0.00308642" G="0.496914" T="0.496914"/>
      <pos A="0.00308642" C="0.00308642" G="0.00308642" T="0.990741"/>
      <pos A="0.00308642" C="0.496914" G="0.00308642" T="0.496914"/>
      <pos A="0.990741" C="0.00308642" G="0.00308642" T="0.00308642"/>
      <pos A="0.00308642" C="0.00308642" G="0.990741" T="0.00308642"/>
    </motif>
    <motif db="0" id="M69" alt="O69" length="40" nsites="8" evalue="1.3e-003">
      <pos A="0.112826" C="0.442043" G="0.112826" T="0.332304"/>
      <pos A="0.551784" C="0.00308642" G="0.112826" T="0.332304"/>
      <pos A="0.222565" C="0.00308642" G="0.661523" T="0.112826"/>
      <pos A="0.00308642" C="0.442043" G="0.442043" T="0.112826"/>
      <pos A="0.00308642" C="0.661523" G="0.222565" T="0.112826"/>
      <pos A="0.00308642" C="0.00308642" G="0.442043" T="0.551784"/>
      <pos A="0.112826" C="0.332304" G="0.442043" T="0.112826"/>
      <pos A="0.222565" C="0.332304" G="0.332304" T="0.112826"/>
      <pos A="0.112826" C="0.442043" G="0.112826" T="0.332304"/>
      <pos A="0.222565" C="0.222565" G="0.442043" T="0.112826"/>
      <pos A="0.222565" C="0.442043" G="0.112826" T="0.222565"/>
      <pos A="0.222565" C="0.332304" G="0.112826" T="0.332304"/>
      <pos A="0.112826" C="0.222565" G="0.442043" T="0.222565"/>
      <pos A="0.551784" C="0.332304" G="0.00308642" T="0.112826"/>
      <pos A="0.222565" C="0.222565" G="0.442043" T="0.112826"/>
      <pos A="0.332304" C="0.332304" G="0.112826" T="0.222565"/>
      <pos A="0.112826" C="0.222565" G="0.332304" T="0.332304"/>
      <pos A="0.442043" C="0.112826" G="0.332304" T="0.112826"/>
      <pos A="0.332304" C="0.222565" G="0.332304" T="0.112826"/>
      <pos A="0.00308642" C="0.332304" G="0.551784" T="0.112826"/>
      <pos A="0.332304" C="0.112826" G="0.112826" T="0.442043"/>
      <pos A="0.00308642" C="0.332304" G="0.222565" T="0.442043"/>
      <pos A="0.222565" C="0.00308642" G="0.551784" T="0.222565"/>
      <pos A="0.551784" C="0.222565" G="0.222565" T="0.00308642"/>
      <pos A="0.00308642" C="0.332304" G="0.442043" T="0.222565"/>
      <pos A="0.222565" C="0.112826" G="0.332304" T="0.332304"/>
      <pos A="0.112826" C="0.112826" G="0.332304" T="0.442043"/>
      <pos A="0.332304" C="0.222565" G="0.222565" T="0.222565"/>
      <pos A="0.222565" C="0.332304" G="0.222565" T="0.222565"/>
      <pos A="0.222565" C="0.551784" G="0.00308642" T="0.222565"/>
      <pos A="0.112826" C="0.112826" G="0.222565" T="0.551784"/>
      <pos A="0.112826" C="0.442043" G="0.442043" T="0.00308642"/>
      <pos A="0.112826" C="0.551784" G="0.222565" T="0.112826"/>
      <pos A="0.661523" C="0.112826" G="0.00308642" T="0.222565"/>
      <pos A="0.00308642" C="0.332304" G="0.332304" T="0.332304"/>
      <pos A="0.332304" C="0.332304" G="0.112826" T="0.222565"/>
      <pos A="0.332304" C="0.00308642" G="0.661523" T="0.00308642"/>
      <pos A="0.00308642" C="0.661523" G="0.222565" T="0.112826"/>
      <pos A="0.332304" C="0.551784" G="0.00308642" T="0.112826"/>
      <pos A="0.442043" C="0.222565" G="0.222565" T="0.112826"/>
    </motif>
    <motif db="0" id="M70" alt="O70" length="40" nsites="8" evalue="1.3e-003">
      <pos A="0.200617" C="0.200617" G="0.398148" T="0.200617"/>
      <pos A="0.595679" C="0.00308642" G="0.398148" T="0.00308642"/>
      <pos A="0.200617" C="0.398148" G="0.200617" T="0.200617"/>
      <pos A="0.398148" C="0.200617" G="0.200617" T="0.200617"/>
      <pos A="0.398148" C="0.200617" G="0.200617" T="0.200617"/>
      <pos A="0.595679" C="0.200617" G="0.200617" T="0.00308642"/>
      <pos A="0.200617" C="0.200617" G="0.398148" T="0.200617"/>
      <pos A="0.200617" C="0.00308642" G="0.79321" T="0.00308642"/>
      <pos A="0.200617" C="0.398148" G="0.398148" T="0.00308642"/>
      <pos A="0.398148" C="0.595679" G="0.00308642" T="0.00308642"/>
      <pos A="0.200617" C="0.200617" G="0.200617" T="0.398148"/>
      <pos A="0.398148" C="0.00308642" G="0.398148" T="0.200617"/>
      <pos A="0.398148" C="0.00308642" G="0.00308642" T="0.595679"/>
      <pos A="0.200617" C="0.00308642" G="0.398148" T="0.398148"/>
      <pos A="0.398148" C="0.00308642" G="0.200617" T="0.398148"/>
      <pos A="0.200617" C="0.595679" G="0.00308642" T="0.200617"/>
      <pos A="0.200617" C="0.398148" G="0.00308642" T="0.398148"/>
      <pos A="0.00308642" C="0.595679" G="0.00308642" T="0.398148"/>
      <pos A="0.200617" C="0.200617" G="0.398148" T="0.200617"/>
      <pos A="0.398148" C="0.398148" G="0.00308642" T="0.200617"/>
      <pos A="0.200617" C="0.595679" G="0.200617" T="0.00308642"/>
      <pos A="0.00308642" C="0.200617" G="0.200617" T="0.595679"/>
      <pos A="0.200617" C="0.00308642" G="0.398148" T="0.398148"/>
      <pos A="0.398148" C="0.00308642" G="0.200617" T="0.398148"/>
      <pos A="0.398148" C="0.200617" G="0.200617" T="0.200617"/>
      <pos A="0.200617" C="0.398148" G="0.00308642" T="0.398148"/>
      <pos A="0.200617" C="0.398148" G="0.200617" T="0.200617"/>
      <pos A="0.200617" C="0.00308642" G="0.200617" T="0.595679"/>
      <pos A="0.200617" C="0.00308642" G="0.398148" T="0.398148"/>
      <pos A="0.200617" C="0.00308642" G="0.595679" T="0.200617"/>
      <pos A="0.200617" C="0.200617" G="0.398148" T="0.200617"/>
      <pos A="0.79321" C="0.00308642" G="0.200617" T="0.00308642"/>
      <pos A="0.200617" C="0.200617" G="0.595679" T="0.00308642"/>
      <pos A="0.398148" C="0.200617" G="0.398148" T="0.00308642"/>
      <pos A="0.00308642" C="0.79321" G="0.00308642" T="0.200617"/>
      <pos A="0.398148" C="0.00308642" G="0.595679" T="0.00308642"/>
      <pos A="0.200617" C="0.00308642" G="0.79321" T="0.00308642"/>
      <pos A="0.200617" C="0.00308642" G="0.79321" T="0.00308642"/>
      <pos A="0.200617" C="0.00308642" G="0.79321" T="0.00308642"/>
      <pos A="0.200617" C="0.00308642" G="0.200617" T="0.595679"/>
    </motif>
    <motif db="0" id="M71" alt="O71" length="40" nsites="8" evalue="1.3e-003">
      <pos A="0.143464" C="0.288854" G="0.344003" T="0.223679"/>
      <pos A="0.323949" C="0.173545" G="0.35403" T="0.148477"/>
      <pos A="0.389124" C="0.143464" G="0.223679" T="0.243733"/>
      <pos A="0.163518" C="0.208639" G="0.188585" T="0.439258"/>
      <pos A="0.163518" C="0.409178" G="0.248747" T="0.178558"/>
      <pos A="0.273814" C="0.359043" G="0.143464" T="0.223679"/>
      <pos A="0.328962" C="0.108369" G="0.278828" T="0.283841"/>
      <pos A="0.133437" C="0.288854" G="0.218666" T="0.359043"/>
      <pos A="0.208639" C="0.328962" G="0.228692" T="0.233707"/>
      <pos A="0.198612" C="0.0532207" G="0.35403" T="0.394137"/>
      <pos A="0.233707" C="0.248747" G="0.313922" T="0.203626"/>
      <pos A="0.223679" C="0.168531" G="0.278828" T="0.328962"/>
      <pos A="0.328962" C="0.268801" G="0.0983427" T="0.303895"/>
      <pos A="0.344003" C="0.133437" G="0.248747" T="0.273814"/>
      <pos A="0.364056" C="0.173545" G="0.23872" T="0.223679"/>
      <pos A="0.35403" C="0.23872" G="0.178558" T="0.228692"/>
      <pos A="0.333975" C="0.193598" G="0.273814" T="0.198612"/>
      <pos A="0.273814" C="0.208639" G="0.328962" T="0.188585"/>
      <pos A="0.268801" C="0.233707" G="0.173545" T="0.323949"/>
      <pos A="0.148477" C="0.35403" G="0.233707" T="0.263787"/>
      <pos A="0.233707" C="0.228692" G="0.313922" T="0.223679"/>
      <pos A="0.318935" C="0.25376" G="0.163518" T="0.263787"/>
      <pos A="0.243733" C="0.258773" G="0.173545" T="0.323949"/>
      <pos A="0.248747" C="0.298881" G="0.148477" T="0.303895"/>
      <pos A="0.23872" C="0.188585" G="0.173545" T="0.399151"/>
      <pos A="0.173545" C="0.288854" G="0.158504" T="0.379097"/>
      <pos A="0.168531" C="0.263787" G="0.163518" T="0.404164"/>
      <pos A="0.233707" C="0.308909" G="0.218666" T="0.23872"/>
      <pos A="0.223679" C="0.328962" G="0.233707" T="0.213652"/>
      <pos A="0.374084" C="0.168531" G="0.233707" T="0.223679"/>
      <pos A="0.349016" C="0.113383" G="0.33899" T="0.198612"/>
      <pos A="0.163518" C="0.263787" G="0.308909" T="0.263787"/>
      <pos A="0.258773" C="0.424218" G="0.168531" T="0.148477"/>
      <pos A="0.203626" C="0.384111" G="0.218666" T="0.193598"/>
      <pos A="0.298881" C="0.168531" G="0.193598" T="0.33899"/>
      <pos A="0.203626" C="0.318935" G="0.293868" T="0.183571"/>
      <pos A="0.25376" C="0.158504" G="0.374084" T="0.213652"/>
      <pos A="0.188585" C="0.108369" G="0.409178" T="0.293868"/>
      <pos A="0.36907" C="0.243733" G="0.248747" T="0.13845"/>
      <pos A="0.25376" C="0.293868" G="0.228692" T="0.223679"/>
    </motif>
    <motif db="0" id="M72" alt="O72" length="40" nsites="8" evalue="1.3e-003">
      <pos A="0.148477" C="0.278828" G="0.439258" T="0.133437"/>
      <pos A="0.303895" C="0.173545" G="0.163518" T="0.359043"/>
      <pos A="0.163518" C="0.293868" G="0.173545" T="0.36907"/>
      <pos A="0.193598" C="0.173545" G="0.143464" T="0.489394"/>
      <pos A="0.223679" C="0.213652" G="0.273814" T="0.288854"/>
      <pos A="0.429232" C="0.263787" G="0.0833017" T="0.223679"/>
      <pos A="0.293868" C="0.298881" G="0.208639" T="0.198612"/>
      <pos A="0.349016" C="0.223679" G="0.208639" T="0.218666"/>
      <pos A="0.318935" C="0.223679" G="0.228692" T="0.228692"/>
      <pos A="0.168531" C="0.163518" G="0.288854" T="0.379097"/>
      <pos A="0.198612" C="0.303895" G="0.228692" T="0.268801"/>
      <pos A="0.243733" C="0.333975" G="0.158504" T="0.263787"/>
      <pos A="0.424218" C="0.0782884" G="0.268801" T="0.228692"/>
      <pos A="0.23872" C="0.213652" G="0.424218" T="0.123409"/>
      <pos A="0.248747" C="0.333975" G="0.263787" T="0.15349"/>
      <pos A="0.258773" C="0.298881" G="0.143464" T="0.298881"/>
      <pos A="0.35403" C="0.13845" G="0.248747" T="0.258773"/>
      <pos A="0.273814" C="0.223679" G="0.303895" T="0.198612"/>
      <pos A="0.218666" C="0.128424" G="0.278828" T="0.374084"/>
      <pos A="0.258773" C="0.278828" G="0.158504" T="0.303895"/>
      <pos A="0.183571" C="0.344003" G="0.178558" T="0.293868"/>
      <pos A="0.103356" C="0.394137" G="0.223679" T="0.278828"/>
      <pos A="0.223679" C="0.349016" G="0.198612" T="0.228692"/>
      <pos A="0.288854" C="0.213652" G="0.15349" T="0.344003"/>
      <pos A="0.25376" C="0.198612" G="0.278828" T="0.268801"/>
      <pos A="0.258773" C="0.409178" G="0.0532207" T="0.278828"/>
      <pos A="0.35403" C="0.128424" G="0.218666" T="0.298881"/>
      <pos A="0.248747" C="0.248747" G="0.178558" T="0.323949"/>
      <pos A="0.198612" C="0.173545" G="0.474353" T="0.15349"/>
      <pos A="0.318935" C="0.198612" G="0.23872" T="0.243733"/>
      <pos A="0.344003" C="0.188585" G="0.213652" T="0.25376"/>
      <pos A="0.133437" C="0.248747" G="0.389124" T="0.228692"/>
      <pos A="0.33899" C="0.303895" G="0.163518" T="0.193598"/>
      <pos A="0.374084" C="0.128424" G="0.213652" T="0.283841"/>
      <pos A="0.0983427" C="0.303895" G="0.228692" T="0.36907"/>
      <pos A="0.36907" C="0.298881" G="0.198612" T="0.133437"/>
      <pos A="0.243733" C="0.263787" G="0.288854" T="0.203626"/>
      <pos A="0.318935" C="0.158504" G="0.228692" T="0.293868"/>
      <pos A="0.25376" C="0.188585" G="0.278828" T="0.278828"/>
      <pos A="0.128424" C="0.364056" G="0.288854" T="0.218666"/>
    </motif>
    <motif db="0" id="M73" alt="O73" length="40" nsites="8" evalue="1.3e-003">
      <pos A="0.434245" C="0.248747" G="0.0632484" T="0.25376"/>
      <pos A="0.223679" C="0.228692" G="0.188585" T="0.359043"/>
      <pos A="0.248747" C="0.248747" G="0.23872" T="0.263787"/>
      <pos A="0.333975" C="0.333975" G="0.15349" T="0.178558"/>
      <pos A="0.218666" C="0.298881" G="0.163518" T="0.318935"/>
      <pos A="0.218666" C="0.25376" G="0.303895" T="0.223679"/>
      <pos A="0.379097" C="0.123409" G="0.148477" T="0.349016"/>
      <pos A="0.143464" C="0.248747" G="0.389124" T="0.218666"/>
      <pos A="0.308909" C="0.258773" G="0.183571" T="0.248747"/>
      <pos A="0.298881" C="0.178558" G="0.258773" T="0.263787"/>
      <pos A="0.344003" C="0.168531" G="0.208639" T="0.278828"/>
      <pos A="0.188585" C="0.183571" G="0.434245" T="0.193598"/>
      <pos A="0.183571" C="0.148477" G="0.268801" T="0.399151"/>
      <pos A="0.283841" C="0.268801" G="0.188585" T="0.258773"/>
      <pos A="0.323949" C="0.379097" G="0.198612" T="0.0983427"/>
      <pos A="0.333975" C="0.258773" G="0.0833017" T="0.323949"/>
      <pos A="0.15349" C="0.248747" G="0.188585" T="0.409178"/>
      <pos A="0.128424" C="0.349016" G="0.25376" T="0.268801"/>
      <pos A="0.233707" C="0.213652" G="0.328962" T="0.223679"/>
      <pos A="0.328962" C="0.273814" G="0.258773" T="0.13845"/>
      <pos A="0.344003" C="0.188585" G="0.148477" T="0.318935"/>
      <pos A="0.364056" C="0.148477" G="0.318935" T="0.168531"/>
      <pos A="0.25376" C="0.333975" G="0.168531" T="0.243733"/>
      <pos A="0.268801" C="0.193598" G="0.23872" T="0.298881"/>
      <pos A="0.248747" C="0.0883151" G="0.243733" T="0.419205"/>
      <pos A="0.0582351" C="0.349016" G="0.364056" T="0.228692"/>
      <pos A="0.333975" C="0.148477" G="0.198612" T="0.318935"/>
      <pos A="0.178558" C="0.384111" G="0.213652" T="0.223679"/>
      <pos A="0.278828" C="0.248747" G="0.288854" T="0.183571"/>
      <pos A="0.213652" C="0.384111" G="0.163518" T="0.23872"/>
      <pos A="0.308909" C="0.228692" G="0.13845" T="0.323949"/>
      <pos A="0.15349" C="0.143464" G="0.48438" T="0.218666"/>
      <pos A="0.25376" C="0.218666" G="0.308909" T="0.218666"/>
      <pos A="0.223679" C="0.213652" G="0.223679" T="0.33899"/>
      <pos A="0.15349" C="0.374084" G="0.188585" T="0.283841"/>
      <pos A="0.273814" C="0.23872" G="0.133437" T="0.35403"/>
      <pos A="0.318935" C="0.213652" G="0.213652" T="0.25376"/>
      <pos A="0.359043" C="0.168531" G="0.198612" T="0.273814"/>
      <pos A="0.228692" C="0.333975" G="0.228692" T="0.208639"/>
      <pos A="0.333975" C="0.233707" G="0.243733" T="0.188585"/>
    </motif>
    <motif db="0" id="M74" alt="O74" length="40" nsites="8" evalue="1.3e-003">
      <pos A="0.23872" C="0.173545" G="0.258773" T="0.328962"/>
      <pos A="0.223679" C="0.213652" G="0.243733" T="0.318935"/>
      <pos A="0.283841" C="0.173545" G="0.303895" T="0.23872"/>
      <pos A="0.203626" C="0.389124" G="0.303895" T="0.103356"/>
      <pos A="0.283841" C="0.263787" G="0.0983427" T="0.35403"/>
      <pos A="0.303895" C="0.158504" G="0.243733" T="0.293868"/>
      <pos A="0.23872" C="0.168531" G="0.248747" T="0.344003"/>
      <pos A="0.283841" C="0.318935" G="0.188585" T="0.208639"/>
      <pos A="0.263787" C="0.228692" G="0.203626" T="0.303895"/>
      <pos A="0.33899" C="0.113383" G="0.183571" T="0.364056"/>
      <pos A="0.168531" C="0.349016" G="0.36907" T="0.113383"/>
      <pos A="0.394137" C="0.163518" G="0.223679" T="0.218666"/>
      <pos A="0.228692" C="0.223679" G="0.223679" T="0.323949"/>
      <pos A="0.23872" C="0.283841" G="0.223679" T="0.25376"/>
      <pos A="0.349016" C="0.23872" G="0.198612" T="0.213652"/>
      <pos A="0.318935" C="0.298881" G="0.268801" T="0.113383"/>
      <pos A="0.359043" C="0.123409" G="0.178558" T="0.33899"/>
      <pos A="0.273814" C="0.233707" G="0.268801" T="0.223679"/>
      <pos A="0.303895" C="0.128424" G="0.203626" T="0.364056"/>
      <pos A="0.208639" C="0.198612" G="0.409178" T="0.183571"/>
      <pos A="0.158504" C="0.148477" G="0.268801" T="0.424218"/>
      <pos A="0.143464" C="0.374084" G="0.293868" T="0.188585"/>
      <pos A="0.283841" C="0.243733" G="0.218666" T="0.25376"/>
      <pos A="0.158504" C="0.263787" G="0.228692" T="0.349016"/>
      <pos A="0.313922" C="0.168531" G="0.318935" T="0.198612"/>
      <pos A="0.35403" C="0.344003" G="0.0833017" T="0.218666"/>
      <pos A="0.218666" C="0.278828" G="0.178558" T="0.323949"/>
      <pos A="0.278828" C="0.333975" G="0.168531" T="0.218666"/>
      <pos A="0.303895" C="0.323949" G="0.0883151" T="0.283841"/>
      <pos A="0.374084" C="0.15349" G="0.128424" T="0.344003"/>
      <pos A="0.158504" C="0.23872" G="0.439258" T="0.163518"/>
      <pos A="0.128424" C="0.33899" G="0.268801" T="0.263787"/>
      <pos A="0.193598" C="0.303895" G="0.208639" T="0.293868"/>
      <pos A="0.233707" C="0.318935" G="0.15349" T="0.293868"/>
      <pos A="0.298881" C="0.394137" G="0.128424" T="0.178558"/>
      <pos A="0.218666" C="0.103356" G="0.364056" T="0.313922"/>
      <pos A="0.23872" C="0.128424" G="0.409178" T="0.223679"/>
      <pos A="0.303895" C="0.208639" G="0.248747" T="0.23872"/>
      <pos A="0.33899" C="0.198612" G="0.218666" T="0.243733"/>
      <pos A="0.0732751" C="0.318935" G="0.268801" T="0.33899"/>
    </motif>
    <motif db="0" id="M75" alt="O75" length="40" nsites="8" evalue="1.3e-003">
      <pos A="0.323949" C="0.188585" G="0.25376" T="0.233707"/>
      <pos A="0.359043" C="0.178558" G="0.123409" T="0.33899"/>
      <pos A="0.228692" C="0.243733" G="0.25376" T="0.273814"/>
      <pos A="0.273814" C="0.389124" G="0.0431941" T="0.293868"/>
      <pos A="0.419205" C="0.218666" G="0.158504" T="0.203626"/>
      <pos A="0.173545" C="0.23872" G="0.384111" T="0.203626"/>
      <pos A="0.399151" C="0.163518" G="0.208639" T="0.228692"/>
      <pos A="0.444273" C="0.198612" G="0.248747" T="0.108369"/>
      <pos A="0.118396" C="0.128424" G="0.359043" T="0.394137"/>
      <pos A="0.233707" C="0.168531" G="0.213652" T="0.384111"/>
      <pos A="0.0782884" C="0.268801" G="0.303895" T="0.349016"/>
      <pos A="0.288854" C="0.25376" G="0.173545" T="0.283841"/>
      <pos A="0.283841" C="0.213652" G="0.263787" T="0.23872"/>
      <pos A="0.359043" C="0.0933294" G="0.318935" T="0.228692"/>
      <pos A="0.213652" C="0.409178" G="0.23872" T="0.13845"/>
      <pos A="0.173545" C="0.248747" G="0.203626" T="0.374084"/>
      <pos A="0.313922" C="0.33899" G="0.15349" T="0.193598"/>
      <pos A="0.273814" C="0.323949" G="0.133437" T="0.268801"/>
      <pos A="0.0983427" C="0.228692" G="0.303895" T="0.36907"/>
      <pos A="0.178558" C="0.308909" G="0.228692" T="0.283841"/>
      <pos A="0.424218" C="0.248747" G="0.223679" T="0.103356"/>
      <pos A="0.303895" C="0.158504" G="0.33899" T="0.198612"/>
      <pos A="0.218666" C="0.248747" G="0.233707" T="0.298881"/>
      <pos A="0.213652" C="0.313922" G="0.248747" T="0.223679"/>
      <pos A="0.328962" C="0.243733" G="0.178558" T="0.248747"/>
      <pos A="0.313922" C="0.258773" G="0.15349" T="0.273814"/>
      <pos A="0.203626" C="0.118396" G="0.384111" T="0.293868"/>
      <pos A="0.308909" C="0.228692" G="0.198612" T="0.263787"/>
      <pos A="0.0833017" C="0.333975" G="0.148477" T="0.434245"/>
      <pos A="0.258773" C="0.233707" G="0.293868" T="0.213652"/>
      <pos A="0.218666" C="0.303895" G="0.359043" T="0.118396"/>
      <pos A="0.25376" C="0.328962" G="0.173545" T="0.243733"/>
      <pos A="0.213652" C="0.258773" G="0.188585" T="0.33899"/>
      <pos A="0.228692" C="0.208639" G="0.273814" T="0.288854"/>
      <pos A="0.0883151" C="0.328962" G="0.213652" T="0.36907"/>
      <pos A="0.318935" C="0.193598" G="0.263787" T="0.223679"/>
      <pos A="0.313922" C="0.273814" G="0.193598" T="0.218666"/>
      <pos A="0.439258" C="0.15349" G="0.278828" T="0.128424"/>
      <pos A="0.349016" C="0.178558" G="0.308909" T="0.163518"/>
      <pos A="0.308909" C="0.183571" G="0.178558" T="0.328962"/>
    </motif>
    <motif db="0" id="M76" alt="O76" length="40" nsites="8" evalue="1.3e-003">
      <pos A="0.990741" C="0.00308642" G="0.00308642" T="0.00308642"/>
      <pos A="0.00308642" C="0.00308642" G="0.990741" T="0.00308642"/>
      <pos A="0.00308642" C="0.00308642" G="0.990741" T="0.00308642"/>
      <pos A="0.00308642" C="0.00308642" G="0.990741" T="0.00308642"/>
      <pos A="0.00308642" C="0.00308642" G="0.990741" T="0.00308642"/>
      <pos A="0.00308642" C="0.00308642" G="0.990741" T="0.00308642"/>
      <pos A="0.00308642" C="0.990741" G="0.00308642" T="0.00308642"/>
      <pos A="0.00308642" C="0.990741" G="0.00308642" T="0.00308642"/>
      <pos A="0.00308642" C="0.00308642" G="0.990741" T="0.00308642"/>
      <pos A="0.00308642" C="0.990741" G="0.00308642" T="0.00308642"/>
      <pos A="0.00308642" C="0.00308642" G="0.00308642" T="0.990741"/>
      <pos A="0.00308642" C="0.00308642" G="0.990741" T="0.00308642"/>
      <pos A="0.00308642" C="0.990741" G="0.00308642" T="0.00308642"/>
      <pos A="0.00308642" C="0.00308642" G="0.990741" T="0.00308642"/>
      <pos A="0.00308642" C="0.00308642" G="0.00308642" T="0.990741"/>
      <pos A="0.00308642" C="0.00308642" G="0.990741" T="0.00308642"/>
      <pos A="0.00308642" C="0.990741" G="0.00308642" T="0.00308642"/>
      <pos A="0.00308642" C="0.00308642" G="0.990741" T="0.00308642"/>
      <pos A="0.00308642" C="0.990741" G="0.00308642" T="0.00308642"/>
      <pos A="0.00308642" C="0.00308642" G="0.00308642" T="0.990741"/>
      <pos A="0.00308642" C="0.00308642" G="0.990741" T="0.00308642"/>
      <pos A="0.00308642" C="0.00308642" G="0.990741" T="0.00308642"/>
      <pos A="0.00308642" C="0.00308642" G="0.990741" T="0.00308642"/>
      <pos A="0.00308642" C="0.00308642" G="0.990741" T="0.00308642"/>
      <pos A="0.00308642" C="0.00308642" G="0.00308642" T="0.990741"/>
      <pos A="0.00308642" C="0.990741" G="0.00308642" T="0.00308642"/>
      <pos A="0.00308642" C="0.990741" G="0.00308642" T="0.00308642"/>
      <pos A="0.00308642" C="0.990741" G="0.00308642" T="0.00308642"/>
      <pos A="0.00308642" C="0.990741" G="0.00308642" T="0.00308642"/>
      <pos A="0.00308642" C="0.00308642" G="0.990741" T="0.00308642"/>
      <pos A="0.00308642" C="0.990741" G="0.00308642" T="0.00308642"/>
      <pos A="0.00308642" C="0.00308642" G="0.990741" T="0.00308642"/>
      <pos A="0.990741" C="0.00308642" G="0.00308642" T="0.00308642"/>
      <pos A="0.00308642" C="0.00308642" G="0.990741" T="0.00308642"/>
      <pos A="0.00308642" C="0.990741" G="0.00308642" T="0.00308642"/>
      <pos A="0.00308642" C="0.00308642" G="0.990741" T="0.00308642"/>
      <pos A="0.00308642" C="0.990741" G="0.00308642" T="0.00308642"/>
      <pos A="0.00308642" C="0.990741" G="0.00308642" T="0.00308642"/>
      <pos A="0.00308642" C="0.00308642" G="0.990741" T="0.00308642"/>
      <pos A="0.00308642" C="0.00308642" G="0.990741" T="0.00308642"/>
    </motif>
    <motif db="0" id="M77" alt="O77" length="40" nsites="8" evalue="1.3e-003">
      <pos A="0.00308642" C="0.167696" G="0.826131" T="0.00308642"/>
      <pos A="0.332304" C="0.332304" G="0.167696" T="0.167696"/>
      <pos A="0.00308642" C="0.00308642" G="0.661523" T="0.332304"/>
      <pos A="0.332304" C="0.00308642" G="0.661523" T="0.00308642"/>
      <pos A="0.332304" C="0.332304" G="0.167696" T="0.167696"/>
      <pos A="0.00308642" C="0.661523" G="0.167696" T="0.167696"/>
      <pos A="0.661523" C="0.332304" G="0.00308642" T="0.00308642"/>
      <pos A="0.00308642" C="0.167696" G="0.496914" T="0.332304"/>
      <pos A="0.00308642" C="0.332304" G="0.661523" T="0.00308642"/>
      <pos A="0.167696" C="0.332304" G="0.332304" T="0.167696"/>
      <pos A="0.167696" C="0.167696" G="0.496914" T="0.167696"/>
      <pos A="0.167696" C="0.167696" G="0.661523" T="0.00308642"/>
      <pos A="0.496914" C="0.167696" G="0.00308642" T="0.332304"/>
      <pos A="0.167696" C="0.167696" G="0.00308642" T="0.661523"/>
      <pos A="0.332304" C="0.496914" G="0.167696" T="0.00308642"/>
      <pos A="0.661523" C="0.167696" G="0.00308642" T="0.167696"/>
      <pos A="0.332304" C="0.496914" G="0.167696" T="0.00308642"/>
      <pos A="0.332304" C="0.496914" G="0.167696" T="0.00308642"/>
      <pos A="0.167696" C="0.661523" G="0.00308642" T="0.167696"/>
      <pos A="0.332304" C="0.332304" G="0.167696" T="0.167696"/>
      <pos A="0.00308642" C="0.332304" G="0.167696" T="0.496914"/>
      <pos A="0.00308642" C="0.332304" G="0.332304" T="0.332304"/>
      <pos A="0.496914" C="0.167696" G="0.00308642" T="0.332304"/>
      <pos A="0.00308642" C="0.167696" G="0.826131" T="0.00308642"/>
      <pos A="0.167696" C="0.496914" G="0.167696" T="0.167696"/>
      <pos A="0.661523" C="0.167696" G="0.00308642" T="0.167696"/>
      <pos A="0.661523" C="0.332304" G="0.00308642" T="0.00308642"/>
      <pos A="0.167696" C="0.496914" G="0.00308642" T="0.332304"/>
      <pos A="0.332304" C="0.496914" G="0.00308642" T="0.167696"/>
      <pos A="0.332304" C="0.496914" G="0.167696" T="0.00308642"/>
      <pos A="0.661523" C="0.332304" G="0.00308642" T="0.00308642"/>
      <pos A="0.332304" C="0.167696" G="0.496914" T="0.00308642"/>
      <pos A="0.167696" C="0.332304" G="0.167696" T="0.332304"/>
      <pos A="0.167696" C="0.167696" G="0.167696" T="0.496914"/>
      <pos A="0.00308642" C="0.00308642" G="0.661523" T="0.332304"/>
      <pos A="0.167696" C="0.332304" G="0.496914" T="0.00308642"/>
      <pos A="0.167696" C="0.332304" G="0.167696" T="0.332304"/>
      <pos A="0.332304" C="0.332304" G="0.167696" T="0.167696"/>
      <pos A="0.167696" C="0.332304" G="0.167696" T="0.332304"/>
      <pos A="0.496914" C="0.167696" G="0.167696" T="0.167696"/>
    </motif>
    <motif db="0" id="M8" alt="O8" length="40" nsites="8" evalue="1.3e-003">
      <pos A="0.323949" C="0.198612" G="0.23872" T="0.23872"/>
      <pos A="0.379097" C="0.203626" G="0.223679" T="0.193598"/>
      <pos A="0.344003" C="0.103356" G="0.298881" T="0.25376"/>
      <pos A="0.288854" C="0.263787" G="0.158504" T="0.288854"/>
      <pos A="0.158504" C="0.323949" G="0.293868" T="0.223679"/>
      <pos A="0.178558" C="0.323949" G="0.283841" T="0.213652"/>
      <pos A="0.23872" C="0.328962" G="0.213652" T="0.218666"/>
      <pos A="0.273814" C="0.163518" G="0.273814" T="0.288854"/>
      <pos A="0.303895" C="0.218666" G="0.218666" T="0.258773"/>
      <pos A="0.278828" C="0.183571" G="0.273814" T="0.263787"/>
      <pos A="0.193598" C="0.13845" G="0.349016" T="0.318935"/>
      <pos A="0.33899" C="0.143464" G="0.128424" T="0.389124"/>
      <pos A="0.248747" C="0.364056" G="0.228692" T="0.158504"/>
      <pos A="0.25376" C="0.344003" G="0.198612" T="0.203626"/>
      <pos A="0.263787" C="0.243733" G="0.273814" T="0.218666"/>
      <pos A="0.333975" C="0.283841" G="0.233707" T="0.148477"/>
      <pos A="0.23872" C="0.278828" G="0.128424" T="0.35403"/>
      <pos A="0.419205" C="0.243733" G="0.163518" T="0.173545"/>
      <pos A="0.163518" C="0.298881" G="0.258773" T="0.278828"/>
      <pos A="0.223679" C="0.33899" G="0.223679" T="0.213652"/>
      <pos A="0.178558" C="0.359043" G="0.15349" T="0.308909"/>
      <pos A="0.399151" C="0.178558" G="0.0983427" T="0.323949"/>
      <pos A="0.15349" C="0.318935" G="0.263787" T="0.263787"/>
      <pos A="0.278828" C="0.178558" G="0.178558" T="0.364056"/>
      <pos A="0.203626" C="0.128424" G="0.374084" T="0.293868"/>
      <pos A="0.23872" C="0.323949" G="0.25376" T="0.183571"/>
      <pos A="0.36907" C="0.158504" G="0.148477" T="0.323949"/>
      <pos A="0.198612" C="0.193598" G="0.33899" T="0.268801"/>
      <pos A="0.0883151" C="0.128424" G="0.268801" T="0.51446"/>
      <pos A="0.203626" C="0.273814" G="0.349016" T="0.173545"/>
      <pos A="0.283841" C="0.404164" G="0.213652" T="0.0983427"/>
      <pos A="0.509447" C="0.183571" G="0.203626" T="0.103356"/>
      <pos A="0.183571" C="0.268801" G="0.379097" T="0.168531"/>
      <pos A="0.35403" C="0.178558" G="0.15349" T="0.313922"/>
      <pos A="0.328962" C="0.233707" G="0.168531" T="0.268801"/>
      <pos A="0.15349" C="0.188585" G="0.374084" T="0.283841"/>
      <pos A="0.15349" C="0.33899" G="0.208639" T="0.298881"/>
      <pos A="0.288854" C="0.283841" G="0.0782884" T="0.349016"/>
      <pos A="0.173545" C="0.103356" G="0.273814" T="0.449286"/>
      <pos A="0.178558" C="0.258773" G="0.318935" T="0.243733"/>
    </motif>
    <motif db="0" id="M80" alt="O80" length="40" nsites="8" evalue="1.3e-003">
      <pos A="0.197379" C="0.21357" G="0.367385" T="0.221665"/>
      <pos A="0.351194" C="0.28643" G="0.173092" T="0.189284"/>
      <pos A="0.132615" C="0.35929" G="0.21357" T="0.294525"/>
      <pos A="0.132615" C="0.205475" G="0.424054" T="0.237857"/>
      <pos A="0.14071" C="0.318812" G="0.21357" T="0.326908"/>
      <pos A="0.156902" C="0.326908" G="0.116424" T="0.399767"/>
      <pos A="0.35929" C="0.205475" G="0.229761" T="0.205475"/>
      <pos A="0.335003" C="0.302621" G="0.221665" T="0.14071"/>
      <pos A="0.480723" C="0.335003" G="0.0435644" T="0.14071"/>
      <pos A="0.164997" C="0.245953" G="0.278335" T="0.310716"/>
      <pos A="0.254047" C="0.262143" G="0.270239" T="0.21357"/>
      <pos A="0.181188" C="0.262143" G="0.28643" T="0.270239"/>
      <pos A="0.205475" C="0.326908" G="0.197379" T="0.270239"/>
      <pos A="0.197379" C="0.181188" G="0.262143" T="0.35929"/>
      <pos A="0.12452" C="0.156902" G="0.456436" T="0.262143"/>
      <pos A="0.14071" C="0.35929" G="0.229761" T="0.270239"/>
      <pos A="0.270239" C="0.28643" G="0.302621" T="0.14071"/>
      <pos A="0.456436" C="0.302621" G="0.173092" T="0.0678509"/>
      <pos A="0.148806" C="0.262143" G="0.326908" T="0.262143"/>
      <pos A="0.237857" C="0.262143" G="0.197379" T="0.302621"/>
      <pos A="0.343098" C="0.14071" G="0.302621" T="0.21357"/>
      <pos A="0.35929" C="0.164997" G="0.181188" T="0.294525"/>
      <pos A="0.254047" C="0.343098" G="0.221665" T="0.181188"/>
      <pos A="0.173092" C="0.367385" G="0.335003" T="0.12452"/>
      <pos A="0.14071" C="0.156902" G="0.294525" T="0.407863"/>
      <pos A="0.132615" C="0.245953" G="0.310716" T="0.310716"/>
      <pos A="0.28643" C="0.367385" G="0.173092" T="0.173092"/>
      <pos A="0.278335" C="0.326908" G="0.156902" T="0.237857"/>
      <pos A="0.221665" C="0.197379" G="0.391672" T="0.189284"/>
      <pos A="0.415959" C="0.132615" G="0.294525" T="0.156902"/>
      <pos A="0.21357" C="0.278335" G="0.35929" T="0.148806"/>
      <pos A="0.335003" C="0.262143" G="0.14071" T="0.262143"/>
      <pos A="0.294525" C="0.197379" G="0.302621" T="0.205475"/>
      <pos A="0.456436" C="0.14071" G="0.245953" T="0.156902"/>
      <pos A="0.343098" C="0.367385" G="0.12452" T="0.164997"/>
      <pos A="0.294525" C="0.148806" G="0.343098" T="0.21357"/>
      <pos A="0.173092" C="0.197379" G="0.415959" T="0.21357"/>
      <pos A="0.254047" C="0.221665" G="0.181188" T="0.343098"/>
      <pos A="0.0678509" C="0.262143" G="0.189284" T="0.480723"/>
      <pos A="0.37548" C="0.262143" G="0.164997" T="0.197379"/>
    </motif>
    <motif db="0" id="M81" alt="O81" length="40" nsites="8" evalue="1.3e-003">
      <pos A="0.299383" C="0.00308642" G="0.398148" T="0.299383"/>
      <pos A="0.496914" C="0.00308642" G="0.200617" T="0.299383"/>
      <pos A="0.299383" C="0.101852" G="0.299383" T="0.299383"/>
      <pos A="0.398148" C="0.00308642" G="0.299383" T="0.299383"/>
      <pos A="0.299383" C="0.299383" G="0.101852" T="0.299383"/>
      <pos A="0.496914" C="0.00308642" G="0.398148" T="0.101852"/>
      <pos A="0.299383" C="0.398148" G="0.299383" T="0.00308642"/>
      <pos A="0.101852" C="0.00308642" G="0.595679" T="0.299383"/>
      <pos A="0.496914" C="0.299383" G="0.200617" T="0.00308642"/>
      <pos A="0.398148" C="0.299383" G="0.200617" T="0.101852"/>
      <pos A="0.299383" C="0.101852" G="0.398148" T="0.200617"/>
      <pos A="0.101852" C="0.299383" G="0.200617" T="0.398148"/>
      <pos A="0.00308642" C="0.299383" G="0.00308642" T="0.694444"/>
      <pos A="0.299383" C="0.101852" G="0.299383" T="0.299383"/>
      <pos A="0.398148" C="0.00308642" G="0.101852" T="0.496914"/>
      <pos A="0.200617" C="0.398148" G="0.299383" T="0.101852"/>
      <pos A="0.398148" C="0.101852" G="0.299383" T="0.200617"/>
      <pos A="0.299383" C="0.496914" G="0.101852" T="0.101852"/>
      <pos A="0.496914" C="0.200617" G="0.00308642" T="0.299383"/>
      <pos A="0.398148" C="0.00308642" G="0.200617" T="0.398148"/>
      <pos A="0.398148" C="0.101852" G="0.101852" T="0.398148"/>
      <pos A="0.496914" C="0.00308642" G="0.299383" T="0.200617"/>
      <pos A="0.200617" C="0.299383" G="0.299383" T="0.200617"/>
      <pos A="0.299383" C="0.595679" G="0.00308642" T="0.101852"/>
      <pos A="0.398148" C="0.00308642" G="0.200617" T="0.398148"/>
      <pos A="0.200617" C="0.00308642" G="0.00308642" T="0.79321"/>
      <pos A="0.00308642" C="0.496914" G="0.200617" T="0.299383"/>
      <pos A="0.595679" C="0.200617" G="0.00308642" T="0.200617"/>
      <pos A="0.200617" C="0.299383" G="0.200617" T="0.299383"/>
      <pos A="0.200617" C="0.398148" G="0.101852" T="0.299383"/>
      <pos A="0.200617" C="0.00308642" G="0.496914" T="0.299383"/>
      <pos A="0.101852" C="0.398148" G="0.200617" T="0.299383"/>
      <pos A="0.595679" C="0.00308642" G="0.101852" T="0.299383"/>
      <pos A="0.200617" C="0.398148" G="0.398148" T="0.00308642"/>
      <pos A="0.398148" C="0.398148" G="0.101852" T="0.101852"/>
      <pos A="0.496914" C="0.101852" G="0.101852" T="0.299383"/>
      <pos A="0.101852" C="0.00308642" G="0.398148" T="0.496914"/>
      <pos A="0.101852" C="0.00308642" G="0.595679" T="0.299383"/>
      <pos A="0.200617" C="0.200617" G="0.398148" T="0.200617"/>
      <pos A="0.101852" C="0.398148" G="0.398148" T="0.101852"/>
    </motif>
    <motif db="0" id="M83" alt="O83" length="40" nsites="8" evalue="1.3e-003">
      <pos A="0.373457" C="0.373457" G="0.25" T="0.00308642"/>
      <pos A="0.62037" C="0.00308642" G="0.00308642" T="0.373457"/>
      <pos A="0.25" C="0.00308642" G="0.62037" T="0.126543"/>
      <pos A="0.62037" C="0.25" G="0.126543" T="0.00308642"/>
      <pos A="0.126543" C="0.25" G="0.25" T="0.373457"/>
      <pos A="0.373457" C="0.373457" G="0.126543" T="0.126543"/>
      <pos A="0.496914" C="0.126543" G="0.373457" T="0.00308642"/>
      <pos A="0.25" C="0.00308642" G="0.496914" T="0.25"/>
      <pos A="0.25" C="0.00308642" G="0.496914" T="0.25"/>
      <pos A="0.25" C="0.373457" G="0.126543" T="0.25"/>
      <pos A="0.496914" C="0.373457" G="0.00308642" T="0.126543"/>
      <pos A="0.25" C="0.25" G="0.00308642" T="0.496914"/>
      <pos A="0.126543" C="0.25" G="0.25" T="0.373457"/>
      <pos A="0.25" C="0.126543" G="0.373457" T="0.25"/>
      <pos A="0.00308642" C="0.126543" G="0.373457" T="0.496914"/>
      <pos A="0.126543" C="0.126543" G="0.496914" T="0.25"/>
      <pos A="0.25" C="0.25" G="0.00308642" T="0.496914"/>
      <pos A="0.373457" C="0.25" G="0.126543" T="0.25"/>
      <pos A="0.00308642" C="0.25" G="0.496914" T="0.25"/>
      <pos A="0.00308642" C="0.373457" G="0.126543" T="0.496914"/>
      <pos A="0.373457" C="0.126543" G="0.25" T="0.25"/>
      <pos A="0.373457" C="0.126543" G="0.25" T="0.25"/>
      <pos A="0.62037" C="0.126543" G="0.00308642" T="0.25"/>
      <pos A="0.496914" C="0.00308642" G="0.00308642" T="0.496914"/>
      <pos A="0.126543" C="0.00308642" G="0.126543" T="0.743827"/>
      <pos A="0.00308642" C="0.496914" G="0.126543" T="0.373457"/>
      <pos A="0.25" C="0.496914" G="0.00308642" T="0.25"/>
      <pos A="0.62037" C="0.00308642" G="0.126543" T="0.25"/>
      <pos A="0.25" C="0.496914" G="0.25" T="0.00308642"/>
      <pos A="0.25" C="0.126543" G="0.00308642" T="0.62037"/>
      <pos A="0.126543" C="0.373457" G="0.25" T="0.25"/>
      <pos A="0.373457" C="0.126543" G="0.00308642" T="0.496914"/>
      <pos A="0.373457" C="0.00308642" G="0.496914" T="0.126543"/>
      <pos A="0.126543" C="0.373457" G="0.00308642" T="0.496914"/>
      <pos A="0.00308642" C="0.62037" G="0.126543" T="0.25"/>
      <pos A="0.00308642" C="0.373457" G="0.126543" T="0.496914"/>
      <pos A="0.00308642" C="0.25" G="0.25" T="0.496914"/>
      <pos A="0.126543" C="0.25" G="0.25" T="0.373457"/>
      <pos A="0.00308642" C="0.126543" G="0.126543" T="0.743827"/>
      <pos A="0.25" C="0.373457" G="0.126543" T="0.25"/>
    </motif>
    <motif db="0" id="M84" alt="O84" length="40" nsites="8" evalue="1.3e-003">
      <pos A="0.238242" C="0.0736336" G="0.332304" T="0.35582"/>
      <pos A="0.261758" C="0.0736336" G="0.35582" T="0.308789"/>
      <pos A="0.0736336" C="0.402851" G="0.308789" T="0.214727"/>
      <pos A="0.167696" C="0.473398" G="0.0266025" T="0.332304"/>
      <pos A="0.449882" C="0.261758" G="0.167696" T="0.120665"/>
      <pos A="0.238242" C="0.261758" G="0.0736336" T="0.426366"/>
      <pos A="0.379335" C="0.238242" G="0.167696" T="0.214727"/>
      <pos A="0.449882" C="0.0971486" G="0.214727" T="0.238242"/>
      <pos A="0.449882" C="0.214727" G="0.167696" T="0.167696"/>
      <pos A="0.496914" C="0.14418" G="0.191211" T="0.167696"/>
      <pos A="0.332304" C="0.0971486" G="0.261758" T="0.308789"/>
      <pos A="0.0736336" C="0.708554" G="0.0971486" T="0.120665"/>
      <pos A="0.308789" C="0.35582" G="0.0736336" T="0.261758"/>
      <pos A="0.379335" C="0.0971486" G="0.261758" T="0.261758"/>
      <pos A="0.332304" C="0.35582" G="0.285273" T="0.0266025"/>
      <pos A="0.402851" C="0.120665" G="0.332304" T="0.14418"/>
      <pos A="0.191211" C="0.0501175" G="0.449882" T="0.308789"/>
      <pos A="0.35582" C="0.0971486" G="0.191211" T="0.35582"/>
      <pos A="0.191211" C="0.332304" G="0.191211" T="0.285273"/>
      <pos A="0.308789" C="0.167696" G="0.0266025" T="0.496914"/>
      <pos A="0.14418" C="0.379335" G="0.120665" T="0.35582"/>
      <pos A="0.261758" C="0.167696" G="0.167696" T="0.402851"/>
      <pos A="0.0971486" C="0.261758" G="0.379335" T="0.261758"/>
      <pos A="0.496914" C="0.167696" G="0.167696" T="0.167696"/>
      <pos A="0.14418" C="0.0971486" G="0.238242" T="0.52043"/>
      <pos A="0.379335" C="0.238242" G="0.191211" T="0.191211"/>
      <pos A="0.0736336" C="0.214727" G="0.0736336" T="0.638007"/>
      <pos A="0.14418" C="0.167696" G="0.0971486" T="0.590976"/>
      <pos A="0.0971486" C="0.35582" G="0.14418" T="0.402851"/>
      <pos A="0.332304" C="0.261758" G="0.238242" T="0.167696"/>
      <pos A="0.308789" C="0.379335" G="0.14418" T="0.167696"/>
      <pos A="0.238242" C="0.238242" G="0.14418" T="0.379335"/>
      <pos A="0.449882" C="0.191211" G="0.0736336" T="0.285273"/>
      <pos A="0.261758" C="0.214727" G="0.35582" T="0.167696"/>
      <pos A="0.285273" C="0.308789" G="0.238242" T="0.167696"/>
      <pos A="0.191211" C="0.191211" G="0.426366" T="0.191211"/>
      <pos A="0.449882" C="0.238242" G="0.0501175" T="0.261758"/>
      <pos A="0.0736336" C="0.214727" G="0.402851" T="0.308789"/>
      <pos A="0.120665" C="0.14418" G="0.402851" T="0.332304"/>
      <pos A="0.35582" C="0.00308642" G="0.120665" T="0.52043"/>
    </motif>
    <motif db="0" id="M85" alt="O85" length="40" nsites="8" evalue="1.3e-003">
      <pos A="0.223679" C="0.203626" G="0.188585" T="0.384111"/>
      <pos A="0.188585" C="0.313922" G="0.243733" T="0.25376"/>
      <pos A="0.188585" C="0.228692" G="0.283841" T="0.298881"/>
      <pos A="0.188585" C="0.218666" G="0.15349" T="0.439258"/>
      <pos A="0.203626" C="0.193598" G="0.35403" T="0.248747"/>
      <pos A="0.193598" C="0.23872" G="0.288854" T="0.278828"/>
      <pos A="0.318935" C="0.333975" G="0.103356" T="0.243733"/>
      <pos A="0.268801" C="0.213652" G="0.163518" T="0.35403"/>
      <pos A="0.173545" C="0.203626" G="0.308909" T="0.313922"/>
      <pos A="0.303895" C="0.213652" G="0.143464" T="0.33899"/>
      <pos A="0.359043" C="0.33899" G="0.218666" T="0.0833017"/>
      <pos A="0.429232" C="0.258773" G="0.0431941" T="0.268801"/>
      <pos A="0.25376" C="0.223679" G="0.33899" T="0.183571"/>
      <pos A="0.25376" C="0.158504" G="0.263787" T="0.323949"/>
      <pos A="0.228692" C="0.208639" G="0.359043" T="0.203626"/>
      <pos A="0.213652" C="0.384111" G="0.173545" T="0.228692"/>
      <pos A="0.293868" C="0.248747" G="0.103356" T="0.35403"/>
      <pos A="0.223679" C="0.218666" G="0.344003" T="0.213652"/>
      <pos A="0.328962" C="0.308909" G="0.233707" T="0.128424"/>
      <pos A="0.318935" C="0.168531" G="0.248747" T="0.263787"/>
      <pos A="0.429232" C="0.123409" G="0.288854" T="0.158504"/>
      <pos A="0.298881" C="0.13845" G="0.278828" T="0.283841"/>
      <pos A="0.198612" C="0.328962" G="0.228692" T="0.243733"/>
      <pos A="0.223679" C="0.228692" G="0.303895" T="0.243733"/>
      <pos A="0.213652" C="0.208639" G="0.178558" T="0.399151"/>
      <pos A="0.15349" C="0.228692" G="0.183571" T="0.434245"/>
      <pos A="0.293868" C="0.243733" G="0.228692" T="0.233707"/>
      <pos A="0.178558" C="0.288854" G="0.23872" T="0.293868"/>
      <pos A="0.283841" C="0.288854" G="0.168531" T="0.258773"/>
      <pos A="0.298881" C="0.298881" G="0.248747" T="0.15349"/>
      <pos A="0.213652" C="0.333975" G="0.23872" T="0.213652"/>
      <pos A="0.424218" C="0.123409" G="0.0983427" T="0.35403"/>
      <pos A="0.148477" C="0.128424" G="0.449286" T="0.273814"/>
      <pos A="0.0482074" C="0.384111" G="0.359043" T="0.208639"/>
      <pos A="0.148477" C="0.409178" G="0.0782884" T="0.364056"/>
      <pos A="0.308909" C="0.183571" G="0.13845" T="0.36907"/>
      <pos A="0.278828" C="0.208639" G="0.213652" T="0.298881"/>
      <pos A="0.23872" C="0.183571" G="0.288854" T="0.288854"/>
      <pos A="0.349016" C="0.344003" G="0.193598" T="0.113383"/>
      <pos A="0.374084" C="0.173545" G="0.193598" T="0.258773"/>
    </motif>
    <motif db="0" id="M86" alt="O86" length="40" nsites="8" evalue="1.3e-003">
      <pos A="0.248747" C="0.318935" G="0.203626" T="0.228692"/>
      <pos A="0.283841" C="0.273814" G="0.228692" T="0.213652"/>
      <pos A="0.529501" C="0.273814" G="0.0482074" T="0.148477"/>
      <pos A="0.213652" C="0.208639" G="0.248747" T="0.328962"/>
      <pos A="0.203626" C="0.183571" G="0.233707" T="0.379097"/>
      <pos A="0.23872" C="0.268801" G="0.243733" T="0.248747"/>
      <pos A="0.318935" C="0.15349" G="0.183571" T="0.344003"/>
      <pos A="0.263787" C="0.258773" G="0.273814" T="0.203626"/>
      <pos A="0.208639" C="0.268801" G="0.233707" T="0.288854"/>
      <pos A="0.163518" C="0.389124" G="0.208639" T="0.23872"/>
      <pos A="0.268801" C="0.273814" G="0.293868" T="0.163518"/>
      <pos A="0.36907" C="0.148477" G="0.158504" T="0.323949"/>
      <pos A="0.193598" C="0.318935" G="0.243733" T="0.243733"/>
      <pos A="0.258773" C="0.228692" G="0.208639" T="0.303895"/>
      <pos A="0.36907" C="0.178558" G="0.15349" T="0.298881"/>
      <pos A="0.173545" C="0.118396" G="0.374084" T="0.333975"/>
      <pos A="0.13845" C="0.258773" G="0.293868" T="0.308909"/>
      <pos A="0.243733" C="0.364056" G="0.133437" T="0.258773"/>
      <pos A="0.303895" C="0.233707" G="0.283841" T="0.178558"/>
      <pos A="0.243733" C="0.278828" G="0.158504" T="0.318935"/>
      <pos A="0.364056" C="0.168531" G="0.193598" T="0.273814"/>
      <pos A="0.173545" C="0.248747" G="0.318935" T="0.258773"/>
      <pos A="0.218666" C="0.208639" G="0.243733" T="0.328962"/>
      <pos A="0.349016" C="0.133437" G="0.293868" T="0.223679"/>
      <pos A="0.148477" C="0.168531" G="0.33899" T="0.344003"/>
      <pos A="0.213652" C="0.333975" G="0.328962" T="0.123409"/>
      <pos A="0.23872" C="0.248747" G="0.233707" T="0.278828"/>
      <pos A="0.359043" C="0.183571" G="0.178558" T="0.278828"/>
      <pos A="0.318935" C="0.308909" G="0.268801" T="0.103356"/>
      <pos A="0.25376" C="0.15349" G="0.213652" T="0.379097"/>
      <pos A="0.128424" C="0.349016" G="0.273814" T="0.248747"/>
      <pos A="0.318935" C="0.233707" G="0.143464" T="0.303895"/>
      <pos A="0.178558" C="0.243733" G="0.36907" T="0.208639"/>
      <pos A="0.344003" C="0.344003" G="0.108369" T="0.203626"/>
      <pos A="0.283841" C="0.434245" G="0.128424" T="0.15349"/>
      <pos A="0.263787" C="0.173545" G="0.233707" T="0.328962"/>
      <pos A="0.25376" C="0.168531" G="0.193598" T="0.384111"/>
      <pos A="0.148477" C="0.23872" G="0.35403" T="0.258773"/>
      <pos A="0.183571" C="0.313922" G="0.15349" T="0.349016"/>
      <pos A="0.449286" C="0.193598" G="0.148477" T="0.208639"/>
    </motif>
    <motif db="0" id="M87" alt="O87" length="40" nsites="8" evalue="1.3e-003">
      <pos A="0.143464" C="0.318935" G="0.328962" T="0.208639"/>
      <pos A="0.308909" C="0.173545" G="0.278828" T="0.23872"/>
      <pos A="0.248747" C="0.359043" G="0.203626" T="0.188585"/>
      <pos A="0.414192" C="0.143464" G="0.178558" T="0.263787"/>
      <pos A="0.243733" C="0.0983427" G="0.23872" T="0.419205"/>
      <pos A="0.198612" C="0.313922" G="0.193598" T="0.293868"/>
      <pos A="0.178558" C="0.318935" G="0.193598" T="0.308909"/>
      <pos A="0.333975" C="0.293868" G="0.118396" T="0.25376"/>
      <pos A="0.328962" C="0.13845" G="0.349016" T="0.183571"/>
      <pos A="0.203626" C="0.223679" G="0.409178" T="0.163518"/>
      <pos A="0.303895" C="0.263787" G="0.228692" T="0.203626"/>
      <pos A="0.293868" C="0.298881" G="0.188585" T="0.218666"/>
      <pos A="0.303895" C="0.263787" G="0.243733" T="0.188585"/>
      <pos A="0.23872" C="0.273814" G="0.0933294" T="0.394137"/>
      <pos A="0.328962" C="0.213652" G="0.15349" T="0.303895"/>
      <pos A="0.158504" C="0.168531" G="0.263787" T="0.409178"/>
      <pos A="0.198612" C="0.183571" G="0.429232" T="0.188585"/>
      <pos A="0.273814" C="0.163518" G="0.268801" T="0.293868"/>
      <pos A="0.163518" C="0.469339" G="0.0833017" T="0.283841"/>
      <pos A="0.183571" C="0.218666" G="0.168531" T="0.429232"/>
      <pos A="0.228692" C="0.23872" G="0.233707" T="0.298881"/>
      <pos A="0.213652" C="0.344003" G="0.228692" T="0.213652"/>
      <pos A="0.439258" C="0.173545" G="0.233707" T="0.15349"/>
      <pos A="0.243733" C="0.133437" G="0.344003" T="0.278828"/>
      <pos A="0.379097" C="0.223679" G="0.0883151" T="0.308909"/>
      <pos A="0.25376" C="0.168531" G="0.273814" T="0.303895"/>
      <pos A="0.258773" C="0.118396" G="0.328962" T="0.293868"/>
      <pos A="0.303895" C="0.163518" G="0.193598" T="0.33899"/>
      <pos A="0.258773" C="0.379097" G="0.233707" T="0.128424"/>
      <pos A="0.258773" C="0.404164" G="0.193598" T="0.143464"/>
      <pos A="0.23872" C="0.313922" G="0.173545" T="0.273814"/>
      <pos A="0.288854" C="0.313922" G="0.328962" T="0.0682617"/>
      <pos A="0.25376" C="0.168531" G="0.328962" T="0.248747"/>
      <pos A="0.168531" C="0.203626" G="0.303895" T="0.323949"/>
      <pos A="0.233707" C="0.298881" G="0.243733" T="0.223679"/>
      <pos A="0.323949" C="0.188585" G="0.223679" T="0.263787"/>
      <pos A="0.228692" C="0.258773" G="0.163518" T="0.349016"/>
      <pos A="0.123409" C="0.188585" G="0.243733" T="0.444273"/>
      <pos A="0.233707" C="0.33899" G="0.25376" T="0.173545"/>
      <pos A="0.333975" C="0.213652" G="0.248747" T="0.203626"/>
    </motif>
    <motif db="0" id="M88" alt="O88" length="40" nsites="8" evalue="1.3e-003">
      <pos A="0.328962" C="0.328962" G="0.113383" T="0.228692"/>
      <pos A="0.283841" C="0.248747" G="0.103356" T="0.364056"/>
      <pos A="0.188585" C="0.263787" G="0.283841" T="0.263787"/>
      <pos A="0.283841" C="0.183571" G="0.288854" T="0.243733"/>
      <pos A="0.203626" C="0.35403" G="0.318935" T="0.123409"/>
      <pos A="0.318935" C="0.183571" G="0.228692" T="0.268801"/>
      <pos A="0.15349" C="0.404164" G="0.248747" T="0.193598"/>
      <pos A="0.23872" C="0.208639" G="0.228692" T="0.323949"/>
      <pos A="0.188585" C="0.218666" G="0.223679" T="0.36907"/>
      <pos A="0.318935" C="0.148477" G="0.268801" T="0.263787"/>
      <pos A="0.193598" C="0.278828" G="0.293868" T="0.233707"/>
      <pos A="0.298881" C="0.293868" G="0.13845" T="0.268801"/>
      <pos A="0.36907" C="0.223679" G="0.178558" T="0.228692"/>
      <pos A="0.424218" C="0.0933294" G="0.223679" T="0.258773"/>
      <pos A="0.268801" C="0.203626" G="0.298881" T="0.228692"/>
      <pos A="0.25376" C="0.13845" G="0.293868" T="0.313922"/>
      <pos A="0.233707" C="0.128424" G="0.268801" T="0.36907"/>
      <pos A="0.223679" C="0.208639" G="0.364056" T="0.203626"/>
      <pos A="0.168531" C="0.258773" G="0.25376" T="0.318935"/>
      <pos A="0.278828" C="0.258773" G="0.258773" T="0.203626"/>
      <pos A="0.278828" C="0.168531" G="0.193598" T="0.359043"/>
      <pos A="0.23872" C="0.379097" G="0.23872" T="0.143464"/>
      <pos A="0.379097" C="0.25376" G="0.193598" T="0.173545"/>
      <pos A="0.223679" C="0.268801" G="0.293868" T="0.213652"/>
      <pos A="0.228692" C="0.263787" G="0.288854" T="0.218666"/>
      <pos A="0.323949" C="0.298881" G="0.103356" T="0.273814"/>
      <pos A="0.188585" C="0.143464" G="0.258773" T="0.409178"/>
      <pos A="0.173545" C="0.118396" G="0.399151" T="0.308909"/>
      <pos A="0.379097" C="0.278828" G="0.0732751" T="0.268801"/>
      <pos A="0.133437" C="0.268801" G="0.283841" T="0.313922"/>
      <pos A="0.298881" C="0.318935" G="0.0933294" T="0.288854"/>
      <pos A="0.308909" C="0.404164" G="0.0632484" T="0.223679"/>
      <pos A="0.208639" C="0.344003" G="0.283841" T="0.163518"/>
      <pos A="0.333975" C="0.384111" G="0.0833017" T="0.198612"/>
      <pos A="0.128424" C="0.163518" G="0.193598" T="0.51446"/>
      <pos A="0.288854" C="0.198612" G="0.349016" T="0.163518"/>
      <pos A="0.364056" C="0.203626" G="0.283841" T="0.148477"/>
      <pos A="0.228692" C="0.163518" G="0.364056" T="0.243733"/>
      <pos A="0.218666" C="0.248747" G="0.243733" T="0.288854"/>
      <pos A="0.208639" C="0.173545" G="0.293868" T="0.323949"/>
    </motif>
    <motif db="0" id="M9" alt="O9" length="40" nsites="8" evalue="1.3e-003">
      <pos A="0.343657" C="0.0371437" G="0.445828" T="0.173372"/>
      <pos A="0.00308642" C="0.377714" G="0.343657" T="0.275543"/>
      <pos A="0.3096" C="0.241485" G="0.173372" T="0.275543"/>
      <pos A="0.207429" C="0.139315" G="0.377714" T="0.275543"/>
      <pos A="0.343657" C="0.479885" G="0.071201" T="0.105257"/>
      <pos A="0.3096" C="0.105257" G="0.445828" T="0.139315"/>
      <pos A="0.275543" C="0.343657" G="0.207429" T="0.173372"/>
      <pos A="0.00308642" C="0.65017" G="0.071201" T="0.275543"/>
      <pos A="0.0371437" C="0.377714" G="0.241485" T="0.343657"/>
      <pos A="0.0371437" C="0.343657" G="0.3096" T="0.3096"/>
      <pos A="0.139315" C="0.207429" G="0.275543" T="0.377714"/>
      <pos A="0.547999" C="0.105257" G="0.343657" T="0.00308642"/>
      <pos A="0.411771" C="0.105257" G="0.105257" T="0.377714"/>
      <pos A="0.139315" C="0.343657" G="0.3096" T="0.207429"/>
      <pos A="0.071201" C="0.479885" G="0.105257" T="0.343657"/>
      <pos A="0.3096" C="0.343657" G="0.105257" T="0.241485"/>
      <pos A="0.139315" C="0.479885" G="0.105257" T="0.275543"/>
      <pos A="0.173372" C="0.3096" G="0.275543" T="0.241485"/>
      <pos A="0.173372" C="0.343657" G="0.275543" T="0.207429"/>
      <pos A="0.479885" C="0.411771" G="0.0371437" T="0.071201"/>
      <pos A="0.275543" C="0.173372" G="0.241485" T="0.3096"/>
      <pos A="0.275543" C="0.105257" G="0.3096" T="0.3096"/>
      <pos A="0.139315" C="0.3096" G="0.241485" T="0.3096"/>
      <pos A="0.275543" C="0.071201" G="0.00308642" T="0.65017"/>
      <pos A="0.139315" C="0.411771" G="0.275543" T="0.173372"/>
      <pos A="0.377714" C="0.3096" G="0.275543" T="0.0371437"/>
      <pos A="0.173372" C="0.411771" G="0.241485" T="0.173372"/>
      <pos A="0.207429" C="0.582056" G="0.105257" T="0.105257"/>
      <pos A="0.275543" C="0.071201" G="0.139315" T="0.513942"/>
      <pos A="0.377714" C="0.207429" G="0.275543" T="0.139315"/>
      <pos A="0.105257" C="0.105257" G="0.411771" T="0.377714"/>
      <pos A="0.139315" C="0.377714" G="0.139315" T="0.343657"/>
      <pos A="0.207429" C="0.173372" G="0.241485" T="0.377714"/>
      <pos A="0.479885" C="0.0371437" G="0.377714" T="0.105257"/>
      <pos A="0.275543" C="0.139315" G="0.411771" T="0.173372"/>
      <pos A="0.241485" C="0.275543" G="0.173372" T="0.3096"/>
      <pos A="0.343657" C="0.275543" G="0.071201" T="0.3096"/>
      <pos A="0.173372" C="0.445828" G="0.105257" T="0.275543"/>
      <pos A="0.00308642" C="0.684227" G="0.105257" T="0.207429"/>
      <pos A="0.241485" C="0.241485" G="0.105257" T="0.411771"/>
    </motif>
    <motif db="0" id="M90" alt="O90" length="40" nsites="8" evalue="1.3e-003">
      <pos A="0.990741" C="0.00308642" G="0.00308642" T="0.00308642"/>
      <pos A="0.990741" C="0.00308642" G="0.00308642" T="0.00308642"/>
      <pos A="0.00308642" C="0.00308642" G="0.990741" T="0.00308642"/>
      <pos A="0.00308642" C="0.00308642" G="0.990741" T="0.00308642"/>
      <pos A="0.00308642" C="0.990741" G="0.00308642" T="0.00308642"/>
      <pos A="0.00308642" C="0.00308642" G="0.990741" T="0.00308642"/>
      <pos A="0.00308642" C="0.00308642" G="0.00308642" T="0.990741"/>
      <pos A="0.990741" C="0.00308642" G="0.00308642" T="0.00308642"/>
      <pos A="0.00308642" C="0.00308642" G="0.990741" T="0.00308642"/>
      <pos A="0.00308642" C="0.990741" G="0.00308642" T="0.00308642"/>
      <pos A="0.990741" C="0.00308642" G="0.00308642" T="0.00308642"/>
      <pos A="0.00308642" C="0.00308642" G="0.00308642" T="0.990741"/>
      <pos A="0.00308642" C="0.990741" G="0.00308642" T="0.00308642"/>
      <pos A="0.990741" C="0.00308642" G="0.00308642" T="0.00308642"/>
      <pos A="0.00308642" C="0.00308642" G="0.00308642" T="0.990741"/>
      <pos A="0.00308642" C="0.990741" G="0.00308642" T="0.00308642"/>
      <pos A="0.990741" C="0.00308642" G="0.00308642" T="0.00308642"/>
      <pos A="0.00308642" C="0.00308642" G="0.990741" T="0.00308642"/>
      <pos A="0.990741" C="0.00308642" G="0.00308642" T="0.00308642"/>
      <pos A="0.00308642" C="0.990741" G="0.00308642" T="0.00308642"/>
      <pos A="0.990741" C="0.00308642" G="0.00308642" T="0.00308642"/>
      <pos A="0.00308642" C="0.00308642" G="0.00308642" T="0.990741"/>
      <pos A="0.990741" C="0.00308642" G="0.00308642" T="0.00308642"/>
      <pos A="0.00308642" C="0.00308642" G="0.00308642" T="0.990741"/>
      <pos A="0.00308642" C="0.00308642" G="0.00308642" T="0.990741"/>
      <pos A="0.00308642" C="0.00308642" G="0.990741" T="0.00308642"/>
      <pos A="0.00308642" C="0.990741" G="0.00308642" T="0.00308642"/>
      <pos A="0.00308642" C="0.00308642" G="0.00308642" T="0.990741"/>
      <pos A="0.00308642" C="0.00308642" G="0.00308642" T="0.990741"/>
      <pos A="0.00308642" C="0.990741" G="0.00308642" T="0.00308642"/>
      <pos A="0.990741" C="0.00308642" G="0.00308642" T="0.00308642"/>
      <pos A="0.990741" C="0.00308642" G="0.00308642" T="0.00308642"/>
      <pos A="0.00308642" C="0.00308642" G="0.00308642" T="0.990741"/>
      <pos A="0.990741" C="0.00308642" G="0.00308642" T="0.00308642"/>
      <pos A="0.00308642" C="0.00308642" G="0.990741" T="0.00308642"/>
      <pos A="0.990741" C="0.00308642" G="0.00308642" T="0.00308642"/>
      <pos A="0.00308642" C="0.00308642" G="0.00308642" T="0.990741"/>
      <pos A="0.00308642" C="0.990741" G="0.00308642" T="0.00308642"/>
      <pos A="0.00308642" C="0.00308642" G="0.00308642" T="0.990741"/>
      <pos A="0.00308642" C="0.990741" G="0.00308642" T="0.00308642"/>
    </motif>
    <motif db="0" id="M91" alt="O91" length="40" nsites="8" evalue="1.3e-003">
      <pos A="0.133041" C="0.159032" G="0.237004" T="0.470922"/>
      <pos A="0.418941" C="0.159032" G="0.211013" T="0.211013"/>
      <pos A="0.10705" C="0.237004" G="0.314977" T="0.340968"/>
      <pos A="0.366959" C="0.237004" G="0.0290775" T="0.366959"/>
      <pos A="0.211013" C="0.314977" G="0.211013" T="0.262996"/>
      <pos A="0.418941" C="0.262996" G="0.262996" T="0.0550686"/>
      <pos A="0.496914" C="0.185023" G="0.211013" T="0.10705"/>
      <pos A="0.159032" C="0.340968" G="0.366959" T="0.133041"/>
      <pos A="0.340968" C="0.159032" G="0.470922" T="0.0290775"/>
      <pos A="0.159032" C="0.185023" G="0.314977" T="0.340968"/>
      <pos A="0.418941" C="0.185023" G="0.211013" T="0.185023"/>
      <pos A="0.418941" C="0.185023" G="0.185023" T="0.211013"/>
      <pos A="0.133041" C="0.133041" G="0.340968" T="0.39295"/>
      <pos A="0.133041" C="0.0810588" G="0.340968" T="0.444931"/>
      <pos A="0.00308642" C="0.496914" G="0.133041" T="0.366959"/>
      <pos A="0.237004" C="0.262996" G="0.185023" T="0.314977"/>
      <pos A="0.314977" C="0.211013" G="0.185023" T="0.288987"/>
      <pos A="0.10705" C="0.444931" G="0.262996" T="0.185023"/>
      <pos A="0.340968" C="0.418941" G="0.159032" T="0.0810588"/>
      <pos A="0.366959" C="0.00308642" G="0.237004" T="0.39295"/>
      <pos A="0.10705" C="0.185023" G="0.340968" T="0.366959"/>
      <pos A="0.262996" C="0.159032" G="0.237004" T="0.340968"/>
      <pos A="0.314977" C="0.340968" G="0.10705" T="0.237004"/>
      <pos A="0.366959" C="0.288987" G="0.262996" T="0.0810588"/>
      <pos A="0.211013" C="0.262996" G="0.237004" T="0.288987"/>
      <pos A="0.237004" C="0.340968" G="0.133041" T="0.288987"/>
      <pos A="0.314977" C="0.340968" G="0.0810588" T="0.262996"/>
      <pos A="0.159032" C="0.39295" G="0.10705" T="0.340968"/>
      <pos A="0.159032" C="0.133041" G="0.262996" T="0.444931"/>
      <pos A="0.237004" C="0.159032" G="0.522905" T="0.0810588"/>
      <pos A="0.185023" C="0.237004" G="0.211013" T="0.366959"/>
      <pos A="0.133041" C="0.185023" G="0.159032" T="0.522905"/>
      <pos A="0.0550686" C="0.340968" G="0.288987" T="0.314977"/>
      <pos A="0.237004" C="0.10705" G="0.444931" T="0.211013"/>
      <pos A="0.314977" C="0.340968" G="0.133041" T="0.211013"/>
      <pos A="0.418941" C="0.0290775" G="0.00308642" T="0.548896"/>
      <pos A="0.262996" C="0.211013" G="0.262996" T="0.262996"/>
      <pos A="0.237004" C="0.211013" G="0.314977" T="0.237004"/>
      <pos A="0.340968" C="0.418941" G="0.237004" T="0.00308642"/>
      <pos A="0.340968" C="0.314977" G="0.159032" T="0.185023"/>
    </motif>
    <motif db="0" id="M92" alt="O92" length="40" nsites="8" evalue="1.3e-003">
      <pos A="0.25376" C="0.349016" G="0.218666" T="0.178558"/>
      <pos A="0.223679" C="0.148477" G="0.303895" T="0.323949"/>
      <pos A="0.344003" C="0.213652" G="0.173545" T="0.268801"/>
      <pos A="0.128424" C="0.288854" G="0.223679" T="0.359043"/>
      <pos A="0.193598" C="0.288854" G="0.178558" T="0.33899"/>
      <pos A="0.379097" C="0.298881" G="0.133437" T="0.188585"/>
      <pos A="0.228692" C="0.288854" G="0.213652" T="0.268801"/>
      <pos A="0.243733" C="0.128424" G="0.283841" T="0.344003"/>
      <pos A="0.409178" C="0.168531" G="0.258773" T="0.163518"/>
      <pos A="0.188585" C="0.298881" G="0.33899" T="0.173545"/>
      <pos A="0.258773" C="0.123409" G="0.359043" T="0.258773"/>
      <pos A="0.349016" C="0.268801" G="0.168531" T="0.213652"/>
      <pos A="0.123409" C="0.258773" G="0.13845" T="0.479367"/>
      <pos A="0.33899" C="0.188585" G="0.208639" T="0.263787"/>
      <pos A="0.208639" C="0.218666" G="0.328962" T="0.243733"/>
      <pos A="0.193598" C="0.313922" G="0.243733" T="0.248747"/>
      <pos A="0.293868" C="0.288854" G="0.13845" T="0.278828"/>
      <pos A="0.349016" C="0.233707" G="0.193598" T="0.223679"/>
      <pos A="0.198612" C="0.243733" G="0.318935" T="0.23872"/>
      <pos A="0.344003" C="0.13845" G="0.293868" T="0.223679"/>
      <pos A="0.268801" C="0.313922" G="0.243733" T="0.173545"/>
      <pos A="0.263787" C="0.389124" G="0.103356" T="0.243733"/>
      <pos A="0.223679" C="0.168531" G="0.278828" T="0.328962"/>
      <pos A="0.173545" C="0.178558" G="0.364056" T="0.283841"/>
      <pos A="0.283841" C="0.168531" G="0.278828" T="0.268801"/>
      <pos A="0.323949" C="0.113383" G="0.288854" T="0.273814"/>
      <pos A="0.25376" C="0.183571" G="0.183571" T="0.379097"/>
      <pos A="0.23872" C="0.359043" G="0.243733" T="0.158504"/>
      <pos A="0.223679" C="0.323949" G="0.113383" T="0.33899"/>
      <pos A="0.333975" C="0.218666" G="0.173545" T="0.273814"/>
      <pos A="0.0782884" C="0.258773" G="0.273814" T="0.389124"/>
      <pos A="0.108369" C="0.344003" G="0.283841" T="0.263787"/>
      <pos A="0.283841" C="0.163518" G="0.183571" T="0.36907"/>
      <pos A="0.35403" C="0.344003" G="0.118396" T="0.183571"/>
      <pos A="0.318935" C="0.168531" G="0.33899" T="0.173545"/>
      <pos A="0.248747" C="0.273814" G="0.248747" T="0.228692"/>
      <pos A="0.389124" C="0.23872" G="0.15349" T="0.218666"/>
      <pos A="0.0983427" C="0.379097" G="0.218666" T="0.303895"/>
      <pos A="0.288854" C="0.384111" G="0.203626" T="0.123409"/>
      <pos A="0.364056" C="0.158504" G="0.293868" T="0.183571"/>
    </motif>
    <motif db="0" id="M93" alt="O93" length="40" nsites="8" evalue="1.3e-003">
      <pos A="0.449286" C="0.223679" G="0.183571" T="0.143464"/>
      <pos A="0.0833017" C="0.113383" G="0.51446" T="0.288854"/>
      <pos A="0.313922" C="0.364056" G="0.188585" T="0.133437"/>
      <pos A="0.323949" C="0.35403" G="0.118396" T="0.203626"/>
      <pos A="0.23872" C="0.25376" G="0.173545" T="0.333975"/>
      <pos A="0.223679" C="0.178558" G="0.263787" T="0.333975"/>
      <pos A="0.228692" C="0.288854" G="0.268801" T="0.213652"/>
      <pos A="0.364056" C="0.113383" G="0.359043" T="0.163518"/>
      <pos A="0.13845" C="0.35403" G="0.143464" T="0.364056"/>
      <pos A="0.203626" C="0.35403" G="0.233707" T="0.208639"/>
      <pos A="0.293868" C="0.218666" G="0.193598" T="0.293868"/>
      <pos A="0.178558" C="0.203626" G="0.228692" T="0.389124"/>
      <pos A="0.243733" C="0.168531" G="0.278828" T="0.308909"/>
      <pos A="0.163518" C="0.15349" G="0.328962" T="0.35403"/>
      <pos A="0.163518" C="0.243733" G="0.36907" T="0.223679"/>
      <pos A="0.258773" C="0.313922" G="0.268801" T="0.158504"/>
      <pos A="0.308909" C="0.278828" G="0.118396" T="0.293868"/>
      <pos A="0.258773" C="0.273814" G="0.188585" T="0.278828"/>
      <pos A="0.33899" C="0.303895" G="0.0833017" T="0.273814"/>
      <pos A="0.35403" C="0.208639" G="0.13845" T="0.298881"/>
      <pos A="0.293868" C="0.15349" G="0.318935" T="0.233707"/>
      <pos A="0.173545" C="0.288854" G="0.268801" T="0.268801"/>
      <pos A="0.36907" C="0.268801" G="0.0782884" T="0.283841"/>
      <pos A="0.193598" C="0.203626" G="0.323949" T="0.278828"/>
      <pos A="0.158504" C="0.313922" G="0.25376" T="0.273814"/>
      <pos A="0.293868" C="0.163518" G="0.333975" T="0.208639"/>
      <pos A="0.283841" C="0.218666" G="0.273814" T="0.223679"/>
      <pos A="0.268801" C="0.268801" G="0.188585" T="0.273814"/>
      <pos A="0.308909" C="0.233707" G="0.173545" T="0.283841"/>
      <pos A="0.163518" C="0.283841" G="0.25376" T="0.298881"/>
      <pos A="0.248747" C="0.128424" G="0.263787" T="0.359043"/>
      <pos A="0.248747" C="0.208639" G="0.313922" T="0.228692"/>
      <pos A="0.474353" C="0.223679" G="0.183571" T="0.118396"/>
      <pos A="0.333975" C="0.158504" G="0.218666" T="0.288854"/>
      <pos A="0.308909" C="0.288854" G="0.158504" T="0.243733"/>
      <pos A="0.163518" C="0.318935" G="0.198612" T="0.318935"/>
      <pos A="0.33899" C="0.303895" G="0.178558" T="0.178558"/>
      <pos A="0.103356" C="0.394137" G="0.15349" T="0.349016"/>
      <pos A="0.213652" C="0.163518" G="0.36907" T="0.25376"/>
      <pos A="0.218666" C="0.158504" G="0.323949" T="0.298881"/>
    </motif>
    <motif db="0" id="M94" alt="O94" length="40" nsites="8" evalue="1.3e-003">
      <pos A="0.00308642" C="0.00308642" G="0.496914" T="0.496914"/>
      <pos A="0.496914" C="0.00308642" G="0.496914" T="0.00308642"/>
      <pos A="0.496914" C="0.00308642" G="0.496914" T="0.00308642"/>
      <pos A="0.00308642" C="0.496914" G="0.00308642" T="0.496914"/>
      <pos A="0.00308642" C="0.496914" G="0.496914" T="0.00308642"/>
      <pos A="0.00308642" C="0.990741" G="0.00308642" T="0.00308642"/>
      <pos A="0.496914" C="0.496914" G="0.00308642" T="0.00308642"/>
      <pos A="0.990741" C="0.00308642" G="0.00308642" T="0.00308642"/>
      <pos A="0.496914" C="0.00308642" G="0.00308642" T="0.496914"/>
      <pos A="0.990741" C="0.00308642" G="0.00308642" T="0.00308642"/>
      <pos A="0.496914" C="0.00308642" G="0.00308642" T="0.496914"/>
      <pos A="0.00308642" C="0.00308642" G="0.496914" T="0.496914"/>
      <pos A="0.00308642" C="0.990741" G="0.00308642" T="0.00308642"/>
      <pos A="0.990741" C="0.00308642" G="0.00308642" T="0.00308642"/>
      <pos A="0.990741" C="0.00308642" G="0.00308642" T="0.00308642"/>
      <pos A="0.496914" C="0.496914" G="0.00308642" T="0.00308642"/>
      <pos A="0.990741" C="0.00308642" G="0.00308642" T="0.00308642"/>
      <pos A="0.496914" C="0.00308642" G="0.00308642" T="0.496914"/>
      <pos A="0.496914" C="0.00308642" G="0.00308642" T="0.496914"/>
      <pos A="0.00308642" C="0.496914" G="0.00308642" T="0.496914"/>
      <pos A="0.990741" C="0.00308642" G="0.00308642" T="0.00308642"/>
      <pos A="0.00308642" C="0.00308642" G="0.00308642" T="0.990741"/>
      <pos A="0.00308642" C="0.496914" G="0.00308642" T="0.496914"/>
      <pos A="0.00308642" C="0.990741" G="0.00308642" T="0.00308642"/>
      <pos A="0.990741" C="0.00308642" G="0.00308642" T="0.00308642"/>
      <pos A="0.990741" C="0.00308642" G="0.00308642" T="0.00308642"/>
      <pos A="0.496914" C="0.00308642" G="0.496914" T="0.00308642"/>
      <pos A="0.00308642" C="0.00308642" G="0.00308642" T="0.990741"/>
      <pos A="0.00308642" C="0.00308642" G="0.00308642" T="0.990741"/>
      <pos A="0.496914" C="0.00308642" G="0.496914" T="0.00308642"/>
      <pos A="0.00308642" C="0.00308642" G="0.496914" T="0.496914"/>
      <pos A="0.496914" C="0.00308642" G="0.00308642" T="0.496914"/>
      <pos A="0.496914" C="0.00308642" G="0.496914" T="0.00308642"/>
      <pos A="0.00308642" C="0.990741" G="0.00308642" T="0.00308642"/>
      <pos A="0.00308642" C="0.00308642" G="0.00308642" T="0.990741"/>
      <pos A="0.00308642" C="0.00308642" G="0.990741" T="0.00308642"/>
      <pos A="0.00308642" C="0.00308642" G="0.990741" T="0.00308642"/>
      <pos A="0.496914" C="0.496914" G="0.00308642" T="0.00308642"/>
      <pos A="0.496914" C="0.00308642" G="0.496914" T="0.00308642"/>
      <pos A="0.00308642" C="0.00308642" G="0.496914" T="0.496914"/>
    </motif>
    <motif db="0" id="M95" alt="O95" length="40" nsites="8" evalue="1.3e-003">
      <pos A="0.174027" C="0.496914" G="0.0790598" T="0.25"/>
      <pos A="0.553893" C="0.13604" G="0.0410736" T="0.268994"/>
      <pos A="0.0980533" C="0.0980533" G="0.25" T="0.553893"/>
      <pos A="0.0410736" C="0.36396" G="0.19302" T="0.401947"/>
      <pos A="0.36396" C="0.174027" G="0.25" T="0.212013"/>
      <pos A="0.19302" C="0.36396" G="0.325973" T="0.117047"/>
      <pos A="0.212013" C="0.231006" G="0.268994" T="0.287987"/>
      <pos A="0.212013" C="0.19302" G="0.174027" T="0.42094"/>
      <pos A="0.212013" C="0.0790598" G="0.534901" T="0.174027"/>
      <pos A="0.212013" C="0.287987" G="0.268994" T="0.231006"/>
      <pos A="0.212013" C="0.231006" G="0.268994" T="0.287987"/>
      <pos A="0.231006" C="0.155033" G="0.19302" T="0.42094"/>
      <pos A="0.344967" C="0.25" G="0.382953" T="0.02208"/>
      <pos A="0.325973" C="0.0980533" G="0.268994" T="0.30698"/>
      <pos A="0.19302" C="0.268994" G="0.325973" T="0.212013"/>
      <pos A="0.212013" C="0.382953" G="0.231006" T="0.174027"/>
      <pos A="0.325973" C="0.287987" G="0.13604" T="0.25"/>
      <pos A="0.287987" C="0.155033" G="0.231006" T="0.325973"/>
      <pos A="0.117047" C="0.42094" G="0.344967" T="0.117047"/>
      <pos A="0.25" C="0.231006" G="0.174027" T="0.344967"/>
      <pos A="0.287987" C="0.231006" G="0.382953" T="0.0980533"/>
      <pos A="0.0980533" C="0.382953" G="0.19302" T="0.325973"/>
      <pos A="0.212013" C="0.174027" G="0.344967" T="0.268994"/>
      <pos A="0.344967" C="0.0980533" G="0.287987" T="0.268994"/>
      <pos A="0.174027" C="0.174027" G="0.401947" T="0.25"/>
      <pos A="0.117047" C="0.325973" G="0.268994" T="0.287987"/>
      <pos A="0.30698" C="0.344967" G="0.19302" T="0.155033"/>
      <pos A="0.231006" C="0.0790598" G="0.212013" T="0.47792"/>
      <pos A="0.13604" C="0.231006" G="0.25" T="0.382953"/>
      <pos A="0.19302" C="0.572887" G="0.19302" T="0.0410736"/>
      <pos A="0.212013" C="0.401947" G="0.325973" T="0.0600662"/>
      <pos A="0.36396" C="0.382953" G="0.155033" T="0.0980533"/>
      <pos A="0.344967" C="0.0980533" G="0.42094" T="0.13604"/>
      <pos A="0.19302" C="0.19302" G="0.42094" T="0.19302"/>
      <pos A="0.344967" C="0.0980533" G="0.0980533" T="0.458926"/>
      <pos A="0.117047" C="0.155033" G="0.401947" T="0.325973"/>
      <pos A="0.401947" C="0.287987" G="0.231006" T="0.0790598"/>
      <pos A="0.155033" C="0.268994" G="0.30698" T="0.268994"/>
      <pos A="0.0980533" C="0.36396" G="0.231006" T="0.30698"/>
      <pos A="0.42094" C="0.174027" G="0.13604" T="0.268994"/>
    </motif>
    <motif db="0" id="M96" alt="O96" length="40" nsites="8" evalue="1.3e-003">
      <pos A="0.14418" C="0.285273" G="0.285273" T="0.285273"/>
      <pos A="0.14418" C="0.00308642" G="0.14418" T="0.708554"/>
      <pos A="0.14418" C="0.567461" G="0.285273" T="0.00308642"/>
      <pos A="0.567461" C="0.00308642" G="0.14418" T="0.285273"/>
      <pos A="0.285273" C="0.426366" G="0.00308642" T="0.285273"/>
      <pos A="0.285273" C="0.426366" G="0.00308642" T="0.285273"/>
      <pos A="0.285273" C="0.00308642" G="0.14418" T="0.567461"/>
      <pos A="0.426366" C="0.14418" G="0.14418" T="0.285273"/>
      <pos A="0.567461" C="0.285273" G="0.00308642" T="0.14418"/>
      <pos A="0.708554" C="0.00308642" G="0.00308642" T="0.285273"/>
      <pos A="0.14418" C="0.285273" G="0.14418" T="0.426366"/>
      <pos A="0.567461" C="0.14418" G="0.285273" T="0.00308642"/>
      <pos A="0.14418" C="0.567461" G="0.285273" T="0.00308642"/>
      <pos A="0.990741" C="0.00308642" G="0.00308642" T="0.00308642"/>
      <pos A="0.426366" C="0.00308642" G="0.00308642" T="0.567461"/>
      <pos A="0.285273" C="0.00308642" G="0.285273" T="0.426366"/>
      <pos A="0.00308642" C="0.14418" G="0.285273" T="0.567461"/>
      <pos A="0.285273" C="0.00308642" G="0.567461" T="0.14418"/>
      <pos A="0.567461" C="0.14418" G="0.14418" T="0.14418"/>
      <pos A="0.567461" C="0.14418" G="0.00308642" T="0.285273"/>
      <pos A="0.426366" C="0.285273" G="0.00308642" T="0.285273"/>
      <pos A="0.567461" C="0.285273" G="0.00308642" T="0.14418"/>
      <pos A="0.567461" C="0.14418" G="0.14418" T="0.14418"/>
      <pos A="0.285273" C="0.285273" G="0.14418" T="0.285273"/>
      <pos A="0.426366" C="0.14418" G="0.00308642" T="0.426366"/>
      <pos A="0.14418" C="0.285273" G="0.426366" T="0.14418"/>
      <pos A="0.285273" C="0.285273" G="0.14418" T="0.285273"/>
      <pos A="0.285273" C="0.567461" G="0.00308642" T="0.14418"/>
      <pos A="0.849647" C="0.14418" G="0.00308642" T="0.00308642"/>
      <pos A="0.285273" C="0.426366" G="0.00308642" T="0.285273"/>
      <pos A="0.14418" C="0.14418" G="0.14418" T="0.567461"/>
      <pos A="0.285273" C="0.567461" G="0.00308642" T="0.14418"/>
      <pos A="0.14418" C="0.14418" G="0.285273" T="0.426366"/>
      <pos A="0.00308642" C="0.426366" G="0.426366" T="0.14418"/>
      <pos A="0.285273" C="0.14418" G="0.567461" T="0.00308642"/>
      <pos A="0.567461" C="0.00308642" G="0.426366" T="0.00308642"/>
      <pos A="0.426366" C="0.567461" G="0.00308642" T="0.00308642"/>
      <pos A="0.14418" C="0.14418" G="0.426366" T="0.285273"/>
      <pos A="0.285273" C="0.14418" G="0.426366" T="0.14418"/>
      <pos A="0.285273" C="0.426366" G="0.14418" T="0.14418"/>
    </motif>
    <motif db="0" id="M97" alt="O97" length="40" nsites="8" evalue="1.3e-003">
      <pos A="0.35403" C="0.0983427" G="0.273814" T="0.273814"/>
      <pos A="0.374084" C="0.188585" G="0.23872" T="0.198612"/>
      <pos A="0.198612" C="0.333975" G="0.218666" T="0.248747"/>
      <pos A="0.399151" C="0.283841" G="0.128424" T="0.188585"/>
      <pos A="0.133437" C="0.213652" G="0.248747" T="0.404164"/>
      <pos A="0.273814" C="0.35403" G="0.188585" T="0.183571"/>
      <pos A="0.258773" C="0.15349" G="0.258773" T="0.328962"/>
      <pos A="0.0582351" C="0.158504" G="0.554569" T="0.228692"/>
      <pos A="0.23872" C="0.223679" G="0.283841" T="0.25376"/>
      <pos A="0.193598" C="0.323949" G="0.168531" T="0.313922"/>
      <pos A="0.163518" C="0.288854" G="0.0933294" T="0.454299"/>
      <pos A="0.248747" C="0.183571" G="0.349016" T="0.218666"/>
      <pos A="0.318935" C="0.349016" G="0.15349" T="0.178558"/>
      <pos A="0.364056" C="0.188585" G="0.173545" T="0.273814"/>
      <pos A="0.213652" C="0.35403" G="0.15349" T="0.278828"/>
      <pos A="0.263787" C="0.233707" G="0.168531" T="0.333975"/>
      <pos A="0.349016" C="0.15349" G="0.303895" T="0.193598"/>
      <pos A="0.384111" C="0.0682617" G="0.349016" T="0.198612"/>
      <pos A="0.158504" C="0.248747" G="0.23872" T="0.35403"/>
      <pos A="0.328962" C="0.183571" G="0.223679" T="0.263787"/>
      <pos A="0.163518" C="0.228692" G="0.273814" T="0.333975"/>
      <pos A="0.283841" C="0.278828" G="0.218666" T="0.218666"/>
      <pos A="0.203626" C="0.293868" G="0.258773" T="0.243733"/>
      <pos A="0.278828" C="0.278828" G="0.298881" T="0.143464"/>
      <pos A="0.359043" C="0.273814" G="0.198612" T="0.168531"/>
      <pos A="0.263787" C="0.303895" G="0.208639" T="0.223679"/>
      <pos A="0.193598" C="0.349016" G="0.198612" T="0.258773"/>
      <pos A="0.293868" C="0.379097" G="0.123409" T="0.203626"/>
      <pos A="0.278828" C="0.198612" G="0.15349" T="0.36907"/>
      <pos A="0.108369" C="0.208639" G="0.424218" T="0.258773"/>
      <pos A="0.288854" C="0.218666" G="0.273814" T="0.218666"/>
      <pos A="0.268801" C="0.163518" G="0.223679" T="0.344003"/>
      <pos A="0.268801" C="0.213652" G="0.178558" T="0.33899"/>
      <pos A="0.228692" C="0.258773" G="0.263787" T="0.248747"/>
      <pos A="0.233707" C="0.13845" G="0.243733" T="0.384111"/>
      <pos A="0.293868" C="0.318935" G="0.178558" T="0.208639"/>
      <pos A="0.303895" C="0.328962" G="0.243733" T="0.123409"/>
      <pos A="0.198612" C="0.188585" G="0.208639" T="0.404164"/>
      <pos A="0.133437" C="0.33899" G="0.364056" T="0.163518"/>
      <pos A="0.228692" C="0.143464" G="0.349016" T="0.278828"/>
    </motif>
    <motif db="0" id="M98" alt="O98" length="40" nsites="8" evalue="1.3e-003">
      <pos A="0.439258" C="0.178558" G="0.13845" T="0.243733"/>
      <pos A="0.33899" C="0.233707" G="0.248747" T="0.178558"/>
      <pos A="0.193598" C="0.434245" G="0.183571" T="0.188585"/>
      <pos A="0.318935" C="0.168531" G="0.248747" T="0.263787"/>
      <pos A="0.168531" C="0.168531" G="0.328962" T="0.333975"/>
      <pos A="0.243733" C="0.263787" G="0.323949" T="0.168531"/>
      <pos A="0.409178" C="0.158504" G="0.188585" T="0.243733"/>
      <pos A="0.128424" C="0.308909" G="0.293868" T="0.268801"/>
      <pos A="0.203626" C="0.36907" G="0.183571" T="0.243733"/>
      <pos A="0.213652" C="0.293868" G="0.213652" T="0.278828"/>
      <pos A="0.213652" C="0.158504" G="0.268801" T="0.359043"/>
      <pos A="0.293868" C="0.173545" G="0.233707" T="0.298881"/>
      <pos A="0.298881" C="0.268801" G="0.183571" T="0.248747"/>
      <pos A="0.303895" C="0.163518" G="0.13845" T="0.394137"/>
      <pos A="0.173545" C="0.273814" G="0.23872" T="0.313922"/>
      <pos A="0.243733" C="0.208639" G="0.23872" T="0.308909"/>
      <pos A="0.35403" C="0.233707" G="0.25376" T="0.158504"/>
      <pos A="0.359043" C="0.108369" G="0.323949" T="0.208639"/>
      <pos A="0.193598" C="0.323949" G="0.288854" T="0.193598"/>
      <pos A="0.384111" C="0.0833017" G="0.148477" T="0.384111"/>
      <pos A="0.313922" C="0.163518" G="0.35403" T="0.168531"/>
      <pos A="0.208639" C="0.278828" G="0.228692" T="0.283841"/>
      <pos A="0.143464" C="0.223679" G="0.263787" T="0.36907"/>
      <pos A="0.15349" C="0.313922" G="0.248747" T="0.283841"/>
      <pos A="0.359043" C="0.384111" G="0.0632484" T="0.193598"/>
      <pos A="0.273814" C="0.25376" G="0.248747" T="0.223679"/>
      <pos A="0.15349" C="0.36907" G="0.203626" T="0.273814"/>
      <pos A="0.218666" C="0.459313" G="0.163518" T="0.158504"/>
      <pos A="0.419205" C="0.303895" G="0.0833017" T="0.193598"/>
      <pos A="0.273814" C="0.108369" G="0.243733" T="0.374084"/>
      <pos A="0.233707" C="0.103356" G="0.424218" T="0.23872"/>
      <pos A="0.243733" C="0.233707" G="0.198612" T="0.323949"/>
      <pos A="0.168531" C="0.158504" G="0.233707" T="0.439258"/>
      <pos A="0.23872" C="0.268801" G="0.323949" T="0.168531"/>
      <pos A="0.313922" C="0.208639" G="0.143464" T="0.333975"/>
      <pos A="0.198612" C="0.213652" G="0.288854" T="0.298881"/>
      <pos A="0.323949" C="0.248747" G="0.243733" T="0.183571"/>
      <pos A="0.243733" C="0.178558" G="0.359043" T="0.218666"/>
      <pos A="0.173545" C="0.333975" G="0.208639" T="0.283841"/>
      <pos A="0.133437" C="0.349016" G="0.23872" T="0.278828"/>
    </motif>
    <motif db="0" id="M99" alt="O99" length="40" nsites="8" evalue="1.3e-003">
      <pos A="0.186508" C="0.158289" G="0.454586" T="0.200617"/>
      <pos A="0.327601" C="0.242945" G="0.14418" T="0.285273"/>
      <pos A="0.384039" C="0.0877422" G="0.115961" T="0.412258"/>
      <pos A="0.242945" C="0.200617" G="0.172399" T="0.384039"/>
      <pos A="0.257055" C="0.186508" G="0.398148" T="0.158289"/>
      <pos A="0.0877422" C="0.271164" G="0.242945" T="0.398148"/>
      <pos A="0.398148" C="0.13007" G="0.101852" T="0.36993"/>
      <pos A="0.384039" C="0.13007" G="0.412258" T="0.0736336"/>
      <pos A="0.228836" C="0.172399" G="0.36993" T="0.228836"/>
      <pos A="0.426366" C="0.0877422" G="0.242945" T="0.242945"/>
      <pos A="0.214727" C="0.0736336" G="0.454586" T="0.257055"/>
      <pos A="0.158289" C="0.214727" G="0.271164" T="0.35582"/>
      <pos A="0.101852" C="0.327601" G="0.313492" T="0.257055"/>
      <pos A="0.36993" C="0.285273" G="0.172399" T="0.172399"/>
      <pos A="0.35582" C="0.313492" G="0.242945" T="0.0877422"/>
      <pos A="0.35582" C="0.0736336" G="0.271164" T="0.299383"/>
      <pos A="0.327601" C="0.299383" G="0.299383" T="0.0736336"/>
      <pos A="0.341711" C="0.115961" G="0.13007" T="0.412258"/>
      <pos A="0.186508" C="0.214727" G="0.440476" T="0.158289"/>
      <pos A="0.214727" C="0.285273" G="0.186508" T="0.313492"/>
      <pos A="0.271164" C="0.412258" G="0.186508" T="0.13007"/>
      <pos A="0.398148" C="0.257055" G="0.186508" T="0.158289"/>
      <pos A="0.242945" C="0.0877422" G="0.36993" T="0.299383"/>
      <pos A="0.285273" C="0.14418" G="0.384039" T="0.186508"/>
      <pos A="0.271164" C="0.35582" G="0.257055" T="0.115961"/>
      <pos A="0.271164" C="0.398148" G="0.0877422" T="0.242945"/>
      <pos A="0.200617" C="0.00308642" G="0.440476" T="0.35582"/>
      <pos A="0.285273" C="0.172399" G="0.285273" T="0.257055"/>
      <pos A="0.242945" C="0.398148" G="0.200617" T="0.158289"/>
      <pos A="0.214727" C="0.257055" G="0.426366" T="0.101852"/>
      <pos A="0.214727" C="0.214727" G="0.200617" T="0.36993"/>
      <pos A="0.115961" C="0.228836" G="0.186508" T="0.468695"/>
      <pos A="0.200617" C="0.341711" G="0.0313047" T="0.426366"/>
      <pos A="0.0877422" C="0.242945" G="0.0877422" T="0.581569"/>
      <pos A="0.299383" C="0.172399" G="0.158289" T="0.36993"/>
      <pos A="0.242945" C="0.228836" G="0.299383" T="0.228836"/>
      <pos A="0.228836" C="0.257055" G="0.299383" T="0.214727"/>
      <pos A="0.384039" C="0.299383" G="0.158289" T="0.158289"/>
      <pos A="0.186508" C="0.313492" G="0.228836" T="0.271164"/>
      <pos A="0.35582" C="0.158289" G="0.271164" T="0.214727"/>
    </motif>
  </queries>
  <targets>
    <motif db="0" id="AIRE_HUMAN.H11MO.0.C" length="18" nsites="41" evalue="1.0e+000"
        url="http://hocomoco.autosome.ru/motif/AIRE_HUMAN.H11MO.0.C">
      <pos A="0.397368" C="0.261336" G="0.125304" T="0.215992"/>
      <pos A="0.181984" C="0.181984" G="0.13664" T="0.499392"/>
      <pos A="0.13664" C="0.13664" G="0.204656" T="0.522064"/>
      <pos A="0.0459522" C="0.000608273" G="0.884815" T="0.0686242"/>
      <pos A="0.000608273" C="0.000608273" G="0.816799" T="0.181984"/>
      <pos A="0.318016" C="0.0459522" G="0.0232802" T="0.612752"/>
      <pos A="0.386032" C="0.0912962" G="0.0232802" T="0.499392"/>
      <pos A="0.36336" C="0.13664" G="0.13664" T="0.36336"/>
      <pos A="0.340688" C="0.0686242" G="0.13664" T="0.454048"/>
      <pos A="0.522064" C="0.0912962" G="0.13664" T="0.25"/>
      <pos A="0.386032" C="0.0459522" G="0.0686242" T="0.499392"/>
      <pos A="0.227328" C="0.13664" G="0.0686242" T="0.567408"/>
      <pos A="0.000608273" C="0.0232802" G="0.884815" T="0.0912962"/>
      <pos A="0.000608273" C="0.000608273" G="0.975503" T="0.0232802"/>
      <pos A="0.227328" C="0.0912962" G="0.25" T="0.431376"/>
      <pos A="0.0686242" C="0.181984" G="0.181984" T="0.567408"/>
      <pos A="0.454048" C="0.0232802" G="0.159312" T="0.36336"/>
      <pos A="0.403036" C="0.267004" G="0.1083" T="0.22166"/>
    </motif>
    <motif db="0" id="ANDR_HUMAN.H11MO.0.A" length="18" nsites="499" evalue="1.0e+000"
        url="http://hocomoco.autosome.ru/motif/ANDR_HUMAN.H11MO.0.A">
      <pos A="0.148317" C="0.0701763" G="0.036115" T="0.745392"/>
      <pos A="0.0621619" C="0.0481366" G="0.777449" T="0.112252"/>
      <pos A="0.0681727" C="0.0661691" G="0.0140753" T="0.851583"/>
      <pos A="0.188389" C="0.17236" G="0.14431" T="0.494941"/>
      <pos A="0.0781907" C="0.73337" G="0.036115" T="0.152324"/>
      <pos A="0.12227" C="0.278551" G="0.0321078" T="0.567071"/>
      <pos A="0.180375" C="0.134292" G="0.196404" T="0.48893"/>
      <pos A="0.198407" C="0.178371" G="0.21644" T="0.406782"/>
      <pos A="0.176367" C="0.192396" G="0.22245" T="0.408786"/>
      <pos A="0.200411" C="0.256512" G="0.120266" T="0.422811"/>
      <pos A="0.0721799" C="0.0140753" G="0.0140753" T="0.899669"/>
      <pos A="0.254508" C="0.0301042" G="0.691294" T="0.0240934"/>
      <pos A="0.0281006" C="0.0220898" G="0.0200862" T="0.929724"/>
      <pos A="0.0180825" C="0.00606091" G="0.0982268" T="0.87763"/>
      <pos A="0.00806452" C="0.00806452" G="0.0641655" T="0.919705"/>
      <pos A="0.420807" C="0.0281006" G="0.494941" T="0.0561511"/>
      <pos A="0.0862052" C="0.524995" G="0.0481366" T="0.340663"/>
      <pos A="0.290573" C="0.158335" G="0.0541475" T="0.496945"/>
    </motif>
    <motif db="0" id="ARI3A_HUMAN.H11MO.0.D" length="22" nsites="44" evalue="1.0e+000"
        url="http://hocomoco.autosome.ru/motif/ARI3A_HUMAN.H11MO.0.D">
      <pos A="0.390323" C="0.0966588" G="0.325656" T="0.187362"/>
      <pos A="0.680839" C="0.0912698" G="0.000566893" T="0.227324"/>
      <pos A="0.112826" C="0.000566893" G="0.000566893" T="0.886041"/>
      <pos A="0.158177" C="0.000566893" G="0.000566893" T="0.840689"/>
      <pos A="0.952948" C="0.0459184" G="0.000566893" T="0.000566893"/>
      <pos A="0.931392" C="0.0674742" G="0.000566893" T="0.000566893"/>
      <pos A="0.475637" C="0.000566893" G="0.0243626" T="0.499433"/>
      <pos A="0.000566893" C="0.40873" G="0.227324" T="0.363379"/>
      <pos A="0.294232" C="0.181973" G="0.432526" T="0.0912698"/>
      <pos A="0.499433" C="0.0459184" G="0.363379" T="0.0912698"/>
      <pos A="0.454082" C="0.0459184" G="0.158177" T="0.341823"/>
      <pos A="0.72843" C="0.000566893" G="0.0912698" T="0.179733"/>
      <pos A="0.136621" C="0.0459184" G="0.0912698" T="0.72619"/>
      <pos A="0.160417" C="0.56858" G="0.0459184" T="0.225084"/>
      <pos A="0.72619" C="0.000566893" G="0.000566893" T="0.272676"/>
      <pos A="0.749986" C="0.0459184" G="0.000566893" T="0.203529"/>
      <pos A="0.952948" C="0.000566893" G="0.000566893" T="0.0459184"/>
      <pos A="0.40873" C="0.000566893" G="0.0459184" T="0.544785"/>
      <pos A="0.115066" C="0.136621" G="0.0912698" T="0.657043"/>
      <pos A="0.520989" C="0.136621" G="0.0243626" T="0.318027"/>
      <pos A="0.611692" C="0.069714" G="0.000566893" T="0.318027"/>
      <pos A="0.664672" C="0.00595584" G="0.075103" T="0.254269"/>
    </motif>
    <motif db="0" id="ATF1_HUMAN.H11MO.0.B" length="11" nsites="500" evalue="1.0e+000"
        url="http://hocomoco.autosome.ru/motif/ATF1_HUMAN.H11MO.0.B">
      <pos A="0.287992" C="0.359978" G="0.158018" T="0.194011"/>
      <pos A="0.357978" C="0.114027" G="0.361978" T="0.166017"/>
      <pos A="0.35198" C="0.106029" G="0.509948" T="0.0320436"/>
      <pos A="0.0180464" C="0.00604879" G="0.0320436" T="0.943861"/>
      <pos A="0.020046" C="0.010048" G="0.95186" T="0.0180464"/>
      <pos A="0.945861" C="0.010048" G="0.0160468" T="0.0280444"/>
      <pos A="0.0320436" C="0.829884" G="0.0540392" T="0.0840332"/>
      <pos A="0.0240452" C="0.0160468" G="0.875875" T="0.0840332"/>
      <pos A="0.0780344" C="0.317986" G="0.0160468" T="0.587932"/>
      <pos A="0.287992" C="0.465957" G="0.144021" T="0.10203"/>
      <pos A="0.535943" C="0.114027" G="0.186013" T="0.164017"/>
    </motif>
    <motif db="0" id="BARH2_HUMAN.H11MO.0.D" length="18" nsites="42825" evalue="1.0e+000"
        url="http://hocomoco.autosome.ru/motif/BARH2_HUMAN.H11MO.0.D">
      <pos A="0.221277" C="0.229626" G="0.413979" T="0.135118"/>
      <pos A="0.167058" C="0.385056" G="0.121355" T="0.326531"/>
      <pos A="0.0090238" C="0.00622148" G="0.00605889" T="0.978696"/>
      <pos A="0.988399" C="0.000650948" G="0.00147868" T="0.00947101"/>
      <pos A="0.99828" C="0.000780282" G="0.000647253" T="0.000292509"/>
      <pos A="0.476164" C="0.00180756" G="0.0308855" T="0.491143"/>
      <pos A="0.0165538" C="0.447798" G="0.0168763" T="0.518772"/>
      <pos A="0.0210791" C="0.00169064" G="0.971392" T="0.00583803"/>
      <pos A="0.204192" C="0.247647" G="0.346599" T="0.201562"/>
      <pos A="0.0565878" C="0.275451" G="0.0624176" T="0.605543"/>
      <pos A="0.144585" C="0.383472" G="0.294382" T="0.17756"/>
      <pos A="0.218691" C="0.379395" G="0.13358" T="0.268334"/>
      <pos A="0.268555" C="0.122333" G="0.101111" T="0.508001"/>
      <pos A="0.522536" C="0.0208406" G="0.0498196" T="0.406804"/>
      <pos A="0.490371" C="0.0184796" G="0.0137296" T="0.47742"/>
      <pos A="0.41991" C="0.0322168" G="0.0496664" T="0.498207"/>
      <pos A="0.336494" C="0.182098" G="0.118011" T="0.363397"/>
      <pos A="0.228191" C="0.155706" G="0.43546" T="0.180643"/>
    </motif>
    <motif db="0" id="BATF3_HUMAN.H11MO.0.B" length="17" nsites="500" evalue="1.0e+000"
        url="http://hocomoco.autosome.ru/motif/BATF3_HUMAN.H11MO.0.B">
      <pos A="0.172016" C="0.353979" G="0.206009" T="0.267996"/>
      <pos A="0.483953" C="0.0560388" G="0.244001" T="0.216007"/>
      <pos A="0.030044" C="0.389972" G="0.50195" T="0.0780344"/>
      <pos A="0.030044" C="0.0160468" G="0.0140472" T="0.939862"/>
      <pos A="0.0460408" C="0.0640372" G="0.00804839" T="0.881874"/>
      <pos A="0.0420416" C="0.160018" G="0.0420416" T="0.755899"/>
      <pos A="0.0180464" C="0.855879" G="0.020046" T="0.106029"/>
      <pos A="0.50195" C="0.178014" G="0.120026" T="0.20001"/>
      <pos A="0.210008" C="0.182014" G="0.218006" T="0.389972"/>
      <pos A="0.230004" C="0.0420416" G="0.0640372" T="0.663917"/>
      <pos A="0.481954" C="0.19801" G="0.0560388" T="0.263997"/>
      <pos A="0.00804839" C="4.999e-05" G="0.010048" T="0.981854"/>
      <pos A="0.0120476" C="0.0240452" G="0.809888" T="0.154019"/>
      <pos A="0.863877" C="0.00604879" G="0.0420416" T="0.0880324"/>
      <pos A="0.10003" C="0.461958" G="0.317986" T="0.120026"/>
      <pos A="0.252" C="0.120026" G="0.146021" T="0.481954"/>
      <pos A="0.242002" C="0.385973" G="0.186013" T="0.186013"/>
    </motif>
    <motif db="0" id="BC11A_HUMAN.H11MO.0.A" length="17" nsites="500" evalue="1.0e+000"
        url="http://hocomoco.autosome.ru/motif/BC11A_HUMAN.H11MO.0.A">
      <pos A="0.37573" C="0.184625" G="0.286195" T="0.153451"/>
      <pos A="0.55058" C="0.0994705" G="0.224094" T="0.125856"/>
      <pos A="0.500164" C="0.142363" G="0.230714" T="0.126759"/>
      <pos A="0.589982" C="0.0166164" G="0.226051" T="0.167351"/>
      <pos A="0.187435" C="0.160796" G="0.580417" T="0.071352"/>
      <pos A="0.664511" C="0.0145816" G="0.269377" T="0.051531"/>
      <pos A="0.104037" C="0.0144884" G="0.828551" T="0.0529239"/>
      <pos A="0.200417" C="0.0327717" G="0.758546" T="0.00826493"/>
      <pos A="0.880098" C="0.0431253" G="0.0485975" T="0.0281795"/>
      <pos A="0.867864" C="0.00583965" G="0.0555442" T="0.0707524"/>
      <pos A="0.248399" C="0.226047" G="0.502141" T="0.0234139"/>
      <pos A="0.150158" C="0.154992" G="0.0315585" T="0.663292"/>
      <pos A="0.117832" C="0.0724923" G="0.760189" T="0.0494865"/>
      <pos A="0.658749" C="0.064413" G="0.250663" T="0.0261749"/>
      <pos A="0.458785" C="0.143453" G="0.310166" T="0.0875961"/>
      <pos A="0.622702" C="0.078845" G="0.157294" T="0.141159"/>
      <pos A="0.358985" C="0.2047" G="0.318076" T="0.118238"/>
    </motif>
    <motif db="0" id="BHE23_HUMAN.H11MO.0.D" length="12" nsites="392" evalue="1.0e+000"
        url="http://hocomoco.autosome.ru/motif/BHE23_HUMAN.H11MO.0.D">
      <pos A="0.412586" C="0.0988906" G="0.328424" T="0.160099"/>
      <pos A="0.238523" C="0.192617" G="0.401747" T="0.167113"/>
      <pos A="0.118018" C="0.498023" G="0.26594" T="0.118018"/>
      <pos A="0.577085" C="0.0338562" G="0.288893" T="0.100166"/>
      <pos A="0.11228" C="0.0281178" G="0.239799" T="0.619804"/>
      <pos A="0.568796" C="0.0179163" G="0.290806" T="0.122482"/>
      <pos A="0.104629" C="0.00261413" G="6.37592e-05" T="0.892693"/>
      <pos A="6.37592e-05" C="6.37592e-05" G="0.999809" T="6.37592e-05"/>
      <pos A="0.0128156" C="0.0561719" G="0.614703" T="0.31631"/>
      <pos A="0.098253" C="0.121206" G="0.14416" T="0.636381"/>
      <pos A="0.203456" C="0.114193" G="0.402385" T="0.279967"/>
      <pos A="0.144797" C="0.193254" G="0.381982" T="0.279967"/>
    </motif>
    <motif db="0" id="BRAC_HUMAN.H11MO.0.A" length="20" nsites="500" evalue="1.0e+000"
        url="http://hocomoco.autosome.ru/motif/BRAC_HUMAN.H11MO.0.A">
      <pos A="0.120026" C="0.252" G="0.146021" T="0.481954"/>
      <pos A="0.0780344" C="0.20201" G="0.106029" T="0.613927"/>
      <pos A="0.335983" C="0.311988" G="0.224005" T="0.128024"/>
      <pos A="0.333983" C="0.164017" G="0.379974" T="0.122026"/>
      <pos A="0.138022" C="0.673915" G="0.128024" T="0.060038"/>
      <pos A="0.669916" C="0.0720356" G="0.162018" T="0.0960308"/>
      <pos A="0.19801" C="0.174015" G="0.407968" T="0.220006"/>
      <pos A="0.182014" C="0.252" G="0.40197" T="0.164017"/>
      <pos A="0.244001" C="0.166017" G="0.339982" T="0.25"/>
      <pos A="0.469956" C="0.190012" G="0.230004" T="0.110028"/>
      <pos A="0.343981" C="0.0520396" G="0.437962" T="0.166017"/>
      <pos A="0.060038" C="0.128024" G="0.7479" T="0.0640372"/>
      <pos A="0.0380424" C="0.0160468" G="0.00404919" T="0.941862"/>
      <pos A="0.00204959" C="0.0140472" G="0.969856" T="0.0140472"/>
      <pos A="0.224005" C="0.0520396" G="0.0440412" T="0.679914"/>
      <pos A="0.0320436" C="0.15202" G="0.631924" T="0.184013"/>
      <pos A="0.905869" C="0.020046" G="0.0620376" T="0.0120476"/>
      <pos A="0.659918" C="0.0580384" G="0.222006" T="0.060038"/>
      <pos A="0.34998" C="0.0880324" G="0.261998" T="0.29999"/>
      <pos A="0.20001" C="0.136023" G="0.19801" T="0.465957"/>
    </motif>
    <motif db="0" id="BRAC_HUMAN.H11MO.1.B" length="11" nsites="500" evalue="1.0e+000"
        url="http://hocomoco.autosome.ru/motif/BRAC_HUMAN.H11MO.1.B">
      <pos A="0.467956" C="0.0880324" G="0.210008" T="0.234003"/>
      <pos A="0.248" C="0.0380424" G="0.581934" T="0.132024"/>
      <pos A="0.0340432" C="0.253999" G="0.69991" T="0.0120476"/>
      <pos A="0.0140472" C="0.010048" G="0.00404919" T="0.971856"/>
      <pos A="0.00604879" C="4.999e-05" G="0.979854" T="0.0140472"/>
      <pos A="0.208008" C="0.00604879" G="0.110028" T="0.675915"/>
      <pos A="0.0240452" C="0.110028" G="0.761898" T="0.104029"/>
      <pos A="0.941862" C="0.010048" G="0.0440412" T="0.00404919"/>
      <pos A="0.695911" C="0.010048" G="0.257998" T="0.0360428"/>
      <pos A="0.509948" C="0.108028" G="0.236003" T="0.146021"/>
      <pos A="0.295991" C="0.114027" G="0.248" T="0.341982"/>
    </motif>
    <motif db="0" id="BSH_HUMAN.H11MO.0.D" length="14" nsites="8213" evalue="1.0e+000"
        url="http://hocomoco.autosome.ru/motif/BSH_HUMAN.H11MO.0.D">
      <pos A="0.218526" C="0.0920207" G="0.0771664" T="0.612287"/>
      <pos A="0.659285" C="0.0634078" G="0.111989" T="0.165318"/>
      <pos A="0.688689" C="0.0620076" G="0.0914728" T="0.15783"/>
      <pos A="0.11969" C="0.187265" G="0.189091" T="0.503954"/>
      <pos A="0.148516" C="0.178224" G="0.366826" T="0.306434"/>
      <pos A="0.398939" C="0.209729" G="0.253196" T="0.138136"/>
      <pos A="0.0881853" C="0.22991" G="0.551226" T="0.130678"/>
      <pos A="0.240381" C="0.158926" G="0.119477" T="0.481216"/>
      <pos A="0.000733584" C="0.00134237" G="3.04392e-06" T="0.997921"/>
      <pos A="0.997921" C="3.04392e-06" G="0.00195115" T="0.000124801"/>
      <pos A="0.99853" C="0.000490071" G="0.000490071" T="0.000490071"/>
      <pos A="0.0529672" C="0.0775621" G="0.0651429" T="0.804328"/>
      <pos A="0.0935426" C="0.228571" G="0.267168" T="0.410719"/>
      <pos A="0.326189" C="0.0849892" G="0.477168" T="0.111654"/>
    </motif>
    <motif db="0" id="CDX2_HUMAN.H11MO.0.A" length="12" nsites="151" evalue="1.0e+000"
        url="http://hocomoco.autosome.ru/motif/CDX2_HUMAN.H11MO.0.A">
      <pos A="0.152383" C="0.119292" G="0.211946" T="0.51638"/>
      <pos A="0.0597287" C="0.0729649" G="0.0597287" T="0.807578"/>
      <pos A="0.106056" C="0.000165453" G="0.0663468" T="0.827432"/>
      <pos A="0.0862012" C="0.245036" G="0.172237" T="0.496525"/>
      <pos A="0.986267" C="0.00678359" G="0.00678359" T="0.000165453"/>
      <pos A="0.00678359" C="0.0531105" G="0.0134017" T="0.926704"/>
      <pos A="0.0464924" C="0.000165453" G="0.311218" T="0.642124"/>
      <pos A="0.185473" C="0.00678359" G="0.807578" T="0.000165453"/>
      <pos A="0.0134017" C="0.761251" G="0.132528" T="0.0928193"/>
      <pos A="0.264891" C="0.211946" G="0.0862012" T="0.436962"/>
      <pos A="0.139146" C="0.198709" G="0.350927" T="0.311218"/>
      <pos A="0.0134017" C="0.2318" G="0.172237" T="0.582561"/>
    </motif>
    <motif db="0" id="CEBPD_HUMAN.H11MO.0.C" length="11" nsites="500" evalue="1.0e+000"
        url="http://hocomoco.autosome.ru/motif/CEBPD_HUMAN.H11MO.0.C">
      <pos A="0.454459" C="0.232503" G="0.268496" T="0.0445411"/>
      <pos A="0.00254949" C="0.130524" G="0.0205459" T="0.846381"/>
      <pos A="0.00654869" C="0.0285443" G="0.0185463" T="0.946361"/>
      <pos A="0.0425415" C="0.0265447" G="0.812388" T="0.118526"/>
      <pos A="0.0165467" C="0.960358" G="0.0105479" T="0.0125475"/>
      <pos A="0.458458" C="0.120526" G="0.278494" T="0.142521"/>
      <pos A="0.122525" C="0.580434" G="0.0265447" T="0.270496"/>
      <pos A="0.590432" C="0.382474" G="0.00454909" T="0.0225455"/>
      <pos A="0.828384" C="0.0645371" G="0.0445411" T="0.0625375"/>
      <pos A="0.0240452" C="0.481954" G="0.178014" T="0.315987"/>
      <pos A="0.208008" C="0.487952" G="0.0720356" T="0.232004"/>
    </motif>
    <motif db="0" id="CEBPE_HUMAN.H11MO.0.A" length="12" nsites="812" evalue="1.0e+000"
        url="http://hocomoco.autosome.ru/motif/CEBPE_HUMAN.H11MO.0.A">
      <pos A="0.112285" C="0.107036" G="0.201591" T="0.579088"/>
      <pos A="3.07844e-05" C="3.07844e-05" G="0.0992388" T="0.9007"/>
      <pos A="0.227293" C="3.07844e-05" G="0.465495" T="0.307181"/>
      <pos A="0.0474278" C="0.570539" G="0.218071" T="0.163962"/>
      <pos A="0.0859517" C="3.07844e-05" G="0.913987" T="3.07844e-05"/>
      <pos A="0.320878" C="0.445738" G="0.000710593" T="0.232674"/>
      <pos A="0.846992" C="0.151409" G="0.00156842" T="3.07844e-05"/>
      <pos A="0.999908" C="3.07844e-05" G="3.07844e-05" T="3.07844e-05"/>
      <pos A="3.07844e-05" C="0.149706" G="0.010762" T="0.839502"/>
      <pos A="0.264574" C="0.485651" G="0.0407465" T="0.209028"/>
      <pos A="0.212988" C="0.0703446" G="0.180696" T="0.535971"/>
      <pos A="0.112936" C="0.311442" G="0.205298" T="0.370324"/>
    </motif>
    <motif db="0" id="CENPB_HUMAN.H11MO.0.D" length="17" nsites="2219" evalue="1.0e+000"
        url="http://hocomoco.autosome.ru/motif/CENPB_HUMAN.H11MO.0.D">
      <pos A="0.0480037" C="0.0407936" G="0.043948" T="0.867255"/>
      <pos A="0.138243" C="0.0125163" G="0.0206277" T="0.828613"/>
      <pos A="0.0120657" C="0.953438" G="0.0120657" T="0.0224303"/>
      <pos A="0.000461899" C="1.12658e-05" G="0.997262" T="0.00226443"/>
      <pos A="0.0473277" C="0.284361" G="0.0216417" T="0.64667"/>
      <pos A="0.432619" C="0.0919404" G="0.0477784" T="0.427662"/>
      <pos A="0.178913" C="0.358265" G="0.329875" T="0.132948"/>
      <pos A="0.160887" C="0.221723" G="0.336634" T="0.280756"/>
      <pos A="0.990503" C="1.12658e-05" G="0.00406696" T="0.00541886"/>
      <pos A="0.29067" C="0.275799" G="0.0495809" T="0.383951"/>
      <pos A="0.219019" C="0.11312" G="0.66785" T="1.12658e-05"/>
      <pos A="0.0058695" C="0.985095" G="0.00902393" T="1.12658e-05"/>
      <pos A="1.12658e-05" C="0.000461899" G="0.999516" T="1.12658e-05"/>
      <pos A="0.00789735" C="0.00158848" G="0.988475" T="0.00203911"/>
      <pos A="0.0743657" C="0.0536366" G="0.803941" T="0.0680569"/>
      <pos A="0.338324" C="0.118415" G="0.130132" T="0.413129"/>
      <pos A="0.298218" C="0.177899" G="0.149509" T="0.374375"/>
    </motif>
    <motif db="0" id="CLOCK_HUMAN.H11MO.0.C" length="14" nsites="252" evalue="1.0e+000"
        url="http://hocomoco.autosome.ru/motif/CLOCK_HUMAN.H11MO.0.C">
      <pos A="0.158766" C="0.599068" G="0.1786" T="0.063566"/>
      <pos A="0.424534" C="0.115133" G="0.1905" T="0.269833"/>
      <pos A="0.2024" C="0.146866" G="0.511801" T="0.138933"/>
      <pos A="0.337267" C="0.3214" G="0.1667" T="0.174633"/>
      <pos A="0.0952995" C="0.848969" G="0.0437326" T="0.0119992"/>
      <pos A="0.809302" C="0.063566" G="0.0437326" T="0.0833994"/>
      <pos A="0.1548" C="0.607001" G="0.127033" T="0.111166"/>
      <pos A="0.253967" C="0.0556327" G="0.642701" T="0.0476993"/>
      <pos A="0.0952995" C="0.1191" G="0.0437326" T="0.741868"/>
      <pos A="0.0873661" C="0.0238992" G="0.860869" T="0.0278659"/>
      <pos A="0.400734" C="0.313467" G="0.1786" T="0.1072"/>
      <pos A="0.369" C="0.242067" G="0.281733" T="0.1072"/>
      <pos A="0.222233" C="0.388834" G="0.289667" T="0.0992662"/>
      <pos A="0.491967" C="0.2976" G="0.0238992" T="0.186533"/>
    </motif>
    <motif db="0" id="COT1_HUMAN.H11MO.0.C" length="17" nsites="500" evalue="1.0e+000"
        url="http://hocomoco.autosome.ru/motif/COT1_HUMAN.H11MO.0.C">
      <pos A="0.180014" C="0.146021" G="0.539942" T="0.134023"/>
      <pos A="0.287992" C="0.0740352" G="0.54994" T="0.0880324"/>
      <pos A="0.248" C="0.0780344" G="0.591932" T="0.0820336"/>
      <pos A="0.208008" C="0.118026" G="0.589932" T="0.0840332"/>
      <pos A="0.0860328" C="0.15002" G="0.361978" T="0.40197"/>
      <pos A="0.132024" C="0.475955" G="0.289992" T="0.10203"/>
      <pos A="0.631924" C="0.112028" G="0.194011" T="0.0620376"/>
      <pos A="0.411968" C="0.0480404" G="0.523945" T="0.0160468"/>
      <pos A="0.725905" C="4.999e-05" G="0.269996" T="0.00404919"/>
      <pos A="0.0180464" C="4.999e-05" G="0.911868" T="0.070036"/>
      <pos A="0.0160468" C="0.010048" G="0.961858" T="0.0120476"/>
      <pos A="0.010048" C="0.0780344" G="0.279994" T="0.631924"/>
      <pos A="0.0660368" C="0.863877" G="0.0420416" T="0.0280444"/>
      <pos A="0.959858" C="0.00404919" G="0.0160468" T="0.020046"/>
      <pos A="0.204009" C="0.126025" G="0.517946" T="0.15202"/>
      <pos A="0.226005" C="0.184013" G="0.493951" T="0.0960308"/>
      <pos A="0.186013" C="0.168016" G="0.505949" T="0.140022"/>
    </motif>
    <motif db="0" id="COT2_HUMAN.H11MO.1.A" length="17" nsites="500" evalue="1.0e+000"
        url="http://hocomoco.autosome.ru/motif/COT2_HUMAN.H11MO.1.A">
      <pos A="0.315987" C="0.0860328" G="0.429964" T="0.168016"/>
      <pos A="0.263997" C="0.0460408" G="0.563937" T="0.126025"/>
      <pos A="0.269996" C="0.10203" G="0.507948" T="0.120026"/>
      <pos A="0.182014" C="0.184013" G="0.511948" T="0.122026"/>
      <pos A="0.128024" C="0.263997" G="0.20001" T="0.407968"/>
      <pos A="0.19801" C="0.543941" G="0.124025" T="0.134023"/>
      <pos A="0.637922" C="0.0760348" G="0.118026" T="0.168016"/>
      <pos A="0.49795" C="0.0240452" G="0.457958" T="0.020046"/>
      <pos A="0.731904" C="0.00204959" G="0.257998" T="0.00804839"/>
      <pos A="0.0260448" C="0.00404919" G="0.89987" T="0.070036"/>
      <pos A="0.0280444" C="0.010048" G="0.909868" T="0.0520396"/>
      <pos A="0.0120476" C="0.0480404" G="0.184013" T="0.755899"/>
      <pos A="0.070036" C="0.831884" G="0.0480404" T="0.05004"/>
      <pos A="0.957858" C="0.0140472" G="0.0160468" T="0.0120476"/>
      <pos A="0.226005" C="0.180014" G="0.415967" T="0.178014"/>
      <pos A="0.30199" C="0.196011" G="0.373975" T="0.128024"/>
      <pos A="0.259998" C="0.154019" G="0.463957" T="0.122026"/>
    </motif>
    <motif db="0" id="DLX6_HUMAN.H11MO.0.D" length="15" nsites="1138" evalue="1.0e+000"
        url="http://hocomoco.autosome.ru/motif/DLX6_HUMAN.H11MO.0.D">
      <pos A="0.399591" C="0.128086" G="0.103484" T="0.368838"/>
      <pos A="0.481966" C="0.0733899" G="0.0672393" T="0.377405"/>
      <pos A="0.438252" C="0.0674589" G="0.095576" T="0.398713"/>
      <pos A="0.347311" C="0.0837141" G="0.128526" T="0.440449"/>
      <pos A="0.293494" C="0.105461" G="0.187176" T="0.41387"/>
      <pos A="0.326004" C="0.118641" G="0.25659" T="0.298765"/>
      <pos A="0.310188" C="0.198599" G="0.303159" T="0.188055"/>
      <pos A="0.216172" C="0.21705" G="0.359393" T="0.207385"/>
      <pos A="0.227594" C="0.208264" G="0.311067" T="0.253075"/>
      <pos A="0.00880854" C="0.228473" G="0.00265794" T="0.760061"/>
      <pos A="0.95688" C="0.00792988" G="0.0272603" T="0.00792988"/>
      <pos A="0.987633" C="0.00880854" G="0.00177928" T="0.00177928"/>
      <pos A="0.00331693" C="0.00507425" G="0.0059529" T="0.985656"/>
      <pos A="0.0195721" C="0.0160575" G="0.0345093" T="0.929861"/>
      <pos A="0.659454" C="0.0162771" G="0.293054" T="0.0312143"/>
    </motif>
    <motif db="0" id="DMBX1_HUMAN.H11MO.0.D" length="20" nsites="29" evalue="1.0e+000"
        url="http://hocomoco.autosome.ru/motif/DMBX1_HUMAN.H11MO.0.D">
      <pos A="0.17268" C="0.275773" G="0.138316" T="0.41323"/>
      <pos A="0.421821" C="0.284364" G="0.112543" T="0.181271"/>
      <pos A="0.430412" C="0.292955" G="0.155498" T="0.121134"/>
      <pos A="0.207045" C="0.138316" G="0.103952" T="0.550687"/>
      <pos A="0.41323" C="0.0352234" G="0.0352234" T="0.516323"/>
      <pos A="0.516323" C="0.0352234" G="0.0352234" T="0.41323"/>
      <pos A="0.310137" C="0.103952" G="0.0352234" T="0.550687"/>
      <pos A="0.550687" C="0.17268" G="0.0352234" T="0.241409"/>
      <pos A="0.585052" C="0.103952" G="0.0352234" T="0.275773"/>
      <pos A="0.138316" C="0.310137" G="0.17268" T="0.378866"/>
      <pos A="0.103952" C="0.619416" G="0.0352234" T="0.241409"/>
      <pos A="0.000859107" C="0.447595" G="0.0695876" T="0.481959"/>
      <pos A="0.756873" C="0.0352234" G="0.138316" T="0.0695876"/>
      <pos A="0.89433" C="0.0352234" G="0.0695876" T="0.000859107"/>
      <pos A="0.000859107" C="0.0352234" G="0.000859107" T="0.963058"/>
      <pos A="0.000859107" C="0.000859107" G="0.000859107" T="0.997423"/>
      <pos A="0.997423" C="0.000859107" G="0.000859107" T="0.000859107"/>
      <pos A="0.619416" C="0.138316" G="0.138316" T="0.103952"/>
      <pos A="0.0953608" C="0.232818" G="0.335911" T="0.335911"/>
      <pos A="0.241409" C="0.103952" G="0.241409" T="0.41323"/>
    </motif>
    <motif db="0" id="E2F1_HUMAN.H11MO.0.A" length="14" nsites="500" evalue="1.0e+000"
        url="http://hocomoco.autosome.ru/motif/E2F1_HUMAN.H11MO.0.A">
      <pos A="0.327984" C="0.160018" G="0.377974" T="0.134023"/>
      <pos A="0.236003" C="0.20001" G="0.45196" T="0.112028"/>
      <pos A="0.271996" C="0.210008" G="0.289992" T="0.228004"/>
      <pos A="0.190012" C="0.10203" G="0.465957" T="0.242002"/>
      <pos A="0.0820336" C="0.20001" G="0.703909" T="0.0140472"/>
      <pos A="0.0180464" C="0.00604879" G="0.965857" T="0.010048"/>
      <pos A="0.0560388" C="0.921866" G="0.00404919" T="0.0180464"/>
      <pos A="0.0160468" C="0.00804839" G="0.957858" T="0.0180464"/>
      <pos A="0.0220456" C="0.0820336" G="0.889872" T="0.00604879"/>
      <pos A="0.0680364" C="0.0340432" G="0.889872" T="0.00804839"/>
      <pos A="0.855879" C="0.020046" G="0.090032" T="0.0340432"/>
      <pos A="0.653919" C="0.0640372" G="0.271996" T="0.010048"/>
      <pos A="0.39997" C="0.140022" G="0.365977" T="0.0940312"/>
      <pos A="0.271996" C="0.164017" G="0.395971" T="0.168016"/>
    </motif>
    <motif db="0" id="E2F4_HUMAN.H11MO.0.A" length="13" nsites="500" evalue="1.0e+000"
        url="http://hocomoco.autosome.ru/motif/E2F4_HUMAN.H11MO.0.A">
      <pos A="0.146021" C="0.257998" G="0.505949" T="0.090032"/>
      <pos A="0.277994" C="0.0960308" G="0.461958" T="0.164017"/>
      <pos A="0.244001" C="0.10003" G="0.525945" T="0.130024"/>
      <pos A="0.10003" C="0.188012" G="0.695911" T="0.0160468"/>
      <pos A="0.00404919" C="0.0360428" G="0.957858" T="0.00204959"/>
      <pos A="0.0120476" C="0.973855" G="4.999e-05" T="0.0140472"/>
      <pos A="0.0360428" C="0.00204959" G="0.945861" T="0.0160468"/>
      <pos A="0.00404919" C="0.0380424" G="0.94986" T="0.00804839"/>
      <pos A="0.090032" C="0.0140472" G="0.893871" T="0.00204959"/>
      <pos A="0.715907" C="0.0220456" G="0.25" T="0.0120476"/>
      <pos A="0.535943" C="0.20001" G="0.222006" T="0.0420416"/>
      <pos A="0.381974" C="0.188012" G="0.281994" T="0.14802"/>
      <pos A="0.253999" C="0.114027" G="0.305989" T="0.325985"/>
    </motif>
    <motif db="0" id="E2F7_HUMAN.H11MO.0.B" length="13" nsites="500" evalue="1.0e+000"
        url="http://hocomoco.autosome.ru/motif/E2F7_HUMAN.H11MO.0.B">
      <pos A="0.196011" C="0.14802" G="0.529944" T="0.126025"/>
      <pos A="0.337982" C="0.0320436" G="0.415967" T="0.214007"/>
      <pos A="0.142022" C="0.0820336" G="0.771896" T="0.00404919"/>
      <pos A="0.0440412" C="0.00404919" G="0.941862" T="0.010048"/>
      <pos A="0.0840332" C="0.853879" G="0.00404919" T="0.0580384"/>
      <pos A="0.140022" C="0.0160468" G="0.813887" T="0.030044"/>
      <pos A="0.0220456" C="0.0120476" G="0.957858" T="0.00804839"/>
      <pos A="0.204009" C="0.00604879" G="0.775895" T="0.0140472"/>
      <pos A="0.713907" C="0.00404919" G="0.275995" T="0.00604879"/>
      <pos A="0.603929" C="0.138022" G="0.240002" T="0.0180464"/>
      <pos A="0.427964" C="0.192012" G="0.224005" T="0.156019"/>
      <pos A="0.343981" C="0.0860328" G="0.355979" T="0.214007"/>
      <pos A="0.259998" C="0.15202" G="0.485953" T="0.10203"/>
    </motif>
    <motif db="0" id="E2F8_HUMAN.H11MO.0.D" length="12" nsites="28" evalue="1.0e+000"
        url="http://hocomoco.autosome.ru/motif/E2F8_HUMAN.H11MO.0.D">
      <pos A="0.232206" C="0.125445" G="0.161032" T="0.481317"/>
      <pos A="0.178826" C="0.107651" G="0.178826" T="0.534698"/>
      <pos A="0.0453737" C="0.116548" G="0.152135" T="0.685943"/>
      <pos A="0.303381" C="0.0186833" G="0.588078" T="0.0898577"/>
      <pos A="0.107651" C="0.00088968" G="0.677046" T="0.214413"/>
      <pos A="0.321174" C="0.463523" G="0.00088968" T="0.214413"/>
      <pos A="0.00088968" C="0.0364769" G="0.926157" T="0.0364769"/>
      <pos A="0.00088968" C="0.00088968" G="0.961744" T="0.0364769"/>
      <pos A="0.00088968" C="0.00088968" G="0.890569" T="0.107651"/>
      <pos A="0.685943" C="0.00978648" G="0.0453737" T="0.258897"/>
      <pos A="0.579181" C="0.152135" G="0.0809609" T="0.187722"/>
      <pos A="0.436833" C="0.116548" G="0.152135" T="0.294484"/>
    </motif>
    <motif db="0" id="EGR1_HUMAN.H11MO.0.A" length="17" nsites="500" evalue="1.0e+000"
        url="http://hocomoco.autosome.ru/motif/EGR1_HUMAN.H11MO.0.A">
      <pos A="0.232004" C="0.248" G="0.409968" T="0.110028"/>
      <pos A="0.319986" C="0.128024" G="0.317986" T="0.234003"/>
      <pos A="0.277994" C="0.180014" G="0.459958" T="0.0820336"/>
      <pos A="0.236003" C="0.112028" G="0.353979" T="0.29799"/>
      <pos A="0.112028" C="0.030044" G="0.807888" T="0.05004"/>
      <pos A="0.236003" C="0.505949" G="0.0460408" T="0.212008"/>
      <pos A="0.0560388" C="0.0340432" G="0.869876" T="0.040042"/>
      <pos A="0.0320436" C="0.00404919" G="0.409968" T="0.553939"/>
      <pos A="0.0920316" C="0.00204959" G="0.891872" T="0.0140472"/>
      <pos A="0.0160468" C="0.00404919" G="0.957858" T="0.0220456"/>
      <pos A="0.0240452" C="0.0320436" G="0.929864" T="0.0140472"/>
      <pos A="0.220006" C="0.475955" G="0.00404919" T="0.29999"/>
      <pos A="0.0880324" C="0.010048" G="0.841882" T="0.060038"/>
      <pos A="0.110028" C="0.0220456" G="0.695911" T="0.172016"/>
      <pos A="0.337982" C="0.128024" G="0.405969" T="0.128024"/>
      <pos A="0.311988" C="0.0820336" G="0.455959" T="0.15002"/>
      <pos A="0.263997" C="0.182014" G="0.435963" T="0.118026"/>
    </motif>
    <motif db="0" id="EGR2_HUMAN.H11MO.0.A" length="18" nsites="500" evalue="1.0e+000"
        url="http://hocomoco.autosome.ru/motif/EGR2_HUMAN.H11MO.0.A">
      <pos A="0.216007" C="0.0740352" G="0.611928" T="0.0980304"/>
      <pos A="0.293991" C="0.0960308" G="0.411968" T="0.19801"/>
      <pos A="0.228004" C="0.0740352" G="0.621926" T="0.0760348"/>
      <pos A="0.253999" C="0.0680364" G="0.50195" T="0.176015"/>
      <pos A="0.319986" C="0.104029" G="0.505949" T="0.070036"/>
      <pos A="0.15002" C="0.104029" G="0.44996" T="0.295991"/>
      <pos A="0.0760348" C="0.10203" G="0.765897" T="0.0560388"/>
      <pos A="0.369976" C="0.190012" G="0.0440412" T="0.395971"/>
      <pos A="0.0340432" C="0.0220456" G="0.929864" T="0.0140472"/>
      <pos A="0.040042" C="0.0120476" G="0.461958" T="0.485953"/>
      <pos A="0.182014" C="0.00604879" G="0.793891" T="0.0180464"/>
      <pos A="0.0360428" C="0.0140472" G="0.889872" T="0.060038"/>
      <pos A="0.0240452" C="0.040042" G="0.915867" T="0.020046"/>
      <pos A="0.34998" C="0.281994" G="0.0220456" T="0.345981"/>
      <pos A="0.0580384" C="0.00604879" G="0.873875" T="0.0620376"/>
      <pos A="0.0760348" C="0.0340432" G="0.781894" T="0.108028"/>
      <pos A="0.341982" C="0.0740352" G="0.50195" T="0.0820336"/>
      <pos A="0.253999" C="0.0480404" G="0.561938" T="0.136023"/>
    </motif>
    <motif db="0" id="ESR1_HUMAN.H11MO.0.A" length="15" nsites="500" evalue="1.0e+000"
        url="http://hocomoco.autosome.ru/motif/ESR1_HUMAN.H11MO.0.A">
      <pos A="0.637922" C="0.0480404" G="0.259998" T="0.0540392"/>
      <pos A="0.0740352" C="0.00604879" G="0.807888" T="0.112028"/>
      <pos A="0.0460408" C="0.0180464" G="0.907868" T="0.0280444"/>
      <pos A="0.0940312" C="0.0720356" G="0.178014" T="0.655919"/>
      <pos A="0.00204959" C="0.887872" G="0.0480404" T="0.0620376"/>
      <pos A="0.855879" C="0.00604879" G="0.112028" T="0.0260448"/>
      <pos A="0.108028" C="0.441962" G="0.311988" T="0.138022"/>
      <pos A="0.395971" C="0.603929" G="4.999e-05" T="4.999e-05"/>
      <pos A="0.182014" C="0.375975" G="0.285993" T="0.156019"/>
      <pos A="0.104029" C="0.0780344" G="0.0440412" T="0.773895"/>
      <pos A="0.0540392" C="0.0340432" G="0.907868" T="0.00404919"/>
      <pos A="0.617926" C="0.19801" G="0.070036" T="0.114027"/>
      <pos A="0.040042" C="0.883873" G="0.0140472" T="0.0620376"/>
      <pos A="0.090032" C="0.821886" G="0.00804839" T="0.080034"/>
      <pos A="0.0580384" C="0.329984" G="0.0660368" T="0.545941"/>
    </motif>
    <motif db="0" id="ESR2_HUMAN.H11MO.0.A" length="15" nsites="497" evalue="1.0e+000"
        url="http://hocomoco.autosome.ru/motif/ESR2_HUMAN.H11MO.0.A">
      <pos A="0.494921" C="0.0966103" G="0.36215" T="0.0463186"/>
      <pos A="0.114715" C="0.0121203" G="0.790636" T="0.0825287"/>
      <pos A="0.0463186" C="0.026202" G="0.859032" T="0.068447"/>
      <pos A="0.0966103" C="0.116727" G="0.22938" T="0.557282"/>
      <pos A="0.0161436" C="0.798682" G="0.0523537" T="0.13282"/>
      <pos A="0.621656" C="0.0342486" G="0.247485" T="0.0966103"/>
      <pos A="0.092587" C="0.511014" G="0.26559" T="0.130809"/>
      <pos A="5.02917e-05" C="0.667924" G="5.02917e-05" T="0.331975"/>
      <pos A="0.122762" C="0.422501" G="0.267602" T="0.187135"/>
      <pos A="0.0402836" C="0.239439" G="0.0302253" T="0.690052"/>
      <pos A="0.0825287" C="0.026202" G="0.891219" T="5.02917e-05"/>
      <pos A="0.521072" C="0.273637" G="0.086552" T="0.118739"/>
      <pos A="0.0241903" C="0.844951" G="0.0221786" T="0.10868"/>
      <pos A="0.0825287" C="0.846962" G="0.0121203" T="0.0583887"/>
      <pos A="0.0724703" C="0.356115" G="0.0362603" T="0.535154"/>
    </motif>
    <motif db="0" id="ESX1_HUMAN.H11MO.0.D" length="17" nsites="8260" evalue="1.0e+000"
        url="http://hocomoco.autosome.ru/motif/ESX1_HUMAN.H11MO.0.D">
      <pos A="0.234403" C="0.208248" G="0.426596" T="0.130754"/>
      <pos A="0.126857" C="0.395271" G="0.19232" T="0.285553"/>
      <pos A="0.0225823" C="0.050032" G="0.0212367" T="0.906149"/>
      <pos A="0.993554" C="0.00133608" G="0.00336186" T="0.00174846"/>
      <pos A="0.999853" C="3.0266e-06" G="0.000140487" T="3.0266e-06"/>
      <pos A="3.0266e-06" C="3.0266e-06" G="0.00340342" T="0.996591"/>
      <pos A="0.000249017" C="0.00687622" G="0.0030489" T="0.989826"/>
      <pos A="0.582427" C="3.0266e-06" G="0.417567" T="3.0266e-06"/>
      <pos A="0.246805" C="0.221045" G="0.49818" T="0.0339699"/>
      <pos A="0.077646" C="0.530055" G="0.114559" T="0.27774"/>
      <pos A="0.293931" C="0.260317" G="0.215387" T="0.230365"/>
      <pos A="0.380207" C="0.192904" G="0.0759636" T="0.350926"/>
      <pos A="0.440479" C="0.0612148" G="0.0379036" T="0.460402"/>
      <pos A="0.539419" C="0.0346495" G="0.0205775" T="0.405354"/>
      <pos A="0.489906" C="0.0202216" G="0.0155621" T="0.47431"/>
      <pos A="0.282205" C="0.0581422" G="0.0668169" T="0.592836"/>
      <pos A="0.319888" C="0.119924" G="0.155426" T="0.404762"/>
    </motif>
    <motif db="0" id="ETS2_HUMAN.H11MO.0.B" length="13" nsites="500" evalue="1.0e+000"
        url="http://hocomoco.autosome.ru/motif/ETS2_HUMAN.H11MO.0.B">
      <pos A="0.230004" C="0.140022" G="0.435963" T="0.194011"/>
      <pos A="0.317986" C="0.146021" G="0.345981" T="0.190012"/>
      <pos A="0.321986" C="0.279994" G="0.29799" T="0.10003"/>
      <pos A="0.473955" C="0.0760348" G="0.365977" T="0.0840332"/>
      <pos A="0.192012" C="0.00804839" G="0.7519" T="0.0480404"/>
      <pos A="0.00404919" C="0.010048" G="0.967856" T="0.0180464"/>
      <pos A="0.981854" C="0.0160468" G="4.999e-05" T="0.00204959"/>
      <pos A="0.953859" C="0.0180464" G="0.0240452" T="0.00404919"/>
      <pos A="0.381974" C="0.0840332" G="0.519946" T="0.0140472"/>
      <pos A="0.391972" C="0.261998" G="0.19801" T="0.14802"/>
      <pos A="0.421966" C="0.0480404" G="0.459958" T="0.070036"/>
      <pos A="0.329984" C="0.0860328" G="0.495951" T="0.0880324"/>
      <pos A="0.495951" C="0.10003" G="0.319986" T="0.0840332"/>
    </motif>
    <motif db="0" id="ETV3_HUMAN.H11MO.0.D" length="14" nsites="12" evalue="1.0e+000"
        url="http://hocomoco.autosome.ru/motif/ETV3_HUMAN.H11MO.0.D">
      <pos A="0.208678" C="0.0433884" G="0.291322" T="0.456612"/>
      <pos A="0.415289" C="0.167355" G="0.167355" T="0.25"/>
      <pos A="0.25" C="0.497934" G="0.0847107" T="0.167355"/>
      <pos A="0.415289" C="0.00206612" G="0.415289" T="0.167355"/>
      <pos A="0.167355" C="0.00206612" G="0.0847107" T="0.745868"/>
      <pos A="0.167355" C="0.00206612" G="0.167355" T="0.663223"/>
      <pos A="0.00206612" C="0.0847107" G="0.0847107" T="0.828512"/>
      <pos A="0.167355" C="0.0847107" G="0.745868" T="0.00206612"/>
      <pos A="0.00206612" C="0.828512" G="0.0847107" T="0.0847107"/>
      <pos A="0.828512" C="0.00206612" G="0.167355" T="0.00206612"/>
      <pos A="0.00206612" C="0.828512" G="0.0847107" T="0.0847107"/>
      <pos A="0.00206612" C="0.25" G="0.167355" T="0.580579"/>
      <pos A="0.0847107" C="0.00206612" G="0.167355" T="0.745868"/>
      <pos A="0.00206612" C="0.580579" G="0.167355" T="0.25"/>
    </motif>
    <motif db="0" id="ETV5_HUMAN.H11MO.0.C" length="14" nsites="500" evalue="1.0e+000"
        url="http://hocomoco.autosome.ru/motif/ETV5_HUMAN.H11MO.0.C">
      <pos A="0.327984" C="0.180014" G="0.381974" T="0.110028"/>
      <pos A="0.455959" C="0.0880324" G="0.327984" T="0.128024"/>
      <pos A="0.29799" C="0.0980304" G="0.493951" T="0.110028"/>
      <pos A="0.20001" C="0.417966" G="0.345981" T="0.0360428"/>
      <pos A="0.839882" C="0.0360428" G="0.0840332" T="0.040042"/>
      <pos A="0.0160468" C="0.00604879" G="0.961858" T="0.0160468"/>
      <pos A="0.0440412" C="0.0160468" G="0.935863" T="0.00404919"/>
      <pos A="0.793891" C="0.0680364" G="0.10203" T="0.0360428"/>
      <pos A="0.945861" C="0.00604879" G="0.0120476" T="0.0360428"/>
      <pos A="0.371976" C="0.0620376" G="0.54794" T="0.0180464"/>
      <pos A="0.228004" C="0.10003" G="0.232004" T="0.439962"/>
      <pos A="0.218006" C="0.106029" G="0.537942" T="0.138022"/>
      <pos A="0.405969" C="0.120026" G="0.385973" T="0.0880324"/>
      <pos A="0.271996" C="0.216007" G="0.373975" T="0.138022"/>
    </motif>
    <motif db="0" id="FEV_HUMAN.H11MO.0.B" length="10" nsites="498" evalue="1.0e+000"
        url="http://hocomoco.autosome.ru/motif/FEV_HUMAN.H11MO.0.B">
      <pos A="0.224905" C="0.204828" G="0.520026" T="0.0502409"/>
      <pos A="0.255019" C="0.530064" G="0.134561" T="0.0803554"/>
      <pos A="0.281118" C="0.321271" G="0.355401" T="0.0422104"/>
      <pos A="0.317256" C="0.012096" G="0.658552" T="0.012096"/>
      <pos A="0.0321723" C="0.00607308" G="0.947651" T="0.0141036"/>
      <pos A="0.967727" C="0.0221341" G="0.00406545" T="0.00607308"/>
      <pos A="0.672606" C="0.0582714" G="0.251004" T="0.0181189"/>
      <pos A="0.18676" C="0.132554" G="0.602339" T="0.0783477"/>
      <pos A="0.154638" C="0.387523" G="0.0883859" T="0.369454"/>
      <pos A="0.0723248" C="0.230928" G="0.58427" T="0.112477"/>
    </motif>
    <motif db="0" id="FLI1_HUMAN.H11MO.0.A" length="18" nsites="497" evalue="1.0e+000"
        url="http://hocomoco.autosome.ru/motif/FLI1_HUMAN.H11MO.0.A">
      <pos A="0.209264" C="0.227369" G="0.440606" T="0.122762"/>
      <pos A="0.315882" C="0.148914" G="0.432559" T="0.102645"/>
      <pos A="0.446641" C="0.086552" G="0.37422" T="0.092587"/>
      <pos A="0.201217" C="0.0543653" G="0.653842" T="0.0905753"/>
      <pos A="0.299789" C="0.0362603" G="0.635737" T="0.0282136"/>
      <pos A="0.422501" C="0.388302" G="0.183112" T="0.00608529"/>
      <pos A="0.915359" C="0.0342486" G="0.0402836" T="0.0101086"/>
      <pos A="0.00407363" C="0.00407363" G="0.981744" T="0.0101086"/>
      <pos A="0.00206196" C="0.0121203" G="0.985767" T="5.02917e-05"/>
      <pos A="0.937487" C="0.0181553" G="0.044307" T="5.02917e-05"/>
      <pos A="0.957604" C="0.00206196" G="0.026202" T="0.014132"/>
      <pos A="0.146902" C="0.0282136" G="0.822822" T="0.00206196"/>
      <pos A="0.134832" C="0.171042" G="0.500956" T="0.19317"/>
      <pos A="0.41043" C="0.124774" G="0.402384" T="0.062412"/>
      <pos A="0.394337" C="0.0764937" G="0.474804" T="0.0543653"/>
      <pos A="0.3018" C="0.12075" G="0.509002" T="0.068447"/>
      <pos A="0.24145" C="0.150925" G="0.529119" T="0.0785053"/>
      <pos A="0.388302" C="0.130809" G="0.364162" T="0.116727"/>
    </motif>
    <motif db="0" id="FLI1_HUMAN.H11MO.1.A" length="13" nsites="500" evalue="1.0e+000"
        url="http://hocomoco.autosome.ru/motif/FLI1_HUMAN.H11MO.1.A">
      <pos A="0.375975" C="0.14802" G="0.34798" T="0.128024"/>
      <pos A="0.325985" C="0.0840332" G="0.49795" T="0.0920316"/>
      <pos A="0.45196" C="0.0180464" G="0.483953" T="0.0460408"/>
      <pos A="0.168016" C="0.54994" G="0.271996" T="0.010048"/>
      <pos A="0.817886" C="0.160018" G="0.0120476" T="0.010048"/>
      <pos A="0.00204959" C="0.00204959" G="0.993851" T="0.00204959"/>
      <pos A="0.010048" C="0.00404919" G="0.983853" T="0.00204959"/>
      <pos A="0.985853" C="0.00604879" G="0.00404919" T="0.00404919"/>
      <pos A="0.963857" C="0.00404919" G="0.00804839" T="0.0240452"/>
      <pos A="0.244001" C="0.00604879" G="0.739902" T="0.010048"/>
      <pos A="0.10203" C="0.295991" G="0.218006" T="0.383973"/>
      <pos A="0.265997" C="0.196011" G="0.427964" T="0.110028"/>
      <pos A="0.246001" C="0.108028" G="0.503949" T="0.142022"/>
    </motif>
    <motif db="0" id="FOXD3_HUMAN.H11MO.0.D" length="15" nsites="465" evalue="1.0e+000"
        url="http://hocomoco.autosome.ru/motif/FOXD3_HUMAN.H11MO.0.D">
      <pos A="0.157009" C="0.17636" G="0.298914" T="0.367717"/>
      <pos A="0.118308" C="0.217211" G="0.266663" T="0.397818"/>
      <pos A="0.135508" C="0.00650398" G="0.0559557" T="0.802032"/>
      <pos A="0.0387551" C="0.0688562" G="0.872984" T="0.0194044"/>
      <pos A="0.092507" C="0.0516556" G="0.036605" T="0.819232"/>
      <pos A="0.036605" C="0.111858" G="0.0495055" T="0.802032"/>
      <pos A="0.0538056" C="5.37519e-05" G="0.0946571" T="0.851484"/>
      <pos A="0.339766" C="0.200011" G="0.225812" T="0.234412"/>
      <pos A="0.0581058" C="0.599925" G="0.0624059" T="0.279564"/>
      <pos A="0.294614" C="0.202161" G="0.0409052" T="0.46232"/>
      <pos A="0.109708" C="0.223662" G="0.0710062" T="0.595625"/>
      <pos A="0.404268" C="0.0473554" G="0.146259" T="0.402118"/>
      <pos A="0.230112" C="0.141959" G="0.427919" T="0.200011"/>
      <pos A="0.101107" C="0.363416" G="0.348366" T="0.18711"/>
      <pos A="0.356966" C="0.292464" G="0.111858" T="0.238712"/>
    </motif>
    <motif db="0" id="FOXG1_HUMAN.H11MO.0.D" length="17" nsites="310" evalue="1.0e+000"
        url="http://hocomoco.autosome.ru/motif/FOXG1_HUMAN.H11MO.0.D">
      <pos A="0.358366" C="0.152243" G="0.184567" T="0.304825"/>
      <pos A="0.150395" C="0.11105" G="0.121211" T="0.617344"/>
      <pos A="0.0332385" C="0.0360077" G="0.0297281" T="0.901026"/>
      <pos A="0.102416" C="0.0200309" G="0.857522" T="0.0200309"/>
      <pos A="8.06192e-05" C="0.00322038" G="0.00949991" T="0.987199"/>
      <pos A="8.06192e-05" C="8.06192e-05" G="0.231877" T="0.767961"/>
      <pos A="0.00340567" C="8.06192e-05" G="0.0926261" T="0.903888"/>
      <pos A="0.687419" C="0.164275" G="0.10851" T="0.0397959"/>
      <pos A="0.0396106" C="0.353237" G="0.0255693" T="0.581583"/>
      <pos A="0.309115" C="0.0957659" G="0.292284" T="0.302835"/>
      <pos A="0.191081" C="0.0710083" G="0.118661" T="0.619251"/>
      <pos A="0.366382" C="0.0569669" G="0.178511" T="0.39814"/>
      <pos A="0.0616328" C="0.0549827" G="0.0200747" T="0.86331"/>
      <pos A="0.313871" C="0.0397446" G="0.316269" T="0.330115"/>
      <pos A="0.04912" C="0.074794" G="0.0882795" T="0.787806"/>
      <pos A="0.23873" C="0.0549364" G="0.0785823" T="0.627751"/>
      <pos A="0.0828775" C="0.134411" G="0.197031" T="0.585681"/>
    </motif>
    <motif db="0" id="FOXO1_HUMAN.H11MO.0.A" length="12" nsites="500" evalue="1.0e+000"
        url="http://hocomoco.autosome.ru/motif/FOXO1_HUMAN.H11MO.0.A">
      <pos A="0.186013" C="0.160018" G="0.259998" T="0.393971"/>
      <pos A="0.0960308" C="0.309988" G="0.255999" T="0.337982"/>
      <pos A="0.060038" C="0.45196" G="0.253999" T="0.234003"/>
      <pos A="0.040042" C="0.477954" G="0.170016" T="0.311988"/>
      <pos A="0.00604879" C="0.0120476" G="0.0140472" T="0.967856"/>
      <pos A="0.0320436" C="0.0340432" G="0.917866" T="0.0160468"/>
      <pos A="0.00404919" C="0.186013" G="0.0160468" T="0.793891"/>
      <pos A="0.010048" C="0.030044" G="0.0620376" T="0.89787"/>
      <pos A="0.0120476" C="0.040042" G="0.222006" T="0.725905"/>
      <pos A="0.403969" C="0.224005" G="0.0520396" T="0.319986"/>
      <pos A="0.00604879" C="0.691912" G="0.0520396" T="0.25"/>
      <pos A="0.226005" C="0.263997" G="0.176015" T="0.333983"/>
    </motif>
    <motif db="0" id="GATA1_HUMAN.H11MO.0.A" length="19" nsites="500" evalue="1.0e+000"
        url="http://hocomoco.autosome.ru/motif/GATA1_HUMAN.H11MO.0.A">
      <pos A="0.192012" C="0.403969" G="0.206009" T="0.19801"/>
      <pos A="0.116027" C="0.144021" G="0.190012" T="0.54994"/>
      <pos A="0.0560388" C="0.0780344" G="0.639922" T="0.226005"/>
      <pos A="0.118026" C="0.206009" G="0.389972" T="0.285993"/>
      <pos A="0.194011" C="0.313987" G="0.281994" T="0.210008"/>
      <pos A="0.267996" C="0.246001" G="0.277994" T="0.208008"/>
      <pos A="0.224005" C="0.210008" G="0.367976" T="0.19801"/>
      <pos A="0.261998" C="0.168016" G="0.339982" T="0.230004"/>
      <pos A="0.214007" C="0.224005" G="0.313987" T="0.248"/>
      <pos A="0.331984" C="0.188012" G="0.323985" T="0.156019"/>
      <pos A="0.184013" C="0.387972" G="0.321986" T="0.106029"/>
      <pos A="0.719906" C="0.020046" G="0.00804839" T="0.252"/>
      <pos A="0.00604879" C="4.999e-05" G="0.993851" T="4.999e-05"/>
      <pos A="0.995851" C="4.999e-05" G="4.999e-05" T="0.00404919"/>
      <pos A="0.00204959" C="4.999e-05" G="0.0120476" T="0.985853"/>
      <pos A="0.945861" C="0.00404919" G="0.0140472" T="0.0360428"/>
      <pos A="0.857878" C="0.0160468" G="0.090032" T="0.0360428"/>
      <pos A="0.214007" C="0.154019" G="0.553939" T="0.0780344"/>
      <pos A="0.35198" C="0.188012" G="0.345981" T="0.114027"/>
    </motif>
    <motif db="0" id="GATA2_HUMAN.H11MO.0.A" length="19" nsites="500" evalue="1.0e+000"
        url="http://hocomoco.autosome.ru/motif/GATA2_HUMAN.H11MO.0.A">
      <pos A="0.132024" C="0.45196" G="0.226005" T="0.190012"/>
      <pos A="0.124025" C="0.104029" G="0.158018" T="0.613927"/>
      <pos A="0.080034" C="0.05004" G="0.65192" T="0.218006"/>
      <pos A="0.132024" C="0.222006" G="0.413967" T="0.232004"/>
      <pos A="0.271996" C="0.156019" G="0.289992" T="0.281994"/>
      <pos A="0.303989" C="0.158018" G="0.305989" T="0.232004"/>
      <pos A="0.248" C="0.19801" G="0.367976" T="0.186013"/>
      <pos A="0.269996" C="0.196011" G="0.275995" T="0.257998"/>
      <pos A="0.222006" C="0.224005" G="0.267996" T="0.285993"/>
      <pos A="0.325985" C="0.114027" G="0.343981" T="0.216007"/>
      <pos A="0.192012" C="0.337982" G="0.371976" T="0.0980304"/>
      <pos A="0.773895" C="0.00404919" G="0.00804839" T="0.214007"/>
      <pos A="4.999e-05" C="4.999e-05" G="0.995851" T="0.00404919"/>
      <pos A="0.985853" C="4.999e-05" G="0.00804839" T="0.00604879"/>
      <pos A="0.00604879" C="0.00204959" G="0.0160468" T="0.975855"/>
      <pos A="0.965857" C="0.00604879" G="4.999e-05" T="0.0280444"/>
      <pos A="0.843881" C="0.010048" G="0.114027" T="0.0320436"/>
      <pos A="0.140022" C="0.168016" G="0.627924" T="0.0640372"/>
      <pos A="0.343981" C="0.192012" G="0.389972" T="0.0740352"/>
    </motif>
    <motif db="0" id="GATA5_HUMAN.H11MO.0.D" length="17" nsites="13" evalue="1.0e+000"
        url="http://hocomoco.autosome.ru/motif/GATA5_HUMAN.H11MO.0.D">
      <pos A="0.309884" C="0.0789023" G="0.0874572" T="0.523756"/>
      <pos A="0.395433" C="0.292774" G="0.23289" T="0.0789023"/>
      <pos A="0.703409" C="0.138787" G="0.0789023" T="0.0789023"/>
      <pos A="0.301329" C="0.164451" G="0.318439" T="0.21578"/>
      <pos A="0.523756" C="0.0019084" G="0.164451" T="0.309884"/>
      <pos A="0.0019084" C="0.0019084" G="0.994275" T="0.0019084"/>
      <pos A="0.994275" C="0.0019084" G="0.0019084" T="0.0019084"/>
      <pos A="0.0019084" C="0.0019084" G="0.0019084" T="0.994275"/>
      <pos A="0.686299" C="0.0019084" G="0.0019084" T="0.309884"/>
      <pos A="0.686299" C="0.0019084" G="0.147341" T="0.164451"/>
      <pos A="0.0789023" C="0.455317" G="0.224335" T="0.241445"/>
      <pos A="0.155896" C="0.21578" G="0.155896" T="0.472427"/>
      <pos A="0.155896" C="0.292774" G="0.147341" T="0.403988"/>
      <pos A="0.438207" C="0.0789023" G="0.309884" T="0.173006"/>
      <pos A="0.386878" C="0.0019084" G="0.532311" T="0.0789023"/>
      <pos A="0.395433" C="0.309884" G="0.0789023" T="0.21578"/>
      <pos A="0.194393" C="0.117399" G="0.271387" T="0.41682"/>
    </motif>
    <motif db="0" id="GBX1_HUMAN.H11MO.0.D" length="17" nsites="36146" evalue="1.0e+000"
        url="http://hocomoco.autosome.ru/motif/GBX1_HUMAN.H11MO.0.D">
      <pos A="0.122467" C="0.375824" G="0.204962" T="0.296747"/>
      <pos A="0.0402149" C="0.109134" G="0.0367559" T="0.813895"/>
      <pos A="0.988303" C="0.00353191" G="0.005693" T="0.00247179"/>
      <pos A="0.999985" C="4.93664e-06" G="4.93664e-06" T="4.93664e-06"/>
      <pos A="6.91638e-07" C="6.91638e-07" G="0.000337085" T="0.999662"/>
      <pos A="6.91638e-07" C="0.004975" G="0.00689789" T="0.988126"/>
      <pos A="0.645272" C="6.91638e-07" G="0.354037" T="0.000690459"/>
      <pos A="0.262616" C="0.213872" G="0.477162" T="0.0463507"/>
      <pos A="0.115294" C="0.37943" G="0.17146" T="0.333816"/>
      <pos A="0.197627" C="0.304251" G="0.19359" T="0.304533"/>
      <pos A="0.33689" C="0.248655" G="0.114931" T="0.299524"/>
      <pos A="0.422584" C="0.157835" G="0.0648259" T="0.354755"/>
      <pos A="0.458992" C="0.068851" G="0.02839" T="0.443767"/>
      <pos A="0.517704" C="0.0280407" G="0.0192322" T="0.435023"/>
      <pos A="0.447365" C="0.0300007" G="0.0314164" T="0.491218"/>
      <pos A="0.318113" C="0.0666613" G="0.0915078" T="0.523718"/>
      <pos A="0.295852" C="0.130395" G="0.190333" T="0.383419"/>
    </motif>
    <motif db="0" id="GBX2_HUMAN.H11MO.0.D" length="17" nsites="11244" evalue="1.0e+000"
        url="http://hocomoco.autosome.ru/motif/GBX2_HUMAN.H11MO.0.D">
      <pos A="0.144672" C="0.392904" G="0.201317" T="0.261108"/>
      <pos A="0.0409244" C="0.155165" G="0.0329592" T="0.770951"/>
      <pos A="0.948327" C="0.0216261" G="0.017748" T="0.0122988"/>
      <pos A="0.967766" C="0.0160646" G="0.00734775" T="0.00882124"/>
      <pos A="0.00522527" C="0.00894802" G="0.00451248" T="0.981314"/>
      <pos A="2.22339e-06" C="0.0257729" G="0.0105434" T="0.963681"/>
      <pos A="0.639499" C="0.0164209" G="0.343507" T="0.000573189"/>
      <pos A="0.148393" C="0.311081" G="0.449889" T="0.0906374"/>
      <pos A="0.0827227" C="0.414888" G="0.128693" T="0.373697"/>
      <pos A="0.169708" C="0.386913" G="0.231125" T="0.212253"/>
      <pos A="0.280326" C="0.286803" G="0.104299" T="0.328572"/>
      <pos A="0.326889" C="0.198063" G="0.0797787" T="0.39527"/>
      <pos A="0.376846" C="0.125465" G="0.0460491" T="0.451639"/>
      <pos A="0.550413" C="0.0748984" G="0.0412791" T="0.33341"/>
      <pos A="0.510337" C="0.0451749" G="0.0321337" T="0.412354"/>
      <pos A="0.304193" C="0.0633025" G="0.0555999" T="0.576905"/>
      <pos A="0.288286" C="0.101907" G="0.15458" T="0.455227"/>
    </motif>
    <motif db="0" id="GRHL1_HUMAN.H11MO.0.D" length="12" nsites="500" evalue="1.0e+000"
        url="http://hocomoco.autosome.ru/motif/GRHL1_HUMAN.H11MO.0.D">
      <pos A="0.661918" C="0.060038" G="0.0920316" T="0.186013"/>
      <pos A="0.575935" C="0.0120476" G="0.142022" T="0.269996"/>
      <pos A="0.0120476" C="0.953859" G="0.030044" T="0.00404919"/>
      <pos A="0.0140472" C="0.829884" G="0.00404919" T="0.15202"/>
      <pos A="0.325985" C="0.0160468" G="0.184013" T="0.473955"/>
      <pos A="0.00404919" C="0.0460408" G="0.893871" T="0.0560388"/>
      <pos A="0.00804839" C="0.166017" G="0.0460408" T="0.779894"/>
      <pos A="0.0240452" C="0.228004" G="0.0420416" T="0.705909"/>
      <pos A="0.0540392" C="0.353979" G="0.0320436" T="0.559938"/>
      <pos A="0.0740352" C="0.196011" G="0.19801" T="0.531944"/>
      <pos A="0.228004" C="0.188012" G="0.238002" T="0.345981"/>
      <pos A="0.0440412" C="0.791892" G="0.0520396" T="0.112028"/>
    </motif>
    <motif db="0" id="GSC2_HUMAN.H11MO.0.D" length="11" nsites="610" evalue="1.0e+000"
        url="http://hocomoco.autosome.ru/motif/GSC2_HUMAN.H11MO.0.D">
      <pos A="0.42661" C="0.0627356" G="0.415137" T="0.0955171"/>
      <pos A="0.118054" C="0.0574086" G="0.463899" T="0.360638"/>
      <pos A="0.243444" C="0.469636" G="0.190993" T="0.0959269"/>
      <pos A="0.0246271" C="0.100025" G="0.868751" T="0.00659728"/>
      <pos A="0.0377397" C="0.00659728" G="0.952344" T="0.00331913"/>
      <pos A="0.581913" C="4.09769e-05" G="0.418005" T="4.09769e-05"/>
      <pos A="0.0328225" C="0.0639649" G="0.00168005" T="0.901533"/>
      <pos A="0.0311834" C="0.0246271" G="0.296714" T="0.647476"/>
      <pos A="0.576996" C="0.021349" G="0.35572" T="0.0459351"/>
      <pos A="0.199598" C="0.0569989" G="0.650344" T="0.0930585"/>
      <pos A="0.142231" C="0.237297" G="0.358589" T="0.261883"/>
    </motif>
    <motif db="0" id="GSX1_HUMAN.H11MO.0.D" length="15" nsites="276" evalue="1.0e+000"
        url="http://hocomoco.autosome.ru/motif/GSX1_HUMAN.H11MO.0.D">
      <pos A="0.0969757" C="0.0969757" G="0.0680007" T="0.738048"/>
      <pos A="0.719033" C="0.0996921" G="0.106936" T="0.074339"/>
      <pos A="0.9454" C="0.0073343" G="0.0254437" T="0.0218218"/>
      <pos A="0.0372148" C="0.0191054" G="0.00461789" T="0.939062"/>
      <pos A="0.0435531" C="0.0073343" G="0.206537" T="0.742575"/>
      <pos A="0.681003" C="0.0109562" G="0.278975" T="0.0290656"/>
      <pos A="0.177562" C="0.166697" G="0.528884" T="0.126856"/>
      <pos A="0.235512" C="0.202916" G="0.239134" T="0.322438"/>
      <pos A="0.282597" C="0.0906375" G="0.242756" T="0.384009"/>
      <pos A="0.300706" C="0.0906375" G="0.202916" T="0.405741"/>
      <pos A="0.19205" C="0.0761499" G="0.177562" T="0.554238"/>
      <pos A="0.168508" C="0.0888265" G="0.139533" T="0.603133"/>
      <pos A="0.513491" C="0.0933539" G="0.194766" T="0.198388"/>
      <pos A="0.63573" C="0.0924484" G="0.146777" T="0.125045"/>
      <pos A="0.142249" C="0.0842992" G="0.178468" T="0.594984"/>
    </motif>
    <motif db="0" id="GSX2_HUMAN.H11MO.0.D" length="16" nsites="6133" evalue="1.0e+000"
        url="http://hocomoco.autosome.ru/motif/GSX2_HUMAN.H11MO.0.D">
      <pos A="0.153108" C="0.32056" G="0.156369" T="0.369964"/>
      <pos A="0.066243" C="0.0577644" G="0.0207521" T="0.85524"/>
      <pos A="0.882347" C="0.0281301" G="0.0480222" T="0.0415002"/>
      <pos A="0.990898" C="0.00183839" G="0.00509938" T="0.00216448"/>
      <pos A="0.0257659" C="0.0534844" G="0.0192439" T="0.901506"/>
      <pos A="0.129629" C="0.0494081" G="0.248818" T="0.572145"/>
      <pos A="0.568232" C="0.0578867" G="0.300831" T="0.0730503"/>
      <pos A="0.19974" C="0.25322" G="0.413498" T="0.133542"/>
      <pos A="0.292678" C="0.197783" G="0.161423" T="0.348115"/>
      <pos A="0.312244" C="0.126694" G="0.15376" T="0.407302"/>
      <pos A="0.308168" C="0.0986491" G="0.0988122" T="0.494371"/>
      <pos A="0.189468" C="0.118541" G="0.0887031" T="0.603288"/>
      <pos A="0.154127" C="0.0569492" G="0.0641234" T="0.724801"/>
      <pos A="0.734013" C="0.048063" G="0.107576" T="0.110348"/>
      <pos A="0.845294" C="0.0337961" G="0.0549926" T="0.0659169"/>
      <pos A="0.115525" C="0.118297" G="0.101992" T="0.664187"/>
    </motif>
    <motif db="0" id="HAND1_HUMAN.H11MO.0.D" length="17" nsites="500" evalue="1.0e+000"
        url="http://hocomoco.autosome.ru/motif/HAND1_HUMAN.H11MO.0.D">
      <pos A="0.242002" C="0.114027" G="0.439962" T="0.204009"/>
      <pos A="0.154019" C="0.132024" G="0.495951" T="0.218006"/>
      <pos A="0.136023" C="0.265997" G="0.45196" T="0.146021"/>
      <pos A="0.0380424" C="0.40197" G="0.0520396" T="0.507948"/>
      <pos A="0.0240452" C="0.94786" G="0.00604879" T="0.0220456"/>
      <pos A="0.0160468" C="4.999e-05" G="4.999e-05" T="0.983853"/>
      <pos A="0.00204959" C="0.00204959" G="0.987852" T="0.00804839"/>
      <pos A="0.00204959" C="0.224005" G="0.613927" T="0.160018"/>
      <pos A="0.182014" C="0.303989" G="0.126025" T="0.387972"/>
      <pos A="0.192012" C="0.252" G="0.0940312" T="0.461958"/>
      <pos A="0.335983" C="0.10203" G="0.0280444" T="0.533943"/>
      <pos A="0.178014" C="0.222006" G="0.291992" T="0.307988"/>
      <pos A="0.05004" C="0.236003" G="0.0740352" T="0.639922"/>
      <pos A="0.170016" C="0.311988" G="0.39797" T="0.120026"/>
      <pos A="0.0240452" C="0.0260448" G="0.0340432" T="0.915867"/>
      <pos A="0.020046" C="0.867876" G="0.05004" T="0.0620376"/>
      <pos A="0.611928" C="0.108028" G="0.0360428" T="0.244001"/>
    </motif>
    <motif db="0" id="HES1_HUMAN.H11MO.0.D" length="13" nsites="28" evalue="1.0e+000"
        url="http://hocomoco.autosome.ru/motif/HES1_HUMAN.H11MO.0.D">
      <pos A="0.314353" C="0.355872" G="0.218861" T="0.110913"/>
      <pos A="0.420225" C="0.474199" G="0.0341044" T="0.0714709"/>
      <pos A="0.0548636" C="0.191874" G="0.698399" T="0.0548636"/>
      <pos A="0.266607" C="0.424377" G="0.237544" T="0.0714709"/>
      <pos A="0.00088968" C="0.997331" G="0.00088968" T="0.00088968"/>
      <pos A="0.976572" C="0.00088968" G="0.00088968" T="0.0216489"/>
      <pos A="0.146204" C="0.727461" G="0.125445" T="0.00088968"/>
      <pos A="0.00088968" C="0.104686" G="0.719158" T="0.175267"/>
      <pos A="0.478351" C="0.312278" G="0.117141" T="0.0922301"/>
      <pos A="0.0797746" C="0.00088968" G="0.881079" T="0.0382562"/>
      <pos A="0.34134" C="0.486655" G="0.171115" T="0.00088968"/>
      <pos A="0.183571" C="0.569692" G="0.104686" T="0.142052"/>
      <pos A="0.370403" C="0.416074" G="0.15866" T="0.0548636"/>
    </motif>
    <motif db="0" id="HEY2_HUMAN.H11MO.0.D" length="17" nsites="8" evalue="1.0e+000"
        url="http://hocomoco.autosome.ru/motif/HEY2_HUMAN.H11MO.0.D">
      <pos A="0.00308642" C="0.00308642" G="0.871025" T="0.122802"/>
      <pos A="0.00308642" C="0.242518" G="0.496914" T="0.257482"/>
      <pos A="0.00308642" C="0.257482" G="0.377198" T="0.362233"/>
      <pos A="0.00308642" C="0.257482" G="0.616629" T="0.122802"/>
      <pos A="0.137767" C="0.00308642" G="0.856061" T="0.00308642"/>
      <pos A="0.00308642" C="0.856061" G="0.00308642" T="0.137767"/>
      <pos A="0.496914" C="0.00308642" G="0.122802" T="0.377198"/>
      <pos A="0.00308642" C="0.871025" G="0.122802" T="0.00308642"/>
      <pos A="0.00308642" C="0.122802" G="0.871025" T="0.00308642"/>
      <pos A="0.00308642" C="0.122802" G="0.00308642" T="0.871025"/>
      <pos A="0.00308642" C="0.00308642" G="0.990741" T="0.00308642"/>
      <pos A="0.122802" C="0.242518" G="0.631594" T="0.00308642"/>
      <pos A="0.122802" C="0.736345" G="0.137767" T="0.00308642"/>
      <pos A="0.362233" C="0.257482" G="0.122802" T="0.257482"/>
      <pos A="0.00308642" C="0.257482" G="0.122802" T="0.616629"/>
      <pos A="0.00308642" C="0.257482" G="0.362233" T="0.377198"/>
      <pos A="0.365975" C="0.261223" G="0.246259" T="0.126543"/>
    </motif>
    <motif db="0" id="HME2_HUMAN.H11MO.0.D" length="11" nsites="9518" evalue="1.0e+000"
        url="http://hocomoco.autosome.ru/motif/HME2_HUMAN.H11MO.0.D">
      <pos A="0.244325" C="0.209856" G="0.327616" T="0.218203"/>
      <pos A="0.222948" C="0.212323" G="0.360715" T="0.204014"/>
      <pos A="0.149905" C="0.152816" G="0.187179" T="0.5101"/>
      <pos A="0.52314" C="0.0291164" G="0.304896" T="0.142848"/>
      <pos A="0.626911" C="0.056187" G="0.316789" T="0.000113385"/>
      <pos A="0.000129208" C="0.000129208" G="0.0238613" T="0.97588"/>
      <pos A="0.000113385" C="0.000113385" G="0.306856" T="0.692917"/>
      <pos A="0.590944" C="0.0533394" G="0.214088" T="0.141628"/>
      <pos A="0.261311" C="0.141312" G="0.469406" T="0.127972"/>
      <pos A="0.161324" C="0.286372" G="0.320998" T="0.231306"/>
      <pos A="0.177369" C="0.218461" G="0.383176" T="0.220994"/>
    </motif>
    <motif db="0" id="HXA7_HUMAN.H11MO.0.D" length="15" nsites="19" evalue="1.0e+000"
        url="http://hocomoco.autosome.ru/motif/HXA7_HUMAN.H11MO.0.D">
      <pos A="0.356791" C="0.245611" G="0.304127" T="0.0934709"/>
      <pos A="0.522097" C="0.264629" G="0.0539729" T="0.159301"/>
      <pos A="0.211965" C="0.0539729" G="0.0013089" T="0.732753"/>
      <pos A="0.153449" C="0.685941" G="0.0539729" T="0.106637"/>
      <pos A="0.416769" C="0.159301" G="0.264629" T="0.159301"/>
      <pos A="0.732753" C="0.159301" G="0.0013089" T="0.106637"/>
      <pos A="0.159301" C="0.153449" G="0.159301" T="0.527949"/>
      <pos A="0.522097" C="0.317293" G="0.0013089" T="0.159301"/>
      <pos A="0.0013089" C="0.0539729" G="0.838081" T="0.106637"/>
      <pos A="0.791269" C="0.100785" G="0.106637" T="0.0013089"/>
      <pos A="0.0013089" C="0.106637" G="0.211965" T="0.680089"/>
      <pos A="0.0539729" C="0.0013089" G="0.0539729" T="0.890745"/>
      <pos A="0.211965" C="0.153449" G="0.633277" T="0.0013089"/>
      <pos A="0.211965" C="0.153449" G="0.527949" T="0.106637"/>
      <pos A="0.383123" C="0.277795" G="0.172467" T="0.166615"/>
    </motif>
    <motif db="0" id="HXC10_HUMAN.H11MO.0.D" length="19" nsites="8980" evalue="1.0e+000"
        url="http://hocomoco.autosome.ru/motif/HXC10_HUMAN.H11MO.0.D">
      <pos A="0.234693" C="0.162725" G="0.18171" T="0.420872"/>
      <pos A="0.310597" C="0.114299" G="0.119065" T="0.456039"/>
      <pos A="0.42012" C="0.0660397" G="0.0691729" T="0.444668"/>
      <pos A="0.39671" C="0.0458541" G="0.0488348" T="0.508602"/>
      <pos A="0.42914" C="0.0408564" G="0.0917172" T="0.438286"/>
      <pos A="0.471936" C="0.0571737" G="0.16006" T="0.310831"/>
      <pos A="0.410822" C="0.163883" G="0.195754" T="0.229541"/>
      <pos A="0.295694" C="0.187922" G="0.216997" T="0.299386"/>
      <pos A="0.253352" C="0.193965" G="0.216088" T="0.336594"/>
      <pos A="0.247208" C="0.139666" G="0.201695" T="0.41143"/>
      <pos A="0.0931916" C="0.102039" G="0.124499" T="0.68027"/>
      <pos A="0.0225628" C="0.0133644" G="0.0946819" T="0.869391"/>
      <pos A="0.000594755" C="0.0131897" G="0.00844149" T="0.977774"/>
      <pos A="0.370085" C="0.0164393" G="0.0142794" T="0.599196"/>
      <pos A="0.987531" C="0.00460824" G="0.00778436" T="7.62601e-05"/>
      <pos A="0.0400997" C="0.17204" G="0.0546661" T="0.733195"/>
      <pos A="0.115705" C="0.0918097" G="0.393457" T="0.399029"/>
      <pos A="0.471773" C="0.0897992" G="0.317194" T="0.121235"/>
      <pos A="0.167595" C="0.426743" G="0.202757" T="0.202905"/>
    </motif>
    <motif db="0" id="HXD11_HUMAN.H11MO.0.D" length="11" nsites="124" evalue="1.0e+000"
        url="http://hocomoco.autosome.ru/motif/HXD11_HUMAN.H11MO.0.D">
      <pos A="0.328566" C="0.135173" G="0.191579" T="0.344682"/>
      <pos A="0.262087" C="0.117043" G="0.100927" T="0.519944"/>
      <pos A="0.0324335" C="0.0243755" G="0.104956" T="0.838235"/>
      <pos A="0.00020145" C="0.0163175" G="0.0968977" T="0.886583"/>
      <pos A="0.241942" C="0.00020145" G="0.00020145" T="0.757655"/>
      <pos A="0.830177" C="0.00020145" G="0.145246" T="0.0243755"/>
      <pos A="0.00825947" C="0.282232" G="0.00020145" T="0.709307"/>
      <pos A="0.02639" C="0.02639" G="0.469581" T="0.477639"/>
      <pos A="0.455479" C="0.100927" G="0.278203" T="0.165391"/>
      <pos A="0.239927" C="0.368856" G="0.167405" T="0.223811"/>
      <pos A="0.260073" C="0.22784" G="0.171434" T="0.340653"/>
    </motif>
    <motif db="0" id="HXD12_HUMAN.H11MO.0.D" length="11" nsites="6722" evalue="1.0e+000"
        url="http://hocomoco.autosome.ru/motif/HXD12_HUMAN.H11MO.0.D">
      <pos A="0.352599" C="0.17134" G="0.229517" T="0.246544"/>
      <pos A="0.351686" C="0.135186" G="0.234333" T="0.278795"/>
      <pos A="0.174724" C="0.0474479" G="0.175837" T="0.601992"/>
      <pos A="0.0186349" C="0.00987823" G="0.103778" T="0.867708"/>
      <pos A="3.71908e-06" C="3.71908e-06" G="0.0445378" T="0.955455"/>
      <pos A="3.71908e-06" C="9.74401e-05" G="0.0405874" T="0.959311"/>
      <pos A="0.999989" C="3.71908e-06" G="3.71908e-06" T="3.71908e-06"/>
      <pos A="0.240732" C="0.267058" G="0.132499" T="0.359711"/>
      <pos A="0.141805" C="0.159867" G="0.331437" T="0.36689"/>
      <pos A="0.406249" C="0.135373" G="0.279466" T="0.178913"/>
      <pos A="0.195349" C="0.345751" G="0.245317" T="0.213584"/>
    </motif>
    <motif db="0" id="HXD13_HUMAN.H11MO.0.D" length="11" nsites="13" evalue="1.0e+000"
        url="http://hocomoco.autosome.ru/motif/HXD13_HUMAN.H11MO.0.D">
      <pos A="0.204696" C="0.118404" G="0.118404" T="0.558497"/>
      <pos A="0.0019084" C="0.0019084" G="0.0795719" T="0.916611"/>
      <pos A="0.0795719" C="0.0019084" G="0.174494" T="0.744026"/>
      <pos A="0.7807" C="0.0213243" G="0.0213243" T="0.176651"/>
      <pos A="0.0730999" C="0.228427" G="0.0213243" T="0.677149"/>
      <pos A="0.0989877" C="0.0213243" G="0.228427" T="0.651261"/>
      <pos A="0.642632" C="0.0989877" G="0.18528" T="0.0730999"/>
      <pos A="0.0213243" C="0.0730999" G="0.634003" T="0.271573"/>
      <pos A="0.442001" C="0.0019084" G="0.476518" T="0.0795719"/>
      <pos A="0.0019084" C="0.0019084" G="0.864836" T="0.131347"/>
      <pos A="0.662048" C="0.170179" G="0.0407401" T="0.127033"/>
    </motif>
    <motif db="0" id="IRF3_HUMAN.H11MO.0.B" length="20" nsites="500" evalue="1.0e+000"
        url="http://hocomoco.autosome.ru/motif/IRF3_HUMAN.H11MO.0.B">
      <pos A="0.29999" C="0.0780344" G="0.513947" T="0.108028"/>
      <pos A="0.603929" C="0.0440412" G="0.29999" T="0.0520396"/>
      <pos A="0.677914" C="0.0660368" G="0.214007" T="0.0420416"/>
      <pos A="0.719906" C="0.0740352" G="0.110028" T="0.0960308"/>
      <pos A="0.305989" C="0.108028" G="0.455959" T="0.130024"/>
      <pos A="0.224005" C="0.0540392" G="0.557938" T="0.164017"/>
      <pos A="0.20201" C="0.0540392" G="0.731904" T="0.0120476"/>
      <pos A="0.819886" C="0.0180464" G="0.14802" T="0.0140472"/>
      <pos A="0.815887" C="0.0360428" G="0.126025" T="0.0220456"/>
      <pos A="0.89987" C="0.0160468" G="0.030044" T="0.0540392"/>
      <pos A="0.224005" C="0.261998" G="0.445961" T="0.0680364"/>
      <pos A="0.291992" C="0.0880324" G="0.40197" T="0.218006"/>
      <pos A="0.20001" C="0.00604879" G="0.783893" T="0.010048"/>
      <pos A="0.673915" C="0.0240452" G="0.289992" T="0.0120476"/>
      <pos A="0.879874" C="0.0360428" G="0.0720356" T="0.0120476"/>
      <pos A="0.941862" C="0.00404919" G="0.040042" T="0.0140472"/>
      <pos A="0.0960308" C="0.313987" G="0.54794" T="0.0420416"/>
      <pos A="0.265997" C="0.142022" G="0.273995" T="0.317986"/>
      <pos A="0.228004" C="0.122026" G="0.585933" T="0.0640372"/>
      <pos A="0.681914" C="0.070036" G="0.178014" T="0.070036"/>
    </motif>
    <motif db="0" id="IRX2_HUMAN.H11MO.0.D" length="19" nsites="19306" evalue="1.0e+000"
        url="http://hocomoco.autosome.ru/motif/IRX2_HUMAN.H11MO.0.D">
      <pos A="0.409626" C="0.178973" G="0.237918" T="0.173483"/>
      <pos A="0.174687" C="0.429166" G="0.204574" T="0.191573"/>
      <pos A="0.42229" C="0.128186" G="0.222353" T="0.22717"/>
      <pos A="0.151534" C="0.156403" G="0.305009" T="0.387055"/>
      <pos A="0.129986" C="0.0788106" G="0.640757" T="0.150446"/>
      <pos A="0.177652" C="0.100734" G="0.434514" T="0.2871"/>
      <pos A="0.139271" C="0.212615" G="0.361377" T="0.286737"/>
      <pos A="0.285908" C="0.049092" G="0.24763" T="0.417369"/>
      <pos A="0.0808307" C="0.039393" G="0.447658" T="0.432119"/>
      <pos A="0.138869" C="0.0292667" G="0.636691" T="0.195173"/>
      <pos A="0.224619" C="0.0283084" G="0.386485" T="0.360587"/>
      <pos A="0.0672857" C="0.729926" G="0.0462561" T="0.156532"/>
      <pos A="0.493084" C="0.00127032" G="0.45838" T="0.0472661"/>
      <pos A="0.00132212" C="0.00588027" G="0.333393" T="0.659404"/>
      <pos A="0.00119263" C="0.00103724" G="0.996992" T="0.000778251"/>
      <pos A="0.0509308" C="0.0562659" G="0.129714" T="0.763089"/>
      <pos A="0.336605" C="0.0830579" G="0.232026" T="0.348311"/>
      <pos A="0.241065" C="0.215788" G="0.397389" T="0.145758"/>
      <pos A="0.189799" C="0.137432" G="0.414184" T="0.258585"/>
    </motif>
    <motif db="0" id="IRX3_HUMAN.H11MO.0.D" length="11" nsites="381" evalue="1.0e+000"
        url="http://hocomoco.autosome.ru/motif/IRX3_HUMAN.H11MO.0.D">
      <pos A="0.375295" C="0.099777" G="0.091905" T="0.433023"/>
      <pos A="0.214576" C="0.209328" G="0.201456" T="0.374639"/>
      <pos A="0.398255" C="0.0755051" G="0.093873" T="0.432367"/>
      <pos A="0.0505773" C="0.669837" G="0.0400813" T="0.239504"/>
      <pos A="0.661309" C="0.00531357" G="0.154881" T="0.178496"/>
      <pos A="6.55996e-05" C="0.00531357" G="6.55996e-05" T="0.994555"/>
      <pos A="0.0131855" C="6.55996e-05" G="0.976187" T="0.0105615"/>
      <pos A="6.55996e-05" C="6.55996e-05" G="6.55996e-05" T="0.999803"/>
      <pos A="0.467791" C="0.0492653" G="0.0204015" T="0.462543"/>
      <pos A="0.408095" C="0.206048" G="0.18768" T="0.198176"/>
      <pos A="0.234912" C="0.143073" G="0.150945" T="0.471071"/>
    </motif>
    <motif db="0" id="KLF15_HUMAN.H11MO.0.A" length="19" nsites="479" evalue="1.0e+000"
        url="http://hocomoco.autosome.ru/motif/KLF15_HUMAN.H11MO.0.A">
      <pos A="0.311052" C="0.0355354" G="0.542736" T="0.110676"/>
      <pos A="0.258871" C="0.0125757" G="0.695105" T="0.0334481"/>
      <pos A="5.21812e-05" C="0.00213943" G="0.997756" T="5.21812e-05"/>
      <pos A="0.0167502" C="0.00631392" G="0.974796" T="0.00213943"/>
      <pos A="0.536475" C="0.354884" G="5.21812e-05" T="0.108589"/>
      <pos A="0.0689313" C="0.00631392" G="0.918441" T="0.00631392"/>
      <pos A="0.0125757" C="0.0146629" G="0.885045" T="0.0877166"/>
      <pos A="0.492642" C="0.0313609" G="0.423763" T="0.0522334"/>
      <pos A="0.116938" C="0.00631392" G="0.868347" T="0.00840117"/>
      <pos A="0.313139" C="0.344448" G="0.298528" T="0.0438844"/>
      <pos A="0.344448" C="0.16077" G="0.286005" T="0.208777"/>
      <pos A="0.233824" C="0.0438844" G="0.582394" T="0.139898"/>
      <pos A="0.150334" C="0.0209247" G="0.797381" T="0.0313609"/>
      <pos A="0.185817" C="0.0313609" G="0.770246" T="0.0125757"/>
      <pos A="0.256784" C="0.133636" G="0.576132" T="0.0334481"/>
      <pos A="0.177468" C="0.104415" G="0.665884" T="0.0522334"/>
      <pos A="0.277656" C="0.129461" G="0.446723" T="0.146159"/>
      <pos A="0.0877166" C="0.0939783" G="0.743112" T="0.0751931"/>
      <pos A="0.18373" C="0.0167502" G="0.730589" T="0.0689313"/>
    </motif>
    <motif db="0" id="KLF16_HUMAN.H11MO.0.D" length="19" nsites="650" evalue="1.0e+000"
        url="http://hocomoco.autosome.ru/motif/KLF16_HUMAN.H11MO.0.D">
      <pos A="0.193086" C="0.162321" G="0.449969" T="0.194624"/>
      <pos A="0.0977157" C="0.120789" G="0.529957" T="0.251538"/>
      <pos A="0.0611829" C="0.0334948" G="0.859522" T="0.0458006"/>
      <pos A="0.00811414" C="0.0219582" G="0.949508" T="0.0204199"/>
      <pos A="0.034264" C="0.00811414" G="0.920281" T="0.0373404"/>
      <pos A="0.127711" C="0.484579" G="0.0123443" T="0.375365"/>
      <pos A="0.0458006" C="0.0134979" G="0.891824" T="0.0488771"/>
      <pos A="0.0392632" C="0.0300338" G="0.565336" T="0.365367"/>
      <pos A="0.0665667" C="0.00503769" G="0.872597" T="0.0557991"/>
      <pos A="0.155399" C="0.0492617" G="0.524573" T="0.270766"/>
      <pos A="0.140017" C="0.26769" G="0.358445" T="0.233849"/>
      <pos A="0.18924" C="0.0877173" G="0.592255" T="0.130788"/>
      <pos A="0.0738733" C="0.0323412" G="0.809145" T="0.0846408"/>
      <pos A="0.0615675" C="0.0646439" G="0.78761" T="0.086179"/>
      <pos A="0.0769497" C="0.0692586" G="0.676857" T="0.176934"/>
      <pos A="0.0719505" C="0.108868" G="0.698008" T="0.121174"/>
      <pos A="0.058491" C="0.126173" G="0.710698" T="0.104638"/>
      <pos A="0.0415705" C="0.104638" G="0.713775" T="0.140017"/>
      <pos A="0.1031" C="0.14617" G="0.523035" T="0.227696"/>
    </motif>
    <motif db="0" id="KLF3_HUMAN.H11MO.0.B" length="19" nsites="498" evalue="1.0e+000"
        url="http://hocomoco.autosome.ru/motif/KLF3_HUMAN.H11MO.0.B">
      <pos A="0.212859" C="0.188767" G="0.471843" T="0.126531"/>
      <pos A="0.226912" C="0.222897" G="0.461805" T="0.0883859"/>
      <pos A="0.259034" C="0.204828" G="0.42366" T="0.112477"/>
      <pos A="0.244981" C="0.18676" G="0.495935" T="0.0723248"/>
      <pos A="0.327294" C="0.246989" G="0.315248" T="0.11047"/>
      <pos A="0.345362" C="0.044218" G="0.359416" T="0.251004"/>
      <pos A="0.0341799" C="5.01907e-05" G="0.96572" T="5.01907e-05"/>
      <pos A="0.00607308" C="5.01907e-05" G="0.991819" T="0.00205782"/>
      <pos A="0.00406545" C="0.00808071" G="0.985796" T="0.00205782"/>
      <pos A="0.0863782" C="0.642491" G="5.01907e-05" T="0.27108"/>
      <pos A="0.00808071" C="0.00607308" G="0.981781" T="0.00406545"/>
      <pos A="0.00406545" C="0.0261494" G="0.724804" T="0.244981"/>
      <pos A="0.184752" C="0.0181189" G="0.754919" T="0.0422104"/>
      <pos A="0.0763401" C="0.0100883" G="0.843254" T="0.0703172"/>
      <pos A="0.0843706" C="0.6184" G="0.148615" T="0.148615"/>
      <pos A="0.182744" C="0.3815" G="0.162668" T="0.273088"/>
      <pos A="0.130546" C="0.204828" G="0.495935" T="0.168691"/>
      <pos A="0.0924011" C="0.242973" G="0.530064" T="0.134561"/>
      <pos A="0.160661" C="0.218882" G="0.481881" T="0.138577"/>
    </motif>
    <motif db="0" id="KLF5_HUMAN.H11MO.0.A" length="14" nsites="500" evalue="1.0e+000"
        url="http://hocomoco.autosome.ru/motif/KLF5_HUMAN.H11MO.0.A">
      <pos A="0.421966" C="0.0340432" G="0.204009" T="0.339982"/>
      <pos A="0.0460408" C="0.00404919" G="0.943861" T="0.00604879"/>
      <pos A="0.00804839" C="0.00804839" G="0.967856" T="0.0160468"/>
      <pos A="0.0240452" C="0.0360428" G="0.929864" T="0.010048"/>
      <pos A="0.178014" C="0.184013" G="0.00804839" T="0.629924"/>
      <pos A="0.0460408" C="0.00204959" G="0.941862" T="0.010048"/>
      <pos A="0.040042" C="0.010048" G="0.543941" T="0.405969"/>
      <pos A="0.0160468" C="4.999e-05" G="0.963857" T="0.020046"/>
      <pos A="0.05004" C="0.030044" G="0.829884" T="0.090032"/>
      <pos A="0.106029" C="0.633923" G="0.110028" T="0.15002"/>
      <pos A="0.248" C="0.182014" G="0.192012" T="0.377974"/>
      <pos A="0.104029" C="0.136023" G="0.605929" T="0.154019"/>
      <pos A="0.154019" C="0.124025" G="0.50195" T="0.220006"/>
      <pos A="0.14802" C="0.210008" G="0.493951" T="0.14802"/>
    </motif>
    <motif db="0" id="KLF6_HUMAN.H11MO.0.A" length="19" nsites="496" evalue="1.0e+000"
        url="http://hocomoco.autosome.ru/motif/KLF6_HUMAN.H11MO.0.A">
      <pos A="0.155261" C="0.185497" G="0.510028" T="0.149214"/>
      <pos A="0.22178" C="0.247984" G="0.479792" T="0.0504435"/>
      <pos A="0.445525" C="0.189528" G="0.280236" T="0.0847107"/>
      <pos A="0.459635" C="0.0181919" G="0.368928" T="0.153245"/>
      <pos A="0.0484277" C="0.00609756" G="0.814402" T="0.131072"/>
      <pos A="0.0242391" C="5.03931e-05" G="0.955503" T="0.0202076"/>
      <pos A="0.0443963" C="0.0524592" G="0.891" T="0.0121447"/>
      <pos A="0.260079" C="0.457619" G="5.03931e-05" T="0.282252"/>
      <pos A="0.116962" C="0.00609756" G="0.854717" T="0.0222233"/>
      <pos A="0.0282705" C="0.0222233" G="0.689428" T="0.260079"/>
      <pos A="0.209686" C="0.0645535" G="0.68338" T="0.0423806"/>
      <pos A="0.0867265" C="0.0302862" G="0.836575" T="0.046412"/>
      <pos A="0.229843" C="0.453588" G="0.20767" T="0.108899"/>
      <pos A="0.294346" C="0.318535" G="0.13712" T="0.25"/>
      <pos A="0.0625378" C="0.157277" G="0.522123" T="0.258063"/>
      <pos A="0.147198" C="0.127041" G="0.608799" T="0.116962"/>
      <pos A="0.161308" C="0.171387" G="0.602751" T="0.0645535"/>
      <pos A="0.34877" C="0.110915" G="0.433431" T="0.106884"/>
      <pos A="0.258063" C="0.233874" G="0.455604" T="0.0524592"/>
    </motif>
    <motif db="0" id="LEF1_HUMAN.H11MO.0.A" length="14" nsites="456" evalue="1.0e+000"
        url="http://hocomoco.autosome.ru/motif/LEF1_HUMAN.H11MO.0.A">
      <pos A="0.0767924" C="0.260963" G="0.274118" T="0.388128"/>
      <pos A="0.0329423" C="0.63588" G="0.184225" T="0.146952"/>
      <pos A="0.0175948" C="0.708233" G="0.0132098" T="0.260963"/>
      <pos A="0.122835" C="0.0460973" G="0.0197873" T="0.81128"/>
      <pos A="0.00224731" C="0.138182" G="0.0351348" T="0.824435"/>
      <pos A="0.00224731" C="0.0132098" G="0.0329423" T="0.951601"/>
      <pos A="0.0439048" C="0.4254" G="0.519678" T="0.0110173"/>
      <pos A="0.456095" C="0.138182" G="0.0154023" T="0.39032"/>
      <pos A="0.278503" C="0.166685" G="0.157915" T="0.396898"/>
      <pos A="0.28508" C="0.190802" G="0.201765" T="0.322353"/>
      <pos A="0.0417123" C="0.129412" G="0.149145" T="0.67973"/>
      <pos A="0.0395198" C="0.31139" G="0.383743" T="0.265348"/>
      <pos A="0.116257" C="0.46048" G="0.0899474" T="0.333315"/>
      <pos A="0.313583" C="0.221497" G="0.103102" T="0.361818"/>
    </motif>
    <motif db="0" id="LHX9_HUMAN.H11MO.0.D" length="18" nsites="4401" evalue="1.0e+000"
        url="http://hocomoco.autosome.ru/motif/LHX9_HUMAN.H11MO.0.D">
      <pos A="0.128837" C="0.439896" G="0.15065" T="0.280617"/>
      <pos A="0.0147179" C="0.092653" G="0.0135818" T="0.879047"/>
      <pos A="0.982942" C="0.0156836" G="0.000460112" T="0.000914544"/>
      <pos A="0.998904" C="0.0002897" G="0.000516916" T="0.0002897"/>
      <pos A="6.24844e-05" C="0.000516916" G="6.24844e-05" T="0.999358"/>
      <pos A="0.000516916" C="0.001653" G="0.021648" T="0.976182"/>
      <pos A="0.801453" C="0.0002897" G="0.19774" T="0.000516916"/>
      <pos A="0.216145" C="0.139573" G="0.610364" T="0.0339177"/>
      <pos A="0.0666936" C="0.430921" G="0.15917" T="0.343215"/>
      <pos A="0.239434" C="0.253295" G="0.187856" T="0.319414"/>
      <pos A="0.337819" C="0.229437" G="0.110149" T="0.322595"/>
      <pos A="0.360938" C="0.154399" G="0.0666936" T="0.417969"/>
      <pos A="0.381615" C="0.0775999" G="0.0301118" T="0.510673"/>
      <pos A="0.509083" C="0.0403365" G="0.0105712" T="0.440009"/>
      <pos A="0.515672" C="0.0269308" G="0.0339745" T="0.423423"/>
      <pos A="0.396157" C="0.041927" G="0.0794176" T="0.482499"/>
      <pos A="0.332479" C="0.0704994" G="0.150707" T="0.446315"/>
      <pos A="0.340262" C="0.113954" G="0.20984" T="0.335944"/>
    </motif>
    <motif db="0" id="LMX1A_HUMAN.H11MO.0.D" length="19" nsites="23" evalue="1.0e+000"
        url="http://hocomoco.autosome.ru/motif/LMX1A_HUMAN.H11MO.0.D">
      <pos A="0.0768398" C="0.25" G="0.0768398" T="0.59632"/>
      <pos A="0.888528" C="0.0227273" G="0.0227273" T="0.0660173"/>
      <pos A="0.910173" C="0.00108225" G="0.00108225" T="0.0876623"/>
      <pos A="0.00108225" C="0.0443723" G="0.00108225" T="0.953463"/>
      <pos A="0.00108225" C="0.0443723" G="0.00108225" T="0.953463"/>
      <pos A="0.996753" C="0.00108225" G="0.00108225" T="0.00108225"/>
      <pos A="0.823593" C="0.0443723" G="0.130952" T="0.00108225"/>
      <pos A="0.174242" C="0.130952" G="0.0443723" T="0.650433"/>
      <pos A="0.217532" C="0.00108225" G="0.0876623" T="0.693723"/>
      <pos A="0.390693" C="0.130952" G="0.130952" T="0.347403"/>
      <pos A="0.0443723" C="0.174242" G="0.260823" T="0.520563"/>
      <pos A="0.130952" C="0.0876623" G="0.390693" T="0.390693"/>
      <pos A="0.130952" C="0.217532" G="0.00108225" T="0.650433"/>
      <pos A="0.477273" C="0.130952" G="0.0443723" T="0.347403"/>
      <pos A="0.737013" C="0.0443723" G="0.00108225" T="0.217532"/>
      <pos A="0.304113" C="0.00108225" G="0.00108225" T="0.693723"/>
      <pos A="0.228355" C="0.0119048" G="0.0119048" T="0.747835"/>
      <pos A="0.477273" C="0.0443723" G="0.130952" T="0.347403"/>
      <pos A="0.412338" C="0.0660173" G="0.109307" T="0.412338"/>
    </motif>
    <motif db="0" id="LYL1_HUMAN.H11MO.0.A" length="14" nsites="453" evalue="1.0e+000"
        url="http://hocomoco.autosome.ru/motif/LYL1_HUMAN.H11MO.0.A">
      <pos A="0.205308" C="0.441459" G="0.203101" T="0.150132"/>
      <pos A="0.145718" C="0.695266" G="0.0265394" T="0.132476"/>
      <pos A="0.64009" C="0.0508166" G="0.0464026" T="0.26269"/>
      <pos A="0.0574377" C="0.125855" G="0.490013" T="0.326694"/>
      <pos A="0.130269" C="0.730578" G="0.0441955" T="0.094957"/>
      <pos A="0.105992" C="5.51755e-05" G="0.00667623" T="0.887277"/>
      <pos A="0.00226219" C="0.176617" G="0.810031" T="0.0110903"/>
      <pos A="0.00667623" C="0.298003" G="0.181031" T="0.51429"/>
      <pos A="0.0618517" C="0.207515" G="0.220757" T="0.509876"/>
      <pos A="0.207515" C="0.220757" G="0.130269" T="0.441459"/>
      <pos A="0.0441955" C="0.512083" G="0.119234" T="0.324487"/>
      <pos A="0.094957" C="0.580501" G="0.110406" T="0.214136"/>
      <pos A="0.141304" C="0.187652" G="0.181031" T="0.490013"/>
      <pos A="0.119234" C="0.273725" G="0.379662" T="0.227378"/>
    </motif>
    <motif db="0" id="MAFA_HUMAN.H11MO.0.D" length="21" nsites="27" evalue="1.0e+000"
        url="http://hocomoco.autosome.ru/motif/MAFA_HUMAN.H11MO.0.D">
      <pos A="0.101003" C="0.35739" G="0.368635" T="0.172972"/>
      <pos A="0.104377" C="0.000922509" G="0.279799" T="0.614901"/>
      <pos A="0.0324086" C="0.0324086" G="0.774581" T="0.160602"/>
      <pos A="0.000922509" C="0.981489" G="0.0166656" T="0.000922509"/>
      <pos A="0.0931318" C="0.000922509" G="0.000922509" T="0.905023"/>
      <pos A="0.000922509" C="0.0998788" G="0.898276" T="0.000922509"/>
      <pos A="0.713858" C="0.104377" G="0.0166656" T="0.1651"/>
      <pos A="0.149357" C="0.592411" G="0.138112" T="0.12012"/>
      <pos A="0.000922509" C="0.381005" G="0.363013" T="0.25506"/>
      <pos A="0.324779" C="0.457471" G="0.0369066" T="0.180843"/>
      <pos A="0.167349" C="0.376507" G="0.117871" T="0.338274"/>
      <pos A="0.0369066" C="0.153855" G="0.668877" T="0.140361"/>
      <pos A="0.0818868" C="0.614901" G="0.0683927" T="0.234819"/>
      <pos A="0.66213" C="0.0841358" G="0.0818868" T="0.171847"/>
      <pos A="0.246064" C="0.144859" G="0.506949" T="0.102128"/>
      <pos A="0.0841358" C="0.538435" G="0.0683927" T="0.309036"/>
      <pos A="0.252811" C="0.396748" G="0.000922509" T="0.349519"/>
      <pos A="0.149357" C="0.133614" G="0.104377" T="0.612652"/>
      <pos A="0.0841358" C="0.342772" G="0.0818868" T="0.491206"/>
      <pos A="0.113373" C="0.648636" G="0.0886338" T="0.149357"/>
      <pos A="0.250562" C="0.318032" G="0.32253" T="0.108875"/>
    </motif>
    <motif db="0" id="MAFF_HUMAN.H11MO.0.B" length="18" nsites="473" evalue="1.0e+000"
        url="http://hocomoco.autosome.ru/motif/MAFF_HUMAN.H11MO.0.B">
      <pos A="0.0571232" C="0.0698055" G="0.0824878" T="0.790583"/>
      <pos A="0.02119" C="0.0951702" G="0.765219" T="0.118421"/>
      <pos A="0.0550095" C="0.883587" G="0.0296449" T="0.0317586"/>
      <pos A="0.0846016" C="0.0613507" G="0.006394" T="0.847654"/>
      <pos A="0.0275312" C="0.11208" G="0.744082" T="0.116307"/>
      <pos A="0.77156" C="0.0507821" G="0.0444409" T="0.133217"/>
      <pos A="0.0592369" C="0.410114" G="0.433365" T="0.0972839"/>
      <pos A="0.0846016" C="0.088829" G="0.0592369" T="0.767332"/>
      <pos A="0.0909427" C="0.661647" G="0.0423272" T="0.205083"/>
      <pos A="0.672215" C="0.0571232" G="0.122648" T="0.148013"/>
      <pos A="0.0655781" C="0.0930564" G="0.625713" T="0.215652"/>
      <pos A="0.0402135" C="0.780015" G="0.11208" T="0.0676918"/>
      <pos A="0.58978" C="0.109966" G="0.120535" T="0.179719"/>
      <pos A="0.177605" C="0.234676" G="0.224107" T="0.363612"/>
      <pos A="0.234676" C="0.137445" G="0.122648" T="0.505231"/>
      <pos A="0.164923" C="0.177605" G="0.0465546" T="0.610917"/>
      <pos A="0.0993976" C="0.253699" G="0.0782604" T="0.568643"/>
      <pos A="0.131103" C="0.205083" G="0.133217" T="0.530596"/>
    </motif>
    <motif db="0" id="MAF_HUMAN.H11MO.0.A" length="19" nsites="500" evalue="1.0e+000"
        url="http://hocomoco.autosome.ru/motif/MAF_HUMAN.H11MO.0.A">
      <pos A="0.305989" C="0.236003" G="0.333983" T="0.124025"/>
      <pos A="0.469956" C="0.142022" G="0.20201" T="0.186013"/>
      <pos A="0.587932" C="0.0840332" G="0.0780344" T="0.25"/>
      <pos A="0.391972" C="0.0880324" G="0.118026" T="0.40197"/>
      <pos A="0.154019" C="0.311988" G="0.269996" T="0.263997"/>
      <pos A="0.110028" C="0.040042" G="0.0260448" T="0.823885"/>
      <pos A="0.0180464" C="0.0140472" G="0.959858" T="0.00804839"/>
      <pos A="0.124025" C="0.855879" G="0.00604879" T="0.0140472"/>
      <pos A="0.0640372" C="0.00604879" G="0.0120476" T="0.917866"/>
      <pos A="0.0180464" C="0.00604879" G="0.90187" T="0.0740352"/>
      <pos A="0.881874" C="0.0240452" G="0.0680364" T="0.0260448"/>
      <pos A="0.10203" C="0.445961" G="0.327984" T="0.124025"/>
      <pos A="0.238002" C="0.118026" G="0.154019" T="0.489952"/>
      <pos A="0.242002" C="0.411968" G="0.120026" T="0.226005"/>
      <pos A="0.473955" C="0.112028" G="0.154019" T="0.259998"/>
      <pos A="0.194011" C="0.0720356" G="0.575935" T="0.158018"/>
      <pos A="0.160018" C="0.511948" G="0.218006" T="0.110028"/>
      <pos A="0.461958" C="0.236003" G="0.146021" T="0.156019"/>
      <pos A="0.40197" C="0.15202" G="0.234003" T="0.212008"/>
    </motif>
    <motif db="0" id="MAZ_HUMAN.H11MO.0.A" length="22" nsites="500" evalue="1.0e+000"
        url="http://hocomoco.autosome.ru/motif/MAZ_HUMAN.H11MO.0.A">
      <pos A="0.216007" C="0.144021" G="0.503949" T="0.136023"/>
      <pos A="0.283993" C="0.0240452" G="0.65192" T="0.040042"/>
      <pos A="0.30199" C="0.0120476" G="0.673915" T="0.0120476"/>
      <pos A="0.0820336" C="0.0180464" G="0.865877" T="0.0340432"/>
      <pos A="0.0520396" C="0.112028" G="0.825885" T="0.010048"/>
      <pos A="0.64792" C="0.0880324" G="0.0260448" T="0.238002"/>
      <pos A="0.0540392" C="0.010048" G="0.905869" T="0.030044"/>
      <pos A="0.114027" C="0.020046" G="0.85188" T="0.0140472"/>
      <pos A="0.265997" C="0.0340432" G="0.665917" T="0.0340432"/>
      <pos A="0.271996" C="0.00804839" G="0.679914" T="0.040042"/>
      <pos A="0.114027" C="0.20201" G="0.655919" T="0.0280444"/>
      <pos A="0.317986" C="0.134023" G="0.331984" T="0.216007"/>
      <pos A="0.174015" C="0.040042" G="0.69791" T="0.0880324"/>
      <pos A="0.333983" C="0.0540392" G="0.553939" T="0.0580384"/>
      <pos A="0.190012" C="0.120026" G="0.64792" T="0.0420416"/>
      <pos A="0.365977" C="0.0780344" G="0.511948" T="0.0440412"/>
      <pos A="0.29999" C="0.0720356" G="0.569936" T="0.0580384"/>
      <pos A="0.329984" C="0.134023" G="0.455959" T="0.080034"/>
      <pos A="0.259998" C="0.0620376" G="0.555939" T="0.122026"/>
      <pos A="0.273995" C="0.204009" G="0.445961" T="0.0760348"/>
      <pos A="0.355979" C="0.106029" G="0.429964" T="0.108028"/>
      <pos A="0.273995" C="0.0980304" G="0.561938" T="0.0660368"/>
    </motif>
    <motif db="0" id="MAZ_HUMAN.H11MO.1.A" length="11" nsites="486" evalue="1.0e+000"
        url="http://hocomoco.autosome.ru/motif/MAZ_HUMAN.H11MO.1.A">
      <pos A="0.32303" C="0.137883" G="0.512292" T="0.0267949"/>
      <pos A="0.487605" C="0.0453096" G="0.368288" T="0.0987965"/>
      <pos A="0.0658815" C="0.006223" G="0.921672" T="0.006223"/>
      <pos A="5.14297e-05" C="5.14297e-05" G="0.98956" T="0.0103374"/>
      <pos A="0.00210862" C="0.006223" G="0.98956" T="0.00210862"/>
      <pos A="0.648066" C="0.302458" G="5.14297e-05" T="0.049424"/>
      <pos A="0.0288521" C="0.00210862" G="0.966931" T="0.00210862"/>
      <pos A="0.00416581" C="5.14297e-05" G="0.98956" T="0.006223"/>
      <pos A="0.123483" C="0.0165089" G="0.837328" T="0.0226805"/>
      <pos A="0.123483" C="0.006223" G="0.866128" T="0.00416581"/>
      <pos A="0.115254" C="0.341545" G="0.469091" T="0.0741103"/>
    </motif>
    <motif db="0" id="MCR_HUMAN.H11MO.0.D" length="17" nsites="7" evalue="1.0e+000"
        url="http://hocomoco.autosome.ru/motif/MCR_HUMAN.H11MO.0.D">
      <pos A="0.386933" C="0.246088" G="0.105243" T="0.261737"/>
      <pos A="0.692097" C="0.00352113" G="0.00352113" T="0.300861"/>
      <pos A="0.128717" C="0.00352113" G="0.864241" T="0.00352113"/>
      <pos A="0.410407" C="0.00352113" G="0.285211" T="0.300861"/>
      <pos A="0.457355" C="0.410407" G="0.128717" T="0.00352113"/>
      <pos A="0.00352113" C="0.739045" G="0.128717" T="0.128717"/>
      <pos A="0.582551" C="0.00352113" G="0.00352113" T="0.410407"/>
      <pos A="0.199139" C="0.16784" G="0.590376" T="0.0426448"/>
      <pos A="0.16784" C="0.199139" G="0.590376" T="0.0426448"/>
      <pos A="0.18349" C="0.0426448" G="0.0426448" T="0.731221"/>
      <pos A="0.00352113" C="0.160016" G="0.253912" T="0.582551"/>
      <pos A="0.160016" C="0.00352113" G="0.832942" T="0.00352113"/>
      <pos A="0.441706" C="0.00352113" G="0.00352113" T="0.551252"/>
      <pos A="0.285211" C="0.00352113" G="0.285211" T="0.426056"/>
      <pos A="0.00352113" C="0.300861" G="0.692097" T="0.00352113"/>
      <pos A="0.128717" C="0.00352113" G="0.285211" T="0.582551"/>
      <pos A="0.46518" C="0.0426448" G="0.324335" T="0.16784"/>
    </motif>
    <motif db="0" id="MNX1_HUMAN.H11MO.0.D" length="19" nsites="27" evalue="1.0e+000"
        url="http://hocomoco.autosome.ru/motif/MNX1_HUMAN.H11MO.0.D">
      <pos A="0.305351" C="0.489852" G="0.0839483" T="0.120849"/>
      <pos A="0.111624" C="0.222325" G="0.259225" T="0.406827"/>
      <pos A="0.554428" C="0.0747232" G="0.111624" T="0.259225"/>
[truncated: 225,195 more chars]
