# Supplementary material for: DeepEPI: CNN-transformer-based model for extracting TF interactions through predicting enhancer-promoter interactions
Source: Bioinform Adv. 2025 Sep 17;5(1):vbaf221. doi: 10.1093/bioadv/vbaf221 (PMC12478696; doi:10.1093/bioadv/vbaf221)
Supplement: vbaf221_Supplementary_Data [file vbaf221_supplementary_data.zip › Supplementary_file5/K562/result_enhancer127-k562/tomtom.tsv]

Query_ID	Target_ID	Optimal_offset	p-value	E-value	q-value	Overlap	Query_consensus	Target_consensus	Orientation
M0	IRX2_HUMAN.H11MO.0.D	-7	0.000873462	0.671693	0.484086	19	TTGCCTGCAAAGCTCCCCAGCCAATACTACATCGCATGAC	CCAACATGCCCACCCATGT	-
M0	ZN341_HUMAN.H11MO.0.C	4	0.000890487	0.684785	0.484086	18	TTGCCTGCAAAGCTCCCCAGCCAATACTACATCGCATGAC	GCTCTTCCCTCCCCCCCCCCCC	-
M0	ZN563_HUMAN.H11MO.0.C	-22	0.00129122	0.992948	0.484086	18	TTGCCTGCAAAGCTCCCCAGCCAATACTACATCGCATGAC	GCAGCTGCCAGTGAGGATCCC	-
M0	SPIC_HUMAN.H11MO.0.D	-6	0.00184724	1.42053	0.484086	13	TTGCCTGCAAAGCTCCCCAGCCAATACTACATCGCATGAC	CCTCCCCTTCCTC	-
M0	PURA_HUMAN.H11MO.0.D	-2	0.00190346	1.46376	0.484086	17	TTGCCTGCAAAGCTCCCCAGCCAATACTACATCGCATGAC	CCCTGCCCCCCCCTTCC	-
M0	PAX5_HUMAN.H11MO.0.A	-19	0.00190932	1.46826	0.484086	21	TTGCCTGCAAAGCTCCCCAGCCAATACTACATCGCATGAC	GCCTGGGCAGCAGAGCGTGAC	+
M0	PATZ1_HUMAN.H11MO.0.C	-8	0.00240275	1.84772	0.484086	22	TTGCCTGCAAAGCTCCCCAGCCAATACTACATCGCATGAC	CCTCCCCCCCCGCCCCCTCCCC	-
M0	Z324A_HUMAN.H11MO.0.C	-18	0.00317914	2.44476	0.484086	22	TTGCCTGCAAAGCTCCCCAGCCAATACTACATCGCATGAC	TGGCAGCAAAGGATGGTTTGATA	-
M0	TBX21_HUMAN.H11MO.0.A	-5	0.00372821	2.867	0.484086	13	TTGCCTGCAAAGCTCCCCAGCCAATACTACATCGCATGAC	TTCACACCTCCAC	-
M0	SP4_HUMAN.H11MO.0.A	-2	0.00380502	2.92606	0.484086	20	TTGCCTGCAAAGCTCCCCAGCCAATACTACATCGCATGAC	CCCGGCCCCGCCCCCTTCCC	-
M0	PAX2_HUMAN.H11MO.0.D	-23	0.00400494	3.0798	0.484086	17	TTGCCTGCAAAGCTCCCCAGCCAATACTACATCGCATGAC	GTTCAGTCATGCGTGACA	+
M0	PROX1_HUMAN.H11MO.0.D	-6	0.00411777	3.16656	0.484086	17	TTGCCTGCAAAGCTCCCCAGCCAATACTACATCGCATGAC	CCCAACCCGCCTTACCC	-
M0	TEAD4_HUMAN.H11MO.0.A	-30	0.00453013	3.48367	0.494523	10	TTGCCTGCAAAGCTCCCCAGCCAATACTACATCGCATGAC	ATGCCAGGAATGT	-
M1	SPIC_HUMAN.H11MO.0.D	-7	9.35693e-05	0.0719548	0.116706	13	GAAGGCTTGGGCAGTAGTAGGTCTCTAGGGCAAGGATAGC	GAGGAAGGGGAGG	+
M1	VEZF1_HUMAN.H11MO.0.C	-1	0.000206973	0.159162	0.116706	22	GAAGGCTTGGGCAGTAGTAGGTCTCTAGGGCAAGGATAGC	GGGGAGGGGGGAGGGGGAGGGG	+
M1	IRX2_HUMAN.H11MO.0.D	-11	0.00030104	0.2315	0.116706	19	GAAGGCTTGGGCAGTAGTAGGTCTCTAGGGCAAGGATAGC	ACATGGGTGGGCATGTTGG	+
M1	ZBT17_HUMAN.H11MO.0.A	-1	0.000356989	0.274524	0.116706	19	GAAGGCTTGGGCAGTAGTAGGTCTCTAGGGCAAGGATAGC	GAGGGTGGGGGAGGGGAAG	+
M1	ZN394_HUMAN.H11MO.0.C	-4	0.000428813	0.329757	0.116706	20	GAAGGCTTGGGCAGTAGTAGGTCTCTAGGGCAAGGATAGC	AGAATGGAATAGAATGGAAT	+
M1	MNX1_HUMAN.H11MO.0.D	-13	0.000459586	0.353422	0.116706	19	GAAGGCTTGGGCAGTAGTAGGTCTCTAGGGCAAGGATAGC	TTAAGGGTTATTAAAATAG	-
M1	ZN563_HUMAN.H11MO.0.C	-4	0.000539662	0.415	0.117463	21	GAAGGCTTGGGCAGTAGTAGGTCTCTAGGGCAAGGATAGC	GCAGCTGCCAGTGAGGATCCC	-
M1	Z324A_HUMAN.H11MO.0.C	-8	0.000677712	0.52116	0.123665	23	GAAGGCTTGGGCAGTAGTAGGTCTCTAGGGCAAGGATAGC	TGGCAGCAAAGGATGGTTTGATA	-
M1	OLIG2_HUMAN.H11MO.0.B	-28	0.000743154	0.571485	0.123665	12	GAAGGCTTGGGCAGTAGTAGGTCTCTAGGGCAAGGATAGC	CAGAAGGGAAACAGCTGG	-
M1	RXRA_HUMAN.H11MO.0.A	-15	0.000811653	0.624161	0.123665	20	GAAGGCTTGGGCAGTAGTAGGTCTCTAGGGCAAGGATAGC	GGGGGAGGCAGAGGTCAGAG	+
M1	PROX1_HUMAN.H11MO.0.D	-4	0.000932818	0.717337	0.129205	17	GAAGGCTTGGGCAGTAGTAGGTCTCTAGGGCAAGGATAGC	GGGTAAGGCGGGTTGGG	+
M1	PTF1A_HUMAN.H11MO.0.B	-25	0.00103677	0.797273	0.131636	15	GAAGGCTTGGGCAGTAGTAGGTCTCTAGGGCAAGGATAGC	GGGAAAGGGGGCAGCTGG	-
M1	KLF6_HUMAN.H11MO.0.A	1	0.00112529	0.865349	0.131886	18	GAAGGCTTGGGCAGTAGTAGGTCTCTAGGGCAAGGATAGC	GGAAGGGCGGGGCCGGGGG	+
M1	MAZ_HUMAN.H11MO.0.A	-7	0.00136953	1.05317	0.140076	22	GAAGGCTTGGGCAGTAGTAGGTCTCTAGGGCAAGGATAGC	GGGGGAGGGGGGGGGGGGGGGG	+
M1	LYL1_HUMAN.H11MO.0.A	-25	0.0014417	1.10866	0.140076	14	GAAGGCTTGGGCAGTAGTAGGTCTCTAGGGCAAGGATAGC	CAGGAAACAGCTGG	-
M1	PATZ1_HUMAN.H11MO.0.C	-1	0.00147098	1.13119	0.140076	22	GAAGGCTTGGGCAGTAGTAGGTCTCTAGGGCAAGGATAGC	GGGGAGGGGGCGGGGGGGGAGG	+
M1	NR1D1_HUMAN.H11MO.0.B	-18	0.00179789	1.38258	0.159055	19	GAAGGCTTGGGCAGTAGTAGGTCTCTAGGGCAAGGATAGC	AGGGAAGTGGGTCAGAAGG	+
M1	SP4_HUMAN.H11MO.0.A	-8	0.00187908	1.44501	0.159055	20	GAAGGCTTGGGCAGTAGTAGGTCTCTAGGGCAAGGATAGC	GGGAAGGGGGCGGGGCCGGG	+
M1	TLX1_HUMAN.H11MO.0.D	-13	0.00215356	1.65609	0.172695	17	GAAGGCTTGGGCAGTAGTAGGTCTCTAGGGCAAGGATAGC	CTGGCAAGTTGCCAAGG	+
M1	EGR1_HUMAN.H11MO.0.A	0	0.00274393	2.11008	0.209035	17	GAAGGCTTGGGCAGTAGTAGGTCTCTAGGGCAAGGATAGC	GAGGGCGTGGGCGGGGG	+
M1	ZN341_HUMAN.H11MO.0.C	1	0.00295573	2.27296	0.214448	21	GAAGGCTTGGGCAGTAGTAGGTCTCTAGGGCAAGGATAGC	GGGGGGGGGGGGAGGGAAGAGC	+
M1	ZN589_HUMAN.H11MO.0.D	-8	0.00566546	4.35674	0.349696	16	GAAGGCTTGGGCAGTAGTAGGTCTCTAGGGCAAGGATAGC	CGGCAGTAACCGTGGG	-
M1	OSR2_HUMAN.H11MO.0.C	-2	0.00612912	4.71329	0.349696	16	GAAGGCTTGGGCAGTAGTAGGTCTCTAGGGCAAGGATAGC	CAGCAGAAGCAGCAGC	-
M1	SP3_HUMAN.H11MO.0.B	-2	0.00632951	4.86739	0.349696	20	GAAGGCTTGGGCAGTAGTAGGTCTCTAGGGCAAGGATAGC	GGGGGGGGGCGGGGCCGGGG	+
M1	PURA_HUMAN.H11MO.0.D	0	0.00645107	4.96087	0.349696	17	GAAGGCTTGGGCAGTAGTAGGTCTCTAGGGCAAGGATAGC	GGAAGGGGGGGGCAGGG	+
M1	ZFX_HUMAN.H11MO.1.A	0	0.00645107	4.96087	0.349696	17	GAAGGCTTGGGCAGTAGTAGGTCTCTAGGGCAAGGATAGC	GGGGGCGGAGGCCGGGG	+
M1	AIRE_HUMAN.H11MO.0.C	-6	0.00665599	5.11845	0.349696	18	GAAGGCTTGGGCAGTAGTAGGTCTCTAGGGCAAGGATAGC	ATTGGTTTTATTGGTTAA	+
M1	HME2_HUMAN.H11MO.0.D	-19	0.0075567	5.8111	0.383784	11	GAAGGCTTGGGCAGTAGTAGGTCTCTAGGGCAAGGATAGC	GGTAATTAGGG	+
M1	PAX8_HUMAN.H11MO.0.D	-20	0.00847928	6.52057	0.416748	14	GAAGGCTTGGGCAGTAGTAGGTCTCTAGGGCAAGGATAGC	GTCACTGAAGCGGG	+
M1	RARG_HUMAN.H11MO.2.D	-19	0.0101436	7.80042	0.482967	20	GAAGGCTTGGGCAGTAGTAGGTCTCTAGGGCAAGGATAGC	GGGGGTCACCCAGAGGTCAC	+
M2	MNX1_HUMAN.H11MO.0.D	-9	0.000326541	0.25111	0.221443	19	ATGTGGGTCTAAGCTAATGTAGCTTACAGGATCCCGGAAT	CTATTTTAATAACCCTTAA	+
M2	IRX2_HUMAN.H11MO.0.D	-11	0.000354533	0.272636	0.221443	19	ATGTGGGTCTAAGCTAATGTAGCTTACAGGATCCCGGAAT	ACATGGGTGGGCATGTTGG	+
M4	MNX1_HUMAN.H11MO.0.D	-8	0.000170523	0.131133	0.262212	19	TATCAAGAATTCCTTCTGATGCTCCAAAGTGACAGTGCAT	CTATTTTAATAACCCTTAA	+
M4	IRX2_HUMAN.H11MO.0.D	-3	0.000490563	0.377243	0.277811	19	TATCAAGAATTCCTTCTGATGCTCCAAAGTGACAGTGCAT	CCAACATGCCCACCCATGT	-
M4	RXRA_HUMAN.H11MO.0.A	-17	0.000653635	0.502645	0.277811	20	TATCAAGAATTCCTTCTGATGCTCCAAAGTGACAGTGCAT	GGGGGAGGCAGAGGTCAGAG	+
M4	TLX1_HUMAN.H11MO.0.D	-11	0.000722671	0.555734	0.277811	17	TATCAAGAATTCCTTCTGATGCTCCAAAGTGACAGTGCAT	CCTTGGCAACTTGCCAG	-
M4	ZN394_HUMAN.H11MO.0.C	-8	0.00193882	1.49095	0.455702	20	TATCAAGAATTCCTTCTGATGCTCCAAAGTGACAGTGCAT	ATTCCATTCTATTCCATTCT	-
M5	IRX2_HUMAN.H11MO.0.D	-14	0.0005255	0.40411	0.236028	19	CCCTTCAGTAGCTCAGACCACTGTTCATCCTGACAAACAG	ACATGGGTGGGCATGTTGG	+
M5	GATA1_HUMAN.H11MO.0.A	-29	0.0005255	0.40411	0.236028	11	CCCTTCAGTAGCTCAGACCACTGTTCATCCTGACAAACAG	CTGGCGGGGACAGATAAGA	+
M5	MNX1_HUMAN.H11MO.0.D	-15	0.000614785	0.47277	0.236028	19	CCCTTCAGTAGCTCAGACCACTGTTCATCCTGACAAACAG	CTATTTTAATAACCCTTAA	+
M5	GATA2_HUMAN.H11MO.0.A	-29	0.00122314	0.940594	0.289125	11	CCCTTCAGTAGCTCAGACCACTGTTCATCCTGACAAACAG	CTGGGGGGTGGAGATAAGG	+
M5	HXC10_HUMAN.H11MO.0.D	-15	0.0013179	1.01347	0.289125	19	CCCTTCAGTAGCTCAGACCACTGTTCATCCTGACAAACAG	TTTTTAATTTTTTTATTAC	+
M5	ZN394_HUMAN.H11MO.0.C	-9	0.00180461	1.38775	0.346413	20	CCCTTCAGTAGCTCAGACCACTGTTCATCCTGACAAACAG	ATTCCATTCTATTCCATTCT	-
M5	TLX1_HUMAN.H11MO.0.D	-19	0.00235981	1.81469	0.402656	17	CCCTTCAGTAGCTCAGACCACTGTTCATCCTGACAAACAG	CCTTGGCAACTTGCCAG	-
M6	IRX2_HUMAN.H11MO.0.D	-11	4.52848e-06	0.0034824	0.00689512	19	GACGTGGGGAAAGCTTATTTGGAGGGGGTGCATGAGACAC	ACATGGGTGGGCATGTTGG	+
M6	SPIC_HUMAN.H11MO.0.D	-17	3.88229e-05	0.0298548	0.0295561	13	GACGTGGGGAAAGCTTATTTGGAGGGGGTGCATGAGACAC	GAGGAAGGGGAGG	+
M6	ZN341_HUMAN.H11MO.0.C	-15	7.20883e-05	0.0554359	0.0365875	22	GACGTGGGGAAAGCTTATTTGGAGGGGGTGCATGAGACAC	GGGGGGGGGGGGAGGGAAGAGC	+
M6	PURA_HUMAN.H11MO.0.D	-19	9.7992e-05	0.0753558	0.0370608	17	GACGTGGGGAAAGCTTATTTGGAGGGGGTGCATGAGACAC	GGAAGGGGGGGGCAGGG	+
M6	MNX1_HUMAN.H11MO.0.D	-17	0.000121701	0.0935884	0.0370608	19	GACGTGGGGAAAGCTTATTTGGAGGGGGTGCATGAGACAC	TTAAGGGTTATTAAAATAG	-
M6	PROX1_HUMAN.H11MO.0.D	-5	0.000187524	0.144206	0.0475877	17	GACGTGGGGAAAGCTTATTTGGAGGGGGTGCATGAGACAC	GGGTAAGGCGGGTTGGG	+
M6	Z324A_HUMAN.H11MO.0.C	-14	0.000285624	0.219645	0.058608	23	GACGTGGGGAAAGCTTATTTGGAGGGGGTGCATGAGACAC	TGGCAGCAAAGGATGGTTTGATA	-
M6	NR1D1_HUMAN.H11MO.0.B	-18	0.000307934	0.236801	0.058608	19	GACGTGGGGAAAGCTTATTTGGAGGGGGTGCATGAGACAC	AGGGAAGTGGGTCAGAAGG	+
M6	PATZ1_HUMAN.H11MO.0.C	-12	0.000492378	0.378639	0.0733038	22	GACGTGGGGAAAGCTTATTTGGAGGGGGTGCATGAGACAC	GGGGAGGGGGCGGGGGGGGAGG	+
M6	RXRA_HUMAN.H11MO.0.A	-5	0.000507413	0.3902	0.0733038	20	GACGTGGGGAAAGCTTATTTGGAGGGGGTGCATGAGACAC	GGGGGAGGCAGAGGTCAGAG	+
M6	VEZF1_HUMAN.H11MO.0.C	-7	0.000529578	0.407245	0.0733038	22	GACGTGGGGAAAGCTTATTTGGAGGGGGTGCATGAGACAC	GGGGAGGGGGGAGGGGGAGGGG	+
M6	GATA1_HUMAN.H11MO.0.A	-3	0.000743661	0.571875	0.094359	19	GACGTGGGGAAAGCTTATTTGGAGGGGGTGCATGAGACAC	CTGGCGGGGACAGATAAGA	+
M6	TLX1_HUMAN.H11MO.0.D	-5	0.00105728	0.813047	0.123833	17	GACGTGGGGAAAGCTTATTTGGAGGGGGTGCATGAGACAC	CTGGCAAGTTGCCAAGG	+
M6	MAZ_HUMAN.H11MO.0.A	-5	0.0018682	1.43665	0.203182	22	GACGTGGGGAAAGCTTATTTGGAGGGGGTGCATGAGACAC	GGGGGAGGGGGGGGGGGGGGGG	+
M6	SP4_HUMAN.H11MO.0.A	-15	0.00222624	1.71198	0.22598	20	GACGTGGGGAAAGCTTATTTGGAGGGGGTGCATGAGACAC	GGGAAGGGGGCGGGGCCGGG	+
M6	BRAC_HUMAN.H11MO.0.A	-17	0.00256234	1.97044	0.238501	20	GACGTGGGGAAAGCTTATTTGGAGGGGGTGCATGAGACAC	TTAGCAGGGAGGTGTGAAAT	+
M6	GATA2_HUMAN.H11MO.0.A	-3	0.00266286	2.04774	0.238501	19	GACGTGGGGAAAGCTTATTTGGAGGGGGTGCATGAGACAC	CTGGGGGGTGGAGATAAGG	+
M6	TAL1_HUMAN.H11MO.0.A	-3	0.00307334	2.3634	0.252943	19	GACGTGGGGAAAGCTTATTTGGAGGGGGTGCATGAGACAC	CTGGGGGGGGCAGATAAGG	+
M6	ZN394_HUMAN.H11MO.0.C	-14	0.00315636	2.42724	0.252943	20	GACGTGGGGAAAGCTTATTTGGAGGGGGTGCATGAGACAC	AGAATGGAATAGAATGGAAT	+
M6	KLF6_HUMAN.H11MO.0.A	-19	0.004077	3.13521	0.300356	19	GACGTGGGGAAAGCTTATTTGGAGGGGGTGCATGAGACAC	GGAAGGGCGGGGCCGGGGG	+
M6	EGR2_HUMAN.H11MO.0.A	-18	0.00423292	3.25511	0.300356	18	GACGTGGGGAAAGCTTATTTGGAGGGGGTGCATGAGACAC	GGGGGGGTGTGGGAGGGG	+
M6	ZBT17_HUMAN.H11MO.0.A	-20	0.00437171	3.36184	0.300356	19	GACGTGGGGAAAGCTTATTTGGAGGGGGTGCATGAGACAC	GAGGGTGGGGGAGGGGAAG	+
M6	TBX21_HUMAN.H11MO.0.A	-23	0.00453705	3.48899	0.300356	13	GACGTGGGGAAAGCTTATTTGGAGGGGGTGCATGAGACAC	GTGGAGGTGTGAA	+
M6	ZFX_HUMAN.H11MO.1.A	-19	0.00501883	3.85948	0.318406	17	GACGTGGGGAAAGCTTATTTGGAGGGGGTGCATGAGACAC	GGGGGCGGAGGCCGGGG	+
M6	VEZF1_HUMAN.H11MO.1.C	-16	0.00540493	4.15639	0.329184	12	GACGTGGGGAAAGCTTATTTGGAGGGGGTGCATGAGACAC	AGAGGGAGGGGG	+
M6	SP3_HUMAN.H11MO.0.B	-16	0.00579924	4.45962	0.339615	20	GACGTGGGGAAAGCTTATTTGGAGGGGGTGCATGAGACAC	GGGGGGGGGCGGGGCCGGGG	+
M6	HME2_HUMAN.H11MO.0.D	-15	0.00693119	5.33009	0.384064	11	GACGTGGGGAAAGCTTATTTGGAGGGGGTGCATGAGACAC	GGTAATTAGGG	+
M6	RARG_HUMAN.H11MO.2.D	-27	0.00706272	5.43123	0.384064	13	GACGTGGGGAAAGCTTATTTGGAGGGGGTGCATGAGACAC	GGGGGTCACCCAGAGGTCAC	+
M6	RREB1_HUMAN.H11MO.0.D	-3	0.0076984	5.92007	0.404196	22	GACGTGGGGAAAGCTTATTTGGAGGGGGTGCATGAGACAC	GGGGGGGGGGGTGGTTTGGGGT	+
M6	ZN563_HUMAN.H11MO.0.C	-7	0.00842597	6.47957	0.42765	21	GACGTGGGGAAAGCTTATTTGGAGGGGGTGCATGAGACAC	GGGATCCTCACTGGCAGCTGC	+
M6	PAX8_HUMAN.H11MO.0.D	-7	0.00930593	7.15626	0.451089	14	GACGTGGGGAAAGCTTATTTGGAGGGGGTGCATGAGACAC	GTCACTGAAGCGGG	+
M6	MAFA_HUMAN.H11MO.0.D	-24	0.00954378	7.33917	0.451089	16	GACGTGGGGAAAGCTTATTTGGAGGGGGTGCATGAGACAC	CGAAGGCTGCGGGGTCAGCAC	-
M6	THAP1_HUMAN.H11MO.0.C	-5	0.00981761	7.54974	0.451089	22	GACGTGGGGAAAGCTTATTTGGAGGGGGTGCATGAGACAC	GCCCGCAGCCAAGATGGCGGCG	-
M6	ZEP2_HUMAN.H11MO.0.D	-2	0.0100728	7.74601	0.451089	14	GACGTGGGGAAAGCTTATTTGGAGGGGGTGCATGAGACAC	GGTAGGGAAACCCC	+
M8	MNX1_HUMAN.H11MO.0.D	-6	0.000146773	0.112868	0.225736	19	AAATGCCAATGTCCAATAGCTAGTTCAGTCCAGAAGCCTG	CTATTTTAATAACCCTTAA	+
M8	IRX2_HUMAN.H11MO.0.D	-18	0.000682961	0.525197	0.350131	19	AAATGCCAATGTCCAATAGCTAGTTCAGTCCAGAAGCCTG	CCAACATGCCCACCCATGT	-
M9	ZN554_HUMAN.H11MO.0.C	-12	0.000184324	0.141745	0.184006	20	AGCGCTAGCCAGTGCCCCCAATATGGCCTGGCTGGGCCCC	AGCACCCCACATGGCTCAGC	-
M9	RXRA_HUMAN.H11MO.0.A	-20	0.000384832	0.295936	0.184006	20	AGCGCTAGCCAGTGCCCCCAATATGGCCTGGCTGGGCCCC	CTCTGACCTCTGCCTCCCCC	-
M9	RARA_HUMAN.H11MO.2.A	-12	0.000444997	0.342203	0.184006	17	AGCGCTAGCCAGTGCCCCCAATATGGCCTGGCTGGGCCCC	TGACCTCTCGGTGACCT	-
M9	IRX2_HUMAN.H11MO.0.D	-17	0.000479597	0.36881	0.184006	19	AGCGCTAGCCAGTGCCCCCAATATGGCCTGGCTGGGCCCC	CCAACATGCCCACCCATGT	-
M9	THA_HUMAN.H11MO.0.C	-22	0.00103512	0.796006	0.317714	17	AGCGCTAGCCAGTGCCCCCAATATGGCCTGGCTGGGCCCC	CTGACCTGAAGTGACCC	-
M10	MNX1_HUMAN.H11MO.0.D	-10	1.09705e-05	0.00843635	0.0167701	19	TTAATTTAATTGATTTATGTTGCAACTAAATCACTAACAC	CTATTTTAATAACCCTTAA	+
M10	HXC10_HUMAN.H11MO.0.D	-4	0.000108081	0.0831141	0.0826085	19	TTAATTTAATTGATTTATGTTGCAACTAAATCACTAACAC	TTTTTAATTTTTTTATTAC	+
M10	ZN394_HUMAN.H11MO.0.C	-3	0.000346293	0.266299	0.13234	20	TTAATTTAATTGATTTATGTTGCAACTAAATCACTAACAC	ATTCCATTCTATTCCATTCT	-
M10	DMBX1_HUMAN.H11MO.0.D	-12	0.000829304	0.637735	0.211285	20	TTAATTTAATTGATTTATGTTGCAACTAAATCACTAACAC	ACTTAATTAGATTATAATTA	-
M10	FOXD3_HUMAN.H11MO.0.D	-9	0.00111327	0.856104	0.243113	15	TTAATTTAATTGATTTATGTTGCAACTAAATCACTAACAC	TTTGTTTACTTAGCA	+
M10	IRX2_HUMAN.H11MO.0.D	-21	0.0017955	1.38074	0.304964	19	TTAATTTAATTGATTTATGTTGCAACTAAATCACTAACAC	CCAACATGCCCACCCATGT	-
M10	NKX61_HUMAN.H11MO.0.B	-12	0.00325532	2.50334	0.392815	19	TTAATTTAATTGATTTATGTTGCAACTAAATCACTAACAC	CATTAAATTCCCATTAATC	-
M10	TLX1_HUMAN.H11MO.0.D	-12	0.00334061	2.56893	0.392815	17	TTAATTTAATTGATTTATGTTGCAACTAAATCACTAACAC	CCTTGGCAACTTGCCAG	-
M10	VENTX_HUMAN.H11MO.0.D	-8	0.00404422	3.11001	0.414129	19	TTAATTTAATTGATTTATGTTGCAACTAAATCACTAACAC	CGCTAATTGGTTTCTAATT	+
M10	GSX1_HUMAN.H11MO.0.D	-15	0.00476957	3.6678	0.414129	15	TTAATTTAATTGATTTATGTTGCAACTAAATCACTAACAC	TAATTAGTTTTTAAT	+
M10	AIRE_HUMAN.H11MO.0.C	-3	0.00481829	3.70526	0.414129	18	TTAATTTAATTGATTTATGTTGCAACTAAATCACTAACAC	ATTGGTTTTATTGGTTAA	+
M10	Z354A_HUMAN.H11MO.0.C	-3	0.00547349	4.20911	0.414129	24	TTAATTTAATTGATTTATGTTGCAACTAAATCACTAACAC	ATTTAGTCCATTTACATTTAATGT	+
M10	DLX6_HUMAN.H11MO.0.D	3	0.00560567	4.31076	0.414129	12	TTAATTTAATTGATTTATGTTGCAACTAAATCACTAACAC	TAATTACCTTAATTT	-
M10	GBX2_HUMAN.H11MO.0.D	-14	0.00568917	4.37497	0.414129	17	TTAATTTAATTGATTTATGTTGCAACTAAATCACTAACAC	CTAATTAGCCTTTAATT	+
M10	PO3F3_HUMAN.H11MO.0.D	-10	0.00568917	4.37497	0.414129	17	TTAATTTAATTGATTTATGTTGCAACTAAATCACTAACAC	AAATTTGCATAATTTAT	-
M10	LHX9_HUMAN.H11MO.0.D	-14	0.00598901	4.60555	0.416139	18	TTAATTTAATTGATTTATGTTGCAACTAAATCACTAACAC	CTAATTAGCTATTAATTA	+
M10	HME2_HUMAN.H11MO.0.D	-9	0.00741068	5.69881	0.472012	11	TTAATTTAATTGATTTATGTTGCAACTAAATCACTAACAC	GGTAATTAGGG	+
M10	BRAC_HUMAN.H11MO.0.A	-18	0.00821671	6.31865	0.48932	20	TTAATTTAATTGATTTATGTTGCAACTAAATCACTAACAC	TTAGCAGGGAGGTGTGAAAT	+
M11	MNX1_HUMAN.H11MO.0.D	-9	0.000121639	0.0935407	0.187044	19	AGCTCATCAGGAATTTCTATCTTCGTCCTGATAAGAAGAT	CTATTTTAATAACCCTTAA	+
M11	BRAC_HUMAN.H11MO.0.A	-14	0.000891069	0.685232	0.383646	20	AGCTCATCAGGAATTTCTATCTTCGTCCTGATAAGAAGAT	ATTTCACACCTCCCTGCTAA	-
M11	IRX2_HUMAN.H11MO.0.D	-17	0.000997981	0.767447	0.383646	19	AGCTCATCAGGAATTTCTATCTTCGTCCTGATAAGAAGAT	CCAACATGCCCACCCATGT	-
M11	HXC10_HUMAN.H11MO.0.D	-13	0.00194967	1.4993	0.499665	19	AGCTCATCAGGAATTTCTATCTTCGTCCTGATAAGAAGAT	TTTTTAATTTTTTTATTAC	+
M12	MNX1_HUMAN.H11MO.0.D	-20	4.45518e-05	0.0342603	0.0675027	19	TTTCTCTCTCTGTTTTAGCTGAAATAATTAAAACAGTAGA	TTAAGGGTTATTAAAATAG	-
M12	ZN394_HUMAN.H11MO.0.C	-1	0.00055224	0.424673	0.278909	20	TTTCTCTCTCTGTTTTAGCTGAAATAATTAAAACAGTAGA	ATTCCATTCTATTCCATTCT	-
M12	ZN713_HUMAN.H11MO.0.D	3	0.000757884	0.582813	0.287077	16	TTTCTCTCTCTGTTTTAGCTGAAATAATTAAAACAGTAGA	TTTCGTGTCATTTTTCTAT	-
M12	SOX10_HUMAN.H11MO.1.A	-4	0.00138996	1.06888	0.324411	13	TTTCTCTCTCTGTTTTAGCTGAAATAATTAAAACAGTAGA	TTCCTTTGTTCTC	+
M12	RXRA_HUMAN.H11MO.0.A	8	0.00222953	1.71451	0.324411	12	TTTCTCTCTCTGTTTTAGCTGAAATAATTAAAACAGTAGA	CTCTGACCTCTGCCTCCCCC	-
M12	BC11A_HUMAN.H11MO.0.A	1	0.00223844	1.72136	0.324411	16	TTTCTCTCTCTGTTTTAGCTGAAATAATTAAAACAGTAGA	TTTTCACTTCCTCTTTT	-
M12	NR1D1_HUMAN.H11MO.0.B	3	0.00268373	2.06379	0.324411	16	TTTCTCTCTCTGTTTTAGCTGAAATAATTAAAACAGTAGA	CCTTCTGACCCACTTCCCT	-
M12	HXD11_HUMAN.H11MO.0.D	-23	0.00292368	2.24831	0.324411	11	TTTCTCTCTCTGTTTTAGCTGAAATAATTAAAACAGTAGA	AGTAATAAAAA	-
M12	LYL1_HUMAN.H11MO.0.A	-5	0.00308266	2.37056	0.324411	14	TTTCTCTCTCTGTTTTAGCTGAAATAATTAAAACAGTAGA	CCAGCTGTTTCCTG	+
M12	GATA1_HUMAN.H11MO.0.A	-3	0.00309465	2.37979	0.324411	19	TTTCTCTCTCTGTTTTAGCTGAAATAATTAAAACAGTAGA	TCTTATCTGTCCCCGCCAG	-
M12	SPIC_HUMAN.H11MO.0.D	-3	0.0031266	2.40436	0.324411	13	TTTCTCTCTCTGTTTTAGCTGAAATAATTAAAACAGTAGA	CCTCCCCTTCCTC	-
M12	TLX1_HUMAN.H11MO.0.D	-8	0.00352612	2.71159	0.324411	17	TTTCTCTCTCTGTTTTAGCTGAAATAATTAAAACAGTAGA	CCTTGGCAACTTGCCAG	-
M12	Z324A_HUMAN.H11MO.0.C	0	0.00354989	2.72987	0.324411	23	TTTCTCTCTCTGTTTTAGCTGAAATAATTAAAACAGTAGA	TATCAAACCATCCTTTGCTGCCA	+
M12	MAF_HUMAN.H11MO.0.A	-6	0.00356385	2.7406	0.324411	19	TTTCTCTCTCTGTTTTAGCTGAAATAATTAAAACAGTAGA	TTGCTGAGTCAGCAGATTC	-
M12	BATF_HUMAN.H11MO.0.A	0	0.00370252	2.84724	0.324411	18	TTTCTCTCTCTGTTTTAGCTGAAATAATTAAAACAGTAGA	ACTTTCGATATGACTCAT	+
M12	HXC10_HUMAN.H11MO.0.D	-23	0.00382264	2.93961	0.324411	17	TTTCTCTCTCTGTTTTAGCTGAAATAATTAAAACAGTAGA	GTAATAAAAAAATTAAAAA	-
M12	ZN341_HUMAN.H11MO.0.C	3	0.00385401	2.96373	0.324411	19	TTTCTCTCTCTGTTTTAGCTGAAATAATTAAAACAGTAGA	GCTCTTCCCTCCCCCCCCCCCC	-
M12	LEF1_HUMAN.H11MO.0.A	-3	0.00429738	3.30469	0.342694	14	TTTCTCTCTCTGTTTTAGCTGAAATAATTAAAACAGTAGA	TCCTTTGATTTGCT	+
M12	BRAC_HUMAN.H11MO.0.A	-1	0.00475052	3.65315	0.35106	20	TTTCTCTCTCTGTTTTAGCTGAAATAATTAAAACAGTAGA	ATTTCACACCTCCCTGCTAA	-
M12	PAX5_HUMAN.H11MO.0.A	-1	0.00505424	3.88671	0.35106	21	TTTCTCTCTCTGTTTTAGCTGAAATAATTAAAACAGTAGA	GTCACGCTCTGCTGCCCAGGC	-
M12	PO3F3_HUMAN.H11MO.0.D	-19	0.00509739	3.91989	0.35106	17	TTTCTCTCTCTGTTTTAGCTGAAATAATTAAAACAGTAGA	AAATTTGCATAATTTAT	-
M12	VEZF1_HUMAN.H11MO.0.C	2	0.00682177	5.24594	0.377395	20	TTTCTCTCTCTGTTTTAGCTGAAATAATTAAAACAGTAGA	CCCCTCCCCCTCCCCCCTCCCC	-
M12	OLIG2_HUMAN.H11MO.0.B	3	0.0069898	5.37515	0.377395	15	TTTCTCTCTCTGTTTTAGCTGAAATAATTAAAACAGTAGA	CCAGCTGTTTCCCTTCTG	+
M12	ZN214_HUMAN.H11MO.0.C	-15	0.00725883	5.58204	0.377395	22	TTTCTCTCTCTGTTTTAGCTGAAATAATTAAAACAGTAGA	TCATCAAAGGCCTCAAAAAGGA	-
M12	STAT1_HUMAN.H11MO.1.A	-1	0.00757039	5.82163	0.377395	19	TTTCTCTCTCTGTTTTAGCTGAAATAATTAAAACAGTAGA	CTTTCAGTTTCATTTTCTT	-
M12	ZN350_HUMAN.H11MO.0.C	-3	0.00801976	6.1672	0.377395	18	TTTCTCTCTCTGTTTTAGCTGAAATAATTAAAACAGTAGA	CAGTCCTTTTATGACCTA	+
M12	GATA2_HUMAN.H11MO.0.A	-3	0.00809152	6.22238	0.377395	19	TTTCTCTCTCTGTTTTAGCTGAAATAATTAAAACAGTAGA	CCTTATCTCCACCCCCCAG	-
M12	FOXD3_HUMAN.H11MO.0.D	-17	0.00821966	6.32092	0.377395	15	TTTCTCTCTCTGTTTTAGCTGAAATAATTAAAACAGTAGA	TGCTAAGTAAACAAA	-
M12	NFAC1_HUMAN.H11MO.0.B	0	0.00821966	6.32092	0.377395	15	TTTCTCTCTCTGTTTTAGCTGAAATAATTAAAACAGTAGA	TTTCTTTTTTTCCAT	-
M12	GATA5_HUMAN.H11MO.0.D	0	0.0096707	7.43677	0.377804	17	TTTCTCTCTCTGTTTTAGCTGAAATAATTAAAACAGTAGA	ATCTAAGTTATCTCTTA	-
M12	HXD12_HUMAN.H11MO.0.D	-24	0.00973823	7.4887	0.377804	11	TTTCTCTCTCTGTTTTAGCTGAAATAATTAAAACAGTAGA	GTAATAAAATT	-
M12	AIRE_HUMAN.H11MO.0.C	-19	0.00983106	7.56008	0.377804	18	TTTCTCTCTCTGTTTTAGCTGAAATAATTAAAACAGTAGA	TTAACCAATATAACCAAT	-
M12	IRF3_HUMAN.H11MO.0.B	2	0.0103986	7.99651	0.377804	18	TTTCTCTCTCTGTTTTAGCTGAAATAATTAAAACAGTAGA	TCACTTTCCCTTTCCCTTTC	-
M12	LMX1B_HUMAN.H11MO.0.D	-25	0.0105144	8.08558	0.377804	15	TTTCTCTCTCTGTTTTAGCTGAAATAATTAAAACAGTAGA	AAATAAATCAATTAATTA	-
M12	IRX2_HUMAN.H11MO.0.D	-4	0.0105267	8.09503	0.377804	19	TTTCTCTCTCTGTTTTAGCTGAAATAATTAAAACAGTAGA	CCAACATGCCCACCCATGT	-
M12	TCF7_HUMAN.H11MO.0.A	-4	0.0107902	8.29763	0.377804	16	TTTCTCTCTCTGTTTTAGCTGAAATAATTAAAACAGTAGA	TTCCTTTGATGTGGTT	-
M12	SOX2_HUMAN.H11MO.0.A	-4	0.0109714	8.43702	0.377804	13	TTTCTCTCTCTGTTTTAGCTGAAATAATTAAAACAGTAGA	TCCCTTTGTTCTC	+
M12	PAX8_HUMAN.H11MO.0.D	-8	0.0139688	10.742	0.458717	14	TTTCTCTCTCTGTTTTAGCTGAAATAATTAAAACAGTAGA	CCCGCTTCAGTGAC	-
M12	ZN554_HUMAN.H11MO.0.C	-8	0.0142294	10.9424	0.458717	20	TTTCTCTCTCTGTTTTAGCTGAAATAATTAAAACAGTAGA	GCTGAGCCATGTGGGGTGCT	+
M12	VEZF1_HUMAN.H11MO.1.C	-3	0.0145941	11.2228	0.460671	12	TTTCTCTCTCTGTTTTAGCTGAAATAATTAAAACAGTAGA	CCCCCTCCCCCT	-
M12	ZFP82_HUMAN.H11MO.0.C	-17	0.0151581	11.6565	0.468709	23	TTTCTCTCTCTGTTTTAGCTGAAATAATTAAAACAGTAGA	GAAGAGAGAATTAGTGAAATGGAA	-
M12	ZN589_HUMAN.H11MO.0.D	-5	0.0164266	12.6321	0.497776	16	TTTCTCTCTCTGTTTTAGCTGAAATAATTAAAACAGTAGA	CCCACGGTTACTGCCG	+
M13	MNX1_HUMAN.H11MO.0.D	-22	3.05585e-05	0.0234995	0.0467946	18	GTTACCATGTGTATTTGGCTCATCTGAAGTTATATACATA	TTAAGGGTTATTAAAATAG	-
M13	IRX2_HUMAN.H11MO.0.D	-19	0.000453109	0.348441	0.231284	19	GTTACCATGTGTATTTGGCTCATCTGAAGTTATATACATA	ACATGGGTGGGCATGTTGG	+
M13	NR1D1_HUMAN.H11MO.0.B	-8	0.000453109	0.348441	0.231284	19	GTTACCATGTGTATTTGGCTCATCTGAAGTTATATACATA	AGGGAAGTGGGTCAGAAGG	+
M13	BRAC_HUMAN.H11MO.0.A	-1	0.000698114	0.536849	0.25227	20	GTTACCATGTGTATTTGGCTCATCTGAAGTTATATACATA	TTAGCAGGGAGGTGTGAAAT	+
M13	TLX1_HUMAN.H11MO.0.D	-4	0.000823705	0.633429	0.25227	17	GTTACCATGTGTATTTGGCTCATCTGAAGTTATATACATA	CCTTGGCAACTTGCCAG	-
M14	MNX1_HUMAN.H11MO.0.D	-3	0.000212134	0.163131	0.326261	19	TTTGTGCAGGAAGCTCTCTGCAACATGTGAGAGCTTATTC	CTATTTTAATAACCCTTAA	+
M14	IRX2_HUMAN.H11MO.0.D	-2	0.000788744	0.606544	0.404363	19	TTTGTGCAGGAAGCTCTCTGCAACATGTGAGAGCTTATTC	CCAACATGCCCACCCATGT	-
M15	MNX1_HUMAN.H11MO.0.D	-4	0.000240473	0.184923	0.369289	19	GAACTTTTTTGATGAATTCATTTGTCTTTATTAGCAAGAC	CTATTTTAATAACCCTTAA	+
M16	IRX2_HUMAN.H11MO.0.D	-20	5.44182e-05	0.0418476	0.08335	19	GGTGCAGTATTGATTCCTATACGGGTAAGATAATGACTAT	ACATGGGTGGGCATGTTGG	+
M16	MNX1_HUMAN.H11MO.0.D	-17	0.000181425	0.139516	0.13894	19	GGTGCAGTATTGATTCCTATACGGGTAAGATAATGACTAT	TTAAGGGTTATTAAAATAG	-
M16	PO3F3_HUMAN.H11MO.0.D	-25	0.000885867	0.681232	0.287704	15	GGTGCAGTATTGATTCCTATACGGGTAAGATAATGACTAT	ATAAATTATGCAAATTT	+
M16	ZN214_HUMAN.H11MO.0.C	-14	0.0013191	1.01439	0.287704	22	GGTGCAGTATTGATTCCTATACGGGTAAGATAATGACTAT	TCATCAAAGGCCTCAAAAAGGA	-
M16	HXC10_HUMAN.H11MO.0.D	-21	0.0015027	1.15558	0.287704	19	GGTGCAGTATTGATTCCTATACGGGTAAGATAATGACTAT	GTAATAAAAAAATTAAAAA	-
M16	NKX61_HUMAN.H11MO.0.B	-27	0.0015027	1.15558	0.287704	13	GGTGCAGTATTGATTCCTATACGGGTAAGATAATGACTAT	GATTAATGGGAATTTAATG	+
M16	ZN394_HUMAN.H11MO.0.C	-19	0.00280431	2.15652	0.390477	20	GGTGCAGTATTGATTCCTATACGGGTAAGATAATGACTAT	AGAATGGAATAGAATGGAAT	+
M16	FOXD3_HUMAN.H11MO.0.D	-22	0.0035575	2.73572	0.454073	15	GGTGCAGTATTGATTCCTATACGGGTAAGATAATGACTAT	TGCTAAGTAAACAAA	-
M17	IRX2_HUMAN.H11MO.0.D	-13	1.88295e-05	0.0144799	0.0287457	19	TGCGTTTGTGACCTCCCCACAGACTCCCCTTGCCGTAGGA	CCAACATGCCCACCCATGT	-
M17	GATA1_HUMAN.H11MO.0.A	-28	5.86722e-05	0.045119	0.0447855	12	TGCGTTTGTGACCTCCCCACAGACTCCCCTTGCCGTAGGA	CTGGCGGGGACAGATAAGA	+
M17	MNX1_HUMAN.H11MO.0.D	-2	0.000171619	0.131975	0.0873333	19	TGCGTTTGTGACCTCCCCACAGACTCCCCTTGCCGTAGGA	CTATTTTAATAACCCTTAA	+
M17	GATA2_HUMAN.H11MO.0.A	-28	0.000339503	0.261078	0.115606	12	TGCGTTTGTGACCTCCCCACAGACTCCCCTTGCCGTAGGA	CTGGGGGGTGGAGATAAGG	+
M17	RXRA_HUMAN.H11MO.0.A	-10	0.000378631	0.291167	0.115606	20	TGCGTTTGTGACCTCCCCACAGACTCCCCTTGCCGTAGGA	CTCTGACCTCTGCCTCCCCC	-
M17	ZN563_HUMAN.H11MO.0.C	-9	0.000819728	0.630371	0.208571	21	TGCGTTTGTGACCTCCCCACAGACTCCCCTTGCCGTAGGA	GGGATCCTCACTGGCAGCTGC	+
M17	NR1D1_HUMAN.H11MO.0.B	-11	0.00155136	1.193	0.290703	19	TGCGTTTGTGACCTCCCCACAGACTCCCCTTGCCGTAGGA	CCTTCTGACCCACTTCCCT	-
M17	TAL1_HUMAN.H11MO.0.A	-28	0.00155136	1.193	0.290703	12	TGCGTTTGTGACCTCCCCACAGACTCCCCTTGCCGTAGGA	CTGGGGGGGGCAGATAAGG	+
M17	PROX1_HUMAN.H11MO.0.D	-12	0.00194715	1.49735	0.290703	17	TGCGTTTGTGACCTCCCCACAGACTCCCCTTGCCGTAGGA	CCCAACCCGCCTTACCC	-
M17	SPIC_HUMAN.H11MO.0.D	-13	0.00201161	1.54692	0.290703	13	TGCGTTTGTGACCTCCCCACAGACTCCCCTTGCCGTAGGA	CCTCCCCTTCCTC	-
M17	BRAC_HUMAN.H11MO.0.A	-15	0.00219893	1.69097	0.290703	20	TGCGTTTGTGACCTCCCCACAGACTCCCCTTGCCGTAGGA	ATTTCACACCTCCCTGCTAA	-
M17	PAX8_HUMAN.H11MO.0.D	-10	0.00250219	1.92418	0.290703	14	TGCGTTTGTGACCTCCCCACAGACTCCCCTTGCCGTAGGA	CCCGCTTCAGTGAC	-
M17	PATZ1_HUMAN.H11MO.0.C	-13	0.00263171	2.02379	0.290703	22	TGCGTTTGTGACCTCCCCACAGACTCCCCTTGCCGTAGGA	CCTCCCCCCCCGCCCCCTCCCC	-
M17	SRBP2_HUMAN.H11MO.0.B	-11	0.0026659	2.05008	0.290703	13	TGCGTTTGTGACCTCCCCACAGACTCCCCTTGCCGTAGGA	CCTCACCCCACCC	-
M17	ZN341_HUMAN.H11MO.0.C	-4	0.00344414	2.64855	0.335413	22	TGCGTTTGTGACCTCCCCACAGACTCCCCTTGCCGTAGGA	GCTCTTCCCTCCCCCCCCCCCC	-
M17	ZBT17_HUMAN.H11MO.0.A	-11	0.00351533	2.70329	0.335413	19	TGCGTTTGTGACCTCCCCACAGACTCCCCTTGCCGTAGGA	CTTCCCCTCCCCCACCCTC	-
M17	ZN667_HUMAN.H11MO.0.C	1	0.00377852	2.90568	0.339318	18	TGCGTTTGTGACCTCCCCACAGACTCCCCTTGCCGTAGGA	GTGGCCTTAAAAGCTCAGC	+
M17	MAF_HUMAN.H11MO.0.A	-5	0.00405997	3.12212	0.344338	19	TGCGTTTGTGACCTCCCCACAGACTCCCCTTGCCGTAGGA	TTGCTGAGTCAGCAGATTC	-
M17	VEZF1_HUMAN.H11MO.0.C	-11	0.00478924	3.68293	0.364044	22	TGCGTTTGTGACCTCCCCACAGACTCCCCTTGCCGTAGGA	CCCCTCCCCCTCCCCCCTCCCC	-
M17	ZN394_HUMAN.H11MO.0.C	-3	0.00512246	3.93917	0.364044	20	TGCGTTTGTGACCTCCCCACAGACTCCCCTTGCCGTAGGA	ATTCCATTCTATTCCATTCT	-
M17	SP3_HUMAN.H11MO.0.B	-8	0.00548463	4.21768	0.364044	20	TGCGTTTGTGACCTCCCCACAGACTCCCCTTGCCGTAGGA	CCCCGGCCCCGCCCCCCCCC	-
M17	BHE41_HUMAN.H11MO.0.D	-10	0.00587048	4.5144	0.373419	20	TGCGTTTGTGACCTCCCCACAGACTCCCCTTGCCGTAGGA	GCCTCTGCACGTGACCCGGT	-
M17	EGR1_HUMAN.H11MO.0.A	-11	0.00718468	5.52502	0.42186	17	TGCGTTTGTGACCTCCCCACAGACTCCCCTTGCCGTAGGA	CCCCCGCCCACGCCCTC	-
M17	Z324A_HUMAN.H11MO.0.C	-6	0.00826814	6.3582	0.450801	23	TGCGTTTGTGACCTCCCCACAGACTCCCCTTGCCGTAGGA	TATCAAACCATCCTTTGCTGCCA	+
M17	HME2_HUMAN.H11MO.0.D	-17	0.00990825	7.61945	0.477079	11	TGCGTTTGTGACCTCCCCACAGACTCCCCTTGCCGTAGGA	CCCTAATTACC	-
M17	TLX1_HUMAN.H11MO.0.D	-22	0.0103126	7.93041	0.477079	17	TGCGTTTGTGACCTCCCCACAGACTCCCCTTGCCGTAGGA	CTGGCAAGTTGCCAAGG	+
M17	BC11A_HUMAN.H11MO.0.A	-5	0.0103126	7.93041	0.477079	17	TGCGTTTGTGACCTCCCCACAGACTCCCCTTGCCGTAGGA	TTTTCACTTCCTCTTTT	-
M18	MNX1_HUMAN.H11MO.0.D	-5	0.000166016	0.127666	0.255332	19	AACATAATCTGCAATGAGCCTTAGCTGATGATTATAAGTC	CTATTTTAATAACCCTTAA	+
M18	IRX2_HUMAN.H11MO.0.D	-14	0.00041257	0.317267	0.269463	19	AACATAATCTGCAATGAGCCTTAGCTGATGATTATAAGTC	CCAACATGCCCACCCATGT	-
M18	RXRA_HUMAN.H11MO.0.A	-6	0.000876017	0.673657	0.269463	20	AACATAATCTGCAATGAGCCTTAGCTGATGATTATAAGTC	CTCTGACCTCTGCCTCCCCC	-
M19	ZN394_HUMAN.H11MO.0.C	-19	5.11163e-05	0.0393085	0.0783441	20	TTTTTCGCTCATGTAGTGCCTTTCTAAGTATTCCATGAGA	ATTCCATTCTATTCCATTCT	-
M19	MNX1_HUMAN.H11MO.0.D	-12	0.000271666	0.208911	0.208186	19	TTTTTCGCTCATGTAGTGCCTTTCTAAGTATTCCATGAGA	TTAAGGGTTATTAAAATAG	-
M19	IRX2_HUMAN.H11MO.0.D	-5	0.00120319	0.92525	0.424384	19	TTTTTCGCTCATGTAGTGCCTTTCTAAGTATTCCATGAGA	CCAACATGCCCACCCATGT	-
M19	HXC10_HUMAN.H11MO.0.D	-20	0.00216682	1.66629	0.424384	19	TTTTTCGCTCATGTAGTGCCTTTCTAAGTATTCCATGAGA	TTTTTAATTTTTTTATTAC	+
M19	NR1D1_HUMAN.H11MO.0.B	-3	0.00232857	1.79067	0.424384	19	TTTTTCGCTCATGTAGTGCCTTTCTAAGTATTCCATGAGA	CCTTCTGACCCACTTCCCT	-
M19	ZN214_HUMAN.H11MO.0.C	-16	0.00233383	1.79472	0.424384	22	TTTTTCGCTCATGTAGTGCCTTTCTAAGTATTCCATGAGA	TCCTTTTTGAGGCCTTTGATGA	+
M19	GATA1_HUMAN.H11MO.0.A	7	0.00332065	2.55358	0.487666	12	TTTTTCGCTCATGTAGTGCCTTTCTAAGTATTCCATGAGA	TCTTATCTGTCCCCGCCAG	-
M19	TLX1_HUMAN.H11MO.0.D	-17	0.00380157	2.92341	0.487666	17	TTTTTCGCTCATGTAGTGCCTTTCTAAGTATTCCATGAGA	CCTTGGCAACTTGCCAG	-
M19	VENTX_HUMAN.H11MO.0.D	-9	0.00381818	2.93618	0.487666	19	TTTTTCGCTCATGTAGTGCCTTTCTAAGTATTCCATGAGA	CGCTAATTGGTTTCTAATT	+
M21	RXRA_HUMAN.H11MO.0.A	-15	0.000259592	0.199626	0.139013	20	AGGCAGAAGACTCCAAAAAACTGCTGATGTCAGATGTAGA	GGGGGAGGCAGAGGTCAGAG	+
M21	IRX2_HUMAN.H11MO.0.D	-4	0.000282206	0.217016	0.139013	19	AGGCAGAAGACTCCAAAAAACTGCTGATGTCAGATGTAGA	CCAACATGCCCACCCATGT	-
M21	MNX1_HUMAN.H11MO.0.D	-17	0.000363038	0.279176	0.139013	19	AGGCAGAAGACTCCAAAAAACTGCTGATGTCAGATGTAGA	TTAAGGGTTATTAAAATAG	-
M21	ZN394_HUMAN.H11MO.0.C	-2	0.000857246	0.659222	0.251664	20	AGGCAGAAGACTCCAAAAAACTGCTGATGTCAGATGTAGA	AGAATGGAATAGAATGGAAT	+
M21	THA_HUMAN.H11MO.0.C	-23	0.00098585	0.758118	0.251664	17	AGGCAGAAGACTCCAAAAAACTGCTGATGTCAGATGTAGA	CTGACCTGAAGTGACCC	-
M21	LYL1_HUMAN.H11MO.0.A	-19	0.00179174	1.37785	0.392048	14	AGGCAGAAGACTCCAAAAAACTGCTGATGTCAGATGTAGA	CCAGCTGTTTCCTG	+
M21	BRAC_HUMAN.H11MO.0.A	-7	0.00226431	1.74125	0.433518	20	AGGCAGAAGACTCCAAAAAACTGCTGATGTCAGATGTAGA	ATTTCACACCTCCCTGCTAA	-
M22	MNX1_HUMAN.H11MO.0.D	-14	0.000123036	0.0946146	0.188325	19	AATAAGCAACTCTCCACATTGTGATGCCATTAGATCAGGC	TTAAGGGTTATTAAAATAG	-
M22	IRX2_HUMAN.H11MO.0.D	-13	0.000805417	0.619366	0.308204	19	AATAAGCAACTCTCCACATTGTGATGCCATTAGATCAGGC	CCAACATGCCCACCCATGT	-
M22	GATA1_HUMAN.H11MO.0.A	-29	0.000805417	0.619366	0.308204	11	AATAAGCAACTCTCCACATTGTGATGCCATTAGATCAGGC	CTGGCGGGGACAGATAAGA	+
M22	GATA2_HUMAN.H11MO.0.A	-29	0.00109377	0.841111	0.334837	11	AATAAGCAACTCTCCACATTGTGATGCCATTAGATCAGGC	CTGGGGGGTGGAGATAAGG	+
M22	RXRA_HUMAN.H11MO.0.A	-20	0.00264717	2.03567	0.465272	20	AATAAGCAACTCTCCACATTGTGATGCCATTAGATCAGGC	GGGGGAGGCAGAGGTCAGAG	+
M22	PAX8_HUMAN.H11MO.0.D	-20	0.00319611	2.45781	0.465272	14	AATAAGCAACTCTCCACATTGTGATGCCATTAGATCAGGC	GTCACTGAAGCGGG	+
M22	HXC10_HUMAN.H11MO.0.D	-9	0.00351185	2.70061	0.465272	19	AATAAGCAACTCTCCACATTGTGATGCCATTAGATCAGGC	TTTTTAATTTTTTTATTAC	+
M22	TLX1_HUMAN.H11MO.0.D	-17	0.00394662	3.03495	0.465272	17	AATAAGCAACTCTCCACATTGTGATGCCATTAGATCAGGC	CTGGCAAGTTGCCAAGG	+
M22	ZN394_HUMAN.H11MO.0.C	-15	0.00426468	3.27954	0.465272	20	AATAAGCAACTCTCCACATTGTGATGCCATTAGATCAGGC	AGAATGGAATAGAATGGAAT	+
M23	RXRA_HUMAN.H11MO.0.A	-11	0.000193129	0.148517	0.273845	20	CAGGACGTGGCCCCTGAAGACTACTACTCTCGATCAGCAG	CTCTGACCTCTGCCTCCCCC	-
M23	THA_HUMAN.H11MO.0.C	-8	0.000466187	0.358498	0.273845	17	CAGGACGTGGCCCCTGAAGACTACTACTCTCGATCAGCAG	CTGACCTGAAGTGACCC	-
M23	OSR2_HUMAN.H11MO.0.C	-3	0.000537094	0.413025	0.273845	16	CAGGACGTGGCCCCTGAAGACTACTACTCTCGATCAGCAG	GCTGCTGCTTCTGCTG	+
M24	ZN394_HUMAN.H11MO.0.C	-17	0.000339488	0.261066	0.272552	20	TCCCATATTAGTGCAAACTTCAAGTCGTTAGCCTCCCACC	ATTCCATTCTATTCCATTCT	-
M24	HME2_HUMAN.H11MO.0.D	-2	0.000456321	0.350911	0.272552	11	TCCCATATTAGTGCAAACTTCAAGTCGTTAGCCTCCCACC	GGTAATTAGGG	+
M24	MNX1_HUMAN.H11MO.0.D	-7	0.00053244	0.409446	0.272552	19	TCCCATATTAGTGCAAACTTCAAGTCGTTAGCCTCCCACC	TTAAGGGTTATTAAAATAG	-
M24	IRX2_HUMAN.H11MO.0.D	-19	0.000854391	0.657026	0.328017	19	TCCCATATTAGTGCAAACTTCAAGTCGTTAGCCTCCCACC	CCAACATGCCCACCCATGT	-
M24	ZN264_HUMAN.H11MO.0.C	-2	0.00133529	1.02684	0.389326	24	TCCCATATTAGTGCAAACTTCAAGTCGTTAGCCTCCCACC	TCTTATAAGGGCACTAATCCCATT	+
M24	TLX1_HUMAN.H11MO.0.D	-25	0.00152112	1.16974	0.389326	15	TCCCATATTAGTGCAAACTTCAAGTCGTTAGCCTCCCACC	CCTTGGCAACTTGCCAG	-
M24	RARA_HUMAN.H11MO.0.A	-16	0.00192509	1.4804	0.422332	20	TCCCATATTAGTGCAAACTTCAAGTCGTTAGCCTCCCACC	CCTTGACCTCTTGATCCCCC	-
M24	RXRA_HUMAN.H11MO.0.A	-5	0.00274228	2.10881	0.467918	20	TCCCATATTAGTGCAAACTTCAAGTCGTTAGCCTCCCACC	GGGGGAGGCAGAGGTCAGAG	+
M25	IRX2_HUMAN.H11MO.0.D	-13	6.23415e-05	0.0479406	0.0600279	19	GGGTGGCCTGTTACCTTTTGTTTTAATGAATACTTATTAG	ACATGGGTGGGCATGTTGG	+
M25	MNX1_HUMAN.H11MO.0.D	-21	9.95213e-05	0.0765318	0.0600279	19	GGGTGGCCTGTTACCTTTTGTTTTAATGAATACTTATTAG	TTAAGGGTTATTAAAATAG	-
M25	HXC10_HUMAN.H11MO.0.D	-10	0.000119611	0.0919805	0.0600279	19	GGGTGGCCTGTTACCTTTTGTTTTAATGAATACTTATTAG	TTTTTAATTTTTTTATTAC	+
M25	TLX1_HUMAN.H11MO.0.D	0	0.000178996	0.137648	0.0614466	17	GGGTGGCCTGTTACCTTTTGTTTTAATGAATACTTATTAG	CCTTGGCAACTTGCCAG	-
M25	AIRE_HUMAN.H11MO.0.C	-15	0.000244875	0.188309	0.0614466	18	GGGTGGCCTGTTACCTTTTGTTTTAATGAATACTTATTAG	ATTGGTTTTATTGGTTAA	+
M25	Z354A_HUMAN.H11MO.0.C	-12	0.000436516	0.335681	0.0938873	24	GGGTGGCCTGTTACCTTTTGTTTTAATGAATACTTATTAG	ACATTAAATGTAAATGGACTAAAT	-
M25	DMBX1_HUMAN.H11MO.0.D	-12	0.000706896	0.543603	0.129654	20	GGGTGGCCTGTTACCTTTTGTTTTAATGAATACTTATTAG	TAATTATAATCTAATTAATT	+
M25	ZN394_HUMAN.H11MO.0.C	-14	0.000897437	0.690129	0.129654	20	GGGTGGCCTGTTACCTTTTGTTTTAATGAATACTTATTAG	ATTCCATTCTATTCCATTCT	-
M25	VENTX_HUMAN.H11MO.0.D	-19	0.000947266	0.728448	0.129654	19	GGGTGGCCTGTTACCTTTTGTTTTAATGAATACTTATTAG	CGCTAATTGGTTTCTAATT	+
M25	GSX1_HUMAN.H11MO.0.D	-24	0.00125196	0.962756	0.153543	15	GGGTGGCCTGTTACCTTTTGTTTTAATGAATACTTATTAG	ATTAAAAACTAATTA	-
M25	RARG_HUMAN.H11MO.0.B	6	0.00161753	1.24388	0.162355	12	GGGTGGCCTGTTACCTTTTGTTTTAATGAATACTTATTAG	AGGTCAGAGTGACCTGGG	+
M25	NKX61_HUMAN.H11MO.0.B	-19	0.00243693	1.874	0.215824	19	GGGTGGCCTGTTACCTTTTGTTTTAATGAATACTTATTAG	GATTAATGGGAATTTAATG	+
M25	GBX2_HUMAN.H11MO.0.D	-22	0.00297428	2.28722	0.248779	17	GGGTGGCCTGTTACCTTTTGTTTTAATGAATACTTATTAG	CTAATTAGCCTTTAATT	+
M25	GSX2_HUMAN.H11MO.0.D	-24	0.00332604	2.55773	0.258438	16	GGGTGGCCTGTTACCTTTTGTTTTAATGAATACTTATTAG	ATTAAAAACTAATTAA	-
M25	CUX2_HUMAN.H11MO.0.D	-21	0.00374517	2.88004	0.258438	11	GGGTGGCCTGTTACCTTTTGTTTTAATGAATACTTATTAG	TTCATTGATTT	-
M25	PO3F3_HUMAN.H11MO.0.D	-18	0.00377636	2.90402	0.258438	17	GGGTGGCCTGTTACCTTTTGTTTTAATGAATACTTATTAG	ATAAATTATGCAAATTT	+
M25	GBX1_HUMAN.H11MO.0.D	-22	0.00441808	3.39751	0.269193	17	GGGTGGCCTGTTACCTTTTGTTTTAATGAATACTTATTAG	CTAATTAGCTAAAATTT	+
M25	DLX6_HUMAN.H11MO.0.D	-23	0.00508601	3.91114	0.284321	15	GGGTGGCCTGTTACCTTTTGTTTTAATGAATACTTATTAG	TAATTACCTTAATTT	-
M25	HXD12_HUMAN.H11MO.0.D	-18	0.00509879	3.92097	0.284321	11	GGGTGGCCTGTTACCTTTTGTTTTAATGAATACTTATTAG	AATTTTATTAC	+
M25	HME2_HUMAN.H11MO.0.D	-30	0.00623679	4.79609	0.302904	10	GGGTGGCCTGTTACCTTTTGTTTTAATGAATACTTATTAG	CCCTAATTACC	-
M25	GATA5_HUMAN.H11MO.0.D	-8	0.00700041	5.38332	0.312969	17	GGGTGGCCTGTTACCTTTTGTTTTAATGAATACTTATTAG	ATCTAAGTTATCTCTTA	-
M25	PBX2_HUMAN.H11MO.0.C	-17	0.00706765	5.43502	0.312969	15	GGGTGGCCTGTTACCTTTTGTTTTAATGAATACTTATTAG	TAAATTGATTGATGG	+
M25	ZN589_HUMAN.H11MO.0.D	-4	0.00800999	6.15968	0.330934	16	GGGTGGCCTGTTACCTTTTGTTTTAATGAATACTTATTAG	CGGCAGTAACCGTGGG	-
M25	NR1D1_HUMAN.H11MO.0.B	-13	0.00905516	6.96342	0.355393	19	GGGTGGCCTGTTACCTTTTGTTTTAATGAATACTTATTAG	CCTTCTGACCCACTTCCCT	-
M25	LEF1_HUMAN.H11MO.0.A	-11	0.00920595	7.07938	0.355393	14	GGGTGGCCTGTTACCTTTTGTTTTAATGAATACTTATTAG	TCCTTTGATTTGCT	+
M25	HXD11_HUMAN.H11MO.0.D	-19	0.0101716	7.822	0.371092	11	GGGTGGCCTGTTACCTTTTGTTTTAATGAATACTTATTAG	TTTTTATTACT	+
M25	FOXD3_HUMAN.H11MO.0.D	-16	0.0105397	8.10506	0.371092	15	GGGTGGCCTGTTACCTTTTGTTTTAATGAATACTTATTAG	TTTGTTTACTTAGCA	+
M25	CDX2_HUMAN.H11MO.0.A	-20	0.0107063	8.23318	0.371092	12	GGGTGGCCTGTTACCTTTTGTTTTAATGAATACTTATTAG	TTTTATTGCTGT	+
M25	PAX8_HUMAN.H11MO.0.D	-16	0.0108549	8.34739	0.371092	14	GGGTGGCCTGTTACCTTTTGTTTTAATGAATACTTATTAG	CCCGCTTCAGTGAC	-
M25	PO3F2_HUMAN.H11MO.0.A	-23	0.0109197	8.39727	0.371092	17	GGGTGGCCTGTTACCTTTTGTTTTAATGAATACTTATTAG	GAATGAATATGCATGAA	-
M25	MAF_HUMAN.H11MO.0.A	-14	0.0111365	8.56398	0.371092	19	GGGTGGCCTGTTACCTTTTGTTTTAATGAATACTTATTAG	TTGCTGAGTCAGCAGATTC	-
M25	BARH2_HUMAN.H11MO.0.D	-21	0.0115246	8.8624	0.371092	18	GGGTGGCCTGTTACCTTTTGTTTTAATGAATACTTATTAG	GCTAATTGGTCCTAATTG	+
M25	ZN214_HUMAN.H11MO.0.C	-11	0.0115844	8.90843	0.371092	22	GGGTGGCCTGTTACCTTTTGTTTTAATGAATACTTATTAG	TCCTTTTTGAGGCCTTTGATGA	+
M25	DLX1_HUMAN.H11MO.0.D	-23	0.0126289	9.71165	0.384531	16	GGGTGGCCTGTTACCTTTTGTTTTAATGAATACTTATTAG	TAATTAGCATAATTTA	-
M25	SOX18_HUMAN.H11MO.0.D	-4	0.0127597	9.81224	0.384531	19	GGGTGGCCTGTTACCTTTTGTTTTAATGAATACTTATTAG	GGAAAAGAACAATGGGTTC	-
M25	HXB3_HUMAN.H11MO.0.D	-22	0.0127702	9.82027	0.384531	14	GGGTGGCCTGTTACCTTTTGTTTTAATGAATACTTATTAG	TTAATTAGTTTTTA	+
M25	BRAC_HUMAN.H11MO.0.A	-2	0.0138798	10.6736	0.40187	20	GGGTGGCCTGTTACCTTTTGTTTTAATGAATACTTATTAG	TTAGCAGGGAGGTGTGAAAT	+
M25	PAX2_HUMAN.H11MO.0.D	-13	0.0142024	10.9217	0.403451	18	GGGTGGCCTGTTACCTTTTGTTTTAATGAATACTTATTAG	TGTCACGCATGACTGAAC	-
M25	Z324A_HUMAN.H11MO.0.C	-3	0.0146858	11.2934	0.405795	23	GGGTGGCCTGTTACCTTTTGTTTTAATGAATACTTATTAG	TGGCAGCAAAGGATGGTTTGATA	-
M25	LHX8_HUMAN.H11MO.0.D	-14	0.0152146	11.7	0.409051	18	GGGTGGCCTGTTACCTTTTGTTTTAATGAATACTTATTAG	AATTAATTGTAATTAGCG	-
M25	LHX9_HUMAN.H11MO.0.D	-22	0.0162924	12.5289	0.430344	18	GGGTGGCCTGTTACCTTTTGTTTTAATGAATACTTATTAG	CTAATTAGCTATTAATTA	+
M25	BHE23_HUMAN.H11MO.0.D	-12	0.0166647	12.8151	0.432507	12	GGGTGGCCTGTTACCTTTTGTTTTAATGAATACTTATTAG	AGCATATGGTGG	+
M25	GATA1_HUMAN.H11MO.0.A	-2	0.0178132	13.6983	0.437382	19	GGGTGGCCTGTTACCTTTTGTTTTAATGAATACTTATTAG	CTGGCGGGGACAGATAAGA	+
M25	ZN563_HUMAN.H11MO.0.C	-26	0.0180114	13.8508	0.437382	14	GGGTGGCCTGTTACCTTTTGTTTTAATGAATACTTATTAG	GGGATCCTCACTGGCAGCTGC	+
M25	PBX1_HUMAN.H11MO.1.C	-18	0.0194511	14.9579	0.457583	15	GGGTGGCCTGTTACCTTTTGTTTTAATGAATACTTATTAG	AATTTGATTGATGGG	+
M25	ZN554_HUMAN.H11MO.0.C	8	0.0217458	16.7225	0.496062	12	GGGTGGCCTGTTACCTTTTGTTTTAATGAATACTTATTAG	GCTGAGCCATGTGGGGTGCT	+
M26	MNX1_HUMAN.H11MO.0.D	-5	0.000123405	0.0948983	0.103399	19	AATAATTTAAGTTATATCTACCAACACTATATACACTTCT	CTATTTTAATAACCCTTAA	+
M26	IRX2_HUMAN.H11MO.0.D	-20	0.000134486	0.10342	0.103399	19	AATAATTTAAGTTATATCTACCAACACTATATACACTTCT	CCAACATGCCCACCCATGT	-
M26	ZN394_HUMAN.H11MO.0.C	-4	0.000829175	0.637636	0.318753	20	AATAATTTAAGTTATATCTACCAACACTATATACACTTCT	ATTCCATTCTATTCCATTCT	-
M28	MNX1_HUMAN.H11MO.0.D	-2	0.000336128	0.258483	0.302352	19	CGCATGATTCCAATTCCTTGTGGACGGGAGTTACCAAATC	CTATTTTAATAACCCTTAA	+
M28	IRX2_HUMAN.H11MO.0.D	-1	0.000395488	0.304131	0.302352	19	CGCATGATTCCAATTCCTTGTGGACGGGAGTTACCAAATC	CCAACATGCCCACCCATGT	-
M29	IRX2_HUMAN.H11MO.0.D	-16	0.000182743	0.14053	0.21196	19	ATTTCAGTTTACTGTAACCAGTTAACGCCACAAAGGGATC	CCAACATGCCCACCCATGT	-
M29	MNX1_HUMAN.H11MO.0.D	-13	0.000276591	0.212698	0.21196	19	ATTTCAGTTTACTGTAACCAGTTAACGCCACAAAGGGATC	CTATTTTAATAACCCTTAA	+
M29	ZN563_HUMAN.H11MO.0.C	-1	0.0012756	0.980936	0.469254	21	ATTTCAGTTTACTGTAACCAGTTAACGCCACAAAGGGATC	GGGATCCTCACTGGCAGCTGC	+
M30	MNX1_HUMAN.H11MO.0.D	-16	2.41991e-05	0.0186091	0.0372182	19	GCAATTTCTGAGGCCTTTAACGCAACATGGAAGAGGCCTC	TTAAGGGTTATTAAAATAG	-
M30	IRX2_HUMAN.H11MO.0.D	-3	0.000135959	0.104553	0.104553	19	GCAATTTCTGAGGCCTTTAACGCAACATGGAAGAGGCCTC	ACATGGGTGGGCATGTTGG	+
M32	IRX2_HUMAN.H11MO.0.D	-2	2.82568e-05	0.0217295	0.0434218	19	CGCCTGTATGACATGCTATACTTTATGTGTTAAAGATGTG	CCAACATGCCCACCCATGT	-
M32	MNX1_HUMAN.H11MO.0.D	-17	0.000543728	0.418127	0.310133	19	CGCCTGTATGACATGCTATACTTTATGTGTTAAAGATGTG	CTATTTTAATAACCCTTAA	+
M33	MNX1_HUMAN.H11MO.0.D	-13	0.000325544	0.250343	0.255553	19	GTTTGTTCAGGTCTCAGCTTCCTGTCATTAATGAAATGAA	CTATTTTAATAACCCTTAA	+
M33	TLX1_HUMAN.H11MO.0.D	-11	0.000608951	0.468284	0.255553	17	GTTTGTTCAGGTCTCAGCTTCCTGTCATTAATGAAATGAA	CCTTGGCAACTTGCCAG	-
M33	GATA1_HUMAN.H11MO.0.A	8	0.000666514	0.512549	0.255553	11	GTTTGTTCAGGTCTCAGCTTCCTGTCATTAATGAAATGAA	TCTTATCTGTCCCCGCCAG	-
M33	BRAC_HUMAN.H11MO.0.A	-8	0.0013572	1.04369	0.377169	20	GTTTGTTCAGGTCTCAGCTTCCTGTCATTAATGAAATGAA	ATTTCACACCTCCCTGCTAA	-
M33	IRX2_HUMAN.H11MO.0.D	-3	0.00165373	1.27172	0.377169	19	GTTTGTTCAGGTCTCAGCTTCCTGTCATTAATGAAATGAA	CCAACATGCCCACCCATGT	-
M33	ZN563_HUMAN.H11MO.0.C	-17	0.00193021	1.48433	0.377169	21	GTTTGTTCAGGTCTCAGCTTCCTGTCATTAATGAAATGAA	GCAGCTGCCAGTGAGGATCCC	-
M33	GATA2_HUMAN.H11MO.0.A	8	0.00221334	1.70206	0.377169	11	GTTTGTTCAGGTCTCAGCTTCCTGTCATTAATGAAATGAA	CCTTATCTCCACCCCCCAG	-
M34	ZN563_HUMAN.H11MO.0.C	-2	0.000279948	0.21528	0.267792	21	CTGCATCGGCTACCGATGTTTTACTTCCTGCATGAGGCAG	GCAGCTGCCAGTGAGGATCCC	-
M34	GATA2_HUMAN.H11MO.0.A	6	0.00059289	0.455933	0.267792	13	CTGCATCGGCTACCGATGTTTTACTTCCTGCATGAGGCAG	CCTTATCTCCACCCCCCAG	-
M34	MNX1_HUMAN.H11MO.0.D	-14	0.00070153	0.539476	0.267792	19	CTGCATCGGCTACCGATGTTTTACTTCCTGCATGAGGCAG	CTATTTTAATAACCCTTAA	+
M34	GATA1_HUMAN.H11MO.0.A	6	0.00070153	0.539476	0.267792	13	CTGCATCGGCTACCGATGTTTTACTTCCTGCATGAGGCAG	TCTTATCTGTCCCCGCCAG	-
M34	ZN350_HUMAN.H11MO.0.C	-12	0.00131197	1.00891	0.369439	18	CTGCATCGGCTACCGATGTTTTACTTCCTGCATGAGGCAG	CAGTCCTTTTATGACCTA	+
M34	HME2_HUMAN.H11MO.0.D	-14	0.00169319	1.30206	0.369439	11	CTGCATCGGCTACCGATGTTTTACTTCCTGCATGAGGCAG	CCCTAATTACC	-
M34	SOX18_HUMAN.H11MO.0.D	-9	0.00201351	1.54839	0.369439	19	CTGCATCGGCTACCGATGTTTTACTTCCTGCATGAGGCAG	GAACCCATTGTTCTTTTCC	+
M34	IRX2_HUMAN.H11MO.0.D	-12	0.00201351	1.54839	0.369439	19	CTGCATCGGCTACCGATGTTTTACTTCCTGCATGAGGCAG	CCAACATGCCCACCCATGT	-
M34	BC11A_HUMAN.H11MO.0.A	-17	0.0028647	2.20296	0.423706	17	CTGCATCGGCTACCGATGTTTTACTTCCTGCATGAGGCAG	TTTTCACTTCCTCTTTT	-
M34	OLIG2_HUMAN.H11MO.0.B	-2	0.00318762	2.45128	0.423706	18	CTGCATCGGCTACCGATGTTTTACTTCCTGCATGAGGCAG	CCAGCTGTTTCCCTTCTG	+
M34	ETV5_HUMAN.H11MO.0.C	-19	0.00349994	2.69145	0.423706	14	CTGCATCGGCTACCGATGTTTTACTTCCTGCATGAGGCAG	CTCACTTCCTGCTC	-
M34	BRAC_HUMAN.H11MO.0.A	-18	0.00397054	3.05334	0.433045	20	CTGCATCGGCTACCGATGTTTTACTTCCTGCATGAGGCAG	ATTTCACACCTCCCTGCTAA	-
M35	Z324A_HUMAN.H11MO.0.C	2	0.000105791	0.0813536	0.0896497	21	AGGTCGCCGGATGGTCTGAGCTCATCAGCCCAGAGAGACA	TGGCAGCAAAGGATGGTTTGATA	-
M35	ZN335_HUMAN.H11MO.0.A	-8	0.000117476	0.0903391	0.0896497	22	AGGTCGCCGGATGGTCTGAGCTCATCAGCCCAGAGAGACA	GGCTGTCCTCGGCGCTGCCTGA	+
M35	RREB1_HUMAN.H11MO.0.D	0	0.000226588	0.174247	0.115278	22	AGGTCGCCGGATGGTCTGAGCTCATCAGCCCAGAGAGACA	GGGGGGGGGGGTGGTTTGGGGT	+
M35	PROX1_HUMAN.H11MO.0.D	-3	0.000858119	0.659893	0.275786	17	AGGTCGCCGGATGGTCTGAGCTCATCAGCCCAGAGAGACA	GGGTAAGGCGGGTTGGG	+
M35	THA_HUMAN.H11MO.0.C	-10	0.00101559	0.780986	0.275786	17	AGGTCGCCGGATGGTCTGAGCTCATCAGCCCAGAGAGACA	CTGACCTGAAGTGACCC	-
M35	SP3_HUMAN.H11MO.0.B	-1	0.00108416	0.83372	0.275786	20	AGGTCGCCGGATGGTCTGAGCTCATCAGCCCAGAGAGACA	GGGGGGGGGCGGGGCCGGGG	+
M35	ZN341_HUMAN.H11MO.0.C	-9	0.00164861	1.26778	0.32649	22	AGGTCGCCGGATGGTCTGAGCTCATCAGCCCAGAGAGACA	GCTCTTCCCTCCCCCCCCCCCC	-
M35	RXRA_HUMAN.H11MO.0.A	-13	0.00171132	1.316	0.32649	20	AGGTCGCCGGATGGTCTGAGCTCATCAGCCCAGAGAGACA	CTCTGACCTCTGCCTCCCCC	-
M35	LYL1_HUMAN.H11MO.0.A	-6	0.00209768	1.61312	0.340854	14	AGGTCGCCGGATGGTCTGAGCTCATCAGCCCAGAGAGACA	CCAGCTGTTTCCTG	+
M35	GATA1_HUMAN.H11MO.0.A	-14	0.00223326	1.71738	0.340854	19	AGGTCGCCGGATGGTCTGAGCTCATCAGCCCAGAGAGACA	TCTTATCTGTCCCCGCCAG	-
M35	TAL1_HUMAN.H11MO.0.A	-14	0.00279689	2.15081	0.388072	19	AGGTCGCCGGATGGTCTGAGCTCATCAGCCCAGAGAGACA	CCTTATCTGCCCCCCCCAG	-
M35	TFCP2_HUMAN.H11MO.0.D	-14	0.00394525	3.0339	0.463192	16	AGGTCGCCGGATGGTCTGAGCTCATCAGCCCAGAGAGACA	TCTGGCCAGTTCAGGC	-
M35	THAP1_HUMAN.H11MO.0.C	-4	0.00438823	3.37455	0.475287	22	AGGTCGCCGGATGGTCTGAGCTCATCAGCCCAGAGAGACA	CGCCGCCATCTTGGCTGCGGGC	+
M35	P73_HUMAN.H11MO.0.A	-8	0.00467108	3.59206	0.475287	19	AGGTCGCCGGATGGTCTGAGCTCATCAGCCCAGAGAGACA	GGCATGTCTGGGCATGTCT	-
M36	THA_HUMAN.H11MO.0.C	-21	5.96663e-05	0.0458834	0.0917668	17	GAAAAAGCAAGAAAAAAACGAAGGAACTCAAGTGACCTCA	CTGACCTGAAGTGACCC	-
M36	NR1H3_HUMAN.H11MO.0.B	-22	0.000158903	0.122197	0.11795	18	GAAAAAGCAAGAAAAAAACGAAGGAACTCAAGTGACCTCA	TGACCTGCAGTGACCTCTG	-
M36	THB_HUMAN.H11MO.0.C	-22	0.000230072	0.176925	0.11795	17	GAAAAAGCAAGAAAAAAACGAAGGAACTCAAGTGACCTCA	TGACCTGACCTGACCTC	-
M37	MNX1_HUMAN.H11MO.0.D	-18	0.000107505	0.0826715	0.127749	19	AATCAGTCAGCTTGTAACTTTGGATTACATGGTATAACGA	TTAAGGGTTATTAAAATAG	-
M37	ZN394_HUMAN.H11MO.0.C	-15	0.00055366	0.425765	0.283786	20	AATCAGTCAGCTTGTAACTTTGGATTACATGGTATAACGA	AGAATGGAATAGAATGGAAT	+
M37	IRX2_HUMAN.H11MO.0.D	-21	0.0008573	0.659263	0.329565	19	AATCAGTCAGCTTGTAACTTTGGATTACATGGTATAACGA	ACATGGGTGGGCATGTTGG	+
M38	IRX2_HUMAN.H11MO.0.D	-2	0.000101402	0.0779783	0.155619	19	ACTAAGTGTTTCGCATGATCACATCTTAGTAATGACTGGA	ACATGGGTGGGCATGTTGG	+
M38	MNX1_HUMAN.H11MO.0.D	-12	0.00033145	0.254885	0.23441	19	ACTAAGTGTTTCGCATGATCACATCTTAGTAATGACTGGA	CTATTTTAATAACCCTTAA	+
M40	IRX2_HUMAN.H11MO.0.D	-10	4.4532e-05	0.0342451	0.0684316	19	TTGGCACAACATGGGTCCTTGCAGGTAGCAATGACTGTCC	ACATGGGTGGGCATGTTGG	+
M40	ZN394_HUMAN.H11MO.0.C	-21	0.000596712	0.458871	0.254791	19	TTGGCACAACATGGGTCCTTGCAGGTAGCAATGACTGTCC	AGAATGGAATAGAATGGAAT	+
M40	MNX1_HUMAN.H11MO.0.D	-2	0.000663222	0.510018	0.254791	19	TTGGCACAACATGGGTCCTTGCAGGTAGCAATGACTGTCC	CTATTTTAATAACCCTTAA	+
M40	TLX1_HUMAN.H11MO.0.D	-16	0.00176592	1.35799	0.452277	17	TTGGCACAACATGGGTCCTTGCAGGTAGCAATGACTGTCC	CTGGCAAGTTGCCAAGG	+
M42	MNX1_HUMAN.H11MO.0.D	-7	9.70521e-05	0.0746331	0.148943	19	GCGAGCTATGATAAGGTTCCTTTTCACATTAAGAAGGAAT	CTATTTTAATAACCCTTAA	+
M42	IRX2_HUMAN.H11MO.0.D	-10	0.000617186	0.474616	0.300189	19	GCGAGCTATGATAAGGTTCCTTTTCACATTAAGAAGGAAT	ACATGGGTGGGCATGTTGG	+
M44	MNX1_HUMAN.H11MO.0.D	-6	9.21016e-05	0.0708261	0.141652	19	CCGAGGCTAGTTTATCCAGCTTCTTCGAAAGACGAACTGT	CTATTTTAATAACCCTTAA	+
M44	IRX2_HUMAN.H11MO.0.D	-6	0.000662434	0.509412	0.311374	19	CCGAGGCTAGTTTATCCAGCTTCTTCGAAAGACGAACTGT	CCAACATGCCCACCCATGT	-
M44	ZN394_HUMAN.H11MO.0.C	-3	0.00101227	0.778435	0.311374	20	CCGAGGCTAGTTTATCCAGCTTCTTCGAAAGACGAACTGT	ATTCCATTCTATTCCATTCT	-
M46	MNX1_HUMAN.H11MO.0.D	-8	6.4029e-05	0.0492383	0.070448	19	TCTCAAATGGACCTTCATAACTAGGTGCGAGTAGTCTAAT	CTATTTTAATAACCCTTAA	+
M46	IRX2_HUMAN.H11MO.0.D	-3	0.00079768	0.613416	0.358248	19	TCTCAAATGGACCTTCATAACTAGGTGCGAGTAGTCTAAT	CCAACATGCCCACCCATGT	-
M47	SOX18_HUMAN.H11MO.0.D	0	4.96191e-05	0.0381571	0.074783	19	GAATAAATTGAACTTTTCCTGACTAAATTCTAAGAATTAA	GAACCCATTGTTCTTTTCC	+
M47	Z324A_HUMAN.H11MO.0.C	-1	0.000234871	0.180616	0.176992	23	GAATAAATTGAACTTTTCCTGACTAAATTCTAAGAATTAA	TATCAAACCATCCTTTGCTGCCA	+
M47	ZN713_HUMAN.H11MO.0.D	-14	0.000564547	0.434137	0.206264	19	GAATAAATTGAACTTTTCCTGACTAAATTCTAAGAATTAA	TTTCGTGTCATTTTTCTAT	-
M47	BARH2_HUMAN.H11MO.0.D	-23	0.000730689	0.5619	0.206264	17	GAATAAATTGAACTTTTCCTGACTAAATTCTAAGAATTAA	CAATTAGGACCAATTAGC	-
M47	NFAC4_HUMAN.H11MO.0.C	-10	0.00117051	0.900126	0.206264	10	GAATAAATTGAACTTTTCCTGACTAAATTCTAAGAATTAA	AAATTTTCCT	-
M47	SPIC_HUMAN.H11MO.0.D	-12	0.00133649	1.02776	0.206264	13	GAATAAATTGAACTTTTCCTGACTAAATTCTAAGAATTAA	CCTCCCCTTCCTC	-
M47	ISX_HUMAN.H11MO.0.D	-24	0.00134132	1.03147	0.206264	16	GAATAAATTGAACTTTTCCTGACTAAATTCTAAGAATTAA	AATTTAAGCTAATTAA	-
M47	LMX1B_HUMAN.H11MO.0.D	-25	0.00163135	1.25451	0.206264	15	GAATAAATTGAACTTTTCCTGACTAAATTCTAAGAATTAA	AAATAAATCAATTAATTA	-
M47	ZN134_HUMAN.H11MO.1.C	-11	0.00183266	1.40932	0.206264	17	GAATAAATTGAACTTTTCCTGACTAAATTCTAAGAATTAA	CCTTCACCTGATTAGGT	-
M47	SHOX_HUMAN.H11MO.0.D	-23	0.00198523	1.52664	0.206264	17	GAATAAATTGAACTTTTCCTGACTAAATTCTAAGAATTAA	AAAAATTAACTAATTAG	-
M47	NR2F6_HUMAN.H11MO.0.D	-3	0.00205966	1.58388	0.206264	18	GAATAAATTGAACTTTTCCTGACTAAATTCTAAGAATTAA	TCAATTGAACTTTGTCCT	-
M47	DMBX1_HUMAN.H11MO.0.D	-22	0.00219075	1.68469	0.206264	18	GAATAAATTGAACTTTTCCTGACTAAATTCTAAGAATTAA	TAATTATAATCTAATTAATT	+
M47	ZN341_HUMAN.H11MO.0.C	-11	0.00219816	1.69039	0.206264	22	GAATAAATTGAACTTTTCCTGACTAAATTCTAAGAATTAA	GCTCTTCCCTCCCCCCCCCCCC	-
M47	E2F8_HUMAN.H11MO.0.D	-14	0.00224681	1.72779	0.206264	12	GAATAAATTGAACTTTTCCTGACTAAATTCTAAGAATTAA	TTTCCCGCCAAA	-
M47	NFAC1_HUMAN.H11MO.0.B	-6	0.00226565	1.74229	0.206264	15	GAATAAATTGAACTTTTCCTGACTAAATTCTAAGAATTAA	TTTCTTTTTTTCCAT	-
M47	GBX1_HUMAN.H11MO.0.D	-23	0.00232658	1.78914	0.206264	17	GAATAAATTGAACTTTTCCTGACTAAATTCTAAGAATTAA	AAATTTTAGCTAATTAG	-
M47	SHOX2_HUMAN.H11MO.0.D	-23	0.00232658	1.78914	0.206264	17	GAATAAATTGAACTTTTCCTGACTAAATTCTAAGAATTAA	TAAAATTAACTAATTAG	-
M47	ESX1_HUMAN.H11MO.0.D	-24	0.00251709	1.93564	0.210756	16	GAATAAATTGAACTTTTCCTGACTAAATTCTAAGAATTAA	AATTATTGCTAATTAGC	-
M47	TLX1_HUMAN.H11MO.0.D	-16	0.00317947	2.44501	0.252206	17	GAATAAATTGAACTTTTCCTGACTAAATTCTAAGAATTAA	CCTTGGCAACTTGCCAG	-
M47	E2F7_HUMAN.H11MO.0.B	-12	0.00360864	2.77504	0.271937	13	GAATAAATTGAACTTTTCCTGACTAAATTCTAAGAATTAA	CCTTTCCCGCCCC	-
M47	NFAC3_HUMAN.H11MO.0.B	-11	0.00382742	2.94328	0.274689	9	GAATAAATTGAACTTTTCCTGACTAAATTCTAAGAATTAA	AGTTTTCCA	-
M47	NOBOX_HUMAN.H11MO.0.C	-31	0.00424614	3.26528	0.290582	9	GAATAAATTGAACTTTTCCTGACTAAATTCTAAGAATTAA	ACCAATTAG	-
M47	RXRA_HUMAN.H11MO.0.A	-5	0.00443448	3.41012	0.290582	20	GAATAAATTGAACTTTTCCTGACTAAATTCTAAGAATTAA	CTCTGACCTCTGCCTCCCCC	-
M47	VENTX_HUMAN.H11MO.0.D	-23	0.00542777	4.17396	0.338769	17	GAATAAATTGAACTTTTCCTGACTAAATTCTAAGAATTAA	AATTAGAAACCAATTAGCG	-
M47	GBX2_HUMAN.H11MO.0.D	-23	0.00582202	4.47714	0.338769	17	GAATAAATTGAACTTTTCCTGACTAAATTCTAAGAATTAA	AATTAAAGGCTAATTAG	-
M47	ZN134_HUMAN.H11MO.0.C	-11	0.00584417	4.49417	0.338769	22	GAATAAATTGAACTTTTCCTGACTAAATTCTAAGAATTAA	CCTTCAACTGATTAGGTGAGGC	-
M47	ZN708_HUMAN.H11MO.0.C	-11	0.00623143	4.79197	0.347839	20	GAATAAATTGAACTTTTCCTGACTAAATTCTAAGAATTAA	GCTGTACCTGCTTATTAGGC	-
M47	LHX9_HUMAN.H11MO.0.D	-22	0.00775647	5.96472	0.397869	18	GAATAAATTGAACTTTTCCTGACTAAATTCTAAGAATTAA	TAATTAATAGCTAATTAG	-
M47	MEOX1_HUMAN.H11MO.0.D	-25	0.00834155	6.41465	0.397869	15	GAATAAATTGAACTTTTCCTGACTAAATTCTAAGAATTAA	ATTAACGCTAATTACC	-
M47	ETV4_HUMAN.H11MO.0.B	-12	0.00834799	6.4196	0.397869	11	GAATAAATTGAACTTTTCCTGACTAAATTCTAAGAATTAA	CCCTTCCTGTT	-
M47	NFAT5_HUMAN.H11MO.0.D	-11	0.00834799	6.4196	0.397869	11	GAATAAATTGAACTTTTCCTGACTAAATTCTAAGAATTAA	CCTTTTCCTCT	-
M47	NFAC2_HUMAN.H11MO.0.B	-11	0.00857508	6.59423	0.397869	9	GAATAAATTGAACTTTTCCTGACTAAATTCTAAGAATTAA	AATTTTCCA	-
M47	MNX1_HUMAN.H11MO.0.D	-10	0.00939801	7.22707	0.397869	19	GAATAAATTGAACTTTTCCTGACTAAATTCTAAGAATTAA	CTATTTTAATAACCCTTAA	+
M47	ZN667_HUMAN.H11MO.0.C	-6	0.00939801	7.22707	0.397869	19	GAATAAATTGAACTTTTCCTGACTAAATTCTAAGAATTAA	GCTGAGCTTTTAAGGCCAC	-
M47	REL_HUMAN.H11MO.0.B	-8	0.00959343	7.37735	0.397869	15	GAATAAATTGAACTTTTCCTGACTAAATTCTAAGAATTAA	TGGAATTTCCCTTCA	-
M47	RARA_HUMAN.H11MO.2.A	-3	0.00967788	7.44229	0.397869	17	GAATAAATTGAACTTTTCCTGACTAAATTCTAAGAATTAA	TGACCTCTCGGTGACCT	-
M47	NR1I2_HUMAN.H11MO.0.C	-7	0.0100499	7.72834	0.397869	19	GAATAAATTGAACTTTTCCTGACTAAATTCTAAGAATTAA	CTGAACTTTTTTGACCTCA	-
M47	TFDP1_HUMAN.H11MO.0.C	-13	0.0102357	7.87127	0.397869	14	GAATAAATTGAACTTTTCCTGACTAAATTCTAAGAATTAA	TTTTCCCGCCCCCC	-
M47	DLX1_HUMAN.H11MO.0.D	-23	0.0104074	8.00327	0.397869	16	GAATAAATTGAACTTTTCCTGACTAAATTCTAAGAATTAA	TAAATTATGCTAATTA	+
M47	RARG_HUMAN.H11MO.2.D	-7	0.0105596	8.1203	0.397869	20	GAATAAATTGAACTTTTCCTGACTAAATTCTAAGAATTAA	GTGACCTCTGGGTGACCCCC	-
M47	BARH1_HUMAN.H11MO.0.D	-26	0.0116004	8.9207	0.409717	13	GAATAAATTGAACTTTTCCTGACTAAATTCTAAGAATTAA	TTAAGAGCATTTA	-
M47	ETV5_HUMAN.H11MO.0.C	-10	0.0119506	9.19004	0.409717	14	GAATAAATTGAACTTTTCCTGACTAAATTCTAAGAATTAA	CTCACTTCCTGCTC	-
M47	MCR_HUMAN.H11MO.0.D	-4	0.0119614	9.19832	0.409717	17	GAATAAATTGAACTTTTCCTGACTAAATTCTAAGAATTAA	TACAACAACCTGTTCTT	-
M47	RX_HUMAN.H11MO.0.D	-29	0.0128873	9.91033	0.431622	11	GAATAAATTGAACTTTTCCTGACTAAATTCTAAGAATTAA	TTGCTAATTAA	-
M47	VAX1_HUMAN.H11MO.0.D	-23	0.0134487	10.342	0.431822	17	GAATAAATTGAACTTTTCCTGACTAAATTCTAAGAATTAA	TAATTAACCCTAATTACC	-
M47	OTX1_HUMAN.H11MO.0.D	-32	0.0136967	10.5328	0.431822	8	GAATAAATTGAACTTTTCCTGACTAAATTCTAAGAATTAA	AGGATTAG	+
M47	GSX1_HUMAN.H11MO.0.D	-24	0.0139456	10.7242	0.431822	15	GAATAAATTGAACTTTTCCTGACTAAATTCTAAGAATTAA	ATTAAAAACTAATTA	-
M47	PAX4_HUMAN.H11MO.0.D	-31	0.0140393	10.7963	0.431822	9	GAATAAATTGAACTTTTCCTGACTAAATTCTAAGAATTAA	GCGAATTAGTTA	-
M47	RARA_HUMAN.H11MO.0.A	-11	0.0154724	11.8983	0.460274	20	GAATAAATTGAACTTTTCCTGACTAAATTCTAAGAATTAA	CCTTGACCTCTTGATCCCCC	-
M47	E2F3_HUMAN.H11MO.0.A	-14	0.0166009	12.7661	0.460274	11	GAATAAATTGAACTTTTCCTGACTAAATTCTAAGAATTAA	TTTCCCGCCCT	-
M47	HME1_HUMAN.H11MO.0.D	-24	0.0168922	12.9901	0.460274	16	GAATAAATTGAACTTTTCCTGACTAAATTCTAAGAATTAA	ATAATTGGGTAATTAGC	-
M47	ZN589_HUMAN.H11MO.0.D	-8	0.0171821	13.213	0.460274	16	GAATAAATTGAACTTTTCCTGACTAAATTCTAAGAATTAA	CCCACGGTTACTGCCG	+
M47	GSX2_HUMAN.H11MO.0.D	-24	0.0171821	13.213	0.460274	16	GAATAAATTGAACTTTTCCTGACTAAATTCTAAGAATTAA	ATTAAAAACTAATTAA	-
M47	HXB3_HUMAN.H11MO.0.D	-26	0.017453	13.4214	0.460274	14	GAATAAATTGAACTTTTCCTGACTAAATTCTAAGAATTAA	TAAAAACTAATTAA	-
M47	VSX1_HUMAN.H11MO.0.D	-25	0.017453	13.4214	0.460274	14	GAATAAATTGAACTTTTCCTGACTAAATTCTAAGAATTAA	AAATTAGCTAATTA	-
M47	ZEP2_HUMAN.H11MO.0.D	-9	0.017453	13.4214	0.460274	14	GAATAAATTGAACTTTTCCTGACTAAATTCTAAGAATTAA	GGGGTTTCCCTACC	-
M47	MSX2_HUMAN.H11MO.0.D	-32	0.0180183	13.8561	0.460274	7	GAATAAATTGAACTTTTCCTGACTAAATTCTAAGAATTAA	ACAATTA	-
M47	PRRX2_HUMAN.H11MO.0.C	-33	0.0180183	13.8561	0.460274	7	GAATAAATTGAACTTTTCCTGACTAAATTCTAAGAATTAA	CAATTAA	-
M47	E2F1_HUMAN.H11MO.0.A	-13	0.018799	14.4564	0.472213	14	GAATAAATTGAACTTTTCCTGACTAAATTCTAAGAATTAA	CTTTCCCGCCCCCC	-
M47	HXC10_HUMAN.H11MO.0.D	-3	0.0192819	14.8277	0.476402	19	GAATAAATTGAACTTTTCCTGACTAAATTCTAAGAATTAA	TTTTTAATTTTTTTATTAC	+
M47	HXD4_HUMAN.H11MO.0.D	-32	0.0202282	15.5555	0.491723	8	GAATAAATTGAACTTTTCCTGACTAAATTCTAAGAATTAA	TCAATTAA	-
M48	MNX1_HUMAN.H11MO.0.D	-8	0.000308819	0.237482	0.25692	19	ACAAGTTATCAGCTTCAGTGCCTGAAATGTCCAGCAACAT	CTATTTTAATAACCCTTAA	+
M48	IRX2_HUMAN.H11MO.0.D	-19	0.000334821	0.257477	0.25692	19	ACAAGTTATCAGCTTCAGTGCCTGAAATGTCCAGCAACAT	ACATGGGTGGGCATGTTGG	+
M48	GATA2_HUMAN.H11MO.0.A	7	0.00155977	1.19947	0.478749	12	ACAAGTTATCAGCTTCAGTGCCTGAAATGTCCAGCAACAT	CCTTATCTCCACCCCCCAG	-
M49	MNX1_HUMAN.H11MO.0.D	-13	7.26824e-05	0.0558928	0.111786	19	GAGGTTCCTCTCTTCTTGGGTTCCCAAAAGAGGACTCTGA	TTAAGGGTTATTAAAATAG	-
M49	IRX2_HUMAN.H11MO.0.D	-14	0.000205922	0.158354	0.135687	19	GAGGTTCCTCTCTTCTTGGGTTCCCAAAAGAGGACTCTGA	CCAACATGCCCACCCATGT	-
M52	MAZ_HUMAN.H11MO.0.A	-3	2.58356e-07	0.000198676	0.000381837	22	GACGGAGGAGGGGAGAAAAGGCAGAGAGGGGGATACAGTG	GGGGGAGGGGGGGGGGGGGGGG	+
M52	ZN467_HUMAN.H11MO.0.C	-4	3.41976e-06	0.00262979	0.00252711	22	GACGGAGGAGGGGAGAAAAGGCAGAGAGGGGGATACAGTG	GGGGAGGGGAGGGGGGGGGGGG	+
M52	TBX3_HUMAN.H11MO.0.C	-3	6.61726e-06	0.00508867	0.00325999	11	GACGGAGGAGGGGAGAAAAGGCAGAGAGGGGGATACAGTG	GGAGGTGGGAA	+
M52	ZN341_HUMAN.H11MO.0.C	-17	1.37748e-05	0.0105928	0.0050896	22	GACGGAGGAGGGGAGAAAAGGCAGAGAGGGGGATACAGTG	GGGGGGGGGGGGAGGGAAGAGC	+
M52	PATZ1_HUMAN.H11MO.0.C	-11	1.88893e-05	0.0145259	0.00558349	22	GACGGAGGAGGGGAGAAAAGGCAGAGAGGGGGATACAGTG	GGGGAGGGGGCGGGGGGGGAGG	+
M52	VEZF1_HUMAN.H11MO.0.C	-13	5.1134e-05	0.0393221	0.0124075	22	GACGGAGGAGGGGAGAAAAGGCAGAGAGGGGGATACAGTG	GGGGAGGGGGGAGGGGGAGGGG	+
M52	KLF6_HUMAN.H11MO.0.A	-14	6.99139e-05	0.0537638	0.0124075	19	GACGGAGGAGGGGAGAAAAGGCAGAGAGGGGGATACAGTG	GGAAGGGCGGGGCCGGGGG	+
M52	ZFX_HUMAN.H11MO.1.A	-10	7.97067e-05	0.0612945	0.0124075	17	GACGGAGGAGGGGAGAAAAGGCAGAGAGGGGGATACAGTG	GGGGGCGGAGGCCGGGG	+
M52	SP4_HUMAN.H11MO.1.A	0	7.97509e-05	0.0613285	0.0124075	16	GACGGAGGAGGGGAGAAAAGGCAGAGAGGGGGATACAGTG	GGAGGGGGCGGGGCCG	+
M52	SPIC_HUMAN.H11MO.0.D	-3	8.72462e-05	0.0670924	0.0124075	13	GACGGAGGAGGGGAGAAAAGGCAGAGAGGGGGATACAGTG	GAGGAAGGGGAGG	+
M52	VEZF1_HUMAN.H11MO.1.C	-2	9.23457e-05	0.0710139	0.0124075	12	GACGGAGGAGGGGAGAAAAGGCAGAGAGGGGGATACAGTG	AGAGGGAGGGGG	+
M52	SP3_HUMAN.H11MO.0.B	1	0.000108628	0.0835353	0.0133237	19	GACGGAGGAGGGGAGAAAAGGCAGAGAGGGGGATACAGTG	GGGGGGGGGCGGGGCCGGGG	+
M52	SP4_HUMAN.H11MO.0.A	-11	0.000117195	0.0901232	0.0133237	20	GACGGAGGAGGGGAGAAAAGGCAGAGAGGGGGATACAGTG	GGGAAGGGGGCGGGGCCGGG	+
M52	SP2_HUMAN.H11MO.0.A	-11	0.000132363	0.101787	0.0139733	22	GACGGAGGAGGGGAGAAAAGGCAGAGAGGGGGATACAGTG	GGGGGGGGGGCGGGGCCGGGGG	+
M52	KLF16_HUMAN.H11MO.0.D	-3	0.000142948	0.109927	0.0140847	19	GACGGAGGAGGGGAGAAAAGGCAGAGAGGGGGATACAGTG	GGGGGCGGGGGGGGGGGGG	+
M52	SALL4_HUMAN.H11MO.0.B	-2	0.000167786	0.129027	0.0148101	10	GACGGAGGAGGGGAGAAAAGGCAGAGAGGGGGATACAGTG	GGAGGGTGGG	+
M52	TBX21_HUMAN.H11MO.0.A	-1	0.000178066	0.136932	0.0148101	13	GACGGAGGAGGGGAGAAAAGGCAGAGAGGGGGATACAGTG	GTGGAGGTGTGAA	+
M52	KLF15_HUMAN.H11MO.0.A	-17	0.000180373	0.138707	0.0148101	19	GACGGAGGAGGGGAGAAAAGGCAGAGAGGGGGATACAGTG	GGGGAGGAGCAGGGGGGGG	+
M52	WT1_HUMAN.H11MO.0.C	-12	0.000197788	0.152099	0.0153853	20	GACGGAGGAGGGGAGAAAAGGCAGAGAGGGGGATACAGTG	GGGCGGGGGAGGAGGGGGGG	+
M52	ZBT17_HUMAN.H11MO.0.A	-17	0.000264082	0.203079	0.019515	19	GACGGAGGAGGGGAGAAAAGGCAGAGAGGGGGATACAGTG	GAGGGTGGGGGAGGGGAAG	+
M52	PROX1_HUMAN.H11MO.0.D	0	0.000355909	0.273694	0.0250484	17	GACGGAGGAGGGGAGAAAAGGCAGAGAGGGGGATACAGTG	GGGTAAGGCGGGTTGGG	+
M52	ZN263_HUMAN.H11MO.0.A	-2	0.000504166	0.387703	0.0338696	20	GACGGAGGAGGGGAGAAAAGGCAGAGAGGGGGATACAGTG	GGGAGGAGGGAGAGGAGGAG	+
M52	SP2_HUMAN.H11MO.1.B	-2	0.000594846	0.457436	0.038224	12	GACGGAGGAGGGGAGAAAAGGCAGAGAGGGGGATACAGTG	AGGGGGCGGGGC	+
M52	TBX15_HUMAN.H11MO.0.D	-9	0.000686455	0.527884	0.0422727	19	GACGGAGGAGGGGAGAAAAGGCAGAGAGGGGGATACAGTG	GGGGGGGGGGGGGTGGGGG	+
M52	RXRA_HUMAN.H11MO.0.A	-18	0.000818809	0.629664	0.0484063	20	GACGGAGGAGGGGAGAAAAGGCAGAGAGGGGGATACAGTG	GGGGGAGGCAGAGGTCAGAG	+
M52	EGR1_HUMAN.H11MO.0.A	-21	0.000973295	0.748464	0.0514965	17	GACGGAGGAGGGGAGAAAAGGCAGAGAGGGGGATACAGTG	GAGGGCGTGGGCGGGGG	+
M52	PURA_HUMAN.H11MO.0.D	-3	0.000973295	0.748464	0.0514965	17	GACGGAGGAGGGGAGAAAAGGCAGAGAGGGGGATACAGTG	GGAAGGGGGGGGCAGGG	+
M52	E2F7_HUMAN.H11MO.0.B	-17	0.000975611	0.750245	0.0514965	13	GACGGAGGAGGGGAGAAAAGGCAGAGAGGGGGATACAGTG	GGGGCGGGAAAGG	+
M52	PLAG1_HUMAN.H11MO.0.D	-6	0.0011303	0.869199	0.0576042	17	GACGGAGGAGGGGAGAAAAGGCAGAGAGGGGGATACAGTG	GGGGGCATCAGGAGGGG	+
M52	TAF1_HUMAN.H11MO.0.A	-14	0.00123678	0.951081	0.0606313	16	GACGGAGGAGGGGAGAAAAGGCAGAGAGGGGGATACAGTG	AAGATGGCGGCGGCGG	+
M52	EGR2_HUMAN.H11MO.0.A	-19	0.00127174	0.97797	0.0606313	18	GACGGAGGAGGGGAGAAAAGGCAGAGAGGGGGATACAGTG	GGGGGGGTGTGGGAGGGG	+
M52	EOMES_HUMAN.H11MO.0.D	-2	0.00138891	1.06807	0.064148	12	GACGGAGGAGGGGAGAAAAGGCAGAGAGGGGGATACAGTG	AGGAGGTGTTAA	+
M52	ZN770_HUMAN.H11MO.0.C	-5	0.00148223	1.13984	0.0663837	22	GACGGAGGAGGGGAGAAAAGGCAGAGAGGGGGATACAGTG	GGGAGGCTGAGGCGGGAGGATC	+
M52	ZN281_HUMAN.H11MO.0.A	1	0.00156165	1.20091	0.0678836	14	GACGGAGGAGGGGAGAAAAGGCAGAGAGGGGGATACAGTG	GGGTGGGGGAGGGGA	+
M52	KLF3_HUMAN.H11MO.0.B	-17	0.00169791	1.30569	0.0704563	19	GACGGAGGAGGGGAGAAAAGGCAGAGAGGGGGATACAGTG	GGGGAGGGGCGGGGCCGGG	+
M52	MESP1_HUMAN.H11MO.0.D	-3	0.00171618	1.31974	0.0704563	11	GACGGAGGAGGGGAGAAAAGGCAGAGAGGGGGATACAGTG	GCAGGTGTGGA	+
M52	ZN263_HUMAN.H11MO.1.A	0	0.00206588	1.58866	0.0825206	11	GACGGAGGAGGGGAGAAAAGGCAGAGAGGGGGATACAGTG	GAGGGAGGAGG	+
M52	EGR2_HUMAN.H11MO.1.A	2	0.0024321	1.87028	0.0932233	14	GACGGAGGAGGGGAGAAAAGGCAGAGAGGGGGATACAGTG	GGGGCGTGGGCGGGGG	+
M52	WT1_HUMAN.H11MO.1.B	-3	0.00248036	1.9074	0.0932233	11	GACGGAGGAGGGGAGAAAAGGCAGAGAGGGGGATACAGTG	GTGGGAGGAGG	+
M52	FLI1_HUMAN.H11MO.0.A	-16	0.00255513	1.9649	0.0932233	18	GACGGAGGAGGGGAGAAAAGGCAGAGAGGGGGATACAGTG	GGAGGAAGGAAGGAGGGA	+
M52	ZN335_HUMAN.H11MO.0.A	-16	0.00258612	1.98873	0.0932233	22	GACGGAGGAGGGGAGAAAAGGCAGAGAGGGGGATACAGTG	TCAGGCAGCGCCGAGGACAGCC	-
M52	ETV5_HUMAN.H11MO.0.C	-1	0.00266945	2.0528	0.0933243	14	GACGGAGGAGGGGAGAAAAGGCAGAGAGGGGGATACAGTG	GAGCAGGAAGTGAG	+
M52	MAZ_HUMAN.H11MO.1.A	-3	0.00271521	2.088	0.0933243	11	GACGGAGGAGGGGAGAAAAGGCAGAGAGGGGGATACAGTG	GAGGGAGGGGG	+
M52	TBX1_HUMAN.H11MO.0.D	-9	0.00346182	2.66214	0.116282	20	GACGGAGGAGGGGAGAAAAGGCAGAGAGGGGGATACAGTG	GGGTGGGCAGGGGTGGGCGG	+
M52	ZIC1_HUMAN.H11MO.0.B	-4	0.00361497	2.77991	0.118728	9	GACGGAGGAGGGGAGAAAAGGCAGAGAGGGGGATACAGTG	GGGGTGGTC	+
M52	SP1_HUMAN.H11MO.0.A	-2	0.00443098	3.40742	0.142364	22	GACGGAGGAGGGGAGAAAAGGCAGAGAGGGGGATACAGTG	GGGGGGCGGGGCCGGGGGGGGG	+
M52	ZN740_HUMAN.H11MO.0.D	-1	0.00461642	3.55003	0.145167	14	GACGGAGGAGGGGAGAAAAGGCAGAGAGGGGGATACAGTG	GGGGGGGGGGTGGG	+
M52	SRBP2_HUMAN.H11MO.0.B	-5	0.0048624	3.73919	0.149716	13	GACGGAGGAGGGGAGAAAAGGCAGAGAGGGGGATACAGTG	GGGTGGGGTGAGG	+
M52	SMAD3_HUMAN.H11MO.0.B	-4	0.00556297	4.27792	0.167792	12	GACGGAGGAGGGGAGAAAAGGCAGAGAGGGGGATACAGTG	CAGGTGACAGAG	-
M52	ZN148_HUMAN.H11MO.0.D	2	0.00606383	4.66308	0.178636	13	GACGGAGGAGGGGAGAAAAGGCAGAGAGGGGGATACAGTG	GGGGTGGGGGAGGGG	+
M52	E2F4_HUMAN.H11MO.0.A	-3	0.00616426	4.74031	0.178636	13	GACGGAGGAGGGGAGAAAAGGCAGAGAGGGGGATACAGTG	GGGGGCGGGAAAT	+
M52	ASCL1_HUMAN.H11MO.0.A	1	0.00674075	5.18363	0.189843	13	GACGGAGGAGGGGAGAAAAGGCAGAGAGGGGGATACAGTG	GGGAGCAGGTGCAG	-
M52	ZIC2_HUMAN.H11MO.0.D	-1	0.00699729	5.38092	0.189843	15	GACGGAGGAGGGGAGAAAAGGCAGAGAGGGGGATACAGTG	TCACAGCAGGGGGCC	-
M52	BC11A_HUMAN.H11MO.0.A	0	0.00701051	5.39108	0.189843	17	GACGGAGGAGGGGAGAAAAGGCAGAGAGGGGGATACAGTG	AAAAGAGGAAGTGAAAA	+
M52	NR1D1_HUMAN.H11MO.0.B	-21	0.00706475	5.4328	0.189843	19	GACGGAGGAGGGGAGAAAAGGCAGAGAGGGGGATACAGTG	AGGGAAGTGGGTCAGAAGG	+
M52	Z324A_HUMAN.H11MO.0.C	-4	0.00720426	5.54008	0.190134	23	GACGGAGGAGGGGAGAAAAGGCAGAGAGGGGGATACAGTG	TGGCAGCAAAGGATGGTTTGATA	-
M52	TFDP1_HUMAN.H11MO.0.C	-15	0.00781983	6.01345	0.20276	14	GACGGAGGAGGGGAGAAAAGGCAGAGAGGGGGATACAGTG	GGGGGGCGGGAAAA	+
M52	FIGLA_HUMAN.H11MO.0.D	-1	0.00832565	6.40243	0.207338	11	GACGGAGGAGGGGAGAAAAGGCAGAGAGGGGGATACAGTG	TAACAGGTGTT	+
M52	KLF5_HUMAN.H11MO.0.A	-4	0.00841726	6.47287	0.207338	14	GACGGAGGAGGGGAGAAAAGGCAGAGAGGGGGATACAGTG	AGGGTGGGGCTGGG	+
M52	SP1_HUMAN.H11MO.1.A	-2	0.00841726	6.47287	0.207338	14	GACGGAGGAGGGGAGAAAAGGCAGAGAGGGGGATACAGTG	GGGGGGCGGGGCCG	+
M52	ZN394_HUMAN.H11MO.0.C	-14	0.00971107	7.46781	0.233739	20	GACGGAGGAGGGGAGAAAAGGCAGAGAGGGGGATACAGTG	AGAATGGAATAGAATGGAAT	+
M52	XBP1_HUMAN.H11MO.0.D	-1	0.00980537	7.54033	0.233739	11	GACGGAGGAGGGGAGAAAAGGCAGAGAGGGGGATACAGTG	GCTGACGTGGC	+
M52	ITF2_HUMAN.H11MO.0.C	-2	0.0104237	8.01581	0.244534	10	GACGGAGGAGGGGAGAAAAGGCAGAGAGGGGGATACAGTG	GGCAGCTGGG	+
M52	MNX1_HUMAN.H11MO.0.D	-1	0.0108217	8.32187	0.249904	19	GACGGAGGAGGGGAGAAAAGGCAGAGAGGGGGATACAGTG	TTAAGGGTTATTAAAATAG	-
M52	OSR2_HUMAN.H11MO.0.C	-1	0.0112928	8.68419	0.250704	16	GACGGAGGAGGGGAGAAAAGGCAGAGAGGGGGATACAGTG	CAGCAGAAGCAGCAGC	-
M52	E2F6_HUMAN.H11MO.0.A	-18	0.0113652	8.73982	0.250704	13	GACGGAGGAGGGGAGAAAAGGCAGAGAGGGGGATACAGTG	GGGGCGGGAAGGG	+
M52	ETS1_HUMAN.H11MO.0.A	-18	0.0113652	8.73982	0.250704	13	GACGGAGGAGGGGAGAAAAGGCAGAGAGGGGGATACAGTG	AGACAGGAAGTGG	+
M52	ETV2_HUMAN.H11MO.0.B	-16	0.0120623	9.27594	0.262169	16	GACGGAGGAGGGGAGAAAAGGCAGAGAGGGGGATACAGTG	GGAAACAGGAAGTGGG	+
M52	BHA15_HUMAN.H11MO.0.B	0	0.0124794	9.59667	0.267304	11	GACGGAGGAGGGGAGAAAAGGCAGAGAGGGGGATACAGTG	GCAGCAGCTGG	+
M52	ZN350_HUMAN.H11MO.0.C	-7	0.0128611	9.89021	0.271544	18	GACGGAGGAGGGGAGAAAAGGCAGAGAGGGGGATACAGTG	TAGGTCATAAAAGGACTG	-
M52	ID4_HUMAN.H11MO.0.D	-2	0.0135089	10.3883	0.281203	11	GACGGAGGAGGGGAGAAAAGGCAGAGAGGGGGATACAGTG	GACAGGTGTAA	+
M52	ZN708_HUMAN.H11MO.0.C	-19	0.0145482	11.1875	0.298631	20	GACGGAGGAGGGGAGAAAAGGCAGAGAGGGGGATACAGTG	GCCTAATAAGCAGGTACAGC	+
M52	ZIC4_HUMAN.H11MO.0.D	-20	0.0149779	11.518	0.30324	15	GACGGAGGAGGGGAGAAAAGGCAGAGAGGGGGATACAGTG	GCACAGCGGGGGGTC	+
M52	ZN816_HUMAN.H11MO.0.C	0	0.0158602	12.1965	0.305753	21	GACGGAGGAGGGGAGAAAAGGCAGAGAGGGGGATACAGTG	AAAAAAGGGGGACATGCAGGG	+
M52	ELF5_HUMAN.H11MO.0.A	1	0.0160153	12.3158	0.305753	14	GACGGAGGAGGGGAGAAAAGGCAGAGAGGGGGATACAGTG	GGAAGGAGGAAGTGG	+
M52	E2F1_HUMAN.H11MO.0.A	-15	0.0160264	12.3243	0.305753	14	GACGGAGGAGGGGAGAAAAGGCAGAGAGGGGGATACAGTG	GGGGGGCGGGAAAG	+
M52	COT2_HUMAN.H11MO.1.A	3	0.0161214	12.3974	0.305753	14	GACGGAGGAGGGGAGAAAAGGCAGAGAGGGGGATACAGTG	GGGGTCAAAGGTCAGGG	+
M52	FLI1_HUMAN.H11MO.1.A	-18	0.0164079	12.6176	0.305753	13	GACGGAGGAGGGGAGAAAAGGCAGAGAGGGGGATACAGTG	AGGCAGGAAGTGG	+
M52	PATZ1_HUMAN.H11MO.1.C	-4	0.0164169	12.6246	0.305753	9	GACGGAGGAGGGGAGAAAAGGCAGAGAGGGGGATACAGTG	AGGGAGGGG	+
M52	ZN219_HUMAN.H11MO.0.D	-4	0.0167078	12.8483	0.305753	12	GACGGAGGAGGGGAGAAAAGGCAGAGAGGGGGATACAGTG	GAGGGGGGCGGA	+
M52	ZN563_HUMAN.H11MO.0.C	-3	0.016757	12.8861	0.305753	21	GACGGAGGAGGGGAGAAAAGGCAGAGAGGGGGATACAGTG	GCAGCTGCCAGTGAGGATCCC	-
M52	FEV_HUMAN.H11MO.0.B	0	0.0170367	13.1012	0.307065	10	GACGGAGGAGGGGAGAAAAGGCAGAGAGGGGGATACAGTG	GCGGGAAGCG	+
M52	MZF1_HUMAN.H11MO.0.B	-1	0.0176337	13.5603	0.311666	13	GACGGAGGAGGGGAGAAAAGGCAGAGAGGGGGATACAGTG	GGAGGGGATTGGG	+
M52	TBX5_HUMAN.H11MO.0.D	-5	0.0177137	13.6218	0.311666	8	GACGGAGGAGGGGAGAAAAGGCAGAGAGGGGGATACAGTG	AGGTGTGA	+
M52	KLF9_HUMAN.H11MO.0.C	0	0.0182904	14.0654	0.318028	15	GACGGAGGAGGGGAGAAAAGGCAGAGAGGGGGATACAGTG	GGAGGGGGCGTGGCC	+
M52	SNAI1_HUMAN.H11MO.0.C	-3	0.0193046	14.8452	0.32564	8	GACGGAGGAGGGGAGAAAAGGCAGAGAGGGGGATACAGTG	CCAGGTGG	+
M52	BHE23_HUMAN.H11MO.0.D	-2	0.0193893	14.9103	0.32564	12	GACGGAGGAGGGGAGAAAAGGCAGAGAGGGGGATACAGTG	AGCATATGGTGG	+
M52	NGN2_HUMAN.H11MO.0.D	0	0.0193893	14.9103	0.32564	12	GACGGAGGAGGGGAGAAAAGGCAGAGAGGGGGATACAGTG	GGAGCAGATGGC	+
M52	ZF64A_HUMAN.H11MO.0.D	-22	0.0201938	15.529	0.333998	16	GACGGAGGAGGGGAGAAAAGGCAGAGAGGGGGATACAGTG	GGGGCCCGGGAACCTG	+
M52	ERG_HUMAN.H11MO.0.A	-18	0.0203389	15.6406	0.333998	13	GACGGAGGAGGGGAGAAAAGGCAGAGAGGGGGATACAGTG	GGGCAGGAAGTGG	+
M52	ETV4_HUMAN.H11MO.0.B	-2	0.0214843	16.5214	0.345465	11	GACGGAGGAGGGGAGAAAAGGCAGAGAGGGGGATACAGTG	AACAGGAAGGG	+
M52	ZSC22_HUMAN.H11MO.0.C	5	0.0215046	16.5371	0.345465	11	GACGGAGGAGGGGAGAAAAGGCAGAGAGGGGGATACAGTG	GGTCTGAGGGAGGAGG	+
M52	NR1H3_HUMAN.H11MO.0.B	-5	0.0218092	16.7713	0.346591	19	GACGGAGGAGGGGAGAAAAGGCAGAGAGGGGGATACAGTG	CAGAGGTCACTGCAGGTCA	+
M52	COT1_HUMAN.H11MO.0.C	-10	0.0232622	17.8887	0.359471	17	GACGGAGGAGGGGAGAAAAGGCAGAGAGGGGGATACAGTG	GGGGTCAGAGGTCAGGG	+
M52	PTF1A_HUMAN.H11MO.0.B	-21	0.0233494	17.9557	0.359471	18	GACGGAGGAGGGGAGAAAAGGCAGAGAGGGGGATACAGTG	GGGAAAGGGGGCAGCTGG	-
M52	MYBA_HUMAN.H11MO.0.D	-16	0.0237501	18.2638	0.36187	15	GACGGAGGAGGGGAGAAAAGGCAGAGAGGGGGATACAGTG	AGTGGCAGTTGGAGA	+
M52	ETS2_HUMAN.H11MO.0.B	-26	0.025107	19.3073	0.378641	13	GACGGAGGAGGGGAGAAAAGGCAGAGAGGGGGATACAGTG	GGAAGGAAGAGGA	+
M52	IRX2_HUMAN.H11MO.0.D	-6	0.0258291	19.8625	0.385596	19	GACGGAGGAGGGGAGAAAAGGCAGAGAGGGGGATACAGTG	ACATGGGTGGGCATGTTGG	+
M52	SRBP1_HUMAN.H11MO.0.A	-1	0.0268937	20.6812	0.393539	11	GACGGAGGAGGGGAGAAAAGGCAGAGAGGGGGATACAGTG	GGTGGGGTGAG	+
M52	TFE2_HUMAN.H11MO.0.A	-1	0.0268937	20.6812	0.393539	11	GACGGAGGAGGGGAGAAAAGGCAGAGAGGGGGATACAGTG	CTGCAGCTGTG	-
M52	KLF12_HUMAN.H11MO.0.C	-3	0.0289523	22.2643	0.415437	11	GACGGAGGAGGGGAGAAAAGGCAGAGAGGGGGATACAGTG	AGGGGCGGGGC	+
M52	ZN770_HUMAN.H11MO.1.C	-15	0.0289523	22.2643	0.415437	11	GACGGAGGAGGGGAGAAAAGGCAGAGAGGGGGATACAGTG	GGGAGGCTGAG	+
M52	ZN320_HUMAN.H11MO.0.C	-10	0.029845	22.9508	0.424128	20	GACGGAGGAGGGGAGAAAAGGCAGAGAGGGGGATACAGTG	GTGGGACCAGGGGGCCAGTG	+
M52	ZIC3_HUMAN.H11MO.0.B	-1	0.0306549	23.5736	0.431212	15	GACGGAGGAGGGGAGAAAAGGCAGAGAGGGGGATACAGTG	TCACAGCAGGGGGCC	-
M52	MXI1_HUMAN.H11MO.1.A	-1	0.0311513	23.9554	0.431212	11	GACGGAGGAGGGGAGAAAAGGCAGAGAGGGGGATACAGTG	GAGCACGTGGG	-
M52	ZN322_HUMAN.H11MO.0.B	-16	0.0314855	24.2124	0.431212	20	GACGGAGGAGGGGAGAAAAGGCAGAGAGGGGGATACAGTG	CCAGGCTCTGTACCAGGCTC	-
M52	KLF1_HUMAN.H11MO.0.A	-18	0.0315105	24.2316	0.431212	14	GACGGAGGAGGGGAGAAAAGGCAGAGAGGGGGATACAGTG	GGGGCGGGGCCGGG	+
M52	MXI1_HUMAN.H11MO.0.A	-3	0.0347478	26.7211	0.471152	15	GACGGAGGAGGGGAGAAAAGGCAGAGAGGGGGATACAGTG	GCACGTGGCGGCGGG	+
M52	TAL1_HUMAN.H11MO.1.A	3	0.0369736	28.4327	0.491968	12	GACGGAGGAGGGGAGAAAAGGCAGAGAGGGGGATACAGTG	CAGGAAGCAGATGTG	+
M52	PPARG_HUMAN.H11MO.0.A	-7	0.0372658	28.6574	0.491968	17	GACGGAGGAGGGGAGAAAAGGCAGAGAGGGGGATACAGTG	AAGTGGGGCAAAGGTCA	+
M52	COT1_HUMAN.H11MO.1.C	-1	0.037781	29.0536	0.491968	13	GACGGAGGAGGGGAGAAAAGGCAGAGAGGGGGATACAGTG	GCAGAGGTCAGGG	+
M52	ZN667_HUMAN.H11MO.0.C	-1	0.0379635	29.194	0.491968	19	GACGGAGGAGGGGAGAAAAGGCAGAGAGGGGGATACAGTG	GCTGAGCTTTTAAGGCCAC	-
M52	E2F4_HUMAN.H11MO.1.A	-6	0.0382803	29.4375	0.491968	14	GACGGAGGAGGGGAGAAAAGGCAGAGAGGGGGATACAGTG	GGCGGGAAATTTGA	+
M52	ZN816_HUMAN.H11MO.1.C	-26	0.0382803	29.4375	0.491968	14	GACGGAGGAGGGGAGAAAAGGCAGAGAGGGGGATACAGTG	AAGGGGGACATGCA	+
M52	RARA_HUMAN.H11MO.0.A	-19	0.0388996	29.9138	0.495617	20	GACGGAGGAGGGGAGAAAAGGCAGAGAGGGGGATACAGTG	GGGGGATCAAGAGGTCAAGG	+
M53	MNX1_HUMAN.H11MO.0.D	-4	6.7616e-05	0.0519967	0.103361	19	ATGTAGATTGAAATGTGTGTTAGCACGGCGTAGGATAAGC	CTATTTTAATAACCCTTAA	+
M53	IRX2_HUMAN.H11MO.0.D	-1	0.000363257	0.279345	0.185097	19	ATGTAGATTGAAATGTGTGTTAGCACGGCGTAGGATAAGC	CCAACATGCCCACCCATGT	-
M53	RXRA_HUMAN.H11MO.0.A	-5	0.00111674	0.85877	0.337442	20	ATGTAGATTGAAATGTGTGTTAGCACGGCGTAGGATAAGC	CTCTGACCTCTGCCTCCCCC	-
M53	HXC10_HUMAN.H11MO.0.D	-7	0.0015578	1.19795	0.337442	19	ATGTAGATTGAAATGTGTGTTAGCACGGCGTAGGATAAGC	TTTTTAATTTTTTTATTAC	+
M53	GATA1_HUMAN.H11MO.0.A	-29	0.00167585	1.28873	0.337442	11	ATGTAGATTGAAATGTGTGTTAGCACGGCGTAGGATAAGC	CTGGCGGGGACAGATAAGA	+
M53	TLX1_HUMAN.H11MO.0.D	-16	0.00239652	1.84293	0.337442	17	ATGTAGATTGAAATGTGTGTTAGCACGGCGTAGGATAAGC	CTGGCAAGTTGCCAAGG	+
M53	BRAC_HUMAN.H11MO.0.A	-16	0.0024282	1.86729	0.337442	20	ATGTAGATTGAAATGTGTGTTAGCACGGCGTAGGATAAGC	TTAGCAGGGAGGTGTGAAAT	+
M53	ZN394_HUMAN.H11MO.0.C	-6	0.0024282	1.86729	0.337442	20	ATGTAGATTGAAATGTGTGTTAGCACGGCGTAGGATAAGC	ATTCCATTCTATTCCATTCT	-
M53	GATA2_HUMAN.H11MO.0.A	-29	0.0034138	2.62522	0.401422	11	ATGTAGATTGAAATGTGTGTTAGCACGGCGTAGGATAAGC	CTGGGGGGTGGAGATAAGG	+
M53	NR1D1_HUMAN.H11MO.0.B	-8	0.00419828	3.22848	0.425699	19	ATGTAGATTGAAATGTGTGTTAGCACGGCGTAGGATAAGC	AGGGAAGTGGGTCAGAAGG	+
M53	MAF_HUMAN.H11MO.0.A	0	0.00481102	3.69967	0.432608	19	ATGTAGATTGAAATGTGTGTTAGCACGGCGTAGGATAAGC	TTGCTGAGTCAGCAGATTC	-
M54	MNX1_HUMAN.H11MO.0.D	-7	0.000288941	0.222195	0.256638	19	CAGATGTCTGTCTTTGAGCCCGCTTAAACGGCACTTTGGG	CTATTTTAATAACCCTTAA	+
M54	IRX2_HUMAN.H11MO.0.D	-18	0.00039943	0.307161	0.256638	19	CAGATGTCTGTCTTTGAGCCCGCTTAAACGGCACTTTGGG	CCAACATGCCCACCCATGT	-
M54	TLX1_HUMAN.H11MO.0.D	-5	0.000596724	0.458881	0.256638	17	CAGATGTCTGTCTTTGAGCCCGCTTAAACGGCACTTTGGG	CCTTGGCAACTTGCCAG	-
M54	RXRA_HUMAN.H11MO.0.A	-5	0.000836134	0.642987	0.256638	20	CAGATGTCTGTCTTTGAGCCCGCTTAAACGGCACTTTGGG	CTCTGACCTCTGCCTCCCCC	-
M54	ZN563_HUMAN.H11MO.0.C	-17	0.00196747	1.51298	0.377427	21	CAGATGTCTGTCTTTGAGCCCGCTTAAACGGCACTTTGGG	GGGATCCTCACTGGCAGCTGC	+
M54	NR1D1_HUMAN.H11MO.0.B	-3	0.00229534	1.76512	0.3914	19	CAGATGTCTGTCTTTGAGCCCGCTTAAACGGCACTTTGGG	CCTTCTGACCCACTTCCCT	-
M55	MNX1_HUMAN.H11MO.0.D	-10	0.000198229	0.152438	0.214581	19	GCACAAGTGCAATTTCGGATCACCTACCAGGACAGGAGTA	CTATTTTAATAACCCTTAA	+
M55	IRX2_HUMAN.H11MO.0.D	-21	0.000327774	0.252058	0.214581	19	GCACAAGTGCAATTTCGGATCACCTACCAGGACAGGAGTA	ACATGGGTGGGCATGTTGG	+
M57	RXRA_HUMAN.H11MO.0.A	-3	2.94412e-05	0.0226403	0.0445187	20	GGCAGGAGATGTAGAGGCCAGCGGAGCCATCTCGCGACAG	GGGGGAGGCAGAGGTCAGAG	+
M57	THAP1_HUMAN.H11MO.0.C	-21	9.13622e-05	0.0702575	0.062369	19	GGCAGGAGATGTAGAGGCCAGCGGAGCCATCTCGCGACAG	CGCCGCCATCTTGGCTGCGGGC	+
M57	ZN341_HUMAN.H11MO.0.C	-2	0.00015652	0.120364	0.062369	22	GGCAGGAGATGTAGAGGCCAGCGGAGCCATCTCGCGACAG	GGGGGGGGGGGGAGGGAAGAGC	+
M57	ZN563_HUMAN.H11MO.0.C	-10	0.000164984	0.126873	0.062369	21	GGCAGGAGATGTAGAGGCCAGCGGAGCCATCTCGCGACAG	GCAGCTGCCAGTGAGGATCCC	-
M57	TAF1_HUMAN.H11MO.0.A	-11	0.000608326	0.467803	0.15331	16	GGCAGGAGATGTAGAGGCCAGCGGAGCCATCTCGCGACAG	AAGATGGCGGCGGCGG	+
M57	SPIC_HUMAN.H11MO.0.D	-4	0.00116783	0.898063	0.21687	13	GGCAGGAGATGTAGAGGCCAGCGGAGCCATCTCGCGACAG	GAGGAAGGGGAGG	+
M57	SP2_HUMAN.H11MO.0.A	-2	0.00142928	1.09911	0.21687	22	GGCAGGAGATGTAGAGGCCAGCGGAGCCATCTCGCGACAG	GGGGGGGGGGCGGGGCCGGGGG	+
M57	VEZF1_HUMAN.H11MO.0.C	-4	0.0015281	1.17511	0.21687	22	GGCAGGAGATGTAGAGGCCAGCGGAGCCATCTCGCGACAG	GGGGAGGGGGGAGGGGGAGGGG	+
M57	SP3_HUMAN.H11MO.0.B	-9	0.00163685	1.25874	0.21687	20	GGCAGGAGATGTAGAGGCCAGCGGAGCCATCTCGCGACAG	GGGGGGGGGCGGGGCCGGGG	+
M57	IRX2_HUMAN.H11MO.0.D	-7	0.00178535	1.37293	0.21687	19	GGCAGGAGATGTAGAGGCCAGCGGAGCCATCTCGCGACAG	ACATGGGTGGGCATGTTGG	+
M57	PATZ1_HUMAN.H11MO.0.C	-5	0.00186448	1.43378	0.21687	22	GGCAGGAGATGTAGAGGCCAGCGGAGCCATCTCGCGACAG	GGGGAGGGGGCGGGGGGGGAGG	+
M57	KLF3_HUMAN.H11MO.0.B	-4	0.00206127	1.58512	0.222635	19	GGCAGGAGATGTAGAGGCCAGCGGAGCCATCTCGCGACAG	GGGGAGGGGCGGGGCCGGG	+
M57	MAZ_HUMAN.H11MO.0.A	-4	0.00242174	1.86231	0.232758	22	GGCAGGAGATGTAGAGGCCAGCGGAGCCATCTCGCGACAG	GGGGGAGGGGGGGGGGGGGGGG	+
M57	ZFX_HUMAN.H11MO.1.A	-6	0.00275143	2.11585	0.232758	17	GGCAGGAGATGTAGAGGCCAGCGGAGCCATCTCGCGACAG	GGGGGCGGAGGCCGGGG	+
M57	TLX1_HUMAN.H11MO.0.D	2	0.00275143	2.11585	0.232758	15	GGCAGGAGATGTAGAGGCCAGCGGAGCCATCTCGCGACAG	CTGGCAAGTTGCCAAGG	+
M57	PTF1A_HUMAN.H11MO.0.B	-17	0.0027707	2.13067	0.232758	18	GGCAGGAGATGTAGAGGCCAGCGGAGCCATCTCGCGACAG	CCAGCTGCCCCCTTTCCC	+
M57	THA_HUMAN.H11MO.0.C	-4	0.00296575	2.28066	0.23603	17	GGCAGGAGATGTAGAGGCCAGCGGAGCCATCTCGCGACAG	GGGTCACTTCAGGTCAG	+
M57	LYL1_HUMAN.H11MO.0.A	-17	0.00354681	2.7275	0.239682	14	GGCAGGAGATGTAGAGGCCAGCGGAGCCATCTCGCGACAG	CCAGCTGTTTCCTG	+
M57	PURA_HUMAN.H11MO.0.D	-6	0.00370562	2.84962	0.239682	17	GGCAGGAGATGTAGAGGCCAGCGGAGCCATCTCGCGACAG	GGAAGGGGGGGGCAGGG	+
M57	SP4_HUMAN.H11MO.0.A	-8	0.00372468	2.86428	0.239682	20	GGCAGGAGATGTAGAGGCCAGCGGAGCCATCTCGCGACAG	GGGAAGGGGGCGGGGCCGGG	+
M57	GATA1_HUMAN.H11MO.0.A	-27	0.00387185	2.97745	0.239682	13	GGCAGGAGATGTAGAGGCCAGCGGAGCCATCTCGCGACAG	CTGGCGGGGACAGATAAGA	+
M57	NR1H3_HUMAN.H11MO.0.B	-14	0.00414603	3.18829	0.239682	19	GGCAGGAGATGTAGAGGCCAGCGGAGCCATCTCGCGACAG	TGACCTGCAGTGACCTCTG	-
M57	CLOCK_HUMAN.H11MO.0.C	-26	0.00418868	3.2211	0.239682	14	GGCAGGAGATGTAGAGGCCAGCGGAGCCATCTCGCGACAG	TGTTCACGTGTCTG	-
M57	MAFA_HUMAN.H11MO.0.D	-12	0.00429935	3.3062	0.239682	21	GGCAGGAGATGTAGAGGCCAGCGGAGCCATCTCGCGACAG	CGAAGGCTGCGGGGTCAGCAC	-
M57	TFCP2_HUMAN.H11MO.0.D	-19	0.00493397	3.79422	0.257267	16	GGCAGGAGATGTAGAGGCCAGCGGAGCCATCTCGCGACAG	TCTGGCCAGTTCAGGC	-
M57	KLF6_HUMAN.H11MO.0.A	-4	0.00543365	4.17848	0.265043	19	GGCAGGAGATGTAGAGGCCAGCGGAGCCATCTCGCGACAG	GGAAGGGCGGGGCCGGGGG	+
M57	NR1D1_HUMAN.H11MO.0.B	-14	0.00543365	4.17848	0.265043	19	GGCAGGAGATGTAGAGGCCAGCGGAGCCATCTCGCGACAG	AGGGAAGTGGGTCAGAAGG	+
M57	ZN554_HUMAN.H11MO.0.C	-20	0.0067068	5.15753	0.297587	20	GGCAGGAGATGTAGAGGCCAGCGGAGCCATCTCGCGACAG	GCTGAGCCATGTGGGGTGCT	+
M57	ZN335_HUMAN.H11MO.0.A	-1	0.00701979	5.39822	0.297587	22	GGCAGGAGATGTAGAGGCCAGCGGAGCCATCTCGCGACAG	TCAGGCAGCGCCGAGGACAGCC	-
M57	TAL1_HUMAN.H11MO.0.A	-27	0.00756475	5.81729	0.305599	13	GGCAGGAGATGTAGAGGCCAGCGGAGCCATCTCGCGACAG	CTGGGGGGGGCAGATAAGG	+
M57	Z324A_HUMAN.H11MO.0.C	-11	0.00916874	7.05076	0.347447	23	GGCAGGAGATGTAGAGGCCAGCGGAGCCATCTCGCGACAG	TGGCAGCAAAGGATGGTTTGATA	-
M57	GATA2_HUMAN.H11MO.0.A	-27	0.00919099	7.06787	0.347447	13	GGCAGGAGATGTAGAGGCCAGCGGAGCCATCTCGCGACAG	CTGGGGGGTGGAGATAAGG	+
M57	ZN263_HUMAN.H11MO.0.A	7	0.0104225	8.01493	0.374169	13	GGCAGGAGATGTAGAGGCCAGCGGAGCCATCTCGCGACAG	GGGAGGAGGGAGAGGAGGAG	+
M57	RARA_HUMAN.H11MO.0.A	-3	0.011087	8.52587	0.374169	20	GGCAGGAGATGTAGAGGCCAGCGGAGCCATCTCGCGACAG	GGGGGATCAAGAGGTCAAGG	+
M57	ZN667_HUMAN.H11MO.0.C	-12	0.0111351	8.56288	0.374169	19	GGCAGGAGATGTAGAGGCCAGCGGAGCCATCTCGCGACAG	GCTGAGCTTTTAAGGCCAC	-
M57	ZN589_HUMAN.H11MO.0.D	-20	0.0135413	10.4132	0.426584	16	GGCAGGAGATGTAGAGGCCAGCGGAGCCATCTCGCGACAG	CCCACGGTTACTGCCG	+
M57	RARA_HUMAN.H11MO.2.A	-3	0.0150015	11.5361	0.462939	17	GGCAGGAGATGTAGAGGCCAGCGGAGCCATCTCGCGACAG	AGGTCACCGAGAGGTCA	+
M57	ZN394_HUMAN.H11MO.0.C	5	0.0159648	12.2769	0.466001	15	GGCAGGAGATGTAGAGGCCAGCGGAGCCATCTCGCGACAG	AGAATGGAATAGAATGGAAT	+
M57	PROX1_HUMAN.H11MO.0.D	-9	0.0160252	12.3234	0.466001	17	GGCAGGAGATGTAGAGGCCAGCGGAGCCATCTCGCGACAG	GGGTAAGGCGGGTTGGG	+
M57	PAX2_HUMAN.H11MO.0.D	-23	0.0172998	13.3036	0.493574	17	GGCAGGAGATGTAGAGGCCAGCGGAGCCATCTCGCGACAG	GTTCAGTCATGCGTGACA	+
M57	CTCFL_HUMAN.H11MO.0.A	-16	0.0182668	14.0472	0.49462	17	GGCAGGAGATGTAGAGGCCAGCGGAGCCATCTCGCGACAG	GCCGCCAGGGGGCGCCG	+
M57	MNX1_HUMAN.H11MO.0.D	-9	0.0183178	14.0864	0.49462	19	GGCAGGAGATGTAGAGGCCAGCGGAGCCATCTCGCGACAG	TTAAGGGTTATTAAAATAG	-
M58	MNX1_HUMAN.H11MO.0.D	-2	0.000321242	0.247035	0.453998	19	CCAGCTTTGCATTGCCGTTCAGATAACGCAGTGGCAAGCC	CTATTTTAATAACCCTTAA	+
M58	LYL1_HUMAN.H11MO.0.A	0	0.00145267	1.1171	0.453998	14	CCAGCTTTGCATTGCCGTTCAGATAACGCAGTGGCAAGCC	CCAGCTGTTTCCTG	+
M58	RXRA_HUMAN.H11MO.0.A	-9	0.00178698	1.37419	0.453998	20	CCAGCTTTGCATTGCCGTTCAGATAACGCAGTGGCAAGCC	CTCTGACCTCTGCCTCCCCC	-
M58	ZN394_HUMAN.H11MO.0.C	-5	0.00208158	1.60074	0.453998	20	CCAGCTTTGCATTGCCGTTCAGATAACGCAGTGGCAAGCC	ATTCCATTCTATTCCATTCT	-
M58	IRX2_HUMAN.H11MO.0.D	-5	0.00216104	1.66184	0.453998	19	CCAGCTTTGCATTGCCGTTCAGATAACGCAGTGGCAAGCC	CCAACATGCCCACCCATGT	-
M58	SPIC_HUMAN.H11MO.0.D	-21	0.00284109	2.1848	0.453998	13	CCAGCTTTGCATTGCCGTTCAGATAACGCAGTGGCAAGCC	GAGGAAGGGGAGG	+
M58	HXC10_HUMAN.H11MO.0.D	-8	0.00294461	2.2644	0.453998	19	CCAGCTTTGCATTGCCGTTCAGATAACGCAGTGGCAAGCC	TTTTTAATTTTTTTATTAC	+
M58	ZN335_HUMAN.H11MO.0.A	-18	0.00377935	2.90632	0.453998	22	CCAGCTTTGCATTGCCGTTCAGATAACGCAGTGGCAAGCC	TCAGGCAGCGCCGAGGACAGCC	-
M58	NR1D1_HUMAN.H11MO.0.B	-7	0.00398704	3.06604	0.453998	19	CCAGCTTTGCATTGCCGTTCAGATAACGCAGTGGCAAGCC	AGGGAAGTGGGTCAGAAGG	+
M58	TLX1_HUMAN.H11MO.0.D	-15	0.00461906	3.55206	0.453998	17	CCAGCTTTGCATTGCCGTTCAGATAACGCAGTGGCAAGCC	CTGGCAAGTTGCCAAGG	+
M58	ZN554_HUMAN.H11MO.0.C	-12	0.00504227	3.8775	0.453998	20	CCAGCTTTGCATTGCCGTTCAGATAACGCAGTGGCAAGCC	AGCACCCCACATGGCTCAGC	-
M59	MNX1_HUMAN.H11MO.0.D	-5	5.02225e-05	0.0386211	0.0772266	19	CTGAGGTTGCGAACTTAACCTTTGGCTGGTAAAGCGGTCA	CTATTTTAATAACCCTTAA	+
M59	IRX2_HUMAN.H11MO.0.D	-19	0.000121054	0.0930904	0.0871973	19	CTGAGGTTGCGAACTTAACCTTTGGCTGGTAAAGCGGTCA	ACATGGGTGGGCATGTTGG	+
M59	TLX1_HUMAN.H11MO.0.D	-19	0.00127663	0.98173	0.392612	17	CTGAGGTTGCGAACTTAACCTTTGGCTGGTAAAGCGGTCA	CCTTGGCAACTTGCCAG	-
M60	OLIG2_HUMAN.H11MO.0.B	-16	9.78731e-05	0.0752644	0.149281	18	TCTTTCCTGAATGGCTGCGGCTGTTTTTGTCCTTAGTGCA	CCAGCTGTTTCCCTTCTG	+
M60	PTF1A_HUMAN.H11MO.0.B	-16	0.000480998	0.369888	0.24407	18	TCTTTCCTGAATGGCTGCGGCTGTTTTTGTCCTTAGTGCA	CCAGCTGCCCCCTTTCCC	+
M60	MNX1_HUMAN.H11MO.0.D	-18	0.000585167	0.449994	0.24407	19	TCTTTCCTGAATGGCTGCGGCTGTTTTTGTCCTTAGTGCA	CTATTTTAATAACCCTTAA	+
M60	SPIC_HUMAN.H11MO.0.D	-14	0.000640078	0.49222	0.24407	13	TCTTTCCTGAATGGCTGCGGCTGTTTTTGTCCTTAGTGCA	CCTCCCCTTCCTC	-
M60	PAX2_HUMAN.H11MO.0.D	-2	0.0011011	0.846742	0.298494	18	TCTTTCCTGAATGGCTGCGGCTGTTTTTGTCCTTAGTGCA	TGTCACGCATGACTGAAC	-
M60	ZN563_HUMAN.H11MO.0.C	0	0.00131973	1.01487	0.298494	21	TCTTTCCTGAATGGCTGCGGCTGTTTTTGTCCTTAGTGCA	GGGATCCTCACTGGCAGCTGC	+
M60	RXRA_HUMAN.H11MO.0.A	-13	0.00136991	1.05346	0.298494	20	TCTTTCCTGAATGGCTGCGGCTGTTTTTGTCCTTAGTGCA	CTCTGACCTCTGCCTCCCCC	-
M60	IRX2_HUMAN.H11MO.0.D	-16	0.0020473	1.57437	0.390331	19	TCTTTCCTGAATGGCTGCGGCTGTTTTTGTCCTTAGTGCA	CCAACATGCCCACCCATGT	-
M60	ZN563_HUMAN.H11MO.1.C	-1	0.00236293	1.81709	0.390961	12	TCTTTCCTGAATGGCTGCGGCTGTTTTTGTCCTTAGTGCA	CTGTGCTGCCTG	-
M60	GATA1_HUMAN.H11MO.0.A	-4	0.00256325	1.97114	0.390961	19	TCTTTCCTGAATGGCTGCGGCTGTTTTTGTCCTTAGTGCA	TCTTATCTGTCCCCGCCAG	-
M60	MAF_HUMAN.H11MO.0.A	-11	0.00344222	2.64707	0.437521	19	TCTTTCCTGAATGGCTGCGGCTGTTTTTGTCCTTAGTGCA	TTGCTGAGTCAGCAGATTC	-
M60	TAL1_HUMAN.H11MO.0.A	-4	0.00344222	2.64707	0.437521	19	TCTTTCCTGAATGGCTGCGGCTGTTTTTGTCCTTAGTGCA	CCTTATCTGCCCCCCCCAG	-
M60	LYL1_HUMAN.H11MO.0.A	-16	0.00442442	3.40238	0.467474	14	TCTTTCCTGAATGGCTGCGGCTGTTTTTGTCCTTAGTGCA	CCAGCTGTTTCCTG	+
M60	NR1D1_HUMAN.H11MO.0.B	-2	0.00459735	3.53536	0.467474	19	TCTTTCCTGAATGGCTGCGGCTGTTTTTGTCCTTAGTGCA	CCTTCTGACCCACTTCCCT	-
M60	NR1H3_HUMAN.H11MO.0.B	-17	0.00459735	3.53536	0.467474	19	TCTTTCCTGAATGGCTGCGGCTGTTTTTGTCCTTAGTGCA	TGACCTGCAGTGACCTCTG	-
M61	MNX1_HUMAN.H11MO.0.D	-6	8.89168e-05	0.068377	0.136458	19	TATAGGCGACTTCTCTACCCGTCTGATAGAACATACAAAT	CTATTTTAATAACCCTTAA	+
M61	IRX2_HUMAN.H11MO.0.D	-17	0.000264394	0.203319	0.202879	19	TATAGGCGACTTCTCTACCCGTCTGATAGAACATACAAAT	CCAACATGCCCACCCATGT	-
M61	RXRA_HUMAN.H11MO.0.A	0	0.000492147	0.378461	0.251761	20	TATAGGCGACTTCTCTACCCGTCTGATAGAACATACAAAT	CTCTGACCTCTGCCTCCCCC	-
M61	BRAC_HUMAN.H11MO.0.A	-9	0.0011116	0.854824	0.426487	20	TATAGGCGACTTCTCTACCCGTCTGATAGAACATACAAAT	ATTTCACACCTCCCTGCTAA	-
M61	TLX1_HUMAN.H11MO.0.D	-8	0.00241569	1.85766	0.488086	17	TATAGGCGACTTCTCTACCCGTCTGATAGAACATACAAAT	CCTTGGCAACTTGCCAG	-
M61	ZN394_HUMAN.H11MO.0.C	-4	0.00296373	2.27911	0.488086	20	TATAGGCGACTTCTCTACCCGTCTGATAGAACATACAAAT	ATTCCATTCTATTCCATTCT	-
M61	NR1D1_HUMAN.H11MO.0.B	-5	0.00296583	2.28073	0.488086	19	TATAGGCGACTTCTCTACCCGTCTGATAGAACATACAAAT	CCTTCTGACCCACTTCCCT	-
M61	HXC10_HUMAN.H11MO.0.D	-20	0.00318039	2.44572	0.488086	19	TATAGGCGACTTCTCTACCCGTCTGATAGAACATACAAAT	GTAATAAAAAAATTAAAAA	-
M62	MNX1_HUMAN.H11MO.0.D	-12	0.000306538	0.235728	0.185386	19	ATTAGGGCAGCACGCTGTGAGATTCTTTAACCTATACCTG	CTATTTTAATAACCCTTAA	+
M62	IRX2_HUMAN.H11MO.0.D	-1	0.000361612	0.27808	0.185386	19	ATTAGGGCAGCACGCTGTGAGATTCTTTAACCTATACCTG	ACATGGGTGGGCATGTTGG	+
M63	MNX1_HUMAN.H11MO.0.D	-6	0.000381619	0.293465	0.370018	19	CCAACCTCACTAAATCTAGTATCAACGTAGCACAATGCGA	CTATTTTAATAACCCTTAA	+
M63	AIRE_HUMAN.H11MO.0.C	-5	0.00102342	0.787008	0.370018	18	CCAACCTCACTAAATCTAGTATCAACGTAGCACAATGCGA	ATTGGTTTTATTGGTTAA	+
M63	IRX2_HUMAN.H11MO.0.D	-4	0.00111542	0.857756	0.370018	19	CCAACCTCACTAAATCTAGTATCAACGTAGCACAATGCGA	ACATGGGTGGGCATGTTGG	+
M63	HXC10_HUMAN.H11MO.0.D	-7	0.00178819	1.37512	0.456483	19	CCAACCTCACTAAATCTAGTATCAACGTAGCACAATGCGA	TTTTTAATTTTTTTATTAC	+
M63	NR1H3_HUMAN.H11MO.0.B	-15	0.00208629	1.60436	0.456498	19	CCAACCTCACTAAATCTAGTATCAACGTAGCACAATGCGA	CAGAGGTCACTGCAGGTCA	+
M64	HXC10_HUMAN.H11MO.0.D	-20	0.000300416	0.23102	0.427593	19	GACAACAGCCTGAAATAATAACTCTTCAATATATAACAAA	GTAATAAAAAAATTAAAAA	-
M64	MNX1_HUMAN.H11MO.0.D	-20	0.000830962	0.63901	0.427593	19	GACAACAGCCTGAAATAATAACTCTTCAATATATAACAAA	CTATTTTAATAACCCTTAA	+
M64	GSX1_HUMAN.H11MO.0.D	-24	0.00083936	0.645468	0.427593	15	GACAACAGCCTGAAATAATAACTCTTCAATATATAACAAA	ATTAAAAACTAATTA	-
M64	LMX1A_HUMAN.H11MO.0.D	-21	0.00112274	0.863386	0.428966	19	GACAACAGCCTGAAATAATAACTCTTCAATATATAACAAA	TAATTAATTATGTAATTAT	+
M64	Z354A_HUMAN.H11MO.0.C	-8	0.00144362	1.11015	0.441253	24	GACAACAGCCTGAAATAATAACTCTTCAATATATAACAAA	ATTTAGTCCATTTACATTTAATGT	+
M64	TF7L1_HUMAN.H11MO.0.B	-20	0.00218885	1.68322	0.445488	13	GACAACAGCCTGAAATAATAACTCTTCAATATATAACAAA	TGCCTTTGATGTT	+
M64	PIT1_HUMAN.H11MO.0.C	-21	0.00237906	1.8295	0.445488	13	GACAACAGCCTGAAATAATAACTCTTCAATATATAACAAA	CTCATGAATATAT	+
M64	DMBX1_HUMAN.H11MO.0.D	-15	0.00262346	2.01744	0.445488	20	GACAACAGCCTGAAATAATAACTCTTCAATATATAACAAA	TAATTATAATCTAATTAATT	+
M64	GSX2_HUMAN.H11MO.0.D	-24	0.00331513	2.54934	0.495727	16	GACAACAGCCTGAAATAATAACTCTTCAATATATAACAAA	ATTAAAAACTAATTAA	-
M64	SOX8_HUMAN.H11MO.0.D	-20	0.00356806	2.74383	0.495727	16	GACAACAGCCTGAAATAATAACTCTTCAATATATAACAAA	TCACTGCAATTGATGC	+
M64	PO3F3_HUMAN.H11MO.0.D	-16	0.00390631	3.00396	0.497496	17	GACAACAGCCTGAAATAATAACTCTTCAATATATAACAAA	ATAAATTATGCAAATTT	+
M67	MNX1_HUMAN.H11MO.0.D	-2	0.000198805	0.152881	0.235589	19	TGATGTTATCTGTGATCTTAAATGATTGCATGAGTTACTA	CTATTTTAATAACCCTTAA	+
M67	IRX2_HUMAN.H11MO.0.D	-9	0.000567918	0.436729	0.235589	19	TGATGTTATCTGTGATCTTAAATGATTGCATGAGTTACTA	CCAACATGCCCACCCATGT	-
M69	MNX1_HUMAN.H11MO.0.D	-11	0.000103785	0.0798109	0.159033	19	CAGCCTCATGTATAGCTGAATTTATTTAATCACAGAAAAA	CTATTTTAATAACCCTTAA	+
M69	PO3F3_HUMAN.H11MO.0.D	-16	0.00096918	0.7453	0.432121	17	CAGCCTCATGTATAGCTGAATTTATTTAATCACAGAAAAA	ATAAATTATGCAAATTT	+
M69	HXC10_HUMAN.H11MO.0.D	-14	0.00112801	0.867444	0.432121	19	CAGCCTCATGTATAGCTGAATTTATTTAATCACAGAAAAA	TTTTTAATTTTTTTATTAC	+
M71	MNX1_HUMAN.H11MO.0.D	-5	2.49398e-05	0.0191787	0.0383496	19	GGATCCTTATGTCAGAATACTTTCATTACAACCCTGGGAA	CTATTTTAATAACCCTTAA	+
M71	IRX2_HUMAN.H11MO.0.D	-19	0.000250531	0.192658	0.192619	19	GGATCCTTATGTCAGAATACTTTCATTACAACCCTGGGAA	CCAACATGCCCACCCATGT	-
M71	HXC10_HUMAN.H11MO.0.D	-10	0.000902191	0.693785	0.277458	19	GGATCCTTATGTCAGAATACTTTCATTACAACCCTGGGAA	TTTTTAATTTTTTTATTAC	+
M72	IRX2_HUMAN.H11MO.0.D	-21	0.000545047	0.419141	0.308962	19	GATTGAAACTCCAGGTAGTATTCATCATGAGGCACAGACC	CCAACATGCCCACCCATGT	-
M72	MNX1_HUMAN.H11MO.0.D	-10	0.000744072	0.572191	0.308962	19	GATTGAAACTCCAGGTAGTATTCATCATGAGGCACAGACC	CTATTTTAATAACCCTTAA	+
M73	MNX1_HUMAN.H11MO.0.D	-3	0.000156653	0.120466	0.24041	19	ATGATCAGATGGTACATCGGTACGTCTCACAGGTCAAACA	CTATTTTAATAACCCTTAA	+
M73	IRX2_HUMAN.H11MO.0.D	-14	0.00101069	0.777219	0.453019	19	ATGATCAGATGGTACATCGGTACGTCTCACAGGTCAAACA	ACATGGGTGGGCATGTTGG	+
M73	GATA1_HUMAN.H11MO.0.A	-29	0.00147595	1.135	0.453019	11	ATGATCAGATGGTACATCGGTACGTCTCACAGGTCAAACA	CTGGCGGGGACAGATAAGA	+
M74	MNX1_HUMAN.H11MO.0.D	-15	0.000154321	0.118673	0.236367	19	TTGCATTATTGATCAATTTGTGATGCTCCAGCTCAGGAAT	CTATTTTAATAACCCTTAA	+
M74	ZN394_HUMAN.H11MO.0.C	-4	0.000478088	0.36765	0.249312	20	TTGCATTATTGATCAATTTGTGATGCTCCAGCTCAGGAAT	AGAATGGAATAGAATGGAAT	+
M74	IRX2_HUMAN.H11MO.0.D	-2	0.000665166	0.511512	0.249312	19	TTGCATTATTGATCAATTTGTGATGCTCCAGCTCAGGAAT	CCAACATGCCCACCCATGT	-
M74	HXC10_HUMAN.H11MO.0.D	-5	0.000838473	0.644786	0.249312	19	TTGCATTATTGATCAATTTGTGATGCTCCAGCTCAGGAAT	TTTTTAATTTTTTTATTAC	+
M74	BRAC_HUMAN.H11MO.0.A	-6	0.00222066	1.70769	0.451359	20	TTGCATTATTGATCAATTTGTGATGCTCCAGCTCAGGAAT	TTAGCAGGGAGGTGTGAAAT	+
M74	ZN563_HUMAN.H11MO.0.C	-9	0.00235749	1.81291	0.451359	21	TTGCATTATTGATCAATTTGTGATGCTCCAGCTCAGGAAT	GCAGCTGCCAGTGAGGATCCC	-
M74	SPIC_HUMAN.H11MO.0.D	-22	0.0037024	2.84715	0.486692	13	TTGCATTATTGATCAATTTGTGATGCTCCAGCTCAGGAAT	CCTCCCCTTCCTC	-
M74	MAF_HUMAN.H11MO.0.A	-1	0.00415296	3.19363	0.486692	19	TTGCATTATTGATCAATTTGTGATGCTCCAGCTCAGGAAT	TTGCTGAGTCAGCAGATTC	-
M74	RXRA_HUMAN.H11MO.0.A	-6	0.00438757	3.37404	0.486692	20	TTGCATTATTGATCAATTTGTGATGCTCCAGCTCAGGAAT	GGGGGAGGCAGAGGTCAGAG	+
M74	GATA1_HUMAN.H11MO.0.A	-28	0.00444857	3.42095	0.486692	12	TTGCATTATTGATCAATTTGTGATGCTCCAGCTCAGGAAT	CTGGCGGGGACAGATAAGA	+
M75	IRX2_HUMAN.H11MO.0.D	-1	0.000531567	0.408775	0.40283	19	ATGCAGAATTTCAGCTCCCTAATGAAGATGGTTTTAAAGT	CCAACATGCCCACCCATGT	-
M75	MNX1_HUMAN.H11MO.0.D	-17	0.000575239	0.442359	0.40283	19	ATGCAGAATTTCAGCTCCCTAATGAAGATGGTTTTAAAGT	CTATTTTAATAACCCTTAA	+
M77	AP2B_HUMAN.H11MO.0.B	-3	7.04079e-05	0.0541437	0.103889	10	CAGGCCAGGTGGACCACACTACGGGCATACCCAAGGACAT	GCCCGGGGGC	+
M77	RARG_HUMAN.H11MO.0.B	-1	0.000205914	0.158348	0.130577	18	CAGGCCAGGTGGACCACACTACGGGCATACCCAAGGACAT	AGGTCAGAGTGACCTGGG	+
M77	ZN320_HUMAN.H11MO.0.C	2	0.000325684	0.250451	0.130577	18	CAGGCCAGGTGGACCACACTACGGGCATACCCAAGGACAT	GTGGGACCAGGGGGCCAGTG	+
M77	RARA_HUMAN.H11MO.2.A	-1	0.00035398	0.272211	0.130577	17	CAGGCCAGGTGGACCACACTACGGGCATACCCAAGGACAT	AGGTCACCGAGAGGTCA	+
M77	PATZ1_HUMAN.H11MO.0.C	-2	0.000488772	0.375865	0.14235	22	CAGGCCAGGTGGACCACACTACGGGCATACCCAAGGACAT	GGGGAGGGGGCGGGGGGGGAGG	+
M77	MCR_HUMAN.H11MO.0.D	0	0.000638865	0.491287	0.14235	17	CAGGCCAGGTGGACCACACTACGGGCATACCCAAGGACAT	AAGAACAGGTTGTTGTA	+
M77	VEZF1_HUMAN.H11MO.0.C	-1	0.000821192	0.631497	0.14235	22	CAGGCCAGGTGGACCACACTACGGGCATACCCAAGGACAT	GGGGAGGGGGGAGGGGGAGGGG	+
M77	ZN589_HUMAN.H11MO.0.D	-17	0.00085303	0.65598	0.14235	16	CAGGCCAGGTGGACCACACTACGGGCATACCCAAGGACAT	CCCACGGTTACTGCCG	+
M77	ZEP2_HUMAN.H11MO.0.D	-22	0.000910704	0.700332	0.14235	14	CAGGCCAGGTGGACCACACTACGGGCATACCCAAGGACAT	GGGGTTTCCCTACC	-
M77	ESR2_HUMAN.H11MO.0.A	-1	0.000964738	0.741883	0.14235	15	CAGGCCAGGTGGACCACACTACGGGCATACCCAAGGACAT	AGGTCAGGGTGACCT	-
M77	SP2_HUMAN.H11MO.0.A	-2	0.00156921	1.20672	0.209684	22	CAGGCCAGGTGGACCACACTACGGGCATACCCAAGGACAT	GGGGGGGGGGCGGGGCCGGGGG	+
M77	MXI1_HUMAN.H11MO.0.A	-4	0.00170529	1.31136	0.209684	15	CAGGCCAGGTGGACCACACTACGGGCATACCCAAGGACAT	GCACGTGGCGGCGGG	+
M77	THA_HUMAN.H11MO.0.C	-23	0.002301	1.76947	0.245003	17	CAGGCCAGGTGGACCACACTACGGGCATACCCAAGGACAT	GGGTCACTTCAGGTCAG	+
M77	OLIG2_HUMAN.H11MO.0.B	-4	0.00236564	1.81918	0.245003	18	CAGGCCAGGTGGACCACACTACGGGCATACCCAAGGACAT	CCAGCTGTTTCCCTTCTG	+
M77	HESX1_HUMAN.H11MO.0.D	2	0.00261287	2.0093	0.245003	14	CAGGCCAGGTGGACCACACTACGGGCATACCCAAGGACAT	ATCCGGCACGTGGCCT	+
M77	THAP1_HUMAN.H11MO.0.C	5	0.00273979	2.1069	0.245003	17	CAGGCCAGGTGGACCACACTACGGGCATACCCAAGGACAT	GCCCGCAGCCAAGATGGCGGCG	-
M77	VDR_HUMAN.H11MO.0.A	0	0.00282275	2.17069	0.245003	16	CAGGCCAGGTGGACCACACTACGGGCATACCCAAGGACAT	GGGGTCAGTGGGTTCA	+
M77	MYCN_HUMAN.H11MO.0.A	-2	0.0032306	2.48433	0.264825	12	CAGGCCAGGTGGACCACACTACGGGCATACCCAAGGACAT	GGCCACGTGGGC	+
M77	SP1_HUMAN.H11MO.0.A	7	0.00359702	2.76611	0.276556	15	CAGGCCAGGTGGACCACACTACGGGCATACCCAAGGACAT	GGGGGGCGGGGCCGGGGGGGGG	+
M77	ZN563_HUMAN.H11MO.0.C	-4	0.00374856	2.88264	0.276556	21	CAGGCCAGGTGGACCACACTACGGGCATACCCAAGGACAT	GCAGCTGCCAGTGAGGATCCC	-
M77	USF2_HUMAN.H11MO.0.A	-1	0.00476416	3.66364	0.304624	19	CAGGCCAGGTGGACCACACTACGGGCATACCCAAGGACAT	GGGTCACGTGGCCGCGGCG	+
M77	SMAD3_HUMAN.H11MO.0.B	-5	0.00478214	3.67747	0.304624	12	CAGGCCAGGTGGACCACACTACGGGCATACCCAAGGACAT	CAGGTGACAGAG	-
M77	OLIG2_HUMAN.H11MO.1.B	-2	0.00486274	3.73944	0.304624	10	CAGGCCAGGTGGACCACACTACGGGCATACCCAAGGACAT	AAACAGATGG	-
M77	ASCL1_HUMAN.H11MO.0.A	0	0.00523506	4.02576	0.304624	14	CAGGCCAGGTGGACCACACTACGGGCATACCCAAGGACAT	GGGAGCAGGTGCAG	-
M77	LYL1_HUMAN.H11MO.0.A	2	0.00523506	4.02576	0.304624	12	CAGGCCAGGTGGACCACACTACGGGCATACCCAAGGACAT	CAGGAAACAGCTGG	-
M77	MAZ_HUMAN.H11MO.0.A	-1	0.00536771	4.12777	0.304624	22	CAGGCCAGGTGGACCACACTACGGGCATACCCAAGGACAT	GGGGGAGGGGGGGGGGGGGGGG	+
M77	NR1H4_HUMAN.H11MO.0.B	7	0.00588787	4.52777	0.321768	12	CAGGCCAGGTGGACCACACTACGGGCATACCCAAGGACAT	GGGGTCAATGACCCCGAGG	+
M77	ZN554_HUMAN.H11MO.0.C	2	0.00639008	4.91398	0.336742	18	CAGGCCAGGTGGACCACACTACGGGCATACCCAAGGACAT	GCTGAGCCATGTGGGGTGCT	+
M77	ZFX_HUMAN.H11MO.0.A	1	0.00676352	5.20115	0.344131	9	CAGGCCAGGTGGACCACACTACGGGCATACCCAAGGACAT	CGGGGCCTGG	-
M77	PROX1_HUMAN.H11MO.0.D	4	0.00703943	5.41332	0.344946	13	CAGGCCAGGTGGACCACACTACGGGCATACCCAAGGACAT	GGGTAAGGCGGGTTGGG	+
M77	RXRA_HUMAN.H11MO.0.A	-10	0.00732054	5.62949	0.344946	20	CAGGCCAGGTGGACCACACTACGGGCATACCCAAGGACAT	GGGGGAGGCAGAGGTCAGAG	+
M77	PTF1A_HUMAN.H11MO.0.B	-4	0.00818695	6.29577	0.344946	18	CAGGCCAGGTGGACCACACTACGGGCATACCCAAGGACAT	CCAGCTGCCCCCTTTCCC	+
M77	AP2A_HUMAN.H11MO.0.A	0	0.00848336	6.5237	0.344946	15	CAGGCCAGGTGGACCACACTACGGGCATACCCAAGGACAT	ATGCCCTGAGGCCAT	+
M77	NR1H3_HUMAN.H11MO.0.B	-20	0.00891481	6.85549	0.344946	19	CAGGCCAGGTGGACCACACTACGGGCATACCCAAGGACAT	CAGAGGTCACTGCAGGTCA	+
M77	BHE41_HUMAN.H11MO.0.D	2	0.00895569	6.88692	0.344946	18	CAGGCCAGGTGGACCACACTACGGGCATACCCAAGGACAT	ACCGGGTCACGTGCAGAAGG	+
M77	NR1H4_HUMAN.H11MO.1.B	-1	0.00923556	7.10214	0.344946	8	CAGGCCAGGTGGACCACACTACGGGCATACCCAAGGACAT	AGGTCAGT	+
M77	AP2C_HUMAN.H11MO.0.A	0	0.00949003	7.29783	0.344946	14	CAGGCCAGGTGGACCACACTACGGGCATACCCAAGGACAT	ATGCCCTGAGGCCA	+
M77	ZN770_HUMAN.H11MO.0.C	7	0.00960883	7.38919	0.344946	15	CAGGCCAGGTGGACCACACTACGGGCATACCCAAGGACAT	GGGAGGCTGAGGCGGGAGGATC	+
M77	ESR1_HUMAN.H11MO.0.A	-1	0.0105362	8.10231	0.344946	15	CAGGCCAGGTGGACCACACTACGGGCATACCCAAGGACAT	AGGTCAGGGTGACCT	-
M77	ZIC2_HUMAN.H11MO.0.D	-2	0.0105362	8.10231	0.344946	15	CAGGCCAGGTGGACCACACTACGGGCATACCCAAGGACAT	TCACAGCAGGGGGCC	-
M77	PLAG1_HUMAN.H11MO.0.D	-8	0.0107697	8.28187	0.344946	17	CAGGCCAGGTGGACCACACTACGGGCATACCCAAGGACAT	GGGGGCATCAGGAGGGG	+
M77	AP2D_HUMAN.H11MO.0.D	-2	0.0109748	8.43963	0.344946	14	CAGGCCAGGTGGACCACACTACGGGCATACCCAAGGACAT	CGCCCGAGGCGCGT	+
M77	CLOCK_HUMAN.H11MO.0.C	-1	0.0109748	8.43963	0.344946	14	CAGGCCAGGTGGACCACACTACGGGCATACCCAAGGACAT	CAGACACGTGAACA	+
M77	SP4_HUMAN.H11MO.0.A	-2	0.0116673	8.97214	0.344946	20	CAGGCCAGGTGGACCACACTACGGGCATACCCAAGGACAT	GGGAAGGGGGCGGGGCCGGG	+
M77	KLF6_HUMAN.H11MO.0.A	-6	0.0116789	8.98104	0.344946	19	CAGGCCAGGTGGACCACACTACGGGCATACCCAAGGACAT	GGAAGGGCGGGGCCGGGGG	+
M77	NR1D1_HUMAN.H11MO.0.B	-1	0.0116789	8.98104	0.344946	19	CAGGCCAGGTGGACCACACTACGGGCATACCCAAGGACAT	AGGGAAGTGGGTCAGAAGG	+
M77	RARA_HUMAN.H11MO.1.A	0	0.011905	9.15494	0.344946	10	CAGGCCAGGTGGACCACACTACGGGCATACCCAAGGACAT	AAGGTCAGGG	+
M77	RARG_HUMAN.H11MO.1.B	0	0.0124129	9.54549	0.344946	8	CAGGCCAGGTGGACCACACTACGGGCATACCCAAGGACAT	GAGGTCAG	+
M77	SNAI1_HUMAN.H11MO.0.C	-4	0.0124129	9.54549	0.344946	8	CAGGCCAGGTGGACCACACTACGGGCATACCCAAGGACAT	CCAGGTGG	+
M77	LEF1_HUMAN.H11MO.0.A	-23	0.0126748	9.74692	0.344946	14	CAGGCCAGGTGGACCACACTACGGGCATACCCAAGGACAT	AGCAAATCAAAGGA	-
M77	ID4_HUMAN.H11MO.0.D	-3	0.0128577	9.8876	0.344946	11	CAGGCCAGGTGGACCACACTACGGGCATACCCAAGGACAT	GACAGGTGTAA	+
M77	RARB_HUMAN.H11MO.0.D	0	0.0128577	9.8876	0.344946	11	CAGGCCAGGTGGACCACACTACGGGCATACCCAAGGACAT	GAGGTCAGGGC	+
M77	KLF3_HUMAN.H11MO.0.B	-4	0.0133412	10.2594	0.351525	19	CAGGCCAGGTGGACCACACTACGGGCATACCCAAGGACAT	GGGGAGGGGCGGGGCCGGG	+
M77	ZF64A_HUMAN.H11MO.0.D	-1	0.0141372	10.8715	0.361236	16	CAGGCCAGGTGGACCACACTACGGGCATACCCAAGGACAT	GGGGCCCGGGAACCTG	+
M77	NFIC_HUMAN.H11MO.0.A	1	0.0141994	10.9193	0.361236	16	CAGGCCAGGTGGACCACACTACGGGCATACCCAAGGACAT	CTTGGCAGGGAGCCAAG	-
M77	ZN816_HUMAN.H11MO.0.C	-15	0.0149996	11.5347	0.368164	21	CAGGCCAGGTGGACCACACTACGGGCATACCCAAGGACAT	AAAAAAGGGGGACATGCAGGG	+
M77	ZBT17_HUMAN.H11MO.0.A	-1	0.0152203	11.7044	0.368164	19	CAGGCCAGGTGGACCACACTACGGGCATACCCAAGGACAT	GAGGGTGGGGGAGGGGAAG	+
M77	ZN335_HUMAN.H11MO.0.A	-20	0.0158274	12.1713	0.376676	20	CAGGCCAGGTGGACCACACTACGGGCATACCCAAGGACAT	TCAGGCAGCGCCGAGGACAGCC	-
M77	MYC_HUMAN.H11MO.0.A	-3	0.0173645	13.3533	0.39708	11	CAGGCCAGGTGGACCACACTACGGGCATACCCAAGGACAT	GCCACGTGCTC	+
M77	ITF2_HUMAN.H11MO.0.C	-3	0.0176582	13.5792	0.39708	10	CAGGCCAGGTGGACCACACTACGGGCATACCCAAGGACAT	GGCAGCTGGG	+
M77	ZFX_HUMAN.H11MO.1.A	-1	0.018616	14.3157	0.39708	17	CAGGCCAGGTGGACCACACTACGGGCATACCCAAGGACAT	GGGGGCGGAGGCCGGGG	+
M77	FIGLA_HUMAN.H11MO.0.D	-2	0.0187046	14.3838	0.39708	11	CAGGCCAGGTGGACCACACTACGGGCATACCCAAGGACAT	TAACAGGTGTT	+
M77	MBD2_HUMAN.H11MO.0.B	0	0.0187046	14.3838	0.39708	11	CAGGCCAGGTGGACCACACTACGGGCATACCCAAGGACAT	GGGGCCGGAGG	+
M77	P63_HUMAN.H11MO.1.A	0	0.0187046	14.3838	0.39708	11	CAGGCCAGGTGGACCACACTACGGGCATACCCAAGGACAT	CAGGCATGCTC	-
M77	NDF2_HUMAN.H11MO.0.B	-3	0.01936	14.8878	0.39708	9	CAGGCCAGGTGGACCACACTACGGGCATACCCAAGGACAT	AACAGATGG	+
M77	TBX15_HUMAN.H11MO.0.D	4	0.0197313	15.1734	0.39708	15	CAGGCCAGGTGGACCACACTACGGGCATACCCAAGGACAT	GGGGGGGGGGGGGTGGGGG	+
M77	NGN2_HUMAN.H11MO.0.D	-1	0.0197901	15.2186	0.39708	12	CAGGCCAGGTGGACCACACTACGGGCATACCCAAGGACAT	GGAGCAGATGGC	+
M77	MESP1_HUMAN.H11MO.0.D	-4	0.0201417	15.4889	0.39708	11	CAGGCCAGGTGGACCACACTACGGGCATACCCAAGGACAT	GCAGGTGTGGA	+
M77	RARG_HUMAN.H11MO.2.D	-20	0.020774	15.9752	0.39708	20	CAGGCCAGGTGGACCACACTACGGGCATACCCAAGGACAT	GGGGGTCACCCAGAGGTCAC	+
M77	SP3_HUMAN.H11MO.0.B	-4	0.020774	15.9752	0.39708	20	CAGGCCAGGTGGACCACACTACGGGCATACCCAAGGACAT	GGGGGGGGGCGGGGCCGGGG	+
M77	NFIA_HUMAN.H11MO.0.C	0	0.0212109	16.3112	0.39708	15	CAGGCCAGGTGGACCACACTACGGGCATACCCAAGGACAT	TTGGCACGGTGCCAA	+
M77	ZN257_HUMAN.H11MO.0.C	1	0.0212597	16.3487	0.39708	11	CAGGCCAGGTGGACCACACTACGGGCATACCCAAGGACAT	AGAGGCAAGAGC	-
M77	HIC2_HUMAN.H11MO.0.D	1	0.0216821	16.6736	0.399908	10	CAGGCCAGGTGGACCACACTACGGGCATACCCAAGGACAT	CCATGCCAGGC	+
M77	P53_HUMAN.H11MO.1.A	-22	0.0227476	17.4929	0.414381	13	CAGGCCAGGTGGACCACACTACGGGCATACCCAAGGACAT	GGACATGCCTGGG	+
M77	KLF16_HUMAN.H11MO.0.D	-8	0.0254432	19.5659	0.446124	19	CAGGCCAGGTGGACCACACTACGGGCATACCCAAGGACAT	GGGGGCGGGGGGGGGGGGG	+
M77	HEY2_HUMAN.H11MO.0.D	0	0.0259069	19.9224	0.446124	17	CAGGCCAGGTGGACCACACTACGGGCATACCCAAGGACAT	GGGGGCACGTGGCATTA	+
M77	Z324A_HUMAN.H11MO.0.C	3	0.0280255	21.5516	0.464084	20	CAGGCCAGGTGGACCACACTACGGGCATACCCAAGGACAT	TGGCAGCAAAGGATGGTTTGATA	-
M77	ZBT18_HUMAN.H11MO.0.C	-3	0.0290193	22.3158	0.470322	11	CAGGCCAGGTGGACCACACTACGGGCATACCCAAGGACAT	TCCAGATGTGG	+
M77	ATOH1_HUMAN.H11MO.0.B	-3	0.0293248	22.5508	0.470322	9	CAGGCCAGGTGGACCACACTACGGGCATACCCAAGGACAT	AGCAGATGG	+
M77	ZN341_HUMAN.H11MO.0.C	0	0.0305286	23.4765	0.479211	22	CAGGCCAGGTGGACCACACTACGGGCATACCCAAGGACAT	GGGGGGGGGGGGAGGGAAGAGC	+
M77	ZBTB4_HUMAN.H11MO.0.D	4	0.0314512	24.186	0.481885	13	CAGGCCAGGTGGACCACACTACGGGCATACCCAAGGACAT	CCTAGATGGCAGGTGGG	+
M77	SPZ1_HUMAN.H11MO.0.D	-17	0.0316787	24.3609	0.481885	16	CAGGCCAGGTGGACCACACTACGGGCATACCCAAGGACAT	CCCAGGGTAACAGCCG	-
M77	MYOG_HUMAN.H11MO.0.B	-1	0.0321181	24.6988	0.483584	13	CAGGCCAGGTGGACCACACTACGGGCATACCCAAGGACAT	GGGACAGCTGCGG	-
M77	PAX2_HUMAN.H11MO.0.D	-1	0.0330501	25.4156	0.489758	18	CAGGCCAGGTGGACCACACTACGGGCATACCCAAGGACAT	TGTCACGCATGACTGAAC	-
M77	KLF1_HUMAN.H11MO.0.A	5	0.0334141	25.6955	0.489758	9	CAGGCCAGGTGGACCACACTACGGGCATACCCAAGGACAT	GGGGCGGGGCCGGG	+
M77	TWST1_HUMAN.H11MO.0.A	-4	0.0335267	25.782	0.489758	17	CAGGCCAGGTGGACCACACTACGGGCATACCCAAGGACAT	ACATCTGGTTTTAATTA	+
M77	FOXD3_HUMAN.H11MO.0.D	-22	0.0338865	26.0587	0.489758	15	CAGGCCAGGTGGACCACACTACGGGCATACCCAAGGACAT	TTTGTTTACTTAGCA	+
M77	PTF1A_HUMAN.H11MO.1.B	-3	0.0344974	26.5285	0.489758	9	CAGGCCAGGTGGACCACACTACGGGCATACCCAAGGACAT	AGCAGCTGG	+
M77	ZEB1_HUMAN.H11MO.0.A	-3	0.0351194	27.0068	0.489758	10	CAGGCCAGGTGGACCACACTACGGGCATACCCAAGGACAT	GACAGGTGAG	+
M77	ZSC31_HUMAN.H11MO.0.C	5	0.0351835	27.0561	0.489758	13	CAGGCCAGGTGGACCACACTACGGGCATACCCAAGGACAT	GGCAGCAGGGCAGTTATG	+
M77	ZN394_HUMAN.H11MO.0.C	-18	0.036044	27.7179	0.492445	20	CAGGCCAGGTGGACCACACTACGGGCATACCCAAGGACAT	AGAATGGAATAGAATGGAAT	+
M80	IRX2_HUMAN.H11MO.0.D	-18	0.000260078	0.2	0.399658	19	GACGTTAGATAAATGCAAGTATCGTGACGAGCAAAGGATC	CCAACATGCCCACCCATGT	-
M80	MNX1_HUMAN.H11MO.0.D	-20	0.000867348	0.666991	0.44428	19	GACGTTAGATAAATGCAAGTATCGTGACGAGCAAAGGATC	TTAAGGGTTATTAAAATAG	-
M81	Z324A_HUMAN.H11MO.0.C	0	0.000108251	0.0832453	0.165111	23	GCAGAGCGAAGGTTAGTATGAACCGAGAGGGGTCCAGGGG	TGGCAGCAAAGGATGGTTTGATA	-
M81	SPIC_HUMAN.H11MO.0.D	-4	0.000346938	0.266795	0.264584	13	GCAGAGCGAAGGTTAGTATGAACCGAGAGGGGTCCAGGGG	GAGGAAGGGGAGG	+
M81	THA_HUMAN.H11MO.0.C	1	0.000901055	0.692911	0.458112	16	GCAGAGCGAAGGTTAGTATGAACCGAGAGGGGTCCAGGGG	GGGTCACTTCAGGTCAG	+
M81	ZN563_HUMAN.H11MO.0.C	-4	0.00222216	1.70884	0.463586	21	GCAGAGCGAAGGTTAGTATGAACCGAGAGGGGTCCAGGGG	GCAGCTGCCAGTGAGGATCCC	-
M81	MNX1_HUMAN.H11MO.0.D	-5	0.00240254	1.84756	0.463586	19	GCAGAGCGAAGGTTAGTATGAACCGAGAGGGGTCCAGGGG	TTAAGGGTTATTAAAATAG	-
M81	BRAC_HUMAN.H11MO.0.A	-4	0.00268271	2.063	0.463586	20	GCAGAGCGAAGGTTAGTATGAACCGAGAGGGGTCCAGGGG	TTAGCAGGGAGGTGTGAAAT	+
M81	ZN554_HUMAN.H11MO.0.C	-16	0.00268271	2.063	0.463586	20	GCAGAGCGAAGGTTAGTATGAACCGAGAGGGGTCCAGGGG	GCTGAGCCATGTGGGGTGCT	+
M81	RXRA_HUMAN.H11MO.0.A	-26	0.00268271	2.063	0.463586	14	GCAGAGCGAAGGTTAGTATGAACCGAGAGGGGTCCAGGGG	GGGGGAGGCAGAGGTCAGAG	+
M81	ZN667_HUMAN.H11MO.0.C	-5	0.00277996	2.13779	0.463586	19	GCAGAGCGAAGGTTAGTATGAACCGAGAGGGGTCCAGGGG	GCTGAGCTTTTAAGGCCAC	-
M81	PROX1_HUMAN.H11MO.0.D	-15	0.00321847	2.47501	0.463586	17	GCAGAGCGAAGGTTAGTATGAACCGAGAGGGGTCCAGGGG	GGGTAAGGCGGGTTGGG	+
M81	TBX21_HUMAN.H11MO.0.A	-5	0.00346582	2.66521	0.463586	13	GCAGAGCGAAGGTTAGTATGAACCGAGAGGGGTCCAGGGG	GTGGAGGTGTGAA	+
M81	VEZF1_HUMAN.H11MO.0.C	-16	0.00404946	3.11403	0.463586	22	GCAGAGCGAAGGTTAGTATGAACCGAGAGGGGTCCAGGGG	GGGGAGGGGGGAGGGGGAGGGG	+
M81	GSC2_HUMAN.H11MO.0.D	-6	0.00460207	3.53899	0.463586	11	GCAGAGCGAAGGTTAGTATGAACCGAGAGGGGTCCAGGGG	AGCGGATTAGG	+
M81	RARG_HUMAN.H11MO.0.B	-6	0.00483036	3.71455	0.463586	18	GCAGAGCGAAGGTTAGTATGAACCGAGAGGGGTCCAGGGG	CCCAGGTCACTCTGACCT	-
M81	IRX2_HUMAN.H11MO.0.D	-6	0.00491551	3.78003	0.463586	19	GCAGAGCGAAGGTTAGTATGAACCGAGAGGGGTCCAGGGG	ACATGGGTGGGCATGTTGG	+
M81	ZN394_HUMAN.H11MO.0.C	-4	0.005346	4.11107	0.463586	20	GCAGAGCGAAGGTTAGTATGAACCGAGAGGGGTCCAGGGG	AGAATGGAATAGAATGGAAT	+
M81	PATZ1_HUMAN.H11MO.0.C	-13	0.00558756	4.29683	0.463586	22	GCAGAGCGAAGGTTAGTATGAACCGAGAGGGGTCCAGGGG	GGGGAGGGGGCGGGGGGGGAGG	+
M81	PTF1A_HUMAN.H11MO.0.B	-29	0.00598659	4.60369	0.463586	11	GCAGAGCGAAGGTTAGTATGAACCGAGAGGGGTCCAGGGG	GGGAAAGGGGGCAGCTGG	-
M81	LYL1_HUMAN.H11MO.0.A	2	0.00607881	4.6746	0.463586	12	GCAGAGCGAAGGTTAGTATGAACCGAGAGGGGTCCAGGGG	CAGGAAACAGCTGG	-
M81	TAL1_HUMAN.H11MO.0.A	2	0.0064835	4.98582	0.470904	17	GCAGAGCGAAGGTTAGTATGAACCGAGAGGGGTCCAGGGG	CTGGGGGGGGCAGATAAGG	+
M81	BHE23_HUMAN.H11MO.0.D	-3	0.00694458	5.34038	0.472267	12	GCAGAGCGAAGGTTAGTATGAACCGAGAGGGGTCCAGGGG	AGCATATGGTGG	+
M81	GATA2_HUMAN.H11MO.0.A	2	0.00743116	5.71457	0.472267	17	GCAGAGCGAAGGTTAGTATGAACCGAGAGGGGTCCAGGGG	CTGGGGGGTGGAGATAAGG	+
M83	MNX1_HUMAN.H11MO.0.D	-13	9.26324e-05	0.0712343	0.142254	19	CAGACATAGGTTTTTATTGCCATCTCTAATAGCGACATTC	CTATTTTAATAACCCTTAA	+
M83	ZN394_HUMAN.H11MO.0.C	-5	0.000204722	0.157431	0.157194	20	CAGACATAGGTTTTTATTGCCATCTCTAATAGCGACATTC	ATTCCATTCTATTCCATTCT	-
M83	HME2_HUMAN.H11MO.0.D	-23	0.000930161	0.715294	0.357107	11	CAGACATAGGTTTTTATTGCCATCTCTAATAGCGACATTC	CCCTAATTACC	-
M84	MNX1_HUMAN.H11MO.0.D	-15	2.3401e-06	0.00179953	0.00358187	19	TACTTTTAAATCCGGAGATTTTGATATTTATTTAGGTGGA	CTATTTTAATAACCCTTAA	+
M84	FOXD3_HUMAN.H11MO.0.D	-22	8.6706e-05	0.0666769	0.0442389	15	TACTTTTAAATCCGGAGATTTTGATATTTATTTAGGTGGA	TTTGTTTACTTAGCA	+
M84	HXC10_HUMAN.H11MO.0.D	-16	0.000148452	0.11416	0.0568072	19	TACTTTTAAATCCGGAGATTTTGATATTTATTTAGGTGGA	TTTTTAATTTTTTTATTAC	+
M84	HME2_HUMAN.H11MO.0.D	-26	0.000901166	0.692996	0.275874	11	TACTTTTAAATCCGGAGATTTTGATATTTATTTAGGTGGA	GGTAATTAGGG	+
M84	IRX2_HUMAN.H11MO.0.D	-5	0.00114002	0.876675	0.290829	19	TACTTTTAAATCCGGAGATTTTGATATTTATTTAGGTGGA	ACATGGGTGGGCATGTTGG	+
M84	TLX1_HUMAN.H11MO.0.D	-19	0.00199735	1.53596	0.382156	17	TACTTTTAAATCCGGAGATTTTGATATTTATTTAGGTGGA	CTGGCAAGTTGCCAAGG	+
M84	PO3F3_HUMAN.H11MO.0.D	-15	0.00199735	1.53596	0.382156	17	TACTTTTAAATCCGGAGATTTTGATATTTATTTAGGTGGA	AAATTTGCATAATTTAT	-
M84	ZN394_HUMAN.H11MO.0.C	-8	0.00281802	2.16705	0.470192	20	TACTTTTAAATCCGGAGATTTTGATATTTATTTAGGTGGA	ATTCCATTCTATTCCATTCT	-
M84	DMBX1_HUMAN.H11MO.0.D	-13	0.00322403	2.47928	0.470192	20	TACTTTTAAATCCGGAGATTTTGATATTTATTTAGGTGGA	ACTTAATTAGATTATAATTA	-
M84	AIRE_HUMAN.H11MO.0.C	-9	0.00337902	2.59847	0.470192	18	TACTTTTAAATCCGGAGATTTTGATATTTATTTAGGTGGA	ATTGGTTTTATTGGTTAA	+
M85	IRX2_HUMAN.H11MO.0.D	-1	0.000242073	0.186154	0.208206	19	TTGTGCCTGTCAGAGCTAAAGAGGTTAGAAAAGCCAATCA	CCAACATGCCCACCCATGT	-
M85	MNX1_HUMAN.H11MO.0.D	-3	0.000427481	0.328733	0.208206	19	TTGTGCCTGTCAGAGCTAAAGAGGTTAGAAAAGCCAATCA	CTATTTTAATAACCCTTAA	+
M85	ZN394_HUMAN.H11MO.0.C	-17	0.00104635	0.80464	0.32137	20	TTGTGCCTGTCAGAGCTAAAGAGGTTAGAAAAGCCAATCA	AGAATGGAATAGAATGGAAT	+
M85	GATA1_HUMAN.H11MO.0.A	6	0.0013585	1.04469	0.347703	13	TTGTGCCTGTCAGAGCTAAAGAGGTTAGAAAAGCCAATCA	TCTTATCTGTCCCCGCCAG	-
M86	MNX1_HUMAN.H11MO.0.D	0	3.09113e-05	0.0237708	0.0475319	19	CCATTCACTCAACTATTTATAGTAGGAAATGTGACATGTA	CTATTTTAATAACCCTTAA	+
M86	IRX2_HUMAN.H11MO.0.D	-11	0.000447798	0.344357	0.218429	19	CCATTCACTCAACTATTTATAGTAGGAAATGTGACATGTA	ACATGGGTGGGCATGTTGG	+
M86	TLX1_HUMAN.H11MO.0.D	-22	0.00107942	0.830075	0.331963	17	CCATTCACTCAACTATTTATAGTAGGAAATGTGACATGTA	CTGGCAAGTTGCCAAGG	+
M87	IRX2_HUMAN.H11MO.0.D	-9	0.000106028	0.0815353	0.162718	19	CACATCCAGGATGTTTGACTAAAGATATGCAGGTAATTCA	CCAACATGCCCACCCATGT	-
M87	MNX1_HUMAN.H11MO.0.D	-10	0.000435132	0.334617	0.333893	19	CACATCCAGGATGTTTGACTAAAGATATGCAGGTAATTCA	CTATTTTAATAACCCTTAA	+
M88	IRX2_HUMAN.H11MO.0.D	-20	4.2375e-05	0.0325864	0.0651169	19	CTGGCACTTTCTAAGGTGGCTCAGGATGAGCAGATGAGTT	CCAACATGCCCACCCATGT	-
M88	MNX1_HUMAN.H11MO.0.D	-19	0.000146539	0.112688	0.0890121	19	CTGGCACTTTCTAAGGTGGCTCAGGATGAGCAGATGAGTT	TTAAGGGTTATTAAAATAG	-
M88	TLX1_HUMAN.H11MO.0.D	0	0.00104707	0.8052	0.321804	17	CTGGCACTTTCTAAGGTGGCTCAGGATGAGCAGATGAGTT	CTGGCAAGTTGCCAAGG	+
M91	IRX2_HUMAN.H11MO.0.D	-13	0.000176825	0.135978	0.171186	19	TTTCTGAGCTAATTCCACATTAACTCACTGGTCACATTCG	CCAACATGCCCACCCATGT	-
M91	NR1D1_HUMAN.H11MO.0.B	1	0.000317323	0.244021	0.171186	18	TTTCTGAGCTAATTCCACATTAACTCACTGGTCACATTCG	CCTTCTGACCCACTTCCCT	-
M91	RXRA_HUMAN.H11MO.0.A	-1	0.000334855	0.257504	0.171186	20	TTTCTGAGCTAATTCCACATTAACTCACTGGTCACATTCG	CTCTGACCTCTGCCTCCCCC	-
M91	MNX1_HUMAN.H11MO.0.D	-11	0.000515909	0.396734	0.197808	19	TTTCTGAGCTAATTCCACATTAACTCACTGGTCACATTCG	CTATTTTAATAACCCTTAA	+
M91	PAX2_HUMAN.H11MO.0.D	-18	0.000860121	0.661433	0.263828	18	TTTCTGAGCTAATTCCACATTAACTCACTGGTCACATTCG	GTTCAGTCATGCGTGACA	+
M91	ZN394_HUMAN.H11MO.0.C	-18	0.00131724	1.01296	0.336702	20	TTTCTGAGCTAATTCCACATTAACTCACTGGTCACATTCG	ATTCCATTCTATTCCATTCT	-
M91	HME2_HUMAN.H11MO.0.D	-14	0.00222608	1.71185	0.37934	11	TTTCTGAGCTAATTCCACATTAACTCACTGGTCACATTCG	CCCTAATTACC	-
M91	PAX8_HUMAN.H11MO.0.D	-25	0.00283675	2.18146	0.404907	14	TTTCTGAGCTAATTCCACATTAACTCACTGGTCACATTCG	CCCGCTTCAGTGAC	-
M91	TLX1_HUMAN.H11MO.0.D	-14	0.00290414	2.23328	0.404907	17	TTTCTGAGCTAATTCCACATTAACTCACTGGTCACATTCG	CCTTGGCAACTTGCCAG	-
M92	IRX2_HUMAN.H11MO.0.D	-17	0.000167518	0.128821	0.25759	19	CTATCACTACGATATCAATAACTGAATGTATGTCGAACCA	ACATGGGTGGGCATGTTGG	+
M92	MNX1_HUMAN.H11MO.0.D	-9	0.000573761	0.441222	0.294088	19	CTATCACTACGATATCAATAACTGAATGTATGTCGAACCA	CTATTTTAATAACCCTTAA	+
M92	HXC10_HUMAN.H11MO.0.D	-2	0.00144343	1.11	0.443909	19	CTATCACTACGATATCAATAACTGAATGTATGTCGAACCA	GTAATAAAAAAATTAAAAA	-
M93	MNX1_HUMAN.H11MO.0.D	-19	0.000101596	0.0781274	0.121194	19	AGCCTTAATCATTTGCACATGTAGCGAAATTGAAACACGG	TTAAGGGTTATTAAAATAG	-
M93	ZN394_HUMAN.H11MO.0.C	-15	0.000331766	0.255128	0.170051	20	AGCCTTAATCATTTGCACATGTAGCGAAATTGAAACACGG	AGAATGGAATAGAATGGAAT	+
M93	IRX2_HUMAN.H11MO.0.D	-13	0.000822982	0.632873	0.316372	19	AGCCTTAATCATTTGCACATGTAGCGAAATTGAAACACGG	CCAACATGCCCACCCATGT	-
M93	RXRA_HUMAN.H11MO.0.A	-2	0.00132768	1.02098	0.40831	20	AGCCTTAATCATTTGCACATGTAGCGAAATTGAAACACGG	CTCTGACCTCTGCCTCCCCC	-
M95	IRX2_HUMAN.H11MO.0.D	-4	9.40668e-05	0.0723374	0.144362	19	CATGGGGTGCCTGATTATGTGCTAGCATCCCCAGTGCTCA	ACATGGGTGGGCATGTTGG	+
M95	NR1D1_HUMAN.H11MO.0.B	-21	0.00037402	0.287622	0.225691	19	CATGGGGTGCCTGATTATGTGCTAGCATCCCCAGTGCTCA	CCTTCTGACCCACTTCCCT	-
M95	MNX1_HUMAN.H11MO.0.D	-6	0.000441184	0.339271	0.225691	19	CATGGGGTGCCTGATTATGTGCTAGCATCCCCAGTGCTCA	TTAAGGGTTATTAAAATAG	-
M95	TLX1_HUMAN.H11MO.0.D	-8	0.00114706	0.882092	0.352073	17	CATGGGGTGCCTGATTATGTGCTAGCATCCCCAGTGCTCA	CCTTGGCAACTTGCCAG	-
M95	ZN394_HUMAN.H11MO.0.C	-18	0.00156534	1.20375	0.379107	20	CATGGGGTGCCTGATTATGTGCTAGCATCCCCAGTGCTCA	AGAATGGAATAGAATGGAAT	+
M95	RXRA_HUMAN.H11MO.0.A	-10	0.00225269	1.73232	0.432143	20	CATGGGGTGCCTGATTATGTGCTAGCATCCCCAGTGCTCA	GGGGGAGGCAGAGGTCAGAG	+
M95	ZN563_HUMAN.H11MO.0.C	-11	0.00290505	2.23399	0.495368	21	CATGGGGTGCCTGATTATGTGCTAGCATCCCCAGTGCTCA	GGGATCCTCACTGGCAGCTGC	+
M96	ZN394_HUMAN.H11MO.0.C	-1	0.000260478	0.200307	0.291813	20	ATGAACAGAACACAAAAGAACCGAAGCGCCAACCTAAGAG	AGAATGGAATAGAATGGAAT	+
M96	ZN350_HUMAN.H11MO.0.C	-5	0.000546722	0.420429	0.291813	18	ATGAACAGAACACAAAAGAACCGAAGCGCCAACCTAAGAG	TAGGTCATAAAAGGACTG	-
M96	FOXO1_HUMAN.H11MO.0.A	-6	0.000709054	0.545262	0.291813	12	ATGAACAGAACACAAAAGAACCGAAGCGCCAACCTAAGAG	AGTAAACAGGAA	-
M96	LYL1_HUMAN.H11MO.0.A	-5	0.000786179	0.604572	0.291813	14	ATGAACAGAACACAAAAGAACCGAAGCGCCAACCTAAGAG	CAGGAAACAGCTGG	-
M96	STAT1_HUMAN.H11MO.1.A	1	0.00102702	0.789778	0.291813	18	ATGAACAGAACACAAAAGAACCGAAGCGCCAACCTAAGAG	AAGAAAATGAAACTGAAAG	+
M96	ZIM3_HUMAN.H11MO.0.C	3	0.00134882	1.03724	0.291813	16	ATGAACAGAACACAAAAGAACCGAAGCGCCAACCTAAGAG	GCAAGCAACAGAAACCCAA	-
M96	BPTF_HUMAN.H11MO.0.D	-7	0.00139337	1.0715	0.291813	12	ATGAACAGAACACAAAAGAACCGAAGCGCCAACCTAAGAG	GAAAACAACAAA	-
M96	ZKSC1_HUMAN.H11MO.0.B	-6	0.00201468	1.54929	0.291813	19	ATGAACAGAACACAAAAGAACCGAAGCGCCAACCTAAGAG	GGCACACAGTAGGTCCTCA	-
M96	PEBB_HUMAN.H11MO.0.C	-5	0.0020487	1.57545	0.291813	11	ATGAACAGAACACAAAAGAACCGAAGCGCCAACCTAAGAG	CAAACCACAGA	-
M96	ANDR_HUMAN.H11MO.2.A	-3	0.00209573	1.61161	0.291813	12	ATGAACAGAACACAAAAGAACCGAAGCGCCAACCTAAGAG	AAAAGAACAGAG	-
M96	FUBP1_HUMAN.H11MO.0.D	-5	0.00209573	1.61161	0.291813	12	ATGAACAGAACACAAAAGAACCGAAGCGCCAACCTAAGAG	AAAAAAACACAA	-
M96	FOXD3_HUMAN.H11MO.0.D	-1	0.00259397	1.99476	0.33109	15	ATGAACAGAACACAAAAGAACCGAAGCGCCAACCTAAGAG	TGCTAAGTAAACAAA	-
M96	TAL1_HUMAN.H11MO.1.A	-5	0.004228	3.25133	0.498143	15	ATGAACAGAACACAAAAGAACCGAAGCGCCAACCTAAGAG	CAGGAAGCAGATGTG	+
M97	IRX2_HUMAN.H11MO.0.D	0	0.000144407	0.111049	0.172588	19	AACAGCTGTCTGAATTAATAGAGTAACCTGGATTTCCTCG	CCAACATGCCCACCCATGT	-
M97	MNX1_HUMAN.H11MO.0.D	-13	0.000285358	0.21944	0.172588	19	AACAGCTGTCTGAATTAATAGAGTAACCTGGATTTCCTCG	CTATTTTAATAACCCTTAA	+
M97	ZN394_HUMAN.H11MO.0.C	-14	0.00153458	1.18009	0.471632	20	AACAGCTGTCTGAATTAATAGAGTAACCTGGATTTCCTCG	AGAATGGAATAGAATGGAAT	+
M98	IRX2_HUMAN.H11MO.0.D	-13	0.000179578	0.138096	0.226801	19	AACTGGATCCGTCACTAGGTGTTGCCTCATGTTAAGAACC	CCAACATGCCCACCCATGT	-
M98	MNX1_HUMAN.H11MO.0.D	-17	0.000376884	0.289824	0.226801	19	AACTGGATCCGTCACTAGGTGTTGCCTCATGTTAAGAACC	CTATTTTAATAACCCTTAA	+
M98	GATA1_HUMAN.H11MO.0.A	-28	0.000965064	0.742134	0.296793	12	AACTGGATCCGTCACTAGGTGTTGCCTCATGTTAAGAACC	CTGGCGGGGACAGATAAGA	+
M99	IRX2_HUMAN.H11MO.0.D	-7	9.30499e-05	0.0715554	0.142521	19	GATCGCAGCAGTGACTGTCACAGGACGGAGTCCTACGAGA	ACATGGGTGGGCATGTTGG	+
M99	MNX1_HUMAN.H11MO.0.D	-4	0.000331516	0.254936	0.199249	19	GATCGCAGCAGTGACTGTCACAGGACGGAGTCCTACGAGA	TTAAGGGTTATTAAAATAG	-
M99	RXRA_HUMAN.H11MO.0.A	-10	0.000520348	0.400148	0.199249	20	GATCGCAGCAGTGACTGTCACAGGACGGAGTCCTACGAGA	GGGGGAGGCAGAGGTCAGAG	+
M99	GATA1_HUMAN.H11MO.0.A	8	0.00116791	0.898126	0.303586	11	GATCGCAGCAGTGACTGTCACAGGACGGAGTCCTACGAGA	TCTTATCTGTCCCCGCCAG	-
M99	ZN394_HUMAN.H11MO.0.C	-11	0.00118924	0.914529	0.303586	20	GATCGCAGCAGTGACTGTCACAGGACGGAGTCCTACGAGA	AGAATGGAATAGAATGGAAT	+
M99	GATA2_HUMAN.H11MO.0.A	8	0.00157672	1.2125	0.345	11	GATCGCAGCAGTGACTGTCACAGGACGGAGTCCTACGAGA	CCTTATCTCCACCCCCCAG	-
M99	ZN563_HUMAN.H11MO.0.C	-12	0.00255491	1.96473	0.489156	21	GATCGCAGCAGTGACTGTCACAGGACGGAGTCCTACGAGA	GCAGCTGCCAGTGAGGATCCC	-
M99	TLX1_HUMAN.H11MO.0.D	-8	0.00318347	2.44809	0.498933	17	GATCGCAGCAGTGACTGTCACAGGACGGAGTCCTACGAGA	CTGGCAAGTTGCCAAGG	+
M99	MAF_HUMAN.H11MO.0.A	-7	0.00325747	2.50499	0.498933	19	GATCGCAGCAGTGACTGTCACAGGACGGAGTCCTACGAGA	GAATCTGCTGACTCAGCAA	+
M100	MNX1_HUMAN.H11MO.0.D	-7	5.82886e-05	0.044824	0.0806336	19	TTTCTTACTACTTTATTAAGTCTGGTGTTCTACGCTTGGG	CTATTTTAATAACCCTTAA	+
M100	IRX2_HUMAN.H11MO.0.D	-9	0.000177699	0.136651	0.0806336	19	TTTCTTACTACTTTATTAAGTCTGGTGTTCTACGCTTGGG	ACATGGGTGGGCATGTTGG	+
M100	RXRA_HUMAN.H11MO.0.A	-13	0.000199473	0.153394	0.0806336	20	TTTCTTACTACTTTATTAAGTCTGGTGTTCTACGCTTGGG	GGGGGAGGCAGAGGTCAGAG	+
M100	RARA_HUMAN.H11MO.0.A	-14	0.000798301	0.613894	0.245557	20	TTTCTTACTACTTTATTAAGTCTGGTGTTCTACGCTTGGG	GGGGGATCAAGAGGTCAAGG	+
M101	MNX1_HUMAN.H11MO.0.D	-8	0.000974732	0.749569	0.483601	19	TGCAGGGTATGTCAACGTGACTATCAGTGAGAGCCGACAT	CTATTTTAATAACCCTTAA	+
M101	IRX2_HUMAN.H11MO.0.D	-1	0.00124915	0.960598	0.483601	19	TGCAGGGTATGTCAACGTGACTATCAGTGAGAGCCGACAT	ACATGGGTGGGCATGTTGG	+
M101	HME2_HUMAN.H11MO.0.D	-14	0.00157455	1.21083	0.483601	11	TGCAGGGTATGTCAACGTGACTATCAGTGAGAGCCGACAT	CCCTAATTACC	-
M102	IRX2_HUMAN.H11MO.0.D	-21	0.000138018	0.106136	0.149988	19	CCATGTGTACTAACCCGAGTACTAGCACACTAAACCTGGA	CCAACATGCCCACCCATGT	-
M102	MNX1_HUMAN.H11MO.0.D	-2	0.000269561	0.207292	0.149988	19	CCATGTGTACTAACCCGAGTACTAGCACACTAAACCTGGA	CTATTTTAATAACCCTTAA	+
M103	ZN394_HUMAN.H11MO.0.C	-16	3.38518e-05	0.026032	0.0324493	20	CATCTTTTTTACACATAAAATTAATAACCTATGAAATGGG	AGAATGGAATAGAATGGAAT	+
M103	MNX1_HUMAN.H11MO.0.D	-20	4.28903e-05	0.0329827	0.0324493	19	CATCTTTTTTACACATAAAATTAATAACCTATGAAATGGG	TTAAGGGTTATTAAAATAG	-
M103	ZN350_HUMAN.H11MO.0.C	0	9.43182e-05	0.0725307	0.047572	18	CATCTTTTTTACACATAAAATTAATAACCTATGAAATGGG	CAGTCCTTTTATGACCTA	+
M103	VENTX_HUMAN.H11MO.0.D	-18	0.000293366	0.225598	0.0887802	19	CATCTTTTTTACACATAAAATTAATAACCTATGAAATGGG	AATTAGAAACCAATTAGCG	-
M103	ZN713_HUMAN.H11MO.0.D	-16	0.000479286	0.368571	0.0998378	19	CATCTTTTTTACACATAAAATTAATAACCTATGAAATGGG	ATAGAAAAAAGACATGAAA	+
M103	HXC10_HUMAN.H11MO.0.D	-16	0.000519452	0.399459	0.0998378	19	CATCTTTTTTACACATAAAATTAATAACCTATGAAATGGG	GTAATAAAAAAATTAAAAA	-
M103	BARH2_HUMAN.H11MO.0.D	-18	0.00053657	0.412622	0.0998378	18	CATCTTTTTTACACATAAAATTAATAACCTATGAAATGGG	CAATTAGGACCAATTAGC	-
M103	LEF1_HUMAN.H11MO.0.A	-25	0.000612786	0.471232	0.0998378	14	CATCTTTTTTACACATAAAATTAATAACCTATGAAATGGG	AGCAAATCAAAGGA	-
M103	NKX61_HUMAN.H11MO.0.B	-18	0.000659809	0.507393	0.0998378	19	CATCTTTTTTACACATAAAATTAATAACCTATGAAATGGG	GATTAATGGGAATTTAATG	+
M103	ZN214_HUMAN.H11MO.0.C	-17	0.00126898	0.975846	0.174558	22	CATCTTTTTTACACATAAAATTAATAACCTATGAAATGGG	TCATCAAAGGCCTCAAAAAGGA	-
M103	GBX2_HUMAN.H11MO.0.D	-18	0.00201096	1.54642	0.25357	17	CATCTTTTTTACACATAAAATTAATAACCTATGAAATGGG	AATTAAAGGCTAATTAG	-
M103	DMBX1_HUMAN.H11MO.0.D	-17	0.0036	2.7684	0.290604	20	CATCTTTTTTACACATAAAATTAATAACCTATGAAATGGG	TAATTATAATCTAATTAATT	+
M103	ETS2_HUMAN.H11MO.0.B	-3	0.00381903	2.93683	0.290604	13	CATCTTTTTTACACATAAAATTAATAACCTATGAAATGGG	TCCTCTTCCTTCC	-
M103	ZFP82_HUMAN.H11MO.0.C	-17	0.00392353	3.01719	0.290604	23	CATCTTTTTTACACATAAAATTAATAACCTATGAAATGGG	GAAGAGAGAATTAGTGAAATGGAA	-
M103	GBX1_HUMAN.H11MO.0.D	-18	0.00402693	3.09671	0.290604	17	CATCTTTTTTACACATAAAATTAATAACCTATGAAATGGG	AAATTTTAGCTAATTAG	-
M103	LHX9_HUMAN.H11MO.0.D	-17	0.00404409	3.1099	0.290604	18	CATCTTTTTTACACATAAAATTAATAACCTATGAAATGGG	TAATTAATAGCTAATTAG	-
M103	HXD11_HUMAN.H11MO.0.D	-2	0.00413967	3.18341	0.290604	11	CATCTTTTTTACACATAAAATTAATAACCTATGAAATGGG	TTTTTATTACT	+
M103	Z354A_HUMAN.H11MO.0.C	-12	0.00417359	3.20949	0.290604	24	CATCTTTTTTACACATAAAATTAATAACCTATGAAATGGG	ACATTAAATGTAAATGGACTAAAT	-
M103	BC11A_HUMAN.H11MO.0.A	-1	0.00434124	3.33841	0.290604	17	CATCTTTTTTACACATAAAATTAATAACCTATGAAATGGG	TTTTCACTTCCTCTTTT	-
M103	GSX1_HUMAN.H11MO.0.D	-19	0.00441725	3.39687	0.290604	15	CATCTTTTTTACACATAAAATTAATAACCTATGAAATGGG	ATTAAAAACTAATTA	-
M103	FOXD3_HUMAN.H11MO.0.D	-2	0.00518982	3.99097	0.303076	15	CATCTTTTTTACACATAAAATTAATAACCTATGAAATGGG	TTTGTTTACTTAGCA	+
M103	GSX2_HUMAN.H11MO.0.D	-20	0.00536925	4.12895	0.303076	16	CATCTTTTTTACACATAAAATTAATAACCTATGAAATGGG	TTAATTAGTTTTTAAT	+
M103	GATA2_HUMAN.H11MO.0.A	-7	0.0056349	4.33324	0.303076	19	CATCTTTTTTACACATAAAATTAATAACCTATGAAATGGG	CTGGGGGGTGGAGATAAGG	+
M103	MSX1_HUMAN.H11MO.0.D	-21	0.00579255	4.45447	0.303076	18	CATCTTTTTTACACATAAAATTAATAACCTATGAAATGGG	TAATTGGTTTTTAATTGG	+
M103	IRX2_HUMAN.H11MO.0.D	-15	0.00646325	4.97024	0.315476	19	CATCTTTTTTACACATAAAATTAATAACCTATGAAATGGG	CCAACATGCCCACCCATGT	-
M103	GATA1_HUMAN.H11MO.0.A	-7	0.00691852	5.32034	0.323912	19	CATCTTTTTTACACATAAAATTAATAACCTATGAAATGGG	CTGGCGGGGACAGATAAGA	+
M103	LMX1B_HUMAN.H11MO.0.D	-4	0.00767131	5.89924	0.32934	18	CATCTTTTTTACACATAAAATTAATAACCTATGAAATGGG	TAATTAATTGATTTATTT	+
M103	BRAC_HUMAN.H11MO.0.A	-17	0.00805321	6.19292	0.32934	20	CATCTTTTTTACACATAAAATTAATAACCTATGAAATGGG	TTAGCAGGGAGGTGTGAAAT	+
M103	HME2_HUMAN.H11MO.0.D	-13	0.011795	9.07033	0.435301	11	CATCTTTTTTACACATAAAATTAATAACCTATGAAATGGG	CCCTAATTACC	-
M103	LYL1_HUMAN.H11MO.0.A	-25	0.0129785	9.98046	0.441563	14	CATCTTTTTTACACATAAAATTAATAACCTATGAAATGGG	CAGGAAACAGCTGG	-
M103	AIRE_HUMAN.H11MO.0.C	-14	0.0132238	10.1691	0.441563	18	CATCTTTTTTACACATAAAATTAATAACCTATGAAATGGG	TTAACCAATATAACCAAT	-
M103	ZN708_HUMAN.H11MO.0.C	-26	0.013432	10.3292	0.441563	14	CATCTTTTTTACACATAAAATTAATAACCTATGAAATGGG	GCCTAATAAGCAGGTACAGC	+
M103	PRDM6_HUMAN.H11MO.0.C	-3	0.0137156	10.5473	0.441563	13	CATCTTTTTTACACATAAAATTAATAACCTATGAAATGGG	TTTTTTTCTTTTT	-
M103	PAX2_HUMAN.H11MO.0.D	-2	0.0141324	10.8678	0.445504	18	CATCTTTTTTACACATAAAATTAATAACCTATGAAATGGG	GTTCAGTCATGCGTGACA	+
M103	NANOG_HUMAN.H11MO.0.A	-3	0.0146715	11.2824	0.453059	17	CATCTTTTTTACACATAAAATTAATAACCTATGAAATGGG	TCCTTTGTTATGCAAAT	+
M103	SPIC_HUMAN.H11MO.0.D	-1	0.016105	12.3848	0.479829	13	CATCTTTTTTACACATAAAATTAATAACCTATGAAATGGG	CCTCCCCTTCCTC	-
M103	HXB3_HUMAN.H11MO.0.D	-21	0.0163512	12.5741	0.479829	14	CATCTTTTTTACACATAAAATTAATAACCTATGAAATGGG	TAAAAACTAATTAA	-
M103	ETV5_HUMAN.H11MO.0.C	-3	0.0176417	13.5665	0.494337	14	CATCTTTTTTACACATAAAATTAATAACCTATGAAATGGG	CTCACTTCCTGCTC	-
M105	MNX1_HUMAN.H11MO.0.D	-2	0.000230291	0.177094	0.354188	19	CCAGGTTTCACTATCCTTTAACGAGTAGTCTCTACTTCCT	CTATTTTAATAACCCTTAA	+
M106	MNX1_HUMAN.H11MO.0.D	-21	0.000132967	0.102252	0.204504	19	GTCCTTCTCAGGTAAAGTCACTACCTCTTGGGTAGATGAT	TTAAGGGTTATTAAAATAG	-
M106	IRX2_HUMAN.H11MO.0.D	-17	0.000333631	0.256562	0.245528	19	GTCCTTCTCAGGTAAAGTCACTACCTCTTGGGTAGATGAT	ACATGGGTGGGCATGTTGG	+
M106	GATA1_HUMAN.H11MO.0.A	8	0.000738753	0.568101	0.245528	11	GTCCTTCTCAGGTAAAGTCACTACCTCTTGGGTAGATGAT	TCTTATCTGTCCCCGCCAG	-
M106	GATA2_HUMAN.H11MO.0.A	8	0.00182539	1.40373	0.467909	11	GTCCTTCTCAGGTAAAGTCACTACCTCTTGGGTAGATGAT	CCTTATCTCCACCCCCCAG	-
M107	MNX1_HUMAN.H11MO.0.D	-20	2.91137e-05	0.0223884	0.0447385	19	AGATAGGTATCAGCCTTAATAATTTTACTACATCTTCCCA	CTATTTTAATAACCCTTAA	+
M107	SPIC_HUMAN.H11MO.0.D	-24	0.000270244	0.207818	0.150235	13	AGATAGGTATCAGCCTTAATAATTTTACTACATCTTCCCA	CCTCCCCTTCCTC	-
M107	ZN394_HUMAN.H11MO.0.C	-6	0.000327119	0.251554	0.150235	20	AGATAGGTATCAGCCTTAATAATTTTACTACATCTTCCCA	ATTCCATTCTATTCCATTCT	-
M107	HXC10_HUMAN.H11MO.0.D	-12	0.000927603	0.713327	0.237572	19	AGATAGGTATCAGCCTTAATAATTTTACTACATCTTCCCA	TTTTTAATTTTTTTATTAC	+
M107	IRX2_HUMAN.H11MO.0.D	-18	0.000927603	0.713327	0.237572	19	AGATAGGTATCAGCCTTAATAATTTTACTACATCTTCCCA	CCAACATGCCCACCCATGT	-
M108	MNX1_HUMAN.H11MO.0.D	-20	0.000169603	0.130424	0.255159	19	GCAAGCCCTCTGGTTTTTTTAAAGCTTAAGATTCCGAAAA	CTATTTTAATAACCCTTAA	+
M108	HXC10_HUMAN.H11MO.0.D	-14	0.000810285	0.623109	0.263498	19	GCAAGCCCTCTGGTTTTTTTAAAGCTTAAGATTCCGAAAA	TTTTTAATTTTTTTATTAC	+
M108	IRX2_HUMAN.H11MO.0.D	-3	0.000810285	0.623109	0.263498	19	GCAAGCCCTCTGGTTTTTTTAAAGCTTAAGATTCCGAAAA	ACATGGGTGGGCATGTTGG	+
M108	ZN394_HUMAN.H11MO.0.C	2	0.00101261	0.778699	0.263498	18	GCAAGCCCTCTGGTTTTTTTAAAGCTTAAGATTCCGAAAA	ATTCCATTCTATTCCATTCT	-
M108	MAF_HUMAN.H11MO.0.A	-15	0.00128995	0.991974	0.263498	19	GCAAGCCCTCTGGTTTTTTTAAAGCTTAAGATTCCGAAAA	TTGCTGAGTCAGCAGATTC	-
M108	TLX1_HUMAN.H11MO.0.D	-7	0.00137718	1.05905	0.263498	17	GCAAGCCCTCTGGTTTTTTTAAAGCTTAAGATTCCGAAAA	CCTTGGCAACTTGCCAG	-
M108	RXRA_HUMAN.H11MO.0.A	0	0.00226561	1.74226	0.288989	20	GCAAGCCCTCTGGTTTTTTTAAAGCTTAAGATTCCGAAAA	CTCTGACCTCTGCCTCCCCC	-
M108	LYL1_HUMAN.H11MO.0.A	-1	0.00329309	2.53239	0.387737	14	GCAAGCCCTCTGGTTTTTTTAAAGCTTAAGATTCCGAAAA	CCAGCTGTTTCCTG	+
M108	OLIG2_HUMAN.H11MO.0.B	-1	0.00375745	2.88948	0.410811	18	GCAAGCCCTCTGGTTTTTTTAAAGCTTAAGATTCCGAAAA	CCAGCTGTTTCCCTTCTG	+
M108	ZN350_HUMAN.H11MO.0.C	-9	0.00467744	3.59695	0.477303	18	GCAAGCCCTCTGGTTTTTTTAAAGCTTAAGATTCCGAAAA	CAGTCCTTTTATGACCTA	+
M110	SPIC_HUMAN.H11MO.0.D	-22	1.19537e-05	0.00919238	0.0180715	13	TGCCAAGGCAAGCTGGAAGTAGTGCACCCATCTGAAAAAG	CCTCCCCTTCCTC	-
M110	ZN563_HUMAN.H11MO.0.C	-14	4.98795e-05	0.0383573	0.0347406	21	TGCCAAGGCAAGCTGGAAGTAGTGCACCCATCTGAAAAAG	GGGATCCTCACTGGCAGCTGC	+
M110	MNX1_HUMAN.H11MO.0.D	-3	6.89392e-05	0.0530142	0.0347406	19	TGCCAAGGCAAGCTGGAAGTAGTGCACCCATCTGAAAAAG	TTAAGGGTTATTAAAATAG	-
M110	PROX1_HUMAN.H11MO.0.D	-21	0.000255643	0.19659	0.0853096	17	TGCCAAGGCAAGCTGGAAGTAGTGCACCCATCTGAAAAAG	CCCAACCCGCCTTACCC	-
M110	TBX21_HUMAN.H11MO.0.A	-24	0.000380933	0.292938	0.0853096	13	TGCCAAGGCAAGCTGGAAGTAGTGCACCCATCTGAAAAAG	TTCACACCTCCAC	-
M110	SMAD3_HUMAN.H11MO.0.B	-22	0.000397798	0.305907	0.0853096	12	TGCCAAGGCAAGCTGGAAGTAGTGCACCCATCTGAAAAAG	CTCTGTCACCTG	+
M110	TLX1_HUMAN.H11MO.0.D	-2	0.000399355	0.307104	0.0853096	17	TGCCAAGGCAAGCTGGAAGTAGTGCACCCATCTGAAAAAG	CCTTGGCAACTTGCCAG	-
M110	ZIC2_HUMAN.H11MO.0.D	-22	0.000451435	0.347153	0.0853096	15	TGCCAAGGCAAGCTGGAAGTAGTGCACCCATCTGAAAAAG	GGCCCCCTGCTGTGA	+
M110	MAFA_HUMAN.H11MO.0.D	-13	0.00134955	1.03781	0.204025	21	TGCCAAGGCAAGCTGGAAGTAGTGCACCCATCTGAAAAAG	CGAAGGCTGCGGGGTCAGCAC	-
M110	Z324A_HUMAN.H11MO.0.C	4	0.00178898	1.37573	0.233456	19	TGCCAAGGCAAGCTGGAAGTAGTGCACCCATCTGAAAAAG	TGGCAGCAAAGGATGGTTTGATA	-
M110	CLOCK_HUMAN.H11MO.0.C	-24	0.00185308	1.42502	0.233456	14	TGCCAAGGCAAGCTGGAAGTAGTGCACCCATCTGAAAAAG	CAGACACGTGAACA	+
M110	ZN394_HUMAN.H11MO.0.C	0	0.00225364	1.73305	0.247483	20	TGCCAAGGCAAGCTGGAAGTAGTGCACCCATCTGAAAAAG	AGAATGGAATAGAATGGAAT	+
M110	TBX3_HUMAN.H11MO.0.C	-24	0.00229182	1.76241	0.247483	11	TGCCAAGGCAAGCTGGAAGTAGTGCACCCATCTGAAAAAG	TTCCCACCTCC	-
M110	AIRE_HUMAN.H11MO.0.C	-23	0.00277752	2.13591	0.264777	17	TGCCAAGGCAAGCTGGAAGTAGTGCACCCATCTGAAAAAG	TTAACCAATATAACCAAT	-
M110	ZN554_HUMAN.H11MO.0.C	-1	0.00280225	2.15493	0.264777	20	TGCCAAGGCAAGCTGGAAGTAGTGCACCCATCTGAAAAAG	GCTGAGCCATGTGGGGTGCT	+
M110	IRX2_HUMAN.H11MO.0.D	-14	0.00325313	2.50166	0.285787	19	TGCCAAGGCAAGCTGGAAGTAGTGCACCCATCTGAAAAAG	CCAACATGCCCACCCATGT	-
M110	BHE23_HUMAN.H11MO.0.D	-24	0.00340269	2.61667	0.285787	12	TGCCAAGGCAAGCTGGAAGTAGTGCACCCATCTGAAAAAG	CCACCATATGCT	-
M110	VEZF1_HUMAN.H11MO.1.C	-24	0.0040757	3.13421	0.307129	12	TGCCAAGGCAAGCTGGAAGTAGTGCACCCATCTGAAAAAG	CCCCCTCCCCCT	-
M110	MAF_HUMAN.H11MO.0.A	-19	0.00467256	3.5932	0.307129	19	TGCCAAGGCAAGCTGGAAGTAGTGCACCCATCTGAAAAAG	TTGCTGAGTCAGCAGATTC	-
M110	P73_HUMAN.H11MO.0.A	-6	0.00467256	3.5932	0.307129	19	TGCCAAGGCAAGCTGGAAGTAGTGCACCCATCTGAAAAAG	GGCATGTCTGGGCATGTCT	-
M110	THAP1_HUMAN.H11MO.0.C	-7	0.00501964	3.8601	0.316194	22	TGCCAAGGCAAGCTGGAAGTAGTGCACCCATCTGAAAAAG	GCCCGCAGCCAAGATGGCGGCG	-
M110	BRAC_HUMAN.H11MO.0.A	0	0.00650274	5.00061	0.393232	20	TGCCAAGGCAAGCTGGAAGTAGTGCACCCATCTGAAAAAG	TTAGCAGGGAGGTGTGAAAT	+
M110	RXRA_HUMAN.H11MO.0.A	-5	0.007448	5.72751	0.401311	20	TGCCAAGGCAAGCTGGAAGTAGTGCACCCATCTGAAAAAG	GGGGGAGGCAGAGGTCAGAG	+
M110	NR1D1_HUMAN.H11MO.0.B	-18	0.00764475	5.87881	0.401311	19	TGCCAAGGCAAGCTGGAAGTAGTGCACCCATCTGAAAAAG	CCTTCTGACCCACTTCCCT	-
M110	EGR2_HUMAN.H11MO.1.A	-24	0.00769815	5.91987	0.401311	16	TGCCAAGGCAAGCTGGAAGTAGTGCACCCATCTGAAAAAG	CCCCCGCCCACGCCCC	-
M110	FOXD3_HUMAN.H11MO.0.D	-17	0.0094189	7.24313	0.45254	15	TGCCAAGGCAAGCTGGAAGTAGTGCACCCATCTGAAAAAG	TGCTAAGTAAACAAA	-
M110	MAZ_HUMAN.H11MO.0.A	-13	0.00957887	7.36615	0.45254	22	TGCCAAGGCAAGCTGGAAGTAGTGCACCCATCTGAAAAAG	CCCCCCCCCCCCCCCCTCCCCC	-
M110	SP3_HUMAN.H11MO.0.B	-19	0.0103974	7.99559	0.476325	20	TGCCAAGGCAAGCTGGAAGTAGTGCACCCATCTGAAAAAG	CCCCGGCCCCGCCCCCCCCC	-
M110	PATZ1_HUMAN.H11MO.0.C	-18	0.0108626	8.35335	0.481228	22	TGCCAAGGCAAGCTGGAAGTAGTGCACCCATCTGAAAAAG	CCTCCCCCCCCGCCCCCTCCCC	-
M110	TAF1_HUMAN.H11MO.0.A	-18	0.011141	8.56746	0.481228	16	TGCCAAGGCAAGCTGGAAGTAGTGCACCCATCTGAAAAAG	CCGCCGCCGCCATCTT	-
M111	MNX1_HUMAN.H11MO.0.D	-17	0.000505913	0.389047	0.348989	19	ACGTTGCGGGATGTCACTGTAGACTGTCAAAAAGCAGCCT	TTAAGGGTTATTAAAATAG	-
M111	IRX2_HUMAN.H11MO.0.D	-5	0.000950413	0.730867	0.348989	19	ACGTTGCGGGATGTCACTGTAGACTGTCAAAAAGCAGCCT	CCAACATGCCCACCCATGT	-
M111	ZN563_HUMAN.H11MO.0.C	-17	0.00113702	0.874365	0.348989	21	ACGTTGCGGGATGTCACTGTAGACTGTCAAAAAGCAGCCT	GGGATCCTCACTGGCAGCTGC	+
M113	MNX1_HUMAN.H11MO.0.D	-1	1.0058e-05	0.00773462	0.0153852	19	GCTACTGACCAGACCTTGAGGCCGTCTTTACTGCTCATTG	CTATTTTAATAACCCTTAA	+
M113	IRX2_HUMAN.H11MO.0.D	-21	5.51001e-05	0.042372	0.0421419	19	GCTACTGACCAGACCTTGAGGCCGTCTTTACTGCTCATTG	CCAACATGCCCACCCATGT	-
M113	RXRA_HUMAN.H11MO.0.A	-13	0.000116351	0.0894741	0.0593255	20	GCTACTGACCAGACCTTGAGGCCGTCTTTACTGCTCATTG	CTCTGACCTCTGCCTCCCCC	-
M113	ZN394_HUMAN.H11MO.0.C	-4	0.000538592	0.414177	0.205964	20	GCTACTGACCAGACCTTGAGGCCGTCTTTACTGCTCATTG	ATTCCATTCTATTCCATTCT	-
M113	RARG_HUMAN.H11MO.2.D	-4	0.000943876	0.72584	0.281405	20	GCTACTGACCAGACCTTGAGGCCGTCTTTACTGCTCATTG	GTGACCTCTGGGTGACCCCC	-
M113	HME2_HUMAN.H11MO.0.D	0	0.0011038	0.848824	0.281405	11	GCTACTGACCAGACCTTGAGGCCGTCTTTACTGCTCATTG	GGTAATTAGGG	+
M113	BRAC_HUMAN.H11MO.0.A	-2	0.00128973	0.9918	0.281833	20	GCTACTGACCAGACCTTGAGGCCGTCTTTACTGCTCATTG	ATTTCACACCTCCCTGCTAA	-
M113	GATA1_HUMAN.H11MO.0.A	8	0.00206669	1.58928	0.351256	11	GCTACTGACCAGACCTTGAGGCCGTCTTTACTGCTCATTG	TCTTATCTGTCCCCGCCAG	-
M113	ZN563_HUMAN.H11MO.0.C	2	0.00351189	2.70065	0.433874	19	GCTACTGACCAGACCTTGAGGCCGTCTTTACTGCTCATTG	GGGATCCTCACTGGCAGCTGC	+
M113	HXC10_HUMAN.H11MO.0.D	-1	0.00352006	2.70693	0.433874	19	GCTACTGACCAGACCTTGAGGCCGTCTTTACTGCTCATTG	GTAATAAAAAAATTAAAAA	-
M113	NR1D1_HUMAN.H11MO.0.B	-13	0.00379241	2.91636	0.433874	19	GCTACTGACCAGACCTTGAGGCCGTCTTTACTGCTCATTG	CCTTCTGACCCACTTCCCT	-
M113	GATA2_HUMAN.H11MO.0.A	8	0.00439685	3.38118	0.433874	11	GCTACTGACCAGACCTTGAGGCCGTCTTTACTGCTCATTG	CCTTATCTCCACCCCCCAG	-
M113	RARA_HUMAN.H11MO.2.A	-5	0.00453829	3.48994	0.433874	17	GCTACTGACCAGACCTTGAGGCCGTCTTTACTGCTCATTG	TGACCTCTCGGTGACCT	-
M114	TBX21_HUMAN.H11MO.0.A	-26	0.000604551	0.4649	0.184152	13	AGGCCGTGTTGTGTGGCGTGAGAAGCTTAGGTCCTTGTGC	TTCACACCTCCAC	-
M114	RXRA_HUMAN.H11MO.0.A	-4	0.000648186	0.498455	0.184152	20	AGGCCGTGTTGTGTGGCGTGAGAAGCTTAGGTCCTTGTGC	GGGGGAGGCAGAGGTCAGAG	+
M114	SPIC_HUMAN.H11MO.0.D	-24	0.00067043	0.515561	0.184152	13	AGGCCGTGTTGTGTGGCGTGAGAAGCTTAGGTCCTTGTGC	CCTCCCCTTCCTC	-
M114	VEZF1_HUMAN.H11MO.1.C	-26	0.000727617	0.559538	0.184152	12	AGGCCGTGTTGTGTGGCGTGAGAAGCTTAGGTCCTTGTGC	CCCCCTCCCCCT	-
M114	NR1D1_HUMAN.H11MO.0.B	-24	0.000786374	0.604722	0.184152	16	AGGCCGTGTTGTGTGGCGTGAGAAGCTTAGGTCCTTGTGC	CCTTCTGACCCACTTCCCT	-
M114	ZN667_HUMAN.H11MO.0.C	-12	0.00100513	0.772945	0.184152	19	AGGCCGTGTTGTGTGGCGTGAGAAGCTTAGGTCCTTGTGC	GTGGCCTTAAAAGCTCAGC	+
M114	RARA_HUMAN.H11MO.2.A	-18	0.00105912	0.814463	0.184152	17	AGGCCGTGTTGTGTGGCGTGAGAAGCTTAGGTCCTTGTGC	TGACCTCTCGGTGACCT	-
M114	TBX4_HUMAN.H11MO.0.D	-16	0.0011309	0.869664	0.184152	20	AGGCCGTGTTGTGTGGCGTGAGAAGCTTAGGTCCTTGTGC	GGTGTGAAATTTCACACCTT	-
M114	MNX1_HUMAN.H11MO.0.D	-20	0.00128027	0.98453	0.184152	19	AGGCCGTGTTGTGTGGCGTGAGAAGCTTAGGTCCTTGTGC	CTATTTTAATAACCCTTAA	+
M114	RARG_HUMAN.H11MO.0.B	-25	0.00133246	1.02466	0.184152	15	AGGCCGTGTTGTGTGGCGTGAGAAGCTTAGGTCCTTGTGC	CCCAGGTCACTCTGACCT	-
M114	ETS2_HUMAN.H11MO.0.B	-25	0.00149888	1.15264	0.184152	13	AGGCCGTGTTGTGTGGCGTGAGAAGCTTAGGTCCTTGTGC	TCCTCTTCCTTCC	-
M114	IRX2_HUMAN.H11MO.0.D	-5	0.00175826	1.3521	0.184152	19	AGGCCGTGTTGTGTGGCGTGAGAAGCTTAGGTCCTTGTGC	ACATGGGTGGGCATGTTGG	+
M114	PAX8_HUMAN.H11MO.0.D	-3	0.00191034	1.46905	0.184152	14	AGGCCGTGTTGTGTGGCGTGAGAAGCTTAGGTCCTTGTGC	CCCGCTTCAGTGAC	-
M114	ZN589_HUMAN.H11MO.0.D	-24	0.00195488	1.5033	0.184152	16	AGGCCGTGTTGTGTGGCGTGAGAAGCTTAGGTCCTTGTGC	CGGCAGTAACCGTGGG	-
M114	TBX3_HUMAN.H11MO.0.C	-26	0.00226949	1.74524	0.193983	11	AGGCCGTGTTGTGTGGCGTGAGAAGCTTAGGTCCTTGTGC	TTCCCACCTCC	-
M114	SP4_HUMAN.H11MO.0.A	-20	0.00242967	1.86842	0.193983	20	AGGCCGTGTTGTGTGGCGTGAGAAGCTTAGGTCCTTGTGC	CCCGGCCCCGCCCCCTTCCC	-
M114	ZN563_HUMAN.H11MO.0.C	-16	0.00244536	1.88048	0.193983	21	AGGCCGTGTTGTGTGGCGTGAGAAGCTTAGGTCCTTGTGC	GGGATCCTCACTGGCAGCTGC	+
M114	SP3_HUMAN.H11MO.0.B	-19	0.0028193	2.16804	0.202348	20	AGGCCGTGTTGTGTGGCGTGAGAAGCTTAGGTCCTTGTGC	CCCCGGCCCCGCCCCCCCCC	-
M114	ETV5_HUMAN.H11MO.0.C	-25	0.00329922	2.5371	0.226029	14	AGGCCGTGTTGTGTGGCGTGAGAAGCTTAGGTCCTTGTGC	CTCACTTCCTGCTC	-
M114	RARG_HUMAN.H11MO.2.D	-15	0.00378025	2.90701	0.235609	20	AGGCCGTGTTGTGTGGCGTGAGAAGCTTAGGTCCTTGTGC	GGGGGTCACCCAGAGGTCAC	+
M114	BRAC_HUMAN.H11MO.0.A	1	0.00406434	3.12547	0.235609	19	AGGCCGTGTTGTGTGGCGTGAGAAGCTTAGGTCCTTGTGC	TTAGCAGGGAGGTGTGAAAT	+
M114	PAX2_HUMAN.H11MO.0.D	-5	0.00438186	3.36965	0.244608	18	AGGCCGTGTTGTGTGGCGTGAGAAGCTTAGGTCCTTGTGC	GTTCAGTCATGCGTGACA	+
M114	ZFX_HUMAN.H11MO.1.A	-14	0.00504257	3.87774	0.271437	17	AGGCCGTGTTGTGTGGCGTGAGAAGCTTAGGTCCTTGTGC	GGGGGCGGAGGCCGGGG	+
M114	NR1H3_HUMAN.H11MO.0.B	-18	0.00633262	4.86978	0.329125	19	AGGCCGTGTTGTGTGGCGTGAGAAGCTTAGGTCCTTGTGC	TGACCTGCAGTGACCTCTG	-
M114	ZN816_HUMAN.H11MO.1.C	-25	0.00663062	5.09895	0.32915	14	AGGCCGTGTTGTGTGGCGTGAGAAGCTTAGGTCCTTGTGC	TGCATGTCCCCCTT	-
M114	SP2_HUMAN.H11MO.0.A	-18	0.00676985	5.20602	0.32915	22	AGGCCGTGTTGTGTGGCGTGAGAAGCTTAGGTCCTTGTGC	CCCCCGGCCCCGCCCCCCCCCC	-
M114	PAX5_HUMAN.H11MO.0.A	-19	0.00748353	5.75484	0.344666	21	AGGCCGTGTTGTGTGGCGTGAGAAGCTTAGGTCCTTGTGC	GTCACGCTCTGCTGCCCAGGC	-
M114	OSR2_HUMAN.H11MO.0.C	-23	0.00788338	6.06232	0.344666	16	AGGCCGTGTTGTGTGGCGTGAGAAGCTTAGGTCCTTGTGC	GCTGCTGCTTCTGCTG	+
M114	PROX1_HUMAN.H11MO.0.D	-23	0.00799285	6.1465	0.344666	17	AGGCCGTGTTGTGTGGCGTGAGAAGCTTAGGTCCTTGTGC	CCCAACCCGCCTTACCC	-
M114	TLX1_HUMAN.H11MO.0.D	-20	0.00861792	6.62718	0.360807	17	AGGCCGTGTTGTGTGGCGTGAGAAGCTTAGGTCCTTGTGC	CCTTGGCAACTTGCCAG	-
M114	AIRE_HUMAN.H11MO.0.C	-19	0.00922002	7.0902	0.363179	18	AGGCCGTGTTGTGTGGCGTGAGAAGCTTAGGTCCTTGTGC	TTAACCAATATAACCAAT	-
M114	PATZ1_HUMAN.H11MO.0.C	-18	0.0100044	7.69339	0.363179	22	AGGCCGTGTTGTGTGGCGTGAGAAGCTTAGGTCCTTGTGC	CCTCCCCCCCCGCCCCCTCCCC	-
M114	ZN554_HUMAN.H11MO.0.C	-20	0.0101054	7.77107	0.363179	20	AGGCCGTGTTGTGTGGCGTGAGAAGCTTAGGTCCTTGTGC	AGCACCCCACATGGCTCAGC	-
M114	MZF1_HUMAN.H11MO.0.B	-26	0.0102965	7.91798	0.363179	13	AGGCCGTGTTGTGTGGCGTGAGAAGCTTAGGTCCTTGTGC	CCCAATCCCCTCC	-
M114	VEZF1_HUMAN.H11MO.0.C	-21	0.0106662	8.20231	0.363179	19	AGGCCGTGTTGTGTGGCGTGAGAAGCTTAGGTCCTTGTGC	CCCCTCCCCCTCCCCCCTCCCC	-
M114	Z324A_HUMAN.H11MO.0.C	0	0.0107853	8.29387	0.363179	23	AGGCCGTGTTGTGTGGCGTGAGAAGCTTAGGTCCTTGTGC	TGGCAGCAAAGGATGGTTTGATA	-
M114	ZN263_HUMAN.H11MO.0.A	-27	0.010813	8.31516	0.363179	13	AGGCCGTGTTGTGTGGCGTGAGAAGCTTAGGTCCTTGTGC	CTCCTCCTCTCCCTCCTCCC	-
M114	MAFA_HUMAN.H11MO.0.D	-4	0.0111467	8.57183	0.363179	21	AGGCCGTGTTGTGTGGCGTGAGAAGCTTAGGTCCTTGTGC	CGAAGGCTGCGGGGTCAGCAC	-
M114	RORA_HUMAN.H11MO.0.C	-26	0.0112134	8.62308	0.363179	13	AGGCCGTGTTGTGTGGCGTGAGAAGCTTAGGTCCTTGTGC	CCCTGACCTAGTT	-
M114	RFX5_HUMAN.H11MO.0.A	-21	0.0115661	8.89431	0.363179	19	AGGCCGTGTTGTGTGGCGTGAGAAGCTTAGGTCCTTGTGC	TCTGCCTAGCAACAGCTGAC	-
M114	SRBP2_HUMAN.H11MO.0.B	-25	0.0122049	9.38553	0.375415	13	AGGCCGTGTTGTGTGGCGTGAGAAGCTTAGGTCCTTGTGC	CCTCACCCCACCC	-
M114	BHE41_HUMAN.H11MO.0.D	-20	0.0132198	10.166	0.398502	20	AGGCCGTGTTGTGTGGCGTGAGAAGCTTAGGTCCTTGTGC	ACCGGGTCACGTGCAGAAGG	+
M114	THA_HUMAN.H11MO.0.C	-12	0.0155034	11.9221	0.446571	17	AGGCCGTGTTGTGTGGCGTGAGAAGCTTAGGTCCTTGTGC	CTGACCTGAAGTGACCC	-
M114	KLF6_HUMAN.H11MO.0.A	-19	0.0157033	12.0758	0.446571	19	AGGCCGTGTTGTGTGGCGTGAGAAGCTTAGGTCCTTGTGC	CCCCCGGCCCCGCCCTTCC	-
M114	KLF3_HUMAN.H11MO.0.B	-21	0.0167964	12.9164	0.46881	19	AGGCCGTGTTGTGTGGCGTGAGAAGCTTAGGTCCTTGTGC	CCCGGCCCCGCCCCTCCCC	-
M114	SMAD3_HUMAN.H11MO.0.B	-24	0.018934	14.5603	0.491797	12	AGGCCGTGTTGTGTGGCGTGAGAAGCTTAGGTCCTTGTGC	CTCTGTCACCTG	+
M114	BHE23_HUMAN.H11MO.0.D	-29	0.018934	14.5603	0.491797	11	AGGCCGTGTTGTGTGGCGTGAGAAGCTTAGGTCCTTGTGC	CCACCATATGCT	-
M114	ZN350_HUMAN.H11MO.1.D	-13	0.0195651	15.0455	0.491797	24	AGGCCGTGTTGTGTGGCGTGAGAAGCTTAGGTCCTTGTGC	GGGCAACAAATCCCTGCGCCCCGT	-
M114	ZN394_HUMAN.H11MO.0.C	-4	0.0195777	15.0552	0.491797	20	AGGCCGTGTTGTGTGGCGTGAGAAGCTTAGGTCCTTGTGC	AGAATGGAATAGAATGGAAT	+
M115	MNX1_HUMAN.H11MO.0.D	-7	0.000220596	0.169638	0.338321	19	TAGGACTCAAGACCTGCAGTTATTAAAGATGTAGGCTCCA	TTAAGGGTTATTAAAATAG	-
M115	BRAC_HUMAN.H11MO.0.A	-3	0.000661997	0.509076	0.483458	20	TAGGACTCAAGACCTGCAGTTATTAAAGATGTAGGCTCCA	ATTTCACACCTCCCTGCTAA	-
M115	HME2_HUMAN.H11MO.0.D	-17	0.00119447	0.918551	0.483458	11	TAGGACTCAAGACCTGCAGTTATTAAAGATGTAGGCTCCA	GGTAATTAGGG	+
M115	IRX2_HUMAN.H11MO.0.D	-1	0.00157615	1.21206	0.483458	19	TAGGACTCAAGACCTGCAGTTATTAAAGATGTAGGCTCCA	ACATGGGTGGGCATGTTGG	+
M116	ZN563_HUMAN.H11MO.0.C	-5	4.55563e-05	0.0350328	0.045516	21	GAGATTAGCTGGTGCCATGCTGCTGAGGTCGTGTCATATT	GGGATCCTCACTGGCAGCTGC	+
M116	OLIG2_HUMAN.H11MO.0.B	-4	6.02016e-05	0.046295	0.045516	18	GAGATTAGCTGGTGCCATGCTGCTGAGGTCGTGTCATATT	CCAGCTGTTTCCCTTCTG	+
M116	IRX2_HUMAN.H11MO.0.D	-18	0.000673674	0.518055	0.197761	19	GAGATTAGCTGGTGCCATGCTGCTGAGGTCGTGTCATATT	ACATGGGTGGGCATGTTGG	+
M116	PTF1A_HUMAN.H11MO.0.B	-18	0.000711642	0.547252	0.197761	18	GAGATTAGCTGGTGCCATGCTGCTGAGGTCGTGTCATATT	CCAGCTGCCCCCTTTCCC	+
M116	LYL1_HUMAN.H11MO.0.A	-18	0.000783818	0.602756	0.197761	14	GAGATTAGCTGGTGCCATGCTGCTGAGGTCGTGTCATATT	CCAGCTGTTTCCTG	+
M116	TLX1_HUMAN.H11MO.0.D	-11	0.000866397	0.666259	0.197761	17	GAGATTAGCTGGTGCCATGCTGCTGAGGTCGTGTCATATT	CTGGCAAGTTGCCAAGG	+
M116	BHE41_HUMAN.H11MO.0.D	-12	0.000915485	0.704008	0.197761	20	GAGATTAGCTGGTGCCATGCTGCTGAGGTCGTGTCATATT	GCCTCTGCACGTGACCCGGT	-
M116	BRAC_HUMAN.H11MO.0.A	-11	0.00114839	0.883113	0.210326	20	GAGATTAGCTGGTGCCATGCTGCTGAGGTCGTGTCATATT	TTAGCAGGGAGGTGTGAAAT	+
M116	RARG_HUMAN.H11MO.2.D	-11	0.00143612	1.10437	0.210326	20	GAGATTAGCTGGTGCCATGCTGCTGAGGTCGTGTCATATT	GTGACCTCTGGGTGACCCCC	-
M116	MXI1_HUMAN.H11MO.0.A	-18	0.00178384	1.37177	0.210326	15	GAGATTAGCTGGTGCCATGCTGCTGAGGTCGTGTCATATT	GCACGTGGCGGCGGG	+
M116	CLOCK_HUMAN.H11MO.0.C	-15	0.00197135	1.51597	0.210326	14	GAGATTAGCTGGTGCCATGCTGCTGAGGTCGTGTCATATT	CAGACACGTGAACA	+
M116	ZN554_HUMAN.H11MO.0.C	-12	0.00207054	1.59225	0.210326	20	GAGATTAGCTGGTGCCATGCTGCTGAGGTCGTGTCATATT	AGCACCCCACATGGCTCAGC	-
M116	MAFA_HUMAN.H11MO.0.D	-19	0.00211903	1.62954	0.210326	21	GAGATTAGCTGGTGCCATGCTGCTGAGGTCGTGTCATATT	GTGCTGACCCCGCAGCCTTCG	+
M116	RARA_HUMAN.H11MO.2.A	-12	0.00213268	1.64003	0.210326	17	GAGATTAGCTGGTGCCATGCTGCTGAGGTCGTGTCATATT	TGACCTCTCGGTGACCT	-
M116	RFX5_HUMAN.H11MO.0.A	-3	0.00222549	1.7114	0.210326	20	GAGATTAGCTGGTGCCATGCTGCTGAGGTCGTGTCATATT	GTCAGCTGTTGCTAGGCAGA	+
M116	MAF_HUMAN.H11MO.0.A	-15	0.00287196	2.20853	0.232684	19	GAGATTAGCTGGTGCCATGCTGCTGAGGTCGTGTCATATT	GAATCTGCTGACTCAGCAA	+
M116	ZN134_HUMAN.H11MO.0.C	-7	0.00299731	2.30493	0.232684	22	GAGATTAGCTGGTGCCATGCTGCTGAGGTCGTGTCATATT	GCCTCACCTAATCAGTTGAAGG	+
M116	ZN350_HUMAN.H11MO.1.D	-7	0.00309688	2.3815	0.232684	24	GAGATTAGCTGGTGCCATGCTGCTGAGGTCGTGTCATATT	ACGGGGCGCAGGGATTTGTTGCCC	+
M116	NFIA_HUMAN.H11MO.0.C	-22	0.00323146	2.48499	0.232684	15	GAGATTAGCTGGTGCCATGCTGCTGAGGTCGTGTCATATT	TTGGCACCGTGCCAA	-
M116	RXRA_HUMAN.H11MO.0.A	-20	0.00365417	2.81006	0.250423	20	GAGATTAGCTGGTGCCATGCTGCTGAGGTCGTGTCATATT	CTCTGACCTCTGCCTCCCCC	-
M116	THB_HUMAN.H11MO.0.C	0	0.00397466	3.05651	0.250423	17	GAGATTAGCTGGTGCCATGCTGCTGAGGTCGTGTCATATT	GAGGTCAGGTCAGGTCA	+
M116	THA_HUMAN.H11MO.0.C	-22	0.00397466	3.05651	0.250423	17	GAGATTAGCTGGTGCCATGCTGCTGAGGTCGTGTCATATT	CTGACCTGAAGTGACCC	-
M116	ITF2_HUMAN.H11MO.0.C	-17	0.00431282	3.31656	0.26086	10	GAGATTAGCTGGTGCCATGCTGCTGAGGTCGTGTCATATT	GGCAGCTGGG	+
M116	PAX5_HUMAN.H11MO.0.A	-11	0.00481616	3.70363	0.272541	21	GAGATTAGCTGGTGCCATGCTGCTGAGGTCGTGTCATATT	GTCACGCTCTGCTGCCCAGGC	-
M116	TAL1_HUMAN.H11MO.1.A	-12	0.00486641	3.74227	0.272541	15	GAGATTAGCTGGTGCCATGCTGCTGAGGTCGTGTCATATT	CAGGAAGCAGATGTG	+
M116	SRBP2_HUMAN.H11MO.0.B	-20	0.00524506	4.03345	0.273488	13	GAGATTAGCTGGTGCCATGCTGCTGAGGTCGTGTCATATT	GGGTGGGGTGAGG	+
M116	TBX21_HUMAN.H11MO.0.A	-16	0.00524506	4.03345	0.273488	13	GAGATTAGCTGGTGCCATGCTGCTGAGGTCGTGTCATATT	GTGGAGGTGTGAA	+
M116	THAP1_HUMAN.H11MO.0.C	5	0.00615415	4.73254	0.297	17	GAGATTAGCTGGTGCCATGCTGCTGAGGTCGTGTCATATT	GCCCGCAGCCAAGATGGCGGCG	-
M116	OSR2_HUMAN.H11MO.0.C	-12	0.00628522	4.83333	0.297	16	GAGATTAGCTGGTGCCATGCTGCTGAGGTCGTGTCATATT	GCTGCTGCTTCTGCTG	+
M116	NR1D1_HUMAN.H11MO.0.B	-7	0.00719147	5.53024	0.329526	19	GAGATTAGCTGGTGCCATGCTGCTGAGGTCGTGTCATATT	CCTTCTGACCCACTTCCCT	-
M116	HXA7_HUMAN.H11MO.0.D	-13	0.00782694	6.01891	0.346009	15	GAGATTAGCTGGTGCCATGCTGCTGAGGTCGTGTCATATT	TCCAATCTATTGATT	-
M116	PAX2_HUMAN.H11MO.0.D	-12	0.00808606	6.21818	0.346009	18	GAGATTAGCTGGTGCCATGCTGCTGAGGTCGTGTCATATT	TGTCACGCATGACTGAAC	-
M116	ZN394_HUMAN.H11MO.0.C	-11	0.00823764	6.33475	0.346009	20	GAGATTAGCTGGTGCCATGCTGCTGAGGTCGTGTCATATT	ATTCCATTCTATTCCATTCT	-
M116	TBX2_HUMAN.H11MO.0.D	-6	0.00885082	6.80628	0.361717	25	GAGATTAGCTGGTGCCATGCTGCTGAGGTCGTGTCATATT	GTCGCTTCTCACACCTCTGATGGCA	-
M116	PURA_HUMAN.H11MO.0.D	-17	0.00962258	7.39977	0.36579	17	GAGATTAGCTGGTGCCATGCTGCTGAGGTCGTGTCATATT	GGAAGGGGGGGGCAGGG	+
M116	HTF4_HUMAN.H11MO.0.A	-17	0.00964415	7.41635	0.36579	10	GAGATTAGCTGGTGCCATGCTGCTGAGGTCGTGTCATATT	TGCAGCTGTG	+
M116	ZIC2_HUMAN.H11MO.0.D	-13	0.009862	7.58388	0.36579	15	GAGATTAGCTGGTGCCATGCTGCTGAGGTCGTGTCATATT	GGCCCCCTGCTGTGA	+
M116	MLXPL_HUMAN.H11MO.0.D	-7	0.012288	9.44944	0.406976	19	GAGATTAGCTGGTGCCATGCTGCTGAGGTCGTGTCATATT	GCATGTGACACCGCCGTGG	+
M116	TFE2_HUMAN.H11MO.0.A	-16	0.0123805	9.52064	0.406976	11	GAGATTAGCTGGTGCCATGCTGCTGAGGTCGTGTCATATT	CTGCAGCTGTG	-
M116	NFIC_HUMAN.H11MO.0.A	-21	0.0136707	10.5127	0.430661	17	GAGATTAGCTGGTGCCATGCTGCTGAGGTCGTGTCATATT	CTTGGCTCCCTGCCAAG	+
M116	NRL_HUMAN.H11MO.0.D	-20	0.0147832	11.3683	0.456205	11	GAGATTAGCTGGTGCCATGCTGCTGAGGTCGTGTCATATT	TGCTGACGCAG	+
M116	MYOD1_HUMAN.H11MO.0.A	-18	0.0154573	11.8866	0.466048	15	GAGATTAGCTGGTGCCATGCTGCTGAGGTCGTGTCATATT	GCAGCTGTTCCTGCC	+
M116	ZN713_HUMAN.H11MO.0.D	-7	0.01593	12.2501	0.466048	19	GAGATTAGCTGGTGCCATGCTGCTGAGGTCGTGTCATATT	TTTCGTGTCATTTTTCTAT	-
M116	BHE23_HUMAN.H11MO.0.D	-17	0.0160268	12.3246	0.466048	12	GAGATTAGCTGGTGCCATGCTGCTGAGGTCGTGTCATATT	AGCATATGGTGG	+
M117	MNX1_HUMAN.H11MO.0.D	0	0.000193518	0.148815	0.13333	19	CATTCAGAGTGACCACCTTTGCTCGCAAGTTCTCACATAG	CTATTTTAATAACCCTTAA	+
M117	IRX2_HUMAN.H11MO.0.D	-11	0.00031948	0.24568	0.13333	19	CATTCAGAGTGACCACCTTTGCTCGCAAGTTCTCACATAG	ACATGGGTGGGCATGTTGG	+
M118	MNX1_HUMAN.H11MO.0.D	-6	0.000137423	0.105678	0.211314	19	AACCAGCAAAGTACTTCATCTCGGAGTATCAAACTATCAG	CTATTTTAATAACCCTTAA	+
M118	IRX2_HUMAN.H11MO.0.D	-15	0.000647005	0.497547	0.331631	19	AACCAGCAAAGTACTTCATCTCGGAGTATCAAACTATCAG	ACATGGGTGGGCATGTTGG	+
M118	ZN394_HUMAN.H11MO.0.C	-2	0.00132731	1.0207	0.408199	20	AACCAGCAAAGTACTTCATCTCGGAGTATCAAACTATCAG	ATTCCATTCTATTCCATTCT	-
M119	IRX2_HUMAN.H11MO.0.D	-12	0.000365494	0.281065	0.382049	19	ACGTATGAGTCCGCTAGGTCTCCATGCGAGTAAGAAACTG	CCAACATGCCCACCCATGT	-
M119	MNX1_HUMAN.H11MO.0.D	-21	0.000589705	0.453483	0.382049	19	ACGTATGAGTCCGCTAGGTCTCCATGCGAGTAAGAAACTG	TTAAGGGTTATTAAAATAG	-
M120	MNX1_HUMAN.H11MO.0.D	0	0.000174084	0.133871	0.232989	19	GGGCTTTATTACTCCTTCACTGCAGCCGCTGCGCAATGCC	CTATTTTAATAACCCTTAA	+
M120	TLX1_HUMAN.H11MO.0.D	-18	0.000304501	0.234161	0.232989	17	GGGCTTTATTACTCCTTCACTGCAGCCGCTGCGCAATGCC	CCTTGGCAACTTGCCAG	-
M120	IRX2_HUMAN.H11MO.0.D	-13	0.00119487	0.918852	0.489539	19	GGGCTTTATTACTCCTTCACTGCAGCCGCTGCGCAATGCC	CCAACATGCCCACCCATGT	-
M120	HXC10_HUMAN.H11MO.0.D	-5	0.0019074	1.46679	0.489539	19	GGGCTTTATTACTCCTTCACTGCAGCCGCTGCGCAATGCC	TTTTTAATTTTTTTATTAC	+
M120	ZN394_HUMAN.H11MO.0.C	-4	0.00216607	1.66571	0.489539	20	GGGCTTTATTACTCCTTCACTGCAGCCGCTGCGCAATGCC	ATTCCATTCTATTCCATTCT	-
M120	GATA1_HUMAN.H11MO.0.A	-28	0.00222238	1.70901	0.489539	12	GGGCTTTATTACTCCTTCACTGCAGCCGCTGCGCAATGCC	CTGGCGGGGACAGATAAGA	+
M121	IRX2_HUMAN.H11MO.0.D	-11	0.000324904	0.249851	0.292305	19	ACAGCTTTGCACCATGTACTGCCAAACACCAGGGAGACCG	ACATGGGTGGGCATGTTGG	+
M121	MNX1_HUMAN.H11MO.0.D	-21	0.00111961	0.860983	0.49184	19	ACAGCTTTGCACCATGTACTGCCAAACACCAGGGAGACCG	TTAAGGGTTATTAAAATAG	-
M121	RXRA_HUMAN.H11MO.0.A	-14	0.00202635	1.55826	0.49184	20	ACAGCTTTGCACCATGTACTGCCAAACACCAGGGAGACCG	GGGGGAGGCAGAGGTCAGAG	+
M121	Z324A_HUMAN.H11MO.0.C	-1	0.00217888	1.67556	0.49184	23	ACAGCTTTGCACCATGTACTGCCAAACACCAGGGAGACCG	TATCAAACCATCCTTTGCTGCCA	+
M121	TLX1_HUMAN.H11MO.0.D	-18	0.00234751	1.80524	0.49184	17	ACAGCTTTGCACCATGTACTGCCAAACACCAGGGAGACCG	CTGGCAAGTTGCCAAGG	+
M121	GATA2_HUMAN.H11MO.0.A	-29	0.00286345	2.20199	0.49184	11	ACAGCTTTGCACCATGTACTGCCAAACACCAGGGAGACCG	CTGGGGGGTGGAGATAAGG	+
M121	GATA1_HUMAN.H11MO.0.A	-29	0.00307066	2.36134	0.49184	11	ACAGCTTTGCACCATGTACTGCCAAACACCAGGGAGACCG	CTGGCGGGGACAGATAAGA	+
M121	BRAC_HUMAN.H11MO.0.A	-5	0.00326944	2.5142	0.49184	20	ACAGCTTTGCACCATGTACTGCCAAACACCAGGGAGACCG	ATTTCACACCTCCCTGCTAA	-
M122	RXRA_HUMAN.H11MO.0.A	-15	7.55742e-05	0.0581166	0.115957	20	TATTTGGTTCAGGGAGTTTGAAGTTGCCCTGCCACACGCA	CTCTGACCTCTGCCTCCCCC	-
M122	IRX2_HUMAN.H11MO.0.D	-18	0.000211056	0.162302	0.161916	19	TATTTGGTTCAGGGAGTTTGAAGTTGCCCTGCCACACGCA	CCAACATGCCCACCCATGT	-
M122	MNX1_HUMAN.H11MO.0.D	-7	0.00115153	0.885529	0.441712	19	TATTTGGTTCAGGGAGTTTGAAGTTGCCCTGCCACACGCA	TTAAGGGTTATTAAAATAG	-
M123	ZN341_HUMAN.H11MO.0.C	-24	0.00037548	0.288744	0.451596	16	AAATCACTTTCTGGGAGCTCTCCCGGAGAGGTGAGGGGGG	GGGGGGGGGGGGAGGGAAGAGC	+
M123	RXRA_HUMAN.H11MO.0.A	-17	0.000818569	0.629479	0.451596	20	AAATCACTTTCTGGGAGCTCTCCCGGAGAGGTGAGGGGGG	GGGGGAGGCAGAGGTCAGAG	+
M123	ZN563_HUMAN.H11MO.0.C	-11	0.00109562	0.842534	0.451596	21	AAATCACTTTCTGGGAGCTCTCCCGGAGAGGTGAGGGGGG	GGGATCCTCACTGGCAGCTGC	+
M123	TLX1_HUMAN.H11MO.0.D	-8	0.00118987	0.915011	0.451596	17	AAATCACTTTCTGGGAGCTCTCCCGGAGAGGTGAGGGGGG	CCTTGGCAACTTGCCAG	-
M124	MNX1_HUMAN.H11MO.0.D	-10	0.000474165	0.364633	0.273421	19	CCTGTGCTGCTTAGTATCTTCACCTGCAGGGCTCGAAACA	CTATTTTAATAACCCTTAA	+
M124	IRX2_HUMAN.H11MO.0.D	0	0.000657413	0.505551	0.273421	19	CCTGTGCTGCTTAGTATCTTCACCTGCAGGGCTCGAAACA	ACATGGGTGGGCATGTTGG	+
M124	GATA1_HUMAN.H11MO.0.A	-28	0.000712649	0.548027	0.273421	12	CCTGTGCTGCTTAGTATCTTCACCTGCAGGGCTCGAAACA	CTGGCGGGGACAGATAAGA	+
M124	GATA2_HUMAN.H11MO.0.A	-28	0.000905617	0.69642	0.275161	12	CCTGTGCTGCTTAGTATCTTCACCTGCAGGGCTCGAAACA	CTGGGGGGTGGAGATAAGG	+
M124	ZN563_HUMAN.H11MO.0.C	1	0.00125507	0.965151	0.275161	20	CCTGTGCTGCTTAGTATCTTCACCTGCAGGGCTCGAAACA	GCAGCTGCCAGTGAGGATCCC	-
M124	TLX1_HUMAN.H11MO.0.D	0	0.00218131	1.67743	0.388801	17	CCTGTGCTGCTTAGTATCTTCACCTGCAGGGCTCGAAACA	CCTTGGCAACTTGCCAG	-
M124	RXRA_HUMAN.H11MO.0.A	-10	0.00302152	2.32355	0.463705	20	CCTGTGCTGCTTAGTATCTTCACCTGCAGGGCTCGAAACA	CTCTGACCTCTGCCTCCCCC	-
M125	IRX2_HUMAN.H11MO.0.D	-19	4.23316e-05	0.032553	0.0650502	19	AAGCTGCACAGTTCCTCAACTTGGGGGTGCCGTCTAGCCA	ACATGGGTGGGCATGTTGG	+
M125	MNX1_HUMAN.H11MO.0.D	1	0.000372386	0.286365	0.281447	18	AAGCTGCACAGTTCCTCAACTTGGGGGTGCCGTCTAGCCA	CTATTTTAATAACCCTTAA	+
M125	HME2_HUMAN.H11MO.0.D	-28	0.000549456	0.422532	0.281447	11	AAGCTGCACAGTTCCTCAACTTGGGGGTGCCGTCTAGCCA	GGTAATTAGGG	+
M126	MNX1_HUMAN.H11MO.0.D	-5	8.34655e-05	0.064185	0.0629595	19	CTTTGGCGTTAGCAGCACCAGTAATTTACGATACGGGTGG	CTATTTTAATAACCCTTAA	+
M126	RXRA_HUMAN.H11MO.0.A	0	9.98974e-05	0.0768211	0.0629595	20	CTTTGGCGTTAGCAGCACCAGTAATTTACGATACGGGTGG	CTCTGACCTCTGCCTCCCCC	-
M126	TLX1_HUMAN.H11MO.0.D	-5	0.000123074	0.0946439	0.0629595	17	CTTTGGCGTTAGCAGCACCAGTAATTTACGATACGGGTGG	CTGGCAAGTTGCCAAGG	+
M126	IRX2_HUMAN.H11MO.0.D	-22	0.00108324	0.833013	0.411962	18	CTTTGGCGTTAGCAGCACCAGTAATTTACGATACGGGTGG	ACATGGGTGGGCATGTTGG	+
M126	MCR_HUMAN.H11MO.0.D	-9	0.00213038	1.63826	0.411962	17	CTTTGGCGTTAGCAGCACCAGTAATTTACGATACGGGTGG	TACAACAACCTGTTCTT	-
M126	RARG_HUMAN.H11MO.0.B	-5	0.00214749	1.65142	0.411962	18	CTTTGGCGTTAGCAGCACCAGTAATTTACGATACGGGTGG	AGGTCAGAGTGACCTGGG	+
M127	MNX1_HUMAN.H11MO.0.D	-10	0.000166599	0.128115	0.226951	19	TAGACTCCATTCTCTGCTGATGCACATCAATATCAAGAGC	TTAAGGGTTATTAAAATAG	-
M127	ZN394_HUMAN.H11MO.0.C	-3	0.000508061	0.390699	0.260073	20	TAGACTCCATTCTCTGCTGATGCACATCAATATCAAGAGC	ATTCCATTCTATTCCATTCT	-
M127	IRX2_HUMAN.H11MO.0.D	-20	0.00118772	0.91336	0.404047	19	TAGACTCCATTCTCTGCTGATGCACATCAATATCAAGAGC	CCAACATGCCCACCCATGT	-
M127	TLX1_HUMAN.H11MO.0.D	-12	0.00131553	1.01164	0.404047	17	TAGACTCCATTCTCTGCTGATGCACATCAATATCAAGAGC	CTGGCAAGTTGCCAAGG	+
# Tomtom (Motif Comparison Tool): Version 5.5.5 compiled on Dec 7 2023 at 04:32:55
# The format of this file is described at http://localhost:8080/meme_5.5.5/doc/tomtom-output-format.html.
# tomtom -o /data/result_enhancer127-k562 /data/k562-motif/result_motif_en/motifs_en127.txt /data/HOCOMOCOv11_full_HUMAN_mono_meme_format.meme
