# Supplementary material for: DeepEPI: CNN-transformer-based model for extracting TF interactions through predicting enhancer-promoter interactions
Source: Bioinform Adv. 2025 Sep 17;5(1):vbaf221. doi: 10.1093/bioadv/vbaf221 (PMC12478696; doi:10.1093/bioadv/vbaf221)
Supplement: vbaf221_Supplementary_Data [file vbaf221_supplementary_data.zip › Supplementary_file5/K562/result_enhancer127-k562/tomtom.xml]

<?xml version='1.0' encoding='UTF-8' standalone='yes'?>
<tomtom version="5.5.5" release="Thu Sep 14 08:48:04 2023 +1000">
  <model>
    <command_line>tomtom -o /data/result_enhancer127-k562 /data/k562-motif/result_motif_en/motifs_en127.txt /data/HOCOMOCOv11_full_HUMAN_mono_meme_format.meme</command_line>
    <distance_measure value="ed"/>
    <threshold type="qvalue">0.5</threshold>
    <alphabet name="DNA" like="dna">
      <letter id="A" symbol="A" complement="T" name="Adenine" colour="CC0000"/>
      <letter id="C" symbol="C" complement="G" name="Cytosine" colour="0000CC"/>
      <letter id="G" symbol="G" complement="C" name="Guanine" colour="FFB300"/>
      <letter id="T" symbol="T" aliases="U" complement="A" name="Thymine" colour="008000"/>
      <letter id="N" symbol="N" aliases="X." equals="ACGT" name="Any base"/>
      <letter id="V" symbol="V" equals="ACG" name="Not T"/>
      <letter id="H" symbol="H" equals="ACT" name="Not G"/>
      <letter id="D" symbol="D" equals="AGT" name="Not C"/>
      <letter id="B" symbol="B" equals="CGT" name="Not A"/>
      <letter id="M" symbol="M" equals="AC" name="Amino"/>
      <letter id="R" symbol="R" equals="AG" name="Purine"/>
      <letter id="W" symbol="W" equals="AT" name="Weak"/>
      <letter id="S" symbol="S" equals="CG" name="Strong"/>
      <letter id="Y" symbol="Y" equals="CT" name="Pyrimidine"/>
      <letter id="K" symbol="K" equals="GT" name="Keto"/>
    </alphabet>
    <strands>both</strands>
    <background from="--query--" A="0.25" C="0.25" G="0.25" T="0.25"/>
    <host>f5f03e2d8156</host>
    <when>Sun Jan 28 15:35:48 2024</when>
  </model>
  <query_dbs>
    <db source="/data/k562-motif/result_motif_en/motifs_en127.txt" name="motifs_en127.txt" loaded="110" excluded="0" last_mod_date="Sat Jan 27 09:07:49 2024"/>
  </query_dbs>
  <target_dbs>
    <db source="/data/HOCOMOCOv11_full_HUMAN_mono_meme_format.meme" name="HOCOMOCOv11_full_HUMAN_mono_meme_format" loaded="769" excluded="0" last_mod_date="Fri Jan 12 11:21:36 2024"/>
  </target_dbs>
  <queries>
    <motif db="0" id="M0" alt="O0" length="40" nsites="8" evalue="1.3e-003">
      <pos A="0.112826" C="0.112826" G="0.00308642" T="0.771262"/>
      <pos A="0.332304" C="0.00308642" G="0.222565" T="0.442043"/>
      <pos A="0.222565" C="0.112826" G="0.332304" T="0.332304"/>
      <pos A="0.442043" C="0.442043" G="0.00308642" T="0.112826"/>
      <pos A="0.222565" C="0.442043" G="0.00308642" T="0.332304"/>
      <pos A="0.112826" C="0.112826" G="0.332304" T="0.442043"/>
      <pos A="0.00308642" C="0.112826" G="0.771262" T="0.112826"/>
      <pos A="0.112826" C="0.551784" G="0.00308642" T="0.332304"/>
      <pos A="0.332304" C="0.332304" G="0.112826" T="0.222565"/>
      <pos A="0.332304" C="0.332304" G="0.00308642" T="0.332304"/>
      <pos A="0.442043" C="0.222565" G="0.222565" T="0.112826"/>
      <pos A="0.112826" C="0.442043" G="0.442043" T="0.00308642"/>
      <pos A="0.442043" C="0.551784" G="0.00308642" T="0.00308642"/>
      <pos A="0.332304" C="0.112826" G="0.112826" T="0.442043"/>
      <pos A="0.222565" C="0.332304" G="0.112826" T="0.332304"/>
      <pos A="0.00308642" C="0.551784" G="0.112826" T="0.332304"/>
      <pos A="0.222565" C="0.332304" G="0.222565" T="0.222565"/>
      <pos A="0.112826" C="0.661523" G="0.222565" T="0.00308642"/>
      <pos A="0.442043" C="0.222565" G="0.00308642" T="0.332304"/>
      <pos A="0.00308642" C="0.222565" G="0.442043" T="0.332304"/>
      <pos A="0.00308642" C="0.551784" G="0.222565" T="0.222565"/>
      <pos A="0.222565" C="0.332304" G="0.332304" T="0.112826"/>
      <pos A="0.661523" C="0.112826" G="0.222565" T="0.00308642"/>
      <pos A="0.332304" C="0.332304" G="0.332304" T="0.00308642"/>
      <pos A="0.222565" C="0.222565" G="0.00308642" T="0.551784"/>
      <pos A="0.332304" C="0.332304" G="0.112826" T="0.222565"/>
      <pos A="0.222565" C="0.442043" G="0.332304" T="0.00308642"/>
      <pos A="0.222565" C="0.222565" G="0.00308642" T="0.551784"/>
      <pos A="0.332304" C="0.00308642" G="0.332304" T="0.332304"/>
      <pos A="0.222565" C="0.442043" G="0.222565" T="0.112826"/>
      <pos A="0.551784" C="0.222565" G="0.222565" T="0.00308642"/>
      <pos A="0.112826" C="0.222565" G="0.222565" T="0.442043"/>
      <pos A="0.112826" C="0.442043" G="0.332304" T="0.112826"/>
      <pos A="0.112826" C="0.222565" G="0.442043" T="0.222565"/>
      <pos A="0.332304" C="0.551784" G="0.112826" T="0.00308642"/>
      <pos A="0.661523" C="0.00308642" G="0.222565" T="0.112826"/>
      <pos A="0.222565" C="0.222565" G="0.222565" T="0.332304"/>
      <pos A="0.00308642" C="0.112826" G="0.881001" T="0.00308642"/>
      <pos A="0.771262" C="0.112826" G="0.112826" T="0.00308642"/>
      <pos A="0.332304" C="0.442043" G="0.112826" T="0.112826"/>
    </motif>
    <motif db="0" id="M1" alt="O1" length="40" nsites="8" evalue="1.3e-003">
      <pos A="0.25" C="0.14418" G="0.496914" T="0.108907"/>
      <pos A="0.391093" C="0.0736336" G="0.285273" T="0.25"/>
      <pos A="0.320547" C="0.0383595" G="0.320547" T="0.320547"/>
      <pos A="0.179453" C="0.285273" G="0.285273" T="0.25"/>
      <pos A="0.35582" C="0.00308642" G="0.46164" T="0.179453"/>
      <pos A="0.285273" C="0.391093" G="0.285273" T="0.0383595"/>
      <pos A="0.320547" C="0.214727" G="0.0736336" T="0.391093"/>
      <pos A="0.0736336" C="0.108907" G="0.35582" T="0.46164"/>
      <pos A="0.214727" C="0.179453" G="0.35582" T="0.25"/>
      <pos A="0.35582" C="0.0736336" G="0.35582" T="0.214727"/>
      <pos A="0.14418" C="0.14418" G="0.67328" T="0.0383595"/>
      <pos A="0.285273" C="0.426366" G="0.108907" T="0.179453"/>
      <pos A="0.496914" C="0.14418" G="0.0736336" T="0.285273"/>
      <pos A="0.35582" C="0.0736336" G="0.426366" T="0.14418"/>
      <pos A="0.179453" C="0.14418" G="0.25" T="0.426366"/>
      <pos A="0.391093" C="0.25" G="0.320547" T="0.0383595"/>
      <pos A="0.179453" C="0.179453" G="0.46164" T="0.179453"/>
      <pos A="0.214727" C="0.25" G="0.214727" T="0.320547"/>
      <pos A="0.426366" C="0.179453" G="0.285273" T="0.108907"/>
      <pos A="0.14418" C="0.179453" G="0.496914" T="0.179453"/>
      <pos A="0.285273" C="0.214727" G="0.35582" T="0.14418"/>
      <pos A="0.14418" C="0.108907" G="0.35582" T="0.391093"/>
      <pos A="0.35582" C="0.35582" G="0.108907" T="0.179453"/>
      <pos A="0.108907" C="0.179453" G="0.35582" T="0.35582"/>
      <pos A="0.0736336" C="0.532187" G="0.00308642" T="0.391093"/>
      <pos A="0.179453" C="0.214727" G="0.285273" T="0.320547"/>
      <pos A="0.391093" C="0.179453" G="0.25" T="0.179453"/>
      <pos A="0.320547" C="0.108907" G="0.426366" T="0.14418"/>
      <pos A="0.320547" C="0.179453" G="0.426366" T="0.0736336"/>
      <pos A="0.285273" C="0.0383595" G="0.391093" T="0.285273"/>
      <pos A="0.35582" C="0.426366" G="0.179453" T="0.0383595"/>
      <pos A="0.35582" C="0.214727" G="0.320547" T="0.108907"/>
      <pos A="0.391093" C="0.25" G="0.108907" T="0.25"/>
      <pos A="0.320547" C="0.0736336" G="0.391093" T="0.214727"/>
      <pos A="0.426366" C="0.0383595" G="0.46164" T="0.0736336"/>
      <pos A="0.320547" C="0.285273" G="0.214727" T="0.179453"/>
      <pos A="0.25" C="0.214727" G="0.108907" T="0.426366"/>
      <pos A="0.532187" C="0.14418" G="0.14418" T="0.179453"/>
      <pos A="0.285273" C="0.285273" G="0.391093" T="0.0383595"/>
      <pos A="0.0736336" C="0.567461" G="0.285273" T="0.0736336"/>
    </motif>
    <motif db="0" id="M10" alt="O10" length="40" nsites="8" evalue="1.3e-003">
      <pos A="0.19302" C="0.19302" G="0.0790598" T="0.534901"/>
      <pos A="0.117047" C="0.155033" G="0.268994" T="0.458926"/>
      <pos A="0.572887" C="0.155033" G="0.155033" T="0.117047"/>
      <pos A="0.344967" C="0.231006" G="0.268994" T="0.155033"/>
      <pos A="0.117047" C="0.30698" G="0.0790598" T="0.496914"/>
      <pos A="0.117047" C="0.344967" G="0.155033" T="0.382953"/>
      <pos A="0.19302" C="0.19302" G="0.155033" T="0.458926"/>
      <pos A="0.42094" C="0.231006" G="0.0410736" T="0.30698"/>
      <pos A="0.458926" C="0.155033" G="0.382953" T="0.00308642"/>
      <pos A="0.19302" C="0.231006" G="0.231006" T="0.344967"/>
      <pos A="0.268994" C="0.117047" G="0.231006" T="0.382953"/>
      <pos A="0.19302" C="0.0790598" G="0.382953" T="0.344967"/>
      <pos A="0.496914" C="0.0410736" G="0.0790598" T="0.382953"/>
      <pos A="0.268994" C="0.268994" G="0.117047" T="0.344967"/>
      <pos A="0.19302" C="0.155033" G="0.0790598" T="0.572887"/>
      <pos A="0.0410736" C="0.0410736" G="0.30698" T="0.610874"/>
      <pos A="0.382953" C="0.155033" G="0.344967" T="0.117047"/>
      <pos A="0.30698" C="0.117047" G="0.19302" T="0.382953"/>
      <pos A="0.268994" C="0.0410736" G="0.344967" T="0.344967"/>
      <pos A="0.19302" C="0.0410736" G="0.00308642" T="0.762821"/>
      <pos A="0.30698" C="0.30698" G="0.0790598" T="0.30698"/>
      <pos A="0.19302" C="0.268994" G="0.344967" T="0.19302"/>
      <pos A="0.155033" C="0.382953" G="0.231006" T="0.231006"/>
      <pos A="0.42094" C="0.117047" G="0.117047" T="0.344967"/>
      <pos A="0.686847" C="0.0790598" G="0.0410736" T="0.19302"/>
      <pos A="0.19302" C="0.572887" G="0.0790598" T="0.155033"/>
      <pos A="0.268994" C="0.155033" G="0.155033" T="0.42094"/>
      <pos A="0.458926" C="0.0410736" G="0.19302" T="0.30698"/>
      <pos A="0.572887" C="0.0410736" G="0.231006" T="0.155033"/>
      <pos A="0.458926" C="0.0790598" G="0.30698" T="0.155033"/>
      <pos A="0.30698" C="0.00308642" G="0.19302" T="0.496914"/>
      <pos A="0.268994" C="0.30698" G="0.231006" T="0.19302"/>
      <pos A="0.344967" C="0.0790598" G="0.30698" T="0.268994"/>
      <pos A="0.30698" C="0.42094" G="0.19302" T="0.0790598"/>
      <pos A="0.382953" C="0.0790598" G="0.155033" T="0.382953"/>
      <pos A="0.572887" C="0.19302" G="0.19302" T="0.0410736"/>
      <pos A="0.30698" C="0.231006" G="0.268994" T="0.19302"/>
      <pos A="0.268994" C="0.458926" G="0.19302" T="0.0790598"/>
      <pos A="0.344967" C="0.155033" G="0.155033" T="0.344967"/>
      <pos A="0.155033" C="0.382953" G="0.155033" T="0.30698"/>
    </motif>
    <motif db="0" id="M100" alt="O100" length="40" nsites="8" evalue="1.3e-003">
      <pos A="0.0579565" C="0.222565" G="0.332304" T="0.387174"/>
      <pos A="0.277435" C="0.0579565" G="0.222565" T="0.442043"/>
      <pos A="0.00308642" C="0.112826" G="0.387174" T="0.496914"/>
      <pos A="0.112826" C="0.442043" G="0.332304" T="0.112826"/>
      <pos A="0.112826" C="0.387174" G="0.0579565" T="0.442043"/>
      <pos A="0.112826" C="0.277435" G="0.222565" T="0.387174"/>
      <pos A="0.442043" C="0.277435" G="0.222565" T="0.0579565"/>
      <pos A="0.442043" C="0.496914" G="0.00308642" T="0.0579565"/>
      <pos A="0.112826" C="0.222565" G="0.277435" T="0.387174"/>
      <pos A="0.496914" C="0.277435" G="0.112826" T="0.112826"/>
      <pos A="0.167696" C="0.442043" G="0.0579565" T="0.332304"/>
      <pos A="0.167696" C="0.167696" G="0.222565" T="0.442043"/>
      <pos A="0.167696" C="0.167696" G="0.167696" T="0.496914"/>
      <pos A="0.00308642" C="0.167696" G="0.332304" T="0.496914"/>
      <pos A="0.332304" C="0.0579565" G="0.332304" T="0.277435"/>
      <pos A="0.0579565" C="0.112826" G="0.277435" T="0.551784"/>
      <pos A="0.277435" C="0.167696" G="0.167696" T="0.387174"/>
      <pos A="0.387174" C="0.167696" G="0.112826" T="0.332304"/>
      <pos A="0.387174" C="0.112826" G="0.277435" T="0.222565"/>
      <pos A="0.222565" C="0.0579565" G="0.496914" T="0.222565"/>
      <pos A="0.0579565" C="0.112826" G="0.332304" T="0.496914"/>
      <pos A="0.00308642" C="0.606653" G="0.277435" T="0.112826"/>
      <pos A="0.222565" C="0.332304" G="0.00308642" T="0.442043"/>
      <pos A="0.222565" C="0.0579565" G="0.606653" T="0.112826"/>
      <pos A="0.332304" C="0.0579565" G="0.387174" T="0.222565"/>
      <pos A="0.277435" C="0.112826" G="0.222565" T="0.387174"/>
      <pos A="0.167696" C="0.222565" G="0.606653" T="0.00308642"/>
      <pos A="0.0579565" C="0.0579565" G="0.332304" T="0.551784"/>
      <pos A="0.112826" C="0.112826" G="0.167696" T="0.606653"/>
      <pos A="0.387174" C="0.442043" G="0.112826" T="0.0579565"/>
      <pos A="0.277435" C="0.167696" G="0.222565" T="0.332304"/>
      <pos A="0.387174" C="0.167696" G="0.167696" T="0.277435"/>
      <pos A="0.222565" C="0.332304" G="0.222565" T="0.222565"/>
      <pos A="0.00308642" C="0.0579565" G="0.496914" T="0.442043"/>
      <pos A="0.112826" C="0.442043" G="0.112826" T="0.332304"/>
      <pos A="0.00308642" C="0.332304" G="0.277435" T="0.387174"/>
      <pos A="0.332304" C="0.167696" G="0.112826" T="0.387174"/>
      <pos A="0.222565" C="0.222565" G="0.277435" T="0.277435"/>
      <pos A="0.167696" C="0.00308642" G="0.496914" T="0.332304"/>
      <pos A="0.167696" C="0.167696" G="0.387174" T="0.277435"/>
    </motif>
    <motif db="0" id="M101" alt="O101" length="40" nsites="8" evalue="1.3e-003">
      <pos A="0.332304" C="0.0853906" G="0.167696" T="0.414609"/>
      <pos A="0.0853906" C="0.0853906" G="0.496914" T="0.332304"/>
      <pos A="0.167696" C="0.332304" G="0.167696" T="0.332304"/>
      <pos A="0.496914" C="0.167696" G="0.00308642" T="0.332304"/>
      <pos A="0.00308642" C="0.00308642" G="0.496914" T="0.496914"/>
      <pos A="0.0853906" C="0.25" G="0.579218" T="0.0853906"/>
      <pos A="0.25" C="0.25" G="0.332304" T="0.167696"/>
      <pos A="0.0853906" C="0.332304" G="0.167696" T="0.414609"/>
      <pos A="0.332304" C="0.167696" G="0.167696" T="0.332304"/>
      <pos A="0.0853906" C="0.0853906" G="0.332304" T="0.496914"/>
      <pos A="0.167696" C="0.25" G="0.332304" T="0.25"/>
      <pos A="0.25" C="0.25" G="0.00308642" T="0.496914"/>
      <pos A="0.332304" C="0.414609" G="0.0853906" T="0.167696"/>
      <pos A="0.332304" C="0.25" G="0.167696" T="0.25"/>
      <pos A="0.332304" C="0.332304" G="0.25" T="0.0853906"/>
      <pos A="0.25" C="0.332304" G="0.167696" T="0.25"/>
      <pos A="0.167696" C="0.167696" G="0.496914" T="0.167696"/>
      <pos A="0.332304" C="0.0853906" G="0.167696" T="0.414609"/>
      <pos A="0.332304" C="0.25" G="0.414609" T="0.00308642"/>
      <pos A="0.743827" C="0.167696" G="0.00308642" T="0.0853906"/>
      <pos A="0.25" C="0.579218" G="0.0853906" T="0.0853906"/>
      <pos A="0.167696" C="0.0853906" G="0.25" T="0.496914"/>
      <pos A="0.414609" C="0.25" G="0.167696" T="0.167696"/>
      <pos A="0.167696" C="0.167696" G="0.25" T="0.414609"/>
      <pos A="0.332304" C="0.579218" G="0.00308642" T="0.0853906"/>
      <pos A="0.496914" C="0.167696" G="0.00308642" T="0.332304"/>
      <pos A="0.25" C="0.0853906" G="0.579218" T="0.0853906"/>
      <pos A="0.0853906" C="0.414609" G="0.00308642" T="0.496914"/>
      <pos A="0.25" C="0.25" G="0.332304" T="0.167696"/>
      <pos A="0.332304" C="0.167696" G="0.25" T="0.25"/>
      <pos A="0.25" C="0.0853906" G="0.496914" T="0.167696"/>
      <pos A="0.332304" C="0.332304" G="0.167696" T="0.167696"/>
      <pos A="0.25" C="0.0853906" G="0.496914" T="0.167696"/>
      <pos A="0.25" C="0.332304" G="0.0853906" T="0.332304"/>
      <pos A="0.332304" C="0.414609" G="0.00308642" T="0.25"/>
      <pos A="0.332304" C="0.00308642" G="0.414609" T="0.25"/>
      <pos A="0.332304" C="0.332304" G="0.25" T="0.0853906"/>
      <pos A="0.25" C="0.496914" G="0.167696" T="0.0853906"/>
      <pos A="0.826131" C="0.0853906" G="0.0853906" T="0.00308642"/>
      <pos A="0.332304" C="0.167696" G="0.0853906" T="0.414609"/>
    </motif>
    <motif db="0" id="M102" alt="O102" length="40" nsites="8" evalue="1.3e-003">
      <pos A="0.13845" C="0.35403" G="0.308909" T="0.198612"/>
      <pos A="0.263787" C="0.313922" G="0.218666" T="0.203626"/>
      <pos A="0.328962" C="0.208639" G="0.13845" T="0.323949"/>
      <pos A="0.263787" C="0.148477" G="0.243733" T="0.344003"/>
      <pos A="0.278828" C="0.208639" G="0.33899" T="0.173545"/>
      <pos A="0.248747" C="0.118396" G="0.288854" T="0.344003"/>
      <pos A="0.203626" C="0.213652" G="0.293868" T="0.288854"/>
      <pos A="0.273814" C="0.193598" G="0.143464" T="0.389124"/>
      <pos A="0.328962" C="0.188585" G="0.243733" T="0.23872"/>
      <pos A="0.268801" C="0.308909" G="0.128424" T="0.293868"/>
      <pos A="0.203626" C="0.243733" G="0.233707" T="0.318935"/>
      <pos A="0.323949" C="0.103356" G="0.258773" T="0.313922"/>
      <pos A="0.374084" C="0.218666" G="0.183571" T="0.223679"/>
      <pos A="0.273814" C="0.364056" G="0.148477" T="0.213652"/>
      <pos A="0.198612" C="0.333975" G="0.268801" T="0.198612"/>
      <pos A="0.198612" C="0.328962" G="0.188585" T="0.283841"/>
      <pos A="0.203626" C="0.268801" G="0.298881" T="0.228692"/>
      <pos A="0.359043" C="0.183571" G="0.203626" T="0.25376"/>
      <pos A="0.288854" C="0.183571" G="0.399151" T="0.128424"/>
      <pos A="0.173545" C="0.143464" G="0.263787" T="0.419205"/>
      <pos A="0.323949" C="0.278828" G="0.203626" T="0.193598"/>
      <pos A="0.143464" C="0.328962" G="0.228692" T="0.298881"/>
      <pos A="0.163518" C="0.23872" G="0.243733" T="0.35403"/>
      <pos A="0.394137" C="0.173545" G="0.25376" T="0.178558"/>
      <pos A="0.278828" C="0.0682617" G="0.344003" T="0.308909"/>
      <pos A="0.0381807" C="0.379097" G="0.318935" T="0.263787"/>
      <pos A="0.308909" C="0.23872" G="0.178558" T="0.273814"/>
      <pos A="0.193598" C="0.349016" G="0.173545" T="0.283841"/>
      <pos A="0.333975" C="0.13845" G="0.248747" T="0.278828"/>
      <pos A="0.288854" C="0.35403" G="0.128424" T="0.228692"/>
      <pos A="0.213652" C="0.25376" G="0.183571" T="0.349016"/>
      <pos A="0.359043" C="0.133437" G="0.349016" T="0.158504"/>
      <pos A="0.424218" C="0.268801" G="0.113383" T="0.193598"/>
      <pos A="0.293868" C="0.203626" G="0.243733" T="0.258773"/>
      <pos A="0.303895" C="0.419205" G="0.163518" T="0.113383"/>
      <pos A="0.298881" C="0.303895" G="0.183571" T="0.213652"/>
      <pos A="0.198612" C="0.203626" G="0.213652" T="0.384111"/>
      <pos A="0.23872" C="0.228692" G="0.293868" T="0.23872"/>
      <pos A="0.148477" C="0.23872" G="0.308909" T="0.303895"/>
      <pos A="0.379097" C="0.233707" G="0.273814" T="0.113383"/>
    </motif>
    <motif db="0" id="M103" alt="O103" length="40" nsites="8" evalue="1.3e-003">
      <pos A="0.25" C="0.414609" G="0.332304" T="0.00308642"/>
      <pos A="0.414609" C="0.25" G="0.0853906" T="0.25"/>
      <pos A="0.00308642" C="0.332304" G="0.167696" T="0.496914"/>
      <pos A="0.167696" C="0.332304" G="0.167696" T="0.332304"/>
      <pos A="0.00308642" C="0.167696" G="0.25" T="0.579218"/>
      <pos A="0.00308642" C="0.414609" G="0.0853906" T="0.496914"/>
      <pos A="0.167696" C="0.0853906" G="0.00308642" T="0.743827"/>
      <pos A="0.00308642" C="0.414609" G="0.167696" T="0.414609"/>
      <pos A="0.167696" C="0.167696" G="0.00308642" T="0.661523"/>
      <pos A="0.0853906" C="0.0853906" G="0.332304" T="0.496914"/>
      <pos A="0.414609" C="0.332304" G="0.167696" T="0.0853906"/>
      <pos A="0.25" C="0.414609" G="0.00308642" T="0.332304"/>
      <pos A="0.496914" C="0.00308642" G="0.00308642" T="0.496914"/>
      <pos A="0.25" C="0.414609" G="0.167696" T="0.167696"/>
      <pos A="0.414609" C="0.25" G="0.167696" T="0.167696"/>
      <pos A="0.0853906" C="0.414609" G="0.0853906" T="0.414609"/>
      <pos A="0.332304" C="0.00308642" G="0.332304" T="0.332304"/>
      <pos A="0.579218" C="0.167696" G="0.00308642" T="0.25"/>
      <pos A="0.661523" C="0.0853906" G="0.00308642" T="0.25"/>
      <pos A="0.414609" C="0.167696" G="0.25" T="0.167696"/>
      <pos A="0.332304" C="0.0853906" G="0.167696" T="0.414609"/>
      <pos A="0.414609" C="0.0853906" G="0.00308642" T="0.496914"/>
      <pos A="0.332304" C="0.25" G="0.332304" T="0.0853906"/>
      <pos A="0.743827" C="0.0853906" G="0.00308642" T="0.167696"/>
      <pos A="0.167696" C="0.00308642" G="0.414609" T="0.414609"/>
      <pos A="0.332304" C="0.167696" G="0.25" T="0.25"/>
      <pos A="0.332304" C="0.167696" G="0.332304" T="0.167696"/>
      <pos A="0.25" C="0.414609" G="0.25" T="0.0853906"/>
      <pos A="0.00308642" C="0.661523" G="0.25" T="0.0853906"/>
      <pos A="0.167696" C="0.25" G="0.167696" T="0.414609"/>
      <pos A="0.414609" C="0.25" G="0.0853906" T="0.25"/>
      <pos A="0.167696" C="0.25" G="0.0853906" T="0.496914"/>
      <pos A="0.25" C="0.167696" G="0.332304" T="0.25"/>
      <pos A="0.743827" C="0.0853906" G="0.0853906" T="0.0853906"/>
      <pos A="0.579218" C="0.167696" G="0.25" T="0.00308642"/>
      <pos A="0.414609" C="0.167696" G="0.332304" T="0.0853906"/>
      <pos A="0.0853906" C="0.167696" G="0.167696" T="0.579218"/>
      <pos A="0.25" C="0.00308642" G="0.661523" T="0.0853906"/>
      <pos A="0.00308642" C="0.332304" G="0.496914" T="0.167696"/>
      <pos A="0.167696" C="0.332304" G="0.414609" T="0.0853906"/>
    </motif>
    <motif db="0" id="M105" alt="O105" length="40" nsites="8" evalue="1.3e-003">
      <pos A="0.188272" C="0.496914" G="0.0648148" T="0.25"/>
      <pos A="0.311728" C="0.496914" G="0.126543" T="0.0648148"/>
      <pos A="0.558642" C="0.0648148" G="0.188272" T="0.188272"/>
      <pos A="0.0648148" C="0.188272" G="0.558642" T="0.188272"/>
      <pos A="0.126543" C="0.126543" G="0.558642" T="0.188272"/>
      <pos A="0.126543" C="0.126543" G="0.311728" T="0.435185"/>
      <pos A="0.25" C="0.25" G="0.0648148" T="0.435185"/>
      <pos A="0.126543" C="0.126543" G="0.188272" T="0.558642"/>
      <pos A="0.0648148" C="0.682099" G="0.126543" T="0.126543"/>
      <pos A="0.435185" C="0.25" G="0.126543" T="0.188272"/>
      <pos A="0.25" C="0.62037" G="0.126543" T="0.00308642"/>
      <pos A="0.25" C="0.25" G="0.0648148" T="0.435185"/>
      <pos A="0.435185" C="0.126543" G="0.25" T="0.188272"/>
      <pos A="0.311728" C="0.0648148" G="0.126543" T="0.496914"/>
      <pos A="0.311728" C="0.496914" G="0.188272" T="0.00308642"/>
      <pos A="0.25" C="0.373457" G="0.126543" T="0.25"/>
      <pos A="0.188272" C="0.126543" G="0.188272" T="0.496914"/>
      <pos A="0.0648148" C="0.188272" G="0.373457" T="0.373457"/>
      <pos A="0.126543" C="0.25" G="0.0648148" T="0.558642"/>
      <pos A="0.496914" C="0.0648148" G="0.25" T="0.188272"/>
      <pos A="0.435185" C="0.126543" G="0.126543" T="0.311728"/>
      <pos A="0.25" C="0.373457" G="0.0648148" T="0.311728"/>
      <pos A="0.188272" C="0.126543" G="0.558642" T="0.126543"/>
      <pos A="0.311728" C="0.188272" G="0.25" T="0.25"/>
      <pos A="0.25" C="0.311728" G="0.311728" T="0.126543"/>
      <pos A="0.0648148" C="0.126543" G="0.25" T="0.558642"/>
      <pos A="0.435185" C="0.25" G="0.188272" T="0.126543"/>
      <pos A="0.373457" C="0.126543" G="0.435185" T="0.0648148"/>
      <pos A="0.25" C="0.25" G="0.126543" T="0.373457"/>
      <pos A="0.00308642" C="0.558642" G="0.311728" T="0.126543"/>
      <pos A="0.25" C="0.0648148" G="0.00308642" T="0.682099"/>
      <pos A="0.00308642" C="0.743827" G="0.00308642" T="0.25"/>
      <pos A="0.25" C="0.311728" G="0.126543" T="0.311728"/>
      <pos A="0.373457" C="0.0648148" G="0.25" T="0.311728"/>
      <pos A="0.311728" C="0.373457" G="0.188272" T="0.126543"/>
      <pos A="0.188272" C="0.25" G="0.25" T="0.311728"/>
      <pos A="0.126543" C="0.0648148" G="0.0648148" T="0.743827"/>
      <pos A="0.00308642" C="0.682099" G="0.0648148" T="0.25"/>
      <pos A="0.188272" C="0.496914" G="0.00308642" T="0.311728"/>
      <pos A="0.126543" C="0.311728" G="0.0648148" T="0.496914"/>
    </motif>
    <motif db="0" id="M106" alt="O106" length="40" nsites="8" evalue="1.3e-003">
      <pos A="0.258773" C="0.13845" G="0.323949" T="0.278828"/>
      <pos A="0.218666" C="0.13845" G="0.248747" T="0.394137"/>
      <pos A="0.168531" C="0.48438" G="0.158504" T="0.188585"/>
      <pos A="0.258773" C="0.293868" G="0.188585" T="0.258773"/>
      <pos A="0.263787" C="0.128424" G="0.278828" T="0.328962"/>
      <pos A="0.213652" C="0.208639" G="0.243733" T="0.333975"/>
      <pos A="0.283841" C="0.308909" G="0.188585" T="0.218666"/>
      <pos A="0.218666" C="0.243733" G="0.208639" T="0.328962"/>
      <pos A="0.15349" C="0.424218" G="0.283841" T="0.13845"/>
      <pos A="0.379097" C="0.208639" G="0.183571" T="0.228692"/>
      <pos A="0.213652" C="0.143464" G="0.419205" T="0.223679"/>
      <pos A="0.223679" C="0.178558" G="0.374084" T="0.223679"/>
      <pos A="0.198612" C="0.168531" G="0.113383" T="0.519475"/>
      <pos A="0.333975" C="0.163518" G="0.228692" T="0.273814"/>
      <pos A="0.298881" C="0.228692" G="0.218666" T="0.25376"/>
      <pos A="0.389124" C="0.23872" G="0.15349" T="0.218666"/>
      <pos A="0.183571" C="0.248747" G="0.33899" T="0.228692"/>
      <pos A="0.268801" C="0.233707" G="0.203626" T="0.293868"/>
      <pos A="0.268801" C="0.384111" G="0.133437" T="0.213652"/>
      <pos A="0.344003" C="0.263787" G="0.168531" T="0.223679"/>
      <pos A="0.168531" C="0.303895" G="0.278828" T="0.248747"/>
      <pos A="0.248747" C="0.173545" G="0.243733" T="0.333975"/>
      <pos A="0.404164" C="0.168531" G="0.183571" T="0.243733"/>
      <pos A="0.223679" C="0.303895" G="0.203626" T="0.268801"/>
      <pos A="0.273814" C="0.318935" G="0.223679" T="0.183571"/>
      <pos A="0.293868" C="0.0933294" G="0.293868" T="0.318935"/>
      <pos A="0.258773" C="0.308909" G="0.208639" T="0.223679"/>
      <pos A="0.228692" C="0.198612" G="0.263787" T="0.308909"/>
      <pos A="0.228692" C="0.25376" G="0.198612" T="0.318935"/>
      <pos A="0.218666" C="0.158504" G="0.394137" T="0.228692"/>
      <pos A="0.233707" C="0.23872" G="0.308909" T="0.218666"/>
      <pos A="0.308909" C="0.218666" G="0.323949" T="0.148477"/>
      <pos A="0.0833017" C="0.243733" G="0.298881" T="0.374084"/>
      <pos A="0.35403" C="0.25376" G="0.0883151" T="0.303895"/>
      <pos A="0.208639" C="0.203626" G="0.404164" T="0.183571"/>
      <pos A="0.35403" C="0.349016" G="0.163518" T="0.133437"/>
      <pos A="0.303895" C="0.283841" G="0.108369" T="0.303895"/>
      <pos A="0.258773" C="0.263787" G="0.283841" T="0.193598"/>
      <pos A="0.439258" C="0.263787" G="0.118396" T="0.178558"/>
      <pos A="0.218666" C="0.243733" G="0.258773" T="0.278828"/>
    </motif>
    <motif db="0" id="M107" alt="O107" length="40" nsites="8" evalue="1.3e-003">
      <pos A="0.398148" C="0.00308642" G="0.282921" T="0.315844"/>
      <pos A="0.184156" C="0.266461" G="0.463992" T="0.0853906"/>
      <pos A="0.315844" C="0.200617" G="0.299383" T="0.184156"/>
      <pos A="0.315844" C="0.200617" G="0.118313" T="0.365227"/>
      <pos A="0.529835" C="0.217079" G="0.0853906" T="0.167696"/>
      <pos A="0.217079" C="0.233539" G="0.398148" T="0.151235"/>
      <pos A="0.200617" C="0.299383" G="0.43107" T="0.0689304"/>
      <pos A="0.315844" C="0.266461" G="0.0195477" T="0.398148"/>
      <pos A="0.348765" C="0.25" G="0.184156" T="0.217079"/>
      <pos A="0.200617" C="0.266461" G="0.200617" T="0.332304"/>
      <pos A="0.0853906" C="0.414609" G="0.134773" T="0.365227"/>
      <pos A="0.398148" C="0.0195477" G="0.184156" T="0.398148"/>
      <pos A="0.0689304" C="0.25" G="0.381687" T="0.299383"/>
      <pos A="0.266461" C="0.43107" G="0.200617" T="0.101852"/>
      <pos A="0.134773" C="0.43107" G="0.315844" T="0.118313"/>
      <pos A="0.233539" C="0.217079" G="0.184156" T="0.365227"/>
      <pos A="0.282921" C="0.151235" G="0.25" T="0.315844"/>
      <pos A="0.332304" C="0.184156" G="0.282921" T="0.200617"/>
      <pos A="0.365227" C="0.184156" G="0.167696" T="0.282921"/>
      <pos A="0.101852" C="0.217079" G="0.282921" T="0.398148"/>
      <pos A="0.266461" C="0.25" G="0.233539" T="0.25"/>
      <pos A="0.398148" C="0.184156" G="0.25" T="0.167696"/>
      <pos A="0.217079" C="0.184156" G="0.200617" T="0.398148"/>
      <pos A="0.266461" C="0.101852" G="0.184156" T="0.447531"/>
      <pos A="0.118313" C="0.282921" G="0.167696" T="0.43107"/>
      <pos A="0.266461" C="0.266461" G="0.101852" T="0.365227"/>
      <pos A="0.299383" C="0.25" G="0.233539" T="0.217079"/>
      <pos A="0.315844" C="0.43107" G="0.0853906" T="0.167696"/>
      <pos A="0.200617" C="0.25" G="0.266461" T="0.282921"/>
      <pos A="0.365227" C="0.266461" G="0.200617" T="0.167696"/>
      <pos A="0.217079" C="0.398148" G="0.200617" T="0.184156"/>
      <pos A="0.447531" C="0.118313" G="0.101852" T="0.332304"/>
      <pos A="0.0853906" C="0.299383" G="0.217079" T="0.398148"/>
      <pos A="0.184156" C="0.463992" G="0.118313" T="0.233539"/>
      <pos A="0.25" C="0.184156" G="0.266461" T="0.299383"/>
      <pos A="0.101852" C="0.299383" G="0.282921" T="0.315844"/>
      <pos A="0.266461" C="0.282921" G="0.25" T="0.200617"/>
      <pos A="0.266461" C="0.43107" G="0.167696" T="0.134773"/>
      <pos A="0.299383" C="0.332304" G="0.0853906" T="0.282921"/>
      <pos A="0.496914" C="0.25" G="0.101852" T="0.151235"/>
    </motif>
    <motif db="0" id="M108" alt="O108" length="40" nsites="8" evalue="1.3e-003">
      <pos A="0.200617" C="0.218575" G="0.290404" T="0.290404"/>
      <pos A="0.146746" C="0.308361" G="0.272446" T="0.272446"/>
      <pos A="0.434063" C="0.326319" G="0.0749156" T="0.164702"/>
      <pos A="0.595679" C="0.110831" G="0.056958" T="0.236532"/>
      <pos A="0.0390015" C="0.200617" G="0.416106" T="0.344277"/>
      <pos A="0.308361" C="0.416106" G="0.18266" T="0.0928731"/>
      <pos A="0.290404" C="0.380191" G="0.056958" T="0.272446"/>
      <pos A="0.200617" C="0.398148" G="0.128788" T="0.272446"/>
      <pos A="0.236532" C="0.200617" G="0.164702" T="0.398148"/>
      <pos A="0.164702" C="0.362233" G="0.200617" T="0.272446"/>
      <pos A="0.146746" C="0.18266" G="0.110831" T="0.559764"/>
      <pos A="0.110831" C="0.18266" G="0.362233" T="0.344277"/>
      <pos A="0.218575" C="0.146746" G="0.434063" T="0.200617"/>
      <pos A="0.254489" C="0.290404" G="0.110831" T="0.344277"/>
      <pos A="0.164702" C="0.200617" G="0.218575" T="0.416106"/>
      <pos A="0.164702" C="0.056958" G="0.218575" T="0.559764"/>
      <pos A="0.128788" C="0.146746" G="0.218575" T="0.505892"/>
      <pos A="0.0928731" C="0.164702" G="0.344277" T="0.398148"/>
      <pos A="0.110831" C="0.254489" G="0.200617" T="0.434063"/>
      <pos A="0.200617" C="0.0749156" G="0.200617" T="0.52385"/>
      <pos A="0.290404" C="0.236532" G="0.272446" T="0.200617"/>
      <pos A="0.362233" C="0.236532" G="0.200617" T="0.200617"/>
      <pos A="0.541807" C="0.0749156" G="0.164702" T="0.218575"/>
      <pos A="0.218575" C="0.146746" G="0.326319" T="0.308361"/>
      <pos A="0.200617" C="0.541807" G="0.128788" T="0.128788"/>
      <pos A="0.290404" C="0.128788" G="0.056958" T="0.52385"/>
      <pos A="0.326319" C="0.0749156" G="0.146746" T="0.45202"/>
      <pos A="0.326319" C="0.290404" G="0.200617" T="0.18266"/>
      <pos A="0.631594" C="0.200617" G="0.0928731" T="0.0749156"/>
      <pos A="0.164702" C="0.056958" G="0.434063" T="0.344277"/>
      <pos A="0.380191" C="0.0749156" G="0.200617" T="0.344277"/>
      <pos A="0.200617" C="0.272446" G="0.218575" T="0.308361"/>
      <pos A="0.290404" C="0.164702" G="0.218575" T="0.326319"/>
      <pos A="0.290404" C="0.308361" G="0.18266" T="0.218575"/>
      <pos A="0.272446" C="0.434063" G="0.0928731" T="0.200617"/>
      <pos A="0.200617" C="0.254489" G="0.272446" T="0.272446"/>
      <pos A="0.362233" C="0.236532" G="0.18266" T="0.218575"/>
      <pos A="0.434063" C="0.254489" G="0.146746" T="0.164702"/>
      <pos A="0.469977" C="0.200617" G="0.236532" T="0.0928731"/>
      <pos A="0.505892" C="0.110831" G="0.110831" T="0.272446"/>
    </motif>
    <motif db="0" id="M109" alt="O109" length="40" nsites="8" evalue="1.3e-003">
      <pos A="0.25" C="0.00308642" G="0.25" T="0.496914"/>
      <pos A="0.496914" C="0.25" G="0.00308642" T="0.25"/>
      <pos A="0.25" C="0.00308642" G="0.496914" T="0.25"/>
      <pos A="0.00308642" C="0.00308642" G="0.743827" T="0.25"/>
      <pos A="0.00308642" C="0.00308642" G="0.496914" T="0.496914"/>
      <pos A="0.25" C="0.00308642" G="0.743827" T="0.00308642"/>
      <pos A="0.496914" C="0.25" G="0.25" T="0.00308642"/>
      <pos A="0.496914" C="0.25" G="0.00308642" T="0.25"/>
      <pos A="0.00308642" C="0.25" G="0.00308642" T="0.743827"/>
      <pos A="0.00308642" C="0.25" G="0.25" T="0.496914"/>
      <pos A="0.496914" C="0.00308642" G="0.25" T="0.25"/>
      <pos A="0.25" C="0.00308642" G="0.743827" T="0.00308642"/>
      <pos A="0.25" C="0.743827" G="0.00308642" T="0.00308642"/>
      <pos A="0.496914" C="0.00308642" G="0.25" T="0.25"/>
      <pos A="0.496914" C="0.00308642" G="0.25" T="0.25"/>
      <pos A="0.496914" C="0.25" G="0.25" T="0.00308642"/>
      <pos A="0.25" C="0.00308642" G="0.25" T="0.496914"/>
      <pos A="0.00308642" C="0.00308642" G="0.743827" T="0.25"/>
      <pos A="0.25" C="0.00308642" G="0.00308642" T="0.743827"/>
      <pos A="0.25" C="0.00308642" G="0.743827" T="0.00308642"/>
      <pos A="0.25" C="0.00308642" G="0.00308642" T="0.743827"/>
      <pos A="0.00308642" C="0.496914" G="0.00308642" T="0.496914"/>
      <pos A="0.00308642" C="0.743827" G="0.00308642" T="0.25"/>
      <pos A="0.496914" C="0.25" G="0.00308642" T="0.25"/>
      <pos A="0.25" C="0.496914" G="0.00308642" T="0.25"/>
      <pos A="0.743827" C="0.00308642" G="0.00308642" T="0.25"/>
      <pos A="0.25" C="0.25" G="0.496914" T="0.00308642"/>
      <pos A="0.00308642" C="0.496914" G="0.00308642" T="0.496914"/>
      <pos A="0.00308642" C="0.496914" G="0.00308642" T="0.496914"/>
      <pos A="0.00308642" C="0.743827" G="0.00308642" T="0.25"/>
      <pos A="0.25" C="0.25" G="0.00308642" T="0.496914"/>
      <pos A="0.496914" C="0.496914" G="0.00308642" T="0.00308642"/>
      <pos A="0.25" C="0.25" G="0.25" T="0.25"/>
      <pos A="0.743827" C="0.00308642" G="0.25" T="0.00308642"/>
      <pos A="0.496914" C="0.00308642" G="0.25" T="0.25"/>
      <pos A="0.25" C="0.25" G="0.25" T="0.25"/>
      <pos A="0.00308642" C="0.25" G="0.496914" T="0.25"/>
      <pos A="0.990741" C="0.00308642" G="0.00308642" T="0.00308642"/>
      <pos A="0.25" C="0.25" G="0.496914" T="0.00308642"/>
      <pos A="0.743827" C="0.00308642" G="0.00308642" T="0.25"/>
    </motif>
    <motif db="0" id="M11" alt="O11" length="40" nsites="8" evalue="1.3e-003">
      <pos A="0.35403" C="0.163518" G="0.203626" T="0.278828"/>
      <pos A="0.208639" C="0.258773" G="0.283841" T="0.248747"/>
      <pos A="0.263787" C="0.344003" G="0.0983427" T="0.293868"/>
      <pos A="0.283841" C="0.103356" G="0.298881" T="0.313922"/>
      <pos A="0.223679" C="0.344003" G="0.318935" T="0.113383"/>
      <pos A="0.359043" C="0.263787" G="0.193598" T="0.183571"/>
      <pos A="0.193598" C="0.178558" G="0.298881" T="0.328962"/>
      <pos A="0.183571" C="0.293868" G="0.248747" T="0.273814"/>
      <pos A="0.434245" C="0.13845" G="0.203626" T="0.223679"/>
      <pos A="0.158504" C="0.248747" G="0.36907" T="0.223679"/>
      <pos A="0.158504" C="0.208639" G="0.333975" T="0.298881"/>
      <pos A="0.344003" C="0.273814" G="0.233707" T="0.148477"/>
      <pos A="0.374084" C="0.173545" G="0.118396" T="0.333975"/>
      <pos A="0.233707" C="0.168531" G="0.223679" T="0.374084"/>
      <pos A="0.23872" C="0.263787" G="0.188585" T="0.308909"/>
      <pos A="0.158504" C="0.188585" G="0.313922" T="0.33899"/>
      <pos A="0.23872" C="0.349016" G="0.193598" T="0.218666"/>
      <pos A="0.278828" C="0.168531" G="0.168531" T="0.384111"/>
      <pos A="0.359043" C="0.349016" G="0.23872" T="0.0532207"/>
      <pos A="0.283841" C="0.218666" G="0.198612" T="0.298881"/>
      <pos A="0.273814" C="0.308909" G="0.218666" T="0.198612"/>
      <pos A="0.268801" C="0.198612" G="0.183571" T="0.349016"/>
      <pos A="0.113383" C="0.313922" G="0.163518" T="0.409178"/>
      <pos A="0.23872" C="0.323949" G="0.133437" T="0.303895"/>
      <pos A="0.148477" C="0.208639" G="0.414192" T="0.228692"/>
      <pos A="0.148477" C="0.248747" G="0.283841" T="0.318935"/>
      <pos A="0.308909" C="0.313922" G="0.198612" T="0.178558"/>
      <pos A="0.298881" C="0.318935" G="0.198612" T="0.183571"/>
      <pos A="0.328962" C="0.0682617" G="0.198612" T="0.404164"/>
      <pos A="0.203626" C="0.223679" G="0.359043" T="0.213652"/>
      <pos A="0.328962" C="0.283841" G="0.193598" T="0.193598"/>
      <pos A="0.183571" C="0.318935" G="0.168531" T="0.328962"/>
      <pos A="0.36907" C="0.13845" G="0.25376" T="0.23872"/>
      <pos A="0.439258" C="0.123409" G="0.313922" T="0.123409"/>
      <pos A="0.288854" C="0.113383" G="0.409178" T="0.188585"/>
      <pos A="0.298881" C="0.263787" G="0.183571" T="0.25376"/>
      <pos A="0.349016" C="0.258773" G="0.193598" T="0.198612"/>
      <pos A="0.173545" C="0.193598" G="0.344003" T="0.288854"/>
      <pos A="0.374084" C="0.23872" G="0.213652" T="0.173545"/>
      <pos A="0.123409" C="0.33899" G="0.193598" T="0.344003"/>
    </motif>
    <motif db="0" id="M110" alt="O110" length="40" nsites="8" evalue="1.3e-003">
      <pos A="0.214727" C="0.00308642" G="0.285273" T="0.496914"/>
      <pos A="0.214727" C="0.14418" G="0.496914" T="0.14418"/>
      <pos A="0.14418" C="0.638007" G="0.0736336" T="0.14418"/>
      <pos A="0.285273" C="0.426366" G="0.00308642" T="0.285273"/>
      <pos A="0.496914" C="0.14418" G="0.14418" T="0.214727"/>
      <pos A="0.638007" C="0.00308642" G="0.214727" T="0.14418"/>
      <pos A="0.285273" C="0.00308642" G="0.567461" T="0.14418"/>
      <pos A="0.214727" C="0.14418" G="0.638007" T="0.00308642"/>
      <pos A="0.285273" C="0.496914" G="0.14418" T="0.0736336"/>
      <pos A="0.426366" C="0.14418" G="0.0736336" T="0.35582"/>
      <pos A="0.426366" C="0.0736336" G="0.14418" T="0.35582"/>
      <pos A="0.14418" C="0.214727" G="0.496914" T="0.14418"/>
      <pos A="0.285273" C="0.35582" G="0.0736336" T="0.285273"/>
      <pos A="0.285273" C="0.285273" G="0.0736336" T="0.35582"/>
      <pos A="0.285273" C="0.0736336" G="0.35582" T="0.285273"/>
      <pos A="0.14418" C="0.214727" G="0.426366" T="0.214727"/>
      <pos A="0.567461" C="0.0736336" G="0.35582" T="0.00308642"/>
      <pos A="0.567461" C="0.00308642" G="0.35582" T="0.0736336"/>
      <pos A="0.35582" C="0.285273" G="0.35582" T="0.00308642"/>
      <pos A="0.214727" C="0.285273" G="0.14418" T="0.35582"/>
      <pos A="0.496914" C="0.285273" G="0.00308642" T="0.214727"/>
      <pos A="0.14418" C="0.214727" G="0.35582" T="0.285273"/>
      <pos A="0.14418" C="0.285273" G="0.285273" T="0.285273"/>
      <pos A="0.285273" C="0.0736336" G="0.496914" T="0.14418"/>
      <pos A="0.14418" C="0.426366" G="0.14418" T="0.285273"/>
      <pos A="0.426366" C="0.35582" G="0.00308642" T="0.214727"/>
      <pos A="0.14418" C="0.567461" G="0.214727" T="0.0736336"/>
      <pos A="0.0736336" C="0.638007" G="0.0736336" T="0.214727"/>
      <pos A="0.14418" C="0.7791" G="0.0736336" T="0.00308642"/>
      <pos A="0.567461" C="0.00308642" G="0.00308642" T="0.426366"/>
      <pos A="0.214727" C="0.285273" G="0.214727" T="0.285273"/>
      <pos A="0.00308642" C="0.7791" G="0.00308642" T="0.214727"/>
      <pos A="0.14418" C="0.35582" G="0.0736336" T="0.426366"/>
      <pos A="0.214727" C="0.214727" G="0.426366" T="0.14418"/>
      <pos A="0.496914" C="0.35582" G="0.0736336" T="0.0736336"/>
      <pos A="0.638007" C="0.0736336" G="0.14418" T="0.14418"/>
      <pos A="0.496914" C="0.285273" G="0.14418" T="0.0736336"/>
      <pos A="0.35582" C="0.285273" G="0.14418" T="0.214727"/>
      <pos A="0.426366" C="0.35582" G="0.214727" T="0.00308642"/>
      <pos A="0.285273" C="0.0736336" G="0.426366" T="0.214727"/>
    </motif>
    <motif db="0" id="M111" alt="O111" length="40" nsites="8" evalue="1.3e-003">
      <pos A="0.293868" C="0.228692" G="0.193598" T="0.283841"/>
      <pos A="0.258773" C="0.293868" G="0.183571" T="0.263787"/>
      <pos A="0.303895" C="0.263787" G="0.303895" T="0.128424"/>
      <pos A="0.208639" C="0.25376" G="0.178558" T="0.359043"/>
      <pos A="0.13845" C="0.178558" G="0.243733" T="0.439258"/>
      <pos A="0.218666" C="0.218666" G="0.303895" T="0.258773"/>
      <pos A="0.288854" C="0.384111" G="0.13845" T="0.188585"/>
      <pos A="0.293868" C="0.25376" G="0.349016" T="0.103356"/>
      <pos A="0.258773" C="0.13845" G="0.323949" T="0.278828"/>
      <pos A="0.168531" C="0.303895" G="0.303895" T="0.223679"/>
      <pos A="0.524488" C="0.273814" G="0.0582351" T="0.143464"/>
      <pos A="0.268801" C="0.128424" G="0.258773" T="0.344003"/>
      <pos A="0.143464" C="0.243733" G="0.359043" T="0.25376"/>
      <pos A="0.298881" C="0.223679" G="0.0883151" T="0.389124"/>
      <pos A="0.203626" C="0.349016" G="0.203626" T="0.243733"/>
      <pos A="0.459313" C="0.223679" G="0.133437" T="0.183571"/>
      <pos A="0.248747" C="0.293868" G="0.193598" T="0.263787"/>
      <pos A="0.198612" C="0.25376" G="0.223679" T="0.323949"/>
      <pos A="0.218666" C="0.15349" G="0.313922" T="0.313922"/>
      <pos A="0.163518" C="0.268801" G="0.243733" T="0.323949"/>
      <pos A="0.333975" C="0.213652" G="0.183571" T="0.268801"/>
      <pos A="0.278828" C="0.188585" G="0.364056" T="0.168531"/>
      <pos A="0.303895" C="0.288854" G="0.15349" T="0.25376"/>
      <pos A="0.143464" C="0.424218" G="0.328962" T="0.103356"/>
      <pos A="0.15349" C="0.15349" G="0.218666" T="0.474353"/>
      <pos A="0.218666" C="0.263787" G="0.293868" T="0.223679"/>
      <pos A="0.213652" C="0.133437" G="0.323949" T="0.328962"/>
      <pos A="0.288854" C="0.36907" G="0.13845" T="0.203626"/>
      <pos A="0.298881" C="0.23872" G="0.188585" T="0.273814"/>
      <pos A="0.379097" C="0.15349" G="0.23872" T="0.228692"/>
      <pos A="0.333975" C="0.113383" G="0.323949" T="0.228692"/>
      <pos A="0.323949" C="0.258773" G="0.15349" T="0.263787"/>
      <pos A="0.359043" C="0.213652" G="0.23872" T="0.188585"/>
      <pos A="0.298881" C="0.178558" G="0.303895" T="0.218666"/>
      <pos A="0.193598" C="0.318935" G="0.248747" T="0.23872"/>
      <pos A="0.409178" C="0.0933294" G="0.173545" T="0.323949"/>
      <pos A="0.13845" C="0.278828" G="0.374084" T="0.208639"/>
      <pos A="0.248747" C="0.293868" G="0.178558" T="0.278828"/>
      <pos A="0.198612" C="0.328962" G="0.178558" T="0.293868"/>
      <pos A="0.23872" C="0.228692" G="0.248747" T="0.283841"/>
    </motif>
    <motif db="0" id="M113" alt="O113" length="40" nsites="8" evalue="1.3e-003">
      <pos A="0.223409" C="0.208214" G="0.428537" T="0.139839"/>
      <pos A="0.215812" C="0.33737" G="0.147436" T="0.299383"/>
      <pos A="0.268994" C="0.132241" G="0.200617" T="0.398148"/>
      <pos A="0.367759" C="0.208214" G="0.299383" T="0.124644"/>
      <pos A="0.261396" C="0.352564" G="0.147436" T="0.238604"/>
      <pos A="0.0866568" C="0.124644" G="0.101852" T="0.686847"/>
      <pos A="0.223409" C="0.215812" G="0.314578" T="0.246201"/>
      <pos A="0.413343" C="0.215812" G="0.185422" T="0.185422"/>
      <pos A="0.329772" C="0.405745" G="0.0790598" T="0.185422"/>
      <pos A="0.276591" C="0.30698" G="0.19302" T="0.223409"/>
      <pos A="0.299383" C="0.268994" G="0.253799" T="0.177825"/>
      <pos A="0.170228" C="0.284188" G="0.291786" T="0.253799"/>
      <pos A="0.322175" C="0.261396" G="0.109449" T="0.30698"/>
      <pos A="0.268994" C="0.375356" G="0.246201" T="0.109449"/>
      <pos A="0.299383" C="0.360161" G="0.109449" T="0.231006"/>
      <pos A="0.117047" C="0.268994" G="0.284188" T="0.329772"/>
      <pos A="0.170228" C="0.0866568" G="0.261396" T="0.481719"/>
      <pos A="0.177825" C="0.268994" G="0.398148" T="0.155033"/>
      <pos A="0.367759" C="0.200617" G="0.109449" T="0.322175"/>
      <pos A="0.185422" C="0.30698" G="0.33737" T="0.170228"/>
      <pos A="0.223409" C="0.284188" G="0.344967" T="0.147436"/>
      <pos A="0.177825" C="0.352564" G="0.19302" T="0.276591"/>
      <pos A="0.139839" C="0.352564" G="0.19302" T="0.314578"/>
      <pos A="0.253799" C="0.223409" G="0.322175" T="0.200617"/>
      <pos A="0.208214" C="0.276591" G="0.231006" T="0.284188"/>
      <pos A="0.170228" C="0.322175" G="0.30698" T="0.200617"/>
      <pos A="0.30698" C="0.200617" G="0.177825" T="0.314578"/>
      <pos A="0.132241" C="0.238604" G="0.19302" T="0.436135"/>
      <pos A="0.208214" C="0.19302" G="0.268994" T="0.329772"/>
      <pos A="0.344967" C="0.147436" G="0.261396" T="0.246201"/>
      <pos A="0.177825" C="0.519706" G="0.19302" T="0.109449"/>
      <pos A="0.322175" C="0.200617" G="0.147436" T="0.329772"/>
      <pos A="0.253799" C="0.284188" G="0.291786" T="0.170228"/>
      <pos A="0.261396" C="0.367759" G="0.200617" T="0.170228"/>
      <pos A="0.253799" C="0.177825" G="0.208214" T="0.360161"/>
      <pos A="0.291786" C="0.322175" G="0.139839" T="0.246201"/>
      <pos A="0.30698" C="0.268994" G="0.147436" T="0.276591"/>
      <pos A="0.238604" C="0.246201" G="0.132241" T="0.382953"/>
      <pos A="0.231006" C="0.19302" G="0.268994" T="0.30698"/>
      <pos A="0.268994" C="0.238604" G="0.299383" T="0.19302"/>
    </motif>
    <motif db="0" id="M114" alt="O114" length="40" nsites="8" evalue="1.3e-003">
      <pos A="0.382953" C="0.30698" G="0.0790598" T="0.231006"/>
      <pos A="0.0790598" C="0.30698" G="0.382953" T="0.231006"/>
      <pos A="0.0790598" C="0.0790598" G="0.534901" T="0.30698"/>
      <pos A="0.00308642" C="0.382953" G="0.30698" T="0.30698"/>
      <pos A="0.30698" C="0.30698" G="0.155033" T="0.231006"/>
      <pos A="0.155033" C="0.382953" G="0.382953" T="0.0790598"/>
      <pos A="0.30698" C="0.0790598" G="0.30698" T="0.30698"/>
      <pos A="0.0790598" C="0.30698" G="0.458926" T="0.155033"/>
      <pos A="0.30698" C="0.155033" G="0.155033" T="0.382953"/>
      <pos A="0.155033" C="0.00308642" G="0.30698" T="0.534901"/>
      <pos A="0.155033" C="0.231006" G="0.382953" T="0.231006"/>
      <pos A="0.30698" C="0.0790598" G="0.231006" T="0.382953"/>
      <pos A="0.155033" C="0.231006" G="0.382953" T="0.231006"/>
      <pos A="0.30698" C="0.00308642" G="0.00308642" T="0.686847"/>
      <pos A="0.231006" C="0.00308642" G="0.458926" T="0.30698"/>
      <pos A="0.382953" C="0.155033" G="0.458926" T="0.00308642"/>
      <pos A="0.231006" C="0.458926" G="0.30698" T="0.00308642"/>
      <pos A="0.155033" C="0.155033" G="0.382953" T="0.30698"/>
      <pos A="0.155033" C="0.00308642" G="0.231006" T="0.610874"/>
      <pos A="0.231006" C="0.30698" G="0.382953" T="0.0790598"/>
      <pos A="0.458926" C="0.155033" G="0.00308642" T="0.382953"/>
      <pos A="0.0790598" C="0.382953" G="0.382953" T="0.155033"/>
      <pos A="0.534901" C="0.231006" G="0.00308642" T="0.231006"/>
      <pos A="0.382953" C="0.0790598" G="0.30698" T="0.231006"/>
      <pos A="0.0790598" C="0.382953" G="0.458926" T="0.0790598"/>
      <pos A="0.231006" C="0.382953" G="0.231006" T="0.155033"/>
      <pos A="0.155033" C="0.30698" G="0.155033" T="0.382953"/>
      <pos A="0.0790598" C="0.382953" G="0.155033" T="0.382953"/>
      <pos A="0.382953" C="0.30698" G="0.155033" T="0.155033"/>
      <pos A="0.231006" C="0.231006" G="0.458926" T="0.0790598"/>
      <pos A="0.00308642" C="0.458926" G="0.458926" T="0.0790598"/>
      <pos A="0.382953" C="0.0790598" G="0.00308642" T="0.534901"/>
      <pos A="0.155033" C="0.762821" G="0.0790598" T="0.00308642"/>
      <pos A="0.0790598" C="0.686847" G="0.0790598" T="0.155033"/>
      <pos A="0.155033" C="0.382953" G="0.0790598" T="0.382953"/>
      <pos A="0.155033" C="0.231006" G="0.231006" T="0.382953"/>
      <pos A="0.30698" C="0.231006" G="0.30698" T="0.155033"/>
      <pos A="0.155033" C="0.155033" G="0.30698" T="0.382953"/>
      <pos A="0.00308642" C="0.231006" G="0.534901" T="0.231006"/>
      <pos A="0.231006" C="0.534901" G="0.0790598" T="0.155033"/>
    </motif>
    <motif db="0" id="M115" alt="O115" length="40" nsites="8" evalue="1.3e-003">
      <pos A="0.233707" C="0.208639" G="0.208639" T="0.349016"/>
      <pos A="0.328962" C="0.193598" G="0.218666" T="0.258773"/>
      <pos A="0.268801" C="0.23872" G="0.313922" T="0.178558"/>
      <pos A="0.293868" C="0.223679" G="0.293868" T="0.188585"/>
      <pos A="0.35403" C="0.248747" G="0.143464" T="0.25376"/>
      <pos A="0.15349" C="0.293868" G="0.263787" T="0.288854"/>
      <pos A="0.213652" C="0.15349" G="0.15349" T="0.479367"/>
      <pos A="0.148477" C="0.359043" G="0.243733" T="0.248747"/>
      <pos A="0.359043" C="0.183571" G="0.248747" T="0.208639"/>
      <pos A="0.333975" C="0.178558" G="0.23872" T="0.248747"/>
      <pos A="0.273814" C="0.258773" G="0.293868" T="0.173545"/>
      <pos A="0.36907" C="0.298881" G="0.158504" T="0.173545"/>
      <pos A="0.158504" C="0.459313" G="0.163518" T="0.218666"/>
      <pos A="0.233707" C="0.35403" G="0.128424" T="0.283841"/>
      <pos A="0.23872" C="0.198612" G="0.248747" T="0.313922"/>
      <pos A="0.288854" C="0.158504" G="0.313922" T="0.23872"/>
      <pos A="0.148477" C="0.399151" G="0.213652" T="0.23872"/>
      <pos A="0.384111" C="0.163518" G="0.168531" T="0.283841"/>
      <pos A="0.0933294" C="0.168531" G="0.434245" T="0.303895"/>
      <pos A="0.258773" C="0.15349" G="0.213652" T="0.374084"/>
      <pos A="0.288854" C="0.183571" G="0.213652" T="0.313922"/>
      <pos A="0.579636" C="0.23872" G="0.0883151" T="0.0933294"/>
      <pos A="0.178558" C="0.243733" G="0.263787" T="0.313922"/>
      <pos A="0.163518" C="0.288854" G="0.178558" T="0.36907"/>
      <pos A="0.399151" C="0.218666" G="0.213652" T="0.168531"/>
      <pos A="0.328962" C="0.208639" G="0.293868" T="0.168531"/>
      <pos A="0.328962" C="0.148477" G="0.303895" T="0.218666"/>
      <pos A="0.193598" C="0.208639" G="0.344003" T="0.25376"/>
      <pos A="0.288854" C="0.208639" G="0.23872" T="0.263787"/>
      <pos A="0.273814" C="0.25376" G="0.163518" T="0.308909"/>
      <pos A="0.243733" C="0.283841" G="0.288854" T="0.183571"/>
      <pos A="0.193598" C="0.288854" G="0.163518" T="0.35403"/>
      <pos A="0.323949" C="0.158504" G="0.258773" T="0.258773"/>
      <pos A="0.263787" C="0.178558" G="0.359043" T="0.198612"/>
      <pos A="0.33899" C="0.158504" G="0.33899" T="0.163518"/>
      <pos A="0.263787" C="0.344003" G="0.263787" T="0.128424"/>
      <pos A="0.263787" C="0.15349" G="0.113383" T="0.469339"/>
      <pos A="0.173545" C="0.328962" G="0.233707" T="0.263787"/>
      <pos A="0.278828" C="0.298881" G="0.133437" T="0.288854"/>
      <pos A="0.379097" C="0.208639" G="0.218666" T="0.193598"/>
    </motif>
    <motif db="0" id="M116" alt="O116" length="40" nsites="8" evalue="1.3e-003">
      <pos A="0.00308642" C="0.426366" G="0.426366" T="0.14418"/>
      <pos A="0.567461" C="0.14418" G="0.14418" T="0.14418"/>
      <pos A="0.00308642" C="0.285273" G="0.567461" T="0.14418"/>
      <pos A="0.426366" C="0.285273" G="0.14418" T="0.14418"/>
      <pos A="0.14418" C="0.426366" G="0.00308642" T="0.426366"/>
      <pos A="0.14418" C="0.285273" G="0.285273" T="0.285273"/>
      <pos A="0.426366" C="0.285273" G="0.285273" T="0.00308642"/>
      <pos A="0.00308642" C="0.285273" G="0.708554" T="0.00308642"/>
      <pos A="0.285273" C="0.567461" G="0.14418" T="0.00308642"/>
      <pos A="0.00308642" C="0.00308642" G="0.285273" T="0.708554"/>
      <pos A="0.14418" C="0.14418" G="0.426366" T="0.285273"/>
      <pos A="0.00308642" C="0.426366" G="0.426366" T="0.14418"/>
      <pos A="0.14418" C="0.285273" G="0.00308642" T="0.567461"/>
      <pos A="0.00308642" C="0.14418" G="0.567461" T="0.285273"/>
      <pos A="0.14418" C="0.426366" G="0.14418" T="0.285273"/>
      <pos A="0.14418" C="0.708554" G="0.00308642" T="0.14418"/>
      <pos A="0.708554" C="0.285273" G="0.00308642" T="0.00308642"/>
      <pos A="0.285273" C="0.14418" G="0.14418" T="0.426366"/>
      <pos A="0.285273" C="0.00308642" G="0.567461" T="0.14418"/>
      <pos A="0.14418" C="0.567461" G="0.00308642" T="0.285273"/>
      <pos A="0.426366" C="0.14418" G="0.00308642" T="0.426366"/>
      <pos A="0.14418" C="0.14418" G="0.426366" T="0.285273"/>
      <pos A="0.14418" C="0.426366" G="0.285273" T="0.14418"/>
      <pos A="0.00308642" C="0.14418" G="0.14418" T="0.708554"/>
      <pos A="0.00308642" C="0.00308642" G="0.849647" T="0.14418"/>
      <pos A="0.426366" C="0.14418" G="0.14418" T="0.285273"/>
      <pos A="0.00308642" C="0.426366" G="0.426366" T="0.14418"/>
      <pos A="0.00308642" C="0.285273" G="0.567461" T="0.14418"/>
      <pos A="0.14418" C="0.285273" G="0.285273" T="0.285273"/>
      <pos A="0.00308642" C="0.426366" G="0.285273" T="0.285273"/>
      <pos A="0.285273" C="0.14418" G="0.567461" T="0.00308642"/>
      <pos A="0.00308642" C="0.14418" G="0.426366" T="0.426366"/>
      <pos A="0.14418" C="0.285273" G="0.426366" T="0.14418"/>
      <pos A="0.00308642" C="0.426366" G="0.14418" T="0.426366"/>
      <pos A="0.285273" C="0.426366" G="0.14418" T="0.14418"/>
      <pos A="0.567461" C="0.285273" G="0.14418" T="0.00308642"/>
      <pos A="0.426366" C="0.00308642" G="0.14418" T="0.426366"/>
      <pos A="0.426366" C="0.285273" G="0.00308642" T="0.285273"/>
      <pos A="0.285273" C="0.14418" G="0.14418" T="0.426366"/>
      <pos A="0.285273" C="0.14418" G="0.285273" T="0.285273"/>
    </motif>
    <motif db="0" id="M117" alt="O117" length="40" nsites="8" evalue="1.3e-003">
      <pos A="0.148477" C="0.51446" G="0.0782884" T="0.258773"/>
      <pos A="0.404164" C="0.183571" G="0.178558" T="0.233707"/>
      <pos A="0.233707" C="0.223679" G="0.23872" T="0.303895"/>
      <pos A="0.263787" C="0.173545" G="0.248747" T="0.313922"/>
      <pos A="0.188585" C="0.303895" G="0.248747" T="0.258773"/>
      <pos A="0.298881" C="0.15349" G="0.268801" T="0.278828"/>
      <pos A="0.278828" C="0.158504" G="0.318935" T="0.243733"/>
      <pos A="0.379097" C="0.218666" G="0.233707" T="0.168531"/>
      <pos A="0.308909" C="0.193598" G="0.308909" T="0.188585"/>
      <pos A="0.23872" C="0.213652" G="0.228692" T="0.318935"/>
      <pos A="0.213652" C="0.203626" G="0.313922" T="0.268801"/>
      <pos A="0.419205" C="0.158504" G="0.258773" T="0.163518"/>
      <pos A="0.168531" C="0.344003" G="0.213652" T="0.273814"/>
      <pos A="0.213652" C="0.344003" G="0.158504" T="0.283841"/>
      <pos A="0.379097" C="0.173545" G="0.168531" T="0.278828"/>
      <pos A="0.168531" C="0.459313" G="0.178558" T="0.193598"/>
      <pos A="0.258773" C="0.278828" G="0.188585" T="0.273814"/>
      <pos A="0.248747" C="0.203626" G="0.163518" T="0.384111"/>
      <pos A="0.23872" C="0.243733" G="0.213652" T="0.303895"/>
      <pos A="0.248747" C="0.203626" G="0.218666" T="0.328962"/>
      <pos A="0.258773" C="0.0682617" G="0.479367" T="0.193598"/>
      <pos A="0.25376" C="0.303895" G="0.278828" T="0.163518"/>
      <pos A="0.233707" C="0.263787" G="0.188585" T="0.313922"/>
      <pos A="0.213652" C="0.33899" G="0.128424" T="0.318935"/>
      <pos A="0.108369" C="0.248747" G="0.333975" T="0.308909"/>
      <pos A="0.0682617" C="0.359043" G="0.318935" T="0.25376"/>
      <pos A="0.364056" C="0.268801" G="0.0983427" T="0.268801"/>
      <pos A="0.36907" C="0.148477" G="0.223679" T="0.258773"/>
      <pos A="0.168531" C="0.233707" G="0.323949" T="0.273814"/>
      <pos A="0.268801" C="0.148477" G="0.273814" T="0.308909"/>
      <pos A="0.303895" C="0.0883151" G="0.303895" T="0.303895"/>
      <pos A="0.218666" C="0.283841" G="0.233707" T="0.263787"/>
      <pos A="0.268801" C="0.23872" G="0.208639" T="0.283841"/>
      <pos A="0.193598" C="0.293868" G="0.278828" T="0.233707"/>
      <pos A="0.318935" C="0.263787" G="0.298881" T="0.118396"/>
      <pos A="0.35403" C="0.409178" G="0.113383" T="0.123409"/>
      <pos A="0.424218" C="0.233707" G="0.173545" T="0.168531"/>
      <pos A="0.218666" C="0.278828" G="0.203626" T="0.298881"/>
      <pos A="0.374084" C="0.168531" G="0.178558" T="0.278828"/>
      <pos A="0.233707" C="0.268801" G="0.333975" T="0.163518"/>
    </motif>
    <motif db="0" id="M118" alt="O118" length="40" nsites="8" evalue="1.3e-003">
      <pos A="0.33899" C="0.23872" G="0.0883151" T="0.333975"/>
      <pos A="0.283841" C="0.248747" G="0.25376" T="0.213652"/>
      <pos A="0.168531" C="0.384111" G="0.268801" T="0.178558"/>
      <pos A="0.15349" C="0.323949" G="0.208639" T="0.313922"/>
      <pos A="0.349016" C="0.108369" G="0.323949" T="0.218666"/>
      <pos A="0.158504" C="0.248747" G="0.419205" T="0.173545"/>
      <pos A="0.258773" C="0.33899" G="0.208639" T="0.193598"/>
      <pos A="0.298881" C="0.228692" G="0.278828" T="0.193598"/>
      <pos A="0.328962" C="0.25376" G="0.173545" T="0.243733"/>
      <pos A="0.389124" C="0.233707" G="0.123409" T="0.25376"/>
      <pos A="0.15349" C="0.178558" G="0.364056" T="0.303895"/>
      <pos A="0.25376" C="0.218666" G="0.223679" T="0.303895"/>
      <pos A="0.444273" C="0.118396" G="0.308909" T="0.128424"/>
      <pos A="0.278828" C="0.298881" G="0.128424" T="0.293868"/>
      <pos A="0.118396" C="0.168531" G="0.323949" T="0.389124"/>
      <pos A="0.168531" C="0.318935" G="0.183571" T="0.328962"/>
      <pos A="0.23872" C="0.364056" G="0.0782884" T="0.318935"/>
      <pos A="0.374084" C="0.178558" G="0.163518" T="0.283841"/>
      <pos A="0.213652" C="0.218666" G="0.228692" T="0.33899"/>
      <pos A="0.143464" C="0.308909" G="0.243733" T="0.303895"/>
      <pos A="0.228692" C="0.318935" G="0.128424" T="0.323949"/>
      <pos A="0.218666" C="0.318935" G="0.178558" T="0.283841"/>
      <pos A="0.263787" C="0.173545" G="0.328962" T="0.233707"/>
      <pos A="0.148477" C="0.128424" G="0.374084" T="0.349016"/>
      <pos A="0.389124" C="0.0983427" G="0.263787" T="0.248747"/>
      <pos A="0.193598" C="0.228692" G="0.308909" T="0.268801"/>
      <pos A="0.273814" C="0.173545" G="0.273814" T="0.278828"/>
      <pos A="0.394137" C="0.233707" G="0.188585" T="0.183571"/>
      <pos A="0.223679" C="0.183571" G="0.183571" T="0.409178"/>
      <pos A="0.218666" C="0.349016" G="0.33899" T="0.0933294"/>
      <pos A="0.359043" C="0.178558" G="0.313922" T="0.148477"/>
      <pos A="0.328962" C="0.288854" G="0.203626" T="0.178558"/>
      <pos A="0.313922" C="0.25376" G="0.218666" T="0.213652"/>
      <pos A="0.258773" C="0.263787" G="0.258773" T="0.218666"/>
      <pos A="0.298881" C="0.248747" G="0.123409" T="0.328962"/>
      <pos A="0.349016" C="0.163518" G="0.33899" T="0.148477"/>
      <pos A="0.143464" C="0.278828" G="0.263787" T="0.313922"/>
      <pos A="0.158504" C="0.333975" G="0.198612" T="0.308909"/>
      <pos A="0.409178" C="0.223679" G="0.128424" T="0.23872"/>
      <pos A="0.228692" C="0.233707" G="0.298881" T="0.23872"/>
    </motif>
    <motif db="0" id="M119" alt="O119" length="40" nsites="8" evalue="1.3e-003">
      <pos A="0.328962" C="0.228692" G="0.163518" T="0.278828"/>
      <pos A="0.223679" C="0.344003" G="0.268801" T="0.163518"/>
      <pos A="0.233707" C="0.168531" G="0.303895" T="0.293868"/>
      <pos A="0.228692" C="0.278828" G="0.143464" T="0.349016"/>
      <pos A="0.359043" C="0.168531" G="0.233707" T="0.23872"/>
      <pos A="0.203626" C="0.128424" G="0.313922" T="0.35403"/>
      <pos A="0.233707" C="0.248747" G="0.364056" T="0.15349"/>
      <pos A="0.419205" C="0.188585" G="0.188585" T="0.203626"/>
      <pos A="0.13845" C="0.118396" G="0.374084" T="0.36907"/>
      <pos A="0.263787" C="0.203626" G="0.223679" T="0.308909"/>
      <pos A="0.223679" C="0.344003" G="0.188585" T="0.243733"/>
      <pos A="0.318935" C="0.359043" G="0.113383" T="0.208639"/>
      <pos A="0.273814" C="0.248747" G="0.273814" T="0.203626"/>
      <pos A="0.213652" C="0.364056" G="0.233707" T="0.188585"/>
      <pos A="0.228692" C="0.243733" G="0.0532207" T="0.474353"/>
      <pos A="0.278828" C="0.208639" G="0.268801" T="0.243733"/>
      <pos A="0.243733" C="0.293868" G="0.308909" T="0.15349"/>
      <pos A="0.248747" C="0.203626" G="0.278828" T="0.268801"/>
      <pos A="0.233707" C="0.268801" G="0.208639" T="0.288854"/>
      <pos A="0.163518" C="0.318935" G="0.218666" T="0.298881"/>
      <pos A="0.178558" C="0.193598" G="0.213652" T="0.414192"/>
      <pos A="0.168531" C="0.399151" G="0.379097" T="0.0532207"/>
      <pos A="0.318935" C="0.333975" G="0.0682617" T="0.278828"/>
      <pos A="0.328962" C="0.193598" G="0.173545" T="0.303895"/>
      <pos A="0.248747" C="0.258773" G="0.218666" T="0.273814"/>
      <pos A="0.359043" C="0.123409" G="0.394137" T="0.123409"/>
      <pos A="0.23872" C="0.293868" G="0.288854" T="0.178558"/>
      <pos A="0.178558" C="0.23872" G="0.313922" T="0.268801"/>
      <pos A="0.328962" C="0.218666" G="0.198612" T="0.25376"/>
      <pos A="0.248747" C="0.233707" G="0.283841" T="0.233707"/>
      <pos A="0.248747" C="0.213652" G="0.163518" T="0.374084"/>
      <pos A="0.298881" C="0.283841" G="0.158504" T="0.258773"/>
      <pos A="0.384111" C="0.13845" G="0.208639" T="0.268801"/>
      <pos A="0.213652" C="0.25376" G="0.298881" T="0.233707"/>
      <pos A="0.404164" C="0.168531" G="0.218666" T="0.208639"/>
      <pos A="0.394137" C="0.133437" G="0.223679" T="0.248747"/>
      <pos A="0.268801" C="0.25376" G="0.23872" T="0.23872"/>
      <pos A="0.218666" C="0.318935" G="0.198612" T="0.263787"/>
      <pos A="0.293868" C="0.228692" G="0.103356" T="0.374084"/>
      <pos A="0.13845" C="0.268801" G="0.359043" T="0.233707"/>
    </motif>
    <motif db="0" id="M12" alt="O12" length="40" nsites="8" evalue="1.3e-003">
      <pos A="0.14418" C="0.214727" G="0.14418" T="0.496914"/>
      <pos A="0.214727" C="0.00308642" G="0.35582" T="0.426366"/>
      <pos A="0.14418" C="0.0736336" G="0.0736336" T="0.708554"/>
      <pos A="0.14418" C="0.35582" G="0.285273" T="0.214727"/>
      <pos A="0.14418" C="0.35582" G="0.14418" T="0.35582"/>
      <pos A="0.0736336" C="0.496914" G="0.14418" T="0.285273"/>
      <pos A="0.285273" C="0.214727" G="0.14418" T="0.35582"/>
      <pos A="0.14418" C="0.638007" G="0.00308642" T="0.214727"/>
      <pos A="0.214727" C="0.0736336" G="0.0736336" T="0.638007"/>
      <pos A="0.285273" C="0.567461" G="0.00308642" T="0.14418"/>
      <pos A="0.00308642" C="0.214727" G="0.14418" T="0.638007"/>
      <pos A="0.00308642" C="0.214727" G="0.426366" T="0.35582"/>
      <pos A="0.285273" C="0.285273" G="0.14418" T="0.285273"/>
      <pos A="0.0736336" C="0.14418" G="0.285273" T="0.496914"/>
      <pos A="0.14418" C="0.0736336" G="0.14418" T="0.638007"/>
      <pos A="0.14418" C="0.35582" G="0.00308642" T="0.496914"/>
      <pos A="0.426366" C="0.214727" G="0.14418" T="0.214727"/>
      <pos A="0.14418" C="0.214727" G="0.496914" T="0.14418"/>
      <pos A="0.14418" C="0.35582" G="0.285273" T="0.214727"/>
      <pos A="0.285273" C="0.14418" G="0.214727" T="0.35582"/>
      <pos A="0.35582" C="0.0736336" G="0.35582" T="0.214727"/>
      <pos A="0.35582" C="0.285273" G="0.214727" T="0.14418"/>
      <pos A="0.426366" C="0.14418" G="0.214727" T="0.214727"/>
      <pos A="0.35582" C="0.0736336" G="0.285273" T="0.285273"/>
      <pos A="0.14418" C="0.214727" G="0.285273" T="0.35582"/>
      <pos A="0.426366" C="0.00308642" G="0.285273" T="0.285273"/>
      <pos A="0.496914" C="0.35582" G="0.0736336" T="0.0736336"/>
      <pos A="0.426366" C="0.00308642" G="0.0736336" T="0.496914"/>
      <pos A="0.00308642" C="0.285273" G="0.14418" T="0.567461"/>
      <pos A="0.496914" C="0.285273" G="0.0736336" T="0.14418"/>
      <pos A="0.496914" C="0.00308642" G="0.214727" T="0.285273"/>
      <pos A="0.567461" C="0.0736336" G="0.285273" T="0.0736336"/>
      <pos A="0.496914" C="0.214727" G="0.00308642" T="0.285273"/>
      <pos A="0.214727" C="0.35582" G="0.14418" T="0.285273"/>
      <pos A="0.426366" C="0.214727" G="0.00308642" T="0.35582"/>
      <pos A="0.285273" C="0.214727" G="0.285273" T="0.214727"/>
      <pos A="0.14418" C="0.0736336" G="0.14418" T="0.638007"/>
      <pos A="0.35582" C="0.14418" G="0.285273" T="0.214727"/>
      <pos A="0.35582" C="0.285273" G="0.35582" T="0.00308642"/>
      <pos A="0.496914" C="0.214727" G="0.0736336" T="0.214727"/>
    </motif>
    <motif db="0" id="M120" alt="O120" length="40" nsites="8" evalue="1.3e-003">
      <pos A="0.185023" C="0.185023" G="0.444931" T="0.185023"/>
      <pos A="0.159032" C="0.288987" G="0.314977" T="0.237004"/>
      <pos A="0.262996" C="0.159032" G="0.340968" T="0.237004"/>
      <pos A="0.0550686" C="0.444931" G="0.366959" T="0.133041"/>
      <pos A="0.159032" C="0.314977" G="0.211013" T="0.314977"/>
      <pos A="0.133041" C="0.340968" G="0.0550686" T="0.470922"/>
      <pos A="0.185023" C="0.211013" G="0.10705" T="0.496914"/>
      <pos A="0.366959" C="0.185023" G="0.314977" T="0.133041"/>
      <pos A="0.237004" C="0.314977" G="0.133041" T="0.314977"/>
      <pos A="0.314977" C="0.237004" G="0.10705" T="0.340968"/>
      <pos A="0.470922" C="0.133041" G="0.237004" T="0.159032"/>
      <pos A="0.159032" C="0.340968" G="0.288987" T="0.211013"/>
      <pos A="0.0810588" C="0.237004" G="0.262996" T="0.418941"/>
      <pos A="0.159032" C="0.366959" G="0.133041" T="0.340968"/>
      <pos A="0.10705" C="0.366959" G="0.237004" T="0.288987"/>
      <pos A="0.10705" C="0.314977" G="0.133041" T="0.444931"/>
      <pos A="0.340968" C="0.133041" G="0.10705" T="0.418941"/>
      <pos A="0.133041" C="0.366959" G="0.185023" T="0.314977"/>
      <pos A="0.366959" C="0.159032" G="0.185023" T="0.288987"/>
      <pos A="0.185023" C="0.340968" G="0.314977" T="0.159032"/>
      <pos A="0.185023" C="0.185023" G="0.0550686" T="0.574886"/>
      <pos A="0.262996" C="0.133041" G="0.39295" T="0.211013"/>
      <pos A="0.237004" C="0.496914" G="0.0290775" T="0.237004"/>
      <pos A="0.314977" C="0.262996" G="0.133041" T="0.288987"/>
      <pos A="0.237004" C="0.10705" G="0.522905" T="0.133041"/>
      <pos A="0.211013" C="0.366959" G="0.10705" T="0.314977"/>
      <pos A="0.340968" C="0.366959" G="0.10705" T="0.185023"/>
      <pos A="0.262996" C="0.314977" G="0.340968" T="0.0810588"/>
      <pos A="0.159032" C="0.366959" G="0.262996" T="0.211013"/>
      <pos A="0.159032" C="0.0290775" G="0.0550686" T="0.756823"/>
      <pos A="0.237004" C="0.211013" G="0.340968" T="0.211013"/>
      <pos A="0.288987" C="0.470922" G="0.211013" T="0.0290775"/>
      <pos A="0.159032" C="0.288987" G="0.39295" T="0.159032"/>
      <pos A="0.314977" C="0.340968" G="0.211013" T="0.133041"/>
      <pos A="0.340968" C="0.133041" G="0.262996" T="0.262996"/>
      <pos A="0.418941" C="0.0550686" G="0.288987" T="0.237004"/>
      <pos A="0.237004" C="0.10705" G="0.314977" T="0.340968"/>
      <pos A="0.10705" C="0.314977" G="0.444931" T="0.133041"/>
      <pos A="0.185023" C="0.496914" G="0.159032" T="0.159032"/>
      <pos A="0.262996" C="0.340968" G="0.262996" T="0.133041"/>
    </motif>
    <motif db="0" id="M121" alt="O121" length="40" nsites="8" evalue="1.3e-003">
      <pos A="0.350308" C="0.226851" G="0.17284" T="0.25"/>
      <pos A="0.157407" C="0.381172" G="0.342593" T="0.118828"/>
      <pos A="0.481481" C="0.226851" G="0.195987" T="0.095679"/>
      <pos A="0.219136" C="0.0725304" G="0.373457" T="0.334877"/>
      <pos A="0.257716" C="0.358025" G="0.226851" T="0.157407"/>
      <pos A="0.126543" C="0.265432" G="0.257716" T="0.350308"/>
      <pos A="0.095679" C="0.25" G="0.149692" T="0.504629"/>
      <pos A="0.350308" C="0.0879635" G="0.141975" T="0.419753"/>
      <pos A="0.180556" C="0.311728" G="0.319444" T="0.188272"/>
      <pos A="0.203704" C="0.42747" G="0.195987" T="0.17284"/>
      <pos A="0.365741" C="0.17284" G="0.149692" T="0.311728"/>
      <pos A="0.149692" C="0.373457" G="0.32716" T="0.149692"/>
      <pos A="0.134259" C="0.419753" G="0.273149" T="0.17284"/>
      <pos A="0.304013" C="0.226851" G="0.17284" T="0.296296"/>
      <pos A="0.103395" C="0.242284" G="0.304013" T="0.350308"/>
      <pos A="0.273149" C="0.157407" G="0.350308" T="0.219136"/>
      <pos A="0.188272" C="0.0648148" G="0.342593" T="0.404321"/>
      <pos A="0.32716" C="0.257716" G="0.311728" T="0.103395"/>
      <pos A="0.265432" C="0.334877" G="0.219136" T="0.180556"/>
      <pos A="0.17284" C="0.17284" G="0.165123" T="0.489198"/>
      <pos A="0.134259" C="0.195987" G="0.350308" T="0.319444"/>
      <pos A="0.226851" C="0.304013" G="0.21142" T="0.257716"/>
      <pos A="0.304013" C="0.358025" G="0.141975" T="0.195987"/>
      <pos A="0.404321" C="0.226851" G="0.242284" T="0.126543"/>
      <pos A="0.458334" C="0.242284" G="0.188272" T="0.111111"/>
      <pos A="0.365741" C="0.21142" G="0.226851" T="0.195987"/>
      <pos A="0.149692" C="0.311728" G="0.28858" T="0.25"/>
      <pos A="0.373457" C="0.126543" G="0.311728" T="0.188272"/>
      <pos A="0.311728" C="0.311728" G="0.28858" T="0.0879635"/>
      <pos A="0.0725304" C="0.396605" G="0.273149" T="0.257716"/>
      <pos A="0.304013" C="0.226851" G="0.17284" T="0.296296"/>
      <pos A="0.265432" C="0.273149" G="0.304013" T="0.157407"/>
      <pos A="0.25" C="0.242284" G="0.265432" T="0.242284"/>
      <pos A="0.234568" C="0.265432" G="0.304013" T="0.195987"/>
      <pos A="0.481481" C="0.103395" G="0.149692" T="0.265432"/>
      <pos A="0.242284" C="0.126543" G="0.350308" T="0.280864"/>
      <pos A="0.296296" C="0.226851" G="0.219136" T="0.257716"/>
      <pos A="0.21142" C="0.32716" G="0.188272" T="0.273149"/>
      <pos A="0.304013" C="0.319444" G="0.149692" T="0.226851"/>
      <pos A="0.304013" C="0.157407" G="0.365741" T="0.17284"/>
    </motif>
    <motif db="0" id="M122" alt="O122" length="40" nsites="8" evalue="1.3e-003">
      <pos A="0.217794" C="0.0889699" G="0.217794" T="0.475443"/>
      <pos A="0.346618" C="0.217794" G="0.303677" T="0.131911"/>
      <pos A="0.0889699" C="0.303677" G="0.303677" T="0.303677"/>
      <pos A="0.174852" C="0.174852" G="0.217794" T="0.432502"/>
      <pos A="0.346618" C="0.00308642" G="0.131911" T="0.518384"/>
      <pos A="0.260736" C="0.174852" G="0.303677" T="0.260736"/>
      <pos A="0.0889699" C="0.0460277" G="0.561325" T="0.303677"/>
      <pos A="0.260736" C="0.00308642" G="0.303677" T="0.432502"/>
      <pos A="0.131911" C="0.303677" G="0.260736" T="0.303677"/>
      <pos A="0.131911" C="0.604268" G="0.0889699" T="0.174852"/>
      <pos A="0.346618" C="0.260736" G="0.260736" T="0.131911"/>
      <pos A="0.346618" C="0.0460277" G="0.38956" T="0.217794"/>
      <pos A="0.174852" C="0.174852" G="0.432502" T="0.217794"/>
      <pos A="0.0460277" C="0.346618" G="0.38956" T="0.217794"/>
      <pos A="0.346618" C="0.217794" G="0.260736" T="0.174852"/>
      <pos A="0.174852" C="0.303677" G="0.303677" T="0.217794"/>
      <pos A="0.217794" C="0.174852" G="0.303677" T="0.303677"/>
      <pos A="0.0889699" C="0.303677" G="0.217794" T="0.38956"/>
      <pos A="0.217794" C="0.174852" G="0.174852" T="0.432502"/>
      <pos A="0.00308642" C="0.303677" G="0.604268" T="0.0889699"/>
      <pos A="0.38956" C="0.346618" G="0.174852" T="0.0889699"/>
      <pos A="0.432502" C="0.174852" G="0.346618" T="0.0460277"/>
      <pos A="0.217794" C="0.217794" G="0.475443" T="0.0889699"/>
      <pos A="0.174852" C="0.217794" G="0.217794" T="0.38956"/>
      <pos A="0.131911" C="0.217794" G="0.260736" T="0.38956"/>
      <pos A="0.174852" C="0.217794" G="0.346618" T="0.260736"/>
      <pos A="0.303677" C="0.38956" G="0.174852" T="0.131911"/>
      <pos A="0.217794" C="0.561325" G="0.0889699" T="0.131911"/>
      <pos A="0.346618" C="0.346618" G="0.217794" T="0.0889699"/>
      <pos A="0.303677" C="0.217794" G="0.0889699" T="0.38956"/>
      <pos A="0.00308642" C="0.217794" G="0.38956" T="0.38956"/>
      <pos A="0.346618" C="0.38956" G="0.174852" T="0.0889699"/>
      <pos A="0.00308642" C="0.475443" G="0.260736" T="0.260736"/>
      <pos A="0.432502" C="0.131911" G="0.0460277" T="0.38956"/>
      <pos A="0.131911" C="0.475443" G="0.217794" T="0.174852"/>
      <pos A="0.432502" C="0.0889699" G="0.174852" T="0.303677"/>
      <pos A="0.217794" C="0.346618" G="0.174852" T="0.260736"/>
      <pos A="0.131911" C="0.346618" G="0.432502" T="0.0889699"/>
      <pos A="0.174852" C="0.561325" G="0.217794" T="0.0460277"/>
      <pos A="0.38956" C="0.0460277" G="0.174852" T="0.38956"/>
    </motif>
    <motif db="0" id="M123" alt="O123" length="40" nsites="8" evalue="1.3e-003">
      <pos A="0.743827" C="0.00308642" G="0.126543" T="0.126543"/>
      <pos A="0.867284" C="0.00308642" G="0.126543" T="0.00308642"/>
      <pos A="0.62037" C="0.25" G="0.00308642" T="0.126543"/>
      <pos A="0.126543" C="0.126543" G="0.373457" T="0.373457"/>
      <pos A="0.25" C="0.496914" G="0.126543" T="0.126543"/>
      <pos A="0.62037" C="0.00308642" G="0.25" T="0.126543"/>
      <pos A="0.373457" C="0.373457" G="0.25" T="0.00308642"/>
      <pos A="0.25" C="0.25" G="0.00308642" T="0.496914"/>
      <pos A="0.25" C="0.25" G="0.126543" T="0.373457"/>
      <pos A="0.25" C="0.25" G="0.126543" T="0.373457"/>
      <pos A="0.126543" C="0.743827" G="0.126543" T="0.00308642"/>
      <pos A="0.373457" C="0.00308642" G="0.126543" T="0.496914"/>
      <pos A="0.25" C="0.00308642" G="0.62037" T="0.126543"/>
      <pos A="0.25" C="0.126543" G="0.373457" T="0.25"/>
      <pos A="0.126543" C="0.25" G="0.496914" T="0.126543"/>
      <pos A="0.496914" C="0.00308642" G="0.126543" T="0.373457"/>
      <pos A="0.25" C="0.126543" G="0.373457" T="0.25"/>
      <pos A="0.00308642" C="0.496914" G="0.25" T="0.25"/>
      <pos A="0.126543" C="0.373457" G="0.00308642" T="0.496914"/>
      <pos A="0.126543" C="0.496914" G="0.25" T="0.126543"/>
      <pos A="0.126543" C="0.25" G="0.25" T="0.373457"/>
      <pos A="0.126543" C="0.743827" G="0.126543" T="0.00308642"/>
      <pos A="0.25" C="0.743827" G="0.00308642" T="0.00308642"/>
      <pos A="0.25" C="0.496914" G="0.25" T="0.00308642"/>
      <pos A="0.126543" C="0.25" G="0.373457" T="0.25"/>
      <pos A="0.25" C="0.373457" G="0.373457" T="0.00308642"/>
      <pos A="0.496914" C="0.00308642" G="0.25" T="0.25"/>
      <pos A="0.25" C="0.126543" G="0.62037" T="0.00308642"/>
      <pos A="0.496914" C="0.373457" G="0.126543" T="0.00308642"/>
      <pos A="0.25" C="0.126543" G="0.62037" T="0.00308642"/>
      <pos A="0.126543" C="0.373457" G="0.373457" T="0.126543"/>
      <pos A="0.126543" C="0.25" G="0.25" T="0.373457"/>
      <pos A="0.373457" C="0.126543" G="0.373457" T="0.126543"/>
      <pos A="0.496914" C="0.00308642" G="0.373457" T="0.126543"/>
      <pos A="0.373457" C="0.126543" G="0.496914" T="0.00308642"/>
      <pos A="0.25" C="0.25" G="0.373457" T="0.126543"/>
      <pos A="0.00308642" C="0.373457" G="0.496914" T="0.126543"/>
      <pos A="0.373457" C="0.126543" G="0.496914" T="0.00308642"/>
      <pos A="0.373457" C="0.25" G="0.373457" T="0.00308642"/>
      <pos A="0.373457" C="0.00308642" G="0.62037" T="0.00308642"/>
    </motif>
    <motif db="0" id="M124" alt="O124" length="40" nsites="8" evalue="1.3e-003">
      <pos A="0.198612" C="0.36907" G="0.203626" T="0.228692"/>
      <pos A="0.248747" C="0.323949" G="0.213652" T="0.213652"/>
      <pos A="0.25376" C="0.213652" G="0.148477" T="0.384111"/>
      <pos A="0.223679" C="0.268801" G="0.268801" T="0.23872"/>
      <pos A="0.394137" C="0.0181264" G="0.15349" T="0.434245"/>
      <pos A="0.188585" C="0.188585" G="0.539528" T="0.0833017"/>
      <pos A="0.243733" C="0.389124" G="0.128424" T="0.23872"/>
      <pos A="0.263787" C="0.193598" G="0.213652" T="0.328962"/>
      <pos A="0.203626" C="0.128424" G="0.344003" T="0.323949"/>
      <pos A="0.273814" C="0.313922" G="0.25376" T="0.158504"/>
      <pos A="0.198612" C="0.313922" G="0.148477" T="0.33899"/>
      <pos A="0.173545" C="0.308909" G="0.208639" T="0.308909"/>
      <pos A="0.35403" C="0.118396" G="0.293868" T="0.233707"/>
      <pos A="0.218666" C="0.0632484" G="0.379097" T="0.33899"/>
      <pos A="0.268801" C="0.208639" G="0.223679" T="0.298881"/>
      <pos A="0.359043" C="0.193598" G="0.198612" T="0.248747"/>
      <pos A="0.248747" C="0.213652" G="0.243733" T="0.293868"/>
      <pos A="0.173545" C="0.344003" G="0.25376" T="0.228692"/>
      <pos A="0.298881" C="0.208639" G="0.183571" T="0.308909"/>
      <pos A="0.208639" C="0.243733" G="0.263787" T="0.283841"/>
      <pos A="0.173545" C="0.313922" G="0.198612" T="0.313922"/>
      <pos A="0.364056" C="0.213652" G="0.168531" T="0.25376"/>
      <pos A="0.263787" C="0.318935" G="0.15349" T="0.263787"/>
      <pos A="0.268801" C="0.359043" G="0.193598" T="0.178558"/>
      <pos A="0.143464" C="0.173545" G="0.248747" T="0.434245"/>
      <pos A="0.268801" C="0.258773" G="0.313922" T="0.158504"/>
      <pos A="0.303895" C="0.364056" G="0.0632484" T="0.268801"/>
      <pos A="0.439258" C="0.193598" G="0.143464" T="0.223679"/>
      <pos A="0.223679" C="0.228692" G="0.303895" T="0.243733"/>
      <pos A="0.243733" C="0.203626" G="0.293868" T="0.258773"/>
      <pos A="0.113383" C="0.198612" G="0.35403" T="0.333975"/>
      <pos A="0.318935" C="0.33899" G="0.223679" T="0.118396"/>
      <pos A="0.243733" C="0.158504" G="0.293868" T="0.303895"/>
      <pos A="0.23872" C="0.288854" G="0.218666" T="0.25376"/>
      <pos A="0.278828" C="0.208639" G="0.313922" T="0.198612"/>
      <pos A="0.359043" C="0.218666" G="0.223679" T="0.198612"/>
      <pos A="0.384111" C="0.178558" G="0.233707" T="0.203626"/>
      <pos A="0.333975" C="0.158504" G="0.273814" T="0.233707"/>
      <pos A="0.228692" C="0.409178" G="0.213652" T="0.148477"/>
      <pos A="0.35403" C="0.313922" G="0.0732751" T="0.258773"/>
    </motif>
    <motif db="0" id="M125" alt="O125" length="40" nsites="8" evalue="1.3e-003">
      <pos A="0.332304" C="0.274207" G="0.254841" T="0.138647"/>
      <pos A="0.448499" C="0.119281" G="0.0418183" T="0.390402"/>
      <pos A="0.0805491" C="0.0999151" G="0.525962" T="0.293573"/>
      <pos A="0.0999151" C="0.371036" G="0.254841" T="0.274207"/>
      <pos A="0.0805491" C="0.312938" G="0.196744" T="0.409768"/>
      <pos A="0.138647" C="0.196744" G="0.448499" T="0.21611"/>
      <pos A="0.332304" C="0.467865" G="0.0805491" T="0.119281"/>
      <pos A="0.371036" C="0.235476" G="0.158013" T="0.235476"/>
      <pos A="0.293573" C="0.293573" G="0.177379" T="0.235476"/>
      <pos A="0.371036" C="0.0999151" G="0.312938" T="0.21611"/>
      <pos A="0.293573" C="0.0224523" G="0.467865" T="0.21611"/>
      <pos A="0.177379" C="0.254841" G="0.235476" T="0.332304"/>
      <pos A="0.312938" C="0.274207" G="0.0418183" T="0.371036"/>
      <pos A="0.138647" C="0.467865" G="0.177379" T="0.21611"/>
      <pos A="0.21611" C="0.332304" G="0.21611" T="0.235476"/>
      <pos A="0.0999151" C="0.293573" G="0.293573" T="0.312938"/>
      <pos A="0.293573" C="0.312938" G="0.196744" T="0.196744"/>
      <pos A="0.429134" C="0.138647" G="0.235476" T="0.196744"/>
      <pos A="0.293573" C="0.177379" G="0.274207" T="0.254841"/>
      <pos A="0.312938" C="0.332304" G="0.21611" T="0.138647"/>
      <pos A="0.158013" C="0.274207" G="0.254841" T="0.312938"/>
      <pos A="0.0611842" C="0.0418183" G="0.371036" T="0.525962"/>
      <pos A="0.235476" C="0.138647" G="0.390402" T="0.235476"/>
      <pos A="0.21611" C="0.0224523" G="0.506597" T="0.254841"/>
      <pos A="0.196744" C="0.196744" G="0.312938" T="0.293573"/>
      <pos A="0.332304" C="0.119281" G="0.371036" T="0.177379"/>
      <pos A="0.0805491" C="0.158013" G="0.409768" T="0.35167"/>
      <pos A="0.274207" C="0.0611842" G="0.235476" T="0.429134"/>
      <pos A="0.254841" C="0.177379" G="0.312938" T="0.254841"/>
      <pos A="0.235476" C="0.274207" G="0.274207" T="0.21611"/>
      <pos A="0.0999151" C="0.487231" G="0.0611842" T="0.35167"/>
      <pos A="0.254841" C="0.235476" G="0.312938" T="0.196744"/>
      <pos A="0.274207" C="0.235476" G="0.196744" T="0.293573"/>
      <pos A="0.177379" C="0.293573" G="0.254841" T="0.274207"/>
      <pos A="0.0418183" C="0.274207" G="0.332304" T="0.35167"/>
      <pos A="0.603425" C="0.254841" G="0.0418183" T="0.0999151"/>
      <pos A="0.312938" C="0.119281" G="0.487231" T="0.0805491"/>
      <pos A="0.196744" C="0.35167" G="0.274207" T="0.177379"/>
      <pos A="0.196744" C="0.332304" G="0.293573" T="0.177379"/>
      <pos A="0.312938" C="0.235476" G="0.293573" T="0.158013"/>
    </motif>
    <motif db="0" id="M126" alt="O126" length="40" nsites="8" evalue="1.3e-003">
      <pos A="0.0853906" C="0.661523" G="0.25" T="0.00308642"/>
      <pos A="0.167696" C="0.167696" G="0.00308642" T="0.661523"/>
      <pos A="0.0853906" C="0.25" G="0.0853906" T="0.579218"/>
      <pos A="0.167696" C="0.25" G="0.0853906" T="0.496914"/>
      <pos A="0.0853906" C="0.00308642" G="0.496914" T="0.414609"/>
      <pos A="0.332304" C="0.0853906" G="0.496914" T="0.0853906"/>
      <pos A="0.167696" C="0.414609" G="0.0853906" T="0.332304"/>
      <pos A="0.0853906" C="0.25" G="0.414609" T="0.25"/>
      <pos A="0.00308642" C="0.0853906" G="0.332304" T="0.579218"/>
      <pos A="0.167696" C="0.332304" G="0.0853906" T="0.414609"/>
      <pos A="0.661523" C="0.00308642" G="0.00308642" T="0.332304"/>
      <pos A="0.25" C="0.00308642" G="0.579218" T="0.167696"/>
      <pos A="0.25" C="0.414609" G="0.0853906" T="0.25"/>
      <pos A="0.332304" C="0.167696" G="0.332304" T="0.167696"/>
      <pos A="0.25" C="0.00308642" G="0.414609" T="0.332304"/>
      <pos A="0.25" C="0.332304" G="0.167696" T="0.25"/>
      <pos A="0.496914" C="0.25" G="0.0853906" T="0.167696"/>
      <pos A="0.0853906" C="0.579218" G="0.167696" T="0.167696"/>
      <pos A="0.25" C="0.414609" G="0.0853906" T="0.25"/>
      <pos A="0.661523" C="0.25" G="0.00308642" T="0.0853906"/>
      <pos A="0.25" C="0.25" G="0.496914" T="0.00308642"/>
      <pos A="0.0853906" C="0.00308642" G="0.414609" T="0.496914"/>
      <pos A="0.414609" C="0.167696" G="0.0853906" T="0.332304"/>
      <pos A="0.332304" C="0.25" G="0.0853906" T="0.332304"/>
      <pos A="0.00308642" C="0.332304" G="0.0853906" T="0.579218"/>
      <pos A="0.0853906" C="0.167696" G="0.25" T="0.496914"/>
      <pos A="0.0853906" C="0.167696" G="0.332304" T="0.414609"/>
      <pos A="0.414609" C="0.167696" G="0.332304" T="0.0853906"/>
      <pos A="0.167696" C="0.332304" G="0.25" T="0.25"/>
      <pos A="0.167696" C="0.25" G="0.332304" T="0.25"/>
      <pos A="0.496914" C="0.332304" G="0.00308642" T="0.167696"/>
      <pos A="0.332304" C="0.0853906" G="0.167696" T="0.414609"/>
      <pos A="0.332304" C="0.167696" G="0.25" T="0.25"/>
      <pos A="0.25" C="0.332304" G="0.0853906" T="0.332304"/>
      <pos A="0.414609" C="0.00308642" G="0.496914" T="0.0853906"/>
      <pos A="0.25" C="0.25" G="0.414609" T="0.0853906"/>
      <pos A="0.0853906" C="0.332304" G="0.496914" T="0.0853906"/>
      <pos A="0.332304" C="0.00308642" G="0.00308642" T="0.661523"/>
      <pos A="0.25" C="0.0853906" G="0.496914" T="0.167696"/>
      <pos A="0.25" C="0.25" G="0.414609" T="0.0853906"/>
    </motif>
    <motif db="0" id="M127" alt="O127" length="40" nsites="8" evalue="1.3e-003">
      <pos A="0.273814" C="0.263787" G="0.178558" T="0.283841"/>
      <pos A="0.364056" C="0.193598" G="0.233707" T="0.208639"/>
      <pos A="0.283841" C="0.15349" G="0.308909" T="0.25376"/>
      <pos A="0.399151" C="0.283841" G="0.178558" T="0.13845"/>
      <pos A="0.233707" C="0.328962" G="0.173545" T="0.263787"/>
      <pos A="0.25376" C="0.258773" G="0.0732751" T="0.414192"/>
      <pos A="0.263787" C="0.313922" G="0.263787" T="0.158504"/>
      <pos A="0.228692" C="0.384111" G="0.288854" T="0.0983427"/>
      <pos A="0.394137" C="0.15349" G="0.273814" T="0.178558"/>
      <pos A="0.268801" C="0.178558" G="0.208639" T="0.344003"/>
      <pos A="0.193598" C="0.228692" G="0.25376" T="0.323949"/>
      <pos A="0.0983427" C="0.409178" G="0.173545" T="0.318935"/>
      <pos A="0.243733" C="0.228692" G="0.168531" T="0.359043"/>
      <pos A="0.243733" C="0.349016" G="0.128424" T="0.278828"/>
      <pos A="0.288854" C="0.113383" G="0.283841" T="0.313922"/>
      <pos A="0.143464" C="0.178558" G="0.469339" T="0.208639"/>
      <pos A="0.13845" C="0.379097" G="0.173545" T="0.308909"/>
      <pos A="0.213652" C="0.203626" G="0.183571" T="0.399151"/>
      <pos A="0.208639" C="0.248747" G="0.313922" T="0.228692"/>
      <pos A="0.419205" C="0.25376" G="0.163518" T="0.163518"/>
      <pos A="0.268801" C="0.133437" G="0.278828" T="0.318935"/>
      <pos A="0.303895" C="0.188585" G="0.349016" T="0.158504"/>
      <pos A="0.178558" C="0.293868" G="0.268801" T="0.258773"/>
      <pos A="0.364056" C="0.13845" G="0.243733" T="0.25376"/>
      <pos A="0.218666" C="0.404164" G="0.183571" T="0.193598"/>
      <pos A="0.434245" C="0.208639" G="0.213652" T="0.143464"/>
      <pos A="0.288854" C="0.123409" G="0.113383" T="0.474353"/>
      <pos A="0.133437" C="0.333975" G="0.333975" T="0.198612"/>
      <pos A="0.344003" C="0.183571" G="0.228692" T="0.243733"/>
      <pos A="0.308909" C="0.193598" G="0.258773" T="0.23872"/>
      <pos A="0.213652" C="0.258773" G="0.143464" T="0.384111"/>
      <pos A="0.333975" C="0.183571" G="0.198612" T="0.283841"/>
      <pos A="0.188585" C="0.258773" G="0.263787" T="0.288854"/>
      <pos A="0.313922" C="0.33899" G="0.218666" T="0.128424"/>
      <pos A="0.364056" C="0.193598" G="0.0883151" T="0.35403"/>
      <pos A="0.268801" C="0.243733" G="0.258773" T="0.228692"/>
      <pos A="0.193598" C="0.173545" G="0.35403" T="0.278828"/>
      <pos A="0.35403" C="0.218666" G="0.248747" T="0.178558"/>
      <pos A="0.173545" C="0.273814" G="0.374084" T="0.178558"/>
      <pos A="0.258773" C="0.288854" G="0.243733" T="0.208639"/>
    </motif>
    <motif db="0" id="M13" alt="O13" length="40" nsites="8" evalue="1.3e-003">
      <pos A="0.230133" C="0.127962" G="0.445828" T="0.196076"/>
      <pos A="0.173372" C="0.139315" G="0.298248" T="0.389067"/>
      <pos A="0.207429" C="0.0939052" G="0.343657" T="0.355009"/>
      <pos A="0.377714" C="0.355009" G="0.207429" T="0.0598479"/>
      <pos A="0.286895" C="0.3096" G="0.11661" T="0.286895"/>
      <pos A="0.230133" C="0.570704" G="0.150667" T="0.0484958"/>
      <pos A="0.547999" C="0.184724" G="0.0939052" T="0.173372"/>
      <pos A="0.332304" C="0.0939052" G="0.230133" T="0.343657"/>
      <pos A="0.298248" C="0.207429" G="0.343657" T="0.150667"/>
      <pos A="0.218781" C="0.139315" G="0.196076" T="0.445828"/>
      <pos A="0.298248" C="0.184724" G="0.479885" T="0.0371437"/>
      <pos A="0.298248" C="0.264191" G="0.105257" T="0.332304"/>
      <pos A="0.45718" C="0.275543" G="0.218781" T="0.0484958"/>
      <pos A="0.150667" C="0.184724" G="0.264191" T="0.400419"/>
      <pos A="0.105257" C="0.275543" G="0.264191" T="0.355009"/>
      <pos A="0.275543" C="0.173372" G="0.105257" T="0.445828"/>
      <pos A="0.252839" C="0.207429" G="0.366361" T="0.173372"/>
      <pos A="0.230133" C="0.218781" G="0.377714" T="0.173372"/>
      <pos A="0.241485" C="0.320952" G="0.3096" T="0.127962"/>
      <pos A="0.3096" C="0.173372" G="0.184724" T="0.332304"/>
      <pos A="0.264191" C="0.332304" G="0.264191" T="0.139315"/>
      <pos A="0.366361" C="0.139315" G="0.16202" T="0.332304"/>
      <pos A="0.184724" C="0.16202" G="0.320952" T="0.332304"/>
      <pos A="0.241485" C="0.286895" G="0.275543" T="0.196076"/>
      <pos A="0.207429" C="0.196076" G="0.16202" T="0.434476"/>
      <pos A="0.264191" C="0.139315" G="0.468532" T="0.127962"/>
      <pos A="0.355009" C="0.0484958" G="0.343657" T="0.252839"/>
      <pos A="0.320952" C="0.105257" G="0.286895" T="0.286895"/>
      <pos A="0.184724" C="0.298248" G="0.366361" T="0.150667"/>
      <pos A="0.3096" C="0.230133" G="0.127962" T="0.332304"/>
      <pos A="0.218781" C="0.230133" G="0.218781" T="0.332304"/>
      <pos A="0.423123" C="0.16202" G="0.264191" T="0.150667"/>
      <pos A="0.3096" C="0.173372" G="0.173372" T="0.343657"/>
      <pos A="0.332304" C="0.298248" G="0.105257" T="0.264191"/>
      <pos A="0.173372" C="0.139315" G="0.298248" T="0.389067"/>
      <pos A="0.3096" C="0.184724" G="0.275543" T="0.230133"/>
      <pos A="0.241485" C="0.366361" G="0.0825531" T="0.3096"/>
      <pos A="0.411771" C="0.252839" G="0.105257" T="0.230133"/>
      <pos A="0.264191" C="0.207429" G="0.173372" T="0.355009"/>
      <pos A="0.411771" C="0.241485" G="0.286895" T="0.0598479"/>
    </motif>
    <motif db="0" id="M14" alt="O14" length="40" nsites="8" evalue="1.3e-003">
      <pos A="0.293868" C="0.158504" G="0.213652" T="0.333975"/>
      <pos A="0.283841" C="0.283841" G="0.123409" T="0.308909"/>
      <pos A="0.318935" C="0.213652" G="0.118396" T="0.349016"/>
      <pos A="0.0983427" C="0.193598" G="0.469339" T="0.23872"/>
      <pos A="0.148477" C="0.198612" G="0.203626" T="0.449286"/>
      <pos A="0.203626" C="0.15349" G="0.35403" T="0.288854"/>
      <pos A="0.293868" C="0.414192" G="0.183571" T="0.108369"/>
      <pos A="0.298881" C="0.283841" G="0.23872" T="0.178558"/>
      <pos A="0.248747" C="0.193598" G="0.359043" T="0.198612"/>
      <pos A="0.268801" C="0.218666" G="0.35403" T="0.158504"/>
      <pos A="0.36907" C="0.203626" G="0.158504" T="0.268801"/>
      <pos A="0.328962" C="0.243733" G="0.203626" T="0.223679"/>
      <pos A="0.0983427" C="0.218666" G="0.36907" T="0.313922"/>
      <pos A="0.298881" C="0.389124" G="0.0732751" T="0.23872"/>
      <pos A="0.313922" C="0.213652" G="0.108369" T="0.364056"/>
      <pos A="0.248747" C="0.328962" G="0.313922" T="0.108369"/>
      <pos A="0.278828" C="0.283841" G="0.133437" T="0.303895"/>
      <pos A="0.278828" C="0.303895" G="0.123409" T="0.293868"/>
      <pos A="0.163518" C="0.248747" G="0.178558" T="0.409178"/>
      <pos A="0.193598" C="0.188585" G="0.313922" T="0.303895"/>
      <pos A="0.258773" C="0.318935" G="0.193598" T="0.228692"/>
      <pos A="0.359043" C="0.0682617" G="0.248747" T="0.323949"/>
      <pos A="0.268801" C="0.223679" G="0.243733" T="0.263787"/>
      <pos A="0.248747" C="0.318935" G="0.223679" T="0.208639"/>
      <pos A="0.344003" C="0.308909" G="0.148477" T="0.198612"/>
      <pos A="0.258773" C="0.108369" G="0.313922" T="0.318935"/>
      <pos A="0.188585" C="0.173545" G="0.379097" T="0.258773"/>
      <pos A="0.183571" C="0.278828" G="0.23872" T="0.298881"/>
      <pos A="0.243733" C="0.228692" G="0.278828" T="0.248747"/>
      <pos A="0.293868" C="0.278828" G="0.268801" T="0.158504"/>
      <pos A="0.183571" C="0.283841" G="0.374084" T="0.158504"/>
      <pos A="0.454299" C="0.228692" G="0.13845" T="0.178558"/>
      <pos A="0.213652" C="0.233707" G="0.323949" T="0.228692"/>
      <pos A="0.248747" C="0.278828" G="0.208639" T="0.263787"/>
      <pos A="0.228692" C="0.25376" G="0.248747" T="0.268801"/>
      <pos A="0.228692" C="0.188585" G="0.25376" T="0.328962"/>
      <pos A="0.424218" C="0.188585" G="0.178558" T="0.208639"/>
      <pos A="0.23872" C="0.223679" G="0.173545" T="0.364056"/>
      <pos A="0.213652" C="0.248747" G="0.248747" T="0.288854"/>
      <pos A="0.268801" C="0.308909" G="0.268801" T="0.15349"/>
    </motif>
    <motif db="0" id="M15" alt="O15" length="40" nsites="8" evalue="1.3e-003">
      <pos A="0.233707" C="0.198612" G="0.449286" T="0.118396"/>
      <pos A="0.414192" C="0.228692" G="0.133437" T="0.223679"/>
      <pos A="0.323949" C="0.178558" G="0.208639" T="0.288854"/>
      <pos A="0.143464" C="0.454299" G="0.223679" T="0.178558"/>
      <pos A="0.273814" C="0.248747" G="0.183571" T="0.293868"/>
      <pos A="0.118396" C="0.283841" G="0.23872" T="0.359043"/>
      <pos A="0.193598" C="0.283841" G="0.198612" T="0.323949"/>
      <pos A="0.133437" C="0.359043" G="0.143464" T="0.364056"/>
      <pos A="0.133437" C="0.298881" G="0.23872" T="0.328962"/>
      <pos A="0.263787" C="0.208639" G="0.113383" T="0.414192"/>
      <pos A="0.218666" C="0.268801" G="0.439258" T="0.0732751"/>
      <pos A="0.49942" C="0.0632484" G="0.283841" T="0.15349"/>
      <pos A="0.213652" C="0.183571" G="0.298881" T="0.303895"/>
      <pos A="0.223679" C="0.218666" G="0.283841" T="0.273814"/>
      <pos A="0.389124" C="0.168531" G="0.193598" T="0.248747"/>
      <pos A="0.323949" C="0.218666" G="0.178558" T="0.278828"/>
      <pos A="0.268801" C="0.203626" G="0.243733" T="0.283841"/>
      <pos A="0.213652" C="0.233707" G="0.263787" T="0.288854"/>
      <pos A="0.148477" C="0.419205" G="0.188585" T="0.243733"/>
      <pos A="0.414192" C="0.0983427" G="0.198612" T="0.288854"/>
      <pos A="0.23872" C="0.178558" G="0.278828" T="0.303895"/>
      <pos A="0.218666" C="0.228692" G="0.163518" T="0.389124"/>
      <pos A="0.23872" C="0.23872" G="0.223679" T="0.298881"/>
      <pos A="0.268801" C="0.25376" G="0.349016" T="0.128424"/>
      <pos A="0.268801" C="0.233707" G="0.208639" T="0.288854"/>
      <pos A="0.258773" C="0.349016" G="0.213652" T="0.178558"/>
      <pos A="0.203626" C="0.273814" G="0.248747" T="0.273814"/>
      <pos A="0.218666" C="0.178558" G="0.293868" T="0.308909"/>
      <pos A="0.223679" C="0.213652" G="0.273814" T="0.288854"/>
      <pos A="0.333975" C="0.163518" G="0.223679" T="0.278828"/>
      <pos A="0.193598" C="0.263787" G="0.243733" T="0.298881"/>
      <pos A="0.203626" C="0.303895" G="0.178558" T="0.313922"/>
      <pos A="0.359043" C="0.168531" G="0.188585" T="0.283841"/>
      <pos A="0.308909" C="0.163518" G="0.374084" T="0.15349"/>
      <pos A="0.15349" C="0.379097" G="0.298881" T="0.168531"/>
      <pos A="0.328962" C="0.268801" G="0.208639" T="0.193598"/>
      <pos A="0.374084" C="0.213652" G="0.13845" T="0.273814"/>
      <pos A="0.203626" C="0.233707" G="0.303895" T="0.258773"/>
      <pos A="0.424218" C="0.203626" G="0.118396" T="0.25376"/>
      <pos A="0.283841" C="0.303895" G="0.268801" T="0.143464"/>
    </motif>
    <motif db="0" id="M16" alt="O16" length="40" nsites="8" evalue="1.3e-003">
      <pos A="0.00308642" C="0.126543" G="0.62037" T="0.25"/>
      <pos A="0.126543" C="0.00308642" G="0.558642" T="0.311728"/>
      <pos A="0.25" C="0.25" G="0.126543" T="0.373457"/>
      <pos A="0.373457" C="0.0648148" G="0.558642" T="0.00308642"/>
      <pos A="0.373457" C="0.496914" G="0.126543" T="0.00308642"/>
      <pos A="0.496914" C="0.25" G="0.0648148" T="0.188272"/>
      <pos A="0.25" C="0.311728" G="0.373457" T="0.0648148"/>
      <pos A="0.25" C="0.25" G="0.188272" T="0.311728"/>
      <pos A="0.373457" C="0.25" G="0.0648148" T="0.311728"/>
      <pos A="0.0648148" C="0.188272" G="0.311728" T="0.435185"/>
      <pos A="0.188272" C="0.0648148" G="0.373457" T="0.373457"/>
      <pos A="0.311728" C="0.126543" G="0.435185" T="0.126543"/>
      <pos A="0.435185" C="0.188272" G="0.0648148" T="0.311728"/>
      <pos A="0.25" C="0.25" G="0.126543" T="0.373457"/>
      <pos A="0.0648148" C="0.373457" G="0.0648148" T="0.496914"/>
      <pos A="0.00308642" C="0.496914" G="0.373457" T="0.126543"/>
      <pos A="0.373457" C="0.373457" G="0.126543" T="0.126543"/>
      <pos A="0.0648148" C="0.25" G="0.311728" T="0.373457"/>
      <pos A="0.496914" C="0.311728" G="0.00308642" T="0.188272"/>
      <pos A="0.0648148" C="0.188272" G="0.25" T="0.496914"/>
      <pos A="0.373457" C="0.188272" G="0.126543" T="0.311728"/>
      <pos A="0.126543" C="0.435185" G="0.25" T="0.188272"/>
      <pos A="0.25" C="0.0648148" G="0.373457" T="0.311728"/>
      <pos A="0.126543" C="0.311728" G="0.311728" T="0.25"/>
      <pos A="0.25" C="0.25" G="0.373457" T="0.126543"/>
      <pos A="0.311728" C="0.126543" G="0.188272" T="0.373457"/>
      <pos A="0.435185" C="0.188272" G="0.00308642" T="0.373457"/>
      <pos A="0.435185" C="0.00308642" G="0.373457" T="0.188272"/>
      <pos A="0.311728" C="0.0648148" G="0.435185" T="0.188272"/>
      <pos A="0.496914" C="0.126543" G="0.0648148" T="0.311728"/>
      <pos A="0.25" C="0.00308642" G="0.373457" T="0.373457"/>
      <pos A="0.435185" C="0.311728" G="0.188272" T="0.0648148"/>
      <pos A="0.558642" C="0.0648148" G="0.0648148" T="0.311728"/>
      <pos A="0.188272" C="0.00308642" G="0.0648148" T="0.743827"/>
      <pos A="0.188272" C="0.0648148" G="0.558642" T="0.188272"/>
      <pos A="0.373457" C="0.126543" G="0.25" T="0.25"/>
      <pos A="0.311728" C="0.311728" G="0.126543" T="0.25"/>
      <pos A="0.25" C="0.00308642" G="0.25" T="0.496914"/>
      <pos A="0.496914" C="0.0648148" G="0.188272" T="0.25"/>
      <pos A="0.311728" C="0.126543" G="0.188272" T="0.373457"/>
    </motif>
    <motif db="0" id="M17" alt="O17" length="40" nsites="8" evalue="1.3e-003">
      <pos A="0.216633" C="0.10986" G="0.163246" T="0.510261"/>
      <pos A="0.136553" C="0.18994" G="0.3501" T="0.323406"/>
      <pos A="0.296713" C="0.296713" G="0.216633" T="0.18994"/>
      <pos A="0.163246" C="0.3501" G="0.3501" T="0.136553"/>
      <pos A="0.296713" C="0.18994" G="0.163246" T="0.3501"/>
      <pos A="0.243326" C="0.18994" G="0.18994" T="0.376793"/>
      <pos A="0.243326" C="0.10986" G="0.0297798" T="0.617034"/>
      <pos A="0.27002" C="0.163246" G="0.376793" T="0.18994"/>
      <pos A="0.163246" C="0.18994" G="0.27002" T="0.376793"/>
      <pos A="0.0564731" C="0.10986" G="0.536954" T="0.296713"/>
      <pos A="0.376793" C="0.243326" G="0.18994" T="0.18994"/>
      <pos A="0.163246" C="0.510261" G="0.18994" T="0.136553"/>
      <pos A="0.136553" C="0.323406" G="0.243326" T="0.296713"/>
      <pos A="0.18994" C="0.136553" G="0.296713" T="0.376793"/>
      <pos A="0.136553" C="0.697114" G="0.0831664" T="0.0831664"/>
      <pos A="0.27002" C="0.376793" G="0.10986" T="0.243326"/>
      <pos A="0.00308642" C="0.43018" G="0.376793" T="0.18994"/>
      <pos A="0.0564731" C="0.536954" G="0.136553" T="0.27002"/>
      <pos A="0.483566" C="0.243326" G="0.10986" T="0.163246"/>
      <pos A="0.136553" C="0.536954" G="0.10986" T="0.216633"/>
      <pos A="0.403486" C="0.136553" G="0.136553" T="0.323406"/>
      <pos A="0.27002" C="0.243326" G="0.323406" T="0.163246"/>
      <pos A="0.403486" C="0.296713" G="0.27002" T="0.0297798"/>
      <pos A="0.323406" C="0.376793" G="0.163246" T="0.136553"/>
      <pos A="0.216633" C="0.18994" G="0.216633" T="0.376793"/>
      <pos A="0.296713" C="0.296713" G="0.27002" T="0.136553"/>
      <pos A="0.163246" C="0.3501" G="0.216633" T="0.27002"/>
      <pos A="0.216633" C="0.403486" G="0.163246" T="0.216633"/>
      <pos A="0.243326" C="0.403486" G="0.243326" T="0.10986"/>
      <pos A="0.18994" C="0.216633" G="0.18994" T="0.403486"/>
      <pos A="0.18994" C="0.136553" G="0.323406" T="0.3501"/>
      <pos A="0.10986" C="0.243326" G="0.323406" T="0.323406"/>
      <pos A="0.0564731" C="0.3501" G="0.296713" T="0.296713"/>
      <pos A="0.27002" C="0.376793" G="0.243326" T="0.10986"/>
      <pos A="0.18994" C="0.243326" G="0.323406" T="0.243326"/>
      <pos A="0.243326" C="0.0297798" G="0.3501" T="0.376793"/>
      <pos A="0.403486" C="0.18994" G="0.216633" T="0.18994"/>
      <pos A="0.243326" C="0.10986" G="0.376793" T="0.27002"/>
      <pos A="0.18994" C="0.243326" G="0.403486" T="0.163246"/>
      <pos A="0.563647" C="0.163246" G="0.0564731" T="0.216633"/>
    </motif>
    <motif db="0" id="M18" alt="O18" length="40" nsites="8" evalue="1.3e-003">
      <pos A="0.459313" C="0.23872" G="0.218666" T="0.0833017"/>
      <pos A="0.313922" C="0.263787" G="0.143464" T="0.278828"/>
      <pos A="0.143464" C="0.318935" G="0.273814" T="0.263787"/>
      <pos A="0.389124" C="0.198612" G="0.188585" T="0.223679"/>
      <pos A="0.158504" C="0.263787" G="0.218666" T="0.359043"/>
      <pos A="0.409178" C="0.183571" G="0.143464" T="0.263787"/>
      <pos A="0.308909" C="0.208639" G="0.283841" T="0.198612"/>
      <pos A="0.183571" C="0.208639" G="0.208639" T="0.399151"/>
      <pos A="0.133437" C="0.434245" G="0.198612" T="0.233707"/>
      <pos A="0.123409" C="0.198612" G="0.258773" T="0.419205"/>
      <pos A="0.173545" C="0.218666" G="0.36907" T="0.23872"/>
      <pos A="0.25376" C="0.364056" G="0.293868" T="0.0883151"/>
      <pos A="0.344003" C="0.323949" G="0.123409" T="0.208639"/>
      <pos A="0.344003" C="0.178558" G="0.148477" T="0.328962"/>
      <pos A="0.198612" C="0.113383" G="0.328962" T="0.359043"/>
      <pos A="0.228692" C="0.288854" G="0.298881" T="0.183571"/>
      <pos A="0.344003" C="0.178558" G="0.173545" T="0.303895"/>
      <pos A="0.313922" C="0.128424" G="0.36907" T="0.188585"/>
      <pos A="0.303895" C="0.364056" G="0.183571" T="0.148477"/>
      <pos A="0.318935" C="0.328962" G="0.113383" T="0.23872"/>
      <pos A="0.228692" C="0.258773" G="0.0933294" T="0.419205"/>
      <pos A="0.168531" C="0.248747" G="0.278828" T="0.303895"/>
      <pos A="0.318935" C="0.123409" G="0.25376" T="0.303895"/>
      <pos A="0.268801" C="0.243733" G="0.298881" T="0.188585"/>
      <pos A="0.258773" C="0.293868" G="0.223679" T="0.223679"/>
      <pos A="0.283841" C="0.183571" G="0.168531" T="0.364056"/>
      <pos A="0.173545" C="0.208639" G="0.318935" T="0.298881"/>
      <pos A="0.263787" C="0.263787" G="0.263787" T="0.208639"/>
      <pos A="0.288854" C="0.243733" G="0.128424" T="0.33899"/>
      <pos A="0.208639" C="0.288854" G="0.298881" T="0.203626"/>
      <pos A="0.288854" C="0.243733" G="0.223679" T="0.243733"/>
      <pos A="0.283841" C="0.183571" G="0.223679" T="0.308909"/>
      <pos A="0.133437" C="0.273814" G="0.288854" T="0.303895"/>
      <pos A="0.35403" C="0.223679" G="0.258773" T="0.163518"/>
      <pos A="0.193598" C="0.273814" G="0.208639" T="0.323949"/>
      <pos A="0.328962" C="0.0833017" G="0.313922" T="0.273814"/>
      <pos A="0.333975" C="0.278828" G="0.263787" T="0.123409"/>
      <pos A="0.278828" C="0.23872" G="0.313922" T="0.168531"/>
      <pos A="0.323949" C="0.203626" G="0.13845" T="0.333975"/>
      <pos A="0.15349" C="0.374084" G="0.218666" T="0.25376"/>
    </motif>
    <motif db="0" id="M19" alt="O19" length="40" nsites="8" evalue="1.3e-003">
      <pos A="0.332304" C="0.155033" G="0.104384" T="0.408278"/>
      <pos A="0.256331" C="0.30698" G="0.104384" T="0.332304"/>
      <pos A="0.129709" C="0.256331" G="0.30698" T="0.30698"/>
      <pos A="0.0537353" C="0.205682" G="0.332304" T="0.408278"/>
      <pos A="0.180358" C="0.180358" G="0.30698" T="0.332304"/>
      <pos A="0.256331" C="0.357629" G="0.0537353" T="0.332304"/>
      <pos A="0.281655" C="0.0790598" G="0.357629" T="0.281655"/>
      <pos A="0.205682" C="0.357629" G="0.205682" T="0.231006"/>
      <pos A="0.256331" C="0.256331" G="0.155033" T="0.332304"/>
      <pos A="0.332304" C="0.433602" G="0.205682" T="0.0284109"/>
      <pos A="0.433602" C="0.30698" G="0.129709" T="0.129709"/>
      <pos A="0.231006" C="0.357629" G="0.0284109" T="0.382953"/>
      <pos A="0.0537353" C="0.231006" G="0.382953" T="0.332304"/>
      <pos A="0.281655" C="0.30698" G="0.104384" T="0.30698"/>
      <pos A="0.458926" C="0.0284109" G="0.104384" T="0.408278"/>
      <pos A="0.231006" C="0.256331" G="0.408278" T="0.104384"/>
      <pos A="0.281655" C="0.129709" G="0.231006" T="0.357629"/>
      <pos A="0.129709" C="0.155033" G="0.534901" T="0.180358"/>
      <pos A="0.281655" C="0.382953" G="0.281655" T="0.0537353"/>
      <pos A="0.155033" C="0.382953" G="0.155033" T="0.30698"/>
      <pos A="0.104384" C="0.155033" G="0.205682" T="0.534901"/>
      <pos A="0.0790598" C="0.231006" G="0.332304" T="0.357629"/>
      <pos A="0.256331" C="0.30698" G="0.0790598" T="0.357629"/>
      <pos A="0.155033" C="0.458926" G="0.129709" T="0.256331"/>
      <pos A="0.30698" C="0.180358" G="0.0790598" T="0.433602"/>
      <pos A="0.30698" C="0.205682" G="0.281655" T="0.205682"/>
      <pos A="0.382953" C="0.205682" G="0.0790598" T="0.332304"/>
      <pos A="0.231006" C="0.129709" G="0.382953" T="0.256331"/>
      <pos A="0.281655" C="0.205682" G="0.00308642" T="0.509576"/>
      <pos A="0.332304" C="0.205682" G="0.332304" T="0.129709"/>
      <pos A="0.129709" C="0.231006" G="0.231006" T="0.408278"/>
      <pos A="0.180358" C="0.256331" G="0.155033" T="0.408278"/>
      <pos A="0.256331" C="0.382953" G="0.281655" T="0.0790598"/>
      <pos A="0.0284109" C="0.433602" G="0.357629" T="0.180358"/>
      <pos A="0.484251" C="0.155033" G="0.155033" T="0.205682"/>
      <pos A="0.104384" C="0.205682" G="0.104384" T="0.58555"/>
      <pos A="0.205682" C="0.256331" G="0.433602" T="0.104384"/>
      <pos A="0.30698" C="0.155033" G="0.281655" T="0.256331"/>
      <pos A="0.205682" C="0.104384" G="0.433602" T="0.256331"/>
      <pos A="0.357629" C="0.256331" G="0.357629" T="0.0284109"/>
    </motif>
    <motif db="0" id="M2" alt="O2" length="40" nsites="8" evalue="1.3e-003">
      <pos A="0.333975" C="0.308909" G="0.103356" T="0.25376"/>
      <pos A="0.263787" C="0.168531" G="0.208639" T="0.359043"/>
      <pos A="0.118396" C="0.303895" G="0.404164" T="0.173545"/>
      <pos A="0.268801" C="0.163518" G="0.178558" T="0.389124"/>
      <pos A="0.25376" C="0.213652" G="0.298881" T="0.233707"/>
      <pos A="0.223679" C="0.258773" G="0.323949" T="0.193598"/>
      <pos A="0.273814" C="0.198612" G="0.344003" T="0.183571"/>
      <pos A="0.243733" C="0.198612" G="0.178558" T="0.379097"/>
      <pos A="0.108369" C="0.504434" G="0.0632484" T="0.323949"/>
      <pos A="0.318935" C="0.203626" G="0.15349" T="0.323949"/>
      <pos A="0.293868" C="0.243733" G="0.243733" T="0.218666"/>
      <pos A="0.36907" C="0.163518" G="0.243733" T="0.223679"/>
      <pos A="0.258773" C="0.223679" G="0.293868" T="0.223679"/>
      <pos A="0.208639" C="0.364056" G="0.168531" T="0.258773"/>
      <pos A="0.208639" C="0.233707" G="0.173545" T="0.384111"/>
      <pos A="0.288854" C="0.268801" G="0.248747" T="0.193598"/>
      <pos A="0.344003" C="0.323949" G="0.183571" T="0.148477"/>
      <pos A="0.243733" C="0.193598" G="0.268801" T="0.293868"/>
      <pos A="0.233707" C="0.168531" G="0.318935" T="0.278828"/>
      <pos A="0.178558" C="0.0933294" G="0.349016" T="0.379097"/>
      <pos A="0.449286" C="0.148477" G="0.23872" T="0.163518"/>
      <pos A="0.298881" C="0.228692" G="0.349016" T="0.123409"/>
      <pos A="0.208639" C="0.374084" G="0.128424" T="0.288854"/>
      <pos A="0.248747" C="0.188585" G="0.163518" T="0.399151"/>
      <pos A="0.23872" C="0.233707" G="0.198612" T="0.328962"/>
      <pos A="0.33899" C="0.233707" G="0.173545" T="0.25376"/>
      <pos A="0.243733" C="0.349016" G="0.0732751" T="0.333975"/>
      <pos A="0.278828" C="0.198612" G="0.25376" T="0.268801"/>
      <pos A="0.248747" C="0.213652" G="0.298881" T="0.23872"/>
      <pos A="0.223679" C="0.263787" G="0.318935" T="0.193598"/>
      <pos A="0.349016" C="0.163518" G="0.203626" T="0.283841"/>
      <pos A="0.273814" C="0.183571" G="0.213652" T="0.328962"/>
      <pos A="0.0983427" C="0.33899" G="0.288854" T="0.273814"/>
      <pos A="0.223679" C="0.364056" G="0.213652" T="0.198612"/>
      <pos A="0.283841" C="0.298881" G="0.173545" T="0.243733"/>
      <pos A="0.308909" C="0.298881" G="0.318935" T="0.0732751"/>
      <pos A="0.283841" C="0.0582351" G="0.35403" T="0.303895"/>
      <pos A="0.303895" C="0.25376" G="0.198612" T="0.243733"/>
      <pos A="0.359043" C="0.183571" G="0.233707" T="0.223679"/>
      <pos A="0.208639" C="0.178558" G="0.263787" T="0.349016"/>
    </motif>
    <motif db="0" id="M21" alt="O21" length="40" nsites="8" evalue="1.3e-003">
      <pos A="0.398148" C="0.299383" G="0.299383" T="0.00308642"/>
      <pos A="0.200617" C="0.00308642" G="0.398148" T="0.398148"/>
      <pos A="0.101852" C="0.00308642" G="0.694444" T="0.200617"/>
      <pos A="0.299383" C="0.398148" G="0.200617" T="0.101852"/>
      <pos A="0.694444" C="0.101852" G="0.00308642" T="0.200617"/>
      <pos A="0.101852" C="0.200617" G="0.398148" T="0.299383"/>
      <pos A="0.299383" C="0.200617" G="0.299383" T="0.200617"/>
      <pos A="0.398148" C="0.00308642" G="0.200617" T="0.398148"/>
      <pos A="0.00308642" C="0.299383" G="0.496914" T="0.200617"/>
      <pos A="0.496914" C="0.101852" G="0.101852" T="0.299383"/>
      <pos A="0.101852" C="0.595679" G="0.101852" T="0.200617"/>
      <pos A="0.00308642" C="0.299383" G="0.200617" T="0.496914"/>
      <pos A="0.299383" C="0.398148" G="0.200617" T="0.101852"/>
      <pos A="0.101852" C="0.694444" G="0.00308642" T="0.200617"/>
      <pos A="0.496914" C="0.496914" G="0.00308642" T="0.00308642"/>
      <pos A="0.398148" C="0.398148" G="0.101852" T="0.101852"/>
      <pos A="0.496914" C="0.299383" G="0.200617" T="0.00308642"/>
      <pos A="0.299383" C="0.200617" G="0.299383" T="0.200617"/>
      <pos A="0.299383" C="0.101852" G="0.299383" T="0.299383"/>
      <pos A="0.398148" C="0.200617" G="0.299383" T="0.101852"/>
      <pos A="0.200617" C="0.496914" G="0.101852" T="0.200617"/>
      <pos A="0.101852" C="0.101852" G="0.299383" T="0.496914"/>
      <pos A="0.200617" C="0.00308642" G="0.496914" T="0.299383"/>
      <pos A="0.101852" C="0.398148" G="0.200617" T="0.299383"/>
      <pos A="0.101852" C="0.00308642" G="0.299383" T="0.595679"/>
      <pos A="0.299383" C="0.101852" G="0.595679" T="0.00308642"/>
      <pos A="0.496914" C="0.101852" G="0.101852" T="0.299383"/>
      <pos A="0.00308642" C="0.299383" G="0.200617" T="0.496914"/>
      <pos A="0.00308642" C="0.00308642" G="0.496914" T="0.496914"/>
      <pos A="0.299383" C="0.299383" G="0.00308642" T="0.398148"/>
      <pos A="0.00308642" C="0.595679" G="0.00308642" T="0.398148"/>
      <pos A="0.595679" C="0.101852" G="0.200617" T="0.101852"/>
      <pos A="0.200617" C="0.299383" G="0.496914" T="0.00308642"/>
      <pos A="0.398148" C="0.200617" G="0.299383" T="0.101852"/>
      <pos A="0.00308642" C="0.200617" G="0.200617" T="0.595679"/>
      <pos A="0.00308642" C="0.101852" G="0.694444" T="0.200617"/>
      <pos A="0.299383" C="0.101852" G="0.101852" T="0.496914"/>
      <pos A="0.398148" C="0.200617" G="0.101852" T="0.299383"/>
      <pos A="0.00308642" C="0.299383" G="0.595679" T="0.101852"/>
      <pos A="0.398148" C="0.101852" G="0.299383" T="0.200617"/>
    </motif>
    <motif db="0" id="M22" alt="O22" length="40" nsites="8" evalue="1.3e-003">
      <pos A="0.364056" C="0.228692" G="0.233707" T="0.173545"/>
      <pos A="0.278828" C="0.25376" G="0.263787" T="0.203626"/>
      <pos A="0.15349" C="0.333975" G="0.148477" T="0.364056"/>
      <pos A="0.35403" C="0.188585" G="0.23872" T="0.218666"/>
      <pos A="0.364056" C="0.218666" G="0.118396" T="0.298881"/>
      <pos A="0.233707" C="0.298881" G="0.318935" T="0.148477"/>
      <pos A="0.243733" C="0.328962" G="0.183571" T="0.243733"/>
      <pos A="0.298881" C="0.288854" G="0.208639" T="0.203626"/>
      <pos A="0.328962" C="0.278828" G="0.223679" T="0.168531"/>
      <pos A="0.193598" C="0.308909" G="0.288854" T="0.208639"/>
      <pos A="0.183571" C="0.0933294" G="0.23872" T="0.48438"/>
      <pos A="0.148477" C="0.298881" G="0.268801" T="0.283841"/>
      <pos A="0.213652" C="0.168531" G="0.143464" T="0.474353"/>
      <pos A="0.273814" C="0.283841" G="0.233707" T="0.208639"/>
      <pos A="0.258773" C="0.263787" G="0.248747" T="0.228692"/>
      <pos A="0.333975" C="0.173545" G="0.243733" T="0.248747"/>
      <pos A="0.248747" C="0.318935" G="0.308909" T="0.123409"/>
      <pos A="0.33899" C="0.188585" G="0.203626" T="0.268801"/>
      <pos A="0.263787" C="0.233707" G="0.223679" T="0.278828"/>
      <pos A="0.183571" C="0.198612" G="0.233707" T="0.384111"/>
      <pos A="0.263787" C="0.198612" G="0.298881" T="0.23872"/>
      <pos A="0.268801" C="0.158504" G="0.178558" T="0.394137"/>
      <pos A="0.0883151" C="0.288854" G="0.359043" T="0.263787"/>
      <pos A="0.379097" C="0.303895" G="0.118396" T="0.198612"/>
      <pos A="0.248747" C="0.248747" G="0.228692" T="0.273814"/>
      <pos A="0.203626" C="0.258773" G="0.288854" T="0.248747"/>
      <pos A="0.148477" C="0.364056" G="0.323949" T="0.163518"/>
      <pos A="0.243733" C="0.313922" G="0.25376" T="0.188585"/>
      <pos A="0.429232" C="0.278828" G="0.0732751" T="0.218666"/>
      <pos A="0.198612" C="0.268801" G="0.13845" T="0.394137"/>
      <pos A="0.288854" C="0.183571" G="0.158504" T="0.36907"/>
      <pos A="0.489394" C="0.0983427" G="0.283841" T="0.128424"/>
      <pos A="0.158504" C="0.148477" G="0.364056" T="0.328962"/>
      <pos A="0.313922" C="0.193598" G="0.293868" T="0.198612"/>
      <pos A="0.23872" C="0.223679" G="0.188585" T="0.349016"/>
      <pos A="0.293868" C="0.333975" G="0.13845" T="0.233707"/>
      <pos A="0.33899" C="0.223679" G="0.223679" T="0.213652"/>
      <pos A="0.158504" C="0.288854" G="0.359043" T="0.193598"/>
      <pos A="0.298881" C="0.148477" G="0.349016" T="0.203626"/>
      <pos A="0.223679" C="0.394137" G="0.308909" T="0.0732751"/>
    </motif>
    <motif db="0" id="M23" alt="O23" length="40" nsites="8" evalue="1.3e-003">
      <pos A="0.00308642" C="0.661523" G="0.332304" T="0.00308642"/>
      <pos A="0.332304" C="0.332304" G="0.112826" T="0.222565"/>
      <pos A="0.332304" C="0.00308642" G="0.551784" T="0.112826"/>
      <pos A="0.222565" C="0.222565" G="0.442043" T="0.112826"/>
      <pos A="0.442043" C="0.112826" G="0.222565" T="0.222565"/>
      <pos A="0.112826" C="0.442043" G="0.112826" T="0.332304"/>
      <pos A="0.112826" C="0.222565" G="0.551784" T="0.112826"/>
      <pos A="0.112826" C="0.00308642" G="0.442043" T="0.442043"/>
      <pos A="0.222565" C="0.00308642" G="0.442043" T="0.332304"/>
      <pos A="0.00308642" C="0.222565" G="0.551784" T="0.222565"/>
      <pos A="0.332304" C="0.551784" G="0.112826" T="0.00308642"/>
      <pos A="0.00308642" C="0.332304" G="0.332304" T="0.332304"/>
      <pos A="0.00308642" C="0.442043" G="0.222565" T="0.332304"/>
      <pos A="0.00308642" C="0.881001" G="0.112826" T="0.00308642"/>
      <pos A="0.00308642" C="0.112826" G="0.222565" T="0.661523"/>
      <pos A="0.00308642" C="0.222565" G="0.661523" T="0.112826"/>
      <pos A="0.661523" C="0.00308642" G="0.332304" T="0.00308642"/>
      <pos A="0.442043" C="0.222565" G="0.222565" T="0.112826"/>
      <pos A="0.332304" C="0.112826" G="0.442043" T="0.112826"/>
      <pos A="0.332304" C="0.332304" G="0.222565" T="0.112826"/>
      <pos A="0.112826" C="0.551784" G="0.00308642" T="0.332304"/>
      <pos A="0.222565" C="0.112826" G="0.222565" T="0.442043"/>
      <pos A="0.332304" C="0.222565" G="0.332304" T="0.112826"/>
      <pos A="0.112826" C="0.661523" G="0.222565" T="0.00308642"/>
      <pos A="0.222565" C="0.332304" G="0.00308642" T="0.442043"/>
      <pos A="0.332304" C="0.00308642" G="0.332304" T="0.332304"/>
      <pos A="0.332304" C="0.442043" G="0.00308642" T="0.222565"/>
      <pos A="0.222565" C="0.112826" G="0.00308642" T="0.661523"/>
      <pos A="0.222565" C="0.442043" G="0.332304" T="0.00308642"/>
      <pos A="0.332304" C="0.222565" G="0.00308642" T="0.442043"/>
      <pos A="0.222565" C="0.442043" G="0.222565" T="0.112826"/>
      <pos A="0.222565" C="0.222565" G="0.442043" T="0.112826"/>
      <pos A="0.442043" C="0.222565" G="0.00308642" T="0.332304"/>
      <pos A="0.00308642" C="0.332304" G="0.112826" T="0.551784"/>
      <pos A="0.222565" C="0.442043" G="0.112826" T="0.222565"/>
      <pos A="0.551784" C="0.112826" G="0.112826" T="0.222565"/>
      <pos A="0.332304" C="0.00308642" G="0.661523" T="0.00308642"/>
      <pos A="0.442043" C="0.442043" G="0.112826" T="0.00308642"/>
      <pos A="0.332304" C="0.332304" G="0.00308642" T="0.332304"/>
      <pos A="0.112826" C="0.222565" G="0.442043" T="0.222565"/>
    </motif>
    <motif db="0" id="M24" alt="O24" length="40" nsites="8" evalue="1.3e-003">
      <pos A="0.177379" C="0.177379" G="0.119281" T="0.525962"/>
      <pos A="0.35167" C="0.409768" G="0.00308642" T="0.235476"/>
      <pos A="0.0611842" C="0.525962" G="0.293573" T="0.119281"/>
      <pos A="0.177379" C="0.35167" G="0.177379" T="0.293573"/>
      <pos A="0.467865" C="0.00308642" G="0.0611842" T="0.467865"/>
      <pos A="0.293573" C="0.293573" G="0.00308642" T="0.409768"/>
      <pos A="0.467865" C="0.177379" G="0.177379" T="0.177379"/>
      <pos A="0.119281" C="0.00308642" G="0.119281" T="0.758352"/>
      <pos A="0.293573" C="0.235476" G="0.177379" T="0.293573"/>
      <pos A="0.584059" C="0.119281" G="0.119281" T="0.177379"/>
      <pos A="0.235476" C="0.177379" G="0.467865" T="0.119281"/>
      <pos A="0.177379" C="0.00308642" G="0.409768" T="0.409768"/>
      <pos A="0.293573" C="0.177379" G="0.409768" T="0.119281"/>
      <pos A="0.177379" C="0.409768" G="0.293573" T="0.119281"/>
      <pos A="0.467865" C="0.177379" G="0.177379" T="0.177379"/>
      <pos A="0.584059" C="0.177379" G="0.235476" T="0.00308642"/>
      <pos A="0.525962" C="0.235476" G="0.0611842" T="0.177379"/>
      <pos A="0.119281" C="0.467865" G="0.35167" T="0.0611842"/>
      <pos A="0.119281" C="0.119281" G="0.235476" T="0.525962"/>
      <pos A="0.119281" C="0.177379" G="0.0611842" T="0.642157"/>
      <pos A="0.119281" C="0.467865" G="0.235476" T="0.177379"/>
      <pos A="0.467865" C="0.177379" G="0.177379" T="0.177379"/>
      <pos A="0.758352" C="0.0611842" G="0.177379" T="0.00308642"/>
      <pos A="0.119281" C="0.35167" G="0.35167" T="0.177379"/>
      <pos A="0.119281" C="0.119281" G="0.293573" T="0.467865"/>
      <pos A="0.119281" C="0.467865" G="0.00308642" T="0.409768"/>
      <pos A="0.00308642" C="0.35167" G="0.35167" T="0.293573"/>
      <pos A="0.293573" C="0.119281" G="0.119281" T="0.467865"/>
      <pos A="0.235476" C="0.235476" G="0.0611842" T="0.467865"/>
      <pos A="0.409768" C="0.177379" G="0.293573" T="0.119281"/>
      <pos A="0.177379" C="0.119281" G="0.409768" T="0.293573"/>
      <pos A="0.235476" C="0.467865" G="0.0611842" T="0.235476"/>
      <pos A="0.293573" C="0.525962" G="0.00308642" T="0.177379"/>
      <pos A="0.235476" C="0.293573" G="0.119281" T="0.35167"/>
      <pos A="0.0611842" C="0.409768" G="0.35167" T="0.177379"/>
      <pos A="0.235476" C="0.293573" G="0.235476" T="0.235476"/>
      <pos A="0.235476" C="0.467865" G="0.177379" T="0.119281"/>
      <pos A="0.467865" C="0.0611842" G="0.35167" T="0.119281"/>
      <pos A="0.0611842" C="0.467865" G="0.409768" T="0.0611842"/>
      <pos A="0.35167" C="0.409768" G="0.00308642" T="0.235476"/>
    </motif>
    <motif db="0" id="M25" alt="O25" length="40" nsites="8" evalue="1.3e-003">
      <pos A="0.231006" C="0.0790598" G="0.534901" T="0.155033"/>
      <pos A="0.30698" C="0.30698" G="0.382953" T="0.00308642"/>
      <pos A="0.30698" C="0.155033" G="0.30698" T="0.231006"/>
      <pos A="0.155033" C="0.0790598" G="0.231006" T="0.534901"/>
      <pos A="0.30698" C="0.00308642" G="0.610874" T="0.0790598"/>
      <pos A="0.155033" C="0.231006" G="0.534901" T="0.0790598"/>
      <pos A="0.382953" C="0.458926" G="0.0790598" T="0.0790598"/>
      <pos A="0.30698" C="0.382953" G="0.0790598" T="0.231006"/>
      <pos A="0.155033" C="0.0790598" G="0.30698" T="0.458926"/>
      <pos A="0.231006" C="0.30698" G="0.30698" T="0.155033"/>
      <pos A="0.30698" C="0.231006" G="0.155033" T="0.30698"/>
      <pos A="0.155033" C="0.0790598" G="0.231006" T="0.534901"/>
      <pos A="0.534901" C="0.155033" G="0.155033" T="0.155033"/>
      <pos A="0.30698" C="0.458926" G="0.0790598" T="0.155033"/>
      <pos A="0.231006" C="0.30698" G="0.231006" T="0.231006"/>
      <pos A="0.30698" C="0.0790598" G="0.0790598" T="0.534901"/>
      <pos A="0.231006" C="0.00308642" G="0.155033" T="0.610874"/>
      <pos A="0.155033" C="0.155033" G="0.30698" T="0.382953"/>
      <pos A="0.458926" C="0.0790598" G="0.00308642" T="0.458926"/>
      <pos A="0.231006" C="0.0790598" G="0.458926" T="0.231006"/>
      <pos A="0.30698" C="0.00308642" G="0.231006" T="0.458926"/>
      <pos A="0.00308642" C="0.231006" G="0.231006" T="0.534901"/>
      <pos A="0.00308642" C="0.0790598" G="0.382953" T="0.534901"/>
      <pos A="0.0790598" C="0.231006" G="0.30698" T="0.382953"/>
      <pos A="0.762821" C="0.155033" G="0.0790598" T="0.00308642"/>
      <pos A="0.458926" C="0.00308642" G="0.30698" T="0.231006"/>
      <pos A="0.231006" C="0.00308642" G="0.231006" T="0.534901"/>
      <pos A="0.155033" C="0.00308642" G="0.610874" T="0.231006"/>
      <pos A="0.382953" C="0.231006" G="0.231006" T="0.155033"/>
      <pos A="0.458926" C="0.00308642" G="0.155033" T="0.382953"/>
      <pos A="0.231006" C="0.231006" G="0.0790598" T="0.458926"/>
      <pos A="0.382953" C="0.231006" G="0.155033" T="0.231006"/>
      <pos A="0.382953" C="0.382953" G="0.0790598" T="0.155033"/>
      <pos A="0.155033" C="0.0790598" G="0.231006" T="0.534901"/>
      <pos A="0.382953" C="0.155033" G="0.0790598" T="0.382953"/>
      <pos A="0.534901" C="0.30698" G="0.00308642" T="0.155033"/>
      <pos A="0.0790598" C="0.382953" G="0.0790598" T="0.458926"/>
      <pos A="0.30698" C="0.231006" G="0.00308642" T="0.458926"/>
      <pos A="0.382953" C="0.231006" G="0.155033" T="0.231006"/>
      <pos A="0.155033" C="0.155033" G="0.458926" T="0.231006"/>
    </motif>
    <motif db="0" id="M26" alt="O26" length="40" nsites="8" evalue="1.3e-003">
      <pos A="0.342132" C="0.194721" G="0.150498" T="0.31265"/>
      <pos A="0.504284" C="0.253685" G="0.179979" T="0.0620504"/>
      <pos A="0.283167" C="0.0620504" G="0.268427" T="0.386356"/>
      <pos A="0.489543" C="0.342132" G="0.0915328" T="0.0767921"/>
      <pos A="0.356873" C="0.268427" G="0.238944" T="0.135756"/>
      <pos A="0.0915328" C="0.31265" G="0.224203" T="0.371614"/>
      <pos A="0.165239" C="0.238944" G="0.268427" T="0.327391"/>
      <pos A="0.283167" C="0.238944" G="0.0767921" T="0.401096"/>
      <pos A="0.283167" C="0.268427" G="0.238944" T="0.209462"/>
      <pos A="0.356873" C="0.224203" G="0.194721" T="0.224203"/>
      <pos A="0.0767921" C="0.238944" G="0.356873" T="0.327391"/>
      <pos A="0.179979" C="0.268427" G="0.150498" T="0.401096"/>
      <pos A="0.209462" C="0.150498" G="0.31265" T="0.327391"/>
      <pos A="0.297908" C="0.209462" G="0.238944" T="0.253685"/>
      <pos A="0.165239" C="0.253685" G="0.209462" T="0.371614"/>
      <pos A="0.489543" C="0.121015" G="0.150498" T="0.238944"/>
      <pos A="0.283167" C="0.150498" G="0.268427" T="0.297908"/>
      <pos A="0.165239" C="0.519025" G="0.268427" T="0.0473096"/>
      <pos A="0.356873" C="0.253685" G="0.0178272" T="0.371614"/>
      <pos A="0.356873" C="0.135756" G="0.209462" T="0.297908"/>
      <pos A="0.179979" C="0.327391" G="0.224203" T="0.268427"/>
      <pos A="0.297908" C="0.327391" G="0.0620504" T="0.31265"/>
      <pos A="0.342132" C="0.121015" G="0.253685" T="0.283167"/>
      <pos A="0.430579" C="0.135756" G="0.253685" T="0.179979"/>
      <pos A="0.179979" C="0.44532" G="0.179979" T="0.194721"/>
      <pos A="0.504284" C="0.150498" G="0.135756" T="0.209462"/>
      <pos A="0.0767921" C="0.371614" G="0.371614" T="0.179979"/>
      <pos A="0.327391" C="0.0620504" G="0.224203" T="0.386356"/>
      <pos A="0.386356" C="0.297908" G="0.121015" T="0.194721"/>
      <pos A="0.327391" C="0.194721" G="0.106275" T="0.371614"/>
      <pos A="0.386356" C="0.238944" G="0.121015" T="0.253685"/>
      <pos A="0.238944" C="0.0473096" G="0.283167" T="0.430579"/>
      <pos A="0.297908" C="0.253685" G="0.238944" T="0.209462"/>
      <pos A="0.194721" C="0.283167" G="0.253685" T="0.268427"/>
      <pos A="0.283167" C="0.150498" G="0.283167" T="0.283167"/>
      <pos A="0.135756" C="0.356873" G="0.297908" T="0.209462"/>
      <pos A="0.209462" C="0.209462" G="0.194721" T="0.386356"/>
      <pos A="0.297908" C="0.121015" G="0.253685" T="0.327391"/>
      <pos A="0.209462" C="0.474802" G="0.238944" T="0.0767921"/>
      <pos A="0.135756" C="0.194721" G="0.150498" T="0.519025"/>
    </motif>
    <motif db="0" id="M27" alt="O27" length="40" nsites="8" evalue="1.3e-003">
      <pos A="0.00308642" C="0.00308642" G="0.496914" T="0.496914"/>
      <pos A="0.00308642" C="0.00308642" G="0.00308642" T="0.990741"/>
      <pos A="0.00308642" C="0.00308642" G="0.00308642" T="0.990741"/>
      <pos A="0.496914" C="0.00308642" G="0.496914" T="0.00308642"/>
      <pos A="0.496914" C="0.00308642" G="0.496914" T="0.00308642"/>
      <pos A="0.00308642" C="0.00308642" G="0.990741" T="0.00308642"/>
      <pos A="0.00308642" C="0.00308642" G="0.990741" T="0.00308642"/>
      <pos A="0.00308642" C="0.00308642" G="0.496914" T="0.496914"/>
      <pos A="0.496914" C="0.00308642" G="0.00308642" T="0.496914"/>
      <pos A="0.496914" C="0.496914" G="0.00308642" T="0.00308642"/>
      <pos A="0.00308642" C="0.00308642" G="0.00308642" T="0.990741"/>
      <pos A="0.496914" C="0.00308642" G="0.00308642" T="0.496914"/>
      <pos A="0.00308642" C="0.496914" G="0.496914" T="0.00308642"/>
      <pos A="0.990741" C="0.00308642" G="0.00308642" T="0.00308642"/>
      <pos A="0.00308642" C="0.496914" G="0.00308642" T="0.496914"/>
      <pos A="0.496914" C="0.496914" G="0.00308642" T="0.00308642"/>
      <pos A="0.496914" C="0.00308642" G="0.00308642" T="0.496914"/>
      <pos A="0.00308642" C="0.00308642" G="0.00308642" T="0.990741"/>
      <pos A="0.496914" C="0.00308642" G="0.00308642" T="0.496914"/>
      <pos A="0.00308642" C="0.00308642" G="0.00308642" T="0.990741"/>
      <pos A="0.496914" C="0.00308642" G="0.496914" T="0.00308642"/>
      <pos A="0.00308642" C="0.00308642" G="0.990741" T="0.00308642"/>
      <pos A="0.496914" C="0.496914" G="0.00308642" T="0.00308642"/>
      <pos A="0.00308642" C="0.00308642" G="0.496914" T="0.496914"/>
      <pos A="0.00308642" C="0.00308642" G="0.496914" T="0.496914"/>
      <pos A="0.00308642" C="0.496914" G="0.00308642" T="0.496914"/>
      <pos A="0.00308642" C="0.00308642" G="0.496914" T="0.496914"/>
      <pos A="0.00308642" C="0.496914" G="0.00308642" T="0.496914"/>
      <pos A="0.496914" C="0.496914" G="0.00308642" T="0.00308642"/>
      <pos A="0.496914" C="0.00308642" G="0.00308642" T="0.496914"/>
      <pos A="0.496914" C="0.00308642" G="0.00308642" T="0.496914"/>
      <pos A="0.00308642" C="0.00308642" G="0.496914" T="0.496914"/>
      <pos A="0.00308642" C="0.00308642" G="0.990741" T="0.00308642"/>
      <pos A="0.00308642" C="0.00308642" G="0.990741" T="0.00308642"/>
      <pos A="0.00308642" C="0.00308642" G="0.990741" T="0.00308642"/>
      <pos A="0.496914" C="0.496914" G="0.00308642" T="0.00308642"/>
      <pos A="0.496914" C="0.00308642" G="0.00308642" T="0.496914"/>
      <pos A="0.00308642" C="0.00308642" G="0.990741" T="0.00308642"/>
      <pos A="0.496914" C="0.00308642" G="0.496914" T="0.00308642"/>
      <pos A="0.00308642" C="0.496914" G="0.00308642" T="0.496914"/>
    </motif>
    <motif db="0" id="M28" alt="O28" length="40" nsites="8" evalue="1.3e-003">
      <pos A="0.248747" C="0.298881" G="0.163518" T="0.288854"/>
      <pos A="0.208639" C="0.143464" G="0.344003" T="0.303895"/>
      <pos A="0.278828" C="0.293868" G="0.273814" T="0.15349"/>
      <pos A="0.308909" C="0.193598" G="0.263787" T="0.233707"/>
      <pos A="0.328962" C="0.0632484" G="0.248747" T="0.359043"/>
      <pos A="0.228692" C="0.25376" G="0.359043" T="0.158504"/>
      <pos A="0.569609" C="0.193598" G="0.0482074" T="0.188585"/>
      <pos A="0.15349" C="0.198612" G="0.258773" T="0.389124"/>
      <pos A="0.203626" C="0.233707" G="0.243733" T="0.318935"/>
      <pos A="0.208639" C="0.288854" G="0.283841" T="0.218666"/>
      <pos A="0.258773" C="0.384111" G="0.188585" T="0.168531"/>
      <pos A="0.379097" C="0.248747" G="0.113383" T="0.258773"/>
      <pos A="0.364056" C="0.298881" G="0.183571" T="0.15349"/>
      <pos A="0.228692" C="0.103356" G="0.328962" T="0.33899"/>
      <pos A="0.133437" C="0.228692" G="0.193598" T="0.444273"/>
      <pos A="0.178558" C="0.359043" G="0.108369" T="0.35403"/>
      <pos A="0.233707" C="0.379097" G="0.183571" T="0.203626"/>
      <pos A="0.203626" C="0.268801" G="0.173545" T="0.35403"/>
      <pos A="0.183571" C="0.213652" G="0.25376" T="0.349016"/>
      <pos A="0.293868" C="0.263787" G="0.35403" T="0.0883151"/>
      <pos A="0.303895" C="0.248747" G="0.13845" T="0.308909"/>
      <pos A="0.328962" C="0.108369" G="0.333975" T="0.228692"/>
      <pos A="0.183571" C="0.278828" G="0.333975" T="0.203626"/>
      <pos A="0.318935" C="0.203626" G="0.233707" T="0.243733"/>
      <pos A="0.283841" C="0.298881" G="0.258773" T="0.158504"/>
      <pos A="0.318935" C="0.158504" G="0.323949" T="0.198612"/>
      <pos A="0.268801" C="0.198612" G="0.359043" T="0.173545"/>
      <pos A="0.228692" C="0.288854" G="0.303895" T="0.178558"/>
      <pos A="0.459313" C="0.143464" G="0.183571" T="0.213652"/>
      <pos A="0.208639" C="0.193598" G="0.318935" T="0.278828"/>
      <pos A="0.213652" C="0.293868" G="0.143464" T="0.349016"/>
      <pos A="0.168531" C="0.273814" G="0.193598" T="0.364056"/>
      <pos A="0.328962" C="0.208639" G="0.143464" T="0.318935"/>
      <pos A="0.108369" C="0.33899" G="0.268801" T="0.283841"/>
      <pos A="0.213652" C="0.328962" G="0.243733" T="0.213652"/>
      <pos A="0.36907" C="0.133437" G="0.303895" T="0.193598"/>
      <pos A="0.359043" C="0.133437" G="0.223679" T="0.283841"/>
      <pos A="0.33899" C="0.223679" G="0.298881" T="0.13845"/>
      <pos A="0.258773" C="0.213652" G="0.23872" T="0.288854"/>
      <pos A="0.198612" C="0.359043" G="0.173545" T="0.268801"/>
    </motif>
    <motif db="0" id="M29" alt="O29" length="40" nsites="8" evalue="1.3e-003">
      <pos A="0.292661" C="0.18407" G="0.287489" T="0.23578"/>
      <pos A="0.230608" C="0.194412" G="0.23578" T="0.339199"/>
      <pos A="0.173728" C="0.251293" G="0.271976" T="0.303002"/>
      <pos A="0.101334" C="0.256464" G="0.303002" T="0.339199"/>
      <pos A="0.292661" C="0.308174" G="0.173728" T="0.225438"/>
      <pos A="0.354712" C="0.225438" G="0.251293" T="0.168557"/>
      <pos A="0.225438" C="0.251293" G="0.303002" T="0.220267"/>
      <pos A="0.215096" C="0.215096" G="0.209925" T="0.359883"/>
      <pos A="0.220267" C="0.225438" G="0.199583" T="0.354712"/>
      <pos A="0.168557" C="0.153044" G="0.246121" T="0.432277"/>
      <pos A="0.328857" C="0.230608" G="0.215096" T="0.225438"/>
      <pos A="0.142702" C="0.390909" G="0.287489" T="0.178899"/>
      <pos A="0.318516" C="0.240951" G="0.096164" T="0.34437"/>
      <pos A="0.240951" C="0.163387" G="0.442618" T="0.153044"/>
      <pos A="0.225438" C="0.220267" G="0.277148" T="0.277148"/>
      <pos A="0.313344" C="0.246121" G="0.261635" T="0.178899"/>
      <pos A="0.313344" C="0.225438" G="0.163387" T="0.297831"/>
      <pos A="0.194412" C="0.323686" G="0.209925" T="0.271976"/>
      <pos A="0.277148" C="0.349541" G="0.0599674" T="0.313344"/>
      <pos A="0.458131" C="0.0289412" G="0.18407" T="0.328857"/>
      <pos A="0.116847" C="0.277148" G="0.45296" T="0.153044"/>
      <pos A="0.297831" C="0.230608" G="0.153044" T="0.318516"/>
      <pos A="0.204754" C="0.153044" G="0.313344" T="0.328857"/>
      <pos A="0.328857" C="0.23578" G="0.271976" T="0.163387"/>
      <pos A="0.39608" C="0.328857" G="0.153044" T="0.122019"/>
      <pos A="0.18407" C="0.297831" G="0.240951" T="0.277148"/>
      <pos A="0.204754" C="0.142702" G="0.375396" T="0.277148"/>
      <pos A="0.246121" C="0.334029" G="0.199583" T="0.220267"/>
      <pos A="0.199583" C="0.406422" G="0.0496247" T="0.34437"/>
      <pos A="0.323686" C="0.215096" G="0.209925" T="0.251293"/>
      <pos A="0.266806" C="0.390909" G="0.189241" T="0.153044"/>
      <pos A="0.380567" C="0.173728" G="0.163387" T="0.282319"/>
      <pos A="0.354712" C="0.153044" G="0.199583" T="0.292661"/>
      <pos A="0.339199" C="0.127189" G="0.266806" T="0.266806"/>
      <pos A="0.137532" C="0.240951" G="0.365054" T="0.256464"/>
      <pos A="0.137532" C="0.277148" G="0.318516" T="0.266806"/>
      <pos A="0.277148" C="0.194412" G="0.34437" T="0.18407"/>
      <pos A="0.349541" C="0.122019" G="0.308174" T="0.220267"/>
      <pos A="0.18407" C="0.292661" G="0.220267" T="0.303002"/>
      <pos A="0.292661" C="0.328857" G="0.163387" T="0.215096"/>
    </motif>
    <motif db="0" id="M30" alt="O30" length="40" nsites="8" evalue="1.3e-003">
      <pos A="0.206603" C="0.260475" G="0.272446" T="0.260475"/>
      <pos A="0.200617" C="0.314348" G="0.176675" T="0.308361"/>
      <pos A="0.326319" C="0.236532" G="0.18266" T="0.254489"/>
      <pos A="0.440048" C="0.200617" G="0.242518" T="0.116817"/>
      <pos A="0.272446" C="0.212589" G="0.128788" T="0.386177"/>
      <pos A="0.284418" C="0.152731" G="0.266461" T="0.29639"/>
      <pos A="0.260475" C="0.0868869" G="0.164702" T="0.487935"/>
      <pos A="0.134773" C="0.344277" G="0.332304" T="0.188646"/>
      <pos A="0.326319" C="0.146746" G="0.176675" T="0.350262"/>
      <pos A="0.146746" C="0.266461" G="0.332304" T="0.254489"/>
      <pos A="0.362233" C="0.236532" G="0.164702" T="0.236532"/>
      <pos A="0.314348" C="0.176675" G="0.326319" T="0.18266"/>
      <pos A="0.392162" C="0.0629442" G="0.446035" T="0.0988593"/>
      <pos A="0.254489" C="0.278433" G="0.254489" T="0.212589"/>
      <pos A="0.254489" C="0.314348" G="0.146746" T="0.284418"/>
      <pos A="0.242518" C="0.272446" G="0.194631" T="0.290404"/>
      <pos A="0.260475" C="0.164702" G="0.236532" T="0.33829"/>
      <pos A="0.134773" C="0.242518" G="0.278433" T="0.344277"/>
      <pos A="0.29639" C="0.200617" G="0.260475" T="0.242518"/>
      <pos A="0.326319" C="0.170688" G="0.194631" T="0.308361"/>
      <pos A="0.212589" C="0.284418" G="0.230546" T="0.272446"/>
      <pos A="0.254489" C="0.248504" G="0.284418" T="0.212589"/>
      <pos A="0.14076" C="0.41012" G="0.188646" T="0.260475"/>
      <pos A="0.33829" C="0.212589" G="0.170688" T="0.278433"/>
      <pos A="0.308361" C="0.290404" G="0.176675" T="0.22456"/>
      <pos A="0.308361" C="0.326319" G="0.18266" T="0.18266"/>
      <pos A="0.344277" C="0.200617" G="0.194631" T="0.260475"/>
      <pos A="0.242518" C="0.164702" G="0.236532" T="0.356248"/>
      <pos A="0.260475" C="0.188646" G="0.320333" T="0.230546"/>
      <pos A="0.284418" C="0.206603" G="0.326319" T="0.18266"/>
      <pos A="0.45202" C="0.278433" G="0.248504" T="0.021044"/>
      <pos A="0.422091" C="0.188646" G="0.176675" T="0.212589"/>
      <pos A="0.116817" C="0.302375" G="0.33829" T="0.242518"/>
      <pos A="0.440048" C="0.164702" G="0.18266" T="0.212589"/>
      <pos A="0.176675" C="0.158717" G="0.440048" T="0.22456"/>
      <pos A="0.170688" C="0.170688" G="0.440048" T="0.218575"/>
      <pos A="0.200617" C="0.428077" G="0.152731" T="0.218575"/>
      <pos A="0.254489" C="0.332304" G="0.0868869" T="0.326319"/>
      <pos A="0.278433" C="0.164702" G="0.22456" T="0.332304"/>
      <pos A="0.33829" C="0.404134" G="0.0928731" T="0.164702"/>
    </motif>
    <motif db="0" id="M32" alt="O32" length="40" nsites="8" evalue="1.3e-003">
      <pos A="0.233707" C="0.308909" G="0.213652" T="0.243733"/>
      <pos A="0.198612" C="0.15349" G="0.359043" T="0.288854"/>
      <pos A="0.25376" C="0.278828" G="0.248747" T="0.218666"/>
      <pos A="0.213652" C="0.303895" G="0.183571" T="0.298881"/>
      <pos A="0.318935" C="0.15349" G="0.208639" T="0.318935"/>
      <pos A="0.233707" C="0.183571" G="0.303895" T="0.278828"/>
      <pos A="0.228692" C="0.268801" G="0.183571" T="0.318935"/>
      <pos A="0.389124" C="0.248747" G="0.113383" T="0.248747"/>
      <pos A="0.123409" C="0.188585" G="0.298881" T="0.389124"/>
      <pos A="0.23872" C="0.223679" G="0.374084" T="0.163518"/>
      <pos A="0.33899" C="0.208639" G="0.273814" T="0.178558"/>
      <pos A="0.313922" C="0.394137" G="0.0933294" T="0.198612"/>
      <pos A="0.349016" C="0.328962" G="0.173545" T="0.148477"/>
      <pos A="0.243733" C="0.23872" G="0.258773" T="0.258773"/>
      <pos A="0.183571" C="0.263787" G="0.313922" T="0.23872"/>
      <pos A="0.318935" C="0.323949" G="0.193598" T="0.163518"/>
      <pos A="0.218666" C="0.178558" G="0.223679" T="0.379097"/>
      <pos A="0.323949" C="0.288854" G="0.213652" T="0.173545"/>
      <pos A="0.258773" C="0.188585" G="0.228692" T="0.323949"/>
      <pos A="0.399151" C="0.123409" G="0.384111" T="0.0933294"/>
      <pos A="0.298881" C="0.389124" G="0.248747" T="0.0632484"/>
      <pos A="0.268801" C="0.193598" G="0.183571" T="0.35403"/>
      <pos A="0.173545" C="0.228692" G="0.113383" T="0.48438"/>
      <pos A="0.118396" C="0.303895" G="0.23872" T="0.33899"/>
      <pos A="0.344003" C="0.308909" G="0.178558" T="0.168531"/>
      <pos A="0.263787" C="0.183571" G="0.203626" T="0.349016"/>
      <pos A="0.173545" C="0.198612" G="0.36907" T="0.258773"/>
      <pos A="0.323949" C="0.193598" G="0.118396" T="0.364056"/>
      <pos A="0.203626" C="0.293868" G="0.323949" T="0.178558"/>
      <pos A="0.208639" C="0.25376" G="0.198612" T="0.33899"/>
      <pos A="0.158504" C="0.303895" G="0.218666" T="0.318935"/>
      <pos A="0.364056" C="0.178558" G="0.288854" T="0.168531"/>
      <pos A="0.33899" C="0.303895" G="0.128424" T="0.228692"/>
      <pos A="0.344003" C="0.178558" G="0.233707" T="0.243733"/>
      <pos A="0.203626" C="0.168531" G="0.328962" T="0.298881"/>
      <pos A="0.349016" C="0.25376" G="0.233707" T="0.163518"/>
      <pos A="0.283841" C="0.0883151" G="0.233707" T="0.394137"/>
      <pos A="0.25376" C="0.258773" G="0.283841" T="0.203626"/>
      <pos A="0.243733" C="0.178558" G="0.208639" T="0.36907"/>
      <pos A="0.23872" C="0.223679" G="0.298881" T="0.23872"/>
    </motif>
    <motif db="0" id="M33" alt="O33" length="40" nsites="8" evalue="1.3e-003">
      <pos A="0.193598" C="0.293868" G="0.359043" T="0.15349"/>
      <pos A="0.248747" C="0.208639" G="0.25376" T="0.288854"/>
      <pos A="0.228692" C="0.228692" G="0.268801" T="0.273814"/>
      <pos A="0.323949" C="0.168531" G="0.13845" T="0.36907"/>
      <pos A="0.233707" C="0.15349" G="0.333975" T="0.278828"/>
      <pos A="0.168531" C="0.258773" G="0.268801" T="0.303895"/>
      <pos A="0.158504" C="0.288854" G="0.223679" T="0.328962"/>
      <pos A="0.333975" C="0.399151" G="0.158504" T="0.108369"/>
      <pos A="0.374084" C="0.293868" G="0.208639" T="0.123409"/>
      <pos A="0.243733" C="0.133437" G="0.313922" T="0.308909"/>
      <pos A="0.168531" C="0.178558" G="0.35403" T="0.298881"/>
      <pos A="0.218666" C="0.243733" G="0.248747" T="0.288854"/>
      <pos A="0.379097" C="0.389124" G="0.148477" T="0.0833017"/>
      <pos A="0.313922" C="0.168531" G="0.168531" T="0.349016"/>
      <pos A="0.243733" C="0.293868" G="0.188585" T="0.273814"/>
      <pos A="0.449286" C="0.283841" G="0.148477" T="0.118396"/>
      <pos A="0.323949" C="0.0933294" G="0.359043" T="0.223679"/>
      <pos A="0.178558" C="0.288854" G="0.258773" T="0.273814"/>
      <pos A="0.173545" C="0.298881" G="0.13845" T="0.389124"/>
      <pos A="0.283841" C="0.163518" G="0.148477" T="0.404164"/>
      <pos A="0.15349" C="0.303895" G="0.263787" T="0.278828"/>
      <pos A="0.183571" C="0.333975" G="0.313922" T="0.168531"/>
      <pos A="0.168531" C="0.0632484" G="0.288854" T="0.479367"/>
      <pos A="0.193598" C="0.313922" G="0.359043" T="0.133437"/>
      <pos A="0.258773" C="0.233707" G="0.158504" T="0.349016"/>
      <pos A="0.263787" C="0.35403" G="0.243733" T="0.13845"/>
      <pos A="0.35403" C="0.268801" G="0.133437" T="0.243733"/>
      <pos A="0.218666" C="0.228692" G="0.25376" T="0.298881"/>
      <pos A="0.213652" C="0.248747" G="0.198612" T="0.33899"/>
      <pos A="0.35403" C="0.183571" G="0.168531" T="0.293868"/>
      <pos A="0.288854" C="0.25376" G="0.263787" T="0.193598"/>
      <pos A="0.288854" C="0.0682617" G="0.298881" T="0.344003"/>
      <pos A="0.183571" C="0.318935" G="0.389124" T="0.108369"/>
      <pos A="0.359043" C="0.158504" G="0.183571" T="0.298881"/>
      <pos A="0.308909" C="0.288854" G="0.163518" T="0.23872"/>
      <pos A="0.308909" C="0.288854" G="0.213652" T="0.188585"/>
      <pos A="0.263787" C="0.283841" G="0.163518" T="0.288854"/>
      <pos A="0.243733" C="0.173545" G="0.349016" T="0.233707"/>
      <pos A="0.384111" C="0.278828" G="0.143464" T="0.193598"/>
      <pos A="0.333975" C="0.158504" G="0.303895" T="0.203626"/>
    </motif>
    <motif db="0" id="M34" alt="O34" length="40" nsites="8" evalue="1.3e-003">
      <pos A="0.0648148" C="0.558642" G="0.311728" T="0.0648148"/>
      <pos A="0.188272" C="0.00308642" G="0.0648148" T="0.743827"/>
      <pos A="0.25" C="0.311728" G="0.311728" T="0.126543"/>
      <pos A="0.126543" C="0.496914" G="0.188272" T="0.188272"/>
      <pos A="0.373457" C="0.25" G="0.126543" T="0.25"/>
      <pos A="0.311728" C="0.126543" G="0.25" T="0.311728"/>
      <pos A="0.00308642" C="0.496914" G="0.25" T="0.25"/>
      <pos A="0.373457" C="0.00308642" G="0.373457" T="0.25"/>
      <pos A="0.188272" C="0.00308642" G="0.496914" T="0.311728"/>
      <pos A="0.126543" C="0.496914" G="0.311728" T="0.0648148"/>
      <pos A="0.126543" C="0.311728" G="0.126543" T="0.435185"/>
      <pos A="0.496914" C="0.126543" G="0.00308642" T="0.373457"/>
      <pos A="0.126543" C="0.373457" G="0.311728" T="0.188272"/>
      <pos A="0.311728" C="0.373457" G="0.126543" T="0.188272"/>
      <pos A="0.188272" C="0.311728" G="0.311728" T="0.188272"/>
      <pos A="0.373457" C="0.311728" G="0.188272" T="0.126543"/>
      <pos A="0.00308642" C="0.25" G="0.311728" T="0.435185"/>
      <pos A="0.00308642" C="0.188272" G="0.435185" T="0.373457"/>
      <pos A="0.311728" C="0.311728" G="0.00308642" T="0.373457"/>
      <pos A="0.188272" C="0.126543" G="0.25" T="0.435185"/>
      <pos A="0.00308642" C="0.373457" G="0.00308642" T="0.62037"/>
      <pos A="0.188272" C="0.25" G="0.25" T="0.311728"/>
      <pos A="0.435185" C="0.188272" G="0.126543" T="0.25"/>
      <pos A="0.188272" C="0.435185" G="0.188272" T="0.188272"/>
      <pos A="0.126543" C="0.25" G="0.25" T="0.373457"/>
      <pos A="0.373457" C="0.0648148" G="0.0648148" T="0.496914"/>
      <pos A="0.00308642" C="0.805556" G="0.0648148" T="0.126543"/>
      <pos A="0.311728" C="0.311728" G="0.126543" T="0.25"/>
      <pos A="0.311728" C="0.126543" G="0.0648148" T="0.496914"/>
      <pos A="0.126543" C="0.25" G="0.435185" T="0.188272"/>
      <pos A="0.126543" C="0.435185" G="0.373457" T="0.0648148"/>
      <pos A="0.496914" C="0.126543" G="0.188272" T="0.188272"/>
      <pos A="0.311728" C="0.126543" G="0.25" T="0.311728"/>
      <pos A="0.25" C="0.0648148" G="0.435185" T="0.25"/>
      <pos A="0.435185" C="0.188272" G="0.311728" T="0.0648148"/>
      <pos A="0.188272" C="0.00308642" G="0.682099" T="0.126543"/>
      <pos A="0.311728" C="0.126543" G="0.496914" T="0.0648148"/>
      <pos A="0.25" C="0.496914" G="0.00308642" T="0.25"/>
      <pos A="0.496914" C="0.25" G="0.188272" T="0.0648148"/>
      <pos A="0.373457" C="0.126543" G="0.496914" T="0.00308642"/>
    </motif>
    <motif db="0" id="M35" alt="O35" length="40" nsites="8" evalue="1.3e-003">
      <pos A="0.496914" C="0.25" G="0.25" T="0.00308642"/>
      <pos A="0.00308642" C="0.25" G="0.496914" T="0.25"/>
      <pos A="0.00308642" C="0.00308642" G="0.496914" T="0.496914"/>
      <pos A="0.25" C="0.00308642" G="0.25" T="0.496914"/>
      <pos A="0.25" C="0.496914" G="0.25" T="0.00308642"/>
      <pos A="0.00308642" C="0.25" G="0.496914" T="0.25"/>
      <pos A="0.00308642" C="0.496914" G="0.25" T="0.25"/>
      <pos A="0.25" C="0.496914" G="0.25" T="0.00308642"/>
      <pos A="0.00308642" C="0.00308642" G="0.743827" T="0.25"/>
      <pos A="0.00308642" C="0.00308642" G="0.990741" T="0.00308642"/>
      <pos A="0.496914" C="0.496914" G="0.00308642" T="0.00308642"/>
      <pos A="0.25" C="0.00308642" G="0.00308642" T="0.743827"/>
      <pos A="0.25" C="0.00308642" G="0.743827" T="0.00308642"/>
      <pos A="0.00308642" C="0.00308642" G="0.496914" T="0.496914"/>
      <pos A="0.25" C="0.25" G="0.00308642" T="0.496914"/>
      <pos A="0.00308642" C="0.496914" G="0.00308642" T="0.496914"/>
      <pos A="0.00308642" C="0.25" G="0.00308642" T="0.743827"/>
      <pos A="0.25" C="0.25" G="0.496914" T="0.00308642"/>
      <pos A="0.496914" C="0.00308642" G="0.25" T="0.25"/>
      <pos A="0.25" C="0.25" G="0.496914" T="0.00308642"/>
      <pos A="0.00308642" C="0.743827" G="0.25" T="0.00308642"/>
      <pos A="0.25" C="0.25" G="0.00308642" T="0.496914"/>
      <pos A="0.25" C="0.496914" G="0.25" T="0.00308642"/>
      <pos A="0.25" C="0.25" G="0.25" T="0.25"/>
      <pos A="0.00308642" C="0.25" G="0.25" T="0.496914"/>
      <pos A="0.00308642" C="0.743827" G="0.00308642" T="0.25"/>
      <pos A="0.496914" C="0.496914" G="0.00308642" T="0.00308642"/>
      <pos A="0.00308642" C="0.00308642" G="0.496914" T="0.496914"/>
      <pos A="0.25" C="0.496914" G="0.25" T="0.00308642"/>
      <pos A="0.25" C="0.496914" G="0.25" T="0.00308642"/>
      <pos A="0.00308642" C="0.496914" G="0.496914" T="0.00308642"/>
      <pos A="0.990741" C="0.00308642" G="0.00308642" T="0.00308642"/>
      <pos A="0.25" C="0.00308642" G="0.496914" T="0.25"/>
      <pos A="0.496914" C="0.25" G="0.25" T="0.00308642"/>
      <pos A="0.00308642" C="0.00308642" G="0.496914" T="0.496914"/>
      <pos A="0.496914" C="0.25" G="0.00308642" T="0.25"/>
      <pos A="0.25" C="0.25" G="0.496914" T="0.00308642"/>
      <pos A="0.25" C="0.25" G="0.25" T="0.25"/>
      <pos A="0.00308642" C="0.743827" G="0.00308642" T="0.25"/>
      <pos A="0.496914" C="0.00308642" G="0.25" T="0.25"/>
    </motif>
    <motif db="0" id="M36" alt="O36" length="40" nsites="8" evalue="1.3e-003">
      <pos A="0.00308642" C="0.00308642" G="0.990741" T="0.00308642"/>
      <pos A="0.496914" C="0.00308642" G="0.496914" T="0.00308642"/>
      <pos A="0.496914" C="0.496914" G="0.00308642" T="0.00308642"/>
      <pos A="0.496914" C="0.496914" G="0.00308642" T="0.00308642"/>
      <pos A="0.496914" C="0.00308642" G="0.496914" T="0.00308642"/>
      <pos A="0.496914" C="0.00308642" G="0.496914" T="0.00308642"/>
      <pos A="0.00308642" C="0.00308642" G="0.990741" T="0.00308642"/>
      <pos A="0.00308642" C="0.496914" G="0.496914" T="0.00308642"/>
      <pos A="0.496914" C="0.00308642" G="0.00308642" T="0.496914"/>
      <pos A="0.496914" C="0.00308642" G="0.496914" T="0.00308642"/>
      <pos A="0.00308642" C="0.00308642" G="0.990741" T="0.00308642"/>
      <pos A="0.496914" C="0.00308642" G="0.00308642" T="0.496914"/>
      <pos A="0.496914" C="0.496914" G="0.00308642" T="0.00308642"/>
      <pos A="0.496914" C="0.00308642" G="0.00308642" T="0.496914"/>
      <pos A="0.496914" C="0.496914" G="0.00308642" T="0.00308642"/>
      <pos A="0.496914" C="0.00308642" G="0.496914" T="0.00308642"/>
      <pos A="0.990741" C="0.00308642" G="0.00308642" T="0.00308642"/>
      <pos A="0.990741" C="0.00308642" G="0.00308642" T="0.00308642"/>
      <pos A="0.00308642" C="0.496914" G="0.496914" T="0.00308642"/>
      <pos A="0.00308642" C="0.00308642" G="0.496914" T="0.496914"/>
      <pos A="0.496914" C="0.496914" G="0.00308642" T="0.00308642"/>
      <pos A="0.496914" C="0.496914" G="0.00308642" T="0.00308642"/>
      <pos A="0.00308642" C="0.00308642" G="0.496914" T="0.496914"/>
      <pos A="0.00308642" C="0.00308642" G="0.990741" T="0.00308642"/>
      <pos A="0.990741" C="0.00308642" G="0.00308642" T="0.00308642"/>
      <pos A="0.496914" C="0.496914" G="0.00308642" T="0.00308642"/>
      <pos A="0.00308642" C="0.496914" G="0.00308642" T="0.496914"/>
      <pos A="0.00308642" C="0.00308642" G="0.00308642" T="0.990741"/>
      <pos A="0.00308642" C="0.496914" G="0.496914" T="0.00308642"/>
      <pos A="0.496914" C="0.00308642" G="0.496914" T="0.00308642"/>
      <pos A="0.496914" C="0.00308642" G="0.00308642" T="0.496914"/>
      <pos A="0.00308642" C="0.00308642" G="0.990741" T="0.00308642"/>
      <pos A="0.00308642" C="0.00308642" G="0.00308642" T="0.990741"/>
      <pos A="0.00308642" C="0.00308642" G="0.496914" T="0.496914"/>
      <pos A="0.496914" C="0.00308642" G="0.00308642" T="0.496914"/>
      <pos A="0.00308642" C="0.496914" G="0.00308642" T="0.496914"/>
      <pos A="0.00308642" C="0.990741" G="0.00308642" T="0.00308642"/>
      <pos A="0.00308642" C="0.00308642" G="0.00308642" T="0.990741"/>
      <pos A="0.00308642" C="0.496914" G="0.496914" T="0.00308642"/>
      <pos A="0.496914" C="0.496914" G="0.00308642" T="0.00308642"/>
    </motif>
    <motif db="0" id="M37" alt="O37" length="40" nsites="8" evalue="1.3e-003">
      <pos A="0.314265" C="0.165441" G="0.260147" T="0.260147"/>
      <pos A="0.341324" C="0.17897" G="0.17897" T="0.300736"/>
      <pos A="0.219559" C="0.151911" G="0.124852" T="0.503678"/>
      <pos A="0.273677" C="0.341324" G="0.246617" T="0.138381"/>
      <pos A="0.287206" C="0.287206" G="0.273677" T="0.151911"/>
      <pos A="0.246617" C="0.1925" G="0.354853" T="0.206029"/>
      <pos A="0.151911" C="0.151911" G="0.327795" T="0.368383"/>
      <pos A="0.206029" C="0.368383" G="0.273677" T="0.151911"/>
      <pos A="0.287206" C="0.1925" G="0.246617" T="0.273677"/>
      <pos A="0.1925" C="0.219559" G="0.341324" T="0.246617"/>
      <pos A="0.219559" C="0.381913" G="0.246617" T="0.151911"/>
      <pos A="0.260147" C="0.233088" G="0.0707338" T="0.436031"/>
      <pos A="0.300736" C="0.206029" G="0.17897" T="0.314265"/>
      <pos A="0.1925" C="0.260147" G="0.287206" T="0.260147"/>
      <pos A="0.206029" C="0.260147" G="0.151911" T="0.381913"/>
      <pos A="0.368383" C="0.124852" G="0.273677" T="0.233088"/>
      <pos A="0.44956" C="0.233088" G="0.0977926" T="0.219559"/>
      <pos A="0.341324" C="0.354853" G="0.0842637" T="0.219559"/>
      <pos A="0.111322" C="0.273677" G="0.287206" T="0.327795"/>
      <pos A="0.260147" C="0.1925" G="0.17897" T="0.368383"/>
      <pos A="0.17897" C="0.260147" G="0.260147" T="0.300736"/>
      <pos A="0.260147" C="0.314265" G="0.368383" T="0.0572049"/>
      <pos A="0.124852" C="0.124852" G="0.381913" T="0.368383"/>
      <pos A="0.44956" C="0.165441" G="0.165441" T="0.219559"/>
      <pos A="0.0301452" C="0.341324" G="0.260147" T="0.368383"/>
      <pos A="0.138381" C="0.219559" G="0.1925" T="0.44956"/>
      <pos A="0.327795" C="0.1925" G="0.260147" T="0.219559"/>
      <pos A="0.0977926" C="0.381913" G="0.327795" T="0.1925"/>
      <pos A="0.422502" C="0.260147" G="0.0842637" T="0.233088"/>
      <pos A="0.287206" C="0.138381" G="0.151911" T="0.422502"/>
      <pos A="0.368383" C="0.111322" G="0.368383" T="0.151911"/>
      <pos A="0.381913" C="0.0707338" G="0.503678" T="0.0436751"/>
      <pos A="0.17897" C="0.233088" G="0.273677" T="0.314265"/>
      <pos A="0.422502" C="0.206029" G="0.151911" T="0.219559"/>
      <pos A="0.0977926" C="0.151911" G="0.314265" T="0.436031"/>
      <pos A="0.368383" C="0.273677" G="0.206029" T="0.151911"/>
      <pos A="0.436031" C="0.0436751" G="0.17897" T="0.341324"/>
      <pos A="0.300736" C="0.476619" G="0.0977926" T="0.124852"/>
      <pos A="0.260147" C="0.17897" G="0.354853" T="0.206029"/>
      <pos A="0.327795" C="0.219559" G="0.300736" T="0.151911"/>
    </motif>
    <motif db="0" id="M38" alt="O38" length="40" nsites="8" evalue="1.3e-003">
      <pos A="0.408278" C="0.271526" G="0.0841244" T="0.236071"/>
      <pos A="0.266461" C="0.266461" G="0.251266" T="0.215812"/>
      <pos A="0.139839" C="0.246201" G="0.28672" T="0.32724"/>
      <pos A="0.357629" C="0.31711" G="0.231006" T="0.0942548"/>
      <pos A="0.382953" C="0.210747" G="0.185422" T="0.220877"/>
      <pos A="0.291786" C="0.155033" G="0.301915" T="0.251266"/>
      <pos A="0.205682" C="0.139839" G="0.301915" T="0.352564"/>
      <pos A="0.261396" C="0.104384" G="0.332304" T="0.301915"/>
      <pos A="0.200617" C="0.155033" G="0.31711" T="0.32724"/>
      <pos A="0.266461" C="0.225942" G="0.185422" T="0.322175"/>
      <pos A="0.149968" C="0.200617" G="0.155033" T="0.494381"/>
      <pos A="0.28672" C="0.357629" G="0.175293" T="0.180358"/>
      <pos A="0.241137" C="0.175293" G="0.322175" T="0.261396"/>
      <pos A="0.185422" C="0.30698" G="0.225942" T="0.281655"/>
      <pos A="0.372824" C="0.180358" G="0.205682" T="0.241137"/>
      <pos A="0.149968" C="0.200617" G="0.30698" T="0.342435"/>
      <pos A="0.144904" C="0.236071" G="0.312045" T="0.30698"/>
      <pos A="0.291786" C="0.251266" G="0.205682" T="0.251266"/>
      <pos A="0.215812" C="0.195553" G="0.220877" T="0.367759"/>
      <pos A="0.190488" C="0.388019" G="0.256331" T="0.165163"/>
      <pos A="0.362694" C="0.281655" G="0.165163" T="0.190488"/>
      <pos A="0.251266" C="0.256331" G="0.236071" T="0.256331"/>
      <pos A="0.357629" C="0.256331" G="0.124644" T="0.261396"/>
      <pos A="0.149968" C="0.225942" G="0.266461" T="0.357629"/>
      <pos A="0.200617" C="0.403213" G="0.241137" T="0.155033"/>
      <pos A="0.231006" C="0.276591" G="0.155033" T="0.33737"/>
      <pos A="0.281655" C="0.241137" G="0.160098" T="0.31711"/>
      <pos A="0.372824" C="0.210747" G="0.251266" T="0.165163"/>
      <pos A="0.210747" C="0.271526" G="0.291786" T="0.225942"/>
      <pos A="0.149968" C="0.231006" G="0.175293" T="0.443732"/>
      <pos A="0.382953" C="0.32724" G="0.185422" T="0.104384"/>
      <pos A="0.388019" C="0.372824" G="0.0436059" T="0.195553"/>
      <pos A="0.29685" C="0.109449" G="0.251266" T="0.342435"/>
      <pos A="0.175293" C="0.0942548" G="0.408278" T="0.322175"/>
      <pos A="0.322175" C="0.220877" G="0.29685" T="0.160098"/>
      <pos A="0.215812" C="0.28672" G="0.215812" T="0.281655"/>
      <pos A="0.276591" C="0.195553" G="0.215812" T="0.312045"/>
      <pos A="0.241137" C="0.276591" G="0.281655" T="0.200617"/>
      <pos A="0.342435" C="0.0891891" G="0.357629" T="0.210747"/>
      <pos A="0.31711" C="0.271526" G="0.236071" T="0.175293"/>
    </motif>
    <motif db="0" id="M4" alt="O4" length="40" nsites="8" evalue="1.3e-003">
      <pos A="0.263787" C="0.198612" G="0.268801" T="0.268801"/>
      <pos A="0.399151" C="0.198612" G="0.198612" T="0.203626"/>
      <pos A="0.163518" C="0.203626" G="0.303895" T="0.328962"/>
      <pos A="0.198612" C="0.394137" G="0.163518" T="0.243733"/>
      <pos A="0.293868" C="0.278828" G="0.178558" T="0.248747"/>
      <pos A="0.303895" C="0.158504" G="0.263787" T="0.273814"/>
      <pos A="0.113383" C="0.278828" G="0.444273" T="0.163518"/>
      <pos A="0.394137" C="0.268801" G="0.223679" T="0.113383"/>
      <pos A="0.374084" C="0.198612" G="0.233707" T="0.193598"/>
      <pos A="0.188585" C="0.158504" G="0.293868" T="0.359043"/>
      <pos A="0.193598" C="0.163518" G="0.218666" T="0.424218"/>
      <pos A="0.223679" C="0.379097" G="0.178558" T="0.218666"/>
      <pos A="0.25376" C="0.288854" G="0.183571" T="0.273814"/>
      <pos A="0.278828" C="0.163518" G="0.208639" T="0.349016"/>
      <pos A="0.248747" C="0.0983427" G="0.263787" T="0.389124"/>
      <pos A="0.23872" C="0.344003" G="0.188585" T="0.228692"/>
      <pos A="0.263787" C="0.183571" G="0.198612" T="0.35403"/>
      <pos A="0.178558" C="0.318935" G="0.33899" T="0.163518"/>
      <pos A="0.318935" C="0.258773" G="0.178558" T="0.243733"/>
      <pos A="0.258773" C="0.163518" G="0.243733" T="0.333975"/>
      <pos A="0.228692" C="0.23872" G="0.328962" T="0.203626"/>
      <pos A="0.243733" C="0.333975" G="0.213652" T="0.208639"/>
      <pos A="0.308909" C="0.213652" G="0.0532207" T="0.424218"/>
      <pos A="0.25376" C="0.288854" G="0.173545" T="0.283841"/>
      <pos A="0.0933294" C="0.424218" G="0.173545" T="0.308909"/>
      <pos A="0.349016" C="0.293868" G="0.193598" T="0.163518"/>
      <pos A="0.379097" C="0.193598" G="0.203626" T="0.223679"/>
      <pos A="0.404164" C="0.148477" G="0.33899" T="0.108369"/>
      <pos A="0.263787" C="0.223679" G="0.389124" T="0.123409"/>
      <pos A="0.248747" C="0.163518" G="0.293868" T="0.293868"/>
      <pos A="0.148477" C="0.248747" G="0.344003" T="0.258773"/>
      <pos A="0.323949" C="0.178558" G="0.258773" T="0.23872"/>
      <pos A="0.143464" C="0.424218" G="0.208639" T="0.223679"/>
      <pos A="0.364056" C="0.218666" G="0.118396" T="0.298881"/>
      <pos A="0.25376" C="0.23872" G="0.409178" T="0.0983427"/>
      <pos A="0.318935" C="0.193598" G="0.13845" T="0.349016"/>
      <pos A="0.213652" C="0.188585" G="0.364056" T="0.233707"/>
      <pos A="0.243733" C="0.288854" G="0.178558" T="0.288854"/>
      <pos A="0.379097" C="0.233707" G="0.15349" T="0.233707"/>
      <pos A="0.23872" C="0.128424" G="0.283841" T="0.349016"/>
    </motif>
    <motif db="0" id="M40" alt="O40" length="40" nsites="8" evalue="1.3e-003">
      <pos A="0.23872" C="0.113383" G="0.23872" T="0.409178"/>
      <pos A="0.258773" C="0.283841" G="0.15349" T="0.303895"/>
      <pos A="0.278828" C="0.203626" G="0.35403" T="0.163518"/>
      <pos A="0.113383" C="0.233707" G="0.344003" T="0.308909"/>
      <pos A="0.243733" C="0.308909" G="0.233707" T="0.213652"/>
      <pos A="0.349016" C="0.183571" G="0.193598" T="0.273814"/>
      <pos A="0.173545" C="0.464326" G="0.198612" T="0.163518"/>
      <pos A="0.308909" C="0.303895" G="0.0983427" T="0.288854"/>
      <pos A="0.359043" C="0.133437" G="0.288854" T="0.218666"/>
      <pos A="0.298881" C="0.35403" G="0.0933294" T="0.25376"/>
      <pos A="0.444273" C="0.183571" G="0.13845" T="0.233707"/>
      <pos A="0.23872" C="0.218666" G="0.188585" T="0.35403"/>
      <pos A="0.25376" C="0.188585" G="0.36907" T="0.188585"/>
      <pos A="0.218666" C="0.203626" G="0.313922" T="0.263787"/>
      <pos A="0.158504" C="0.313922" G="0.328962" T="0.198612"/>
      <pos A="0.208639" C="0.143464" G="0.308909" T="0.33899"/>
      <pos A="0.148477" C="0.374084" G="0.223679" T="0.25376"/>
      <pos A="0.273814" C="0.333975" G="0.168531" T="0.223679"/>
      <pos A="0.218666" C="0.15349" G="0.288854" T="0.33899"/>
      <pos A="0.193598" C="0.168531" G="0.25376" T="0.384111"/>
      <pos A="0.173545" C="0.223679" G="0.323949" T="0.278828"/>
      <pos A="0.283841" C="0.323949" G="0.173545" T="0.218666"/>
      <pos A="0.328962" C="0.248747" G="0.178558" T="0.243733"/>
      <pos A="0.213652" C="0.233707" G="0.278828" T="0.273814"/>
      <pos A="0.223679" C="0.148477" G="0.333975" T="0.293868"/>
      <pos A="0.213652" C="0.25376" G="0.148477" T="0.384111"/>
      <pos A="0.288854" C="0.25376" G="0.188585" T="0.268801"/>
      <pos A="0.25376" C="0.25376" G="0.36907" T="0.123409"/>
      <pos A="0.258773" C="0.344003" G="0.188585" T="0.208639"/>
      <pos A="0.474353" C="0.208639" G="0.103356" T="0.213652"/>
      <pos A="0.35403" C="0.158504" G="0.223679" T="0.263787"/>
      <pos A="0.258773" C="0.193598" G="0.268801" T="0.278828"/>
      <pos A="0.293868" C="0.218666" G="0.293868" T="0.193598"/>
      <pos A="0.36907" C="0.258773" G="0.113383" T="0.258773"/>
      <pos A="0.168531" C="0.459313" G="0.188585" T="0.183571"/>
      <pos A="0.308909" C="0.113383" G="0.213652" T="0.364056"/>
      <pos A="0.158504" C="0.13845" G="0.48438" T="0.218666"/>
      <pos A="0.163518" C="0.143464" G="0.313922" T="0.379097"/>
      <pos A="0.298881" C="0.313922" G="0.25376" T="0.133437"/>
      <pos A="0.258773" C="0.298881" G="0.198612" T="0.243733"/>
    </motif>
    <motif db="0" id="M42" alt="O42" length="40" nsites="8" evalue="1.3e-003">
      <pos A="0.208639" C="0.248747" G="0.323949" T="0.218666"/>
      <pos A="0.243733" C="0.379097" G="0.183571" T="0.193598"/>
      <pos A="0.258773" C="0.208639" G="0.298881" T="0.233707"/>
      <pos A="0.298881" C="0.25376" G="0.148477" T="0.298881"/>
      <pos A="0.188585" C="0.293868" G="0.344003" T="0.173545"/>
      <pos A="0.25376" C="0.308909" G="0.163518" T="0.273814"/>
      <pos A="0.344003" C="0.148477" G="0.123409" T="0.384111"/>
      <pos A="0.349016" C="0.258773" G="0.183571" T="0.208639"/>
      <pos A="0.118396" C="0.218666" G="0.308909" T="0.35403"/>
      <pos A="0.188585" C="0.248747" G="0.308909" T="0.25376"/>
      <pos A="0.33899" C="0.208639" G="0.128424" T="0.323949"/>
      <pos A="0.13845" C="0.308909" G="0.213652" T="0.33899"/>
      <pos A="0.318935" C="0.23872" G="0.163518" T="0.278828"/>
      <pos A="0.333975" C="0.178558" G="0.228692" T="0.258773"/>
      <pos A="0.288854" C="0.0983427" G="0.389124" T="0.223679"/>
      <pos A="0.188585" C="0.15349" G="0.389124" T="0.268801"/>
      <pos A="0.23872" C="0.268801" G="0.128424" T="0.364056"/>
      <pos A="0.213652" C="0.158504" G="0.278828" T="0.349016"/>
      <pos A="0.178558" C="0.318935" G="0.313922" T="0.188585"/>
      <pos A="0.223679" C="0.454299" G="0.25376" T="0.0682617"/>
      <pos A="0.243733" C="0.223679" G="0.203626" T="0.328962"/>
      <pos A="0.208639" C="0.288854" G="0.148477" T="0.35403"/>
      <pos A="0.213652" C="0.23872" G="0.248747" T="0.298881"/>
      <pos A="0.268801" C="0.183571" G="0.208639" T="0.33899"/>
      <pos A="0.183571" C="0.318935" G="0.243733" T="0.25376"/>
      <pos A="0.474353" C="0.118396" G="0.113383" T="0.293868"/>
      <pos A="0.288854" C="0.313922" G="0.228692" T="0.168531"/>
      <pos A="0.399151" C="0.203626" G="0.233707" T="0.163518"/>
      <pos A="0.23872" C="0.198612" G="0.25376" T="0.308909"/>
      <pos A="0.288854" C="0.208639" G="0.198612" T="0.303895"/>
      <pos A="0.33899" C="0.178558" G="0.243733" T="0.23872"/>
      <pos A="0.323949" C="0.208639" G="0.173545" T="0.293868"/>
      <pos A="0.178558" C="0.283841" G="0.414192" T="0.123409"/>
      <pos A="0.268801" C="0.248747" G="0.233707" T="0.248747"/>
      <pos A="0.288854" C="0.23872" G="0.208639" T="0.263787"/>
      <pos A="0.113383" C="0.318935" G="0.323949" T="0.243733"/>
      <pos A="0.223679" C="0.25376" G="0.273814" T="0.248747"/>
      <pos A="0.414192" C="0.108369" G="0.263787" T="0.213652"/>
      <pos A="0.404164" C="0.308909" G="0.188585" T="0.0983427"/>
      <pos A="0.203626" C="0.208639" G="0.213652" T="0.374084"/>
    </motif>
    <motif db="0" id="M43" alt="O43" length="40" nsites="8" evalue="1.3e-003">
      <pos A="0.332304" C="0.00308642" G="0.332304" T="0.332304"/>
      <pos A="0.00308642" C="0.332304" G="0.661523" T="0.00308642"/>
      <pos A="0.00308642" C="0.332304" G="0.00308642" T="0.661523"/>
      <pos A="0.00308642" C="0.661523" G="0.00308642" T="0.332304"/>
      <pos A="0.661523" C="0.00308642" G="0.332304" T="0.00308642"/>
      <pos A="0.332304" C="0.661523" G="0.00308642" T="0.00308642"/>
      <pos A="0.661523" C="0.00308642" G="0.332304" T="0.00308642"/>
      <pos A="0.00308642" C="0.00308642" G="0.332304" T="0.661523"/>
      <pos A="0.332304" C="0.661523" G="0.00308642" T="0.00308642"/>
      <pos A="0.00308642" C="0.661523" G="0.00308642" T="0.332304"/>
      <pos A="0.00308642" C="0.00308642" G="0.00308642" T="0.990741"/>
      <pos A="0.332304" C="0.00308642" G="0.00308642" T="0.661523"/>
      <pos A="0.661523" C="0.00308642" G="0.332304" T="0.00308642"/>
      <pos A="0.332304" C="0.00308642" G="0.661523" T="0.00308642"/>
      <pos A="0.332304" C="0.00308642" G="0.661523" T="0.00308642"/>
      <pos A="0.332304" C="0.00308642" G="0.00308642" T="0.661523"/>
      <pos A="0.00308642" C="0.332304" G="0.00308642" T="0.661523"/>
      <pos A="0.00308642" C="0.332304" G="0.00308642" T="0.661523"/>
      <pos A="0.661523" C="0.00308642" G="0.00308642" T="0.332304"/>
      <pos A="0.332304" C="0.661523" G="0.00308642" T="0.00308642"/>
      <pos A="0.332304" C="0.00308642" G="0.661523" T="0.00308642"/>
      <pos A="0.00308642" C="0.332304" G="0.332304" T="0.332304"/>
      <pos A="0.00308642" C="0.00308642" G="0.661523" T="0.332304"/>
      <pos A="0.00308642" C="0.332304" G="0.332304" T="0.332304"/>
      <pos A="0.00308642" C="0.661523" G="0.332304" T="0.00308642"/>
      <pos A="0.00308642" C="0.332304" G="0.00308642" T="0.661523"/>
      <pos A="0.00308642" C="0.00308642" G="0.332304" T="0.661523"/>
      <pos A="0.332304" C="0.661523" G="0.00308642" T="0.00308642"/>
      <pos A="0.661523" C="0.00308642" G="0.332304" T="0.00308642"/>
      <pos A="0.00308642" C="0.661523" G="0.332304" T="0.00308642"/>
      <pos A="0.00308642" C="0.661523" G="0.332304" T="0.00308642"/>
      <pos A="0.661523" C="0.00308642" G="0.332304" T="0.00308642"/>
      <pos A="0.00308642" C="0.661523" G="0.00308642" T="0.332304"/>
      <pos A="0.661523" C="0.332304" G="0.00308642" T="0.00308642"/>
      <pos A="0.332304" C="0.332304" G="0.00308642" T="0.332304"/>
      <pos A="0.00308642" C="0.00308642" G="0.661523" T="0.332304"/>
      <pos A="0.332304" C="0.00308642" G="0.661523" T="0.00308642"/>
      <pos A="0.661523" C="0.332304" G="0.00308642" T="0.00308642"/>
      <pos A="0.00308642" C="0.332304" G="0.332304" T="0.332304"/>
      <pos A="0.332304" C="0.332304" G="0.332304" T="0.00308642"/>
    </motif>
    <motif db="0" id="M44" alt="O44" length="40" nsites="8" evalue="1.3e-003">
      <pos A="0.123409" C="0.35403" G="0.223679" T="0.298881"/>
      <pos A="0.243733" C="0.434245" G="0.183571" T="0.13845"/>
      <pos A="0.208639" C="0.0833017" G="0.364056" T="0.344003"/>
      <pos A="0.328962" C="0.173545" G="0.213652" T="0.283841"/>
      <pos A="0.308909" C="0.143464" G="0.308909" T="0.23872"/>
      <pos A="0.173545" C="0.228692" G="0.414192" T="0.183571"/>
      <pos A="0.218666" C="0.33899" G="0.133437" T="0.308909"/>
      <pos A="0.268801" C="0.273814" G="0.113383" T="0.344003"/>
      <pos A="0.474353" C="0.143464" G="0.0983427" T="0.283841"/>
      <pos A="0.243733" C="0.268801" G="0.268801" T="0.218666"/>
      <pos A="0.25376" C="0.133437" G="0.248747" T="0.364056"/>
      <pos A="0.218666" C="0.248747" G="0.248747" T="0.283841"/>
      <pos A="0.23872" C="0.278828" G="0.128424" T="0.35403"/>
      <pos A="0.399151" C="0.0933294" G="0.288854" T="0.218666"/>
      <pos A="0.143464" C="0.178558" G="0.328962" T="0.349016"/>
      <pos A="0.208639" C="0.364056" G="0.188585" T="0.23872"/>
      <pos A="0.293868" C="0.33899" G="0.25376" T="0.113383"/>
      <pos A="0.429232" C="0.193598" G="0.188585" T="0.188585"/>
      <pos A="0.203626" C="0.223679" G="0.308909" T="0.263787"/>
      <pos A="0.288854" C="0.389124" G="0.143464" T="0.178558"/>
      <pos A="0.173545" C="0.243733" G="0.13845" T="0.444273"/>
      <pos A="0.148477" C="0.233707" G="0.23872" T="0.379097"/>
      <pos A="0.213652" C="0.283841" G="0.233707" T="0.268801"/>
      <pos A="0.228692" C="0.248747" G="0.178558" T="0.344003"/>
      <pos A="0.278828" C="0.143464" G="0.228692" T="0.349016"/>
      <pos A="0.243733" C="0.293868" G="0.248747" T="0.213652"/>
      <pos A="0.203626" C="0.183571" G="0.349016" T="0.263787"/>
      <pos A="0.283841" C="0.218666" G="0.278828" T="0.218666"/>
      <pos A="0.349016" C="0.258773" G="0.333975" T="0.0582351"/>
      <pos A="0.283841" C="0.278828" G="0.208639" T="0.228692"/>
      <pos A="0.233707" C="0.25376" G="0.293868" T="0.218666"/>
      <pos A="0.359043" C="0.203626" G="0.118396" T="0.318935"/>
      <pos A="0.133437" C="0.328962" G="0.268801" T="0.268801"/>
      <pos A="0.248747" C="0.148477" G="0.459313" T="0.143464"/>
      <pos A="0.344003" C="0.25376" G="0.233707" T="0.168531"/>
      <pos A="0.414192" C="0.15349" G="0.233707" T="0.198612"/>
      <pos A="0.278828" C="0.333975" G="0.243733" T="0.143464"/>
      <pos A="0.298881" C="0.158504" G="0.173545" T="0.36907"/>
      <pos A="0.213652" C="0.263787" G="0.283841" T="0.23872"/>
      <pos A="0.263787" C="0.268801" G="0.193598" T="0.273814"/>
    </motif>
    <motif db="0" id="M46" alt="O46" length="40" nsites="8" evalue="1.3e-003">
      <pos A="0.313922" C="0.273814" G="0.0883151" T="0.323949"/>
      <pos A="0.178558" C="0.293868" G="0.23872" T="0.288854"/>
      <pos A="0.0983427" C="0.263787" G="0.23872" T="0.399151"/>
      <pos A="0.288854" C="0.33899" G="0.163518" T="0.208639"/>
      <pos A="0.33899" C="0.198612" G="0.203626" T="0.258773"/>
      <pos A="0.399151" C="0.188585" G="0.349016" T="0.0632484"/>
      <pos A="0.389124" C="0.23872" G="0.258773" T="0.113383"/>
      <pos A="0.203626" C="0.228692" G="0.273814" T="0.293868"/>
      <pos A="0.15349" C="0.158504" G="0.364056" T="0.323949"/>
      <pos A="0.0331674" C="0.228692" G="0.374084" T="0.364056"/>
      <pos A="0.359043" C="0.278828" G="0.198612" T="0.163518"/>
      <pos A="0.278828" C="0.328962" G="0.148477" T="0.243733"/>
      <pos A="0.168531" C="0.318935" G="0.228692" T="0.283841"/>
      <pos A="0.208639" C="0.15349" G="0.248747" T="0.389124"/>
      <pos A="0.148477" C="0.25376" G="0.233707" T="0.364056"/>
      <pos A="0.318935" C="0.323949" G="0.123409" T="0.233707"/>
      <pos A="0.359043" C="0.288854" G="0.148477" T="0.203626"/>
      <pos A="0.243733" C="0.223679" G="0.258773" T="0.273814"/>
      <pos A="0.35403" C="0.288854" G="0.118396" T="0.23872"/>
      <pos A="0.33899" C="0.15349" G="0.213652" T="0.293868"/>
      <pos A="0.303895" C="0.344003" G="0.278828" T="0.0732751"/>
      <pos A="0.163518" C="0.23872" G="0.208639" T="0.389124"/>
      <pos A="0.303895" C="0.15349" G="0.273814" T="0.268801"/>
      <pos A="0.258773" C="0.218666" G="0.263787" T="0.258773"/>
      <pos A="0.243733" C="0.213652" G="0.283841" T="0.258773"/>
      <pos A="0.258773" C="0.233707" G="0.223679" T="0.283841"/>
      <pos A="0.278828" C="0.218666" G="0.288854" T="0.213652"/>
      <pos A="0.213652" C="0.293868" G="0.243733" T="0.248747"/>
      <pos A="0.158504" C="0.283841" G="0.313922" T="0.243733"/>
      <pos A="0.364056" C="0.213652" G="0.198612" T="0.223679"/>
      <pos A="0.218666" C="0.233707" G="0.333975" T="0.213652"/>
      <pos A="0.268801" C="0.208639" G="0.188585" T="0.333975"/>
      <pos A="0.389124" C="0.248747" G="0.178558" T="0.183571"/>
      <pos A="0.33899" C="0.168531" G="0.359043" T="0.133437"/>
      <pos A="0.223679" C="0.268801" G="0.223679" T="0.283841"/>
      <pos A="0.273814" C="0.359043" G="0.0883151" T="0.278828"/>
      <pos A="0.168531" C="0.0732751" G="0.318935" T="0.439258"/>
      <pos A="0.349016" C="0.303895" G="0.178558" T="0.168531"/>
      <pos A="0.318935" C="0.263787" G="0.23872" T="0.178558"/>
      <pos A="0.218666" C="0.128424" G="0.268801" T="0.384111"/>
    </motif>
    <motif db="0" id="M47" alt="O47" length="40" nsites="8" evalue="1.3e-003">
      <pos A="0.00308642" C="0.332304" G="0.661523" T="0.00308642"/>
      <pos A="0.661523" C="0.00308642" G="0.00308642" T="0.332304"/>
      <pos A="0.661523" C="0.00308642" G="0.332304" T="0.00308642"/>
      <pos A="0.00308642" C="0.332304" G="0.00308642" T="0.661523"/>
      <pos A="0.332304" C="0.332304" G="0.332304" T="0.00308642"/>
      <pos A="0.661523" C="0.332304" G="0.00308642" T="0.00308642"/>
      <pos A="0.661523" C="0.332304" G="0.00308642" T="0.00308642"/>
      <pos A="0.332304" C="0.00308642" G="0.00308642" T="0.661523"/>
      <pos A="0.00308642" C="0.00308642" G="0.332304" T="0.661523"/>
      <pos A="0.00308642" C="0.332304" G="0.661523" T="0.00308642"/>
      <pos A="0.661523" C="0.00308642" G="0.00308642" T="0.332304"/>
      <pos A="0.661523" C="0.00308642" G="0.332304" T="0.00308642"/>
      <pos A="0.00308642" C="0.661523" G="0.332304" T="0.00308642"/>
      <pos A="0.00308642" C="0.332304" G="0.00308642" T="0.661523"/>
      <pos A="0.00308642" C="0.00308642" G="0.332304" T="0.661523"/>
      <pos A="0.00308642" C="0.332304" G="0.00308642" T="0.661523"/>
      <pos A="0.332304" C="0.00308642" G="0.00308642" T="0.661523"/>
      <pos A="0.332304" C="0.661523" G="0.00308642" T="0.00308642"/>
      <pos A="0.00308642" C="0.990741" G="0.00308642" T="0.00308642"/>
      <pos A="0.332304" C="0.00308642" G="0.00308642" T="0.661523"/>
      <pos A="0.332304" C="0.00308642" G="0.661523" T="0.00308642"/>
      <pos A="0.332304" C="0.332304" G="0.332304" T="0.00308642"/>
      <pos A="0.00308642" C="0.661523" G="0.00308642" T="0.332304"/>
      <pos A="0.00308642" C="0.00308642" G="0.332304" T="0.661523"/>
      <pos A="0.661523" C="0.332304" G="0.00308642" T="0.00308642"/>
      <pos A="0.332304" C="0.332304" G="0.00308642" T="0.332304"/>
      <pos A="0.332304" C="0.332304" G="0.00308642" T="0.332304"/>
      <pos A="0.00308642" C="0.00308642" G="0.332304" T="0.661523"/>
      <pos A="0.332304" C="0.00308642" G="0.00308642" T="0.661523"/>
      <pos A="0.332304" C="0.661523" G="0.00308642" T="0.00308642"/>
      <pos A="0.00308642" C="0.332304" G="0.00308642" T="0.661523"/>
      <pos A="0.661523" C="0.00308642" G="0.332304" T="0.00308642"/>
      <pos A="0.332304" C="0.332304" G="0.00308642" T="0.332304"/>
      <pos A="0.00308642" C="0.332304" G="0.661523" T="0.00308642"/>
      <pos A="0.661523" C="0.332304" G="0.00308642" T="0.00308642"/>
      <pos A="0.332304" C="0.00308642" G="0.332304" T="0.332304"/>
      <pos A="0.00308642" C="0.00308642" G="0.332304" T="0.661523"/>
      <pos A="0.00308642" C="0.00308642" G="0.00308642" T="0.990741"/>
      <pos A="0.990741" C="0.00308642" G="0.00308642" T="0.00308642"/>
      <pos A="0.332304" C="0.332304" G="0.332304" T="0.00308642"/>
    </motif>
    <motif db="0" id="M48" alt="O48" length="40" nsites="8" evalue="1.3e-003">
      <pos A="0.399151" C="0.23872" G="0.143464" T="0.218666"/>
      <pos A="0.128424" C="0.389124" G="0.268801" T="0.213652"/>
      <pos A="0.35403" C="0.213652" G="0.293868" T="0.13845"/>
      <pos A="0.303895" C="0.278828" G="0.183571" T="0.233707"/>
      <pos A="0.193598" C="0.198612" G="0.328962" T="0.278828"/>
      <pos A="0.248747" C="0.213652" G="0.248747" T="0.288854"/>
      <pos A="0.349016" C="0.188585" G="0.0833017" T="0.379097"/>
      <pos A="0.404164" C="0.173545" G="0.123409" T="0.298881"/>
      <pos A="0.218666" C="0.168531" G="0.293868" T="0.318935"/>
      <pos A="0.108369" C="0.399151" G="0.198612" T="0.293868"/>
      <pos A="0.494407" C="0.193598" G="0.123409" T="0.188585"/>
      <pos A="0.283841" C="0.123409" G="0.344003" T="0.248747"/>
      <pos A="0.233707" C="0.278828" G="0.218666" T="0.268801"/>
      <pos A="0.158504" C="0.268801" G="0.163518" T="0.409178"/>
      <pos A="0.193598" C="0.218666" G="0.183571" T="0.404164"/>
      <pos A="0.15349" C="0.424218" G="0.173545" T="0.248747"/>
      <pos A="0.379097" C="0.213652" G="0.198612" T="0.208639"/>
      <pos A="0.23872" C="0.188585" G="0.313922" T="0.258773"/>
      <pos A="0.218666" C="0.233707" G="0.263787" T="0.283841"/>
      <pos A="0.248747" C="0.298881" G="0.33899" T="0.113383"/>
      <pos A="0.228692" C="0.349016" G="0.128424" T="0.293868"/>
      <pos A="0.263787" C="0.313922" G="0.198612" T="0.223679"/>
      <pos A="0.283841" C="0.213652" G="0.128424" T="0.374084"/>
      <pos A="0.168531" C="0.208639" G="0.409178" T="0.213652"/>
      <pos A="0.303895" C="0.203626" G="0.263787" T="0.228692"/>
      <pos A="0.318935" C="0.168531" G="0.198612" T="0.313922"/>
      <pos A="0.318935" C="0.208639" G="0.268801" T="0.203626"/>
      <pos A="0.283841" C="0.218666" G="0.193598" T="0.303895"/>
      <pos A="0.148477" C="0.268801" G="0.323949" T="0.258773"/>
      <pos A="0.263787" C="0.103356" G="0.258773" T="0.374084"/>
      <pos A="0.0983427" C="0.359043" G="0.233707" T="0.308909"/>
      <pos A="0.293868" C="0.318935" G="0.198612" T="0.188585"/>
      <pos A="0.333975" C="0.148477" G="0.273814" T="0.243733"/>
      <pos A="0.23872" C="0.173545" G="0.298881" T="0.288854"/>
      <pos A="0.25376" C="0.268801" G="0.263787" T="0.213652"/>
      <pos A="0.384111" C="0.158504" G="0.173545" T="0.283841"/>
      <pos A="0.364056" C="0.178558" G="0.318935" T="0.13845"/>
      <pos A="0.308909" C="0.35403" G="0.168531" T="0.168531"/>
      <pos A="0.379097" C="0.188585" G="0.248747" T="0.183571"/>
      <pos A="0.203626" C="0.233707" G="0.223679" T="0.33899"/>
    </motif>
    <motif db="0" id="M49" alt="O49" length="40" nsites="8" evalue="1.3e-003">
      <pos A="0.313922" C="0.183571" G="0.359043" T="0.143464"/>
      <pos A="0.349016" C="0.323949" G="0.163518" T="0.163518"/>
      <pos A="0.318935" C="0.208639" G="0.379097" T="0.0933294"/>
      <pos A="0.263787" C="0.173545" G="0.344003" T="0.218666"/>
      <pos A="0.218666" C="0.158504" G="0.163518" T="0.459313"/>
      <pos A="0.143464" C="0.143464" G="0.243733" T="0.469339"/>
      <pos A="0.263787" C="0.273814" G="0.23872" T="0.223679"/>
      <pos A="0.349016" C="0.364056" G="0.113383" T="0.173545"/>
      <pos A="0.218666" C="0.278828" G="0.193598" T="0.308909"/>
      <pos A="0.303895" C="0.328962" G="0.218666" T="0.148477"/>
      <pos A="0.228692" C="0.168531" G="0.233707" T="0.36907"/>
      <pos A="0.268801" C="0.379097" G="0.208639" T="0.143464"/>
      <pos A="0.258773" C="0.228692" G="0.118396" T="0.394137"/>
      <pos A="0.118396" C="0.168531" G="0.328962" T="0.384111"/>
      <pos A="0.243733" C="0.288854" G="0.193598" T="0.273814"/>
      <pos A="0.158504" C="0.248747" G="0.268801" T="0.323949"/>
      <pos A="0.218666" C="0.15349" G="0.298881" T="0.328962"/>
      <pos A="0.268801" C="0.158504" G="0.333975" T="0.23872"/>
      <pos A="0.223679" C="0.328962" G="0.344003" T="0.103356"/>
      <pos A="0.213652" C="0.223679" G="0.318935" T="0.243733"/>
      <pos A="0.288854" C="0.183571" G="0.223679" T="0.303895"/>
      <pos A="0.283841" C="0.193598" G="0.223679" T="0.298881"/>
      <pos A="0.223679" C="0.328962" G="0.193598" T="0.25376"/>
      <pos A="0.268801" C="0.349016" G="0.118396" T="0.263787"/>
      <pos A="0.158504" C="0.293868" G="0.283841" T="0.263787"/>
      <pos A="0.384111" C="0.103356" G="0.158504" T="0.35403"/>
      <pos A="0.359043" C="0.288854" G="0.258773" T="0.0933294"/>
      <pos A="0.384111" C="0.293868" G="0.0933294" T="0.228692"/>
      <pos A="0.278828" C="0.273814" G="0.178558" T="0.268801"/>
      <pos A="0.283841" C="0.183571" G="0.318935" T="0.213652"/>
      <pos A="0.33899" C="0.243733" G="0.173545" T="0.243733"/>
      <pos A="0.158504" C="0.143464" G="0.409178" T="0.288854"/>
      <pos A="0.25376" C="0.228692" G="0.268801" T="0.248747"/>
      <pos A="0.303895" C="0.298881" G="0.15349" T="0.243733"/>
      <pos A="0.218666" C="0.283841" G="0.258773" T="0.23872"/>
      <pos A="0.208639" C="0.23872" G="0.25376" T="0.298881"/>
      <pos A="0.278828" C="0.283841" G="0.188585" T="0.248747"/>
      <pos A="0.148477" C="0.33899" G="0.133437" T="0.379097"/>
      <pos A="0.198612" C="0.188585" G="0.328962" T="0.283841"/>
      <pos A="0.434245" C="0.233707" G="0.183571" T="0.148477"/>
    </motif>
    <motif db="0" id="M5" alt="O5" length="40" nsites="8" evalue="1.3e-003">
      <pos A="0.350781" C="0.40621" G="0.118985" T="0.124024"/>
      <pos A="0.260078" C="0.381015" G="0.139141" T="0.219766"/>
      <pos A="0.214727" C="0.295351" G="0.25" T="0.239922"/>
      <pos A="0.315508" C="0.0988286" G="0.224805" T="0.360859"/>
      <pos A="0.139141" C="0.260078" G="0.179453" T="0.421327"/>
      <pos A="0.275195" C="0.370937" G="0.103868" T="0.25"/>
      <pos A="0.375976" C="0.159297" G="0.239922" T="0.224805"/>
      <pos A="0.204649" C="0.134102" G="0.456601" T="0.204649"/>
      <pos A="0.164336" C="0.275195" G="0.209688" T="0.350781"/>
      <pos A="0.35582" C="0.325586" G="0.204649" T="0.113946"/>
      <pos A="0.204649" C="0.134102" G="0.375976" T="0.285273"/>
      <pos A="0.224805" C="0.30039" G="0.194571" T="0.280234"/>
      <pos A="0.239922" C="0.139141" G="0.260078" T="0.360859"/>
      <pos A="0.214727" C="0.270156" G="0.255039" T="0.260078"/>
      <pos A="0.335664" C="0.209688" G="0.244961" T="0.209688"/>
      <pos A="0.194571" C="0.265117" G="0.280234" T="0.260078"/>
      <pos A="0.345742" C="0.194571" G="0.204649" T="0.255039"/>
      <pos A="0.129063" C="0.340703" G="0.315508" T="0.214727"/>
      <pos A="0.174414" C="0.381015" G="0.154258" T="0.290312"/>
      <pos A="0.411249" C="0.118985" G="0.209688" T="0.260078"/>
      <pos A="0.255039" C="0.290312" G="0.290312" T="0.164336"/>
      <pos A="0.234883" C="0.154258" G="0.189532" T="0.421327"/>
      <pos A="0.229844" C="0.290312" G="0.30039" T="0.179453"/>
      <pos A="0.290312" C="0.209688" G="0.164336" T="0.335664"/>
      <pos A="0.219766" C="0.108907" G="0.270156" T="0.401171"/>
      <pos A="0.239922" C="0.391093" G="0.0786726" T="0.290312"/>
      <pos A="0.310468" C="0.265117" G="0.129063" T="0.295351"/>
      <pos A="0.285273" C="0.189532" G="0.149219" T="0.375976"/>
      <pos A="0.214727" C="0.285273" G="0.239922" T="0.260078"/>
      <pos A="0.30039" C="0.305429" G="0.194571" T="0.19961"/>
      <pos A="0.139141" C="0.139141" G="0.270156" T="0.451562"/>
      <pos A="0.214727" C="0.169375" G="0.360859" T="0.255039"/>
      <pos A="0.370937" C="0.204649" G="0.244961" T="0.179453"/>
      <pos A="0.285273" C="0.35582" G="0.179453" T="0.179453"/>
      <pos A="0.315508" C="0.204649" G="0.285273" T="0.194571"/>
      <pos A="0.290312" C="0.234883" G="0.229844" T="0.244961"/>
      <pos A="0.275195" C="0.244961" G="0.239922" T="0.239922"/>
      <pos A="0.169375" C="0.381015" G="0.239922" T="0.209688"/>
      <pos A="0.426366" C="0.164336" G="0.234883" T="0.174414"/>
      <pos A="0.209688" C="0.179453" G="0.340703" T="0.270156"/>
    </motif>
    <motif db="0" id="M50" alt="O50" length="40" nsites="8" evalue="1.3e-003">
      <pos A="0.37473" C="0.247455" G="0.318729" T="0.0590874"/>
      <pos A="0.313638" C="0.232182" G="0.130361" T="0.323819"/>
      <pos A="0.191454" C="0.242363" G="0.206727" T="0.359457"/>
      <pos A="0.186362" C="0.186362" G="0.313638" T="0.313638"/>
      <pos A="0.308546" C="0.140543" G="0.242363" T="0.308546"/>
      <pos A="0.359457" C="0.201636" G="0.242363" T="0.196544"/>
      <pos A="0.22709" C="0.262728" G="0.27291" T="0.237272"/>
      <pos A="0.201636" C="0.328911" G="0.160908" T="0.308546"/>
      <pos A="0.232182" C="0.181271" G="0.242363" T="0.344184"/>
      <pos A="0.430731" C="0.216909" G="0.160908" T="0.191454"/>
      <pos A="0.12527" C="0.135453" G="0.328911" T="0.410366"/>
      <pos A="0.232182" C="0.328911" G="0.211817" T="0.22709"/>
      <pos A="0.415458" C="0.293273" G="0.130361" T="0.160908"/>
      <pos A="0.191454" C="0.278001" G="0.216909" T="0.313638"/>
      <pos A="0.221999" C="0.283091" G="0.328911" T="0.165998"/>
      <pos A="0.196544" C="0.440913" G="0.191454" T="0.171089"/>
      <pos A="0.344184" C="0.186362" G="0.171089" T="0.298364"/>
      <pos A="0.165998" C="0.323819" G="0.247455" T="0.262728"/>
      <pos A="0.191454" C="0.221999" G="0.206727" T="0.37982"/>
      <pos A="0.165998" C="0.369639" G="0.165998" T="0.298364"/>
      <pos A="0.211817" C="0.242363" G="0.257637" T="0.288183"/>
      <pos A="0.334002" C="0.145635" G="0.415458" T="0.104907"/>
      <pos A="0.37982" C="0.145635" G="0.232182" T="0.242363"/>
      <pos A="0.476549" C="0.0998153" G="0.252545" T="0.171089"/>
      <pos A="0.257637" C="0.278001" G="0.22709" T="0.237272"/>
      <pos A="0.145635" C="0.283091" G="0.186362" T="0.384912"/>
      <pos A="0.140543" C="0.308546" G="0.247455" T="0.303456"/>
      <pos A="0.211817" C="0.293273" G="0.232182" T="0.262728"/>
      <pos A="0.328911" C="0.267818" G="0.150726" T="0.252545"/>
      <pos A="0.181271" C="0.22709" G="0.247455" T="0.344184"/>
      <pos A="0.247455" C="0.267818" G="0.267818" T="0.216909"/>
      <pos A="0.323819" C="0.293273" G="0.0947249" T="0.288183"/>
      <pos A="0.201636" C="0.27291" G="0.293273" T="0.232182"/>
      <pos A="0.318729" C="0.140543" G="0.283091" T="0.257637"/>
      <pos A="0.283091" C="0.201636" G="0.313638" T="0.201636"/>
      <pos A="0.115088" C="0.349274" G="0.323819" T="0.211817"/>
      <pos A="0.48164" C="0.165998" G="0.201636" T="0.150726"/>
      <pos A="0.283091" C="0.211817" G="0.237272" T="0.267818"/>
      <pos A="0.221999" C="0.206727" G="0.339092" T="0.232182"/>
      <pos A="0.201636" C="0.22709" G="0.206727" T="0.364547"/>
    </motif>
    <motif db="0" id="M52" alt="O52" length="40" nsites="8" evalue="1.3e-003">
      <pos A="0.00308642" C="0.25" G="0.743827" T="0.00308642"/>
      <pos A="0.25" C="0.25" G="0.25" T="0.25"/>
      <pos A="0.25" C="0.496914" G="0.00308642" T="0.25"/>
      <pos A="0.25" C="0.00308642" G="0.496914" T="0.25"/>
      <pos A="0.25" C="0.00308642" G="0.743827" T="0.00308642"/>
      <pos A="0.743827" C="0.00308642" G="0.25" T="0.00308642"/>
      <pos A="0.00308642" C="0.00308642" G="0.990741" T="0.00308642"/>
      <pos A="0.00308642" C="0.25" G="0.743827" T="0.00308642"/>
      <pos A="0.496914" C="0.00308642" G="0.00308642" T="0.496914"/>
      <pos A="0.00308642" C="0.00308642" G="0.990741" T="0.00308642"/>
      <pos A="0.00308642" C="0.00308642" G="0.743827" T="0.25"/>
      <pos A="0.00308642" C="0.25" G="0.496914" T="0.25"/>
      <pos A="0.25" C="0.00308642" G="0.496914" T="0.25"/>
      <pos A="0.496914" C="0.25" G="0.25" T="0.00308642"/>
      <pos A="0.00308642" C="0.25" G="0.496914" T="0.25"/>
      <pos A="0.496914" C="0.00308642" G="0.496914" T="0.00308642"/>
      <pos A="0.743827" C="0.25" G="0.00308642" T="0.00308642"/>
      <pos A="0.25" C="0.25" G="0.25" T="0.25"/>
      <pos A="0.743827" C="0.00308642" G="0.25" T="0.00308642"/>
      <pos A="0.25" C="0.00308642" G="0.743827" T="0.00308642"/>
      <pos A="0.25" C="0.00308642" G="0.743827" T="0.00308642"/>
      <pos A="0.00308642" C="0.743827" G="0.25" T="0.00308642"/>
      <pos A="0.25" C="0.25" G="0.25" T="0.25"/>
      <pos A="0.00308642" C="0.00308642" G="0.990741" T="0.00308642"/>
      <pos A="0.496914" C="0.25" G="0.25" T="0.00308642"/>
      <pos A="0.25" C="0.00308642" G="0.743827" T="0.00308642"/>
      <pos A="0.496914" C="0.25" G="0.25" T="0.00308642"/>
      <pos A="0.25" C="0.00308642" G="0.496914" T="0.25"/>
      <pos A="0.00308642" C="0.25" G="0.496914" T="0.25"/>
      <pos A="0.25" C="0.00308642" G="0.743827" T="0.00308642"/>
      <pos A="0.25" C="0.00308642" G="0.743827" T="0.00308642"/>
      <pos A="0.00308642" C="0.00308642" G="0.990741" T="0.00308642"/>
      <pos A="0.25" C="0.25" G="0.25" T="0.25"/>
      <pos A="0.25" C="0.25" G="0.00308642" T="0.496914"/>
      <pos A="0.496914" C="0.00308642" G="0.496914" T="0.00308642"/>
      <pos A="0.00308642" C="0.496914" G="0.25" T="0.25"/>
      <pos A="0.496914" C="0.00308642" G="0.25" T="0.25"/>
      <pos A="0.00308642" C="0.00308642" G="0.990741" T="0.00308642"/>
      <pos A="0.25" C="0.25" G="0.00308642" T="0.496914"/>
      <pos A="0.25" C="0.00308642" G="0.496914" T="0.25"/>
    </motif>
    <motif db="0" id="M53" alt="O53" length="40" nsites="8" evalue="1.3e-003">
      <pos A="0.273814" C="0.248747" G="0.248747" T="0.228692"/>
      <pos A="0.168531" C="0.173545" G="0.298881" T="0.359043"/>
      <pos A="0.233707" C="0.213652" G="0.283841" T="0.268801"/>
      <pos A="0.143464" C="0.323949" G="0.198612" T="0.333975"/>
      <pos A="0.35403" C="0.218666" G="0.183571" T="0.243733"/>
      <pos A="0.163518" C="0.233707" G="0.313922" T="0.288854"/>
      <pos A="0.308909" C="0.298881" G="0.103356" T="0.288854"/>
      <pos A="0.133437" C="0.283841" G="0.283841" T="0.298881"/>
      <pos A="0.168531" C="0.143464" G="0.293868" T="0.394137"/>
      <pos A="0.278828" C="0.278828" G="0.288854" T="0.15349"/>
      <pos A="0.419205" C="0.258773" G="0.178558" T="0.143464"/>
      <pos A="0.404164" C="0.263787" G="0.203626" T="0.128424"/>
      <pos A="0.33899" C="0.268801" G="0.133437" T="0.258773"/>
      <pos A="0.293868" C="0.118396" G="0.193598" T="0.394137"/>
      <pos A="0.323949" C="0.228692" G="0.364056" T="0.0833017"/>
      <pos A="0.273814" C="0.198612" G="0.143464" T="0.384111"/>
      <pos A="0.243733" C="0.218666" G="0.303895" T="0.233707"/>
      <pos A="0.208639" C="0.273814" G="0.123409" T="0.394137"/>
      <pos A="0.243733" C="0.233707" G="0.278828" T="0.243733"/>
      <pos A="0.158504" C="0.258773" G="0.188585" T="0.394137"/>
      <pos A="0.188585" C="0.318935" G="0.133437" T="0.359043"/>
      <pos A="0.539528" C="0.223679" G="0.168531" T="0.0682617"/>
      <pos A="0.23872" C="0.223679" G="0.273814" T="0.263787"/>
      <pos A="0.108369" C="0.328962" G="0.243733" T="0.318935"/>
      <pos A="0.313922" C="0.243733" G="0.188585" T="0.25376"/>
      <pos A="0.248747" C="0.323949" G="0.25376" T="0.173545"/>
      <pos A="0.278828" C="0.188585" G="0.36907" T="0.163518"/>
      <pos A="0.223679" C="0.198612" G="0.313922" T="0.263787"/>
      <pos A="0.208639" C="0.298881" G="0.223679" T="0.268801"/>
      <pos A="0.243733" C="0.168531" G="0.323949" T="0.263787"/>
      <pos A="0.133437" C="0.268801" G="0.223679" T="0.374084"/>
      <pos A="0.313922" C="0.158504" G="0.268801" T="0.258773"/>
      <pos A="0.293868" C="0.173545" G="0.328962" T="0.203626"/>
      <pos A="0.193598" C="0.298881" G="0.318935" T="0.188585"/>
      <pos A="0.384111" C="0.233707" G="0.168531" T="0.213652"/>
      <pos A="0.198612" C="0.188585" G="0.23872" T="0.374084"/>
      <pos A="0.308909" C="0.25376" G="0.223679" T="0.213652"/>
      <pos A="0.414192" C="0.168531" G="0.168531" T="0.248747"/>
      <pos A="0.298881" C="0.123409" G="0.33899" T="0.23872"/>
      <pos A="0.268801" C="0.323949" G="0.263787" T="0.143464"/>
    </motif>
    <motif db="0" id="M54" alt="O54" length="40" nsites="8" evalue="1.3e-003">
      <pos A="0.162854" C="0.438816" G="0.162854" T="0.235476"/>
      <pos A="0.380719" C="0.206427" G="0.177379" T="0.235476"/>
      <pos A="0.293573" C="0.0757077" G="0.409768" T="0.220951"/>
      <pos A="0.337146" C="0.220951" G="0.322621" T="0.119281"/>
      <pos A="0.191902" C="0.25" G="0.191902" T="0.366195"/>
      <pos A="0.119281" C="0.322621" G="0.395243" T="0.162854"/>
      <pos A="0.14833" C="0.322621" G="0.133805" T="0.395243"/>
      <pos A="0.264524" C="0.511438" G="0.0466598" T="0.177379"/>
      <pos A="0.220951" C="0.119281" G="0.191902" T="0.467865"/>
      <pos A="0.162854" C="0.279049" G="0.438816" T="0.119281"/>
      <pos A="0.25" C="0.119281" G="0.264524" T="0.366195"/>
      <pos A="0.0902321" C="0.409768" G="0.162854" T="0.337146"/>
      <pos A="0.220951" C="0.322621" G="0.133805" T="0.322621"/>
      <pos A="0.235476" C="0.0466598" G="0.308098" T="0.409768"/>
      <pos A="0.308098" C="0.119281" G="0.162854" T="0.409768"/>
      <pos A="0.25" C="0.14833" G="0.35167" T="0.25"/>
      <pos A="0.366195" C="0.220951" G="0.0757077" T="0.337146"/>
      <pos A="0.25" C="0.133805" G="0.424292" T="0.191902"/>
      <pos A="0.191902" C="0.35167" G="0.206427" T="0.25"/>
      <pos A="0.264524" C="0.308098" G="0.191902" T="0.235476"/>
      <pos A="0.337146" C="0.366195" G="0.14833" T="0.14833"/>
      <pos A="0.322621" C="0.177379" G="0.337146" T="0.162854"/>
      <pos A="0.162854" C="0.409768" G="0.279049" T="0.14833"/>
      <pos A="0.191902" C="0.235476" G="0.25" T="0.322621"/>
      <pos A="0.235476" C="0.235476" G="0.162854" T="0.366195"/>
      <pos A="0.279049" C="0.25" G="0.220951" T="0.25"/>
      <pos A="0.409768" C="0.0902321" G="0.235476" T="0.264524"/>
      <pos A="0.380719" C="0.220951" G="0.337146" T="0.0611842"/>
      <pos A="0.322621" C="0.35167" G="0.119281" T="0.206427"/>
      <pos A="0.293573" C="0.177379" G="0.293573" T="0.235476"/>
      <pos A="0.119281" C="0.133805" G="0.380719" T="0.366195"/>
      <pos A="0.104757" C="0.438816" G="0.322621" T="0.133805"/>
      <pos A="0.438816" C="0.395243" G="0.104757" T="0.0611842"/>
      <pos A="0.308098" C="0.322621" G="0.14833" T="0.220951"/>
      <pos A="0.0611842" C="0.220951" G="0.25" T="0.467865"/>
      <pos A="0.279049" C="0.293573" G="0.0757077" T="0.35167"/>
      <pos A="0.293573" C="0.191902" G="0.14833" T="0.366195"/>
      <pos A="0.133805" C="0.264524" G="0.308098" T="0.293573"/>
      <pos A="0.220951" C="0.119281" G="0.380719" T="0.279049"/>
      <pos A="0.264524" C="0.206427" G="0.322621" T="0.206427"/>
    </motif>
    <motif db="0" id="M55" alt="O55" length="40" nsites="8" evalue="1.3e-003">
      <pos A="0.273814" C="0.158504" G="0.328962" T="0.23872"/>
      <pos A="0.233707" C="0.318935" G="0.218666" T="0.228692"/>
      <pos A="0.293868" C="0.228692" G="0.273814" T="0.203626"/>
      <pos A="0.25376" C="0.263787" G="0.25376" T="0.228692"/>
      <pos A="0.399151" C="0.218666" G="0.203626" T="0.178558"/>
      <pos A="0.474353" C="0.108369" G="0.0732751" T="0.344003"/>
      <pos A="0.223679" C="0.213652" G="0.344003" T="0.218666"/>
      <pos A="0.0933294" C="0.148477" G="0.344003" T="0.414192"/>
      <pos A="0.248747" C="0.223679" G="0.35403" T="0.173545"/>
      <pos A="0.283841" C="0.389124" G="0.0732751" T="0.25376"/>
      <pos A="0.298881" C="0.208639" G="0.273814" T="0.218666"/>
      <pos A="0.333975" C="0.143464" G="0.25376" T="0.268801"/>
      <pos A="0.183571" C="0.243733" G="0.203626" T="0.36907"/>
      <pos A="0.228692" C="0.283841" G="0.193598" T="0.293868"/>
      <pos A="0.188585" C="0.323949" G="0.13845" T="0.349016"/>
      <pos A="0.273814" C="0.344003" G="0.163518" T="0.218666"/>
      <pos A="0.188585" C="0.148477" G="0.379097" T="0.283841"/>
      <pos A="0.198612" C="0.263787" G="0.303895" T="0.233707"/>
      <pos A="0.333975" C="0.268801" G="0.0983427" T="0.298881"/>
      <pos A="0.233707" C="0.0833017" G="0.33899" T="0.344003"/>
      <pos A="0.223679" C="0.313922" G="0.223679" T="0.23872"/>
      <pos A="0.414192" C="0.23872" G="0.108369" T="0.23872"/>
      <pos A="0.188585" C="0.404164" G="0.15349" T="0.25376"/>
      <pos A="0.23872" C="0.303895" G="0.183571" T="0.273814"/>
      <pos A="0.15349" C="0.258773" G="0.248747" T="0.33899"/>
      <pos A="0.318935" C="0.148477" G="0.258773" T="0.273814"/>
      <pos A="0.158504" C="0.33899" G="0.25376" T="0.248747"/>
      <pos A="0.203626" C="0.364056" G="0.0983427" T="0.333975"/>
      <pos A="0.35403" C="0.213652" G="0.188585" T="0.243733"/>
      <pos A="0.263787" C="0.15349" G="0.394137" T="0.188585"/>
      <pos A="0.223679" C="0.25376" G="0.278828" T="0.243733"/>
      <pos A="0.293868" C="0.263787" G="0.243733" T="0.198612"/>
      <pos A="0.23872" C="0.283841" G="0.218666" T="0.258773"/>
      <pos A="0.349016" C="0.198612" G="0.23872" T="0.213652"/>
      <pos A="0.243733" C="0.133437" G="0.374084" T="0.248747"/>
      <pos A="0.328962" C="0.278828" G="0.349016" T="0.0431941"/>
      <pos A="0.439258" C="0.133437" G="0.0933294" T="0.333975"/>
      <pos A="0.213652" C="0.203626" G="0.303895" T="0.278828"/>
      <pos A="0.158504" C="0.208639" G="0.25376" T="0.379097"/>
      <pos A="0.313922" C="0.183571" G="0.243733" T="0.258773"/>
    </motif>
    <motif db="0" id="M57" alt="O57" length="40" nsites="8" evalue="1.3e-003">
      <pos A="0.25" C="0.00308642" G="0.496914" T="0.25"/>
      <pos A="0.00308642" C="0.151235" G="0.546296" T="0.299383"/>
      <pos A="0.101852" C="0.398148" G="0.151235" T="0.348765"/>
      <pos A="0.546296" C="0.200617" G="0.200617" T="0.0524691"/>
      <pos A="0.200617" C="0.25" G="0.546296" T="0.00308642"/>
      <pos A="0.25" C="0.25" G="0.447531" T="0.0524691"/>
      <pos A="0.348765" C="0.25" G="0.348765" T="0.0524691"/>
      <pos A="0.299383" C="0.0524691" G="0.348765" T="0.299383"/>
      <pos A="0.299383" C="0.299383" G="0.151235" T="0.25"/>
      <pos A="0.25" C="0.25" G="0.0524691" T="0.447531"/>
      <pos A="0.200617" C="0.151235" G="0.447531" T="0.200617"/>
      <pos A="0.200617" C="0.25" G="0.200617" T="0.348765"/>
      <pos A="0.546296" C="0.00308642" G="0.447531" T="0.00308642"/>
      <pos A="0.0524691" C="0.398148" G="0.447531" T="0.101852"/>
      <pos A="0.348765" C="0.00308642" G="0.348765" T="0.299383"/>
      <pos A="0.101852" C="0.0524691" G="0.546296" T="0.299383"/>
      <pos A="0.200617" C="0.200617" G="0.447531" T="0.151235"/>
      <pos A="0.200617" C="0.447531" G="0.299383" T="0.0524691"/>
      <pos A="0.101852" C="0.595679" G="0.25" T="0.0524691"/>
      <pos A="0.496914" C="0.101852" G="0.200617" T="0.200617"/>
      <pos A="0.0524691" C="0.348765" G="0.496914" T="0.101852"/>
      <pos A="0.151235" C="0.496914" G="0.101852" T="0.25"/>
      <pos A="0.25" C="0.101852" G="0.546296" T="0.101852"/>
      <pos A="0.101852" C="0.348765" G="0.546296" T="0.00308642"/>
      <pos A="0.299383" C="0.299383" G="0.200617" T="0.200617"/>
      <pos A="0.200617" C="0.101852" G="0.546296" T="0.151235"/>
      <pos A="0.25" C="0.348765" G="0.348765" T="0.0524691"/>
      <pos A="0.101852" C="0.348765" G="0.348765" T="0.200617"/>
      <pos A="0.398148" C="0.299383" G="0.101852" T="0.200617"/>
      <pos A="0.0524691" C="0.299383" G="0.299383" T="0.348765"/>
      <pos A="0.0524691" C="0.595679" G="0.299383" T="0.0524691"/>
      <pos A="0.348765" C="0.200617" G="0.00308642" T="0.447531"/>
      <pos A="0.200617" C="0.348765" G="0.25" T="0.200617"/>
      <pos A="0.299383" C="0.101852" G="0.496914" T="0.101852"/>
      <pos A="0.101852" C="0.398148" G="0.299383" T="0.200617"/>
      <pos A="0.101852" C="0.348765" G="0.398148" T="0.151235"/>
      <pos A="0.348765" C="0.299383" G="0.200617" T="0.151235"/>
      <pos A="0.151235" C="0.398148" G="0.348765" T="0.101852"/>
      <pos A="0.496914" C="0.200617" G="0.101852" T="0.200617"/>
      <pos A="0.151235" C="0.151235" G="0.496914" T="0.200617"/>
    </motif>
    <motif db="0" id="M58" alt="O58" length="40" nsites="8" evalue="1.3e-003">
      <pos A="0.167696" C="0.496914" G="0.238242" T="0.0971486"/>
      <pos A="0.332304" C="0.473398" G="0.167696" T="0.0266025"/>
      <pos A="0.638007" C="0.0736336" G="0.261758" T="0.0266025"/>
      <pos A="0.14418" C="0.238242" G="0.35582" T="0.261758"/>
      <pos A="0.14418" C="0.379335" G="0.35582" T="0.120665"/>
      <pos A="0.35582" C="0.238242" G="0.00308642" T="0.402851"/>
      <pos A="0.261758" C="0.238242" G="0.191211" T="0.308789"/>
      <pos A="0.261758" C="0.120665" G="0.14418" T="0.473398"/>
      <pos A="0.191211" C="0.14418" G="0.332304" T="0.332304"/>
      <pos A="0.214727" C="0.332304" G="0.285273" T="0.167696"/>
      <pos A="0.402851" C="0.191211" G="0.14418" T="0.261758"/>
      <pos A="0.167696" C="0.332304" G="0.14418" T="0.35582"/>
      <pos A="0.35582" C="0.00308642" G="0.14418" T="0.496914"/>
      <pos A="0.214727" C="0.238242" G="0.332304" T="0.214727"/>
      <pos A="0.308789" C="0.449882" G="0.0736336" T="0.167696"/>
      <pos A="0.214727" C="0.308789" G="0.285273" T="0.191211"/>
      <pos A="0.238242" C="0.35582" G="0.35582" T="0.0501175"/>
      <pos A="0.238242" C="0.167696" G="0.167696" T="0.426366"/>
      <pos A="0.14418" C="0.214727" G="0.308789" T="0.332304"/>
      <pos A="0.214727" C="0.402851" G="0.0266025" T="0.35582"/>
      <pos A="0.496914" C="0.214727" G="0.0971486" T="0.191211"/>
      <pos A="0.214727" C="0.214727" G="0.35582" T="0.214727"/>
      <pos A="0.379335" C="0.238242" G="0.214727" T="0.167696"/>
      <pos A="0.261758" C="0.120665" G="0.261758" T="0.35582"/>
      <pos A="0.332304" C="0.14418" G="0.332304" T="0.191211"/>
      <pos A="0.379335" C="0.167696" G="0.261758" T="0.191211"/>
      <pos A="0.285273" C="0.379335" G="0.285273" T="0.0501175"/>
      <pos A="0.261758" C="0.14418" G="0.402851" T="0.191211"/>
      <pos A="0.14418" C="0.35582" G="0.238242" T="0.261758"/>
      <pos A="0.496914" C="0.285273" G="0.0501175" T="0.167696"/>
      <pos A="0.14418" C="0.191211" G="0.402851" T="0.261758"/>
      <pos A="0.261758" C="0.285273" G="0.167696" T="0.285273"/>
      <pos A="0.261758" C="0.191211" G="0.496914" T="0.0501175"/>
      <pos A="0.332304" C="0.167696" G="0.35582" T="0.14418"/>
      <pos A="0.214727" C="0.332304" G="0.332304" T="0.120665"/>
      <pos A="0.426366" C="0.238242" G="0.120665" T="0.214727"/>
      <pos A="0.379335" C="0.285273" G="0.191211" T="0.14418"/>
      <pos A="0.214727" C="0.191211" G="0.332304" T="0.261758"/>
      <pos A="0.120665" C="0.661523" G="0.0971486" T="0.120665"/>
      <pos A="0.14418" C="0.402851" G="0.0736336" T="0.379335"/>
    </motif>
    <motif db="0" id="M59" alt="O59" length="40" nsites="8" evalue="1.3e-003">
      <pos A="0.179453" C="0.365898" G="0.229844" T="0.224805"/>
      <pos A="0.169375" C="0.214727" G="0.169375" T="0.446523"/>
      <pos A="0.275195" C="0.103868" G="0.360859" T="0.260078"/>
      <pos A="0.285273" C="0.239922" G="0.25" T="0.224805"/>
      <pos A="0.280234" C="0.189532" G="0.285273" T="0.244961"/>
      <pos A="0.244961" C="0.280234" G="0.295351" T="0.179453"/>
      <pos A="0.169375" C="0.335664" G="0.154258" T="0.340703"/>
      <pos A="0.350781" C="0.174414" G="0.124024" T="0.350781"/>
      <pos A="0.244961" C="0.275195" G="0.365898" T="0.113946"/>
      <pos A="0.239922" C="0.340703" G="0.19961" T="0.219766"/>
      <pos A="0.204649" C="0.189532" G="0.315508" T="0.290312"/>
      <pos A="0.345742" C="0.154258" G="0.25" T="0.25"/>
      <pos A="0.30039" C="0.295351" G="0.239922" T="0.164336"/>
      <pos A="0.30039" C="0.360859" G="0.194571" T="0.14418"/>
      <pos A="0.239922" C="0.224805" G="0.174414" T="0.360859"/>
      <pos A="0.214727" C="0.265117" G="0.14418" T="0.375976"/>
      <pos A="0.370937" C="0.134102" G="0.219766" T="0.275195"/>
      <pos A="0.340703" C="0.275195" G="0.164336" T="0.219766"/>
      <pos A="0.255039" C="0.381015" G="0.149219" T="0.214727"/>
      <pos A="0.194571" C="0.401171" G="0.124024" T="0.280234"/>
      <pos A="0.174414" C="0.270156" G="0.204649" T="0.350781"/>
      <pos A="0.290312" C="0.118985" G="0.290312" T="0.30039"/>
      <pos A="0.229844" C="0.244961" G="0.139141" T="0.386054"/>
      <pos A="0.255039" C="0.179453" G="0.285273" T="0.280234"/>
      <pos A="0.164336" C="0.103868" G="0.471719" T="0.260078"/>
      <pos A="0.260078" C="0.396132" G="0.179453" T="0.164336"/>
      <pos A="0.244961" C="0.108907" G="0.310468" T="0.335664"/>
      <pos A="0.265117" C="0.118985" G="0.345742" T="0.270156"/>
      <pos A="0.30039" C="0.174414" G="0.340703" T="0.184492"/>
      <pos A="0.174414" C="0.229844" G="0.265117" T="0.330625"/>
      <pos A="0.386054" C="0.285273" G="0.164336" T="0.164336"/>
      <pos A="0.290312" C="0.234883" G="0.214727" T="0.260078"/>
      <pos A="0.310468" C="0.260078" G="0.194571" T="0.234883"/>
      <pos A="0.164336" C="0.239922" G="0.350781" T="0.244961"/>
      <pos A="0.25" C="0.280234" G="0.214727" T="0.255039"/>
      <pos A="0.290312" C="0.139141" G="0.401171" T="0.169375"/>
      <pos A="0.229844" C="0.290312" G="0.310468" T="0.169375"/>
      <pos A="0.174414" C="0.209688" G="0.255039" T="0.360859"/>
      <pos A="0.345742" C="0.396132" G="0.134102" T="0.124024"/>
      <pos A="0.320547" C="0.30039" G="0.0988286" T="0.280234"/>
    </motif>
    <motif db="0" id="M6" alt="O6" length="40" nsites="8" evalue="1.3e-003">
      <pos A="0.35582" C="0.285273" G="0.35582" T="0.00308642"/>
      <pos A="0.426366" C="0.214727" G="0.0736336" T="0.285273"/>
      <pos A="0.0736336" C="0.35582" G="0.285273" T="0.285273"/>
      <pos A="0.14418" C="0.214727" G="0.426366" T="0.214727"/>
      <pos A="0.00308642" C="0.214727" G="0.285273" T="0.496914"/>
      <pos A="0.00308642" C="0.14418" G="0.567461" T="0.285273"/>
      <pos A="0.214727" C="0.0736336" G="0.426366" T="0.285273"/>
      <pos A="0.0736336" C="0.14418" G="0.567461" T="0.214727"/>
      <pos A="0.00308642" C="0.214727" G="0.426366" T="0.35582"/>
      <pos A="0.35582" C="0.214727" G="0.214727" T="0.214727"/>
      <pos A="0.496914" C="0.00308642" G="0.214727" T="0.285273"/>
      <pos A="0.496914" C="0.14418" G="0.14418" T="0.214727"/>
      <pos A="0.00308642" C="0.426366" G="0.426366" T="0.14418"/>
      <pos A="0.0736336" C="0.426366" G="0.35582" T="0.14418"/>
      <pos A="0.426366" C="0.00308642" G="0.14418" T="0.426366"/>
      <pos A="0.14418" C="0.214727" G="0.285273" T="0.35582"/>
      <pos A="0.426366" C="0.285273" G="0.285273" T="0.00308642"/>
      <pos A="0.0736336" C="0.285273" G="0.285273" T="0.35582"/>
      <pos A="0.35582" C="0.0736336" G="0.214727" T="0.35582"/>
      <pos A="0.214727" C="0.00308642" G="0.35582" T="0.426366"/>
      <pos A="0.285273" C="0.14418" G="0.567461" T="0.00308642"/>
      <pos A="0.14418" C="0.0736336" G="0.426366" T="0.35582"/>
      <pos A="0.496914" C="0.214727" G="0.285273" T="0.00308642"/>
      <pos A="0.214727" C="0.00308642" G="0.567461" T="0.214727"/>
      <pos A="0.14418" C="0.14418" G="0.426366" T="0.285273"/>
      <pos A="0.0736336" C="0.214727" G="0.496914" T="0.214727"/>
      <pos A="0.285273" C="0.214727" G="0.35582" T="0.14418"/>
      <pos A="0.214727" C="0.00308642" G="0.496914" T="0.285273"/>
      <pos A="0.214727" C="0.0736336" G="0.35582" T="0.35582"/>
      <pos A="0.0736336" C="0.14418" G="0.426366" T="0.35582"/>
      <pos A="0.00308642" C="0.426366" G="0.35582" T="0.214727"/>
      <pos A="0.426366" C="0.14418" G="0.0736336" T="0.35582"/>
      <pos A="0.214727" C="0.0736336" G="0.285273" T="0.426366"/>
      <pos A="0.00308642" C="0.285273" G="0.426366" T="0.285273"/>
      <pos A="0.567461" C="0.00308642" G="0.214727" T="0.214727"/>
      <pos A="0.214727" C="0.0736336" G="0.426366" T="0.285273"/>
      <pos A="0.496914" C="0.285273" G="0.14418" T="0.0736336"/>
      <pos A="0.0736336" C="0.496914" G="0.0736336" T="0.35582"/>
      <pos A="0.496914" C="0.14418" G="0.00308642" T="0.35582"/>
      <pos A="0.214727" C="0.426366" G="0.35582" T="0.00308642"/>
    </motif>
    <motif db="0" id="M60" alt="O60" length="40" nsites="8" evalue="1.3e-003">
      <pos A="0.285273" C="0.285273" G="0.00308642" T="0.426366"/>
      <pos A="0.00308642" C="0.567461" G="0.426366" T="0.00308642"/>
      <pos A="0.285273" C="0.285273" G="0.14418" T="0.285273"/>
      <pos A="0.00308642" C="0.285273" G="0.285273" T="0.426366"/>
      <pos A="0.285273" C="0.00308642" G="0.00308642" T="0.708554"/>
      <pos A="0.14418" C="0.426366" G="0.14418" T="0.285273"/>
      <pos A="0.00308642" C="0.567461" G="0.00308642" T="0.426366"/>
      <pos A="0.14418" C="0.00308642" G="0.14418" T="0.708554"/>
      <pos A="0.14418" C="0.00308642" G="0.849647" T="0.00308642"/>
      <pos A="0.426366" C="0.285273" G="0.00308642" T="0.285273"/>
      <pos A="0.426366" C="0.14418" G="0.285273" T="0.14418"/>
      <pos A="0.14418" C="0.00308642" G="0.285273" T="0.567461"/>
      <pos A="0.00308642" C="0.426366" G="0.567461" T="0.00308642"/>
      <pos A="0.00308642" C="0.426366" G="0.426366" T="0.14418"/>
      <pos A="0.285273" C="0.567461" G="0.14418" T="0.00308642"/>
      <pos A="0.00308642" C="0.285273" G="0.14418" T="0.567461"/>
      <pos A="0.285273" C="0.00308642" G="0.426366" T="0.285273"/>
      <pos A="0.285273" C="0.567461" G="0.00308642" T="0.14418"/>
      <pos A="0.285273" C="0.285273" G="0.285273" T="0.14418"/>
      <pos A="0.00308642" C="0.285273" G="0.567461" T="0.14418"/>
      <pos A="0.14418" C="0.849647" G="0.00308642" T="0.00308642"/>
      <pos A="0.426366" C="0.14418" G="0.00308642" T="0.426366"/>
      <pos A="0.14418" C="0.14418" G="0.426366" T="0.285273"/>
      <pos A="0.14418" C="0.285273" G="0.285273" T="0.285273"/>
      <pos A="0.14418" C="0.285273" G="0.14418" T="0.426366"/>
      <pos A="0.285273" C="0.285273" G="0.14418" T="0.285273"/>
      <pos A="0.14418" C="0.285273" G="0.14418" T="0.426366"/>
      <pos A="0.285273" C="0.14418" G="0.00308642" T="0.567461"/>
      <pos A="0.285273" C="0.285273" G="0.285273" T="0.14418"/>
      <pos A="0.426366" C="0.14418" G="0.00308642" T="0.426366"/>
      <pos A="0.00308642" C="0.567461" G="0.00308642" T="0.426366"/>
      <pos A="0.14418" C="0.426366" G="0.14418" T="0.285273"/>
      <pos A="0.14418" C="0.285273" G="0.00308642" T="0.567461"/>
      <pos A="0.14418" C="0.14418" G="0.285273" T="0.426366"/>
      <pos A="0.426366" C="0.14418" G="0.14418" T="0.285273"/>
      <pos A="0.285273" C="0.00308642" G="0.567461" T="0.14418"/>
      <pos A="0.00308642" C="0.426366" G="0.00308642" T="0.567461"/>
      <pos A="0.00308642" C="0.426366" G="0.426366" T="0.14418"/>
      <pos A="0.00308642" C="0.426366" G="0.285273" T="0.285273"/>
      <pos A="0.567461" C="0.00308642" G="0.285273" T="0.14418"/>
    </motif>
    <motif db="0" id="M61" alt="O61" length="40" nsites="8" evalue="1.3e-003">
      <pos A="0.0623457" C="0.259877" G="0.25" T="0.427778"/>
      <pos A="0.289506" C="0.259877" G="0.170988" T="0.27963"/>
      <pos A="0.200617" C="0.27963" G="0.210494" T="0.309259"/>
      <pos A="0.417901" C="0.0919753" G="0.269753" T="0.22037"/>
      <pos A="0.299383" C="0.131481" G="0.408025" T="0.161111"/>
      <pos A="0.329012" C="0.121605" G="0.358642" T="0.190741"/>
      <pos A="0.269753" C="0.398148" G="0.101852" T="0.230247"/>
      <pos A="0.180864" C="0.289506" G="0.329012" T="0.200617"/>
      <pos A="0.338889" C="0.259877" G="0.230247" T="0.170988"/>
      <pos A="0.289506" C="0.319136" G="0.200617" T="0.190741"/>
      <pos A="0.27963" C="0.0820988" G="0.151235" T="0.487037"/>
      <pos A="0.0524691" C="0.269753" G="0.299383" T="0.378395"/>
      <pos A="0.299383" C="0.368519" G="0.151235" T="0.180864"/>
      <pos A="0.22037" C="0.22037" G="0.22037" T="0.338889"/>
      <pos A="0.25" C="0.408025" G="0.111728" T="0.230247"/>
      <pos A="0.338889" C="0.170988" G="0.101852" T="0.388272"/>
      <pos A="0.408025" C="0.170988" G="0.259877" T="0.161111"/>
      <pos A="0.180864" C="0.408025" G="0.25" T="0.161111"/>
      <pos A="0.161111" C="0.437654" G="0.151235" T="0.25"/>
      <pos A="0.0524691" C="0.427778" G="0.151235" T="0.368519"/>
      <pos A="0.161111" C="0.269753" G="0.338889" T="0.230247"/>
      <pos A="0.131481" C="0.269753" G="0.210494" T="0.388272"/>
      <pos A="0.200617" C="0.358642" G="0.210494" T="0.230247"/>
      <pos A="0.161111" C="0.131481" G="0.338889" T="0.368519"/>
      <pos A="0.22037" C="0.180864" G="0.467284" T="0.131481"/>
      <pos A="0.398148" C="0.240123" G="0.259877" T="0.101852"/>
      <pos A="0.240123" C="0.210494" G="0.210494" T="0.338889"/>
      <pos A="0.457407" C="0.170988" G="0.170988" T="0.200617"/>
      <pos A="0.230247" C="0.259877" G="0.27963" T="0.230247"/>
      <pos A="0.289506" C="0.200617" G="0.240123" T="0.269753"/>
      <pos A="0.368519" C="0.259877" G="0.161111" T="0.210494"/>
      <pos A="0.27963" C="0.309259" G="0.190741" T="0.22037"/>
      <pos A="0.338889" C="0.289506" G="0.22037" T="0.151235"/>
      <pos A="0.151235" C="0.230247" G="0.230247" T="0.388272"/>
      <pos A="0.289506" C="0.240123" G="0.27963" T="0.190741"/>
      <pos A="0.210494" C="0.47716" G="0.170988" T="0.141358"/>
      <pos A="0.398148" C="0.151235" G="0.0524691" T="0.398148"/>
      <pos A="0.358642" C="0.200617" G="0.259877" T="0.180864"/>
      <pos A="0.398148" C="0.240123" G="0.240123" T="0.121605"/>
      <pos A="0.329012" C="0.170988" G="0.161111" T="0.338889"/>
    </motif>
    <motif db="0" id="M62" alt="O62" length="40" nsites="8" evalue="1.3e-003">
      <pos A="0.308261" C="0.191739" G="0.202837" T="0.297163"/>
      <pos A="0.263872" C="0.169545" G="0.252774" T="0.313809"/>
      <pos A="0.191739" C="0.263872" G="0.169545" T="0.374843"/>
      <pos A="0.43033" C="0.225031" G="0.302712" T="0.0419269"/>
      <pos A="0.313809" C="0.114059" G="0.391489" T="0.180642"/>
      <pos A="0.14735" C="0.247226" G="0.313809" T="0.291615"/>
      <pos A="0.236128" C="0.263872" G="0.297163" T="0.202837"/>
      <pos A="0.219482" C="0.408135" G="0.0585728" T="0.313809"/>
      <pos A="0.324907" C="0.236128" G="0.114059" T="0.324907"/>
      <pos A="0.23058" C="0.114059" G="0.363747" T="0.291615"/>
      <pos A="0.0807674" C="0.341553" G="0.336004" T="0.241677"/>
      <pos A="0.358199" C="0.152899" G="0.169545" T="0.319358"/>
      <pos A="0.208385" C="0.313809" G="0.213934" T="0.263872"/>
      <pos A="0.286066" C="0.114059" G="0.313809" T="0.286066"/>
      <pos A="0.136253" C="0.363747" G="0.141801" T="0.358199"/>
      <pos A="0.26942" C="0.291615" G="0.0530242" T="0.385941"/>
      <pos A="0.0807674" C="0.280518" G="0.347101" T="0.291615"/>
      <pos A="0.23058" C="0.152899" G="0.297163" T="0.319358"/>
      <pos A="0.236128" C="0.175093" G="0.358199" T="0.23058"/>
      <pos A="0.313809" C="0.158447" G="0.274969" T="0.252774"/>
      <pos A="0.297163" C="0.219482" G="0.313809" T="0.169545"/>
      <pos A="0.291615" C="0.241677" G="0.241677" T="0.225031"/>
      <pos A="0.241677" C="0.26942" G="0.219482" T="0.26942"/>
      <pos A="0.397038" C="0.163996" G="0.0308296" T="0.408135"/>
      <pos A="0.225031" C="0.302712" G="0.274969" T="0.197288"/>
      <pos A="0.252774" C="0.291615" G="0.130704" T="0.324907"/>
      <pos A="0.236128" C="0.186191" G="0.152899" T="0.424781"/>
      <pos A="0.197288" C="0.219482" G="0.286066" T="0.297163"/>
      <pos A="0.313809" C="0.23058" G="0.169545" T="0.286066"/>
      <pos A="0.263872" C="0.241677" G="0.241677" T="0.252774"/>
      <pos A="0.291615" C="0.302712" G="0.219482" T="0.186191"/>
      <pos A="0.152899" C="0.408135" G="0.14735" T="0.291615"/>
      <pos A="0.297163" C="0.291615" G="0.0974133" T="0.313809"/>
      <pos A="0.336004" C="0.130704" G="0.258323" T="0.274969"/>
      <pos A="0.186191" C="0.236128" G="0.26942" T="0.308261"/>
      <pos A="0.358199" C="0.0918647" G="0.291615" T="0.258323"/>
      <pos A="0.247226" C="0.336004" G="0.291615" T="0.125157"/>
      <pos A="0.26942" C="0.26942" G="0.241677" T="0.219482"/>
      <pos A="0.252774" C="0.0918647" G="0.208385" T="0.446976"/>
      <pos A="0.319358" C="0.158447" G="0.319358" T="0.202837"/>
    </motif>
    <motif db="0" id="M63" alt="O63" length="40" nsites="8" evalue="1.3e-003">
      <pos A="0.260736" C="0.303677" G="0.260736" T="0.174852"/>
      <pos A="0.131911" C="0.475443" G="0.174852" T="0.217794"/>
      <pos A="0.432502" C="0.260736" G="0.174852" T="0.131911"/>
      <pos A="0.303677" C="0.260736" G="0.174852" T="0.260736"/>
      <pos A="0.303677" C="0.38956" G="0.217794" T="0.0889699"/>
      <pos A="0.303677" C="0.303677" G="0.174852" T="0.217794"/>
      <pos A="0.174852" C="0.174852" G="0.174852" T="0.475443"/>
      <pos A="0.217794" C="0.346618" G="0.131911" T="0.303677"/>
      <pos A="0.38956" C="0.174852" G="0.217794" T="0.217794"/>
      <pos A="0.131911" C="0.38956" G="0.260736" T="0.217794"/>
      <pos A="0.260736" C="0.0889699" G="0.0889699" T="0.561325"/>
      <pos A="0.38956" C="0.260736" G="0.217794" T="0.131911"/>
      <pos A="0.346618" C="0.303677" G="0.0889699" T="0.260736"/>
      <pos A="0.518384" C="0.260736" G="0.0460277" T="0.174852"/>
      <pos A="0.303677" C="0.131911" G="0.217794" T="0.346618"/>
      <pos A="0.174852" C="0.432502" G="0.174852" T="0.217794"/>
      <pos A="0.346618" C="0.0889699" G="0.217794" T="0.346618"/>
      <pos A="0.346618" C="0.0889699" G="0.303677" T="0.260736"/>
      <pos A="0.131911" C="0.0889699" G="0.69015" T="0.0889699"/>
      <pos A="0.131911" C="0.0460277" G="0.303677" T="0.518384"/>
      <pos A="0.346618" C="0.131911" G="0.217794" T="0.303677"/>
      <pos A="0.0889699" C="0.174852" G="0.260736" T="0.475443"/>
      <pos A="0.00308642" C="0.432502" G="0.217794" T="0.346618"/>
      <pos A="0.38956" C="0.217794" G="0.0889699" T="0.303677"/>
      <pos A="0.518384" C="0.131911" G="0.217794" T="0.131911"/>
      <pos A="0.131911" C="0.432502" G="0.260736" T="0.174852"/>
      <pos A="0.131911" C="0.303677" G="0.303677" T="0.260736"/>
      <pos A="0.131911" C="0.131911" G="0.303677" T="0.432502"/>
      <pos A="0.432502" C="0.303677" G="0.217794" T="0.0460277"/>
      <pos A="0.174852" C="0.260736" G="0.561325" T="0.00308642"/>
      <pos A="0.38956" C="0.432502" G="0.0889699" T="0.0889699"/>
      <pos A="0.38956" C="0.0460277" G="0.260736" T="0.303677"/>
      <pos A="0.174852" C="0.475443" G="0.131911" T="0.217794"/>
      <pos A="0.518384" C="0.303677" G="0.00308642" T="0.174852"/>
      <pos A="0.647209" C="0.131911" G="0.0889699" T="0.131911"/>
      <pos A="0.174852" C="0.174852" G="0.260736" T="0.38956"/>
      <pos A="0.217794" C="0.217794" G="0.303677" T="0.260736"/>
      <pos A="0.217794" C="0.38956" G="0.131911" T="0.260736"/>
      <pos A="0.303677" C="0.217794" G="0.303677" T="0.174852"/>
      <pos A="0.432502" C="0.131911" G="0.00308642" T="0.432502"/>
    </motif>
    <motif db="0" id="M64" alt="O64" length="40" nsites="8" evalue="1.3e-003">
      <pos A="0.00308642" C="0.25" G="0.496914" T="0.25"/>
      <pos A="0.496914" C="0.25" G="0.25" T="0.00308642"/>
      <pos A="0.00308642" C="0.496914" G="0.00308642" T="0.496914"/>
      <pos A="0.496914" C="0.00308642" G="0.496914" T="0.00308642"/>
      <pos A="0.496914" C="0.25" G="0.25" T="0.00308642"/>
      <pos A="0.00308642" C="0.496914" G="0.00308642" T="0.496914"/>
      <pos A="0.743827" C="0.00308642" G="0.25" T="0.00308642"/>
      <pos A="0.25" C="0.00308642" G="0.496914" T="0.25"/>
      <pos A="0.00308642" C="0.496914" G="0.25" T="0.25"/>
      <pos A="0.25" C="0.496914" G="0.25" T="0.00308642"/>
      <pos A="0.00308642" C="0.00308642" G="0.00308642" T="0.990741"/>
      <pos A="0.00308642" C="0.00308642" G="0.743827" T="0.25"/>
      <pos A="0.496914" C="0.496914" G="0.00308642" T="0.00308642"/>
      <pos A="0.496914" C="0.25" G="0.25" T="0.00308642"/>
      <pos A="0.496914" C="0.00308642" G="0.25" T="0.25"/>
      <pos A="0.00308642" C="0.25" G="0.25" T="0.496914"/>
      <pos A="0.25" C="0.25" G="0.25" T="0.25"/>
      <pos A="0.496914" C="0.25" G="0.00308642" T="0.25"/>
      <pos A="0.00308642" C="0.25" G="0.25" T="0.496914"/>
      <pos A="0.496914" C="0.25" G="0.00308642" T="0.25"/>
      <pos A="0.496914" C="0.00308642" G="0.00308642" T="0.496914"/>
      <pos A="0.00308642" C="0.496914" G="0.25" T="0.25"/>
      <pos A="0.25" C="0.00308642" G="0.25" T="0.496914"/>
      <pos A="0.25" C="0.496914" G="0.00308642" T="0.25"/>
      <pos A="0.00308642" C="0.00308642" G="0.00308642" T="0.990741"/>
      <pos A="0.25" C="0.00308642" G="0.00308642" T="0.743827"/>
      <pos A="0.25" C="0.496914" G="0.00308642" T="0.25"/>
      <pos A="0.743827" C="0.00308642" G="0.25" T="0.00308642"/>
      <pos A="0.743827" C="0.00308642" G="0.25" T="0.00308642"/>
      <pos A="0.25" C="0.00308642" G="0.00308642" T="0.743827"/>
      <pos A="0.25" C="0.25" G="0.25" T="0.25"/>
      <pos A="0.25" C="0.00308642" G="0.00308642" T="0.743827"/>
      <pos A="0.496914" C="0.25" G="0.00308642" T="0.25"/>
      <pos A="0.00308642" C="0.25" G="0.00308642" T="0.743827"/>
      <pos A="0.743827" C="0.25" G="0.00308642" T="0.00308642"/>
      <pos A="0.496914" C="0.25" G="0.00308642" T="0.25"/>
      <pos A="0.25" C="0.496914" G="0.00308642" T="0.25"/>
      <pos A="0.496914" C="0.00308642" G="0.00308642" T="0.496914"/>
      <pos A="0.743827" C="0.25" G="0.00308642" T="0.00308642"/>
      <pos A="0.743827" C="0.00308642" G="0.00308642" T="0.25"/>
    </motif>
    <motif db="0" id="M65" alt="O65" length="40" nsites="8" evalue="1.3e-003">
      <pos A="0.990741" C="0.00308642" G="0.00308642" T="0.00308642"/>
      <pos A="0.990741" C="0.00308642" G="0.00308642" T="0.00308642"/>
      <pos A="0.990741" C="0.00308642" G="0.00308642" T="0.00308642"/>
      <pos A="0.990741" C="0.00308642" G="0.00308642" T="0.00308642"/>
      <pos A="0.990741" C="0.00308642" G="0.00308642" T="0.00308642"/>
      <pos A="0.00308642" C="0.00308642" G="0.990741" T="0.00308642"/>
      <pos A="0.00308642" C="0.990741" G="0.00308642" T="0.00308642"/>
      <pos A="0.00308642" C="0.990741" G="0.00308642" T="0.00308642"/>
      <pos A="0.990741" C="0.00308642" G="0.00308642" T="0.00308642"/>
      <pos A="0.00308642" C="0.00308642" G="0.990741" T="0.00308642"/>
      <pos A="0.00308642" C="0.990741" G="0.00308642" T="0.00308642"/>
      <pos A="0.990741" C="0.00308642" G="0.00308642" T="0.00308642"/>
      <pos A="0.990741" C="0.00308642" G="0.00308642" T="0.00308642"/>
      <pos A="0.00308642" C="0.00308642" G="0.990741" T="0.00308642"/>
      <pos A="0.00308642" C="0.990741" G="0.00308642" T="0.00308642"/>
      <pos A="0.990741" C="0.00308642" G="0.00308642" T="0.00308642"/>
      <pos A="0.990741" C="0.00308642" G="0.00308642" T="0.00308642"/>
      <pos A="0.00308642" C="0.00308642" G="0.00308642" T="0.990741"/>
      <pos A="0.00308642" C="0.990741" G="0.00308642" T="0.00308642"/>
      <pos A="0.990741" C="0.00308642" G="0.00308642" T="0.00308642"/>
      <pos A="0.990741" C="0.00308642" G="0.00308642" T="0.00308642"/>
      <pos A="0.00308642" C="0.00308642" G="0.00308642" T="0.990741"/>
      <pos A="0.00308642" C="0.00308642" G="0.990741" T="0.00308642"/>
      <pos A="0.00308642" C="0.00308642" G="0.00308642" T="0.990741"/>
      <pos A="0.00308642" C="0.00308642" G="0.990741" T="0.00308642"/>
      <pos A="0.00308642" C="0.00308642" G="0.990741" T="0.00308642"/>
      <pos A="0.00308642" C="0.00308642" G="0.990741" T="0.00308642"/>
      <pos A="0.00308642" C="0.00308642" G="0.990741" T="0.00308642"/>
      <pos A="0.00308642" C="0.00308642" G="0.00308642" T="0.990741"/>
      <pos A="0.00308642" C="0.00308642" G="0.00308642" T="0.990741"/>
      <pos A="0.00308642" C="0.00308642" G="0.00308642" T="0.990741"/>
      <pos A="0.00308642" C="0.00308642" G="0.00308642" T="0.990741"/>
      <pos A="0.00308642" C="0.00308642" G="0.00308642" T="0.990741"/>
      <pos A="0.00308642" C="0.00308642" G="0.00308642" T="0.990741"/>
      <pos A="0.00308642" C="0.00308642" G="0.990741" T="0.00308642"/>
      <pos A="0.00308642" C="0.00308642" G="0.00308642" T="0.990741"/>
      <pos A="0.00308642" C="0.00308642" G="0.990741" T="0.00308642"/>
      <pos A="0.00308642" C="0.00308642" G="0.00308642" T="0.990741"/>
      <pos A="0.990741" C="0.00308642" G="0.00308642" T="0.00308642"/>
      <pos A="0.00308642" C="0.990741" G="0.00308642" T="0.00308642"/>
    </motif>
    <motif db="0" id="M66" alt="O66" length="40" nsites="8" evalue="1.3e-003">
      <pos A="0.25" C="0.743827" G="0.00308642" T="0.00308642"/>
      <pos A="0.25" C="0.00308642" G="0.25" T="0.496914"/>
      <pos A="0.25" C="0.743827" G="0.00308642" T="0.00308642"/>
      <pos A="0.25" C="0.496914" G="0.00308642" T="0.25"/>
      <pos A="0.25" C="0.496914" G="0.00308642" T="0.25"/>
      <pos A="0.25" C="0.00308642" G="0.496914" T="0.25"/>
      <pos A="0.25" C="0.25" G="0.25" T="0.25"/>
      <pos A="0.990741" C="0.00308642" G="0.00308642" T="0.00308642"/>
      <pos A="0.25" C="0.00308642" G="0.00308642" T="0.743827"/>
      <pos A="0.496914" C="0.00308642" G="0.25" T="0.25"/>
      <pos A="0.00308642" C="0.00308642" G="0.496914" T="0.496914"/>
      <pos A="0.990741" C="0.00308642" G="0.00308642" T="0.00308642"/>
      <pos A="0.496914" C="0.25" G="0.25" T="0.00308642"/>
      <pos A="0.25" C="0.496914" G="0.25" T="0.00308642"/>
      <pos A="0.496914" C="0.25" G="0.00308642" T="0.25"/>
      <pos A="0.25" C="0.496914" G="0.25" T="0.00308642"/>
      <pos A="0.00308642" C="0.25" G="0.496914" T="0.25"/>
      <pos A="0.00308642" C="0.00308642" G="0.00308642" T="0.990741"/>
      <pos A="0.00308642" C="0.00308642" G="0.00308642" T="0.990741"/>
      <pos A="0.25" C="0.25" G="0.496914" T="0.00308642"/>
      <pos A="0.496914" C="0.00308642" G="0.00308642" T="0.496914"/>
      <pos A="0.743827" C="0.00308642" G="0.25" T="0.00308642"/>
      <pos A="0.25" C="0.496914" G="0.25" T="0.00308642"/>
      <pos A="0.00308642" C="0.25" G="0.00308642" T="0.743827"/>
      <pos A="0.25" C="0.25" G="0.496914" T="0.00308642"/>
      <pos A="0.25" C="0.00308642" G="0.00308642" T="0.743827"/>
      <pos A="0.00308642" C="0.00308642" G="0.743827" T="0.25"/>
      <pos A="0.25" C="0.496914" G="0.00308642" T="0.25"/>
      <pos A="0.00308642" C="0.990741" G="0.00308642" T="0.00308642"/>
      <pos A="0.496914" C="0.00308642" G="0.25" T="0.25"/>
      <pos A="0.25" C="0.00308642" G="0.25" T="0.496914"/>
      <pos A="0.25" C="0.00308642" G="0.743827" T="0.00308642"/>
      <pos A="0.496914" C="0.00308642" G="0.00308642" T="0.496914"/>
      <pos A="0.25" C="0.00308642" G="0.25" T="0.496914"/>
      <pos A="0.496914" C="0.00308642" G="0.00308642" T="0.496914"/>
      <pos A="0.25" C="0.00308642" G="0.25" T="0.496914"/>
      <pos A="0.25" C="0.00308642" G="0.496914" T="0.25"/>
      <pos A="0.25" C="0.25" G="0.25" T="0.25"/>
      <pos A="0.00308642" C="0.496914" G="0.496914" T="0.00308642"/>
      <pos A="0.00308642" C="0.743827" G="0.25" T="0.00308642"/>
    </motif>
    <motif db="0" id="M67" alt="O67" length="40" nsites="8" evalue="1.3e-003">
      <pos A="0.128424" C="0.298881" G="0.268801" T="0.303895"/>
      <pos A="0.288854" C="0.288854" G="0.308909" T="0.113383"/>
      <pos A="0.449286" C="0.213652" G="0.228692" T="0.108369"/>
      <pos A="0.233707" C="0.243733" G="0.228692" T="0.293868"/>
      <pos A="0.293868" C="0.213652" G="0.323949" T="0.168531"/>
      <pos A="0.223679" C="0.203626" G="0.193598" T="0.379097"/>
      <pos A="0.25376" C="0.228692" G="0.173545" T="0.344003"/>
      <pos A="0.278828" C="0.23872" G="0.213652" T="0.268801"/>
      <pos A="0.183571" C="0.13845" G="0.33899" T="0.33899"/>
      <pos A="0.248747" C="0.384111" G="0.218666" T="0.148477"/>
      <pos A="0.248747" C="0.273814" G="0.163518" T="0.313922"/>
      <pos A="0.13845" C="0.248747" G="0.419205" T="0.193598"/>
      <pos A="0.313922" C="0.118396" G="0.23872" T="0.328962"/>
      <pos A="0.208639" C="0.203626" G="0.298881" T="0.288854"/>
      <pos A="0.318935" C="0.173545" G="0.193598" T="0.313922"/>
      <pos A="0.168531" C="0.278828" G="0.113383" T="0.439258"/>
      <pos A="0.0782884" C="0.404164" G="0.163518" T="0.35403"/>
      <pos A="0.218666" C="0.178558" G="0.228692" T="0.374084"/>
      <pos A="0.193598" C="0.248747" G="0.273814" T="0.283841"/>
      <pos A="0.449286" C="0.243733" G="0.158504" T="0.148477"/>
      <pos A="0.328962" C="0.263787" G="0.218666" T="0.188585"/>
      <pos A="0.303895" C="0.273814" G="0.218666" T="0.203626"/>
      <pos A="0.23872" C="0.278828" G="0.173545" T="0.308909"/>
      <pos A="0.243733" C="0.248747" G="0.293868" T="0.213652"/>
      <pos A="0.33899" C="0.313922" G="0.168531" T="0.178558"/>
      <pos A="0.268801" C="0.0782884" G="0.188585" T="0.464326"/>
      <pos A="0.263787" C="0.118396" G="0.298881" T="0.318935"/>
      <pos A="0.248747" C="0.273814" G="0.379097" T="0.0983427"/>
      <pos A="0.188585" C="0.33899" G="0.278828" T="0.193598"/>
      <pos A="0.48438" C="0.198612" G="0.188585" T="0.128424"/>
      <pos A="0.15349" C="0.303895" G="0.213652" T="0.328962"/>
      <pos A="0.278828" C="0.223679" G="0.298881" T="0.198612"/>
      <pos A="0.303895" C="0.178558" G="0.223679" T="0.293868"/>
      <pos A="0.333975" C="0.108369" G="0.449286" T="0.108369"/>
      <pos A="0.193598" C="0.25376" G="0.243733" T="0.308909"/>
      <pos A="0.198612" C="0.218666" G="0.288854" T="0.293868"/>
      <pos A="0.328962" C="0.263787" G="0.193598" T="0.213652"/>
      <pos A="0.198612" C="0.288854" G="0.258773" T="0.25376"/>
      <pos A="0.168531" C="0.293868" G="0.148477" T="0.389124"/>
      <pos A="0.328962" C="0.293868" G="0.133437" T="0.243733"/>
    </motif>
    <motif db="0" id="M69" alt="O69" length="40" nsites="8" evalue="1.3e-003">
      <pos A="0.200617" C="0.398148" G="0.101852" T="0.299383"/>
      <pos A="0.496914" C="0.00308642" G="0.200617" T="0.299383"/>
      <pos A="0.299383" C="0.200617" G="0.398148" T="0.101852"/>
      <pos A="0.101852" C="0.595679" G="0.299383" T="0.00308642"/>
      <pos A="0.00308642" C="0.496914" G="0.299383" T="0.200617"/>
      <pos A="0.200617" C="0.200617" G="0.101852" T="0.496914"/>
      <pos A="0.00308642" C="0.398148" G="0.200617" T="0.398148"/>
      <pos A="0.595679" C="0.200617" G="0.00308642" T="0.200617"/>
      <pos A="0.101852" C="0.200617" G="0.101852" T="0.595679"/>
      <pos A="0.200617" C="0.00308642" G="0.496914" T="0.299383"/>
      <pos A="0.200617" C="0.299383" G="0.101852" T="0.398148"/>
      <pos A="0.299383" C="0.101852" G="0.299383" T="0.299383"/>
      <pos A="0.00308642" C="0.200617" G="0.299383" T="0.496914"/>
      <pos A="0.398148" C="0.299383" G="0.00308642" T="0.299383"/>
      <pos A="0.00308642" C="0.101852" G="0.496914" T="0.398148"/>
      <pos A="0.200617" C="0.398148" G="0.101852" T="0.299383"/>
      <pos A="0.200617" C="0.101852" G="0.101852" T="0.595679"/>
      <pos A="0.299383" C="0.00308642" G="0.398148" T="0.299383"/>
      <pos A="0.595679" C="0.101852" G="0.299383" T="0.00308642"/>
      <pos A="0.595679" C="0.00308642" G="0.299383" T="0.101852"/>
      <pos A="0.200617" C="0.101852" G="0.101852" T="0.595679"/>
      <pos A="0.299383" C="0.200617" G="0.101852" T="0.398148"/>
      <pos A="0.101852" C="0.101852" G="0.200617" T="0.595679"/>
      <pos A="0.694444" C="0.299383" G="0.00308642" T="0.00308642"/>
      <pos A="0.00308642" C="0.299383" G="0.101852" T="0.595679"/>
      <pos A="0.200617" C="0.00308642" G="0.299383" T="0.496914"/>
      <pos A="0.200617" C="0.101852" G="0.200617" T="0.496914"/>
      <pos A="0.595679" C="0.00308642" G="0.200617" T="0.200617"/>
      <pos A="0.299383" C="0.299383" G="0.200617" T="0.200617"/>
      <pos A="0.299383" C="0.200617" G="0.101852" T="0.398148"/>
      <pos A="0.00308642" C="0.398148" G="0.299383" T="0.299383"/>
      <pos A="0.398148" C="0.299383" G="0.101852" T="0.200617"/>
      <pos A="0.299383" C="0.398148" G="0.200617" T="0.101852"/>
      <pos A="0.595679" C="0.200617" G="0.00308642" T="0.200617"/>
      <pos A="0.00308642" C="0.200617" G="0.496914" T="0.299383"/>
      <pos A="0.299383" C="0.299383" G="0.200617" T="0.200617"/>
      <pos A="0.694444" C="0.00308642" G="0.299383" T="0.00308642"/>
      <pos A="0.299383" C="0.299383" G="0.299383" T="0.101852"/>
      <pos A="0.496914" C="0.200617" G="0.101852" T="0.200617"/>
      <pos A="0.299383" C="0.101852" G="0.299383" T="0.299383"/>
    </motif>
    <motif db="0" id="M70" alt="O70" length="40" nsites="8" evalue="1.3e-003">
      <pos A="0.00308642" C="0.00308642" G="0.990741" T="0.00308642"/>
      <pos A="0.00308642" C="0.00308642" G="0.990741" T="0.00308642"/>
      <pos A="0.00308642" C="0.00308642" G="0.00308642" T="0.990741"/>
      <pos A="0.990741" C="0.00308642" G="0.00308642" T="0.00308642"/>
      <pos A="0.00308642" C="0.00308642" G="0.990741" T="0.00308642"/>
      <pos A="0.990741" C="0.00308642" G="0.00308642" T="0.00308642"/>
      <pos A="0.990741" C="0.00308642" G="0.00308642" T="0.00308642"/>
      <pos A="0.00308642" C="0.00308642" G="0.990741" T="0.00308642"/>
      <pos A="0.00308642" C="0.00308642" G="0.990741" T="0.00308642"/>
      <pos A="0.990741" C="0.00308642" G="0.00308642" T="0.00308642"/>
      <pos A="0.00308642" C="0.990741" G="0.00308642" T="0.00308642"/>
      <pos A="0.990741" C="0.00308642" G="0.00308642" T="0.00308642"/>
      <pos A="0.00308642" C="0.00308642" G="0.00308642" T="0.990741"/>
      <pos A="0.00308642" C="0.00308642" G="0.00308642" T="0.990741"/>
      <pos A="0.990741" C="0.00308642" G="0.00308642" T="0.00308642"/>
      <pos A="0.00308642" C="0.990741" G="0.00308642" T="0.00308642"/>
      <pos A="0.00308642" C="0.990741" G="0.00308642" T="0.00308642"/>
      <pos A="0.00308642" C="0.00308642" G="0.00308642" T="0.990741"/>
      <pos A="0.00308642" C="0.00308642" G="0.990741" T="0.00308642"/>
      <pos A="0.00308642" C="0.990741" G="0.00308642" T="0.00308642"/>
      <pos A="0.00308642" C="0.990741" G="0.00308642" T="0.00308642"/>
      <pos A="0.00308642" C="0.00308642" G="0.00308642" T="0.990741"/>
      <pos A="0.00308642" C="0.00308642" G="0.990741" T="0.00308642"/>
      <pos A="0.990741" C="0.00308642" G="0.00308642" T="0.00308642"/>
      <pos A="0.00308642" C="0.990741" G="0.00308642" T="0.00308642"/>
      <pos A="0.00308642" C="0.00308642" G="0.00308642" T="0.990741"/>
      <pos A="0.00308642" C="0.00308642" G="0.990741" T="0.00308642"/>
      <pos A="0.00308642" C="0.990741" G="0.00308642" T="0.00308642"/>
      <pos A="0.00308642" C="0.00308642" G="0.00308642" T="0.990741"/>
      <pos A="0.00308642" C="0.00308642" G="0.00308642" T="0.990741"/>
      <pos A="0.00308642" C="0.00308642" G="0.990741" T="0.00308642"/>
      <pos A="0.00308642" C="0.990741" G="0.00308642" T="0.00308642"/>
      <pos A="0.00308642" C="0.00308642" G="0.990741" T="0.00308642"/>
      <pos A="0.00308642" C="0.990741" G="0.00308642" T="0.00308642"/>
      <pos A="0.00308642" C="0.00308642" G="0.00308642" T="0.990741"/>
      <pos A="0.00308642" C="0.00308642" G="0.990741" T="0.00308642"/>
      <pos A="0.00308642" C="0.00308642" G="0.990741" T="0.00308642"/>
      <pos A="0.00308642" C="0.00308642" G="0.990741" T="0.00308642"/>
      <pos A="0.990741" C="0.00308642" G="0.00308642" T="0.00308642"/>
      <pos A="0.00308642" C="0.990741" G="0.00308642" T="0.00308642"/>
    </motif>
    <motif db="0" id="M71" alt="O71" length="40" nsites="8" evalue="1.3e-003">
      <pos A="0.163518" C="0.283841" G="0.318935" T="0.233707"/>
      <pos A="0.293868" C="0.148477" G="0.379097" T="0.178558"/>
      <pos A="0.399151" C="0.193598" G="0.158504" T="0.248747"/>
      <pos A="0.188585" C="0.218666" G="0.163518" T="0.429232"/>
      <pos A="0.13845" C="0.449286" G="0.263787" T="0.148477"/>
      <pos A="0.288854" C="0.404164" G="0.118396" T="0.188585"/>
      <pos A="0.303895" C="0.123409" G="0.263787" T="0.308909"/>
      <pos A="0.158504" C="0.288854" G="0.208639" T="0.344003"/>
      <pos A="0.293868" C="0.278828" G="0.203626" T="0.223679"/>
      <pos A="0.118396" C="0.0482074" G="0.374084" T="0.459313"/>
      <pos A="0.218666" C="0.243733" G="0.318935" T="0.218666"/>
      <pos A="0.25376" C="0.123409" G="0.263787" T="0.359043"/>
      <pos A="0.278828" C="0.318935" G="0.143464" T="0.258773"/>
      <pos A="0.36907" C="0.128424" G="0.213652" T="0.288854"/>
      <pos A="0.273814" C="0.198612" G="0.283841" T="0.243733"/>
      <pos A="0.313922" C="0.283841" G="0.188585" T="0.213652"/>
      <pos A="0.328962" C="0.218666" G="0.183571" T="0.268801"/>
      <pos A="0.25376" C="0.178558" G="0.278828" T="0.288854"/>
      <pos A="0.273814" C="0.23872" G="0.248747" T="0.23872"/>
      <pos A="0.123409" C="0.409178" G="0.218666" T="0.248747"/>
      <pos A="0.248747" C="0.188585" G="0.268801" T="0.293868"/>
      <pos A="0.288854" C="0.163518" G="0.218666" T="0.328962"/>
      <pos A="0.248747" C="0.25376" G="0.213652" T="0.283841"/>
      <pos A="0.278828" C="0.293868" G="0.173545" T="0.25376"/>
      <pos A="0.308909" C="0.213652" G="0.178558" T="0.298881"/>
      <pos A="0.183571" C="0.25376" G="0.158504" T="0.404164"/>
      <pos A="0.178558" C="0.183571" G="0.223679" T="0.414192"/>
      <pos A="0.308909" C="0.25376" G="0.208639" T="0.228692"/>
      <pos A="0.268801" C="0.278828" G="0.243733" T="0.208639"/>
      <pos A="0.429232" C="0.15349" G="0.223679" T="0.193598"/>
      <pos A="0.349016" C="0.118396" G="0.293868" T="0.23872"/>
      <pos A="0.15349" C="0.298881" G="0.288854" T="0.258773"/>
      <pos A="0.268801" C="0.409178" G="0.108369" T="0.213652"/>
      <pos A="0.233707" C="0.374084" G="0.223679" T="0.168531"/>
      <pos A="0.278828" C="0.13845" G="0.223679" T="0.359043"/>
      <pos A="0.193598" C="0.313922" G="0.328962" T="0.163518"/>
      <pos A="0.283841" C="0.188585" G="0.323949" T="0.203626"/>
      <pos A="0.203626" C="0.0833017" G="0.434245" T="0.278828"/>
      <pos A="0.419205" C="0.278828" G="0.173545" T="0.128424"/>
      <pos A="0.344003" C="0.283841" G="0.148477" T="0.223679"/>
    </motif>
    <motif db="0" id="M72" alt="O72" length="40" nsites="8" evalue="1.3e-003">
      <pos A="0.168531" C="0.248747" G="0.444273" T="0.13845"/>
      <pos A="0.344003" C="0.203626" G="0.158504" T="0.293868"/>
      <pos A="0.173545" C="0.178558" G="0.213652" T="0.434245"/>
      <pos A="0.15349" C="0.223679" G="0.168531" T="0.454299"/>
      <pos A="0.258773" C="0.228692" G="0.288854" T="0.223679"/>
      <pos A="0.364056" C="0.278828" G="0.0983427" T="0.258773"/>
      <pos A="0.344003" C="0.278828" G="0.193598" T="0.183571"/>
      <pos A="0.323949" C="0.278828" G="0.198612" T="0.198612"/>
      <pos A="0.273814" C="0.293868" G="0.213652" T="0.218666"/>
      <pos A="0.133437" C="0.133437" G="0.258773" T="0.474353"/>
      <pos A="0.173545" C="0.384111" G="0.233707" T="0.208639"/>
      <pos A="0.263787" C="0.374084" G="0.133437" T="0.228692"/>
      <pos A="0.424218" C="0.0782884" G="0.228692" T="0.268801"/>
      <pos A="0.223679" C="0.203626" G="0.429232" T="0.143464"/>
      <pos A="0.23872" C="0.313922" G="0.323949" T="0.123409"/>
      <pos A="0.23872" C="0.208639" G="0.128424" T="0.424218"/>
      <pos A="0.344003" C="0.128424" G="0.248747" T="0.278828"/>
      <pos A="0.228692" C="0.258773" G="0.268801" T="0.243733"/>
      <pos A="0.178558" C="0.183571" G="0.243733" T="0.394137"/>
      <pos A="0.288854" C="0.258773" G="0.183571" T="0.268801"/>
      <pos A="0.258773" C="0.25376" G="0.178558" T="0.308909"/>
      <pos A="0.15349" C="0.298881" G="0.23872" T="0.308909"/>
      <pos A="0.213652" C="0.328962" G="0.263787" T="0.193598"/>
      <pos A="0.318935" C="0.263787" G="0.158504" T="0.258773"/>
      <pos A="0.233707" C="0.193598" G="0.258773" T="0.313922"/>
      <pos A="0.223679" C="0.404164" G="0.0632484" T="0.308909"/>
      <pos A="0.364056" C="0.173545" G="0.183571" T="0.278828"/>
      <pos A="0.303895" C="0.193598" G="0.173545" T="0.328962"/>
      <pos A="0.228692" C="0.163518" G="0.419205" T="0.188585"/>
      <pos A="0.318935" C="0.158504" G="0.233707" T="0.288854"/>
      <pos A="0.288854" C="0.198612" G="0.308909" T="0.203626"/>
      <pos A="0.15349" C="0.213652" G="0.429232" T="0.203626"/>
      <pos A="0.323949" C="0.364056" G="0.13845" T="0.173545"/>
      <pos A="0.439258" C="0.13845" G="0.173545" T="0.248747"/>
      <pos A="0.13845" C="0.298881" G="0.288854" T="0.273814"/>
      <pos A="0.379097" C="0.278828" G="0.208639" T="0.133437"/>
      <pos A="0.258773" C="0.173545" G="0.313922" T="0.25376"/>
      <pos A="0.33899" C="0.113383" G="0.218666" T="0.328962"/>
      <pos A="0.228692" C="0.273814" G="0.263787" T="0.233707"/>
      <pos A="0.173545" C="0.328962" G="0.278828" T="0.218666"/>
    </motif>
    <motif db="0" id="M73" alt="O73" length="40" nsites="8" evalue="1.3e-003">
      <pos A="0.374084" C="0.278828" G="0.0933294" T="0.25376"/>
      <pos A="0.198612" C="0.273814" G="0.188585" T="0.33899"/>
      <pos A="0.23872" C="0.258773" G="0.293868" T="0.208639"/>
      <pos A="0.35403" C="0.288854" G="0.163518" T="0.193598"/>
      <pos A="0.163518" C="0.223679" G="0.23872" T="0.374084"/>
      <pos A="0.273814" C="0.278828" G="0.228692" T="0.218666"/>
      <pos A="0.394137" C="0.123409" G="0.13845" T="0.344003"/>
      <pos A="0.148477" C="0.278828" G="0.389124" T="0.183571"/>
      <pos A="0.263787" C="0.258773" G="0.218666" T="0.258773"/>
      <pos A="0.308909" C="0.118396" G="0.23872" T="0.333975"/>
      <pos A="0.25376" C="0.213652" G="0.318935" T="0.213652"/>
      <pos A="0.173545" C="0.198612" G="0.379097" T="0.248747"/>
      <pos A="0.183571" C="0.198612" G="0.218666" T="0.399151"/>
      <pos A="0.288854" C="0.258773" G="0.198612" T="0.25376"/>
      <pos A="0.33899" C="0.33899" G="0.213652" T="0.108369"/>
      <pos A="0.389124" C="0.223679" G="0.0833017" T="0.303895"/>
      <pos A="0.228692" C="0.198612" G="0.128424" T="0.444273"/>
      <pos A="0.168531" C="0.313922" G="0.218666" T="0.298881"/>
      <pos A="0.223679" C="0.213652" G="0.308909" T="0.25376"/>
      <pos A="0.278828" C="0.23872" G="0.318935" T="0.163518"/>
      <pos A="0.33899" C="0.223679" G="0.0983427" T="0.33899"/>
      <pos A="0.384111" C="0.163518" G="0.233707" T="0.218666"/>
      <pos A="0.228692" C="0.33899" G="0.15349" T="0.278828"/>
      <pos A="0.258773" C="0.228692" G="0.273814" T="0.23872"/>
      <pos A="0.308909" C="0.0983427" G="0.208639" T="0.384111"/>
      <pos A="0.0682617" C="0.434245" G="0.258773" T="0.23872"/>
      <pos A="0.303895" C="0.123409" G="0.178558" T="0.394137"/>
      <pos A="0.158504" C="0.33899" G="0.25376" T="0.248747"/>
      <pos A="0.33899" C="0.228692" G="0.268801" T="0.163518"/>
      <pos A="0.198612" C="0.33899" G="0.218666" T="0.243733"/>
      <pos A="0.318935" C="0.203626" G="0.218666" T="0.258773"/>
      <pos A="0.188585" C="0.13845" G="0.51446" T="0.158504"/>
      <pos A="0.248747" C="0.213652" G="0.298881" T="0.23872"/>
      <pos A="0.168531" C="0.278828" G="0.198612" T="0.35403"/>
      <pos A="0.188585" C="0.308909" G="0.23872" T="0.263787"/>
      <pos A="0.323949" C="0.258773" G="0.13845" T="0.278828"/>
      <pos A="0.359043" C="0.228692" G="0.198612" T="0.213652"/>
      <pos A="0.328962" C="0.143464" G="0.228692" T="0.298881"/>
      <pos A="0.243733" C="0.404164" G="0.188585" T="0.163518"/>
      <pos A="0.359043" C="0.243733" G="0.25376" T="0.143464"/>
    </motif>
    <motif db="0" id="M74" alt="O74" length="40" nsites="8" evalue="1.3e-003">
      <pos A="0.203626" C="0.178558" G="0.263787" T="0.35403"/>
      <pos A="0.258773" C="0.198612" G="0.243733" T="0.298881"/>
      <pos A="0.283841" C="0.15349" G="0.283841" T="0.278828"/>
      <pos A="0.193598" C="0.409178" G="0.278828" T="0.118396"/>
      <pos A="0.303895" C="0.233707" G="0.178558" T="0.283841"/>
      <pos A="0.288854" C="0.168531" G="0.218666" T="0.323949"/>
      <pos A="0.273814" C="0.158504" G="0.283841" T="0.283841"/>
      <pos A="0.379097" C="0.293868" G="0.143464" T="0.183571"/>
      <pos A="0.228692" C="0.218666" G="0.218666" T="0.333975"/>
      <pos A="0.323949" C="0.0933294" G="0.23872" T="0.344003"/>
      <pos A="0.193598" C="0.328962" G="0.379097" T="0.0983427"/>
      <pos A="0.449286" C="0.203626" G="0.173545" T="0.173545"/>
      <pos A="0.173545" C="0.268801" G="0.258773" T="0.298881"/>
      <pos A="0.233707" C="0.273814" G="0.243733" T="0.248747"/>
      <pos A="0.333975" C="0.223679" G="0.228692" T="0.213652"/>
      <pos A="0.288854" C="0.278828" G="0.248747" T="0.183571"/>
      <pos A="0.328962" C="0.108369" G="0.218666" T="0.344003"/>
      <pos A="0.258773" C="0.233707" G="0.248747" T="0.258773"/>
      <pos A="0.273814" C="0.133437" G="0.163518" T="0.429232"/>
      <pos A="0.158504" C="0.163518" G="0.474353" T="0.203626"/>
      <pos A="0.118396" C="0.213652" G="0.213652" T="0.454299"/>
      <pos A="0.163518" C="0.263787" G="0.333975" T="0.23872"/>
      <pos A="0.308909" C="0.228692" G="0.23872" T="0.223679"/>
      <pos A="0.163518" C="0.293868" G="0.218666" T="0.323949"/>
      <pos A="0.263787" C="0.193598" G="0.283841" T="0.258773"/>
      <pos A="0.313922" C="0.349016" G="0.128424" T="0.208639"/>
      <pos A="0.208639" C="0.258773" G="0.203626" T="0.328962"/>
      <pos A="0.258773" C="0.374084" G="0.15349" T="0.213652"/>
      <pos A="0.328962" C="0.35403" G="0.0682617" T="0.248747"/>
      <pos A="0.399151" C="0.183571" G="0.103356" T="0.313922"/>
      <pos A="0.163518" C="0.263787" G="0.384111" T="0.188585"/>
      <pos A="0.163518" C="0.359043" G="0.23872" T="0.23872"/>
      <pos A="0.223679" C="0.263787" G="0.158504" T="0.35403"/>
      <pos A="0.248747" C="0.318935" G="0.183571" T="0.248747"/>
      <pos A="0.399151" C="0.313922" G="0.113383" T="0.173545"/>
      <pos A="0.243733" C="0.0833017" G="0.399151" T="0.273814"/>
      <pos A="0.208639" C="0.163518" G="0.374084" T="0.25376"/>
      <pos A="0.394137" C="0.188585" G="0.243733" T="0.173545"/>
      <pos A="0.454299" C="0.193598" G="0.158504" T="0.193598"/>
      <pos A="0.143464" C="0.263787" G="0.273814" T="0.318935"/>
    </motif>
    <motif db="0" id="M75" alt="O75" length="40" nsites="8" evalue="1.3e-003">
      <pos A="0.330625" C="0.149219" G="0.290312" T="0.229844"/>
      <pos A="0.345742" C="0.179453" G="0.124024" T="0.350781"/>
      <pos A="0.209688" C="0.244961" G="0.285273" T="0.260078"/>
      <pos A="0.255039" C="0.375976" G="0.0736336" T="0.295351"/>
      <pos A="0.375976" C="0.260078" G="0.204649" T="0.159297"/>
      <pos A="0.189532" C="0.315508" G="0.325586" T="0.169375"/>
      <pos A="0.436445" C="0.149219" G="0.14418" T="0.270156"/>
      <pos A="0.436445" C="0.169375" G="0.260078" T="0.134102"/>
      <pos A="0.0937896" C="0.139141" G="0.381015" T="0.386054"/>
      <pos A="0.134102" C="0.174414" G="0.305429" T="0.386054"/>
      <pos A="0.113946" C="0.280234" G="0.244961" T="0.360859"/>
      <pos A="0.214727" C="0.330625" G="0.194571" T="0.260078"/>
      <pos A="0.325586" C="0.169375" G="0.290312" T="0.214727"/>
      <pos A="0.30039" C="0.0736336" G="0.381015" T="0.244961"/>
      <pos A="0.219766" C="0.436445" G="0.189532" T="0.154258"/>
      <pos A="0.164336" C="0.280234" G="0.19961" T="0.35582"/>
      <pos A="0.285273" C="0.350781" G="0.139141" T="0.224805"/>
      <pos A="0.30039" C="0.320547" G="0.164336" T="0.214727"/>
      <pos A="0.154258" C="0.310468" G="0.244961" T="0.290312"/>
      <pos A="0.255039" C="0.285273" G="0.164336" T="0.295351"/>
      <pos A="0.350781" C="0.270156" G="0.219766" T="0.159297"/>
      <pos A="0.30039" C="0.184492" G="0.275195" T="0.239922"/>
      <pos A="0.159297" C="0.214727" G="0.295351" T="0.330625"/>
      <pos A="0.204649" C="0.244961" G="0.295351" T="0.255039"/>
      <pos A="0.30039" C="0.270156" G="0.159297" T="0.270156"/>
      <pos A="0.330625" C="0.255039" G="0.129063" T="0.285273"/>
      <pos A="0.244961" C="0.0937896" G="0.381015" T="0.280234"/>
      <pos A="0.335664" C="0.209688" G="0.244961" T="0.209688"/>
      <pos A="0.0937896" C="0.25" G="0.219766" T="0.436445"/>
      <pos A="0.280234" C="0.265117" G="0.280234" T="0.174414"/>
      <pos A="0.209688" C="0.270156" G="0.335664" T="0.184492"/>
      <pos A="0.255039" C="0.260078" G="0.219766" T="0.265117"/>
      <pos A="0.209688" C="0.25" G="0.179453" T="0.360859"/>
      <pos A="0.229844" C="0.265117" G="0.214727" T="0.290312"/>
      <pos A="0.174414" C="0.315508" G="0.184492" T="0.325586"/>
      <pos A="0.310468" C="0.204649" G="0.25" T="0.234883"/>
      <pos A="0.315508" C="0.275195" G="0.159297" T="0.25"/>
      <pos A="0.441484" C="0.184492" G="0.244961" T="0.129063"/>
      <pos A="0.270156" C="0.265117" G="0.290312" T="0.174414"/>
      <pos A="0.330625" C="0.204649" G="0.0937896" T="0.370937"/>
    </motif>
    <motif db="0" id="M77" alt="O77" length="40" nsites="8" evalue="1.3e-003">
      <pos A="0.00308642" C="0.496914" G="0.496914" T="0.00308642"/>
      <pos A="0.496914" C="0.00308642" G="0.496914" T="0.00308642"/>
      <pos A="0.00308642" C="0.00308642" G="0.990741" T="0.00308642"/>
      <pos A="0.00308642" C="0.00308642" G="0.743827" T="0.25"/>
      <pos A="0.25" C="0.743827" G="0.00308642" T="0.00308642"/>
      <pos A="0.25" C="0.743827" G="0.00308642" T="0.00308642"/>
      <pos A="0.496914" C="0.25" G="0.00308642" T="0.25"/>
      <pos A="0.00308642" C="0.00308642" G="0.743827" T="0.25"/>
      <pos A="0.25" C="0.25" G="0.496914" T="0.00308642"/>
      <pos A="0.25" C="0.00308642" G="0.25" T="0.496914"/>
      <pos A="0.00308642" C="0.00308642" G="0.990741" T="0.00308642"/>
      <pos A="0.00308642" C="0.25" G="0.743827" T="0.00308642"/>
      <pos A="0.496914" C="0.25" G="0.25" T="0.00308642"/>
      <pos A="0.00308642" C="0.496914" G="0.00308642" T="0.496914"/>
      <pos A="0.00308642" C="0.496914" G="0.496914" T="0.00308642"/>
      <pos A="0.25" C="0.25" G="0.25" T="0.25"/>
      <pos A="0.25" C="0.496914" G="0.25" T="0.00308642"/>
      <pos A="0.496914" C="0.25" G="0.25" T="0.00308642"/>
      <pos A="0.25" C="0.496914" G="0.25" T="0.00308642"/>
      <pos A="0.25" C="0.25" G="0.00308642" T="0.496914"/>
      <pos A="0.743827" C="0.00308642" G="0.25" T="0.00308642"/>
      <pos A="0.00308642" C="0.496914" G="0.496914" T="0.00308642"/>
      <pos A="0.25" C="0.00308642" G="0.496914" T="0.25"/>
      <pos A="0.00308642" C="0.25" G="0.743827" T="0.00308642"/>
      <pos A="0.00308642" C="0.25" G="0.496914" T="0.25"/>
      <pos A="0.00308642" C="0.496914" G="0.496914" T="0.00308642"/>
      <pos A="0.743827" C="0.00308642" G="0.00308642" T="0.25"/>
      <pos A="0.00308642" C="0.00308642" G="0.25" T="0.743827"/>
      <pos A="0.496914" C="0.00308642" G="0.25" T="0.25"/>
      <pos A="0.00308642" C="0.496914" G="0.25" T="0.25"/>
      <pos A="0.00308642" C="0.743827" G="0.00308642" T="0.25"/>
      <pos A="0.25" C="0.496914" G="0.00308642" T="0.25"/>
      <pos A="0.25" C="0.25" G="0.25" T="0.25"/>
      <pos A="0.743827" C="0.00308642" G="0.00308642" T="0.25"/>
      <pos A="0.25" C="0.00308642" G="0.743827" T="0.00308642"/>
      <pos A="0.25" C="0.25" G="0.496914" T="0.00308642"/>
      <pos A="0.496914" C="0.25" G="0.00308642" T="0.25"/>
      <pos A="0.00308642" C="0.496914" G="0.25" T="0.25"/>
      <pos A="0.496914" C="0.25" G="0.25" T="0.00308642"/>
      <pos A="0.25" C="0.25" G="0.00308642" T="0.496914"/>
    </motif>
    <motif db="0" id="M8" alt="O8" length="40" nsites="8" evalue="1.3e-003">
      <pos A="0.394137" C="0.173545" G="0.213652" T="0.218666"/>
      <pos A="0.308909" C="0.233707" G="0.273814" T="0.183571"/>
      <pos A="0.349016" C="0.223679" G="0.243733" T="0.183571"/>
      <pos A="0.258773" C="0.248747" G="0.193598" T="0.298881"/>
      <pos A="0.168531" C="0.23872" G="0.344003" T="0.248747"/>
      <pos A="0.163518" C="0.308909" G="0.25376" T="0.273814"/>
      <pos A="0.183571" C="0.404164" G="0.208639" T="0.203626"/>
      <pos A="0.318935" C="0.158504" G="0.228692" T="0.293868"/>
      <pos A="0.323949" C="0.208639" G="0.213652" T="0.25376"/>
      <pos A="0.263787" C="0.228692" G="0.168531" T="0.33899"/>
      <pos A="0.148477" C="0.188585" G="0.344003" T="0.318935"/>
      <pos A="0.268801" C="0.183571" G="0.13845" T="0.409178"/>
      <pos A="0.258773" C="0.364056" G="0.213652" T="0.163518"/>
      <pos A="0.278828" C="0.33899" G="0.213652" T="0.168531"/>
      <pos A="0.283841" C="0.228692" G="0.213652" T="0.273814"/>
      <pos A="0.35403" C="0.198612" G="0.283841" T="0.163518"/>
      <pos A="0.173545" C="0.283841" G="0.223679" T="0.318935"/>
      <pos A="0.494407" C="0.193598" G="0.133437" T="0.178558"/>
      <pos A="0.168531" C="0.273814" G="0.35403" T="0.203626"/>
      <pos A="0.228692" C="0.35403" G="0.25376" T="0.163518"/>
      <pos A="0.243733" C="0.248747" G="0.158504" T="0.349016"/>
      <pos A="0.384111" C="0.108369" G="0.15349" T="0.35403"/>
      <pos A="0.143464" C="0.278828" G="0.333975" T="0.243733"/>
      <pos A="0.23872" C="0.213652" G="0.248747" T="0.298881"/>
      <pos A="0.273814" C="0.108369" G="0.303895" T="0.313922"/>
      <pos A="0.268801" C="0.298881" G="0.298881" T="0.133437"/>
      <pos A="0.379097" C="0.13845" G="0.143464" T="0.33899"/>
      <pos A="0.228692" C="0.263787" G="0.313922" T="0.193598"/>
      <pos A="0.128424" C="0.108369" G="0.23872" T="0.524488"/>
      <pos A="0.213652" C="0.359043" G="0.283841" T="0.143464"/>
      <pos A="0.349016" C="0.36907" G="0.203626" T="0.0782884"/>
      <pos A="0.439258" C="0.158504" G="0.25376" T="0.148477"/>
      <pos A="0.178558" C="0.248747" G="0.313922" T="0.258773"/>
      <pos A="0.399151" C="0.198612" G="0.198612" T="0.203626"/>
      <pos A="0.359043" C="0.218666" G="0.118396" T="0.303895"/>
      <pos A="0.178558" C="0.213652" G="0.414192" T="0.193598"/>
      <pos A="0.133437" C="0.374084" G="0.183571" T="0.308909"/>
      <pos A="0.273814" C="0.318935" G="0.118396" T="0.288854"/>
      <pos A="0.198612" C="0.173545" G="0.278828" T="0.349016"/>
      <pos A="0.193598" C="0.25376" G="0.359043" T="0.193598"/>
    </motif>
    <motif db="0" id="M80" alt="O80" length="40" nsites="8" evalue="1.3e-003">
      <pos A="0.226851" C="0.25" G="0.404321" T="0.118828"/>
      <pos A="0.358025" C="0.304013" G="0.157407" T="0.180556"/>
      <pos A="0.134259" C="0.350308" G="0.219136" T="0.296296"/>
      <pos A="0.134259" C="0.234568" G="0.412037" T="0.219136"/>
      <pos A="0.0802469" C="0.296296" G="0.265432" T="0.358025"/>
      <pos A="0.149692" C="0.273149" G="0.17284" T="0.404321"/>
      <pos A="0.342593" C="0.188272" G="0.21142" T="0.257716"/>
      <pos A="0.265432" C="0.219136" G="0.342593" T="0.17284"/>
      <pos A="0.496914" C="0.226851" G="0.0879635" T="0.188272"/>
      <pos A="0.157407" C="0.195987" G="0.319444" T="0.32716"/>
      <pos A="0.334877" C="0.319444" G="0.188272" T="0.157407"/>
      <pos A="0.334877" C="0.134259" G="0.273149" T="0.257716"/>
      <pos A="0.273149" C="0.265432" G="0.226851" T="0.234568"/>
      <pos A="0.203704" C="0.280864" G="0.226851" T="0.28858"/>
      <pos A="0.21142" C="0.126543" G="0.42747" T="0.234568"/>
      <pos A="0.095679" C="0.342593" G="0.242284" T="0.319444"/>
      <pos A="0.373457" C="0.21142" G="0.219136" T="0.195987"/>
      <pos A="0.404321" C="0.280864" G="0.226851" T="0.0879635"/>
      <pos A="0.157407" C="0.273149" G="0.32716" T="0.242284"/>
      <pos A="0.219136" C="0.226851" G="0.195987" T="0.358025"/>
      <pos A="0.319444" C="0.103395" G="0.265432" T="0.311728"/>
      <pos A="0.296296" C="0.165123" G="0.180556" T="0.358025"/>
      <pos A="0.242284" C="0.396605" G="0.149692" T="0.21142"/>
      <pos A="0.21142" C="0.342593" G="0.365741" T="0.0802469"/>
      <pos A="0.118828" C="0.219136" G="0.296296" T="0.365741"/>
      <pos A="0.21142" C="0.141975" G="0.358025" T="0.28858"/>
      <pos A="0.373457" C="0.304013" G="0.188272" T="0.134259"/>
      <pos A="0.257716" C="0.381172" G="0.203704" T="0.157407"/>
      <pos A="0.219136" C="0.25" G="0.304013" T="0.226851"/>
      <pos A="0.342593" C="0.219136" G="0.242284" T="0.195987"/>
      <pos A="0.195987" C="0.273149" G="0.381172" T="0.149692"/>
      <pos A="0.280864" C="0.304013" G="0.188272" T="0.226851"/>
      <pos A="0.273149" C="0.242284" G="0.265432" T="0.219136"/>
      <pos A="0.520062" C="0.103395" G="0.203704" T="0.17284"/>
      <pos A="0.365741" C="0.319444" G="0.188272" T="0.126543"/>
      <pos A="0.28858" C="0.149692" G="0.350308" T="0.21142"/>
      <pos A="0.21142" C="0.234568" G="0.358025" T="0.195987"/>
      <pos A="0.32716" C="0.203704" G="0.242284" T="0.226851"/>
      <pos A="0.111111" C="0.358025" G="0.134259" T="0.396605"/>
      <pos A="0.311728" C="0.32716" G="0.141975" T="0.219136"/>
    </motif>
    <motif db="0" id="M81" alt="O81" length="40" nsites="8" evalue="1.3e-003">
      <pos A="0.25" C="0.126543" G="0.62037" T="0.00308642"/>
      <pos A="0.126543" C="0.62037" G="0.126543" T="0.126543"/>
      <pos A="0.496914" C="0.00308642" G="0.126543" T="0.373457"/>
      <pos A="0.25" C="0.25" G="0.373457" T="0.126543"/>
      <pos A="0.62037" C="0.126543" G="0.00308642" T="0.25"/>
      <pos A="0.126543" C="0.25" G="0.62037" T="0.00308642"/>
      <pos A="0.373457" C="0.373457" G="0.126543" T="0.126543"/>
      <pos A="0.126543" C="0.00308642" G="0.62037" T="0.25"/>
      <pos A="0.496914" C="0.25" G="0.25" T="0.00308642"/>
      <pos A="0.62037" C="0.126543" G="0.00308642" T="0.25"/>
      <pos A="0.00308642" C="0.126543" G="0.743827" T="0.126543"/>
      <pos A="0.00308642" C="0.126543" G="0.496914" T="0.373457"/>
      <pos A="0.00308642" C="0.25" G="0.126543" T="0.62037"/>
      <pos A="0.126543" C="0.00308642" G="0.25" T="0.62037"/>
      <pos A="0.496914" C="0.126543" G="0.126543" T="0.25"/>
      <pos A="0.126543" C="0.126543" G="0.62037" T="0.126543"/>
      <pos A="0.126543" C="0.126543" G="0.373457" T="0.373457"/>
      <pos A="0.496914" C="0.373457" G="0.00308642" T="0.126543"/>
      <pos A="0.25" C="0.00308642" G="0.25" T="0.496914"/>
      <pos A="0.126543" C="0.126543" G="0.62037" T="0.126543"/>
      <pos A="0.62037" C="0.00308642" G="0.126543" T="0.25"/>
      <pos A="0.496914" C="0.00308642" G="0.25" T="0.25"/>
      <pos A="0.126543" C="0.373457" G="0.25" T="0.25"/>
      <pos A="0.126543" C="0.496914" G="0.126543" T="0.25"/>
      <pos A="0.00308642" C="0.00308642" G="0.496914" T="0.496914"/>
      <pos A="0.496914" C="0.126543" G="0.00308642" T="0.373457"/>
      <pos A="0.126543" C="0.25" G="0.496914" T="0.126543"/>
      <pos A="0.62037" C="0.00308642" G="0.126543" T="0.25"/>
      <pos A="0.00308642" C="0.126543" G="0.496914" T="0.373457"/>
      <pos A="0.00308642" C="0.126543" G="0.62037" T="0.25"/>
      <pos A="0.25" C="0.126543" G="0.496914" T="0.126543"/>
      <pos A="0.126543" C="0.126543" G="0.62037" T="0.126543"/>
      <pos A="0.126543" C="0.126543" G="0.373457" T="0.373457"/>
      <pos A="0.126543" C="0.496914" G="0.25" T="0.126543"/>
      <pos A="0.25" C="0.373457" G="0.25" T="0.126543"/>
      <pos A="0.62037" C="0.00308642" G="0.126543" T="0.25"/>
      <pos A="0.00308642" C="0.373457" G="0.373457" T="0.25"/>
      <pos A="0.25" C="0.126543" G="0.373457" T="0.25"/>
      <pos A="0.126543" C="0.126543" G="0.743827" T="0.00308642"/>
      <pos A="0.25" C="0.373457" G="0.373457" T="0.00308642"/>
    </motif>
    <motif db="0" id="M83" alt="O83" length="40" nsites="8" evalue="1.3e-003">
      <pos A="0.00308642" C="0.62037" G="0.25" T="0.126543"/>
      <pos A="0.743827" C="0.126543" G="0.00308642" T="0.126543"/>
      <pos A="0.25" C="0.126543" G="0.62037" T="0.00308642"/>
      <pos A="0.62037" C="0.126543" G="0.25" T="0.00308642"/>
      <pos A="0.126543" C="0.62037" G="0.25" T="0.00308642"/>
      <pos A="0.496914" C="0.373457" G="0.00308642" T="0.126543"/>
      <pos A="0.25" C="0.25" G="0.126543" T="0.373457"/>
      <pos A="0.496914" C="0.126543" G="0.00308642" T="0.373457"/>
      <pos A="0.373457" C="0.00308642" G="0.373457" T="0.25"/>
      <pos A="0.373457" C="0.25" G="0.373457" T="0.00308642"/>
      <pos A="0.373457" C="0.00308642" G="0.126543" T="0.496914"/>
      <pos A="0.00308642" C="0.373457" G="0.126543" T="0.496914"/>
      <pos A="0.00308642" C="0.373457" G="0.25" T="0.373457"/>
      <pos A="0.25" C="0.126543" G="0.126543" T="0.496914"/>
      <pos A="0.00308642" C="0.25" G="0.373457" T="0.373457"/>
      <pos A="0.496914" C="0.126543" G="0.126543" T="0.25"/>
      <pos A="0.126543" C="0.373457" G="0.00308642" T="0.496914"/>
      <pos A="0.126543" C="0.126543" G="0.25" T="0.496914"/>
      <pos A="0.126543" C="0.373457" G="0.373457" T="0.126543"/>
      <pos A="0.00308642" C="0.496914" G="0.00308642" T="0.496914"/>
      <pos A="0.373457" C="0.373457" G="0.00308642" T="0.25"/>
      <pos A="0.496914" C="0.126543" G="0.126543" T="0.25"/>
      <pos A="0.373457" C="0.25" G="0.00308642" T="0.373457"/>
      <pos A="0.25" C="0.496914" G="0.00308642" T="0.25"/>
      <pos A="0.126543" C="0.126543" G="0.126543" T="0.62037"/>
      <pos A="0.25" C="0.496914" G="0.126543" T="0.126543"/>
      <pos A="0.25" C="0.126543" G="0.25" T="0.373457"/>
      <pos A="0.743827" C="0.126543" G="0.126543" T="0.00308642"/>
      <pos A="0.496914" C="0.496914" G="0.00308642" T="0.00308642"/>
      <pos A="0.126543" C="0.126543" G="0.126543" T="0.62037"/>
      <pos A="0.62037" C="0.00308642" G="0.00308642" T="0.373457"/>
      <pos A="0.373457" C="0.25" G="0.373457" T="0.00308642"/>
      <pos A="0.25" C="0.496914" G="0.126543" T="0.126543"/>
      <pos A="0.25" C="0.373457" G="0.373457" T="0.00308642"/>
      <pos A="0.496914" C="0.25" G="0.126543" T="0.126543"/>
      <pos A="0.00308642" C="0.496914" G="0.25" T="0.25"/>
      <pos A="0.62037" C="0.25" G="0.126543" T="0.00308642"/>
      <pos A="0.25" C="0.373457" G="0.00308642" T="0.373457"/>
      <pos A="0.25" C="0.126543" G="0.126543" T="0.496914"/>
      <pos A="0.25" C="0.496914" G="0.126543" T="0.126543"/>
    </motif>
    <motif db="0" id="M84" alt="O84" length="40" nsites="8" evalue="1.3e-003">
      <pos A="0.162385" C="0.162385" G="0.289825" T="0.385404"/>
      <pos A="0.321685" C="0.162385" G="0.226105" T="0.289825"/>
      <pos A="0.0349462" C="0.385404" G="0.353545" T="0.226105"/>
      <pos A="0.321685" C="0.194245" G="0.0986657" T="0.385404"/>
      <pos A="0.289825" C="0.162385" G="0.130525" T="0.417264"/>
      <pos A="0.385404" C="0.0349462" G="0.194245" T="0.385404"/>
      <pos A="0.257965" C="0.289825" G="0.130525" T="0.321685"/>
      <pos A="0.417264" C="0.162385" G="0.194245" T="0.226105"/>
      <pos A="0.353545" C="0.226105" G="0.162385" T="0.257965"/>
      <pos A="0.353545" C="0.257965" G="0.130525" T="0.257965"/>
      <pos A="0.226105" C="0.194245" G="0.0986657" T="0.480984"/>
      <pos A="0.162385" C="0.385404" G="0.194245" T="0.257965"/>
      <pos A="0.162385" C="0.353545" G="0.226105" T="0.257965"/>
      <pos A="0.194245" C="0.0986657" G="0.385404" T="0.321685"/>
      <pos A="0.226105" C="0.353545" G="0.353545" T="0.0668059"/>
      <pos A="0.417264" C="0.0668059" G="0.257965" T="0.257965"/>
      <pos A="0.0986657" C="0.0668059" G="0.512843" T="0.321685"/>
      <pos A="0.353545" C="0.162385" G="0.194245" T="0.289825"/>
      <pos A="0.130525" C="0.226105" G="0.0986657" T="0.544703"/>
      <pos A="0.257965" C="0.194245" G="0.00308642" T="0.544703"/>
      <pos A="0.0986657" C="0.289825" G="0.0668059" T="0.544703"/>
      <pos A="0.257965" C="0.162385" G="0.257965" T="0.321685"/>
      <pos A="0.162385" C="0.130525" G="0.480984" T="0.226105"/>
      <pos A="0.385404" C="0.194245" G="0.257965" T="0.162385"/>
      <pos A="0.162385" C="0.130525" G="0.0986657" T="0.608423"/>
      <pos A="0.385404" C="0.194245" G="0.162385" T="0.257965"/>
      <pos A="0.0668059" C="0.226105" G="0.130525" T="0.576563"/>
      <pos A="0.226105" C="0.194245" G="0.0986657" T="0.480984"/>
      <pos A="0.194245" C="0.194245" G="0.0986657" T="0.512843"/>
      <pos A="0.480984" C="0.0986657" G="0.321685" T="0.0986657"/>
      <pos A="0.226105" C="0.257965" G="0.226105" T="0.289825"/>
      <pos A="0.226105" C="0.162385" G="0.0986657" T="0.512843"/>
      <pos A="0.257965" C="0.226105" G="0.130525" T="0.385404"/>
      <pos A="0.512843" C="0.0668059" G="0.226105" T="0.194245"/>
      <pos A="0.289825" C="0.130525" G="0.417264" T="0.162385"/>
      <pos A="0.226105" C="0.0986657" G="0.544703" T="0.130525"/>
      <pos A="0.289825" C="0.162385" G="0.257965" T="0.289825"/>
      <pos A="0.162385" C="0.226105" G="0.353545" T="0.257965"/>
      <pos A="0.162385" C="0.0349462" G="0.417264" T="0.385404"/>
      <pos A="0.449124" C="0.0349462" G="0.194245" T="0.321685"/>
    </motif>
    <motif db="0" id="M85" alt="O85" length="40" nsites="8" evalue="1.3e-003">
      <pos A="0.263787" C="0.228692" G="0.168531" T="0.33899"/>
      <pos A="0.198612" C="0.258773" G="0.223679" T="0.318935"/>
      <pos A="0.188585" C="0.263787" G="0.298881" T="0.248747"/>
      <pos A="0.288854" C="0.23872" G="0.143464" T="0.328962"/>
      <pos A="0.223679" C="0.193598" G="0.33899" T="0.243733"/>
      <pos A="0.133437" C="0.318935" G="0.293868" T="0.25376"/>
      <pos A="0.293868" C="0.303895" G="0.123409" T="0.278828"/>
      <pos A="0.173545" C="0.213652" G="0.188585" T="0.424218"/>
      <pos A="0.168531" C="0.228692" G="0.333975" T="0.268801"/>
      <pos A="0.258773" C="0.188585" G="0.208639" T="0.344003"/>
      <pos A="0.313922" C="0.384111" G="0.213652" T="0.0883151"/>
      <pos A="0.459313" C="0.188585" G="0.0632484" T="0.288854"/>
      <pos A="0.158504" C="0.278828" G="0.36907" T="0.193598"/>
      <pos A="0.298881" C="0.213652" G="0.213652" T="0.273814"/>
      <pos A="0.233707" C="0.198612" G="0.303895" T="0.263787"/>
      <pos A="0.183571" C="0.384111" G="0.168531" T="0.263787"/>
      <pos A="0.258773" C="0.278828" G="0.0782884" T="0.384111"/>
      <pos A="0.308909" C="0.243733" G="0.263787" T="0.183571"/>
      <pos A="0.283841" C="0.263787" G="0.258773" T="0.193598"/>
      <pos A="0.313922" C="0.13845" G="0.248747" T="0.298881"/>
      <pos A="0.313922" C="0.0983427" G="0.379097" T="0.208639"/>
      <pos A="0.35403" C="0.143464" G="0.233707" T="0.268801"/>
      <pos A="0.23872" C="0.263787" G="0.273814" T="0.223679"/>
      <pos A="0.208639" C="0.203626" G="0.389124" T="0.198612"/>
      <pos A="0.208639" C="0.25376" G="0.178558" T="0.359043"/>
      <pos A="0.15349" C="0.218666" G="0.218666" T="0.409178"/>
      <pos A="0.313922" C="0.243733" G="0.213652" T="0.228692"/>
      <pos A="0.158504" C="0.268801" G="0.298881" T="0.273814"/>
      <pos A="0.298881" C="0.23872" G="0.188585" T="0.273814"/>
      <pos A="0.35403" C="0.268801" G="0.25376" T="0.123409"/>
      <pos A="0.33899" C="0.268801" G="0.243733" T="0.148477"/>
      <pos A="0.429232" C="0.113383" G="0.0782884" T="0.379097"/>
      <pos A="0.143464" C="0.148477" G="0.404164" T="0.303895"/>
      <pos A="0.0833017" C="0.36907" G="0.359043" T="0.188585"/>
      <pos A="0.203626" C="0.36907" G="0.0933294" T="0.333975"/>
      <pos A="0.328962" C="0.178558" G="0.223679" T="0.268801"/>
      <pos A="0.318935" C="0.198612" G="0.218666" T="0.263787"/>
      <pos A="0.203626" C="0.218666" G="0.273814" T="0.303895"/>
      <pos A="0.273814" C="0.36907" G="0.228692" T="0.128424"/>
      <pos A="0.318935" C="0.233707" G="0.148477" T="0.298881"/>
    </motif>
    <motif db="0" id="M86" alt="O86" length="40" nsites="8" evalue="1.3e-003">
      <pos A="0.243733" C="0.323949" G="0.213652" T="0.218666"/>
      <pos A="0.263787" C="0.298881" G="0.23872" T="0.198612"/>
      <pos A="0.399151" C="0.243733" G="0.0933294" T="0.263787"/>
      <pos A="0.25376" C="0.203626" G="0.25376" T="0.288854"/>
      <pos A="0.173545" C="0.203626" G="0.293868" T="0.328962"/>
      <pos A="0.243733" C="0.313922" G="0.228692" T="0.213652"/>
      <pos A="0.344003" C="0.15349" G="0.198612" T="0.303895"/>
      <pos A="0.178558" C="0.308909" G="0.263787" T="0.248747"/>
      <pos A="0.218666" C="0.258773" G="0.23872" T="0.283841"/>
      <pos A="0.158504" C="0.359043" G="0.188585" T="0.293868"/>
      <pos A="0.35403" C="0.288854" G="0.198612" T="0.158504"/>
      <pos A="0.409178" C="0.118396" G="0.173545" T="0.298881"/>
      <pos A="0.228692" C="0.308909" G="0.23872" T="0.223679"/>
      <pos A="0.243733" C="0.25376" G="0.233707" T="0.268801"/>
      <pos A="0.328962" C="0.233707" G="0.168531" T="0.268801"/>
      <pos A="0.178558" C="0.113383" G="0.323949" T="0.384111"/>
      <pos A="0.108369" C="0.268801" G="0.278828" T="0.344003"/>
      <pos A="0.243733" C="0.303895" G="0.128424" T="0.323949"/>
      <pos A="0.323949" C="0.178558" G="0.318935" T="0.178558"/>
      <pos A="0.203626" C="0.268801" G="0.213652" T="0.313922"/>
      <pos A="0.414192" C="0.15349" G="0.168531" T="0.263787"/>
      <pos A="0.23872" C="0.233707" G="0.298881" T="0.228692"/>
      <pos A="0.168531" C="0.263787" G="0.248747" T="0.318935"/>
      <pos A="0.344003" C="0.188585" G="0.243733" T="0.223679"/>
      <pos A="0.213652" C="0.163518" G="0.35403" T="0.268801"/>
      <pos A="0.183571" C="0.333975" G="0.344003" T="0.13845"/>
      <pos A="0.258773" C="0.248747" G="0.25376" T="0.23872"/>
      <pos A="0.349016" C="0.178558" G="0.163518" T="0.308909"/>
      <pos A="0.36907" C="0.273814" G="0.298881" T="0.0582351"/>
      <pos A="0.293868" C="0.0833017" G="0.213652" T="0.409178"/>
      <pos A="0.15349" C="0.303895" G="0.333975" T="0.208639"/>
      <pos A="0.313922" C="0.213652" G="0.133437" T="0.33899"/>
      <pos A="0.213652" C="0.208639" G="0.344003" T="0.233707"/>
      <pos A="0.409178" C="0.318935" G="0.108369" T="0.163518"/>
      <pos A="0.203626" C="0.509447" G="0.113383" T="0.173545"/>
      <pos A="0.359043" C="0.143464" G="0.218666" T="0.278828"/>
      <pos A="0.268801" C="0.168531" G="0.258773" T="0.303895"/>
      <pos A="0.168531" C="0.248747" G="0.394137" T="0.188585"/>
      <pos A="0.243733" C="0.228692" G="0.15349" T="0.374084"/>
      <pos A="0.439258" C="0.203626" G="0.228692" T="0.128424"/>
    </motif>
    <motif db="0" id="M87" alt="O87" length="40" nsites="8" evalue="1.3e-003">
      <pos A="0.148477" C="0.349016" G="0.313922" T="0.188585"/>
      <pos A="0.384111" C="0.228692" G="0.198612" T="0.188585"/>
      <pos A="0.213652" C="0.33899" G="0.243733" T="0.203626"/>
      <pos A="0.359043" C="0.108369" G="0.278828" T="0.25376"/>
      <pos A="0.173545" C="0.0883151" G="0.248747" T="0.489394"/>
      <pos A="0.158504" C="0.349016" G="0.278828" T="0.213652"/>
      <pos A="0.208639" C="0.35403" G="0.173545" T="0.263787"/>
      <pos A="0.298881" C="0.25376" G="0.15349" T="0.293868"/>
      <pos A="0.288854" C="0.183571" G="0.349016" T="0.178558"/>
      <pos A="0.263787" C="0.268801" G="0.333975" T="0.133437"/>
      <pos A="0.288854" C="0.258773" G="0.23872" T="0.213652"/>
      <pos A="0.263787" C="0.248747" G="0.203626" T="0.283841"/>
      <pos A="0.278828" C="0.248747" G="0.308909" T="0.163518"/>
      <pos A="0.208639" C="0.318935" G="0.0632484" T="0.409178"/>
      <pos A="0.283841" C="0.218666" G="0.15349" T="0.344003"/>
      <pos A="0.133437" C="0.158504" G="0.268801" T="0.439258"/>
      <pos A="0.243733" C="0.143464" G="0.384111" T="0.228692"/>
      <pos A="0.33899" C="0.178558" G="0.218666" T="0.263787"/>
      <pos A="0.233707" C="0.429232" G="0.0983427" T="0.23872"/>
      <pos A="0.163518" C="0.213652" G="0.178558" T="0.444273"/>
      <pos A="0.293868" C="0.183571" G="0.243733" T="0.278828"/>
      <pos A="0.298881" C="0.283841" G="0.258773" T="0.158504"/>
      <pos A="0.414192" C="0.23872" G="0.183571" T="0.163518"/>
      <pos A="0.248747" C="0.15349" G="0.308909" T="0.288854"/>
      <pos A="0.384111" C="0.203626" G="0.15349" T="0.258773"/>
      <pos A="0.233707" C="0.208639" G="0.248747" T="0.308909"/>
      <pos A="0.318935" C="0.173545" G="0.273814" T="0.233707"/>
      <pos A="0.268801" C="0.178558" G="0.218666" T="0.333975"/>
      <pos A="0.273814" C="0.303895" G="0.308909" T="0.113383"/>
      <pos A="0.248747" C="0.409178" G="0.223679" T="0.118396"/>
      <pos A="0.273814" C="0.263787" G="0.203626" T="0.258773"/>
      <pos A="0.23872" C="0.298881" G="0.33899" T="0.123409"/>
      <pos A="0.268801" C="0.128424" G="0.364056" T="0.23872"/>
      <pos A="0.218666" C="0.233707" G="0.258773" T="0.288854"/>
      <pos A="0.293868" C="0.243733" G="0.263787" T="0.198612"/>
      <pos A="0.313922" C="0.248747" G="0.223679" T="0.213652"/>
      <pos A="0.23872" C="0.248747" G="0.128424" T="0.384111"/>
      <pos A="0.148477" C="0.233707" G="0.243733" T="0.374084"/>
      <pos A="0.273814" C="0.384111" G="0.193598" T="0.148477"/>
      <pos A="0.389124" C="0.173545" G="0.173545" T="0.263787"/>
    </motif>
    <motif db="0" id="M88" alt="O88" length="40" nsites="8" evalue="1.3e-003">
      <pos A="0.293868" C="0.364056" G="0.0933294" T="0.248747"/>
      <pos A="0.283841" C="0.283841" G="0.108369" T="0.323949"/>
      <pos A="0.233707" C="0.248747" G="0.278828" T="0.23872"/>
      <pos A="0.278828" C="0.13845" G="0.379097" T="0.203626"/>
      <pos A="0.188585" C="0.439258" G="0.233707" T="0.13845"/>
      <pos A="0.328962" C="0.228692" G="0.133437" T="0.308909"/>
      <pos A="0.183571" C="0.374084" G="0.278828" T="0.163518"/>
      <pos A="0.243733" C="0.228692" G="0.188585" T="0.33899"/>
      <pos A="0.15349" C="0.23872" G="0.258773" T="0.349016"/>
      <pos A="0.333975" C="0.198612" G="0.128424" T="0.33899"/>
      <pos A="0.213652" C="0.298881" G="0.25376" T="0.233707"/>
      <pos A="0.23872" C="0.293868" G="0.173545" T="0.293868"/>
      <pos A="0.36907" C="0.178558" G="0.198612" T="0.25376"/>
      <pos A="0.439258" C="0.15349" G="0.168531" T="0.23872"/>
      <pos A="0.233707" C="0.198612" G="0.318935" T="0.248747"/>
      <pos A="0.188585" C="0.173545" G="0.35403" T="0.283841"/>
      <pos A="0.258773" C="0.143464" G="0.228692" T="0.36907"/>
      <pos A="0.278828" C="0.178558" G="0.344003" T="0.198612"/>
      <pos A="0.128424" C="0.25376" G="0.323949" T="0.293868"/>
      <pos A="0.263787" C="0.273814" G="0.25376" T="0.208639"/>
      <pos A="0.233707" C="0.118396" G="0.233707" T="0.414192"/>
      <pos A="0.243733" C="0.35403" G="0.23872" T="0.163518"/>
      <pos A="0.344003" C="0.218666" G="0.233707" T="0.203626"/>
      <pos A="0.23872" C="0.213652" G="0.313922" T="0.233707"/>
      <pos A="0.203626" C="0.293868" G="0.293868" T="0.208639"/>
      <pos A="0.349016" C="0.268801" G="0.128424" T="0.25376"/>
      <pos A="0.263787" C="0.218666" G="0.188585" T="0.328962"/>
      <pos A="0.208639" C="0.13845" G="0.379097" T="0.273814"/>
      <pos A="0.359043" C="0.278828" G="0.0482074" T="0.313922"/>
      <pos A="0.143464" C="0.283841" G="0.318935" T="0.25376"/>
      <pos A="0.318935" C="0.318935" G="0.133437" T="0.228692"/>
      <pos A="0.374084" C="0.323949" G="0.0632484" T="0.23872"/>
      <pos A="0.218666" C="0.248747" G="0.298881" T="0.233707"/>
      <pos A="0.434245" C="0.258773" G="0.133437" T="0.173545"/>
      <pos A="0.183571" C="0.223679" G="0.168531" T="0.424218"/>
      <pos A="0.298881" C="0.148477" G="0.313922" T="0.23872"/>
      <pos A="0.444273" C="0.163518" G="0.248747" T="0.143464"/>
      <pos A="0.163518" C="0.228692" G="0.424218" T="0.183571"/>
      <pos A="0.243733" C="0.273814" G="0.208639" T="0.273814"/>
      <pos A="0.148477" C="0.158504" G="0.323949" T="0.36907"/>
    </motif>
    <motif db="0" id="M9" alt="O9" length="40" nsites="8" evalue="1.3e-003">
      <pos A="0.529835" C="0.134773" G="0.266461" T="0.0689304"/>
      <pos A="0.134773" C="0.266461" G="0.463992" T="0.134773"/>
      <pos A="0.266461" C="0.463992" G="0.0689304" T="0.200617"/>
      <pos A="0.200617" C="0.134773" G="0.398148" T="0.266461"/>
      <pos A="0.266461" C="0.727366" G="0.00308642" T="0.00308642"/>
      <pos A="0.266461" C="0.134773" G="0.266461" T="0.332304"/>
      <pos A="0.398148" C="0.134773" G="0.332304" T="0.134773"/>
      <pos A="0.00308642" C="0.332304" G="0.398148" T="0.266461"/>
      <pos A="0.00308642" C="0.661523" G="0.200617" T="0.134773"/>
      <pos A="0.0689304" C="0.529835" G="0.134773" T="0.266461"/>
      <pos A="0.398148" C="0.200617" G="0.266461" T="0.134773"/>
      <pos A="0.332304" C="0.134773" G="0.463992" T="0.0689304"/>
      <pos A="0.200617" C="0.0689304" G="0.134773" T="0.595679"/>
      <pos A="0.200617" C="0.266461" G="0.463992" T="0.0689304"/>
      <pos A="0.200617" C="0.332304" G="0.134773" T="0.332304"/>
      <pos A="0.200617" C="0.398148" G="0.134773" T="0.266461"/>
      <pos A="0.0689304" C="0.463992" G="0.134773" T="0.332304"/>
      <pos A="0.266461" C="0.332304" G="0.200617" T="0.200617"/>
      <pos A="0.266461" C="0.463992" G="0.134773" T="0.134773"/>
      <pos A="0.529835" C="0.200617" G="0.200617" T="0.0689304"/>
      <pos A="0.595679" C="0.134773" G="0.0689304" T="0.200617"/>
      <pos A="0.266461" C="0.134773" G="0.266461" T="0.332304"/>
      <pos A="0.398148" C="0.200617" G="0.332304" T="0.0689304"/>
      <pos A="0.0689304" C="0.0689304" G="0.00308642" T="0.859054"/>
      <pos A="0.134773" C="0.200617" G="0.529835" T="0.134773"/>
      <pos A="0.332304" C="0.266461" G="0.398148" T="0.00308642"/>
      <pos A="0.134773" C="0.398148" G="0.266461" T="0.200617"/>
      <pos A="0.134773" C="0.727366" G="0.00308642" T="0.134773"/>
      <pos A="0.266461" C="0.266461" G="0.0689304" T="0.398148"/>
      <pos A="0.200617" C="0.266461" G="0.463992" T="0.0689304"/>
      <pos A="0.398148" C="0.0689304" G="0.463992" T="0.0689304"/>
      <pos A="0.266461" C="0.463992" G="0.200617" T="0.0689304"/>
      <pos A="0.266461" C="0.134773" G="0.0689304" T="0.529835"/>
      <pos A="0.200617" C="0.0689304" G="0.661523" T="0.0689304"/>
      <pos A="0.266461" C="0.200617" G="0.398148" T="0.134773"/>
      <pos A="0.0689304" C="0.0689304" G="0.661523" T="0.200617"/>
      <pos A="0.134773" C="0.332304" G="0.200617" T="0.332304"/>
      <pos A="0.134773" C="0.529835" G="0.0689304" T="0.266461"/>
      <pos A="0.134773" C="0.463992" G="0.266461" T="0.134773"/>
      <pos A="0.134773" C="0.398148" G="0.200617" T="0.266461"/>
    </motif>
    <motif db="0" id="M91" alt="O91" length="40" nsites="8" evalue="1.3e-003">
      <pos A="0.167696" C="0.240855" G="0.204276" T="0.387174"/>
      <pos A="0.277435" C="0.222565" G="0.204276" T="0.295724"/>
      <pos A="0.167696" C="0.131116" G="0.259145" T="0.442043"/>
      <pos A="0.277435" C="0.442043" G="0.0579565" T="0.222565"/>
      <pos A="0.222565" C="0.240855" G="0.112826" T="0.423754"/>
      <pos A="0.240855" C="0.204276" G="0.515204" T="0.0396662"/>
      <pos A="0.496914" C="0.185985" G="0.240855" T="0.0762459"/>
      <pos A="0.295724" C="0.314015" G="0.368884" T="0.0213768"/>
      <pos A="0.222565" C="0.295724" G="0.295724" T="0.185985"/>
      <pos A="0.204276" C="0.185985" G="0.222565" T="0.387174"/>
      <pos A="0.314015" C="0.314015" G="0.131116" T="0.240855"/>
      <pos A="0.460334" C="0.185985" G="0.277435" T="0.0762459"/>
      <pos A="0.149405" C="0.131116" G="0.277435" T="0.442043"/>
      <pos A="0.185985" C="0.0213768" G="0.387174" T="0.405464"/>
      <pos A="0.0945363" C="0.405464" G="0.185985" T="0.314015"/>
      <pos A="0.167696" C="0.350595" G="0.131116" T="0.350595"/>
      <pos A="0.314015" C="0.277435" G="0.149405" T="0.259145"/>
      <pos A="0.149405" C="0.368884" G="0.167696" T="0.314015"/>
      <pos A="0.350595" C="0.350595" G="0.222565" T="0.0762459"/>
      <pos A="0.314015" C="0.131116" G="0.167696" T="0.387174"/>
      <pos A="0.112826" C="0.259145" G="0.167696" T="0.460334"/>
      <pos A="0.259145" C="0.240855" G="0.240855" T="0.259145"/>
      <pos A="0.314015" C="0.295724" G="0.185985" T="0.204276"/>
      <pos A="0.259145" C="0.314015" G="0.277435" T="0.149405"/>
      <pos A="0.222565" C="0.259145" G="0.240855" T="0.277435"/>
      <pos A="0.185985" C="0.368884" G="0.277435" T="0.167696"/>
      <pos A="0.405464" C="0.314015" G="0.0945363" T="0.185985"/>
      <pos A="0.0762459" C="0.478623" G="0.167696" T="0.277435"/>
      <pos A="0.240855" C="0.149405" G="0.222565" T="0.387174"/>
      <pos A="0.332304" C="0.0762459" G="0.442043" T="0.149405"/>
      <pos A="0.185985" C="0.112826" G="0.387174" T="0.314015"/>
      <pos A="0.131116" C="0.277435" G="0.204276" T="0.387174"/>
      <pos A="0.0945363" C="0.405464" G="0.259145" T="0.240855"/>
      <pos A="0.350595" C="0.112826" G="0.295724" T="0.240855"/>
      <pos A="0.277435" C="0.442043" G="0.0762459" T="0.204276"/>
      <pos A="0.496914" C="0.00308642" G="0.0396662" T="0.460334"/>
      <pos A="0.222565" C="0.204276" G="0.259145" T="0.314015"/>
      <pos A="0.204276" C="0.185985" G="0.240855" T="0.368884"/>
      <pos A="0.332304" C="0.423754" G="0.131116" T="0.112826"/>
      <pos A="0.204276" C="0.259145" G="0.295724" T="0.240855"/>
    </motif>
    <motif db="0" id="M92" alt="O92" length="40" nsites="8" evalue="1.3e-003">
      <pos A="0.278828" C="0.409178" G="0.188585" T="0.123409"/>
      <pos A="0.198612" C="0.183571" G="0.248747" T="0.36907"/>
      <pos A="0.313922" C="0.243733" G="0.163518" T="0.278828"/>
      <pos A="0.108369" C="0.303895" G="0.188585" T="0.399151"/>
      <pos A="0.143464" C="0.35403" G="0.193598" T="0.308909"/>
      <pos A="0.364056" C="0.278828" G="0.173545" T="0.183571"/>
      <pos A="0.178558" C="0.288854" G="0.283841" T="0.248747"/>
      <pos A="0.23872" C="0.168531" G="0.273814" T="0.318935"/>
      <pos A="0.424218" C="0.133437" G="0.273814" T="0.168531"/>
      <pos A="0.223679" C="0.313922" G="0.25376" T="0.208639"/>
      <pos A="0.258773" C="0.178558" G="0.323949" T="0.23872"/>
      <pos A="0.35403" C="0.208639" G="0.203626" T="0.233707"/>
      <pos A="0.168531" C="0.25376" G="0.183571" T="0.394137"/>
      <pos A="0.35403" C="0.23872" G="0.15349" T="0.25376"/>
      <pos A="0.168531" C="0.193598" G="0.318935" T="0.318935"/>
      <pos A="0.243733" C="0.273814" G="0.263787" T="0.218666"/>
      <pos A="0.379097" C="0.213652" G="0.108369" T="0.298881"/>
      <pos A="0.349016" C="0.218666" G="0.223679" T="0.208639"/>
      <pos A="0.173545" C="0.213652" G="0.298881" T="0.313922"/>
      <pos A="0.333975" C="0.163518" G="0.228692" T="0.273814"/>
      <pos A="0.283841" C="0.268801" G="0.23872" T="0.208639"/>
      <pos A="0.25376" C="0.389124" G="0.133437" T="0.223679"/>
      <pos A="0.25376" C="0.173545" G="0.268801" T="0.303895"/>
      <pos A="0.123409" C="0.218666" G="0.364056" T="0.293868"/>
      <pos A="0.35403" C="0.218666" G="0.263787" T="0.163518"/>
      <pos A="0.344003" C="0.0933294" G="0.273814" T="0.288854"/>
      <pos A="0.268801" C="0.168531" G="0.23872" T="0.323949"/>
      <pos A="0.303895" C="0.268801" G="0.323949" T="0.103356"/>
      <pos A="0.25376" C="0.273814" G="0.15349" T="0.318935"/>
      <pos A="0.283841" C="0.25376" G="0.233707" T="0.228692"/>
      <pos A="0.13845" C="0.233707" G="0.188585" T="0.439258"/>
      <pos A="0.123409" C="0.303895" G="0.323949" T="0.248747"/>
      <pos A="0.293868" C="0.148477" G="0.148477" T="0.409178"/>
      <pos A="0.293868" C="0.414192" G="0.128424" T="0.163518"/>
      <pos A="0.298881" C="0.163518" G="0.344003" T="0.193598"/>
      <pos A="0.288854" C="0.25376" G="0.268801" T="0.188585"/>
      <pos A="0.374084" C="0.198612" G="0.15349" T="0.273814"/>
      <pos A="0.133437" C="0.389124" G="0.223679" T="0.25376"/>
      <pos A="0.308909" C="0.36907" G="0.183571" T="0.13845"/>
      <pos A="0.328962" C="0.13845" G="0.278828" T="0.25376"/>
    </motif>
    <motif db="0" id="M93" alt="O93" length="40" nsites="8" evalue="1.3e-003">
      <pos A="0.444273" C="0.183571" G="0.218666" T="0.15349"/>
      <pos A="0.118396" C="0.143464" G="0.49942" T="0.23872"/>
      <pos A="0.198612" C="0.409178" G="0.263787" T="0.128424"/>
      <pos A="0.273814" C="0.313922" G="0.148477" T="0.263787"/>
      <pos A="0.223679" C="0.263787" G="0.178558" T="0.333975"/>
      <pos A="0.218666" C="0.188585" G="0.293868" T="0.298881"/>
      <pos A="0.278828" C="0.268801" G="0.278828" T="0.173545"/>
      <pos A="0.364056" C="0.23872" G="0.248747" T="0.148477"/>
      <pos A="0.123409" C="0.313922" G="0.13845" T="0.424218"/>
      <pos A="0.143464" C="0.36907" G="0.288854" T="0.198612"/>
      <pos A="0.318935" C="0.233707" G="0.163518" T="0.283841"/>
      <pos A="0.13845" C="0.208639" G="0.223679" T="0.429232"/>
      <pos A="0.208639" C="0.168531" G="0.213652" T="0.409178"/>
      <pos A="0.178558" C="0.143464" G="0.308909" T="0.36907"/>
      <pos A="0.183571" C="0.243733" G="0.323949" T="0.248747"/>
      <pos A="0.243733" C="0.308909" G="0.258773" T="0.188585"/>
      <pos A="0.35403" C="0.188585" G="0.183571" T="0.273814"/>
      <pos A="0.23872" C="0.283841" G="0.198612" T="0.278828"/>
      <pos A="0.379097" C="0.293868" G="0.113383" T="0.213652"/>
      <pos A="0.263787" C="0.223679" G="0.203626" T="0.308909"/>
      <pos A="0.308909" C="0.143464" G="0.333975" T="0.213652"/>
      <pos A="0.188585" C="0.143464" G="0.313922" T="0.35403"/>
      <pos A="0.374084" C="0.293868" G="0.113383" T="0.218666"/>
      <pos A="0.248747" C="0.213652" G="0.288854" T="0.248747"/>
      <pos A="0.188585" C="0.323949" G="0.25376" T="0.233707"/>
      <pos A="0.23872" C="0.203626" G="0.323949" T="0.233707"/>
      <pos A="0.298881" C="0.243733" G="0.288854" T="0.168531"/>
      <pos A="0.323949" C="0.233707" G="0.188585" T="0.25376"/>
      <pos A="0.36907" C="0.288854" G="0.15349" T="0.188585"/>
      <pos A="0.243733" C="0.23872" G="0.213652" T="0.303895"/>
      <pos A="0.263787" C="0.123409" G="0.273814" T="0.33899"/>
      <pos A="0.213652" C="0.248747" G="0.278828" T="0.258773"/>
      <pos A="0.519475" C="0.163518" G="0.173545" T="0.143464"/>
      <pos A="0.359043" C="0.123409" G="0.263787" T="0.25376"/>
      <pos A="0.328962" C="0.283841" G="0.168531" T="0.218666"/>
      <pos A="0.148477" C="0.359043" G="0.203626" T="0.288854"/>
      <pos A="0.344003" C="0.218666" G="0.243733" T="0.193598"/>
      <pos A="0.0883151" C="0.464326" G="0.143464" T="0.303895"/>
      <pos A="0.248747" C="0.118396" G="0.374084" T="0.258773"/>
      <pos A="0.268801" C="0.188585" G="0.283841" T="0.258773"/>
    </motif>
    <motif db="0" id="M94" alt="O94" length="40" nsites="8" evalue="1.3e-003">
      <pos A="0.00308642" C="0.00308642" G="0.595679" T="0.398148"/>
      <pos A="0.00308642" C="0.00308642" G="0.595679" T="0.398148"/>
      <pos A="0.398148" C="0.398148" G="0.00308642" T="0.200617"/>
      <pos A="0.200617" C="0.200617" G="0.398148" T="0.200617"/>
      <pos A="0.398148" C="0.200617" G="0.200617" T="0.200617"/>
      <pos A="0.00308642" C="0.200617" G="0.398148" T="0.398148"/>
      <pos A="0.595679" C="0.200617" G="0.200617" T="0.00308642"/>
      <pos A="0.200617" C="0.00308642" G="0.79321" T="0.00308642"/>
      <pos A="0.00308642" C="0.200617" G="0.200617" T="0.595679"/>
      <pos A="0.200617" C="0.200617" G="0.398148" T="0.200617"/>
      <pos A="0.595679" C="0.00308642" G="0.200617" T="0.200617"/>
      <pos A="0.200617" C="0.398148" G="0.00308642" T="0.398148"/>
      <pos A="0.595679" C="0.00308642" G="0.00308642" T="0.398148"/>
      <pos A="0.00308642" C="0.00308642" G="0.398148" T="0.595679"/>
      <pos A="0.00308642" C="0.398148" G="0.398148" T="0.200617"/>
      <pos A="0.79321" C="0.200617" G="0.00308642" T="0.00308642"/>
      <pos A="0.200617" C="0.398148" G="0.00308642" T="0.398148"/>
      <pos A="0.200617" C="0.398148" G="0.00308642" T="0.398148"/>
      <pos A="0.200617" C="0.398148" G="0.00308642" T="0.398148"/>
      <pos A="0.200617" C="0.200617" G="0.595679" T="0.00308642"/>
      <pos A="0.595679" C="0.00308642" G="0.398148" T="0.00308642"/>
      <pos A="0.398148" C="0.200617" G="0.00308642" T="0.398148"/>
      <pos A="0.200617" C="0.595679" G="0.00308642" T="0.200617"/>
      <pos A="0.00308642" C="0.79321" G="0.00308642" T="0.200617"/>
      <pos A="0.398148" C="0.398148" G="0.00308642" T="0.200617"/>
      <pos A="0.200617" C="0.00308642" G="0.595679" T="0.200617"/>
      <pos A="0.200617" C="0.00308642" G="0.595679" T="0.200617"/>
      <pos A="0.00308642" C="0.00308642" G="0.398148" T="0.595679"/>
      <pos A="0.200617" C="0.00308642" G="0.00308642" T="0.79321"/>
      <pos A="0.00308642" C="0.00308642" G="0.595679" T="0.398148"/>
      <pos A="0.00308642" C="0.00308642" G="0.00308642" T="0.990741"/>
      <pos A="0.00308642" C="0.00308642" G="0.00308642" T="0.990741"/>
      <pos A="0.595679" C="0.00308642" G="0.200617" T="0.200617"/>
      <pos A="0.200617" C="0.595679" G="0.200617" T="0.00308642"/>
      <pos A="0.595679" C="0.200617" G="0.00308642" T="0.200617"/>
      <pos A="0.398148" C="0.200617" G="0.200617" T="0.200617"/>
      <pos A="0.00308642" C="0.200617" G="0.200617" T="0.595679"/>
      <pos A="0.398148" C="0.200617" G="0.200617" T="0.200617"/>
      <pos A="0.990741" C="0.00308642" G="0.00308642" T="0.00308642"/>
      <pos A="0.398148" C="0.200617" G="0.398148" T="0.00308642"/>
    </motif>
    <motif db="0" id="M95" alt="O95" length="40" nsites="8" evalue="1.3e-003">
      <pos A="0.0623457" C="0.595679" G="0.101852" T="0.240123"/>
      <pos A="0.417901" C="0.200617" G="0.00308642" T="0.378395"/>
      <pos A="0.00308642" C="0.101852" G="0.319136" T="0.575926"/>
      <pos A="0.161111" C="0.338889" G="0.398148" T="0.101852"/>
      <pos A="0.338889" C="0.121605" G="0.338889" T="0.200617"/>
      <pos A="0.22037" C="0.161111" G="0.47716" T="0.141358"/>
      <pos A="0.240123" C="0.141358" G="0.358642" T="0.259877"/>
      <pos A="0.240123" C="0.200617" G="0.240123" T="0.319136"/>
      <pos A="0.299383" C="0.101852" G="0.457407" T="0.141358"/>
      <pos A="0.180864" C="0.299383" G="0.27963" T="0.240123"/>
      <pos A="0.161111" C="0.358642" G="0.27963" T="0.200617"/>
      <pos A="0.180864" C="0.0820988" G="0.299383" T="0.437654"/>
      <pos A="0.180864" C="0.22037" G="0.595679" T="0.00308642"/>
      <pos A="0.299383" C="0.141358" G="0.299383" T="0.259877"/>
      <pos A="0.259877" C="0.240123" G="0.200617" T="0.299383"/>
      <pos A="0.161111" C="0.319136" G="0.180864" T="0.338889"/>
      <pos A="0.378395" C="0.22037" G="0.0820988" T="0.319136"/>
      <pos A="0.259877" C="0.161111" G="0.22037" T="0.358642"/>
      <pos A="0.259877" C="0.259877" G="0.378395" T="0.101852"/>
      <pos A="0.27963" C="0.200617" G="0.180864" T="0.338889"/>
      <pos A="0.299383" C="0.180864" G="0.378395" T="0.141358"/>
      <pos A="0.141358" C="0.398148" G="0.180864" T="0.27963"/>
      <pos A="0.259877" C="0.180864" G="0.27963" T="0.27963"/>
      <pos A="0.358642" C="0.141358" G="0.319136" T="0.180864"/>
      <pos A="0.240123" C="0.121605" G="0.437654" T="0.200617"/>
      <pos A="0.141358" C="0.417901" G="0.200617" T="0.240123"/>
      <pos A="0.398148" C="0.200617" G="0.22037" T="0.180864"/>
      <pos A="0.240123" C="0.180864" G="0.27963" T="0.299383"/>
      <pos A="0.240123" C="0.259877" G="0.240123" T="0.259877"/>
      <pos A="0.121605" C="0.417901" G="0.338889" T="0.121605"/>
      <pos A="0.101852" C="0.437654" G="0.358642" T="0.101852"/>
      <pos A="0.358642" C="0.437654" G="0.161111" T="0.0425926"/>
      <pos A="0.556173" C="0.0425926" G="0.180864" T="0.22037"/>
      <pos A="0.101852" C="0.200617" G="0.595679" T="0.101852"/>
      <pos A="0.27963" C="0.121605" G="0.161111" T="0.437654"/>
      <pos A="0.22037" C="0.180864" G="0.398148" T="0.200617"/>
      <pos A="0.27963" C="0.437654" G="0.141358" T="0.141358"/>
      <pos A="0.141358" C="0.22037" G="0.299383" T="0.338889"/>
      <pos A="0.121605" C="0.437654" G="0.161111" T="0.27963"/>
      <pos A="0.378395" C="0.259877" G="0.161111" T="0.200617"/>
    </motif>
    <motif db="0" id="M96" alt="O96" length="40" nsites="8" evalue="1.3e-003">
      <pos A="0.743827" C="0.00308642" G="0.25" T="0.00308642"/>
      <pos A="0.25" C="0.00308642" G="0.25" T="0.496914"/>
      <pos A="0.25" C="0.25" G="0.496914" T="0.00308642"/>
      <pos A="0.990741" C="0.00308642" G="0.00308642" T="0.00308642"/>
      <pos A="0.496914" C="0.496914" G="0.00308642" T="0.00308642"/>
      <pos A="0.25" C="0.496914" G="0.00308642" T="0.25"/>
      <pos A="0.743827" C="0.00308642" G="0.00308642" T="0.25"/>
      <pos A="0.00308642" C="0.00308642" G="0.990741" T="0.00308642"/>
      <pos A="0.743827" C="0.25" G="0.00308642" T="0.00308642"/>
      <pos A="0.743827" C="0.25" G="0.00308642" T="0.00308642"/>
      <pos A="0.25" C="0.496914" G="0.00308642" T="0.25"/>
      <pos A="0.496914" C="0.25" G="0.25" T="0.00308642"/>
      <pos A="0.25" C="0.743827" G="0.00308642" T="0.00308642"/>
      <pos A="0.990741" C="0.00308642" G="0.00308642" T="0.00308642"/>
      <pos A="0.496914" C="0.00308642" G="0.496914" T="0.00308642"/>
      <pos A="0.496914" C="0.00308642" G="0.496914" T="0.00308642"/>
      <pos A="0.743827" C="0.00308642" G="0.25" T="0.00308642"/>
      <pos A="0.25" C="0.00308642" G="0.743827" T="0.00308642"/>
      <pos A="0.496914" C="0.00308642" G="0.25" T="0.25"/>
      <pos A="0.25" C="0.25" G="0.25" T="0.25"/>
      <pos A="0.00308642" C="0.496914" G="0.25" T="0.25"/>
      <pos A="0.00308642" C="0.496914" G="0.00308642" T="0.496914"/>
      <pos A="0.25" C="0.25" G="0.496914" T="0.00308642"/>
      <pos A="0.496914" C="0.00308642" G="0.25" T="0.25"/>
      <pos A="0.496914" C="0.00308642" G="0.25" T="0.25"/>
      <pos A="0.00308642" C="0.25" G="0.496914" T="0.25"/>
      <pos A="0.25" C="0.496914" G="0.00308642" T="0.25"/>
      <pos A="0.25" C="0.25" G="0.496914" T="0.00308642"/>
      <pos A="0.25" C="0.743827" G="0.00308642" T="0.00308642"/>
      <pos A="0.25" C="0.743827" G="0.00308642" T="0.00308642"/>
      <pos A="0.743827" C="0.00308642" G="0.00308642" T="0.25"/>
      <pos A="0.496914" C="0.496914" G="0.00308642" T="0.00308642"/>
      <pos A="0.00308642" C="0.496914" G="0.496914" T="0.00308642"/>
      <pos A="0.25" C="0.496914" G="0.00308642" T="0.25"/>
      <pos A="0.00308642" C="0.25" G="0.25" T="0.496914"/>
      <pos A="0.743827" C="0.00308642" G="0.25" T="0.00308642"/>
      <pos A="0.990741" C="0.00308642" G="0.00308642" T="0.00308642"/>
      <pos A="0.25" C="0.00308642" G="0.743827" T="0.00308642"/>
      <pos A="0.496914" C="0.00308642" G="0.496914" T="0.00308642"/>
      <pos A="0.25" C="0.00308642" G="0.496914" T="0.25"/>
    </motif>
    <motif db="0" id="M97" alt="O97" length="40" nsites="8" evalue="1.3e-003">
      <pos A="0.364056" C="0.163518" G="0.188585" T="0.283841"/>
      <pos A="0.379097" C="0.228692" G="0.228692" T="0.163518"/>
      <pos A="0.123409" C="0.333975" G="0.268801" T="0.273814"/>
      <pos A="0.394137" C="0.188585" G="0.108369" T="0.308909"/>
      <pos A="0.0833017" C="0.233707" G="0.364056" T="0.318935"/>
      <pos A="0.268801" C="0.424218" G="0.158504" T="0.148477"/>
      <pos A="0.263787" C="0.218666" G="0.218666" T="0.298881"/>
      <pos A="0.0582351" C="0.168531" G="0.539528" T="0.233707"/>
      <pos A="0.203626" C="0.278828" G="0.213652" T="0.303895"/>
      <pos A="0.208639" C="0.374084" G="0.15349" T="0.263787"/>
      <pos A="0.163518" C="0.344003" G="0.0933294" T="0.399151"/>
      <pos A="0.248747" C="0.203626" G="0.35403" T="0.193598"/>
      <pos A="0.333975" C="0.283841" G="0.198612" T="0.183571"/>
      <pos A="0.33899" C="0.25376" G="0.168531" T="0.23872"/>
      <pos A="0.218666" C="0.303895" G="0.158504" T="0.318935"/>
      <pos A="0.278828" C="0.208639" G="0.213652" T="0.298881"/>
      <pos A="0.374084" C="0.15349" G="0.263787" T="0.208639"/>
      <pos A="0.379097" C="0.0933294" G="0.308909" T="0.218666"/>
      <pos A="0.168531" C="0.233707" G="0.228692" T="0.36907"/>
      <pos A="0.36907" C="0.178558" G="0.198612" T="0.25376"/>
      <pos A="0.228692" C="0.183571" G="0.323949" T="0.263787"/>
      <pos A="0.283841" C="0.23872" G="0.263787" T="0.213652"/>
      <pos A="0.213652" C="0.273814" G="0.283841" T="0.228692"/>
      <pos A="0.243733" C="0.228692" G="0.243733" T="0.283841"/>
      <pos A="0.389124" C="0.228692" G="0.188585" T="0.193598"/>
      <pos A="0.298881" C="0.23872" G="0.243733" T="0.218666"/>
      <pos A="0.223679" C="0.33899" G="0.15349" T="0.283841"/>
      <pos A="0.288854" C="0.359043" G="0.148477" T="0.203626"/>
      <pos A="0.278828" C="0.148477" G="0.208639" T="0.364056"/>
      <pos A="0.178558" C="0.198612" G="0.328962" T="0.293868"/>
      <pos A="0.263787" C="0.233707" G="0.308909" T="0.193598"/>
      <pos A="0.328962" C="0.13845" G="0.218666" T="0.313922"/>
      <pos A="0.233707" C="0.213652" G="0.243733" T="0.308909"/>
      <pos A="0.233707" C="0.25376" G="0.228692" T="0.283841"/>
      <pos A="0.278828" C="0.113383" G="0.248747" T="0.359043"/>
      <pos A="0.273814" C="0.303895" G="0.208639" T="0.213652"/>
      <pos A="0.268801" C="0.313922" G="0.298881" T="0.118396"/>
      <pos A="0.273814" C="0.183571" G="0.148477" T="0.394137"/>
      <pos A="0.163518" C="0.349016" G="0.308909" T="0.178558"/>
      <pos A="0.268801" C="0.13845" G="0.349016" T="0.243733"/>
    </motif>
    <motif db="0" id="M98" alt="O98" length="40" nsites="8" evalue="1.3e-003">
      <pos A="0.424218" C="0.173545" G="0.133437" T="0.268801"/>
      <pos A="0.333975" C="0.258773" G="0.25376" T="0.15349"/>
      <pos A="0.228692" C="0.444273" G="0.188585" T="0.13845"/>
      <pos A="0.23872" C="0.23872" G="0.23872" T="0.283841"/>
      <pos A="0.173545" C="0.203626" G="0.36907" T="0.25376"/>
      <pos A="0.263787" C="0.268801" G="0.33899" T="0.128424"/>
      <pos A="0.459313" C="0.108369" G="0.163518" T="0.268801"/>
      <pos A="0.103356" C="0.278828" G="0.268801" T="0.349016"/>
      <pos A="0.218666" C="0.389124" G="0.188585" T="0.203626"/>
      <pos A="0.188585" C="0.303895" G="0.208639" T="0.298881"/>
      <pos A="0.248747" C="0.213652" G="0.278828" T="0.258773"/>
      <pos A="0.258773" C="0.198612" G="0.15349" T="0.389124"/>
      <pos A="0.273814" C="0.298881" G="0.15349" T="0.273814"/>
      <pos A="0.344003" C="0.158504" G="0.158504" T="0.33899"/>
      <pos A="0.168531" C="0.323949" G="0.263787" T="0.243733"/>
      <pos A="0.243733" C="0.133437" G="0.288854" T="0.333975"/>
      <pos A="0.35403" C="0.193598" G="0.23872" T="0.213652"/>
      <pos A="0.258773" C="0.118396" G="0.323949" T="0.298881"/>
      <pos A="0.148477" C="0.293868" G="0.323949" T="0.233707"/>
      <pos A="0.33899" C="0.0682617" G="0.203626" T="0.389124"/>
      <pos A="0.35403" C="0.113383" G="0.374084" T="0.158504"/>
      <pos A="0.13845" C="0.278828" G="0.263787" T="0.318935"/>
      <pos A="0.203626" C="0.273814" G="0.198612" T="0.323949"/>
      <pos A="0.183571" C="0.248747" G="0.293868" T="0.273814"/>
      <pos A="0.359043" C="0.374084" G="0.0732751" T="0.193598"/>
      <pos A="0.263787" C="0.293868" G="0.23872" T="0.203626"/>
      <pos A="0.13845" C="0.278828" G="0.198612" T="0.384111"/>
      <pos A="0.273814" C="0.399151" G="0.158504" T="0.168531"/>
      <pos A="0.434245" C="0.278828" G="0.0933294" T="0.193598"/>
      <pos A="0.263787" C="0.148477" G="0.233707" T="0.35403"/>
      <pos A="0.263787" C="0.0983427" G="0.409178" T="0.228692"/>
      <pos A="0.278828" C="0.233707" G="0.183571" T="0.303895"/>
      <pos A="0.163518" C="0.243733" G="0.248747" T="0.344003"/>
      <pos A="0.298881" C="0.25376" G="0.283841" T="0.163518"/>
      <pos A="0.333975" C="0.183571" G="0.148477" T="0.333975"/>
      <pos A="0.273814" C="0.168531" G="0.298881" T="0.258773"/>
      <pos A="0.344003" C="0.273814" G="0.223679" T="0.158504"/>
      <pos A="0.364056" C="0.173545" G="0.333975" T="0.128424"/>
      <pos A="0.208639" C="0.344003" G="0.25376" T="0.193598"/>
      <pos A="0.173545" C="0.36907" G="0.243733" T="0.213652"/>
    </motif>
    <motif db="0" id="M99" alt="O99" length="40" nsites="8" evalue="1.3e-003">
      <pos A="0.185023" C="0.25" G="0.353963" T="0.211013"/>
      <pos A="0.379955" C="0.224009" G="0.146037" T="0.25"/>
      <pos A="0.237004" C="0.172028" G="0.224009" T="0.366959"/>
      <pos A="0.262996" C="0.340968" G="0.146037" T="0.25"/>
      <pos A="0.237004" C="0.262996" G="0.327972" T="0.172028"/>
      <pos A="0.0940543" C="0.366959" G="0.224009" T="0.314977"/>
      <pos A="0.366959" C="0.198018" G="0.0810588" T="0.353963"/>
      <pos A="0.340968" C="0.198018" G="0.340968" T="0.120045"/>
      <pos A="0.159032" C="0.314977" G="0.275991" T="0.25"/>
      <pos A="0.483918" C="0.172028" G="0.146037" T="0.198018"/>
      <pos A="0.224009" C="0.0680632" G="0.353963" T="0.353963"/>
      <pos A="0.0940543" C="0.185023" G="0.340968" T="0.379955"/>
      <pos A="0.159032" C="0.211013" G="0.340968" T="0.288987"/>
      <pos A="0.327972" C="0.262996" G="0.224009" T="0.185023"/>
      <pos A="0.301982" C="0.353963" G="0.25" T="0.0940543"/>
      <pos A="0.224009" C="0.0550686" G="0.288987" T="0.431937"/>
      <pos A="0.327972" C="0.159032" G="0.418941" T="0.0940543"/>
      <pos A="0.262996" C="0.120045" G="0.198018" T="0.418941"/>
      <pos A="0.211013" C="0.405946" G="0.301982" T="0.0810588"/>
      <pos A="0.366959" C="0.25" G="0.133041" T="0.25"/>
      <pos A="0.237004" C="0.353963" G="0.25" T="0.159032"/>
      <pos A="0.340968" C="0.327972" G="0.198018" T="0.133041"/>
      <pos A="0.288987" C="0.0550686" G="0.39295" T="0.262996"/>
      <pos A="0.340968" C="0.159032" G="0.340968" T="0.159032"/>
      <pos A="0.262996" C="0.25" G="0.25" T="0.237004"/>
      <pos A="0.262996" C="0.340968" G="0.159032" T="0.237004"/>
      <pos A="0.159032" C="0.00308642" G="0.496914" T="0.340968"/>
      <pos A="0.25" C="0.10705" G="0.340968" T="0.301982"/>
      <pos A="0.314977" C="0.25" G="0.288987" T="0.146037"/>
      <pos A="0.237004" C="0.198018" G="0.431937" T="0.133041"/>
      <pos A="0.301982" C="0.185023" G="0.198018" T="0.314977"/>
      <pos A="0.198018" C="0.39295" G="0.211013" T="0.198018"/>
      <pos A="0.146037" C="0.327972" G="0.237004" T="0.288987"/>
      <pos A="0.0290775" C="0.314977" G="0.185023" T="0.470922"/>
      <pos A="0.353963" C="0.146037" G="0.185023" T="0.314977"/>
      <pos A="0.262996" C="0.314977" G="0.159032" T="0.262996"/>
      <pos A="0.262996" C="0.211013" G="0.301982" T="0.224009"/>
      <pos A="0.431937" C="0.198018" G="0.172028" T="0.198018"/>
      <pos A="0.133041" C="0.262996" G="0.327972" T="0.275991"/>
      <pos A="0.340968" C="0.133041" G="0.327972" T="0.198018"/>
    </motif>
  </queries>
  <targets>
    <motif db="0" id="AIRE_HUMAN.H11MO.0.C" length="18" nsites="41" evalue="1.0e+000"
        url="http://hocomoco.autosome.ru/motif/AIRE_HUMAN.H11MO.0.C">
      <pos A="0.397368" C="0.261336" G="0.125304" T="0.215992"/>
      <pos A="0.181984" C="0.181984" G="0.13664" T="0.499392"/>
      <pos A="0.13664" C="0.13664" G="0.204656" T="0.522064"/>
      <pos A="0.0459522" C="0.000608273" G="0.884815" T="0.0686242"/>
      <pos A="0.000608273" C="0.000608273" G="0.816799" T="0.181984"/>
      <pos A="0.318016" C="0.0459522" G="0.0232802" T="0.612752"/>
      <pos A="0.386032" C="0.0912962" G="0.0232802" T="0.499392"/>
      <pos A="0.36336" C="0.13664" G="0.13664" T="0.36336"/>
      <pos A="0.340688" C="0.0686242" G="0.13664" T="0.454048"/>
      <pos A="0.522064" C="0.0912962" G="0.13664" T="0.25"/>
      <pos A="0.386032" C="0.0459522" G="0.0686242" T="0.499392"/>
      <pos A="0.227328" C="0.13664" G="0.0686242" T="0.567408"/>
      <pos A="0.000608273" C="0.0232802" G="0.884815" T="0.0912962"/>
      <pos A="0.000608273" C="0.000608273" G="0.975503" T="0.0232802"/>
      <pos A="0.227328" C="0.0912962" G="0.25" T="0.431376"/>
      <pos A="0.0686242" C="0.181984" G="0.181984" T="0.567408"/>
      <pos A="0.454048" C="0.0232802" G="0.159312" T="0.36336"/>
      <pos A="0.403036" C="0.267004" G="0.1083" T="0.22166"/>
    </motif>
    <motif db="0" id="ANDR_HUMAN.H11MO.2.A" length="12" nsites="500" evalue="1.0e+000"
        url="http://hocomoco.autosome.ru/motif/ANDR_HUMAN.H11MO.2.A">
      <pos A="0.140022" C="0.323985" G="0.242002" T="0.293991"/>
      <pos A="0.248" C="0.130024" G="0.118026" T="0.503949"/>
      <pos A="0.138022" C="0.389972" G="0.317986" T="0.154019"/>
      <pos A="0.0460408" C="0.0160468" G="0.00204959" T="0.935863"/>
      <pos A="0.00604879" C="0.020046" G="0.969856" T="0.00404919"/>
      <pos A="0.010048" C="0.0120476" G="0.00204959" T="0.975855"/>
      <pos A="0.0540392" C="0.120026" G="0.188012" T="0.637922"/>
      <pos A="4.999e-05" C="0.983853" G="0.00604879" T="0.010048"/>
      <pos A="0.0280444" C="0.405969" G="0.00404919" T="0.561938"/>
      <pos A="0.172016" C="0.238002" G="0.114027" T="0.475955"/>
      <pos A="0.186013" C="0.140022" G="0.269996" T="0.403969"/>
      <pos A="0.122026" C="0.218006" G="0.242002" T="0.417966"/>
    </motif>
    <motif db="0" id="AP2A_HUMAN.H11MO.0.A" length="15" nsites="500" evalue="1.0e+000"
        url="http://hocomoco.autosome.ru/motif/AP2A_HUMAN.H11MO.0.A">
      <pos A="0.416124" C="0.185377" G="0.193138" T="0.205362"/>
      <pos A="0.231121" C="0.0911524" G="0.134692" T="0.543034"/>
      <pos A="0.176775" C="0.0944298" G="0.470182" T="0.258612"/>
      <pos A="0.0108813" C="0.520551" G="0.431413" T="0.0371549"/>
      <pos A="4.999e-05" C="0.99985" G="4.999e-05" T="4.999e-05"/>
      <pos A="4.999e-05" C="0.900843" G="4.999e-05" T="0.099057"/>
      <pos A="0.0509783" C="0.111333" G="0.0128321" T="0.824856"/>
      <pos A="0.00188818" C="4.999e-05" G="0.796457" T="0.201605"/>
      <pos A="0.535277" C="0.0386298" G="0.409205" T="0.0168892"/>
      <pos A="0.14218" C="4.999e-05" G="0.855965" T="0.00180471"/>
      <pos A="4.999e-05" C="4.999e-05" G="0.99985" T="4.999e-05"/>
      <pos A="0.0479051" C="0.556058" G="0.379971" T="0.0160658"/>
      <pos A="0.308242" C="0.38161" G="0.0917715" T="0.218376"/>
      <pos A="0.512988" C="0.0934521" G="0.204267" T="0.189292"/>
      <pos A="0.238522" C="0.148913" G="0.208406" T="0.404159"/>
    </motif>
    <motif db="0" id="AP2B_HUMAN.H11MO.0.B" length="10" nsites="28" evalue="1.0e+000"
        url="http://hocomoco.autosome.ru/motif/AP2B_HUMAN.H11MO.0.B">
      <pos A="0.0402747" C="0.00088968" G="0.780713" T="0.178122"/>
      <pos A="0.00088968" C="0.646804" G="0.245077" T="0.107229"/>
      <pos A="0.00088968" C="0.961884" G="0.00088968" T="0.0363362"/>
      <pos A="0.115106" C="0.571973" G="0.00088968" T="0.312031"/>
      <pos A="0.0757212" C="0.0363362" G="0.887053" T="0.00088968"/>
      <pos A="0.327785" C="0.31597" G="0.355355" T="0.00088968"/>
      <pos A="0.0717827" C="0.0363362" G="0.851606" T="0.0402747"/>
      <pos A="0.00088968" C="0.00088968" G="0.997331" T="0.00088968"/>
      <pos A="0.190922" C="0.123968" G="0.675358" T="0.00975131"/>
      <pos A="0.22243" C="0.446925" G="0.253939" T="0.0767059"/>
    </motif>
    <motif db="0" id="AP2C_HUMAN.H11MO.0.A" length="14" nsites="500" evalue="1.0e+000"
        url="http://hocomoco.autosome.ru/motif/AP2C_HUMAN.H11MO.0.A">
      <pos A="0.3872" C="0.20104" G="0.269563" T="0.142197"/>
      <pos A="0.196086" C="0.123624" G="0.166417" T="0.513874"/>
      <pos A="0.184609" C="0.0998022" G="0.518376" T="0.197212"/>
      <pos A="0.00958288" C="0.506988" G="0.471848" T="0.0115807"/>
      <pos A="0.00385284" C="0.988136" G="0.0079615" T="4.999e-05"/>
      <pos A="0.00191784" C="0.951682" G="0.00239436" T="0.0440054"/>
      <pos A="0.0500552" C="0.13189" G="0.025422" T="0.792633"/>
      <pos A="0.0354071" C="4.999e-05" G="0.917075" T="0.0474675"/>
      <pos A="0.554976" C="0.0254436" G="0.415804" T="0.0037759"/>
      <pos A="0.0734759" C="4.999e-05" G="0.924454" T="0.0020204"/>
      <pos A="4.999e-05" C="4.999e-05" G="0.997967" T="0.00193309"/>
      <pos A="0.0289758" C="0.618174" G="0.340999" T="0.0118516"/>
      <pos A="0.313913" C="0.351519" G="0.0971829" T="0.237385"/>
      <pos A="0.42824" C="0.170536" G="0.24167" T="0.159554"/>
    </motif>
    <motif db="0" id="AP2D_HUMAN.H11MO.0.D" length="14" nsites="5" evalue="1.0e+000"
        url="http://hocomoco.autosome.ru/motif/AP2D_HUMAN.H11MO.0.D">
      <pos A="0.2329" C="0.483698" G="0.2329" T="0.0505016"/>
      <pos A="0.00490196" C="0.00490196" G="0.985294" T="0.00490196"/>
      <pos A="0.00490196" C="0.620497" G="0.187301" T="0.187301"/>
      <pos A="0.00490196" C="0.985294" G="0.00490196" T="0.00490196"/>
      <pos A="0.00490196" C="0.597697" G="0.00490196" T="0.392499"/>
      <pos A="0.00490196" C="0.00490196" G="0.985294" T="0.00490196"/>
      <pos A="0.392499" C="0.2329" G="0.369699" T="0.00490196"/>
      <pos A="0.00490196" C="0.00490196" G="0.985294" T="0.00490196"/>
      <pos A="0.00490196" C="0.00490196" G="0.985294" T="0.00490196"/>
      <pos A="0.00490196" C="0.802896" G="0.187301" T="0.00490196"/>
      <pos A="0.187301" C="0.2329" G="0.392499" T="0.187301"/>
      <pos A="0.00490196" C="0.802896" G="0.187301" T="0.00490196"/>
      <pos A="0.00490196" C="0.187301" G="0.802896" T="0.00490196"/>
      <pos A="0.0505016" C="0.2329" G="0.0505016" T="0.666097"/>
    </motif>
    <motif db="0" id="ASCL1_HUMAN.H11MO.0.A" length="14" nsites="480" evalue="1.0e+000"
        url="http://hocomoco.autosome.ru/motif/ASCL1_HUMAN.H11MO.0.A">
      <pos A="0.189596" C="0.437461" G="0.175016" T="0.197928"/>
      <pos A="0.218757" C="0.245834" G="0.160435" T="0.374974"/>
      <pos A="0.220839" C="0.254166" G="0.427046" T="0.0979483"/>
      <pos A="0.00630077" C="0.981098" G="0.00421787" T="0.00838367"/>
      <pos A="0.981098" C="0.00421787" G="5.20725e-05" T="0.0146324"/>
      <pos A="0.00630077" C="0.614507" G="0.358311" T="0.0208811"/>
      <pos A="0.00838367" C="0.979015" G="0.00213497" T="0.0104666"/>
      <pos A="0.00838367" C="0.00213497" G="0.00213497" T="0.987346"/>
      <pos A="0.00421787" C="0.00421787" G="0.976932" T="0.0146324"/>
      <pos A="0.00838367" C="0.781139" G="0.083368" T="0.127109"/>
      <pos A="0.0812851" C="0.420798" G="0.00630077" T="0.491616"/>
      <pos A="0.102114" C="0.385388" G="0.274995" T="0.237503"/>
      <pos A="0.131275" C="0.491616" G="0.0979483" T="0.279161"/>
      <pos A="0.166684" C="0.406217" G="0.152104" T="0.274995"/>
    </motif>
    <motif db="0" id="ATOH1_HUMAN.H11MO.0.B" length="9" nsites="500" evalue="1.0e+000"
        url="http://hocomoco.autosome.ru/motif/ATOH1_HUMAN.H11MO.0.B">
      <pos A="0.533943" C="0.0420416" G="0.377974" T="0.0460408"/>
      <pos A="0.323985" C="0.154019" G="0.521946" T="4.999e-05"/>
      <pos A="0.00204959" C="0.995851" G="0.00204959" T="4.999e-05"/>
      <pos A="0.99785" C="4.999e-05" G="4.999e-05" T="0.00204959"/>
      <pos A="4.999e-05" C="0.00804839" G="0.973855" T="0.0180464"/>
      <pos A="0.585933" C="0.379974" G="0.0340432" T="4.999e-05"/>
      <pos A="0.0180464" C="0.00604879" G="0.00204959" T="0.973855"/>
      <pos A="0.00204959" C="4.999e-05" G="0.989852" T="0.00804839"/>
      <pos A="0.0320436" C="0.110028" G="0.721906" T="0.136023"/>
    </motif>
    <motif db="0" id="BARH1_HUMAN.H11MO.0.D" length="13" nsites="5682" evalue="1.0e+000"
        url="http://hocomoco.autosome.ru/motif/BARH1_HUMAN.H11MO.0.D">
      <pos A="0.00744003" C="0.00040038" G="0.000576371" T="0.991583"/>
      <pos A="0.994707" C="4.39978e-06" G="0.000532374" T="0.00475616"/>
      <pos A="0.999459" C="4.39978e-06" G="0.000356382" T="0.000180391"/>
      <pos A="0.483804" C="0.00370022" G="0.0306269" T="0.481868"/>
      <pos A="0.0353786" C="0.432063" G="0.028339" T="0.504219"/>
      <pos A="0.0651212" C="0.000884356" G="0.914455" T="0.0195394"/>
      <pos A="0.129534" C="0.364658" G="0.313797" T="0.192011"/>
      <pos A="0.0619533" C="0.357267" G="0.0616013" T="0.519179"/>
      <pos A="0.168252" C="0.336852" G="0.323828" T="0.171068"/>
      <pos A="0.216738" C="0.339932" G="0.0875601" T="0.355771"/>
      <pos A="0.124122" C="0.0593575" G="0.0218713" T="0.794649"/>
      <pos A="0.72742" C="0.0172955" G="0.0165916" T="0.238693"/>
      <pos A="0.858666" C="0.0200674" G="0.0195394" T="0.101727"/>
    </motif>
    <motif db="0" id="BARH2_HUMAN.H11MO.0.D" length="18" nsites="42825" evalue="1.0e+000"
        url="http://hocomoco.autosome.ru/motif/BARH2_HUMAN.H11MO.0.D">
      <pos A="0.221277" C="0.229626" G="0.413979" T="0.135118"/>
      <pos A="0.167058" C="0.385056" G="0.121355" T="0.326531"/>
      <pos A="0.0090238" C="0.00622148" G="0.00605889" T="0.978696"/>
      <pos A="0.988399" C="0.000650948" G="0.00147868" T="0.00947101"/>
      <pos A="0.99828" C="0.000780282" G="0.000647253" T="0.000292509"/>
      <pos A="0.476164" C="0.00180756" G="0.0308855" T="0.491143"/>
      <pos A="0.0165538" C="0.447798" G="0.0168763" T="0.518772"/>
      <pos A="0.0210791" C="0.00169064" G="0.971392" T="0.00583803"/>
      <pos A="0.204192" C="0.247647" G="0.346599" T="0.201562"/>
      <pos A="0.0565878" C="0.275451" G="0.0624176" T="0.605543"/>
      <pos A="0.144585" C="0.383472" G="0.294382" T="0.17756"/>
      <pos A="0.218691" C="0.379395" G="0.13358" T="0.268334"/>
      <pos A="0.268555" C="0.122333" G="0.101111" T="0.508001"/>
      <pos A="0.522536" C="0.0208406" G="0.0498196" T="0.406804"/>
      <pos A="0.490371" C="0.0184796" G="0.0137296" T="0.47742"/>
      <pos A="0.41991" C="0.0322168" G="0.0496664" T="0.498207"/>
      <pos A="0.336494" C="0.182098" G="0.118011" T="0.363397"/>
      <pos A="0.228191" C="0.155706" G="0.43546" T="0.180643"/>
    </motif>
    <motif db="0" id="BATF_HUMAN.H11MO.0.A" length="18" nsites="500" evalue="1.0e+000"
        url="http://hocomoco.autosome.ru/motif/BATF_HUMAN.H11MO.0.A">
      <pos A="0.45196" C="0.0780344" G="0.263997" T="0.206009"/>
      <pos A="0.0480404" C="0.39997" G="0.345981" T="0.206009"/>
      <pos A="0.0120476" C="0.0180464" G="0.0440412" T="0.925865"/>
      <pos A="0.134023" C="0.327984" G="0.0240452" T="0.513947"/>
      <pos A="0.0860328" C="0.238002" G="0.0520396" T="0.623925"/>
      <pos A="0.142022" C="0.545941" G="0.0460408" T="0.265997"/>
      <pos A="0.379974" C="0.0860328" G="0.395971" T="0.138022"/>
      <pos A="0.369976" C="0.114027" G="0.230004" T="0.285993"/>
      <pos A="0.337982" C="0.0180464" G="0.0840332" T="0.559938"/>
      <pos A="0.577934" C="0.158018" G="0.0220456" T="0.242002"/>
      <pos A="0.00204959" C="0.00204959" G="4.999e-05" T="0.995851"/>
      <pos A="0.00404919" C="0.0560388" G="0.84988" T="0.090032"/>
      <pos A="0.977854" C="0.00804839" G="0.0120476" T="0.00204959"/>
      <pos A="0.104029" C="0.557938" G="0.315987" T="0.0220456"/>
      <pos A="0.0720356" C="0.030044" G="0.020046" T="0.877874"/>
      <pos A="0.212008" C="0.507948" G="0.212008" T="0.0680364"/>
      <pos A="0.611928" C="0.0840332" G="0.110028" T="0.194011"/>
      <pos A="0.142022" C="0.186013" G="0.305989" T="0.365977"/>
    </motif>
    <motif db="0" id="BC11A_HUMAN.H11MO.0.A" length="17" nsites="500" evalue="1.0e+000"
        url="http://hocomoco.autosome.ru/motif/BC11A_HUMAN.H11MO.0.A">
      <pos A="0.37573" C="0.184625" G="0.286195" T="0.153451"/>
      <pos A="0.55058" C="0.0994705" G="0.224094" T="0.125856"/>
      <pos A="0.500164" C="0.142363" G="0.230714" T="0.126759"/>
      <pos A="0.589982" C="0.0166164" G="0.226051" T="0.167351"/>
      <pos A="0.187435" C="0.160796" G="0.580417" T="0.071352"/>
      <pos A="0.664511" C="0.0145816" G="0.269377" T="0.051531"/>
      <pos A="0.104037" C="0.0144884" G="0.828551" T="0.0529239"/>
      <pos A="0.200417" C="0.0327717" G="0.758546" T="0.00826493"/>
      <pos A="0.880098" C="0.0431253" G="0.0485975" T="0.0281795"/>
      <pos A="0.867864" C="0.00583965" G="0.0555442" T="0.0707524"/>
      <pos A="0.248399" C="0.226047" G="0.502141" T="0.0234139"/>
      <pos A="0.150158" C="0.154992" G="0.0315585" T="0.663292"/>
      <pos A="0.117832" C="0.0724923" G="0.760189" T="0.0494865"/>
      <pos A="0.658749" C="0.064413" G="0.250663" T="0.0261749"/>
      <pos A="0.458785" C="0.143453" G="0.310166" T="0.0875961"/>
      <pos A="0.622702" C="0.078845" G="0.157294" T="0.141159"/>
      <pos A="0.358985" C="0.2047" G="0.318076" T="0.118238"/>
    </motif>
    <motif db="0" id="BHA15_HUMAN.H11MO.0.B" length="11" nsites="500" evalue="1.0e+000"
        url="http://hocomoco.autosome.ru/motif/BHA15_HUMAN.H11MO.0.B">
      <pos A="0.172016" C="0.285993" G="0.471956" T="0.070036"/>
      <pos A="0.15202" C="0.44996" G="0.295991" T="0.10203"/>
      <pos A="0.687912" C="0.0680364" G="0.20001" T="0.0440412"/>
      <pos A="0.279994" C="0.108028" G="0.609928" T="0.00204959"/>
      <pos A="0.0560388" C="0.921866" G="0.0160468" T="0.00604879"/>
      <pos A="0.983853" C="0.00404919" G="0.010048" T="0.00204959"/>
      <pos A="0.00604879" C="0.00404919" G="0.963857" T="0.0260448"/>
      <pos A="0.0540392" C="0.877874" G="0.0640372" T="0.00404919"/>
      <pos A="0.0260448" C="0.0120476" G="0.00404919" T="0.957858"/>
      <pos A="0.00404919" C="0.00404919" G="0.981854" T="0.010048"/>
      <pos A="0.00204959" C="0.14802" G="0.633923" T="0.216007"/>
    </motif>
    <motif db="0" id="BHE23_HUMAN.H11MO.0.D" length="12" nsites="392" evalue="1.0e+000"
        url="http://hocomoco.autosome.ru/motif/BHE23_HUMAN.H11MO.0.D">
      <pos A="0.412586" C="0.0988906" G="0.328424" T="0.160099"/>
      <pos A="0.238523" C="0.192617" G="0.401747" T="0.167113"/>
      <pos A="0.118018" C="0.498023" G="0.26594" T="0.118018"/>
      <pos A="0.577085" C="0.0338562" G="0.288893" T="0.100166"/>
      <pos A="0.11228" C="0.0281178" G="0.239799" T="0.619804"/>
      <pos A="0.568796" C="0.0179163" G="0.290806" T="0.122482"/>
      <pos A="0.104629" C="0.00261413" G="6.37592e-05" T="0.892693"/>
      <pos A="6.37592e-05" C="6.37592e-05" G="0.999809" T="6.37592e-05"/>
      <pos A="0.0128156" C="0.0561719" G="0.614703" T="0.31631"/>
      <pos A="0.098253" C="0.121206" G="0.14416" T="0.636381"/>
      <pos A="0.203456" C="0.114193" G="0.402385" T="0.279967"/>
      <pos A="0.144797" C="0.193254" G="0.381982" T="0.279967"/>
    </motif>
    <motif db="0" id="BHE41_HUMAN.H11MO.0.D" length="20" nsites="10" evalue="1.0e+000"
        url="http://hocomoco.autosome.ru/motif/BHE41_HUMAN.H11MO.0.D">
      <pos A="0.382694" C="0.0764775" G="0.168342" T="0.372486"/>
      <pos A="0.00247525" C="0.584286" G="0.410763" T="0.00247525"/>
      <pos A="0.298484" C="0.308691" G="0.298484" T="0.0943401"/>
      <pos A="0.400556" C="0.104547" G="0.492421" T="0.00247525"/>
      <pos A="0.104547" C="0.104547" G="0.410763" T="0.380142"/>
      <pos A="0.00247525" C="0.400556" G="0.492421" T="0.104547"/>
      <pos A="0.00247525" C="0.492421" G="0.00247525" T="0.502628"/>
      <pos A="0.00247525" C="0.992574" G="0.00247525" T="0.00247525"/>
      <pos A="0.706772" C="0.00247525" G="0.196412" T="0.0943401"/>
      <pos A="0.206619" C="0.594493" G="0.0943401" T="0.104547"/>
      <pos A="0.00247525" C="0.104547" G="0.798637" T="0.0943401"/>
      <pos A="0.00247525" C="0.00247525" G="0.00247525" T="0.992574"/>
      <pos A="0.00247525" C="0.00247525" G="0.992574" T="0.00247525"/>
      <pos A="0.308691" C="0.594493" G="0.0943401" T="0.00247525"/>
      <pos A="0.410763" C="0.196412" G="0.104547" T="0.288277"/>
      <pos A="0.00247525" C="0.0943401" G="0.706772" T="0.196412"/>
      <pos A="0.492421" C="0.196412" G="0.308691" T="0.00247525"/>
      <pos A="0.400556" C="0.0943401" G="0.400556" T="0.104547"/>
      <pos A="0.308691" C="0.104547" G="0.584286" T="0.00247525"/>
      <pos A="0.232137" C="0.324002" G="0.324002" T="0.119858"/>
    </motif>
    <motif db="0" id="BPTF_HUMAN.H11MO.0.D" length="12" nsites="21" evalue="1.0e+000"
        url="http://hocomoco.autosome.ru/motif/BPTF_HUMAN.H11MO.0.D">
      <pos A="0.0959716" C="0.0959716" G="0.380332" T="0.427725"/>
      <pos A="0.0485782" C="0.00118483" G="0.380332" T="0.569905"/>
      <pos A="0.0959716" C="0.0485782" G="0.190758" T="0.664692"/>
      <pos A="0.143365" C="0.238152" G="0.332938" T="0.285545"/>
      <pos A="0.0485782" C="0.00118483" G="0.00118483" T="0.949052"/>
      <pos A="0.00118483" C="0.00118483" G="0.0485782" T="0.949052"/>
      <pos A="0.00118483" C="0.00118483" G="0.759479" T="0.238152"/>
      <pos A="0.0485782" C="0.143365" G="0.00118483" T="0.806872"/>
      <pos A="0.0485782" C="0.00118483" G="0.475118" T="0.475118"/>
      <pos A="0.0485782" C="0.0959716" G="0.332938" T="0.522512"/>
      <pos A="0.143365" C="0.143365" G="0.285545" T="0.427725"/>
      <pos A="0.190758" C="0.427725" G="0.285545" T="0.0959716"/>
    </motif>
    <motif db="0" id="BRAC_HUMAN.H11MO.0.A" length="20" nsites="500" evalue="1.0e+000"
        url="http://hocomoco.autosome.ru/motif/BRAC_HUMAN.H11MO.0.A">
      <pos A="0.120026" C="0.252" G="0.146021" T="0.481954"/>
      <pos A="0.0780344" C="0.20201" G="0.106029" T="0.613927"/>
      <pos A="0.335983" C="0.311988" G="0.224005" T="0.128024"/>
      <pos A="0.333983" C="0.164017" G="0.379974" T="0.122026"/>
      <pos A="0.138022" C="0.673915" G="0.128024" T="0.060038"/>
      <pos A="0.669916" C="0.0720356" G="0.162018" T="0.0960308"/>
      <pos A="0.19801" C="0.174015" G="0.407968" T="0.220006"/>
      <pos A="0.182014" C="0.252" G="0.40197" T="0.164017"/>
      <pos A="0.244001" C="0.166017" G="0.339982" T="0.25"/>
      <pos A="0.469956" C="0.190012" G="0.230004" T="0.110028"/>
      <pos A="0.343981" C="0.0520396" G="0.437962" T="0.166017"/>
      <pos A="0.060038" C="0.128024" G="0.7479" T="0.0640372"/>
      <pos A="0.0380424" C="0.0160468" G="0.00404919" T="0.941862"/>
      <pos A="0.00204959" C="0.0140472" G="0.969856" T="0.0140472"/>
      <pos A="0.224005" C="0.0520396" G="0.0440412" T="0.679914"/>
      <pos A="0.0320436" C="0.15202" G="0.631924" T="0.184013"/>
      <pos A="0.905869" C="0.020046" G="0.0620376" T="0.0120476"/>
      <pos A="0.659918" C="0.0580384" G="0.222006" T="0.060038"/>
      <pos A="0.34998" C="0.0880324" G="0.261998" T="0.29999"/>
      <pos A="0.20001" C="0.136023" G="0.19801" T="0.465957"/>
    </motif>
    <motif db="0" id="CDX2_HUMAN.H11MO.0.A" length="12" nsites="151" evalue="1.0e+000"
        url="http://hocomoco.autosome.ru/motif/CDX2_HUMAN.H11MO.0.A">
      <pos A="0.152383" C="0.119292" G="0.211946" T="0.51638"/>
      <pos A="0.0597287" C="0.0729649" G="0.0597287" T="0.807578"/>
      <pos A="0.106056" C="0.000165453" G="0.0663468" T="0.827432"/>
      <pos A="0.0862012" C="0.245036" G="0.172237" T="0.496525"/>
      <pos A="0.986267" C="0.00678359" G="0.00678359" T="0.000165453"/>
      <pos A="0.00678359" C="0.0531105" G="0.0134017" T="0.926704"/>
      <pos A="0.0464924" C="0.000165453" G="0.311218" T="0.642124"/>
      <pos A="0.185473" C="0.00678359" G="0.807578" T="0.000165453"/>
      <pos A="0.0134017" C="0.761251" G="0.132528" T="0.0928193"/>
      <pos A="0.264891" C="0.211946" G="0.0862012" T="0.436962"/>
      <pos A="0.139146" C="0.198709" G="0.350927" T="0.311218"/>
      <pos A="0.0134017" C="0.2318" G="0.172237" T="0.582561"/>
    </motif>
    <motif db="0" id="CLOCK_HUMAN.H11MO.0.C" length="14" nsites="252" evalue="1.0e+000"
        url="http://hocomoco.autosome.ru/motif/CLOCK_HUMAN.H11MO.0.C">
      <pos A="0.158766" C="0.599068" G="0.1786" T="0.063566"/>
      <pos A="0.424534" C="0.115133" G="0.1905" T="0.269833"/>
      <pos A="0.2024" C="0.146866" G="0.511801" T="0.138933"/>
      <pos A="0.337267" C="0.3214" G="0.1667" T="0.174633"/>
      <pos A="0.0952995" C="0.848969" G="0.0437326" T="0.0119992"/>
      <pos A="0.809302" C="0.063566" G="0.0437326" T="0.0833994"/>
      <pos A="0.1548" C="0.607001" G="0.127033" T="0.111166"/>
      <pos A="0.253967" C="0.0556327" G="0.642701" T="0.0476993"/>
      <pos A="0.0952995" C="0.1191" G="0.0437326" T="0.741868"/>
      <pos A="0.0873661" C="0.0238992" G="0.860869" T="0.0278659"/>
      <pos A="0.400734" C="0.313467" G="0.1786" T="0.1072"/>
      <pos A="0.369" C="0.242067" G="0.281733" T="0.1072"/>
      <pos A="0.222233" C="0.388834" G="0.289667" T="0.0992662"/>
      <pos A="0.491967" C="0.2976" G="0.0238992" T="0.186533"/>
    </motif>
    <motif db="0" id="COT1_HUMAN.H11MO.0.C" length="17" nsites="500" evalue="1.0e+000"
        url="http://hocomoco.autosome.ru/motif/COT1_HUMAN.H11MO.0.C">
      <pos A="0.180014" C="0.146021" G="0.539942" T="0.134023"/>
      <pos A="0.287992" C="0.0740352" G="0.54994" T="0.0880324"/>
      <pos A="0.248" C="0.0780344" G="0.591932" T="0.0820336"/>
      <pos A="0.208008" C="0.118026" G="0.589932" T="0.0840332"/>
      <pos A="0.0860328" C="0.15002" G="0.361978" T="0.40197"/>
      <pos A="0.132024" C="0.475955" G="0.289992" T="0.10203"/>
      <pos A="0.631924" C="0.112028" G="0.194011" T="0.0620376"/>
      <pos A="0.411968" C="0.0480404" G="0.523945" T="0.0160468"/>
      <pos A="0.725905" C="4.999e-05" G="0.269996" T="0.00404919"/>
      <pos A="0.0180464" C="4.999e-05" G="0.911868" T="0.070036"/>
      <pos A="0.0160468" C="0.010048" G="0.961858" T="0.0120476"/>
      <pos A="0.010048" C="0.0780344" G="0.279994" T="0.631924"/>
      <pos A="0.0660368" C="0.863877" G="0.0420416" T="0.0280444"/>
      <pos A="0.959858" C="0.00404919" G="0.0160468" T="0.020046"/>
      <pos A="0.204009" C="0.126025" G="0.517946" T="0.15202"/>
      <pos A="0.226005" C="0.184013" G="0.493951" T="0.0960308"/>
      <pos A="0.186013" C="0.168016" G="0.505949" T="0.140022"/>
    </motif>
    <motif db="0" id="COT1_HUMAN.H11MO.1.C" length="13" nsites="478" evalue="1.0e+000"
        url="http://hocomoco.autosome.ru/motif/COT1_HUMAN.H11MO.1.C">
      <pos A="0.0837168" C="0.194572" G="0.382817" T="0.338894"/>
      <pos A="0.125549" C="0.502039" G="0.284512" T="0.0879"/>
      <pos A="0.591979" C="0.108816" G="0.167381" T="0.131824"/>
      <pos A="0.368176" C="0.0335181" G="0.591979" T="0.00632713"/>
      <pos A="0.719567" C="5.22903e-05" G="0.278237" T="0.0021439"/>
      <pos A="0.00841874" C="0.0021439" G="0.951736" T="0.0377013"/>
      <pos A="0.00632713" C="5.22903e-05" G="0.966377" T="0.0272433"/>
      <pos A="0.00841874" C="0.0690755" G="0.21758" T="0.704926"/>
      <pos A="0.0335181" C="0.914087" G="0.0272433" T="0.0251516"/>
      <pos A="0.991477" C="0.0021439" G="0.00632713" T="5.22903e-05"/>
      <pos A="0.223855" C="0.154832" G="0.525047" T="0.0962665"/>
      <pos A="0.313794" C="0.146465" G="0.456024" T="0.0837168"/>
      <pos A="0.146465" C="0.0962665" G="0.635903" T="0.121366"/>
    </motif>
    <motif db="0" id="COT2_HUMAN.H11MO.1.A" length="17" nsites="500" evalue="1.0e+000"
        url="http://hocomoco.autosome.ru/motif/COT2_HUMAN.H11MO.1.A">
      <pos A="0.315987" C="0.0860328" G="0.429964" T="0.168016"/>
      <pos A="0.263997" C="0.0460408" G="0.563937" T="0.126025"/>
      <pos A="0.269996" C="0.10203" G="0.507948" T="0.120026"/>
      <pos A="0.182014" C="0.184013" G="0.511948" T="0.122026"/>
      <pos A="0.128024" C="0.263997" G="0.20001" T="0.407968"/>
      <pos A="0.19801" C="0.543941" G="0.124025" T="0.134023"/>
      <pos A="0.637922" C="0.0760348" G="0.118026" T="0.168016"/>
      <pos A="0.49795" C="0.0240452" G="0.457958" T="0.020046"/>
      <pos A="0.731904" C="0.00204959" G="0.257998" T="0.00804839"/>
      <pos A="0.0260448" C="0.00404919" G="0.89987" T="0.070036"/>
      <pos A="0.0280444" C="0.010048" G="0.909868" T="0.0520396"/>
      <pos A="0.0120476" C="0.0480404" G="0.184013" T="0.755899"/>
      <pos A="0.070036" C="0.831884" G="0.0480404" T="0.05004"/>
      <pos A="0.957858" C="0.0140472" G="0.0160468" T="0.0120476"/>
      <pos A="0.226005" C="0.180014" G="0.415967" T="0.178014"/>
      <pos A="0.30199" C="0.196011" G="0.373975" T="0.128024"/>
      <pos A="0.259998" C="0.154019" G="0.463957" T="0.122026"/>
    </motif>
    <motif db="0" id="CTCFL_HUMAN.H11MO.0.A" length="17" nsites="450" evalue="1.0e+000"
        url="http://hocomoco.autosome.ru/motif/CTCFL_HUMAN.H11MO.0.A">
      <pos A="0.166685" C="0.182237" G="0.44218" T="0.208898"/>
      <pos A="0.0444901" C="0.833204" G="0.0733726" T="0.0489336"/>
      <pos A="0.0178294" C="0.942068" G="0.0267163" T="0.0133859"/>
      <pos A="0.33998" C="0.0689291" G="0.373306" T="0.217785"/>
      <pos A="0.124472" C="0.446623" G="0.417741" T="0.0111642"/>
      <pos A="0.142246" C="0.511053" G="0.0911464" T="0.255554"/>
      <pos A="0.873195" C="0.0444901" G="0.0311597" T="0.0511553"/>
      <pos A="0.00894246" C="0.0111642" G="0.977616" T="0.00227727"/>
      <pos A="0.231115" C="5.55432e-05" G="0.755443" T="0.0133859"/>
      <pos A="0.0800378" C="0.0911464" G="0.733226" T="0.0955899"/>
      <pos A="0.00894246" C="0.00227727" G="0.98206" T="0.00672073"/>
      <pos A="0.0111642" C="0.0133859" G="0.935403" T="0.0400467"/>
      <pos A="0.0822595" C="0.897634" G="0.004499" T="0.0156076"/>
      <pos A="0.21112" C="0.004499" G="0.768774" T="0.0156076"/>
      <pos A="0.028938" C="0.706565" G="0.206676" T="0.0578205"/>
      <pos A="0.128916" C="0.408854" G="0.077816" T="0.384415"/>
      <pos A="0.264441" C="0.26222" G="0.379971" T="0.0933681"/>
    </motif>
    <motif db="0" id="CUX2_HUMAN.H11MO.0.D" length="11" nsites="489" evalue="1.0e+000"
        url="http://hocomoco.autosome.ru/motif/CUX2_HUMAN.H11MO.0.D">
      <pos A="0.468258" C="0.190196" G="0.10228" T="0.239266"/>
      <pos A="0.572531" C="0.0348088" G="0.331272" T="0.0613883"/>
      <pos A="0.717696" C="0.0838786" G="0.155439" T="0.0429871"/>
      <pos A="0.0777448" C="0.0511654" G="0.0470763" T="0.824013"/>
      <pos A="0.010274" C="0.936465" G="0.0450317" T="0.0082294"/>
      <pos A="0.832192" C="0.0654774" G="0.0797894" T="0.0225414"/>
      <pos A="0.7913" C="0.169751" G="0.0225414" T="0.0164077"/>
      <pos A="0.0736557" C="0.00618483" G="0.096146" T="0.824013"/>
      <pos A="0.353762" C="0.182018" G="0.404876" T="0.0593437"/>
      <pos A="0.529595" C="0.167706" G="0.200419" T="0.10228"/>
      <pos A="0.441679" C="0.210642" G="0.190196" T="0.157483"/>
    </motif>
    <motif db="0" id="DLX1_HUMAN.H11MO.0.D" length="16" nsites="16252" evalue="1.0e+000"
        url="http://hocomoco.autosome.ru/motif/DLX1_HUMAN.H11MO.0.D">
      <pos A="0.356832" C="0.136116" G="0.136793" T="0.370259"/>
      <pos A="0.452964" C="0.0963251" G="0.0763799" T="0.374331"/>
      <pos A="0.532742" C="0.0579052" G="0.0766995" T="0.332653"/>
      <pos A="0.46403" C="0.0493464" G="0.0743764" T="0.412248"/>
      <pos A="0.339625" C="0.0394757" G="0.110197" T="0.510702"/>
      <pos A="0.22041" C="0.0722778" G="0.11822" T="0.589092"/>
      <pos A="0.562225" C="0.0896903" G="0.152019" T="0.196065"/>
      <pos A="0.164777" C="0.141951" G="0.203084" T="0.490188"/>
      <pos A="0.125209" C="0.153758" G="0.58495" T="0.136083"/>
      <pos A="0.101867" C="0.460239" G="0.302962" T="0.134932"/>
      <pos A="0.220662" C="0.128848" G="0.000135811" T="0.650354"/>
      <pos A="0.992561" C="0.00306575" G="0.00435255" T="2.072e-05"/>
      <pos A="0.996767" C="0.000739225" G="0.000854315" T="0.00163914"/>
      <pos A="0.0116504" C="0.0106562" G="0.00950858" T="0.968185"/>
      <pos A="0.0369355" C="0.035676" G="0.0740189" T="0.85337"/>
      <pos A="0.594043" C="0.108977" G="0.168693" T="0.128287"/>
    </motif>
    <motif db="0" id="DLX6_HUMAN.H11MO.0.D" length="15" nsites="1138" evalue="1.0e+000"
        url="http://hocomoco.autosome.ru/motif/DLX6_HUMAN.H11MO.0.D">
      <pos A="0.399591" C="0.128086" G="0.103484" T="0.368838"/>
      <pos A="0.481966" C="0.0733899" G="0.0672393" T="0.377405"/>
      <pos A="0.438252" C="0.0674589" G="0.095576" T="0.398713"/>
      <pos A="0.347311" C="0.0837141" G="0.128526" T="0.440449"/>
      <pos A="0.293494" C="0.105461" G="0.187176" T="0.41387"/>
      <pos A="0.326004" C="0.118641" G="0.25659" T="0.298765"/>
      <pos A="0.310188" C="0.198599" G="0.303159" T="0.188055"/>
      <pos A="0.216172" C="0.21705" G="0.359393" T="0.207385"/>
      <pos A="0.227594" C="0.208264" G="0.311067" T="0.253075"/>
      <pos A="0.00880854" C="0.228473" G="0.00265794" T="0.760061"/>
      <pos A="0.95688" C="0.00792988" G="0.0272603" T="0.00792988"/>
      <pos A="0.987633" C="0.00880854" G="0.00177928" T="0.00177928"/>
      <pos A="0.00331693" C="0.00507425" G="0.0059529" T="0.985656"/>
      <pos A="0.0195721" C="0.0160575" G="0.0345093" T="0.929861"/>
      <pos A="0.659454" C="0.0162771" G="0.293054" T="0.0312143"/>
    </motif>
    <motif db="0" id="DMBX1_HUMAN.H11MO.0.D" length="20" nsites="29" evalue="1.0e+000"
        url="http://hocomoco.autosome.ru/motif/DMBX1_HUMAN.H11MO.0.D">
      <pos A="0.17268" C="0.275773" G="0.138316" T="0.41323"/>
      <pos A="0.421821" C="0.284364" G="0.112543" T="0.181271"/>
      <pos A="0.430412" C="0.292955" G="0.155498" T="0.121134"/>
      <pos A="0.207045" C="0.138316" G="0.103952" T="0.550687"/>
      <pos A="0.41323" C="0.0352234" G="0.0352234" T="0.516323"/>
      <pos A="0.516323" C="0.0352234" G="0.0352234" T="0.41323"/>
      <pos A="0.310137" C="0.103952" G="0.0352234" T="0.550687"/>
      <pos A="0.550687" C="0.17268" G="0.0352234" T="0.241409"/>
      <pos A="0.585052" C="0.103952" G="0.0352234" T="0.275773"/>
      <pos A="0.138316" C="0.310137" G="0.17268" T="0.378866"/>
      <pos A="0.103952" C="0.619416" G="0.0352234" T="0.241409"/>
      <pos A="0.000859107" C="0.447595" G="0.0695876" T="0.481959"/>
      <pos A="0.756873" C="0.0352234" G="0.138316" T="0.0695876"/>
      <pos A="0.89433" C="0.0352234" G="0.0695876" T="0.000859107"/>
      <pos A="0.000859107" C="0.0352234" G="0.000859107" T="0.963058"/>
      <pos A="0.000859107" C="0.000859107" G="0.000859107" T="0.997423"/>
      <pos A="0.997423" C="0.000859107" G="0.000859107" T="0.000859107"/>
      <pos A="0.619416" C="0.138316" G="0.138316" T="0.103952"/>
      <pos A="0.0953608" C="0.232818" G="0.335911" T="0.335911"/>
      <pos A="0.241409" C="0.103952" G="0.241409" T="0.41323"/>
    </motif>
    <motif db="0" id="E2F1_HUMAN.H11MO.0.A" length="14" nsites="500" evalue="1.0e+000"
        url="http://hocomoco.autosome.ru/motif/E2F1_HUMAN.H11MO.0.A">
      <pos A="0.327984" C="0.160018" G="0.377974" T="0.134023"/>
      <pos A="0.236003" C="0.20001" G="0.45196" T="0.112028"/>
      <pos A="0.271996" C="0.210008" G="0.289992" T="0.228004"/>
      <pos A="0.190012" C="0.10203" G="0.465957" T="0.242002"/>
      <pos A="0.0820336" C="0.20001" G="0.703909" T="0.0140472"/>
      <pos A="0.0180464" C="0.00604879" G="0.965857" T="0.010048"/>
      <pos A="0.0560388" C="0.921866" G="0.00404919" T="0.0180464"/>
      <pos A="0.0160468" C="0.00804839" G="0.957858" T="0.0180464"/>
      <pos A="0.0220456" C="0.0820336" G="0.889872" T="0.00604879"/>
      <pos A="0.0680364" C="0.0340432" G="0.889872" T="0.00804839"/>
      <pos A="0.855879" C="0.020046" G="0.090032" T="0.0340432"/>
      <pos A="0.653919" C="0.0640372" G="0.271996" T="0.010048"/>
      <pos A="0.39997" C="0.140022" G="0.365977" T="0.0940312"/>
      <pos A="0.271996" C="0.164017" G="0.395971" T="0.168016"/>
    </motif>
    <motif db="0" id="E2F3_HUMAN.H11MO.0.A" length="11" nsites="500" evalue="1.0e+000"
        url="http://hocomoco.autosome.ru/motif/E2F3_HUMAN.H11MO.0.A">
      <pos A="0.375975" C="0.140022" G="0.208008" T="0.275995"/>
      <pos A="0.261998" C="0.0460408" G="0.409968" T="0.281994"/>
      <pos A="0.126025" C="0.124025" G="0.675915" T="0.0740352"/>
      <pos A="0.0340432" C="0.00604879" G="0.955859" T="0.00404919"/>
      <pos A="0.124025" C="0.769896" G="0.020046" T="0.0860328"/>
      <pos A="0.15202" C="0.00404919" G="0.683913" T="0.160018"/>
      <pos A="0.0960308" C="0.020046" G="0.867876" T="0.0160468"/>
      <pos A="0.0180464" C="0.010048" G="0.957858" T="0.0140472"/>
      <pos A="0.833883" C="0.0380424" G="0.118026" T="0.010048"/>
      <pos A="0.711908" C="0.0620376" G="0.20001" T="0.0260448"/>
      <pos A="0.533943" C="0.110028" G="0.25" T="0.106029"/>
    </motif>
    <motif db="0" id="E2F4_HUMAN.H11MO.0.A" length="13" nsites="500" evalue="1.0e+000"
        url="http://hocomoco.autosome.ru/motif/E2F4_HUMAN.H11MO.0.A">
      <pos A="0.146021" C="0.257998" G="0.505949" T="0.090032"/>
      <pos A="0.277994" C="0.0960308" G="0.461958" T="0.164017"/>
      <pos A="0.244001" C="0.10003" G="0.525945" T="0.130024"/>
      <pos A="0.10003" C="0.188012" G="0.695911" T="0.0160468"/>
      <pos A="0.00404919" C="0.0360428" G="0.957858" T="0.00204959"/>
      <pos A="0.0120476" C="0.973855" G="4.999e-05" T="0.0140472"/>
      <pos A="0.0360428" C="0.00204959" G="0.945861" T="0.0160468"/>
      <pos A="0.00404919" C="0.0380424" G="0.94986" T="0.00804839"/>
      <pos A="0.090032" C="0.0140472" G="0.893871" T="0.00204959"/>
      <pos A="0.715907" C="0.0220456" G="0.25" T="0.0120476"/>
      <pos A="0.535943" C="0.20001" G="0.222006" T="0.0420416"/>
      <pos A="0.381974" C="0.188012" G="0.281994" T="0.14802"/>
      <pos A="0.253999" C="0.114027" G="0.305989" T="0.325985"/>
    </motif>
    <motif db="0" id="E2F4_HUMAN.H11MO.1.A" length="14" nsites="500" evalue="1.0e+000"
        url="http://hocomoco.autosome.ru/motif/E2F4_HUMAN.H11MO.1.A">
      <pos A="0.106029" C="0.224005" G="0.64792" T="0.0220456"/>
      <pos A="0.0120476" C="0.0860328" G="0.90187" T="4.999e-05"/>
      <pos A="0.0420416" C="0.931864" G="0.00804839" T="0.0180464"/>
      <pos A="0.020046" C="0.00204959" G="0.963857" T="0.0140472"/>
      <pos A="0.0180464" C="0.246001" G="0.731904" T="0.00404919"/>
      <pos A="0.0320436" C="0.0740352" G="0.871876" T="0.0220456"/>
      <pos A="0.7499" C="0.0980304" G="0.136023" T="0.0160468"/>
      <pos A="0.717906" C="0.0620376" G="0.172016" T="0.0480404"/>
      <pos A="0.393971" C="0.132024" G="0.255999" T="0.218006"/>
      <pos A="0.224005" C="0.122026" G="0.20001" T="0.453959"/>
      <pos A="0.146021" C="0.204009" G="0.184013" T="0.465957"/>
      <pos A="0.130024" C="0.321986" G="0.20201" T="0.345981"/>
      <pos A="0.313987" C="0.176015" G="0.331984" T="0.178014"/>
      <pos A="0.471956" C="0.10003" G="0.315987" T="0.112028"/>
    </motif>
    <motif db="0" id="E2F6_HUMAN.H11MO.0.A" length="13" nsites="500" evalue="1.0e+000"
        url="http://hocomoco.autosome.ru/motif/E2F6_HUMAN.H11MO.0.A">
      <pos A="0.337982" C="0.14802" G="0.341982" T="0.172016"/>
      <pos A="0.261998" C="0.0340432" G="0.555939" T="0.14802"/>
      <pos A="0.154019" C="0.126025" G="0.69991" T="0.020046"/>
      <pos A="0.010048" C="0.0160468" G="0.963857" T="0.010048"/>
      <pos A="0.214007" C="0.707908" G="0.0120476" T="0.0660368"/>
      <pos A="0.040042" C="0.0180464" G="0.893871" T="0.0480404"/>
      <pos A="0.0240452" C="0.0480404" G="0.895871" T="0.0320436"/>
      <pos A="0.0720356" C="0.0440412" G="0.871876" T="0.0120476"/>
      <pos A="0.941862" C="0.0320436" G="0.0140472" T="0.0120476"/>
      <pos A="0.511948" C="0.0360428" G="0.435963" T="0.0160468"/>
      <pos A="0.383973" C="0.108028" G="0.437962" T="0.070036"/>
      <pos A="0.277994" C="0.218006" G="0.377974" T="0.126025"/>
      <pos A="0.275995" C="0.162018" G="0.425965" T="0.136023"/>
    </motif>
    <motif db="0" id="E2F7_HUMAN.H11MO.0.B" length="13" nsites="500" evalue="1.0e+000"
        url="http://hocomoco.autosome.ru/motif/E2F7_HUMAN.H11MO.0.B">
      <pos A="0.196011" C="0.14802" G="0.529944" T="0.126025"/>
      <pos A="0.337982" C="0.0320436" G="0.415967" T="0.214007"/>
      <pos A="0.142022" C="0.0820336" G="0.771896" T="0.00404919"/>
      <pos A="0.0440412" C="0.00404919" G="0.941862" T="0.010048"/>
      <pos A="0.0840332" C="0.853879" G="0.00404919" T="0.0580384"/>
      <pos A="0.140022" C="0.0160468" G="0.813887" T="0.030044"/>
      <pos A="0.0220456" C="0.0120476" G="0.957858" T="0.00804839"/>
      <pos A="0.204009" C="0.00604879" G="0.775895" T="0.0140472"/>
      <pos A="0.713907" C="0.00404919" G="0.275995" T="0.00604879"/>
      <pos A="0.603929" C="0.138022" G="0.240002" T="0.0180464"/>
      <pos A="0.427964" C="0.192012" G="0.224005" T="0.156019"/>
      <pos A="0.343981" C="0.0860328" G="0.355979" T="0.214007"/>
      <pos A="0.259998" C="0.15202" G="0.485953" T="0.10203"/>
    </motif>
    <motif db="0" id="E2F8_HUMAN.H11MO.0.D" length="12" nsites="28" evalue="1.0e+000"
        url="http://hocomoco.autosome.ru/motif/E2F8_HUMAN.H11MO.0.D">
      <pos A="0.232206" C="0.125445" G="0.161032" T="0.481317"/>
      <pos A="0.178826" C="0.107651" G="0.178826" T="0.534698"/>
      <pos A="0.0453737" C="0.116548" G="0.152135" T="0.685943"/>
      <pos A="0.303381" C="0.0186833" G="0.588078" T="0.0898577"/>
      <pos A="0.107651" C="0.00088968" G="0.677046" T="0.214413"/>
      <pos A="0.321174" C="0.463523" G="0.00088968" T="0.214413"/>
      <pos A="0.00088968" C="0.0364769" G="0.926157" T="0.0364769"/>
      <pos A="0.00088968" C="0.00088968" G="0.961744" T="0.0364769"/>
      <pos A="0.00088968" C="0.00088968" G="0.890569" T="0.107651"/>
      <pos A="0.685943" C="0.00978648" G="0.0453737" T="0.258897"/>
      <pos A="0.579181" C="0.152135" G="0.0809609" T="0.187722"/>
      <pos A="0.436833" C="0.116548" G="0.152135" T="0.294484"/>
    </motif>
    <motif db="0" id="EGR1_HUMAN.H11MO.0.A" length="17" nsites="500" evalue="1.0e+000"
        url="http://hocomoco.autosome.ru/motif/EGR1_HUMAN.H11MO.0.A">
      <pos A="0.232004" C="0.248" G="0.409968" T="0.110028"/>
      <pos A="0.319986" C="0.128024" G="0.317986" T="0.234003"/>
      <pos A="0.277994" C="0.180014" G="0.459958" T="0.0820336"/>
      <pos A="0.236003" C="0.112028" G="0.353979" T="0.29799"/>
      <pos A="0.112028" C="0.030044" G="0.807888" T="0.05004"/>
      <pos A="0.236003" C="0.505949" G="0.0460408" T="0.212008"/>
      <pos A="0.0560388" C="0.0340432" G="0.869876" T="0.040042"/>
      <pos A="0.0320436" C="0.00404919" G="0.409968" T="0.553939"/>
      <pos A="0.0920316" C="0.00204959" G="0.891872" T="0.0140472"/>
      <pos A="0.0160468" C="0.00404919" G="0.957858" T="0.0220456"/>
      <pos A="0.0240452" C="0.0320436" G="0.929864" T="0.0140472"/>
      <pos A="0.220006" C="0.475955" G="0.00404919" T="0.29999"/>
      <pos A="0.0880324" C="0.010048" G="0.841882" T="0.060038"/>
      <pos A="0.110028" C="0.0220456" G="0.695911" T="0.172016"/>
      <pos A="0.337982" C="0.128024" G="0.405969" T="0.128024"/>
      <pos A="0.311988" C="0.0820336" G="0.455959" T="0.15002"/>
      <pos A="0.263997" C="0.182014" G="0.435963" T="0.118026"/>
    </motif>
    <motif db="0" id="EGR2_HUMAN.H11MO.0.A" length="18" nsites="500" evalue="1.0e+000"
        url="http://hocomoco.autosome.ru/motif/EGR2_HUMAN.H11MO.0.A">
      <pos A="0.216007" C="0.0740352" G="0.611928" T="0.0980304"/>
      <pos A="0.293991" C="0.0960308" G="0.411968" T="0.19801"/>
      <pos A="0.228004" C="0.0740352" G="0.621926" T="0.0760348"/>
      <pos A="0.253999" C="0.0680364" G="0.50195" T="0.176015"/>
      <pos A="0.319986" C="0.104029" G="0.505949" T="0.070036"/>
      <pos A="0.15002" C="0.104029" G="0.44996" T="0.295991"/>
      <pos A="0.0760348" C="0.10203" G="0.765897" T="0.0560388"/>
      <pos A="0.369976" C="0.190012" G="0.0440412" T="0.395971"/>
      <pos A="0.0340432" C="0.0220456" G="0.929864" T="0.0140472"/>
      <pos A="0.040042" C="0.0120476" G="0.461958" T="0.485953"/>
      <pos A="0.182014" C="0.00604879" G="0.793891" T="0.0180464"/>
      <pos A="0.0360428" C="0.0140472" G="0.889872" T="0.060038"/>
      <pos A="0.0240452" C="0.040042" G="0.915867" T="0.020046"/>
      <pos A="0.34998" C="0.281994" G="0.0220456" T="0.345981"/>
      <pos A="0.0580384" C="0.00604879" G="0.873875" T="0.0620376"/>
      <pos A="0.0760348" C="0.0340432" G="0.781894" T="0.108028"/>
      <pos A="0.341982" C="0.0740352" G="0.50195" T="0.0820336"/>
      <pos A="0.253999" C="0.0480404" G="0.561938" T="0.136023"/>
    </motif>
    <motif db="0" id="EGR2_HUMAN.H11MO.1.A" length="16" nsites="498" evalue="1.0e+000"
        url="http://hocomoco.autosome.ru/motif/EGR2_HUMAN.H11MO.1.A">
      <pos A="0.19479" C="0.144599" G="0.45779" T="0.202821"/>
      <pos A="0.281118" C="0.172706" G="0.453774" T="0.0924011"/>
      <pos A="0.188767" C="0.100432" G="0.373469" T="0.337332"/>
      <pos A="0.0622867" C="0.0663019" G="0.849277" T="0.0221341"/>
      <pos A="0.244981" C="0.365439" G="0.0582714" T="0.331309"/>
      <pos A="0.00607308" C="0.0181189" G="0.969735" T="0.00607308"/>
      <pos A="0.012096" C="0.0100883" G="0.34737" T="0.630446"/>
      <pos A="0.162668" C="0.00406545" G="0.81314" T="0.0201265"/>
      <pos A="0.0241417" C="0.0100883" G="0.92356" T="0.0422104"/>
      <pos A="0.0241417" C="0.0181189" G="0.953674" T="0.00406545"/>
      <pos A="0.321271" C="0.357408" G="0.012096" T="0.309225"/>
      <pos A="0.0321723" C="0.00607308" G="0.911514" T="0.0502409"/>
      <pos A="0.0683096" C="0.028157" G="0.712758" T="0.190775"/>
      <pos A="0.299187" C="0.0944088" G="0.459797" T="0.146607"/>
      <pos A="0.220889" C="0.0803554" G="0.524041" T="0.174714"/>
      <pos A="0.188767" C="0.164676" G="0.516011" T="0.130546"/>
    </motif>
    <motif db="0" id="ELF5_HUMAN.H11MO.0.A" length="15" nsites="500" evalue="1.0e+000"
        url="http://hocomoco.autosome.ru/motif/ELF5_HUMAN.H11MO.0.A">
      <pos A="0.253999" C="0.222006" G="0.405969" T="0.118026"/>
      <pos A="0.216007" C="0.20201" G="0.491952" T="0.090032"/>
      <pos A="0.467956" C="0.168016" G="0.263997" T="0.10003"/>
      <pos A="0.79989" C="0.0220456" G="0.0740352" T="0.104029"/>
      <pos A="0.144021" C="0.307988" G="0.369976" T="0.178014"/>
      <pos A="0.184013" C="0.365977" G="0.443961" T="0.00604879"/>
      <pos A="0.683913" C="0.257998" G="0.05004" T="0.00804839"/>
      <pos A="4.999e-05" C="4.999e-05" G="0.99985" T="4.999e-05"/>
      <pos A="0.00604879" C="0.00204959" G="0.991852" T="4.999e-05"/>
      <pos A="0.991852" C="4.999e-05" G="0.00604879" T="0.00204959"/>
      <pos A="0.981854" C="0.00604879" G="0.00604879" T="0.00604879"/>
      <pos A="0.15002" C="0.0180464" G="0.827884" T="0.00404919"/>
      <pos A="0.158018" C="0.154019" G="0.124025" T="0.563937"/>
      <pos A="0.257998" C="0.120026" G="0.475955" T="0.146021"/>
      <pos A="0.279994" C="0.220006" G="0.395971" T="0.104029"/>
    </motif>
    <motif db="0" id="EOMES_HUMAN.H11MO.0.D" length="12" nsites="375" evalue="1.0e+000"
        url="http://hocomoco.autosome.ru/motif/EOMES_HUMAN.H11MO.0.D">
      <pos A="0.460707" C="0.106754" G="0.287274" T="0.145265"/>
      <pos A="0.253922" C="0.0509424" G="0.465379" T="0.229757"/>
      <pos A="0.220232" C="0.188876" G="0.447208" T="0.143684"/>
      <pos A="0.834403" C="0.00815623" G="0.0691345" T="0.0883059"/>
      <pos A="0.265737" C="6.66489e-05" G="0.678406" T="0.0557904"/>
      <pos A="0.0209212" C="0.0840257" G="0.884446" T="0.0106067"/>
      <pos A="0.0236052" C="0.002827" G="0.0155339" T="0.958034"/>
      <pos A="6.66489e-05" C="0.00544219" G="0.991833" T="0.00265827"/>
      <pos A="0.363877" C="0.181104" G="0.0268612" T="0.428158"/>
      <pos A="0.0530921" C="0.16875" G="0.343" T="0.435158"/>
      <pos A="0.898488" C="0.0082171" G="0.0321952" T="0.0611"/>
      <pos A="0.656815" C="0.0351965" G="0.262856" T="0.045132"/>
    </motif>
    <motif db="0" id="ERG_HUMAN.H11MO.0.A" length="13" nsites="500" evalue="1.0e+000"
        url="http://hocomoco.autosome.ru/motif/ERG_HUMAN.H11MO.0.A">
      <pos A="0.337982" C="0.15202" G="0.359978" T="0.15002"/>
      <pos A="0.307988" C="0.156019" G="0.457958" T="0.0780344"/>
      <pos A="0.435963" C="0.0520396" G="0.455959" T="0.0560388"/>
      <pos A="0.10203" C="0.559938" G="0.333983" T="0.00404919"/>
      <pos A="0.865877" C="0.116027" G="0.0160468" T="0.00204959"/>
      <pos A="0.00404919" C="0.00404919" G="0.985853" T="0.00604879"/>
      <pos A="0.00604879" C="0.00404919" G="0.989852" T="4.999e-05"/>
      <pos A="0.975855" C="0.010048" G="0.010048" T="0.00404919"/>
      <pos A="0.935863" C="0.00204959" G="0.0220456" T="0.040042"/>
      <pos A="0.204009" C="0.0160468" G="0.777894" T="0.00204959"/>
      <pos A="0.10203" C="0.309988" G="0.174015" T="0.413967"/>
      <pos A="0.224005" C="0.160018" G="0.513947" T="0.10203"/>
      <pos A="0.261998" C="0.134023" G="0.539942" T="0.0640372"/>
    </motif>
    <motif db="0" id="ESR1_HUMAN.H11MO.0.A" length="15" nsites="500" evalue="1.0e+000"
        url="http://hocomoco.autosome.ru/motif/ESR1_HUMAN.H11MO.0.A">
      <pos A="0.637922" C="0.0480404" G="0.259998" T="0.0540392"/>
      <pos A="0.0740352" C="0.00604879" G="0.807888" T="0.112028"/>
      <pos A="0.0460408" C="0.0180464" G="0.907868" T="0.0280444"/>
      <pos A="0.0940312" C="0.0720356" G="0.178014" T="0.655919"/>
      <pos A="0.00204959" C="0.887872" G="0.0480404" T="0.0620376"/>
      <pos A="0.855879" C="0.00604879" G="0.112028" T="0.0260448"/>
      <pos A="0.108028" C="0.441962" G="0.311988" T="0.138022"/>
      <pos A="0.395971" C="0.603929" G="4.999e-05" T="4.999e-05"/>
      <pos A="0.182014" C="0.375975" G="0.285993" T="0.156019"/>
      <pos A="0.104029" C="0.0780344" G="0.0440412" T="0.773895"/>
      <pos A="0.0540392" C="0.0340432" G="0.907868" T="0.00404919"/>
      <pos A="0.617926" C="0.19801" G="0.070036" T="0.114027"/>
      <pos A="0.040042" C="0.883873" G="0.0140472" T="0.0620376"/>
      <pos A="0.090032" C="0.821886" G="0.00804839" T="0.080034"/>
      <pos A="0.0580384" C="0.329984" G="0.0660368" T="0.545941"/>
    </motif>
    <motif db="0" id="ESR2_HUMAN.H11MO.0.A" length="15" nsites="497" evalue="1.0e+000"
        url="http://hocomoco.autosome.ru/motif/ESR2_HUMAN.H11MO.0.A">
      <pos A="0.494921" C="0.0966103" G="0.36215" T="0.0463186"/>
      <pos A="0.114715" C="0.0121203" G="0.790636" T="0.0825287"/>
      <pos A="0.0463186" C="0.026202" G="0.859032" T="0.068447"/>
      <pos A="0.0966103" C="0.116727" G="0.22938" T="0.557282"/>
      <pos A="0.0161436" C="0.798682" G="0.0523537" T="0.13282"/>
      <pos A="0.621656" C="0.0342486" G="0.247485" T="0.0966103"/>
      <pos A="0.092587" C="0.511014" G="0.26559" T="0.130809"/>
      <pos A="5.02917e-05" C="0.667924" G="5.02917e-05" T="0.331975"/>
      <pos A="0.122762" C="0.422501" G="0.267602" T="0.187135"/>
      <pos A="0.0402836" C="0.239439" G="0.0302253" T="0.690052"/>
      <pos A="0.0825287" C="0.026202" G="0.891219" T="5.02917e-05"/>
      <pos A="0.521072" C="0.273637" G="0.086552" T="0.118739"/>
      <pos A="0.0241903" C="0.844951" G="0.0221786" T="0.10868"/>
      <pos A="0.0825287" C="0.846962" G="0.0121203" T="0.0583887"/>
      <pos A="0.0724703" C="0.356115" G="0.0362603" T="0.535154"/>
    </motif>
    <motif db="0" id="ESX1_HUMAN.H11MO.0.D" length="17" nsites="8260" evalue="1.0e+000"
        url="http://hocomoco.autosome.ru/motif/ESX1_HUMAN.H11MO.0.D">
      <pos A="0.234403" C="0.208248" G="0.426596" T="0.130754"/>
      <pos A="0.126857" C="0.395271" G="0.19232" T="0.285553"/>
      <pos A="0.0225823" C="0.050032" G="0.0212367" T="0.906149"/>
      <pos A="0.993554" C="0.00133608" G="0.00336186" T="0.00174846"/>
      <pos A="0.999853" C="3.0266e-06" G="0.000140487" T="3.0266e-06"/>
      <pos A="3.0266e-06" C="3.0266e-06" G="0.00340342" T="0.996591"/>
      <pos A="0.000249017" C="0.00687622" G="0.0030489" T="0.989826"/>
      <pos A="0.582427" C="3.0266e-06" G="0.417567" T="3.0266e-06"/>
      <pos A="0.246805" C="0.221045" G="0.49818" T="0.0339699"/>
      <pos A="0.077646" C="0.530055" G="0.114559" T="0.27774"/>
      <pos A="0.293931" C="0.260317" G="0.215387" T="0.230365"/>
      <pos A="0.380207" C="0.192904" G="0.0759636" T="0.350926"/>
      <pos A="0.440479" C="0.0612148" G="0.0379036" T="0.460402"/>
      <pos A="0.539419" C="0.0346495" G="0.0205775" T="0.405354"/>
      <pos A="0.489906" C="0.0202216" G="0.0155621" T="0.47431"/>
      <pos A="0.282205" C="0.0581422" G="0.0668169" T="0.592836"/>
      <pos A="0.319888" C="0.119924" G="0.155426" T="0.404762"/>
    </motif>
    <motif db="0" id="ETS1_HUMAN.H11MO.0.A" length="13" nsites="500" evalue="1.0e+000"
        url="http://hocomoco.autosome.ru/motif/ETS1_HUMAN.H11MO.0.A">
      <pos A="0.367976" C="0.178014" G="0.341982" T="0.112028"/>
      <pos A="0.259998" C="0.182014" G="0.471956" T="0.0860328"/>
      <pos A="0.479954" C="0.0680364" G="0.423965" T="0.0280444"/>
      <pos A="0.128024" C="0.637922" G="0.228004" T="0.00604879"/>
      <pos A="0.615927" C="0.34998" G="0.0340432" T="4.999e-05"/>
      <pos A="0.00404919" C="4.999e-05" G="0.993851" T="0.00204959"/>
      <pos A="0.0120476" C="0.00604879" G="0.979854" T="0.00204959"/>
      <pos A="0.991852" C="0.00604879" G="4.999e-05" T="0.00204959"/>
      <pos A="0.827884" C="0.010048" G="0.00404919" T="0.158018"/>
      <pos A="0.184013" C="0.010048" G="0.805889" T="4.999e-05"/>
      <pos A="0.0840332" C="0.188012" G="0.0580384" T="0.669916"/>
      <pos A="0.130024" C="0.112028" G="0.633923" T="0.124025"/>
      <pos A="0.138022" C="0.126025" G="0.627924" T="0.108028"/>
    </motif>
    <motif db="0" id="ETS2_HUMAN.H11MO.0.B" length="13" nsites="500" evalue="1.0e+000"
        url="http://hocomoco.autosome.ru/motif/ETS2_HUMAN.H11MO.0.B">
      <pos A="0.230004" C="0.140022" G="0.435963" T="0.194011"/>
      <pos A="0.317986" C="0.146021" G="0.345981" T="0.190012"/>
      <pos A="0.321986" C="0.279994" G="0.29799" T="0.10003"/>
      <pos A="0.473955" C="0.0760348" G="0.365977" T="0.0840332"/>
      <pos A="0.192012" C="0.00804839" G="0.7519" T="0.0480404"/>
      <pos A="0.00404919" C="0.010048" G="0.967856" T="0.0180464"/>
      <pos A="0.981854" C="0.0160468" G="4.999e-05" T="0.00204959"/>
      <pos A="0.953859" C="0.0180464" G="0.0240452" T="0.00404919"/>
      <pos A="0.381974" C="0.0840332" G="0.519946" T="0.0140472"/>
      <pos A="0.391972" C="0.261998" G="0.19801" T="0.14802"/>
      <pos A="0.421966" C="0.0480404" G="0.459958" T="0.070036"/>
      <pos A="0.329984" C="0.0860328" G="0.495951" T="0.0880324"/>
      <pos A="0.495951" C="0.10003" G="0.319986" T="0.0840332"/>
    </motif>
    <motif db="0" id="ETV2_HUMAN.H11MO.0.B" length="16" nsites="229" evalue="1.0e+000"
        url="http://hocomoco.autosome.ru/motif/ETV2_HUMAN.H11MO.0.B">
      <pos A="0.323112" C="0.174705" G="0.353667" T="0.148516"/>
      <pos A="0.301288" C="0.174705" G="0.4366" T="0.0874072"/>
      <pos A="0.580642" C="0.135421" G="0.20526" T="0.0786774"/>
      <pos A="0.528263" C="0.0612178" G="0.384221" T="0.0262986"/>
      <pos A="0.563182" C="0.0393933" G="0.388586" T="0.00883893"/>
      <pos A="0.0262986" C="0.87309" G="0.0917722" T="0.00883893"/>
      <pos A="0.89055" C="0.104867" G="0.000109123" T="0.00447403"/>
      <pos A="0.000109123" C="0.000109123" G="0.999673" T="0.000109123"/>
      <pos A="0.000109123" C="0.00447403" G="0.995308" T="0.000109123"/>
      <pos A="0.986578" C="0.000109123" G="0.0132038" T="0.000109123"/>
      <pos A="0.929834" C="0.000109123" G="0.000109123" T="0.0699476"/>
      <pos A="0.475884" C="0.0175687" G="0.506438" T="0.000109123"/>
      <pos A="0.0568529" C="0.323112" G="0.0568529" T="0.563182"/>
      <pos A="0.349302" C="0.135421" G="0.406045" T="0.109232"/>
      <pos A="0.109232" C="0.262003" G="0.567547" T="0.0612178"/>
      <pos A="0.174705" C="0.288193" G="0.4366" T="0.100502"/>
    </motif>
    <motif db="0" id="ETV4_HUMAN.H11MO.0.B" length="11" nsites="500" evalue="1.0e+000"
        url="http://hocomoco.autosome.ru/motif/ETV4_HUMAN.H11MO.0.B">
      <pos A="0.335983" C="0.234003" G="0.329984" T="0.10003"/>
      <pos A="0.383973" C="0.134023" G="0.319986" T="0.162018"/>
      <pos A="0.136023" C="0.609928" G="0.234003" T="0.020046"/>
      <pos A="0.955859" C="0.010048" G="0.020046" T="0.0140472"/>
      <pos A="0.00604879" C="0.00204959" G="0.975855" T="0.0160468"/>
      <pos A="0.0160468" C="0.0260448" G="0.957858" T="4.999e-05"/>
      <pos A="0.923865" C="0.0160468" G="0.05004" T="0.010048"/>
      <pos A="0.869876" C="0.0140472" G="0.0460408" T="0.070036"/>
      <pos A="0.307988" C="0.0220456" G="0.587932" T="0.0820336"/>
      <pos A="0.138022" C="0.178014" G="0.345981" T="0.337982"/>
      <pos A="0.287992" C="0.132024" G="0.413967" T="0.166017"/>
    </motif>
    <motif db="0" id="ETV5_HUMAN.H11MO.0.C" length="14" nsites="500" evalue="1.0e+000"
        url="http://hocomoco.autosome.ru/motif/ETV5_HUMAN.H11MO.0.C">
      <pos A="0.327984" C="0.180014" G="0.381974" T="0.110028"/>
      <pos A="0.455959" C="0.0880324" G="0.327984" T="0.128024"/>
      <pos A="0.29799" C="0.0980304" G="0.493951" T="0.110028"/>
      <pos A="0.20001" C="0.417966" G="0.345981" T="0.0360428"/>
      <pos A="0.839882" C="0.0360428" G="0.0840332" T="0.040042"/>
      <pos A="0.0160468" C="0.00604879" G="0.961858" T="0.0160468"/>
      <pos A="0.0440412" C="0.0160468" G="0.935863" T="0.00404919"/>
      <pos A="0.793891" C="0.0680364" G="0.10203" T="0.0360428"/>
      <pos A="0.945861" C="0.00604879" G="0.0120476" T="0.0360428"/>
      <pos A="0.371976" C="0.0620376" G="0.54794" T="0.0180464"/>
      <pos A="0.228004" C="0.10003" G="0.232004" T="0.439962"/>
      <pos A="0.218006" C="0.106029" G="0.537942" T="0.138022"/>
      <pos A="0.405969" C="0.120026" G="0.385973" T="0.0880324"/>
      <pos A="0.271996" C="0.216007" G="0.373975" T="0.138022"/>
    </motif>
    <motif db="0" id="FEV_HUMAN.H11MO.0.B" length="10" nsites="498" evalue="1.0e+000"
        url="http://hocomoco.autosome.ru/motif/FEV_HUMAN.H11MO.0.B">
      <pos A="0.224905" C="0.204828" G="0.520026" T="0.0502409"/>
      <pos A="0.255019" C="0.530064" G="0.134561" T="0.0803554"/>
      <pos A="0.281118" C="0.321271" G="0.355401" T="0.0422104"/>
      <pos A="0.317256" C="0.012096" G="0.658552" T="0.012096"/>
      <pos A="0.0321723" C="0.00607308" G="0.947651" T="0.0141036"/>
      <pos A="0.967727" C="0.0221341" G="0.00406545" T="0.00607308"/>
      <pos A="0.672606" C="0.0582714" G="0.251004" T="0.0181189"/>
      <pos A="0.18676" C="0.132554" G="0.602339" T="0.0783477"/>
      <pos A="0.154638" C="0.387523" G="0.0883859" T="0.369454"/>
      <pos A="0.0723248" C="0.230928" G="0.58427" T="0.112477"/>
    </motif>
    <motif db="0" id="FIGLA_HUMAN.H11MO.0.D" length="11" nsites="159" evalue="1.0e+000"
        url="http://hocomoco.autosome.ru/motif/FIGLA_HUMAN.H11MO.0.D">
      <pos A="0.212288" C="0.130578" G="0.281427" T="0.375707"/>
      <pos A="0.35528" C="0.17929" G="0.160434" T="0.304997"/>
      <pos A="0.452703" C="0.339566" G="0.0881521" T="0.119579"/>
      <pos A="0.055154" C="0.891106" G="0.0174419" T="0.0362979"/>
      <pos A="0.968102" C="0.00644249" G="0.0190132" T="0.00644249"/>
      <pos A="0.0190132" C="0.05044" G="0.905248" T="0.0252986"/>
      <pos A="0.000157134" C="0.151006" G="0.817253" T="0.0315839"/>
      <pos A="0.0252986" C="0.000157134" G="0.0127278" T="0.961816"/>
      <pos A="0.0237272" C="0.0174419" G="0.928818" T="0.0300126"/>
      <pos A="0.0787241" C="0.0975801" G="0.36785" T="0.455845"/>
      <pos A="0.237429" C="0.0928661" G="0.143149" T="0.526556"/>
    </motif>
    <motif db="0" id="FLI1_HUMAN.H11MO.0.A" length="18" nsites="497" evalue="1.0e+000"
        url="http://hocomoco.autosome.ru/motif/FLI1_HUMAN.H11MO.0.A">
      <pos A="0.209264" C="0.227369" G="0.440606" T="0.122762"/>
      <pos A="0.315882" C="0.148914" G="0.432559" T="0.102645"/>
      <pos A="0.446641" C="0.086552" G="0.37422" T="0.092587"/>
      <pos A="0.201217" C="0.0543653" G="0.653842" T="0.0905753"/>
      <pos A="0.299789" C="0.0362603" G="0.635737" T="0.0282136"/>
      <pos A="0.422501" C="0.388302" G="0.183112" T="0.00608529"/>
      <pos A="0.915359" C="0.0342486" G="0.0402836" T="0.0101086"/>
      <pos A="0.00407363" C="0.00407363" G="0.981744" T="0.0101086"/>
      <pos A="0.00206196" C="0.0121203" G="0.985767" T="5.02917e-05"/>
      <pos A="0.937487" C="0.0181553" G="0.044307" T="5.02917e-05"/>
      <pos A="0.957604" C="0.00206196" G="0.026202" T="0.014132"/>
      <pos A="0.146902" C="0.0282136" G="0.822822" T="0.00206196"/>
      <pos A="0.134832" C="0.171042" G="0.500956" T="0.19317"/>
      <pos A="0.41043" C="0.124774" G="0.402384" T="0.062412"/>
      <pos A="0.394337" C="0.0764937" G="0.474804" T="0.0543653"/>
      <pos A="0.3018" C="0.12075" G="0.509002" T="0.068447"/>
      <pos A="0.24145" C="0.150925" G="0.529119" T="0.0785053"/>
      <pos A="0.388302" C="0.130809" G="0.364162" T="0.116727"/>
    </motif>
    <motif db="0" id="FLI1_HUMAN.H11MO.1.A" length="13" nsites="500" evalue="1.0e+000"
        url="http://hocomoco.autosome.ru/motif/FLI1_HUMAN.H11MO.1.A">
      <pos A="0.375975" C="0.14802" G="0.34798" T="0.128024"/>
      <pos A="0.325985" C="0.0840332" G="0.49795" T="0.0920316"/>
      <pos A="0.45196" C="0.0180464" G="0.483953" T="0.0460408"/>
      <pos A="0.168016" C="0.54994" G="0.271996" T="0.010048"/>
      <pos A="0.817886" C="0.160018" G="0.0120476" T="0.010048"/>
      <pos A="0.00204959" C="0.00204959" G="0.993851" T="0.00204959"/>
      <pos A="0.010048" C="0.00404919" G="0.983853" T="0.00204959"/>
      <pos A="0.985853" C="0.00604879" G="0.00404919" T="0.00404919"/>
      <pos A="0.963857" C="0.00404919" G="0.00804839" T="0.0240452"/>
      <pos A="0.244001" C="0.00604879" G="0.739902" T="0.010048"/>
      <pos A="0.10203" C="0.295991" G="0.218006" T="0.383973"/>
      <pos A="0.265997" C="0.196011" G="0.427964" T="0.110028"/>
      <pos A="0.246001" C="0.108028" G="0.503949" T="0.142022"/>
    </motif>
    <motif db="0" id="FOXD3_HUMAN.H11MO.0.D" length="15" nsites="465" evalue="1.0e+000"
        url="http://hocomoco.autosome.ru/motif/FOXD3_HUMAN.H11MO.0.D">
      <pos A="0.157009" C="0.17636" G="0.298914" T="0.367717"/>
      <pos A="0.118308" C="0.217211" G="0.266663" T="0.397818"/>
      <pos A="0.135508" C="0.00650398" G="0.0559557" T="0.802032"/>
      <pos A="0.0387551" C="0.0688562" G="0.872984" T="0.0194044"/>
      <pos A="0.092507" C="0.0516556" G="0.036605" T="0.819232"/>
      <pos A="0.036605" C="0.111858" G="0.0495055" T="0.802032"/>
      <pos A="0.0538056" C="5.37519e-05" G="0.0946571" T="0.851484"/>
      <pos A="0.339766" C="0.200011" G="0.225812" T="0.234412"/>
      <pos A="0.0581058" C="0.599925" G="0.0624059" T="0.279564"/>
      <pos A="0.294614" C="0.202161" G="0.0409052" T="0.46232"/>
      <pos A="0.109708" C="0.223662" G="0.0710062" T="0.595625"/>
      <pos A="0.404268" C="0.0473554" G="0.146259" T="0.402118"/>
      <pos A="0.230112" C="0.141959" G="0.427919" T="0.200011"/>
      <pos A="0.101107" C="0.363416" G="0.348366" T="0.18711"/>
      <pos A="0.356966" C="0.292464" G="0.111858" T="0.238712"/>
    </motif>
    <motif db="0" id="FOXO1_HUMAN.H11MO.0.A" length="12" nsites="500" evalue="1.0e+000"
        url="http://hocomoco.autosome.ru/motif/FOXO1_HUMAN.H11MO.0.A">
      <pos A="0.186013" C="0.160018" G="0.259998" T="0.393971"/>
      <pos A="0.0960308" C="0.309988" G="0.255999" T="0.337982"/>
      <pos A="0.060038" C="0.45196" G="0.253999" T="0.234003"/>
      <pos A="0.040042" C="0.477954" G="0.170016" T="0.311988"/>
      <pos A="0.00604879" C="0.0120476" G="0.0140472" T="0.967856"/>
      <pos A="0.0320436" C="0.0340432" G="0.917866" T="0.0160468"/>
      <pos A="0.00404919" C="0.186013" G="0.0160468" T="0.793891"/>
      <pos A="0.010048" C="0.030044" G="0.0620376" T="0.89787"/>
      <pos A="0.0120476" C="0.040042" G="0.222006" T="0.725905"/>
      <pos A="0.403969" C="0.224005" G="0.0520396" T="0.319986"/>
      <pos A="0.00604879" C="0.691912" G="0.0520396" T="0.25"/>
      <pos A="0.226005" C="0.263997" G="0.176015" T="0.333983"/>
    </motif>
    <motif db="0" id="FUBP1_HUMAN.H11MO.0.D" length="12" nsites="102" evalue="1.0e+000"
        url="http://hocomoco.autosome.ru/motif/FUBP1_HUMAN.H11MO.0.D">
      <pos A="0.00262348" C="0.163313" G="0.0311669" T="0.802897"/>
      <pos A="0.000244858" C="0.475969" G="0.0192738" T="0.504512"/>
      <pos A="0.000244858" C="0.000244858" G="0.980236" T="0.0192738"/>
      <pos A="0.000244858" C="0.000244858" G="0.0298455" T="0.969665"/>
      <pos A="0.285679" C="0.179963" G="0.305765" T="0.228592"/>
      <pos A="0.12499" C="0.219078" G="0.104904" T="0.551028"/>
      <pos A="0.0763607" C="0.0753035" G="0.257136" T="0.5912"/>
      <pos A="0.0192738" C="0.0858752" G="0.0858752" T="0.808976"/>
      <pos A="0.0573317" C="0.0858752" G="0.0858752" T="0.770918"/>
      <pos A="0.0668462" C="0.104904" G="0.18102" T="0.64723"/>
      <pos A="0.104904" C="0.122876" G="0.171506" T="0.600714"/>
      <pos A="0.100147" C="0.0895753" G="0.119176" T="0.691102"/>
    </motif>
    <motif db="0" id="GATA1_HUMAN.H11MO.0.A" length="19" nsites="500" evalue="1.0e+000"
        url="http://hocomoco.autosome.ru/motif/GATA1_HUMAN.H11MO.0.A">
      <pos A="0.192012" C="0.403969" G="0.206009" T="0.19801"/>
      <pos A="0.116027" C="0.144021" G="0.190012" T="0.54994"/>
      <pos A="0.0560388" C="0.0780344" G="0.639922" T="0.226005"/>
      <pos A="0.118026" C="0.206009" G="0.389972" T="0.285993"/>
      <pos A="0.194011" C="0.313987" G="0.281994" T="0.210008"/>
      <pos A="0.267996" C="0.246001" G="0.277994" T="0.208008"/>
      <pos A="0.224005" C="0.210008" G="0.367976" T="0.19801"/>
      <pos A="0.261998" C="0.168016" G="0.339982" T="0.230004"/>
      <pos A="0.214007" C="0.224005" G="0.313987" T="0.248"/>
      <pos A="0.331984" C="0.188012" G="0.323985" T="0.156019"/>
      <pos A="0.184013" C="0.387972" G="0.321986" T="0.106029"/>
      <pos A="0.719906" C="0.020046" G="0.00804839" T="0.252"/>
      <pos A="0.00604879" C="4.999e-05" G="0.993851" T="4.999e-05"/>
      <pos A="0.995851" C="4.999e-05" G="4.999e-05" T="0.00404919"/>
      <pos A="0.00204959" C="4.999e-05" G="0.0120476" T="0.985853"/>
      <pos A="0.945861" C="0.00404919" G="0.0140472" T="0.0360428"/>
      <pos A="0.857878" C="0.0160468" G="0.090032" T="0.0360428"/>
      <pos A="0.214007" C="0.154019" G="0.553939" T="0.0780344"/>
      <pos A="0.35198" C="0.188012" G="0.345981" T="0.114027"/>
    </motif>
    <motif db="0" id="GATA2_HUMAN.H11MO.0.A" length="19" nsites="500" evalue="1.0e+000"
        url="http://hocomoco.autosome.ru/motif/GATA2_HUMAN.H11MO.0.A">
      <pos A="0.132024" C="0.45196" G="0.226005" T="0.190012"/>
      <pos A="0.124025" C="0.104029" G="0.158018" T="0.613927"/>
      <pos A="0.080034" C="0.05004" G="0.65192" T="0.218006"/>
      <pos A="0.132024" C="0.222006" G="0.413967" T="0.232004"/>
      <pos A="0.271996" C="0.156019" G="0.289992" T="0.281994"/>
      <pos A="0.303989" C="0.158018" G="0.305989" T="0.232004"/>
      <pos A="0.248" C="0.19801" G="0.367976" T="0.186013"/>
      <pos A="0.269996" C="0.196011" G="0.275995" T="0.257998"/>
      <pos A="0.222006" C="0.224005" G="0.267996" T="0.285993"/>
      <pos A="0.325985" C="0.114027" G="0.343981" T="0.216007"/>
      <pos A="0.192012" C="0.337982" G="0.371976" T="0.0980304"/>
      <pos A="0.773895" C="0.00404919" G="0.00804839" T="0.214007"/>
      <pos A="4.999e-05" C="4.999e-05" G="0.995851" T="0.00404919"/>
      <pos A="0.985853" C="4.999e-05" G="0.00804839" T="0.00604879"/>
      <pos A="0.00604879" C="0.00204959" G="0.0160468" T="0.975855"/>
      <pos A="0.965857" C="0.00604879" G="4.999e-05" T="0.0280444"/>
      <pos A="0.843881" C="0.010048" G="0.114027" T="0.0320436"/>
      <pos A="0.140022" C="0.168016" G="0.627924" T="0.0640372"/>
      <pos A="0.343981" C="0.192012" G="0.389972" T="0.0740352"/>
    </motif>
    <motif db="0" id="GATA5_HUMAN.H11MO.0.D" length="17" nsites="13" evalue="1.0e+000"
        url="http://hocomoco.autosome.ru/motif/GATA5_HUMAN.H11MO.0.D">
      <pos A="0.309884" C="0.0789023" G="0.0874572" T="0.523756"/>
      <pos A="0.395433" C="0.292774" G="0.23289" T="0.0789023"/>
      <pos A="0.703409" C="0.138787" G="0.0789023" T="0.0789023"/>
      <pos A="0.301329" C="0.164451" G="0.318439" T="0.21578"/>
      <pos A="0.523756" C="0.0019084" G="0.164451" T="0.309884"/>
      <pos A="0.0019084" C="0.0019084" G="0.994275" T="0.0019084"/>
      <pos A="0.994275" C="0.0019084" G="0.0019084" T="0.0019084"/>
      <pos A="0.0019084" C="0.0019084" G="0.0019084" T="0.994275"/>
      <pos A="0.686299" C="0.0019084" G="0.0019084" T="0.309884"/>
      <pos A="0.686299" C="0.0019084" G="0.147341" T="0.164451"/>
      <pos A="0.0789023" C="0.455317" G="0.224335" T="0.241445"/>
      <pos A="0.155896" C="0.21578" G="0.155896" T="0.472427"/>
      <pos A="0.155896" C="0.292774" G="0.147341" T="0.403988"/>
      <pos A="0.438207" C="0.0789023" G="0.309884" T="0.173006"/>
      <pos A="0.386878" C="0.0019084" G="0.532311" T="0.0789023"/>
      <pos A="0.395433" C="0.309884" G="0.0789023" T="0.21578"/>
      <pos A="0.194393" C="0.117399" G="0.271387" T="0.41682"/>
    </motif>
    <motif db="0" id="GBX1_HUMAN.H11MO.0.D" length="17" nsites="36146" evalue="1.0e+000"
        url="http://hocomoco.autosome.ru/motif/GBX1_HUMAN.H11MO.0.D">
      <pos A="0.122467" C="0.375824" G="0.204962" T="0.296747"/>
      <pos A="0.0402149" C="0.109134" G="0.0367559" T="0.813895"/>
      <pos A="0.988303" C="0.00353191" G="0.005693" T="0.00247179"/>
      <pos A="0.999985" C="4.93664e-06" G="4.93664e-06" T="4.93664e-06"/>
      <pos A="6.91638e-07" C="6.91638e-07" G="0.000337085" T="0.999662"/>
      <pos A="6.91638e-07" C="0.004975" G="0.00689789" T="0.988126"/>
      <pos A="0.645272" C="6.91638e-07" G="0.354037" T="0.000690459"/>
      <pos A="0.262616" C="0.213872" G="0.477162" T="0.0463507"/>
      <pos A="0.115294" C="0.37943" G="0.17146" T="0.333816"/>
      <pos A="0.197627" C="0.304251" G="0.19359" T="0.304533"/>
      <pos A="0.33689" C="0.248655" G="0.114931" T="0.299524"/>
      <pos A="0.422584" C="0.157835" G="0.0648259" T="0.354755"/>
      <pos A="0.458992" C="0.068851" G="0.02839" T="0.443767"/>
      <pos A="0.517704" C="0.0280407" G="0.0192322" T="0.435023"/>
      <pos A="0.447365" C="0.0300007" G="0.0314164" T="0.491218"/>
      <pos A="0.318113" C="0.0666613" G="0.0915078" T="0.523718"/>
      <pos A="0.295852" C="0.130395" G="0.190333" T="0.383419"/>
    </motif>
    <motif db="0" id="GBX2_HUMAN.H11MO.0.D" length="17" nsites="11244" evalue="1.0e+000"
        url="http://hocomoco.autosome.ru/motif/GBX2_HUMAN.H11MO.0.D">
      <pos A="0.144672" C="0.392904" G="0.201317" T="0.261108"/>
      <pos A="0.0409244" C="0.155165" G="0.0329592" T="0.770951"/>
      <pos A="0.948327" C="0.0216261" G="0.017748" T="0.0122988"/>
      <pos A="0.967766" C="0.0160646" G="0.00734775" T="0.00882124"/>
      <pos A="0.00522527" C="0.00894802" G="0.00451248" T="0.981314"/>
      <pos A="2.22339e-06" C="0.0257729" G="0.0105434" T="0.963681"/>
      <pos A="0.639499" C="0.0164209" G="0.343507" T="0.000573189"/>
      <pos A="0.148393" C="0.311081" G="0.449889" T="0.0906374"/>
      <pos A="0.0827227" C="0.414888" G="0.128693" T="0.373697"/>
      <pos A="0.169708" C="0.386913" G="0.231125" T="0.212253"/>
      <pos A="0.280326" C="0.286803" G="0.104299" T="0.328572"/>
      <pos A="0.326889" C="0.198063" G="0.0797787" T="0.39527"/>
      <pos A="0.376846" C="0.125465" G="0.0460491" T="0.451639"/>
      <pos A="0.550413" C="0.0748984" G="0.0412791" T="0.33341"/>
      <pos A="0.510337" C="0.0451749" G="0.0321337" T="0.412354"/>
      <pos A="0.304193" C="0.0633025" G="0.0555999" T="0.576905"/>
      <pos A="0.288286" C="0.101907" G="0.15458" T="0.455227"/>
    </motif>
    <motif db="0" id="GSC2_HUMAN.H11MO.0.D" length="11" nsites="610" evalue="1.0e+000"
        url="http://hocomoco.autosome.ru/motif/GSC2_HUMAN.H11MO.0.D">
      <pos A="0.42661" C="0.0627356" G="0.415137" T="0.0955171"/>
      <pos A="0.118054" C="0.0574086" G="0.463899" T="0.360638"/>
      <pos A="0.243444" C="0.469636" G="0.190993" T="0.0959269"/>
      <pos A="0.0246271" C="0.100025" G="0.868751" T="0.00659728"/>
      <pos A="0.0377397" C="0.00659728" G="0.952344" T="0.00331913"/>
      <pos A="0.581913" C="4.09769e-05" G="0.418005" T="4.09769e-05"/>
      <pos A="0.0328225" C="0.0639649" G="0.00168005" T="0.901533"/>
      <pos A="0.0311834" C="0.0246271" G="0.296714" T="0.647476"/>
      <pos A="0.576996" C="0.021349" G="0.35572" T="0.0459351"/>
      <pos A="0.199598" C="0.0569989" G="0.650344" T="0.0930585"/>
      <pos A="0.142231" C="0.237297" G="0.358589" T="0.261883"/>
    </motif>
    <motif db="0" id="GSX1_HUMAN.H11MO.0.D" length="15" nsites="276" evalue="1.0e+000"
        url="http://hocomoco.autosome.ru/motif/GSX1_HUMAN.H11MO.0.D">
      <pos A="0.0969757" C="0.0969757" G="0.0680007" T="0.738048"/>
      <pos A="0.719033" C="0.0996921" G="0.106936" T="0.074339"/>
      <pos A="0.9454" C="0.0073343" G="0.0254437" T="0.0218218"/>
      <pos A="0.0372148" C="0.0191054" G="0.00461789" T="0.939062"/>
      <pos A="0.0435531" C="0.0073343" G="0.206537" T="0.742575"/>
      <pos A="0.681003" C="0.0109562" G="0.278975" T="0.0290656"/>
      <pos A="0.177562" C="0.166697" G="0.528884" T="0.126856"/>
      <pos A="0.235512" C="0.202916" G="0.239134" T="0.322438"/>
      <pos A="0.282597" C="0.0906375" G="0.242756" T="0.384009"/>
      <pos A="0.300706" C="0.0906375" G="0.202916" T="0.405741"/>
      <pos A="0.19205" C="0.0761499" G="0.177562" T="0.554238"/>
      <pos A="0.168508" C="0.0888265" G="0.139533" T="0.603133"/>
      <pos A="0.513491" C="0.0933539" G="0.194766" T="0.198388"/>
      <pos A="0.63573" C="0.0924484" G="0.146777" T="0.125045"/>
      <pos A="0.142249" C="0.0842992" G="0.178468" T="0.594984"/>
    </motif>
    <motif db="0" id="GSX2_HUMAN.H11MO.0.D" length="16" nsites="6133" evalue="1.0e+000"
        url="http://hocomoco.autosome.ru/motif/GSX2_HUMAN.H11MO.0.D">
      <pos A="0.153108" C="0.32056" G="0.156369" T="0.369964"/>
      <pos A="0.066243" C="0.0577644" G="0.0207521" T="0.85524"/>
      <pos A="0.882347" C="0.0281301" G="0.0480222" T="0.0415002"/>
      <pos A="0.990898" C="0.00183839" G="0.00509938" T="0.00216448"/>
      <pos A="0.0257659" C="0.0534844" G="0.0192439" T="0.901506"/>
      <pos A="0.129629" C="0.0494081" G="0.248818" T="0.572145"/>
      <pos A="0.568232" C="0.0578867" G="0.300831" T="0.0730503"/>
      <pos A="0.19974" C="0.25322" G="0.413498" T="0.133542"/>
      <pos A="0.292678" C="0.197783" G="0.161423" T="0.348115"/>
      <pos A="0.312244" C="0.126694" G="0.15376" T="0.407302"/>
      <pos A="0.308168" C="0.0986491" G="0.0988122" T="0.494371"/>
      <pos A="0.189468" C="0.118541" G="0.0887031" T="0.603288"/>
      <pos A="0.154127" C="0.0569492" G="0.0641234" T="0.724801"/>
      <pos A="0.734013" C="0.048063" G="0.107576" T="0.110348"/>
      <pos A="0.845294" C="0.0337961" G="0.0549926" T="0.0659169"/>
      <pos A="0.115525" C="0.118297" G="0.101992" T="0.664187"/>
    </motif>
    <motif db="0" id="HESX1_HUMAN.H11MO.0.D" length="16" nsites="8" evalue="1.0e+000"
        url="http://hocomoco.autosome.ru/motif/HESX1_HUMAN.H11MO.0.D">
      <pos A="0.436949" C="0.19709" G="0.182981" T="0.182981"/>
      <pos A="0.00308642" C="0.257055" G="0.35582" T="0.384039"/>
      <pos A="0.00308642" C="0.511023" G="0.482804" T="0.00308642"/>
      <pos A="0.130071" C="0.511023" G="0.00308642" T="0.35582"/>
      <pos A="0.00308642" C="0.00308642" G="0.990741" T="0.00308642"/>
      <pos A="0.14418" C="0.00308642" G="0.722663" T="0.130071"/>
      <pos A="0.130071" C="0.863757" G="0.00308642" T="0.00308642"/>
      <pos A="0.482804" C="0.130071" G="0.00308642" T="0.384039"/>
      <pos A="0.398148" C="0.595679" G="0.00308642" T="0.00308642"/>
      <pos A="0.271164" C="0.130071" G="0.468695" T="0.130071"/>
      <pos A="0.00308642" C="0.115961" G="0.00308642" T="0.877866"/>
      <pos A="0.384039" C="0.00308642" G="0.468695" T="0.14418"/>
      <pos A="0.369929" C="0.115961" G="0.511023" T="0.00308642"/>
      <pos A="0.271164" C="0.468695" G="0.130071" T="0.130071"/>
      <pos A="0.369929" C="0.384039" G="0.115961" T="0.130071"/>
      <pos A="0.0348325" C="0.161817" G="0.147707" T="0.655644"/>
    </motif>
    <motif db="0" id="HEY2_HUMAN.H11MO.0.D" length="17" nsites="8" evalue="1.0e+000"
        url="http://hocomoco.autosome.ru/motif/HEY2_HUMAN.H11MO.0.D">
      <pos A="0.00308642" C="0.00308642" G="0.871025" T="0.122802"/>
      <pos A="0.00308642" C="0.242518" G="0.496914" T="0.257482"/>
      <pos A="0.00308642" C="0.257482" G="0.377198" T="0.362233"/>
      <pos A="0.00308642" C="0.257482" G="0.616629" T="0.122802"/>
      <pos A="0.137767" C="0.00308642" G="0.856061" T="0.00308642"/>
      <pos A="0.00308642" C="0.856061" G="0.00308642" T="0.137767"/>
      <pos A="0.496914" C="0.00308642" G="0.122802" T="0.377198"/>
      <pos A="0.00308642" C="0.871025" G="0.122802" T="0.00308642"/>
      <pos A="0.00308642" C="0.122802" G="0.871025" T="0.00308642"/>
      <pos A="0.00308642" C="0.122802" G="0.00308642" T="0.871025"/>
      <pos A="0.00308642" C="0.00308642" G="0.990741" T="0.00308642"/>
      <pos A="0.122802" C="0.242518" G="0.631594" T="0.00308642"/>
      <pos A="0.122802" C="0.736345" G="0.137767" T="0.00308642"/>
      <pos A="0.362233" C="0.257482" G="0.122802" T="0.257482"/>
      <pos A="0.00308642" C="0.257482" G="0.122802" T="0.616629"/>
      <pos A="0.00308642" C="0.257482" G="0.362233" T="0.377198"/>
      <pos A="0.365975" C="0.261223" G="0.246259" T="0.126543"/>
    </motif>
    <motif db="0" id="HIC2_HUMAN.H11MO.0.D" length="11" nsites="134" evalue="1.0e+000"
        url="http://hocomoco.autosome.ru/motif/HIC2_HUMAN.H11MO.0.D">
      <pos A="0.343214" C="0.343214" G="0.097129" T="0.216443"/>
      <pos A="0.205257" C="0.473714" G="0.0934004" T="0.227629"/>
      <pos A="0.503542" C="0.0113721" G="0.481171" T="0.00391499"/>
      <pos A="0.000186428" C="0.000186428" G="0.000186428" T="0.999441"/>
      <pos A="0.000186428" C="0.000186428" G="0.999441" T="0.000186428"/>
      <pos A="0.000186428" C="0.999441" G="0.000186428" T="0.000186428"/>
      <pos A="0.000186428" C="0.999441" G="0.000186428" T="0.000186428"/>
      <pos A="0.783184" C="0.216443" G="0.000186428" T="0.000186428"/>
      <pos A="0.050522" C="0.110179" G="0.83352" T="0.00577927"/>
      <pos A="0.194072" C="0.305928" G="0.335757" T="0.164243"/>
      <pos A="0.246271" C="0.283557" G="0.2239" T="0.246271"/>
    </motif>
    <motif db="0" id="HME1_HUMAN.H11MO.0.D" length="17" nsites="816" evalue="1.0e+000"
        url="http://hocomoco.autosome.ru/motif/HME1_HUMAN.H11MO.0.D">
      <pos A="0.304221" C="0.247856" G="0.328728" T="0.119195"/>
      <pos A="0.0980578" C="0.558786" G="0.101734" T="0.241423"/>
      <pos A="0.00156231" C="0.0285198" G="0.00278765" T="0.96713"/>
      <pos A="0.990105" C="0.00248131" G="0.00738267" T="3.06335e-05"/>
      <pos A="0.997457" C="0.00125597" G="0.00125597" T="3.06335e-05"/>
      <pos A="3.06335e-05" C="3.06335e-05" G="3.06335e-05" T="0.999908"/>
      <pos A="3.06335e-05" C="0.0135094" G="0.0184107" T="0.968049"/>
      <pos A="0.55511" C="3.06335e-05" G="0.444829" T="3.06335e-05"/>
      <pos A="0.12379" C="0.414196" G="0.392139" T="0.069875"/>
      <pos A="0.0943818" C="0.463209" G="0.144621" T="0.297788"/>
      <pos A="0.225493" C="0.422773" G="0.131142" T="0.220592"/>
      <pos A="0.512223" C="0.242648" G="0.0711004" T="0.174029"/>
      <pos A="0.48404" C="0.10541" G="0.0343402" T="0.37621"/>
      <pos A="0.315862" C="0.0536393" G="0.0119777" T="0.618521"/>
      <pos A="0.465966" C="0.0518012" G="0.0101397" T="0.472093"/>
      <pos A="0.544388" C="0.0174917" G="0.0567026" T="0.381418"/>
      <pos A="0.34282" C="0.0953008" G="0.132061" T="0.429819"/>
    </motif>
    <motif db="0" id="HME2_HUMAN.H11MO.0.D" length="11" nsites="9518" evalue="1.0e+000"
        url="http://hocomoco.autosome.ru/motif/HME2_HUMAN.H11MO.0.D">
      <pos A="0.244325" C="0.209856" G="0.327616" T="0.218203"/>
      <pos A="0.222948" C="0.212323" G="0.360715" T="0.204014"/>
      <pos A="0.149905" C="0.152816" G="0.187179" T="0.5101"/>
      <pos A="0.52314" C="0.0291164" G="0.304896" T="0.142848"/>
      <pos A="0.626911" C="0.056187" G="0.316789" T="0.000113385"/>
      <pos A="0.000129208" C="0.000129208" G="0.0238613" T="0.97588"/>
      <pos A="0.000113385" C="0.000113385" G="0.306856" T="0.692917"/>
      <pos A="0.590944" C="0.0533394" G="0.214088" T="0.141628"/>
      <pos A="0.261311" C="0.141312" G="0.469406" T="0.127972"/>
      <pos A="0.161324" C="0.286372" G="0.320998" T="0.231306"/>
      <pos A="0.177369" C="0.218461" G="0.383176" T="0.220994"/>
    </motif>
    <motif db="0" id="HTF4_HUMAN.H11MO.0.A" length="10" nsites="500" evalue="1.0e+000"
        url="http://hocomoco.autosome.ru/motif/HTF4_HUMAN.H11MO.0.A">
      <pos A="0.295991" C="0.120026" G="0.261998" T="0.321986"/>
      <pos A="0.142022" C="0.339982" G="0.493951" T="0.0240452"/>
      <pos A="0.0220456" C="0.94786" G="0.0220456" T="0.00804839"/>
      <pos A="0.843881" C="0.0140472" G="0.00604879" T="0.136023"/>
      <pos A="0.0140472" C="0.120026" G="0.837882" T="0.0280444"/>
      <pos A="0.0560388" C="0.609928" G="0.317986" T="0.0160468"/>
      <pos A="0.0180464" C="4.999e-05" G="0.010048" T="0.971856"/>
      <pos A="0.00404919" C="0.00804839" G="0.939862" T="0.0480404"/>
      <pos A="0.0980304" C="0.0320436" G="0.317986" T="0.55194"/>
      <pos A="0.0180464" C="0.160018" G="0.673915" T="0.14802"/>
    </motif>
    <motif db="0" id="HXA7_HUMAN.H11MO.0.D" length="15" nsites="19" evalue="1.0e+000"
        url="http://hocomoco.autosome.ru/motif/HXA7_HUMAN.H11MO.0.D">
      <pos A="0.356791" C="0.245611" G="0.304127" T="0.0934709"/>
      <pos A="0.522097" C="0.264629" G="0.0539729" T="0.159301"/>
      <pos A="0.211965" C="0.0539729" G="0.0013089" T="0.732753"/>
      <pos A="0.153449" C="0.685941" G="0.0539729" T="0.106637"/>
      <pos A="0.416769" C="0.159301" G="0.264629" T="0.159301"/>
      <pos A="0.732753" C="0.159301" G="0.0013089" T="0.106637"/>
      <pos A="0.159301" C="0.153449" G="0.159301" T="0.527949"/>
      <pos A="0.522097" C="0.317293" G="0.0013089" T="0.159301"/>
      <pos A="0.0013089" C="0.0539729" G="0.838081" T="0.106637"/>
      <pos A="0.791269" C="0.100785" G="0.106637" T="0.0013089"/>
      <pos A="0.0013089" C="0.106637" G="0.211965" T="0.680089"/>
      <pos A="0.0539729" C="0.0013089" G="0.0539729" T="0.890745"/>
      <pos A="0.211965" C="0.153449" G="0.633277" T="0.0013089"/>
      <pos A="0.211965" C="0.153449" G="0.527949" T="0.106637"/>
      <pos A="0.383123" C="0.277795" G="0.172467" T="0.166615"/>
    </motif>
    <motif db="0" id="HXB3_HUMAN.H11MO.0.D" length="14" nsites="3403" evalue="1.0e+000"
        url="http://hocomoco.autosome.ru/motif/HXB3_HUMAN.H11MO.0.D">
      <pos A="0.118061" C="0.341387" G="0.110128" T="0.430424"/>
      <pos A="0.0598058" C="0.0562796" G="0.0459948" T="0.83792"/>
      <pos A="0.883687" C="0.038869" G="0.0415136" T="0.0359305"/>
      <pos A="0.998949" C="0.000154271" G="0.000741971" T="0.000154271"/>
      <pos A="7.34624e-06" C="0.00588434" G="0.00559049" T="0.988518"/>
      <pos A="0.00529664" C="0.0308616" G="0.277695" T="0.686146"/>
      <pos A="0.687322" C="0.0141121" G="0.268292" T="0.0302739"/>
      <pos A="0.0996224" C="0.376429" G="0.417862" T="0.106087"/>
      <pos A="0.155748" C="0.281222" G="0.114609" T="0.448422"/>
      <pos A="0.205996" C="0.157511" G="0.149871" T="0.486622"/>
      <pos A="0.244123" C="0.131285" G="0.079861" T="0.544731"/>
      <pos A="0.211873" C="0.0963901" G="0.0628912" T="0.628846"/>
      <pos A="0.221203" C="0.0927904" G="0.0810364" T="0.60497"/>
      <pos A="0.438211" C="0.153764" G="0.128199" T="0.279826"/>
    </motif>
    <motif db="0" id="HXC10_HUMAN.H11MO.0.D" length="19" nsites="8980" evalue="1.0e+000"
        url="http://hocomoco.autosome.ru/motif/HXC10_HUMAN.H11MO.0.D">
      <pos A="0.234693" C="0.162725" G="0.18171" T="0.420872"/>
      <pos A="0.310597" C="0.114299" G="0.119065" T="0.456039"/>
      <pos A="0.42012" C="0.0660397" G="0.0691729" T="0.444668"/>
      <pos A="0.39671" C="0.0458541" G="0.0488348" T="0.508602"/>
      <pos A="0.42914" C="0.0408564" G="0.0917172" T="0.438286"/>
      <pos A="0.471936" C="0.0571737" G="0.16006" T="0.310831"/>
      <pos A="0.410822" C="0.163883" G="0.195754" T="0.229541"/>
      <pos A="0.295694" C="0.187922" G="0.216997" T="0.299386"/>
      <pos A="0.253352" C="0.193965" G="0.216088" T="0.336594"/>
      <pos A="0.247208" C="0.139666" G="0.201695" T="0.41143"/>
      <pos A="0.0931916" C="0.102039" G="0.124499" T="0.68027"/>
      <pos A="0.0225628" C="0.0133644" G="0.0946819" T="0.869391"/>
      <pos A="0.000594755" C="0.0131897" G="0.00844149" T="0.977774"/>
      <pos A="0.370085" C="0.0164393" G="0.0142794" T="0.599196"/>
      <pos A="0.987531" C="0.00460824" G="0.00778436" T="7.62601e-05"/>
      <pos A="0.0400997" C="0.17204" G="0.0546661" T="0.733195"/>
      <pos A="0.115705" C="0.0918097" G="0.393457" T="0.399029"/>
      <pos A="0.471773" C="0.0897992" G="0.317194" T="0.121235"/>
      <pos A="0.167595" C="0.426743" G="0.202757" T="0.202905"/>
    </motif>
    <motif db="0" id="HXD11_HUMAN.H11MO.0.D" length="11" nsites="124" evalue="1.0e+000"
        url="http://hocomoco.autosome.ru/motif/HXD11_HUMAN.H11MO.0.D">
      <pos A="0.328566" C="0.135173" G="0.191579" T="0.344682"/>
      <pos A="0.262087" C="0.117043" G="0.100927" T="0.519944"/>
      <pos A="0.0324335" C="0.0243755" G="0.104956" T="0.838235"/>
      <pos A="0.00020145" C="0.0163175" G="0.0968977" T="0.886583"/>
      <pos A="0.241942" C="0.00020145" G="0.00020145" T="0.757655"/>
      <pos A="0.830177" C="0.00020145" G="0.145246" T="0.0243755"/>
      <pos A="0.00825947" C="0.282232" G="0.00020145" T="0.709307"/>
      <pos A="0.02639" C="0.02639" G="0.469581" T="0.477639"/>
      <pos A="0.455479" C="0.100927" G="0.278203" T="0.165391"/>
      <pos A="0.239927" C="0.368856" G="0.167405" T="0.223811"/>
      <pos A="0.260073" C="0.22784" G="0.171434" T="0.340653"/>
    </motif>
    <motif db="0" id="HXD12_HUMAN.H11MO.0.D" length="11" nsites="6722" evalue="1.0e+000"
        url="http://hocomoco.autosome.ru/motif/HXD12_HUMAN.H11MO.0.D">
      <pos A="0.352599" C="0.17134" G="0.229517" T="0.246544"/>
      <pos A="0.351686" C="0.135186" G="0.234333" T="0.278795"/>
      <pos A="0.174724" C="0.0474479" G="0.175837" T="0.601992"/>
      <pos A="0.0186349" C="0.00987823" G="0.103778" T="0.867708"/>
      <pos A="3.71908e-06" C="3.71908e-06" G="0.0445378" T="0.955455"/>
      <pos A="3.71908e-06" C="9.74401e-05" G="0.0405874" T="0.959311"/>
      <pos A="0.999989" C="3.71908e-06" G="3.71908e-06" T="3.71908e-06"/>
      <pos A="0.240732" C="0.267058" G="0.132499" T="0.359711"/>
      <pos A="0.141805" C="0.159867" G="0.331437" T="0.36689"/>
      <pos A="0.406249" C="0.135373" G="0.279466" T="0.178913"/>
      <pos A="0.195349" C="0.345751" G="0.245317" T="0.213584"/>
    </motif>
    <motif db="0" id="HXD4_HUMAN.H11MO.0.D" length="8" nsites="8" evalue="1.0e+000"
        url="http://hocomoco.autosome.ru/motif/HXD4_HUMAN.H11MO.0.D">
      <pos A="0.0335278" C="0.0335278" G="0.277059" T="0.655885"/>
      <pos A="0.00308642" C="0.00308642" G="0.00308642" T="0.990741"/>
      <pos A="0.74721" C="0.124852" G="0.124852" T="0.00308642"/>
      <pos A="0.868975" C="0.00308642" G="0.124852" T="0.00308642"/>
      <pos A="0.00308642" C="0.00308642" G="0.00308642" T="0.990741"/>
      <pos A="0.00308642" C="0.00308642" G="0.00308642" T="0.990741"/>
      <pos A="0.124852" C="0.124852" G="0.503678" T="0.246618"/>
      <pos A="0.412354" C="0.0335278" G="0.155293" T="0.398825"/>
    </motif>
    <motif db="0" id="ID4_HUMAN.H11MO.0.D" length="11" nsites="210" evalue="1.0e+000"
        url="http://hocomoco.autosome.ru/motif/ID4_HUMAN.H11MO.0.D">
      <pos A="0.223822" C="0.161947" G="0.371371" T="0.242861"/>
      <pos A="0.320205" C="0.210733" G="0.305926" T="0.163137"/>
      <pos A="0.0703237" C="0.812827" G="0.0465255" T="0.0703237"/>
      <pos A="0.898501" C="0.00844836" G="0.0465255" T="0.0465255"/>
      <pos A="0.0429557" C="0.0619943" G="0.871133" T="0.0239172"/>
      <pos A="0.0286768" C="0.0810328" G="0.890171" T="0.000118991"/>
      <pos A="0.026297" C="0.0167777" G="0.0691337" T="0.887792"/>
      <pos A="0.0322465" C="0.0179676" G="0.90802" T="0.0417658"/>
      <pos A="0.145288" C="0.368991" G="0.0834127" T="0.402308"/>
      <pos A="0.282128" C="0.267849" G="0.24881" T="0.201214"/>
      <pos A="0.373751" C="0.221442" G="0.259519" T="0.145288"/>
    </motif>
    <motif db="0" id="IRF3_HUMAN.H11MO.0.B" length="20" nsites="500" evalue="1.0e+000"
        url="http://hocomoco.autosome.ru/motif/IRF3_HUMAN.H11MO.0.B">
      <pos A="0.29999" C="0.0780344" G="0.513947" T="0.108028"/>
      <pos A="0.603929" C="0.0440412" G="0.29999" T="0.0520396"/>
      <pos A="0.677914" C="0.0660368" G="0.214007" T="0.0420416"/>
      <pos A="0.719906" C="0.0740352" G="0.110028" T="0.0960308"/>
      <pos A="0.305989" C="0.108028" G="0.455959" T="0.130024"/>
      <pos A="0.224005" C="0.0540392" G="0.557938" T="0.164017"/>
      <pos A="0.20201" C="0.0540392" G="0.731904" T="0.0120476"/>
      <pos A="0.819886" C="0.0180464" G="0.14802" T="0.0140472"/>
      <pos A="0.815887" C="0.0360428" G="0.126025" T="0.0220456"/>
      <pos A="0.89987" C="0.0160468" G="0.030044" T="0.0540392"/>
      <pos A="0.224005" C="0.261998" G="0.445961" T="0.0680364"/>
      <pos A="0.291992" C="0.0880324" G="0.40197" T="0.218006"/>
      <pos A="0.20001" C="0.00604879" G="0.783893" T="0.010048"/>
      <pos A="0.673915" C="0.0240452" G="0.289992" T="0.0120476"/>
      <pos A="0.879874" C="0.0360428" G="0.0720356" T="0.0120476"/>
      <pos A="0.941862" C="0.00404919" G="0.040042" T="0.0140472"/>
      <pos A="0.0960308" C="0.313987" G="0.54794" T="0.0420416"/>
      <pos A="0.265997" C="0.142022" G="0.273995" T="0.317986"/>
      <pos A="0.228004" C="0.122026" G="0.585933" T="0.0640372"/>
      <pos A="0.681914" C="0.070036" G="0.178014" T="0.070036"/>
    </motif>
    <motif db="0" id="IRX2_HUMAN.H11MO.0.D" length="19" nsites="19306" evalue="1.0e+000"
        url="http://hocomoco.autosome.ru/motif/IRX2_HUMAN.H11MO.0.D">
      <pos A="0.409626" C="0.178973" G="0.237918" T="0.173483"/>
      <pos A="0.174687" C="0.429166" G="0.204574" T="0.191573"/>
      <pos A="0.42229" C="0.128186" G="0.222353" T="0.22717"/>
      <pos A="0.151534" C="0.156403" G="0.305009" T="0.387055"/>
      <pos A="0.129986" C="0.0788106" G="0.640757" T="0.150446"/>
      <pos A="0.177652" C="0.100734" G="0.434514" T="0.2871"/>
      <pos A="0.139271" C="0.212615" G="0.361377" T="0.286737"/>
      <pos A="0.285908" C="0.049092" G="0.24763" T="0.417369"/>
      <pos A="0.0808307" C="0.039393" G="0.447658" T="0.432119"/>
      <pos A="0.138869" C="0.0292667" G="0.636691" T="0.195173"/>
      <pos A="0.224619" C="0.0283084" G="0.386485" T="0.360587"/>
      <pos A="0.0672857" C="0.729926" G="0.0462561" T="0.156532"/>
      <pos A="0.493084" C="0.00127032" G="0.45838" T="0.0472661"/>
      <pos A="0.00132212" C="0.00588027" G="0.333393" T="0.659404"/>
      <pos A="0.00119263" C="0.00103724" G="0.996992" T="0.000778251"/>
      <pos A="0.0509308" C="0.0562659" G="0.129714" T="0.763089"/>
      <pos A="0.336605" C="0.0830579" G="0.232026" T="0.348311"/>
      <pos A="0.241065" C="0.215788" G="0.397389" T="0.145758"/>
      <pos A="0.189799" C="0.137432" G="0.414184" T="0.258585"/>
    </motif>
    <motif db="0" id="ISX_HUMAN.H11MO.0.D" length="16" nsites="15142" evalue="1.0e+000"
        url="http://hocomoco.autosome.ru/motif/ISX_HUMAN.H11MO.0.D">
      <pos A="0.0990053" C="0.353834" G="0.123455" T="0.423705"/>
      <pos A="0.00965836" C="0.0437347" G="0.00804522" T="0.938562"/>
      <pos A="0.978997" C="0.00695751" G="0.00708831" T="0.00695751"/>
      <pos A="0.99993" C="2.34502e-05" G="2.34502e-05" T="2.34502e-05"/>
      <pos A="1.65103e-06" C="1.65103e-06" G="1.65103e-06" T="0.999995"/>
      <pos A="8.88476e-05" C="8.88476e-05" G="0.00309113" T="0.996731"/>
      <pos A="0.569838" C="0.000394036" G="0.429549" T="0.000219642"/>
      <pos A="0.235331" C="0.119086" G="0.63126" T="0.0143234"/>
      <pos A="0.276521" C="0.338741" G="0.128507" T="0.256231"/>
      <pos A="0.19731" C="0.167161" G="0.139676" T="0.495853"/>
      <pos A="0.320121" C="0.142979" G="0.0895359" T="0.447364"/>
      <pos A="0.532904" C="0.0954327" G="0.0398261" T="0.331837"/>
      <pos A="0.466517" C="0.0805727" G="0.0683156" T="0.384595"/>
      <pos A="0.448315" C="0.117653" G="0.0615926" T="0.37244"/>
      <pos A="0.36141" C="0.0729656" G="0.123264" T="0.44236"/>
      <pos A="0.30169" C="0.132586" G="0.16998" T="0.395744"/>
    </motif>
    <motif db="0" id="ITF2_HUMAN.H11MO.0.C" length="10" nsites="497" evalue="1.0e+000"
        url="http://hocomoco.autosome.ru/motif/ITF2_HUMAN.H11MO.0.C">
      <pos A="0.307835" C="0.0422953" G="0.382267" T="0.267602"/>
      <pos A="0.126785" C="0.146902" G="0.684017" T="0.0422953"/>
      <pos A="0.0282136" C="0.895242" G="0.0523537" T="0.0241903"/>
      <pos A="0.937487" C="0.00809696" G="0.026202" T="0.0282136"/>
      <pos A="0.0302253" C="0.104657" G="0.824834" T="0.0402836"/>
      <pos A="0.0945987" C="0.589469" G="0.299789" T="0.0161436"/>
      <pos A="0.0905753" C="0.00608529" G="0.00809696" T="0.895242"/>
      <pos A="0.00407363" C="0.014132" G="0.951569" T="0.0302253"/>
      <pos A="0.0845403" C="0.106669" G="0.460722" T="0.348069"/>
      <pos A="0.092587" C="0.273637" G="0.529119" T="0.104657"/>
    </motif>
    <motif db="0" id="KLF12_HUMAN.H11MO.0.C" length="11" nsites="452" evalue="1.0e+000"
        url="http://hocomoco.autosome.ru/motif/KLF12_HUMAN.H11MO.0.C">
      <pos A="0.37829" C="0.3429" G="0.194702" T="0.0841075"/>
      <pos A="0.247788" C="0.0310219" G="0.581785" T="0.139405"/>
      <pos A="0.0642004" C="5.52975e-05" G="0.931265" T="0.0044791"/>
      <pos A="5.52975e-05" C="0.0022672" G="0.99541" T="0.0022672"/>
      <pos A="5.52975e-05" C="5.52975e-05" G="0.999834" T="5.52975e-05"/>
      <pos A="0.0907432" C="0.87818" G="0.0022672" T="0.02881"/>
      <pos A="0.0221743" C="0.0022672" G="0.96002" T="0.0155386"/>
      <pos A="0.0044791" C="0.0089029" G="0.791916" T="0.194702"/>
      <pos A="0.0973789" C="5.52975e-05" G="0.862696" T="0.0398695"/>
      <pos A="0.0133267" C="0.006691" G="0.964444" T="0.0155386"/>
      <pos A="0.130557" C="0.800763" G="0.02881" T="0.0398695"/>
    </motif>
    <motif db="0" id="KLF15_HUMAN.H11MO.0.A" length="19" nsites="479" evalue="1.0e+000"
        url="http://hocomoco.autosome.ru/motif/KLF15_HUMAN.H11MO.0.A">
      <pos A="0.311052" C="0.0355354" G="0.542736" T="0.110676"/>
      <pos A="0.258871" C="0.0125757" G="0.695105" T="0.0334481"/>
      <pos A="5.21812e-05" C="0.00213943" G="0.997756" T="5.21812e-05"/>
      <pos A="0.0167502" C="0.00631392" G="0.974796" T="0.00213943"/>
      <pos A="0.536475" C="0.354884" G="5.21812e-05" T="0.108589"/>
      <pos A="0.0689313" C="0.00631392" G="0.918441" T="0.00631392"/>
      <pos A="0.0125757" C="0.0146629" G="0.885045" T="0.0877166"/>
      <pos A="0.492642" C="0.0313609" G="0.423763" T="0.0522334"/>
      <pos A="0.116938" C="0.00631392" G="0.868347" T="0.00840117"/>
      <pos A="0.313139" C="0.344448" G="0.298528" T="0.0438844"/>
      <pos A="0.344448" C="0.16077" G="0.286005" T="0.208777"/>
      <pos A="0.233824" C="0.0438844" G="0.582394" T="0.139898"/>
      <pos A="0.150334" C="0.0209247" G="0.797381" T="0.0313609"/>
      <pos A="0.185817" C="0.0313609" G="0.770246" T="0.0125757"/>
      <pos A="0.256784" C="0.133636" G="0.576132" T="0.0334481"/>
      <pos A="0.177468" C="0.104415" G="0.665884" T="0.0522334"/>
      <pos A="0.277656" C="0.129461" G="0.446723" T="0.146159"/>
      <pos A="0.0877166" C="0.0939783" G="0.743112" T="0.0751931"/>
      <pos A="0.18373" C="0.0167502" G="0.730589" T="0.0689313"/>
    </motif>
    <motif db="0" id="KLF16_HUMAN.H11MO.0.D" length="19" nsites="650" evalue="1.0e+000"
        url="http://hocomoco.autosome.ru/motif/KLF16_HUMAN.H11MO.0.D">
      <pos A="0.193086" C="0.162321" G="0.449969" T="0.194624"/>
      <pos A="0.0977157" C="0.120789" G="0.529957" T="0.251538"/>
      <pos A="0.0611829" C="0.0334948" G="0.859522" T="0.0458006"/>
      <pos A="0.00811414" C="0.0219582" G="0.949508" T="0.0204199"/>
      <pos A="0.034264" C="0.00811414" G="0.920281" T="0.0373404"/>
      <pos A="0.127711" C="0.484579" G="0.0123443" T="0.375365"/>
      <pos A="0.0458006" C="0.0134979" G="0.891824" T="0.0488771"/>
      <pos A="0.0392632" C="0.0300338" G="0.565336" T="0.365367"/>
      <pos A="0.0665667" C="0.00503769" G="0.872597" T="0.0557991"/>
      <pos A="0.155399" C="0.0492617" G="0.524573" T="0.270766"/>
      <pos A="0.140017" C="0.26769" G="0.358445" T="0.233849"/>
      <pos A="0.18924" C="0.0877173" G="0.592255" T="0.130788"/>
      <pos A="0.0738733" C="0.0323412" G="0.809145" T="0.0846408"/>
      <pos A="0.0615675" C="0.0646439" G="0.78761" T="0.086179"/>
      <pos A="0.0769497" C="0.0692586" G="0.676857" T="0.176934"/>
      <pos A="0.0719505" C="0.108868" G="0.698008" T="0.121174"/>
      <pos A="0.058491" C="0.126173" G="0.710698" T="0.104638"/>
      <pos A="0.0415705" C="0.104638" G="0.713775" T="0.140017"/>
      <pos A="0.1031" C="0.14617" G="0.523035" T="0.227696"/>
    </motif>
    <motif db="0" id="KLF1_HUMAN.H11MO.0.A" length="14" nsites="489" evalue="1.0e+000"
        url="http://hocomoco.autosome.ru/motif/KLF1_HUMAN.H11MO.0.A">
      <pos A="0.33945" C="0.0327643" G="0.386475" T="0.241311"/>
      <pos A="0.00414026" C="0.00209569" G="0.989624" T="0.00414026"/>
      <pos A="0.00209569" C="0.00414026" G="0.987579" T="0.00618483"/>
      <pos A="5.11143e-05" C="5.11143e-05" G="0.997802" T="0.00209569"/>
      <pos A="0.0920568" C="0.527551" G="5.11143e-05" T="0.380341"/>
      <pos A="0.0143631" C="5.11143e-05" G="0.977356" T="0.0082294"/>
      <pos A="0.024586" C="0.010274" G="0.535729" T="0.429411"/>
      <pos A="0.038898" C="0.00414026" G="0.903752" T="0.05321"/>
      <pos A="0.024586" C="0.0225414" G="0.86286" T="0.0900123"/>
      <pos A="0.0613883" C="0.684983" G="0.167706" T="0.0859231"/>
      <pos A="0.167706" C="0.458035" G="0.0941014" T="0.280157"/>
      <pos A="0.143171" C="0.198375" G="0.472347" T="0.186107"/>
      <pos A="0.104324" C="0.202464" G="0.529595" T="0.163617"/>
      <pos A="0.112503" C="0.161572" G="0.623645" T="0.10228"/>
    </motif>
    <motif db="0" id="KLF3_HUMAN.H11MO.0.B" length="19" nsites="498" evalue="1.0e+000"
        url="http://hocomoco.autosome.ru/motif/KLF3_HUMAN.H11MO.0.B">
      <pos A="0.212859" C="0.188767" G="0.471843" T="0.126531"/>
      <pos A="0.226912" C="0.222897" G="0.461805" T="0.0883859"/>
      <pos A="0.259034" C="0.204828" G="0.42366" T="0.112477"/>
      <pos A="0.244981" C="0.18676" G="0.495935" T="0.0723248"/>
      <pos A="0.327294" C="0.246989" G="0.315248" T="0.11047"/>
      <pos A="0.345362" C="0.044218" G="0.359416" T="0.251004"/>
      <pos A="0.0341799" C="5.01907e-05" G="0.96572" T="5.01907e-05"/>
      <pos A="0.00607308" C="5.01907e-05" G="0.991819" T="0.00205782"/>
      <pos A="0.00406545" C="0.00808071" G="0.985796" T="0.00205782"/>
      <pos A="0.0863782" C="0.642491" G="5.01907e-05" T="0.27108"/>
      <pos A="0.00808071" C="0.00607308" G="0.981781" T="0.00406545"/>
      <pos A="0.00406545" C="0.0261494" G="0.724804" T="0.244981"/>
      <pos A="0.184752" C="0.0181189" G="0.754919" T="0.0422104"/>
      <pos A="0.0763401" C="0.0100883" G="0.843254" T="0.0703172"/>
      <pos A="0.0843706" C="0.6184" G="0.148615" T="0.148615"/>
      <pos A="0.182744" C="0.3815" G="0.162668" T="0.273088"/>
      <pos A="0.130546" C="0.204828" G="0.495935" T="0.168691"/>
      <pos A="0.0924011" C="0.242973" G="0.530064" T="0.134561"/>
      <pos A="0.160661" C="0.218882" G="0.481881" T="0.138577"/>
    </motif>
    <motif db="0" id="KLF5_HUMAN.H11MO.0.A" length="14" nsites="500" evalue="1.0e+000"
        url="http://hocomoco.autosome.ru/motif/KLF5_HUMAN.H11MO.0.A">
      <pos A="0.421966" C="0.0340432" G="0.204009" T="0.339982"/>
      <pos A="0.0460408" C="0.00404919" G="0.943861" T="0.00604879"/>
      <pos A="0.00804839" C="0.00804839" G="0.967856" T="0.0160468"/>
      <pos A="0.0240452" C="0.0360428" G="0.929864" T="0.010048"/>
      <pos A="0.178014" C="0.184013" G="0.00804839" T="0.629924"/>
      <pos A="0.0460408" C="0.00204959" G="0.941862" T="0.010048"/>
      <pos A="0.040042" C="0.010048" G="0.543941" T="0.405969"/>
      <pos A="0.0160468" C="4.999e-05" G="0.963857" T="0.020046"/>
      <pos A="0.05004" C="0.030044" G="0.829884" T="0.090032"/>
      <pos A="0.106029" C="0.633923" G="0.110028" T="0.15002"/>
      <pos A="0.248" C="0.182014" G="0.192012" T="0.377974"/>
      <pos A="0.104029" C="0.136023" G="0.605929" T="0.154019"/>
      <pos A="0.154019" C="0.124025" G="0.50195" T="0.220006"/>
      <pos A="0.14802" C="0.210008" G="0.493951" T="0.14802"/>
    </motif>
    <motif db="0" id="KLF6_HUMAN.H11MO.0.A" length="19" nsites="496" evalue="1.0e+000"
        url="http://hocomoco.autosome.ru/motif/KLF6_HUMAN.H11MO.0.A">
      <pos A="0.155261" C="0.185497" G="0.510028" T="0.149214"/>
      <pos A="0.22178" C="0.247984" G="0.479792" T="0.0504435"/>
      <pos A="0.445525" C="0.189528" G="0.280236" T="0.0847107"/>
      <pos A="0.459635" C="0.0181919" G="0.368928" T="0.153245"/>
      <pos A="0.0484277" C="0.00609756" G="0.814402" T="0.131072"/>
      <pos A="0.0242391" C="5.03931e-05" G="0.955503" T="0.0202076"/>
      <pos A="0.0443963" C="0.0524592" G="0.891" T="0.0121447"/>
      <pos A="0.260079" C="0.457619" G="5.03931e-05" T="0.282252"/>
      <pos A="0.116962" C="0.00609756" G="0.854717" T="0.0222233"/>
      <pos A="0.0282705" C="0.0222233" G="0.689428" T="0.260079"/>
      <pos A="0.209686" C="0.0645535" G="0.68338" T="0.0423806"/>
      <pos A="0.0867265" C="0.0302862" G="0.836575" T="0.046412"/>
      <pos A="0.229843" C="0.453588" G="0.20767" T="0.108899"/>
      <pos A="0.294346" C="0.318535" G="0.13712" T="0.25"/>
      <pos A="0.0625378" C="0.157277" G="0.522123" T="0.258063"/>
      <pos A="0.147198" C="0.127041" G="0.608799" T="0.116962"/>
      <pos A="0.161308" C="0.171387" G="0.602751" T="0.0645535"/>
      <pos A="0.34877" C="0.110915" G="0.433431" T="0.106884"/>
      <pos A="0.258063" C="0.233874" G="0.455604" T="0.0524592"/>
    </motif>
    <motif db="0" id="KLF9_HUMAN.H11MO.0.C" length="15" nsites="256" evalue="1.0e+000"
        url="http://hocomoco.autosome.ru/motif/KLF9_HUMAN.H11MO.0.C">
      <pos A="0.0625732" C="0.187524" G="0.636568" T="0.113335"/>
      <pos A="0.257809" C="0.187524" G="0.460855" T="0.093811"/>
      <pos A="0.499902" C="0.136763" G="0.265619" T="0.0977157"/>
      <pos A="0.160191" C="0.0118118" G="0.800566" T="0.0274307"/>
      <pos A="0.0430496" C="0.00400234" G="0.632663" T="0.320285"/>
      <pos A="0.0157165" C="9.76181e-05" G="0.984088" T="9.76181e-05"/>
      <pos A="9.76181e-05" C="0.00400234" G="0.980184" T="0.0157165"/>
      <pos A="9.76181e-05" C="0.00790707" G="0.991898" T="9.76181e-05"/>
      <pos A="0.00790707" C="0.757614" G="0.00400234" T="0.230476"/>
      <pos A="9.76181e-05" C="9.76181e-05" G="0.999707" T="9.76181e-05"/>
      <pos A="0.00400234" C="0.0157165" G="0.261714" T="0.718567"/>
      <pos A="0.00400234" C="0.00400234" G="0.976279" T="0.0157165"/>
      <pos A="0.050859" C="0.117239" G="0.67171" T="0.160191"/>
      <pos A="0.0157165" C="0.843518" G="0.0313354" T="0.10943"/>
      <pos A="0.128954" C="0.523331" G="0.203143" T="0.144572"/>
    </motif>
    <motif db="0" id="LEF1_HUMAN.H11MO.0.A" length="14" nsites="456" evalue="1.0e+000"
        url="http://hocomoco.autosome.ru/motif/LEF1_HUMAN.H11MO.0.A">
      <pos A="0.0767924" C="0.260963" G="0.274118" T="0.388128"/>
      <pos A="0.0329423" C="0.63588" G="0.184225" T="0.146952"/>
      <pos A="0.0175948" C="0.708233" G="0.0132098" T="0.260963"/>
      <pos A="0.122835" C="0.0460973" G="0.0197873" T="0.81128"/>
      <pos A="0.00224731" C="0.138182" G="0.0351348" T="0.824435"/>
      <pos A="0.00224731" C="0.0132098" G="0.0329423" T="0.951601"/>
      <pos A="0.0439048" C="0.4254" G="0.519678" T="0.0110173"/>
      <pos A="0.456095" C="0.138182" G="0.0154023" T="0.39032"/>
      <pos A="0.278503" C="0.166685" G="0.157915" T="0.396898"/>
      <pos A="0.28508" C="0.190802" G="0.201765" T="0.322353"/>
      <pos A="0.0417123" C="0.129412" G="0.149145" T="0.67973"/>
      <pos A="0.0395198" C="0.31139" G="0.383743" T="0.265348"/>
      <pos A="0.116257" C="0.46048" G="0.0899474" T="0.333315"/>
      <pos A="0.313583" C="0.221497" G="0.103102" T="0.361818"/>
    </motif>
    <motif db="0" id="LHX8_HUMAN.H11MO.0.D" length="18" nsites="9043" evalue="1.0e+000"
        url="http://hocomoco.autosome.ru/motif/LHX8_HUMAN.H11MO.0.D">
      <pos A="0.187328" C="0.402188" G="0.179477" T="0.231008"/>
      <pos A="0.307337" C="0.203279" G="0.435943" T="0.0534413"/>
      <pos A="0.0274823" C="0.530628" G="0.0706091" T="0.37128"/>
      <pos A="0.000555672" C="0.000997998" G="0.000445091" T="0.998001"/>
      <pos A="0.594931" C="0.000445091" G="0.404621" T="2.76454e-06"/>
      <pos A="0.999218" C="0.000334509" G="0.000445091" T="2.76454e-06"/>
      <pos A="0.000113346" C="0.000113346" G="2.76454e-06" T="0.999771"/>
      <pos A="0.000113346" C="0.00332021" G="0.00376254" T="0.992804"/>
      <pos A="0.510226" C="0.000113346" G="0.489216" T="0.000445091"/>
[truncated: 324,072 more chars]
