# Supplementary material for: DeepEPI: CNN-transformer-based model for extracting TF interactions through predicting enhancer-promoter interactions
Source: Bioinform Adv. 2025 Sep 17;5(1):vbaf221. doi: 10.1093/bioadv/vbaf221 (PMC12478696; doi:10.1093/bioadv/vbaf221)
Supplement: vbaf221_Supplementary_Data [file vbaf221_supplementary_data.zip › Supplementary_file5/K562/result_enhancer128-k562/tomtom.tsv]

Query_ID	Target_ID	Optimal_offset	p-value	E-value	q-value	Overlap	Query_consensus	Target_consensus	Orientation
M0	ZN418_HUMAN.H11MO.0.C	-22	0.00134686	0.540091	0.360222	17	TGTAGCGCCCACCACTTGTTCCGTTAGCTTACCGCCTCAG	GGAAGAGGCTAAAAGCA	-
M0	Z324A_HUMAN.H11MO.0.C	0	0.00151896	0.609104	0.360222	23	TGTAGCGCCCACCACTTGTTCCGTTAGCTTACCGCCTCAG	TATCAAACCATCCTTTGCTGCCA	+
M0	AIRE_HUMAN.H11MO.0.C	-7	0.00227841	0.913643	0.360222	18	TGTAGCGCCCACCACTTGTTCCGTTAGCTTACCGCCTCAG	TTAACCAATATAACCAAT	-
M0	ZN394_HUMAN.H11MO.0.C	-17	0.00293591	1.1773	0.360222	20	TGTAGCGCCCACCACTTGTTCCGTTAGCTTACCGCCTCAG	ATTCCATTCTATTCCATTCT	-
M0	VEZF1_HUMAN.H11MO.0.C	-6	0.00295354	1.18437	0.360222	22	TGTAGCGCCCACCACTTGTTCCGTTAGCTTACCGCCTCAG	CCCCTCCCCCTCCCCCCTCCCC	-
M0	LYL1_HUMAN.H11MO.0.A	-20	0.00300881	1.20653	0.360222	14	TGTAGCGCCCACCACTTGTTCCGTTAGCTTACCGCCTCAG	CCAGCTGTTTCCTG	+
M0	ZN554_HUMAN.H11MO.0.C	-5	0.00340459	1.36524	0.360222	20	TGTAGCGCCCACCACTTGTTCCGTTAGCTTACCGCCTCAG	AGCACCCCACATGGCTCAGC	-
M0	ZN214_HUMAN.H11MO.0.C	-7	0.00364384	1.46118	0.360222	22	TGTAGCGCCCACCACTTGTTCCGTTAGCTTACCGCCTCAG	TCATCAAAGGCCTCAAAAAGGA	-
M0	MAZ_HUMAN.H11MO.0.A	0	0.00448282	1.79761	0.382013	22	TGTAGCGCCCACCACTTGTTCCGTTAGCTTACCGCCTCAG	CCCCCCCCCCCCCCCCTCCCCC	-
M0	KLF6_HUMAN.H11MO.0.A	-4	0.00483033	1.93696	0.382013	19	TGTAGCGCCCACCACTTGTTCCGTTAGCTTACCGCCTCAG	CCCCCGGCCCCGCCCTTCC	-
M0	NR1D1_HUMAN.H11MO.0.B	-5	0.00648152	2.59909	0.413697	19	TGTAGCGCCCACCACTTGTTCCGTTAGCTTACCGCCTCAG	CCTTCTGACCCACTTCCCT	-
M0	EGR1_HUMAN.H11MO.0.A	-4	0.00649297	2.60368	0.413697	17	TGTAGCGCCCACCACTTGTTCCGTTAGCTTACCGCCTCAG	CCCCCGCCCACGCCCTC	-
M0	TAL1_HUMAN.H11MO.0.A	-21	0.00696942	2.79474	0.413697	19	TGTAGCGCCCACCACTTGTTCCGTTAGCTTACCGCCTCAG	CCTTATCTGCCCCCCCCAG	-
M0	OLIG2_HUMAN.H11MO.0.B	-20	0.00732335	2.93666	0.413697	18	TGTAGCGCCCACCACTTGTTCCGTTAGCTTACCGCCTCAG	CCAGCTGTTTCCCTTCTG	+
M0	NR1H3_HUMAN.H11MO.0.B	-8	0.00928238	3.72223	0.489406	19	TGTAGCGCCCACCACTTGTTCCGTTAGCTTACCGCCTCAG	TGACCTGCAGTGACCTCTG	-
M0	GATA2_HUMAN.H11MO.0.A	-21	0.00996256	3.99499	0.492439	19	TGTAGCGCCCACCACTTGTTCCGTTAGCTTACCGCCTCAG	CCTTATCTCCACCCCCCAG	-
M0	GATA1_HUMAN.H11MO.0.A	-21	0.0106886	4.28613	0.49458	19	TGTAGCGCCCACCACTTGTTCCGTTAGCTTACCGCCTCAG	TCTTATCTGTCCCCGCCAG	-
M0	MXI1_HUMAN.H11MO.0.A	-4	0.0113062	4.53377	0.49458	15	TGTAGCGCCCACCACTTGTTCCGTTAGCTTACCGCCTCAG	CCCGCCGCCACGTGC	-
M0	RXRA_HUMAN.H11MO.0.A	-8	0.0121226	4.86118	0.49458	20	TGTAGCGCCCACCACTTGTTCCGTTAGCTTACCGCCTCAG	CTCTGACCTCTGCCTCCCCC	-
M0	RFX5_HUMAN.H11MO.0.A	-2	0.0129659	5.19932	0.49458	20	TGTAGCGCCCACCACTTGTTCCGTTAGCTTACCGCCTCAG	TCTGCCTAGCAACAGCTGAC	-
M0	ZBT17_HUMAN.H11MO.0.A	-3	0.0131705	5.28136	0.49458	19	TGTAGCGCCCACCACTTGTTCCGTTAGCTTACCGCCTCAG	CTTCCCCTCCCCCACCCTC	-
M0	ZN341_HUMAN.H11MO.0.C	-1	0.0137581	5.51699	0.49458	22	TGTAGCGCCCACCACTTGTTCCGTTAGCTTACCGCCTCAG	GCTCTTCCCTCCCCCCCCCCCC	-
M1	LYL1_HUMAN.H11MO.0.A	-25	0.0012875	0.516288	0.487731	14	GAAGGTAGTAGCTAGAGTCGGGCGCTAAGGAACTGGTAAC	CAGGAAACAGCTGG	-
M1	RFX5_HUMAN.H11MO.0.A	-20	0.00145339	0.58281	0.487731	20	GAAGGTAGTAGCTAGAGTCGGGCGCTAAGGAACTGGTAAC	TCTGCCTAGCAACAGCTGAC	-
M1	ZN341_HUMAN.H11MO.0.C	-14	0.00204204	0.818859	0.487731	22	GAAGGTAGTAGCTAGAGTCGGGCGCTAAGGAACTGGTAAC	GGGGGGGGGGGGAGGGAAGAGC	+
M1	ZN394_HUMAN.H11MO.0.C	-13	0.00314188	1.2599	0.487731	20	GAAGGTAGTAGCTAGAGTCGGGCGCTAAGGAACTGGTAAC	AGAATGGAATAGAATGGAAT	+
M1	RXRA_HUMAN.H11MO.0.A	-15	0.00359986	1.44355	0.487731	20	GAAGGTAGTAGCTAGAGTCGGGCGCTAAGGAACTGGTAAC	GGGGGAGGCAGAGGTCAGAG	+
M1	ZN563_HUMAN.H11MO.0.C	-13	0.00366258	1.4687	0.487731	21	GAAGGTAGTAGCTAGAGTCGGGCGCTAAGGAACTGGTAAC	GCAGCTGCCAGTGAGGATCCC	-
M9	GATA1_HUMAN.H11MO.0.A	7	0.000404915	0.162371	0.209028	12	TGATCGCTCCAGGCCATTGCTTCTACACAATTTGGTCCCC	TCTTATCTGTCCCCGCCAG	-
M9	GATA2_HUMAN.H11MO.0.A	7	0.000614215	0.2463	0.209028	12	TGATCGCTCCAGGCCATTGCTTCTACACAATTTGGTCCCC	CCTTATCTCCACCCCCCAG	-
M9	TAL1_HUMAN.H11MO.0.A	7	0.00078484	0.314721	0.209028	12	TGATCGCTCCAGGCCATTGCTTCTACACAATTTGGTCCCC	CCTTATCTGCCCCCCCCAG	-
M9	ZN394_HUMAN.H11MO.0.C	0	0.00133656	0.535959	0.223262	20	TGATCGCTCCAGGCCATTGCTTCTACACAATTTGGTCCCC	ATTCCATTCTATTCCATTCT	-
M9	ZN563_HUMAN.H11MO.0.C	1	0.00159989	0.641555	0.223262	20	TGATCGCTCCAGGCCATTGCTTCTACACAATTTGGTCCCC	GGGATCCTCACTGGCAGCTGC	+
M9	RXRA_HUMAN.H11MO.0.A	-20	0.00167657	0.672305	0.223262	20	TGATCGCTCCAGGCCATTGCTTCTACACAATTTGGTCCCC	CTCTGACCTCTGCCTCCCCC	-
M10	NKX61_HUMAN.H11MO.0.B	-12	2.88728e-06	0.0011578	0.00128997	19	AAAAATGAGTTGAATTAAATGGAAACTAAGTATCTGTAAC	CATTAAATTCCCATTAATC	-
M10	ZN394_HUMAN.H11MO.0.C	-5	3.24137e-06	0.00129979	0.00128997	20	AAAAATGAGTTGAATTAAATGGAAACTAAGTATCTGTAAC	AGAATGGAATAGAATGGAAT	+
M10	PO2F1_HUMAN.H11MO.0.C	-12	0.0016688	0.669189	0.332066	16	AAAAATGAGTTGAATTAAATGGAAACTAAGTATCTGTAAC	AATCGAATGCAAATAA	+
M10	ZN214_HUMAN.H11MO.0.C	-1	0.00307995	1.23506	0.408575	22	AAAAATGAGTTGAATTAAATGGAAACTAAGTATCTGTAAC	TCATCAAAGGCCTCAAAAAGGA	-
M11	BRAC_HUMAN.H11MO.0.A	-14	0.00027384	0.10981	0.21962	20	TTCTGAGCACGAATAGTTACCTTTGTCCTGCTAAGCCTAT	ATTTCACACCTCCCTGCTAA	-
M12	RXRA_HUMAN.H11MO.0.A	-5	0.000674748	0.270574	0.391959	20	TTACCCTTGCTCATTTGCCTCATTTGCTTAGGCTCTTGCA	CTCTGACCTCTGCCTCCCCC	-
M12	ZN394_HUMAN.H11MO.0.C	-12	0.0011734	0.470534	0.391959	20	TTACCCTTGCTCATTTGCCTCATTTGCTTAGGCTCTTGCA	ATTCCATTCTATTCCATTCT	-
M12	ZN563_HUMAN.H11MO.0.C	-10	0.00147738	0.592431	0.391959	21	TTACCCTTGCTCATTTGCCTCATTTGCTTAGGCTCTTGCA	GCAGCTGCCAGTGAGGATCCC	-
M13	BRAC_HUMAN.H11MO.0.A	-1	0.000446694	0.179124	0.265283	20	GTTACCAAGTAAATTTGGCAGTACTGGAGTTAAAGTTATA	TTAGCAGGGAGGTGTGAAAT	+
M13	ZN563_HUMAN.H11MO.0.C	-4	0.000981436	0.393556	0.265283	21	GTTACCAAGTAAATTTGGCAGTACTGGAGTTAAAGTTATA	GCAGCTGCCAGTGAGGATCCC	-
M13	OLIG2_HUMAN.H11MO.0.B	-4	0.00146731	0.588391	0.265283	18	GTTACCAAGTAAATTTGGCAGTACTGGAGTTAAAGTTATA	CCAGCTGTTTCCCTTCTG	+
M13	LYL1_HUMAN.H11MO.0.A	-4	0.00151096	0.605896	0.265283	14	GTTACCAAGTAAATTTGGCAGTACTGGAGTTAAAGTTATA	CCAGCTGTTTCCTG	+
M13	CLOCK_HUMAN.H11MO.0.C	-1	0.00166648	0.668257	0.265283	14	GTTACCAAGTAAATTTGGCAGTACTGGAGTTAAAGTTATA	CAGACACGTGAACA	+
M13	ZN394_HUMAN.H11MO.0.C	-10	0.00406204	1.62888	0.447576	20	GTTACCAAGTAAATTTGGCAGTACTGGAGTTAAAGTTATA	AGAATGGAATAGAATGGAAT	+
M13	ZN554_HUMAN.H11MO.0.C	2	0.00437082	1.7527	0.447576	18	GTTACCAAGTAAATTTGGCAGTACTGGAGTTAAAGTTATA	GCTGAGCCATGTGGGGTGCT	+
M13	RXRA_HUMAN.H11MO.0.A	-8	0.00470131	1.88523	0.447576	20	GTTACCAAGTAAATTTGGCAGTACTGGAGTTAAAGTTATA	GGGGGAGGCAGAGGTCAGAG	+
M13	AIRE_HUMAN.H11MO.0.C	-22	0.00666176	2.67137	0.447576	18	GTTACCAAGTAAATTTGGCAGTACTGGAGTTAAAGTTATA	ATTGGTTTTATTGGTTAA	+
M13	GATA1_HUMAN.H11MO.0.A	-4	0.00674789	2.70591	0.447576	19	GTTACCAAGTAAATTTGGCAGTACTGGAGTTAAAGTTATA	TCTTATCTGTCCCCGCCAG	-
M16	RFX5_HUMAN.H11MO.0.A	-13	0.000271931	0.109044	0.218088	20	GGTGACGTTCGGTGCGCGCCGAGCCCAGGCGAAGCACATA	GTCAGCTGTTGCTAGGCAGA	+
M16	RXRA_HUMAN.H11MO.0.A	-3	0.00117896	0.472761	0.472761	20	GGTGACGTTCGGTGCGCGCCGAGCCCAGGCGAAGCACATA	GGGGGAGGCAGAGGTCAGAG	+
M17	GATA1_HUMAN.H11MO.0.A	-28	0.000268254	0.10757	0.138626	12	TACGATTGTGACCTCCGCCCGGACTGCTCAGGTGGTATTA	CTGGCGGGGACAGATAAGA	+
M17	GATA2_HUMAN.H11MO.0.A	-28	0.000346564	0.138972	0.138626	12	TACGATTGTGACCTCCGCCCGGACTGCTCAGGTGGTATTA	CTGGGGGGTGGAGATAAGG	+
M17	RXRA_HUMAN.H11MO.0.A	-5	0.000857778	0.343969	0.218136	20	TACGATTGTGACCTCCGCCCGGACTGCTCAGGTGGTATTA	CTCTGACCTCTGCCTCCCCC	-
M17	TAL1_HUMAN.H11MO.0.A	-28	0.00109068	0.437363	0.218136	12	TACGATTGTGACCTCCGCCCGGACTGCTCAGGTGGTATTA	CTGGGGGGGGCAGATAAGG	+
M17	ZN563_HUMAN.H11MO.0.C	-10	0.00203858	0.81747	0.326173	21	TACGATTGTGACCTCCGCCCGGACTGCTCAGGTGGTATTA	GCAGCTGCCAGTGAGGATCCC	-
M19	RXRA_HUMAN.H11MO.0.A	-5	2.00516e-05	0.0080407	0.00906298	20	TCCTCCTCACCCCATTTGCTTTCCAATACACTGCATGCTA	CTCTGACCTCTGCCTCCCCC	-
M19	NR1D1_HUMAN.H11MO.0.B	-1	2.30356e-05	0.00923726	0.00906298	19	TCCTCCTCACCCCATTTGCTTTCCAATACACTGCATGCTA	CCTTCTGACCCACTTCCCT	-
M19	ZN394_HUMAN.H11MO.0.C	-19	0.000253431	0.101626	0.0664724	20	TCCTCCTCACCCCATTTGCTTTCCAATACACTGCATGCTA	ATTCCATTCTATTCCATTCT	-
M19	ZBT17_HUMAN.H11MO.0.A	-1	0.000469088	0.188104	0.0922776	19	TCCTCCTCACCCCATTTGCTTTCCAATACACTGCATGCTA	CTTCCCCTCCCCCACCCTC	-
M19	VEZF1_HUMAN.H11MO.0.C	-4	0.00099947	0.400787	0.154911	22	TCCTCCTCACCCCATTTGCTTTCCAATACACTGCATGCTA	CCCCTCCCCCTCCCCCCTCCCC	-
M19	Z324A_HUMAN.H11MO.0.C	-1	0.00118122	0.47367	0.154911	23	TCCTCCTCACCCCATTTGCTTTCCAATACACTGCATGCTA	TATCAAACCATCCTTTGCTGCCA	+
M19	ZN341_HUMAN.H11MO.0.C	8	0.00142142	0.56999	0.155027	14	TCCTCCTCACCCCATTTGCTTTCCAATACACTGCATGCTA	GCTCTTCCCTCCCCCCCCCCCC	-
M19	SRBP2_HUMAN.H11MO.0.B	-4	0.00157614	0.632032	0.155027	13	TCCTCCTCACCCCATTTGCTTTCCAATACACTGCATGCTA	CCTCACCCCACCC	-
M19	NR1H3_HUMAN.H11MO.0.B	2	0.00298175	1.19568	0.242152	17	TCCTCCTCACCCCATTTGCTTTCCAATACACTGCATGCTA	TGACCTGCAGTGACCTCTG	-
M19	BRAC_HUMAN.H11MO.0.A	-6	0.00332812	1.33458	0.242152	20	TCCTCCTCACCCCATTTGCTTTCCAATACACTGCATGCTA	ATTTCACACCTCCCTGCTAA	-
M19	LEF1_HUMAN.H11MO.0.A	-11	0.00338515	1.35745	0.242152	14	TCCTCCTCACCCCATTTGCTTTCCAATACACTGCATGCTA	TCCTTTGATTTGCT	+
M19	GATA1_HUMAN.H11MO.0.A	7	0.00458113	1.83703	0.290183	12	TCCTCCTCACCCCATTTGCTTTCCAATACACTGCATGCTA	TCTTATCTGTCCCCGCCAG	-
M19	AIRE_HUMAN.H11MO.0.C	-19	0.00544679	2.18416	0.290183	18	TCCTCCTCACCCCATTTGCTTTCCAATACACTGCATGCTA	TTAACCAATATAACCAAT	-
M19	RFX5_HUMAN.H11MO.0.A	0	0.00576087	2.31011	0.290183	20	TCCTCCTCACCCCATTTGCTTTCCAATACACTGCATGCTA	TCTGCCTAGCAACAGCTGAC	-
M19	PTF1A_HUMAN.H11MO.0.B	6	0.0067475	2.70575	0.290183	12	TCCTCCTCACCCCATTTGCTTTCCAATACACTGCATGCTA	CCAGCTGCCCCCTTTCCC	+
M19	BC11A_HUMAN.H11MO.0.A	0	0.00692041	2.77509	0.290183	17	TCCTCCTCACCCCATTTGCTTTCCAATACACTGCATGCTA	TTTTCACTTCCTCTTTT	-
M19	EGR1_HUMAN.H11MO.0.A	-1	0.00692041	2.77509	0.290183	17	TCCTCCTCACCCCATTTGCTTTCCAATACACTGCATGCTA	CCCCCGCCCACGCCCTC	-
M19	MAZ_HUMAN.H11MO.0.A	2	0.00696046	2.79114	0.290183	20	TCCTCCTCACCCCATTTGCTTTCCAATACACTGCATGCTA	CCCCCCCCCCCCCCCCTCCCCC	-
M19	ZN563_HUMAN.H11MO.0.C	-11	0.00703963	2.82289	0.290183	21	TCCTCCTCACCCCATTTGCTTTCCAATACACTGCATGCTA	GCAGCTGCCAGTGAGGATCCC	-
M19	ZN214_HUMAN.H11MO.0.C	-16	0.00788676	3.16259	0.290183	22	TCCTCCTCACCCCATTTGCTTTCCAATACACTGCATGCTA	TCCTTTTTGAGGCCTTTGATGA	+
M19	TBX21_HUMAN.H11MO.0.A	-5	0.00811321	3.2534	0.290183	13	TCCTCCTCACCCCATTTGCTTTCCAATACACTGCATGCTA	TTCACACCTCCAC	-
M19	PATZ1_HUMAN.H11MO.0.C	-1	0.0100913	4.04662	0.330856	22	TCCTCCTCACCCCATTTGCTTTCCAATACACTGCATGCTA	CCTCCCCCCCCGCCCCCTCCCC	-
M19	OLIG2_HUMAN.H11MO.0.B	-11	0.0117478	4.71087	0.345074	18	TCCTCCTCACCCCATTTGCTTTCCAATACACTGCATGCTA	CCAGCTGTTTCCCTTCTG	+
M19	RARA_HUMAN.H11MO.0.A	-5	0.0118406	4.74808	0.345074	20	TCCTCCTCACCCCATTTGCTTTCCAATACACTGCATGCTA	CCTTGACCTCTTGATCCCCC	-
M19	SP4_HUMAN.H11MO.0.A	1	0.0118406	4.74808	0.345074	19	TCCTCCTCACCCCATTTGCTTTCCAATACACTGCATGCTA	CCCGGCCCCGCCCCCTTCCC	-
M19	KLF6_HUMAN.H11MO.0.A	0	0.0135362	5.42801	0.367283	19	TCCTCCTCACCCCATTTGCTTTCCAATACACTGCATGCTA	CCCCCGGCCCCGCCCTTCC	-
M19	GATA2_HUMAN.H11MO.0.A	-17	0.0154027	6.17649	0.390965	19	TCCTCCTCACCCCATTTGCTTTCCAATACACTGCATGCTA	CCTTATCTCCACCCCCCAG	-
M19	NKX61_HUMAN.H11MO.0.B	-13	0.0164219	6.58517	0.403808	19	TCCTCCTCACCCCATTTGCTTTCCAATACACTGCATGCTA	CATTAAATTCCCATTAATC	-
M21	ZN394_HUMAN.H11MO.0.C	-2	0.000132789	0.0532484	0.0518528	20	GGGCAGGGCAGTGCAAAGGGCCTATATTTTTGCATGGTGG	AGAATGGAATAGAATGGAAT	+
M21	ZN341_HUMAN.H11MO.0.C	1	0.000132852	0.0532735	0.0518528	21	GGGCAGGGCAGTGCAAAGGGCCTATATTTTTGCATGGTGG	GGGGGGGGGGGGAGGGAAGAGC	+
M21	RXRA_HUMAN.H11MO.0.A	1	0.000223009	0.0894266	0.0580278	19	GGGCAGGGCAGTGCAAAGGGCCTATATTTTTGCATGGTGG	GGGGGAGGCAGAGGTCAGAG	+
M21	LEF1_HUMAN.H11MO.0.A	-6	0.000310462	0.124495	0.0605877	14	GGGCAGGGCAGTGCAAAGGGCCTATATTTTTGCATGGTGG	AGCAAATCAAAGGA	-
M21	ZNF41_HUMAN.H11MO.0.C	4	0.000622004	0.249424	0.0971088	20	GGGCAGGGCAGTGCAAAGGGCCTATATTTTTGCATGGTGG	CACAAGGGAGTAAGGCACCATGAG	+
M21	BRAC_HUMAN.H11MO.0.A	1	0.00181469	0.727691	0.236095	19	GGGCAGGGCAGTGCAAAGGGCCTATATTTTTGCATGGTGG	TTAGCAGGGAGGTGTGAAAT	+
M21	IRF3_HUMAN.H11MO.0.B	-1	0.00264375	1.06014	0.251168	20	GGGCAGGGCAGTGCAAAGGGCCTATATTTTTGCATGGTGG	GAAAGGGAAAGGGAAAGTGA	+
M21	PATZ1_HUMAN.H11MO.0.C	1	0.0031115	1.24771	0.251168	21	GGGCAGGGCAGTGCAAAGGGCCTATATTTTTGCATGGTGG	GGGGAGGGGGCGGGGGGGGAGG	+
M21	SP4_HUMAN.H11MO.0.A	-5	0.00330001	1.32331	0.251168	20	GGGCAGGGCAGTGCAAAGGGCCTATATTTTTGCATGGTGG	GGGAAGGGGGCGGGGCCGGG	+
M21	GATA1_HUMAN.H11MO.0.A	0	0.00383086	1.53617	0.251168	19	GGGCAGGGCAGTGCAAAGGGCCTATATTTTTGCATGGTGG	CTGGCGGGGACAGATAAGA	+
M21	VEZF1_HUMAN.H11MO.0.C	2	0.00440761	1.76745	0.251168	20	GGGCAGGGCAGTGCAAAGGGCCTATATTTTTGCATGGTGG	GGGGAGGGGGGAGGGGGAGGGG	+
M21	GATA2_HUMAN.H11MO.0.A	0	0.00478606	1.91921	0.251168	19	GGGCAGGGCAGTGCAAAGGGCCTATATTTTTGCATGGTGG	CTGGGGGGTGGAGATAAGG	+
M21	TCF7_HUMAN.H11MO.0.A	-5	0.00513546	2.05932	0.251168	16	GGGCAGGGCAGTGCAAAGGGCCTATATTTTTGCATGGTGG	AACCACATCAAAGGAA	+
M21	NR1D1_HUMAN.H11MO.0.B	-2	0.00515111	2.0656	0.251168	19	GGGCAGGGCAGTGCAAAGGGCCTATATTTTTGCATGGTGG	AGGGAAGTGGGTCAGAAGG	+
M21	ZN214_HUMAN.H11MO.0.C	2	0.00541191	2.17018	0.251168	20	GGGCAGGGCAGTGCAAAGGGCCTATATTTTTGCATGGTGG	TCATCAAAGGCCTCAAAAAGGA	-
M21	RARA_HUMAN.H11MO.0.A	2	0.00547184	2.19421	0.251168	18	GGGCAGGGCAGTGCAAAGGGCCTATATTTTTGCATGGTGG	GGGGGATCAAGAGGTCAAGG	+
M21	OLIG2_HUMAN.H11MO.0.B	0	0.00552991	2.2175	0.251168	18	GGGCAGGGCAGTGCAAAGGGCCTATATTTTTGCATGGTGG	CAGAAGGGAAACAGCTGG	-
M21	MAZ_HUMAN.H11MO.0.A	1	0.00579164	2.32245	0.251168	21	GGGCAGGGCAGTGCAAAGGGCCTATATTTTTGCATGGTGG	GGGGGAGGGGGGGGGGGGGGGG	+
M21	ZN563_HUMAN.H11MO.0.C	0	0.00651313	2.61177	0.263935	21	GGGCAGGGCAGTGCAAAGGGCCTATATTTTTGCATGGTGG	GGGATCCTCACTGGCAGCTGC	+
M21	ZN554_HUMAN.H11MO.0.C	-7	0.00676227	2.71167	0.263935	20	GGGCAGGGCAGTGCAAAGGGCCTATATTTTTGCATGGTGG	GCTGAGCCATGTGGGGTGCT	+
M21	ZN350_HUMAN.H11MO.0.C	-5	0.0080162	3.2145	0.29339	18	GGGCAGGGCAGTGCAAAGGGCCTATATTTTTGCATGGTGG	TAGGTCATAAAAGGACTG	-
M21	Z324A_HUMAN.H11MO.0.C	-7	0.00862971	3.46052	0.29339	23	GGGCAGGGCAGTGCAAAGGGCCTATATTTTTGCATGGTGG	TGGCAGCAAAGGATGGTTTGATA	-
M21	ZN335_HUMAN.H11MO.0.A	2	0.00864446	3.46643	0.29339	20	GGGCAGGGCAGTGCAAAGGGCCTATATTTTTGCATGGTGG	TCAGGCAGCGCCGAGGACAGCC	-
M21	TAL1_HUMAN.H11MO.0.A	0	0.00915805	3.67238	0.296883	19	GGGCAGGGCAGTGCAAAGGGCCTATATTTTTGCATGGTGG	CTGGGGGGGGCAGATAAGG	+
M21	ETS2_HUMAN.H11MO.0.B	3	0.009508	3.81271	0.296883	10	GGGCAGGGCAGTGCAAAGGGCCTATATTTTTGCATGGTGG	GGAAGGAAGAGGA	+
M21	ZN467_HUMAN.H11MO.0.C	0	0.0119689	4.79954	0.342953	22	GGGCAGGGCAGTGCAAAGGGCCTATATTTTTGCATGGTGG	GGGGAGGGGAGGGGGGGGGGGG	+
M21	SOX2_HUMAN.H11MO.0.A	-8	0.0123868	4.96712	0.342953	13	GGGCAGGGCAGTGCAAAGGGCCTATATTTTTGCATGGTGG	GAGAACAAAGGGA	-
M21	REL_HUMAN.H11MO.0.B	-1	0.0127408	5.10907	0.342953	15	GGGCAGGGCAGTGCAAAGGGCCTATATTTTTGCATGGTGG	TGAAGGGAAATTCCA	+
M21	RARG_HUMAN.H11MO.0.B	-2	0.0152765	6.12587	0.376607	18	GGGCAGGGCAGTGCAAAGGGCCTATATTTTTGCATGGTGG	AGGTCAGAGTGACCTGGG	+
M21	CLOCK_HUMAN.H11MO.0.C	-10	0.0156427	6.27272	0.376607	14	GGGCAGGGCAGTGCAAAGGGCCTATATTTTTGCATGGTGG	CAGACACGTGAACA	+
M21	ZBT17_HUMAN.H11MO.0.A	-4	0.0159209	6.38427	0.376607	19	GGGCAGGGCAGTGCAAAGGGCCTATATTTTTGCATGGTGG	GAGGGTGGGGGAGGGGAAG	+
M21	KLF6_HUMAN.H11MO.0.A	-1	0.0170333	6.83034	0.39107	19	GGGCAGGGCAGTGCAAAGGGCCTATATTTTTGCATGGTGG	GGAAGGGCGGGGCCGGGGG	+
M21	TF7L1_HUMAN.H11MO.0.B	-8	0.0190117	7.62367	0.420411	13	GGGCAGGGCAGTGCAAAGGGCCTATATTTTTGCATGGTGG	AACATCAAAGGCA	-
M21	NKX61_HUMAN.H11MO.0.B	-3	0.0194759	7.80985	0.420411	19	GGGCAGGGCAGTGCAAAGGGCCTATATTTTTGCATGGTGG	CATTAAATTCCCATTAATC	-
M21	ETV5_HUMAN.H11MO.0.C	0	0.0199269	7.99071	0.420411	14	GGGCAGGGCAGTGCAAAGGGCCTATATTTTTGCATGGTGG	GAGCAGGAAGTGAG	+
M21	PTF1A_HUMAN.H11MO.0.B	0	0.0247001	9.90472	0.494389	18	GGGCAGGGCAGTGCAAAGGGCCTATATTTTTGCATGGTGG	GGGAAAGGGGGCAGCTGG	-
M21	SOX4_HUMAN.H11MO.0.B	-8	0.0254837	10.219	0.497323	12	GGGCAGGGCAGTGCAAAGGGCCTATATTTTTGCATGGTGG	GAGAACAAAGGA	-
M22	GATA1_HUMAN.H11MO.0.A	-29	0.000552085	0.221386	0.344555	11	AGTGAGCAACTGTAAACATTATCATGGCATTAGGTAAGGC	CTGGCGGGGACAGATAAGA	+
M22	GATA2_HUMAN.H11MO.0.A	-29	0.00153313	0.614784	0.344555	11	AGTGAGCAACTGTAAACATTATCATGGCATTAGGTAAGGC	CTGGGGGGTGGAGATAAGG	+
M22	ZN394_HUMAN.H11MO.0.C	-13	0.00191938	0.769673	0.344555	20	AGTGAGCAACTGTAAACATTATCATGGCATTAGGTAAGGC	ATTCCATTCTATTCCATTCT	-
M22	RXRA_HUMAN.H11MO.0.A	-7	0.00363837	1.45899	0.415292	20	AGTGAGCAACTGTAAACATTATCATGGCATTAGGTAAGGC	GGGGGAGGCAGAGGTCAGAG	+
M23	NR1D1_HUMAN.H11MO.0.B	0	0.000648061	0.259872	0.400424	19	AATTATGTGGCTACTGATGCCCAAAAAACATCTTTAGATG	AGGGAAGTGGGTCAGAAGG	+
M23	LYL1_HUMAN.H11MO.0.A	-21	0.00120102	0.481607	0.400424	14	AATTATGTGGCTACTGATGCCCAAAAAACATCTTTAGATG	CAGGAAACAGCTGG	-
M23	NR1H3_HUMAN.H11MO.0.B	-4	0.00150727	0.604415	0.400424	19	AATTATGTGGCTACTGATGCCCAAAAAACATCTTTAGATG	CAGAGGTCACTGCAGGTCA	+
M23	RXRA_HUMAN.H11MO.0.A	-5	0.00228852	0.917697	0.423666	20	AATTATGTGGCTACTGATGCCCAAAAAACATCTTTAGATG	GGGGGAGGCAGAGGTCAGAG	+
M23	GATA1_HUMAN.H11MO.0.A	-6	0.0027109	1.08707	0.423666	19	AATTATGTGGCTACTGATGCCCAAAAAACATCTTTAGATG	CTGGCGGGGACAGATAAGA	+
M23	ZN563_HUMAN.H11MO.0.C	-3	0.00353163	1.41618	0.423666	21	AATTATGTGGCTACTGATGCCCAAAAAACATCTTTAGATG	GCAGCTGCCAGTGAGGATCCC	-
M23	RFX5_HUMAN.H11MO.0.A	-1	0.0039882	1.59927	0.423666	20	AATTATGTGGCTACTGATGCCCAAAAAACATCTTTAGATG	TCTGCCTAGCAACAGCTGAC	-
M23	GATA2_HUMAN.H11MO.0.A	-6	0.00444967	1.78432	0.423666	19	AATTATGTGGCTACTGATGCCCAAAAAACATCTTTAGATG	CTGGGGGGTGGAGATAAGG	+
M23	Z324A_HUMAN.H11MO.0.C	-17	0.00478428	1.91849	0.423666	23	AATTATGTGGCTACTGATGCCCAAAAAACATCTTTAGATG	TGGCAGCAAAGGATGGTTTGATA	-
M24	ZN214_HUMAN.H11MO.0.C	-4	0.000111958	0.044895	0.0523421	22	TCCCTCACCAAGGCGCAGGGGAACTACCCTGCAAGCGCCA	TCATCAAAGGCCTCAAAAAGGA	-
M24	ZN563_HUMAN.H11MO.0.C	-18	0.000131682	0.0528046	0.0523421	21	TCCCTCACCAAGGCGCAGGGGAACTACCCTGCAAGCGCCA	GGGATCCTCACTGGCAGCTGC	+
M24	GATA1_HUMAN.H11MO.0.A	-28	0.000838795	0.336357	0.222274	12	TCCCTCACCAAGGCGCAGGGGAACTACCCTGCAAGCGCCA	CTGGCGGGGACAGATAAGA	+
M24	TAL1_HUMAN.H11MO.0.A	-28	0.0018274	0.732788	0.327223	12	TCCCTCACCAAGGCGCAGGGGAACTACCCTGCAAGCGCCA	CTGGGGGGGGCAGATAAGG	+
M24	GATA2_HUMAN.H11MO.0.A	-28	0.00246968	0.990343	0.327223	12	TCCCTCACCAAGGCGCAGGGGAACTACCCTGCAAGCGCCA	CTGGGGGGTGGAGATAAGG	+
M24	RARG_HUMAN.H11MO.0.B	-7	0.0034457	1.38172	0.332214	18	TCCCTCACCAAGGCGCAGGGGAACTACCCTGCAAGCGCCA	CCCAGGTCACTCTGACCT	-
M24	NR1D1_HUMAN.H11MO.0.B	-11	0.00383854	1.53925	0.332214	19	TCCCTCACCAAGGCGCAGGGGAACTACCCTGCAAGCGCCA	AGGGAAGTGGGTCAGAAGG	+
M24	BRAC_HUMAN.H11MO.0.A	-15	0.00389668	1.56257	0.332214	20	TCCCTCACCAAGGCGCAGGGGAACTACCCTGCAAGCGCCA	ATTTCACACCTCCCTGCTAA	-
M24	RXRA_HUMAN.H11MO.0.A	-16	0.00417893	1.67575	0.332214	20	TCCCTCACCAAGGCGCAGGGGAACTACCCTGCAAGCGCCA	CTCTGACCTCTGCCTCCCCC	-
M24	ZN350_HUMAN.H11MO.0.C	0	0.0046462	1.86313	0.332495	18	TCCCTCACCAAGGCGCAGGGGAACTACCCTGCAAGCGCCA	TAGGTCATAAAAGGACTG	-
M24	NKX25_HUMAN.H11MO.0.B	-2	0.00501895	2.0126	0.332495	8	TCCCTCACCAAGGCGCAGGGGAACTACCCTGCAAGCGCCA	CCTCTCCA	-
M24	ZN394_HUMAN.H11MO.0.C	-14	0.0082599	3.31222	0.46903	20	TCCCTCACCAAGGCGCAGGGGAACTACCCTGCAAGCGCCA	AGAATGGAATAGAATGGAAT	+
M24	CLOCK_HUMAN.H11MO.0.C	-3	0.00959624	3.84809	0.482947	14	TCCCTCACCAAGGCGCAGGGGAACTACCCTGCAAGCGCCA	CAGACACGTGAACA	+
M24	LYL1_HUMAN.H11MO.0.A	-8	0.0104091	4.17405	0.482947	14	TCCCTCACCAAGGCGCAGGGGAACTACCCTGCAAGCGCCA	CAGGAAACAGCTGG	-
M24	MAF_HUMAN.H11MO.0.A	0	0.010935	4.38494	0.482947	19	TCCCTCACCAAGGCGCAGGGGAACTACCCTGCAAGCGCCA	TTGCTGAGTCAGCAGATTC	-
M25	RXRA_HUMAN.H11MO.0.A	-15	7.84061e-06	0.00314408	0.00613785	20	GGAGAGCAAGGTCACTGGAGATTCAAAGGACTGGCAGATC	GGGGGAGGCAGAGGTCAGAG	+
M25	CLOCK_HUMAN.H11MO.0.C	-19	7.05857e-05	0.0283049	0.0191197	14	GGAGAGCAAGGTCACTGGAGATTCAAAGGACTGGCAGATC	TGTTCACGTGTCTG	-
M25	ZN394_HUMAN.H11MO.0.C	-17	8.03516e-05	0.032221	0.0191197	20	GGAGAGCAAGGTCACTGGAGATTCAAAGGACTGGCAGATC	AGAATGGAATAGAATGGAAT	+
M25	NR1D1_HUMAN.H11MO.0.B	0	0.000134829	0.0540664	0.0191197	19	GGAGAGCAAGGTCACTGGAGATTCAAAGGACTGGCAGATC	AGGGAAGTGGGTCAGAAGG	+
M25	COT1_HUMAN.H11MO.0.C	-18	0.000142006	0.0569445	0.0191197	17	GGAGAGCAAGGTCACTGGAGATTCAAAGGACTGGCAGATC	GGGGTCAGAGGTCAGGG	+
M25	ZN350_HUMAN.H11MO.0.C	-15	0.000146543	0.0587638	0.0191197	18	GGAGAGCAAGGTCACTGGAGATTCAAAGGACTGGCAGATC	TAGGTCATAAAAGGACTG	-
M25	PPARG_HUMAN.H11MO.0.A	-15	0.000402291	0.161319	0.0449892	17	GGAGAGCAAGGTCACTGGAGATTCAAAGGACTGGCAGATC	AAGTGGGGCAAAGGTCA	+
M25	VEZF1_HUMAN.H11MO.0.C	-13	0.000617738	0.247713	0.0604479	22	GGAGAGCAAGGTCACTGGAGATTCAAAGGACTGGCAGATC	GGGGAGGGGGGAGGGGGAGGGG	+
M25	ETS2_HUMAN.H11MO.0.B	-17	0.00117651	0.471782	0.102334	13	GGAGAGCAAGGTCACTGGAGATTCAAAGGACTGGCAGATC	GGAAGGAAGAGGA	+
M25	Z324A_HUMAN.H11MO.0.C	-4	0.00138953	0.557202	0.107047	23	GGAGAGCAAGGTCACTGGAGATTCAAAGGACTGGCAGATC	TGGCAGCAAAGGATGGTTTGATA	-
M25	PPARA_HUMAN.H11MO.0.B	-15	0.00150419	0.603178	0.107047	17	GGAGAGCAAGGTCACTGGAGATTCAAAGGACTGGCAGATC	AACTGGGGCAAAGGTCA	+
M25	ZN341_HUMAN.H11MO.0.C	-8	0.00176025	0.705861	0.112455	22	GGAGAGCAAGGTCACTGGAGATTCAAAGGACTGGCAGATC	GGGGGGGGGGGGAGGGAAGAGC	+
M25	LYL1_HUMAN.H11MO.0.A	-7	0.00186747	0.748856	0.112455	14	GGAGAGCAAGGTCACTGGAGATTCAAAGGACTGGCAGATC	CAGGAAACAGCTGG	-
M25	RARA_HUMAN.H11MO.0.A	-8	0.00206923	0.829761	0.114784	20	GGAGAGCAAGGTCACTGGAGATTCAAAGGACTGGCAGATC	GGGGGATCAAGAGGTCAAGG	+
M25	NR1H3_HUMAN.H11MO.0.B	-5	0.00219941	0.881963	0.114784	19	GGAGAGCAAGGTCACTGGAGATTCAAAGGACTGGCAGATC	CAGAGGTCACTGCAGGTCA	+
M25	RORA_HUMAN.H11MO.0.C	-15	0.00403467	1.6179	0.181698	13	GGAGAGCAAGGTCACTGGAGATTCAAAGGACTGGCAGATC	AACTAGGTCAGGG	+
M25	SMAD3_HUMAN.H11MO.0.B	-23	0.00417775	1.67528	0.181698	12	GGAGAGCAAGGTCACTGGAGATTCAAAGGACTGGCAGATC	CAGGTGACAGAG	-
M25	LEF1_HUMAN.H11MO.0.A	-16	0.00417789	1.67533	0.181698	14	GGAGAGCAAGGTCACTGGAGATTCAAAGGACTGGCAGATC	AGCAAATCAAAGGA	-
M25	SP4_HUMAN.H11MO.0.A	-20	0.0049947	2.00287	0.189683	20	GGAGAGCAAGGTCACTGGAGATTCAAAGGACTGGCAGATC	GGGAAGGGGGCGGGGCCGGG	+
M25	ZN554_HUMAN.H11MO.0.C	-5	0.0049947	2.00287	0.189683	20	GGAGAGCAAGGTCACTGGAGATTCAAAGGACTGGCAGATC	GCTGAGCCATGTGGGGTGCT	+
M25	OLIG2_HUMAN.H11MO.0.B	-3	0.00508839	2.04044	0.189683	18	GGAGAGCAAGGTCACTGGAGATTCAAAGGACTGGCAGATC	CAGAAGGGAAACAGCTGG	-
M25	BRAC_HUMAN.H11MO.0.A	-19	0.00536263	2.15041	0.190819	20	GGAGAGCAAGGTCACTGGAGATTCAAAGGACTGGCAGATC	TTAGCAGGGAGGTGTGAAAT	+
M25	MAF_HUMAN.H11MO.0.A	-14	0.00673787	2.70189	0.222344	19	GGAGAGCAAGGTCACTGGAGATTCAAAGGACTGGCAGATC	TTGCTGAGTCAGCAGATTC	-
M25	PO3F2_HUMAN.H11MO.0.A	-12	0.00686097	2.75125	0.222344	17	GGAGAGCAAGGTCACTGGAGATTCAAAGGACTGGCAGATC	GAATGAATATGCATGAA	-
M25	IRF3_HUMAN.H11MO.0.B	-16	0.00710065	2.84736	0.222344	20	GGAGAGCAAGGTCACTGGAGATTCAAAGGACTGGCAGATC	GAAAGGGAAAGGGAAAGTGA	+
M25	ETV5_HUMAN.H11MO.0.C	-16	0.00893227	3.58184	0.26894	14	GGAGAGCAAGGTCACTGGAGATTCAAAGGACTGGCAGATC	GAGCAGGAAGTGAG	+
M25	PATZ1_HUMAN.H11MO.0.C	-14	0.00975181	3.91048	0.28274	22	GGAGAGCAAGGTCACTGGAGATTCAAAGGACTGGCAGATC	GGGGAGGGGGCGGGGGGGGAGG	+
M25	NKX61_HUMAN.H11MO.0.B	-19	0.0118141	4.73745	0.3303	19	GGAGAGCAAGGTCACTGGAGATTCAAAGGACTGGCAGATC	GATTAATGGGAATTTAATG	+
M25	PAX5_HUMAN.H11MO.0.A	-16	0.012494	5.01009	0.337264	21	GGAGAGCAAGGTCACTGGAGATTCAAAGGACTGGCAGATC	GCCTGGGCAGCAGAGCGTGAC	+
M25	NR1H4_HUMAN.H11MO.0.B	-18	0.0144921	5.81135	0.378162	19	GGAGAGCAAGGTCACTGGAGATTCAAAGGACTGGCAGATC	GGGGTCAATGACCCCGAGG	+
M25	ZN563_HUMAN.H11MO.0.C	-13	0.0161522	6.47703	0.407884	21	GGAGAGCAAGGTCACTGGAGATTCAAAGGACTGGCAGATC	GCAGCTGCCAGTGAGGATCCC	-
M25	ZFP82_HUMAN.H11MO.0.C	-12	0.0168833	6.77021	0.407917	24	GGAGAGCAAGGTCACTGGAGATTCAAAGGACTGGCAGATC	GAAGAGAGAATTAGTGAAATGGAA	-
M25	NKX25_HUMAN.H11MO.0.B	-21	0.0172132	6.9025	0.407917	8	GGAGAGCAAGGTCACTGGAGATTCAAAGGACTGGCAGATC	TGGAGAGG	+
M25	ZBT17_HUMAN.H11MO.0.A	-19	0.0177167	7.10442	0.407917	19	GGAGAGCAAGGTCACTGGAGATTCAAAGGACTGGCAGATC	GAGGGTGGGGGAGGGGAAG	+
M25	GATA1_HUMAN.H11MO.0.A	-30	0.0189295	7.59072	0.423386	10	GGAGAGCAAGGTCACTGGAGATTCAAAGGACTGGCAGATC	CTGGCGGGGACAGATAAGA	+
M25	RARG_HUMAN.H11MO.0.B	-8	0.0211047	8.46299	0.458927	18	GGAGAGCAAGGTCACTGGAGATTCAAAGGACTGGCAGATC	AGGTCAGAGTGACCTGGG	+
M25	NR4A1_HUMAN.H11MO.0.A	-24	0.0217758	8.73209	0.460721	9	GGAGAGCAAGGTCACTGGAGATTCAAAGGACTGGCAGATC	AAAGGTCAG	+
M25	MAFF_HUMAN.H11MO.0.B	-10	0.0225646	9.04841	0.464848	18	GGAGAGCAAGGTCACTGGAGATTCAAAGGACTGGCAGATC	AAAAATGCTGACTCAGCA	-
M25	THA_HUMAN.H11MO.0.C	-8	0.0233183	9.35064	0.468057	17	GGAGAGCAAGGTCACTGGAGATTCAAAGGACTGGCAGATC	GGGTCACTTCAGGTCAG	+
M25	BC11A_HUMAN.H11MO.0.A	-4	0.0249617	10.0096	0.488517	17	GGAGAGCAAGGTCACTGGAGATTCAAAGGACTGGCAGATC	AAAAGAGGAAGTGAAAA	+
M25	GATA2_HUMAN.H11MO.0.A	-30	0.0262077	10.5093	0.494729	10	GGAGAGCAAGGTCACTGGAGATTCAAAGGACTGGCAGATC	CTGGGGGGTGGAGATAAGG	+
M25	RFX5_HUMAN.H11MO.0.A	-2	0.026543	10.6437	0.494729	20	GGAGAGCAAGGTCACTGGAGATTCAAAGGACTGGCAGATC	TCTGCCTAGCAACAGCTGAC	-
M25	VDR_HUMAN.H11MO.0.A	-18	0.0272321	10.9201	0.495769	16	GGAGAGCAAGGTCACTGGAGATTCAAAGGACTGGCAGATC	GGGGTCAGTGGGTTCA	+
M33	GATA1_HUMAN.H11MO.0.A	8	0.000173098	0.0694121	0.137956	11	GGTTGCTCAAGGAAAAGGTACGTGTCATTTCACACCGGAG	TCTTATCTGTCCCCGCCAG	-
M33	GATA2_HUMAN.H11MO.0.A	8	0.000765926	0.307136	0.305216	11	GGTTGCTCAAGGAAAAGGTACGTGTCATTTCACACCGGAG	CCTTATCTCCACCCCCCAG	-
M33	BRAC_HUMAN.H11MO.0.A	-10	0.00123866	0.496704	0.329065	20	GGTTGCTCAAGGAAAAGGTACGTGTCATTTCACACCGGAG	TTAGCAGGGAGGTGTGAAAT	+
M33	RXRA_HUMAN.H11MO.0.A	-19	0.00166241	0.666627	0.331229	20	GGTTGCTCAAGGAAAAGGTACGTGTCATTTCACACCGGAG	CTCTGACCTCTGCCTCCCCC	-
M33	ZN394_HUMAN.H11MO.0.C	-1	0.00238304	0.955599	0.340392	20	GGTTGCTCAAGGAAAAGGTACGTGTCATTTCACACCGGAG	AGAATGGAATAGAATGGAAT	+
M33	ZN563_HUMAN.H11MO.0.C	-17	0.00286216	1.14773	0.340392	21	GGTTGCTCAAGGAAAAGGTACGTGTCATTTCACACCGGAG	GCAGCTGCCAGTGAGGATCCC	-
M34	GATA1_HUMAN.H11MO.0.A	-15	0.000508474	0.203898	0.304133	19	GTCCTCCTGGCGGACGTTTTTCTCGTCCCAGCTGGGGTAG	TCTTATCTGTCCCCGCCAG	-
M34	NR1D1_HUMAN.H11MO.0.B	-2	0.00131398	0.526904	0.304133	19	GTCCTCCTGGCGGACGTTTTTCTCGTCCCAGCTGGGGTAG	CCTTCTGACCCACTTCCCT	-
M34	RXRA_HUMAN.H11MO.0.A	-8	0.00149977	0.601409	0.304133	20	GTCCTCCTGGCGGACGTTTTTCTCGTCCCAGCTGGGGTAG	CTCTGACCTCTGCCTCCCCC	-
M34	BRAC_HUMAN.H11MO.0.A	-15	0.00186886	0.749412	0.304133	20	GTCCTCCTGGCGGACGTTTTTCTCGTCCCAGCTGGGGTAG	ATTTCACACCTCCCTGCTAA	-
M34	TAL1_HUMAN.H11MO.0.A	-15	0.00192053	0.770132	0.304133	19	GTCCTCCTGGCGGACGTTTTTCTCGTCCCAGCTGGGGTAG	CCTTATCTGCCCCCCCCAG	-
M34	BC11A_HUMAN.H11MO.0.A	-17	0.00285033	1.14298	0.376146	17	GTCCTCCTGGCGGACGTTTTTCTCGTCCCAGCTGGGGTAG	TTTTCACTTCCTCTTTT	-
M34	GATA2_HUMAN.H11MO.0.A	-15	0.00371626	1.49022	0.386342	19	GTCCTCCTGGCGGACGTTTTTCTCGTCCCAGCTGGGGTAG	CCTTATCTCCACCCCCCAG	-
M34	LEF1_HUMAN.H11MO.0.A	-15	0.00390346	1.56529	0.386342	14	GTCCTCCTGGCGGACGTTTTTCTCGTCCCAGCTGGGGTAG	TCCTTTGATTTGCT	+
M34	CLOCK_HUMAN.H11MO.0.C	-17	0.00462997	1.85662	0.407332	14	GTCCTCCTGGCGGACGTTTTTCTCGTCCCAGCTGGGGTAG	TGTTCACGTGTCTG	-
M34	ZN563_HUMAN.H11MO.0.C	-7	0.00610805	2.44933	0.433696	21	GTCCTCCTGGCGGACGTTTTTCTCGTCCCAGCTGGGGTAG	GGGATCCTCACTGGCAGCTGC	+
M34	ETS2_HUMAN.H11MO.0.B	-19	0.00657286	2.63572	0.433696	13	GTCCTCCTGGCGGACGTTTTTCTCGTCCCAGCTGGGGTAG	TCCTCTTCCTTCC	-
M34	THAP1_HUMAN.H11MO.0.C	-10	0.00726834	2.9146	0.442695	22	GTCCTCCTGGCGGACGTTTTTCTCGTCCCAGCTGGGGTAG	CGCCGCCATCTTGGCTGCGGGC	+
M36	P73_HUMAN.H11MO.0.A	-12	0.00064067	0.256909	0.499184	19	GAAGAGCCATGAATACCAGGCAAAACATGACCTGTTTTCG	AGACATGCCCAGACATGCC	+
M36	P63_HUMAN.H11MO.0.A	-12	0.0021601	0.866199	0.499184	19	GAAGAGCCATGAATACCAGGCAAAACATGACCTGTTTTCG	GGGCATGCCTGGACATGCC	-
M40	GATA1_HUMAN.H11MO.0.A	6	0.00130128	0.521811	0.44524	13	TAGCCACCACATGGGTCCTTGCCTGTCGCAAGAACTGTGC	TCTTATCTGTCCCCGCCAG	-
M40	ZN394_HUMAN.H11MO.0.C	-21	0.00219065	0.87845	0.44524	19	TAGCCACCACATGGGTCCTTGCCTGTCGCAAGAACTGTGC	AGAATGGAATAGAATGGAAT	+
M40	ZN563_HUMAN.H11MO.0.C	-11	0.0023055	0.924507	0.44524	21	TAGCCACCACATGGGTCCTTGCCTGTCGCAAGAACTGTGC	GGGATCCTCACTGGCAGCTGC	+
M40	GATA2_HUMAN.H11MO.0.A	6	0.00316744	1.27014	0.44524	13	TAGCCACCACATGGGTCCTTGCCTGTCGCAAGAACTGTGC	CCTTATCTCCACCCCCCAG	-
M40	BRAC_HUMAN.H11MO.0.A	-5	0.0033435	1.34074	0.44524	20	TAGCCACCACATGGGTCCTTGCCTGTCGCAAGAACTGTGC	TTAGCAGGGAGGTGTGAAAT	+
M52	CTCF_HUMAN.H11MO.0.A	0	2.66794e-08	1.06984e-05	2.13969e-05	19	CGACCACAAGAGGACACGAGCCACAACACGGGCAGGACGG	TGGCCACCAGGGGGCGCCA	+
M52	CTCFL_HUMAN.H11MO.0.A	-2	1.94983e-05	0.00781882	0.00781882	17	CGACCACAAGAGGACACGAGCCACAACACGGGCAGGACGG	GCCGCCAGGGGGCGCCG	+
M54	ZN563_HUMAN.H11MO.0.C	-1	0.00033512	0.134383	0.268433	21	TTGGTCCATGACCGTGTGCCCGCGAATATGGCATTTATGA	GGGATCCTCACTGGCAGCTGC	+
M57	RXRA_HUMAN.H11MO.0.A	-3	5.07459e-05	0.0203491	0.0403875	20	GTAAGGAGCAGAAGAGGTGACCGGAAATATGTTGGGACAT	GGGGGAGGCAGAGGTCAGAG	+
M57	RFX5_HUMAN.H11MO.0.A	-15	0.000585213	0.23467	0.161435	20	GTAAGGAGCAGAAGAGGTGACCGGAAATATGTTGGGACAT	TCTGCCTAGCAACAGCTGAC	-
M57	LYL1_HUMAN.H11MO.0.A	-20	0.000608518	0.244016	0.161435	14	GTAAGGAGCAGAAGAGGTGACCGGAAATATGTTGGGACAT	CAGGAAACAGCTGG	-
M57	ZN563_HUMAN.H11MO.0.C	-1	0.001414	0.567015	0.281343	21	GTAAGGAGCAGAAGAGGTGACCGGAAATATGTTGGGACAT	GCAGCTGCCAGTGAGGATCCC	-
M57	NR1D1_HUMAN.H11MO.0.B	1	0.00236905	0.949988	0.377094	18	GTAAGGAGCAGAAGAGGTGACCGGAAATATGTTGGGACAT	AGGGAAGTGGGTCAGAAGG	+
M57	ZN394_HUMAN.H11MO.0.C	-7	0.00304321	1.22033	0.40367	20	GTAAGGAGCAGAAGAGGTGACCGGAAATATGTTGGGACAT	AGAATGGAATAGAATGGAAT	+
M58	ZN554_HUMAN.H11MO.0.C	-21	0.000215574	0.0864453	0.170027	19	CCAGCTTTGCTCGCCCGCGCAGAAGAGGCACCGGGATTCT	GCTGAGCCATGTGGGGTGCT	+
M58	RXRA_HUMAN.H11MO.0.A	-4	0.000862069	0.34569	0.339965	20	CCAGCTTTGCTCGCCCGCGCAGAAGAGGCACCGGGATTCT	CTCTGACCTCTGCCTCCCCC	-
M58	GATA1_HUMAN.H11MO.0.A	-9	0.00212947	0.853917	0.341659	19	CCAGCTTTGCTCGCCCGCGCAGAAGAGGCACCGGGATTCT	CTGGCGGGGACAGATAAGA	+
M58	LYL1_HUMAN.H11MO.0.A	0	0.00259909	1.04224	0.341659	14	CCAGCTTTGCTCGCCCGCGCAGAAGAGGCACCGGGATTCT	CCAGCTGTTTCCTG	+
M58	BC11A_HUMAN.H11MO.0.A	-20	0.0034941	1.40113	0.361577	17	CCAGCTTTGCTCGCCCGCGCAGAAGAGGCACCGGGATTCT	AAAAGAGGAAGTGAAAA	+
M58	ZBT17_HUMAN.H11MO.0.A	-18	0.00417252	1.67318	0.361577	19	CCAGCTTTGCTCGCCCGCGCAGAAGAGGCACCGGGATTCT	GAGGGTGGGGGAGGGGAAG	+
M58	TAL1_HUMAN.H11MO.0.A	-3	0.00448815	1.79975	0.361577	19	CCAGCTTTGCTCGCCCGCGCAGAAGAGGCACCGGGATTCT	CCTTATCTGCCCCCCCCAG	-
M58	GATA2_HUMAN.H11MO.0.A	-3	0.00518724	2.08008	0.361577	19	CCAGCTTTGCTCGCCCGCGCAGAAGAGGCACCGGGATTCT	CCTTATCTCCACCCCCCAG	-
M58	RFX5_HUMAN.H11MO.0.A	-10	0.0054909	2.20185	0.361577	20	CCAGCTTTGCTCGCCCGCGCAGAAGAGGCACCGGGATTCT	TCTGCCTAGCAACAGCTGAC	-
M58	VEZF1_HUMAN.H11MO.0.C	-18	0.00557934	2.23731	0.361577	22	CCAGCTTTGCTCGCCCGCGCAGAAGAGGCACCGGGATTCT	GGGGAGGGGGGAGGGGGAGGGG	+
M58	ZN341_HUMAN.H11MO.0.C	-3	0.00595967	2.38983	0.361577	22	CCAGCTTTGCTCGCCCGCGCAGAAGAGGCACCGGGATTCT	GCTCTTCCCTCCCCCCCCCCCC	-
M58	KLF6_HUMAN.H11MO.0.A	-16	0.00740256	2.96842	0.417038	19	CCAGCTTTGCTCGCCCGCGCAGAAGAGGCACCGGGATTCT	GGAAGGGCGGGGCCGGGGG	+
M58	Z324A_HUMAN.H11MO.0.C	7	0.00839896	3.36798	0.441627	16	CCAGCTTTGCTCGCCCGCGCAGAAGAGGCACCGGGATTCT	TATCAAACCATCCTTTGCTGCCA	+
M58	NR1D1_HUMAN.H11MO.0.B	-18	0.00977563	3.92003	0.458773	19	CCAGCTTTGCTCGCCCGCGCAGAAGAGGCACCGGGATTCT	AGGGAAGTGGGTCAGAAGG	+
M58	THAP1_HUMAN.H11MO.0.C	-14	0.00999408	4.00763	0.458773	22	CCAGCTTTGCTCGCCCGCGCAGAAGAGGCACCGGGATTCT	CGCCGCCATCTTGGCTGCGGGC	+
M58	ZN350_HUMAN.H11MO.0.C	-14	0.0114738	4.60099	0.475445	18	CCAGCTTTGCTCGCCCGCGCAGAAGAGGCACCGGGATTCT	TAGGTCATAAAAGGACTG	-
M58	ZN563_HUMAN.H11MO.0.C	-8	0.012659	5.07624	0.475445	21	CCAGCTTTGCTCGCCCGCGCAGAAGAGGCACCGGGATTCT	GGGATCCTCACTGGCAGCTGC	+
M58	OLIG2_HUMAN.H11MO.0.B	-19	0.0141272	5.66501	0.497224	18	CCAGCTTTGCTCGCCCGCGCAGAAGAGGCACCGGGATTCT	CAGAAGGGAAACAGCTGG	-
M58	ZN394_HUMAN.H11MO.0.C	-18	0.0150628	6.04017	0.497224	20	CCAGCTTTGCTCGCCCGCGCAGAAGAGGCACCGGGATTCT	AGAATGGAATAGAATGGAAT	+
M58	PTF1A_HUMAN.H11MO.0.B	0	0.0151301	6.06717	0.497224	18	CCAGCTTTGCTCGCCCGCGCAGAAGAGGCACCGGGATTCT	CCAGCTGCCCCCTTTCCC	+
M60	PAX5_HUMAN.H11MO.0.A	-18	0.000491722	0.19718	0.235972	21	TCATTCAAATTTCCATCATTCACGCTTTACTCCTTATCCA	GTCACGCTCTGCTGCCCAGGC	-
M60	ZBT17_HUMAN.H11MO.0.A	-8	0.000594411	0.238359	0.235972	19	TCATTCAAATTTCCATCATTCACGCTTTACTCCTTATCCA	CTTCCCCTCCCCCACCCTC	-
M60	ZN394_HUMAN.H11MO.0.C	-14	0.00169582	0.680025	0.253981	20	TCATTCAAATTTCCATCATTCACGCTTTACTCCTTATCCA	ATTCCATTCTATTCCATTCT	-
M60	NR1D1_HUMAN.H11MO.0.B	-12	0.00170899	0.685306	0.253981	19	TCATTCAAATTTCCATCATTCACGCTTTACTCCTTATCCA	CCTTCTGACCCACTTCCCT	-
M60	VEZF1_HUMAN.H11MO.0.C	-11	0.00208651	0.836691	0.253981	22	TCATTCAAATTTCCATCATTCACGCTTTACTCCTTATCCA	CCCCTCCCCCTCCCCCCTCCCC	-
M60	RARA_HUMAN.H11MO.0.A	-22	0.00224657	0.900873	0.253981	18	TCATTCAAATTTCCATCATTCACGCTTTACTCCTTATCCA	CCTTGACCTCTTGATCCCCC	-
M60	RXRA_HUMAN.H11MO.0.A	-22	0.00258083	1.03491	0.253981	18	TCATTCAAATTTCCATCATTCACGCTTTACTCCTTATCCA	CTCTGACCTCTGCCTCCCCC	-
M60	PDX1_HUMAN.H11MO.0.A	-13	0.0028613	1.14738	0.253981	9	TCATTCAAATTTCCATCATTCACGCTTTACTCCTTATCCA	CATCAATCA	-
M60	PBX3_HUMAN.H11MO.0.A	-11	0.00287899	1.15447	0.253981	11	TCATTCAAATTTCCATCATTCACGCTTTACTCCTTATCCA	CCTGTCAATCA	-
M60	BRAC_HUMAN.H11MO.0.A	-16	0.00363053	1.45584	0.288253	20	TCATTCAAATTTCCATCATTCACGCTTTACTCCTTATCCA	ATTTCACACCTCCCTGCTAA	-
M60	NKX61_HUMAN.H11MO.0.B	-2	0.00428941	1.72005	0.309605	19	TCATTCAAATTTCCATCATTCACGCTTTACTCCTTATCCA	CATTAAATTCCCATTAATC	-
M60	PBX1_HUMAN.H11MO.0.A	-12	0.00476002	1.90877	0.314942	10	TCATTCAAATTTCCATCATTCACGCTTTACTCCTTATCCA	CTGTCAATCA	-
M60	GATA2_HUMAN.H11MO.0.A	-4	0.00526203	2.11008	0.321377	19	TCATTCAAATTTCCATCATTCACGCTTTACTCCTTATCCA	CCTTATCTCCACCCCCCAG	-
M60	MAZ_HUMAN.H11MO.0.A	-9	0.00659137	2.64314	0.362155	22	TCATTCAAATTTCCATCATTCACGCTTTACTCCTTATCCA	CCCCCCCCCCCCCCCCTCCCCC	-
M60	Z324A_HUMAN.H11MO.0.C	-12	0.00684198	2.74363	0.362155	23	TCATTCAAATTTCCATCATTCACGCTTTACTCCTTATCCA	TATCAAACCATCCTTTGCTGCCA	+
M63	NR1H3_HUMAN.H11MO.0.B	-15	8.05764e-05	0.0323112	0.0638914	19	GTACACTCAGTGCATCAGGGGGCAACGGGGGGCAATGGAT	CAGAGGTCACTGCAGGTCA	+
M63	RXRA_HUMAN.H11MO.0.A	-7	0.00025797	0.103446	0.0739063	20	GTACACTCAGTGCATCAGGGGGCAACGGGGGGCAATGGAT	GGGGGAGGCAGAGGTCAGAG	+
M63	ZN554_HUMAN.H11MO.0.C	1	0.00027962	0.112128	0.0739063	19	GTACACTCAGTGCATCAGGGGGCAACGGGGGGCAATGGAT	AGCACCCCACATGGCTCAGC	-
M63	ZN563_HUMAN.H11MO.0.C	-14	0.00060961	0.244454	0.120844	21	GTACACTCAGTGCATCAGGGGGCAACGGGGGGCAATGGAT	GCAGCTGCCAGTGAGGATCCC	-
M63	NR1D1_HUMAN.H11MO.0.B	-5	0.00105024	0.421145	0.128455	19	GTACACTCAGTGCATCAGGGGGCAACGGGGGGCAATGGAT	CCTTCTGACCCACTTCCCT	-
M63	ZN214_HUMAN.H11MO.0.C	-2	0.00171475	0.687615	0.169959	22	GTACACTCAGTGCATCAGGGGGCAACGGGGGGCAATGGAT	TCATCAAAGGCCTCAAAAAGGA	-
M63	LYL1_HUMAN.H11MO.0.A	-15	0.003016	1.20942	0.26572	14	GTACACTCAGTGCATCAGGGGGCAACGGGGGGCAATGGAT	CAGGAAACAGCTGG	-
M63	ZN394_HUMAN.H11MO.0.C	-16	0.00377872	1.51527	0.299626	20	GTACACTCAGTGCATCAGGGGGCAACGGGGGGCAATGGAT	AGAATGGAATAGAATGGAAT	+
M63	VEZF1_HUMAN.H11MO.0.C	-16	0.00524282	2.10237	0.347056	22	GTACACTCAGTGCATCAGGGGGCAACGGGGGGCAATGGAT	GGGGAGGGGGGAGGGGGAGGGG	+
M63	THA_HUMAN.H11MO.0.C	-18	0.00525226	2.10616	0.347056	17	GTACACTCAGTGCATCAGGGGGCAACGGGGGGCAATGGAT	GGGTCACTTCAGGTCAG	+
M63	SMAD3_HUMAN.H11MO.0.B	-15	0.0067692	2.71445	0.37856	12	GTACACTCAGTGCATCAGGGGGCAACGGGGGGCAATGGAT	CAGGTGACAGAG	-
M63	SP4_HUMAN.H11MO.0.A	-17	0.00738628	2.9619	0.37856	20	GTACACTCAGTGCATCAGGGGGCAACGGGGGGCAATGGAT	GGGAAGGGGGCGGGGCCGGG	+
M63	AIRE_HUMAN.H11MO.0.C	-1	0.00778891	3.12335	0.37856	18	GTACACTCAGTGCATCAGGGGGCAACGGGGGGCAATGGAT	TTAACCAATATAACCAAT	-
M63	ZN341_HUMAN.H11MO.0.C	-16	0.00811613	3.25457	0.37856	22	GTACACTCAGTGCATCAGGGGGCAACGGGGGGCAATGGAT	GGGGGGGGGGGGAGGGAAGAGC	+
M63	NR1I2_HUMAN.H11MO.0.C	-16	0.0102775	4.12129	0.452742	19	GTACACTCAGTGCATCAGGGGGCAACGGGGGGCAATGGAT	TGAGGTCAAAAAAGTTCAG	+
M63	RARG_HUMAN.H11MO.0.B	-19	0.011731	4.70411	0.454718	18	GTACACTCAGTGCATCAGGGGGCAACGGGGGGCAATGGAT	AGGTCAGAGTGACCTGGG	+
M63	OLIG2_HUMAN.H11MO.0.B	-4	0.011731	4.70411	0.454718	18	GTACACTCAGTGCATCAGGGGGCAACGGGGGGCAATGGAT	CAGAAGGGAAACAGCTGG	-
M63	THAP1_HUMAN.H11MO.0.C	-13	0.0123974	4.97134	0.454718	22	GTACACTCAGTGCATCAGGGGGCAACGGGGGGCAATGGAT	GCCCGCAGCCAAGATGGCGGCG	-
M63	Z324A_HUMAN.H11MO.0.C	-16	0.0126162	5.05912	0.454718	23	GTACACTCAGTGCATCAGGGGGCAACGGGGGGCAATGGAT	TGGCAGCAAAGGATGGTTTGATA	-
M64	ZN214_HUMAN.H11MO.0.C	-10	0.000340558	0.136564	0.272102	22	CCCATGGAGGTGCATGAGGAGCTAGTTGAAGAAAAAAGAA	TCCTTTTTGAGGCCTTTGATGA	+
M67	RXRA_HUMAN.H11MO.0.A	-1	0.00116044	0.465338	0.433888	20	GGAAATAGGCAGTGATCATAAAAGATGGCATCTGTGATTA	GGGGGAGGCAGAGGTCAGAG	+
M67	GATA1_HUMAN.H11MO.0.A	7	0.00123447	0.495021	0.433888	12	GGAAATAGGCAGTGATCATAAAAGATGGCATCTGTGATTA	TCTTATCTGTCCCCGCCAG	-
M67	ZN394_HUMAN.H11MO.0.C	-14	0.00257774	1.03368	0.433888	20	GGAAATAGGCAGTGATCATAAAAGATGGCATCTGTGATTA	ATTCCATTCTATTCCATTCT	-
M67	GATA2_HUMAN.H11MO.0.A	7	0.00347918	1.39515	0.433888	12	GGAAATAGGCAGTGATCATAAAAGATGGCATCTGTGATTA	CCTTATCTCCACCCCCCAG	-
M67	ZN563_HUMAN.H11MO.0.C	-14	0.00525804	2.10848	0.433888	21	GGAAATAGGCAGTGATCATAAAAGATGGCATCTGTGATTA	GGGATCCTCACTGGCAGCTGC	+
M67	LYL1_HUMAN.H11MO.0.A	-21	0.00568261	2.27873	0.433888	14	GGAAATAGGCAGTGATCATAAAAGATGGCATCTGTGATTA	CAGGAAACAGCTGG	-
M67	BRAC_HUMAN.H11MO.0.A	-20	0.00671474	2.69261	0.445954	20	GGAAATAGGCAGTGATCATAAAAGATGGCATCTGTGATTA	TTAGCAGGGAGGTGTGAAAT	+
M67	NR1D1_HUMAN.H11MO.0.B	-12	0.00799743	3.20697	0.490285	19	GGAAATAGGCAGTGATCATAAAAGATGGCATCTGTGATTA	CCTTCTGACCCACTTCCCT	-
M70	ZN563_HUMAN.H11MO.0.C	-1	0.000220218	0.0883075	0.175285	21	CACAGCTAACTGAAAAGACAACTACAAAGAAAAGAGGAAC	GCAGCTGCCAGTGAGGATCCC	-
M70	STAT2_HUMAN.H11MO.0.A	-9	0.00178299	0.714981	0.368998	19	CACAGCTAACTGAAAAGACAACTACAAAGAAAAGAGGAAC	AGGAAAATGAAACTGAAAG	+
M70	ANDR_HUMAN.H11MO.0.A	-3	0.00233418	0.936008	0.368998	18	CACAGCTAACTGAAAAGACAACTACAAAGAAAAGAGGAAC	AGCAAACAAAAAAGAACA	-
M70	BRAC_HUMAN.H11MO.0.A	4	0.00248056	0.994705	0.368998	16	CACAGCTAACTGAAAAGACAACTACAAAGAAAAGAGGAAC	ATTTCACACCTCCCTGCTAA	-
M70	ZN274_HUMAN.H11MO.0.A	-5	0.00265404	1.06427	0.368998	20	CACAGCTAACTGAAAAGACAACTACAAAGAAAAGAGGAAC	CATACTGGAGAGAAACCCTA	+
M70	TCF7_HUMAN.H11MO.0.A	-16	0.00287349	1.15227	0.368998	16	CACAGCTAACTGAAAAGACAACTACAAAGAAAAGAGGAAC	AACCACATCAAAGGAA	+
M70	ZN394_HUMAN.H11MO.0.C	-13	0.00324512	1.30129	0.368998	20	CACAGCTAACTGAAAAGACAACTACAAAGAAAAGAGGAAC	AGAATGGAATAGAATGGAAT	+
M70	LEF1_HUMAN.H11MO.0.A	-5	0.00481549	1.93101	0.41973	14	CACAGCTAACTGAAAAGACAACTACAAAGAAAAGAGGAAC	AGCAAATCAAAGGA	-
M70	NFAC1_HUMAN.H11MO.0.B	-9	0.00525527	2.10736	0.41973	15	CACAGCTAACTGAAAAGACAACTACAAAGAAAAGAGGAAC	ATGGAAAAAAAGAAA	+
M70	TF7L1_HUMAN.H11MO.0.B	-7	0.00527326	2.11458	0.41973	13	CACAGCTAACTGAAAAGACAACTACAAAGAAAAGAGGAAC	AACATCAAAGGCA	-
M70	FEZF1_HUMAN.H11MO.0.C	-11	0.00657264	2.63563	0.47321	12	CACAGCTAACTGAAAAGACAACTACAAAGAAAAGAGGAAC	AAAAAGAGCAGC	-
M70	FOXM1_HUMAN.H11MO.0.A	-6	0.00713417	2.8608	0.47321	12	CACAGCTAACTGAAAAGACAACTACAAAGAAAAGAGGAAC	GCAAAGCAAACA	-
M74	ZN394_HUMAN.H11MO.0.C	-4	0.000187175	0.0750573	0.149928	20	TTTCTGTCTACATTAAAATGTGATTCTCAAGCTCAGGAAT	AGAATGGAATAGAATGGAAT	+
M78	HNF1B_HUMAN.H11MO.0.A	-22	0.000194798	0.078114	0.155838	15	CTTGTGAAGTGTGATGTATACATGTTAAATATTTACATGT	GGTTAATCATTAACC	-
M78	HNF1A_HUMAN.H11MO.0.C	-22	0.0011517	0.461833	0.36443	15	CTTGTGAAGTGTGATGTATACATGTTAAATATTTACATGT	GGTTAATGATTAACT	+
M78	ZN490_HUMAN.H11MO.0.C	-7	0.00182215	0.730683	0.36443	24	CTTGTGAAGTGTGATGTATACATGTTAAATATTTACATGT	GATATGCTGCCTTCAAGAGACCCA	-
M78	PO2F2_HUMAN.H11MO.0.A	-29	0.00289781	1.16202	0.386374	11	CTTGTGAAGTGTGATGTATACATGTTAAATATTTACATGT	CATTTGCATAT	-
M81	Z324A_HUMAN.H11MO.0.C	-10	0.00106933	0.428799	0.335663	23	CTAGAAGGAAGGTTAGTCTATACCTTCATATCTCAAGCGT	TATCAAACCATCCTTTGCTGCCA	+
M81	BC11A_HUMAN.H11MO.0.A	-17	0.00124043	0.497411	0.335663	17	CTAGAAGGAAGGTTAGTCTATACCTTCATATCTCAAGCGT	TTTTCACTTCCTCTTTT	-
M81	ZN667_HUMAN.H11MO.0.C	-18	0.0012556	0.503494	0.335663	19	CTAGAAGGAAGGTTAGTCTATACCTTCATATCTCAAGCGT	GTGGCCTTAAAAGCTCAGC	+
M83	ZN394_HUMAN.H11MO.0.C	-3	0.000170241	0.0682664	0.135161	20	TAGACATTAAAAGTGTTTGTCATTTTTACTTACACTGTTC	AGAATGGAATAGAATGGAAT	+
M83	OLIG2_HUMAN.H11MO.0.B	-1	0.00122737	0.492177	0.277784	18	TAGACATTAAAAGTGTTTGTCATTTTTACTTACACTGTTC	CAGAAGGGAAACAGCTGG	-
M83	ZN350_HUMAN.H11MO.0.C	0	0.0015648	0.627486	0.277784	18	TAGACATTAAAAGTGTTTGTCATTTTTACTTACACTGTTC	TAGGTCATAAAAGGACTG	-
M83	AIRE_HUMAN.H11MO.0.C	-15	0.0023261	0.932766	0.277784	18	TAGACATTAAAAGTGTTTGTCATTTTTACTTACACTGTTC	TTAACCAATATAACCAAT	-
M83	LEF1_HUMAN.H11MO.0.A	-2	0.00318687	1.27794	0.277784	14	TAGACATTAAAAGTGTTTGTCATTTTTACTTACACTGTTC	AGCAAATCAAAGGA	-
M83	LYL1_HUMAN.H11MO.0.A	-2	0.00318687	1.27794	0.277784	14	TAGACATTAAAAGTGTTTGTCATTTTTACTTACACTGTTC	CAGGAAACAGCTGG	-
M83	NKX61_HUMAN.H11MO.0.B	-9	0.0038119	1.52857	0.277784	19	TAGACATTAAAAGTGTTTGTCATTTTTACTTACACTGTTC	CATTAAATTCCCATTAATC	-
M83	BRAC_HUMAN.H11MO.0.A	-5	0.00384868	1.54332	0.277784	20	TAGACATTAAAAGTGTTTGTCATTTTTACTTACACTGTTC	TTAGCAGGGAGGTGTGAAAT	+
M83	NR1D1_HUMAN.H11MO.0.B	-6	0.0083347	3.34221	0.483605	19	TAGACATTAAAAGTGTTTGTCATTTTTACTTACACTGTTC	AGGGAAGTGGGTCAGAAGG	+
M83	CLOCK_HUMAN.H11MO.0.C	-5	0.00966442	3.87543	0.483605	14	TAGACATTAAAAGTGTTTGTCATTTTTACTTACACTGTTC	TGTTCACGTGTCTG	-
M83	ZN563_HUMAN.H11MO.0.C	-8	0.00974594	3.90812	0.483605	21	TAGACATTAAAAGTGTTTGTCATTTTTACTTACACTGTTC	GCAGCTGCCAGTGAGGATCCC	-
M84	RXRA_HUMAN.H11MO.0.A	-18	0.000261978	0.105053	0.209583	20	TTCTCATAAATCCTAAGACTTAGATCTTTACAAGGGTCGA	CTCTGACCTCTGCCTCCCCC	-
M84	NR1D1_HUMAN.H11MO.0.B	-10	0.000905455	0.363087	0.362182	19	TTCTCATAAATCCTAAGACTTAGATCTTTACAAGGGTCGA	CCTTCTGACCCACTTCCCT	-
M84	BRAC_HUMAN.H11MO.0.A	-10	0.00215362	0.863602	0.436228	20	TTCTCATAAATCCTAAGACTTAGATCTTTACAAGGGTCGA	ATTTCACACCTCCCTGCTAA	-
M84	MAF_HUMAN.H11MO.0.A	-7	0.00221794	0.889396	0.436228	19	TTCTCATAAATCCTAAGACTTAGATCTTTACAAGGGTCGA	GAATCTGCTGACTCAGCAA	+
M84	ZN394_HUMAN.H11MO.0.C	-17	0.00284963	1.1427	0.436228	20	TTCTCATAAATCCTAAGACTTAGATCTTTACAAGGGTCGA	ATTCCATTCTATTCCATTCT	-
M88	GATA1_HUMAN.H11MO.0.A	8	0.00141239	0.566366	0.441145	11	CTGGCACATAGCAAGGTGGCTCAGCATGAGCCCCTGAGGT	TCTTATCTGTCCCCGCCAG	-
M88	GATA2_HUMAN.H11MO.0.A	8	0.00164344	0.65902	0.441145	11	CTGGCACATAGCAAGGTGGCTCAGCATGAGCCCCTGAGGT	CCTTATCTCCACCCCCCAG	-
M88	ZN394_HUMAN.H11MO.0.C	-11	0.00272289	1.09188	0.441145	20	CTGGCACATAGCAAGGTGGCTCAGCATGAGCCCCTGAGGT	AGAATGGAATAGAATGGAAT	+
M88	NR1D1_HUMAN.H11MO.0.B	-9	0.00276062	1.10701	0.441145	19	CTGGCACATAGCAAGGTGGCTCAGCATGAGCCCCTGAGGT	AGGGAAGTGGGTCAGAAGG	+
M88	RXRA_HUMAN.H11MO.0.A	-4	0.00413449	1.65793	0.471919	20	CTGGCACATAGCAAGGTGGCTCAGCATGAGCCCCTGAGGT	GGGGGAGGCAGAGGTCAGAG	+
M93	ZN394_HUMAN.H11MO.0.C	-15	0.000472023	0.189281	0.378093	20	AGCCTTGATCATTGGCATAAGCAGCGAAATTGAAACACGT	AGAATGGAATAGAATGGAAT	+
M95	NR1D1_HUMAN.H11MO.0.B	-21	1.13256e-05	0.00454158	0.00908317	19	CATCAGTTGTATGAGCATCAACTAGTAGACGCAGTGCTCT	CCTTCTGACCCACTTCCCT	-
M96	ZN554_HUMAN.H11MO.0.C	-26	0.000222568	0.0892496	0.100613	14	CTCACTAGACCCCAGTGGAACACTGCAGCACACCTAATGA	AGCACCCCACATGGCTCAGC	-
M96	ZN667_HUMAN.H11MO.0.C	-15	0.000251849	0.100991	0.100613	19	CTCACTAGACCCCAGTGGAACACTGCAGCACACCTAATGA	GTGGCCTTAAAAGCTCAGC	+
M96	THA_HUMAN.H11MO.0.C	-16	0.00186164	0.746517	0.292639	17	CTCACTAGACCCCAGTGGAACACTGCAGCACACCTAATGA	GGGTCACTTCAGGTCAG	+
M96	OLIG2_HUMAN.H11MO.0.B	-22	0.00241634	0.968953	0.292639	18	CTCACTAGACCCCAGTGGAACACTGCAGCACACCTAATGA	CAGAAGGGAAACAGCTGG	-
M96	NR1H3_HUMAN.H11MO.0.B	-13	0.00242342	0.971793	0.292639	19	CTCACTAGACCCCAGTGGAACACTGCAGCACACCTAATGA	CAGAGGTCACTGCAGGTCA	+
M96	RXRA_HUMAN.H11MO.0.A	-13	0.00256381	1.02809	0.292639	20	CTCACTAGACCCCAGTGGAACACTGCAGCACACCTAATGA	CTCTGACCTCTGCCTCCCCC	-
M99	ZN394_HUMAN.H11MO.0.C	-7	0.000274911	0.110239	0.219374	20	TTTCCTAGGAGTGAAAGTCAAAGGAAGAAGATTTACGATG	AGAATGGAATAGAATGGAAT	+
M99	RXRA_HUMAN.H11MO.0.A	-10	0.000566293	0.227084	0.225945	20	TTTCCTAGGAGTGAAAGTCAAAGGAAGAAGATTTACGATG	GGGGGAGGCAGAGGTCAGAG	+
M99	BRAC_HUMAN.H11MO.0.A	-5	0.00204848	0.821442	0.445129	20	TTTCCTAGGAGTGAAAGTCAAAGGAAGAAGATTTACGATG	TTAGCAGGGAGGTGTGAAAT	+
M99	LEF1_HUMAN.H11MO.0.A	-11	0.00223128	0.894743	0.445129	14	TTTCCTAGGAGTGAAAGTCAAAGGAAGAAGATTTACGATG	AGCAAATCAAAGGA	-
M100	RXRA_HUMAN.H11MO.0.A	-14	0.00117264	0.470228	0.364296	20	GTGTCTCCCACGGGGTCAGGGCTGGAGTTCAACGCCCGCT	GGGGGAGGCAGAGGTCAGAG	+
M100	LYL1_HUMAN.H11MO.0.A	-11	0.00131172	0.525998	0.364296	14	GTGTCTCCCACGGGGTCAGGGCTGGAGTTCAACGCCCGCT	CAGGAAACAGCTGG	-
M100	RORA_HUMAN.H11MO.0.C	-8	0.00137315	0.550634	0.364296	13	GTGTCTCCCACGGGGTCAGGGCTGGAGTTCAACGCCCGCT	AACTAGGTCAGGG	+
M100	NR1D1_HUMAN.H11MO.0.B	-12	0.00232743	0.933299	0.463099	19	GTGTCTCCCACGGGGTCAGGGCTGGAGTTCAACGCCCGCT	AGGGAAGTGGGTCAGAAGG	+
M103	ZNF41_HUMAN.H11MO.0.C	-11	0.000470081	0.188503	0.235027	24	ATTCTTTTTTCCACAAGGATATCTGAGACCAAGAAATTTA	CACAAGGGAGTAAGGCACCATGAG	+
M103	BRAC_HUMAN.H11MO.0.A	-20	0.000590549	0.23681	0.235027	20	ATTCTTTTTTCCACAAGGATATCTGAGACCAAGAAATTTA	ATTTCACACCTCCCTGCTAA	-
M103	SIX2_HUMAN.H11MO.0.A	-16	0.00247583	0.992809	0.488617	13	ATTCTTTTTTCCACAAGGATATCTGAGACCAAGAAATTTA	TGAAACCTGAGAC	+
M103	ZN214_HUMAN.H11MO.0.C	-18	0.00391838	1.57127	0.488617	22	ATTCTTTTTTCCACAAGGATATCTGAGACCAAGAAATTTA	TCATCAAAGGCCTCAAAAAGGA	-
M103	ZN394_HUMAN.H11MO.0.C	-20	0.0040965	1.6427	0.488617	20	ATTCTTTTTTCCACAAGGATATCTGAGACCAAGAAATTTA	ATTCCATTCTATTCCATTCT	-
M103	NKX61_HUMAN.H11MO.0.B	-19	0.00612886	2.45767	0.488617	19	ATTCTTTTTTCCACAAGGATATCTGAGACCAAGAAATTTA	GATTAATGGGAATTTAATG	+
M103	TBX21_HUMAN.H11MO.0.A	-22	0.00617701	2.47698	0.488617	13	ATTCTTTTTTCCACAAGGATATCTGAGACCAAGAAATTTA	TTCACACCTCCAC	-
M103	AIRE_HUMAN.H11MO.0.C	-15	0.00690456	2.76873	0.488617	18	ATTCTTTTTTCCACAAGGATATCTGAGACCAAGAAATTTA	TTAACCAATATAACCAAT	-
M103	RFX5_HUMAN.H11MO.0.A	-2	0.00758927	3.0433	0.488617	20	ATTCTTTTTTCCACAAGGATATCTGAGACCAAGAAATTTA	TCTGCCTAGCAACAGCTGAC	-
M103	CLOCK_HUMAN.H11MO.0.C	-7	0.0077102	3.09179	0.488617	14	ATTCTTTTTTCCACAAGGATATCTGAGACCAAGAAATTTA	CAGACACGTGAACA	+
M105	RARG_HUMAN.H11MO.0.B	3	0.0010611	0.425501	0.464201	15	ACACGCCTCCCCGGAACTCAGGCATTCCAGGCGGTATCAA	AGGTCAGAGTGACCTGGG	+
M105	ZN394_HUMAN.H11MO.0.C	-23	0.00174117	0.698211	0.464201	17	ACACGCCTCCCCGGAACTCAGGCATTCCAGGCGGTATCAA	ATTCCATTCTATTCCATTCT	-
M105	CLOCK_HUMAN.H11MO.0.C	-20	0.00231128	0.926822	0.464201	14	ACACGCCTCCCCGGAACTCAGGCATTCCAGGCGGTATCAA	TGTTCACGTGTCTG	-
M105	THA_HUMAN.H11MO.0.C	-6	0.00232101	0.930723	0.464201	17	ACACGCCTCCCCGGAACTCAGGCATTCCAGGCGGTATCAA	CTGACCTGAAGTGACCC	-
M106	GATA1_HUMAN.H11MO.0.A	8	0.000219451	0.088	0.176	11	GTCCGTCTCAGGTAAAGTCCCTACCTCTTGGGTAGATGAG	TCTTATCTGTCCCCGCCAG	-
M108	RXRA_HUMAN.H11MO.0.A	0	0.000453732	0.181947	0.363442	20	ACCATACATCTGGCTTTTCTCCAGCTTAATTCAGCCAAAA	CTCTGACCTCTGCCTCCCCC	-
M110	ZN563_HUMAN.H11MO.0.C	-5	0.000135711	0.0544201	0.0634386	21	AGAACTGAATTGCCAGAGCGGATGCAGCCACTTAGAAGAA	GCAGCTGCCAGTGAGGATCCC	-
M110	ZN394_HUMAN.H11MO.0.C	-18	0.000161739	0.0648574	0.0634386	20	AGAACTGAATTGCCAGAGCGGATGCAGCCACTTAGAAGAA	AGAATGGAATAGAATGGAAT	+
M110	TAF1_HUMAN.H11MO.0.A	-6	0.00107457	0.430901	0.280983	16	AGAACTGAATTGCCAGAGCGGATGCAGCCACTTAGAAGAA	AAGATGGCGGCGGCGG	+
M110	SMAD3_HUMAN.H11MO.0.B	-6	0.00143326	0.574736	0.281082	12	AGAACTGAATTGCCAGAGCGGATGCAGCCACTTAGAAGAA	CAGGTGACAGAG	-
M110	ZN335_HUMAN.H11MO.0.A	-8	0.00190526	0.764009	0.298919	22	AGAACTGAATTGCCAGAGCGGATGCAGCCACTTAGAAGAA	TCAGGCAGCGCCGAGGACAGCC	-
M110	Z324A_HUMAN.H11MO.0.C	-6	0.00382988	1.53578	0.386616	23	AGAACTGAATTGCCAGAGCGGATGCAGCCACTTAGAAGAA	TGGCAGCAAAGGATGGTTTGATA	-
M110	THAP1_HUMAN.H11MO.0.C	-7	0.00410593	1.64648	0.386616	22	AGAACTGAATTGCCAGAGCGGATGCAGCCACTTAGAAGAA	CGCCGCCATCTTGGCTGCGGGC	+
M110	ZBT17_HUMAN.H11MO.0.A	-5	0.00418263	1.67723	0.386616	19	AGAACTGAATTGCCAGAGCGGATGCAGCCACTTAGAAGAA	GAGGGTGGGGGAGGGGAAG	+
M110	CLOCK_HUMAN.H11MO.0.C	-2	0.00443561	1.77868	0.386616	14	AGAACTGAATTGCCAGAGCGGATGCAGCCACTTAGAAGAA	TGTTCACGTGTCTG	-
M113	RXRA_HUMAN.H11MO.0.A	-2	0.000323299	0.129643	0.237836	20	GTTGCTGACAGTTCAGTGACCCCCTCTTTTCAGCTCATGG	CTCTGACCTCTGCCTCCCCC	-
M113	ZN394_HUMAN.H11MO.0.C	-4	0.000816572	0.327445	0.237836	20	GTTGCTGACAGTTCAGTGACCCCCTCTTTTCAGCTCATGG	ATTCCATTCTATTCCATTCT	-
M113	GATA1_HUMAN.H11MO.0.A	8	0.000894132	0.358547	0.237836	11	GTTGCTGACAGTTCAGTGACCCCCTCTTTTCAGCTCATGG	TCTTATCTGTCCCCGCCAG	-
M113	ZN563_HUMAN.H11MO.0.C	0	0.00127918	0.512952	0.255194	21	GTTGCTGACAGTTCAGTGACCCCCTCTTTTCAGCTCATGG	GCAGCTGCCAGTGAGGATCCC	-
M113	BRAC_HUMAN.H11MO.0.A	-2	0.00247437	0.992222	0.328427	20	GTTGCTGACAGTTCAGTGACCCCCTCTTTTCAGCTCATGG	ATTTCACACCTCCCTGCTAA	-
M113	NR1D1_HUMAN.H11MO.0.B	-11	0.00278821	1.11807	0.328427	19	GTTGCTGACAGTTCAGTGACCCCCTCTTTTCAGCTCATGG	CCTTCTGACCCACTTCCCT	-
M113	GATA2_HUMAN.H11MO.0.A	8	0.00597712	2.39682	0.475981	11	GTTGCTGACAGTTCAGTGACCCCCTCTTTTCAGCTCATGG	CCTTATCTCCACCCCCCAG	-
M113	MAF_HUMAN.H11MO.0.A	-8	0.00643639	2.58099	0.475981	19	GTTGCTGACAGTTCAGTGACCCCCTCTTTTCAGCTCATGG	TTGCTGAGTCAGCAGATTC	-
M113	THA_HUMAN.H11MO.0.C	-15	0.00656122	2.63105	0.475981	17	GTTGCTGACAGTTCAGTGACCCCCTCTTTTCAGCTCATGG	CTGACCTGAAGTGACCC	-
M113	CLOCK_HUMAN.H11MO.0.C	-8	0.00735252	2.94836	0.488937	14	GTTGCTGACAGTTCAGTGACCCCCTCTTTTCAGCTCATGG	CAGACACGTGAACA	+
M114	RXRA_HUMAN.H11MO.0.A	-17	0.000293335	0.117627	0.234668	20	ACTTATATATAATTAATGTAAGAAGCTTAGGACCGGGAGT	GGGGGAGGCAGAGGTCAGAG	+
M114	BRAC_HUMAN.H11MO.0.A	-6	0.00104197	0.417829	0.333166	20	ACTTATATATAATTAATGTAAGAAGCTTAGGACCGGGAGT	TTAGCAGGGAGGTGTGAAAT	+
M114	ZN394_HUMAN.H11MO.0.C	-14	0.00132795	0.532506	0.333166	20	ACTTATATATAATTAATGTAAGAAGCTTAGGACCGGGAGT	AGAATGGAATAGAATGGAAT	+
M114	NR1D1_HUMAN.H11MO.0.B	-15	0.00166583	0.667998	0.333166	19	ACTTATATATAATTAATGTAAGAAGCTTAGGACCGGGAGT	AGGGAAGTGGGTCAGAAGG	+
M114	AIRE_HUMAN.H11MO.0.C	-4	0.00288579	1.1572	0.461727	18	ACTTATATATAATTAATGTAAGAAGCTTAGGACCGGGAGT	ATTGGTTTTATTGGTTAA	+
M120	PTF1A_HUMAN.H11MO.0.B	3	0.000640659	0.256904	0.225218	15	GGTGGCTGCTACCCCTACTCTAATACTATTGCGCCAGCTG	CCAGCTGCCCCCTTTCCC	+
M120	RXRA_HUMAN.H11MO.0.A	1	0.000728096	0.291967	0.225218	19	GGTGGCTGCTACCCCTACTCTAATACTATTGCGCCAGCTG	CTCTGACCTCTGCCTCCCCC	-
M120	ZN341_HUMAN.H11MO.0.C	3	0.000882789	0.353998	0.225218	19	GGTGGCTGCTACCCCTACTCTAATACTATTGCGCCAGCTG	GCTCTTCCCTCCCCCCCCCCCC	-
M120	ZN394_HUMAN.H11MO.0.C	-11	0.00113321	0.454417	0.225218	20	GGTGGCTGCTACCCCTACTCTAATACTATTGCGCCAGCTG	ATTCCATTCTATTCCATTCT	-
M120	OLIG2_HUMAN.H11MO.0.B	3	0.00176202	0.706569	0.280152	15	GGTGGCTGCTACCCCTACTCTAATACTATTGCGCCAGCTG	CCAGCTGTTTCCCTTCTG	+
M120	NR1D1_HUMAN.H11MO.0.B	-15	0.00386433	1.5496	0.320587	19	GGTGGCTGCTACCCCTACTCTAATACTATTGCGCCAGCTG	CCTTCTGACCCACTTCCCT	-
M120	TBX21_HUMAN.H11MO.0.A	-5	0.00405077	1.62436	0.320587	13	GGTGGCTGCTACCCCTACTCTAATACTATTGCGCCAGCTG	TTCACACCTCCAC	-
M120	GATA1_HUMAN.H11MO.0.A	-6	0.00414096	1.66053	0.320587	19	GGTGGCTGCTACCCCTACTCTAATACTATTGCGCCAGCTG	TCTTATCTGTCCCCGCCAG	-
M120	ZN563_HUMAN.H11MO.0.C	-18	0.00433039	1.73649	0.320587	21	GGTGGCTGCTACCCCTACTCTAATACTATTGCGCCAGCTG	GCAGCTGCCAGTGAGGATCCC	-
M120	MAF_HUMAN.H11MO.0.A	-21	0.00443594	1.77881	0.320587	19	GGTGGCTGCTACCCCTACTCTAATACTATTGCGCCAGCTG	GAATCTGCTGACTCAGCAA	+
M120	GATA2_HUMAN.H11MO.0.A	-6	0.00443594	1.77881	0.320587	19	GGTGGCTGCTACCCCTACTCTAATACTATTGCGCCAGCTG	CCTTATCTCCACCCCCCAG	-
M120	ETS2_HUMAN.H11MO.0.B	-4	0.00571451	2.29152	0.378574	13	GGTGGCTGCTACCCCTACTCTAATACTATTGCGCCAGCTG	TCCTCTTCCTTCC	-
M122	RXRA_HUMAN.H11MO.0.A	-15	0.00023509	0.0942713	0.129779	20	TGGGTGGCTCAGGGGGACAGCAGAGTCCCCGCCTGAAGCG	CTCTGACCTCTGCCTCCCCC	-
M122	ZN563_HUMAN.H11MO.0.C	-19	0.000989782	0.396903	0.175119	21	TGGGTGGCTCAGGGGGACAGCAGAGTCCCCGCCTGAAGCG	GCAGCTGCCAGTGAGGATCCC	-
M122	ZN341_HUMAN.H11MO.0.C	-4	0.00110714	0.443962	0.175119	22	TGGGTGGCTCAGGGGGACAGCAGAGTCCCCGCCTGAAGCG	GGGGGGGGGGGGAGGGAAGAGC	+
M122	MAF_HUMAN.H11MO.0.A	-8	0.00137284	0.550509	0.180955	19	TGGGTGGCTCAGGGGGACAGCAGAGTCCCCGCCTGAAGCG	TTGCTGAGTCAGCAGATTC	-
M122	LYL1_HUMAN.H11MO.0.A	-10	0.00195455	0.783775	0.220826	14	TGGGTGGCTCAGGGGGACAGCAGAGTCCCCGCCTGAAGCG	CAGGAAACAGCTGG	-
M122	PATZ1_HUMAN.H11MO.0.C	-1	0.0025846	1.03642	0.255508	22	TGGGTGGCTCAGGGGGACAGCAGAGTCCCCGCCTGAAGCG	GGGGAGGGGGCGGGGGGGGAGG	+
M122	NR1D1_HUMAN.H11MO.0.B	-5	0.00342027	1.37153	0.300551	19	TGGGTGGCTCAGGGGGACAGCAGAGTCCCCGCCTGAAGCG	AGGGAAGTGGGTCAGAAGG	+
M122	OLIG2_HUMAN.H11MO.0.B	-6	0.00471047	1.8889	0.372534	18	TGGGTGGCTCAGGGGGACAGCAGAGTCCCCGCCTGAAGCG	CAGAAGGGAAACAGCTGG	-
M122	GATA1_HUMAN.H11MO.0.A	7	0.00992499	3.97992	0.477972	12	TGGGTGGCTCAGGGGGACAGCAGAGTCCCCGCCTGAAGCG	TCTTATCTGTCCCCGCCAG	-
M122	VEZF1_HUMAN.H11MO.0.C	-3	0.0102527	4.11132	0.477972	22	TGGGTGGCTCAGGGGGACAGCAGAGTCCCCGCCTGAAGCG	GGGGAGGGGGGAGGGGGAGGGG	+
M122	ZN554_HUMAN.H11MO.0.C	-18	0.0113622	4.55623	0.477972	20	TGGGTGGCTCAGGGGGACAGCAGAGTCCCCGCCTGAAGCG	AGCACCCCACATGGCTCAGC	-
M122	SRBP2_HUMAN.H11MO.0.B	-1	0.0119186	4.77938	0.477972	13	TGGGTGGCTCAGGGGGACAGCAGAGTCCCCGCCTGAAGCG	GGGTGGGGTGAGG	+
M122	KLF6_HUMAN.H11MO.0.A	3	0.0121614	4.8767	0.477972	16	TGGGTGGCTCAGGGGGACAGCAGAGTCCCCGCCTGAAGCG	GGAAGGGCGGGGCCGGGGG	+
M122	NR1H4_HUMAN.H11MO.0.B	-4	0.0130042	5.21469	0.477972	19	TGGGTGGCTCAGGGGGACAGCAGAGTCCCCGCCTGAAGCG	GGGGTCAATGACCCCGAGG	+
M122	Z324A_HUMAN.H11MO.0.C	-15	0.0133648	5.35927	0.477972	23	TGGGTGGCTCAGGGGGACAGCAGAGTCCCCGCCTGAAGCG	TATCAAACCATCCTTTGCTGCCA	+
M122	SP3_HUMAN.H11MO.0.B	-1	0.0138083	5.53711	0.477972	20	TGGGTGGCTCAGGGGGACAGCAGAGTCCCCGCCTGAAGCG	GGGGGGGGGCGGGGCCGGGG	+
M122	SP4_HUMAN.H11MO.0.A	-15	0.0138083	5.53711	0.477972	20	TGGGTGGCTCAGGGGGACAGCAGAGTCCCCGCCTGAAGCG	CCCGGCCCCGCCCCCTTCCC	-
M124	GATA1_HUMAN.H11MO.0.A	-28	0.00051633	0.207048	0.244107	12	CATGTGCGGCTCAGAATCTCCATCTACACTGATTGAATCA	CTGGCGGGGACAGATAAGA	+
M124	GATA2_HUMAN.H11MO.0.A	-28	0.000608745	0.244107	0.244107	12	CATGTGCGGCTCAGAATCTCCATCTACACTGATTGAATCA	CTGGGGGGTGGAGATAAGG	+
M124	ZN563_HUMAN.H11MO.0.C	-2	0.00133969	0.537215	0.358143	21	CATGTGCGGCTCAGAATCTCCATCTACACTGATTGAATCA	GCAGCTGCCAGTGAGGATCCC	-
# Tomtom (Motif Comparison Tool): Version 5.5.5 compiled on Dec 7 2023 at 04:32:55
# The format of this file is described at http://localhost:8080/meme_5.5.5/doc/tomtom-output-format.html.
# tomtom -oc /data/doc-rev/out_k562/output_enhancers_real128 /data/doc-rev/k562/result_motif_en/motifs_en128.txt /data/doc-rev/HOCOMOCOv11_core_HUMAN_mono_meme_format.meme
