# Supplementary material for: DeepEPI: CNN-transformer-based model for extracting TF interactions through predicting enhancer-promoter interactions
Source: Bioinform Adv. 2025 Sep 17;5(1):vbaf221. doi: 10.1093/bioadv/vbaf221 (PMC12478696; doi:10.1093/bioadv/vbaf221)
Supplement: vbaf221_Supplementary_Data [file vbaf221_supplementary_data.zip › Supplementary_file5/K562/result_enhancer128-k562/tomtom.xml]

<?xml version='1.0' encoding='UTF-8' standalone='yes'?>
<tomtom version="5.5.5" release="Thu Sep 14 08:48:04 2023 +1000">
  <model>
    <command_line>tomtom -oc /data/doc-rev/out_k562/output_enhancers_real128 /data/doc-rev/k562/result_motif_en/motifs_en128.txt /data/doc-rev/HOCOMOCOv11_core_HUMAN_mono_meme_format.meme</command_line>
    <distance_measure value="ed"/>
    <threshold type="qvalue">0.5</threshold>
    <alphabet name="DNA" like="dna">
      <letter id="A" symbol="A" complement="T" name="Adenine" colour="CC0000"/>
      <letter id="C" symbol="C" complement="G" name="Cytosine" colour="0000CC"/>
      <letter id="G" symbol="G" complement="C" name="Guanine" colour="FFB300"/>
      <letter id="T" symbol="T" aliases="U" complement="A" name="Thymine" colour="008000"/>
      <letter id="N" symbol="N" aliases="X." equals="ACGT" name="Any base"/>
      <letter id="V" symbol="V" equals="ACG" name="Not T"/>
      <letter id="H" symbol="H" equals="ACT" name="Not G"/>
      <letter id="D" symbol="D" equals="AGT" name="Not C"/>
      <letter id="B" symbol="B" equals="CGT" name="Not A"/>
      <letter id="M" symbol="M" equals="AC" name="Amino"/>
      <letter id="R" symbol="R" equals="AG" name="Purine"/>
      <letter id="W" symbol="W" equals="AT" name="Weak"/>
      <letter id="S" symbol="S" equals="CG" name="Strong"/>
      <letter id="Y" symbol="Y" equals="CT" name="Pyrimidine"/>
      <letter id="K" symbol="K" equals="GT" name="Keto"/>
    </alphabet>
    <strands>both</strands>
    <background from="--query--" A="0.25" C="0.25" G="0.25" T="0.25"/>
    <host>8a2a5c3a2cc7</host>
    <when>Tue Sep  3 06:33:22 2024</when>
  </model>
  <query_dbs>
    <db source="/data/doc-rev/k562/result_motif_en/motifs_en128.txt" name="motifs_en128.txt" loaded="111" excluded="0" last_mod_date="Fri Aug 30 09:46:48 2024"/>
  </query_dbs>
  <target_dbs>
    <db source="/data/doc-rev/HOCOMOCOv11_core_HUMAN_mono_meme_format.meme" name="HOCOMOCOv11_core_HUMAN_mono_meme_format" loaded="401" excluded="0" last_mod_date="Wed Jan  3 10:30:31 2024"/>
  </target_dbs>
  <queries>
    <motif db="0" id="M0" alt="O0" length="40" nsites="8" evalue="1.3e-003">
      <pos A="0.00308642" C="0.285273" G="0.285273" T="0.426366"/>
      <pos A="0.285273" C="0.00308642" G="0.426366" T="0.285273"/>
      <pos A="0.14418" C="0.285273" G="0.285273" T="0.285273"/>
      <pos A="0.567461" C="0.14418" G="0.00308642" T="0.285273"/>
      <pos A="0.00308642" C="0.426366" G="0.426366" T="0.14418"/>
      <pos A="0.14418" C="0.426366" G="0.14418" T="0.285273"/>
      <pos A="0.14418" C="0.285273" G="0.426366" T="0.14418"/>
      <pos A="0.285273" C="0.567461" G="0.14418" T="0.00308642"/>
      <pos A="0.14418" C="0.567461" G="0.00308642" T="0.285273"/>
      <pos A="0.426366" C="0.426366" G="0.14418" T="0.00308642"/>
      <pos A="0.426366" C="0.14418" G="0.14418" T="0.285273"/>
      <pos A="0.14418" C="0.708554" G="0.14418" T="0.00308642"/>
      <pos A="0.285273" C="0.426366" G="0.285273" T="0.00308642"/>
      <pos A="0.567461" C="0.14418" G="0.00308642" T="0.285273"/>
      <pos A="0.285273" C="0.567461" G="0.00308642" T="0.14418"/>
      <pos A="0.285273" C="0.14418" G="0.285273" T="0.285273"/>
      <pos A="0.426366" C="0.14418" G="0.00308642" T="0.426366"/>
      <pos A="0.14418" C="0.426366" G="0.426366" T="0.00308642"/>
      <pos A="0.14418" C="0.285273" G="0.00308642" T="0.567461"/>
      <pos A="0.14418" C="0.14418" G="0.285273" T="0.426366"/>
      <pos A="0.14418" C="0.426366" G="0.14418" T="0.285273"/>
      <pos A="0.00308642" C="0.708554" G="0.14418" T="0.14418"/>
      <pos A="0.285273" C="0.00308642" G="0.426366" T="0.285273"/>
      <pos A="0.00308642" C="0.14418" G="0.426366" T="0.426366"/>
      <pos A="0.285273" C="0.285273" G="0.14418" T="0.285273"/>
      <pos A="0.708554" C="0.00308642" G="0.00308642" T="0.285273"/>
      <pos A="0.00308642" C="0.285273" G="0.567461" T="0.14418"/>
      <pos A="0.285273" C="0.567461" G="0.00308642" T="0.14418"/>
      <pos A="0.285273" C="0.00308642" G="0.285273" T="0.426366"/>
      <pos A="0.14418" C="0.00308642" G="0.426366" T="0.426366"/>
      <pos A="0.567461" C="0.285273" G="0.14418" T="0.00308642"/>
      <pos A="0.00308642" C="0.567461" G="0.14418" T="0.285273"/>
      <pos A="0.285273" C="0.426366" G="0.14418" T="0.14418"/>
      <pos A="0.285273" C="0.14418" G="0.426366" T="0.14418"/>
      <pos A="0.285273" C="0.708554" G="0.00308642" T="0.00308642"/>
      <pos A="0.426366" C="0.426366" G="0.00308642" T="0.14418"/>
      <pos A="0.00308642" C="0.426366" G="0.14418" T="0.426366"/>
      <pos A="0.00308642" C="0.708554" G="0.285273" T="0.00308642"/>
      <pos A="0.849647" C="0.14418" G="0.00308642" T="0.00308642"/>
      <pos A="0.285273" C="0.285273" G="0.285273" T="0.14418"/>
    </motif>
    <motif db="0" id="M1" alt="O1" length="40" nsites="8" evalue="1.3e-003">
      <pos A="0.266461" C="0.233539" G="0.398148" T="0.101852"/>
      <pos A="0.398148" C="0.134773" G="0.299383" T="0.167696"/>
      <pos A="0.365227" C="0.00308642" G="0.299383" T="0.332304"/>
      <pos A="0.167696" C="0.200617" G="0.332304" T="0.299383"/>
      <pos A="0.332304" C="0.0689304" G="0.463992" T="0.134773"/>
      <pos A="0.200617" C="0.266461" G="0.134773" T="0.398148"/>
      <pos A="0.43107" C="0.134773" G="0.101852" T="0.332304"/>
      <pos A="0.0689304" C="0.233539" G="0.398148" T="0.299383"/>
      <pos A="0.266461" C="0.0360079" G="0.233539" T="0.463992"/>
      <pos A="0.463992" C="0.0689304" G="0.299383" T="0.167696"/>
      <pos A="0.266461" C="0.00308642" G="0.398148" T="0.332304"/>
      <pos A="0.299383" C="0.365227" G="0.167696" T="0.167696"/>
      <pos A="0.398148" C="0.101852" G="0.0360079" T="0.463992"/>
      <pos A="0.365227" C="0.134773" G="0.332304" T="0.167696"/>
      <pos A="0.134773" C="0.299383" G="0.332304" T="0.233539"/>
      <pos A="0.463992" C="0.299383" G="0.167696" T="0.0689304"/>
      <pos A="0.200617" C="0.0689304" G="0.562758" T="0.167696"/>
      <pos A="0.101852" C="0.299383" G="0.200617" T="0.398148"/>
      <pos A="0.299383" C="0.332304" G="0.266461" T="0.101852"/>
      <pos A="0.266461" C="0.167696" G="0.496914" T="0.0689304"/>
      <pos A="0.200617" C="0.200617" G="0.299383" T="0.299383"/>
      <pos A="0.101852" C="0.00308642" G="0.562758" T="0.332304"/>
      <pos A="0.332304" C="0.398148" G="0.167696" T="0.101852"/>
      <pos A="0.167696" C="0.266461" G="0.332304" T="0.233539"/>
      <pos A="0.134773" C="0.43107" G="0.00308642" T="0.43107"/>
      <pos A="0.167696" C="0.200617" G="0.266461" T="0.365227"/>
      <pos A="0.398148" C="0.266461" G="0.101852" T="0.233539"/>
      <pos A="0.529835" C="0.0360079" G="0.365227" T="0.0689304"/>
      <pos A="0.266461" C="0.0689304" G="0.496914" T="0.167696"/>
      <pos A="0.299383" C="0.134773" G="0.398148" T="0.167696"/>
      <pos A="0.529835" C="0.365227" G="0.0689304" T="0.0360079"/>
      <pos A="0.398148" C="0.233539" G="0.134773" T="0.233539"/>
      <pos A="0.233539" C="0.463992" G="0.167696" T="0.134773"/>
      <pos A="0.266461" C="0.0689304" G="0.299383" T="0.365227"/>
      <pos A="0.332304" C="0.101852" G="0.463992" T="0.101852"/>
      <pos A="0.233539" C="0.365227" G="0.365227" T="0.0360079"/>
      <pos A="0.233539" C="0.0689304" G="0.266461" T="0.43107"/>
      <pos A="0.299383" C="0.299383" G="0.167696" T="0.233539"/>
      <pos A="0.365227" C="0.200617" G="0.299383" T="0.134773"/>
      <pos A="0.101852" C="0.463992" G="0.332304" T="0.101852"/>
    </motif>
    <motif db="0" id="M10" alt="O10" length="40" nsites="8" evalue="1.3e-003">
      <pos A="0.45202" C="0.227554" G="0.137767" T="0.18266"/>
      <pos A="0.272446" C="0.272446" G="0.227554" T="0.227554"/>
      <pos A="0.45202" C="0.137767" G="0.137767" T="0.272446"/>
      <pos A="0.407127" C="0.227554" G="0.18266" T="0.18266"/>
      <pos A="0.407127" C="0.31734" G="0.00308642" T="0.272446"/>
      <pos A="0.227554" C="0.18266" G="0.227554" T="0.362233"/>
      <pos A="0.137767" C="0.0479802" G="0.45202" T="0.362233"/>
      <pos A="0.676487" C="0.0928731" G="0.0479802" T="0.18266"/>
      <pos A="0.45202" C="0.0479802" G="0.496914" T="0.00308642"/>
      <pos A="0.18266" C="0.227554" G="0.227554" T="0.362233"/>
      <pos A="0.272446" C="0.0479802" G="0.272446" T="0.407127"/>
      <pos A="0.18266" C="0.227554" G="0.45202" T="0.137767"/>
      <pos A="0.31734" C="0.272446" G="0.18266" T="0.227554"/>
      <pos A="0.541807" C="0.0928731" G="0.137767" T="0.227554"/>
      <pos A="0.0479802" C="0.00308642" G="0.362233" T="0.5867"/>
      <pos A="0.18266" C="0.0928731" G="0.31734" T="0.407127"/>
      <pos A="0.541807" C="0.137767" G="0.272446" T="0.0479802"/>
      <pos A="0.362233" C="0.0479802" G="0.31734" T="0.272446"/>
      <pos A="0.496914" C="0.00308642" G="0.31734" T="0.18266"/>
      <pos A="0.18266" C="0.0928731" G="0.0479802" T="0.676487"/>
      <pos A="0.227554" C="0.272446" G="0.31734" T="0.18266"/>
      <pos A="0.18266" C="0.18266" G="0.45202" T="0.18266"/>
      <pos A="0.362233" C="0.272446" G="0.137767" T="0.227554"/>
      <pos A="0.31734" C="0.31734" G="0.0928731" T="0.272446"/>
      <pos A="0.5867" C="0.137767" G="0.137767" T="0.137767"/>
      <pos A="0.227554" C="0.407127" G="0.00308642" T="0.362233"/>
      <pos A="0.18266" C="0.362233" G="0.00308642" T="0.45202"/>
      <pos A="0.541807" C="0.0479802" G="0.18266" T="0.227554"/>
      <pos A="0.45202" C="0.0928731" G="0.362233" T="0.0928731"/>
      <pos A="0.272446" C="0.137767" G="0.31734" T="0.272446"/>
      <pos A="0.0479802" C="0.18266" G="0.362233" T="0.407127"/>
      <pos A="0.31734" C="0.18266" G="0.18266" T="0.31734"/>
      <pos A="0.0479802" C="0.18266" G="0.31734" T="0.45202"/>
      <pos A="0.227554" C="0.496914" G="0.18266" T="0.0928731"/>
      <pos A="0.31734" C="0.0928731" G="0.227554" T="0.362233"/>
      <pos A="0.227554" C="0.227554" G="0.407127" T="0.137767"/>
      <pos A="0.0928731" C="0.227554" G="0.272446" T="0.407127"/>
      <pos A="0.272446" C="0.272446" G="0.227554" T="0.227554"/>
      <pos A="0.541807" C="0.137767" G="0.0479802" T="0.272446"/>
      <pos A="0.0928731" C="0.45202" G="0.0479802" T="0.407127"/>
    </motif>
    <motif db="0" id="M100" alt="O100" length="40" nsites="8" evalue="1.3e-003">
      <pos A="0.00308642" C="0.25" G="0.496914" T="0.25"/>
      <pos A="0.373457" C="0.126543" G="0.126543" T="0.373457"/>
      <pos A="0.00308642" C="0.373457" G="0.496914" T="0.126543"/>
      <pos A="0.126543" C="0.25" G="0.25" T="0.373457"/>
      <pos A="0.126543" C="0.496914" G="0.126543" T="0.25"/>
      <pos A="0.00308642" C="0.00308642" G="0.373457" T="0.62037"/>
      <pos A="0.126543" C="0.496914" G="0.126543" T="0.25"/>
      <pos A="0.25" C="0.373457" G="0.126543" T="0.25"/>
      <pos A="0.126543" C="0.496914" G="0.00308642" T="0.373457"/>
      <pos A="0.496914" C="0.373457" G="0.126543" T="0.00308642"/>
      <pos A="0.25" C="0.373457" G="0.126543" T="0.25"/>
      <pos A="0.126543" C="0.25" G="0.373457" T="0.25"/>
      <pos A="0.373457" C="0.00308642" G="0.373457" T="0.25"/>
      <pos A="0.126543" C="0.25" G="0.496914" T="0.126543"/>
      <pos A="0.25" C="0.126543" G="0.373457" T="0.25"/>
      <pos A="0.00308642" C="0.126543" G="0.25" T="0.62037"/>
      <pos A="0.25" C="0.62037" G="0.126543" T="0.00308642"/>
      <pos A="0.62037" C="0.126543" G="0.126543" T="0.126543"/>
      <pos A="0.126543" C="0.373457" G="0.373457" T="0.126543"/>
      <pos A="0.25" C="0.00308642" G="0.496914" T="0.25"/>
      <pos A="0.126543" C="0.126543" G="0.62037" T="0.126543"/>
      <pos A="0.373457" C="0.373457" G="0.00308642" T="0.25"/>
      <pos A="0.25" C="0.25" G="0.126543" T="0.373457"/>
      <pos A="0.126543" C="0.00308642" G="0.496914" T="0.373457"/>
      <pos A="0.25" C="0.00308642" G="0.496914" T="0.25"/>
      <pos A="0.743827" C="0.126543" G="0.00308642" T="0.126543"/>
      <pos A="0.126543" C="0.126543" G="0.496914" T="0.25"/>
      <pos A="0.373457" C="0.00308642" G="0.126543" T="0.496914"/>
      <pos A="0.126543" C="0.126543" G="0.126543" T="0.62037"/>
      <pos A="0.373457" C="0.62037" G="0.00308642" T="0.00308642"/>
      <pos A="0.373457" C="0.25" G="0.126543" T="0.25"/>
      <pos A="0.373457" C="0.25" G="0.25" T="0.126543"/>
      <pos A="0.126543" C="0.496914" G="0.126543" T="0.25"/>
      <pos A="0.126543" C="0.25" G="0.373457" T="0.25"/>
      <pos A="0.00308642" C="0.62037" G="0.126543" T="0.25"/>
      <pos A="0.00308642" C="0.496914" G="0.126543" T="0.373457"/>
      <pos A="0.126543" C="0.62037" G="0.00308642" T="0.25"/>
      <pos A="0.25" C="0.126543" G="0.496914" T="0.126543"/>
      <pos A="0.00308642" C="0.496914" G="0.373457" T="0.126543"/>
      <pos A="0.00308642" C="0.00308642" G="0.373457" T="0.62037"/>
    </motif>
    <motif db="0" id="M101" alt="O101" length="40" nsites="8" evalue="1.3e-003">
      <pos A="0.216633" C="0.0831664" G="0.136553" T="0.563647"/>
      <pos A="0.0297798" C="0.243326" G="0.3501" T="0.376793"/>
      <pos A="0.0564731" C="0.403486" G="0.10986" T="0.43018"/>
      <pos A="0.3501" C="0.10986" G="0.163246" T="0.376793"/>
      <pos A="0.0831664" C="0.00308642" G="0.483566" T="0.43018"/>
      <pos A="0.136553" C="0.0831664" G="0.536954" T="0.243326"/>
      <pos A="0.27002" C="0.243326" G="0.403486" T="0.0831664"/>
      <pos A="0.10986" C="0.43018" G="0.216633" T="0.243326"/>
      <pos A="0.243326" C="0.376793" G="0.163246" T="0.216633"/>
      <pos A="0.243326" C="0.216633" G="0.163246" T="0.376793"/>
      <pos A="0.163246" C="0.403486" G="0.376793" T="0.0564731"/>
      <pos A="0.18994" C="0.27002" G="0.243326" T="0.296713"/>
      <pos A="0.27002" C="0.243326" G="0.376793" T="0.10986"/>
      <pos A="0.563647" C="0.243326" G="0.0831664" T="0.10986"/>
      <pos A="0.136553" C="0.243326" G="0.510261" T="0.10986"/>
      <pos A="0.27002" C="0.403486" G="0.243326" T="0.0831664"/>
      <pos A="0.3501" C="0.18994" G="0.216633" T="0.243326"/>
      <pos A="0.323406" C="0.18994" G="0.10986" T="0.376793"/>
      <pos A="0.27002" C="0.243326" G="0.456873" T="0.0297798"/>
      <pos A="0.403486" C="0.323406" G="0.136553" T="0.136553"/>
      <pos A="0.216633" C="0.536954" G="0.136553" T="0.10986"/>
      <pos A="0.18994" C="0.216633" G="0.323406" T="0.27002"/>
      <pos A="0.3501" C="0.3501" G="0.0297798" T="0.27002"/>
      <pos A="0.0564731" C="0.243326" G="0.323406" T="0.376793"/>
      <pos A="0.296713" C="0.563647" G="0.10986" T="0.0297798"/>
      <pos A="0.296713" C="0.376793" G="0.0831664" T="0.243326"/>
      <pos A="0.216633" C="0.18994" G="0.483566" T="0.10986"/>
      <pos A="0.0831664" C="0.510261" G="0.163246" T="0.243326"/>
      <pos A="0.376793" C="0.296713" G="0.163246" T="0.163246"/>
      <pos A="0.296713" C="0.10986" G="0.18994" T="0.403486"/>
      <pos A="0.323406" C="0.216633" G="0.27002" T="0.18994"/>
      <pos A="0.536954" C="0.243326" G="0.136553" T="0.0831664"/>
      <pos A="0.163246" C="0.163246" G="0.243326" T="0.43018"/>
      <pos A="0.18994" C="0.18994" G="0.10986" T="0.510261"/>
      <pos A="0.323406" C="0.296713" G="0.27002" T="0.10986"/>
      <pos A="0.376793" C="0.00308642" G="0.323406" T="0.296713"/>
      <pos A="0.163246" C="0.323406" G="0.18994" T="0.323406"/>
      <pos A="0.243326" C="0.3501" G="0.163246" T="0.243326"/>
      <pos A="0.403486" C="0.10986" G="0.296713" T="0.18994"/>
      <pos A="0.376793" C="0.18994" G="0.10986" T="0.323406"/>
    </motif>
    <motif db="0" id="M102" alt="O102" length="40" nsites="8" evalue="1.3e-003">
      <pos A="0.13845" C="0.313922" G="0.344003" T="0.203626"/>
      <pos A="0.233707" C="0.288854" G="0.273814" T="0.203626"/>
      <pos A="0.263787" C="0.233707" G="0.168531" T="0.333975"/>
      <pos A="0.273814" C="0.173545" G="0.228692" T="0.323949"/>
      <pos A="0.36907" C="0.183571" G="0.293868" T="0.15349"/>
      <pos A="0.263787" C="0.128424" G="0.263787" T="0.344003"/>
      <pos A="0.188585" C="0.278828" G="0.283841" T="0.248747"/>
      <pos A="0.263787" C="0.223679" G="0.128424" T="0.384111"/>
      <pos A="0.344003" C="0.128424" G="0.283841" T="0.243733"/>
      <pos A="0.258773" C="0.283841" G="0.133437" T="0.323949"/>
      <pos A="0.173545" C="0.364056" G="0.173545" T="0.288854"/>
      <pos A="0.379097" C="0.133437" G="0.298881" T="0.188585"/>
      <pos A="0.344003" C="0.203626" G="0.248747" T="0.203626"/>
      <pos A="0.213652" C="0.384111" G="0.233707" T="0.168531"/>
      <pos A="0.233707" C="0.323949" G="0.223679" T="0.218666"/>
      <pos A="0.223679" C="0.323949" G="0.158504" T="0.293868"/>
      <pos A="0.293868" C="0.213652" G="0.313922" T="0.178558"/>
      <pos A="0.243733" C="0.163518" G="0.293868" T="0.298881"/>
      <pos A="0.36907" C="0.123409" G="0.33899" T="0.168531"/>
      <pos A="0.163518" C="0.163518" G="0.298881" T="0.374084"/>
      <pos A="0.323949" C="0.364056" G="0.178558" T="0.133437"/>
      <pos A="0.148477" C="0.33899" G="0.188585" T="0.323949"/>
      <pos A="0.223679" C="0.168531" G="0.268801" T="0.33899"/>
      <pos A="0.389124" C="0.178558" G="0.243733" T="0.188585"/>
      <pos A="0.323949" C="0.0682617" G="0.258773" T="0.349016"/>
      <pos A="0.0582351" C="0.298881" G="0.364056" T="0.278828"/>
      <pos A="0.35403" C="0.25376" G="0.148477" T="0.243733"/>
      <pos A="0.203626" C="0.364056" G="0.143464" T="0.288854"/>
      <pos A="0.36907" C="0.0732751" G="0.288854" T="0.268801"/>
      <pos A="0.293868" C="0.35403" G="0.128424" T="0.223679"/>
      <pos A="0.203626" C="0.344003" G="0.198612" T="0.25376"/>
      <pos A="0.36907" C="0.178558" G="0.278828" T="0.173545"/>
      <pos A="0.359043" C="0.349016" G="0.123409" T="0.168531"/>
      <pos A="0.263787" C="0.128424" G="0.233707" T="0.374084"/>
      <pos A="0.323949" C="0.364056" G="0.188585" T="0.123409"/>
      <pos A="0.283841" C="0.273814" G="0.203626" T="0.23872"/>
      <pos A="0.183571" C="0.208639" G="0.198612" T="0.409178"/>
      <pos A="0.308909" C="0.213652" G="0.213652" T="0.263787"/>
      <pos A="0.183571" C="0.213652" G="0.333975" T="0.268801"/>
      <pos A="0.303895" C="0.263787" G="0.293868" T="0.13845"/>
    </motif>
    <motif db="0" id="M103" alt="O103" length="40" nsites="8" evalue="1.3e-003">
      <pos A="0.716392" C="0.00308642" G="0.222565" T="0.0579565"/>
      <pos A="0.332304" C="0.167696" G="0.112826" T="0.387174"/>
      <pos A="0.0579565" C="0.167696" G="0.332304" T="0.442043"/>
      <pos A="0.222565" C="0.332304" G="0.222565" T="0.222565"/>
      <pos A="0.222565" C="0.167696" G="0.222565" T="0.387174"/>
      <pos A="0.167696" C="0.167696" G="0.277435" T="0.387174"/>
      <pos A="0.0579565" C="0.387174" G="0.0579565" T="0.496914"/>
      <pos A="0.167696" C="0.387174" G="0.0579565" T="0.387174"/>
      <pos A="0.0579565" C="0.222565" G="0.112826" T="0.606653"/>
      <pos A="0.167696" C="0.112826" G="0.222565" T="0.496914"/>
      <pos A="0.167696" C="0.442043" G="0.277435" T="0.112826"/>
      <pos A="0.277435" C="0.387174" G="0.0579565" T="0.277435"/>
      <pos A="0.661523" C="0.00308642" G="0.0579565" T="0.277435"/>
      <pos A="0.167696" C="0.606653" G="0.167696" T="0.0579565"/>
      <pos A="0.496914" C="0.00308642" G="0.332304" T="0.167696"/>
      <pos A="0.442043" C="0.277435" G="0.00308642" T="0.277435"/>
      <pos A="0.167696" C="0.167696" G="0.442043" T="0.222565"/>
      <pos A="0.332304" C="0.112826" G="0.387174" T="0.167696"/>
      <pos A="0.387174" C="0.222565" G="0.0579565" T="0.332304"/>
      <pos A="0.222565" C="0.167696" G="0.277435" T="0.332304"/>
      <pos A="0.716392" C="0.00308642" G="0.222565" T="0.0579565"/>
      <pos A="0.277435" C="0.222565" G="0.00308642" T="0.496914"/>
      <pos A="0.277435" C="0.387174" G="0.112826" T="0.222565"/>
      <pos A="0.332304" C="0.112826" G="0.0579565" T="0.496914"/>
      <pos A="0.277435" C="0.167696" G="0.387174" T="0.167696"/>
      <pos A="0.551784" C="0.0579565" G="0.112826" T="0.277435"/>
      <pos A="0.112826" C="0.277435" G="0.442043" T="0.167696"/>
      <pos A="0.661523" C="0.167696" G="0.167696" T="0.00308642"/>
      <pos A="0.167696" C="0.661523" G="0.112826" T="0.0579565"/>
      <pos A="0.222565" C="0.496914" G="0.112826" T="0.167696"/>
      <pos A="0.387174" C="0.222565" G="0.167696" T="0.222565"/>
      <pos A="0.387174" C="0.167696" G="0.112826" T="0.332304"/>
      <pos A="0.222565" C="0.222565" G="0.332304" T="0.222565"/>
      <pos A="0.496914" C="0.332304" G="0.0579565" T="0.112826"/>
      <pos A="0.661523" C="0.222565" G="0.112826" T="0.00308642"/>
      <pos A="0.387174" C="0.277435" G="0.0579565" T="0.277435"/>
      <pos A="0.167696" C="0.167696" G="0.167696" T="0.496914"/>
      <pos A="0.0579565" C="0.167696" G="0.277435" T="0.496914"/>
      <pos A="0.222565" C="0.222565" G="0.222565" T="0.332304"/>
      <pos A="0.332304" C="0.112826" G="0.277435" T="0.277435"/>
    </motif>
    <motif db="0" id="M105" alt="O105" length="40" nsites="8" evalue="1.3e-003">
      <pos A="0.496914" C="0.332304" G="0.167696" T="0.00308642"/>
      <pos A="0.167696" C="0.826131" G="0.00308642" T="0.00308642"/>
      <pos A="0.661523" C="0.167696" G="0.00308642" T="0.167696"/>
      <pos A="0.167696" C="0.496914" G="0.332304" T="0.00308642"/>
      <pos A="0.00308642" C="0.00308642" G="0.661523" T="0.332304"/>
      <pos A="0.167696" C="0.332304" G="0.167696" T="0.332304"/>
      <pos A="0.332304" C="0.496914" G="0.00308642" T="0.167696"/>
      <pos A="0.00308642" C="0.167696" G="0.332304" T="0.496914"/>
      <pos A="0.167696" C="0.332304" G="0.332304" T="0.167696"/>
      <pos A="0.332304" C="0.496914" G="0.167696" T="0.00308642"/>
      <pos A="0.332304" C="0.661523" G="0.00308642" T="0.00308642"/>
      <pos A="0.332304" C="0.496914" G="0.00308642" T="0.167696"/>
      <pos A="0.167696" C="0.00308642" G="0.496914" T="0.332304"/>
      <pos A="0.167696" C="0.167696" G="0.332304" T="0.332304"/>
      <pos A="0.332304" C="0.332304" G="0.332304" T="0.00308642"/>
      <pos A="0.332304" C="0.00308642" G="0.332304" T="0.332304"/>
      <pos A="0.00308642" C="0.332304" G="0.332304" T="0.332304"/>
      <pos A="0.00308642" C="0.332304" G="0.167696" T="0.496914"/>
      <pos A="0.00308642" C="0.332304" G="0.332304" T="0.332304"/>
      <pos A="0.332304" C="0.167696" G="0.332304" T="0.167696"/>
      <pos A="0.00308642" C="0.167696" G="0.496914" T="0.332304"/>
      <pos A="0.00308642" C="0.332304" G="0.496914" T="0.167696"/>
      <pos A="0.00308642" C="0.332304" G="0.332304" T="0.332304"/>
      <pos A="0.332304" C="0.00308642" G="0.332304" T="0.332304"/>
      <pos A="0.167696" C="0.167696" G="0.167696" T="0.496914"/>
      <pos A="0.00308642" C="0.167696" G="0.332304" T="0.496914"/>
      <pos A="0.332304" C="0.661523" G="0.00308642" T="0.00308642"/>
      <pos A="0.332304" C="0.496914" G="0.167696" T="0.00308642"/>
      <pos A="0.496914" C="0.00308642" G="0.00308642" T="0.496914"/>
      <pos A="0.00308642" C="0.332304" G="0.661523" T="0.00308642"/>
      <pos A="0.00308642" C="0.00308642" G="0.496914" T="0.496914"/>
      <pos A="0.00308642" C="0.661523" G="0.167696" T="0.167696"/>
      <pos A="0.167696" C="0.167696" G="0.332304" T="0.332304"/>
      <pos A="0.00308642" C="0.167696" G="0.496914" T="0.332304"/>
      <pos A="0.00308642" C="0.332304" G="0.167696" T="0.496914"/>
      <pos A="0.332304" C="0.332304" G="0.167696" T="0.167696"/>
      <pos A="0.00308642" C="0.00308642" G="0.167696" T="0.826131"/>
      <pos A="0.00308642" C="0.661523" G="0.167696" T="0.167696"/>
      <pos A="0.332304" C="0.332304" G="0.167696" T="0.167696"/>
      <pos A="0.332304" C="0.167696" G="0.167696" T="0.332304"/>
    </motif>
    <motif db="0" id="M106" alt="O106" length="40" nsites="8" evalue="1.3e-003">
      <pos A="0.258773" C="0.143464" G="0.344003" T="0.25376"/>
      <pos A="0.273814" C="0.0833017" G="0.183571" T="0.459313"/>
      <pos A="0.188585" C="0.394137" G="0.233707" T="0.183571"/>
      <pos A="0.218666" C="0.359043" G="0.208639" T="0.213652"/>
      <pos A="0.25376" C="0.178558" G="0.298881" T="0.268801"/>
      <pos A="0.25376" C="0.228692" G="0.23872" T="0.278828"/>
      <pos A="0.268801" C="0.293868" G="0.25376" T="0.183571"/>
      <pos A="0.23872" C="0.208639" G="0.223679" T="0.328962"/>
      <pos A="0.15349" C="0.429232" G="0.278828" T="0.13845"/>
      <pos A="0.404164" C="0.218666" G="0.163518" T="0.213652"/>
      <pos A="0.273814" C="0.178558" G="0.349016" T="0.198612"/>
      <pos A="0.218666" C="0.15349" G="0.384111" T="0.243733"/>
      <pos A="0.263787" C="0.13845" G="0.143464" T="0.454299"/>
      <pos A="0.323949" C="0.143464" G="0.228692" T="0.303895"/>
      <pos A="0.273814" C="0.258773" G="0.268801" T="0.198612"/>
      <pos A="0.389124" C="0.313922" G="0.123409" T="0.173545"/>
      <pos A="0.168531" C="0.318935" G="0.318935" T="0.193598"/>
      <pos A="0.258773" C="0.258773" G="0.208639" T="0.273814"/>
      <pos A="0.25376" C="0.35403" G="0.143464" T="0.248747"/>
      <pos A="0.33899" C="0.35403" G="0.0933294" T="0.213652"/>
      <pos A="0.228692" C="0.283841" G="0.273814" T="0.213652"/>
      <pos A="0.263787" C="0.198612" G="0.25376" T="0.283841"/>
      <pos A="0.489394" C="0.158504" G="0.108369" T="0.243733"/>
      <pos A="0.218666" C="0.303895" G="0.213652" T="0.263787"/>
      <pos A="0.243733" C="0.33899" G="0.218666" T="0.198612"/>
      <pos A="0.218666" C="0.0983427" G="0.33899" T="0.344003"/>
      <pos A="0.283841" C="0.303895" G="0.218666" T="0.193598"/>
      <pos A="0.263787" C="0.193598" G="0.248747" T="0.293868"/>
      <pos A="0.218666" C="0.233707" G="0.223679" T="0.323949"/>
      <pos A="0.208639" C="0.163518" G="0.389124" T="0.23872"/>
      <pos A="0.273814" C="0.228692" G="0.298881" T="0.198612"/>
      <pos A="0.308909" C="0.15349" G="0.318935" T="0.218666"/>
      <pos A="0.0833017" C="0.23872" G="0.243733" T="0.434245"/>
      <pos A="0.404164" C="0.208639" G="0.0732751" T="0.313922"/>
      <pos A="0.223679" C="0.198612" G="0.379097" T="0.198612"/>
      <pos A="0.349016" C="0.323949" G="0.178558" T="0.148477"/>
      <pos A="0.288854" C="0.218666" G="0.178558" T="0.313922"/>
      <pos A="0.263787" C="0.273814" G="0.293868" T="0.168531"/>
      <pos A="0.394137" C="0.283841" G="0.123409" T="0.198612"/>
      <pos A="0.223679" C="0.248747" G="0.278828" T="0.248747"/>
    </motif>
    <motif db="0" id="M107" alt="O107" length="40" nsites="8" evalue="1.3e-003">
      <pos A="0.391093" C="0.00308642" G="0.338184" T="0.267637"/>
      <pos A="0.232363" C="0.30291" G="0.426366" T="0.0383595"/>
      <pos A="0.391093" C="0.214727" G="0.232363" T="0.161816"/>
      <pos A="0.25" C="0.214727" G="0.0736336" T="0.46164"/>
      <pos A="0.479277" C="0.19709" G="0.19709" T="0.126543"/>
      <pos A="0.320547" C="0.179453" G="0.373457" T="0.126543"/>
      <pos A="0.179453" C="0.373457" G="0.426366" T="0.020723"/>
      <pos A="0.373457" C="0.126543" G="0.108907" T="0.391093"/>
      <pos A="0.40873" C="0.14418" G="0.25" T="0.19709"/>
      <pos A="0.161816" C="0.267637" G="0.320547" T="0.25"/>
      <pos A="0.232363" C="0.285273" G="0.232363" T="0.25"/>
      <pos A="0.46164" C="0.020723" G="0.267637" T="0.25"/>
      <pos A="0.126543" C="0.19709" G="0.46164" T="0.214727"/>
      <pos A="0.338184" C="0.496914" G="0.126543" T="0.0383595"/>
      <pos A="0.30291" C="0.320547" G="0.25" T="0.126543"/>
      <pos A="0.320547" C="0.108907" G="0.25" T="0.320547"/>
      <pos A="0.25" C="0.179453" G="0.179453" T="0.391093"/>
      <pos A="0.30291" C="0.426366" G="0.19709" T="0.0736336"/>
      <pos A="0.40873" C="0.179453" G="0.161816" T="0.25"/>
      <pos A="0.161816" C="0.30291" G="0.214727" T="0.320547"/>
      <pos A="0.285273" C="0.30291" G="0.161816" T="0.25"/>
      <pos A="0.391093" C="0.232363" G="0.232363" T="0.14418"/>
      <pos A="0.179453" C="0.19709" G="0.338184" T="0.285273"/>
      <pos A="0.285273" C="0.126543" G="0.19709" T="0.391093"/>
      <pos A="0.055996" C="0.40873" G="0.161816" T="0.373457"/>
      <pos A="0.30291" C="0.35582" G="0.126543" T="0.214727"/>
      <pos A="0.285273" C="0.19709" G="0.267637" T="0.25"/>
      <pos A="0.30291" C="0.496914" G="0.0736336" T="0.126543"/>
      <pos A="0.285273" C="0.126543" G="0.320547" T="0.267637"/>
      <pos A="0.444004" C="0.19709" G="0.25" T="0.108907"/>
      <pos A="0.214727" C="0.35582" G="0.232363" T="0.19709"/>
      <pos A="0.373457" C="0.0736336" G="0.19709" T="0.35582"/>
      <pos A="0.126543" C="0.267637" G="0.232363" T="0.373457"/>
      <pos A="0.19709" C="0.444004" G="0.161816" T="0.19709"/>
      <pos A="0.40873" C="0.14418" G="0.338184" T="0.108907"/>
      <pos A="0.14418" C="0.35582" G="0.232363" T="0.267637"/>
      <pos A="0.25" C="0.391093" G="0.25" T="0.108907"/>
      <pos A="0.25" C="0.426366" G="0.232363" T="0.0912701"/>
      <pos A="0.35582" C="0.0912701" G="0.055996" T="0.496914"/>
      <pos A="0.320547" C="0.19709" G="0.232363" T="0.25"/>
    </motif>
    <motif db="0" id="M108" alt="O108" length="40" nsites="8" evalue="1.3e-003">
      <pos A="0.276268" C="0.255253" G="0.255253" T="0.213226"/>
      <pos A="0.108156" C="0.528435" G="0.12917" T="0.23424"/>
      <pos A="0.23424" C="0.423365" G="0.12917" T="0.213226"/>
      <pos A="0.444379" C="0.23424" G="0.0661284" T="0.255253"/>
      <pos A="0.108156" C="0.171198" G="0.276268" T="0.444379"/>
      <pos A="0.549448" C="0.33931" G="0.0241007" T="0.0871417"/>
      <pos A="0.23424" C="0.50742" G="0.108156" T="0.150184"/>
      <pos A="0.381337" C="0.213226" G="0.150184" T="0.255253"/>
      <pos A="0.12917" C="0.192211" G="0.297281" T="0.381337"/>
      <pos A="0.192211" C="0.402351" G="0.276268" T="0.12917"/>
      <pos A="0.171198" C="0.192211" G="0.192211" T="0.444379"/>
      <pos A="0.150184" C="0.192211" G="0.423365" T="0.23424"/>
      <pos A="0.213226" C="0.12917" G="0.465393" T="0.192211"/>
      <pos A="0.150184" C="0.381337" G="0.12917" T="0.33931"/>
      <pos A="0.12917" C="0.23424" G="0.297281" T="0.33931"/>
      <pos A="0.276268" C="0.0451141" G="0.192211" T="0.486407"/>
      <pos A="0.150184" C="0.150184" G="0.255253" T="0.444379"/>
      <pos A="0.213226" C="0.213226" G="0.255253" T="0.318295"/>
      <pos A="0.12917" C="0.381337" G="0.171198" T="0.318295"/>
      <pos A="0.108156" C="0.171198" G="0.255253" T="0.465393"/>
      <pos A="0.213226" C="0.423365" G="0.192211" T="0.171198"/>
      <pos A="0.255253" C="0.318295" G="0.192211" T="0.23424"/>
      <pos A="0.50742" C="0.0871417" G="0.23424" T="0.171198"/>
      <pos A="0.171198" C="0.213226" G="0.486407" T="0.12917"/>
      <pos A="0.276268" C="0.402351" G="0.150184" T="0.171198"/>
      <pos A="0.318295" C="0.12917" G="0.12917" T="0.423365"/>
      <pos A="0.23424" C="0.0661284" G="0.213226" T="0.486407"/>
      <pos A="0.402351" C="0.192211" G="0.213226" T="0.192211"/>
      <pos A="0.50742" C="0.23424" G="0.108156" T="0.150184"/>
      <pos A="0.0661284" C="0.12917" G="0.381337" T="0.423365"/>
      <pos A="0.276268" C="0.108156" G="0.171198" T="0.444379"/>
      <pos A="0.150184" C="0.381337" G="0.255253" T="0.213226"/>
      <pos A="0.486407" C="0.192211" G="0.192211" T="0.12917"/>
      <pos A="0.171198" C="0.23424" G="0.360323" T="0.23424"/>
      <pos A="0.12917" C="0.423365" G="0.171198" T="0.276268"/>
      <pos A="0.171198" C="0.318295" G="0.297281" T="0.213226"/>
      <pos A="0.318295" C="0.23424" G="0.276268" T="0.171198"/>
      <pos A="0.402351" C="0.192211" G="0.276268" T="0.12917"/>
      <pos A="0.423365" C="0.213226" G="0.297281" T="0.0661284"/>
      <pos A="0.465393" C="0.0661284" G="0.192211" T="0.276268"/>
    </motif>
    <motif db="0" id="M109" alt="O109" length="40" nsites="8" evalue="1.3e-003">
      <pos A="0.00308642" C="0.990741" G="0.00308642" T="0.00308642"/>
      <pos A="0.00308642" C="0.00308642" G="0.00308642" T="0.990741"/>
      <pos A="0.00308642" C="0.00308642" G="0.990741" T="0.00308642"/>
      <pos A="0.00308642" C="0.00308642" G="0.990741" T="0.00308642"/>
      <pos A="0.00308642" C="0.990741" G="0.00308642" T="0.00308642"/>
      <pos A="0.00308642" C="0.990741" G="0.00308642" T="0.00308642"/>
      <pos A="0.00308642" C="0.990741" G="0.00308642" T="0.00308642"/>
      <pos A="0.990741" C="0.00308642" G="0.00308642" T="0.00308642"/>
      <pos A="0.00308642" C="0.00308642" G="0.990741" T="0.00308642"/>
      <pos A="0.00308642" C="0.00308642" G="0.990741" T="0.00308642"/>
      <pos A="0.00308642" C="0.990741" G="0.00308642" T="0.00308642"/>
      <pos A="0.990741" C="0.00308642" G="0.00308642" T="0.00308642"/>
      <pos A="0.00308642" C="0.00308642" G="0.990741" T="0.00308642"/>
      <pos A="0.00308642" C="0.990741" G="0.00308642" T="0.00308642"/>
      <pos A="0.00308642" C="0.990741" G="0.00308642" T="0.00308642"/>
      <pos A="0.00308642" C="0.990741" G="0.00308642" T="0.00308642"/>
      <pos A="0.990741" C="0.00308642" G="0.00308642" T="0.00308642"/>
      <pos A="0.00308642" C="0.00308642" G="0.990741" T="0.00308642"/>
      <pos A="0.00308642" C="0.00308642" G="0.990741" T="0.00308642"/>
      <pos A="0.00308642" C="0.00308642" G="0.990741" T="0.00308642"/>
      <pos A="0.990741" C="0.00308642" G="0.00308642" T="0.00308642"/>
      <pos A="0.00308642" C="0.990741" G="0.00308642" T="0.00308642"/>
      <pos A="0.00308642" C="0.990741" G="0.00308642" T="0.00308642"/>
      <pos A="0.00308642" C="0.990741" G="0.00308642" T="0.00308642"/>
      <pos A="0.00308642" C="0.00308642" G="0.990741" T="0.00308642"/>
      <pos A="0.00308642" C="0.00308642" G="0.990741" T="0.00308642"/>
      <pos A="0.00308642" C="0.00308642" G="0.990741" T="0.00308642"/>
      <pos A="0.00308642" C="0.00308642" G="0.990741" T="0.00308642"/>
      <pos A="0.00308642" C="0.00308642" G="0.00308642" T="0.990741"/>
      <pos A="0.990741" C="0.00308642" G="0.00308642" T="0.00308642"/>
      <pos A="0.00308642" C="0.00308642" G="0.00308642" T="0.990741"/>
      <pos A="0.00308642" C="0.990741" G="0.00308642" T="0.00308642"/>
      <pos A="0.00308642" C="0.990741" G="0.00308642" T="0.00308642"/>
      <pos A="0.990741" C="0.00308642" G="0.00308642" T="0.00308642"/>
      <pos A="0.00308642" C="0.00308642" G="0.990741" T="0.00308642"/>
      <pos A="0.00308642" C="0.00308642" G="0.990741" T="0.00308642"/>
      <pos A="0.00308642" C="0.990741" G="0.00308642" T="0.00308642"/>
      <pos A="0.00308642" C="0.00308642" G="0.00308642" T="0.990741"/>
      <pos A="0.00308642" C="0.00308642" G="0.990741" T="0.00308642"/>
      <pos A="0.00308642" C="0.990741" G="0.00308642" T="0.00308642"/>
    </motif>
    <motif db="0" id="M11" alt="O11" length="40" nsites="8" evalue="1.3e-003">
      <pos A="0.283841" C="0.148477" G="0.198612" T="0.36907"/>
      <pos A="0.173545" C="0.263787" G="0.25376" T="0.308909"/>
      <pos A="0.293868" C="0.374084" G="0.123409" T="0.208639"/>
      <pos A="0.278828" C="0.148477" G="0.223679" T="0.349016"/>
      <pos A="0.278828" C="0.303895" G="0.364056" T="0.0532207"/>
      <pos A="0.273814" C="0.228692" G="0.248747" T="0.248747"/>
      <pos A="0.233707" C="0.178558" G="0.298881" T="0.288854"/>
      <pos A="0.248747" C="0.328962" G="0.208639" T="0.213652"/>
      <pos A="0.384111" C="0.13845" G="0.228692" T="0.248747"/>
      <pos A="0.203626" C="0.323949" G="0.293868" T="0.178558"/>
      <pos A="0.218666" C="0.143464" G="0.394137" T="0.243733"/>
      <pos A="0.344003" C="0.223679" G="0.263787" T="0.168531"/>
      <pos A="0.399151" C="0.218666" G="0.13845" T="0.243733"/>
      <pos A="0.223679" C="0.178558" G="0.283841" T="0.313922"/>
      <pos A="0.333975" C="0.233707" G="0.178558" T="0.25376"/>
      <pos A="0.218666" C="0.193598" G="0.318935" T="0.268801"/>
      <pos A="0.23872" C="0.248747" G="0.23872" T="0.273814"/>
      <pos A="0.163518" C="0.213652" G="0.218666" T="0.404164"/>
      <pos A="0.389124" C="0.33899" G="0.218666" T="0.0532207"/>
      <pos A="0.223679" C="0.318935" G="0.193598" T="0.263787"/>
      <pos A="0.278828" C="0.333975" G="0.188585" T="0.198612"/>
      <pos A="0.288854" C="0.213652" G="0.113383" T="0.384111"/>
      <pos A="0.183571" C="0.298881" G="0.178558" T="0.33899"/>
      <pos A="0.248747" C="0.23872" G="0.173545" T="0.33899"/>
      <pos A="0.133437" C="0.128424" G="0.48438" T="0.25376"/>
      <pos A="0.163518" C="0.263787" G="0.23872" T="0.333975"/>
      <pos A="0.313922" C="0.323949" G="0.163518" T="0.198612"/>
      <pos A="0.288854" C="0.318935" G="0.173545" T="0.218666"/>
      <pos A="0.344003" C="0.0732751" G="0.198612" T="0.384111"/>
      <pos A="0.163518" C="0.193598" G="0.459313" T="0.183571"/>
      <pos A="0.23872" C="0.298881" G="0.223679" T="0.23872"/>
      <pos A="0.188585" C="0.278828" G="0.13845" T="0.394137"/>
      <pos A="0.33899" C="0.193598" G="0.268801" T="0.198612"/>
      <pos A="0.434245" C="0.13845" G="0.273814" T="0.15349"/>
      <pos A="0.349016" C="0.148477" G="0.35403" T="0.148477"/>
      <pos A="0.258773" C="0.318935" G="0.203626" T="0.218666"/>
      <pos A="0.293868" C="0.328962" G="0.133437" T="0.243733"/>
      <pos A="0.198612" C="0.193598" G="0.303895" T="0.303895"/>
      <pos A="0.364056" C="0.198612" G="0.23872" T="0.198612"/>
      <pos A="0.148477" C="0.273814" G="0.158504" T="0.419205"/>
    </motif>
    <motif db="0" id="M110" alt="O110" length="40" nsites="8" evalue="1.3e-003">
      <pos A="0.442043" C="0.222565" G="0.112826" T="0.222565"/>
      <pos A="0.222565" C="0.332304" G="0.442043" T="0.00308642"/>
      <pos A="0.442043" C="0.112826" G="0.112826" T="0.332304"/>
      <pos A="0.332304" C="0.332304" G="0.00308642" T="0.332304"/>
      <pos A="0.112826" C="0.332304" G="0.222565" T="0.332304"/>
      <pos A="0.222565" C="0.00308642" G="0.222565" T="0.551784"/>
      <pos A="0.222565" C="0.112826" G="0.442043" T="0.222565"/>
      <pos A="0.661523" C="0.00308642" G="0.332304" T="0.00308642"/>
      <pos A="0.442043" C="0.222565" G="0.332304" T="0.00308642"/>
      <pos A="0.222565" C="0.222565" G="0.222565" T="0.332304"/>
      <pos A="0.442043" C="0.00308642" G="0.112826" T="0.442043"/>
      <pos A="0.112826" C="0.00308642" G="0.771262" T="0.112826"/>
      <pos A="0.112826" C="0.442043" G="0.332304" T="0.112826"/>
      <pos A="0.112826" C="0.551784" G="0.00308642" T="0.332304"/>
      <pos A="0.661523" C="0.112826" G="0.222565" T="0.00308642"/>
      <pos A="0.112826" C="0.112826" G="0.661523" T="0.112826"/>
      <pos A="0.332304" C="0.332304" G="0.222565" T="0.112826"/>
      <pos A="0.332304" C="0.00308642" G="0.442043" T="0.222565"/>
      <pos A="0.112826" C="0.442043" G="0.112826" T="0.332304"/>
      <pos A="0.222565" C="0.112826" G="0.332304" T="0.332304"/>
      <pos A="0.332304" C="0.222565" G="0.442043" T="0.00308642"/>
      <pos A="0.551784" C="0.332304" G="0.00308642" T="0.112826"/>
      <pos A="0.222565" C="0.112826" G="0.222565" T="0.442043"/>
      <pos A="0.112826" C="0.00308642" G="0.661523" T="0.222565"/>
      <pos A="0.112826" C="0.442043" G="0.222565" T="0.222565"/>
      <pos A="0.551784" C="0.112826" G="0.112826" T="0.222565"/>
      <pos A="0.442043" C="0.00308642" G="0.551784" T="0.00308642"/>
      <pos A="0.112826" C="0.442043" G="0.112826" T="0.332304"/>
      <pos A="0.222565" C="0.661523" G="0.00308642" T="0.112826"/>
      <pos A="0.551784" C="0.00308642" G="0.00308642" T="0.442043"/>
      <pos A="0.222565" C="0.442043" G="0.112826" T="0.222565"/>
      <pos A="0.00308642" C="0.332304" G="0.112826" T="0.551784"/>
      <pos A="0.112826" C="0.112826" G="0.332304" T="0.442043"/>
      <pos A="0.442043" C="0.112826" G="0.332304" T="0.112826"/>
      <pos A="0.222565" C="0.222565" G="0.442043" T="0.112826"/>
      <pos A="0.771262" C="0.00308642" G="0.112826" T="0.112826"/>
      <pos A="0.881001" C="0.00308642" G="0.112826" T="0.00308642"/>
      <pos A="0.222565" C="0.00308642" G="0.442043" T="0.332304"/>
      <pos A="0.551784" C="0.112826" G="0.222565" T="0.112826"/>
      <pos A="0.442043" C="0.112826" G="0.332304" T="0.112826"/>
    </motif>
    <motif db="0" id="M111" alt="O111" length="40" nsites="8" evalue="1.3e-003">
      <pos A="0.278828" C="0.178558" G="0.25376" T="0.288854"/>
      <pos A="0.308909" C="0.258773" G="0.173545" T="0.258773"/>
      <pos A="0.349016" C="0.258773" G="0.268801" T="0.123409"/>
      <pos A="0.248747" C="0.248747" G="0.163518" T="0.33899"/>
      <pos A="0.143464" C="0.218666" G="0.218666" T="0.419205"/>
      <pos A="0.25376" C="0.208639" G="0.283841" T="0.25376"/>
      <pos A="0.344003" C="0.283841" G="0.128424" T="0.243733"/>
      <pos A="0.258773" C="0.183571" G="0.48438" T="0.0732751"/>
      <pos A="0.223679" C="0.158504" G="0.328962" T="0.288854"/>
      <pos A="0.168531" C="0.263787" G="0.33899" T="0.228692"/>
      <pos A="0.559582" C="0.218666" G="0.0582351" T="0.163518"/>
      <pos A="0.273814" C="0.178558" G="0.258773" T="0.288854"/>
      <pos A="0.158504" C="0.208639" G="0.313922" T="0.318935"/>
      <pos A="0.33899" C="0.223679" G="0.133437" T="0.303895"/>
      <pos A="0.23872" C="0.283841" G="0.273814" T="0.203626"/>
      <pos A="0.469339" C="0.263787" G="0.123409" T="0.143464"/>
      <pos A="0.288854" C="0.208639" G="0.223679" T="0.278828"/>
      <pos A="0.208639" C="0.263787" G="0.223679" T="0.303895"/>
      <pos A="0.188585" C="0.228692" G="0.288854" T="0.293868"/>
      <pos A="0.168531" C="0.233707" G="0.273814" T="0.323949"/>
      <pos A="0.308909" C="0.213652" G="0.198612" T="0.278828"/>
      <pos A="0.248747" C="0.298881" G="0.308909" T="0.143464"/>
      <pos A="0.318935" C="0.273814" G="0.188585" T="0.218666"/>
      <pos A="0.203626" C="0.374084" G="0.273814" T="0.148477"/>
      <pos A="0.158504" C="0.163518" G="0.233707" T="0.444273"/>
      <pos A="0.178558" C="0.288854" G="0.298881" T="0.233707"/>
      <pos A="0.298881" C="0.108369" G="0.273814" T="0.318935"/>
      <pos A="0.323949" C="0.303895" G="0.118396" T="0.25376"/>
      <pos A="0.25376" C="0.268801" G="0.193598" T="0.283841"/>
      <pos A="0.404164" C="0.168531" G="0.178558" T="0.248747"/>
      <pos A="0.33899" C="0.0883151" G="0.278828" T="0.293868"/>
      <pos A="0.323949" C="0.318935" G="0.123409" T="0.233707"/>
      <pos A="0.273814" C="0.273814" G="0.243733" T="0.208639"/>
      <pos A="0.313922" C="0.198612" G="0.303895" T="0.183571"/>
      <pos A="0.178558" C="0.298881" G="0.283841" T="0.23872"/>
      <pos A="0.414192" C="0.158504" G="0.173545" T="0.25376"/>
      <pos A="0.173545" C="0.208639" G="0.364056" T="0.25376"/>
      <pos A="0.23872" C="0.313922" G="0.143464" T="0.303895"/>
      <pos A="0.233707" C="0.298881" G="0.198612" T="0.268801"/>
      <pos A="0.268801" C="0.133437" G="0.35403" T="0.243733"/>
    </motif>
    <motif db="0" id="M113" alt="O113" length="40" nsites="8" evalue="1.3e-003">
      <pos A="0.240123" C="0.161111" G="0.437654" T="0.161111"/>
      <pos A="0.121605" C="0.259877" G="0.233539" T="0.38498"/>
      <pos A="0.226955" C="0.207202" G="0.167696" T="0.398148"/>
      <pos A="0.312551" C="0.266461" G="0.319136" T="0.101852"/>
      <pos A="0.259877" C="0.424486" G="0.161111" T="0.154526"/>
      <pos A="0.154526" C="0.0755141" G="0.11502" T="0.654938"/>
      <pos A="0.207202" C="0.253292" G="0.332304" T="0.207202"/>
      <pos A="0.358642" C="0.259877" G="0.187449" T="0.194033"/>
      <pos A="0.253292" C="0.365227" G="0.121605" T="0.259877"/>
      <pos A="0.332304" C="0.180864" G="0.187449" T="0.299383"/>
      <pos A="0.187449" C="0.259877" G="0.286214" T="0.266461"/>
      <pos A="0.187449" C="0.233539" G="0.240123" T="0.338889"/>
      <pos A="0.299383" C="0.213786" G="0.101852" T="0.38498"/>
      <pos A="0.292798" C="0.292798" G="0.226955" T="0.187449"/>
      <pos A="0.37181" C="0.358642" G="0.12819" T="0.141358"/>
      <pos A="0.108437" C="0.286214" G="0.37181" T="0.233539"/>
      <pos A="0.266461" C="0.055761" G="0.226955" T="0.450823"/>
      <pos A="0.200617" C="0.273045" G="0.411317" T="0.11502"/>
      <pos A="0.404733" C="0.12819" G="0.17428" T="0.292798"/>
      <pos A="0.187449" C="0.338889" G="0.319136" T="0.154526"/>
      <pos A="0.226955" C="0.424486" G="0.226955" T="0.121605"/>
      <pos A="0.259877" C="0.319136" G="0.17428" T="0.246708"/>
      <pos A="0.207202" C="0.32572" G="0.22037" T="0.246708"/>
      <pos A="0.27963" C="0.319136" G="0.200617" T="0.200617"/>
      <pos A="0.259877" C="0.240123" G="0.207202" T="0.292798"/>
      <pos A="0.17428" C="0.32572" G="0.27963" T="0.22037"/>
      <pos A="0.273045" C="0.213786" G="0.141358" T="0.37181"/>
      <pos A="0.207202" C="0.286214" G="0.180864" T="0.32572"/>
      <pos A="0.266461" C="0.161111" G="0.154526" T="0.417901"/>
      <pos A="0.27963" C="0.207202" G="0.226955" T="0.286214"/>
      <pos A="0.286214" C="0.470576" G="0.141358" T="0.101852"/>
      <pos A="0.332304" C="0.200617" G="0.141358" T="0.32572"/>
      <pos A="0.213786" C="0.233539" G="0.332304" T="0.22037"/>
      <pos A="0.22037" C="0.332304" G="0.27963" T="0.167696"/>
      <pos A="0.266461" C="0.17428" G="0.213786" T="0.345474"/>
      <pos A="0.286214" C="0.305967" G="0.154526" T="0.253292"/>
      <pos A="0.32572" C="0.213786" G="0.147943" T="0.312551"/>
      <pos A="0.194033" C="0.273045" G="0.11502" T="0.417901"/>
      <pos A="0.233539" C="0.154526" G="0.319136" T="0.292798"/>
      <pos A="0.246708" C="0.266461" G="0.345474" T="0.141358"/>
    </motif>
    <motif db="0" id="M114" alt="O114" length="40" nsites="8" evalue="1.3e-003">
      <pos A="0.467865" C="0.235476" G="0.0611842" T="0.235476"/>
      <pos A="0.235476" C="0.525962" G="0.177379" T="0.0611842"/>
      <pos A="0.293573" C="0.00308642" G="0.235476" T="0.467865"/>
      <pos A="0.235476" C="0.293573" G="0.0611842" T="0.409768"/>
      <pos A="0.467865" C="0.119281" G="0.177379" T="0.235476"/>
      <pos A="0.235476" C="0.235476" G="0.0611842" T="0.467865"/>
      <pos A="0.409768" C="0.177379" G="0.119281" T="0.293573"/>
      <pos A="0.235476" C="0.177379" G="0.293573" T="0.293573"/>
      <pos A="0.35167" C="0.235476" G="0.177379" T="0.235476"/>
      <pos A="0.0611842" C="0.00308642" G="0.119281" T="0.816448"/>
      <pos A="0.35167" C="0.177379" G="0.177379" T="0.293573"/>
      <pos A="0.525962" C="0.119281" G="0.235476" T="0.119281"/>
      <pos A="0.293573" C="0.0611842" G="0.235476" T="0.409768"/>
      <pos A="0.177379" C="0.235476" G="0.0611842" T="0.525962"/>
      <pos A="0.467865" C="0.177379" G="0.119281" T="0.235476"/>
      <pos A="0.409768" C="0.177379" G="0.177379" T="0.235476"/>
      <pos A="0.293573" C="0.00308642" G="0.35167" T="0.35167"/>
      <pos A="0.35167" C="0.00308642" G="0.467865" T="0.177379"/>
      <pos A="0.235476" C="0.00308642" G="0.293573" T="0.467865"/>
      <pos A="0.467865" C="0.119281" G="0.409768" T="0.00308642"/>
      <pos A="0.525962" C="0.119281" G="0.119281" T="0.235476"/>
      <pos A="0.0611842" C="0.293573" G="0.409768" T="0.235476"/>
      <pos A="0.467865" C="0.0611842" G="0.177379" T="0.293573"/>
      <pos A="0.525962" C="0.0611842" G="0.293573" T="0.119281"/>
      <pos A="0.293573" C="0.119281" G="0.35167" T="0.235476"/>
      <pos A="0.293573" C="0.35167" G="0.293573" T="0.0611842"/>
      <pos A="0.119281" C="0.00308642" G="0.235476" T="0.642157"/>
      <pos A="0.177379" C="0.293573" G="0.119281" T="0.409768"/>
      <pos A="0.409768" C="0.177379" G="0.119281" T="0.293573"/>
      <pos A="0.119281" C="0.177379" G="0.584059" T="0.119281"/>
      <pos A="0.177379" C="0.35167" G="0.467865" T="0.00308642"/>
      <pos A="0.584059" C="0.0611842" G="0.0611842" T="0.293573"/>
      <pos A="0.235476" C="0.525962" G="0.235476" T="0.00308642"/>
      <pos A="0.0611842" C="0.467865" G="0.119281" T="0.35167"/>
      <pos A="0.35167" C="0.00308642" G="0.409768" T="0.235476"/>
      <pos A="0.119281" C="0.293573" G="0.35167" T="0.235476"/>
      <pos A="0.235476" C="0.119281" G="0.525962" T="0.119281"/>
      <pos A="0.409768" C="0.0611842" G="0.293573" T="0.235476"/>
      <pos A="0.00308642" C="0.00308642" G="0.642157" T="0.35167"/>
      <pos A="0.0611842" C="0.293573" G="0.177379" T="0.467865"/>
    </motif>
    <motif db="0" id="M115" alt="O115" length="40" nsites="8" evalue="1.3e-003">
      <pos A="0.213652" C="0.188585" G="0.248747" T="0.349016"/>
      <pos A="0.323949" C="0.188585" G="0.213652" T="0.273814"/>
      <pos A="0.278828" C="0.193598" G="0.33899" T="0.188585"/>
      <pos A="0.23872" C="0.278828" G="0.318935" T="0.163518"/>
      <pos A="0.399151" C="0.218666" G="0.0983427" T="0.283841"/>
      <pos A="0.15349" C="0.374084" G="0.258773" T="0.213652"/>
      <pos A="0.263787" C="0.133437" G="0.178558" T="0.424218"/>
      <pos A="0.118396" C="0.303895" G="0.288854" T="0.288854"/>
      <pos A="0.344003" C="0.128424" G="0.283841" T="0.243733"/>
      <pos A="0.278828" C="0.228692" G="0.318935" T="0.173545"/>
      <pos A="0.308909" C="0.213652" G="0.258773" T="0.218666"/>
      <pos A="0.328962" C="0.303895" G="0.178558" T="0.188585"/>
      <pos A="0.188585" C="0.419205" G="0.183571" T="0.208639"/>
      <pos A="0.248747" C="0.328962" G="0.123409" T="0.298881"/>
      <pos A="0.298881" C="0.158504" G="0.218666" T="0.323949"/>
      <pos A="0.328962" C="0.158504" G="0.313922" T="0.198612"/>
      <pos A="0.193598" C="0.344003" G="0.203626" T="0.258773"/>
      <pos A="0.35403" C="0.148477" G="0.188585" T="0.308909"/>
      <pos A="0.123409" C="0.168531" G="0.429232" T="0.278828"/>
      <pos A="0.23872" C="0.168531" G="0.223679" T="0.36907"/>
      <pos A="0.23872" C="0.293868" G="0.173545" T="0.293868"/>
      <pos A="0.559582" C="0.268801" G="0.0883151" T="0.0833017"/>
      <pos A="0.198612" C="0.198612" G="0.308909" T="0.293868"/>
      <pos A="0.198612" C="0.288854" G="0.218666" T="0.293868"/>
      <pos A="0.539528" C="0.148477" G="0.193598" T="0.118396"/>
      <pos A="0.248747" C="0.233707" G="0.318935" T="0.198612"/>
      <pos A="0.313922" C="0.183571" G="0.283841" T="0.218666"/>
      <pos A="0.178558" C="0.25376" G="0.33899" T="0.228692"/>
      <pos A="0.273814" C="0.243733" G="0.208639" T="0.273814"/>
      <pos A="0.288854" C="0.223679" G="0.103356" T="0.384111"/>
      <pos A="0.25376" C="0.344003" G="0.288854" T="0.113383"/>
      <pos A="0.183571" C="0.278828" G="0.213652" T="0.323949"/>
      <pos A="0.298881" C="0.173545" G="0.233707" T="0.293868"/>
      <pos A="0.23872" C="0.163518" G="0.359043" T="0.23872"/>
      <pos A="0.328962" C="0.15349" G="0.303895" T="0.213652"/>
      <pos A="0.228692" C="0.33899" G="0.308909" T="0.123409"/>
      <pos A="0.288854" C="0.143464" G="0.0933294" T="0.474353"/>
      <pos A="0.168531" C="0.33899" G="0.213652" T="0.278828"/>
      <pos A="0.288854" C="0.288854" G="0.133437" T="0.288854"/>
      <pos A="0.364056" C="0.228692" G="0.213652" T="0.193598"/>
    </motif>
    <motif db="0" id="M116" alt="O116" length="40" nsites="8" evalue="1.3e-003">
      <pos A="0.14418" C="0.285273" G="0.285273" T="0.285273"/>
      <pos A="0.285273" C="0.00308642" G="0.00308642" T="0.708554"/>
      <pos A="0.14418" C="0.426366" G="0.00308642" T="0.426366"/>
      <pos A="0.14418" C="0.14418" G="0.14418" T="0.567461"/>
      <pos A="0.567461" C="0.00308642" G="0.00308642" T="0.426366"/>
      <pos A="0.00308642" C="0.567461" G="0.00308642" T="0.426366"/>
      <pos A="0.849647" C="0.00308642" G="0.14418" T="0.00308642"/>
      <pos A="0.00308642" C="0.14418" G="0.708554" T="0.14418"/>
      <pos A="0.567461" C="0.00308642" G="0.14418" T="0.285273"/>
      <pos A="0.285273" C="0.14418" G="0.426366" T="0.14418"/>
      <pos A="0.14418" C="0.00308642" G="0.708554" T="0.14418"/>
      <pos A="0.567461" C="0.14418" G="0.285273" T="0.00308642"/>
      <pos A="0.14418" C="0.14418" G="0.285273" T="0.426366"/>
      <pos A="0.285273" C="0.14418" G="0.567461" T="0.00308642"/>
      <pos A="0.708554" C="0.14418" G="0.14418" T="0.00308642"/>
      <pos A="0.285273" C="0.14418" G="0.426366" T="0.14418"/>
      <pos A="0.426366" C="0.426366" G="0.14418" T="0.00308642"/>
      <pos A="0.14418" C="0.14418" G="0.285273" T="0.426366"/>
      <pos A="0.285273" C="0.00308642" G="0.567461" T="0.14418"/>
      <pos A="0.426366" C="0.14418" G="0.14418" T="0.285273"/>
      <pos A="0.285273" C="0.14418" G="0.00308642" T="0.567461"/>
      <pos A="0.426366" C="0.00308642" G="0.285273" T="0.285273"/>
      <pos A="0.14418" C="0.426366" G="0.14418" T="0.285273"/>
      <pos A="0.00308642" C="0.285273" G="0.00308642" T="0.708554"/>
      <pos A="0.285273" C="0.285273" G="0.285273" T="0.14418"/>
      <pos A="0.426366" C="0.14418" G="0.14418" T="0.285273"/>
      <pos A="0.14418" C="0.14418" G="0.285273" T="0.426366"/>
      <pos A="0.567461" C="0.285273" G="0.00308642" T="0.14418"/>
      <pos A="0.708554" C="0.00308642" G="0.00308642" T="0.285273"/>
      <pos A="0.00308642" C="0.708554" G="0.14418" T="0.14418"/>
      <pos A="0.285273" C="0.285273" G="0.426366" T="0.00308642"/>
      <pos A="0.14418" C="0.567461" G="0.14418" T="0.14418"/>
      <pos A="0.00308642" C="0.426366" G="0.285273" T="0.285273"/>
      <pos A="0.285273" C="0.426366" G="0.00308642" T="0.285273"/>
      <pos A="0.285273" C="0.567461" G="0.14418" T="0.00308642"/>
      <pos A="0.14418" C="0.426366" G="0.285273" T="0.14418"/>
      <pos A="0.285273" C="0.00308642" G="0.14418" T="0.567461"/>
      <pos A="0.14418" C="0.426366" G="0.426366" T="0.00308642"/>
      <pos A="0.567461" C="0.14418" G="0.14418" T="0.14418"/>
      <pos A="0.426366" C="0.285273" G="0.285273" T="0.00308642"/>
    </motif>
    <motif db="0" id="M117" alt="O117" length="40" nsites="8" evalue="1.3e-003">
      <pos A="0.108369" C="0.48438" G="0.103356" T="0.303895"/>
      <pos A="0.404164" C="0.208639" G="0.13845" T="0.248747"/>
      <pos A="0.183571" C="0.23872" G="0.313922" T="0.263787"/>
      <pos A="0.213652" C="0.158504" G="0.243733" T="0.384111"/>
      <pos A="0.15349" C="0.359043" G="0.203626" T="0.283841"/>
      <pos A="0.318935" C="0.173545" G="0.243733" T="0.263787"/>
      <pos A="0.288854" C="0.15349" G="0.33899" T="0.218666"/>
      <pos A="0.374084" C="0.228692" G="0.218666" T="0.178558"/>
      <pos A="0.308909" C="0.188585" G="0.328962" T="0.173545"/>
      <pos A="0.333975" C="0.203626" G="0.263787" T="0.198612"/>
      <pos A="0.223679" C="0.148477" G="0.333975" T="0.293868"/>
      <pos A="0.364056" C="0.218666" G="0.233707" T="0.183571"/>
      <pos A="0.198612" C="0.318935" G="0.163518" T="0.318935"/>
      <pos A="0.213652" C="0.283841" G="0.23872" T="0.263787"/>
      <pos A="0.35403" C="0.178558" G="0.213652" T="0.25376"/>
      <pos A="0.188585" C="0.399151" G="0.218666" T="0.193598"/>
      <pos A="0.328962" C="0.243733" G="0.198612" T="0.228692"/>
      <pos A="0.313922" C="0.173545" G="0.233707" T="0.278828"/>
      <pos A="0.23872" C="0.198612" G="0.293868" T="0.268801"/>
      <pos A="0.258773" C="0.258773" G="0.203626" T="0.278828"/>
      <pos A="0.313922" C="0.0482074" G="0.399151" T="0.23872"/>
      <pos A="0.298881" C="0.36907" G="0.218666" T="0.113383"/>
      <pos A="0.303895" C="0.183571" G="0.218666" T="0.293868"/>
      <pos A="0.268801" C="0.394137" G="0.0682617" T="0.268801"/>
      <pos A="0.0833017" C="0.243733" G="0.278828" T="0.394137"/>
      <pos A="0.0833017" C="0.313922" G="0.33899" T="0.263787"/>
      <pos A="0.35403" C="0.283841" G="0.0933294" T="0.268801"/>
      <pos A="0.409178" C="0.123409" G="0.218666" T="0.248747"/>
      <pos A="0.118396" C="0.273814" G="0.303895" T="0.303895"/>
      <pos A="0.25376" C="0.133437" G="0.223679" T="0.389124"/>
      <pos A="0.283841" C="0.0933294" G="0.36907" T="0.25376"/>
      <pos A="0.233707" C="0.323949" G="0.213652" T="0.228692"/>
      <pos A="0.344003" C="0.218666" G="0.163518" T="0.273814"/>
      <pos A="0.183571" C="0.303895" G="0.248747" T="0.263787"/>
      <pos A="0.288854" C="0.25376" G="0.258773" T="0.198612"/>
      <pos A="0.323949" C="0.364056" G="0.163518" T="0.148477"/>
      <pos A="0.364056" C="0.283841" G="0.188585" T="0.163518"/>
      <pos A="0.233707" C="0.268801" G="0.163518" T="0.333975"/>
      <pos A="0.298881" C="0.178558" G="0.268801" T="0.25376"/>
      <pos A="0.213652" C="0.218666" G="0.434245" T="0.133437"/>
    </motif>
    <motif db="0" id="M118" alt="O118" length="40" nsites="8" evalue="1.3e-003">
      <pos A="0.303895" C="0.173545" G="0.133437" T="0.389124"/>
      <pos A="0.268801" C="0.228692" G="0.328962" T="0.173545"/>
      <pos A="0.168531" C="0.33899" G="0.293868" T="0.198612"/>
      <pos A="0.118396" C="0.288854" G="0.203626" T="0.389124"/>
      <pos A="0.344003" C="0.13845" G="0.308909" T="0.208639"/>
      <pos A="0.228692" C="0.233707" G="0.409178" T="0.128424"/>
      <pos A="0.273814" C="0.293868" G="0.228692" T="0.203626"/>
      <pos A="0.283841" C="0.263787" G="0.283841" T="0.168531"/>
      <pos A="0.35403" C="0.313922" G="0.123409" T="0.208639"/>
      <pos A="0.359043" C="0.258773" G="0.108369" T="0.273814"/>
      <pos A="0.183571" C="0.208639" G="0.308909" T="0.298881"/>
      <pos A="0.36907" C="0.213652" G="0.183571" T="0.233707"/>
      <pos A="0.374084" C="0.108369" G="0.399151" T="0.118396"/>
      <pos A="0.318935" C="0.303895" G="0.113383" T="0.263787"/>
      <pos A="0.15349" C="0.173545" G="0.399151" T="0.273814"/>
      <pos A="0.263787" C="0.268801" G="0.203626" T="0.263787"/>
      <pos A="0.344003" C="0.273814" G="0.0983427" T="0.283841"/>
      <pos A="0.33899" C="0.213652" G="0.208639" T="0.23872"/>
      <pos A="0.248747" C="0.283841" G="0.168531" T="0.298881"/>
      <pos A="0.128424" C="0.313922" G="0.243733" T="0.313922"/>
      <pos A="0.268801" C="0.288854" G="0.143464" T="0.298881"/>
      <pos A="0.203626" C="0.308909" G="0.193598" T="0.293868"/>
      <pos A="0.23872" C="0.203626" G="0.288854" T="0.268801"/>
      <pos A="0.13845" C="0.0732751" G="0.419205" T="0.36907"/>
      <pos A="0.379097" C="0.0933294" G="0.278828" T="0.248747"/>
      <pos A="0.173545" C="0.318935" G="0.203626" T="0.303895"/>
      <pos A="0.263787" C="0.25376" G="0.223679" T="0.258773"/>
      <pos A="0.399151" C="0.228692" G="0.173545" T="0.198612"/>
      <pos A="0.23872" C="0.15349" G="0.223679" T="0.384111"/>
      <pos A="0.23872" C="0.318935" G="0.344003" T="0.0983427"/>
      <pos A="0.384111" C="0.218666" G="0.298881" T="0.0983427"/>
      <pos A="0.248747" C="0.33899" G="0.193598" T="0.218666"/>
      <pos A="0.25376" C="0.333975" G="0.223679" T="0.188585"/>
      <pos A="0.283841" C="0.218666" G="0.293868" T="0.203626"/>
      <pos A="0.278828" C="0.243733" G="0.178558" T="0.298881"/>
      <pos A="0.33899" C="0.198612" G="0.293868" T="0.168531"/>
      <pos A="0.178558" C="0.243733" G="0.263787" T="0.313922"/>
      <pos A="0.163518" C="0.328962" G="0.213652" T="0.293868"/>
      <pos A="0.404164" C="0.128424" G="0.15349" T="0.313922"/>
      <pos A="0.173545" C="0.23872" G="0.33899" T="0.248747"/>
    </motif>
    <motif db="0" id="M119" alt="O119" length="40" nsites="8" evalue="1.3e-003">
      <pos A="0.35403" C="0.218666" G="0.183571" T="0.243733"/>
      <pos A="0.298881" C="0.258773" G="0.318935" T="0.123409"/>
      <pos A="0.233707" C="0.158504" G="0.273814" T="0.333975"/>
      <pos A="0.218666" C="0.25376" G="0.148477" T="0.379097"/>
      <pos A="0.333975" C="0.158504" G="0.258773" T="0.248747"/>
      <pos A="0.328962" C="0.148477" G="0.213652" T="0.308909"/>
      <pos A="0.23872" C="0.183571" G="0.364056" T="0.213652"/>
      <pos A="0.35403" C="0.15349" G="0.263787" T="0.228692"/>
      <pos A="0.143464" C="0.128424" G="0.419205" T="0.308909"/>
      <pos A="0.323949" C="0.183571" G="0.23872" T="0.25376"/>
      <pos A="0.288854" C="0.374084" G="0.183571" T="0.15349"/>
      <pos A="0.228692" C="0.414192" G="0.133437" T="0.223679"/>
      <pos A="0.308909" C="0.293868" G="0.218666" T="0.178558"/>
      <pos A="0.228692" C="0.399151" G="0.173545" T="0.198612"/>
      <pos A="0.263787" C="0.248747" G="0.0833017" T="0.404164"/>
      <pos A="0.213652" C="0.173545" G="0.268801" T="0.344003"/>
      <pos A="0.258773" C="0.258773" G="0.293868" T="0.188585"/>
      <pos A="0.283841" C="0.183571" G="0.308909" T="0.223679"/>
      <pos A="0.288854" C="0.283841" G="0.213652" T="0.213652"/>
      <pos A="0.183571" C="0.303895" G="0.23872" T="0.273814"/>
      <pos A="0.188585" C="0.213652" G="0.178558" T="0.419205"/>
      <pos A="0.168531" C="0.439258" G="0.318935" T="0.0732751"/>
      <pos A="0.333975" C="0.323949" G="0.0582351" T="0.283841"/>
      <pos A="0.293868" C="0.23872" G="0.163518" T="0.303895"/>
      <pos A="0.273814" C="0.258773" G="0.23872" T="0.228692"/>
      <pos A="0.439258" C="0.0833017" G="0.35403" T="0.123409"/>
      <pos A="0.248747" C="0.288854" G="0.25376" T="0.208639"/>
      <pos A="0.218666" C="0.143464" G="0.33899" T="0.298881"/>
      <pos A="0.349016" C="0.178558" G="0.198612" T="0.273814"/>
      <pos A="0.25376" C="0.283841" G="0.228692" T="0.233707"/>
      <pos A="0.258773" C="0.148477" G="0.143464" T="0.449286"/>
      <pos A="0.23872" C="0.33899" G="0.243733" T="0.178558"/>
      <pos A="0.409178" C="0.15349" G="0.168531" T="0.268801"/>
      <pos A="0.123409" C="0.298881" G="0.36907" T="0.208639"/>
      <pos A="0.33899" C="0.193598" G="0.223679" T="0.243733"/>
      <pos A="0.374084" C="0.158504" G="0.193598" T="0.273814"/>
      <pos A="0.313922" C="0.283841" G="0.178558" T="0.223679"/>
      <pos A="0.208639" C="0.35403" G="0.198612" T="0.23872"/>
      <pos A="0.273814" C="0.243733" G="0.118396" T="0.364056"/>
      <pos A="0.198612" C="0.243733" G="0.293868" T="0.263787"/>
    </motif>
    <motif db="0" id="M12" alt="O12" length="40" nsites="8" evalue="1.3e-003">
      <pos A="0.167696" C="0.25" G="0.0853906" T="0.496914"/>
      <pos A="0.0853906" C="0.0853906" G="0.332304" T="0.496914"/>
      <pos A="0.579218" C="0.00308642" G="0.167696" T="0.25"/>
      <pos A="0.167696" C="0.414609" G="0.0853906" T="0.332304"/>
      <pos A="0.167696" C="0.414609" G="0.0853906" T="0.332304"/>
      <pos A="0.167696" C="0.414609" G="0.0853906" T="0.332304"/>
      <pos A="0.167696" C="0.25" G="0.167696" T="0.414609"/>
      <pos A="0.167696" C="0.332304" G="0.00308642" T="0.496914"/>
      <pos A="0.167696" C="0.25" G="0.414609" T="0.167696"/>
      <pos A="0.332304" C="0.414609" G="0.0853906" T="0.167696"/>
      <pos A="0.25" C="0.167696" G="0.25" T="0.332304"/>
      <pos A="0.00308642" C="0.579218" G="0.332304" T="0.0853906"/>
      <pos A="0.496914" C="0.25" G="0.167696" T="0.0853906"/>
      <pos A="0.0853906" C="0.0853906" G="0.0853906" T="0.743827"/>
      <pos A="0.0853906" C="0.25" G="0.167696" T="0.496914"/>
      <pos A="0.25" C="0.00308642" G="0.25" T="0.496914"/>
      <pos A="0.167696" C="0.25" G="0.414609" T="0.167696"/>
      <pos A="0.0853906" C="0.496914" G="0.332304" T="0.0853906"/>
      <pos A="0.167696" C="0.414609" G="0.332304" T="0.0853906"/>
      <pos A="0.25" C="0.00308642" G="0.332304" T="0.414609"/>
      <pos A="0.167696" C="0.496914" G="0.167696" T="0.167696"/>
      <pos A="0.332304" C="0.167696" G="0.25" T="0.25"/>
      <pos A="0.167696" C="0.167696" G="0.167696" T="0.496914"/>
      <pos A="0.25" C="0.167696" G="0.00308642" T="0.579218"/>
      <pos A="0.167696" C="0.25" G="0.25" T="0.332304"/>
      <pos A="0.414609" C="0.00308642" G="0.496914" T="0.0853906"/>
      <pos A="0.25" C="0.414609" G="0.167696" T="0.167696"/>
      <pos A="0.332304" C="0.0853906" G="0.167696" T="0.414609"/>
      <pos A="0.0853906" C="0.332304" G="0.167696" T="0.414609"/>
      <pos A="0.496914" C="0.414609" G="0.00308642" T="0.0853906"/>
      <pos A="0.25" C="0.00308642" G="0.414609" T="0.332304"/>
      <pos A="0.25" C="0.0853906" G="0.496914" T="0.167696"/>
      <pos A="0.414609" C="0.414609" G="0.0853906" T="0.0853906"/>
      <pos A="0.0853906" C="0.414609" G="0.0853906" T="0.414609"/>
      <pos A="0.414609" C="0.414609" G="0.00308642" T="0.167696"/>
      <pos A="0.167696" C="0.25" G="0.25" T="0.332304"/>
      <pos A="0.167696" C="0.25" G="0.167696" T="0.414609"/>
      <pos A="0.25" C="0.167696" G="0.414609" T="0.167696"/>
      <pos A="0.167696" C="0.579218" G="0.25" T="0.00308642"/>
      <pos A="0.579218" C="0.332304" G="0.00308642" T="0.0853906"/>
    </motif>
    <motif db="0" id="M120" alt="O120" length="40" nsites="8" evalue="1.3e-003">
      <pos A="0.25" C="0.151235" G="0.546296" T="0.0524691"/>
      <pos A="0.151235" C="0.324074" G="0.324074" T="0.200617"/>
      <pos A="0.25" C="0.0524691" G="0.225309" T="0.472222"/>
      <pos A="0.00308642" C="0.324074" G="0.496914" T="0.175926"/>
      <pos A="0.151235" C="0.25" G="0.299383" T="0.299383"/>
      <pos A="0.225309" C="0.398148" G="0.0524691" T="0.324074"/>
      <pos A="0.175926" C="0.225309" G="0.126543" T="0.472222"/>
      <pos A="0.25" C="0.274691" G="0.274691" T="0.200617"/>
      <pos A="0.175926" C="0.373457" G="0.126543" T="0.324074"/>
      <pos A="0.324074" C="0.0771605" G="0.151235" T="0.447531"/>
      <pos A="0.472222" C="0.126543" G="0.151235" T="0.25"/>
      <pos A="0.126543" C="0.348765" G="0.324074" T="0.200617"/>
      <pos A="0.0771605" C="0.42284" G="0.175926" T="0.324074"/>
      <pos A="0.101852" C="0.472222" G="0.0277778" T="0.398148"/>
      <pos A="0.175926" C="0.42284" G="0.175926" T="0.225309"/>
      <pos A="0.200617" C="0.373457" G="0.0524691" T="0.373457"/>
      <pos A="0.348765" C="0.25" G="0.126543" T="0.274691"/>
      <pos A="0.126543" C="0.373457" G="0.200617" T="0.299383"/>
      <pos A="0.225309" C="0.25" G="0.25" T="0.274691"/>
      <pos A="0.101852" C="0.496914" G="0.274691" T="0.126543"/>
      <pos A="0.348765" C="0.101852" G="0.175926" T="0.373457"/>
      <pos A="0.348765" C="0.200617" G="0.25" T="0.200617"/>
      <pos A="0.447531" C="0.25" G="0.0524691" T="0.25"/>
      <pos A="0.324074" C="0.175926" G="0.175926" T="0.324074"/>
      <pos A="0.42284" C="0.126543" G="0.373457" T="0.0771605"/>
      <pos A="0.200617" C="0.398148" G="0.0524691" T="0.348765"/>
      <pos A="0.225309" C="0.225309" G="0.0524691" T="0.496914"/>
      <pos A="0.299383" C="0.225309" G="0.274691" T="0.200617"/>
      <pos A="0.274691" C="0.200617" G="0.25" T="0.274691"/>
      <pos A="0.101852" C="0.151235" G="0.324074" T="0.42284"/>
      <pos A="0.274691" C="0.175926" G="0.299383" T="0.25"/>
      <pos A="0.398148" C="0.472222" G="0.0524691" T="0.0771605"/>
      <pos A="0.225309" C="0.200617" G="0.398148" T="0.175926"/>
      <pos A="0.225309" C="0.324074" G="0.225309" T="0.225309"/>
      <pos A="0.274691" C="0.324074" G="0.151235" T="0.25"/>
      <pos A="0.348765" C="0.0771605" G="0.299383" T="0.274691"/>
      <pos A="0.225309" C="0.175926" G="0.299383" T="0.299383"/>
      <pos A="0.126543" C="0.496914" G="0.373457" T="0.00308642"/>
      <pos A="0.225309" C="0.324074" G="0.0524691" T="0.398148"/>
      <pos A="0.225309" C="0.200617" G="0.299383" T="0.274691"/>
    </motif>
    <motif db="0" id="M121" alt="O121" length="40" nsites="8" evalue="1.3e-003">
      <pos A="0.416523" C="0.171524" G="0.209804" T="0.202148"/>
      <pos A="0.140899" C="0.294024" G="0.431836" T="0.133242"/>
      <pos A="0.416523" C="0.286367" G="0.186837" T="0.110274"/>
      <pos A="0.194492" C="0.0796484" G="0.362929" T="0.362929"/>
      <pos A="0.225117" C="0.30168" G="0.294024" T="0.17918"/>
      <pos A="0.110274" C="0.263399" G="0.225117" T="0.401211"/>
      <pos A="0.094961" C="0.263399" G="0.186837" T="0.454804"/>
      <pos A="0.324648" C="0.171524" G="0.209804" T="0.294024"/>
      <pos A="0.217461" C="0.294024" G="0.294024" T="0.194492"/>
      <pos A="0.248086" C="0.33996" G="0.278711" T="0.133242"/>
      <pos A="0.332304" C="0.186837" G="0.194492" T="0.286367"/>
      <pos A="0.148555" C="0.355273" G="0.362929" T="0.133242"/>
      <pos A="0.255742" C="0.401211" G="0.194492" T="0.148555"/>
      <pos A="0.271055" C="0.263399" G="0.163868" T="0.30168"/>
      <pos A="0.102617" C="0.263399" G="0.370586" T="0.263399"/>
      <pos A="0.362929" C="0.202148" G="0.347617" T="0.0873047"/>
      <pos A="0.186837" C="0.094961" G="0.378242" T="0.33996"/>
      <pos A="0.271055" C="0.255742" G="0.347617" T="0.125586"/>
      <pos A="0.232773" C="0.439491" G="0.194492" T="0.133242"/>
      <pos A="0.163868" C="0.225117" G="0.133242" T="0.477773"/>
      <pos A="0.11793" C="0.263399" G="0.286367" T="0.332304"/>
      <pos A="0.255742" C="0.355273" G="0.171524" T="0.217461"/>
      <pos A="0.362929" C="0.355273" G="0.0796484" T="0.202148"/>
      <pos A="0.370586" C="0.271055" G="0.232773" T="0.125586"/>
      <pos A="0.470117" C="0.248086" G="0.171524" T="0.110274"/>
      <pos A="0.362929" C="0.186837" G="0.24043" T="0.209804"/>
      <pos A="0.186837" C="0.332304" G="0.309336" T="0.171524"/>
      <pos A="0.378242" C="0.125586" G="0.263399" T="0.232773"/>
      <pos A="0.24043" C="0.393555" G="0.294024" T="0.0719921"/>
      <pos A="0.133242" C="0.385898" G="0.24043" T="0.24043"/>
      <pos A="0.225117" C="0.217461" G="0.232773" T="0.324648"/>
      <pos A="0.271055" C="0.232773" G="0.263399" T="0.232773"/>
      <pos A="0.30168" C="0.163868" G="0.316992" T="0.217461"/>
      <pos A="0.156211" C="0.316992" G="0.385898" T="0.140899"/>
      <pos A="0.385898" C="0.125586" G="0.225117" T="0.263399"/>
      <pos A="0.232773" C="0.102617" G="0.324648" T="0.33996"/>
      <pos A="0.355273" C="0.194492" G="0.263399" T="0.186837"/>
      <pos A="0.17918" C="0.332304" G="0.232773" T="0.255742"/>
      <pos A="0.347617" C="0.263399" G="0.110274" T="0.278711"/>
      <pos A="0.232773" C="0.225117" G="0.316992" T="0.225117"/>
    </motif>
    <motif db="0" id="M122" alt="O122" length="40" nsites="8" evalue="1.3e-003">
      <pos A="0.117047" C="0.0410736" G="0.268994" T="0.572887"/>
      <pos A="0.268994" C="0.19302" G="0.382953" T="0.155033"/>
      <pos A="0.00308642" C="0.30698" G="0.344967" T="0.344967"/>
      <pos A="0.155033" C="0.0790598" G="0.458926" T="0.30698"/>
      <pos A="0.117047" C="0.155033" G="0.231006" T="0.496914"/>
      <pos A="0.231006" C="0.117047" G="0.496914" T="0.155033"/>
      <pos A="0.0790598" C="0.0790598" G="0.64886" T="0.19302"/>
      <pos A="0.19302" C="0.30698" G="0.268994" T="0.231006"/>
      <pos A="0.117047" C="0.19302" G="0.30698" T="0.382953"/>
      <pos A="0.231006" C="0.344967" G="0.231006" T="0.19302"/>
      <pos A="0.344967" C="0.268994" G="0.155033" T="0.231006"/>
      <pos A="0.231006" C="0.19302" G="0.30698" T="0.268994"/>
      <pos A="0.117047" C="0.19302" G="0.42094" T="0.268994"/>
      <pos A="0.0790598" C="0.19302" G="0.458926" T="0.268994"/>
      <pos A="0.382953" C="0.0790598" G="0.382953" T="0.155033"/>
      <pos A="0.231006" C="0.231006" G="0.344967" T="0.19302"/>
      <pos A="0.30698" C="0.231006" G="0.19302" T="0.268994"/>
      <pos A="0.117047" C="0.382953" G="0.155033" T="0.344967"/>
      <pos A="0.344967" C="0.117047" G="0.30698" T="0.231006"/>
      <pos A="0.0410736" C="0.231006" G="0.686847" T="0.0410736"/>
      <pos A="0.344967" C="0.458926" G="0.19302" T="0.00308642"/>
      <pos A="0.534901" C="0.155033" G="0.155033" T="0.155033"/>
      <pos A="0.117047" C="0.19302" G="0.496914" T="0.19302"/>
      <pos A="0.344967" C="0.231006" G="0.117047" T="0.30698"/>
      <pos A="0.268994" C="0.117047" G="0.344967" T="0.268994"/>
      <pos A="0.155033" C="0.155033" G="0.268994" T="0.42094"/>
      <pos A="0.155033" C="0.496914" G="0.0790598" T="0.268994"/>
      <pos A="0.117047" C="0.496914" G="0.117047" T="0.268994"/>
      <pos A="0.344967" C="0.382953" G="0.268994" T="0.00308642"/>
      <pos A="0.30698" C="0.344967" G="0.0790598" T="0.268994"/>
      <pos A="0.117047" C="0.231006" G="0.344967" T="0.30698"/>
      <pos A="0.268994" C="0.344967" G="0.231006" T="0.155033"/>
      <pos A="0.0410736" C="0.610874" G="0.117047" T="0.231006"/>
      <pos A="0.344967" C="0.117047" G="0.0790598" T="0.458926"/>
      <pos A="0.0790598" C="0.344967" G="0.382953" T="0.19302"/>
      <pos A="0.610874" C="0.0790598" G="0.155033" T="0.155033"/>
      <pos A="0.268994" C="0.268994" G="0.19302" T="0.268994"/>
      <pos A="0.00308642" C="0.30698" G="0.458926" T="0.231006"/>
      <pos A="0.268994" C="0.344967" G="0.30698" T="0.0790598"/>
      <pos A="0.268994" C="0.117047" G="0.344967" T="0.268994"/>
    </motif>
    <motif db="0" id="M123" alt="O123" length="40" nsites="8" evalue="1.3e-003">
      <pos A="0.00308642" C="0.00308642" G="0.990741" T="0.00308642"/>
      <pos A="0.496914" C="0.00308642" G="0.496914" T="0.00308642"/>
      <pos A="0.990741" C="0.00308642" G="0.00308642" T="0.00308642"/>
      <pos A="0.00308642" C="0.00308642" G="0.990741" T="0.00308642"/>
      <pos A="0.00308642" C="0.496914" G="0.496914" T="0.00308642"/>
      <pos A="0.496914" C="0.00308642" G="0.00308642" T="0.496914"/>
      <pos A="0.496914" C="0.00308642" G="0.496914" T="0.00308642"/>
      <pos A="0.00308642" C="0.00308642" G="0.00308642" T="0.990741"/>
      <pos A="0.00308642" C="0.00308642" G="0.00308642" T="0.990741"/>
      <pos A="0.00308642" C="0.00308642" G="0.496914" T="0.496914"/>
      <pos A="0.00308642" C="0.496914" G="0.496914" T="0.00308642"/>
      <pos A="0.496914" C="0.00308642" G="0.00308642" T="0.496914"/>
      <pos A="0.00308642" C="0.496914" G="0.496914" T="0.00308642"/>
      <pos A="0.496914" C="0.00308642" G="0.00308642" T="0.496914"/>
      <pos A="0.00308642" C="0.00308642" G="0.496914" T="0.496914"/>
      <pos A="0.496914" C="0.00308642" G="0.00308642" T="0.496914"/>
      <pos A="0.00308642" C="0.496914" G="0.00308642" T="0.496914"/>
      <pos A="0.00308642" C="0.990741" G="0.00308642" T="0.00308642"/>
      <pos A="0.00308642" C="0.496914" G="0.00308642" T="0.496914"/>
      <pos A="0.00308642" C="0.990741" G="0.00308642" T="0.00308642"/>
      <pos A="0.496914" C="0.00308642" G="0.00308642" T="0.496914"/>
      <pos A="0.00308642" C="0.00308642" G="0.00308642" T="0.990741"/>
      <pos A="0.00308642" C="0.496914" G="0.00308642" T="0.496914"/>
      <pos A="0.00308642" C="0.496914" G="0.00308642" T="0.496914"/>
      <pos A="0.00308642" C="0.00308642" G="0.00308642" T="0.990741"/>
      <pos A="0.00308642" C="0.990741" G="0.00308642" T="0.00308642"/>
      <pos A="0.00308642" C="0.00308642" G="0.00308642" T="0.990741"/>
      <pos A="0.496914" C="0.00308642" G="0.496914" T="0.00308642"/>
      <pos A="0.496914" C="0.496914" G="0.00308642" T="0.00308642"/>
      <pos A="0.990741" C="0.00308642" G="0.00308642" T="0.00308642"/>
      <pos A="0.990741" C="0.00308642" G="0.00308642" T="0.00308642"/>
      <pos A="0.496914" C="0.00308642" G="0.00308642" T="0.496914"/>
      <pos A="0.00308642" C="0.00308642" G="0.990741" T="0.00308642"/>
      <pos A="0.00308642" C="0.00308642" G="0.990741" T="0.00308642"/>
      <pos A="0.00308642" C="0.496914" G="0.00308642" T="0.496914"/>
      <pos A="0.00308642" C="0.990741" G="0.00308642" T="0.00308642"/>
      <pos A="0.496914" C="0.496914" G="0.00308642" T="0.00308642"/>
      <pos A="0.00308642" C="0.496914" G="0.496914" T="0.00308642"/>
      <pos A="0.990741" C="0.00308642" G="0.00308642" T="0.00308642"/>
      <pos A="0.00308642" C="0.00308642" G="0.990741" T="0.00308642"/>
    </motif>
    <motif db="0" id="M124" alt="O124" length="40" nsites="8" evalue="1.3e-003">
      <pos A="0.198612" C="0.374084" G="0.213652" T="0.213652"/>
      <pos A="0.293868" C="0.278828" G="0.218666" T="0.208639"/>
      <pos A="0.23872" C="0.193598" G="0.168531" T="0.399151"/>
      <pos A="0.208639" C="0.25376" G="0.308909" T="0.228692"/>
      <pos A="0.359043" C="0.0331674" G="0.173545" T="0.434245"/>
      <pos A="0.243733" C="0.118396" G="0.524488" T="0.113383"/>
      <pos A="0.273814" C="0.344003" G="0.203626" T="0.178558"/>
      <pos A="0.233707" C="0.203626" G="0.293868" T="0.268801"/>
      <pos A="0.148477" C="0.228692" G="0.33899" T="0.283841"/>
      <pos A="0.308909" C="0.333975" G="0.23872" T="0.118396"/>
      <pos A="0.23872" C="0.313922" G="0.128424" T="0.318935"/>
      <pos A="0.278828" C="0.298881" G="0.173545" T="0.248747"/>
      <pos A="0.374084" C="0.148477" G="0.35403" T="0.123409"/>
      <pos A="0.25376" C="0.0983427" G="0.33899" T="0.308909"/>
      <pos A="0.344003" C="0.188585" G="0.223679" T="0.243733"/>
      <pos A="0.364056" C="0.178558" G="0.173545" T="0.283841"/>
      <pos A="0.223679" C="0.173545" G="0.283841" T="0.318935"/>
      <pos A="0.183571" C="0.35403" G="0.25376" T="0.208639"/>
      <pos A="0.288854" C="0.243733" G="0.158504" T="0.308909"/>
      <pos A="0.23872" C="0.303895" G="0.218666" T="0.23872"/>
      <pos A="0.243733" C="0.344003" G="0.223679" T="0.188585"/>
      <pos A="0.349016" C="0.208639" G="0.178558" T="0.263787"/>
      <pos A="0.278828" C="0.268801" G="0.113383" T="0.33899"/>
      <pos A="0.288854" C="0.349016" G="0.213652" T="0.148477"/>
      <pos A="0.163518" C="0.173545" G="0.293868" T="0.36907"/>
      <pos A="0.318935" C="0.163518" G="0.308909" T="0.208639"/>
      <pos A="0.278828" C="0.384111" G="0.0933294" T="0.243733"/>
      <pos A="0.36907" C="0.223679" G="0.168531" T="0.23872"/>
      <pos A="0.128424" C="0.298881" G="0.298881" T="0.273814"/>
      <pos A="0.25376" C="0.23872" G="0.168531" T="0.33899"/>
      <pos A="0.103356" C="0.158504" G="0.399151" T="0.33899"/>
      <pos A="0.308909" C="0.293868" G="0.293868" T="0.103356"/>
      <pos A="0.218666" C="0.208639" G="0.268801" T="0.303895"/>
      <pos A="0.198612" C="0.198612" G="0.288854" T="0.313922"/>
      <pos A="0.258773" C="0.15349" G="0.333975" T="0.25376"/>
      <pos A="0.439258" C="0.168531" G="0.233707" T="0.158504"/>
      <pos A="0.444273" C="0.228692" G="0.158504" T="0.168531"/>
      <pos A="0.273814" C="0.103356" G="0.243733" T="0.379097"/>
      <pos A="0.213652" C="0.424218" G="0.228692" T="0.133437"/>
      <pos A="0.333975" C="0.308909" G="0.0482074" T="0.308909"/>
    </motif>
    <motif db="0" id="M125" alt="O125" length="40" nsites="8" evalue="1.3e-003">
      <pos A="0.343657" C="0.122286" G="0.258515" T="0.275543"/>
      <pos A="0.241485" C="0.3096" G="0.071201" T="0.377714"/>
      <pos A="0.0541719" C="0.207429" G="0.3096" T="0.428799"/>
      <pos A="0.156343" C="0.241485" G="0.241485" T="0.360685"/>
      <pos A="0.071201" C="0.224457" G="0.343657" T="0.360685"/>
      <pos A="0.292571" C="0.3096" G="0.241485" T="0.156343"/>
      <pos A="0.394743" C="0.377714" G="0.0541719" T="0.173372"/>
      <pos A="0.241485" C="0.224457" G="0.1904" T="0.343657"/>
      <pos A="0.241485" C="0.411771" G="0.173372" T="0.173372"/>
      <pos A="0.428799" C="0.0882291" G="0.1904" T="0.292571"/>
      <pos A="0.241485" C="0.122286" G="0.343657" T="0.292571"/>
      <pos A="0.258515" C="0.258515" G="0.173372" T="0.3096"/>
      <pos A="0.360685" C="0.326628" G="0.0541719" T="0.258515"/>
      <pos A="0.139315" C="0.394743" G="0.156343" T="0.3096"/>
      <pos A="0.241485" C="0.360685" G="0.224457" T="0.173372"/>
      <pos A="0.0541719" C="0.275543" G="0.241485" T="0.428799"/>
      <pos A="0.394743" C="0.292571" G="0.1904" T="0.122286"/>
      <pos A="0.428799" C="0.122286" G="0.3096" T="0.139315"/>
      <pos A="0.207429" C="0.207429" G="0.241485" T="0.343657"/>
      <pos A="0.411771" C="0.360685" G="0.139315" T="0.0882291"/>
      <pos A="0.3096" C="0.173372" G="0.173372" T="0.343657"/>
      <pos A="0.173372" C="0.0541719" G="0.411771" T="0.360685"/>
      <pos A="0.224457" C="0.0882291" G="0.360685" T="0.326628"/>
      <pos A="0.224457" C="0.071201" G="0.411771" T="0.292571"/>
      <pos A="0.258515" C="0.3096" G="0.258515" T="0.173372"/>
      <pos A="0.258515" C="0.139315" G="0.428799" T="0.173372"/>
      <pos A="0.1904" C="0.139315" G="0.377714" T="0.292571"/>
      <pos A="0.173372" C="0.071201" G="0.343657" T="0.411771"/>
      <pos A="0.258515" C="0.173372" G="0.377714" T="0.1904"/>
      <pos A="0.1904" C="0.275543" G="0.3096" T="0.224457"/>
      <pos A="0.139315" C="0.394743" G="0.122286" T="0.343657"/>
      <pos A="0.0882291" C="0.411771" G="0.411771" T="0.0882291"/>
      <pos A="0.394743" C="0.1904" G="0.1904" T="0.224457"/>
      <pos A="0.411771" C="0.258515" G="0.207429" T="0.122286"/>
      <pos A="0.0371437" C="0.3096" G="0.241485" T="0.411771"/>
      <pos A="0.394743" C="0.343657" G="0.071201" T="0.1904"/>
      <pos A="0.394743" C="0.071201" G="0.428799" T="0.105257"/>
      <pos A="0.3096" C="0.207429" G="0.207429" T="0.275543"/>
      <pos A="0.173372" C="0.156343" G="0.428799" T="0.241485"/>
      <pos A="0.241485" C="0.224457" G="0.258515" T="0.275543"/>
    </motif>
    <motif db="0" id="M126" alt="O126" length="40" nsites="8" evalue="1.3e-003">
      <pos A="0.222565" C="0.551784" G="0.112826" T="0.112826"/>
      <pos A="0.332304" C="0.112826" G="0.00308642" T="0.551784"/>
      <pos A="0.112826" C="0.332304" G="0.112826" T="0.442043"/>
      <pos A="0.112826" C="0.112826" G="0.00308642" T="0.771262"/>
      <pos A="0.112826" C="0.00308642" G="0.222565" T="0.661523"/>
      <pos A="0.222565" C="0.332304" G="0.332304" T="0.112826"/>
      <pos A="0.332304" C="0.551784" G="0.00308642" T="0.112826"/>
      <pos A="0.112826" C="0.222565" G="0.112826" T="0.551784"/>
      <pos A="0.00308642" C="0.442043" G="0.442043" T="0.112826"/>
      <pos A="0.00308642" C="0.442043" G="0.112826" T="0.442043"/>
      <pos A="0.551784" C="0.00308642" G="0.00308642" T="0.442043"/>
      <pos A="0.332304" C="0.00308642" G="0.551784" T="0.112826"/>
      <pos A="0.551784" C="0.00308642" G="0.222565" T="0.222565"/>
      <pos A="0.442043" C="0.00308642" G="0.442043" T="0.112826"/>
      <pos A="0.442043" C="0.00308642" G="0.442043" T="0.112826"/>
      <pos A="0.332304" C="0.332304" G="0.00308642" T="0.332304"/>
      <pos A="0.551784" C="0.00308642" G="0.222565" T="0.222565"/>
      <pos A="0.442043" C="0.332304" G="0.00308642" T="0.222565"/>
      <pos A="0.551784" C="0.222565" G="0.00308642" T="0.222565"/>
      <pos A="0.332304" C="0.222565" G="0.112826" T="0.332304"/>
      <pos A="0.332304" C="0.112826" G="0.332304" T="0.222565"/>
      <pos A="0.112826" C="0.00308642" G="0.442043" T="0.442043"/>
      <pos A="0.442043" C="0.222565" G="0.112826" T="0.222565"/>
      <pos A="0.112826" C="0.332304" G="0.112826" T="0.442043"/>
      <pos A="0.00308642" C="0.112826" G="0.00308642" T="0.881001"/>
      <pos A="0.00308642" C="0.112826" G="0.222565" T="0.661523"/>
      <pos A="0.332304" C="0.222565" G="0.00308642" T="0.442043"/>
      <pos A="0.112826" C="0.332304" G="0.332304" T="0.222565"/>
      <pos A="0.00308642" C="0.442043" G="0.112826" T="0.442043"/>
      <pos A="0.00308642" C="0.332304" G="0.112826" T="0.551784"/>
      <pos A="0.442043" C="0.332304" G="0.222565" T="0.00308642"/>
      <pos A="0.222565" C="0.112826" G="0.112826" T="0.551784"/>
      <pos A="0.332304" C="0.112826" G="0.551784" T="0.00308642"/>
      <pos A="0.332304" C="0.112826" G="0.442043" T="0.112826"/>
      <pos A="0.442043" C="0.00308642" G="0.332304" T="0.222565"/>
      <pos A="0.222565" C="0.222565" G="0.332304" T="0.222565"/>
      <pos A="0.222565" C="0.332304" G="0.222565" T="0.222565"/>
      <pos A="0.442043" C="0.00308642" G="0.222565" T="0.332304"/>
      <pos A="0.112826" C="0.222565" G="0.222565" T="0.442043"/>
      <pos A="0.112826" C="0.222565" G="0.332304" T="0.332304"/>
    </motif>
    <motif db="0" id="M127" alt="O127" length="40" nsites="8" evalue="1.3e-003">
      <pos A="0.303895" C="0.233707" G="0.178558" T="0.283841"/>
      <pos A="0.364056" C="0.183571" G="0.25376" T="0.198612"/>
      <pos A="0.223679" C="0.198612" G="0.313922" T="0.263787"/>
      <pos A="0.394137" C="0.278828" G="0.173545" T="0.15349"/>
      <pos A="0.23872" C="0.318935" G="0.183571" T="0.258773"/>
      <pos A="0.298881" C="0.25376" G="0.143464" T="0.303895"/>
      <pos A="0.278828" C="0.293868" G="0.288854" T="0.13845"/>
      <pos A="0.158504" C="0.303895" G="0.394137" T="0.143464"/>
      <pos A="0.404164" C="0.203626" G="0.218666" T="0.173545"/>
      <pos A="0.288854" C="0.178558" G="0.223679" T="0.308909"/>
      <pos A="0.203626" C="0.148477" G="0.278828" T="0.36907"/>
      <pos A="0.128424" C="0.414192" G="0.168531" T="0.288854"/>
      <pos A="0.15349" C="0.258773" G="0.168531" T="0.419205"/>
      <pos A="0.278828" C="0.36907" G="0.128424" T="0.223679"/>
      <pos A="0.308909" C="0.113383" G="0.298881" T="0.278828"/>
      <pos A="0.203626" C="0.15349" G="0.504434" T="0.13845"/>
      <pos A="0.233707" C="0.318935" G="0.173545" T="0.273814"/>
      <pos A="0.223679" C="0.288854" G="0.163518" T="0.323949"/>
      <pos A="0.228692" C="0.268801" G="0.298881" T="0.203626"/>
      <pos A="0.479367" C="0.203626" G="0.163518" T="0.15349"/>
      <pos A="0.278828" C="0.183571" G="0.263787" T="0.273814"/>
      <pos A="0.333975" C="0.208639" G="0.328962" T="0.128424"/>
      <pos A="0.23872" C="0.303895" G="0.248747" T="0.208639"/>
      <pos A="0.359043" C="0.128424" G="0.248747" T="0.263787"/>
      <pos A="0.233707" C="0.389124" G="0.193598" T="0.183571"/>
      <pos A="0.439258" C="0.228692" G="0.203626" T="0.128424"/>
      <pos A="0.218666" C="0.113383" G="0.158504" T="0.509447"/>
      <pos A="0.113383" C="0.36907" G="0.263787" T="0.25376"/>
      <pos A="0.313922" C="0.213652" G="0.263787" T="0.208639"/>
      <pos A="0.303895" C="0.158504" G="0.258773" T="0.278828"/>
      <pos A="0.203626" C="0.268801" G="0.163518" T="0.364056"/>
      <pos A="0.333975" C="0.173545" G="0.178558" T="0.313922"/>
      <pos A="0.208639" C="0.193598" G="0.248747" T="0.349016"/>
      <pos A="0.263787" C="0.35403" G="0.198612" T="0.183571"/>
      <pos A="0.303895" C="0.203626" G="0.0983427" T="0.394137"/>
      <pos A="0.228692" C="0.248747" G="0.283841" T="0.23872"/>
      <pos A="0.198612" C="0.143464" G="0.323949" T="0.333975"/>
      <pos A="0.374084" C="0.128424" G="0.223679" T="0.273814"/>
      <pos A="0.168531" C="0.233707" G="0.364056" T="0.233707"/>
      <pos A="0.23872" C="0.288854" G="0.278828" T="0.193598"/>
    </motif>
    <motif db="0" id="M13" alt="O13" length="40" nsites="8" evalue="1.3e-003">
      <pos A="0.200617" C="0.16358" G="0.447531" T="0.188272"/>
      <pos A="0.16358" C="0.212963" G="0.25" T="0.373457"/>
      <pos A="0.237654" C="0.0895062" G="0.287037" T="0.385802"/>
      <pos A="0.385802" C="0.299383" G="0.262346" T="0.0524691"/>
      <pos A="0.200617" C="0.385802" G="0.200617" T="0.212963"/>
      <pos A="0.175926" C="0.657407" G="0.101852" T="0.0648148"/>
      <pos A="0.509259" C="0.151235" G="0.0401235" T="0.299383"/>
      <pos A="0.385802" C="0.0648148" G="0.25" T="0.299383"/>
      <pos A="0.237654" C="0.237654" G="0.324074" T="0.200617"/>
      <pos A="0.175926" C="0.126543" G="0.188272" T="0.509259"/>
      <pos A="0.385802" C="0.188272" G="0.373457" T="0.0524691"/>
      <pos A="0.287037" C="0.262346" G="0.212963" T="0.237654"/>
      <pos A="0.459877" C="0.25" G="0.237654" T="0.0524691"/>
      <pos A="0.151235" C="0.200617" G="0.299383" T="0.348765"/>
      <pos A="0.126543" C="0.237654" G="0.311728" T="0.324074"/>
      <pos A="0.274691" C="0.274691" G="0.114198" T="0.33642"/>
      <pos A="0.25" C="0.274691" G="0.287037" T="0.188272"/>
      <pos A="0.237654" C="0.274691" G="0.287037" T="0.200617"/>
      <pos A="0.200617" C="0.348765" G="0.225309" T="0.225309"/>
      <pos A="0.348765" C="0.274691" G="0.126543" T="0.25"/>
      <pos A="0.237654" C="0.237654" G="0.287037" T="0.237654"/>
      <pos A="0.25" C="0.237654" G="0.25" T="0.262346"/>
      <pos A="0.299383" C="0.114198" G="0.287037" T="0.299383"/>
      <pos A="0.151235" C="0.496914" G="0.126543" T="0.225309"/>
      <pos A="0.274691" C="0.200617" G="0.175926" T="0.348765"/>
      <pos A="0.188272" C="0.151235" G="0.398148" T="0.262346"/>
      <pos A="0.25" C="0.0895062" G="0.398148" T="0.262346"/>
      <pos A="0.348765" C="0.0524691" G="0.287037" T="0.311728"/>
      <pos A="0.212963" C="0.274691" G="0.287037" T="0.225309"/>
      <pos A="0.237654" C="0.200617" G="0.262346" T="0.299383"/>
      <pos A="0.188272" C="0.16358" G="0.237654" T="0.410494"/>
      <pos A="0.398148" C="0.188272" G="0.138889" T="0.274691"/>
      <pos A="0.435185" C="0.151235" G="0.151235" T="0.262346"/>
      <pos A="0.299383" C="0.25" G="0.151235" T="0.299383"/>
      <pos A="0.175926" C="0.114198" G="0.361111" T="0.348765"/>
      <pos A="0.274691" C="0.25" G="0.200617" T="0.274691"/>
      <pos A="0.274691" C="0.324074" G="0.0524691" T="0.348765"/>
      <pos A="0.398148" C="0.237654" G="0.126543" T="0.237654"/>
      <pos A="0.299383" C="0.200617" G="0.0895062" T="0.410494"/>
      <pos A="0.447531" C="0.225309" G="0.262346" T="0.0648148"/>
    </motif>
    <motif db="0" id="M14" alt="O14" length="40" nsites="8" evalue="1.3e-003">
      <pos A="0.278828" C="0.13845" G="0.223679" T="0.359043"/>
      <pos A="0.23872" C="0.233707" G="0.158504" T="0.36907"/>
      <pos A="0.359043" C="0.193598" G="0.103356" T="0.344003"/>
      <pos A="0.133437" C="0.168531" G="0.504434" T="0.193598"/>
      <pos A="0.23872" C="0.198612" G="0.203626" T="0.359043"/>
      <pos A="0.218666" C="0.133437" G="0.313922" T="0.333975"/>
      <pos A="0.293868" C="0.429232" G="0.168531" T="0.108369"/>
      <pos A="0.278828" C="0.288854" G="0.243733" T="0.188585"/>
      <pos A="0.293868" C="0.208639" G="0.263787" T="0.233707"/>
      <pos A="0.213652" C="0.268801" G="0.33899" T="0.178558"/>
      <pos A="0.364056" C="0.178558" G="0.168531" T="0.288854"/>
      <pos A="0.359043" C="0.158504" G="0.268801" T="0.213652"/>
      <pos A="0.143464" C="0.188585" G="0.414192" T="0.25376"/>
      <pos A="0.33899" C="0.333975" G="0.168531" T="0.158504"/>
      <pos A="0.283841" C="0.208639" G="0.188585" T="0.318935"/>
      <pos A="0.303895" C="0.258773" G="0.298881" T="0.13845"/>
      <pos A="0.288854" C="0.223679" G="0.158504" T="0.328962"/>
      <pos A="0.273814" C="0.288854" G="0.13845" T="0.298881"/>
      <pos A="0.168531" C="0.318935" G="0.193598" T="0.318935"/>
      <pos A="0.23872" C="0.258773" G="0.233707" T="0.268801"/>
      <pos A="0.278828" C="0.328962" G="0.178558" T="0.213652"/>
      <pos A="0.349016" C="0.0582351" G="0.25376" T="0.33899"/>
      <pos A="0.35403" C="0.218666" G="0.213652" T="0.213652"/>
      <pos A="0.288854" C="0.328962" G="0.213652" T="0.168531"/>
      <pos A="0.323949" C="0.313922" G="0.143464" T="0.218666"/>
      <pos A="0.268801" C="0.128424" G="0.323949" T="0.278828"/>
      <pos A="0.223679" C="0.158504" G="0.379097" T="0.23872"/>
      <pos A="0.188585" C="0.298881" G="0.263787" T="0.248747"/>
      <pos A="0.168531" C="0.308909" G="0.273814" T="0.248747"/>
      <pos A="0.278828" C="0.273814" G="0.243733" T="0.203626"/>
      <pos A="0.133437" C="0.263787" G="0.35403" T="0.248747"/>
      <pos A="0.414192" C="0.223679" G="0.213652" T="0.148477"/>
      <pos A="0.173545" C="0.258773" G="0.36907" T="0.198612"/>
      <pos A="0.23872" C="0.243733" G="0.163518" T="0.35403"/>
      <pos A="0.25376" C="0.303895" G="0.243733" T="0.198612"/>
      <pos A="0.278828" C="0.298881" G="0.133437" T="0.288854"/>
      <pos A="0.444273" C="0.218666" G="0.103356" T="0.233707"/>
      <pos A="0.173545" C="0.218666" G="0.183571" T="0.424218"/>
      <pos A="0.173545" C="0.273814" G="0.268801" T="0.283841"/>
      <pos A="0.313922" C="0.263787" G="0.283841" T="0.13845"/>
    </motif>
    <motif db="0" id="M15" alt="O15" length="40" nsites="8" evalue="1.3e-003">
      <pos A="0.268801" C="0.213652" G="0.409178" T="0.108369"/>
      <pos A="0.404164" C="0.173545" G="0.163518" T="0.258773"/>
      <pos A="0.328962" C="0.158504" G="0.258773" T="0.25376"/>
      <pos A="0.173545" C="0.444273" G="0.233707" T="0.148477"/>
      <pos A="0.233707" C="0.308909" G="0.178558" T="0.278828"/>
      <pos A="0.148477" C="0.288854" G="0.208639" T="0.35403"/>
      <pos A="0.193598" C="0.288854" G="0.193598" T="0.323949"/>
      <pos A="0.128424" C="0.359043" G="0.168531" T="0.344003"/>
      <pos A="0.208639" C="0.263787" G="0.213652" T="0.313922"/>
      <pos A="0.308909" C="0.208639" G="0.103356" T="0.379097"/>
      <pos A="0.303895" C="0.233707" G="0.394137" T="0.0682617"/>
      <pos A="0.479367" C="0.103356" G="0.273814" T="0.143464"/>
      <pos A="0.223679" C="0.108369" G="0.379097" T="0.288854"/>
      <pos A="0.163518" C="0.243733" G="0.313922" T="0.278828"/>
      <pos A="0.394137" C="0.193598" G="0.168531" T="0.243733"/>
      <pos A="0.268801" C="0.308909" G="0.128424" T="0.293868"/>
      <pos A="0.323949" C="0.218666" G="0.193598" T="0.263787"/>
      <pos A="0.203626" C="0.198612" G="0.303895" T="0.293868"/>
      <pos A="0.213652" C="0.469339" G="0.183571" T="0.133437"/>
      <pos A="0.439258" C="0.158504" G="0.168531" T="0.233707"/>
      <pos A="0.273814" C="0.183571" G="0.258773" T="0.283841"/>
      <pos A="0.25376" C="0.218666" G="0.193598" T="0.333975"/>
      <pos A="0.25376" C="0.208639" G="0.25376" T="0.283841"/>
      <pos A="0.208639" C="0.243733" G="0.404164" T="0.143464"/>
      <pos A="0.364056" C="0.218666" G="0.188585" T="0.228692"/>
      <pos A="0.223679" C="0.349016" G="0.263787" T="0.163518"/>
      <pos A="0.198612" C="0.303895" G="0.263787" T="0.233707"/>
      <pos A="0.333975" C="0.163518" G="0.178558" T="0.323949"/>
      <pos A="0.208639" C="0.23872" G="0.268801" T="0.283841"/>
      <pos A="0.318935" C="0.178558" G="0.203626" T="0.298881"/>
      <pos A="0.188585" C="0.228692" G="0.278828" T="0.303895"/>
      <pos A="0.208639" C="0.288854" G="0.233707" T="0.268801"/>
      <pos A="0.333975" C="0.163518" G="0.203626" T="0.298881"/>
      <pos A="0.278828" C="0.148477" G="0.33899" T="0.233707"/>
      <pos A="0.143464" C="0.419205" G="0.228692" T="0.208639"/>
      <pos A="0.283841" C="0.313922" G="0.178558" T="0.223679"/>
      <pos A="0.344003" C="0.218666" G="0.163518" T="0.273814"/>
      <pos A="0.188585" C="0.193598" G="0.374084" T="0.243733"/>
      <pos A="0.359043" C="0.23872" G="0.183571" T="0.218666"/>
      <pos A="0.263787" C="0.323949" G="0.23872" T="0.173545"/>
    </motif>
    <motif db="0" id="M16" alt="O16" length="40" nsites="8" evalue="1.3e-003">
      <pos A="0.0611842" C="0.293573" G="0.35167" T="0.293573"/>
      <pos A="0.119281" C="0.00308642" G="0.525962" T="0.35167"/>
      <pos A="0.0611842" C="0.177379" G="0.35167" T="0.409768"/>
      <pos A="0.35167" C="0.235476" G="0.409768" T="0.00308642"/>
      <pos A="0.35167" C="0.293573" G="0.293573" T="0.0611842"/>
      <pos A="0.235476" C="0.642157" G="0.119281" T="0.00308642"/>
      <pos A="0.293573" C="0.119281" G="0.467865" T="0.119281"/>
      <pos A="0.235476" C="0.177379" G="0.293573" T="0.293573"/>
      <pos A="0.177379" C="0.177379" G="0.177379" T="0.467865"/>
      <pos A="0.119281" C="0.409768" G="0.235476" T="0.235476"/>
      <pos A="0.00308642" C="0.35167" G="0.35167" T="0.293573"/>
      <pos A="0.293573" C="0.177379" G="0.35167" T="0.177379"/>
      <pos A="0.293573" C="0.119281" G="0.235476" T="0.35167"/>
      <pos A="0.119281" C="0.235476" G="0.467865" T="0.177379"/>
      <pos A="0.177379" C="0.35167" G="0.177379" T="0.293573"/>
      <pos A="0.00308642" C="0.293573" G="0.525962" T="0.177379"/>
      <pos A="0.35167" C="0.525962" G="0.0611842" T="0.0611842"/>
      <pos A="0.119281" C="0.293573" G="0.35167" T="0.235476"/>
      <pos A="0.235476" C="0.642157" G="0.119281" T="0.00308642"/>
      <pos A="0.35167" C="0.35167" G="0.119281" T="0.177379"/>
      <pos A="0.235476" C="0.235476" G="0.409768" T="0.119281"/>
      <pos A="0.525962" C="0.177379" G="0.0611842" T="0.235476"/>
      <pos A="0.235476" C="0.0611842" G="0.525962" T="0.177379"/>
      <pos A="0.119281" C="0.409768" G="0.35167" T="0.119281"/>
      <pos A="0.177379" C="0.525962" G="0.177379" T="0.119281"/>
      <pos A="0.0611842" C="0.525962" G="0.0611842" T="0.35167"/>
      <pos A="0.409768" C="0.235476" G="0.235476" T="0.119281"/>
      <pos A="0.235476" C="0.00308642" G="0.409768" T="0.35167"/>
      <pos A="0.00308642" C="0.119281" G="0.758352" T="0.119281"/>
      <pos A="0.35167" C="0.35167" G="0.119281" T="0.177379"/>
      <pos A="0.293573" C="0.235476" G="0.35167" T="0.119281"/>
      <pos A="0.525962" C="0.235476" G="0.119281" T="0.119281"/>
      <pos A="0.409768" C="0.119281" G="0.119281" T="0.35167"/>
      <pos A="0.293573" C="0.0611842" G="0.35167" T="0.293573"/>
      <pos A="0.00308642" C="0.467865" G="0.35167" T="0.177379"/>
      <pos A="0.35167" C="0.293573" G="0.119281" T="0.235476"/>
      <pos A="0.409768" C="0.467865" G="0.00308642" T="0.119281"/>
      <pos A="0.35167" C="0.235476" G="0.177379" T="0.235476"/>
      <pos A="0.293573" C="0.119281" G="0.235476" T="0.35167"/>
      <pos A="0.35167" C="0.235476" G="0.119281" T="0.293573"/>
    </motif>
    <motif db="0" id="M17" alt="O17" length="40" nsites="8" evalue="1.3e-003">
      <pos A="0.268067" C="0.0753541" G="0.316245" T="0.340334"/>
      <pos A="0.388513" C="0.123532" G="0.340334" T="0.147621"/>
      <pos A="0.099443" C="0.340334" G="0.292156" T="0.268067"/>
      <pos A="0.1958" C="0.268067" G="0.292156" T="0.243977"/>
      <pos A="0.388513" C="0.316245" G="0.0753541" T="0.219888"/>
      <pos A="0.243977" C="0.147621" G="0.243977" T="0.364424"/>
      <pos A="0.219888" C="0.0512642" G="0.219888" T="0.508958"/>
      <pos A="0.268067" C="0.147621" G="0.46078" T="0.123532"/>
      <pos A="0.268067" C="0.0271753" G="0.340334" T="0.364424"/>
      <pos A="0.171711" C="0.123532" G="0.533047" T="0.171711"/>
      <pos A="0.412601" C="0.292156" G="0.147621" T="0.147621"/>
      <pos A="0.171711" C="0.412601" G="0.123532" T="0.292156"/>
      <pos A="0.171711" C="0.316245" G="0.268067" T="0.243977"/>
      <pos A="0.292156" C="0.123532" G="0.268067" T="0.316245"/>
      <pos A="0.147621" C="0.581226" G="0.0753541" T="0.1958"/>
      <pos A="0.292156" C="0.412601" G="0.099443" T="0.1958"/>
      <pos A="0.0271753" C="0.219888" G="0.43669" T="0.316245"/>
      <pos A="0.099443" C="0.557137" G="0.171711" T="0.171711"/>
      <pos A="0.316245" C="0.316245" G="0.123532" T="0.243977"/>
      <pos A="0.243977" C="0.316245" G="0.1958" T="0.243977"/>
      <pos A="0.219888" C="0.123532" G="0.388513" T="0.268067"/>
      <pos A="0.243977" C="0.243977" G="0.412601" T="0.099443"/>
      <pos A="0.46078" C="0.340334" G="0.171711" T="0.0271753"/>
      <pos A="0.219888" C="0.340334" G="0.1958" T="0.243977"/>
      <pos A="0.123532" C="0.099443" G="0.364424" T="0.412601"/>
      <pos A="0.268067" C="0.268067" G="0.316245" T="0.147621"/>
      <pos A="0.219888" C="0.388513" G="0.219888" T="0.171711"/>
      <pos A="0.243977" C="0.268067" G="0.171711" T="0.316245"/>
      <pos A="0.147621" C="0.508958" G="0.243977" T="0.099443"/>
      <pos A="0.364424" C="0.171711" G="0.147621" T="0.316245"/>
      <pos A="0.243977" C="0.171711" G="0.340334" T="0.243977"/>
      <pos A="0.0271753" C="0.388513" G="0.388513" T="0.1958"/>
      <pos A="0.0271753" C="0.388513" G="0.171711" T="0.412601"/>
      <pos A="0.268067" C="0.243977" G="0.292156" T="0.1958"/>
      <pos A="0.292156" C="0.147621" G="0.412601" T="0.147621"/>
      <pos A="0.1958" C="0.0271753" G="0.316245" T="0.46078"/>
      <pos A="0.484869" C="0.219888" G="0.123532" T="0.171711"/>
      <pos A="0.292156" C="0.099443" G="0.292156" T="0.316245"/>
      <pos A="0.0512642" C="0.268067" G="0.316245" T="0.364424"/>
      <pos A="0.629403" C="0.0271753" G="0.0753541" T="0.268067"/>
    </motif>
    <motif db="0" id="M18" alt="O18" length="40" nsites="8" evalue="1.3e-003">
      <pos A="0.394137" C="0.273814" G="0.228692" T="0.103356"/>
      <pos A="0.33899" C="0.263787" G="0.148477" T="0.248747"/>
      <pos A="0.103356" C="0.33899" G="0.193598" T="0.364056"/>
      <pos A="0.364056" C="0.198612" G="0.183571" T="0.25376"/>
      <pos A="0.15349" C="0.298881" G="0.193598" T="0.35403"/>
      <pos A="0.419205" C="0.173545" G="0.133437" T="0.273814"/>
      <pos A="0.243733" C="0.208639" G="0.313922" T="0.233707"/>
      <pos A="0.233707" C="0.183571" G="0.223679" T="0.359043"/>
      <pos A="0.13845" C="0.384111" G="0.263787" T="0.213652"/>
      <pos A="0.143464" C="0.188585" G="0.298881" T="0.36907"/>
      <pos A="0.178558" C="0.168531" G="0.409178" T="0.243733"/>
      <pos A="0.318935" C="0.298881" G="0.323949" T="0.0582351"/>
      <pos A="0.374084" C="0.303895" G="0.15349" T="0.168531"/>
      <pos A="0.344003" C="0.203626" G="0.133437" T="0.318935"/>
      <pos A="0.173545" C="0.148477" G="0.344003" T="0.333975"/>
      <pos A="0.318935" C="0.218666" G="0.278828" T="0.183571"/>
      <pos A="0.318935" C="0.148477" G="0.228692" T="0.303895"/>
      <pos A="0.404164" C="0.123409" G="0.344003" T="0.128424"/>
      <pos A="0.288854" C="0.323949" G="0.233707" T="0.15349"/>
      <pos A="0.293868" C="0.349016" G="0.123409" T="0.233707"/>
      <pos A="0.198612" C="0.263787" G="0.148477" T="0.389124"/>
      <pos A="0.158504" C="0.298881" G="0.323949" T="0.218666"/>
      <pos A="0.33899" C="0.143464" G="0.243733" T="0.273814"/>
      <pos A="0.293868" C="0.228692" G="0.263787" T="0.213652"/>
      <pos A="0.208639" C="0.35403" G="0.213652" T="0.223679"/>
      <pos A="0.313922" C="0.15349" G="0.178558" T="0.35403"/>
      <pos A="0.148477" C="0.213652" G="0.303895" T="0.333975"/>
      <pos A="0.293868" C="0.303895" G="0.223679" T="0.178558"/>
      <pos A="0.36907" C="0.203626" G="0.0933294" T="0.333975"/>
      <pos A="0.178558" C="0.359043" G="0.303895" T="0.158504"/>
      <pos A="0.384111" C="0.178558" G="0.228692" T="0.208639"/>
      <pos A="0.323949" C="0.13845" G="0.243733" T="0.293868"/>
      <pos A="0.103356" C="0.25376" G="0.258773" T="0.384111"/>
      <pos A="0.283841" C="0.293868" G="0.258773" T="0.163518"/>
      <pos A="0.223679" C="0.349016" G="0.148477" T="0.278828"/>
      <pos A="0.35403" C="0.108369" G="0.258773" T="0.278828"/>
      <pos A="0.263787" C="0.308909" G="0.288854" T="0.13845"/>
      <pos A="0.308909" C="0.23872" G="0.288854" T="0.163518"/>
      <pos A="0.248747" C="0.158504" G="0.198612" T="0.394137"/>
      <pos A="0.123409" C="0.283841" G="0.293868" T="0.298881"/>
    </motif>
    <motif db="0" id="M19" alt="O19" length="40" nsites="8" evalue="1.3e-003">
      <pos A="0.364424" C="0.147621" G="0.099443" T="0.388513"/>
      <pos A="0.147621" C="0.43669" G="0.123532" T="0.292156"/>
      <pos A="0.1958" C="0.340334" G="0.219888" T="0.243977"/>
      <pos A="0.0271753" C="0.243977" G="0.171711" T="0.557137"/>
      <pos A="0.171711" C="0.484869" G="0.123532" T="0.219888"/>
      <pos A="0.268067" C="0.43669" G="0.0753541" T="0.219888"/>
      <pos A="0.243977" C="0.099443" G="0.219888" T="0.43669"/>
      <pos A="0.0271753" C="0.43669" G="0.243977" T="0.292156"/>
      <pos A="0.340334" C="0.147621" G="0.1958" T="0.316245"/>
      <pos A="0.268067" C="0.508958" G="0.219888" T="0.00308642"/>
      <pos A="0.340334" C="0.388513" G="0.123532" T="0.147621"/>
      <pos A="0.364424" C="0.484869" G="0.00308642" T="0.147621"/>
      <pos A="0.0753541" C="0.581226" G="0.171711" T="0.171711"/>
      <pos A="0.340334" C="0.292156" G="0.099443" T="0.268067"/>
      <pos A="0.388513" C="0.123532" G="0.0512642" T="0.43669"/>
      <pos A="0.1958" C="0.292156" G="0.219888" T="0.292156"/>
      <pos A="0.123532" C="0.292156" G="0.219888" T="0.364424"/>
      <pos A="0.147621" C="0.340334" G="0.364424" T="0.147621"/>
      <pos A="0.292156" C="0.43669" G="0.219888" T="0.0512642"/>
      <pos A="0.171711" C="0.243977" G="0.147621" T="0.43669"/>
      <pos A="0.340334" C="0.147621" G="0.171711" T="0.340334"/>
      <pos A="0.1958" C="0.243977" G="0.268067" T="0.292156"/>
      <pos A="0.219888" C="0.340334" G="0.123532" T="0.316245"/>
      <pos A="0.219888" C="0.364424" G="0.099443" T="0.316245"/>
      <pos A="0.412601" C="0.268067" G="0.0512642" T="0.268067"/>
      <pos A="0.43669" C="0.171711" G="0.243977" T="0.147621"/>
      <pos A="0.340334" C="0.123532" G="0.147621" T="0.388513"/>
      <pos A="0.316245" C="0.243977" G="0.1958" T="0.243977"/>
      <pos A="0.1958" C="0.388513" G="0.099443" T="0.316245"/>
      <pos A="0.364424" C="0.147621" G="0.292156" T="0.1958"/>
      <pos A="0.219888" C="0.316245" G="0.171711" T="0.292156"/>
      <pos A="0.268067" C="0.243977" G="0.171711" T="0.316245"/>
      <pos A="0.171711" C="0.340334" G="0.412601" T="0.0753541"/>
      <pos A="0.0512642" C="0.412601" G="0.268067" T="0.268067"/>
      <pos A="0.388513" C="0.268067" G="0.123532" T="0.219888"/>
      <pos A="0.1958" C="0.171711" G="0.099443" T="0.533047"/>
      <pos A="0.1958" C="0.1958" G="0.340334" T="0.268067"/>
      <pos A="0.219888" C="0.364424" G="0.243977" T="0.171711"/>
      <pos A="0.1958" C="0.0271753" G="0.268067" T="0.508958"/>
      <pos A="0.364424" C="0.219888" G="0.292156" T="0.123532"/>
    </motif>
    <motif db="0" id="M2" alt="O2" length="40" nsites="8" evalue="1.3e-003">
      <pos A="0.419205" C="0.25376" G="0.118396" T="0.208639"/>
      <pos A="0.263787" C="0.113383" G="0.243733" T="0.379097"/>
      <pos A="0.133437" C="0.263787" G="0.424218" T="0.178558"/>
      <pos A="0.228692" C="0.15349" G="0.183571" T="0.434245"/>
      <pos A="0.263787" C="0.23872" G="0.243733" T="0.25376"/>
      <pos A="0.308909" C="0.283841" G="0.248747" T="0.158504"/>
      <pos A="0.283841" C="0.233707" G="0.313922" T="0.168531"/>
      <pos A="0.208639" C="0.288854" G="0.13845" T="0.364056"/>
      <pos A="0.15349" C="0.384111" G="0.113383" T="0.349016"/>
      <pos A="0.323949" C="0.228692" G="0.148477" T="0.298881"/>
      <pos A="0.248747" C="0.273814" G="0.288854" T="0.188585"/>
      <pos A="0.344003" C="0.193598" G="0.268801" T="0.193598"/>
      <pos A="0.223679" C="0.208639" G="0.283841" T="0.283841"/>
      <pos A="0.283841" C="0.308909" G="0.188585" T="0.218666"/>
      <pos A="0.188585" C="0.203626" G="0.203626" T="0.404164"/>
      <pos A="0.318935" C="0.23872" G="0.223679" T="0.218666"/>
      <pos A="0.384111" C="0.293868" G="0.173545" T="0.148477"/>
      <pos A="0.248747" C="0.248747" G="0.308909" T="0.193598"/>
      <pos A="0.258773" C="0.13845" G="0.293868" T="0.308909"/>
      <pos A="0.173545" C="0.133437" G="0.364056" T="0.328962"/>
      <pos A="0.474353" C="0.0732751" G="0.233707" T="0.218666"/>
      <pos A="0.23872" C="0.213652" G="0.384111" T="0.163518"/>
      <pos A="0.273814" C="0.36907" G="0.0933294" T="0.263787"/>
      <pos A="0.288854" C="0.188585" G="0.178558" T="0.344003"/>
      <pos A="0.25376" C="0.258773" G="0.228692" T="0.258773"/>
      <pos A="0.344003" C="0.268801" G="0.203626" T="0.183571"/>
      <pos A="0.308909" C="0.263787" G="0.0833017" T="0.344003"/>
      <pos A="0.23872" C="0.128424" G="0.36907" T="0.263787"/>
      <pos A="0.218666" C="0.25376" G="0.308909" T="0.218666"/>
      <pos A="0.168531" C="0.414192" G="0.243733" T="0.173545"/>
      <pos A="0.384111" C="0.248747" G="0.188585" T="0.178558"/>
      <pos A="0.213652" C="0.283841" G="0.178558" T="0.323949"/>
      <pos A="0.0933294" C="0.283841" G="0.273814" T="0.349016"/>
      <pos A="0.15349" C="0.379097" G="0.288854" T="0.178558"/>
      <pos A="0.328962" C="0.298881" G="0.13845" T="0.233707"/>
      <pos A="0.293868" C="0.33899" G="0.233707" T="0.133437"/>
      <pos A="0.258773" C="0.0582351" G="0.379097" T="0.303895"/>
      <pos A="0.268801" C="0.183571" G="0.318935" T="0.228692"/>
      <pos A="0.394137" C="0.163518" G="0.213652" T="0.228692"/>
      <pos A="0.248747" C="0.158504" G="0.258773" T="0.333975"/>
    </motif>
    <motif db="0" id="M21" alt="O21" length="40" nsites="8" evalue="1.3e-003">
      <pos A="0.373457" C="0.00308642" G="0.496914" T="0.126543"/>
      <pos A="0.25" C="0.00308642" G="0.496914" T="0.25"/>
      <pos A="0.25" C="0.00308642" G="0.62037" T="0.126543"/>
      <pos A="0.373457" C="0.373457" G="0.25" T="0.00308642"/>
      <pos A="0.867284" C="0.00308642" G="0.126543" T="0.00308642"/>
      <pos A="0.25" C="0.25" G="0.373457" T="0.126543"/>
      <pos A="0.25" C="0.25" G="0.373457" T="0.126543"/>
      <pos A="0.373457" C="0.25" G="0.373457" T="0.00308642"/>
      <pos A="0.25" C="0.373457" G="0.25" T="0.126543"/>
      <pos A="0.496914" C="0.126543" G="0.126543" T="0.25"/>
      <pos A="0.25" C="0.25" G="0.373457" T="0.126543"/>
      <pos A="0.126543" C="0.126543" G="0.25" T="0.496914"/>
      <pos A="0.373457" C="0.00308642" G="0.496914" T="0.126543"/>
      <pos A="0.25" C="0.62037" G="0.00308642" T="0.126543"/>
      <pos A="0.496914" C="0.496914" G="0.00308642" T="0.00308642"/>
      <pos A="0.743827" C="0.25" G="0.00308642" T="0.00308642"/>
      <pos A="0.496914" C="0.126543" G="0.25" T="0.126543"/>
      <pos A="0.126543" C="0.00308642" G="0.62037" T="0.25"/>
      <pos A="0.25" C="0.25" G="0.373457" T="0.126543"/>
      <pos A="0.373457" C="0.00308642" G="0.62037" T="0.00308642"/>
      <pos A="0.126543" C="0.496914" G="0.126543" T="0.25"/>
      <pos A="0.00308642" C="0.496914" G="0.25" T="0.25"/>
      <pos A="0.25" C="0.00308642" G="0.373457" T="0.373457"/>
      <pos A="0.373457" C="0.126543" G="0.25" T="0.25"/>
      <pos A="0.00308642" C="0.25" G="0.25" T="0.496914"/>
      <pos A="0.373457" C="0.25" G="0.126543" T="0.25"/>
      <pos A="0.25" C="0.126543" G="0.25" T="0.373457"/>
      <pos A="0.373457" C="0.25" G="0.00308642" T="0.373457"/>
      <pos A="0.126543" C="0.25" G="0.126543" T="0.496914"/>
      <pos A="0.373457" C="0.126543" G="0.126543" T="0.373457"/>
      <pos A="0.00308642" C="0.25" G="0.25" T="0.496914"/>
      <pos A="0.25" C="0.373457" G="0.373457" T="0.00308642"/>
      <pos A="0.373457" C="0.373457" G="0.25" T="0.00308642"/>
      <pos A="0.373457" C="0.126543" G="0.25" T="0.25"/>
      <pos A="0.126543" C="0.126543" G="0.126543" T="0.62037"/>
      <pos A="0.25" C="0.00308642" G="0.496914" T="0.25"/>
      <pos A="0.373457" C="0.126543" G="0.373457" T="0.126543"/>
      <pos A="0.25" C="0.00308642" G="0.126543" T="0.62037"/>
      <pos A="0.00308642" C="0.126543" G="0.496914" T="0.373457"/>
      <pos A="0.126543" C="0.25" G="0.496914" T="0.126543"/>
    </motif>
    <motif db="0" id="M22" alt="O22" length="40" nsites="8" evalue="1.3e-003">
      <pos A="0.399151" C="0.178558" G="0.178558" T="0.243733"/>
      <pos A="0.228692" C="0.25376" G="0.318935" T="0.198612"/>
      <pos A="0.13845" C="0.263787" G="0.15349" T="0.444273"/>
      <pos A="0.268801" C="0.178558" G="0.308909" T="0.243733"/>
      <pos A="0.389124" C="0.23872" G="0.118396" T="0.25376"/>
      <pos A="0.23872" C="0.293868" G="0.308909" T="0.158504"/>
      <pos A="0.223679" C="0.308909" G="0.25376" T="0.213652"/>
      <pos A="0.35403" C="0.263787" G="0.213652" T="0.168531"/>
      <pos A="0.273814" C="0.23872" G="0.248747" T="0.23872"/>
      <pos A="0.273814" C="0.298881" G="0.263787" T="0.163518"/>
      <pos A="0.243733" C="0.0833017" G="0.298881" T="0.374084"/>
      <pos A="0.148477" C="0.328962" G="0.333975" T="0.188585"/>
      <pos A="0.23872" C="0.183571" G="0.133437" T="0.444273"/>
      <pos A="0.364056" C="0.25376" G="0.198612" T="0.183571"/>
      <pos A="0.303895" C="0.233707" G="0.248747" T="0.213652"/>
      <pos A="0.349016" C="0.158504" G="0.233707" T="0.258773"/>
      <pos A="0.293868" C="0.298881" G="0.223679" T="0.183571"/>
      <pos A="0.303895" C="0.218666" G="0.223679" T="0.25376"/>
      <pos A="0.243733" C="0.208639" G="0.213652" T="0.333975"/>
      <pos A="0.188585" C="0.23872" G="0.278828" T="0.293868"/>
      <pos A="0.333975" C="0.178558" G="0.283841" T="0.203626"/>
      <pos A="0.223679" C="0.163518" G="0.283841" T="0.328962"/>
      <pos A="0.148477" C="0.379097" G="0.288854" T="0.183571"/>
      <pos A="0.439258" C="0.263787" G="0.0983427" T="0.198612"/>
      <pos A="0.198612" C="0.248747" G="0.243733" T="0.308909"/>
      <pos A="0.173545" C="0.268801" G="0.298881" T="0.258773"/>
      <pos A="0.133437" C="0.283841" G="0.344003" T="0.23872"/>
      <pos A="0.283841" C="0.349016" G="0.23872" T="0.128424"/>
      <pos A="0.419205" C="0.303895" G="0.0732751" T="0.203626"/>
      <pos A="0.183571" C="0.263787" G="0.148477" T="0.404164"/>
      <pos A="0.333975" C="0.133437" G="0.15349" T="0.379097"/>
      <pos A="0.404164" C="0.143464" G="0.33899" T="0.113383"/>
      <pos A="0.168531" C="0.178558" G="0.328962" T="0.323949"/>
      <pos A="0.283841" C="0.228692" G="0.328962" T="0.158504"/>
      <pos A="0.213652" C="0.268801" G="0.178558" T="0.33899"/>
      <pos A="0.35403" C="0.268801" G="0.163518" T="0.213652"/>
      <pos A="0.333975" C="0.23872" G="0.243733" T="0.183571"/>
      <pos A="0.163518" C="0.248747" G="0.419205" T="0.168531"/>
      <pos A="0.263787" C="0.208639" G="0.288854" T="0.23872"/>
      <pos A="0.25376" C="0.364056" G="0.308909" T="0.0732751"/>
    </motif>
    <motif db="0" id="M23" alt="O23" length="40" nsites="8" evalue="1.3e-003">
      <pos A="0.529835" C="0.398148" G="0.00308642" T="0.0689304"/>
      <pos A="0.463992" C="0.200617" G="0.200617" T="0.134773"/>
      <pos A="0.200617" C="0.266461" G="0.200617" T="0.332304"/>
      <pos A="0.200617" C="0.200617" G="0.200617" T="0.398148"/>
      <pos A="0.398148" C="0.266461" G="0.200617" T="0.134773"/>
      <pos A="0.266461" C="0.266461" G="0.0689304" T="0.398148"/>
      <pos A="0.266461" C="0.200617" G="0.332304" T="0.200617"/>
      <pos A="0.00308642" C="0.134773" G="0.134773" T="0.727366"/>
      <pos A="0.200617" C="0.00308642" G="0.595679" T="0.200617"/>
      <pos A="0.134773" C="0.200617" G="0.529835" T="0.134773"/>
      <pos A="0.0689304" C="0.529835" G="0.332304" T="0.0689304"/>
      <pos A="0.134773" C="0.266461" G="0.266461" T="0.332304"/>
      <pos A="0.463992" C="0.200617" G="0.266461" T="0.0689304"/>
      <pos A="0.332304" C="0.463992" G="0.134773" T="0.0689304"/>
      <pos A="0.0689304" C="0.134773" G="0.134773" T="0.661523"/>
      <pos A="0.200617" C="0.134773" G="0.332304" T="0.332304"/>
      <pos A="0.529835" C="0.134773" G="0.266461" T="0.0689304"/>
      <pos A="0.200617" C="0.200617" G="0.266461" T="0.332304"/>
      <pos A="0.0689304" C="0.0689304" G="0.661523" T="0.200617"/>
      <pos A="0.266461" C="0.332304" G="0.332304" T="0.0689304"/>
      <pos A="0.00308642" C="0.595679" G="0.00308642" T="0.398148"/>
      <pos A="0.200617" C="0.332304" G="0.134773" T="0.332304"/>
      <pos A="0.398148" C="0.332304" G="0.266461" T="0.00308642"/>
      <pos A="0.398148" C="0.134773" G="0.398148" T="0.0689304"/>
      <pos A="0.398148" C="0.0689304" G="0.398148" T="0.134773"/>
      <pos A="0.332304" C="0.332304" G="0.200617" T="0.134773"/>
      <pos A="0.463992" C="0.332304" G="0.0689304" T="0.134773"/>
      <pos A="0.529835" C="0.134773" G="0.134773" T="0.200617"/>
      <pos A="0.00308642" C="0.398148" G="0.398148" T="0.200617"/>
      <pos A="0.595679" C="0.0689304" G="0.0689304" T="0.266461"/>
      <pos A="0.332304" C="0.134773" G="0.0689304" T="0.463992"/>
      <pos A="0.200617" C="0.332304" G="0.266461" T="0.200617"/>
      <pos A="0.266461" C="0.200617" G="0.00308642" T="0.529835"/>
      <pos A="0.00308642" C="0.266461" G="0.134773" T="0.595679"/>
      <pos A="0.200617" C="0.266461" G="0.266461" T="0.266461"/>
      <pos A="0.332304" C="0.0689304" G="0.332304" T="0.266461"/>
      <pos A="0.266461" C="0.200617" G="0.463992" T="0.0689304"/>
      <pos A="0.398148" C="0.332304" G="0.200617" T="0.0689304"/>
      <pos A="0.332304" C="0.134773" G="0.00308642" T="0.529835"/>
      <pos A="0.0689304" C="0.200617" G="0.398148" T="0.332304"/>
    </motif>
    <motif db="0" id="M24" alt="O24" length="40" nsites="8" evalue="1.3e-003">
      <pos A="0.332304" C="0.200617" G="0.00308642" T="0.463992"/>
      <pos A="0.200617" C="0.463992" G="0.0689304" T="0.266461"/>
      <pos A="0.0689304" C="0.398148" G="0.398148" T="0.134773"/>
      <pos A="0.200617" C="0.595679" G="0.0689304" T="0.134773"/>
      <pos A="0.332304" C="0.0689304" G="0.134773" T="0.463992"/>
      <pos A="0.200617" C="0.661523" G="0.00308642" T="0.134773"/>
      <pos A="0.529835" C="0.266461" G="0.134773" T="0.0689304"/>
      <pos A="0.134773" C="0.398148" G="0.200617" T="0.266461"/>
      <pos A="0.266461" C="0.463992" G="0.0689304" T="0.200617"/>
      <pos A="0.529835" C="0.266461" G="0.134773" T="0.0689304"/>
      <pos A="0.463992" C="0.134773" G="0.398148" T="0.00308642"/>
      <pos A="0.134773" C="0.134773" G="0.463992" T="0.266461"/>
      <pos A="0.134773" C="0.266461" G="0.332304" T="0.266461"/>
      <pos A="0.200617" C="0.332304" G="0.332304" T="0.134773"/>
      <pos A="0.266461" C="0.266461" G="0.332304" T="0.134773"/>
      <pos A="0.398148" C="0.463992" G="0.134773" T="0.00308642"/>
      <pos A="0.463992" C="0.200617" G="0.0689304" T="0.266461"/>
      <pos A="0.200617" C="0.266461" G="0.332304" T="0.200617"/>
      <pos A="0.134773" C="0.266461" G="0.332304" T="0.266461"/>
      <pos A="0.398148" C="0.00308642" G="0.529835" T="0.0689304"/>
      <pos A="0.0689304" C="0.266461" G="0.595679" T="0.0689304"/>
      <pos A="0.398148" C="0.200617" G="0.200617" T="0.200617"/>
      <pos A="0.595679" C="0.398148" G="0.00308642" T="0.00308642"/>
      <pos A="0.00308642" C="0.529835" G="0.332304" T="0.134773"/>
      <pos A="0.398148" C="0.00308642" G="0.134773" T="0.463992"/>
      <pos A="0.332304" C="0.332304" G="0.134773" T="0.200617"/>
      <pos A="0.266461" C="0.332304" G="0.134773" T="0.266461"/>
      <pos A="0.200617" C="0.463992" G="0.0689304" T="0.266461"/>
      <pos A="0.200617" C="0.463992" G="0.134773" T="0.200617"/>
      <pos A="0.266461" C="0.200617" G="0.0689304" T="0.463992"/>
      <pos A="0.134773" C="0.200617" G="0.332304" T="0.332304"/>
      <pos A="0.0689304" C="0.332304" G="0.332304" T="0.266461"/>
      <pos A="0.398148" C="0.332304" G="0.266461" T="0.00308642"/>
      <pos A="0.463992" C="0.200617" G="0.200617" T="0.134773"/>
      <pos A="0.332304" C="0.134773" G="0.398148" T="0.134773"/>
      <pos A="0.266461" C="0.529835" G="0.0689304" T="0.134773"/>
      <pos A="0.134773" C="0.266461" G="0.332304" T="0.266461"/>
      <pos A="0.200617" C="0.398148" G="0.398148" T="0.00308642"/>
      <pos A="0.134773" C="0.529835" G="0.200617" T="0.134773"/>
      <pos A="0.398148" C="0.266461" G="0.00308642" T="0.332304"/>
    </motif>
    <motif db="0" id="M25" alt="O25" length="40" nsites="8" evalue="1.3e-003">
      <pos A="0.332304" C="0.112826" G="0.551784" T="0.00308642"/>
      <pos A="0.442043" C="0.112826" G="0.442043" T="0.00308642"/>
      <pos A="0.442043" C="0.222565" G="0.222565" T="0.112826"/>
      <pos A="0.112826" C="0.222565" G="0.332304" T="0.332304"/>
      <pos A="0.551784" C="0.112826" G="0.222565" T="0.112826"/>
      <pos A="0.332304" C="0.112826" G="0.442043" T="0.112826"/>
      <pos A="0.112826" C="0.332304" G="0.332304" T="0.222565"/>
      <pos A="0.442043" C="0.222565" G="0.00308642" T="0.332304"/>
      <pos A="0.442043" C="0.00308642" G="0.332304" T="0.222565"/>
      <pos A="0.222565" C="0.112826" G="0.551784" T="0.112826"/>
      <pos A="0.332304" C="0.00308642" G="0.442043" T="0.222565"/>
      <pos A="0.00308642" C="0.442043" G="0.112826" T="0.442043"/>
      <pos A="0.442043" C="0.442043" G="0.112826" T="0.00308642"/>
      <pos A="0.661523" C="0.222565" G="0.112826" T="0.00308642"/>
      <pos A="0.112826" C="0.442043" G="0.332304" T="0.112826"/>
      <pos A="0.222565" C="0.112826" G="0.112826" T="0.551784"/>
      <pos A="0.222565" C="0.00308642" G="0.551784" T="0.222565"/>
      <pos A="0.112826" C="0.222565" G="0.332304" T="0.332304"/>
      <pos A="0.332304" C="0.00308642" G="0.332304" T="0.332304"/>
      <pos A="0.222565" C="0.112826" G="0.551784" T="0.112826"/>
      <pos A="0.332304" C="0.112826" G="0.332304" T="0.222565"/>
      <pos A="0.00308642" C="0.222565" G="0.332304" T="0.442043"/>
      <pos A="0.00308642" C="0.00308642" G="0.442043" T="0.551784"/>
      <pos A="0.332304" C="0.551784" G="0.112826" T="0.00308642"/>
      <pos A="0.881001" C="0.00308642" G="0.112826" T="0.00308642"/>
      <pos A="0.332304" C="0.112826" G="0.332304" T="0.222565"/>
      <pos A="0.442043" C="0.00308642" G="0.332304" T="0.222565"/>
      <pos A="0.222565" C="0.112826" G="0.551784" T="0.112826"/>
      <pos A="0.222565" C="0.00308642" G="0.661523" T="0.112826"/>
      <pos A="0.332304" C="0.00308642" G="0.332304" T="0.332304"/>
      <pos A="0.222565" C="0.442043" G="0.112826" T="0.222565"/>
      <pos A="0.332304" C="0.222565" G="0.00308642" T="0.442043"/>
      <pos A="0.112826" C="0.112826" G="0.771262" T="0.00308642"/>
      <pos A="0.222565" C="0.222565" G="0.332304" T="0.222565"/>
      <pos A="0.332304" C="0.442043" G="0.112826" T="0.112826"/>
      <pos A="0.551784" C="0.222565" G="0.00308642" T="0.222565"/>
      <pos A="0.00308642" C="0.332304" G="0.442043" T="0.222565"/>
      <pos A="0.332304" C="0.222565" G="0.112826" T="0.332304"/>
      <pos A="0.222565" C="0.222565" G="0.222565" T="0.332304"/>
      <pos A="0.222565" C="0.332304" G="0.332304" T="0.112826"/>
    </motif>
    <motif db="0" id="M26" alt="O26" length="40" nsites="8" evalue="1.3e-003">
      <pos A="0.273895" C="0.0668059" G="0.194245" T="0.465054"/>
      <pos A="0.433194" C="0.130525" G="0.337615" T="0.0986657"/>
      <pos A="0.289825" C="0.0349462" G="0.194245" T="0.480984"/>
      <pos A="0.353545" C="0.337615" G="0.130525" T="0.178315"/>
      <pos A="0.210175" C="0.257965" G="0.242035" T="0.289825"/>
      <pos A="0.194245" C="0.210175" G="0.273895" T="0.321685"/>
      <pos A="0.130525" C="0.273895" G="0.305755" T="0.289825"/>
      <pos A="0.273895" C="0.305755" G="0.0986657" T="0.321685"/>
      <pos A="0.512843" C="0.194245" G="0.162385" T="0.130525"/>
      <pos A="0.321685" C="0.385404" G="0.162385" T="0.130525"/>
      <pos A="0.050876" C="0.289825" G="0.337615" T="0.321685"/>
      <pos A="0.194245" C="0.289825" G="0.0827358" T="0.433194"/>
      <pos A="0.178315" C="0.226105" G="0.273895" T="0.321685"/>
      <pos A="0.289825" C="0.369475" G="0.130525" T="0.210175"/>
      <pos A="0.178315" C="0.194245" G="0.273895" T="0.353545"/>
      <pos A="0.417264" C="0.146455" G="0.337615" T="0.0986657"/>
      <pos A="0.210175" C="0.130525" G="0.337615" T="0.321685"/>
      <pos A="0.178315" C="0.528773" G="0.226105" T="0.0668059"/>
      <pos A="0.369475" C="0.337615" G="0.050876" T="0.242035"/>
      <pos A="0.385404" C="0.178315" G="0.210175" T="0.226105"/>
      <pos A="0.178315" C="0.401334" G="0.210175" T="0.210175"/>
      <pos A="0.289825" C="0.449124" G="0.0190163" T="0.242035"/>
      <pos A="0.449124" C="0.130525" G="0.210175" T="0.210175"/>
      <pos A="0.401334" C="0.130525" G="0.305755" T="0.162385"/>
      <pos A="0.273895" C="0.257965" G="0.321685" T="0.146455"/>
      <pos A="0.433194" C="0.178315" G="0.242035" T="0.146455"/>
      <pos A="0.130525" C="0.337615" G="0.337615" T="0.194245"/>
      <pos A="0.401334" C="0.0668059" G="0.130525" T="0.401334"/>
      <pos A="0.273895" C="0.289825" G="0.242035" T="0.194245"/>
      <pos A="0.242035" C="0.401334" G="0.050876" T="0.305755"/>
      <pos A="0.337615" C="0.194245" G="0.0668059" T="0.401334"/>
      <pos A="0.305755" C="0.0668059" G="0.417264" T="0.210175"/>
      <pos A="0.226105" C="0.242035" G="0.305755" T="0.226105"/>
      <pos A="0.194245" C="0.305755" G="0.353545" T="0.146455"/>
      <pos A="0.337615" C="0.130525" G="0.257965" T="0.273895"/>
      <pos A="0.050876" C="0.257965" G="0.305755" T="0.385404"/>
      <pos A="0.210175" C="0.242035" G="0.257965" T="0.289825"/>
      <pos A="0.337615" C="0.0668059" G="0.194245" T="0.401334"/>
      <pos A="0.337615" C="0.433194" G="0.194245" T="0.0349462"/>
      <pos A="0.146455" C="0.242035" G="0.130525" T="0.480984"/>
    </motif>
    <motif db="0" id="M27" alt="O27" length="40" nsites="8" evalue="1.3e-003">
      <pos A="0.00308642" C="0.990741" G="0.00308642" T="0.00308642"/>
      <pos A="0.00308642" C="0.990741" G="0.00308642" T="0.00308642"/>
      <pos A="0.00308642" C="0.00308642" G="0.990741" T="0.00308642"/>
      <pos A="0.00308642" C="0.990741" G="0.00308642" T="0.00308642"/>
      <pos A="0.496914" C="0.496914" G="0.00308642" T="0.00308642"/>
      <pos A="0.00308642" C="0.00308642" G="0.496914" T="0.496914"/>
      <pos A="0.496914" C="0.496914" G="0.00308642" T="0.00308642"/>
      <pos A="0.00308642" C="0.00308642" G="0.990741" T="0.00308642"/>
      <pos A="0.496914" C="0.00308642" G="0.496914" T="0.00308642"/>
      <pos A="0.00308642" C="0.496914" G="0.496914" T="0.00308642"/>
      <pos A="0.496914" C="0.496914" G="0.00308642" T="0.00308642"/>
      <pos A="0.00308642" C="0.00308642" G="0.496914" T="0.496914"/>
      <pos A="0.00308642" C="0.496914" G="0.496914" T="0.00308642"/>
      <pos A="0.496914" C="0.496914" G="0.00308642" T="0.00308642"/>
      <pos A="0.00308642" C="0.496914" G="0.496914" T="0.00308642"/>
      <pos A="0.496914" C="0.00308642" G="0.496914" T="0.00308642"/>
      <pos A="0.990741" C="0.00308642" G="0.00308642" T="0.00308642"/>
      <pos A="0.00308642" C="0.00308642" G="0.990741" T="0.00308642"/>
      <pos A="0.00308642" C="0.00308642" G="0.496914" T="0.496914"/>
      <pos A="0.496914" C="0.00308642" G="0.496914" T="0.00308642"/>
      <pos A="0.00308642" C="0.496914" G="0.00308642" T="0.496914"/>
      <pos A="0.00308642" C="0.00308642" G="0.496914" T="0.496914"/>
      <pos A="0.496914" C="0.496914" G="0.00308642" T="0.00308642"/>
      <pos A="0.00308642" C="0.496914" G="0.496914" T="0.00308642"/>
      <pos A="0.496914" C="0.00308642" G="0.496914" T="0.00308642"/>
      <pos A="0.496914" C="0.00308642" G="0.496914" T="0.00308642"/>
      <pos A="0.00308642" C="0.496914" G="0.496914" T="0.00308642"/>
      <pos A="0.00308642" C="0.00308642" G="0.496914" T="0.496914"/>
      <pos A="0.00308642" C="0.00308642" G="0.990741" T="0.00308642"/>
      <pos A="0.00308642" C="0.496914" G="0.496914" T="0.00308642"/>
      <pos A="0.496914" C="0.496914" G="0.00308642" T="0.00308642"/>
      <pos A="0.00308642" C="0.00308642" G="0.496914" T="0.496914"/>
      <pos A="0.00308642" C="0.00308642" G="0.990741" T="0.00308642"/>
      <pos A="0.00308642" C="0.00308642" G="0.496914" T="0.496914"/>
      <pos A="0.00308642" C="0.00308642" G="0.990741" T="0.00308642"/>
      <pos A="0.00308642" C="0.00308642" G="0.00308642" T="0.990741"/>
      <pos A="0.990741" C="0.00308642" G="0.00308642" T="0.00308642"/>
      <pos A="0.496914" C="0.00308642" G="0.496914" T="0.00308642"/>
      <pos A="0.496914" C="0.00308642" G="0.496914" T="0.00308642"/>
      <pos A="0.00308642" C="0.990741" G="0.00308642" T="0.00308642"/>
    </motif>
    <motif db="0" id="M28" alt="O28" length="40" nsites="8" evalue="1.3e-003">
      <pos A="0.218666" C="0.278828" G="0.178558" T="0.323949"/>
      <pos A="0.213652" C="0.203626" G="0.293868" T="0.288854"/>
      <pos A="0.273814" C="0.273814" G="0.268801" T="0.183571"/>
      <pos A="0.223679" C="0.228692" G="0.288854" T="0.258773"/>
      <pos A="0.318935" C="0.0883151" G="0.213652" T="0.379097"/>
      <pos A="0.178558" C="0.188585" G="0.399151" T="0.233707"/>
      <pos A="0.564596" C="0.158504" G="0.0782884" T="0.198612"/>
      <pos A="0.143464" C="0.268801" G="0.273814" T="0.313922"/>
      <pos A="0.263787" C="0.248747" G="0.178558" T="0.308909"/>
      <pos A="0.203626" C="0.318935" G="0.328962" T="0.148477"/>
      <pos A="0.23872" C="0.374084" G="0.168531" T="0.218666"/>
      <pos A="0.344003" C="0.198612" G="0.188585" T="0.268801"/>
      <pos A="0.379097" C="0.208639" G="0.213652" T="0.198612"/>
      <pos A="0.23872" C="0.123409" G="0.404164" T="0.233707"/>
      <pos A="0.143464" C="0.248747" G="0.203626" T="0.404164"/>
      <pos A="0.183571" C="0.344003" G="0.158504" T="0.313922"/>
      <pos A="0.233707" C="0.328962" G="0.178558" T="0.258773"/>
      <pos A="0.323949" C="0.228692" G="0.15349" T="0.293868"/>
      <pos A="0.183571" C="0.208639" G="0.288854" T="0.318935"/>
      <pos A="0.359043" C="0.233707" G="0.33899" T="0.0682617"/>
      <pos A="0.293868" C="0.298881" G="0.148477" T="0.258773"/>
      <pos A="0.35403" C="0.128424" G="0.303895" T="0.213652"/>
      <pos A="0.213652" C="0.308909" G="0.263787" T="0.213652"/>
      <pos A="0.36907" C="0.258773" G="0.203626" T="0.168531"/>
      <pos A="0.318935" C="0.273814" G="0.223679" T="0.183571"/>
      <pos A="0.248747" C="0.193598" G="0.333975" T="0.223679"/>
      <pos A="0.263787" C="0.223679" G="0.308909" T="0.203626"/>
      <pos A="0.23872" C="0.268801" G="0.328962" T="0.163518"/>
      <pos A="0.479367" C="0.133437" G="0.158504" T="0.228692"/>
      <pos A="0.173545" C="0.118396" G="0.328962" T="0.379097"/>
      <pos A="0.198612" C="0.268801" G="0.168531" T="0.364056"/>
      <pos A="0.158504" C="0.323949" G="0.178558" T="0.33899"/>
      <pos A="0.33899" C="0.173545" G="0.168531" T="0.318935"/>
      <pos A="0.0983427" C="0.374084" G="0.248747" T="0.278828"/>
      <pos A="0.268801" C="0.268801" G="0.23872" T="0.223679"/>
      <pos A="0.33899" C="0.15349" G="0.323949" T="0.183571"/>
      <pos A="0.379097" C="0.203626" G="0.178558" T="0.23872"/>
      <pos A="0.359043" C="0.208639" G="0.218666" T="0.213652"/>
      <pos A="0.248747" C="0.193598" G="0.248747" T="0.308909"/>
      <pos A="0.223679" C="0.379097" G="0.123409" T="0.273814"/>
    </motif>
    <motif db="0" id="M29" alt="O29" length="40" nsites="8" evalue="1.3e-003">
      <pos A="0.339423" C="0.221972" G="0.237988" T="0.200617"/>
      <pos A="0.184601" C="0.152569" G="0.248666" T="0.414164"/>
      <pos A="0.152569" C="0.27002" G="0.307391" T="0.27002"/>
      <pos A="0.147231" C="0.248666" G="0.286036" T="0.318068"/>
      <pos A="0.221972" C="0.344761" G="0.200617" T="0.232649"/>
      <pos A="0.3501" C="0.237988" G="0.254004" T="0.157908"/>
      <pos A="0.184601" C="0.286036" G="0.344761" T="0.184601"/>
      <pos A="0.275359" C="0.179262" G="0.259342" T="0.286036"/>
      <pos A="0.264681" C="0.18994" G="0.173924" T="0.371455"/>
      <pos A="0.232649" C="0.136553" G="0.307391" T="0.323406"/>
      <pos A="0.344761" C="0.152569" G="0.243326" T="0.259342"/>
      <pos A="0.104521" C="0.424841" G="0.323406" T="0.147231"/>
      <pos A="0.323406" C="0.323406" G="0.093844" T="0.259342"/>
      <pos A="0.243326" C="0.211295" G="0.323406" T="0.221972"/>
      <pos A="0.275359" C="0.243326" G="0.237988" T="0.243326"/>
      <pos A="0.31273" C="0.318068" G="0.232649" T="0.136553"/>
      <pos A="0.259342" C="0.195279" G="0.248666" T="0.296713"/>
      <pos A="0.232649" C="0.3501" G="0.163246" T="0.254004"/>
      <pos A="0.328746" C="0.307391" G="0.0831664" T="0.280697"/>
      <pos A="0.499583" C="0.0511348" G="0.211295" T="0.237988"/>
      <pos A="0.184601" C="0.27002" G="0.387471" T="0.157908"/>
      <pos A="0.360777" C="0.243326" G="0.173924" T="0.221972"/>
      <pos A="0.200617" C="0.179262" G="0.275359" T="0.344761"/>
      <pos A="0.39281" C="0.157908" G="0.195279" T="0.254004"/>
      <pos A="0.414164" C="0.302052" G="0.173924" T="0.10986"/>
      <pos A="0.173924" C="0.334084" G="0.237988" T="0.254004"/>
      <pos A="0.275359" C="0.141892" G="0.280697" T="0.302052"/>
      <pos A="0.264681" C="0.307391" G="0.216633" T="0.211295"/>
      <pos A="0.211295" C="0.366117" G="0.0404573" T="0.382132"/>
      <pos A="0.344761" C="0.179262" G="0.200617" T="0.275359"/>
      <pos A="0.173924" C="0.47289" G="0.184601" T="0.168586"/>
      <pos A="0.328746" C="0.141892" G="0.195279" T="0.334084"/>
      <pos A="0.318068" C="0.184601" G="0.248666" T="0.248666"/>
      <pos A="0.296713" C="0.173924" G="0.318068" T="0.211295"/>
      <pos A="0.131215" C="0.286036" G="0.291375" T="0.291375"/>
      <pos A="0.093844" C="0.334084" G="0.275359" T="0.296713"/>
      <pos A="0.318068" C="0.152569" G="0.307391" T="0.221972"/>
      <pos A="0.328746" C="0.120537" G="0.286036" T="0.264681"/>
      <pos A="0.179262" C="0.3501" G="0.18994" T="0.280697"/>
      <pos A="0.376793" C="0.200617" G="0.237988" T="0.184601"/>
    </motif>
    <motif db="0" id="M30" alt="O30" length="40" nsites="8" evalue="1.3e-003">
      <pos A="0.181578" C="0.264874" G="0.258924" T="0.294623"/>
      <pos A="0.211326" C="0.294623" G="0.187528" T="0.306522"/>
      <pos A="0.300573" C="0.187528" G="0.205377" T="0.306522"/>
      <pos A="0.35412" C="0.258924" G="0.235126" T="0.151829"/>
      <pos A="0.407668" C="0.14588" G="0.110182" T="0.336271"/>
      <pos A="0.282724" C="0.151829" G="0.336271" T="0.229176"/>
      <pos A="0.276773" C="0.122081" G="0.217276" T="0.383869"/>
      <pos A="0.175629" C="0.306522" G="0.383869" T="0.13398"/>
      <pos A="0.377919" C="0.074483" G="0.163729" T="0.383869"/>
      <pos A="0.241076" C="0.235126" G="0.312472" T="0.211326"/>
      <pos A="0.300573" C="0.306522" G="0.181578" T="0.211326"/>
      <pos A="0.247025" C="0.312472" G="0.235126" T="0.205377"/>
      <pos A="0.425517" C="0.0625837" G="0.407668" T="0.104232"/>
      <pos A="0.324371" C="0.217276" G="0.288674" T="0.169679"/>
      <pos A="0.252975" C="0.312472" G="0.151829" T="0.282724"/>
      <pos A="0.306522" C="0.247025" G="0.199427" T="0.247025"/>
      <pos A="0.294623" C="0.163729" G="0.247025" T="0.294623"/>
      <pos A="0.0982825" C="0.264874" G="0.318422" T="0.318422"/>
      <pos A="0.306522" C="0.193478" G="0.241076" T="0.258924"/>
      <pos A="0.371969" C="0.15778" G="0.217276" T="0.252975"/>
      <pos A="0.235126" C="0.324371" G="0.229176" T="0.211326"/>
      <pos A="0.276773" C="0.235126" G="0.241076" T="0.247025"/>
      <pos A="0.175629" C="0.389818" G="0.223227" T="0.211326"/>
      <pos A="0.288674" C="0.187528" G="0.175629" T="0.348171"/>
      <pos A="0.34222" C="0.300573" G="0.15778" T="0.199427"/>
      <pos A="0.252975" C="0.389818" G="0.128031" T="0.229176"/>
      <pos A="0.413618" C="0.229176" G="0.0982825" T="0.258924"/>
      <pos A="0.300573" C="0.13993" G="0.247025" T="0.312472"/>
      <pos A="0.229176" C="0.13993" G="0.36007" T="0.270824"/>
      <pos A="0.258924" C="0.205377" G="0.276773" T="0.258924"/>
      <pos A="0.413618" C="0.306522" G="0.241076" T="0.0387852"/>
      <pos A="0.449316" C="0.187528" G="0.199427" T="0.163729"/>
      <pos A="0.122081" C="0.324371" G="0.336271" T="0.217276"/>
      <pos A="0.431467" C="0.110182" G="0.14588" T="0.312472"/>
      <pos A="0.13398" C="0.169679" G="0.449316" T="0.247025"/>
      <pos A="0.0863822" C="0.169679" G="0.467165" T="0.276773"/>
      <pos A="0.199427" C="0.348171" G="0.229176" T="0.223227"/>
      <pos A="0.211326" C="0.258924" G="0.14588" T="0.383869"/>
      <pos A="0.318422" C="0.193478" G="0.187528" T="0.300573"/>
      <pos A="0.318422" C="0.36007" G="0.116131" T="0.205377"/>
    </motif>
    <motif db="0" id="M32" alt="O32" length="40" nsites="8" evalue="1.3e-003">
      <pos A="0.218666" C="0.273814" G="0.198612" T="0.308909"/>
      <pos A="0.198612" C="0.148477" G="0.359043" T="0.293868"/>
      <pos A="0.273814" C="0.308909" G="0.223679" T="0.193598"/>
      <pos A="0.23872" C="0.263787" G="0.258773" T="0.23872"/>
      <pos A="0.349016" C="0.0883151" G="0.23872" T="0.323949"/>
      <pos A="0.248747" C="0.208639" G="0.268801" T="0.273814"/>
      <pos A="0.198612" C="0.223679" G="0.268801" T="0.308909"/>
      <pos A="0.389124" C="0.243733" G="0.158504" T="0.208639"/>
      <pos A="0.178558" C="0.203626" G="0.25376" T="0.364056"/>
      <pos A="0.258773" C="0.173545" G="0.449286" T="0.118396"/>
      <pos A="0.298881" C="0.198612" G="0.273814" T="0.228692"/>
      <pos A="0.288854" C="0.379097" G="0.103356" T="0.228692"/>
      <pos A="0.35403" C="0.25376" G="0.148477" T="0.243733"/>
      <pos A="0.268801" C="0.293868" G="0.263787" T="0.173545"/>
      <pos A="0.128424" C="0.298881" G="0.359043" T="0.213652"/>
      <pos A="0.313922" C="0.278828" G="0.23872" T="0.168531"/>
      <pos A="0.258773" C="0.203626" G="0.173545" T="0.364056"/>
      <pos A="0.288854" C="0.258773" G="0.25376" T="0.198612"/>
      <pos A="0.263787" C="0.148477" G="0.233707" T="0.35403"/>
      <pos A="0.384111" C="0.133437" G="0.359043" T="0.123409"/>
      <pos A="0.25376" C="0.424218" G="0.25376" T="0.0682617"/>
      <pos A="0.263787" C="0.288854" G="0.168531" T="0.278828"/>
      <pos A="0.158504" C="0.258773" G="0.0632484" T="0.519475"/>
      <pos A="0.133437" C="0.283841" G="0.263787" T="0.318935"/>
      <pos A="0.394137" C="0.243733" G="0.188585" T="0.173545"/>
      <pos A="0.243733" C="0.168531" G="0.268801" T="0.318935"/>
      <pos A="0.178558" C="0.218666" G="0.328962" T="0.273814"/>
      <pos A="0.364056" C="0.243733" G="0.0933294" T="0.298881"/>
      <pos A="0.168531" C="0.349016" G="0.288854" T="0.193598"/>
      <pos A="0.23872" C="0.263787" G="0.15349" T="0.344003"/>
      <pos A="0.113383" C="0.288854" G="0.258773" T="0.33899"/>
      <pos A="0.409178" C="0.148477" G="0.293868" T="0.148477"/>
      <pos A="0.313922" C="0.293868" G="0.163518" T="0.228692"/>
      <pos A="0.389124" C="0.173545" G="0.218666" T="0.218666"/>
      <pos A="0.203626" C="0.143464" G="0.389124" T="0.263787"/>
      <pos A="0.328962" C="0.308909" G="0.198612" T="0.163518"/>
      <pos A="0.344003" C="0.128424" G="0.218666" T="0.308909"/>
      <pos A="0.188585" C="0.243733" G="0.283841" T="0.283841"/>
      <pos A="0.23872" C="0.178558" G="0.248747" T="0.333975"/>
      <pos A="0.288854" C="0.218666" G="0.25376" T="0.23872"/>
    </motif>
    <motif db="0" id="M33" alt="O33" length="40" nsites="8" evalue="1.3e-003">
      <pos A="0.198612" C="0.233707" G="0.374084" T="0.193598"/>
      <pos A="0.23872" C="0.208639" G="0.298881" T="0.25376"/>
      <pos A="0.173545" C="0.248747" G="0.278828" T="0.298881"/>
      <pos A="0.333975" C="0.198612" G="0.108369" T="0.359043"/>
      <pos A="0.223679" C="0.228692" G="0.318935" T="0.228692"/>
      <pos A="0.248747" C="0.273814" G="0.223679" T="0.25376"/>
      <pos A="0.203626" C="0.263787" G="0.263787" T="0.268801"/>
      <pos A="0.233707" C="0.409178" G="0.218666" T="0.13845"/>
      <pos A="0.36907" C="0.298881" G="0.208639" T="0.123409"/>
      <pos A="0.364056" C="0.118396" G="0.288854" T="0.228692"/>
      <pos A="0.15349" C="0.213652" G="0.318935" T="0.313922"/>
      <pos A="0.223679" C="0.208639" G="0.298881" T="0.268801"/>
      <pos A="0.394137" C="0.298881" G="0.193598" T="0.113383"/>
      <pos A="0.313922" C="0.183571" G="0.203626" T="0.298881"/>
      <pos A="0.344003" C="0.223679" G="0.168531" T="0.263787"/>
      <pos A="0.524488" C="0.223679" G="0.173545" T="0.0782884"/>
      <pos A="0.273814" C="0.103356" G="0.374084" T="0.248747"/>
      <pos A="0.25376" C="0.213652" G="0.283841" T="0.248747"/>
      <pos A="0.228692" C="0.328962" G="0.113383" T="0.328962"/>
      <pos A="0.349016" C="0.128424" G="0.178558" T="0.344003"/>
      <pos A="0.128424" C="0.303895" G="0.293868" T="0.273814"/>
      <pos A="0.213652" C="0.278828" G="0.313922" T="0.193598"/>
      <pos A="0.188585" C="0.0883151" G="0.23872" T="0.48438"/>
      <pos A="0.218666" C="0.328962" G="0.333975" T="0.118396"/>
      <pos A="0.308909" C="0.193598" G="0.123409" T="0.374084"/>
      <pos A="0.243733" C="0.349016" G="0.25376" T="0.15349"/>
      <pos A="0.323949" C="0.318935" G="0.13845" T="0.218666"/>
      <pos A="0.23872" C="0.158504" G="0.283841" T="0.318935"/>
      <pos A="0.13845" C="0.263787" G="0.218666" T="0.379097"/>
      <pos A="0.263787" C="0.303895" G="0.118396" T="0.313922"/>
      <pos A="0.248747" C="0.288854" G="0.223679" T="0.23872"/>
      <pos A="0.323949" C="0.103356" G="0.298881" T="0.273814"/>
      <pos A="0.188585" C="0.364056" G="0.288854" T="0.158504"/>
      <pos A="0.344003" C="0.243733" G="0.168531" T="0.243733"/>
      <pos A="0.273814" C="0.298881" G="0.15349" T="0.273814"/>
      <pos A="0.308909" C="0.328962" G="0.173545" T="0.188585"/>
      <pos A="0.203626" C="0.248747" G="0.278828" T="0.268801"/>
      <pos A="0.25376" C="0.193598" G="0.288854" T="0.263787"/>
      <pos A="0.364056" C="0.268801" G="0.148477" T="0.218666"/>
      <pos A="0.23872" C="0.208639" G="0.384111" T="0.168531"/>
    </motif>
    <motif db="0" id="M34" alt="O34" length="40" nsites="8" evalue="1.3e-003">
      <pos A="0.0790598" C="0.382953" G="0.382953" T="0.155033"/>
      <pos A="0.30698" C="0.0790598" G="0.0790598" T="0.534901"/>
      <pos A="0.0790598" C="0.534901" G="0.30698" T="0.0790598"/>
      <pos A="0.30698" C="0.458926" G="0.231006" T="0.00308642"/>
      <pos A="0.0790598" C="0.30698" G="0.155033" T="0.458926"/>
      <pos A="0.231006" C="0.382953" G="0.231006" T="0.155033"/>
      <pos A="0.0790598" C="0.534901" G="0.30698" T="0.0790598"/>
      <pos A="0.231006" C="0.00308642" G="0.30698" T="0.458926"/>
      <pos A="0.30698" C="0.0790598" G="0.534901" T="0.0790598"/>
      <pos A="0.30698" C="0.155033" G="0.382953" T="0.155033"/>
      <pos A="0.231006" C="0.382953" G="0.30698" T="0.0790598"/>
      <pos A="0.30698" C="0.00308642" G="0.382953" T="0.30698"/>
      <pos A="0.0790598" C="0.382953" G="0.458926" T="0.0790598"/>
      <pos A="0.610874" C="0.231006" G="0.0790598" T="0.0790598"/>
      <pos A="0.382953" C="0.382953" G="0.231006" T="0.00308642"/>
      <pos A="0.155033" C="0.30698" G="0.30698" T="0.231006"/>
      <pos A="0.00308642" C="0.382953" G="0.231006" T="0.382953"/>
      <pos A="0.30698" C="0.0790598" G="0.30698" T="0.30698"/>
      <pos A="0.0790598" C="0.155033" G="0.231006" T="0.534901"/>
      <pos A="0.30698" C="0.155033" G="0.155033" T="0.382953"/>
      <pos A="0.00308642" C="0.458926" G="0.0790598" T="0.458926"/>
      <pos A="0.00308642" C="0.610874" G="0.231006" T="0.155033"/>
      <pos A="0.382953" C="0.231006" G="0.00308642" T="0.382953"/>
      <pos A="0.231006" C="0.458926" G="0.30698" T="0.00308642"/>
      <pos A="0.155033" C="0.30698" G="0.30698" T="0.231006"/>
      <pos A="0.0790598" C="0.155033" G="0.155033" T="0.610874"/>
      <pos A="0.155033" C="0.686847" G="0.155033" T="0.00308642"/>
      <pos A="0.231006" C="0.458926" G="0.155033" T="0.155033"/>
      <pos A="0.155033" C="0.382953" G="0.231006" T="0.231006"/>
      <pos A="0.382953" C="0.00308642" G="0.30698" T="0.30698"/>
      <pos A="0.30698" C="0.155033" G="0.382953" T="0.155033"/>
      <pos A="0.155033" C="0.458926" G="0.231006" T="0.155033"/>
      <pos A="0.30698" C="0.0790598" G="0.0790598" T="0.534901"/>
      <pos A="0.231006" C="0.0790598" G="0.382953" T="0.30698"/>
      <pos A="0.458926" C="0.0790598" G="0.458926" T="0.00308642"/>
      <pos A="0.231006" C="0.00308642" G="0.458926" T="0.30698"/>
      <pos A="0.155033" C="0.155033" G="0.382953" T="0.30698"/>
      <pos A="0.155033" C="0.231006" G="0.30698" T="0.30698"/>
      <pos A="0.534901" C="0.155033" G="0.231006" T="0.0790598"/>
      <pos A="0.458926" C="0.00308642" G="0.534901" T="0.00308642"/>
    </motif>
    <motif db="0" id="M35" alt="O35" length="40" nsites="8" evalue="1.3e-003">
      <pos A="0.00308642" C="0.00308642" G="0.496914" T="0.496914"/>
      <pos A="0.496914" C="0.00308642" G="0.496914" T="0.00308642"/>
      <pos A="0.990741" C="0.00308642" G="0.00308642" T="0.00308642"/>
      <pos A="0.00308642" C="0.00308642" G="0.990741" T="0.00308642"/>
      <pos A="0.496914" C="0.496914" G="0.00308642" T="0.00308642"/>
      <pos A="0.00308642" C="0.496914" G="0.00308642" T="0.496914"/>
      <pos A="0.00308642" C="0.00308642" G="0.496914" T="0.496914"/>
      <pos A="0.00308642" C="0.00308642" G="0.990741" T="0.00308642"/>
      <pos A="0.00308642" C="0.496914" G="0.496914" T="0.00308642"/>
      <pos A="0.00308642" C="0.00308642" G="0.990741" T="0.00308642"/>
      <pos A="0.00308642" C="0.496914" G="0.00308642" T="0.496914"/>
      <pos A="0.00308642" C="0.00308642" G="0.00308642" T="0.990741"/>
      <pos A="0.990741" C="0.00308642" G="0.00308642" T="0.00308642"/>
      <pos A="0.00308642" C="0.00308642" G="0.00308642" T="0.990741"/>
      <pos A="0.496914" C="0.496914" G="0.00308642" T="0.00308642"/>
      <pos A="0.00308642" C="0.00308642" G="0.496914" T="0.496914"/>
      <pos A="0.496914" C="0.496914" G="0.00308642" T="0.00308642"/>
      <pos A="0.496914" C="0.496914" G="0.00308642" T="0.00308642"/>
      <pos A="0.496914" C="0.496914" G="0.00308642" T="0.00308642"/>
      <pos A="0.00308642" C="0.00308642" G="0.496914" T="0.496914"/>
      <pos A="0.496914" C="0.496914" G="0.00308642" T="0.00308642"/>
      <pos A="0.00308642" C="0.496914" G="0.496914" T="0.00308642"/>
      <pos A="0.00308642" C="0.00308642" G="0.990741" T="0.00308642"/>
      <pos A="0.496914" C="0.00308642" G="0.00308642" T="0.496914"/>
      <pos A="0.00308642" C="0.496914" G="0.496914" T="0.00308642"/>
      <pos A="0.990741" C="0.00308642" G="0.00308642" T="0.00308642"/>
      <pos A="0.496914" C="0.00308642" G="0.496914" T="0.00308642"/>
      <pos A="0.00308642" C="0.496914" G="0.00308642" T="0.496914"/>
      <pos A="0.00308642" C="0.00308642" G="0.990741" T="0.00308642"/>
      <pos A="0.496914" C="0.00308642" G="0.00308642" T="0.496914"/>
      <pos A="0.496914" C="0.496914" G="0.00308642" T="0.00308642"/>
      <pos A="0.00308642" C="0.00308642" G="0.496914" T="0.496914"/>
      <pos A="0.00308642" C="0.00308642" G="0.496914" T="0.496914"/>
      <pos A="0.00308642" C="0.496914" G="0.496914" T="0.00308642"/>
      <pos A="0.496914" C="0.496914" G="0.00308642" T="0.00308642"/>
      <pos A="0.990741" C="0.00308642" G="0.00308642" T="0.00308642"/>
      <pos A="0.00308642" C="0.00308642" G="0.990741" T="0.00308642"/>
      <pos A="0.00308642" C="0.00308642" G="0.496914" T="0.496914"/>
      <pos A="0.00308642" C="0.990741" G="0.00308642" T="0.00308642"/>
      <pos A="0.496914" C="0.496914" G="0.00308642" T="0.00308642"/>
    </motif>
    <motif db="0" id="M36" alt="O36" length="40" nsites="8" evalue="1.3e-003">
      <pos A="0.00308642" C="0.00308642" G="0.743827" T="0.25"/>
      <pos A="0.743827" C="0.25" G="0.00308642" T="0.00308642"/>
      <pos A="0.496914" C="0.25" G="0.00308642" T="0.25"/>
      <pos A="0.00308642" C="0.25" G="0.496914" T="0.25"/>
      <pos A="0.496914" C="0.00308642" G="0.25" T="0.25"/>
      <pos A="0.00308642" C="0.00308642" G="0.990741" T="0.00308642"/>
      <pos A="0.00308642" C="0.496914" G="0.25" T="0.25"/>
      <pos A="0.25" C="0.496914" G="0.25" T="0.00308642"/>
      <pos A="0.496914" C="0.25" G="0.25" T="0.00308642"/>
      <pos A="0.25" C="0.25" G="0.00308642" T="0.496914"/>
      <pos A="0.00308642" C="0.25" G="0.743827" T="0.00308642"/>
      <pos A="0.496914" C="0.00308642" G="0.25" T="0.25"/>
      <pos A="0.25" C="0.25" G="0.25" T="0.25"/>
      <pos A="0.25" C="0.25" G="0.00308642" T="0.496914"/>
      <pos A="0.743827" C="0.00308642" G="0.25" T="0.00308642"/>
      <pos A="0.00308642" C="0.990741" G="0.00308642" T="0.00308642"/>
      <pos A="0.25" C="0.496914" G="0.00308642" T="0.25"/>
      <pos A="0.496914" C="0.00308642" G="0.25" T="0.25"/>
      <pos A="0.25" C="0.00308642" G="0.743827" T="0.00308642"/>
      <pos A="0.00308642" C="0.25" G="0.496914" T="0.25"/>
      <pos A="0.00308642" C="0.496914" G="0.00308642" T="0.496914"/>
      <pos A="0.496914" C="0.25" G="0.00308642" T="0.25"/>
      <pos A="0.25" C="0.25" G="0.25" T="0.25"/>
      <pos A="0.743827" C="0.00308642" G="0.00308642" T="0.25"/>
      <pos A="0.496914" C="0.00308642" G="0.25" T="0.25"/>
      <pos A="0.25" C="0.496914" G="0.00308642" T="0.25"/>
      <pos A="0.496914" C="0.25" G="0.00308642" T="0.25"/>
      <pos A="0.25" C="0.00308642" G="0.00308642" T="0.743827"/>
      <pos A="0.00308642" C="0.00308642" G="0.496914" T="0.496914"/>
      <pos A="0.496914" C="0.00308642" G="0.25" T="0.25"/>
      <pos A="0.25" C="0.496914" G="0.00308642" T="0.25"/>
      <pos A="0.25" C="0.496914" G="0.25" T="0.00308642"/>
      <pos A="0.25" C="0.25" G="0.00308642" T="0.496914"/>
      <pos A="0.25" C="0.00308642" G="0.496914" T="0.25"/>
      <pos A="0.25" C="0.00308642" G="0.00308642" T="0.743827"/>
      <pos A="0.00308642" C="0.25" G="0.00308642" T="0.743827"/>
      <pos A="0.00308642" C="0.25" G="0.00308642" T="0.743827"/>
      <pos A="0.25" C="0.00308642" G="0.00308642" T="0.743827"/>
      <pos A="0.00308642" C="0.496914" G="0.496914" T="0.00308642"/>
      <pos A="0.25" C="0.00308642" G="0.496914" T="0.25"/>
    </motif>
    <motif db="0" id="M37" alt="O37" length="40" nsites="8" evalue="1.3e-003">
      <pos A="0.267227" C="0.209804" G="0.324648" T="0.19832"/>
      <pos A="0.336132" C="0.19832" G="0.244258" T="0.221289"/>
      <pos A="0.129414" C="0.175352" G="0.244258" T="0.450976"/>
      <pos A="0.232773" C="0.313163" G="0.30168" T="0.152383"/>
      <pos A="0.324648" C="0.19832" G="0.290196" T="0.186837"/>
      <pos A="0.313163" C="0.244258" G="0.30168" T="0.140899"/>
      <pos A="0.0605086" C="0.30168" G="0.336132" T="0.30168"/>
      <pos A="0.244258" C="0.347617" G="0.290196" T="0.11793"/>
      <pos A="0.405039" C="0.278711" G="0.140899" T="0.175352"/>
      <pos A="0.209804" C="0.221289" G="0.359101" T="0.209804"/>
      <pos A="0.255742" C="0.324648" G="0.19832" T="0.221289"/>
      <pos A="0.186837" C="0.290196" G="0.175352" T="0.347617"/>
      <pos A="0.244258" C="0.267227" G="0.244258" T="0.244258"/>
      <pos A="0.19832" C="0.324648" G="0.290196" T="0.186837"/>
      <pos A="0.19832" C="0.290196" G="0.140899" T="0.370586"/>
      <pos A="0.232773" C="0.106445" G="0.38207" T="0.278711"/>
      <pos A="0.46246" C="0.232773" G="0.11793" T="0.186837"/>
      <pos A="0.336132" C="0.428008" G="0.106445" T="0.129414"/>
      <pos A="0.106445" C="0.175352" G="0.290196" T="0.428008"/>
      <pos A="0.30168" C="0.244258" G="0.232773" T="0.221289"/>
      <pos A="0.209804" C="0.30168" G="0.221289" T="0.267227"/>
      <pos A="0.267227" C="0.405039" G="0.324648" T="0.00308642"/>
      <pos A="0.244258" C="0.140899" G="0.313163" T="0.30168"/>
      <pos A="0.255742" C="0.140899" G="0.267227" T="0.336132"/>
      <pos A="0.0490242" C="0.370586" G="0.255742" T="0.324648"/>
      <pos A="0.11793" C="0.324648" G="0.244258" T="0.313163"/>
      <pos A="0.290196" C="0.106445" G="0.405039" T="0.19832"/>
      <pos A="0.106445" C="0.393555" G="0.347617" T="0.152383"/>
      <pos A="0.393555" C="0.221289" G="0.129414" T="0.255742"/>
      <pos A="0.255742" C="0.11793" G="0.336132" T="0.290196"/>
      <pos A="0.347617" C="0.19832" G="0.209804" T="0.244258"/>
      <pos A="0.30168" C="0.152383" G="0.450976" T="0.094961"/>
      <pos A="0.244258" C="0.232773" G="0.232773" T="0.290196"/>
      <pos A="0.313163" C="0.370586" G="0.140899" T="0.175352"/>
      <pos A="0.106445" C="0.209804" G="0.175352" T="0.508398"/>
      <pos A="0.278711" C="0.186837" G="0.278711" T="0.255742"/>
      <pos A="0.416523" C="0.0605086" G="0.152383" T="0.370586"/>
      <pos A="0.140899" C="0.542851" G="0.140899" T="0.175352"/>
      <pos A="0.30168" C="0.129414" G="0.336132" T="0.232773"/>
      <pos A="0.163868" C="0.163868" G="0.450976" T="0.221289"/>
    </motif>
    <motif db="0" id="M38" alt="O38" length="40" nsites="8" evalue="1.3e-003">
      <pos A="0.393083" C="0.261396" G="0.139839" T="0.205682"/>
      <pos A="0.29685" C="0.312045" G="0.225942" T="0.165163"/>
      <pos A="0.215812" C="0.215812" G="0.210747" T="0.357629"/>
      <pos A="0.281655" C="0.30698" G="0.281655" T="0.129709"/>
      <pos A="0.342435" C="0.271526" G="0.144904" T="0.241137"/>
      <pos A="0.29685" C="0.134773" G="0.281655" T="0.28672"/>
      <pos A="0.256331" C="0.104384" G="0.352564" T="0.28672"/>
      <pos A="0.29685" C="0.0891891" G="0.382953" T="0.231006"/>
      <pos A="0.276591" C="0.144904" G="0.29685" T="0.281655"/>
      <pos A="0.332304" C="0.236071" G="0.190488" T="0.241137"/>
      <pos A="0.129709" C="0.220877" G="0.200617" T="0.448797"/>
      <pos A="0.332304" C="0.352564" G="0.0891891" T="0.225942"/>
      <pos A="0.220877" C="0.180358" G="0.372824" T="0.225942"/>
      <pos A="0.236071" C="0.28672" G="0.231006" T="0.246201"/>
      <pos A="0.33737" C="0.175293" G="0.210747" T="0.276591"/>
      <pos A="0.155033" C="0.180358" G="0.352564" T="0.312045"/>
      <pos A="0.215812" C="0.195553" G="0.362694" T="0.225942"/>
      <pos A="0.322175" C="0.241137" G="0.220877" T="0.215812"/>
      <pos A="0.225942" C="0.225942" G="0.205682" T="0.342435"/>
      <pos A="0.170228" C="0.418408" G="0.256331" T="0.155033"/>
      <pos A="0.362694" C="0.322175" G="0.124644" T="0.190488"/>
      <pos A="0.281655" C="0.175293" G="0.256331" T="0.28672"/>
      <pos A="0.377888" C="0.301915" G="0.114515" T="0.205682"/>
      <pos A="0.160098" C="0.236071" G="0.220877" T="0.382953"/>
      <pos A="0.251266" C="0.398148" G="0.251266" T="0.0993195"/>
      <pos A="0.215812" C="0.31711" G="0.190488" T="0.276591"/>
      <pos A="0.28672" C="0.231006" G="0.180358" T="0.301915"/>
      <pos A="0.372824" C="0.180358" G="0.266461" T="0.180358"/>
      <pos A="0.236071" C="0.246201" G="0.28672" T="0.231006"/>
      <pos A="0.129709" C="0.246201" G="0.175293" T="0.448797"/>
      <pos A="0.398148" C="0.281655" G="0.165163" T="0.155033"/>
      <pos A="0.30698" C="0.403213" G="0.0841244" T="0.205682"/>
      <pos A="0.31711" C="0.0790598" G="0.220877" T="0.382953"/>
      <pos A="0.190488" C="0.104384" G="0.423473" T="0.281655"/>
      <pos A="0.225942" C="0.225942" G="0.332304" T="0.215812"/>
      <pos A="0.236071" C="0.256331" G="0.241137" T="0.266461"/>
      <pos A="0.246201" C="0.236071" G="0.220877" T="0.29685"/>
      <pos A="0.256331" C="0.225942" G="0.276591" T="0.241137"/>
      <pos A="0.32724" C="0.149968" G="0.301915" T="0.220877"/>
      <pos A="0.29685" C="0.29685" G="0.236071" T="0.170228"/>
    </motif>
    <motif db="0" id="M4" alt="O4" length="40" nsites="8" evalue="1.3e-003">
      <pos A="0.263787" C="0.228692" G="0.25376" T="0.25376"/>
      <pos A="0.35403" C="0.243733" G="0.198612" T="0.203626"/>
      <pos A="0.208639" C="0.218666" G="0.223679" T="0.349016"/>
      <pos A="0.13845" C="0.359043" G="0.15349" T="0.349016"/>
      <pos A="0.283841" C="0.374084" G="0.133437" T="0.208639"/>
      <pos A="0.298881" C="0.148477" G="0.248747" T="0.303895"/>
      <pos A="0.173545" C="0.248747" G="0.379097" T="0.198612"/>
      <pos A="0.424218" C="0.248747" G="0.23872" T="0.0883151"/>
      <pos A="0.374084" C="0.283841" G="0.183571" T="0.158504"/>
      <pos A="0.223679" C="0.0933294" G="0.328962" T="0.35403"/>
      <pos A="0.323949" C="0.128424" G="0.243733" T="0.303895"/>
      <pos A="0.183571" C="0.33899" G="0.213652" T="0.263787"/>
      <pos A="0.223679" C="0.278828" G="0.268801" T="0.228692"/>
      <pos A="0.323949" C="0.223679" G="0.188585" T="0.263787"/>
      <pos A="0.288854" C="0.0933294" G="0.258773" T="0.359043"/>
      <pos A="0.223679" C="0.33899" G="0.218666" T="0.218666"/>
      <pos A="0.248747" C="0.193598" G="0.233707" T="0.323949"/>
      <pos A="0.313922" C="0.213652" G="0.278828" T="0.193598"/>
      <pos A="0.293868" C="0.213652" G="0.25376" T="0.23872"/>
      <pos A="0.193598" C="0.178558" G="0.268801" T="0.359043"/>
      <pos A="0.213652" C="0.278828" G="0.313922" T="0.193598"/>
      <pos A="0.208639" C="0.36907" G="0.173545" T="0.248747"/>
      <pos A="0.36907" C="0.243733" G="0.0632484" T="0.323949"/>
      <pos A="0.268801" C="0.288854" G="0.168531" T="0.273814"/>
      <pos A="0.163518" C="0.35403" G="0.218666" T="0.263787"/>
      <pos A="0.394137" C="0.268801" G="0.218666" T="0.118396"/>
      <pos A="0.349016" C="0.218666" G="0.208639" T="0.223679"/>
      <pos A="0.399151" C="0.133437" G="0.293868" T="0.173545"/>
      <pos A="0.233707" C="0.223679" G="0.429232" T="0.113383"/>
      <pos A="0.25376" C="0.183571" G="0.359043" T="0.203626"/>
      <pos A="0.148477" C="0.243733" G="0.374084" T="0.233707"/>
      <pos A="0.298881" C="0.208639" G="0.23872" T="0.25376"/>
      <pos A="0.113383" C="0.394137" G="0.163518" T="0.328962"/>
      <pos A="0.323949" C="0.218666" G="0.108369" T="0.349016"/>
      <pos A="0.193598" C="0.268801" G="0.449286" T="0.0883151"/>
      <pos A="0.278828" C="0.228692" G="0.143464" T="0.349016"/>
      <pos A="0.163518" C="0.218666" G="0.404164" T="0.213652"/>
      <pos A="0.288854" C="0.243733" G="0.13845" T="0.328962"/>
      <pos A="0.25376" C="0.323949" G="0.13845" T="0.283841"/>
      <pos A="0.35403" C="0.0883151" G="0.15349" T="0.404164"/>
    </motif>
    <motif db="0" id="M40" alt="O40" length="40" nsites="8" evalue="1.3e-003">
      <pos A="0.223679" C="0.158504" G="0.178558" T="0.439258"/>
      <pos A="0.303895" C="0.243733" G="0.15349" T="0.298881"/>
      <pos A="0.25376" C="0.158504" G="0.444273" T="0.143464"/>
      <pos A="0.143464" C="0.318935" G="0.25376" T="0.283841"/>
      <pos A="0.23872" C="0.328962" G="0.23872" T="0.193598"/>
      <pos A="0.298881" C="0.25376" G="0.163518" T="0.283841"/>
      <pos A="0.193598" C="0.414192" G="0.193598" T="0.198612"/>
      <pos A="0.278828" C="0.33899" G="0.118396" T="0.263787"/>
      <pos A="0.379097" C="0.188585" G="0.248747" T="0.183571"/>
      <pos A="0.288854" C="0.308909" G="0.158504" T="0.243733"/>
      <pos A="0.444273" C="0.188585" G="0.188585" T="0.178558"/>
      <pos A="0.323949" C="0.158504" G="0.188585" T="0.328962"/>
      <pos A="0.213652" C="0.188585" G="0.469339" T="0.128424"/>
      <pos A="0.208639" C="0.218666" G="0.313922" T="0.258773"/>
      <pos A="0.183571" C="0.308909" G="0.344003" T="0.163518"/>
      <pos A="0.228692" C="0.118396" G="0.303895" T="0.349016"/>
      <pos A="0.178558" C="0.374084" G="0.268801" T="0.178558"/>
      <pos A="0.303895" C="0.333975" G="0.123409" T="0.23872"/>
      <pos A="0.258773" C="0.173545" G="0.283841" T="0.283841"/>
      <pos A="0.293868" C="0.13845" G="0.248747" T="0.318935"/>
      <pos A="0.193598" C="0.273814" G="0.308909" T="0.223679"/>
      <pos A="0.298881" C="0.313922" G="0.178558" T="0.208639"/>
      <pos A="0.303895" C="0.318935" G="0.158504" T="0.218666"/>
      <pos A="0.258773" C="0.178558" G="0.228692" T="0.333975"/>
      <pos A="0.248747" C="0.13845" G="0.313922" T="0.298881"/>
      <pos A="0.178558" C="0.263787" G="0.113383" T="0.444273"/>
      <pos A="0.278828" C="0.298881" G="0.15349" T="0.268801"/>
      <pos A="0.263787" C="0.268801" G="0.318935" T="0.148477"/>
      <pos A="0.208639" C="0.359043" G="0.143464" T="0.288854"/>
      <pos A="0.439258" C="0.208639" G="0.0883151" T="0.263787"/>
      <pos A="0.344003" C="0.118396" G="0.278828" T="0.258773"/>
      <pos A="0.193598" C="0.273814" G="0.313922" T="0.218666"/>
      <pos A="0.298881" C="0.208639" G="0.293868" T="0.198612"/>
      <pos A="0.414192" C="0.23872" G="0.0983427" T="0.248747"/>
      <pos A="0.178558" C="0.424218" G="0.193598" T="0.203626"/>
      <pos A="0.208639" C="0.13845" G="0.23872" T="0.414192"/>
      <pos A="0.188585" C="0.13845" G="0.379097" T="0.293868"/>
      <pos A="0.118396" C="0.148477" G="0.333975" T="0.399151"/>
      <pos A="0.283841" C="0.273814" G="0.303895" T="0.13845"/>
      <pos A="0.25376" C="0.298881" G="0.233707" T="0.213652"/>
    </motif>
    <motif db="0" id="M42" alt="O42" length="40" nsites="8" evalue="1.3e-003">
      <pos A="0.183571" C="0.293868" G="0.333975" T="0.188585"/>
      <pos A="0.243733" C="0.323949" G="0.15349" T="0.278828"/>
      <pos A="0.293868" C="0.263787" G="0.258773" T="0.183571"/>
      <pos A="0.328962" C="0.288854" G="0.128424" T="0.25376"/>
      <pos A="0.208639" C="0.248747" G="0.328962" T="0.213652"/>
      <pos A="0.243733" C="0.218666" G="0.203626" T="0.333975"/>
      <pos A="0.263787" C="0.13845" G="0.188585" T="0.409178"/>
      <pos A="0.404164" C="0.173545" G="0.218666" T="0.203626"/>
      <pos A="0.13845" C="0.193598" G="0.394137" T="0.273814"/>
      <pos A="0.198612" C="0.243733" G="0.318935" T="0.23872"/>
      <pos A="0.308909" C="0.198612" G="0.193598" T="0.298881"/>
      <pos A="0.168531" C="0.36907" G="0.15349" T="0.308909"/>
      <pos A="0.389124" C="0.213652" G="0.158504" T="0.23872"/>
      <pos A="0.389124" C="0.23872" G="0.158504" T="0.213652"/>
      <pos A="0.349016" C="0.133437" G="0.35403" T="0.163518"/>
      <pos A="0.168531" C="0.113383" G="0.439258" T="0.278828"/>
      <pos A="0.273814" C="0.318935" G="0.13845" T="0.268801"/>
      <pos A="0.298881" C="0.143464" G="0.25376" T="0.303895"/>
      <pos A="0.178558" C="0.318935" G="0.33899" T="0.163518"/>
      <pos A="0.283841" C="0.459313" G="0.188585" T="0.0682617"/>
      <pos A="0.268801" C="0.283841" G="0.158504" T="0.288854"/>
      <pos A="0.178558" C="0.328962" G="0.178558" T="0.313922"/>
      <pos A="0.228692" C="0.258773" G="0.25376" T="0.258773"/>
      <pos A="0.303895" C="0.188585" G="0.218666" T="0.288854"/>
      <pos A="0.188585" C="0.308909" G="0.303895" T="0.198612"/>
      <pos A="0.494407" C="0.128424" G="0.103356" T="0.273814"/>
      <pos A="0.308909" C="0.293868" G="0.183571" T="0.213652"/>
      <pos A="0.379097" C="0.208639" G="0.183571" T="0.228692"/>
      <pos A="0.258773" C="0.273814" G="0.168531" T="0.298881"/>
      <pos A="0.303895" C="0.218666" G="0.248747" T="0.228692"/>
      <pos A="0.298881" C="0.173545" G="0.288854" T="0.23872"/>
      <pos A="0.273814" C="0.168531" G="0.188585" T="0.36907"/>
      <pos A="0.183571" C="0.263787" G="0.414192" T="0.13845"/>
      <pos A="0.23872" C="0.283841" G="0.243733" T="0.233707"/>
      <pos A="0.258773" C="0.213652" G="0.228692" T="0.298881"/>
      <pos A="0.0582351" C="0.333975" G="0.404164" T="0.203626"/>
      <pos A="0.23872" C="0.248747" G="0.278828" T="0.233707"/>
      <pos A="0.359043" C="0.143464" G="0.263787" T="0.233707"/>
      <pos A="0.489394" C="0.273814" G="0.148477" T="0.0883151"/>
      <pos A="0.203626" C="0.168531" G="0.218666" T="0.409178"/>
    </motif>
    <motif db="0" id="M43" alt="O43" length="40" nsites="8" evalue="1.3e-003">
      <pos A="0.496914" C="0.00308642" G="0.496914" T="0.00308642"/>
      <pos A="0.00308642" C="0.990741" G="0.00308642" T="0.00308642"/>
      <pos A="0.00308642" C="0.990741" G="0.00308642" T="0.00308642"/>
      <pos A="0.00308642" C="0.496914" G="0.00308642" T="0.496914"/>
      <pos A="0.496914" C="0.00308642" G="0.00308642" T="0.496914"/>
      <pos A="0.496914" C="0.00308642" G="0.00308642" T="0.496914"/>
      <pos A="0.496914" C="0.00308642" G="0.496914" T="0.00308642"/>
      <pos A="0.00308642" C="0.496914" G="0.00308642" T="0.496914"/>
      <pos A="0.00308642" C="0.496914" G="0.00308642" T="0.496914"/>
      <pos A="0.00308642" C="0.496914" G="0.00308642" T="0.496914"/>
      <pos A="0.00308642" C="0.00308642" G="0.496914" T="0.496914"/>
      <pos A="0.990741" C="0.00308642" G="0.00308642" T="0.00308642"/>
      <pos A="0.00308642" C="0.00308642" G="0.496914" T="0.496914"/>
      <pos A="0.00308642" C="0.990741" G="0.00308642" T="0.00308642"/>
      <pos A="0.496914" C="0.496914" G="0.00308642" T="0.00308642"/>
      <pos A="0.00308642" C="0.00308642" G="0.496914" T="0.496914"/>
      <pos A="0.496914" C="0.00308642" G="0.00308642" T="0.496914"/>
      <pos A="0.496914" C="0.00308642" G="0.00308642" T="0.496914"/>
      <pos A="0.00308642" C="0.00308642" G="0.496914" T="0.496914"/>
      <pos A="0.00308642" C="0.496914" G="0.00308642" T="0.496914"/>
      <pos A="0.496914" C="0.00308642" G="0.496914" T="0.00308642"/>
      <pos A="0.496914" C="0.00308642" G="0.496914" T="0.00308642"/>
      <pos A="0.00308642" C="0.00308642" G="0.990741" T="0.00308642"/>
      <pos A="0.00308642" C="0.496914" G="0.00308642" T="0.496914"/>
      <pos A="0.00308642" C="0.990741" G="0.00308642" T="0.00308642"/>
      <pos A="0.00308642" C="0.496914" G="0.00308642" T="0.496914"/>
      <pos A="0.00308642" C="0.496914" G="0.496914" T="0.00308642"/>
      <pos A="0.990741" C="0.00308642" G="0.00308642" T="0.00308642"/>
      <pos A="0.496914" C="0.00308642" G="0.496914" T="0.00308642"/>
      <pos A="0.990741" C="0.00308642" G="0.00308642" T="0.00308642"/>
      <pos A="0.00308642" C="0.496914" G="0.496914" T="0.00308642"/>
      <pos A="0.990741" C="0.00308642" G="0.00308642" T="0.00308642"/>
      <pos A="0.00308642" C="0.496914" G="0.00308642" T="0.496914"/>
      <pos A="0.496914" C="0.00308642" G="0.496914" T="0.00308642"/>
      <pos A="0.00308642" C="0.00308642" G="0.990741" T="0.00308642"/>
      <pos A="0.00308642" C="0.00308642" G="0.00308642" T="0.990741"/>
      <pos A="0.00308642" C="0.00308642" G="0.990741" T="0.00308642"/>
      <pos A="0.496914" C="0.00308642" G="0.496914" T="0.00308642"/>
      <pos A="0.00308642" C="0.00308642" G="0.496914" T="0.496914"/>
      <pos A="0.00308642" C="0.00308642" G="0.496914" T="0.496914"/>
    </motif>
    <motif db="0" id="M44" alt="O44" length="40" nsites="8" evalue="1.3e-003">
      <pos A="0.123409" C="0.359043" G="0.223679" T="0.293868"/>
      <pos A="0.283841" C="0.384111" G="0.163518" T="0.168531"/>
      <pos A="0.123409" C="0.123409" G="0.379097" T="0.374084"/>
      <pos A="0.323949" C="0.193598" G="0.233707" T="0.248747"/>
      <pos A="0.298881" C="0.203626" G="0.288854" T="0.208639"/>
      <pos A="0.203626" C="0.203626" G="0.464326" T="0.128424"/>
      <pos A="0.268801" C="0.273814" G="0.123409" T="0.333975"/>
      <pos A="0.283841" C="0.218666" G="0.198612" T="0.298881"/>
      <pos A="0.414192" C="0.188585" G="0.108369" T="0.288854"/>
      <pos A="0.228692" C="0.313922" G="0.263787" T="0.193598"/>
      <pos A="0.268801" C="0.15349" G="0.223679" T="0.35403"/>
      <pos A="0.223679" C="0.263787" G="0.268801" T="0.243733"/>
      <pos A="0.258773" C="0.283841" G="0.213652" T="0.243733"/>
      <pos A="0.344003" C="0.0833017" G="0.35403" T="0.218666"/>
      <pos A="0.158504" C="0.188585" G="0.288854" T="0.364056"/>
      <pos A="0.203626" C="0.293868" G="0.228692" T="0.273814"/>
      <pos A="0.328962" C="0.288854" G="0.233707" T="0.148477"/>
      <pos A="0.414192" C="0.173545" G="0.263787" T="0.148477"/>
      <pos A="0.233707" C="0.233707" G="0.344003" T="0.188585"/>
      <pos A="0.268801" C="0.35403" G="0.0933294" T="0.283841"/>
      <pos A="0.298881" C="0.228692" G="0.148477" T="0.323949"/>
      <pos A="0.158504" C="0.268801" G="0.183571" T="0.389124"/>
      <pos A="0.193598" C="0.268801" G="0.243733" T="0.293868"/>
      <pos A="0.198612" C="0.303895" G="0.113383" T="0.384111"/>
      <pos A="0.313922" C="0.183571" G="0.173545" T="0.328962"/>
      <pos A="0.223679" C="0.263787" G="0.293868" T="0.218666"/>
      <pos A="0.233707" C="0.243733" G="0.298881" T="0.223679"/>
      <pos A="0.313922" C="0.193598" G="0.258773" T="0.233707"/>
      <pos A="0.374084" C="0.243733" G="0.323949" T="0.0582351"/>
      <pos A="0.25376" C="0.308909" G="0.148477" T="0.288854"/>
      <pos A="0.308909" C="0.228692" G="0.308909" T="0.15349"/>
      <pos A="0.303895" C="0.233707" G="0.198612" T="0.263787"/>
      <pos A="0.158504" C="0.278828" G="0.233707" T="0.328962"/>
      <pos A="0.268801" C="0.0933294" G="0.459313" T="0.178558"/>
      <pos A="0.384111" C="0.178558" G="0.303895" T="0.133437"/>
      <pos A="0.33899" C="0.178558" G="0.25376" T="0.228692"/>
      <pos A="0.273814" C="0.36907" G="0.218666" T="0.13845"/>
      <pos A="0.283841" C="0.123409" G="0.173545" T="0.419205"/>
      <pos A="0.183571" C="0.283841" G="0.23872" T="0.293868"/>
      <pos A="0.293868" C="0.228692" G="0.188585" T="0.288854"/>
    </motif>
    <motif db="0" id="M46" alt="O46" length="40" nsites="8" evalue="1.3e-003">
      <pos A="0.267818" C="0.328911" G="0.0489057" T="0.354365"/>
      <pos A="0.196544" C="0.237272" G="0.206727" T="0.359457"/>
      <pos A="0.104907" C="0.22709" G="0.278001" T="0.390003"/>
      <pos A="0.278001" C="0.293273" G="0.186362" T="0.242363"/>
      <pos A="0.349274" C="0.216909" G="0.221999" T="0.211817"/>
      <pos A="0.415458" C="0.252545" G="0.247455" T="0.0845422"/>
      <pos A="0.400185" C="0.221999" G="0.232182" T="0.145635"/>
      <pos A="0.155816" C="0.191454" G="0.288183" T="0.364547"/>
      <pos A="0.145635" C="0.186362" G="0.405275" T="0.262728"/>
      <pos A="0.0743605" C="0.27291" G="0.37982" T="0.27291"/>
      <pos A="0.349274" C="0.247455" G="0.140543" T="0.262728"/>
      <pos A="0.283091" C="0.242363" G="0.221999" T="0.252545"/>
      <pos A="0.176181" C="0.283091" G="0.323819" T="0.216909"/>
      <pos A="0.267818" C="0.115088" G="0.278001" T="0.339092"/>
      <pos A="0.181271" C="0.303456" G="0.221999" T="0.293273"/>
      <pos A="0.339092" C="0.318729" G="0.150726" T="0.191454"/>
      <pos A="0.435821" C="0.181271" G="0.176181" T="0.206727"/>
      <pos A="0.252545" C="0.247455" G="0.237272" T="0.262728"/>
      <pos A="0.37473" C="0.318729" G="0.155816" T="0.150726"/>
      <pos A="0.369639" C="0.135453" G="0.160908" T="0.334002"/>
      <pos A="0.288183" C="0.293273" G="0.303456" T="0.115088"/>
      <pos A="0.150726" C="0.267818" G="0.22709" T="0.354365"/>
      <pos A="0.313638" C="0.186362" G="0.237272" T="0.262728"/>
      <pos A="0.171089" C="0.242363" G="0.283091" T="0.303456"/>
      <pos A="0.160908" C="0.242363" G="0.267818" T="0.328911"/>
      <pos A="0.22709" C="0.308546" G="0.155816" T="0.308546"/>
      <pos A="0.283091" C="0.232182" G="0.298364" T="0.186362"/>
      <pos A="0.242363" C="0.27291" G="0.221999" T="0.262728"/>
      <pos A="0.145635" C="0.262728" G="0.303456" T="0.288183"/>
      <pos A="0.349274" C="0.171089" G="0.201636" T="0.278001"/>
      <pos A="0.196544" C="0.242363" G="0.369639" T="0.191454"/>
      <pos A="0.22709" C="0.22709" G="0.211817" T="0.334002"/>
      <pos A="0.369639" C="0.303456" G="0.150726" T="0.176181"/>
      <pos A="0.298364" C="0.211817" G="0.369639" T="0.12018"/>
      <pos A="0.221999" C="0.328911" G="0.252545" T="0.196544"/>
      <pos A="0.288183" C="0.323819" G="0.12018" T="0.267818"/>
      <pos A="0.150726" C="0.12018" G="0.328911" T="0.400185"/>
      <pos A="0.456186" C="0.211817" G="0.145635" T="0.186362"/>
      <pos A="0.283091" C="0.267818" G="0.257637" T="0.191454"/>
      <pos A="0.221999" C="0.201636" G="0.257637" T="0.318729"/>
    </motif>
    <motif db="0" id="M47" alt="O47" length="40" nsites="8" evalue="1.3e-003">
      <pos A="0.00308642" C="0.496914" G="0.496914" T="0.00308642"/>
      <pos A="0.00308642" C="0.00308642" G="0.496914" T="0.496914"/>
      <pos A="0.00308642" C="0.00308642" G="0.496914" T="0.496914"/>
      <pos A="0.496914" C="0.496914" G="0.00308642" T="0.00308642"/>
      <pos A="0.00308642" C="0.496914" G="0.496914" T="0.00308642"/>
      <pos A="0.496914" C="0.496914" G="0.00308642" T="0.00308642"/>
      <pos A="0.00308642" C="0.496914" G="0.496914" T="0.00308642"/>
      <pos A="0.00308642" C="0.496914" G="0.00308642" T="0.496914"/>
      <pos A="0.00308642" C="0.00308642" G="0.00308642" T="0.990741"/>
      <pos A="0.00308642" C="0.00308642" G="0.990741" T="0.00308642"/>
      <pos A="0.00308642" C="0.00308642" G="0.990741" T="0.00308642"/>
      <pos A="0.00308642" C="0.00308642" G="0.990741" T="0.00308642"/>
      <pos A="0.496914" C="0.496914" G="0.00308642" T="0.00308642"/>
      <pos A="0.00308642" C="0.990741" G="0.00308642" T="0.00308642"/>
      <pos A="0.00308642" C="0.00308642" G="0.496914" T="0.496914"/>
      <pos A="0.00308642" C="0.990741" G="0.00308642" T="0.00308642"/>
      <pos A="0.496914" C="0.00308642" G="0.00308642" T="0.496914"/>
      <pos A="0.496914" C="0.496914" G="0.00308642" T="0.00308642"/>
      <pos A="0.496914" C="0.496914" G="0.00308642" T="0.00308642"/>
      <pos A="0.496914" C="0.00308642" G="0.496914" T="0.00308642"/>
      <pos A="0.990741" C="0.00308642" G="0.00308642" T="0.00308642"/>
      <pos A="0.496914" C="0.496914" G="0.00308642" T="0.00308642"/>
      <pos A="0.496914" C="0.00308642" G="0.00308642" T="0.496914"/>
      <pos A="0.00308642" C="0.00308642" G="0.496914" T="0.496914"/>
      <pos A="0.496914" C="0.00308642" G="0.00308642" T="0.496914"/>
      <pos A="0.496914" C="0.496914" G="0.00308642" T="0.00308642"/>
      <pos A="0.00308642" C="0.496914" G="0.496914" T="0.00308642"/>
      <pos A="0.00308642" C="0.00308642" G="0.496914" T="0.496914"/>
      <pos A="0.00308642" C="0.990741" G="0.00308642" T="0.00308642"/>
      <pos A="0.990741" C="0.00308642" G="0.00308642" T="0.00308642"/>
      <pos A="0.496914" C="0.496914" G="0.00308642" T="0.00308642"/>
      <pos A="0.496914" C="0.00308642" G="0.496914" T="0.00308642"/>
      <pos A="0.00308642" C="0.00308642" G="0.990741" T="0.00308642"/>
      <pos A="0.00308642" C="0.00308642" G="0.990741" T="0.00308642"/>
      <pos A="0.00308642" C="0.00308642" G="0.496914" T="0.496914"/>
      <pos A="0.00308642" C="0.496914" G="0.496914" T="0.00308642"/>
      <pos A="0.496914" C="0.496914" G="0.00308642" T="0.00308642"/>
      <pos A="0.00308642" C="0.496914" G="0.00308642" T="0.496914"/>
      <pos A="0.00308642" C="0.00308642" G="0.990741" T="0.00308642"/>
      <pos A="0.496914" C="0.00308642" G="0.496914" T="0.00308642"/>
    </motif>
    <motif db="0" id="M48" alt="O48" length="40" nsites="8" evalue="1.3e-003">
      <pos A="0.389124" C="0.203626" G="0.203626" T="0.203626"/>
      <pos A="0.158504" C="0.293868" G="0.278828" T="0.268801"/>
      <pos A="0.258773" C="0.203626" G="0.389124" T="0.148477"/>
      <pos A="0.268801" C="0.258773" G="0.168531" T="0.303895"/>
      <pos A="0.23872" C="0.183571" G="0.394137" T="0.183571"/>
      <pos A="0.25376" C="0.258773" G="0.23872" T="0.248747"/>
      <pos A="0.36907" C="0.163518" G="0.118396" T="0.349016"/>
      <pos A="0.444273" C="0.123409" G="0.168531" T="0.263787"/>
      <pos A="0.233707" C="0.198612" G="0.35403" T="0.213652"/>
      <pos A="0.108369" C="0.35403" G="0.228692" T="0.308909"/>
      <pos A="0.479367" C="0.218666" G="0.108369" T="0.193598"/>
      <pos A="0.248747" C="0.128424" G="0.394137" T="0.228692"/>
      <pos A="0.288854" C="0.263787" G="0.268801" T="0.178558"/>
      <pos A="0.183571" C="0.374084" G="0.113383" T="0.328962"/>
      <pos A="0.218666" C="0.288854" G="0.15349" T="0.33899"/>
      <pos A="0.13845" C="0.359043" G="0.218666" T="0.283841"/>
      <pos A="0.359043" C="0.218666" G="0.218666" T="0.203626"/>
      <pos A="0.25376" C="0.188585" G="0.323949" T="0.233707"/>
      <pos A="0.23872" C="0.303895" G="0.318935" T="0.13845"/>
      <pos A="0.273814" C="0.344003" G="0.258773" T="0.123409"/>
      <pos A="0.248747" C="0.298881" G="0.143464" T="0.308909"/>
      <pos A="0.218666" C="0.293868" G="0.203626" T="0.283841"/>
      <pos A="0.288854" C="0.233707" G="0.163518" T="0.313922"/>
      <pos A="0.223679" C="0.193598" G="0.379097" T="0.203626"/>
      <pos A="0.318935" C="0.198612" G="0.228692" T="0.25376"/>
      <pos A="0.273814" C="0.128424" G="0.233707" T="0.364056"/>
      <pos A="0.318935" C="0.228692" G="0.223679" T="0.228692"/>
      <pos A="0.344003" C="0.263787" G="0.123409" T="0.268801"/>
      <pos A="0.188585" C="0.278828" G="0.25376" T="0.278828"/>
      <pos A="0.283841" C="0.108369" G="0.248747" T="0.359043"/>
      <pos A="0.0933294" C="0.323949" G="0.308909" T="0.273814"/>
      <pos A="0.278828" C="0.308909" G="0.223679" T="0.188585"/>
      <pos A="0.359043" C="0.108369" G="0.228692" T="0.303895"/>
      <pos A="0.178558" C="0.178558" G="0.308909" T="0.333975"/>
      <pos A="0.258773" C="0.243733" G="0.308909" T="0.188585"/>
      <pos A="0.399151" C="0.193598" G="0.103356" T="0.303895"/>
      <pos A="0.333975" C="0.188585" G="0.303895" T="0.173545"/>
      <pos A="0.308909" C="0.328962" G="0.193598" T="0.168531"/>
      <pos A="0.323949" C="0.15349" G="0.308909" T="0.213652"/>
      <pos A="0.203626" C="0.223679" G="0.193598" T="0.379097"/>
    </motif>
    <motif db="0" id="M49" alt="O49" length="40" nsites="8" evalue="1.3e-003">
      <pos A="0.288854" C="0.15349" G="0.379097" T="0.178558"/>
      <pos A="0.33899" C="0.323949" G="0.163518" T="0.173545"/>
      <pos A="0.283841" C="0.233707" G="0.349016" T="0.133437"/>
      <pos A="0.283841" C="0.148477" G="0.288854" T="0.278828"/>
      <pos A="0.25376" C="0.203626" G="0.163518" T="0.379097"/>
      <pos A="0.15349" C="0.188585" G="0.208639" T="0.449286"/>
      <pos A="0.283841" C="0.263787" G="0.243733" T="0.208639"/>
      <pos A="0.36907" C="0.394137" G="0.0482074" T="0.188585"/>
      <pos A="0.213652" C="0.278828" G="0.203626" T="0.303895"/>
      <pos A="0.384111" C="0.23872" G="0.188585" T="0.188585"/>
      <pos A="0.233707" C="0.15349" G="0.273814" T="0.33899"/>
      <pos A="0.258773" C="0.349016" G="0.223679" T="0.168531"/>
      <pos A="0.359043" C="0.223679" G="0.0983427" T="0.318935"/>
      <pos A="0.113383" C="0.13845" G="0.384111" T="0.364056"/>
      <pos A="0.268801" C="0.313922" G="0.193598" T="0.223679"/>
      <pos A="0.273814" C="0.208639" G="0.248747" T="0.268801"/>
      <pos A="0.198612" C="0.143464" G="0.278828" T="0.379097"/>
      <pos A="0.23872" C="0.273814" G="0.268801" T="0.218666"/>
      <pos A="0.298881" C="0.349016" G="0.288854" T="0.0632484"/>
      <pos A="0.218666" C="0.213652" G="0.293868" T="0.273814"/>
      <pos A="0.263787" C="0.173545" G="0.213652" T="0.349016"/>
      <pos A="0.228692" C="0.198612" G="0.268801" T="0.303895"/>
      <pos A="0.233707" C="0.293868" G="0.218666" T="0.25376"/>
      <pos A="0.313922" C="0.23872" G="0.188585" T="0.258773"/>
      <pos A="0.193598" C="0.25376" G="0.298881" T="0.25376"/>
      <pos A="0.434245" C="0.148477" G="0.148477" T="0.268801"/>
      <pos A="0.429232" C="0.273814" G="0.213652" T="0.0833017"/>
      <pos A="0.333975" C="0.36907" G="0.158504" T="0.13845"/>
      <pos A="0.273814" C="0.25376" G="0.248747" T="0.223679"/>
      <pos A="0.273814" C="0.183571" G="0.328962" T="0.213652"/>
      <pos A="0.318935" C="0.178558" G="0.25376" T="0.248747"/>
      <pos A="0.163518" C="0.173545" G="0.394137" T="0.268801"/>
      <pos A="0.25376" C="0.203626" G="0.263787" T="0.278828"/>
      <pos A="0.359043" C="0.243733" G="0.133437" T="0.263787"/>
      <pos A="0.203626" C="0.25376" G="0.283841" T="0.258773"/>
      <pos A="0.173545" C="0.248747" G="0.293868" T="0.283841"/>
      <pos A="0.288854" C="0.273814" G="0.178558" T="0.258773"/>
      <pos A="0.113383" C="0.344003" G="0.15349" T="0.389124"/>
      <pos A="0.188585" C="0.183571" G="0.308909" T="0.318935"/>
      <pos A="0.374084" C="0.263787" G="0.193598" T="0.168531"/>
    </motif>
    <motif db="0" id="M5" alt="O5" length="40" nsites="8" evalue="1.3e-003">
      <pos A="0.344003" C="0.33899" G="0.15349" T="0.163518"/>
      <pos A="0.213652" C="0.389124" G="0.15349" T="0.243733"/>
      <pos A="0.23872" C="0.273814" G="0.233707" T="0.25376"/>
      <pos A="0.359043" C="0.0632484" G="0.188585" T="0.389124"/>
      <pos A="0.213652" C="0.298881" G="0.163518" T="0.323949"/>
      <pos A="0.318935" C="0.278828" G="0.0782884" T="0.323949"/>
      <pos A="0.374084" C="0.15349" G="0.273814" T="0.198612"/>
      <pos A="0.203626" C="0.173545" G="0.384111" T="0.23872"/>
      <pos A="0.193598" C="0.25376" G="0.25376" T="0.298881"/>
      <pos A="0.349016" C="0.33899" G="0.213652" T="0.0983427"/>
      <pos A="0.198612" C="0.183571" G="0.374084" T="0.243733"/>
      <pos A="0.308909" C="0.258773" G="0.143464" T="0.288854"/>
      <pos A="0.323949" C="0.133437" G="0.248747" T="0.293868"/>
      <pos A="0.208639" C="0.223679" G="0.349016" T="0.218666"/>
      <pos A="0.313922" C="0.178558" G="0.278828" T="0.228692"/>
      <pos A="0.258773" C="0.188585" G="0.308909" T="0.243733"/>
      <pos A="0.288854" C="0.178558" G="0.233707" T="0.298881"/>
      <pos A="0.123409" C="0.404164" G="0.313922" T="0.158504"/>
      <pos A="0.223679" C="0.374084" G="0.158504" T="0.243733"/>
      <pos A="0.404164" C="0.183571" G="0.183571" T="0.228692"/>
      <pos A="0.278828" C="0.303895" G="0.263787" T="0.15349"/>
      <pos A="0.273814" C="0.178558" G="0.233707" T="0.313922"/>
      <pos A="0.223679" C="0.293868" G="0.328962" T="0.15349"/>
      <pos A="0.288854" C="0.268801" G="0.123409" T="0.318935"/>
      <pos A="0.243733" C="0.0883151" G="0.288854" T="0.379097"/>
      <pos A="0.218666" C="0.35403" G="0.113383" T="0.313922"/>
      <pos A="0.288854" C="0.293868" G="0.113383" T="0.303895"/>
      <pos A="0.293868" C="0.233707" G="0.148477" T="0.323949"/>
      <pos A="0.233707" C="0.278828" G="0.233707" T="0.25376"/>
      <pos A="0.313922" C="0.318935" G="0.218666" T="0.148477"/>
      <pos A="0.163518" C="0.203626" G="0.263787" T="0.36907"/>
      <pos A="0.268801" C="0.163518" G="0.349016" T="0.218666"/>
      <pos A="0.328962" C="0.148477" G="0.364056" T="0.158504"/>
      <pos A="0.248747" C="0.33899" G="0.243733" T="0.168531"/>
      <pos A="0.349016" C="0.183571" G="0.248747" T="0.218666"/>
      <pos A="0.223679" C="0.188585" G="0.248747" T="0.33899"/>
      <pos A="0.25376" C="0.23872" G="0.208639" T="0.298881"/>
      <pos A="0.178558" C="0.364056" G="0.25376" T="0.203626"/>
      <pos A="0.504434" C="0.0933294" G="0.198612" T="0.203626"/>
      <pos A="0.158504" C="0.133437" G="0.293868" T="0.414192"/>
    </motif>
    <motif db="0" id="M50" alt="O50" length="40" nsites="8" evalue="1.3e-003">
      <pos A="0.334002" C="0.232182" G="0.390003" T="0.0438143"/>
      <pos A="0.232182" C="0.211817" G="0.165998" T="0.390003"/>
      <pos A="0.191454" C="0.201636" G="0.262728" T="0.344184"/>
      <pos A="0.196544" C="0.145635" G="0.328911" T="0.328911"/>
      <pos A="0.288183" C="0.140543" G="0.221999" T="0.349274"/>
      <pos A="0.344184" C="0.191454" G="0.206727" T="0.257637"/>
      <pos A="0.283091" C="0.191454" G="0.344184" T="0.181271"/>
      <pos A="0.165998" C="0.27291" G="0.298364" T="0.262728"/>
      <pos A="0.267818" C="0.165998" G="0.262728" T="0.303456"/>
      <pos A="0.451094" C="0.318729" G="0.12527" T="0.104907"/>
      <pos A="0.176181" C="0.155816" G="0.313638" T="0.354365"/>
      <pos A="0.288183" C="0.334002" G="0.135453" T="0.242363"/>
      <pos A="0.37473" C="0.293273" G="0.186362" T="0.145635"/>
      <pos A="0.186362" C="0.216909" G="0.191454" T="0.405275"/>
      <pos A="0.283091" C="0.313638" G="0.267818" T="0.135453"/>
      <pos A="0.196544" C="0.400185" G="0.242363" T="0.160908"/>
      <pos A="0.384912" C="0.12527" G="0.201636" T="0.288183"/>
      <pos A="0.186362" C="0.318729" G="0.27291" T="0.221999"/>
      <pos A="0.181271" C="0.252545" G="0.221999" T="0.344184"/>
      <pos A="0.191454" C="0.359457" G="0.145635" T="0.303456"/>
      <pos A="0.201636" C="0.242363" G="0.293273" T="0.262728"/>
      <pos A="0.395093" C="0.155816" G="0.339092" T="0.109997"/>
      <pos A="0.354365" C="0.232182" G="0.211817" T="0.201636"/>
      <pos A="0.491822" C="0.0896336" G="0.201636" T="0.216909"/>
      <pos A="0.278001" C="0.22709" G="0.27291" T="0.221999"/>
      <pos A="0.176181" C="0.354365" G="0.150726" T="0.318729"/>
      <pos A="0.237272" C="0.288183" G="0.196544" T="0.278001"/>
      <pos A="0.267818" C="0.267818" G="0.216909" T="0.247455"/>
      <pos A="0.318729" C="0.298364" G="0.181271" T="0.201636"/>
      <pos A="0.237272" C="0.221999" G="0.211817" T="0.328911"/>
      <pos A="0.176181" C="0.37982" G="0.252545" T="0.191454"/>
      <pos A="0.293273" C="0.318729" G="0.0947249" T="0.293273"/>
      <pos A="0.216909" C="0.247455" G="0.298364" T="0.237272"/>
      <pos A="0.303456" C="0.176181" G="0.267818" T="0.252545"/>
      <pos A="0.221999" C="0.160908" G="0.349274" T="0.267818"/>
      <pos A="0.0998153" C="0.339092" G="0.364547" T="0.196544"/>
      <pos A="0.486732" C="0.171089" G="0.160908" T="0.181271"/>
      <pos A="0.27291" C="0.191454" G="0.232182" T="0.303456"/>
      <pos A="0.252545" C="0.22709" G="0.339092" T="0.181271"/>
      <pos A="0.211817" C="0.201636" G="0.171089" T="0.415458"/>
    </motif>
    <motif db="0" id="M52" alt="O52" length="40" nsites="8" evalue="1.3e-003">
      <pos A="0.00308642" C="0.496914" G="0.00308642" T="0.496914"/>
      <pos A="0.00308642" C="0.00308642" G="0.496914" T="0.496914"/>
      <pos A="0.496914" C="0.00308642" G="0.496914" T="0.00308642"/>
      <pos A="0.00308642" C="0.990741" G="0.00308642" T="0.00308642"/>
      <pos A="0.00308642" C="0.496914" G="0.00308642" T="0.496914"/>
      <pos A="0.496914" C="0.496914" G="0.00308642" T="0.00308642"/>
      <pos A="0.00308642" C="0.496914" G="0.496914" T="0.00308642"/>
      <pos A="0.496914" C="0.496914" G="0.00308642" T="0.00308642"/>
      <pos A="0.990741" C="0.00308642" G="0.00308642" T="0.00308642"/>
      <pos A="0.00308642" C="0.00308642" G="0.990741" T="0.00308642"/>
      <pos A="0.496914" C="0.00308642" G="0.496914" T="0.00308642"/>
      <pos A="0.00308642" C="0.00308642" G="0.496914" T="0.496914"/>
      <pos A="0.00308642" C="0.00308642" G="0.990741" T="0.00308642"/>
      <pos A="0.496914" C="0.00308642" G="0.496914" T="0.00308642"/>
      <pos A="0.00308642" C="0.990741" G="0.00308642" T="0.00308642"/>
      <pos A="0.496914" C="0.00308642" G="0.496914" T="0.00308642"/>
      <pos A="0.00308642" C="0.496914" G="0.496914" T="0.00308642"/>
      <pos A="0.00308642" C="0.00308642" G="0.496914" T="0.496914"/>
      <pos A="0.496914" C="0.00308642" G="0.496914" T="0.00308642"/>
      <pos A="0.00308642" C="0.00308642" G="0.990741" T="0.00308642"/>
      <pos A="0.00308642" C="0.496914" G="0.496914" T="0.00308642"/>
      <pos A="0.00308642" C="0.496914" G="0.00308642" T="0.496914"/>
      <pos A="0.496914" C="0.496914" G="0.00308642" T="0.00308642"/>
      <pos A="0.00308642" C="0.990741" G="0.00308642" T="0.00308642"/>
      <pos A="0.990741" C="0.00308642" G="0.00308642" T="0.00308642"/>
      <pos A="0.496914" C="0.00308642" G="0.496914" T="0.00308642"/>
      <pos A="0.00308642" C="0.990741" G="0.00308642" T="0.00308642"/>
      <pos A="0.496914" C="0.00308642" G="0.496914" T="0.00308642"/>
      <pos A="0.00308642" C="0.496914" G="0.00308642" T="0.496914"/>
      <pos A="0.00308642" C="0.00308642" G="0.496914" T="0.496914"/>
      <pos A="0.00308642" C="0.00308642" G="0.990741" T="0.00308642"/>
      <pos A="0.00308642" C="0.00308642" G="0.496914" T="0.496914"/>
      <pos A="0.00308642" C="0.990741" G="0.00308642" T="0.00308642"/>
      <pos A="0.990741" C="0.00308642" G="0.00308642" T="0.00308642"/>
      <pos A="0.00308642" C="0.00308642" G="0.990741" T="0.00308642"/>
      <pos A="0.00308642" C="0.00308642" G="0.496914" T="0.496914"/>
      <pos A="0.496914" C="0.00308642" G="0.00308642" T="0.496914"/>
      <pos A="0.00308642" C="0.496914" G="0.496914" T="0.00308642"/>
      <pos A="0.00308642" C="0.00308642" G="0.496914" T="0.496914"/>
      <pos A="0.00308642" C="0.00308642" G="0.990741" T="0.00308642"/>
    </motif>
    <motif db="0" id="M53" alt="O53" length="40" nsites="8" evalue="1.3e-003">
      <pos A="0.268801" C="0.233707" G="0.268801" T="0.228692"/>
      <pos A="0.15349" C="0.188585" G="0.313922" T="0.344003"/>
      <pos A="0.248747" C="0.23872" G="0.23872" T="0.273814"/>
      <pos A="0.158504" C="0.33899" G="0.203626" T="0.298881"/>
      <pos A="0.268801" C="0.258773" G="0.248747" T="0.223679"/>
      <pos A="0.193598" C="0.308909" G="0.263787" T="0.233707"/>
      <pos A="0.33899" C="0.258773" G="0.0782884" T="0.323949"/>
      <pos A="0.0883151" C="0.328962" G="0.328962" T="0.25376"/>
      <pos A="0.173545" C="0.108369" G="0.313922" T="0.404164"/>
      <pos A="0.318935" C="0.328962" G="0.208639" T="0.143464"/>
      <pos A="0.429232" C="0.198612" G="0.183571" T="0.188585"/>
      <pos A="0.333975" C="0.293868" G="0.228692" T="0.143464"/>
      <pos A="0.328962" C="0.203626" G="0.183571" T="0.283841"/>
      <pos A="0.268801" C="0.208639" G="0.228692" T="0.293868"/>
      <pos A="0.298881" C="0.203626" G="0.394137" T="0.103356"/>
      <pos A="0.298881" C="0.218666" G="0.163518" T="0.318935"/>
      <pos A="0.228692" C="0.168531" G="0.36907" T="0.233707"/>
      <pos A="0.233707" C="0.323949" G="0.158504" T="0.283841"/>
      <pos A="0.288854" C="0.248747" G="0.268801" T="0.193598"/>
      <pos A="0.23872" C="0.293868" G="0.108369" T="0.359043"/>
      <pos A="0.203626" C="0.364056" G="0.128424" T="0.303895"/>
      <pos A="0.589663" C="0.178558" G="0.158504" T="0.0732751"/>
      <pos A="0.248747" C="0.178558" G="0.318935" T="0.25376"/>
      <pos A="0.163518" C="0.344003" G="0.233707" T="0.258773"/>
      <pos A="0.414192" C="0.213652" G="0.15349" T="0.218666"/>
      <pos A="0.223679" C="0.313922" G="0.258773" T="0.203626"/>
      <pos A="0.243733" C="0.258773" G="0.333975" T="0.163518"/>
      <pos A="0.218666" C="0.183571" G="0.278828" T="0.318935"/>
      <pos A="0.178558" C="0.328962" G="0.203626" T="0.288854"/>
      <pos A="0.188585" C="0.203626" G="0.288854" T="0.318935"/>
      <pos A="0.0632484" C="0.263787" G="0.308909" T="0.364056"/>
      <pos A="0.283841" C="0.173545" G="0.263787" T="0.278828"/>
      <pos A="0.23872" C="0.13845" G="0.349016" T="0.273814"/>
      <pos A="0.23872" C="0.318935" G="0.213652" T="0.228692"/>
      <pos A="0.33899" C="0.23872" G="0.133437" T="0.288854"/>
      <pos A="0.218666" C="0.183571" G="0.203626" T="0.394137"/>
      <pos A="0.318935" C="0.273814" G="0.233707" T="0.173545"/>
      <pos A="0.333975" C="0.183571" G="0.228692" T="0.25376"/>
      <pos A="0.313922" C="0.133437" G="0.278828" T="0.273814"/>
      <pos A="0.333975" C="0.313922" G="0.228692" T="0.123409"/>
    </motif>
    <motif db="0" id="M54" alt="O54" length="40" nsites="8" evalue="1.3e-003">
      <pos A="0.13398" C="0.300573" G="0.193478" T="0.371969"/>
      <pos A="0.276773" C="0.193478" G="0.181578" T="0.348171"/>
      <pos A="0.241076" C="0.193478" G="0.348171" T="0.217276"/>
      <pos A="0.288674" C="0.288674" G="0.300573" T="0.122081"/>
      <pos A="0.169679" C="0.276773" G="0.217276" T="0.336271"/>
      <pos A="0.110182" C="0.383869" G="0.300573" T="0.205377"/>
      <pos A="0.14588" C="0.479065" G="0.110182" T="0.264874"/>
      <pos A="0.431467" C="0.419567" G="0.0506844" T="0.0982825"/>
      <pos A="0.14588" C="0.14588" G="0.241076" T="0.467165"/>
      <pos A="0.205377" C="0.288674" G="0.36007" T="0.14588"/>
      <pos A="0.336271" C="0.0863822" G="0.288674" T="0.288674"/>
      <pos A="0.0863822" C="0.467165" G="0.205377" T="0.241076"/>
      <pos A="0.324371" C="0.348171" G="0.0863822" T="0.241076"/>
      <pos A="0.324371" C="0.074483" G="0.36007" T="0.241076"/>
      <pos A="0.300573" C="0.193478" G="0.110182" T="0.395768"/>
      <pos A="0.13398" C="0.217276" G="0.336271" T="0.312472"/>
      <pos A="0.336271" C="0.264874" G="0.0268849" T="0.371969"/>
      <pos A="0.205377" C="0.264874" G="0.348171" T="0.181578"/>
      <pos A="0.229176" C="0.443366" G="0.169679" T="0.15778"/>
      <pos A="0.193478" C="0.300573" G="0.252975" T="0.252975"/>
      <pos A="0.324371" C="0.395768" G="0.110182" T="0.169679"/>
      <pos A="0.336271" C="0.13398" G="0.383869" T="0.14588"/>
      <pos A="0.252975" C="0.324371" G="0.300573" T="0.122081"/>
      <pos A="0.15778" C="0.276773" G="0.312472" T="0.252975"/>
      <pos A="0.312472" C="0.229176" G="0.229176" T="0.229176"/>
      <pos A="0.324371" C="0.276773" G="0.15778" T="0.241076"/>
      <pos A="0.336271" C="0.0982825" G="0.205377" T="0.36007"/>
      <pos A="0.371969" C="0.324371" G="0.229176" T="0.074483"/>
      <pos A="0.276773" C="0.252975" G="0.122081" T="0.348171"/>
      <pos A="0.169679" C="0.181578" G="0.336271" T="0.312472"/>
      <pos A="0.110182" C="0.169679" G="0.395768" T="0.324371"/>
      <pos A="0.110182" C="0.36007" G="0.336271" T="0.193478"/>
      <pos A="0.383869" C="0.348171" G="0.193478" T="0.074483"/>
      <pos A="0.205377" C="0.217276" G="0.13398" T="0.443366"/>
      <pos A="0.0982825" C="0.264874" G="0.264874" T="0.371969"/>
      <pos A="0.264874" C="0.169679" G="0.181578" T="0.383869"/>
      <pos A="0.383869" C="0.13398" G="0.193478" T="0.288674"/>
      <pos A="0.13398" C="0.288674" G="0.288674" T="0.288674"/>
      <pos A="0.193478" C="0.110182" G="0.395768" T="0.300573"/>
      <pos A="0.336271" C="0.13398" G="0.264874" T="0.264874"/>
    </motif>
    <motif db="0" id="M55" alt="O55" length="40" nsites="8" evalue="1.3e-003">
      <pos A="0.367759" C="0.139839" G="0.246201" T="0.246201"/>
      <pos A="0.200617" C="0.281655" G="0.241137" T="0.276591"/>
      <pos A="0.32724" C="0.236071" G="0.231006" T="0.205682"/>
      <pos A="0.281655" C="0.200617" G="0.32724" T="0.190488"/>
      <pos A="0.433602" C="0.210747" G="0.210747" T="0.144904"/>
      <pos A="0.504511" C="0.0891891" G="0.0790598" T="0.32724"/>
      <pos A="0.195553" C="0.190488" G="0.443732" T="0.170228"/>
      <pos A="0.109449" C="0.155033" G="0.357629" T="0.377888"/>
      <pos A="0.231006" C="0.236071" G="0.312045" T="0.220877"/>
      <pos A="0.301915" C="0.398148" G="0.0638647" T="0.236071"/>
      <pos A="0.32724" C="0.210747" G="0.246201" T="0.215812"/>
      <pos A="0.357629" C="0.170228" G="0.246201" T="0.225942"/>
      <pos A="0.220877" C="0.276591" G="0.210747" T="0.291786"/>
      <pos A="0.291786" C="0.220877" G="0.236071" T="0.251266"/>
      <pos A="0.225942" C="0.362694" G="0.114515" T="0.29685"/>
      <pos A="0.236071" C="0.276591" G="0.261396" T="0.225942"/>
      <pos A="0.155033" C="0.139839" G="0.413343" T="0.291786"/>
      <pos A="0.205682" C="0.28672" G="0.31711" T="0.190488"/>
      <pos A="0.322175" C="0.271526" G="0.144904" T="0.261396"/>
      <pos A="0.225942" C="0.0993195" G="0.30698" T="0.367759"/>
      <pos A="0.241137" C="0.377888" G="0.205682" T="0.175293"/>
      <pos A="0.372824" C="0.241137" G="0.104384" T="0.281655"/>
      <pos A="0.276591" C="0.33737" G="0.165163" T="0.220877"/>
      <pos A="0.256331" C="0.276591" G="0.200617" T="0.266461"/>
      <pos A="0.185422" C="0.29685" G="0.185422" T="0.332304"/>
      <pos A="0.33737" C="0.165163" G="0.236071" T="0.261396"/>
      <pos A="0.185422" C="0.30698" G="0.231006" T="0.276591"/>
      <pos A="0.236071" C="0.362694" G="0.149968" T="0.251266"/>
      <pos A="0.347499" C="0.155033" G="0.256331" T="0.241137"/>
      <pos A="0.246201" C="0.185422" G="0.342435" T="0.225942"/>
      <pos A="0.246201" C="0.256331" G="0.30698" T="0.190488"/>
      <pos A="0.256331" C="0.266461" G="0.246201" T="0.231006"/>
      <pos A="0.215812" C="0.33737" G="0.175293" T="0.271526"/>
      <pos A="0.312045" C="0.144904" G="0.276591" T="0.266461"/>
      <pos A="0.190488" C="0.190488" G="0.367759" T="0.251266"/>
      <pos A="0.291786" C="0.312045" G="0.342435" T="0.0537353"/>
      <pos A="0.448797" C="0.0689304" G="0.114515" T="0.367759"/>
      <pos A="0.215812" C="0.190488" G="0.271526" T="0.322175"/>
      <pos A="0.175293" C="0.180358" G="0.236071" T="0.408278"/>
      <pos A="0.271526" C="0.175293" G="0.246201" T="0.30698"/>
    </motif>
    <motif db="0" id="M57" alt="O57" length="40" nsites="8" evalue="1.3e-003">
      <pos A="0.25" C="0.0853906" G="0.414609" T="0.25"/>
      <pos A="0.00308642" C="0.25" G="0.373457" T="0.373457"/>
      <pos A="0.414609" C="0.332304" G="0.0853906" T="0.167696"/>
      <pos A="0.579218" C="0.25" G="0.0853906" T="0.0853906"/>
      <pos A="0.291153" C="0.126543" G="0.455761" T="0.126543"/>
      <pos A="0.126543" C="0.0853906" G="0.538066" T="0.25"/>
      <pos A="0.414609" C="0.0853906" G="0.167696" T="0.332304"/>
      <pos A="0.373457" C="0.126543" G="0.414609" T="0.0853906"/>
      <pos A="0.126543" C="0.332304" G="0.25" T="0.291153"/>
      <pos A="0.332304" C="0.291153" G="0.208847" T="0.167696"/>
      <pos A="0.126543" C="0.167696" G="0.455761" T="0.25"/>
      <pos A="0.373457" C="0.291153" G="0.0853906" T="0.25"/>
      <pos A="0.661523" C="0.126543" G="0.126543" T="0.0853906"/>
      <pos A="0.208847" C="0.25" G="0.332304" T="0.208847"/>
      <pos A="0.455761" C="0.044239" G="0.208847" T="0.291153"/>
      <pos A="0.167696" C="0.044239" G="0.496914" T="0.291153"/>
      <pos A="0.332304" C="0.044239" G="0.496914" T="0.126543"/>
      <pos A="0.0853906" C="0.332304" G="0.208847" T="0.373457"/>
      <pos A="0.25" C="0.291153" G="0.373457" T="0.0853906"/>
      <pos A="0.414609" C="0.332304" G="0.00308642" T="0.25"/>
      <pos A="0.167696" C="0.455761" G="0.291153" T="0.0853906"/>
      <pos A="0.167696" C="0.455761" G="0.126543" T="0.25"/>
      <pos A="0.373457" C="0.0853906" G="0.414609" T="0.126543"/>
      <pos A="0.208847" C="0.25" G="0.538066" T="0.00308642"/>
      <pos A="0.455761" C="0.332304" G="0.0853906" T="0.126543"/>
      <pos A="0.702675" C="0.208847" G="0.044239" T="0.044239"/>
      <pos A="0.414609" C="0.291153" G="0.25" T="0.044239"/>
      <pos A="0.0853906" C="0.25" G="0.291153" T="0.373457"/>
      <pos A="0.538066" C="0.25" G="0.044239" T="0.167696"/>
      <pos A="0.208847" C="0.208847" G="0.25" T="0.332304"/>
      <pos A="0.126543" C="0.332304" G="0.455761" T="0.0853906"/>
      <pos A="0.208847" C="0.25" G="0.0853906" T="0.455761"/>
      <pos A="0.208847" C="0.208847" G="0.25" T="0.332304"/>
      <pos A="0.25" C="0.208847" G="0.332304" T="0.208847"/>
      <pos A="0.044239" C="0.291153" G="0.332304" T="0.332304"/>
      <pos A="0.126543" C="0.167696" G="0.538066" T="0.167696"/>
      <pos A="0.414609" C="0.332304" G="0.126543" T="0.126543"/>
      <pos A="0.25" C="0.373457" G="0.0853906" T="0.291153"/>
      <pos A="0.538066" C="0.0853906" G="0.126543" T="0.25"/>
      <pos A="0.126543" C="0.25" G="0.291153" T="0.332304"/>
    </motif>
    <motif db="0" id="M58" alt="O58" length="40" nsites="8" evalue="1.3e-003">
      <pos A="0.0889699" C="0.475443" G="0.38956" T="0.0460277"/>
      <pos A="0.217794" C="0.561325" G="0.217794" T="0.00308642"/>
      <pos A="0.518384" C="0.0889699" G="0.303677" T="0.0889699"/>
      <pos A="0.174852" C="0.260736" G="0.303677" T="0.260736"/>
      <pos A="0.0460277" C="0.475443" G="0.303677" T="0.174852"/>
      <pos A="0.174852" C="0.346618" G="0.0460277" T="0.432502"/>
      <pos A="0.0889699" C="0.303677" G="0.260736" T="0.346618"/>
      <pos A="0.174852" C="0.131911" G="0.0889699" T="0.604268"/>
      <pos A="0.174852" C="0.0889699" G="0.518384" T="0.217794"/>
      <pos A="0.174852" C="0.432502" G="0.303677" T="0.0889699"/>
      <pos A="0.217794" C="0.260736" G="0.131911" T="0.38956"/>
      <pos A="0.174852" C="0.475443" G="0.0460277" T="0.303677"/>
      <pos A="0.260736" C="0.00308642" G="0.38956" T="0.346618"/>
      <pos A="0.131911" C="0.432502" G="0.260736" T="0.174852"/>
      <pos A="0.217794" C="0.518384" G="0.131911" T="0.131911"/>
      <pos A="0.260736" C="0.346618" G="0.174852" T="0.217794"/>
      <pos A="0.217794" C="0.260736" G="0.38956" T="0.131911"/>
      <pos A="0.303677" C="0.38956" G="0.131911" T="0.174852"/>
      <pos A="0.217794" C="0.217794" G="0.38956" T="0.174852"/>
      <pos A="0.260736" C="0.475443" G="0.0460277" T="0.217794"/>
      <pos A="0.518384" C="0.217794" G="0.00308642" T="0.260736"/>
      <pos A="0.174852" C="0.174852" G="0.475443" T="0.174852"/>
      <pos A="0.432502" C="0.38956" G="0.131911" T="0.0460277"/>
      <pos A="0.38956" C="0.174852" G="0.0889699" T="0.346618"/>
      <pos A="0.174852" C="0.174852" G="0.432502" T="0.217794"/>
      <pos A="0.475443" C="0.131911" G="0.303677" T="0.0889699"/>
      <pos A="0.346618" C="0.217794" G="0.432502" T="0.00308642"/>
      <pos A="0.217794" C="0.0889699" G="0.561325" T="0.131911"/>
      <pos A="0.174852" C="0.346618" G="0.303677" T="0.174852"/>
      <pos A="0.475443" C="0.260736" G="0.0889699" T="0.174852"/>
      <pos A="0.0889699" C="0.346618" G="0.260736" T="0.303677"/>
      <pos A="0.217794" C="0.346618" G="0.174852" T="0.260736"/>
      <pos A="0.0889699" C="0.174852" G="0.604268" T="0.131911"/>
      <pos A="0.346618" C="0.0889699" G="0.475443" T="0.0889699"/>
      <pos A="0.0460277" C="0.131911" G="0.733091" T="0.0889699"/>
      <pos A="0.38956" C="0.131911" G="0.217794" T="0.260736"/>
      <pos A="0.260736" C="0.174852" G="0.217794" T="0.346618"/>
      <pos A="0.131911" C="0.0460277" G="0.217794" T="0.604268"/>
      <pos A="0.260736" C="0.475443" G="0.0889699" T="0.174852"/>
      <pos A="0.0460277" C="0.38956" G="0.131911" T="0.432502"/>
    </motif>
    <motif db="0" id="M59" alt="O59" length="40" nsites="8" evalue="1.3e-003">
      <pos A="0.154258" C="0.365898" G="0.270156" T="0.209688"/>
      <pos A="0.174414" C="0.184492" G="0.194571" T="0.446523"/>
      <pos A="0.280234" C="0.139141" G="0.350781" T="0.229844"/>
      <pos A="0.270156" C="0.224805" G="0.270156" T="0.234883"/>
      <pos A="0.275195" C="0.174414" G="0.25" T="0.30039"/>
      <pos A="0.320547" C="0.325586" G="0.275195" T="0.0786726"/>
      <pos A="0.219766" C="0.30039" G="0.149219" T="0.330625"/>
      <pos A="0.335664" C="0.19961" G="0.0786726" T="0.386054"/>
      <pos A="0.280234" C="0.275195" G="0.335664" T="0.108907"/>
      <pos A="0.386054" C="0.285273" G="0.134102" T="0.194571"/>
      <pos A="0.234883" C="0.174414" G="0.335664" T="0.255039"/>
      <pos A="0.401171" C="0.164336" G="0.234883" T="0.19961"/>
      <pos A="0.30039" C="0.19961" G="0.285273" T="0.214727"/>
      <pos A="0.270156" C="0.345742" G="0.219766" T="0.164336"/>
      <pos A="0.275195" C="0.224805" G="0.184492" T="0.315508"/>
      <pos A="0.244961" C="0.265117" G="0.219766" T="0.270156"/>
      <pos A="0.330625" C="0.134102" G="0.229844" T="0.305429"/>
      <pos A="0.365898" C="0.270156" G="0.179453" T="0.184492"/>
      <pos A="0.25" C="0.330625" G="0.179453" T="0.239922"/>
      <pos A="0.224805" C="0.370937" G="0.139141" T="0.265117"/>
      <pos A="0.19961" C="0.260078" G="0.209688" T="0.330625"/>
      <pos A="0.244961" C="0.0988286" G="0.295351" T="0.360859"/>
      <pos A="0.189532" C="0.310468" G="0.14418" T="0.35582"/>
      <pos A="0.320547" C="0.164336" G="0.239922" T="0.275195"/>
      <pos A="0.189532" C="0.103868" G="0.476758" T="0.229844"/>
      <pos A="0.280234" C="0.411249" G="0.124024" T="0.184492"/>
      <pos A="0.295351" C="0.0988286" G="0.30039" T="0.305429"/>
      <pos A="0.275195" C="0.159297" G="0.381015" T="0.184492"/>
      <pos A="0.30039" C="0.244961" G="0.285273" T="0.169375"/>
      <pos A="0.139141" C="0.280234" G="0.229844" T="0.350781"/>
      <pos A="0.345742" C="0.340703" G="0.174414" T="0.139141"/>
      <pos A="0.265117" C="0.244961" G="0.214727" T="0.275195"/>
      <pos A="0.239922" C="0.295351" G="0.139141" T="0.325586"/>
      <pos A="0.229844" C="0.234883" G="0.30039" T="0.234883"/>
      <pos A="0.275195" C="0.260078" G="0.19961" T="0.265117"/>
      <pos A="0.244961" C="0.194571" G="0.396132" T="0.164336"/>
      <pos A="0.19961" C="0.340703" G="0.270156" T="0.189532"/>
      <pos A="0.189532" C="0.244961" G="0.25" T="0.315508"/>
      <pos A="0.365898" C="0.345742" G="0.14418" T="0.14418"/>
      <pos A="0.260078" C="0.275195" G="0.134102" T="0.330625"/>
    </motif>
    <motif db="0" id="M6" alt="O6" length="40" nsites="8" evalue="1.3e-003">
      <pos A="0.285273" C="0.14418" G="0.567461" T="0.00308642"/>
      <pos A="0.567461" C="0.426366" G="0.00308642" T="0.00308642"/>
      <pos A="0.14418" C="0.285273" G="0.00308642" T="0.567461"/>
      <pos A="0.00308642" C="0.285273" G="0.14418" T="0.567461"/>
      <pos A="0.00308642" C="0.14418" G="0.426366" T="0.426366"/>
      <pos A="0.426366" C="0.00308642" G="0.285273" T="0.285273"/>
      <pos A="0.14418" C="0.14418" G="0.426366" T="0.285273"/>
      <pos A="0.00308642" C="0.14418" G="0.426366" T="0.426366"/>
      <pos A="0.426366" C="0.426366" G="0.14418" T="0.00308642"/>
      <pos A="0.426366" C="0.00308642" G="0.00308642" T="0.567461"/>
      <pos A="0.285273" C="0.14418" G="0.14418" T="0.426366"/>
      <pos A="0.708554" C="0.14418" G="0.00308642" T="0.14418"/>
      <pos A="0.00308642" C="0.567461" G="0.14418" T="0.285273"/>
      <pos A="0.14418" C="0.00308642" G="0.00308642" T="0.849647"/>
      <pos A="0.00308642" C="0.285273" G="0.285273" T="0.426366"/>
      <pos A="0.567461" C="0.00308642" G="0.285273" T="0.14418"/>
      <pos A="0.426366" C="0.00308642" G="0.14418" T="0.426366"/>
      <pos A="0.00308642" C="0.14418" G="0.426366" T="0.426366"/>
      <pos A="0.285273" C="0.426366" G="0.00308642" T="0.285273"/>
      <pos A="0.14418" C="0.00308642" G="0.00308642" T="0.849647"/>
      <pos A="0.708554" C="0.00308642" G="0.14418" T="0.14418"/>
      <pos A="0.14418" C="0.14418" G="0.567461" T="0.14418"/>
      <pos A="0.708554" C="0.00308642" G="0.14418" T="0.14418"/>
      <pos A="0.14418" C="0.14418" G="0.426366" T="0.285273"/>
      <pos A="0.285273" C="0.285273" G="0.00308642" T="0.426366"/>
      <pos A="0.00308642" C="0.00308642" G="0.708554" T="0.285273"/>
      <pos A="0.285273" C="0.285273" G="0.285273" T="0.14418"/>
      <pos A="0.426366" C="0.00308642" G="0.14418" T="0.426366"/>
      <pos A="0.14418" C="0.14418" G="0.567461" T="0.14418"/>
      <pos A="0.14418" C="0.14418" G="0.426366" T="0.285273"/>
      <pos A="0.14418" C="0.285273" G="0.14418" T="0.426366"/>
      <pos A="0.567461" C="0.00308642" G="0.285273" T="0.14418"/>
      <pos A="0.285273" C="0.00308642" G="0.426366" T="0.285273"/>
      <pos A="0.00308642" C="0.00308642" G="0.708554" T="0.285273"/>
      <pos A="0.708554" C="0.00308642" G="0.00308642" T="0.285273"/>
      <pos A="0.285273" C="0.426366" G="0.285273" T="0.00308642"/>
      <pos A="0.426366" C="0.285273" G="0.14418" T="0.14418"/>
      <pos A="0.00308642" C="0.285273" G="0.14418" T="0.567461"/>
      <pos A="0.14418" C="0.567461" G="0.00308642" T="0.285273"/>
      <pos A="0.567461" C="0.14418" G="0.00308642" T="0.285273"/>
    </motif>
    <motif db="0" id="M60" alt="O60" length="40" nsites="8" evalue="1.3e-003">
      <pos A="0.00308642" C="0.426366" G="0.00308642" T="0.567461"/>
      <pos A="0.00308642" C="0.708554" G="0.285273" T="0.00308642"/>
      <pos A="0.567461" C="0.285273" G="0.00308642" T="0.14418"/>
      <pos A="0.14418" C="0.285273" G="0.285273" T="0.285273"/>
      <pos A="0.426366" C="0.00308642" G="0.00308642" T="0.567461"/>
      <pos A="0.00308642" C="0.708554" G="0.285273" T="0.00308642"/>
      <pos A="0.426366" C="0.285273" G="0.00308642" T="0.285273"/>
      <pos A="0.567461" C="0.14418" G="0.14418" T="0.14418"/>
      <pos A="0.567461" C="0.00308642" G="0.426366" T="0.00308642"/>
      <pos A="0.00308642" C="0.285273" G="0.14418" T="0.567461"/>
      <pos A="0.14418" C="0.285273" G="0.285273" T="0.285273"/>
      <pos A="0.285273" C="0.00308642" G="0.285273" T="0.426366"/>
      <pos A="0.14418" C="0.708554" G="0.14418" T="0.00308642"/>
      <pos A="0.00308642" C="0.567461" G="0.14418" T="0.285273"/>
      <pos A="0.426366" C="0.285273" G="0.14418" T="0.14418"/>
      <pos A="0.14418" C="0.00308642" G="0.14418" T="0.708554"/>
      <pos A="0.00308642" C="0.567461" G="0.14418" T="0.285273"/>
      <pos A="0.567461" C="0.285273" G="0.00308642" T="0.14418"/>
      <pos A="0.285273" C="0.285273" G="0.14418" T="0.285273"/>
      <pos A="0.285273" C="0.14418" G="0.14418" T="0.426366"/>
      <pos A="0.14418" C="0.849647" G="0.00308642" T="0.00308642"/>
      <pos A="0.567461" C="0.14418" G="0.00308642" T="0.285273"/>
      <pos A="0.14418" C="0.567461" G="0.14418" T="0.14418"/>
      <pos A="0.14418" C="0.285273" G="0.567461" T="0.00308642"/>
      <pos A="0.426366" C="0.426366" G="0.00308642" T="0.14418"/>
      <pos A="0.00308642" C="0.00308642" G="0.14418" T="0.849647"/>
      <pos A="0.00308642" C="0.426366" G="0.00308642" T="0.567461"/>
      <pos A="0.285273" C="0.00308642" G="0.285273" T="0.426366"/>
      <pos A="0.567461" C="0.426366" G="0.00308642" T="0.00308642"/>
      <pos A="0.00308642" C="0.567461" G="0.14418" T="0.285273"/>
      <pos A="0.00308642" C="0.285273" G="0.00308642" T="0.708554"/>
      <pos A="0.00308642" C="0.426366" G="0.285273" T="0.285273"/>
      <pos A="0.426366" C="0.426366" G="0.00308642" T="0.14418"/>
      <pos A="0.285273" C="0.14418" G="0.14418" T="0.426366"/>
      <pos A="0.14418" C="0.14418" G="0.285273" T="0.426366"/>
      <pos A="0.426366" C="0.285273" G="0.14418" T="0.14418"/>
      <pos A="0.00308642" C="0.426366" G="0.00308642" T="0.567461"/>
      <pos A="0.285273" C="0.426366" G="0.14418" T="0.14418"/>
      <pos A="0.285273" C="0.426366" G="0.14418" T="0.14418"/>
      <pos A="0.567461" C="0.00308642" G="0.14418" T="0.285273"/>
    </motif>
    <motif db="0" id="M61" alt="O61" length="40" nsites="8" evalue="1.3e-003">
      <pos A="0.0363783" C="0.258323" G="0.225031" T="0.480268"/>
      <pos A="0.191739" C="0.302712" G="0.202837" T="0.302712"/>
      <pos A="0.14735" C="0.280518" G="0.313809" T="0.258323"/>
      <pos A="0.313809" C="0.136253" G="0.347101" T="0.202837"/>
      <pos A="0.291615" C="0.291615" G="0.313809" T="0.102962"/>
      <pos A="0.336004" C="0.258323" G="0.26942" T="0.136253"/>
      <pos A="0.247226" C="0.313809" G="0.102962" T="0.336004"/>
      <pos A="0.136253" C="0.258323" G="0.369296" T="0.236128"/>
      <pos A="0.391489" C="0.191739" G="0.26942" T="0.14735"/>
      <pos A="0.202837" C="0.358199" G="0.236128" T="0.202837"/>
      <pos A="0.202837" C="0.114059" G="0.202837" T="0.480268"/>
      <pos A="0.136253" C="0.191739" G="0.324907" T="0.347101"/>
      <pos A="0.258323" C="0.391489" G="0.236128" T="0.114059"/>
      <pos A="0.191739" C="0.180642" G="0.191739" T="0.435879"/>
      <pos A="0.247226" C="0.480268" G="0.158447" T="0.114059"/>
      <pos A="0.435879" C="0.14735" G="0.0807674" T="0.336004"/>
      <pos A="0.358199" C="0.14735" G="0.324907" T="0.169545"/>
      <pos A="0.202837" C="0.391489" G="0.291615" T="0.114059"/>
      <pos A="0.114059" C="0.51356" G="0.14735" T="0.225031"/>
      <pos A="0.0474756" C="0.51356" G="0.14735" T="0.291615"/>
      <pos A="0.225031" C="0.324907" G="0.280518" T="0.169545"/>
      <pos A="0.158447" C="0.202837" G="0.180642" T="0.458073"/>
      <pos A="0.180642" C="0.380392" G="0.225031" T="0.213934"/>
      <pos A="0.169545" C="0.158447" G="0.258323" T="0.413684"/>
      <pos A="0.26942" C="0.202837" G="0.380392" T="0.14735"/>
      <pos A="0.347101" C="0.302712" G="0.213934" T="0.136253"/>
      <pos A="0.247226" C="0.191739" G="0.202837" T="0.358199"/>
      <pos A="0.380392" C="0.180642" G="0.202837" T="0.236128"/>
      <pos A="0.191739" C="0.236128" G="0.236128" T="0.336004"/>
      <pos A="0.202837" C="0.313809" G="0.225031" T="0.258323"/>
      <pos A="0.236128" C="0.258323" G="0.213934" T="0.291615"/>
      <pos A="0.313809" C="0.369296" G="0.102962" T="0.213934"/>
      <pos A="0.347101" C="0.391489" G="0.0807674" T="0.180642"/>
      <pos A="0.225031" C="0.236128" G="0.213934" T="0.324907"/>
      <pos A="0.247226" C="0.258323" G="0.302712" T="0.191739"/>
      <pos A="0.202837" C="0.369296" G="0.258323" T="0.169545"/>
      <pos A="0.313809" C="0.291615" G="0.0807674" T="0.313809"/>
      <pos A="0.424781" C="0.14735" G="0.236128" T="0.191739"/>
      <pos A="0.324907" C="0.26942" G="0.313809" T="0.0918647"/>
      <pos A="0.26942" C="0.202837" G="0.125157" T="0.402587"/>
    </motif>
    <motif db="0" id="M62" alt="O62" length="40" nsites="8" evalue="1.3e-003">
      <pos A="0.218967" C="0.229761" G="0.289128" T="0.262143"/>
      <pos A="0.240555" C="0.197379" G="0.240555" T="0.32151"/>
      <pos A="0.175791" C="0.251349" G="0.138012" T="0.434847"/>
      <pos A="0.353892" C="0.299922" G="0.235159" T="0.111027"/>
      <pos A="0.283731" C="0.0840415" G="0.37548" T="0.256747"/>
      <pos A="0.1596" C="0.267541" G="0.32151" T="0.251349"/>
      <pos A="0.283731" C="0.262143" G="0.262143" T="0.191982"/>
      <pos A="0.299922" C="0.35929" G="0.127218" T="0.21357"/>
      <pos A="0.418657" C="0.175791" G="0.10563" T="0.299922"/>
      <pos A="0.218967" C="0.121821" G="0.451039" T="0.208173"/>
      <pos A="0.154202" C="0.262143" G="0.397069" T="0.186585"/>
      <pos A="0.407863" C="0.1596" G="0.164997" T="0.267541"/>
      <pos A="0.245953" C="0.299922" G="0.245953" T="0.208173"/>
      <pos A="0.37548" C="0.143409" G="0.310716" T="0.170394"/>
      <pos A="0.186585" C="0.343098" G="0.121821" T="0.348496"/>
      <pos A="0.278335" C="0.380878" G="0.0678509" T="0.272937"/>
      <pos A="0.127218" C="0.294525" G="0.272937" T="0.30532"/>
      <pos A="0.332304" C="0.154202" G="0.30532" T="0.208173"/>
      <pos A="0.240555" C="0.116424" G="0.424054" T="0.218967"/>
      <pos A="0.289128" C="0.143409" G="0.332304" T="0.235159"/>
      <pos A="0.278335" C="0.30532" G="0.218967" T="0.197379"/>
      <pos A="0.272937" C="0.316114" G="0.202776" T="0.208173"/>
      <pos A="0.224364" C="0.35929" G="0.164997" T="0.251349"/>
      <pos A="0.386275" C="0.132615" G="0.0624533" T="0.418657"/>
      <pos A="0.229761" C="0.30532" G="0.294525" T="0.170394"/>
      <pos A="0.224364" C="0.294525" G="0.164997" T="0.316114"/>
      <pos A="0.240555" C="0.256747" G="0.1596" T="0.343098"/>
      <pos A="0.245953" C="0.154202" G="0.262143" T="0.337702"/>
      <pos A="0.262143" C="0.224364" G="0.218967" T="0.294525"/>
      <pos A="0.21357" C="0.272937" G="0.191982" T="0.32151"/>
      <pos A="0.235159" C="0.272937" G="0.191982" T="0.299922"/>
      <pos A="0.164997" C="0.35929" G="0.143409" T="0.332304"/>
      <pos A="0.289128" C="0.326908" G="0.143409" T="0.240555"/>
      <pos A="0.407863" C="0.148806" G="0.148806" T="0.294525"/>
      <pos A="0.218967" C="0.143409" G="0.30532" T="0.332304"/>
      <pos A="0.35929" C="0.0462627" G="0.37548" T="0.218967"/>
      <pos A="0.245953" C="0.283731" G="0.310716" T="0.1596"/>
      <pos A="0.256747" C="0.262143" G="0.218967" T="0.262143"/>
      <pos A="0.245953" C="0.191982" G="0.186585" T="0.37548"/>
      <pos A="0.397069" C="0.132615" G="0.337702" T="0.132615"/>
    </motif>
    <motif db="0" id="M63" alt="O63" length="40" nsites="8" evalue="1.3e-003">
      <pos A="0.174852" C="0.217794" G="0.346618" T="0.260736"/>
      <pos A="0.174852" C="0.174852" G="0.260736" T="0.38956"/>
      <pos A="0.38956" C="0.303677" G="0.0460277" T="0.260736"/>
      <pos A="0.346618" C="0.38956" G="0.0889699" T="0.174852"/>
      <pos A="0.38956" C="0.38956" G="0.131911" T="0.0889699"/>
      <pos A="0.217794" C="0.38956" G="0.131911" T="0.260736"/>
      <pos A="0.0889699" C="0.346618" G="0.131911" T="0.432502"/>
      <pos A="0.303677" C="0.303677" G="0.131911" T="0.260736"/>
      <pos A="0.518384" C="0.131911" G="0.303677" T="0.0460277"/>
      <pos A="0.131911" C="0.217794" G="0.518384" T="0.131911"/>
      <pos A="0.217794" C="0.0889699" G="0.0889699" T="0.604268"/>
      <pos A="0.303677" C="0.131911" G="0.38956" T="0.174852"/>
      <pos A="0.260736" C="0.38956" G="0.131911" T="0.217794"/>
      <pos A="0.432502" C="0.346618" G="0.0889699" T="0.131911"/>
      <pos A="0.260736" C="0.303677" G="0.00308642" T="0.432502"/>
      <pos A="0.131911" C="0.604268" G="0.131911" T="0.131911"/>
      <pos A="0.432502" C="0.174852" G="0.217794" T="0.174852"/>
      <pos A="0.174852" C="0.0460277" G="0.518384" T="0.260736"/>
      <pos A="0.217794" C="0.131911" G="0.475443" T="0.174852"/>
      <pos A="0.131911" C="0.0889699" G="0.38956" T="0.38956"/>
      <pos A="0.38956" C="0.131911" G="0.432502" T="0.0460277"/>
      <pos A="0.0889699" C="0.0460277" G="0.432502" T="0.432502"/>
      <pos A="0.0460277" C="0.432502" G="0.217794" T="0.303677"/>
      <pos A="0.561325" C="0.0889699" G="0.0889699" T="0.260736"/>
      <pos A="0.518384" C="0.0889699" G="0.260736" T="0.131911"/>
      <pos A="0.0889699" C="0.432502" G="0.303677" T="0.174852"/>
      <pos A="0.217794" C="0.260736" G="0.346618" T="0.174852"/>
      <pos A="0.131911" C="0.174852" G="0.432502" T="0.260736"/>
      <pos A="0.260736" C="0.260736" G="0.303677" T="0.174852"/>
      <pos A="0.0889699" C="0.174852" G="0.647209" T="0.0889699"/>
      <pos A="0.346618" C="0.303677" G="0.346618" T="0.00308642"/>
      <pos A="0.131911" C="0.0460277" G="0.561325" T="0.260736"/>
      <pos A="0.217794" C="0.518384" G="0.131911" T="0.131911"/>
      <pos A="0.432502" C="0.260736" G="0.00308642" T="0.303677"/>
      <pos A="0.432502" C="0.131911" G="0.303677" T="0.131911"/>
      <pos A="0.0889699" C="0.0889699" G="0.38956" T="0.432502"/>
      <pos A="0.217794" C="0.0889699" G="0.38956" T="0.303677"/>
      <pos A="0.217794" C="0.346618" G="0.38956" T="0.0460277"/>
      <pos A="0.346618" C="0.260736" G="0.174852" T="0.217794"/>
      <pos A="0.131911" C="0.260736" G="0.131911" T="0.475443"/>
    </motif>
    <motif db="0" id="M64" alt="O64" length="40" nsites="8" evalue="1.3e-003">
      <pos A="0.00308642" C="0.496914" G="0.496914" T="0.00308642"/>
      <pos A="0.25" C="0.496914" G="0.00308642" T="0.25"/>
      <pos A="0.00308642" C="0.496914" G="0.25" T="0.25"/>
      <pos A="0.496914" C="0.25" G="0.25" T="0.00308642"/>
      <pos A="0.25" C="0.25" G="0.00308642" T="0.496914"/>
      <pos A="0.25" C="0.00308642" G="0.496914" T="0.25"/>
      <pos A="0.25" C="0.00308642" G="0.496914" T="0.25"/>
      <pos A="0.496914" C="0.25" G="0.25" T="0.00308642"/>
      <pos A="0.00308642" C="0.25" G="0.496914" T="0.25"/>
      <pos A="0.00308642" C="0.25" G="0.496914" T="0.25"/>
      <pos A="0.00308642" C="0.00308642" G="0.00308642" T="0.990741"/>
      <pos A="0.25" C="0.25" G="0.496914" T="0.00308642"/>
      <pos A="0.00308642" C="0.743827" G="0.25" T="0.00308642"/>
      <pos A="0.743827" C="0.25" G="0.00308642" T="0.00308642"/>
      <pos A="0.00308642" C="0.25" G="0.25" T="0.496914"/>
      <pos A="0.00308642" C="0.25" G="0.496914" T="0.25"/>
      <pos A="0.496914" C="0.25" G="0.25" T="0.00308642"/>
      <pos A="0.25" C="0.00308642" G="0.743827" T="0.00308642"/>
      <pos A="0.25" C="0.00308642" G="0.743827" T="0.00308642"/>
      <pos A="0.743827" C="0.00308642" G="0.25" T="0.00308642"/>
      <pos A="0.00308642" C="0.00308642" G="0.743827" T="0.25"/>
      <pos A="0.25" C="0.496914" G="0.25" T="0.00308642"/>
      <pos A="0.25" C="0.00308642" G="0.25" T="0.496914"/>
      <pos A="0.25" C="0.25" G="0.25" T="0.25"/>
      <pos A="0.00308642" C="0.00308642" G="0.496914" T="0.496914"/>
      <pos A="0.00308642" C="0.25" G="0.00308642" T="0.743827"/>
      <pos A="0.00308642" C="0.25" G="0.00308642" T="0.743827"/>
      <pos A="0.25" C="0.25" G="0.496914" T="0.00308642"/>
      <pos A="0.496914" C="0.00308642" G="0.00308642" T="0.496914"/>
      <pos A="0.496914" C="0.25" G="0.25" T="0.00308642"/>
      <pos A="0.25" C="0.25" G="0.496914" T="0.00308642"/>
      <pos A="0.496914" C="0.00308642" G="0.496914" T="0.00308642"/>
      <pos A="0.496914" C="0.00308642" G="0.25" T="0.25"/>
      <pos A="0.496914" C="0.00308642" G="0.00308642" T="0.496914"/>
      <pos A="0.743827" C="0.25" G="0.00308642" T="0.00308642"/>
      <pos A="0.496914" C="0.496914" G="0.00308642" T="0.00308642"/>
      <pos A="0.496914" C="0.25" G="0.25" T="0.00308642"/>
      <pos A="0.00308642" C="0.00308642" G="0.496914" T="0.496914"/>
      <pos A="0.25" C="0.25" G="0.25" T="0.25"/>
      <pos A="0.496914" C="0.25" G="0.25" T="0.00308642"/>
    </motif>
    <motif db="0" id="M66" alt="O66" length="40" nsites="8" evalue="1.3e-003">
      <pos A="0.00308642" C="0.79321" G="0.00308642" T="0.200617"/>
      <pos A="0.200617" C="0.200617" G="0.200617" T="0.398148"/>
      <pos A="0.398148" C="0.200617" G="0.398148" T="0.00308642"/>
      <pos A="0.00308642" C="0.398148" G="0.595679" T="0.00308642"/>
      <pos A="0.398148" C="0.200617" G="0.00308642" T="0.398148"/>
      <pos A="0.79321" C="0.200617" G="0.00308642" T="0.00308642"/>
      <pos A="0.200617" C="0.00308642" G="0.595679" T="0.200617"/>
      <pos A="0.398148" C="0.00308642" G="0.200617" T="0.398148"/>
      <pos A="0.200617" C="0.398148" G="0.200617" T="0.200617"/>
      <pos A="0.200617" C="0.00308642" G="0.200617" T="0.595679"/>
      <pos A="0.00308642" C="0.00308642" G="0.200617" T="0.79321"/>
      <pos A="0.398148" C="0.00308642" G="0.00308642" T="0.595679"/>
      <pos A="0.398148" C="0.595679" G="0.00308642" T="0.00308642"/>
      <pos A="0.00308642" C="0.595679" G="0.00308642" T="0.398148"/>
      <pos A="0.595679" C="0.00308642" G="0.00308642" T="0.398148"/>
      <pos A="0.398148" C="0.00308642" G="0.398148" T="0.200617"/>
      <pos A="0.595679" C="0.200617" G="0.00308642" T="0.200617"/>
      <pos A="0.200617" C="0.00308642" G="0.398148" T="0.398148"/>
      <pos A="0.00308642" C="0.00308642" G="0.200617" T="0.79321"/>
      <pos A="0.200617" C="0.00308642" G="0.200617" T="0.595679"/>
      <pos A="0.990741" C="0.00308642" G="0.00308642" T="0.00308642"/>
      <pos A="0.200617" C="0.00308642" G="0.79321" T="0.00308642"/>
      <pos A="0.398148" C="0.200617" G="0.00308642" T="0.398148"/>
      <pos A="0.398148" C="0.00308642" G="0.00308642" T="0.595679"/>
      <pos A="0.200617" C="0.200617" G="0.398148" T="0.200617"/>
      <pos A="0.00308642" C="0.200617" G="0.79321" T="0.00308642"/>
      <pos A="0.200617" C="0.00308642" G="0.79321" T="0.00308642"/>
      <pos A="0.595679" C="0.200617" G="0.200617" T="0.00308642"/>
      <pos A="0.00308642" C="0.398148" G="0.398148" T="0.200617"/>
      <pos A="0.00308642" C="0.200617" G="0.200617" T="0.595679"/>
      <pos A="0.398148" C="0.00308642" G="0.398148" T="0.200617"/>
      <pos A="0.00308642" C="0.200617" G="0.79321" T="0.00308642"/>
      <pos A="0.398148" C="0.200617" G="0.200617" T="0.200617"/>
      <pos A="0.00308642" C="0.200617" G="0.595679" T="0.200617"/>
      <pos A="0.398148" C="0.200617" G="0.200617" T="0.200617"/>
      <pos A="0.200617" C="0.200617" G="0.00308642" T="0.595679"/>
      <pos A="0.00308642" C="0.200617" G="0.595679" T="0.200617"/>
      <pos A="0.200617" C="0.398148" G="0.200617" T="0.200617"/>
      <pos A="0.200617" C="0.200617" G="0.595679" T="0.00308642"/>
      <pos A="0.00308642" C="0.595679" G="0.398148" T="0.00308642"/>
    </motif>
    <motif db="0" id="M67" alt="O67" length="40" nsites="8" evalue="1.3e-003">
      <pos A="0.108369" C="0.233707" G="0.35403" T="0.303895"/>
      <pos A="0.303895" C="0.233707" G="0.35403" T="0.108369"/>
      <pos A="0.35403" C="0.248747" G="0.278828" T="0.118396"/>
      <pos A="0.263787" C="0.218666" G="0.25376" T="0.263787"/>
      <pos A="0.288854" C="0.208639" G="0.25376" T="0.248747"/>
      <pos A="0.213652" C="0.243733" G="0.198612" T="0.344003"/>
      <pos A="0.344003" C="0.173545" G="0.148477" T="0.333975"/>
      <pos A="0.203626" C="0.243733" G="0.359043" T="0.193598"/>
      <pos A="0.208639" C="0.163518" G="0.33899" T="0.288854"/>
      <pos A="0.188585" C="0.434245" G="0.218666" T="0.158504"/>
      <pos A="0.308909" C="0.243733" G="0.143464" T="0.303895"/>
      <pos A="0.193598" C="0.223679" G="0.374084" T="0.208639"/>
      <pos A="0.293868" C="0.163518" G="0.223679" T="0.318935"/>
      <pos A="0.193598" C="0.273814" G="0.288854" T="0.243733"/>
      <pos A="0.379097" C="0.183571" G="0.118396" T="0.318935"/>
      <pos A="0.198612" C="0.273814" G="0.128424" T="0.399151"/>
      <pos A="0.0682617" C="0.394137" G="0.188585" T="0.349016"/>
      <pos A="0.328962" C="0.213652" G="0.188585" T="0.268801"/>
      <pos A="0.213652" C="0.23872" G="0.25376" T="0.293868"/>
      <pos A="0.399151" C="0.258773" G="0.178558" T="0.163518"/>
      <pos A="0.384111" C="0.213652" G="0.183571" T="0.218666"/>
      <pos A="0.303895" C="0.268801" G="0.188585" T="0.23872"/>
      <pos A="0.293868" C="0.283841" G="0.178558" T="0.243733"/>
      <pos A="0.278828" C="0.258773" G="0.283841" T="0.178558"/>
      <pos A="0.333975" C="0.328962" G="0.148477" T="0.188585"/>
      <pos A="0.328962" C="0.0833017" G="0.193598" T="0.394137"/>
      <pos A="0.213652" C="0.203626" G="0.313922" T="0.268801"/>
      <pos A="0.25376" C="0.308909" G="0.323949" T="0.113383"/>
      <pos A="0.148477" C="0.419205" G="0.283841" T="0.148477"/>
      <pos A="0.519475" C="0.118396" G="0.198612" T="0.163518"/>
      <pos A="0.133437" C="0.283841" G="0.25376" T="0.328962"/>
      <pos A="0.293868" C="0.33899" G="0.23872" T="0.128424"/>
      <pos A="0.248747" C="0.188585" G="0.218666" T="0.344003"/>
      <pos A="0.33899" C="0.113383" G="0.389124" T="0.158504"/>
      <pos A="0.183571" C="0.208639" G="0.263787" T="0.344003"/>
      <pos A="0.248747" C="0.128424" G="0.328962" T="0.293868"/>
      <pos A="0.349016" C="0.188585" G="0.193598" T="0.268801"/>
      <pos A="0.218666" C="0.223679" G="0.228692" T="0.328962"/>
      <pos A="0.123409" C="0.278828" G="0.263787" T="0.333975"/>
      <pos A="0.374084" C="0.233707" G="0.13845" T="0.25376"/>
    </motif>
    <motif db="0" id="M68" alt="O68" length="40" nsites="8" evalue="1.3e-003">
      <pos A="0.00308642" C="0.990741" G="0.00308642" T="0.00308642"/>
      <pos A="0.00308642" C="0.00308642" G="0.990741" T="0.00308642"/>
      <pos A="0.00308642" C="0.00308642" G="0.990741" T="0.00308642"/>
      <pos A="0.990741" C="0.00308642" G="0.00308642" T="0.00308642"/>
      <pos A="0.00308642" C="0.00308642" G="0.990741" T="0.00308642"/>
      <pos A="0.00308642" C="0.990741" G="0.00308642" T="0.00308642"/>
      <pos A="0.00308642" C="0.00308642" G="0.990741" T="0.00308642"/>
      <pos A="0.00308642" C="0.00308642" G="0.00308642" T="0.990741"/>
      <pos A="0.00308642" C="0.990741" G="0.00308642" T="0.00308642"/>
      <pos A="0.00308642" C="0.00308642" G="0.990741" T="0.00308642"/>
      <pos A="0.00308642" C="0.990741" G="0.00308642" T="0.00308642"/>
      <pos A="0.00308642" C="0.00308642" G="0.00308642" T="0.990741"/>
      <pos A="0.00308642" C="0.00308642" G="0.990741" T="0.00308642"/>
      <pos A="0.990741" C="0.00308642" G="0.00308642" T="0.00308642"/>
      <pos A="0.00308642" C="0.00308642" G="0.990741" T="0.00308642"/>
      <pos A="0.00308642" C="0.990741" G="0.00308642" T="0.00308642"/>
      <pos A="0.00308642" C="0.990741" G="0.00308642" T="0.00308642"/>
      <pos A="0.00308642" C="0.990741" G="0.00308642" T="0.00308642"/>
      <pos A="0.00308642" C="0.990741" G="0.00308642" T="0.00308642"/>
      <pos A="0.00308642" C="0.990741" G="0.00308642" T="0.00308642"/>
      <pos A="0.990741" C="0.00308642" G="0.00308642" T="0.00308642"/>
      <pos A="0.00308642" C="0.990741" G="0.00308642" T="0.00308642"/>
      <pos A="0.990741" C="0.00308642" G="0.00308642" T="0.00308642"/>
      <pos A="0.990741" C="0.00308642" G="0.00308642" T="0.00308642"/>
      <pos A="0.00308642" C="0.990741" G="0.00308642" T="0.00308642"/>
      <pos A="0.00308642" C="0.990741" G="0.00308642" T="0.00308642"/>
      <pos A="0.990741" C="0.00308642" G="0.00308642" T="0.00308642"/>
      <pos A="0.00308642" C="0.00308642" G="0.990741" T="0.00308642"/>
      <pos A="0.00308642" C="0.00308642" G="0.990741" T="0.00308642"/>
      <pos A="0.00308642" C="0.990741" G="0.00308642" T="0.00308642"/>
      <pos A="0.00308642" C="0.00308642" G="0.00308642" T="0.990741"/>
      <pos A="0.00308642" C="0.00308642" G="0.990741" T="0.00308642"/>
      <pos A="0.00308642" C="0.00308642" G="0.00308642" T="0.990741"/>
      <pos A="0.00308642" C="0.00308642" G="0.990741" T="0.00308642"/>
      <pos A="0.00308642" C="0.990741" G="0.00308642" T="0.00308642"/>
      <pos A="0.990741" C="0.00308642" G="0.00308642" T="0.00308642"/>
      <pos A="0.00308642" C="0.00308642" G="0.00308642" T="0.990741"/>
      <pos A="0.00308642" C="0.00308642" G="0.00308642" T="0.990741"/>
      <pos A="0.00308642" C="0.00308642" G="0.00308642" T="0.990741"/>
      <pos A="0.00308642" C="0.990741" G="0.00308642" T="0.00308642"/>
    </motif>
    <motif db="0" id="M69" alt="O69" length="40" nsites="8" evalue="1.3e-003">
      <pos A="0.285273" C="0.426366" G="0.00308642" T="0.285273"/>
      <pos A="0.567461" C="0.00308642" G="0.14418" T="0.285273"/>
      <pos A="0.426366" C="0.00308642" G="0.567461" T="0.00308642"/>
      <pos A="0.00308642" C="0.567461" G="0.285273" T="0.14418"/>
      <pos A="0.00308642" C="0.708554" G="0.14418" T="0.14418"/>
      <pos A="0.14418" C="0.00308642" G="0.426366" T="0.426366"/>
      <pos A="0.00308642" C="0.567461" G="0.14418" T="0.285273"/>
      <pos A="0.567461" C="0.14418" G="0.14418" T="0.14418"/>
      <pos A="0.285273" C="0.14418" G="0.285273" T="0.285273"/>
      <pos A="0.14418" C="0.285273" G="0.567461" T="0.00308642"/>
      <pos A="0.285273" C="0.426366" G="0.00308642" T="0.285273"/>
      <pos A="0.14418" C="0.708554" G="0.14418" T="0.00308642"/>
      <pos A="0.285273" C="0.14418" G="0.14418" T="0.426366"/>
      <pos A="0.285273" C="0.285273" G="0.00308642" T="0.426366"/>
      <pos A="0.00308642" C="0.426366" G="0.426366" T="0.14418"/>
      <pos A="0.426366" C="0.14418" G="0.14418" T="0.285273"/>
      <pos A="0.426366" C="0.00308642" G="0.285273" T="0.285273"/>
      <pos A="0.567461" C="0.00308642" G="0.285273" T="0.14418"/>
      <pos A="0.567461" C="0.14418" G="0.285273" T="0.00308642"/>
      <pos A="0.426366" C="0.14418" G="0.426366" T="0.00308642"/>
      <pos A="0.567461" C="0.00308642" G="0.285273" T="0.14418"/>
      <pos A="0.14418" C="0.426366" G="0.14418" T="0.285273"/>
      <pos A="0.285273" C="0.00308642" G="0.285273" T="0.426366"/>
      <pos A="0.426366" C="0.285273" G="0.285273" T="0.00308642"/>
      <pos A="0.14418" C="0.426366" G="0.00308642" T="0.426366"/>
      <pos A="0.285273" C="0.00308642" G="0.426366" T="0.285273"/>
      <pos A="0.426366" C="0.00308642" G="0.285273" T="0.285273"/>
      <pos A="0.14418" C="0.285273" G="0.285273" T="0.285273"/>
      <pos A="0.426366" C="0.426366" G="0.00308642" T="0.14418"/>
      <pos A="0.426366" C="0.14418" G="0.14418" T="0.285273"/>
      <pos A="0.14418" C="0.14418" G="0.00308642" T="0.708554"/>
      <pos A="0.567461" C="0.285273" G="0.14418" T="0.00308642"/>
      <pos A="0.285273" C="0.426366" G="0.285273" T="0.00308642"/>
      <pos A="0.849647" C="0.14418" G="0.00308642" T="0.00308642"/>
      <pos A="0.14418" C="0.14418" G="0.426366" T="0.285273"/>
      <pos A="0.426366" C="0.426366" G="0.14418" T="0.00308642"/>
      <pos A="0.567461" C="0.14418" G="0.285273" T="0.00308642"/>
      <pos A="0.14418" C="0.567461" G="0.285273" T="0.00308642"/>
      <pos A="0.285273" C="0.567461" G="0.00308642" T="0.14418"/>
      <pos A="0.426366" C="0.14418" G="0.285273" T="0.14418"/>
    </motif>
    <motif db="0" id="M70" alt="O70" length="40" nsites="8" evalue="1.3e-003">
      <pos A="0.332304" C="0.661523" G="0.00308642" T="0.00308642"/>
      <pos A="0.990741" C="0.00308642" G="0.00308642" T="0.00308642"/>
      <pos A="0.332304" C="0.661523" G="0.00308642" T="0.00308642"/>
      <pos A="0.661523" C="0.00308642" G="0.00308642" T="0.332304"/>
      <pos A="0.332304" C="0.00308642" G="0.661523" T="0.00308642"/>
      <pos A="0.332304" C="0.661523" G="0.00308642" T="0.00308642"/>
      <pos A="0.332304" C="0.00308642" G="0.00308642" T="0.661523"/>
      <pos A="0.332304" C="0.332304" G="0.332304" T="0.00308642"/>
      <pos A="0.661523" C="0.332304" G="0.00308642" T="0.00308642"/>
      <pos A="0.332304" C="0.661523" G="0.00308642" T="0.00308642"/>
      <pos A="0.332304" C="0.00308642" G="0.00308642" T="0.661523"/>
      <pos A="0.332304" C="0.00308642" G="0.661523" T="0.00308642"/>
      <pos A="0.332304" C="0.332304" G="0.332304" T="0.00308642"/>
      <pos A="0.990741" C="0.00308642" G="0.00308642" T="0.00308642"/>
      <pos A="0.661523" C="0.00308642" G="0.332304" T="0.00308642"/>
      <pos A="0.661523" C="0.332304" G="0.00308642" T="0.00308642"/>
      <pos A="0.00308642" C="0.332304" G="0.661523" T="0.00308642"/>
      <pos A="0.661523" C="0.00308642" G="0.00308642" T="0.332304"/>
      <pos A="0.332304" C="0.661523" G="0.00308642" T="0.00308642"/>
      <pos A="0.332304" C="0.332304" G="0.332304" T="0.00308642"/>
      <pos A="0.990741" C="0.00308642" G="0.00308642" T="0.00308642"/>
      <pos A="0.00308642" C="0.661523" G="0.332304" T="0.00308642"/>
      <pos A="0.332304" C="0.00308642" G="0.00308642" T="0.661523"/>
      <pos A="0.332304" C="0.00308642" G="0.332304" T="0.332304"/>
      <pos A="0.332304" C="0.661523" G="0.00308642" T="0.00308642"/>
      <pos A="0.661523" C="0.332304" G="0.00308642" T="0.00308642"/>
      <pos A="0.332304" C="0.332304" G="0.332304" T="0.00308642"/>
      <pos A="0.332304" C="0.332304" G="0.00308642" T="0.332304"/>
      <pos A="0.00308642" C="0.332304" G="0.661523" T="0.00308642"/>
      <pos A="0.332304" C="0.00308642" G="0.332304" T="0.332304"/>
      <pos A="0.332304" C="0.332304" G="0.00308642" T="0.332304"/>
      <pos A="0.661523" C="0.00308642" G="0.332304" T="0.00308642"/>
      <pos A="0.661523" C="0.00308642" G="0.332304" T="0.00308642"/>
      <pos A="0.332304" C="0.00308642" G="0.661523" T="0.00308642"/>
      <pos A="0.661523" C="0.332304" G="0.00308642" T="0.00308642"/>
      <pos A="0.332304" C="0.00308642" G="0.661523" T="0.00308642"/>
      <pos A="0.00308642" C="0.00308642" G="0.661523" T="0.332304"/>
      <pos A="0.661523" C="0.332304" G="0.00308642" T="0.00308642"/>
      <pos A="0.332304" C="0.332304" G="0.00308642" T="0.332304"/>
      <pos A="0.00308642" C="0.332304" G="0.332304" T="0.332304"/>
    </motif>
    <motif db="0" id="M71" alt="O71" length="40" nsites="8" evalue="1.3e-003">
      <pos A="0.198612" C="0.25376" G="0.318935" T="0.228692"/>
      <pos A="0.243733" C="0.188585" G="0.35403" T="0.213652"/>
      <pos A="0.349016" C="0.173545" G="0.228692" T="0.248747"/>
      <pos A="0.243733" C="0.198612" G="0.123409" T="0.434245"/>
      <pos A="0.13845" C="0.459313" G="0.228692" T="0.173545"/>
      <pos A="0.298881" C="0.374084" G="0.163518" T="0.163518"/>
      <pos A="0.323949" C="0.163518" G="0.233707" T="0.278828"/>
      <pos A="0.173545" C="0.248747" G="0.23872" T="0.33899"/>
      <pos A="0.218666" C="0.298881" G="0.318935" T="0.163518"/>
      <pos A="0.198612" C="0.0331674" G="0.36907" T="0.399151"/>
      <pos A="0.243733" C="0.248747" G="0.344003" T="0.163518"/>
      <pos A="0.308909" C="0.158504" G="0.273814" T="0.258773"/>
      <pos A="0.394137" C="0.278828" G="0.103356" T="0.223679"/>
      <pos A="0.318935" C="0.0431941" G="0.323949" T="0.313922"/>
      <pos A="0.333975" C="0.198612" G="0.268801" T="0.198612"/>
      <pos A="0.278828" C="0.323949" G="0.188585" T="0.208639"/>
      <pos A="0.364056" C="0.198612" G="0.198612" T="0.23872"/>
      <pos A="0.223679" C="0.243733" G="0.344003" T="0.188585"/>
      <pos A="0.344003" C="0.208639" G="0.223679" T="0.223679"/>
      <pos A="0.143464" C="0.333975" G="0.228692" T="0.293868"/>
      <pos A="0.213652" C="0.13845" G="0.333975" T="0.313922"/>
      <pos A="0.288854" C="0.25376" G="0.188585" T="0.268801"/>
      <pos A="0.303895" C="0.298881" G="0.163518" T="0.233707"/>
      <pos A="0.308909" C="0.273814" G="0.158504" T="0.258773"/>
      <pos A="0.303895" C="0.233707" G="0.188585" T="0.273814"/>
      <pos A="0.178558" C="0.283841" G="0.13845" T="0.399151"/>
      <pos A="0.168531" C="0.213652" G="0.23872" T="0.379097"/>
      <pos A="0.328962" C="0.293868" G="0.173545" T="0.203626"/>
      <pos A="0.288854" C="0.359043" G="0.168531" T="0.183571"/>
      <pos A="0.35403" C="0.15349" G="0.258773" T="0.233707"/>
      <pos A="0.35403" C="0.13845" G="0.263787" T="0.243733"/>
      <pos A="0.148477" C="0.33899" G="0.23872" T="0.273814"/>
      <pos A="0.248747" C="0.399151" G="0.188585" T="0.163518"/>
      <pos A="0.183571" C="0.384111" G="0.263787" T="0.168531"/>
      <pos A="0.248747" C="0.173545" G="0.223679" T="0.35403"/>
      <pos A="0.208639" C="0.333975" G="0.278828" T="0.178558"/>
      <pos A="0.243733" C="0.188585" G="0.384111" T="0.183571"/>
      <pos A="0.178558" C="0.103356" G="0.434245" T="0.283841"/>
      <pos A="0.35403" C="0.263787" G="0.23872" T="0.143464"/>
      <pos A="0.333975" C="0.258773" G="0.193598" T="0.213652"/>
    </motif>
    <motif db="0" id="M72" alt="O72" length="40" nsites="8" evalue="1.3e-003">
      <pos A="0.158504" C="0.278828" G="0.389124" T="0.173545"/>
      <pos A="0.268801" C="0.223679" G="0.178558" T="0.328962"/>
      <pos A="0.128424" C="0.208639" G="0.213652" T="0.449286"/>
      <pos A="0.203626" C="0.178558" G="0.178558" T="0.439258"/>
      <pos A="0.263787" C="0.178558" G="0.349016" T="0.208639"/>
      <pos A="0.36907" C="0.298881" G="0.103356" T="0.228692"/>
      <pos A="0.318935" C="0.273814" G="0.243733" T="0.163518"/>
      <pos A="0.333975" C="0.263787" G="0.203626" T="0.198612"/>
      <pos A="0.293868" C="0.25376" G="0.268801" T="0.183571"/>
      <pos A="0.158504" C="0.213652" G="0.243733" T="0.384111"/>
      <pos A="0.213652" C="0.298881" G="0.223679" T="0.263787"/>
      <pos A="0.263787" C="0.35403" G="0.148477" T="0.233707"/>
      <pos A="0.419205" C="0.0833017" G="0.258773" T="0.23872"/>
      <pos A="0.278828" C="0.168531" G="0.419205" T="0.133437"/>
      <pos A="0.308909" C="0.263787" G="0.323949" T="0.103356"/>
      <pos A="0.213652" C="0.203626" G="0.203626" T="0.379097"/>
      <pos A="0.359043" C="0.178558" G="0.233707" T="0.228692"/>
      <pos A="0.263787" C="0.308909" G="0.268801" T="0.158504"/>
      <pos A="0.228692" C="0.148477" G="0.283841" T="0.33899"/>
      <pos A="0.303895" C="0.283841" G="0.148477" T="0.263787"/>
      <pos A="0.203626" C="0.349016" G="0.193598" T="0.25376"/>
      <pos A="0.148477" C="0.298881" G="0.213652" T="0.33899"/>
      <pos A="0.223679" C="0.349016" G="0.248747" T="0.178558"/>
      <pos A="0.323949" C="0.243733" G="0.158504" T="0.273814"/>
      <pos A="0.25376" C="0.183571" G="0.23872" T="0.323949"/>
      <pos A="0.243733" C="0.36907" G="0.0682617" T="0.318935"/>
      <pos A="0.35403" C="0.173545" G="0.183571" T="0.288854"/>
      <pos A="0.313922" C="0.188585" G="0.183571" T="0.313922"/>
      <pos A="0.293868" C="0.213652" G="0.374084" T="0.118396"/>
      <pos A="0.298881" C="0.178558" G="0.25376" T="0.268801"/>
      <pos A="0.313922" C="0.218666" G="0.213652" T="0.25376"/>
      <pos A="0.13845" C="0.243733" G="0.344003" T="0.273814"/>
      <pos A="0.318935" C="0.308909" G="0.203626" T="0.168531"/>
      <pos A="0.409178" C="0.123409" G="0.263787" T="0.203626"/>
      <pos A="0.13845" C="0.263787" G="0.278828" T="0.318935"/>
      <pos A="0.344003" C="0.328962" G="0.233707" T="0.0933294"/>
      <pos A="0.173545" C="0.223679" G="0.318935" T="0.283841"/>
      <pos A="0.344003" C="0.128424" G="0.143464" T="0.384111"/>
      <pos A="0.218666" C="0.178558" G="0.333975" T="0.268801"/>
      <pos A="0.148477" C="0.389124" G="0.283841" T="0.178558"/>
    </motif>
    <motif db="0" id="M73" alt="O73" length="40" nsites="8" evalue="1.3e-003">
      <pos A="0.374084" C="0.258773" G="0.123409" T="0.243733"/>
      <pos A="0.223679" C="0.193598" G="0.173545" T="0.409178"/>
      <pos A="0.213652" C="0.23872" G="0.349016" T="0.198612"/>
      <pos A="0.323949" C="0.333975" G="0.128424" T="0.213652"/>
      <pos A="0.228692" C="0.248747" G="0.13845" T="0.384111"/>
      <pos A="0.248747" C="0.288854" G="0.248747" T="0.213652"/>
      <pos A="0.379097" C="0.103356" G="0.143464" T="0.374084"/>
      <pos A="0.128424" C="0.283841" G="0.364056" T="0.223679"/>
      <pos A="0.318935" C="0.258773" G="0.163518" T="0.258773"/>
      <pos A="0.293868" C="0.188585" G="0.228692" T="0.288854"/>
      <pos A="0.36907" C="0.173545" G="0.258773" T="0.198612"/>
      <pos A="0.203626" C="0.178558" G="0.464326" T="0.15349"/>
      <pos A="0.198612" C="0.168531" G="0.283841" T="0.349016"/>
      <pos A="0.303895" C="0.283841" G="0.178558" T="0.233707"/>
      <pos A="0.258773" C="0.333975" G="0.298881" T="0.108369"/>
      <pos A="0.429232" C="0.233707" G="0.103356" T="0.233707"/>
      <pos A="0.223679" C="0.218666" G="0.158504" T="0.399151"/>
      <pos A="0.143464" C="0.313922" G="0.258773" T="0.283841"/>
      <pos A="0.273814" C="0.168531" G="0.33899" T="0.218666"/>
      <pos A="0.288854" C="0.268801" G="0.298881" T="0.143464"/>
      <pos A="0.298881" C="0.25376" G="0.148477" T="0.298881"/>
      <pos A="0.424218" C="0.148477" G="0.208639" T="0.218666"/>
      <pos A="0.293868" C="0.344003" G="0.15349" T="0.208639"/>
      <pos A="0.298881" C="0.198612" G="0.258773" T="0.243733"/>
      <pos A="0.278828" C="0.158504" G="0.23872" T="0.323949"/>
      <pos A="0.0833017" C="0.35403" G="0.333975" T="0.228692"/>
      <pos A="0.333975" C="0.103356" G="0.193598" T="0.36907"/>
      <pos A="0.203626" C="0.35403" G="0.25376" T="0.188585"/>
      <pos A="0.323949" C="0.208639" G="0.263787" T="0.203626"/>
      <pos A="0.25376" C="0.333975" G="0.173545" T="0.23872"/>
      <pos A="0.278828" C="0.23872" G="0.263787" T="0.218666"/>
      <pos A="0.193598" C="0.163518" G="0.489394" T="0.15349"/>
      <pos A="0.303895" C="0.193598" G="0.278828" T="0.223679"/>
      <pos A="0.173545" C="0.243733" G="0.208639" T="0.374084"/>
      <pos A="0.188585" C="0.344003" G="0.213652" T="0.25376"/>
      <pos A="0.25376" C="0.263787" G="0.118396" T="0.364056"/>
      <pos A="0.364056" C="0.158504" G="0.223679" T="0.25376"/>
      <pos A="0.268801" C="0.203626" G="0.208639" T="0.318935"/>
      <pos A="0.273814" C="0.283841" G="0.228692" T="0.213652"/>
      <pos A="0.313922" C="0.223679" G="0.318935" T="0.143464"/>
    </motif>
    <motif db="0" id="M74" alt="O74" length="40" nsites="8" evalue="1.3e-003">
      <pos A="0.183571" C="0.193598" G="0.233707" T="0.389124"/>
      <pos A="0.228692" C="0.15349" G="0.25376" T="0.364056"/>
      <pos A="0.248747" C="0.143464" G="0.288854" T="0.318935"/>
      <pos A="0.183571" C="0.434245" G="0.283841" T="0.0983427"/>
      <pos A="0.323949" C="0.183571" G="0.15349" T="0.33899"/>
      <pos A="0.273814" C="0.15349" G="0.293868" T="0.278828"/>
      <pos A="0.243733" C="0.178558" G="0.248747" T="0.328962"/>
      <pos A="0.298881" C="0.303895" G="0.243733" T="0.15349"/>
      <pos A="0.243733" C="0.213652" G="0.25376" T="0.288854"/>
      <pos A="0.333975" C="0.0983427" G="0.278828" T="0.288854"/>
      <pos A="0.13845" C="0.359043" G="0.359043" T="0.143464"/>
      <pos A="0.444273" C="0.208639" G="0.183571" T="0.163518"/>
      <pos A="0.198612" C="0.223679" G="0.268801" T="0.308909"/>
      <pos A="0.25376" C="0.273814" G="0.193598" T="0.278828"/>
      <pos A="0.328962" C="0.25376" G="0.278828" T="0.13845"/>
      <pos A="0.298881" C="0.268801" G="0.283841" T="0.148477"/>
      <pos A="0.328962" C="0.158504" G="0.218666" T="0.293868"/>
      <pos A="0.308909" C="0.248747" G="0.203626" T="0.23872"/>
      <pos A="0.318935" C="0.168531" G="0.118396" T="0.394137"/>
      <pos A="0.203626" C="0.158504" G="0.464326" T="0.173545"/>
      <pos A="0.178558" C="0.218666" G="0.278828" T="0.323949"/>
      <pos A="0.173545" C="0.303895" G="0.308909" T="0.213652"/>
      <pos A="0.328962" C="0.248747" G="0.198612" T="0.223679"/>
      <pos A="0.168531" C="0.298881" G="0.203626" T="0.328962"/>
      <pos A="0.258773" C="0.173545" G="0.243733" T="0.323949"/>
      <pos A="0.298881" C="0.349016" G="0.118396" T="0.233707"/>
      <pos A="0.243733" C="0.288854" G="0.168531" T="0.298881"/>
      <pos A="0.303895" C="0.308909" G="0.178558" T="0.208639"/>
      <pos A="0.399151" C="0.303895" G="0.0933294" T="0.203626"/>
      <pos A="0.374084" C="0.183571" G="0.158504" T="0.283841"/>
      <pos A="0.173545" C="0.248747" G="0.404164" T="0.173545"/>
      <pos A="0.0833017" C="0.349016" G="0.25376" T="0.313922"/>
      <pos A="0.258773" C="0.208639" G="0.203626" T="0.328962"/>
      <pos A="0.173545" C="0.379097" G="0.178558" T="0.268801"/>
      <pos A="0.409178" C="0.293868" G="0.118396" T="0.178558"/>
      <pos A="0.193598" C="0.108369" G="0.454299" T="0.243733"/>
      <pos A="0.23872" C="0.163518" G="0.364056" T="0.233707"/>
      <pos A="0.35403" C="0.218666" G="0.223679" T="0.203626"/>
      <pos A="0.404164" C="0.198612" G="0.193598" T="0.203626"/>
      <pos A="0.113383" C="0.25376" G="0.308909" T="0.323949"/>
    </motif>
    <motif db="0" id="M75" alt="O75" length="40" nsites="8" evalue="1.3e-003">
      <pos A="0.285273" C="0.219766" G="0.19961" T="0.295351"/>
      <pos A="0.360859" C="0.164336" G="0.124024" T="0.350781"/>
      <pos A="0.179453" C="0.275195" G="0.305429" T="0.239922"/>
      <pos A="0.260078" C="0.335664" G="0.0736336" T="0.330625"/>
      <pos A="0.295351" C="0.25" G="0.214727" T="0.239922"/>
      <pos A="0.224805" C="0.280234" G="0.320547" T="0.174414"/>
      <pos A="0.431405" C="0.134102" G="0.169375" T="0.265117"/>
      <pos A="0.481797" C="0.189532" G="0.244961" T="0.0837116"/>
      <pos A="0.149219" C="0.139141" G="0.381015" T="0.330625"/>
      <pos A="0.209688" C="0.194571" G="0.260078" T="0.335664"/>
      <pos A="0.124024" C="0.244961" G="0.280234" T="0.350781"/>
      <pos A="0.244961" C="0.285273" G="0.275195" T="0.194571"/>
      <pos A="0.275195" C="0.209688" G="0.239922" T="0.275195"/>
      <pos A="0.35582" C="0.0887506" G="0.305429" T="0.25"/>
      <pos A="0.239922" C="0.375976" G="0.239922" T="0.14418"/>
      <pos A="0.189532" C="0.209688" G="0.224805" T="0.375976"/>
      <pos A="0.315508" C="0.305429" G="0.194571" T="0.184492"/>
      <pos A="0.275195" C="0.315508" G="0.154258" T="0.255039"/>
      <pos A="0.108907" C="0.280234" G="0.295351" T="0.315508"/>
      <pos A="0.275195" C="0.325586" G="0.209688" T="0.189532"/>
      <pos A="0.350781" C="0.340703" G="0.164336" T="0.14418"/>
      <pos A="0.335664" C="0.174414" G="0.285273" T="0.204649"/>
      <pos A="0.189532" C="0.209688" G="0.330625" T="0.270156"/>
      <pos A="0.305429" C="0.305429" G="0.260078" T="0.129063"/>
      <pos A="0.310468" C="0.265117" G="0.139141" T="0.285273"/>
      <pos A="0.386054" C="0.244961" G="0.14418" T="0.224805"/>
      <pos A="0.265117" C="0.0937896" G="0.315508" T="0.325586"/>
      <pos A="0.411249" C="0.214727" G="0.179453" T="0.194571"/>
      <pos A="0.0887506" C="0.305429" G="0.174414" T="0.431405"/>
      <pos A="0.30039" C="0.219766" G="0.275195" T="0.204649"/>
      <pos A="0.159297" C="0.335664" G="0.381015" T="0.124024"/>
      <pos A="0.350781" C="0.184492" G="0.174414" T="0.290312"/>
      <pos A="0.174414" C="0.275195" G="0.184492" T="0.365898"/>
      <pos A="0.189532" C="0.270156" G="0.285273" T="0.255039"/>
      <pos A="0.0988286" C="0.325586" G="0.184492" T="0.391093"/>
      <pos A="0.280234" C="0.214727" G="0.229844" T="0.275195"/>
      <pos A="0.234883" C="0.209688" G="0.255039" T="0.30039"/>
      <pos A="0.401171" C="0.189532" G="0.280234" T="0.129063"/>
      <pos A="0.295351" C="0.179453" G="0.30039" T="0.224805"/>
      <pos A="0.396132" C="0.124024" G="0.169375" T="0.310468"/>
    </motif>
    <motif db="0" id="M77" alt="O77" length="40" nsites="8" evalue="1.3e-003">
      <pos A="0.00308642" C="0.332304" G="0.661523" T="0.00308642"/>
      <pos A="0.332304" C="0.332304" G="0.332304" T="0.00308642"/>
      <pos A="0.00308642" C="0.332304" G="0.332304" T="0.332304"/>
      <pos A="0.00308642" C="0.00308642" G="0.00308642" T="0.990741"/>
      <pos A="0.00308642" C="0.00308642" G="0.661523" T="0.332304"/>
      <pos A="0.00308642" C="0.661523" G="0.00308642" T="0.332304"/>
      <pos A="0.00308642" C="0.00308642" G="0.661523" T="0.332304"/>
      <pos A="0.00308642" C="0.332304" G="0.332304" T="0.332304"/>
      <pos A="0.00308642" C="0.332304" G="0.332304" T="0.332304"/>
      <pos A="0.332304" C="0.332304" G="0.332304" T="0.00308642"/>
      <pos A="0.00308642" C="0.00308642" G="0.661523" T="0.332304"/>
      <pos A="0.00308642" C="0.00308642" G="0.990741" T="0.00308642"/>
      <pos A="0.332304" C="0.661523" G="0.00308642" T="0.00308642"/>
      <pos A="0.00308642" C="0.661523" G="0.00308642" T="0.332304"/>
      <pos A="0.661523" C="0.00308642" G="0.332304" T="0.00308642"/>
      <pos A="0.332304" C="0.00308642" G="0.00308642" T="0.661523"/>
      <pos A="0.00308642" C="0.332304" G="0.332304" T="0.332304"/>
      <pos A="0.332304" C="0.332304" G="0.332304" T="0.00308642"/>
      <pos A="0.00308642" C="0.661523" G="0.00308642" T="0.332304"/>
      <pos A="0.00308642" C="0.332304" G="0.00308642" T="0.661523"/>
      <pos A="0.00308642" C="0.00308642" G="0.332304" T="0.661523"/>
      <pos A="0.00308642" C="0.00308642" G="0.661523" T="0.332304"/>
      <pos A="0.332304" C="0.332304" G="0.00308642" T="0.332304"/>
      <pos A="0.00308642" C="0.332304" G="0.332304" T="0.332304"/>
      <pos A="0.332304" C="0.661523" G="0.00308642" T="0.00308642"/>
      <pos A="0.661523" C="0.00308642" G="0.00308642" T="0.332304"/>
      <pos A="0.332304" C="0.00308642" G="0.00308642" T="0.661523"/>
      <pos A="0.00308642" C="0.00308642" G="0.661523" T="0.332304"/>
      <pos A="0.332304" C="0.661523" G="0.00308642" T="0.00308642"/>
      <pos A="0.00308642" C="0.990741" G="0.00308642" T="0.00308642"/>
      <pos A="0.00308642" C="0.00308642" G="0.00308642" T="0.990741"/>
      <pos A="0.00308642" C="0.00308642" G="0.332304" T="0.661523"/>
      <pos A="0.332304" C="0.332304" G="0.332304" T="0.00308642"/>
      <pos A="0.990741" C="0.00308642" G="0.00308642" T="0.00308642"/>
      <pos A="0.00308642" C="0.00308642" G="0.661523" T="0.332304"/>
      <pos A="0.332304" C="0.661523" G="0.00308642" T="0.00308642"/>
      <pos A="0.00308642" C="0.661523" G="0.00308642" T="0.332304"/>
      <pos A="0.00308642" C="0.661523" G="0.00308642" T="0.332304"/>
      <pos A="0.332304" C="0.00308642" G="0.00308642" T="0.661523"/>
      <pos A="0.00308642" C="0.00308642" G="0.661523" T="0.332304"/>
    </motif>
    <motif db="0" id="M78" alt="O78" length="40" nsites="8" evalue="1.3e-003">
      <pos A="0.00308642" C="0.990741" G="0.00308642" T="0.00308642"/>
      <pos A="0.00308642" C="0.00308642" G="0.00308642" T="0.990741"/>
      <pos A="0.00308642" C="0.00308642" G="0.00308642" T="0.990741"/>
      <pos A="0.00308642" C="0.00308642" G="0.990741" T="0.00308642"/>
      <pos A="0.00308642" C="0.00308642" G="0.00308642" T="0.990741"/>
      <pos A="0.00308642" C="0.00308642" G="0.990741" T="0.00308642"/>
      <pos A="0.990741" C="0.00308642" G="0.00308642" T="0.00308642"/>
      <pos A="0.990741" C="0.00308642" G="0.00308642" T="0.00308642"/>
      <pos A="0.00308642" C="0.00308642" G="0.990741" T="0.00308642"/>
      <pos A="0.00308642" C="0.00308642" G="0.00308642" T="0.990741"/>
      <pos A="0.00308642" C="0.00308642" G="0.990741" T="0.00308642"/>
      <pos A="0.00308642" C="0.00308642" G="0.00308642" T="0.990741"/>
      <pos A="0.00308642" C="0.00308642" G="0.990741" T="0.00308642"/>
      <pos A="0.990741" C="0.00308642" G="0.00308642" T="0.00308642"/>
      <pos A="0.00308642" C="0.00308642" G="0.00308642" T="0.990741"/>
      <pos A="0.00308642" C="0.00308642" G="0.990741" T="0.00308642"/>
      <pos A="0.00308642" C="0.00308642" G="0.00308642" T="0.990741"/>
      <pos A="0.990741" C="0.00308642" G="0.00308642" T="0.00308642"/>
      <pos A="0.00308642" C="0.00308642" G="0.00308642" T="0.990741"/>
      <pos A="0.990741" C="0.00308642" G="0.00308642" T="0.00308642"/>
      <pos A="0.00308642" C="0.990741" G="0.00308642" T="0.00308642"/>
      <pos A="0.990741" C="0.00308642" G="0.00308642" T="0.00308642"/>
      <pos A="0.00308642" C="0.00308642" G="0.00308642" T="0.990741"/>
      <pos A="0.00308642" C="0.00308642" G="0.990741" T="0.00308642"/>
      <pos A="0.00308642" C="0.00308642" G="0.00308642" T="0.990741"/>
      <pos A="0.00308642" C="0.00308642" G="0.00308642" T="0.990741"/>
      <pos A="0.990741" C="0.00308642" G="0.00308642" T="0.00308642"/>
      <pos A="0.990741" C="0.00308642" G="0.00308642" T="0.00308642"/>
      <pos A="0.990741" C="0.00308642" G="0.00308642" T="0.00308642"/>
      <pos A="0.00308642" C="0.00308642" G="0.00308642" T="0.990741"/>
      <pos A="0.990741" C="0.00308642" G="0.00308642" T="0.00308642"/>
      <pos A="0.00308642" C="0.00308642" G="0.00308642" T="0.990741"/>
      <pos A="0.00308642" C="0.00308642" G="0.00308642" T="0.990741"/>
      <pos A="0.00308642" C="0.00308642" G="0.00308642" T="0.990741"/>
      <pos A="0.990741" C="0.00308642" G="0.00308642" T="0.00308642"/>
      <pos A="0.00308642" C="0.990741" G="0.00308642" T="0.00308642"/>
      <pos A="0.990741" C="0.00308642" G="0.00308642" T="0.00308642"/>
      <pos A="0.00308642" C="0.00308642" G="0.00308642" T="0.990741"/>
      <pos A="0.00308642" C="0.00308642" G="0.990741" T="0.00308642"/>
      <pos A="0.00308642" C="0.00308642" G="0.00308642" T="0.990741"/>
    </motif>
    <motif db="0" id="M8" alt="O8" length="40" nsites="8" evalue="1.3e-003">
      <pos A="0.320547" C="0.184492" G="0.234883" T="0.260078"/>
      <pos A="0.325586" C="0.204649" G="0.290312" T="0.179453"/>
      <pos A="0.345742" C="0.149219" G="0.285273" T="0.219766"/>
      <pos A="0.325586" C="0.255039" G="0.169375" T="0.25"/>
      <pos A="0.14418" C="0.285273" G="0.335664" T="0.234883"/>
      <pos A="0.19961" C="0.260078" G="0.310468" T="0.229844"/>
      <pos A="0.265117" C="0.350781" G="0.214727" T="0.169375"/>
      <pos A="0.209688" C="0.209688" G="0.224805" T="0.35582"/>
      <pos A="0.365898" C="0.244961" G="0.129063" T="0.260078"/>
      <pos A="0.295351" C="0.154258" G="0.239922" T="0.310468"/>
      <pos A="0.14418" C="0.194571" G="0.396132" T="0.265117"/>
      <pos A="0.35582" C="0.169375" G="0.134102" T="0.340703"/>
      <pos A="0.229844" C="0.335664" G="0.214727" T="0.219766"/>
      <pos A="0.270156" C="0.330625" G="0.209688" T="0.189532"/>
      <pos A="0.219766" C="0.290312" G="0.244961" T="0.244961"/>
      <pos A="0.436445" C="0.224805" G="0.184492" T="0.154258"/>
      <pos A="0.224805" C="0.244961" G="0.194571" T="0.335664"/>
      <pos A="0.381015" C="0.234883" G="0.19961" T="0.184492"/>
      <pos A="0.194571" C="0.335664" G="0.285273" T="0.184492"/>
      <pos A="0.219766" C="0.310468" G="0.270156" T="0.19961"/>
      <pos A="0.234883" C="0.330625" G="0.129063" T="0.305429"/>
      <pos A="0.446523" C="0.103868" G="0.159297" T="0.290312"/>
      <pos A="0.134102" C="0.330625" G="0.305429" T="0.229844"/>
      <pos A="0.320547" C="0.19961" G="0.189532" T="0.290312"/>
      <pos A="0.229844" C="0.159297" G="0.305429" T="0.305429"/>
      <pos A="0.255039" C="0.315508" G="0.234883" T="0.194571"/>
      <pos A="0.401171" C="0.129063" G="0.154258" T="0.315508"/>
      <pos A="0.275195" C="0.194571" G="0.35582" T="0.174414"/>
      <pos A="0.0837116" C="0.113946" G="0.30039" T="0.501953"/>
      <pos A="0.194571" C="0.25" G="0.370937" T="0.184492"/>
      <pos A="0.35582" C="0.345742" G="0.209688" T="0.0887506"/>
      <pos A="0.481797" C="0.189532" G="0.194571" T="0.134102"/>
      <pos A="0.174414" C="0.25" G="0.360859" T="0.214727"/>
      <pos A="0.325586" C="0.219766" G="0.184492" T="0.270156"/>
      <pos A="0.310468" C="0.260078" G="0.129063" T="0.30039"/>
      <pos A="0.229844" C="0.214727" G="0.295351" T="0.260078"/>
      <pos A="0.118985" C="0.370937" G="0.219766" T="0.290312"/>
      <pos A="0.270156" C="0.260078" G="0.113946" T="0.35582"/>
      <pos A="0.19961" C="0.0988286" G="0.260078" T="0.441484"/>
      <pos A="0.214727" C="0.234883" G="0.335664" T="0.214727"/>
    </motif>
    <motif db="0" id="M80" alt="O80" length="40" nsites="8" evalue="1.3e-003">
      <pos A="0.220071" C="0.227554" G="0.407127" T="0.145248"/>
      <pos A="0.324823" C="0.294894" G="0.160213" T="0.220071"/>
      <pos A="0.137767" C="0.332304" G="0.190142" T="0.339787"/>
      <pos A="0.0853906" C="0.272446" G="0.38468" T="0.257482"/>
      <pos A="0.11532" C="0.257482" G="0.31734" T="0.309858"/>
      <pos A="0.122802" C="0.347269" G="0.137767" T="0.392162"/>
      <pos A="0.354752" C="0.235035" G="0.205106" T="0.205106"/>
      <pos A="0.197625" C="0.309858" G="0.339787" T="0.152731"/>
      <pos A="0.481949" C="0.279929" G="0.100356" T="0.137767"/>
      <pos A="0.220071" C="0.18266" G="0.339787" T="0.257482"/>
      <pos A="0.272446" C="0.31734" G="0.227554" T="0.18266"/>
      <pos A="0.25" C="0.175177" G="0.220071" T="0.354752"/>
      <pos A="0.212589" C="0.272446" G="0.235035" T="0.279929"/>
      <pos A="0.324823" C="0.175177" G="0.212589" T="0.287411"/>
      <pos A="0.152731" C="0.167696" G="0.466985" T="0.212589"/>
      <pos A="0.152731" C="0.392162" G="0.205106" T="0.25"/>
      <pos A="0.287411" C="0.272446" G="0.272446" T="0.167696"/>
      <pos A="0.489431" C="0.212589" G="0.205106" T="0.0928731"/>
      <pos A="0.235035" C="0.257482" G="0.287411" T="0.220071"/>
      <pos A="0.220071" C="0.235035" G="0.264965" T="0.279929"/>
      <pos A="0.279929" C="0.137767" G="0.31734" T="0.264965"/>
      <pos A="0.362233" C="0.18266" G="0.145248" T="0.309858"/>
      <pos A="0.25" C="0.31734" G="0.227554" T="0.205106"/>
      <pos A="0.160213" C="0.369716" G="0.377198" T="0.0928731"/>
      <pos A="0.152731" C="0.220071" G="0.294894" T="0.332304"/>
      <pos A="0.122802" C="0.205106" G="0.302375" T="0.369716"/>
      <pos A="0.31734" C="0.31734" G="0.25" T="0.11532"/>
      <pos A="0.294894" C="0.339787" G="0.235035" T="0.130284"/>
      <pos A="0.205106" C="0.309858" G="0.309858" T="0.175177"/>
      <pos A="0.369716" C="0.235035" G="0.287411" T="0.107838"/>
      <pos A="0.107838" C="0.369716" G="0.347269" T="0.175177"/>
      <pos A="0.332304" C="0.25" G="0.175177" T="0.242518"/>
      <pos A="0.272446" C="0.257482" G="0.347269" T="0.122802"/>
      <pos A="0.444538" C="0.107838" G="0.25" T="0.197625"/>
      <pos A="0.332304" C="0.309858" G="0.175177" T="0.18266"/>
      <pos A="0.369716" C="0.0928731" G="0.354752" T="0.18266"/>
      <pos A="0.145248" C="0.220071" G="0.422091" T="0.212589"/>
      <pos A="0.339787" C="0.242518" G="0.152731" T="0.264965"/>
      <pos A="0.160213" C="0.324823" G="0.122802" T="0.392162"/>
      <pos A="0.392162" C="0.220071" G="0.152731" T="0.235035"/>
    </motif>
    <motif db="0" id="M81" alt="O81" length="40" nsites="8" evalue="1.3e-003">
      <pos A="0.167696" C="0.496914" G="0.332304" T="0.00308642"/>
      <pos A="0.167696" C="0.167696" G="0.00308642" T="0.661523"/>
      <pos A="0.496914" C="0.00308642" G="0.167696" T="0.332304"/>
      <pos A="0.167696" C="0.167696" G="0.496914" T="0.167696"/>
      <pos A="0.332304" C="0.332304" G="0.00308642" T="0.332304"/>
      <pos A="0.332304" C="0.332304" G="0.00308642" T="0.332304"/>
      <pos A="0.332304" C="0.00308642" G="0.496914" T="0.167696"/>
      <pos A="0.00308642" C="0.167696" G="0.661523" T="0.167696"/>
      <pos A="0.661523" C="0.00308642" G="0.167696" T="0.167696"/>
      <pos A="0.661523" C="0.00308642" G="0.167696" T="0.167696"/>
      <pos A="0.167696" C="0.00308642" G="0.496914" T="0.332304"/>
      <pos A="0.167696" C="0.167696" G="0.332304" T="0.332304"/>
      <pos A="0.167696" C="0.167696" G="0.00308642" T="0.661523"/>
      <pos A="0.167696" C="0.332304" G="0.00308642" T="0.496914"/>
      <pos A="0.661523" C="0.167696" G="0.00308642" T="0.167696"/>
      <pos A="0.167696" C="0.332304" G="0.496914" T="0.00308642"/>
      <pos A="0.332304" C="0.167696" G="0.00308642" T="0.496914"/>
      <pos A="0.167696" C="0.332304" G="0.167696" T="0.332304"/>
      <pos A="0.167696" C="0.167696" G="0.167696" T="0.496914"/>
      <pos A="0.332304" C="0.167696" G="0.167696" T="0.332304"/>
      <pos A="0.167696" C="0.00308642" G="0.167696" T="0.661523"/>
      <pos A="0.496914" C="0.332304" G="0.167696" T="0.00308642"/>
      <pos A="0.00308642" C="0.496914" G="0.332304" T="0.167696"/>
      <pos A="0.167696" C="0.332304" G="0.332304" T="0.167696"/>
      <pos A="0.167696" C="0.167696" G="0.00308642" T="0.661523"/>
      <pos A="0.167696" C="0.00308642" G="0.167696" T="0.661523"/>
      <pos A="0.00308642" C="0.661523" G="0.332304" T="0.00308642"/>
      <pos A="0.496914" C="0.167696" G="0.167696" T="0.167696"/>
      <pos A="0.00308642" C="0.167696" G="0.167696" T="0.661523"/>
      <pos A="0.661523" C="0.167696" G="0.00308642" T="0.167696"/>
      <pos A="0.167696" C="0.00308642" G="0.332304" T="0.496914"/>
      <pos A="0.332304" C="0.496914" G="0.167696" T="0.00308642"/>
      <pos A="0.167696" C="0.167696" G="0.167696" T="0.496914"/>
      <pos A="0.00308642" C="0.661523" G="0.167696" T="0.167696"/>
      <pos A="0.496914" C="0.332304" G="0.00308642" T="0.167696"/>
      <pos A="0.496914" C="0.167696" G="0.167696" T="0.167696"/>
      <pos A="0.167696" C="0.167696" G="0.332304" T="0.332304"/>
      <pos A="0.167696" C="0.496914" G="0.167696" T="0.167696"/>
      <pos A="0.167696" C="0.167696" G="0.496914" T="0.167696"/>
      <pos A="0.00308642" C="0.167696" G="0.332304" T="0.496914"/>
    </motif>
    <motif db="0" id="M83" alt="O83" length="40" nsites="8" evalue="1.3e-003">
      <pos A="0.214727" C="0.285273" G="0.14418" T="0.35582"/>
      <pos A="0.638007" C="0.00308642" G="0.00308642" T="0.35582"/>
      <pos A="0.14418" C="0.214727" G="0.496914" T="0.14418"/>
      <pos A="0.496914" C="0.0736336" G="0.14418" T="0.285273"/>
      <pos A="0.00308642" C="0.426366" G="0.35582" T="0.214727"/>
      <pos A="0.496914" C="0.14418" G="0.00308642" T="0.35582"/>
      <pos A="0.285273" C="0.214727" G="0.214727" T="0.285273"/>
      <pos A="0.35582" C="0.0736336" G="0.14418" T="0.426366"/>
      <pos A="0.496914" C="0.0736336" G="0.35582" T="0.0736336"/>
      <pos A="0.35582" C="0.285273" G="0.14418" T="0.214727"/>
      <pos A="0.7791" C="0.14418" G="0.00308642" T="0.0736336"/>
      <pos A="0.496914" C="0.14418" G="0.0736336" T="0.285273"/>
      <pos A="0.285273" C="0.285273" G="0.285273" T="0.14418"/>
      <pos A="0.285273" C="0.14418" G="0.285273" T="0.285273"/>
      <pos A="0.00308642" C="0.0736336" G="0.708554" T="0.214727"/>
      <pos A="0.285273" C="0.0736336" G="0.285273" T="0.35582"/>
      <pos A="0.0736336" C="0.0736336" G="0.14418" T="0.708554"/>
      <pos A="0.214727" C="0.00308642" G="0.285273" T="0.496914"/>
      <pos A="0.0736336" C="0.285273" G="0.496914" T="0.14418"/>
      <pos A="0.14418" C="0.35582" G="0.00308642" T="0.496914"/>
      <pos A="0.214727" C="0.426366" G="0.214727" T="0.14418"/>
      <pos A="0.426366" C="0.214727" G="0.0736336" T="0.285273"/>
      <pos A="0.285273" C="0.14418" G="0.14418" T="0.426366"/>
      <pos A="0.214727" C="0.14418" G="0.14418" T="0.496914"/>
      <pos A="0.285273" C="0.14418" G="0.285273" T="0.285273"/>
      <pos A="0.14418" C="0.35582" G="0.0736336" T="0.426366"/>
      <pos A="0.14418" C="0.214727" G="0.214727" T="0.426366"/>
      <pos A="0.567461" C="0.14418" G="0.14418" T="0.14418"/>
      <pos A="0.14418" C="0.708554" G="0.14418" T="0.00308642"/>
      <pos A="0.285273" C="0.14418" G="0.0736336" T="0.496914"/>
      <pos A="0.285273" C="0.214727" G="0.0736336" T="0.426366"/>
      <pos A="0.35582" C="0.214727" G="0.285273" T="0.14418"/>
      <pos A="0.214727" C="0.426366" G="0.35582" T="0.00308642"/>
      <pos A="0.426366" C="0.285273" G="0.14418" T="0.14418"/>
      <pos A="0.14418" C="0.496914" G="0.0736336" T="0.285273"/>
      <pos A="0.14418" C="0.0736336" G="0.35582" T="0.426366"/>
      <pos A="0.14418" C="0.14418" G="0.496914" T="0.214727"/>
      <pos A="0.35582" C="0.285273" G="0.00308642" T="0.35582"/>
      <pos A="0.214727" C="0.00308642" G="0.285273" T="0.496914"/>
      <pos A="0.14418" C="0.426366" G="0.214727" T="0.214727"/>
    </motif>
    <motif db="0" id="M84" alt="O84" length="40" nsites="8" evalue="1.3e-003">
      <pos A="0.232773" C="0.0719921" G="0.278711" T="0.416523"/>
      <pos A="0.278711" C="0.11793" G="0.232773" T="0.370586"/>
      <pos A="0.11793" C="0.439491" G="0.255742" T="0.186837"/>
      <pos A="0.255742" C="0.278711" G="0.094961" T="0.370586"/>
      <pos A="0.255742" C="0.324648" G="0.163868" T="0.255742"/>
      <pos A="0.324648" C="0.163868" G="0.186837" T="0.324648"/>
      <pos A="0.186837" C="0.209804" G="0.232773" T="0.370586"/>
      <pos A="0.416523" C="0.186837" G="0.209804" T="0.186837"/>
      <pos A="0.416523" C="0.11793" G="0.255742" T="0.209804"/>
      <pos A="0.531367" C="0.255742" G="0.0490242" T="0.163868"/>
      <pos A="0.278711" C="0.232773" G="0.209804" T="0.278711"/>
      <pos A="0.163868" C="0.416523" G="0.094961" T="0.324648"/>
      <pos A="0.232773" C="0.30168" G="0.186837" T="0.278711"/>
      <pos A="0.324648" C="0.00308642" G="0.324648" T="0.347617"/>
      <pos A="0.347617" C="0.347617" G="0.186837" T="0.11793"/>
      <pos A="0.439491" C="0.140899" G="0.232773" T="0.186837"/>
      <pos A="0.094961" C="0.140899" G="0.508398" T="0.255742"/>
      <pos A="0.393555" C="0.209804" G="0.209804" T="0.186837"/>
      <pos A="0.094961" C="0.416523" G="0.094961" T="0.393555"/>
      <pos A="0.324648" C="0.232773" G="0.00308642" T="0.439491"/>
      <pos A="0.140899" C="0.278711" G="0.094961" T="0.485429"/>
      <pos A="0.370586" C="0.140899" G="0.186837" T="0.30168"/>
      <pos A="0.232773" C="0.140899" G="0.46246" T="0.163868"/>
      <pos A="0.370586" C="0.232773" G="0.278711" T="0.11793"/>
      <pos A="0.11793" C="0.0490242" G="0.186837" T="0.64621"/>
      <pos A="0.30168" C="0.347617" G="0.163868" T="0.186837"/>
      <pos A="0.163868" C="0.186837" G="0.0490242" T="0.600273"/>
      <pos A="0.163868" C="0.255742" G="0.163868" T="0.416523"/>
      <pos A="0.094961" C="0.347617" G="0.0490242" T="0.508398"/>
      <pos A="0.393555" C="0.140899" G="0.347617" T="0.11793"/>
      <pos A="0.163868" C="0.393555" G="0.186837" T="0.255742"/>
      <pos A="0.370586" C="0.278711" G="0.0719921" T="0.278711"/>
      <pos A="0.46246" C="0.209804" G="0.0260553" T="0.30168"/>
      <pos A="0.278711" C="0.11793" G="0.416523" T="0.186837"/>
      <pos A="0.140899" C="0.255742" G="0.324648" T="0.278711"/>
      <pos A="0.163868" C="0.163868" G="0.577304" T="0.094961"/>
      <pos A="0.324648" C="0.163868" G="0.11793" T="0.393555"/>
      <pos A="0.11793" C="0.347617" G="0.232773" T="0.30168"/>
      <pos A="0.186837" C="0.163868" G="0.347617" T="0.30168"/>
      <pos A="0.46246" C="0.00308642" G="0.186837" T="0.347617"/>
    </motif>
    <motif db="0" id="M85" alt="O85" length="40" nsites="8" evalue="1.3e-003">
      <pos A="0.25376" C="0.203626" G="0.15349" T="0.389124"/>
      <pos A="0.208639" C="0.248747" G="0.293868" T="0.248747"/>
      <pos A="0.13845" C="0.278828" G="0.258773" T="0.323949"/>
      <pos A="0.188585" C="0.183571" G="0.13845" T="0.489394"/>
      <pos A="0.213652" C="0.183571" G="0.399151" T="0.203626"/>
      <pos A="0.163518" C="0.35403" G="0.273814" T="0.208639"/>
      <pos A="0.308909" C="0.344003" G="0.0833017" T="0.263787"/>
      <pos A="0.23872" C="0.233707" G="0.213652" T="0.313922"/>
      <pos A="0.213652" C="0.208639" G="0.283841" T="0.293868"/>
      <pos A="0.303895" C="0.15349" G="0.208639" T="0.333975"/>
      <pos A="0.35403" C="0.283841" G="0.278828" T="0.0833017"/>
      <pos A="0.424218" C="0.25376" G="0.0732751" T="0.248747"/>
      <pos A="0.203626" C="0.23872" G="0.399151" T="0.158504"/>
      <pos A="0.323949" C="0.218666" G="0.233707" T="0.223679"/>
      <pos A="0.263787" C="0.148477" G="0.35403" T="0.233707"/>
      <pos A="0.173545" C="0.394137" G="0.183571" T="0.248747"/>
      <pos A="0.35403" C="0.23872" G="0.118396" T="0.288854"/>
      <pos A="0.273814" C="0.298881" G="0.258773" T="0.168531"/>
      <pos A="0.33899" C="0.263787" G="0.268801" T="0.128424"/>
      <pos A="0.359043" C="0.168531" G="0.223679" T="0.248747"/>
      <pos A="0.374084" C="0.108369" G="0.308909" T="0.208639"/>
      <pos A="0.293868" C="0.143464" G="0.263787" T="0.298881"/>
      <pos A="0.278828" C="0.303895" G="0.213652" T="0.203626"/>
      <pos A="0.203626" C="0.25376" G="0.303895" T="0.23872"/>
      <pos A="0.223679" C="0.233707" G="0.123409" T="0.419205"/>
      <pos A="0.193598" C="0.268801" G="0.143464" T="0.394137"/>
      <pos A="0.35403" C="0.233707" G="0.203626" T="0.208639"/>
      <pos A="0.178558" C="0.303895" G="0.25376" T="0.263787"/>
      <pos A="0.23872" C="0.293868" G="0.173545" T="0.293868"/>
      <pos A="0.333975" C="0.258773" G="0.258773" T="0.148477"/>
      <pos A="0.278828" C="0.278828" G="0.283841" T="0.158504"/>
      <pos A="0.394137" C="0.118396" G="0.148477" T="0.33899"/>
      <pos A="0.148477" C="0.158504" G="0.399151" T="0.293868"/>
      <pos A="0.0782884" C="0.318935" G="0.36907" T="0.233707"/>
      <pos A="0.188585" C="0.384111" G="0.123409" T="0.303895"/>
      <pos A="0.298881" C="0.223679" G="0.173545" T="0.303895"/>
      <pos A="0.293868" C="0.193598" G="0.218666" T="0.293868"/>
      <pos A="0.223679" C="0.23872" G="0.313922" T="0.223679"/>
      <pos A="0.318935" C="0.283841" G="0.268801" T="0.128424"/>
      <pos A="0.283841" C="0.193598" G="0.213652" T="0.308909"/>
    </motif>
    <motif db="0" id="M86" alt="O86" length="40" nsites="8" evalue="1.3e-003">
      <pos A="0.23872" C="0.313922" G="0.203626" T="0.243733"/>
      <pos A="0.298881" C="0.268801" G="0.213652" T="0.218666"/>
      <pos A="0.444273" C="0.283841" G="0.0833017" T="0.188585"/>
      <pos A="0.258773" C="0.148477" G="0.218666" T="0.374084"/>
      <pos A="0.213652" C="0.13845" G="0.333975" T="0.313922"/>
      <pos A="0.213652" C="0.268801" G="0.268801" T="0.248747"/>
      <pos A="0.328962" C="0.133437" G="0.213652" T="0.323949"/>
      <pos A="0.218666" C="0.288854" G="0.23872" T="0.25376"/>
      <pos A="0.218666" C="0.233707" G="0.248747" T="0.298881"/>
      <pos A="0.13845" C="0.374084" G="0.213652" T="0.273814"/>
      <pos A="0.283841" C="0.273814" G="0.308909" T="0.133437"/>
      <pos A="0.434245" C="0.15349" G="0.148477" T="0.263787"/>
      <pos A="0.218666" C="0.278828" G="0.25376" T="0.248747"/>
      <pos A="0.273814" C="0.25376" G="0.23872" T="0.233707"/>
      <pos A="0.374084" C="0.228692" G="0.123409" T="0.273814"/>
      <pos A="0.168531" C="0.158504" G="0.318935" T="0.35403"/>
      <pos A="0.13845" C="0.283841" G="0.364056" T="0.213652"/>
      <pos A="0.323949" C="0.283841" G="0.0983427" T="0.293868"/>
      <pos A="0.303895" C="0.228692" G="0.313922" T="0.15349"/>
      <pos A="0.248747" C="0.283841" G="0.183571" T="0.283841"/>
      <pos A="0.384111" C="0.208639" G="0.178558" T="0.228692"/>
      <pos A="0.188585" C="0.298881" G="0.278828" T="0.233707"/>
      <pos A="0.228692" C="0.228692" G="0.333975" T="0.208639"/>
      <pos A="0.364056" C="0.133437" G="0.263787" T="0.23872"/>
      <pos A="0.278828" C="0.118396" G="0.389124" T="0.213652"/>
      <pos A="0.243733" C="0.33899" G="0.288854" T="0.128424"/>
      <pos A="0.223679" C="0.208639" G="0.268801" T="0.298881"/>
      <pos A="0.328962" C="0.123409" G="0.208639" T="0.33899"/>
      <pos A="0.293868" C="0.349016" G="0.293868" T="0.0632484"/>
      <pos A="0.23872" C="0.13845" G="0.268801" T="0.35403"/>
      <pos A="0.13845" C="0.308909" G="0.273814" T="0.278828"/>
      <pos A="0.23872" C="0.263787" G="0.123409" T="0.374084"/>
      <pos A="0.128424" C="0.218666" G="0.404164" T="0.248747"/>
      <pos A="0.444273" C="0.273814" G="0.0983427" T="0.183571"/>
      <pos A="0.248747" C="0.474353" G="0.103356" T="0.173545"/>
      <pos A="0.323949" C="0.193598" G="0.148477" T="0.333975"/>
      <pos A="0.258773" C="0.188585" G="0.263787" T="0.288854"/>
      <pos A="0.208639" C="0.223679" G="0.288854" T="0.278828"/>
      <pos A="0.198612" C="0.25376" G="0.15349" T="0.394137"/>
      <pos A="0.509447" C="0.213652" G="0.13845" T="0.13845"/>
    </motif>
    <motif db="0" id="M87" alt="O87" length="40" nsites="8" evalue="1.3e-003">
      <pos A="0.173545" C="0.359043" G="0.248747" T="0.218666"/>
      <pos A="0.323949" C="0.178558" G="0.188585" T="0.308909"/>
      <pos A="0.243733" C="0.359043" G="0.228692" T="0.168531"/>
      <pos A="0.308909" C="0.168531" G="0.248747" T="0.273814"/>
      <pos A="0.25376" C="0.0582351" G="0.228692" T="0.459313"/>
      <pos A="0.23872" C="0.293868" G="0.183571" T="0.283841"/>
      <pos A="0.198612" C="0.344003" G="0.198612" T="0.258773"/>
      <pos A="0.344003" C="0.23872" G="0.15349" T="0.263787"/>
      <pos A="0.318935" C="0.203626" G="0.298881" T="0.178558"/>
      <pos A="0.223679" C="0.263787" G="0.33899" T="0.173545"/>
      <pos A="0.233707" C="0.333975" G="0.193598" T="0.23872"/>
      <pos A="0.283841" C="0.278828" G="0.193598" T="0.243733"/>
      <pos A="0.268801" C="0.258773" G="0.308909" T="0.163518"/>
      <pos A="0.273814" C="0.278828" G="0.108369" T="0.33899"/>
      <pos A="0.333975" C="0.178558" G="0.243733" T="0.243733"/>
      <pos A="0.168531" C="0.168531" G="0.283841" T="0.379097"/>
      <pos A="0.23872" C="0.198612" G="0.374084" T="0.188585"/>
      <pos A="0.288854" C="0.173545" G="0.278828" T="0.258773"/>
      <pos A="0.193598" C="0.449286" G="0.0732751" T="0.283841"/>
      <pos A="0.168531" C="0.223679" G="0.163518" T="0.444273"/>
      <pos A="0.303895" C="0.183571" G="0.198612" T="0.313922"/>
      <pos A="0.273814" C="0.328962" G="0.243733" T="0.15349"/>
      <pos A="0.564596" C="0.143464" G="0.183571" T="0.108369"/>
      <pos A="0.223679" C="0.163518" G="0.333975" T="0.278828"/>
      <pos A="0.429232" C="0.228692" G="0.13845" T="0.203626"/>
      <pos A="0.268801" C="0.158504" G="0.25376" T="0.318935"/>
      <pos A="0.288854" C="0.168531" G="0.308909" T="0.233707"/>
      <pos A="0.263787" C="0.168531" G="0.228692" T="0.33899"/>
      <pos A="0.328962" C="0.268801" G="0.248747" T="0.15349"/>
      <pos A="0.243733" C="0.399151" G="0.208639" T="0.148477"/>
      <pos A="0.218666" C="0.313922" G="0.163518" T="0.303895"/>
      <pos A="0.23872" C="0.248747" G="0.384111" T="0.128424"/>
      <pos A="0.23872" C="0.168531" G="0.333975" T="0.258773"/>
      <pos A="0.198612" C="0.198612" G="0.288854" T="0.313922"/>
      <pos A="0.233707" C="0.313922" G="0.318935" T="0.133437"/>
      <pos A="0.344003" C="0.208639" G="0.188585" T="0.258773"/>
      <pos A="0.258773" C="0.248747" G="0.133437" T="0.359043"/>
      <pos A="0.123409" C="0.223679" G="0.223679" T="0.429232"/>
      <pos A="0.25376" C="0.349016" G="0.248747" T="0.148477"/>
      <pos A="0.384111" C="0.188585" G="0.168531" T="0.258773"/>
    </motif>
    <motif db="0" id="M88" alt="O88" length="40" nsites="8" evalue="1.3e-003">
      <pos A="0.248747" C="0.313922" G="0.178558" T="0.258773"/>
      <pos A="0.23872" C="0.198612" G="0.0883151" T="0.474353"/>
      <pos A="0.223679" C="0.263787" G="0.268801" T="0.243733"/>
      <pos A="0.303895" C="0.178558" G="0.303895" T="0.213652"/>
      <pos A="0.203626" C="0.364056" G="0.283841" T="0.148477"/>
      <pos A="0.308909" C="0.283841" G="0.148477" T="0.258773"/>
      <pos A="0.203626" C="0.35403" G="0.23872" T="0.203626"/>
      <pos A="0.318935" C="0.198612" G="0.213652" T="0.268801"/>
      <pos A="0.223679" C="0.258773" G="0.223679" T="0.293868"/>
      <pos A="0.344003" C="0.178558" G="0.213652" T="0.263787"/>
      <pos A="0.248747" C="0.25376" G="0.303895" T="0.193598"/>
      <pos A="0.318935" C="0.323949" G="0.143464" T="0.213652"/>
      <pos A="0.384111" C="0.178558" G="0.198612" T="0.23872"/>
      <pos A="0.444273" C="0.108369" G="0.223679" T="0.223679"/>
      <pos A="0.228692" C="0.198612" G="0.308909" T="0.263787"/>
      <pos A="0.188585" C="0.173545" G="0.328962" T="0.308909"/>
      <pos A="0.278828" C="0.118396" G="0.233707" T="0.36907"/>
      <pos A="0.228692" C="0.188585" G="0.399151" T="0.183571"/>
      <pos A="0.193598" C="0.23872" G="0.313922" T="0.25376"/>
      <pos A="0.23872" C="0.344003" G="0.228692" T="0.188585"/>
      <pos A="0.298881" C="0.0933294" G="0.173545" T="0.434245"/>
      <pos A="0.233707" C="0.394137" G="0.233707" T="0.13845"/>
      <pos A="0.344003" C="0.268801" G="0.233707" T="0.15349"/>
      <pos A="0.213652" C="0.283841" G="0.293868" T="0.208639"/>
      <pos A="0.213652" C="0.298881" G="0.25376" T="0.233707"/>
      <pos A="0.379097" C="0.293868" G="0.0883151" T="0.23872"/>
      <pos A="0.208639" C="0.148477" G="0.23872" T="0.404164"/>
      <pos A="0.203626" C="0.0933294" G="0.444273" T="0.258773"/>
      <pos A="0.364056" C="0.283841" G="0.0732751" T="0.278828"/>
      <pos A="0.118396" C="0.293868" G="0.33899" T="0.248747"/>
      <pos A="0.283841" C="0.308909" G="0.113383" T="0.293868"/>
      <pos A="0.293868" C="0.384111" G="0.0782884" T="0.243733"/>
      <pos A="0.213652" C="0.298881" G="0.248747" T="0.23872"/>
      <pos A="0.328962" C="0.379097" G="0.15349" T="0.13845"/>
      <pos A="0.213652" C="0.173545" G="0.178558" T="0.434245"/>
      <pos A="0.298881" C="0.168531" G="0.399151" T="0.133437"/>
      <pos A="0.399151" C="0.213652" G="0.248747" T="0.13845"/>
      <pos A="0.188585" C="0.173545" G="0.379097" T="0.258773"/>
      <pos A="0.228692" C="0.213652" G="0.283841" T="0.273814"/>
      <pos A="0.128424" C="0.15349" G="0.333975" T="0.384111"/>
    </motif>
    <motif db="0" id="M9" alt="O9" length="40" nsites="8" evalue="1.3e-003">
      <pos A="0.30698" C="0.0410736" G="0.268994" T="0.382953"/>
      <pos A="0.0410736" C="0.30698" G="0.42094" T="0.231006"/>
      <pos A="0.268994" C="0.268994" G="0.19302" T="0.268994"/>
      <pos A="0.231006" C="0.0790598" G="0.231006" T="0.458926"/>
      <pos A="0.344967" C="0.534901" G="0.117047" T="0.00308642"/>
      <pos A="0.231006" C="0.231006" G="0.268994" T="0.268994"/>
      <pos A="0.19302" C="0.30698" G="0.268994" T="0.231006"/>
      <pos A="0.19302" C="0.268994" G="0.231006" T="0.30698"/>
      <pos A="0.117047" C="0.42094" G="0.268994" T="0.19302"/>
      <pos A="0.0410736" C="0.344967" G="0.268994" T="0.344967"/>
      <pos A="0.572887" C="0.19302" G="0.0790598" T="0.155033"/>
      <pos A="0.344967" C="0.117047" G="0.458926" T="0.0790598"/>
      <pos A="0.344967" C="0.0410736" G="0.382953" T="0.231006"/>
      <pos A="0.155033" C="0.496914" G="0.268994" T="0.0790598"/>
      <pos A="0.19302" C="0.382953" G="0.268994" T="0.155033"/>
      <pos A="0.458926" C="0.344967" G="0.0410736" T="0.155033"/>
      <pos A="0.19302" C="0.30698" G="0.0410736" T="0.458926"/>
      <pos A="0.231006" C="0.155033" G="0.155033" T="0.458926"/>
      <pos A="0.382953" C="0.0410736" G="0.382953" T="0.19302"/>
      <pos A="0.268994" C="0.344967" G="0.155033" T="0.231006"/>
      <pos A="0.19302" C="0.19302" G="0.117047" T="0.496914"/>
      <pos A="0.268994" C="0.30698" G="0.0410736" T="0.382953"/>
      <pos A="0.30698" C="0.382953" G="0.19302" T="0.117047"/>
      <pos A="0.231006" C="0.117047" G="0.00308642" T="0.64886"/>
      <pos A="0.344967" C="0.231006" G="0.30698" T="0.117047"/>
      <pos A="0.155033" C="0.572887" G="0.231006" T="0.0410736"/>
      <pos A="0.30698" C="0.231006" G="0.268994" T="0.19302"/>
      <pos A="0.117047" C="0.534901" G="0.117047" T="0.231006"/>
      <pos A="0.382953" C="0.231006" G="0.0790598" T="0.30698"/>
      <pos A="0.344967" C="0.00308642" G="0.344967" T="0.30698"/>
      <pos A="0.30698" C="0.0790598" G="0.268994" T="0.344967"/>
      <pos A="0.0410736" C="0.382953" G="0.117047" T="0.458926"/>
      <pos A="0.268994" C="0.231006" G="0.155033" T="0.344967"/>
      <pos A="0.344967" C="0.0410736" G="0.458926" T="0.155033"/>
      <pos A="0.231006" C="0.117047" G="0.382953" T="0.268994"/>
      <pos A="0.117047" C="0.268994" G="0.155033" T="0.458926"/>
      <pos A="0.268994" C="0.30698" G="0.155033" T="0.268994"/>
      <pos A="0.231006" C="0.268994" G="0.231006" T="0.268994"/>
      <pos A="0.00308642" C="0.458926" G="0.231006" T="0.30698"/>
      <pos A="0.19302" C="0.382953" G="0.155033" T="0.268994"/>
    </motif>
    <motif db="0" id="M91" alt="O91" length="40" nsites="8" evalue="1.3e-003">
      <pos A="0.0999151" C="0.0805491" G="0.332304" T="0.487231"/>
      <pos A="0.332304" C="0.196744" G="0.332304" T="0.138647"/>
      <pos A="0.119281" C="0.254841" G="0.371036" T="0.254841"/>
      <pos A="0.254841" C="0.409768" G="0.0805491" T="0.254841"/>
      <pos A="0.138647" C="0.177379" G="0.177379" T="0.506597"/>
      <pos A="0.21611" C="0.235476" G="0.429134" T="0.119281"/>
      <pos A="0.564693" C="0.21611" G="0.158013" T="0.0611842"/>
      <pos A="0.390402" C="0.196744" G="0.371036" T="0.0418183"/>
      <pos A="0.254841" C="0.254841" G="0.312938" T="0.177379"/>
      <pos A="0.293573" C="0.0805491" G="0.371036" T="0.254841"/>
      <pos A="0.390402" C="0.35167" G="0.138647" T="0.119281"/>
      <pos A="0.545328" C="0.158013" G="0.138647" T="0.158013"/>
      <pos A="0.0805491" C="0.0805491" G="0.235476" T="0.603425"/>
      <pos A="0.312938" C="0.119281" G="0.371036" T="0.196744"/>
      <pos A="0.0418183" C="0.506597" G="0.177379" T="0.274207"/>
      <pos A="0.274207" C="0.332304" G="0.235476" T="0.158013"/>
      <pos A="0.35167" C="0.293573" G="0.138647" T="0.21611"/>
      <pos A="0.21611" C="0.254841" G="0.21611" T="0.312938"/>
      <pos A="0.35167" C="0.371036" G="0.196744" T="0.0805491"/>
      <pos A="0.312938" C="0.0805491" G="0.254841" T="0.35167"/>
      <pos A="0.0611842" C="0.293573" G="0.235476" T="0.409768"/>
      <pos A="0.332304" C="0.254841" G="0.158013" T="0.254841"/>
      <pos A="0.293573" C="0.429134" G="0.0805491" T="0.196744"/>
      <pos A="0.371036" C="0.332304" G="0.21611" T="0.0805491"/>
      <pos A="0.177379" C="0.21611" G="0.254841" T="0.35167"/>
      <pos A="0.196744" C="0.332304" G="0.235476" T="0.235476"/>
      <pos A="0.35167" C="0.254841" G="0.138647" T="0.254841"/>
      <pos A="0.0999151" C="0.429134" G="0.177379" T="0.293573"/>
      <pos A="0.274207" C="0.0611842" G="0.177379" T="0.487231"/>
      <pos A="0.293573" C="0.119281" G="0.429134" T="0.158013"/>
      <pos A="0.274207" C="0.21611" G="0.158013" T="0.35167"/>
      <pos A="0.0805491" C="0.332304" G="0.235476" T="0.35167"/>
      <pos A="0.158013" C="0.332304" G="0.196744" T="0.312938"/>
      <pos A="0.21611" C="0.119281" G="0.35167" T="0.312938"/>
      <pos A="0.177379" C="0.409768" G="0.177379" T="0.235476"/>
      <pos A="0.371036" C="0.0418183" G="0.0805491" T="0.506597"/>
      <pos A="0.487231" C="0.138647" G="0.119281" T="0.254841"/>
      <pos A="0.274207" C="0.177379" G="0.35167" T="0.196744"/>
      <pos A="0.293573" C="0.371036" G="0.158013" T="0.177379"/>
      <pos A="0.177379" C="0.312938" G="0.332304" T="0.177379"/>
    </motif>
    <motif db="0" id="M92" alt="O92" length="40" nsites="8" evalue="1.3e-003">
      <pos A="0.258773" C="0.404164" G="0.223679" T="0.113383"/>
      <pos A="0.15349" C="0.15349" G="0.273814" T="0.419205"/>
      <pos A="0.273814" C="0.203626" G="0.283841" T="0.23872"/>
      <pos A="0.158504" C="0.278828" G="0.193598" T="0.36907"/>
      <pos A="0.223679" C="0.293868" G="0.168531" T="0.313922"/>
      <pos A="0.394137" C="0.243733" G="0.163518" T="0.198612"/>
      <pos A="0.223679" C="0.288854" G="0.243733" T="0.243733"/>
      <pos A="0.283841" C="0.103356" G="0.318935" T="0.293868"/>
      <pos A="0.424218" C="0.163518" G="0.218666" T="0.193598"/>
      <pos A="0.283841" C="0.218666" G="0.308909" T="0.188585"/>
      <pos A="0.243733" C="0.168531" G="0.333975" T="0.25376"/>
      <pos A="0.36907" C="0.218666" G="0.208639" T="0.203626"/>
      <pos A="0.158504" C="0.283841" G="0.173545" T="0.384111"/>
      <pos A="0.359043" C="0.288854" G="0.168531" T="0.183571"/>
      <pos A="0.198612" C="0.263787" G="0.318935" T="0.218666"/>
      <pos A="0.193598" C="0.278828" G="0.268801" T="0.258773"/>
      <pos A="0.389124" C="0.273814" G="0.118396" T="0.218666"/>
      <pos A="0.394137" C="0.243733" G="0.188585" T="0.173545"/>
      <pos A="0.223679" C="0.118396" G="0.328962" T="0.328962"/>
      <pos A="0.293868" C="0.213652" G="0.298881" T="0.193598"/>
      <pos A="0.23872" C="0.258773" G="0.248747" T="0.25376"/>
      <pos A="0.198612" C="0.479367" G="0.148477" T="0.173545"/>
      <pos A="0.293868" C="0.218666" G="0.178558" T="0.308909"/>
      <pos A="0.208639" C="0.228692" G="0.293868" T="0.268801"/>
      <pos A="0.36907" C="0.188585" G="0.263787" T="0.178558"/>
      <pos A="0.278828" C="0.0833017" G="0.333975" T="0.303895"/>
      <pos A="0.243733" C="0.15349" G="0.233707" T="0.36907"/>
      <pos A="0.233707" C="0.349016" G="0.283841" T="0.133437"/>
      <pos A="0.228692" C="0.33899" G="0.103356" T="0.328962"/>
      <pos A="0.344003" C="0.203626" G="0.23872" T="0.213652"/>
      <pos A="0.0983427" C="0.243733" G="0.273814" T="0.384111"/>
      <pos A="0.128424" C="0.218666" G="0.344003" T="0.308909"/>
      <pos A="0.359043" C="0.128424" G="0.158504" T="0.35403"/>
      <pos A="0.323949" C="0.318935" G="0.148477" T="0.208639"/>
      <pos A="0.298881" C="0.113383" G="0.379097" T="0.208639"/>
      <pos A="0.243733" C="0.263787" G="0.268801" T="0.223679"/>
      <pos A="0.374084" C="0.263787" G="0.133437" T="0.228692"/>
      <pos A="0.103356" C="0.384111" G="0.213652" T="0.298881"/>
      <pos A="0.273814" C="0.318935" G="0.208639" T="0.198612"/>
      <pos A="0.359043" C="0.118396" G="0.233707" T="0.288854"/>
    </motif>
    <motif db="0" id="M93" alt="O93" length="40" nsites="8" evalue="1.3e-003">
      <pos A="0.454299" C="0.203626" G="0.173545" T="0.168531"/>
      <pos A="0.0732751" C="0.173545" G="0.459313" T="0.293868"/>
      <pos A="0.258773" C="0.36907" G="0.228692" T="0.143464"/>
      <pos A="0.258773" C="0.328962" G="0.178558" T="0.233707"/>
      <pos A="0.203626" C="0.258773" G="0.243733" T="0.293868"/>
      <pos A="0.23872" C="0.203626" G="0.273814" T="0.283841"/>
      <pos A="0.273814" C="0.228692" G="0.288854" T="0.208639"/>
      <pos A="0.414192" C="0.213652" G="0.183571" T="0.188585"/>
      <pos A="0.143464" C="0.313922" G="0.203626" T="0.33899"/>
      <pos A="0.178558" C="0.33899" G="0.23872" T="0.243733"/>
      <pos A="0.328962" C="0.218666" G="0.203626" T="0.248747"/>
      <pos A="0.173545" C="0.178558" G="0.25376" T="0.394137"/>
      <pos A="0.263787" C="0.243733" G="0.148477" T="0.344003"/>
      <pos A="0.208639" C="0.208639" G="0.298881" T="0.283841"/>
      <pos A="0.168531" C="0.263787" G="0.328962" T="0.23872"/>
      <pos A="0.248747" C="0.288854" G="0.258773" T="0.203626"/>
      <pos A="0.424218" C="0.23872" G="0.123409" T="0.213652"/>
      <pos A="0.293868" C="0.228692" G="0.173545" T="0.303895"/>
      <pos A="0.359043" C="0.283841" G="0.133437" T="0.223679"/>
      <pos A="0.344003" C="0.23872" G="0.193598" T="0.223679"/>
      <pos A="0.278828" C="0.143464" G="0.359043" T="0.218666"/>
      <pos A="0.258773" C="0.308909" G="0.173545" T="0.258773"/>
      <pos A="0.374084" C="0.258773" G="0.0883151" T="0.278828"/>
      <pos A="0.193598" C="0.208639" G="0.379097" T="0.218666"/>
      <pos A="0.178558" C="0.333975" G="0.208639" T="0.278828"/>
      <pos A="0.293868" C="0.143464" G="0.333975" T="0.228692"/>
      <pos A="0.298881" C="0.213652" G="0.278828" T="0.208639"/>
      <pos A="0.349016" C="0.208639" G="0.173545" T="0.268801"/>
      <pos A="0.344003" C="0.268801" G="0.228692" T="0.158504"/>
      <pos A="0.183571" C="0.298881" G="0.203626" T="0.313922"/>
      <pos A="0.303895" C="0.0883151" G="0.263787" T="0.344003"/>
      <pos A="0.193598" C="0.173545" G="0.404164" T="0.228692"/>
      <pos A="0.479367" C="0.243733" G="0.158504" T="0.118396"/>
      <pos A="0.333975" C="0.123409" G="0.228692" T="0.313922"/>
      <pos A="0.298881" C="0.25376" G="0.218666" T="0.228692"/>
      <pos A="0.168531" C="0.36907" G="0.158504" T="0.303895"/>
      <pos A="0.374084" C="0.208639" G="0.178558" T="0.23872"/>
      <pos A="0.118396" C="0.444273" G="0.13845" T="0.298881"/>
      <pos A="0.228692" C="0.183571" G="0.359043" T="0.228692"/>
      <pos A="0.228692" C="0.198612" G="0.263787" T="0.308909"/>
    </motif>
    <motif db="0" id="M94" alt="O94" length="40" nsites="8" evalue="1.3e-003">
      <pos A="0.00308642" C="0.25" G="0.743827" T="0.00308642"/>
      <pos A="0.990741" C="0.00308642" G="0.00308642" T="0.00308642"/>
      <pos A="0.25" C="0.00308642" G="0.496914" T="0.25"/>
      <pos A="0.496914" C="0.496914" G="0.00308642" T="0.00308642"/>
      <pos A="0.25" C="0.496914" G="0.25" T="0.00308642"/>
      <pos A="0.496914" C="0.00308642" G="0.25" T="0.25"/>
      <pos A="0.25" C="0.496914" G="0.25" T="0.00308642"/>
      <pos A="0.00308642" C="0.25" G="0.25" T="0.496914"/>
      <pos A="0.00308642" C="0.496914" G="0.00308642" T="0.496914"/>
      <pos A="0.496914" C="0.00308642" G="0.00308642" T="0.496914"/>
      <pos A="0.25" C="0.25" G="0.496914" T="0.00308642"/>
      <pos A="0.496914" C="0.25" G="0.00308642" T="0.25"/>
      <pos A="0.496914" C="0.00308642" G="0.496914" T="0.00308642"/>
      <pos A="0.00308642" C="0.25" G="0.496914" T="0.25"/>
      <pos A="0.496914" C="0.25" G="0.25" T="0.00308642"/>
      <pos A="0.496914" C="0.496914" G="0.00308642" T="0.00308642"/>
      <pos A="0.00308642" C="0.496914" G="0.25" T="0.25"/>
      <pos A="0.496914" C="0.25" G="0.00308642" T="0.25"/>
      <pos A="0.990741" C="0.00308642" G="0.00308642" T="0.00308642"/>
      <pos A="0.25" C="0.25" G="0.25" T="0.25"/>
      <pos A="0.496914" C="0.496914" G="0.00308642" T="0.00308642"/>
      <pos A="0.25" C="0.496914" G="0.00308642" T="0.25"/>
      <pos A="0.00308642" C="0.496914" G="0.00308642" T="0.496914"/>
      <pos A="0.00308642" C="0.743827" G="0.25" T="0.00308642"/>
      <pos A="0.25" C="0.00308642" G="0.743827" T="0.00308642"/>
      <pos A="0.00308642" C="0.25" G="0.743827" T="0.00308642"/>
      <pos A="0.25" C="0.25" G="0.496914" T="0.00308642"/>
      <pos A="0.00308642" C="0.496914" G="0.00308642" T="0.496914"/>
      <pos A="0.00308642" C="0.25" G="0.00308642" T="0.743827"/>
      <pos A="0.25" C="0.25" G="0.496914" T="0.00308642"/>
      <pos A="0.25" C="0.00308642" G="0.00308642" T="0.743827"/>
      <pos A="0.00308642" C="0.00308642" G="0.743827" T="0.25"/>
      <pos A="0.25" C="0.25" G="0.25" T="0.25"/>
      <pos A="0.25" C="0.00308642" G="0.25" T="0.496914"/>
      <pos A="0.00308642" C="0.25" G="0.00308642" T="0.743827"/>
      <pos A="0.496914" C="0.00308642" G="0.00308642" T="0.496914"/>
      <pos A="0.25" C="0.00308642" G="0.00308642" T="0.743827"/>
      <pos A="0.25" C="0.496914" G="0.00308642" T="0.25"/>
      <pos A="0.25" C="0.496914" G="0.25" T="0.00308642"/>
      <pos A="0.00308642" C="0.496914" G="0.496914" T="0.00308642"/>
    </motif>
    <motif db="0" id="M95" alt="O95" length="40" nsites="8" evalue="1.3e-003">
      <pos A="0.188272" C="0.455761" G="0.147119" T="0.208847"/>
      <pos A="0.455761" C="0.229424" G="0.0236622" T="0.291153"/>
      <pos A="0.0236622" C="0.126543" G="0.229424" T="0.62037"/>
      <pos A="0.167696" C="0.352881" G="0.291153" T="0.188272"/>
      <pos A="0.332304" C="0.270576" G="0.208847" T="0.188272"/>
      <pos A="0.167696" C="0.311728" G="0.373457" T="0.147119"/>
      <pos A="0.208847" C="0.167696" G="0.311728" T="0.311728"/>
      <pos A="0.147119" C="0.25" G="0.147119" T="0.455761"/>
      <pos A="0.291153" C="0.126543" G="0.414609" T="0.167696"/>
      <pos A="0.270576" C="0.229424" G="0.167696" T="0.332304"/>
      <pos A="0.311728" C="0.291153" G="0.25" T="0.147119"/>
      <pos A="0.188272" C="0.188272" G="0.291153" T="0.332304"/>
      <pos A="0.188272" C="0.352881" G="0.414609" T="0.044239"/>
      <pos A="0.373457" C="0.0853906" G="0.188272" T="0.352881"/>
      <pos A="0.311728" C="0.208847" G="0.352881" T="0.126543"/>
      <pos A="0.188272" C="0.332304" G="0.229424" T="0.25"/>
      <pos A="0.352881" C="0.291153" G="0.105967" T="0.25"/>
      <pos A="0.229424" C="0.270576" G="0.147119" T="0.352881"/>
      <pos A="0.147119" C="0.435185" G="0.291153" T="0.126543"/>
      <pos A="0.373457" C="0.291153" G="0.105967" T="0.229424"/>
      <pos A="0.311728" C="0.208847" G="0.25" T="0.229424"/>
      <pos A="0.0853906" C="0.414609" G="0.229424" T="0.270576"/>
      <pos A="0.188272" C="0.25" G="0.25" T="0.311728"/>
      <pos A="0.373457" C="0.208847" G="0.291153" T="0.126543"/>
      <pos A="0.229424" C="0.270576" G="0.394033" T="0.105967"/>
      <pos A="0.0853906" C="0.25" G="0.311728" T="0.352881"/>
      <pos A="0.496914" C="0.167696" G="0.105967" T="0.229424"/>
      <pos A="0.208847" C="0.147119" G="0.373457" T="0.270576"/>
      <pos A="0.291153" C="0.291153" G="0.25" T="0.167696"/>
      <pos A="0.147119" C="0.558642" G="0.167696" T="0.126543"/>
      <pos A="0.167696" C="0.332304" G="0.394033" T="0.105967"/>
      <pos A="0.167696" C="0.517489" G="0.25" T="0.0648148"/>
      <pos A="0.435185" C="0.0236622" G="0.270576" T="0.270576"/>
      <pos A="0.0648148" C="0.188272" G="0.640946" T="0.105967"/>
      <pos A="0.311728" C="0.167696" G="0.0648148" T="0.455761"/>
      <pos A="0.0648148" C="0.105967" G="0.538066" T="0.291153"/>
      <pos A="0.311728" C="0.332304" G="0.208847" T="0.147119"/>
      <pos A="0.126543" C="0.332304" G="0.188272" T="0.352881"/>
      <pos A="0.0648148" C="0.455761" G="0.126543" T="0.352881"/>
      <pos A="0.25" C="0.147119" G="0.147119" T="0.455761"/>
    </motif>
    <motif db="0" id="M96" alt="O96" length="40" nsites="8" evalue="1.3e-003">
      <pos A="0.167696" C="0.332304" G="0.167696" T="0.332304"/>
      <pos A="0.167696" C="0.00308642" G="0.00308642" T="0.826131"/>
      <pos A="0.167696" C="0.496914" G="0.332304" T="0.00308642"/>
      <pos A="0.496914" C="0.00308642" G="0.167696" T="0.332304"/>
      <pos A="0.00308642" C="0.661523" G="0.00308642" T="0.332304"/>
      <pos A="0.167696" C="0.167696" G="0.167696" T="0.496914"/>
      <pos A="0.496914" C="0.00308642" G="0.167696" T="0.332304"/>
      <pos A="0.332304" C="0.00308642" G="0.496914" T="0.167696"/>
      <pos A="0.332304" C="0.167696" G="0.167696" T="0.332304"/>
      <pos A="0.167696" C="0.496914" G="0.167696" T="0.167696"/>
      <pos A="0.00308642" C="0.332304" G="0.332304" T="0.332304"/>
      <pos A="0.332304" C="0.496914" G="0.00308642" T="0.167696"/>
      <pos A="0.00308642" C="0.496914" G="0.332304" T="0.167696"/>
      <pos A="0.661523" C="0.00308642" G="0.00308642" T="0.332304"/>
      <pos A="0.167696" C="0.167696" G="0.332304" T="0.332304"/>
      <pos A="0.167696" C="0.167696" G="0.167696" T="0.496914"/>
      <pos A="0.167696" C="0.00308642" G="0.496914" T="0.332304"/>
      <pos A="0.332304" C="0.00308642" G="0.661523" T="0.00308642"/>
      <pos A="0.496914" C="0.167696" G="0.332304" T="0.00308642"/>
      <pos A="0.332304" C="0.332304" G="0.00308642" T="0.332304"/>
      <pos A="0.00308642" C="0.496914" G="0.00308642" T="0.496914"/>
      <pos A="0.496914" C="0.167696" G="0.167696" T="0.167696"/>
      <pos A="0.00308642" C="0.496914" G="0.00308642" T="0.496914"/>
      <pos A="0.332304" C="0.00308642" G="0.167696" T="0.496914"/>
      <pos A="0.167696" C="0.167696" G="0.661523" T="0.00308642"/>
      <pos A="0.332304" C="0.496914" G="0.00308642" T="0.167696"/>
      <pos A="0.826131" C="0.167696" G="0.00308642" T="0.00308642"/>
      <pos A="0.167696" C="0.167696" G="0.496914" T="0.167696"/>
      <pos A="0.167696" C="0.496914" G="0.00308642" T="0.332304"/>
      <pos A="0.332304" C="0.332304" G="0.00308642" T="0.332304"/>
      <pos A="0.167696" C="0.661523" G="0.00308642" T="0.167696"/>
      <pos A="0.496914" C="0.332304" G="0.00308642" T="0.167696"/>
      <pos A="0.167696" C="0.661523" G="0.167696" T="0.00308642"/>
      <pos A="0.00308642" C="0.826131" G="0.00308642" T="0.167696"/>
      <pos A="0.332304" C="0.00308642" G="0.167696" T="0.496914"/>
      <pos A="0.332304" C="0.332304" G="0.167696" T="0.167696"/>
      <pos A="0.496914" C="0.496914" G="0.00308642" T="0.00308642"/>
      <pos A="0.167696" C="0.00308642" G="0.167696" T="0.661523"/>
      <pos A="0.00308642" C="0.167696" G="0.661523" T="0.167696"/>
      <pos A="0.332304" C="0.332304" G="0.00308642" T="0.332304"/>
    </motif>
    <motif db="0" id="M97" alt="O97" length="40" nsites="8" evalue="1.3e-003">
      <pos A="0.364056" C="0.15349" G="0.218666" T="0.263787"/>
      <pos A="0.394137" C="0.168531" G="0.25376" T="0.183571"/>
      <pos A="0.168531" C="0.278828" G="0.278828" T="0.273814"/>
      <pos A="0.328962" C="0.228692" G="0.15349" T="0.288854"/>
      <pos A="0.108369" C="0.203626" G="0.273814" T="0.414192"/>
      <pos A="0.263787" C="0.374084" G="0.183571" T="0.178558"/>
      <pos A="0.308909" C="0.173545" G="0.233707" T="0.283841"/>
      <pos A="0.0933294" C="0.148477" G="0.544541" T="0.213652"/>
      <pos A="0.193598" C="0.328962" G="0.23872" T="0.23872"/>
      <pos A="0.233707" C="0.293868" G="0.15349" T="0.318935"/>
      <pos A="0.183571" C="0.344003" G="0.0782884" T="0.394137"/>
      <pos A="0.364056" C="0.198612" G="0.263787" T="0.173545"/>
      <pos A="0.344003" C="0.278828" G="0.233707" T="0.143464"/>
      <pos A="0.35403" C="0.208639" G="0.183571" T="0.25376"/>
      <pos A="0.198612" C="0.293868" G="0.163518" T="0.344003"/>
      <pos A="0.278828" C="0.243733" G="0.193598" T="0.283841"/>
      <pos A="0.374084" C="0.123409" G="0.298881" T="0.203626"/>
      <pos A="0.374084" C="0.113383" G="0.333975" T="0.178558"/>
      <pos A="0.168531" C="0.25376" G="0.213652" T="0.364056"/>
      <pos A="0.374084" C="0.223679" G="0.223679" T="0.178558"/>
      <pos A="0.218666" C="0.183571" G="0.308909" T="0.288854"/>
      <pos A="0.273814" C="0.293868" G="0.268801" T="0.163518"/>
      <pos A="0.223679" C="0.308909" G="0.278828" T="0.188585"/>
      <pos A="0.288854" C="0.208639" G="0.268801" T="0.233707"/>
      <pos A="0.409178" C="0.293868" G="0.15349" T="0.143464"/>
      <pos A="0.33899" C="0.223679" G="0.208639" T="0.228692"/>
      <pos A="0.293868" C="0.258773" G="0.198612" T="0.248747"/>
      <pos A="0.243733" C="0.389124" G="0.208639" T="0.158504"/>
      <pos A="0.293868" C="0.223679" G="0.133437" T="0.349016"/>
      <pos A="0.148477" C="0.173545" G="0.374084" T="0.303895"/>
      <pos A="0.258773" C="0.283841" G="0.268801" T="0.188585"/>
      <pos A="0.268801" C="0.143464" G="0.243733" T="0.344003"/>
      <pos A="0.278828" C="0.228692" G="0.218666" T="0.273814"/>
      <pos A="0.168531" C="0.288854" G="0.273814" T="0.268801"/>
      <pos A="0.223679" C="0.0933294" G="0.25376" T="0.429232"/>
      <pos A="0.283841" C="0.389124" G="0.123409" T="0.203626"/>
      <pos A="0.313922" C="0.283841" G="0.263787" T="0.13845"/>
      <pos A="0.263787" C="0.143464" G="0.183571" T="0.409178"/>
      <pos A="0.13845" C="0.33899" G="0.35403" T="0.168531"/>
      <pos A="0.263787" C="0.13845" G="0.278828" T="0.318935"/>
    </motif>
    <motif db="0" id="M98" alt="O98" length="40" nsites="8" evalue="1.3e-003">
      <pos A="0.439258" C="0.183571" G="0.118396" T="0.258773"/>
      <pos A="0.303895" C="0.288854" G="0.208639" T="0.198612"/>
      <pos A="0.148477" C="0.389124" G="0.143464" T="0.318935"/>
      <pos A="0.228692" C="0.208639" G="0.293868" T="0.268801"/>
      <pos A="0.228692" C="0.173545" G="0.318935" T="0.278828"/>
      <pos A="0.328962" C="0.263787" G="0.293868" T="0.113383"/>
      <pos A="0.404164" C="0.118396" G="0.198612" T="0.278828"/>
      <pos A="0.133437" C="0.258773" G="0.318935" T="0.288854"/>
      <pos A="0.158504" C="0.419205" G="0.228692" T="0.193598"/>
      <pos A="0.203626" C="0.273814" G="0.208639" T="0.313922"/>
      <pos A="0.273814" C="0.188585" G="0.323949" T="0.213652"/>
      <pos A="0.303895" C="0.228692" G="0.168531" T="0.298881"/>
      <pos A="0.258773" C="0.303895" G="0.228692" T="0.208639"/>
      <pos A="0.399151" C="0.118396" G="0.13845" T="0.344003"/>
      <pos A="0.208639" C="0.283841" G="0.263787" T="0.243733"/>
      <pos A="0.273814" C="0.15349" G="0.344003" T="0.228692"/>
      <pos A="0.364056" C="0.23872" G="0.223679" T="0.173545"/>
      <pos A="0.288854" C="0.118396" G="0.344003" T="0.248747"/>
      <pos A="0.183571" C="0.333975" G="0.283841" T="0.198612"/>
      <pos A="0.374084" C="0.0883151" G="0.223679" T="0.313922"/>
      <pos A="0.364056" C="0.113383" G="0.35403" T="0.168531"/>
      <pos A="0.178558" C="0.328962" G="0.223679" T="0.268801"/>
      <pos A="0.198612" C="0.293868" G="0.193598" T="0.313922"/>
      <pos A="0.243733" C="0.323949" G="0.203626" T="0.228692"/>
      <pos A="0.318935" C="0.359043" G="0.0883151" T="0.233707"/>
      <pos A="0.303895" C="0.288854" G="0.228692" T="0.178558"/>
      <pos A="0.158504" C="0.273814" G="0.243733" T="0.323949"/>
      <pos A="0.293868" C="0.349016" G="0.15349" T="0.203626"/>
      <pos A="0.399151" C="0.328962" G="0.118396" T="0.15349"/>
      <pos A="0.243733" C="0.118396" G="0.298881" T="0.33899"/>
      <pos A="0.23872" C="0.103356" G="0.379097" T="0.278828"/>
      <pos A="0.248747" C="0.218666" G="0.188585" T="0.344003"/>
      <pos A="0.193598" C="0.198612" G="0.243733" T="0.364056"/>
      <pos A="0.198612" C="0.288854" G="0.298881" T="0.213652"/>
      <pos A="0.25376" C="0.268801" G="0.113383" T="0.364056"/>
      <pos A="0.278828" C="0.218666" G="0.243733" T="0.258773"/>
      <pos A="0.323949" C="0.288854" G="0.233707" T="0.15349"/>
      <pos A="0.36907" C="0.128424" G="0.374084" T="0.128424"/>
      <pos A="0.218666" C="0.273814" G="0.23872" T="0.268801"/>
      <pos A="0.183571" C="0.359043" G="0.228692" T="0.228692"/>
    </motif>
    <motif db="0" id="M99" alt="O99" length="40" nsites="8" evalue="1.3e-003">
      <pos A="0.152383" C="0.244258" G="0.30168" T="0.30168"/>
      <pos A="0.30168" C="0.152383" G="0.186837" T="0.359101"/>
      <pos A="0.336132" C="0.140899" G="0.163868" T="0.359101"/>
      <pos A="0.221289" C="0.30168" G="0.19832" T="0.278711"/>
      <pos A="0.290196" C="0.313163" G="0.313163" T="0.0834765"/>
      <pos A="0.0605086" C="0.290196" G="0.221289" T="0.428008"/>
      <pos A="0.473945" C="0.163868" G="0.129414" T="0.232773"/>
      <pos A="0.370586" C="0.140899" G="0.38207" T="0.106445"/>
      <pos A="0.255742" C="0.140899" G="0.405039" T="0.19832"/>
      <pos A="0.485429" C="0.106445" G="0.19832" T="0.209804"/>
      <pos A="0.19832" C="0.094961" G="0.38207" T="0.324648"/>
      <pos A="0.221289" C="0.175352" G="0.290196" T="0.313163"/>
      <pos A="0.140899" C="0.221289" G="0.336132" T="0.30168"/>
      <pos A="0.370586" C="0.267227" G="0.244258" T="0.11793"/>
      <pos A="0.324648" C="0.324648" G="0.19832" T="0.152383"/>
      <pos A="0.38207" C="0.106445" G="0.19832" T="0.313163"/>
      <pos A="0.244258" C="0.324648" G="0.347617" T="0.0834765"/>
      <pos A="0.255742" C="0.094961" G="0.140899" T="0.508398"/>
      <pos A="0.255742" C="0.336132" G="0.324648" T="0.0834765"/>
      <pos A="0.336132" C="0.255742" G="0.11793" T="0.290196"/>
      <pos A="0.313163" C="0.255742" G="0.278711" T="0.152383"/>
      <pos A="0.416523" C="0.313163" G="0.140899" T="0.129414"/>
      <pos A="0.359101" C="0.0719921" G="0.405039" T="0.163868"/>
      <pos A="0.232773" C="0.175352" G="0.393555" T="0.19832"/>
      <pos A="0.347617" C="0.336132" G="0.129414" T="0.186837"/>
      <pos A="0.336132" C="0.290196" G="0.106445" T="0.267227"/>
      <pos A="0.221289" C="0.0260553" G="0.485429" T="0.267227"/>
      <pos A="0.30168" C="0.186837" G="0.290196" T="0.221289"/>
      <pos A="0.324648" C="0.324648" G="0.19832" T="0.152383"/>
      <pos A="0.209804" C="0.209804" G="0.450976" T="0.129414"/>
      <pos A="0.336132" C="0.19832" G="0.175352" T="0.290196"/>
      <pos A="0.19832" C="0.290196" G="0.163868" T="0.347617"/>
      <pos A="0.175352" C="0.324648" G="0.140899" T="0.359101"/>
      <pos A="0.0145709" C="0.324648" G="0.11793" T="0.542851"/>
      <pos A="0.347617" C="0.244258" G="0.19832" T="0.209804"/>
      <pos A="0.244258" C="0.30168" G="0.163868" T="0.290196"/>
      <pos A="0.244258" C="0.255742" G="0.267227" T="0.232773"/>
      <pos A="0.359101" C="0.221289" G="0.232773" T="0.186837"/>
      <pos A="0.186837" C="0.290196" G="0.163868" T="0.359101"/>
      <pos A="0.313163" C="0.152383" G="0.347617" T="0.186837"/>
    </motif>
  </queries>
  <targets>
    <motif db="0" id="AIRE_HUMAN.H11MO.0.C" length="18" nsites="41" evalue="1.0e+000"
        url="http://hocomoco.autosome.ru/motif/AIRE_HUMAN.H11MO.0.C">
      <pos A="0.397368" C="0.261336" G="0.125304" T="0.215992"/>
      <pos A="0.181984" C="0.181984" G="0.13664" T="0.499392"/>
      <pos A="0.13664" C="0.13664" G="0.204656" T="0.522064"/>
      <pos A="0.0459522" C="0.000608273" G="0.884815" T="0.0686242"/>
      <pos A="0.000608273" C="0.000608273" G="0.816799" T="0.181984"/>
      <pos A="0.318016" C="0.0459522" G="0.0232802" T="0.612752"/>
      <pos A="0.386032" C="0.0912962" G="0.0232802" T="0.499392"/>
      <pos A="0.36336" C="0.13664" G="0.13664" T="0.36336"/>
      <pos A="0.340688" C="0.0686242" G="0.13664" T="0.454048"/>
      <pos A="0.522064" C="0.0912962" G="0.13664" T="0.25"/>
      <pos A="0.386032" C="0.0459522" G="0.0686242" T="0.499392"/>
      <pos A="0.227328" C="0.13664" G="0.0686242" T="0.567408"/>
      <pos A="0.000608273" C="0.0232802" G="0.884815" T="0.0912962"/>
      <pos A="0.000608273" C="0.000608273" G="0.975503" T="0.0232802"/>
      <pos A="0.227328" C="0.0912962" G="0.25" T="0.431376"/>
      <pos A="0.0686242" C="0.181984" G="0.181984" T="0.567408"/>
      <pos A="0.454048" C="0.0232802" G="0.159312" T="0.36336"/>
      <pos A="0.403036" C="0.267004" G="0.1083" T="0.22166"/>
    </motif>
    <motif db="0" id="ANDR_HUMAN.H11MO.0.A" length="18" nsites="499" evalue="1.0e+000"
        url="http://hocomoco.autosome.ru/motif/ANDR_HUMAN.H11MO.0.A">
      <pos A="0.148317" C="0.0701763" G="0.036115" T="0.745392"/>
      <pos A="0.0621619" C="0.0481366" G="0.777449" T="0.112252"/>
      <pos A="0.0681727" C="0.0661691" G="0.0140753" T="0.851583"/>
      <pos A="0.188389" C="0.17236" G="0.14431" T="0.494941"/>
      <pos A="0.0781907" C="0.73337" G="0.036115" T="0.152324"/>
      <pos A="0.12227" C="0.278551" G="0.0321078" T="0.567071"/>
      <pos A="0.180375" C="0.134292" G="0.196404" T="0.48893"/>
      <pos A="0.198407" C="0.178371" G="0.21644" T="0.406782"/>
      <pos A="0.176367" C="0.192396" G="0.22245" T="0.408786"/>
      <pos A="0.200411" C="0.256512" G="0.120266" T="0.422811"/>
      <pos A="0.0721799" C="0.0140753" G="0.0140753" T="0.899669"/>
      <pos A="0.254508" C="0.0301042" G="0.691294" T="0.0240934"/>
      <pos A="0.0281006" C="0.0220898" G="0.0200862" T="0.929724"/>
      <pos A="0.0180825" C="0.00606091" G="0.0982268" T="0.87763"/>
      <pos A="0.00806452" C="0.00806452" G="0.0641655" T="0.919705"/>
      <pos A="0.420807" C="0.0281006" G="0.494941" T="0.0561511"/>
      <pos A="0.0862052" C="0.524995" G="0.0481366" T="0.340663"/>
      <pos A="0.290573" C="0.158335" G="0.0541475" T="0.496945"/>
    </motif>
    <motif db="0" id="BC11A_HUMAN.H11MO.0.A" length="17" nsites="500" evalue="1.0e+000"
        url="http://hocomoco.autosome.ru/motif/BC11A_HUMAN.H11MO.0.A">
      <pos A="0.37573" C="0.184625" G="0.286195" T="0.153451"/>
      <pos A="0.55058" C="0.0994705" G="0.224094" T="0.125856"/>
      <pos A="0.500164" C="0.142363" G="0.230714" T="0.126759"/>
      <pos A="0.589982" C="0.0166164" G="0.226051" T="0.167351"/>
      <pos A="0.187435" C="0.160796" G="0.580417" T="0.071352"/>
      <pos A="0.664511" C="0.0145816" G="0.269377" T="0.051531"/>
      <pos A="0.104037" C="0.0144884" G="0.828551" T="0.0529239"/>
      <pos A="0.200417" C="0.0327717" G="0.758546" T="0.00826493"/>
      <pos A="0.880098" C="0.0431253" G="0.0485975" T="0.0281795"/>
      <pos A="0.867864" C="0.00583965" G="0.0555442" T="0.0707524"/>
      <pos A="0.248399" C="0.226047" G="0.502141" T="0.0234139"/>
      <pos A="0.150158" C="0.154992" G="0.0315585" T="0.663292"/>
      <pos A="0.117832" C="0.0724923" G="0.760189" T="0.0494865"/>
      <pos A="0.658749" C="0.064413" G="0.250663" T="0.0261749"/>
      <pos A="0.458785" C="0.143453" G="0.310166" T="0.0875961"/>
      <pos A="0.622702" C="0.078845" G="0.157294" T="0.141159"/>
      <pos A="0.358985" C="0.2047" G="0.318076" T="0.118238"/>
    </motif>
    <motif db="0" id="BRAC_HUMAN.H11MO.0.A" length="20" nsites="500" evalue="1.0e+000"
        url="http://hocomoco.autosome.ru/motif/BRAC_HUMAN.H11MO.0.A">
      <pos A="0.120026" C="0.252" G="0.146021" T="0.481954"/>
      <pos A="0.0780344" C="0.20201" G="0.106029" T="0.613927"/>
      <pos A="0.335983" C="0.311988" G="0.224005" T="0.128024"/>
      <pos A="0.333983" C="0.164017" G="0.379974" T="0.122026"/>
      <pos A="0.138022" C="0.673915" G="0.128024" T="0.060038"/>
      <pos A="0.669916" C="0.0720356" G="0.162018" T="0.0960308"/>
      <pos A="0.19801" C="0.174015" G="0.407968" T="0.220006"/>
      <pos A="0.182014" C="0.252" G="0.40197" T="0.164017"/>
      <pos A="0.244001" C="0.166017" G="0.339982" T="0.25"/>
      <pos A="0.469956" C="0.190012" G="0.230004" T="0.110028"/>
      <pos A="0.343981" C="0.0520396" G="0.437962" T="0.166017"/>
      <pos A="0.060038" C="0.128024" G="0.7479" T="0.0640372"/>
      <pos A="0.0380424" C="0.0160468" G="0.00404919" T="0.941862"/>
      <pos A="0.00204959" C="0.0140472" G="0.969856" T="0.0140472"/>
      <pos A="0.224005" C="0.0520396" G="0.0440412" T="0.679914"/>
      <pos A="0.0320436" C="0.15202" G="0.631924" T="0.184013"/>
      <pos A="0.905869" C="0.020046" G="0.0620376" T="0.0120476"/>
      <pos A="0.659918" C="0.0580384" G="0.222006" T="0.060038"/>
      <pos A="0.34998" C="0.0880324" G="0.261998" T="0.29999"/>
      <pos A="0.20001" C="0.136023" G="0.19801" T="0.465957"/>
    </motif>
    <motif db="0" id="CLOCK_HUMAN.H11MO.0.C" length="14" nsites="252" evalue="1.0e+000"
        url="http://hocomoco.autosome.ru/motif/CLOCK_HUMAN.H11MO.0.C">
      <pos A="0.158766" C="0.599068" G="0.1786" T="0.063566"/>
      <pos A="0.424534" C="0.115133" G="0.1905" T="0.269833"/>
      <pos A="0.2024" C="0.146866" G="0.511801" T="0.138933"/>
      <pos A="0.337267" C="0.3214" G="0.1667" T="0.174633"/>
      <pos A="0.0952995" C="0.848969" G="0.0437326" T="0.0119992"/>
      <pos A="0.809302" C="0.063566" G="0.0437326" T="0.0833994"/>
      <pos A="0.1548" C="0.607001" G="0.127033" T="0.111166"/>
      <pos A="0.253967" C="0.0556327" G="0.642701" T="0.0476993"/>
      <pos A="0.0952995" C="0.1191" G="0.0437326" T="0.741868"/>
      <pos A="0.0873661" C="0.0238992" G="0.860869" T="0.0278659"/>
      <pos A="0.400734" C="0.313467" G="0.1786" T="0.1072"/>
      <pos A="0.369" C="0.242067" G="0.281733" T="0.1072"/>
      <pos A="0.222233" C="0.388834" G="0.289667" T="0.0992662"/>
      <pos A="0.491967" C="0.2976" G="0.0238992" T="0.186533"/>
    </motif>
    <motif db="0" id="COT1_HUMAN.H11MO.0.C" length="17" nsites="500" evalue="1.0e+000"
        url="http://hocomoco.autosome.ru/motif/COT1_HUMAN.H11MO.0.C">
      <pos A="0.180014" C="0.146021" G="0.539942" T="0.134023"/>
      <pos A="0.287992" C="0.0740352" G="0.54994" T="0.0880324"/>
      <pos A="0.248" C="0.0780344" G="0.591932" T="0.0820336"/>
      <pos A="0.208008" C="0.118026" G="0.589932" T="0.0840332"/>
      <pos A="0.0860328" C="0.15002" G="0.361978" T="0.40197"/>
      <pos A="0.132024" C="0.475955" G="0.289992" T="0.10203"/>
      <pos A="0.631924" C="0.112028" G="0.194011" T="0.0620376"/>
      <pos A="0.411968" C="0.0480404" G="0.523945" T="0.0160468"/>
      <pos A="0.725905" C="4.999e-05" G="0.269996" T="0.00404919"/>
      <pos A="0.0180464" C="4.999e-05" G="0.911868" T="0.070036"/>
      <pos A="0.0160468" C="0.010048" G="0.961858" T="0.0120476"/>
      <pos A="0.010048" C="0.0780344" G="0.279994" T="0.631924"/>
      <pos A="0.0660368" C="0.863877" G="0.0420416" T="0.0280444"/>
      <pos A="0.959858" C="0.00404919" G="0.0160468" T="0.020046"/>
      <pos A="0.204009" C="0.126025" G="0.517946" T="0.15202"/>
      <pos A="0.226005" C="0.184013" G="0.493951" T="0.0960308"/>
      <pos A="0.186013" C="0.168016" G="0.505949" T="0.140022"/>
    </motif>
    <motif db="0" id="CTCFL_HUMAN.H11MO.0.A" length="17" nsites="450" evalue="1.0e+000"
        url="http://hocomoco.autosome.ru/motif/CTCFL_HUMAN.H11MO.0.A">
      <pos A="0.166685" C="0.182237" G="0.44218" T="0.208898"/>
      <pos A="0.0444901" C="0.833204" G="0.0733726" T="0.0489336"/>
      <pos A="0.0178294" C="0.942068" G="0.0267163" T="0.0133859"/>
      <pos A="0.33998" C="0.0689291" G="0.373306" T="0.217785"/>
      <pos A="0.124472" C="0.446623" G="0.417741" T="0.0111642"/>
      <pos A="0.142246" C="0.511053" G="0.0911464" T="0.255554"/>
      <pos A="0.873195" C="0.0444901" G="0.0311597" T="0.0511553"/>
      <pos A="0.00894246" C="0.0111642" G="0.977616" T="0.00227727"/>
      <pos A="0.231115" C="5.55432e-05" G="0.755443" T="0.0133859"/>
      <pos A="0.0800378" C="0.0911464" G="0.733226" T="0.0955899"/>
      <pos A="0.00894246" C="0.00227727" G="0.98206" T="0.00672073"/>
      <pos A="0.0111642" C="0.0133859" G="0.935403" T="0.0400467"/>
      <pos A="0.0822595" C="0.897634" G="0.004499" T="0.0156076"/>
      <pos A="0.21112" C="0.004499" G="0.768774" T="0.0156076"/>
      <pos A="0.028938" C="0.706565" G="0.206676" T="0.0578205"/>
      <pos A="0.128916" C="0.408854" G="0.077816" T="0.384415"/>
      <pos A="0.264441" C="0.26222" G="0.379971" T="0.0933681"/>
    </motif>
    <motif db="0" id="CTCF_HUMAN.H11MO.0.A" length="19" nsites="500" evalue="1.0e+000"
        url="http://hocomoco.autosome.ru/motif/CTCF_HUMAN.H11MO.0.A">
      <pos A="0.0940312" C="0.359978" G="0.126025" T="0.419966"/>
      <pos A="0.15202" C="0.168016" G="0.521946" T="0.158018"/>
      <pos A="0.257998" C="0.0840332" G="0.553939" T="0.104029"/>
      <pos A="0.0680364" C="0.855879" G="0.0360428" T="0.040042"/>
      <pos A="0.00204959" C="0.995851" G="0.00204959" T="4.999e-05"/>
      <pos A="0.69991" C="0.00604879" G="0.242002" T="0.0520396"/>
      <pos A="0.0160468" C="0.65192" G="0.321986" T="0.010048"/>
      <pos A="0.0980304" C="0.593931" G="0.0740352" T="0.234003"/>
      <pos A="0.905869" C="0.0180464" G="0.0540392" T="0.0220456"/>
      <pos A="0.00204959" C="0.00204959" G="0.991852" T="0.00404919"/>
      <pos A="0.385973" C="4.999e-05" G="0.611928" T="0.00204959"/>
      <pos A="0.0260448" C="0.0260448" G="0.587932" T="0.359978"/>
      <pos A="0.0120476" C="0.00204959" G="0.983853" T="0.00204959"/>
      <pos A="0.05004" C="0.0260448" G="0.859878" T="0.0640372"/>
      <pos A="0.0680364" C="0.875875" G="0.0120476" T="0.0440412"/>
      <pos A="0.395971" C="0.0140472" G="0.583933" T="0.00604879"/>
      <pos A="0.0760348" C="0.561938" G="0.325985" T="0.0360428"/>
      <pos A="0.0960308" C="0.421966" G="0.116027" T="0.365977"/>
      <pos A="0.371976" C="0.267996" G="0.315987" T="0.0440412"/>
    </motif>
    <motif db="0" id="EGR1_HUMAN.H11MO.0.A" length="17" nsites="500" evalue="1.0e+000"
        url="http://hocomoco.autosome.ru/motif/EGR1_HUMAN.H11MO.0.A">
      <pos A="0.232004" C="0.248" G="0.409968" T="0.110028"/>
      <pos A="0.319986" C="0.128024" G="0.317986" T="0.234003"/>
      <pos A="0.277994" C="0.180014" G="0.459958" T="0.0820336"/>
      <pos A="0.236003" C="0.112028" G="0.353979" T="0.29799"/>
      <pos A="0.112028" C="0.030044" G="0.807888" T="0.05004"/>
      <pos A="0.236003" C="0.505949" G="0.0460408" T="0.212008"/>
      <pos A="0.0560388" C="0.0340432" G="0.869876" T="0.040042"/>
      <pos A="0.0320436" C="0.00404919" G="0.409968" T="0.553939"/>
      <pos A="0.0920316" C="0.00204959" G="0.891872" T="0.0140472"/>
      <pos A="0.0160468" C="0.00404919" G="0.957858" T="0.0220456"/>
      <pos A="0.0240452" C="0.0320436" G="0.929864" T="0.0140472"/>
      <pos A="0.220006" C="0.475955" G="0.00404919" T="0.29999"/>
      <pos A="0.0880324" C="0.010048" G="0.841882" T="0.060038"/>
      <pos A="0.110028" C="0.0220456" G="0.695911" T="0.172016"/>
      <pos A="0.337982" C="0.128024" G="0.405969" T="0.128024"/>
      <pos A="0.311988" C="0.0820336" G="0.455959" T="0.15002"/>
      <pos A="0.263997" C="0.182014" G="0.435963" T="0.118026"/>
    </motif>
    <motif db="0" id="ETS2_HUMAN.H11MO.0.B" length="13" nsites="500" evalue="1.0e+000"
        url="http://hocomoco.autosome.ru/motif/ETS2_HUMAN.H11MO.0.B">
      <pos A="0.230004" C="0.140022" G="0.435963" T="0.194011"/>
      <pos A="0.317986" C="0.146021" G="0.345981" T="0.190012"/>
      <pos A="0.321986" C="0.279994" G="0.29799" T="0.10003"/>
      <pos A="0.473955" C="0.0760348" G="0.365977" T="0.0840332"/>
      <pos A="0.192012" C="0.00804839" G="0.7519" T="0.0480404"/>
      <pos A="0.00404919" C="0.010048" G="0.967856" T="0.0180464"/>
      <pos A="0.981854" C="0.0160468" G="4.999e-05" T="0.00204959"/>
      <pos A="0.953859" C="0.0180464" G="0.0240452" T="0.00404919"/>
      <pos A="0.381974" C="0.0840332" G="0.519946" T="0.0140472"/>
      <pos A="0.391972" C="0.261998" G="0.19801" T="0.14802"/>
      <pos A="0.421966" C="0.0480404" G="0.459958" T="0.070036"/>
      <pos A="0.329984" C="0.0860328" G="0.495951" T="0.0880324"/>
      <pos A="0.495951" C="0.10003" G="0.319986" T="0.0840332"/>
    </motif>
    <motif db="0" id="ETV5_HUMAN.H11MO.0.C" length="14" nsites="500" evalue="1.0e+000"
        url="http://hocomoco.autosome.ru/motif/ETV5_HUMAN.H11MO.0.C">
      <pos A="0.327984" C="0.180014" G="0.381974" T="0.110028"/>
      <pos A="0.455959" C="0.0880324" G="0.327984" T="0.128024"/>
      <pos A="0.29799" C="0.0980304" G="0.493951" T="0.110028"/>
      <pos A="0.20001" C="0.417966" G="0.345981" T="0.0360428"/>
      <pos A="0.839882" C="0.0360428" G="0.0840332" T="0.040042"/>
      <pos A="0.0160468" C="0.00604879" G="0.961858" T="0.0160468"/>
      <pos A="0.0440412" C="0.0160468" G="0.935863" T="0.00404919"/>
      <pos A="0.793891" C="0.0680364" G="0.10203" T="0.0360428"/>
      <pos A="0.945861" C="0.00604879" G="0.0120476" T="0.0360428"/>
      <pos A="0.371976" C="0.0620376" G="0.54794" T="0.0180464"/>
      <pos A="0.228004" C="0.10003" G="0.232004" T="0.439962"/>
      <pos A="0.218006" C="0.106029" G="0.537942" T="0.138022"/>
      <pos A="0.405969" C="0.120026" G="0.385973" T="0.0880324"/>
      <pos A="0.271996" C="0.216007" G="0.373975" T="0.138022"/>
    </motif>
    <motif db="0" id="FEZF1_HUMAN.H11MO.0.C" length="12" nsites="500" evalue="1.0e+000"
        url="http://hocomoco.autosome.ru/motif/FEZF1_HUMAN.H11MO.0.C">
      <pos A="0.305989" C="0.122026" G="0.361978" T="0.210008"/>
      <pos A="0.132024" C="0.485953" G="0.0740352" T="0.307988"/>
      <pos A="0.070036" C="0.0320436" G="0.0220456" T="0.875875"/>
      <pos A="0.0120476" C="0.020046" G="0.94986" T="0.0180464"/>
      <pos A="0.0140472" C="0.555939" G="0.10203" T="0.327984"/>
      <pos A="0.0260448" C="0.433963" G="0.0520396" T="0.487952"/>
      <pos A="0.0620376" C="0.725905" G="0.0260448" T="0.186013"/>
      <pos A="0.240002" C="0.060038" G="0.0140472" T="0.685913"/>
      <pos A="0.00604879" C="0.134023" G="0.05004" T="0.809888"/>
      <pos A="0.020046" C="0.010048" G="0.0180464" T="0.95186"/>
      <pos A="0.0440412" C="0.116027" G="0.070036" T="0.769896"/>
      <pos A="0.172016" C="0.331984" G="0.158018" T="0.337982"/>
    </motif>
    <motif db="0" id="FOXM1_HUMAN.H11MO.0.A" length="12" nsites="500" evalue="1.0e+000"
        url="http://hocomoco.autosome.ru/motif/FOXM1_HUMAN.H11MO.0.A">
      <pos A="0.0560388" C="0.0240452" G="0.0340432" T="0.885873"/>
      <pos A="0.252" C="0.0220456" G="0.715907" T="0.010048"/>
      <pos A="0.0260448" C="0.030044" G="0.0560388" T="0.887872"/>
      <pos A="4.999e-05" C="0.0680364" G="0.0620376" T="0.869876"/>
      <pos A="0.00204959" C="0.00204959" G="0.0720356" T="0.923865"/>
      <pos A="0.319986" C="0.0540392" G="0.587932" T="0.0380424"/>
      <pos A="0.0740352" C="0.745901" G="0.0180464" T="0.162018"/>
      <pos A="0.246001" C="0.160018" G="0.0380424" T="0.555939"/>
      <pos A="0.0480404" C="0.289992" G="0.142022" T="0.519946"/>
      <pos A="0.359978" C="0.0380424" G="0.0280444" T="0.573935"/>
      <pos A="0.108028" C="0.160018" G="0.445961" T="0.285993"/>
      <pos A="0.166017" C="0.341982" G="0.257998" T="0.234003"/>
    </motif>
    <motif db="0" id="GATA1_HUMAN.H11MO.0.A" length="19" nsites="500" evalue="1.0e+000"
        url="http://hocomoco.autosome.ru/motif/GATA1_HUMAN.H11MO.0.A">
      <pos A="0.192012" C="0.403969" G="0.206009" T="0.19801"/>
      <pos A="0.116027" C="0.144021" G="0.190012" T="0.54994"/>
      <pos A="0.0560388" C="0.0780344" G="0.639922" T="0.226005"/>
      <pos A="0.118026" C="0.206009" G="0.389972" T="0.285993"/>
      <pos A="0.194011" C="0.313987" G="0.281994" T="0.210008"/>
      <pos A="0.267996" C="0.246001" G="0.277994" T="0.208008"/>
      <pos A="0.224005" C="0.210008" G="0.367976" T="0.19801"/>
      <pos A="0.261998" C="0.168016" G="0.339982" T="0.230004"/>
      <pos A="0.214007" C="0.224005" G="0.313987" T="0.248"/>
      <pos A="0.331984" C="0.188012" G="0.323985" T="0.156019"/>
      <pos A="0.184013" C="0.387972" G="0.321986" T="0.106029"/>
      <pos A="0.719906" C="0.020046" G="0.00804839" T="0.252"/>
      <pos A="0.00604879" C="4.999e-05" G="0.993851" T="4.999e-05"/>
      <pos A="0.995851" C="4.999e-05" G="4.999e-05" T="0.00404919"/>
      <pos A="0.00204959" C="4.999e-05" G="0.0120476" T="0.985853"/>
      <pos A="0.945861" C="0.00404919" G="0.0140472" T="0.0360428"/>
      <pos A="0.857878" C="0.0160468" G="0.090032" T="0.0360428"/>
      <pos A="0.214007" C="0.154019" G="0.553939" T="0.0780344"/>
      <pos A="0.35198" C="0.188012" G="0.345981" T="0.114027"/>
    </motif>
    <motif db="0" id="GATA2_HUMAN.H11MO.0.A" length="19" nsites="500" evalue="1.0e+000"
        url="http://hocomoco.autosome.ru/motif/GATA2_HUMAN.H11MO.0.A">
      <pos A="0.132024" C="0.45196" G="0.226005" T="0.190012"/>
      <pos A="0.124025" C="0.104029" G="0.158018" T="0.613927"/>
      <pos A="0.080034" C="0.05004" G="0.65192" T="0.218006"/>
      <pos A="0.132024" C="0.222006" G="0.413967" T="0.232004"/>
      <pos A="0.271996" C="0.156019" G="0.289992" T="0.281994"/>
      <pos A="0.303989" C="0.158018" G="0.305989" T="0.232004"/>
      <pos A="0.248" C="0.19801" G="0.367976" T="0.186013"/>
      <pos A="0.269996" C="0.196011" G="0.275995" T="0.257998"/>
      <pos A="0.222006" C="0.224005" G="0.267996" T="0.285993"/>
      <pos A="0.325985" C="0.114027" G="0.343981" T="0.216007"/>
      <pos A="0.192012" C="0.337982" G="0.371976" T="0.0980304"/>
      <pos A="0.773895" C="0.00404919" G="0.00804839" T="0.214007"/>
      <pos A="4.999e-05" C="4.999e-05" G="0.995851" T="0.00404919"/>
      <pos A="0.985853" C="4.999e-05" G="0.00804839" T="0.00604879"/>
      <pos A="0.00604879" C="0.00204959" G="0.0160468" T="0.975855"/>
      <pos A="0.965857" C="0.00604879" G="4.999e-05" T="0.0280444"/>
      <pos A="0.843881" C="0.010048" G="0.114027" T="0.0320436"/>
      <pos A="0.140022" C="0.168016" G="0.627924" T="0.0640372"/>
      <pos A="0.343981" C="0.192012" G="0.389972" T="0.0740352"/>
    </motif>
    <motif db="0" id="HNF1A_HUMAN.H11MO.0.C" length="15" nsites="500" evalue="1.0e+000"
        url="http://hocomoco.autosome.ru/motif/HNF1A_HUMAN.H11MO.0.C">
      <pos A="0.319986" C="0.0460408" G="0.39997" T="0.234003"/>
      <pos A="0.146021" C="0.0340432" G="0.719906" T="0.10003"/>
      <pos A="0.0460408" C="0.0660368" G="0.114027" T="0.773895"/>
      <pos A="0.128024" C="0.10203" G="0.090032" T="0.679914"/>
      <pos A="0.913867" C="0.00404919" G="0.0480404" T="0.0340432"/>
      <pos A="0.791892" C="0.138022" G="0.0180464" T="0.0520396"/>
      <pos A="0.210008" C="0.010048" G="0.0280444" T="0.7519"/>
      <pos A="4.999e-05" C="4.999e-05" G="0.585933" T="0.413967"/>
      <pos A="0.725905" C="0.010048" G="0.0480404" T="0.216007"/>
      <pos A="0.080034" C="0.0240452" G="0.0640372" T="0.831884"/>
      <pos A="0.0240452" C="0.0660368" G="0.0120476" T="0.89787"/>
      <pos A="0.723905" C="0.040042" G="0.0720356" T="0.164017"/>
      <pos A="0.773895" C="0.080034" G="0.0820336" T="0.0640372"/>
      <pos A="0.108028" C="0.721906" G="0.0360428" T="0.134023"/>
      <pos A="0.216007" C="0.339982" G="0.0320436" T="0.411968"/>
    </motif>
    <motif db="0" id="HNF1B_HUMAN.H11MO.0.A" length="15" nsites="500" evalue="1.0e+000"
        url="http://hocomoco.autosome.ru/motif/HNF1B_HUMAN.H11MO.0.A">
      <pos A="0.325985" C="0.0680364" G="0.357978" T="0.248"/>
      <pos A="0.14802" C="0.0340432" G="0.755899" T="0.0620376"/>
      <pos A="0.0280444" C="0.080034" G="0.080034" T="0.811888"/>
      <pos A="0.146021" C="0.0820336" G="0.0460408" T="0.725905"/>
      <pos A="0.979854" C="0.00204959" G="0.0160468" T="0.00204959"/>
      <pos A="0.937862" C="0.0460408" G="0.00604879" T="0.010048"/>
      <pos A="0.0560388" C="0.010048" G="0.00604879" T="0.927864"/>
      <pos A="0.409968" C="4.999e-05" G="0.589932" T="4.999e-05"/>
      <pos A="0.761898" C="0.00404919" G="0.0540392" T="0.180014"/>
      <pos A="0.0460408" C="0.0240452" G="0.122026" T="0.807888"/>
      <pos A="0.0160468" C="0.0380424" G="0.00204959" T="0.943861"/>
      <pos A="0.691912" C="0.0640372" G="0.134023" T="0.110028"/>
      <pos A="0.79789" C="0.0940312" G="0.0660368" T="0.0420416"/>
      <pos A="0.0780344" C="0.731904" G="0.0420416" T="0.14802"/>
      <pos A="0.242002" C="0.357978" G="0.0640372" T="0.335983"/>
    </motif>
    <motif db="0" id="IRF3_HUMAN.H11MO.0.B" length="20" nsites="500" evalue="1.0e+000"
        url="http://hocomoco.autosome.ru/motif/IRF3_HUMAN.H11MO.0.B">
      <pos A="0.29999" C="0.0780344" G="0.513947" T="0.108028"/>
      <pos A="0.603929" C="0.0440412" G="0.29999" T="0.0520396"/>
      <pos A="0.677914" C="0.0660368" G="0.214007" T="0.0420416"/>
      <pos A="0.719906" C="0.0740352" G="0.110028" T="0.0960308"/>
      <pos A="0.305989" C="0.108028" G="0.455959" T="0.130024"/>
      <pos A="0.224005" C="0.0540392" G="0.557938" T="0.164017"/>
      <pos A="0.20201" C="0.0540392" G="0.731904" T="0.0120476"/>
      <pos A="0.819886" C="0.0180464" G="0.14802" T="0.0140472"/>
      <pos A="0.815887" C="0.0360428" G="0.126025" T="0.0220456"/>
      <pos A="0.89987" C="0.0160468" G="0.030044" T="0.0540392"/>
      <pos A="0.224005" C="0.261998" G="0.445961" T="0.0680364"/>
      <pos A="0.291992" C="0.0880324" G="0.40197" T="0.218006"/>
      <pos A="0.20001" C="0.00604879" G="0.783893" T="0.010048"/>
      <pos A="0.673915" C="0.0240452" G="0.289992" T="0.0120476"/>
      <pos A="0.879874" C="0.0360428" G="0.0720356" T="0.0120476"/>
      <pos A="0.941862" C="0.00404919" G="0.040042" T="0.0140472"/>
      <pos A="0.0960308" C="0.313987" G="0.54794" T="0.0420416"/>
      <pos A="0.265997" C="0.142022" G="0.273995" T="0.317986"/>
      <pos A="0.228004" C="0.122026" G="0.585933" T="0.0640372"/>
      <pos A="0.681914" C="0.070036" G="0.178014" T="0.070036"/>
    </motif>
    <motif db="0" id="KLF6_HUMAN.H11MO.0.A" length="19" nsites="496" evalue="1.0e+000"
        url="http://hocomoco.autosome.ru/motif/KLF6_HUMAN.H11MO.0.A">
      <pos A="0.155261" C="0.185497" G="0.510028" T="0.149214"/>
      <pos A="0.22178" C="0.247984" G="0.479792" T="0.0504435"/>
      <pos A="0.445525" C="0.189528" G="0.280236" T="0.0847107"/>
      <pos A="0.459635" C="0.0181919" G="0.368928" T="0.153245"/>
      <pos A="0.0484277" C="0.00609756" G="0.814402" T="0.131072"/>
      <pos A="0.0242391" C="5.03931e-05" G="0.955503" T="0.0202076"/>
      <pos A="0.0443963" C="0.0524592" G="0.891" T="0.0121447"/>
      <pos A="0.260079" C="0.457619" G="5.03931e-05" T="0.282252"/>
      <pos A="0.116962" C="0.00609756" G="0.854717" T="0.0222233"/>
      <pos A="0.0282705" C="0.0222233" G="0.689428" T="0.260079"/>
      <pos A="0.209686" C="0.0645535" G="0.68338" T="0.0423806"/>
      <pos A="0.0867265" C="0.0302862" G="0.836575" T="0.046412"/>
      <pos A="0.229843" C="0.453588" G="0.20767" T="0.108899"/>
      <pos A="0.294346" C="0.318535" G="0.13712" T="0.25"/>
      <pos A="0.0625378" C="0.157277" G="0.522123" T="0.258063"/>
      <pos A="0.147198" C="0.127041" G="0.608799" T="0.116962"/>
      <pos A="0.161308" C="0.171387" G="0.602751" T="0.0645535"/>
      <pos A="0.34877" C="0.110915" G="0.433431" T="0.106884"/>
      <pos A="0.258063" C="0.233874" G="0.455604" T="0.0524592"/>
    </motif>
    <motif db="0" id="LEF1_HUMAN.H11MO.0.A" length="14" nsites="456" evalue="1.0e+000"
        url="http://hocomoco.autosome.ru/motif/LEF1_HUMAN.H11MO.0.A">
      <pos A="0.0767924" C="0.260963" G="0.274118" T="0.388128"/>
      <pos A="0.0329423" C="0.63588" G="0.184225" T="0.146952"/>
      <pos A="0.0175948" C="0.708233" G="0.0132098" T="0.260963"/>
      <pos A="0.122835" C="0.0460973" G="0.0197873" T="0.81128"/>
      <pos A="0.00224731" C="0.138182" G="0.0351348" T="0.824435"/>
      <pos A="0.00224731" C="0.0132098" G="0.0329423" T="0.951601"/>
      <pos A="0.0439048" C="0.4254" G="0.519678" T="0.0110173"/>
      <pos A="0.456095" C="0.138182" G="0.0154023" T="0.39032"/>
      <pos A="0.278503" C="0.166685" G="0.157915" T="0.396898"/>
      <pos A="0.28508" C="0.190802" G="0.201765" T="0.322353"/>
      <pos A="0.0417123" C="0.129412" G="0.149145" T="0.67973"/>
      <pos A="0.0395198" C="0.31139" G="0.383743" T="0.265348"/>
      <pos A="0.116257" C="0.46048" G="0.0899474" T="0.333315"/>
      <pos A="0.313583" C="0.221497" G="0.103102" T="0.361818"/>
    </motif>
    <motif db="0" id="LYL1_HUMAN.H11MO.0.A" length="14" nsites="453" evalue="1.0e+000"
        url="http://hocomoco.autosome.ru/motif/LYL1_HUMAN.H11MO.0.A">
      <pos A="0.205308" C="0.441459" G="0.203101" T="0.150132"/>
      <pos A="0.145718" C="0.695266" G="0.0265394" T="0.132476"/>
      <pos A="0.64009" C="0.0508166" G="0.0464026" T="0.26269"/>
      <pos A="0.0574377" C="0.125855" G="0.490013" T="0.326694"/>
      <pos A="0.130269" C="0.730578" G="0.0441955" T="0.094957"/>
      <pos A="0.105992" C="5.51755e-05" G="0.00667623" T="0.887277"/>
      <pos A="0.00226219" C="0.176617" G="0.810031" T="0.0110903"/>
      <pos A="0.00667623" C="0.298003" G="0.181031" T="0.51429"/>
      <pos A="0.0618517" C="0.207515" G="0.220757" T="0.509876"/>
      <pos A="0.207515" C="0.220757" G="0.130269" T="0.441459"/>
      <pos A="0.0441955" C="0.512083" G="0.119234" T="0.324487"/>
      <pos A="0.094957" C="0.580501" G="0.110406" T="0.214136"/>
      <pos A="0.141304" C="0.187652" G="0.181031" T="0.490013"/>
      <pos A="0.119234" C="0.273725" G="0.379662" T="0.227378"/>
    </motif>
    <motif db="0" id="MAFF_HUMAN.H11MO.0.B" length="18" nsites="473" evalue="1.0e+000"
        url="http://hocomoco.autosome.ru/motif/MAFF_HUMAN.H11MO.0.B">
      <pos A="0.0571232" C="0.0698055" G="0.0824878" T="0.790583"/>
      <pos A="0.02119" C="0.0951702" G="0.765219" T="0.118421"/>
      <pos A="0.0550095" C="0.883587" G="0.0296449" T="0.0317586"/>
      <pos A="0.0846016" C="0.0613507" G="0.006394" T="0.847654"/>
      <pos A="0.0275312" C="0.11208" G="0.744082" T="0.116307"/>
      <pos A="0.77156" C="0.0507821" G="0.0444409" T="0.133217"/>
      <pos A="0.0592369" C="0.410114" G="0.433365" T="0.0972839"/>
      <pos A="0.0846016" C="0.088829" G="0.0592369" T="0.767332"/>
      <pos A="0.0909427" C="0.661647" G="0.0423272" T="0.205083"/>
      <pos A="0.672215" C="0.0571232" G="0.122648" T="0.148013"/>
      <pos A="0.0655781" C="0.0930564" G="0.625713" T="0.215652"/>
      <pos A="0.0402135" C="0.780015" G="0.11208" T="0.0676918"/>
      <pos A="0.58978" C="0.109966" G="0.120535" T="0.179719"/>
      <pos A="0.177605" C="0.234676" G="0.224107" T="0.363612"/>
      <pos A="0.234676" C="0.137445" G="0.122648" T="0.505231"/>
      <pos A="0.164923" C="0.177605" G="0.0465546" T="0.610917"/>
      <pos A="0.0993976" C="0.253699" G="0.0782604" T="0.568643"/>
      <pos A="0.131103" C="0.205083" G="0.133217" T="0.530596"/>
    </motif>
    <motif db="0" id="MAF_HUMAN.H11MO.0.A" length="19" nsites="500" evalue="1.0e+000"
        url="http://hocomoco.autosome.ru/motif/MAF_HUMAN.H11MO.0.A">
      <pos A="0.305989" C="0.236003" G="0.333983" T="0.124025"/>
      <pos A="0.469956" C="0.142022" G="0.20201" T="0.186013"/>
      <pos A="0.587932" C="0.0840332" G="0.0780344" T="0.25"/>
      <pos A="0.391972" C="0.0880324" G="0.118026" T="0.40197"/>
      <pos A="0.154019" C="0.311988" G="0.269996" T="0.263997"/>
      <pos A="0.110028" C="0.040042" G="0.0260448" T="0.823885"/>
      <pos A="0.0180464" C="0.0140472" G="0.959858" T="0.00804839"/>
      <pos A="0.124025" C="0.855879" G="0.00604879" T="0.0140472"/>
      <pos A="0.0640372" C="0.00604879" G="0.0120476" T="0.917866"/>
      <pos A="0.0180464" C="0.00604879" G="0.90187" T="0.0740352"/>
      <pos A="0.881874" C="0.0240452" G="0.0680364" T="0.0260448"/>
      <pos A="0.10203" C="0.445961" G="0.327984" T="0.124025"/>
      <pos A="0.238002" C="0.118026" G="0.154019" T="0.489952"/>
      <pos A="0.242002" C="0.411968" G="0.120026" T="0.226005"/>
      <pos A="0.473955" C="0.112028" G="0.154019" T="0.259998"/>
      <pos A="0.194011" C="0.0720356" G="0.575935" T="0.158018"/>
      <pos A="0.160018" C="0.511948" G="0.218006" T="0.110028"/>
      <pos A="0.461958" C="0.236003" G="0.146021" T="0.156019"/>
      <pos A="0.40197" C="0.15202" G="0.234003" T="0.212008"/>
    </motif>
    <motif db="0" id="MAZ_HUMAN.H11MO.0.A" length="22" nsites="500" evalue="1.0e+000"
        url="http://hocomoco.autosome.ru/motif/MAZ_HUMAN.H11MO.0.A">
      <pos A="0.216007" C="0.144021" G="0.503949" T="0.136023"/>
      <pos A="0.283993" C="0.0240452" G="0.65192" T="0.040042"/>
      <pos A="0.30199" C="0.0120476" G="0.673915" T="0.0120476"/>
      <pos A="0.0820336" C="0.0180464" G="0.865877" T="0.0340432"/>
      <pos A="0.0520396" C="0.112028" G="0.825885" T="0.010048"/>
      <pos A="0.64792" C="0.0880324" G="0.0260448" T="0.238002"/>
      <pos A="0.0540392" C="0.010048" G="0.905869" T="0.030044"/>
      <pos A="0.114027" C="0.020046" G="0.85188" T="0.0140472"/>
      <pos A="0.265997" C="0.0340432" G="0.665917" T="0.0340432"/>
      <pos A="0.271996" C="0.00804839" G="0.679914" T="0.040042"/>
      <pos A="0.114027" C="0.20201" G="0.655919" T="0.0280444"/>
      <pos A="0.317986" C="0.134023" G="0.331984" T="0.216007"/>
      <pos A="0.174015" C="0.040042" G="0.69791" T="0.0880324"/>
      <pos A="0.333983" C="0.0540392" G="0.553939" T="0.0580384"/>
      <pos A="0.190012" C="0.120026" G="0.64792" T="0.0420416"/>
      <pos A="0.365977" C="0.0780344" G="0.511948" T="0.0440412"/>
      <pos A="0.29999" C="0.0720356" G="0.569936" T="0.0580384"/>
      <pos A="0.329984" C="0.134023" G="0.455959" T="0.080034"/>
      <pos A="0.259998" C="0.0620376" G="0.555939" T="0.122026"/>
      <pos A="0.273995" C="0.204009" G="0.445961" T="0.0760348"/>
      <pos A="0.355979" C="0.106029" G="0.429964" T="0.108028"/>
      <pos A="0.273995" C="0.0980304" G="0.561938" T="0.0660368"/>
    </motif>
    <motif db="0" id="MXI1_HUMAN.H11MO.0.A" length="15" nsites="500" evalue="1.0e+000"
        url="http://hocomoco.autosome.ru/motif/MXI1_HUMAN.H11MO.0.A">
      <pos A="0.229116" C="0.302422" G="0.393893" T="0.0745693"/>
      <pos A="0.00426041" C="0.967884" G="0.0258572" T="0.00199819"/>
      <pos A="0.964584" C="0.00170879" G="0.0299196" T="0.00378757"/>
      <pos A="0.022062" C="0.890618" G="0.0661165" T="0.0212036"/>
      <pos A="0.172994" C="0.0657976" G="0.751726" T="0.00948167"/>
      <pos A="0.0666986" C="0.0944282" G="0.0422768" T="0.796596"/>
      <pos A="0.007851" C="4.999e-05" G="0.985773" T="0.00632647"/>
      <pos A="0.0611057" C="0.171933" G="0.594561" T="0.1724"/>
      <pos A="0.119062" C="0.391811" G="0.371152" T="0.117974"/>
      <pos A="0.198314" C="0.239882" G="0.284866" T="0.276938"/>
      <pos A="0.0335558" C="0.232127" G="0.56559" T="0.168727"/>
      <pos A="0.118677" C="0.391928" G="0.320073" T="0.169323"/>
      <pos A="0.139129" C="0.305183" G="0.362948" T="0.19274"/>
      <pos A="0.163426" C="0.217487" G="0.451574" T="0.167513"/>
      <pos A="0.178987" C="0.307097" G="0.413344" T="0.100572"/>
    </motif>
    <motif db="0" id="NFAC1_HUMAN.H11MO.0.B" length="15" nsites="500" evalue="1.0e+000"
        url="http://hocomoco.autosome.ru/motif/NFAC1_HUMAN.H11MO.0.B">
      <pos A="0.481954" C="0.230004" G="0.234003" T="0.0540392"/>
      <pos A="0.393971" C="0.05004" G="0.060038" T="0.495951"/>
      <pos A="0.0840332" C="0.00804839" G="0.903869" T="0.00404919"/>
      <pos A="0.0140472" C="0.0460408" G="0.929864" T="0.010048"/>
      <pos A="0.945861" C="0.0120476" G="0.0360428" T="0.00604879"/>
      <pos A="0.809888" C="0.0680364" G="0.104029" T="0.0180464"/>
      <pos A="0.821886" C="0.0680364" G="0.0840332" T="0.0260448"/>
      <pos A="0.49995" C="0.166017" G="0.267996" T="0.0660368"/>
      <pos A="0.493951" C="0.0520396" G="0.142022" T="0.311988"/>
      <pos A="0.355979" C="0.238002" G="0.345981" T="0.060038"/>
      <pos A="0.487952" C="0.0880324" G="0.0440412" T="0.379974"/>
      <pos A="0.263997" C="0.030044" G="0.54794" T="0.158018"/>
      <pos A="0.537942" C="0.122026" G="0.222006" T="0.118026"/>
      <pos A="0.429964" C="0.317986" G="0.188012" T="0.0640372"/>
      <pos A="0.44996" C="0.120026" G="0.138022" T="0.291992"/>
    </motif>
    <motif db="0" id="NKX25_HUMAN.H11MO.0.B" length="8" nsites="499" evalue="1.0e+000"
        url="http://hocomoco.autosome.ru/motif/NKX25_HUMAN.H11MO.0.B">
      <pos A="0.106241" C="0.164346" G="0.310609" T="0.418804"/>
      <pos A="0.0761871" C="0.114256" G="0.537017" T="0.272541"/>
      <pos A="0.422811" C="0.0341114" G="0.518984" T="0.0240934"/>
      <pos A="0.979814" C="0.0160789" G="5.00902e-05" T="0.0040573"/>
      <pos A="0.036115" C="0.0040573" G="0.959778" T="5.00902e-05"/>
      <pos A="0.545031" C="0.0601583" G="0.0180825" T="0.376728"/>
      <pos A="0.198407" C="0.0020537" G="0.769435" T="0.0301042"/>
      <pos A="0.168353" C="0.302595" G="0.484923" T="0.0441294"/>
    </motif>
    <motif db="0" id="NKX61_HUMAN.H11MO.0.B" length="19" nsites="500" evalue="1.0e+000"
        url="http://hocomoco.autosome.ru/motif/NKX61_HUMAN.H11MO.0.B">
      <pos A="0.244001" C="0.118026" G="0.525945" T="0.112028"/>
      <pos A="0.705909" C="0.0880324" G="0.15002" T="0.0560388"/>
      <pos A="0.168016" C="0.269996" G="0.0920316" T="0.469956"/>
      <pos A="0.311988" C="0.05004" G="0.118026" T="0.519946"/>
      <pos A="0.607928" C="0.060038" G="0.265997" T="0.0660368"/>
      <pos A="0.985853" C="0.00204959" G="0.00804839" T="0.00404919"/>
      <pos A="0.030044" C="0.0460408" G="0.124025" T="0.79989"/>
      <pos A="0.0420416" C="0.0920316" G="0.559938" T="0.305989"/>
      <pos A="0.377974" C="0.0740352" G="0.39997" T="0.14802"/>
      <pos A="0.126025" C="0.335983" G="0.431964" T="0.106029"/>
      <pos A="0.333983" C="0.216007" G="0.158018" T="0.291992"/>
      <pos A="0.459958" C="0.060038" G="0.106029" T="0.373975"/>
      <pos A="0.389972" C="0.0560388" G="0.0420416" T="0.511948"/>
      <pos A="0.29799" C="0.0560388" G="0.0480404" T="0.59793"/>
      <pos A="0.138022" C="0.104029" G="0.0520396" T="0.705909"/>
      <pos A="0.595931" C="0.108028" G="0.253999" T="0.0420416"/>
      <pos A="0.979854" C="4.999e-05" G="0.0140472" T="0.00604879"/>
      <pos A="0.126025" C="0.030044" G="0.070036" T="0.773895"/>
      <pos A="0.154019" C="0.0920316" G="0.39797" T="0.355979"/>
    </motif>
    <motif db="0" id="NR1D1_HUMAN.H11MO.0.B" length="19" nsites="500" evalue="1.0e+000"
        url="http://hocomoco.autosome.ru/motif/NR1D1_HUMAN.H11MO.0.B">
      <pos A="0.421966" C="0.080034" G="0.321986" T="0.176015"/>
      <pos A="0.307988" C="0.0560388" G="0.535943" T="0.10003"/>
      <pos A="0.25" C="0.210008" G="0.491952" T="0.0480404"/>
      <pos A="0.269996" C="0.214007" G="0.321986" T="0.194011"/>
      <pos A="0.473955" C="0.44996" G="0.0460408" T="0.030044"/>
      <pos A="0.737902" C="0.00604879" G="0.0560388" T="0.20001"/>
      <pos A="0.080034" C="0.365977" G="0.427964" T="0.126025"/>
      <pos A="0.106029" C="0.0240452" G="0.0820336" T="0.787892"/>
      <pos A="0.196011" C="0.00204959" G="0.771896" T="0.030044"/>
      <pos A="0.0660368" C="0.0120476" G="0.729904" T="0.192012"/>
      <pos A="0.020046" C="0.05004" G="0.889872" T="0.040042"/>
      <pos A="0.146021" C="0.142022" G="0.196011" T="0.515947"/>
      <pos A="0.124025" C="0.669916" G="0.116027" T="0.090032"/>
      <pos A="0.877874" C="0.040042" G="0.0220456" T="0.060038"/>
      <pos A="0.210008" C="0.194011" G="0.465957" T="0.130024"/>
      <pos A="0.359978" C="0.118026" G="0.311988" T="0.210008"/>
      <pos A="0.367976" C="0.130024" G="0.35198" T="0.15002"/>
      <pos A="0.267996" C="0.0860328" G="0.417966" T="0.228004"/>
      <pos A="0.234003" C="0.176015" G="0.431964" T="0.158018"/>
    </motif>
    <motif db="0" id="NR1H3_HUMAN.H11MO.0.B" length="19" nsites="500" evalue="1.0e+000"
        url="http://hocomoco.autosome.ru/motif/NR1H3_HUMAN.H11MO.0.B">
      <pos A="0.168016" C="0.481954" G="0.208008" T="0.142022"/>
      <pos A="0.423965" C="0.224005" G="0.124025" T="0.228004"/>
      <pos A="0.373975" C="0.126025" G="0.419966" T="0.080034"/>
      <pos A="0.543941" C="0.0260448" G="0.379974" T="0.05004"/>
      <pos A="0.122026" C="0.00604879" G="0.813887" T="0.0580384"/>
      <pos A="0.0380424" C="0.0440412" G="0.755899" T="0.162018"/>
      <pos A="0.0640372" C="0.158018" G="0.15202" T="0.625925"/>
      <pos A="0.144021" C="0.427964" G="0.0840332" T="0.343981"/>
      <pos A="0.829884" C="0.0180464" G="0.0540392" T="0.0980304"/>
      <pos A="0.114027" C="0.591932" G="0.142022" T="0.15202"/>
      <pos A="0.224005" C="0.178014" G="0.0860328" T="0.511948"/>
      <pos A="0.240002" C="0.228004" G="0.289992" T="0.242002"/>
      <pos A="0.228004" C="0.323985" G="0.283993" T="0.164017"/>
      <pos A="0.659918" C="0.090032" G="0.172016" T="0.0780344"/>
      <pos A="0.080034" C="0.0260448" G="0.835883" T="0.0580384"/>
      <pos A="0.106029" C="0.040042" G="0.717906" T="0.136023"/>
      <pos A="0.15202" C="0.138022" G="0.220006" T="0.489952"/>
      <pos A="0.0780344" C="0.737902" G="0.0720356" T="0.112028"/>
      <pos A="0.871876" C="0.0440412" G="0.0480404" T="0.0360428"/>
    </motif>
    <motif db="0" id="NR1H4_HUMAN.H11MO.0.B" length="19" nsites="451" evalue="1.0e+000"
        url="http://hocomoco.autosome.ru/motif/NR1H4_HUMAN.H11MO.0.B">
      <pos A="0.270505" C="0.195134" G="0.438982" T="0.095378"/>
      <pos A="0.481102" C="0.015573" G="0.492186" T="0.0111394"/>
      <pos A="0.0732099" C="0.00892263" G="0.855742" T="0.0621259"/>
      <pos A="0.102028" C="0.0355243" G="0.740468" T="0.12198"/>
      <pos A="0.0244403" C="0.12198" G="0.332576" T="0.521004"/>
      <pos A="0.0288739" C="0.729384" G="0.146364" T="0.095378"/>
      <pos A="0.755985" C="0.0599091" G="0.1774" T="0.00670583"/>
      <pos A="0.370262" C="0.237253" G="0.29489" T="0.0975948"/>
      <pos A="0.0643427" C="0.179616" G="0.104245" T="0.651796"/>
      <pos A="0.0665595" C="0.0333075" G="0.89121" T="0.00892263"/>
      <pos A="0.483319" C="0.095378" G="0.321492" T="0.0998116"/>
      <pos A="0.0709931" C="0.846874" G="0.0576923" T="0.0244403"/>
      <pos A="0.0798603" C="0.804755" G="0.0111394" T="0.104245"/>
      <pos A="0.0776435" C="0.356961" G="0.279373" T="0.286023"/>
      <pos A="0.170749" C="0.421248" G="0.235037" T="0.172966"/>
      <pos A="0.119763" C="0.219519" G="0.474451" T="0.186267"/>
      <pos A="0.319275" C="0.290457" G="0.305974" T="0.0842939"/>
      <pos A="0.0709931" C="0.00670583" G="0.809189" T="0.113112"/>
      <pos A="0.0732099" C="0.0643427" G="0.771503" T="0.0909444"/>
    </motif>
    <motif db="0" id="NR1I2_HUMAN.H11MO.0.C" length="19" nsites="29" evalue="1.0e+000"
        url="http://hocomoco.autosome.ru/motif/NR1I2_HUMAN.H11MO.0.C">
      <pos A="0.321183" C="0.12543" G="0.193054" T="0.360334"/>
      <pos A="0.299828" C="0.0649239" G="0.399485" T="0.235763"/>
      <pos A="0.431517" C="0.136107" G="0.395925" T="0.0364507"/>
      <pos A="0.264237" C="0.000859107" G="0.662862" T="0.0720422"/>
      <pos A="0.0684831" C="0.203731" G="0.559647" T="0.168139"/>
      <pos A="0.000859107" C="0.0328915" G="0.0649239" T="0.901325"/>
      <pos A="0.000859107" C="0.605916" G="0.0649239" T="0.328301"/>
      <pos A="0.705572" C="0.29271" G="0.000859107" T="0.000859107"/>
      <pos A="0.598797" C="0.0969563" G="0.16458" T="0.139666"/>
      <pos A="0.299828" C="0.20729" G="0.29271" T="0.200172"/>
      <pos A="0.331861" C="0.235763" G="0.232204" T="0.200172"/>
      <pos A="0.595238" C="0.0684831" G="0.33542" T="0.000859107"/>
      <pos A="0.92624" C="0.000859107" G="0.0720422" T="0.000859107"/>
      <pos A="0.000859107" C="0.000859107" G="0.997423" T="0.000859107"/>
      <pos A="0.000859107" C="0.0720422" G="0.303387" T="0.623711"/>
      <pos A="0.0969563" C="0.0649239" G="0.0364507" T="0.801669"/>
      <pos A="0.000859107" C="0.758959" G="0.136107" T="0.104075"/>
      <pos A="0.897766" C="0.0328915" G="0.0684831" T="0.000859107"/>
      <pos A="0.130768" C="0.226865" G="0.354995" T="0.287371"/>
    </motif>
    <motif db="0" id="NR4A1_HUMAN.H11MO.0.A" length="9" nsites="491" evalue="1.0e+000"
        url="http://hocomoco.autosome.ru/motif/NR4A1_HUMAN.H11MO.0.A">
      <pos A="0.794187" C="0.0367033" G="0.148697" T="0.0204134"/>
      <pos A="0.816585" C="0.0163409" G="0.142588" T="0.0244858"/>
      <pos A="0.908216" C="0.0265221" G="0.0529933" T="0.0122684"/>
      <pos A="0.126298" C="0.00819589" G="0.584453" T="0.281053"/>
      <pos A="0.0713195" C="0.0570658" G="0.798259" T="0.0733557"/>
      <pos A="0.110008" C="0.144624" G="0.281053" T="0.464315"/>
      <pos A="0.0570658" C="0.788078" G="0.0692832" T="0.0855732"/>
      <pos A="0.855274" C="0.0143046" G="0.0407758" T="0.0896457"/>
      <pos A="0.240328" C="0.254582" G="0.338068" T="0.167023"/>
    </motif>
    <motif db="0" id="OLIG2_HUMAN.H11MO.0.B" length="18" nsites="500" evalue="1.0e+000"
        url="http://hocomoco.autosome.ru/motif/OLIG2_HUMAN.H11MO.0.B">
      <pos A="0.216007" C="0.619926" G="0.142022" T="0.0220456"/>
      <pos A="0.15202" C="0.825885" G="0.00404919" T="0.0180464"/>
      <pos A="0.839882" C="0.0160468" G="0.0260448" T="0.118026"/>
      <pos A="0.00804839" C="0.0260448" G="0.489952" T="0.475955"/>
      <pos A="0.154019" C="0.783893" G="0.05004" T="0.0120476"/>
      <pos A="0.0340432" C="0.0140472" G="0.00604879" T="0.945861"/>
      <pos A="4.999e-05" C="0.0140472" G="0.911868" T="0.0740352"/>
      <pos A="0.0120476" C="0.361978" G="0.180014" T="0.445961"/>
      <pos A="0.0240452" C="0.252" G="0.0340432" T="0.689912"/>
      <pos A="0.080034" C="0.257998" G="0.154019" T="0.507948"/>
      <pos A="0.0980304" C="0.431964" G="0.186013" T="0.283993"/>
      <pos A="0.104029" C="0.489952" G="0.114027" T="0.291992"/>
      <pos A="0.176015" C="0.381974" G="0.166017" T="0.275995"/>
      <pos A="0.267996" C="0.0860328" G="0.192012" T="0.453959"/>
      <pos A="0.0820336" C="0.259998" G="0.291992" T="0.365977"/>
      <pos A="0.188012" C="0.45196" G="0.136023" T="0.224005"/>
      <pos A="0.228004" C="0.230004" G="0.10203" T="0.439962"/>
      <pos A="0.130024" C="0.19801" G="0.339982" T="0.331984"/>
    </motif>
    <motif db="0" id="P63_HUMAN.H11MO.0.A" length="19" nsites="500" evalue="1.0e+000"
        url="http://hocomoco.autosome.ru/motif/P63_HUMAN.H11MO.0.A">
      <pos A="0.291992" C="0.0740352" G="0.417966" T="0.216007"/>
      <pos A="0.409968" C="0.0160468" G="0.483953" T="0.090032"/>
      <pos A="4.999e-05" C="0.983853" G="0.00404919" T="0.0120476"/>
      <pos A="0.757898" C="0.090032" G="0.0960308" T="0.0560388"/>
      <pos A="0.371976" C="0.0140472" G="0.154019" T="0.459958"/>
      <pos A="0.00204959" C="0.00204959" G="0.993851" T="0.00204959"/>
      <pos A="0.0820336" C="0.44996" G="0.010048" T="0.457958"/>
      <pos A="0.134023" C="0.527944" G="0.108028" T="0.230004"/>
      <pos A="0.020046" C="0.787892" G="0.142022" T="0.05004"/>
      <pos A="0.557938" C="0.184013" G="0.0380424" T="0.220006"/>
      <pos A="0.20201" C="0.0420416" G="0.643921" T="0.112028"/>
      <pos A="0.415967" C="0.00604879" G="0.479954" T="0.0980304"/>
      <pos A="0.00204959" C="0.993851" G="0.00404919" T="4.999e-05"/>
      <pos A="0.525945" C="0.172016" G="0.0140472" T="0.287992"/>
      <pos A="0.0920316" C="0.0960308" G="0.128024" T="0.683913"/>
      <pos A="0.0220456" C="0.010048" G="0.961858" T="0.00604879"/>
      <pos A="0.060038" C="0.519946" G="0.0220456" T="0.39797"/>
      <pos A="0.210008" C="0.431964" G="0.090032" T="0.267996"/>
      <pos A="0.134023" C="0.39997" G="0.20001" T="0.265997"/>
    </motif>
    <motif db="0" id="P73_HUMAN.H11MO.0.A" length="19" nsites="500" evalue="1.0e+000"
        url="http://hocomoco.autosome.ru/motif/P73_HUMAN.H11MO.0.A">
      <pos A="0.355979" C="0.160018" G="0.319986" T="0.164017"/>
      <pos A="0.321986" C="0.0920316" G="0.39997" T="0.186013"/>
      <pos A="0.389972" C="0.0760348" G="0.379974" T="0.154019"/>
      <pos A="0.0340432" C="0.873875" G="0.040042" T="0.0520396"/>
      <pos A="0.609928" C="0.14802" G="0.0680364" T="0.174015"/>
      <pos A="0.311988" C="0.0120476" G="0.0780344" T="0.59793"/>
      <pos A="0.00804839" C="0.010048" G="0.975855" T="0.00604879"/>
      <pos A="0.0680364" C="0.479954" G="0.0140472" T="0.437962"/>
      <pos A="0.136023" C="0.585933" G="0.0740352" T="0.204009"/>
      <pos A="0.122026" C="0.739902" G="0.0840332" T="0.0540392"/>
      <pos A="0.617926" C="0.212008" G="0.010048" T="0.160018"/>
      <pos A="0.283993" C="0.0860328" G="0.513947" T="0.116027"/>
      <pos A="0.555939" C="0.0380424" G="0.313987" T="0.0920316"/>
      <pos A="0.010048" C="0.953859" G="0.0240452" T="0.0120476"/>
      <pos A="0.50195" C="0.160018" G="0.0260448" T="0.311988"/>
      <pos A="0.110028" C="0.0960308" G="0.110028" T="0.683913"/>
      <pos A="0.0340432" C="0.0120476" G="0.939862" T="0.0140472"/>
      <pos A="0.0880324" C="0.49995" G="0.0420416" T="0.369976"/>
      <pos A="0.188012" C="0.509948" G="0.0820336" T="0.220006"/>
    </motif>
    <motif db="0" id="PATZ1_HUMAN.H11MO.0.C" length="22" nsites="491" evalue="1.0e+000"
        url="http://hocomoco.autosome.ru/motif/PATZ1_HUMAN.H11MO.0.C">
      <pos A="0.234219" C="0.0916819" G="0.560018" T="0.114081"/>
      <pos A="0.136479" C="0.0265221" G="0.639432" T="0.197567"/>
      <pos A="0.142588" C="0.083537" G="0.682193" T="0.0916819"/>
      <pos A="0.0407758" C="0.0855732" G="0.84102" T="0.0326308"/>
      <pos A="0.458206" C="0.287161" G="0.136479" T="0.118153"/>
      <pos A="0.2444" C="0.0611383" G="0.623142" T="0.0713195"/>
      <pos A="0.142588" C="0.0305946" G="0.706628" T="0.120189"/>
      <pos A="0.215893" C="0.0652108" G="0.692374" T="0.0265221"/>
      <pos A="0.126298" C="0.0163409" G="0.847129" T="0.0102321"/>
      <pos A="0.21182" C="0.118153" G="0.614997" T="0.0550295"/>
      <pos A="0.417481" C="0.557982" G="0.00819589" T="0.0163409"/>
      <pos A="0.0794645" C="0.0285583" G="0.55391" T="0.338068"/>
      <pos A="0.0285583" C="0.142588" G="0.765679" T="0.0631745"/>
      <pos A="0.160914" C="0.160914" G="0.606852" T="0.0713195"/>
      <pos A="0.327886" C="0.0631745" G="0.578345" T="0.0305946"/>
      <pos A="0.291234" C="0.191458" G="0.494858" T="0.0224496"/>
      <pos A="0.240328" C="0.240328" G="0.348249" T="0.171095"/>
      <pos A="0.158878" C="0.075392" G="0.576308" T="0.189422"/>
      <pos A="0.128334" C="0.0570658" G="0.773824" T="0.0407758"/>
      <pos A="0.413409" C="0.217929" G="0.313633" T="0.0550295"/>
      <pos A="0.317705" C="0.0143046" G="0.623142" T="0.0448483"/>
      <pos A="0.138516" C="0.203675" G="0.48875" T="0.169059"/>
    </motif>
    <motif db="0" id="PAX5_HUMAN.H11MO.0.A" length="21" nsites="202" evalue="1.0e+000"
        url="http://hocomoco.autosome.ru/motif/PAX5_HUMAN.H11MO.0.A">
      <pos A="0.133721" C="0.282162" G="0.504824" T="0.0792924"/>
      <pos A="0.128773" C="0.499876" G="0.188149" T="0.183201"/>
      <pos A="0.148565" C="0.41576" G="0.331643" T="0.104033"/>
      <pos A="0.202994" C="0.0545522" G="0.257422" T="0.485032"/>
      <pos A="0.198046" C="0.0446561" G="0.752227" T="0.00507175"/>
      <pos A="0.158461" C="0.138669" G="0.539461" T="0.163409"/>
      <pos A="0.0248639" C="0.118877" G="0.623577" T="0.232682"/>
      <pos A="0.03476" C="0.875928" G="0.0595002" T="0.029812"/>
      <pos A="0.781915" C="0.03476" G="0.163409" T="0.0199159"/>
      <pos A="0.386071" C="0.113929" G="0.46524" T="0.03476"/>
      <pos A="0.03476" C="0.732434" G="0.128773" T="0.104033"/>
      <pos A="0.410811" C="0.267318" G="0.277214" T="0.0446561"/>
      <pos A="0.311851" C="0.0199159" G="0.618629" T="0.0496042"/>
      <pos A="0.682954" C="0.0397081" G="0.163409" T="0.113929"/>
      <pos A="0.03476" C="0.163409" G="0.772019" T="0.029812"/>
      <pos A="0.0100198" C="0.781915" G="0.0446561" T="0.163409"/>
      <pos A="0.217838" C="0.03476" G="0.71759" T="0.029812"/>
      <pos A="0.321747" C="0.029812" G="0.158461" T="0.48998"/>
      <pos A="0.173305" C="0.029812" G="0.791811" T="0.00507175"/>
      <pos A="0.811603" C="0.03476" G="0.104033" T="0.0496042"/>
      <pos A="0.118877" C="0.801707" G="0.029812" T="0.0496042"/>
    </motif>
    <motif db="0" id="PBX1_HUMAN.H11MO.0.A" length="10" nsites="500" evalue="1.0e+000"
        url="http://hocomoco.autosome.ru/motif/PBX1_HUMAN.H11MO.0.A">
      <pos A="0.210008" C="0.0880324" G="0.20201" T="0.49995"/>
      <pos A="0.0640372" C="0.090032" G="0.833883" T="0.0120476"/>
      <pos A="0.867876" C="0.0540392" G="0.0240452" T="0.0540392"/>
      <pos A="0.0420416" C="0.265997" G="0.339982" T="0.35198"/>
      <pos A="0.0720356" C="0.0760348" G="0.172016" T="0.679914"/>
      <pos A="0.0380424" C="0.0120476" G="0.943861" T="0.00604879"/>
      <pos A="0.683913" C="0.00204959" G="0.305989" T="0.00804839"/>
      <pos A="0.0360428" C="0.857878" G="0.0220456" T="0.0840332"/>
      <pos A="0.683913" C="0.0220456" G="0.228004" T="0.0660368"/>
      <pos A="0.108028" C="0.10203" G="0.685913" T="0.104029"/>
    </motif>
    <motif db="0" id="PBX3_HUMAN.H11MO.0.A" length="11" nsites="420" evalue="1.0e+000"
        url="http://hocomoco.autosome.ru/motif/PBX3_HUMAN.H11MO.0.A">
      <pos A="0.18573" C="0.0643299" G="0.150024" T="0.599917"/>
      <pos A="0.0405261" C="0.0191026" G="0.933171" T="0.00720067"/>
      <pos A="0.949833" C="0.00958105" G="0.021483" T="0.0191026"/>
      <pos A="0.0714711" C="0.261902" G="0.326172" T="0.340455"/>
      <pos A="0.116698" C="0.0905142" G="0.245239" T="0.547548"/>
      <pos A="0.0381457" C="0.0357653" G="0.890324" T="0.0357653"/>
      <pos A="0.580874" C="0.052428" G="0.361878" T="0.00482028"/>
      <pos A="0.0429065" C="0.880802" G="0.0191026" T="0.0571888"/>
      <pos A="0.545168" C="0.0167222" G="0.340455" T="0.0976553"/>
      <pos A="0.0571888" C="0.104796" G="0.685611" T="0.152404"/>
      <pos A="0.0952749" C="0.342835" G="0.426149" T="0.135741"/>
    </motif>
    <motif db="0" id="PDX1_HUMAN.H11MO.0.A" length="9" nsites="494" evalue="1.0e+000"
        url="http://hocomoco.autosome.ru/motif/PDX1_HUMAN.H11MO.0.A">
      <pos A="0.192319" C="0.00409836" G="0.0304088" T="0.773173"/>
      <pos A="0.0769581" C="0.0263611" G="0.858176" T="0.0385044"/>
      <pos A="0.953299" C="0.0182655" G="0.00409836" T="0.0243372"/>
      <pos A="0.0283849" C="0.149818" G="0.0627909" T="0.759006"/>
      <pos A="0.180176" C="0.0142178" G="0.14577" T="0.659836"/>
      <pos A="0.161961" C="0.0648148" G="0.752935" T="0.0202894"/>
      <pos A="0.892582" C="0.0607671" G="0.0344566" T="0.0121939"/>
      <pos A="0.0567193" C="0.0648148" G="0.155889" T="0.722576"/>
      <pos A="0.0688626" C="0.0769581" G="0.56269" T="0.29149"/>
    </motif>
    <motif db="0" id="PO2F1_HUMAN.H11MO.0.C" length="16" nsites="134" evalue="1.0e+000"
        url="http://hocomoco.autosome.ru/motif/PO2F1_HUMAN.H11MO.0.C">
      <pos A="0.634042" C="0.112043" G="0.156786" T="0.097129"/>
      <pos A="0.432699" C="0.1717" G="0.1717" T="0.2239"/>
      <pos A="0.0747576" C="0.0449292" G="0.298471" T="0.581842"/>
      <pos A="0.0822148" C="0.365585" G="0.335757" T="0.216443"/>
      <pos A="0.298471" C="0.134415" G="0.469985" T="0.097129"/>
      <pos A="0.492356" C="0.164243" G="0.037472" T="0.305928"/>
      <pos A="0.947241" C="0.037472" G="0.00764355" T="0.00764355"/>
      <pos A="0.037472" C="0.0151007" G="0.00764355" T="0.939784"/>
      <pos A="0.0598434" C="0.000186428" G="0.939784" T="0.000186428"/>
      <pos A="0.0151007" C="0.462528" G="0.425242" T="0.097129"/>
      <pos A="0.917412" C="0.0225578" G="0.0300149" T="0.0300149"/>
      <pos A="0.82047" C="0.037472" G="0.126957" T="0.0151007"/>
      <pos A="0.537099" C="0.0673005" G="0.0523863" T="0.343214"/>
      <pos A="0.1195" C="0.395414" G="0.0598434" T="0.425242"/>
      <pos A="0.604213" C="0.141872" G="0.1717" T="0.0822148"/>
      <pos A="0.462528" C="0.0822148" G="0.0747576" T="0.3805"/>
    </motif>
    <motif db="0" id="PO2F2_HUMAN.H11MO.0.A" length="11" nsites="500" evalue="1.0e+000"
        url="http://hocomoco.autosome.ru/motif/PO2F2_HUMAN.H11MO.0.A">
      <pos A="0.427964" C="0.15202" G="0.212008" T="0.208008"/>
      <pos A="0.122026" C="0.39797" G="0.070036" T="0.409968"/>
      <pos A="0.90187" C="0.0640372" G="0.0260448" T="0.00804839"/>
      <pos A="0.0160468" C="0.0180464" G="0.0420416" T="0.923865"/>
      <pos A="0.00804839" C="0.00404919" G="0.963857" T="0.0240452"/>
      <pos A="0.0760348" C="0.823885" G="0.0340432" T="0.0660368"/>
      <pos A="0.955859" C="0.010048" G="0.00604879" T="0.0280444"/>
      <pos A="0.589932" C="0.0740352" G="0.0860328" T="0.25"/>
      <pos A="0.913867" C="0.0260448" G="0.05004" T="0.010048"/>
      <pos A="0.0840332" C="0.0980304" G="0.122026" T="0.695911"/>
      <pos A="0.196011" C="0.15202" G="0.39797" T="0.253999"/>
    </motif>
    <motif db="0" id="PO3F2_HUMAN.H11MO.0.A" length="17" nsites="496" evalue="1.0e+000"
        url="http://hocomoco.autosome.ru/motif/PO3F2_HUMAN.H11MO.0.A">
      <pos A="0.046412" C="0.356833" G="0.102852" T="0.493902"/>
      <pos A="0.149214" C="0.36288" G="0.0585063" T="0.429399"/>
      <pos A="0.0141605" C="0.935346" G="0.0222233" T="0.0282705"/>
      <pos A="0.828512" C="0.102852" G="0.00408184" T="0.0645535"/>
      <pos A="0.0121447" C="0.00609756" G="0.0242391" T="0.957519"/>
      <pos A="0.0403648" C="0.0363334" G="0.661207" T="0.262094"/>
      <pos A="0.276204" C="0.671286" G="0.0343177" T="0.0181919"/>
      <pos A="0.649113" C="0.225811" G="0.0968051" T="0.0282705"/>
      <pos A="0.25" C="0.032302" G="0.032302" T="0.685396"/>
      <pos A="0.481808" C="0.0585063" G="0.0504435" T="0.409242"/>
      <pos A="0.300393" C="0.0181919" G="0.0141605" T="0.667255"/>
      <pos A="0.0343177" C="0.266126" G="0.181465" T="0.518091"/>
      <pos A="0.0161762" C="0.665239" G="0.131072" T="0.187513"/>
      <pos A="0.653145" C="0.288299" G="0.0242391" T="0.0343177"/>
      <pos A="0.296362" C="0.032302" G="0.0665692" T="0.604767"/>
      <pos A="0.141151" C="0.133088" G="0.175418" T="0.550343"/>
      <pos A="0.223796" C="0.429399" G="0.211701" T="0.135104"/>
    </motif>
    <motif db="0" id="PPARA_HUMAN.H11MO.0.B" length="17" nsites="500" evalue="1.0e+000"
        url="http://hocomoco.autosome.ru/motif/PPARA_HUMAN.H11MO.0.B">
      <pos A="0.491952" C="0.216007" G="0.126025" T="0.166017"/>
      <pos A="0.533943" C="0.0240452" G="0.0880324" T="0.353979"/>
      <pos A="0.0820336" C="0.421966" G="0.367976" T="0.128024"/>
      <pos A="0.0620376" C="0.116027" G="0.15202" T="0.669916"/>
      <pos A="0.443961" C="0.030044" G="0.467956" T="0.0580384"/>
      <pos A="0.0940312" C="0.00204959" G="0.837882" T="0.0660368"/>
      <pos A="0.14802" C="0.0120476" G="0.80189" T="0.0380424"/>
      <pos A="0.122026" C="0.182014" G="0.387972" T="0.307988"/>
      <pos A="0.10203" C="0.517946" G="0.261998" T="0.118026"/>
      <pos A="0.923865" C="0.0180464" G="0.0540392" T="0.00404919"/>
      <pos A="0.65192" C="0.0420416" G="0.255999" T="0.05004"/>
      <pos A="0.811888" C="4.999e-05" G="0.188012" T="4.999e-05"/>
      <pos A="0.132024" C="0.00404919" G="0.827884" T="0.0360428"/>
      <pos A="0.0580384" C="0.00804839" G="0.803889" T="0.130024"/>
      <pos A="0.040042" C="0.118026" G="0.252" T="0.589932"/>
      <pos A="0.0740352" C="0.613927" G="0.15202" T="0.160018"/>
      <pos A="0.723905" C="0.0820336" G="0.0980304" T="0.0960308"/>
    </motif>
    <motif db="0" id="PPARG_HUMAN.H11MO.0.A" length="17" nsites="500" evalue="1.0e+000"
        url="http://hocomoco.autosome.ru/motif/PPARG_HUMAN.H11MO.0.A">
      <pos A="0.469956" C="0.253999" G="0.164017" T="0.112028"/>
      <pos A="0.487952" C="0.0260448" G="0.126025" T="0.359978"/>
      <pos A="0.0920316" C="0.359978" G="0.417966" T="0.130024"/>
      <pos A="0.110028" C="0.122026" G="0.208008" T="0.559938"/>
      <pos A="0.387972" C="0.0220456" G="0.535943" T="0.0540392"/>
      <pos A="0.0680364" C="4.999e-05" G="0.839882" T="0.0920316"/>
      <pos A="0.128024" C="0.0260448" G="0.79989" T="0.0460408"/>
      <pos A="0.10003" C="0.122026" G="0.429964" T="0.34798"/>
      <pos A="0.0560388" C="0.55194" G="0.30199" T="0.090032"/>
      <pos A="0.89787" C="0.0180464" G="0.0680364" T="0.0160468"/>
      <pos A="0.573935" C="0.0480404" G="0.333983" T="0.0440412"/>
      <pos A="0.789892" C="0.00604879" G="0.19801" T="0.00604879"/>
      <pos A="0.0720356" C="0.00604879" G="0.891872" T="0.030044"/>
      <pos A="0.0680364" C="0.00404919" G="0.803889" T="0.124025"/>
      <pos A="0.0520396" C="0.0760348" G="0.319986" T="0.55194"/>
      <pos A="0.120026" C="0.617926" G="0.178014" T="0.0840332"/>
      <pos A="0.753899" C="0.060038" G="0.116027" T="0.070036"/>
    </motif>
    <motif db="0" id="PTF1A_HUMAN.H11MO.0.B" length="18" nsites="500" evalue="1.0e+000"
        url="http://hocomoco.autosome.ru/motif/PTF1A_HUMAN.H11MO.0.B">
      <pos A="0.15202" C="0.445961" G="0.361978" T="0.040042"/>
      <pos A="0.0140472" C="0.953859" G="0.0120476" T="0.020046"/>
      <pos A="0.939862" C="0.010048" G="0.00604879" T="0.0440412"/>
      <pos A="0.00604879" C="0.0440412" G="0.765897" T="0.184013"/>
      <pos A="0.0760348" C="0.867876" G="0.0220456" T="0.0340432"/>
      <pos A="0.0140472" C="0.00404919" G="0.00204959" T="0.979854"/>
      <pos A="0.010048" C="0.0160468" G="0.933863" T="0.040042"/>
      <pos A="0.020046" C="0.443961" G="0.273995" T="0.261998"/>
      <pos A="0.0560388" C="0.423965" G="0.120026" T="0.39997"/>
      <pos A="0.14802" C="0.313987" G="0.238002" T="0.29999"/>
      <pos A="0.0820336" C="0.409968" G="0.25" T="0.257998"/>
      <pos A="0.134023" C="0.413967" G="0.140022" T="0.311988"/>
      <pos A="0.146021" C="0.232004" G="0.226005" T="0.395971"/>
      <pos A="0.0540392" C="0.345981" G="0.136023" T="0.463957"/>
      <pos A="0.0720356" C="0.403969" G="0.070036" T="0.453959"/>
      <pos A="0.0640372" C="0.60193" G="0.132024" T="0.20201"/>
      <pos A="0.242002" C="0.439962" G="0.0660368" T="0.252"/>
      <pos A="0.180014" C="0.483953" G="0.176015" T="0.160018"/>
    </motif>
    <motif db="0" id="RARA_HUMAN.H11MO.0.A" length="20" nsites="499" evalue="1.0e+000"
        url="http://hocomoco.autosome.ru/motif/RARA_HUMAN.H11MO.0.A">
      <pos A="0.260519" C="0.124274" G="0.551042" T="0.0641655"/>
      <pos A="0.210429" C="0.112252" G="0.551042" T="0.126277"/>
      <pos A="0.370717" C="0.0561511" G="0.464887" T="0.108245"/>
      <pos A="0.284562" C="0.092216" G="0.432829" T="0.190393"/>
      <pos A="0.168353" C="0.208425" G="0.555049" T="0.0681727"/>
      <pos A="0.394761" C="0.0942196" G="0.356692" T="0.154328"/>
      <pos A="0.102234" C="0.156331" G="0.24449" T="0.496945"/>
      <pos A="0.110248" C="0.506963" G="0.260519" T="0.12227"/>
      <pos A="0.442847" C="0.230465" G="0.192396" T="0.134292"/>
      <pos A="0.428822" C="0.0681727" G="0.354688" T="0.148317"/>
      <pos A="0.36671" C="0.0501403" G="0.549038" T="0.0341114"/>
      <pos A="0.811511" C="0.00606091" G="0.168353" T="0.0140753"/>
      <pos A="0.0421258" C="5.00902e-05" G="0.94976" T="0.00806452"/>
      <pos A="0.0200862" C="0.0100681" G="0.508966" T="0.46088"/>
      <pos A="0.0160789" C="0.046133" G="0.0661691" T="0.871619"/>
      <pos A="0.0020537" C="0.937738" G="0.0401222" T="0.0200862"/>
      <pos A="0.983821" C="5.00902e-05" G="0.0040573" T="0.0120717"/>
      <pos A="0.563064" C="0.108245" G="0.256512" T="0.0721799"/>
      <pos A="0.178371" C="0.0521439" G="0.699309" T="0.0701763"/>
      <pos A="0.112252" C="0.0862052" G="0.737377" T="0.0641655"/>
    </motif>
    <motif db="0" id="RARG_HUMAN.H11MO.0.B" length="18" nsites="500" evalue="1.0e+000"
        url="http://hocomoco.autosome.ru/motif/RARG_HUMAN.H11MO.0.B">
      <pos A="0.575935" C="0.0180464" G="0.387972" T="0.0180464"/>
      <pos A="0.176015" C="0.00604879" G="0.755899" T="0.0620376"/>
      <pos A="0.140022" C="0.00604879" G="0.845881" T="0.00804839"/>
      <pos A="0.0640372" C="0.010048" G="0.134023" T="0.791892"/>
      <pos A="0.0140472" C="0.887872" G="0.0360428" T="0.0620376"/>
      <pos A="0.919866" C="0.0120476" G="0.0520396" T="0.0160468"/>
      <pos A="0.186013" C="0.329984" G="0.375975" T="0.108028"/>
      <pos A="0.429964" C="0.291992" G="0.242002" T="0.0360428"/>
      <pos A="0.29799" C="0.186013" G="0.439962" T="0.0760348"/>
      <pos A="0.206009" C="0.126025" G="0.108028" T="0.559938"/>
      <pos A="0.0940312" C="0.166017" G="0.685913" T="0.0540392"/>
      <pos A="0.407968" C="0.220006" G="0.230004" T="0.142022"/>
      <pos A="0.228004" C="0.615927" G="0.0960308" T="0.060038"/>
      <pos A="0.295991" C="0.591932" G="0.0420416" T="0.070036"/>
      <pos A="0.140022" C="0.226005" G="0.146021" T="0.487952"/>
      <pos A="0.178014" C="0.164017" G="0.455959" T="0.20201"/>
      <pos A="0.269996" C="0.112028" G="0.479954" T="0.138022"/>
      <pos A="0.311988" C="0.234003" G="0.339982" T="0.114027"/>
    </motif>
    <motif db="0" id="REL_HUMAN.H11MO.0.B" length="15" nsites="178" evalue="1.0e+000"
        url="http://hocomoco.autosome.ru/motif/REL_HUMAN.H11MO.0.B">
      <pos A="0.308956" C="0.0843627" G="0.258422" T="0.348259"/>
      <pos A="0.275267" C="0.168585" G="0.483015" T="0.0731331"/>
      <pos A="0.421252" C="0.140511" G="0.118052" T="0.320185"/>
      <pos A="0.483015" C="0.0394441" G="0.303341" T="0.1742"/>
      <pos A="0.140511" C="0.00575519" G="0.81429" T="0.0394441"/>
      <pos A="0.01137" C="0.000140371" G="0.982734" T="0.00575519"/>
      <pos A="0.0843627" C="0.000140371" G="0.904127" T="0.01137"/>
      <pos A="0.617771" C="0.0169848" G="0.348259" T="0.0169848"/>
      <pos A="0.915357" C="0.00575519" G="0.0619034" T="0.0169848"/>
      <pos A="0.701993" C="0.0282145" G="0.0955924" T="0.1742"/>
      <pos A="0.0843627" C="0.134896" G="0.16297" T="0.617771"/>
      <pos A="0.01137" C="0.213504" G="0.331415" T="0.443711"/>
      <pos A="0.196659" C="0.685149" G="0.045059" T="0.0731331"/>
      <pos A="0.101207" C="0.758141" G="0.112437" T="0.0282145"/>
      <pos A="0.66269" C="0.112437" G="0.101207" T="0.123666"/>
    </motif>
    <motif db="0" id="RFX5_HUMAN.H11MO.0.A" length="20" nsites="500" evalue="1.0e+000"
        url="http://hocomoco.autosome.ru/motif/RFX5_HUMAN.H11MO.0.A">
      <pos A="0.190012" C="0.218006" G="0.477954" T="0.114027"/>
      <pos A="0.128024" C="0.160018" G="0.230004" T="0.481954"/>
      <pos A="0.132024" C="0.533943" G="0.184013" T="0.15002"/>
      <pos A="0.489952" C="0.210008" G="0.196011" T="0.104029"/>
      <pos A="0.090032" C="0.333983" G="0.34998" T="0.226005"/>
      <pos A="0.080034" C="0.573935" G="0.114027" T="0.232004"/>
      <pos A="0.255999" C="0.0680364" G="0.210008" T="0.465957"/>
      <pos A="0.020046" C="0.0120476" G="0.959858" T="0.00804839"/>
      <pos A="0.010048" C="0.080034" G="0.0540392" T="0.855879"/>
      <pos A="0.090032" C="0.134023" G="0.0160468" T="0.759898"/>
      <pos A="0.15002" C="0.0440412" G="0.693911" T="0.112028"/>
      <pos A="0.0240452" C="0.905869" G="0.00804839" T="0.0620376"/>
      <pos A="0.0160468" C="0.433963" G="0.020046" T="0.529944"/>
      <pos A="0.625925" C="0.0160468" G="0.333983" T="0.0240452"/>
      <pos A="0.128024" C="0.0360428" G="0.645921" T="0.190012"/>
      <pos A="0.05004" C="0.0560388" G="0.869876" T="0.0240452"/>
      <pos A="0.142022" C="0.393971" G="0.313987" T="0.15002"/>
      <pos A="0.531944" C="0.156019" G="0.210008" T="0.10203"/>
      <pos A="0.307988" C="0.108028" G="0.519946" T="0.0640372"/>
      <pos A="0.54994" C="0.14802" G="0.220006" T="0.0820336"/>
    </motif>
    <motif db="0" id="RORA_HUMAN.H11MO.0.C" length="13" nsites="500" evalue="1.0e+000"
        url="http://hocomoco.autosome.ru/motif/RORA_HUMAN.H11MO.0.C">
      <pos A="0.533943" C="0.228004" G="0.146021" T="0.0920316"/>
      <pos A="0.44796" C="0.130024" G="0.0980304" T="0.323985"/>
      <pos A="0.160018" C="0.393971" G="0.273995" T="0.172016"/>
      <pos A="0.252" C="0.070036" G="0.164017" T="0.513947"/>
      <pos A="0.54994" C="0.0160468" G="0.423965" T="0.010048"/>
      <pos A="0.0720356" C="0.00404919" G="0.881874" T="0.0420416"/>
      <pos A="0.020046" C="0.00604879" G="0.94786" T="0.0260448"/>
      <pos A="0.0740352" C="0.172016" G="0.242002" T="0.511948"/>
      <pos A="0.00204959" C="0.94986" G="0.0440412" T="0.00404919"/>
      <pos A="0.961858" C="0.00804839" G="0.010048" T="0.020046"/>
      <pos A="0.343981" C="0.122026" G="0.455959" T="0.0780344"/>
      <pos A="0.29799" C="0.0780344" G="0.425965" T="0.19801"/>
      <pos A="0.204009" C="0.10003" G="0.609928" T="0.0860328"/>
    </motif>
    <motif db="0" id="RXRA_HUMAN.H11MO.0.A" length="20" nsites="500" evalue="1.0e+000"
        url="http://hocomoco.autosome.ru/motif/RXRA_HUMAN.H11MO.0.A">
      <pos A="0.253999" C="0.224005" G="0.407968" T="0.114027"/>
      <pos A="0.30199" C="0.0920316" G="0.413967" T="0.192012"/>
      <pos A="0.156019" C="0.0880324" G="0.605929" T="0.15002"/>
      <pos A="0.238002" C="0.0920316" G="0.367976" T="0.30199"/>
      <pos A="0.244001" C="0.242002" G="0.375975" T="0.138022"/>
      <pos A="0.467956" C="0.0420416" G="0.317986" T="0.172016"/>
      <pos A="0.20201" C="0.144021" G="0.479954" T="0.174015"/>
      <pos A="0.285993" C="0.180014" G="0.335983" T="0.19801"/>
      <pos A="0.236003" C="0.345981" G="0.335983" T="0.0820336"/>
      <pos A="0.579934" C="0.030044" G="0.259998" T="0.130024"/>
      <pos A="0.34798" C="0.0680364" G="0.555939" T="0.0280444"/>
      <pos A="0.703909" C="0.0140472" G="0.273995" T="0.00804839"/>
      <pos A="0.0660368" C="0.010048" G="0.909868" T="0.0140472"/>
      <pos A="0.0160468" C="0.040042" G="0.84788" T="0.0960308"/>
      <pos A="0.0480404" C="0.0340432" G="0.29999" T="0.617926"/>
      <pos A="0.0440412" C="0.789892" G="0.114027" T="0.0520396"/>
      <pos A="0.907868" C="0.0360428" G="0.0380424" T="0.0180464"/>
      <pos A="0.253999" C="0.176015" G="0.453959" T="0.116027"/>
      <pos A="0.395971" C="0.124025" G="0.313987" T="0.166017"/>
      <pos A="0.244001" C="0.144021" G="0.533943" T="0.0780344"/>
    </motif>
    <motif db="0" id="SIX2_HUMAN.H11MO.0.A" length="13" nsites="500" evalue="1.0e+000"
        url="http://hocomoco.autosome.ru/motif/SIX2_HUMAN.H11MO.0.A">
      <pos A="0.166017" C="0.0120476" G="0.311988" T="0.509948"/>
      <pos A="0.0260448" C="0.00404919" G="0.95186" T="0.0180464"/>
      <pos A="0.591932" C="0.040042" G="0.0860328" T="0.281994"/>
      <pos A="0.85188" C="0.060038" G="0.0220456" T="0.0660368"/>
      <pos A="0.983853" C="0.010048" G="0.00404919" T="0.00204959"/>
      <pos A="0.0560388" C="0.49995" G="0.0680364" T="0.375975"/>
      <pos A="0.224005" C="0.367976" G="0.0740352" T="0.333983"/>
      <pos A="0.160018" C="0.136023" G="0.110028" T="0.593931"/>
      <pos A="0.168016" C="0.0260448" G="0.737902" T="0.0680364"/>
      <pos A="0.991852" C="0.00204959" G="0.00204959" T="0.00404919"/>
      <pos A="0.0740352" C="0.160018" G="0.439962" T="0.325985"/>
      <pos A="0.55194" C="0.361978" G="0.0280444" T="0.0580384"/>
      <pos A="0.19801" C="0.531944" G="0.0660368" T="0.204009"/>
    </motif>
    <motif db="0" id="SMAD3_HUMAN.H11MO.0.B" length="12" nsites="500" evalue="1.0e+000"
        url="http://hocomoco.autosome.ru/motif/SMAD3_HUMAN.H11MO.0.B">
      <pos A="0.164017" C="0.363977" G="0.313987" T="0.158018"/>
      <pos A="0.110028" C="0.271996" G="0.168016" T="0.44996"/>
      <pos A="0.0640372" C="0.695911" G="0.060038" T="0.180014"/>
      <pos A="0.216007" C="0.00404919" G="0.0140472" T="0.765897"/>
      <pos A="0.070036" C="0.293991" G="0.553939" T="0.0820336"/>
      <pos A="0.212008" C="0.311988" G="0.106029" T="0.369976"/>
      <pos A="0.0380424" C="0.869876" G="0.00804839" T="0.0840332"/>
      <pos A="0.465957" C="0.118026" G="0.0220456" T="0.393971"/>
      <pos A="0.00804839" C="0.565937" G="0.331984" T="0.0940312"/>
      <pos A="0.0320436" C="0.911868" G="0.0140472" T="0.0420416"/>
      <pos A="0.35198" C="0.0560388" G="0.00404919" T="0.587932"/>
      <pos A="0.0720356" C="0.271996" G="0.493951" T="0.162018"/>
    </motif>
    <motif db="0" id="SOX2_HUMAN.H11MO.0.A" length="13" nsites="500" evalue="1.0e+000"
        url="http://hocomoco.autosome.ru/motif/SOX2_HUMAN.H11MO.0.A">
      <pos A="0.104029" C="0.228004" G="0.246001" T="0.421966"/>
      <pos A="0.0360428" C="0.35198" G="0.261998" T="0.34998"/>
      <pos A="0.010048" C="0.641922" G="0.080034" T="0.267996"/>
      <pos A="0.0160468" C="0.727904" G="0.010048" T="0.246001"/>
      <pos A="0.291992" C="0.010048" G="4.999e-05" T="0.69791"/>
      <pos A="4.999e-05" C="0.00204959" G="0.00204959" T="0.995851"/>
      <pos A="4.999e-05" C="4.999e-05" G="4.999e-05" T="0.99985"/>
      <pos A="0.0160468" C="0.156019" G="0.807888" T="0.020046"/>
      <pos A="0.0620376" C="0.0180464" G="4.999e-05" T="0.919866"/>
      <pos A="0.0460408" C="0.253999" G="0.208008" T="0.491952"/>
      <pos A="0.106029" C="0.411968" G="0.0760348" T="0.405969"/>
      <pos A="0.10203" C="0.311988" G="0.136023" T="0.44996"/>
      <pos A="0.0760348" C="0.395971" G="0.257998" T="0.269996"/>
    </motif>
    <motif db="0" id="SOX4_HUMAN.H11MO.0.B" length="12" nsites="500" evalue="1.0e+000"
        url="http://hocomoco.autosome.ru/motif/SOX4_HUMAN.H11MO.0.B">
      <pos A="0.040042" C="0.333983" G="0.236003" T="0.389972"/>
      <pos A="0.0180464" C="0.531944" G="0.122026" T="0.327984"/>
      <pos A="0.00604879" C="0.803889" G="0.00804839" T="0.182014"/>
      <pos A="0.106029" C="0.030044" G="0.010048" T="0.853879"/>
      <pos A="0.00404919" C="0.0160468" G="0.0360428" T="0.943861"/>
      <pos A="0.00204959" C="0.0120476" G="0.0260448" T="0.959858"/>
      <pos A="0.0220456" C="0.0920316" G="0.84788" T="0.0380424"/>
      <pos A="0.0120476" C="0.020046" G="0.0140472" T="0.953859"/>
      <pos A="0.0140472" C="0.333983" G="0.120026" T="0.531944"/>
      <pos A="0.0280444" C="0.573935" G="0.0880324" T="0.309988"/>
      <pos A="0.0560388" C="0.361978" G="0.162018" T="0.419966"/>
      <pos A="0.120026" C="0.379974" G="0.206009" T="0.293991"/>
    </motif>
    <motif db="0" id="SP3_HUMAN.H11MO.0.B" length="20" nsites="415" evalue="1.0e+000"
        url="http://hocomoco.autosome.ru/motif/SP3_HUMAN.H11MO.0.B">
      <pos A="0.207616" C="0.226436" G="0.418559" T="0.147389"/>
      <pos A="0.17562" C="0.218381" G="0.474795" T="0.131203"/>
      <pos A="0.228017" C="0.220037" G="0.43896" T="0.112985"/>
      <pos A="0.276199" C="0.219285" G="0.389274" T="0.115243"/>
      <pos A="0.171856" C="0.199711" G="0.554595" T="0.0738376"/>
      <pos A="0.120814" C="0.0750422" G="0.638159" T="0.165984"/>
      <pos A="0.138581" C="0.00246928" G="0.854674" T="0.00427608"/>
      <pos A="0.00246928" C="0.0102987" G="0.977234" T="0.00999759"/>
      <pos A="0.00969646" C="0.0196338" G="0.966093" T="0.00457721"/>
      <pos A="0.234492" C="0.627469" G="0.0506504" T="0.0873886"/>
      <pos A="0.0444772" C="0.0343893" G="0.890057" T="0.0310768"/>
      <pos A="0.0072874" C="0.0148157" G="0.871537" T="0.10636"/>
      <pos A="0.189472" C="0.0349916" G="0.719164" T="0.056372"/>
      <pos A="0.095218" C="0.133161" G="0.734522" T="0.0370995"/>
      <pos A="0.114189" C="0.553842" G="0.239159" T="0.092809"/>
      <pos A="0.112081" C="0.36714" G="0.315496" T="0.205282"/>
      <pos A="0.257528" C="0.13301" G="0.449801" T="0.15966"/>
      <pos A="0.200614" C="0.16749" G="0.515749" T="0.116147"/>
      <pos A="0.163876" C="0.265057" G="0.455523" T="0.115544"/>
      <pos A="0.182095" C="0.241869" G="0.449801" T="0.126235"/>
    </motif>
    <motif db="0" id="SP4_HUMAN.H11MO.0.A" length="20" nsites="499" evalue="1.0e+000"
        url="http://hocomoco.autosome.ru/motif/SP4_HUMAN.H11MO.0.A">
      <pos A="0.22245" C="0.248497" G="0.454869" T="0.0741835"/>
      <pos A="0.26653" C="0.148317" G="0.462883" T="0.12227"/>
      <pos A="0.140303" C="0.180375" G="0.605139" T="0.0741835"/>
      <pos A="0.404779" C="0.250501" G="0.248497" T="0.0962232"/>
      <pos A="0.526999" C="0.112252" G="0.224454" T="0.136295"/>
      <pos A="0.346674" C="0.026097" G="0.549038" T="0.0781907"/>
      <pos A="0.230465" C="0.0180825" G="0.637197" T="0.114256"/>
      <pos A="0.342667" C="0.0200862" G="0.615157" T="0.0220898"/>
      <pos A="0.0681727" C="0.0120717" G="0.901673" T="0.0180825"/>
      <pos A="0.036115" C="0.0040573" G="0.935734" T="0.0240934"/>
      <pos A="0.124274" C="0.769435" G="0.0100681" T="0.0962232"/>
      <pos A="0.0561511" C="0.0160789" G="0.85559" T="0.0721799"/>
      <pos A="0.0541475" C="0.0180825" G="0.861601" T="0.0661691"/>
      <pos A="0.352685" C="0.0301042" G="0.567071" T="0.0501403"/>
      <pos A="0.214436" C="0.0100681" G="0.747395" T="0.0281006"/>
      <pos A="0.198407" C="0.597125" G="0.142306" T="0.0621619"/>
      <pos A="0.248497" C="0.414797" G="0.124274" T="0.212432"/>
      <pos A="0.326638" C="0.0781907" G="0.364706" T="0.230465"/>
      <pos A="0.302595" C="0.112252" G="0.498948" T="0.0862052"/>
      <pos A="0.332649" C="0.142306" G="0.430825" T="0.0942196"/>
    </motif>
    <motif db="0" id="SRBP2_HUMAN.H11MO.0.B" length="13" nsites="2342" evalue="1.0e+000"
        url="http://hocomoco.autosome.ru/motif/SRBP2_HUMAN.H11MO.0.B">
      <pos A="0.260336" C="0.246757" G="0.37503" T="0.117877"/>
      <pos A="0.17324" C="0.301952" G="0.412014" T="0.112795"/>
      <pos A="0.21102" C="0.165133" G="0.568702" T="0.0551446"/>
      <pos A="0.149622" C="0.0485528" G="0.061294" T="0.740532"/>
      <pos A="0.0214633" C="0.0332021" G="0.908964" T="0.0363707"/>
      <pos A="0.0519537" C="0.00571754" G="0.939989" T="0.00234001"/>
      <pos A="0.175638" C="0.220593" G="0.490626" T="0.113144"/>
      <pos A="0.111024" C="0.229676" G="0.646734" T="0.0125654"/>
      <pos A="0.289471" C="0.149969" G="0.0110284" T="0.549532"/>
      <pos A="0.0250277" C="0.0783679" G="0.872113" T="0.0244914"/>
      <pos A="0.699188" C="0.0200657" G="0.22467" T="0.0560768"/>
      <pos A="0.157353" C="0.18789" G="0.369481" T="0.285276"/>
      <pos A="0.15846" C="0.209563" G="0.450713" T="0.181263"/>
    </motif>
    <motif db="0" id="STAT2_HUMAN.H11MO.0.A" length="19" nsites="500" evalue="1.0e+000"
        url="http://hocomoco.autosome.ru/motif/STAT2_HUMAN.H11MO.0.A">
      <pos A="0.419966" C="0.110028" G="0.341982" T="0.128024"/>
      <pos A="0.34998" C="0.134023" G="0.44996" T="0.0660368"/>
      <pos A="0.29799" C="0.010048" G="0.635923" T="0.0560388"/>
      <pos A="0.603929" C="0.00404919" G="0.369976" T="0.0220456"/>
      <pos A="0.987852" C="0.00404919" G="0.00404919" T="0.00404919"/>
      <pos A="0.943861" C="0.0160468" G="0.0180464" T="0.0220456"/>
      <pos A="0.479954" C="0.168016" G="0.130024" T="0.222006"/>
      <pos A="0.238002" C="0.228004" G="0.140022" T="0.393971"/>
      <pos A="0.0780344" C="0.00204959" G="0.915867" T="0.00404919"/>
      <pos A="0.971856" C="0.00604879" G="0.020046" T="0.00204959"/>
      <pos A="0.985853" C="4.999e-05" G="0.0140472" T="4.999e-05"/>
      <pos A="0.993851" C="4.999e-05" G="0.00404919" T="0.00204959"/>
      <pos A="0.0880324" C="0.685913" G="0.214007" T="0.0120476"/>
      <pos A="0.104029" C="0.176015" G="0.0160468" T="0.703909"/>
      <pos A="0.182014" C="0.114027" G="0.543941" T="0.160018"/>
      <pos A="0.767896" C="0.0540392" G="0.112028" T="0.0660368"/>
      <pos A="0.641922" C="0.10003" G="0.14802" T="0.110028"/>
      <pos A="0.60193" C="0.106029" G="0.188012" T="0.104029"/>
      <pos A="0.204009" C="0.291992" G="0.371976" T="0.132024"/>
    </motif>
    <motif db="0" id="TAF1_HUMAN.H11MO.0.A" length="16" nsites="500" evalue="1.0e+000"
        url="http://hocomoco.autosome.ru/motif/TAF1_HUMAN.H11MO.0.A">
      <pos A="0.505949" C="0.0580384" G="0.405969" T="0.030044"/>
      <pos A="0.7519" C="0.0460408" G="0.156019" T="0.0460408"/>
      <pos A="0.423965" C="0.0560388" G="0.511948" T="0.00804839"/>
      <pos A="0.529944" C="0.0960308" G="0.359978" T="0.0140472"/>
      <pos A="0.34998" C="0.172016" G="0.0340432" T="0.443961"/>
      <pos A="0.090032" C="0.0320436" G="0.837882" T="0.040042"/>
      <pos A="0.0180464" C="0.0140472" G="0.957858" T="0.010048"/>
      <pos A="0.323985" C="0.65192" G="0.00804839" T="0.0160468"/>
      <pos A="0.232004" C="0.0560388" G="0.621926" T="0.090032"/>
      <pos A="0.070036" C="0.0640372" G="0.831884" T="0.0340432"/>
      <pos A="0.281994" C="0.539942" G="0.060038" T="0.118026"/>
      <pos A="0.180014" C="0.0640372" G="0.643921" T="0.112028"/>
      <pos A="0.158018" C="0.166017" G="0.631924" T="0.0440412"/>
      <pos A="0.30199" C="0.411968" G="0.188012" T="0.0980304"/>
      <pos A="0.190012" C="0.146021" G="0.525945" T="0.138022"/>
      <pos A="0.271996" C="0.138022" G="0.527944" T="0.0620376"/>
    </motif>
    <motif db="0" id="TAL1_HUMAN.H11MO.0.A" length="19" nsites="500" evalue="1.0e+000"
        url="http://hocomoco.autosome.ru/motif/TAL1_HUMAN.H11MO.0.A">
      <pos A="0.10203" C="0.571936" G="0.160018" T="0.166017"/>
      <pos A="0.070036" C="0.14802" G="0.15202" T="0.629924"/>
      <pos A="0.0340432" C="0.0360428" G="0.719906" T="0.210008"/>
      <pos A="0.0580384" C="0.269996" G="0.483953" T="0.188012"/>
      <pos A="0.186013" C="0.226005" G="0.323985" T="0.263997"/>
      <pos A="0.230004" C="0.226005" G="0.363977" T="0.180014"/>
      <pos A="0.214007" C="0.214007" G="0.385973" T="0.186013"/>
      <pos A="0.192012" C="0.210008" G="0.405969" T="0.192012"/>
      <pos A="0.154019" C="0.307988" G="0.317986" T="0.220006"/>
      <pos A="0.289992" C="0.170016" G="0.377974" T="0.162018"/>
      <pos A="0.118026" C="0.473955" G="0.327984" T="0.080034"/>
      <pos A="0.639922" C="0.0320436" G="0.00804839" T="0.319986"/>
      <pos A="0.00204959" C="0.00204959" G="0.995851" T="4.999e-05"/>
      <pos A="0.99985" C="4.999e-05" G="4.999e-05" T="4.999e-05"/>
      <pos A="0.00404919" C="4.999e-05" G="0.00204959" T="0.993851"/>
      <pos A="0.94986" C="0.00204959" G="0.0120476" T="0.0360428"/>
      <pos A="0.821886" C="0.0160468" G="0.14802" T="0.0140472"/>
      <pos A="0.144021" C="0.164017" G="0.633923" T="0.0580384"/>
      <pos A="0.289992" C="0.218006" G="0.413967" T="0.0780344"/>
    </motif>
    <motif db="0" id="TBX21_HUMAN.H11MO.0.A" length="13" nsites="494" evalue="1.0e+000"
        url="http://hocomoco.autosome.ru/motif/TBX21_HUMAN.H11MO.0.A">
      <pos A="0.214582" C="0.202439" G="0.439233" T="0.143746"/>
      <pos A="0.214582" C="0.115412" G="0.315776" T="0.35423"/>
      <pos A="0.127555" C="0.186248" G="0.572809" T="0.113388"/>
      <pos A="0.329943" C="0.10934" G="0.333991" T="0.226725"/>
      <pos A="0.491854" C="0.0526715" G="0.321848" T="0.133627"/>
      <pos A="0.190295" C="0.00814612" G="0.700314" T="0.101245"/>
      <pos A="0.0567193" C="0.297561" G="0.601143" T="0.044576"/>
      <pos A="0.0486238" C="0.00814612" G="0.00814612" T="0.935084"/>
      <pos A="0.00207448" C="0.00207448" G="0.967466" T="0.0283849"/>
      <pos A="0.147794" C="0.125531" G="0.121484" T="0.605191"/>
      <pos A="0.0425521" C="0.163985" G="0.613287" T="0.180176"/>
      <pos A="0.601143" C="0.0182655" G="0.3178" T="0.0627909"/>
      <pos A="0.376493" C="0.190295" G="0.259107" T="0.174104"/>
    </motif>
    <motif db="0" id="TCF7_HUMAN.H11MO.0.A" length="16" nsites="500" evalue="1.0e+000"
        url="http://hocomoco.autosome.ru/motif/TCF7_HUMAN.H11MO.0.A">
      <pos A="0.457958" C="0.128024" G="0.273995" T="0.140022"/>
      <pos A="0.45196" C="0.242002" G="0.190012" T="0.116027"/>
      <pos A="0.281994" C="0.45196" G="0.128024" T="0.138022"/>
      <pos A="0.293991" C="0.479954" G="0.158018" T="0.0680364"/>
      <pos A="0.759898" C="0.0540392" G="0.0880324" T="0.0980304"/>
      <pos A="0.030044" C="0.681914" G="0.273995" T="0.0140472"/>
      <pos A="0.679914" C="0.0660368" G="0.00204959" T="0.252"/>
      <pos A="0.114027" C="0.020046" G="0.0280444" T="0.837882"/>
      <pos A="0.0660368" C="0.69991" G="0.212008" T="0.0220456"/>
      <pos A="0.959858" C="0.0120476" G="0.00604879" T="0.0220456"/>
      <pos A="0.863877" C="0.0680364" G="0.060038" T="0.00804839"/>
      <pos A="0.89987" C="0.00204959" G="0.0720356" T="0.0260448"/>
      <pos A="0.190012" C="0.040042" G="0.757898" T="0.0120476"/>
      <pos A="0.240002" C="0.214007" G="0.485953" T="0.060038"/>
      <pos A="0.327984" C="0.246001" G="0.30199" T="0.124025"/>
      <pos A="0.443961" C="0.190012" G="0.196011" T="0.170016"/>
    </motif>
    <motif db="0" id="TF7L1_HUMAN.H11MO.0.B" length="13" nsites="500" evalue="1.0e+000"
        url="http://hocomoco.autosome.ru/motif/TF7L1_HUMAN.H11MO.0.B">
      <pos A="0.240002" C="0.138022" G="0.222006" T="0.39997"/>
      <pos A="0.0780344" C="0.279994" G="0.329984" T="0.311988"/>
      <pos A="0.110028" C="0.407968" G="0.212008" T="0.269996"/>
      <pos A="0.0220456" C="0.803889" G="0.0480404" T="0.126025"/>
      <pos A="0.00604879" C="0.0460408" G="0.00204959" T="0.945861"/>
      <pos A="4.999e-05" C="0.0520396" G="0.0120476" T="0.935863"/>
      <pos A="0.010048" C="4.999e-05" G="0.010048" T="0.979854"/>
      <pos A="0.0420416" C="0.174015" G="0.719906" T="0.0640372"/>
      <pos A="0.893871" C="0.020046" G="0.0180464" T="0.0680364"/>
      <pos A="0.369976" C="0.00604879" G="0.0120476" T="0.611928"/>
      <pos A="0.080034" C="0.381974" G="0.495951" T="0.0420416"/>
      <pos A="0.172016" C="0.0980304" G="0.0540392" T="0.675915"/>
      <pos A="0.0720356" C="0.307988" G="0.273995" T="0.345981"/>
    </motif>
    <motif db="0" id="THAP1_HUMAN.H11MO.0.C" length="22" nsites="498" evalue="1.0e+000"
        url="http://hocomoco.autosome.ru/motif/THAP1_HUMAN.H11MO.0.C">
      <pos A="0.138583" C="0.446278" G="0.324027" T="0.0911121"/>
      <pos A="0.0614866" C="0.139614" G="0.741927" T="0.0569732"/>
      <pos A="0.0618243" C="0.675044" G="0.186732" T="0.0763997"/>
      <pos A="0.151382" C="0.583562" G="0.178299" T="0.0867568"/>
      <pos A="0.0665711" C="0.0795004" G="0.73599" T="0.117938"/>
      <pos A="0.0165869" C="0.914928" G="0.0547568" T="0.013728"/>
      <pos A="0.0357967" C="0.908629" G="0.0412199" T="0.0143547"/>
      <pos A="0.598983" C="0.182146" G="0.140409" T="0.0784606"/>
      <pos A="0.0187456" C="0.227064" G="0.17704" T="0.57715"/>
      <pos A="0.0592627" C="0.526051" G="0.30046" T="0.114226"/>
      <pos A="0.0395031" C="0.182602" G="0.208898" T="0.568998"/>
      <pos A="0.0250262" C="0.361149" G="0.0494275" T="0.564398"/>
      <pos A="0.10321" C="0.186173" G="0.503775" T="0.206843"/>
      <pos A="0.162062" C="0.236601" G="0.531595" T="0.069743"/>
      <pos A="0.184268" C="0.39353" G="0.229432" T="0.19277"/>
      <pos A="0.11322" C="0.24649" G="0.175831" T="0.464459"/>
      <pos A="0.118794" C="0.34036" G="0.342895" T="0.197951"/>
      <pos A="0.175494" C="0.499869" G="0.112065" T="0.212572"/>
      <pos A="0.0229241" C="0.129041" G="0.684599" T="0.163436"/>
      <pos A="0.0248665" C="0.148794" G="0.790561" T="0.0357781"/>
      <pos A="0.0182173" C="0.194558" G="0.74446" T="0.0427647"/>
      <pos A="0.0721485" C="0.78713" G="0.0674333" T="0.0732885"/>
    </motif>
    <motif db="0" id="THA_HUMAN.H11MO.0.C" length="17" nsites="74" evalue="1.0e+000"
        url="http://hocomoco.autosome.ru/motif/THA_HUMAN.H11MO.0.C">
      <pos A="0.392335" C="0.0707353" G="0.42311" T="0.11382"/>
      <pos A="0.0988176" C="0.077275" G="0.702009" T="0.121899"/>
      <pos A="0.104973" C="0.07112" G="0.645075" T="0.178833"/>
      <pos A="0.18191" C="0.124976" G="0.12036" T="0.572753"/>
      <pos A="0.135748" C="0.545056" G="0.25577" T="0.0634262"/>
      <pos A="0.586602" C="0.0741975" G="0.180371" T="0.158829"/>
      <pos A="0.148058" C="0.349634" G="0.203453" T="0.298855"/>
      <pos A="0.188065" C="0.240383" G="0.146519" T="0.425033"/>
      <pos A="0.0988176" C="0.220379" G="0.109589" T="0.571215"/>
      <pos A="0.221918" C="0.448114" G="0.271158" T="0.05881"/>
      <pos A="0.842035" C="0.000337382" G="0.106511" T="0.0511162"/>
      <pos A="0.0141862" C="0.0788138" G="0.846651" T="0.0603487"/>
      <pos A="0.000337382" C="0.124976" G="0.782024" T="0.0926625"/>
      <pos A="0.28039" C="0.0295737" G="0.0926625" T="0.597373"/>
      <pos A="0.0434225" C="0.68816" G="0.20653" T="0.0618875"/>
      <pos A="0.738939" C="0.135748" G="0.0803525" T="0.0449612"/>
      <pos A="0.127669" C="0.172293" G="0.449268" T="0.250769"/>
    </motif>
    <motif db="0" id="VDR_HUMAN.H11MO.0.A" length="16" nsites="500" evalue="1.0e+000"
        url="http://hocomoco.autosome.ru/motif/VDR_HUMAN.H11MO.0.A">
      <pos A="0.277994" C="0.134023" G="0.459958" T="0.128024"/>
      <pos A="0.465957" C="0.0280444" G="0.491952" T="0.0140472"/>
      <pos A="0.118026" C="0.00804839" G="0.843881" T="0.030044"/>
      <pos A="0.0520396" C="0.00804839" G="0.761898" T="0.178014"/>
      <pos A="0.010048" C="0.124025" G="0.186013" T="0.679914"/>
      <pos A="0.05004" C="0.689912" G="0.158018" T="0.10203"/>
      <pos A="0.811888" C="0.0140472" G="0.108028" T="0.0660368"/>
      <pos A="0.136023" C="0.337982" G="0.34798" T="0.178014"/>
      <pos A="0.208008" C="0.220006" G="0.154019" T="0.417966"/>
      <pos A="0.144021" C="0.060038" G="0.771896" T="0.0240452"/>
      <pos A="0.473955" C="0.0180464" G="0.495951" T="0.0120476"/>
      <pos A="0.00804839" C="0.00404919" G="0.975855" T="0.0120476"/>
      <pos A="0.0160468" C="0.00804839" G="0.367976" T="0.607928"/>
      <pos A="0.0780344" C="0.080034" G="0.196011" T="0.645921"/>
      <pos A="0.00804839" C="0.767896" G="0.060038" T="0.164017"/>
      <pos A="0.655919" C="0.0840332" G="0.158018" T="0.10203"/>
    </motif>
    <motif db="0" id="VEZF1_HUMAN.H11MO.0.C" length="22" nsites="500" evalue="1.0e+000"
        url="http://hocomoco.autosome.ru/motif/VEZF1_HUMAN.H11MO.0.C">
      <pos A="0.230004" C="0.0880324" G="0.543941" T="0.138022"/>
      <pos A="0.212008" C="0.108028" G="0.635923" T="0.0440412"/>
      <pos A="0.295991" C="0.0620376" G="0.54794" T="0.0940312"/>
      <pos A="0.305989" C="0.0760348" G="0.543941" T="0.0740352"/>
      <pos A="0.505949" C="0.0880324" G="0.34998" T="0.0560388"/>
      <pos A="0.341982" C="0.060038" G="0.49995" T="0.0980304"/>
      <pos A="0.194011" C="0.112028" G="0.643921" T="0.05004"/>
      <pos A="0.263997" C="0.112028" G="0.49795" T="0.126025"/>
      <pos A="0.295991" C="0.0640372" G="0.583933" T="0.0560388"/>
      <pos A="0.0580384" C="0.0120476" G="0.859878" T="0.070036"/>
      <pos A="0.0180464" C="0.118026" G="0.829884" T="0.0340432"/>
      <pos A="0.821886" C="0.0860328" G="0.0120476" T="0.080034"/>
      <pos A="0.248" C="0.0260448" G="0.703909" T="0.0220456"/>
      <pos A="0.206009" C="0.080034" G="0.669916" T="0.0440412"/>
      <pos A="0.273995" C="0.0460408" G="0.583933" T="0.0960308"/>
      <pos A="0.210008" C="0.0320436" G="0.645921" T="0.112028"/>
      <pos A="0.15002" C="0.124025" G="0.671916" T="0.0540392"/>
      <pos A="0.463957" C="0.182014" G="0.271996" T="0.0820336"/>
      <pos A="0.212008" C="0.0980304" G="0.567936" T="0.122026"/>
      <pos A="0.381974" C="0.0220456" G="0.541942" T="0.0540392"/>
      <pos A="0.307988" C="0.0660368" G="0.557938" T="0.0680364"/>
      <pos A="0.335983" C="0.0420416" G="0.523945" T="0.0980304"/>
    </motif>
    <motif db="0" id="Z324A_HUMAN.H11MO.0.C" length="23" nsites="500" evalue="1.0e+000"
        url="http://hocomoco.autosome.ru/motif/Z324A_HUMAN.H11MO.0.C">
      <pos A="0.114527" C="0.120526" G="0.378474" T="0.386473"/>
      <pos A="0.386473" C="0.320486" G="0.234503" T="0.0585383"/>
      <pos A="0.0925315" C="0.140522" G="0.0405419" T="0.726405"/>
      <pos A="0.0225455" C="0.60243" G="0.142521" T="0.232503"/>
      <pos A="0.50245" C="0.246501" G="0.192511" T="0.0585383"/>
      <pos A="0.614427" C="0.254499" G="0.0605379" T="0.0705359"/>
      <pos A="0.542442" C="0.158518" G="0.236503" T="0.0625375"/>
      <pos A="0.0620376" C="0.821886" G="0.0560388" T="0.060038"/>
      <pos A="0.0340432" C="0.777894" G="0.0580384" T="0.130024"/>
      <pos A="0.579934" C="0.172016" G="0.0620376" T="0.186013"/>
      <pos A="0.0660368" C="0.090032" G="0.144021" T="0.69991"/>
      <pos A="0.030044" C="0.871876" G="0.0460408" T="0.0520396"/>
      <pos A="0.0280444" C="0.887872" G="0.0240452" T="0.060038"/>
      <pos A="0.060038" C="0.275995" G="0.0420416" T="0.621926"/>
      <pos A="0.0480404" C="0.192012" G="0.070036" T="0.689912"/>
      <pos A="0.162018" C="0.10203" G="0.305989" T="0.429964"/>
      <pos A="0.122026" C="0.285993" G="0.443961" T="0.14802"/>
      <pos A="0.138022" C="0.723905" G="0.0620376" T="0.0760348"/>
      <pos A="0.15002" C="0.190012" G="0.0820336" T="0.577934"/>
      <pos A="0.070036" C="0.166017" G="0.473955" T="0.289992"/>
      <pos A="0.0940312" C="0.461958" G="0.315987" T="0.128024"/>
      <pos A="0.15202" C="0.631924" G="0.0740352" T="0.142022"/>
      <pos A="0.39997" C="0.190012" G="0.180014" T="0.230004"/>
    </motif>
    <motif db="0" id="ZBT17_HUMAN.H11MO.0.A" length="19" nsites="500" evalue="1.0e+000"
        url="http://hocomoco.autosome.ru/motif/ZBT17_HUMAN.H11MO.0.A">
      <pos A="0.184013" C="0.238002" G="0.435963" T="0.142022"/>
      <pos A="0.387972" C="0.156019" G="0.29999" T="0.156019"/>
      <pos A="0.279994" C="0.0540392" G="0.539942" T="0.126025"/>
      <pos A="0.212008" C="0.080034" G="0.609928" T="0.0980304"/>
      <pos A="0.20001" C="0.136023" G="0.571936" T="0.0920316"/>
      <pos A="0.319986" C="0.128024" G="0.0940312" T="0.457958"/>
      <pos A="0.140022" C="0.040042" G="0.811888" T="0.00804839"/>
      <pos A="0.204009" C="0.0260448" G="0.679914" T="0.090032"/>
      <pos A="0.238002" C="0.0340432" G="0.683913" T="0.0440412"/>
      <pos A="0.15202" C="0.00604879" G="0.789892" T="0.0520396"/>
      <pos A="0.0720356" C="0.0740352" G="0.84988" T="0.00404919"/>
      <pos A="0.695911" C="0.20001" G="0.00204959" T="0.10203"/>
      <pos A="0.19801" C="0.0320436" G="0.537942" T="0.232004"/>
      <pos A="0.0520396" C="0.0160468" G="0.885873" T="0.0460408"/>
      <pos A="0.232004" C="0.0220456" G="0.725905" T="0.020046"/>
      <pos A="0.255999" C="0.00804839" G="0.709908" T="0.0260448"/>
      <pos A="0.527944" C="0.275995" G="0.136023" T="0.060038"/>
      <pos A="0.419966" C="0.0620376" G="0.331984" T="0.186013"/>
      <pos A="0.257998" C="0.114027" G="0.507948" T="0.120026"/>
    </motif>
    <motif db="0" id="ZFP82_HUMAN.H11MO.0.C" length="24" nsites="498" evalue="1.0e+000"
        url="http://hocomoco.autosome.ru/motif/ZFP82_HUMAN.H11MO.0.C">
      <pos A="0.0321723" C="0.114485" G="0.0582714" T="0.795071"/>
      <pos A="0.0141036" C="0.0482333" G="0.0241417" T="0.913521"/>
      <pos A="0.0100883" C="0.815148" G="0.0141036" T="0.160661"/>
      <pos A="0.106455" C="0.793064" G="0.0141036" T="0.0863782"/>
      <pos A="0.787041" C="0.0763401" G="0.0602791" T="0.0763401"/>
      <pos A="0.206836" C="0.0582714" G="0.329301" T="0.405591"/>
      <pos A="0.0903935" C="0.112477" G="0.0723248" T="0.724804"/>
      <pos A="0.0361875" C="0.242973" G="0.0683096" T="0.65253"/>
      <pos A="0.0703172" C="0.564194" G="0.162668" T="0.202821"/>
      <pos A="0.698705" C="0.102439" G="0.0642943" T="0.134561"/>
      <pos A="0.0663019" C="0.49995" G="0.0863782" T="0.34737"/>
      <pos A="0.122516" C="0.124523" G="0.22892" T="0.524041"/>
      <pos A="0.612377" C="0.144599" G="0.184752" T="0.0582714"/>
      <pos A="0.624423" C="0.126531" G="0.0482333" T="0.200813"/>
      <pos A="0.142592" C="0.0783477" G="0.210851" T="0.568209"/>
      <pos A="0.172706" C="0.116493" G="0.0622867" T="0.648514"/>
      <pos A="0.028157" C="0.522034" G="0.0683096" T="0.3815"/>
      <pos A="0.0321723" C="0.214866" G="0.00808071" T="0.744881"/>
      <pos A="0.108462" C="0.628438" G="0.0261494" T="0.23695"/>
      <pos A="0.0663019" C="0.279111" G="0.0562638" T="0.598324"/>
      <pos A="0.188767" C="0.586278" G="0.0261494" T="0.198805"/>
      <pos A="0.0221341" C="0.116493" G="0.0241417" T="0.837231"/>
      <pos A="0.0321723" C="0.190775" G="0.0241417" T="0.752911"/>
      <pos A="0.0221341" C="0.668591" G="0.0381951" T="0.27108"/>
    </motif>
    <motif db="0" id="ZN214_HUMAN.H11MO.0.C" length="22" nsites="264" evalue="1.0e+000"
        url="http://hocomoco.autosome.ru/motif/ZN214_HUMAN.H11MO.0.C">
      <pos A="0.257573" C="0.204563" G="0.117474" T="0.42039"/>
      <pos A="0.208349" C="0.545343" G="0.0985422" T="0.147766"/>
      <pos A="0.306797" C="0.511265" G="0.102329" T="0.07961"/>
      <pos A="0.30301" C="0.0606778" G="0.0303862" T="0.605926"/>
      <pos A="0.00766755" C="0.13262" G="0.0606778" T="0.799034"/>
      <pos A="0.0379591" C="0.257573" G="0.200776" T="0.503692"/>
      <pos A="0.0871829" C="0.329515" G="0.0644642" T="0.518838"/>
      <pos A="0.0228133" C="0.0947558" G="0.253786" T="0.628644"/>
      <pos A="0.386312" C="0.0568913" G="0.507478" T="0.0493184"/>
      <pos A="0.499905" C="0.0190269" G="0.219708" T="0.261359"/>
      <pos A="0.0265998" C="0.011454" G="0.651363" T="0.310583"/>
      <pos A="0.0379591" C="0.424176" G="0.496119" T="0.0417456"/>
      <pos A="0.291651" C="0.549129" G="0.102329" T="0.0568913"/>
      <pos A="0.344661" C="0.359807" G="0.0303862" T="0.265146"/>
      <pos A="0.102329" C="0.272719" G="0.178058" T="0.446895"/>
      <pos A="0.0303862" C="0.0758236" G="0.0606778" T="0.833112"/>
      <pos A="0.00766755" C="0.280292" G="0.0531049" T="0.658936"/>
      <pos A="0.155339" C="0.166698" G="0.65515" T="0.0228133"/>
      <pos A="0.81418" C="0.0720371" G="0.045532" T="0.0682507"/>
      <pos A="0.0531049" C="0.0303862" G="0.109902" T="0.806607"/>
      <pos A="0.0985422" C="0.0758236" G="0.640004" T="0.18563"/>
      <pos A="0.632431" C="0.128834" G="0.0682507" T="0.170485"/>
    </motif>
    <motif db="0" id="ZN274_HUMAN.H11MO.0.A" length="20" nsites="500" evalue="1.0e+000"
        url="http://hocomoco.autosome.ru/motif/ZN274_HUMAN.H11MO.0.A">
      <pos A="0.0580384" C="0.813887" G="0.070036" T="0.0580384"/>
      <pos A="0.857878" C="0.0520396" G="0.0340432" T="0.0560388"/>
      <pos A="0.0340432" C="0.285993" G="0.126025" T="0.553939"/>
      <pos A="0.7479" C="0.146021" G="0.0540392" T="0.0520396"/>
      <pos A="0.212008" C="0.645921" G="0.0980304" T="0.0440412"/>
      <pos A="0.224005" C="0.0140472" G="0.030044" T="0.731904"/>
      <pos A="0.0440412" C="0.0840332" G="0.807888" T="0.0640372"/>
      <pos A="0.0920316" C="0.0260448" G="0.85188" T="0.030044"/>
      <pos A="0.769896" C="0.0220456" G="0.0920316" T="0.116027"/>
      <pos A="0.257998" C="0.0640372" G="0.657918" T="0.020046"/>
      <pos A="0.761898" C="0.0260448" G="0.0380424" T="0.174015"/>
      <pos A="0.144021" C="0.0440412" G="0.787892" T="0.0240452"/>
      <pos A="0.7479" C="0.0480404" G="0.19801" T="0.00604879"/>
      <pos A="0.865877" C="0.0460408" G="0.0660368" T="0.0220456"/>
      <pos A="0.785893" C="0.0360428" G="0.134023" T="0.0440412"/>
      <pos A="0.080034" C="0.637922" G="0.0440412" T="0.238002"/>
      <pos A="0.0420416" C="0.745901" G="0.128024" T="0.0840332"/>
      <pos A="0.138022" C="0.453959" G="0.182014" T="0.226005"/>
      <pos A="0.228004" C="0.0740352" G="0.0440412" T="0.653919"/>
      <pos A="0.807888" C="0.0740352" G="0.0820336" T="0.0360428"/>
    </motif>
    <motif db="0" id="ZN335_HUMAN.H11MO.0.A" length="22" nsites="103" evalue="1.0e+000"
        url="http://hocomoco.autosome.ru/motif/ZN335_HUMAN.H11MO.0.A">
      <pos A="0.291222" C="0.0196411" G="0.582202" T="0.106935"/>
      <pos A="0.0584384" C="0.0778371" G="0.75679" T="0.106935"/>
      <pos A="0.0778371" C="0.620999" G="0.165131" T="0.136033"/>
      <pos A="0.0196411" C="0.213628" G="0.0196411" T="0.74709"/>
      <pos A="0.0099418" C="0.0390398" G="0.844083" T="0.106935"/>
      <pos A="0.0487391" C="0.339719" G="0.0972357" T="0.514306"/>
      <pos A="0.0099418" C="0.911979" G="0.0293404" T="0.0487391"/>
      <pos A="0.0099418" C="0.582202" G="0.0196411" T="0.388215"/>
      <pos A="0.194229" C="0.18453" G="0.291222" T="0.330019"/>
      <pos A="0.145732" C="0.349418" G="0.223327" T="0.281523"/>
      <pos A="0.271823" C="0.213628" G="0.349418" T="0.165131"/>
      <pos A="0.106935" C="0.271823" G="0.494908" T="0.126334"/>
      <pos A="0.233026" C="0.543404" G="0.0584384" T="0.165131"/>
      <pos A="0.18453" C="0.0778371" G="0.475509" T="0.262124"/>
      <pos A="0.271823" C="0.446411" G="0.155432" T="0.126334"/>
      <pos A="0.0293404" C="0.136033" G="0.000242483" T="0.834384"/>
      <pos A="0.0196411" C="0.0390398" G="0.814985" T="0.126334"/>
      <pos A="0.0196411" C="0.873181" G="0.0099418" T="0.0972357"/>
      <pos A="0.0390398" C="0.921678" G="0.000242483" T="0.0390398"/>
      <pos A="0.0390398" C="0.0487391" G="0.0487391" T="0.863482"/>
      <pos A="0.0972357" C="0.106935" G="0.698594" T="0.0972357"/>
      <pos A="0.475509" C="0.155432" G="0.0390398" T="0.330019"/>
    </motif>
    <motif db="0" id="ZN341_HUMAN.H11MO.0.C" length="22" nsites="499" evalue="1.0e+000"
        url="http://hocomoco.autosome.ru/motif/ZN341_HUMAN.H11MO.0.C">
      <pos A="0.206422" C="0.136295" G="0.512973" T="0.14431"/>
[truncated: 52,039 more chars]
