# Supplementary material for: DeepEPI: CNN-transformer-based model for extracting TF interactions through predicting enhancer-promoter interactions
Source: Bioinform Adv. 2025 Sep 17;5(1):vbaf221. doi: 10.1093/bioadv/vbaf221 (PMC12478696; doi:10.1093/bioadv/vbaf221)
Supplement: vbaf221_Supplementary_Data [file vbaf221_supplementary_data.zip › Supplementary_file5/K562/result_enhancer146-k562/tomtom.tsv]

Query_ID	Target_ID	Optimal_offset	p-value	E-value	q-value	Overlap	Query_consensus	Target_consensus	Orientation
M0	RARG_HUMAN.H11MO.0.B	-19	0.000137691	0.105884	0.211449	18	TTCCCAGGCAAAAACACGCCCAGGGCCACAGTTTCACGAA	CCCAGGTCACTCTGACCT	-
M0	SUH_HUMAN.H11MO.0.A	1	0.000741211	0.569992	0.425836	10	TTCCCAGGCAAAAACACGCCCAGGGCCACAGTTTCACGAA	TTTCCCACGCC	-
M0	STAT6_HUMAN.H11MO.0.B	0	0.000831885	0.63972	0.425836	11	TTCCCAGGCAAAAACACGCCCAGGGCCACAGTTTCACGAA	TTCTCAGGAAA	+
M0	NR1D1_HUMAN.H11MO.0.B	-18	0.00117011	0.899816	0.449229	19	TTCCCAGGCAAAAACACGCCCAGGGCCACAGTTTCACGAA	CCTTCTGACCCACTTCCCT	-
M1	SPIC_HUMAN.H11MO.0.D	-7	7.43454e-05	0.0571716	0.038259	13	AAGAGTTGGGGCTGTAGCAGGTTCTGGAGGCACGGCTACC	GAGGAAGGGGAGG	+
M1	VEZF1_HUMAN.H11MO.0.C	-7	0.000110901	0.0852831	0.038259	22	AAGAGTTGGGGCTGTAGCAGGTTCTGGAGGCACGGCTACC	GGGGAGGGGGGAGGGGGAGGGG	+
M1	MAZ_HUMAN.H11MO.0.A	-7	0.000120154	0.0923982	0.038259	22	AAGAGTTGGGGCTGTAGCAGGTTCTGGAGGCACGGCTACC	GGGGGAGGGGGGGGGGGGGGGG	+
M1	PATZ1_HUMAN.H11MO.0.C	-7	0.000130135	0.100074	0.038259	22	AAGAGTTGGGGCTGTAGCAGGTTCTGGAGGCACGGCTACC	GGGGAGGGGGCGGGGGGGGAGG	+
M1	ZBT17_HUMAN.H11MO.0.A	-1	0.000130185	0.100112	0.038259	19	AAGAGTTGGGGCTGTAGCAGGTTCTGGAGGCACGGCTACC	GAGGGTGGGGGAGGGGAAG	+
M1	RXRA_HUMAN.H11MO.0.A	-7	0.00016611	0.127739	0.038259	20	AAGAGTTGGGGCTGTAGCAGGTTCTGGAGGCACGGCTACC	GGGGGAGGCAGAGGTCAGAG	+
M1	LYL1_HUMAN.H11MO.0.A	-7	0.000177111	0.136198	0.038259	14	AAGAGTTGGGGCTGTAGCAGGTTCTGGAGGCACGGCTACC	CAGGAAACAGCTGG	-
M1	Z324A_HUMAN.H11MO.0.C	-8	0.000379537	0.291864	0.0717383	23	AAGAGTTGGGGCTGTAGCAGGTTCTGGAGGCACGGCTACC	TGGCAGCAAAGGATGGTTTGATA	-
M1	SP3_HUMAN.H11MO.0.B	-8	0.00060293	0.463653	0.0949626	20	AAGAGTTGGGGCTGTAGCAGGTTCTGGAGGCACGGCTACC	GGGGGGGGGCGGGGCCGGGG	+
M1	SP4_HUMAN.H11MO.0.A	-8	0.000651513	0.501013	0.0949626	20	AAGAGTTGGGGCTGTAGCAGGTTCTGGAGGCACGGCTACC	GGGAAGGGGGCGGGGCCGGG	+
M1	IRX2_HUMAN.H11MO.0.D	1	0.00069081	0.531233	0.0949626	18	AAGAGTTGGGGCTGTAGCAGGTTCTGGAGGCACGGCTACC	ACATGGGTGGGCATGTTGG	+
M1	KLF6_HUMAN.H11MO.0.A	-5	0.00110568	0.850268	0.139173	19	AAGAGTTGGGGCTGTAGCAGGTTCTGGAGGCACGGCTACC	GGAAGGGCGGGGCCGGGGG	+
M1	ZN563_HUMAN.H11MO.0.C	-13	0.00126796	0.975063	0.139173	21	AAGAGTTGGGGCTGTAGCAGGTTCTGGAGGCACGGCTACC	GCAGCTGCCAGTGAGGATCCC	-
M1	ZN350_HUMAN.H11MO.1.D	-9	0.00128854	0.990884	0.139173	24	AAGAGTTGGGGCTGTAGCAGGTTCTGGAGGCACGGCTACC	ACGGGGCGCAGGGATTTGTTGCCC	+
M1	OLIG2_HUMAN.H11MO.0.B	-3	0.00148516	1.14209	0.149716	18	AAGAGTTGGGGCTGTAGCAGGTTCTGGAGGCACGGCTACC	CAGAAGGGAAACAGCTGG	-
M1	SP2_HUMAN.H11MO.0.A	-7	0.00162474	1.24943	0.15355	22	AAGAGTTGGGGCTGTAGCAGGTTCTGGAGGCACGGCTACC	GGGGGGGGGGCGGGGCCGGGGG	+
M1	MNX1_HUMAN.H11MO.0.D	-5	0.00188196	1.44723	0.167397	19	AAGAGTTGGGGCTGTAGCAGGTTCTGGAGGCACGGCTACC	TTAAGGGTTATTAAAATAG	-
M1	NR1D1_HUMAN.H11MO.0.B	-11	0.00218364	1.67922	0.181979	19	AAGAGTTGGGGCTGTAGCAGGTTCTGGAGGCACGGCTACC	AGGGAAGTGGGTCAGAAGG	+
M1	ZN341_HUMAN.H11MO.0.C	1	0.00228659	1.75839	0.181979	21	AAGAGTTGGGGCTGTAGCAGGTTCTGGAGGCACGGCTACC	GGGGGGGGGGGGAGGGAAGAGC	+
M1	MAFA_HUMAN.H11MO.0.D	1	0.00256685	1.97391	0.194069	20	AAGAGTTGGGGCTGTAGCAGGTTCTGGAGGCACGGCTACC	CGAAGGCTGCGGGGTCAGCAC	-
M1	ZN667_HUMAN.H11MO.0.C	-14	0.00314689	2.41996	0.217145	19	AAGAGTTGGGGCTGTAGCAGGTTCTGGAGGCACGGCTACC	GCTGAGCTTTTAAGGCCAC	-
M1	ZFX_HUMAN.H11MO.1.A	-12	0.00315927	2.42948	0.217145	17	AAGAGTTGGGGCTGTAGCAGGTTCTGGAGGCACGGCTACC	GGGGGCGGAGGCCGGGG	+
M1	PTF1A_HUMAN.H11MO.0.B	0	0.00369746	2.84334	0.241009	18	AAGAGTTGGGGCTGTAGCAGGTTCTGGAGGCACGGCTACC	GGGAAAGGGGGCAGCTGG	-
M1	OSR2_HUMAN.H11MO.0.C	-5	0.00388496	2.98754	0.241009	16	AAGAGTTGGGGCTGTAGCAGGTTCTGGAGGCACGGCTACC	CAGCAGAAGCAGCAGC	-
M1	PAX8_HUMAN.H11MO.0.D	-7	0.00408741	3.14322	0.241009	14	AAGAGTTGGGGCTGTAGCAGGTTCTGGAGGCACGGCTACC	GTCACTGAAGCGGG	+
M1	RARG_HUMAN.H11MO.0.B	-23	0.00428146	3.29244	0.241009	17	AAGAGTTGGGGCTGTAGCAGGTTCTGGAGGCACGGCTACC	CCCAGGTCACTCTGACCT	-
M1	KLF3_HUMAN.H11MO.0.B	-3	0.00449509	3.45673	0.241009	19	AAGAGTTGGGGCTGTAGCAGGTTCTGGAGGCACGGCTACC	GGGGAGGGGCGGGGCCGGG	+
M1	EGR2_HUMAN.H11MO.0.A	1	0.00460458	3.54092	0.241009	17	AAGAGTTGGGGCTGTAGCAGGTTCTGGAGGCACGGCTACC	GGGGGGGTGTGGGAGGGG	+
M1	TLX1_HUMAN.H11MO.0.D	-13	0.00462216	3.55444	0.241009	17	AAGAGTTGGGGCTGTAGCAGGTTCTGGAGGCACGGCTACC	CTGGCAAGTTGCCAAGG	+
M1	ZEP2_HUMAN.H11MO.0.D	-4	0.00526952	4.05226	0.257037	14	AAGAGTTGGGGCTGTAGCAGGTTCTGGAGGCACGGCTACC	GGTAGGGAAACCCC	+
M1	PURA_HUMAN.H11MO.0.D	0	0.0057792	4.4442	0.273089	17	AAGAGTTGGGGCTGTAGCAGGTTCTGGAGGCACGGCTACC	GGAAGGGGGGGGCAGGG	+
M1	PROX1_HUMAN.H11MO.0.D	-4	0.00622094	4.78391	0.285055	17	AAGAGTTGGGGCTGTAGCAGGTTCTGGAGGCACGGCTACC	GGGTAAGGCGGGTTGGG	+
M1	ZN394_HUMAN.H11MO.0.C	2	0.00694396	5.33991	0.288985	18	AAGAGTTGGGGCTGTAGCAGGTTCTGGAGGCACGGCTACC	AGAATGGAATAGAATGGAAT	+
M1	TAL1_HUMAN.H11MO.1.A	-7	0.00707115	5.43772	0.288985	15	AAGAGTTGGGGCTGTAGCAGGTTCTGGAGGCACGGCTACC	CAGGAAGCAGATGTG	+
M1	ZN589_HUMAN.H11MO.0.D	-8	0.00900964	6.92841	0.349325	16	AAGAGTTGGGGCTGTAGCAGGTTCTGGAGGCACGGCTACC	CGGCAGTAACCGTGGG	-
M1	COT2_HUMAN.H11MO.1.A	-18	0.00959655	7.37974	0.355287	17	AAGAGTTGGGGCTGTAGCAGGTTCTGGAGGCACGGCTACC	GGGGTCAAAGGTCAGGG	+
M1	RARG_HUMAN.H11MO.2.D	-13	0.00963333	7.40803	0.355287	20	AAGAGTTGGGGCTGTAGCAGGTTCTGGAGGCACGGCTACC	GGGGGTCACCCAGAGGTCAC	+
M1	TBX21_HUMAN.H11MO.0.A	-5	0.0105004	8.0748	0.369253	13	AAGAGTTGGGGCTGTAGCAGGTTCTGGAGGCACGGCTACC	GTGGAGGTGTGAA	+
M1	RARA_HUMAN.H11MO.0.A	-15	0.0116791	8.98122	0.389695	20	AAGAGTTGGGGCTGTAGCAGGTTCTGGAGGCACGGCTACC	GGGGGATCAAGAGGTCAAGG	+
M1	RFX5_HUMAN.H11MO.0.A	-19	0.0141186	10.8572	0.454085	20	AAGAGTTGGGGCTGTAGCAGGTTCTGGAGGCACGGCTACC	GTCAGCTGTTGCTAGGCAGA	+
M1	ZN467_HUMAN.H11MO.0.C	-8	0.0144142	11.0845	0.454085	22	AAGAGTTGGGGCTGTAGCAGGTTCTGGAGGCACGGCTACC	GGGGAGGGGAGGGGGGGGGGGG	+
M1	MAF_HUMAN.H11MO.0.A	-5	0.0151021	11.6135	0.466045	19	AAGAGTTGGGGCTGTAGCAGGTTCTGGAGGCACGGCTACC	TTGCTGAGTCAGCAGATTC	-
M1	ZN263_HUMAN.H11MO.0.A	-9	0.0159963	12.3011	0.483766	20	AAGAGTTGGGGCTGTAGCAGGTTCTGGAGGCACGGCTACC	GGGAGGAGGGAGAGGAGGAG	+
M2	IRX2_HUMAN.H11MO.0.D	-11	0.000125965	0.0968672	0.193442	19	CTGTAGGTCAAAGCTGAGTGAGCTTATGGCATGCCAGGAT	ACATGGGTGGGCATGTTGG	+
M2	MNX1_HUMAN.H11MO.0.D	-7	0.000290809	0.223632	0.223294	19	CTGTAGGTCAAAGCTGAGTGAGCTTATGGCATGCCAGGAT	TTAAGGGTTATTAAAATAG	-
M2	GATA1_HUMAN.H11MO.0.A	6	0.00160047	1.23076	0.440798	13	CTGTAGGTCAAAGCTGAGTGAGCTTATGGCATGCCAGGAT	TCTTATCTGTCCCCGCCAG	-
M4	MNX1_HUMAN.H11MO.0.D	-8	0.000202028	0.15536	0.204842	19	TATTCAGAATTCAATCTCATGCTACCAAGGGACTGTGTAT	CTATTTTAATAACCCTTAA	+
M4	IRX2_HUMAN.H11MO.0.D	-6	0.000304834	0.234417	0.204842	19	TATTCAGAATTCAATCTCATGCTACCAAGGGACTGTGTAT	ACATGGGTGGGCATGTTGG	+
M4	BRAC_HUMAN.H11MO.0.A	-21	0.000521199	0.400802	0.204842	19	TATTCAGAATTCAATCTCATGCTACCAAGGGACTGTGTAT	TTAGCAGGGAGGTGTGAAAT	+
M4	RXRA_HUMAN.H11MO.0.A	-17	0.000606617	0.466489	0.204842	20	TATTCAGAATTCAATCTCATGCTACCAAGGGACTGTGTAT	GGGGGAGGCAGAGGTCAGAG	+
M4	ZN563_HUMAN.H11MO.0.C	-15	0.000963363	0.740826	0.204842	21	TATTCAGAATTCAATCTCATGCTACCAAGGGACTGTGTAT	GGGATCCTCACTGGCAGCTGC	+
M4	ZN394_HUMAN.H11MO.0.C	-5	0.00102088	0.785056	0.204842	20	TATTCAGAATTCAATCTCATGCTACCAAGGGACTGTGTAT	AGAATGGAATAGAATGGAAT	+
M4	GATA1_HUMAN.H11MO.0.A	8	0.00239365	1.84072	0.367588	11	TATTCAGAATTCAATCTCATGCTACCAAGGGACTGTGTAT	TCTTATCTGTCCCCGCCAG	-
M5	MNX1_HUMAN.H11MO.0.D	-11	0.000597784	0.459696	0.486461	19	ATGATCAGTAGATCAGTCCACTGTTCATTCTAGCAAACAT	TTAAGGGTTATTAAAATAG	-
M5	IRX2_HUMAN.H11MO.0.D	-14	0.000949696	0.730316	0.486461	19	ATGATCAGTAGATCAGTCCACTGTTCATTCTAGCAAACAT	ACATGGGTGGGCATGTTGG	+
M5	GATA1_HUMAN.H11MO.0.A	-29	0.000949696	0.730316	0.486461	11	ATGATCAGTAGATCAGTCCACTGTTCATTCTAGCAAACAT	CTGGCGGGGACAGATAAGA	+
M6	ZN341_HUMAN.H11MO.0.C	-15	1.26188e-05	0.00970384	0.0192896	22	CCCTTTATCTAAGTTATGGTGTGCTGTTGTGAAGAGACTT	GGGGGGGGGGGGAGGGAAGAGC	+
M6	PURA_HUMAN.H11MO.0.D	-19	8.34044e-05	0.064138	0.0524124	17	CCCTTTATCTAAGTTATGGTGTGCTGTTGTGAAGAGACTT	GGAAGGGGGGGGCAGGG	+
M6	IRX2_HUMAN.H11MO.0.D	-16	0.000102861	0.0790998	0.0524124	19	CCCTTTATCTAAGTTATGGTGTGCTGTTGTGAAGAGACTT	ACATGGGTGGGCATGTTGG	+
M6	VEZF1_HUMAN.H11MO.0.C	-15	0.000327177	0.251599	0.125034	22	CCCTTTATCTAAGTTATGGTGTGCTGTTGTGAAGAGACTT	GGGGAGGGGGGAGGGGGAGGGG	+
M6	RXRA_HUMAN.H11MO.0.A	-15	0.000446782	0.343575	0.136594	20	CCCTTTATCTAAGTTATGGTGTGCTGTTGTGAAGAGACTT	GGGGGAGGCAGAGGTCAGAG	+
M6	PPARA_HUMAN.H11MO.0.B	2	0.00180164	1.38546	0.420231	15	CCCTTTATCTAAGTTATGGTGTGCTGTTGTGAAGAGACTT	TGACCTTTGCCCCAGTT	-
M6	TBX21_HUMAN.H11MO.0.A	-20	0.00249861	1.92143	0.420231	13	CCCTTTATCTAAGTTATGGTGTGCTGTTGTGAAGAGACTT	GTGGAGGTGTGAA	+
M6	MAZ_HUMAN.H11MO.0.A	-16	0.00263315	2.02489	0.420231	22	CCCTTTATCTAAGTTATGGTGTGCTGTTGTGAAGAGACTT	GGGGGAGGGGGGGGGGGGGGGG	+
M6	MNX1_HUMAN.H11MO.0.D	0	0.00358937	2.76023	0.420231	19	CCCTTTATCTAAGTTATGGTGTGCTGTTGTGAAGAGACTT	CTATTTTAATAACCCTTAA	+
M6	ZBT17_HUMAN.H11MO.0.A	-16	0.00358937	2.76023	0.420231	19	CCCTTTATCTAAGTTATGGTGTGCTGTTGTGAAGAGACTT	GAGGGTGGGGGAGGGGAAG	+
M6	PATZ1_HUMAN.H11MO.0.C	-15	0.00372379	2.86359	0.420231	22	CCCTTTATCTAAGTTATGGTGTGCTGTTGTGAAGAGACTT	GGGGAGGGGGCGGGGGGGGAGG	+
M6	BHE23_HUMAN.H11MO.0.D	-15	0.00376117	2.89234	0.420231	12	CCCTTTATCTAAGTTATGGTGTGCTGTTGTGAAGAGACTT	AGCATATGGTGG	+
M6	PROX1_HUMAN.H11MO.0.D	-11	0.00402987	3.09897	0.420231	17	CCCTTTATCTAAGTTATGGTGTGCTGTTGTGAAGAGACTT	GGGTAAGGCGGGTTGGG	+
M6	EGR2_HUMAN.H11MO.0.A	-18	0.00412357	3.17102	0.420231	18	CCCTTTATCTAAGTTATGGTGTGCTGTTGTGAAGAGACTT	GGGGGGGTGTGGGAGGGG	+
M6	PPARG_HUMAN.H11MO.0.A	2	0.00470987	3.62189	0.42934	15	CCCTTTATCTAAGTTATGGTGTGCTGTTGTGAAGAGACTT	TGACCTTTGCCCCACTT	-
M6	ZN554_HUMAN.H11MO.0.C	-7	0.00477467	3.67172	0.42934	20	CCCTTTATCTAAGTTATGGTGTGCTGTTGTGAAGAGACTT	GCTGAGCCATGTGGGGTGCT	+
M6	KLF6_HUMAN.H11MO.0.A	-19	0.00557203	4.28489	0.472383	19	CCCTTTATCTAAGTTATGGTGTGCTGTTGTGAAGAGACTT	GGAAGGGCGGGGCCGGGGG	+
M6	SPIC_HUMAN.H11MO.0.D	-14	0.00614793	4.72776	0.472383	13	CCCTTTATCTAAGTTATGGTGTGCTGTTGTGAAGAGACTT	GAGGAAGGGGAGG	+
M6	ZN563_HUMAN.H11MO.0.C	-19	0.00618042	4.75274	0.472383	21	CCCTTTATCTAAGTTATGGTGTGCTGTTGTGAAGAGACTT	GCAGCTGCCAGTGAGGATCCC	-
M7	ZN250_HUMAN.H11MO.0.C	5	5.92264e-06	0.00455451	0.00910903	15	CAAAACCGTATGGTACTGGTATAGGGAAAGATTGACATTT	GTAATCAAAACAGCATGGTA	-
M7	OLIG1_HUMAN.H11MO.0.D	0	5.2329e-05	0.040241	0.040241	14	CAAAACCGTATGGTACTGGTATAGGGAAAGATTGACATTT	AAAAAACATATGGT	-
M7	BHE22_HUMAN.H11MO.0.D	-1	0.000271394	0.208702	0.139134	13	CAAAACCGTATGGTACTGGTATAGGGAAAGATTGACATTT	AAAAACATATGGT	-
M7	OLIG3_HUMAN.H11MO.0.D	-3	0.000744496	0.572518	0.286259	11	CAAAACCGTATGGTACTGGTATAGGGAAAGATTGACATTT	AAACATATGGT	-
M8	MNX1_HUMAN.H11MO.0.D	0	0.00029074	0.223579	0.306277	19	AAATCGCTATGTCCAATAGATACTGCTGTGGAGACGCCTT	TTAAGGGTTATTAAAATAG	-
M8	IRX2_HUMAN.H11MO.0.D	-1	0.00047153	0.362607	0.306277	19	AAATCGCTATGTCCAATAGATACTGCTGTGGAGACGCCTT	ACATGGGTGGGCATGTTGG	+
M10	FOXD3_HUMAN.H11MO.0.D	-15	3.09911e-05	0.0238322	0.0322994	15	AGACTCGAGGTTAATTAAATAGGAACCAGATTAGGAACTC	TGCTAAGTAAACAAA	-
M10	MNX1_HUMAN.H11MO.0.D	-3	4.24653e-05	0.0326558	0.0322994	19	AGACTCGAGGTTAATTAAATAGGAACCAGATTAGGAACTC	TTAAGGGTTATTAAAATAG	-
M10	LYL1_HUMAN.H11MO.0.A	-19	0.000136247	0.104774	0.0690869	14	AGACTCGAGGTTAATTAAATAGGAACCAGATTAGGAACTC	CAGGAAACAGCTGG	-
M10	OLIG2_HUMAN.H11MO.0.B	-15	0.00020231	0.155577	0.0769392	18	AGACTCGAGGTTAATTAAATAGGAACCAGATTAGGAACTC	CAGAAGGGAAACAGCTGG	-
M10	ZN394_HUMAN.H11MO.0.C	-6	0.000272259	0.209367	0.0828327	20	AGACTCGAGGTTAATTAAATAGGAACCAGATTAGGAACTC	AGAATGGAATAGAATGGAAT	+
M10	TAL1_HUMAN.H11MO.1.A	-19	0.000676563	0.520277	0.171533	15	AGACTCGAGGTTAATTAAATAGGAACCAGATTAGGAACTC	CAGGAAGCAGATGTG	+
M10	FOXO1_HUMAN.H11MO.0.A	-20	0.00095724	0.736117	0.208024	12	AGACTCGAGGTTAATTAAATAGGAACCAGATTAGGAACTC	AGTAAACAGGAA	-
M10	NR1D1_HUMAN.H11MO.0.B	-19	0.00209641	1.61214	0.305924	19	AGACTCGAGGTTAATTAAATAGGAACCAGATTAGGAACTC	AGGGAAGTGGGTCAGAAGG	+
M10	MAF_HUMAN.H11MO.0.A	-14	0.00225675	1.73544	0.305924	19	AGACTCGAGGTTAATTAAATAGGAACCAGATTAGGAACTC	TTGCTGAGTCAGCAGATTC	-
M10	TLX1_HUMAN.H11MO.0.D	-19	0.00256828	1.97501	0.305924	17	AGACTCGAGGTTAATTAAATAGGAACCAGATTAGGAACTC	CTGGCAAGTTGCCAAGG	+
M10	HXC10_HUMAN.H11MO.0.D	-18	0.00261236	2.00891	0.305924	19	AGACTCGAGGTTAATTAAATAGGAACCAGATTAGGAACTC	GTAATAAAAAAATTAAAAA	-
M10	IRX2_HUMAN.H11MO.0.D	-4	0.00280915	2.16023	0.305924	19	AGACTCGAGGTTAATTAAATAGGAACCAGATTAGGAACTC	ACATGGGTGGGCATGTTGG	+
M10	VENTX_HUMAN.H11MO.0.D	-12	0.00280915	2.16023	0.305924	19	AGACTCGAGGTTAATTAAATAGGAACCAGATTAGGAACTC	AATTAGAAACCAATTAGCG	-
M10	ZFP82_HUMAN.H11MO.0.C	-1	0.00281548	2.1651	0.305924	24	AGACTCGAGGTTAATTAAATAGGAACCAGATTAGGAACTC	GAAGAGAGAATTAGTGAAATGGAA	-
M10	BRAC_HUMAN.H11MO.0.A	-17	0.00351991	2.70681	0.352513	20	AGACTCGAGGTTAATTAAATAGGAACCAGATTAGGAACTC	ATTTCACACCTCCCTGCTAA	-
M10	ETS2_HUMAN.H11MO.0.B	-17	0.00370771	2.85123	0.352513	13	AGACTCGAGGTTAATTAAATAGGAACCAGATTAGGAACTC	GGAAGGAAGAGGA	+
M10	BHE23_HUMAN.H11MO.0.D	-22	0.00440163	3.38486	0.37199	12	AGACTCGAGGTTAATTAAATAGGAACCAGATTAGGAACTC	CCACCATATGCT	-
M10	GSX1_HUMAN.H11MO.0.D	-13	0.00477263	3.67015	0.377173	15	AGACTCGAGGTTAATTAAATAGGAACCAGATTAGGAACTC	ATTAAAAACTAATTA	-
M10	ZN554_HUMAN.H11MO.0.C	-19	0.00530733	4.08134	0.384456	20	AGACTCGAGGTTAATTAAATAGGAACCAGATTAGGAACTC	GCTGAGCCATGTGGGGTGCT	+
M10	LHX8_HUMAN.H11MO.0.D	-13	0.00648051	4.98351	0.448101	18	AGACTCGAGGTTAATTAAATAGGAACCAGATTAGGAACTC	AATTAATTGTAATTAGCG	-
M10	GBX2_HUMAN.H11MO.0.D	-12	0.00678981	5.22136	0.448287	17	AGACTCGAGGTTAATTAAATAGGAACCAGATTAGGAACTC	AATTAAAGGCTAATTAG	-
M10	ZN264_HUMAN.H11MO.0.C	-12	0.00758789	5.83509	0.448287	24	AGACTCGAGGTTAATTAAATAGGAACCAGATTAGGAACTC	TCTTATAAGGGCACTAATCCCATT	+
M10	FOXK1_HUMAN.H11MO.0.A	-18	0.00766195	5.89204	0.448287	10	AGACTCGAGGTTAATTAAATAGGAACCAGATTAGGAACTC	AAAGTAAACA	-
M10	AIRE_HUMAN.H11MO.0.C	-12	0.00855847	6.58146	0.472169	18	AGACTCGAGGTTAATTAAATAGGAACCAGATTAGGAACTC	TTAACCAATATAACCAAT	-
M10	PO2F1_HUMAN.H11MO.0.C	-13	0.00871352	6.70069	0.472169	16	AGACTCGAGGTTAATTAAATAGGAACCAGATTAGGAACTC	AATCGAATGCAAATAA	+
M10	ZN713_HUMAN.H11MO.0.D	-18	0.00915118	7.03726	0.472169	19	AGACTCGAGGTTAATTAAATAGGAACCAGATTAGGAACTC	ATAGAAAAAAGACATGAAA	+
M10	PO3F3_HUMAN.H11MO.0.D	-16	0.00969356	7.45435	0.472169	17	AGACTCGAGGTTAATTAAATAGGAACCAGATTAGGAACTC	AAATTTGCATAATTTAT	-
M10	ZN563_HUMAN.H11MO.0.C	-20	0.00993249	7.63808	0.472169	20	AGACTCGAGGTTAATTAAATAGGAACCAGATTAGGAACTC	GGGATCCTCACTGGCAGCTGC	+
M10	DMBX1_HUMAN.H11MO.0.D	-11	0.0109301	8.40524	0.474819	20	AGACTCGAGGTTAATTAAATAGGAACCAGATTAGGAACTC	TAATTATAATCTAATTAATT	+
M10	LHX9_HUMAN.H11MO.0.D	-11	0.0112368	8.64107	0.474819	18	AGACTCGAGGTTAATTAAATAGGAACCAGATTAGGAACTC	TAATTAATAGCTAATTAG	-
M10	Z324A_HUMAN.H11MO.0.C	-18	0.0122049	9.38558	0.488586	22	AGACTCGAGGTTAATTAAATAGGAACCAGATTAGGAACTC	TATCAAACCATCCTTTGCTGCCA	+
M11	MNX1_HUMAN.H11MO.0.D	-21	0.000255742	0.196666	0.136217	19	TCATCATCAGGAATATGTATCTCTGGGCTGCTAAAACGAT	TTAAGGGTTATTAAAATAG	-
M11	IRX2_HUMAN.H11MO.0.D	-20	0.000301264	0.231672	0.136217	19	TCATCATCAGGAATATGTATCTCTGGGCTGCTAAAACGAT	ACATGGGTGGGCATGTTGG	+
M11	BRAC_HUMAN.H11MO.0.A	-14	0.000324202	0.249312	0.136217	20	TCATCATCAGGAATATGTATCTCTGGGCTGCTAAAACGAT	ATTTCACACCTCCCTGCTAA	-
M12	MNX1_HUMAN.H11MO.0.D	-4	4.98018e-05	0.0382976	0.059438	19	TTTTTTATACTTATTATGTTTTTTTAATCATGCCATTGAA	CTATTTTAATAACCCTTAA	+
M12	PO3F3_HUMAN.H11MO.0.D	-22	0.000117033	0.0899986	0.059438	17	TTTTTTATACTTATTATGTTTTTTTAATCATGCCATTGAA	ATAAATTATGCAAATTT	+
M12	PAX2_HUMAN.H11MO.0.D	-21	0.000453488	0.348732	0.157462	18	TTTTTTATACTTATTATGTTTTTTTAATCATGCCATTGAA	GTTCAGTCATGCGTGACA	+
M12	NKX61_HUMAN.H11MO.0.B	0	0.000623341	0.479349	0.157462	19	TTTTTTATACTTATTATGTTTTTTTAATCATGCCATTGAA	CATTAAATTCCCATTAATC	-
M12	HXC10_HUMAN.H11MO.0.D	-1	0.000680042	0.522952	0.157462	19	TTTTTTATACTTATTATGTTTTTTTAATCATGCCATTGAA	TTTTTAATTTTTTTATTAC	+
M12	HXA7_HUMAN.H11MO.0.D	-25	0.000816372	0.62779	0.157462	15	TTTTTTATACTTATTATGTTTTTTTAATCATGCCATTGAA	AATCAATAGATTGGA	+
M12	ZN394_HUMAN.H11MO.0.C	-1	0.000826777	0.635792	0.157462	20	TTTTTTATACTTATTATGTTTTTTTAATCATGCCATTGAA	ATTCCATTCTATTCCATTCT	-
M12	HME2_HUMAN.H11MO.0.D	-22	0.00119185	0.916532	0.201769	11	TTTTTTATACTTATTATGTTTTTTTAATCATGCCATTGAA	GGTAATTAGGG	+
M12	BRAC_HUMAN.H11MO.0.A	-1	0.00135431	1.04146	0.206345	20	TTTTTTATACTTATTATGTTTTTTTAATCATGCCATTGAA	ATTTCACACCTCCCTGCTAA	-
M12	OLIG2_HUMAN.H11MO.0.B	3	0.00257425	1.97959	0.339777	15	TTTTTTATACTTATTATGTTTTTTTAATCATGCCATTGAA	CCAGCTGTTTCCCTTCTG	+
M12	ZN214_HUMAN.H11MO.0.C	-21	0.00353996	2.72223	0.339777	19	TTTTTTATACTTATTATGTTTTTTTAATCATGCCATTGAA	TCCTTTTTGAGGCCTTTGATGA	+
M12	IRX2_HUMAN.H11MO.0.D	-8	0.00382815	2.94385	0.339777	19	TTTTTTATACTTATTATGTTTTTTTAATCATGCCATTGAA	ACATGGGTGGGCATGTTGG	+
M12	GSX1_HUMAN.H11MO.0.D	-1	0.00428832	3.29772	0.339777	15	TTTTTTATACTTATTATGTTTTTTTAATCATGCCATTGAA	ATTAAAAACTAATTA	-
M12	DLX1_HUMAN.H11MO.0.D	-23	0.00444873	3.42107	0.339777	16	TTTTTTATACTTATTATGTTTTTTTAATCATGCCATTGAA	TAAATTATGCTAATTA	+
M12	GSX2_HUMAN.H11MO.0.D	-1	0.00444873	3.42107	0.339777	16	TTTTTTATACTTATTATGTTTTTTTAATCATGCCATTGAA	ATTAAAAACTAATTAA	-
M12	GATA2_HUMAN.H11MO.0.A	-14	0.00482624	3.71138	0.339777	19	TTTTTTATACTTATTATGTTTTTTTAATCATGCCATTGAA	CTGGGGGGTGGAGATAAGG	+
M12	MAF_HUMAN.H11MO.0.A	-19	0.00482624	3.71138	0.339777	19	TTTTTTATACTTATTATGTTTTTTTAATCATGCCATTGAA	TTGCTGAGTCAGCAGATTC	-
M12	TLX1_HUMAN.H11MO.0.D	-1	0.00490614	3.77282	0.339777	17	TTTTTTATACTTATTATGTTTTTTTAATCATGCCATTGAA	CTGGCAAGTTGCCAAGG	+
M12	DMBX1_HUMAN.H11MO.0.D	1	0.00680569	5.23358	0.450838	19	TTTTTTATACTTATTATGTTTTTTTAATCATGCCATTGAA	TAATTATAATCTAATTAATT	+
M12	VENTX_HUMAN.H11MO.0.D	-14	0.00758657	5.83407	0.481626	19	TTTTTTATACTTATTATGTTTTTTTAATCATGCCATTGAA	AATTAGAAACCAATTAGCG	-
M13	MNX1_HUMAN.H11MO.0.D	-17	7.54279e-05	0.0580041	0.115757	19	GTTCTCATATAAATGTGGGACTGCTGGAGTTAAATGCCTA	TTAAGGGTTATTAAAATAG	-
M13	IRX2_HUMAN.H11MO.0.D	-8	0.000326375	0.250982	0.250439	19	GTTCTCATATAAATGTGGGACTGCTGGAGTTAAATGCCTA	ACATGGGTGGGCATGTTGG	+
M13	NR1D1_HUMAN.H11MO.0.B	-8	0.000731636	0.562628	0.374274	19	GTTCTCATATAAATGTGGGACTGCTGGAGTTAAATGCCTA	AGGGAAGTGGGTCAGAAGG	+
M13	BRAC_HUMAN.H11MO.0.A	-1	0.00126571	0.973332	0.388491	20	GTTCTCATATAAATGTGGGACTGCTGGAGTTAAATGCCTA	TTAGCAGGGAGGTGTGAAAT	+
M13	TLX1_HUMAN.H11MO.0.D	-4	0.00189813	1.45967	0.465997	17	GTTCTCATATAAATGTGGGACTGCTGGAGTTAAATGCCTA	CCTTGGCAACTTGCCAG	-
M13	HXC10_HUMAN.H11MO.0.D	-18	0.00212552	1.63452	0.465997	19	GTTCTCATATAAATGTGGGACTGCTGGAGTTAAATGCCTA	TTTTTAATTTTTTTATTAC	+
M14	MNX1_HUMAN.H11MO.0.D	-7	0.000374841	0.288253	0.397073	19	TTTGTGCCGGAAGCTGAATGCAGCATGGCCGACCCCATCA	TTAAGGGTTATTAAAATAG	-
M14	IRX2_HUMAN.H11MO.0.D	-12	0.000825359	0.634701	0.423134	19	TTTGTGCCGGAAGCTGAATGCAGCATGGCCGACCCCATCA	ACATGGGTGGGCATGTTGG	+
M15	MNX1_HUMAN.H11MO.0.D	-19	0.000169312	0.130201	0.260179	19	GAACTTTCTTGAGGATAGCAGTGGAGCTATTTAGCAAGAC	TTAAGGGTTATTAAAATAG	-
M16	RXRA_HUMAN.H11MO.0.A	1	0.00040502	0.311461	0.230727	19	GGTGACATTAGATGCGCCCTGCCGCTAGTCTAATCACTTT	CTCTGACCTCTGCCTCCCCC	-
M16	FOXD3_HUMAN.H11MO.0.D	-23	0.000720756	0.554261	0.230727	15	GGTGACATTAGATGCGCCCTGCCGCTAGTCTAATCACTTT	TGCTAAGTAAACAAA	-
M16	HME2_HUMAN.H11MO.0.D	-27	0.000731626	0.56262	0.230727	11	GGTGACATTAGATGCGCCCTGCCGCTAGTCTAATCACTTT	CCCTAATTACC	-
M16	MNX1_HUMAN.H11MO.0.D	-24	0.000828214	0.636896	0.230727	16	GGTGACATTAGATGCGCCCTGCCGCTAGTCTAATCACTTT	CTATTTTAATAACCCTTAA	+
M16	IRX2_HUMAN.H11MO.0.D	-21	0.00105202	0.809003	0.230727	19	GGTGACATTAGATGCGCCCTGCCGCTAGTCTAATCACTTT	CCAACATGCCCACCCATGT	-
M16	NR1H3_HUMAN.H11MO.0.B	-2	0.00123149	0.947018	0.230727	19	GGTGACATTAGATGCGCCCTGCCGCTAGTCTAATCACTTT	TGACCTGCAGTGACCTCTG	-
M16	ZN394_HUMAN.H11MO.0.C	-21	0.00152484	1.1726	0.230727	19	GGTGACATTAGATGCGCCCTGCCGCTAGTCTAATCACTTT	ATTCCATTCTATTCCATTCT	-
M16	TLX1_HUMAN.H11MO.0.D	-18	0.00153576	1.181	0.230727	17	GGTGACATTAGATGCGCCCTGCCGCTAGTCTAATCACTTT	CTGGCAAGTTGCCAAGG	+
M16	MAF_HUMAN.H11MO.0.A	-22	0.00155521	1.19595	0.230727	18	GGTGACATTAGATGCGCCCTGCCGCTAGTCTAATCACTTT	TTGCTGAGTCAGCAGATTC	-
M16	ZN214_HUMAN.H11MO.0.C	-23	0.00174415	1.34125	0.230727	17	GGTGACATTAGATGCGCCCTGCCGCTAGTCTAATCACTTT	TCCTTTTTGAGGCCTTTGATGA	+
M16	PAX8_HUMAN.H11MO.0.D	-23	0.00180766	1.39009	0.230727	14	GGTGACATTAGATGCGCCCTGCCGCTAGTCTAATCACTTT	CCCGCTTCAGTGAC	-
M16	AIRE_HUMAN.H11MO.0.C	-20	0.00394954	3.03719	0.465334	18	GGTGACATTAGATGCGCCCTGCCGCTAGTCTAATCACTTT	TTAACCAATATAACCAAT	-
M17	IRX2_HUMAN.H11MO.0.D	-18	9.54868e-05	0.0734293	0.122145	19	TTCGATAGAGCCCTCTGCACGAGCTGGACTGCCAGTTTAA	CCAACATGCCCACCCATGT	-
M17	RXRA_HUMAN.H11MO.0.A	-5	0.000159181	0.12241	0.122145	20	TTCGATAGAGCCCTCTGCACGAGCTGGACTGCCAGTTTAA	CTCTGACCTCTGCCTCCCCC	-
M17	ZN394_HUMAN.H11MO.0.C	-18	0.00076711	0.589908	0.276719	20	TTCGATAGAGCCCTCTGCACGAGCTGGACTGCCAGTTTAA	ATTCCATTCTATTCCATTCT	-
M17	MNX1_HUMAN.H11MO.0.D	-4	0.000901556	0.693297	0.276719	19	TTCGATAGAGCCCTCTGCACGAGCTGGACTGCCAGTTTAA	CTATTTTAATAACCCTTAA	+
M17	KLF6_HUMAN.H11MO.0.A	-14	0.00169991	1.30723	0.416953	19	TTCGATAGAGCCCTCTGCACGAGCTGGACTGCCAGTTTAA	CCCCCGGCCCCGCCCTTCC	-
M17	GATA1_HUMAN.H11MO.0.A	-28	0.00198412	1.52579	0.416953	12	TTCGATAGAGCCCTCTGCACGAGCTGGACTGCCAGTTTAA	CTGGCGGGGACAGATAAGA	+
M17	Z324A_HUMAN.H11MO.0.C	-11	0.00217351	1.67143	0.416953	23	TTCGATAGAGCCCTCTGCACGAGCTGGACTGCCAGTTTAA	TATCAAACCATCCTTTGCTGCCA	+
M18	MNX1_HUMAN.H11MO.0.D	-13	0.000331382	0.254833	0.176205	19	ATTATAGTCTGGATGAAACCTGAGCTGGAGATCATAGATC	TTAAGGGTTATTAAAATAG	-
M18	IRX2_HUMAN.H11MO.0.D	-14	0.00042284	0.325164	0.176205	19	ATTATAGTCTGGATGAAACCTGAGCTGGAGATCATAGATC	CCAACATGCCCACCCATGT	-
M18	TLX1_HUMAN.H11MO.0.D	-8	0.00131048	1.00776	0.403103	17	ATTATAGTCTGGATGAAACCTGAGCTGGAGATCATAGATC	CTGGCAAGTTGCCAAGG	+
M19	MNX1_HUMAN.H11MO.0.D	-4	1.67481e-05	0.0128793	0.0255619	19	TCTTCTATTCAACATCTGCTTCCCAATATATTGCATCGGA	CTATTTTAATAACCCTTAA	+
M19	RXRA_HUMAN.H11MO.0.A	-5	0.00028682	0.220564	0.137029	20	TCTTCTATTCAACATCTGCTTCCCAATATATTGCATCGGA	CTCTGACCTCTGCCTCCCCC	-
M19	NR1D1_HUMAN.H11MO.0.B	0	0.000345971	0.266052	0.137029	19	TCTTCTATTCAACATCTGCTTCCCAATATATTGCATCGGA	CCTTCTGACCCACTTCCCT	-
M19	SPIC_HUMAN.H11MO.0.D	-6	0.000382957	0.294494	0.137029	13	TCTTCTATTCAACATCTGCTTCCCAATATATTGCATCGGA	CCTCCCCTTCCTC	-
M19	IRX2_HUMAN.H11MO.0.D	-10	0.000562147	0.432291	0.137029	19	TCTTCTATTCAACATCTGCTTCCCAATATATTGCATCGGA	CCAACATGCCCACCCATGT	-
M19	PROX1_HUMAN.H11MO.0.D	-7	0.00057682	0.443574	0.137029	17	TCTTCTATTCAACATCTGCTTCCCAATATATTGCATCGGA	CCCAACCCGCCTTACCC	-
M19	ZN394_HUMAN.H11MO.0.C	-19	0.000628463	0.483288	0.137029	20	TCTTCTATTCAACATCTGCTTCCCAATATATTGCATCGGA	ATTCCATTCTATTCCATTCT	-
M19	BRAC_HUMAN.H11MO.0.A	-6	0.00123568	0.950236	0.235746	20	TCTTCTATTCAACATCTGCTTCCCAATATATTGCATCGGA	ATTTCACACCTCCCTGCTAA	-
M19	BHE23_HUMAN.H11MO.0.D	-8	0.00282794	2.17469	0.39238	12	TCTTCTATTCAACATCTGCTTCCCAATATATTGCATCGGA	CCACCATATGCT	-
M19	GATA1_HUMAN.H11MO.0.A	-29	0.0045424	3.49311	0.449006	11	TCTTCTATTCAACATCTGCTTCCCAATATATTGCATCGGA	CTGGCGGGGACAGATAAGA	+
M19	HXC10_HUMAN.H11MO.0.D	-20	0.00486928	3.74448	0.449006	19	TCTTCTATTCAACATCTGCTTCCCAATATATTGCATCGGA	TTTTTAATTTTTTTATTAC	+
M19	AIRE_HUMAN.H11MO.0.C	-19	0.00495998	3.81423	0.449006	18	TCTTCTATTCAACATCTGCTTCCCAATATATTGCATCGGA	TTAACCAATATAACCAAT	-
M19	Z324A_HUMAN.H11MO.0.C	-1	0.00512701	3.94267	0.449006	23	TCTTCTATTCAACATCTGCTTCCCAATATATTGCATCGGA	TATCAAACCATCCTTTGCTGCCA	+
M19	ZN214_HUMAN.H11MO.0.C	-8	0.00516194	3.96953	0.449006	22	TCTTCTATTCAACATCTGCTTCCCAATATATTGCATCGGA	TCATCAAAGGCCTCAAAAAGGA	-
M19	ZN341_HUMAN.H11MO.0.C	2	0.00516194	3.96953	0.449006	20	TCTTCTATTCAACATCTGCTTCCCAATATATTGCATCGGA	GCTCTTCCCTCCCCCCCCCCCC	-
M19	VEZF1_HUMAN.H11MO.0.C	-3	0.0054983	4.2282	0.449006	22	TCTTCTATTCAACATCTGCTTCCCAATATATTGCATCGGA	CCCCTCCCCCTCCCCCCTCCCC	-
M19	VENTX_HUMAN.H11MO.0.D	-9	0.00558955	4.29836	0.449006	19	TCTTCTATTCAACATCTGCTTCCCAATATATTGCATCGGA	CGCTAATTGGTTTCTAATT	+
M19	HME2_HUMAN.H11MO.0.D	-20	0.00681342	5.23952	0.495194	11	TCTTCTATTCAACATCTGCTTCCCAATATATTGCATCGGA	CCCTAATTACC	-
M21	BHE23_HUMAN.H11MO.0.D	-10	5.52234e-05	0.0424668	0.0830899	12	AAGGACAAGAACACCAGCGCCTGGGCATGCTGAGTTCGGA	CCACCATATGCT	-
M21	MAFB_HUMAN.H11MO.0.B	-27	0.000114085	0.0877311	0.0858268	11	AAGGACAAGAACACCAGCGCCTGGGCATGCTGAGTTCGGA	TGCTGACTCAG	+
M21	THAP1_HUMAN.H11MO.0.C	-8	0.000407772	0.313577	0.163667	22	AAGGACAAGAACACCAGCGCCTGGGCATGCTGAGTTCGGA	CGCCGCCATCTTGGCTGCGGGC	+
M21	SRBP2_HUMAN.H11MO.0.B	-6	0.000435105	0.334596	0.163667	13	AAGGACAAGAACACCAGCGCCTGGGCATGCTGAGTTCGGA	CCTCACCCCACCC	-
M21	MAFA_HUMAN.H11MO.0.D	-17	0.000641258	0.493127	0.16882	21	AAGGACAAGAACACCAGCGCCTGGGCATGCTGAGTTCGGA	GTGCTGACCCCGCAGCCTTCG	+
M21	LYL1_HUMAN.H11MO.0.A	-25	0.000702805	0.540457	0.16882	14	AAGGACAAGAACACCAGCGCCTGGGCATGCTGAGTTCGGA	CCAGCTGTTTCCTG	+
M21	MAF_HUMAN.H11MO.0.A	-22	0.000845529	0.650211	0.16882	18	AAGGACAAGAACACCAGCGCCTGGGCATGCTGAGTTCGGA	GAATCTGCTGACTCAGCAA	+
M21	NRL_HUMAN.H11MO.0.D	-27	0.000897613	0.690265	0.16882	11	AAGGACAAGAACACCAGCGCCTGGGCATGCTGAGTTCGGA	TGCTGACGCAG	+
M21	MAFG_HUMAN.H11MO.1.A	-27	0.00105136	0.808495	0.175766	8	AAGGACAAGAACACCAGCGCCTGGGCATGCTGAGTTCGGA	TGCTGAGT	+
M21	OLIG2_HUMAN.H11MO.0.B	-13	0.0013296	1.02246	0.200054	18	AAGGACAAGAACACCAGCGCCTGGGCATGCTGAGTTCGGA	CCAGCTGTTTCCCTTCTG	+
M21	BACH1_HUMAN.H11MO.0.A	-27	0.00273887	2.10619	0.33893	13	AAGGACAAGAACACCAGCGCCTGGGCATGCTGAGTTCGGA	TGCTGAGTCATGC	+
M21	PTF1A_HUMAN.H11MO.0.B	-13	0.00314557	2.41894	0.33893	18	AAGGACAAGAACACCAGCGCCTGGGCATGCTGAGTTCGGA	CCAGCTGCCCCCTTTCCC	+
M21	RARG_HUMAN.H11MO.0.B	-18	0.00314557	2.41894	0.33893	18	AAGGACAAGAACACCAGCGCCTGGGCATGCTGAGTTCGGA	CCCAGGTCACTCTGACCT	-
M21	ZN563_HUMAN.H11MO.0.C	-13	0.00315365	2.42515	0.33893	21	AAGGACAAGAACACCAGCGCCTGGGCATGCTGAGTTCGGA	GCAGCTGCCAGTGAGGATCCC	-
M21	ZN350_HUMAN.H11MO.1.D	-8	0.0039251	3.0184	0.379421	24	AAGGACAAGAACACCAGCGCCTGGGCATGCTGAGTTCGGA	GGGCAACAAATCCCTGCGCCCCGT	-
M21	OSR2_HUMAN.H11MO.0.C	-5	0.00403474	3.10271	0.379421	16	AAGGACAAGAACACCAGCGCCTGGGCATGCTGAGTTCGGA	CAGCAGAAGCAGCAGC	-
M21	MAFF_HUMAN.H11MO.1.B	-27	0.00540418	4.15582	0.384972	9	AAGGACAAGAACACCAGCGCCTGGGCATGCTGAGTTCGGA	TGCTGAGTC	+
M21	IRX2_HUMAN.H11MO.0.D	-19	0.00554243	4.26213	0.384972	19	AAGGACAAGAACACCAGCGCCTGGGCATGCTGAGTTCGGA	ACATGGGTGGGCATGTTGG	+
M21	ARNT2_HUMAN.H11MO.0.D	-8	0.0055515	4.26911	0.384972	12	AAGGACAAGAACACCAGCGCCTGGGCATGCTGAGTTCGGA	GCCTCCCACGCC	-
M21	MAF_HUMAN.H11MO.1.B	-27	0.00561485	4.31782	0.384972	8	AAGGACAAGAACACCAGCGCCTGGGCATGCTGAGTTCGGA	TGCTGACT	+
M21	PO2F3_HUMAN.H11MO.0.D	-23	0.00601591	4.62624	0.384972	14	AAGGACAAGAACACCAGCGCCTGGGCATGCTGAGTTCGGA	GTTATGCAAATTTG	+
M21	TAL1_HUMAN.H11MO.1.A	-12	0.00601817	4.62797	0.384972	15	AAGGACAAGAACACCAGCGCCTGGGCATGCTGAGTTCGGA	CACATCTGCTTCCTG	-
M21	ITF2_HUMAN.H11MO.0.C	-12	0.00724998	5.57523	0.385696	10	AAGGACAAGAACACCAGCGCCTGGGCATGCTGAGTTCGGA	CCCAGCTGCC	-
M21	ZN547_HUMAN.H11MO.0.C	-20	0.00746404	5.73984	0.385696	20	AAGGACAAGAACACCAGCGCCTGGGCATGCTGAGTTCGGA	GTATGCCTGCTGCATTAGCA	-
M21	BHA15_HUMAN.H11MO.0.B	-13	0.00768919	5.91299	0.385696	11	AAGGACAAGAACACCAGCGCCTGGGCATGCTGAGTTCGGA	CCAGCTGCTGC	-
M21	NR1D1_HUMAN.H11MO.0.B	-4	0.00785991	6.04427	0.385696	19	AAGGACAAGAACACCAGCGCCTGGGCATGCTGAGTTCGGA	CCTTCTGACCCACTTCCCT	-
M21	HAND1_HUMAN.H11MO.0.D	-4	0.00788736	6.06538	0.385696	17	AAGGACAAGAACACCAGCGCCTGGGCATGCTGAGTTCGGA	TGACAAAAACCAGACCC	-
M21	RFX5_HUMAN.H11MO.0.A	-2	0.00853232	6.56135	0.385696	20	AAGGACAAGAACACCAGCGCCTGGGCATGCTGAGTTCGGA	TCTGCCTAGCAACAGCTGAC	-
M21	BHE41_HUMAN.H11MO.0.D	-7	0.00911811	7.01183	0.385696	20	AAGGACAAGAACACCAGCGCCTGGGCATGCTGAGTTCGGA	ACCGGGTCACGTGCAGAAGG	+
M21	ZFX_HUMAN.H11MO.1.A	-13	0.00912941	7.02052	0.385696	17	AAGGACAAGAACACCAGCGCCTGGGCATGCTGAGTTCGGA	CCCCGGCCTCCGCCCCC	-
M21	MXI1_HUMAN.H11MO.1.A	-12	0.00918616	7.06416	0.385696	11	AAGGACAAGAACACCAGCGCCTGGGCATGCTGAGTTCGGA	CCCACGTGCTC	+
M21	TBX21_HUMAN.H11MO.0.A	-10	0.00920972	7.08227	0.385696	13	AAGGACAAGAACACCAGCGCCTGGGCATGCTGAGTTCGGA	TTCACACCTCCAC	-
M21	Z324A_HUMAN.H11MO.0.C	-8	0.00950262	7.30751	0.385696	23	AAGGACAAGAACACCAGCGCCTGGGCATGCTGAGTTCGGA	TATCAAACCATCCTTTGCTGCCA	+
M21	PTF1A_HUMAN.H11MO.1.B	-13	0.00966162	7.42978	0.385696	9	AAGGACAAGAACACCAGCGCCTGGGCATGCTGAGTTCGGA	CCAGCTGCT	-
M21	SP4_HUMAN.H11MO.0.A	-19	0.009741	7.49083	0.385696	20	AAGGACAAGAACACCAGCGCCTGGGCATGCTGAGTTCGGA	CCCGGCCCCGCCCCCTTCCC	-
M21	SP2_HUMAN.H11MO.0.A	-4	0.0109387	8.41184	0.406019	22	AAGGACAAGAACACCAGCGCCTGGGCATGCTGAGTTCGGA	CCCCCGGCCCCGCCCCCCCCCC	-
M21	MYC_HUMAN.H11MO.0.A	-12	0.0109451	8.41676	0.406019	11	AAGGACAAGAACACCAGCGCCTGGGCATGCTGAGTTCGGA	GCCACGTGCTC	+
M21	ZIC2_HUMAN.H11MO.0.D	-20	0.0112418	8.64493	0.406019	15	AAGGACAAGAACACCAGCGCCTGGGCATGCTGAGTTCGGA	GGCCCCCTGCTGTGA	+
M21	NFIC_HUMAN.H11MO.0.A	-1	0.0113336	8.71557	0.406019	17	AAGGACAAGAACACCAGCGCCTGGGCATGCTGAGTTCGGA	CTTGGCAGGGAGCCAAG	-
M21	PROX1_HUMAN.H11MO.0.D	-22	0.0121709	9.35941	0.416193	17	AAGGACAAGAACACCAGCGCCTGGGCATGCTGAGTTCGGA	GGGTAAGGCGGGTTGGG	+
M21	SPIC_HUMAN.H11MO.0.D	-8	0.0138221	10.6292	0.462154	13	AAGGACAAGAACACCAGCGCCTGGGCATGCTGAGTTCGGA	CCTCCCCTTCCTC	-
M21	ZN554_HUMAN.H11MO.0.C	-7	0.0153318	11.7901	0.483983	20	AAGGACAAGAACACCAGCGCCTGGGCATGCTGAGTTCGGA	GCTGAGCCATGTGGGGTGCT	+
M21	ZBT18_HUMAN.H11MO.0.C	-12	0.0154147	11.8539	0.483983	11	AAGGACAAGAACACCAGCGCCTGGGCATGCTGAGTTCGGA	TCCAGATGTGG	+
M21	HAND1_HUMAN.H11MO.1.D	-13	0.0154529	11.8833	0.483983	7	AAGGACAAGAACACCAGCGCCTGGGCATGCTGAGTTCGGA	CCAGGCC	-
M22	GATA1_HUMAN.H11MO.0.A	-29	0.000306978	0.236066	0.304726	11	AGTAACCAACTGTGAAATTTGTCCTGGCCTTAGATAAGGC	CTGGCGGGGACAGATAAGA	+
M22	MNX1_HUMAN.H11MO.0.D	-14	0.000582051	0.447597	0.304726	19	AGTAACCAACTGTGAAATTTGTCCTGGCCTTAGATAAGGC	TTAAGGGTTATTAAAATAG	-
M22	GATA2_HUMAN.H11MO.0.A	-29	0.000629436	0.484037	0.304726	11	AGTAACCAACTGTGAAATTTGTCCTGGCCTTAGATAAGGC	CTGGGGGGTGGAGATAAGG	+
M22	IRX2_HUMAN.H11MO.0.D	-14	0.00125215	0.962902	0.320273	19	AGTAACCAACTGTGAAATTTGTCCTGGCCTTAGATAAGGC	ACATGGGTGGGCATGTTGG	+
M22	TLX1_HUMAN.H11MO.0.D	-17	0.00194679	1.49708	0.401929	17	AGTAACCAACTGTGAAATTTGTCCTGGCCTTAGATAAGGC	CTGGCAAGTTGCCAAGG	+
M23	RXRA_HUMAN.H11MO.0.A	-6	0.000325469	0.250286	0.306821	20	CACCAAGGTGAGACGAAGGCTCACCAGAGCAACCCAGAAC	GGGGGAGGCAGAGGTCAGAG	+
M23	ZN667_HUMAN.H11MO.0.C	-6	0.000403497	0.310289	0.306821	19	CACCAAGGTGAGACGAAGGCTCACCAGAGCAACCCAGAAC	GTGGCCTTAAAAGCTCAGC	+
M23	ZN394_HUMAN.H11MO.0.C	-13	0.000684564	0.526429	0.347031	20	CACCAAGGTGAGACGAAGGCTCACCAGAGCAACCCAGAAC	AGAATGGAATAGAATGGAAT	+
M23	NR4A1_HUMAN.H11MO.0.A	-15	0.00181956	1.39924	0.433757	9	CACCAAGGTGAGACGAAGGCTCACCAGAGCAACCCAGAAC	AAAGGTCAG	+
M23	ZN350_HUMAN.H11MO.0.C	-4	0.00204995	1.57641	0.433757	18	CACCAAGGTGAGACGAAGGCTCACCAGAGCAACCCAGAAC	TAGGTCATAAAAGGACTG	-
M23	ZN563_HUMAN.H11MO.0.C	-7	0.00217903	1.67568	0.433757	21	CACCAAGGTGAGACGAAGGCTCACCAGAGCAACCCAGAAC	GGGATCCTCACTGGCAGCTGC	+
M23	ZN341_HUMAN.H11MO.0.C	-3	0.00228992	1.76095	0.433757	22	CACCAAGGTGAGACGAAGGCTCACCAGAGCAACCCAGAAC	GGGGGGGGGGGGAGGGAAGAGC	+
M23	RARG_HUMAN.H11MO.2.D	-4	0.00256692	1.97396	0.433757	20	CACCAAGGTGAGACGAAGGCTCACCAGAGCAACCCAGAAC	GGGGGTCACCCAGAGGTCAC	+
M23	LYL1_HUMAN.H11MO.0.A	-14	0.0032052	2.4648	0.46515	14	CACCAAGGTGAGACGAAGGCTCACCAGAGCAACCCAGAAC	CAGGAAACAGCTGG	-
M23	IRX2_HUMAN.H11MO.0.D	-19	0.00353382	2.71751	0.46515	19	CACCAAGGTGAGACGAAGGCTCACCAGAGCAACCCAGAAC	CCAACATGCCCACCCATGT	-
M23	TAL1_HUMAN.H11MO.0.A	-18	0.00442003	3.399	0.46515	19	CACCAAGGTGAGACGAAGGCTCACCAGAGCAACCCAGAAC	CCTTATCTGCCCCCCCCAG	-
M23	RFX5_HUMAN.H11MO.0.A	-20	0.00461206	3.54667	0.46515	20	CACCAAGGTGAGACGAAGGCTCACCAGAGCAACCCAGAAC	TCTGCCTAGCAACAGCTGAC	-
M23	MAFA_HUMAN.H11MO.0.D	-6	0.00478518	3.6798	0.46515	21	CACCAAGGTGAGACGAAGGCTCACCAGAGCAACCCAGAAC	CGAAGGCTGCGGGGTCAGCAC	-
M23	BC11A_HUMAN.H11MO.0.A	-22	0.00519089	3.99179	0.46515	17	CACCAAGGTGAGACGAAGGCTCACCAGAGCAACCCAGAAC	AAAAGAGGAAGTGAAAA	+
M23	ZFX_HUMAN.H11MO.1.A	-7	0.00519089	3.99179	0.46515	17	CACCAAGGTGAGACGAAGGCTCACCAGAGCAACCCAGAAC	GGGGGCGGAGGCCGGGG	+
M23	FOXD3_HUMAN.H11MO.0.D	-22	0.00536831	4.12823	0.46515	15	CACCAAGGTGAGACGAAGGCTCACCAGAGCAACCCAGAAC	TGCTAAGTAAACAAA	-
M23	COT2_HUMAN.H11MO.1.A	-9	0.0060605	4.66052	0.46515	17	CACCAAGGTGAGACGAAGGCTCACCAGAGCAACCCAGAAC	GGGGTCAAAGGTCAGGG	+
M23	RARA_HUMAN.H11MO.0.A	-14	0.00613027	4.71418	0.46515	20	CACCAAGGTGAGACGAAGGCTCACCAGAGCAACCCAGAAC	GGGGGATCAAGAGGTCAAGG	+
M23	NR1H3_HUMAN.H11MO.0.B	-12	0.00637026	4.89873	0.46515	19	CACCAAGGTGAGACGAAGGCTCACCAGAGCAACCCAGAAC	CAGAGGTCACTGCAGGTCA	+
M23	Z324A_HUMAN.H11MO.0.C	-7	0.00642298	4.93927	0.46515	23	CACCAAGGTGAGACGAAGGCTCACCAGAGCAACCCAGAAC	TGGCAGCAAAGGATGGTTTGATA	-
M23	GATA1_HUMAN.H11MO.0.A	0	0.00684575	5.26438	0.473232	19	CACCAAGGTGAGACGAAGGCTCACCAGAGCAACCCAGAAC	CTGGCGGGGACAGATAAGA	+
M23	ZEP2_HUMAN.H11MO.0.D	-22	0.00715967	5.50578	0.473413	14	CACCAAGGTGAGACGAAGGCTCACCAGAGCAACCCAGAAC	GGTAGGGAAACCCC	+
M24	ZN350_HUMAN.H11MO.0.C	0	0.000313674	0.241215	0.258677	18	TTCCACATCAAGTCACTGGGGAAATCTTATGCAACAGGCT	TAGGTCATAAAAGGACTG	-
M24	MNX1_HUMAN.H11MO.0.D	-13	0.000505335	0.388603	0.258677	19	TTCCACATCAAGTCACTGGGGAAATCTTATGCAACAGGCT	CTATTTTAATAACCCTTAA	+
M24	IRX2_HUMAN.H11MO.0.D	-1	0.000505335	0.388603	0.258677	19	TTCCACATCAAGTCACTGGGGAAATCTTATGCAACAGGCT	CCAACATGCCCACCCATGT	-
M24	ZN394_HUMAN.H11MO.0.C	-15	0.000900073	0.692156	0.284016	20	TTCCACATCAAGTCACTGGGGAAATCTTATGCAACAGGCT	AGAATGGAATAGAATGGAAT	+
M24	ZN214_HUMAN.H11MO.0.C	-4	0.00188872	1.45242	0.483411	22	TTCCACATCAAGTCACTGGGGAAATCTTATGCAACAGGCT	TCATCAAAGGCCTCAAAAAGGA	-
M25	SPIC_HUMAN.H11MO.0.D	-15	8.24708e-05	0.06342	0.065291	13	AAGAGTAATGTGAAAGATTATGGGAAAGATCTAGTTTAAG	GAGGAAGGGGAGG	+
M25	Z354A_HUMAN.H11MO.0.C	-12	8.68161e-05	0.0667616	0.065291	24	AAGAGTAATGTGAAAGATTATGGGAAAGATCTAGTTTAAG	ACATTAAATGTAAATGGACTAAAT	-
M25	ZN282_HUMAN.H11MO.0.D	-13	0.000133281	0.102493	0.065291	14	AAGAGTAATGTGAAAGATTATGGGAAAGATCTAGTTTAAG	CGTGTTATGGGAAA	+
M25	MNX1_HUMAN.H11MO.0.D	-10	0.00017141	0.131815	0.065291	19	AAGAGTAATGTGAAAGATTATGGGAAAGATCTAGTTTAAG	TTAAGGGTTATTAAAATAG	-
M25	ZN394_HUMAN.H11MO.0.C	-6	0.000243502	0.187253	0.0742007	20	AAGAGTAATGTGAAAGATTATGGGAAAGATCTAGTTTAAG	AGAATGGAATAGAATGGAAT	+
M25	PO3F3_HUMAN.H11MO.0.D	-12	0.000444209	0.341596	0.109854	17	AAGAGTAATGTGAAAGATTATGGGAAAGATCTAGTTTAAG	ATAAATTATGCAAATTT	+
M25	AIRE_HUMAN.H11MO.0.C	-9	0.000504704	0.388117	0.109854	18	AAGAGTAATGTGAAAGATTATGGGAAAGATCTAGTTTAAG	ATTGGTTTTATTGGTTAA	+
M25	DLX1_HUMAN.H11MO.0.D	-13	0.000745079	0.572965	0.141902	16	AAGAGTAATGTGAAAGATTATGGGAAAGATCTAGTTTAAG	TAAATTATGCTAATTA	+
M25	NFAC1_HUMAN.H11MO.0.B	-19	0.000878665	0.675693	0.14875	15	AAGAGTAATGTGAAAGATTATGGGAAAGATCTAGTTTAAG	ATGGAAAAAAAGAAA	+
M25	RXRA_HUMAN.H11MO.0.A	-9	0.00125616	0.965985	0.19139	20	AAGAGTAATGTGAAAGATTATGGGAAAGATCTAGTTTAAG	GGGGGAGGCAGAGGTCAGAG	+
M25	HXC10_HUMAN.H11MO.0.D	-4	0.00171179	1.31637	0.230885	19	AAGAGTAATGTGAAAGATTATGGGAAAGATCTAGTTTAAG	GTAATAAAAAAATTAAAAA	-
M25	VENTX_HUMAN.H11MO.0.D	-17	0.00197386	1.5179	0.230885	19	AAGAGTAATGTGAAAGATTATGGGAAAGATCTAGTTTAAG	AATTAGAAACCAATTAGCG	-
M25	PPARA_HUMAN.H11MO.0.B	-15	0.00198973	1.5301	0.230885	17	AAGAGTAATGTGAAAGATTATGGGAAAGATCTAGTTTAAG	AACTGGGGCAAAGGTCA	+
M25	NFAT5_HUMAN.H11MO.0.D	-19	0.00224164	1.72382	0.230885	11	AAGAGTAATGTGAAAGATTATGGGAAAGATCTAGTTTAAG	AGAGGAAAAGG	+
M25	NR1D1_HUMAN.H11MO.0.B	-12	0.00227306	1.74799	0.230885	19	AAGAGTAATGTGAAAGATTATGGGAAAGATCTAGTTTAAG	AGGGAAGTGGGTCAGAAGG	+
M25	GATA2_HUMAN.H11MO.0.A	-9	0.00261421	2.01033	0.244201	19	AAGAGTAATGTGAAAGATTATGGGAAAGATCTAGTTTAAG	CTGGGGGGTGGAGATAAGG	+
M25	IRX2_HUMAN.H11MO.0.D	-13	0.00280217	2.15487	0.244201	19	AAGAGTAATGTGAAAGATTATGGGAAAGATCTAGTTTAAG	ACATGGGTGGGCATGTTGG	+
M25	NFIC_HUMAN.H11MO.0.A	-18	0.00288498	2.21855	0.244201	17	AAGAGTAATGTGAAAGATTATGGGAAAGATCTAGTTTAAG	CTTGGCAGGGAGCCAAG	-
M25	TLX1_HUMAN.H11MO.0.D	-19	0.00310405	2.38702	0.248915	17	AAGAGTAATGTGAAAGATTATGGGAAAGATCTAGTTTAAG	CTGGCAAGTTGCCAAGG	+
M25	GATA1_HUMAN.H11MO.0.A	-9	0.00394606	3.03452	0.27677	19	AAGAGTAATGTGAAAGATTATGGGAAAGATCTAGTTTAAG	CTGGCGGGGACAGATAAGA	+
M25	SOX18_HUMAN.H11MO.0.D	-21	0.00394606	3.03452	0.27677	19	AAGAGTAATGTGAAAGATTATGGGAAAGATCTAGTTTAAG	GGAAAAGAACAATGGGTTC	-
M25	ZFP82_HUMAN.H11MO.0.C	-6	0.00399637	3.07321	0.27677	24	AAGAGTAATGTGAAAGATTATGGGAAAGATCTAGTTTAAG	GAAGAGAGAATTAGTGAAATGGAA	-
M25	SRF_HUMAN.H11MO.0.A	-8	0.00534934	4.11364	0.335297	18	AAGAGTAATGTGAAAGATTATGGGAAAGATCTAGTTTAAG	CATGCCCATATAAGGCAA	-
M25	PPARG_HUMAN.H11MO.0.A	-15	0.00550166	4.23077	0.335297	17	AAGAGTAATGTGAAAGATTATGGGAAAGATCTAGTTTAAG	AAGTGGGGCAAAGGTCA	+
M25	BC11A_HUMAN.H11MO.0.A	1	0.00550166	4.23077	0.335297	16	AAGAGTAATGTGAAAGATTATGGGAAAGATCTAGTTTAAG	AAAAGAGGAAGTGAAAA	+
M25	VEZF1_HUMAN.H11MO.0.C	-13	0.0057729	4.43936	0.338296	22	AAGAGTAATGTGAAAGATTATGGGAAAGATCTAGTTTAAG	GGGGAGGGGGGAGGGGGAGGGG	+
M25	BRAC_HUMAN.H11MO.0.A	-8	0.00866248	6.66144	0.455114	20	AAGAGTAATGTGAAAGATTATGGGAAAGATCTAGTTTAAG	TTAGCAGGGAGGTGTGAAAT	+
M26	IRX2_HUMAN.H11MO.0.D	-6	0.000289887	0.222923	0.241426	19	AATAATGAAAGTGATAGCAACCAACAGACTTTTCAGGTCT	ACATGGGTGGGCATGTTGG	+
M26	MNX1_HUMAN.H11MO.0.D	-4	0.000314422	0.241791	0.241426	19	AATAATGAAAGTGATAGCAACCAACAGACTTTTCAGGTCT	TTAAGGGTTATTAAAATAG	-
M26	HXC10_HUMAN.H11MO.0.D	-16	0.000507913	0.390585	0.259997	19	AATAATGAAAGTGATAGCAACCAACAGACTTTTCAGGTCT	GTAATAAAAAAATTAAAAA	-
M26	Z324A_HUMAN.H11MO.0.C	-14	0.00145852	1.1216	0.324808	23	AATAATGAAAGTGATAGCAACCAACAGACTTTTCAGGTCT	TGGCAGCAAAGGATGGTTTGATA	-
M26	BRAC_HUMAN.H11MO.0.A	-13	0.00148055	1.13855	0.324808	20	AATAATGAAAGTGATAGCAACCAACAGACTTTTCAGGTCT	TTAGCAGGGAGGTGTGAAAT	+
M26	ZN394_HUMAN.H11MO.0.C	-5	0.00242236	1.8628	0.464996	20	AATAATGAAAGTGATAGCAACCAACAGACTTTTCAGGTCT	AGAATGGAATAGAATGGAAT	+
M27	BHE22_HUMAN.H11MO.0.D	-1	0.000302792	0.232847	0.185014	13	CAAAACCGTATGGCACCGGGATAGCAAAAGACCAACATCC	AAAAACATATGGT	-
M27	OLIG3_HUMAN.H11MO.0.D	-3	0.000376582	0.289592	0.185014	11	CAAAACCGTATGGCACCGGGATAGCAAAAGACCAACATCC	AAACATATGGT	-
M27	OLIG1_HUMAN.H11MO.0.D	0	0.000441512	0.339523	0.185014	14	CAAAACCGTATGGCACCGGGATAGCAAAAGACCAACATCC	AAAAAACATATGGT	-
M27	ZN250_HUMAN.H11MO.0.C	5	0.000481181	0.370028	0.185014	15	CAAAACCGTATGGCACCGGGATAGCAAAAGACCAACATCC	GTAATCAAAACAGCATGGTA	-
M28	IRX2_HUMAN.H11MO.0.D	-4	0.000636911	0.489785	0.381874	19	CGATTGATTGCTAGTCTTGGAACAAGGGAGCCTGGAAATC	ACATGGGTGGGCATGTTGG	+
M28	MNX1_HUMAN.H11MO.0.D	-20	0.000688912	0.529774	0.381874	19	CGATTGATTGCTAGTCTTGGAACAAGGGAGCCTGGAAATC	TTAAGGGTTATTAAAATAG	-
M28	RXRA_HUMAN.H11MO.0.A	-19	0.00151213	1.16283	0.465131	20	CGATTGATTGCTAGTCTTGGAACAAGGGAGCCTGGAAATC	GGGGGAGGCAGAGGTCAGAG	+
M29	IRX2_HUMAN.H11MO.0.D	-16	0.000279455	0.214901	0.273617	19	GTTCAATATTAGTGTGACAAGAGAATGCCTCAAAGTGACA	CCAACATGCCCACCCATGT	-
M29	MNX1_HUMAN.H11MO.0.D	-16	0.000725783	0.558127	0.37128	19	GTTCAATATTAGTGTGACAAGAGAATGCCTCAAAGTGACA	TTAAGGGTTATTAAAATAG	-
M30	IRX2_HUMAN.H11MO.0.D	-3	0.000133769	0.102868	0.112081	19	TTTATGTCTGCAGGACAGGACCCTACATGGAACAGGCTAC	ACATGGGTGGGCATGTTGG	+
M30	MNX1_HUMAN.H11MO.0.D	-16	0.000145874	0.112177	0.112081	19	TTTATGTCTGCAGGACAGGACCCTACATGGAACAGGCTAC	TTAAGGGTTATTAAAATAG	-
M30	ZN563_HUMAN.H11MO.0.C	-3	0.000691525	0.531783	0.265664	21	TTTATGTCTGCAGGACAGGACCCTACATGGAACAGGCTAC	GCAGCTGCCAGTGAGGATCCC	-
M32	IRX2_HUMAN.H11MO.0.D	-2	8.28791e-05	0.063734	0.0960781	19	CTCTTGCATGACAAGATAGGCTTTATGTCTCAAAGATGTG	CCAACATGCCCACCCATGT	-
M32	ZN563_HUMAN.H11MO.0.C	-18	0.000228265	0.175536	0.0960781	21	CTCTTGCATGACAAGATAGGCTTTATGTCTCAAAGATGTG	GGGATCCTCACTGGCAGCTGC	+
M32	MNX1_HUMAN.H11MO.0.D	-15	0.000250748	0.192825	0.0960781	19	CTCTTGCATGACAAGATAGGCTTTATGTCTCAAAGATGTG	TTAAGGGTTATTAAAATAG	-
M32	ZN394_HUMAN.H11MO.0.C	-3	0.00133593	1.02733	0.409508	20	CTCTTGCATGACAAGATAGGCTTTATGTCTCAAAGATGTG	AGAATGGAATAGAATGGAAT	+
M33	MNX1_HUMAN.H11MO.0.D	-12	7.39107e-05	0.0568373	0.113429	19	GTTTTCCCAAGCATAAGCTTTGTGTCCGTTGAGACTTTAG	TTAAGGGTTATTAAAATAG	-
M33	GATA1_HUMAN.H11MO.0.A	8	0.000507402	0.390192	0.290397	11	GTTTTCCCAAGCATAAGCTTTGTGTCCGTTGAGACTTTAG	TCTTATCTGTCCCCGCCAG	-
M33	IRX2_HUMAN.H11MO.0.D	-14	0.000694531	0.534094	0.290397	19	GTTTTCCCAAGCATAAGCTTTGTGTCCGTTGAGACTTTAG	ACATGGGTGGGCATGTTGG	+
M33	GATA2_HUMAN.H11MO.0.A	8	0.000945033	0.72673	0.290397	11	GTTTTCCCAAGCATAAGCTTTGTGTCCGTTGAGACTTTAG	CCTTATCTCCACCCCCCAG	-
M33	TLX1_HUMAN.H11MO.0.D	-11	0.00113535	0.87308	0.290397	17	GTTTTCCCAAGCATAAGCTTTGTGTCCGTTGAGACTTTAG	CCTTGGCAACTTGCCAG	-
M33	RXRA_HUMAN.H11MO.0.A	-4	0.00248066	1.90763	0.475876	20	GTTTTCCCAAGCATAAGCTTTGTGTCCGTTGAGACTTTAG	GGGGGAGGCAGAGGTCAGAG	+
M34	GATA1_HUMAN.H11MO.0.A	-15	2.08882e-05	0.016063	0.0316066	19	CACCTTCGTTTTCCCCCTTATCAATACCCAGAAGAAATAA	TCTTATCTGTCCCCGCCAG	-
M34	GATA2_HUMAN.H11MO.0.A	-15	8.16665e-05	0.0628015	0.0487682	19	CACCTTCGTTTTCCCCCTTATCAATACCCAGAAGAAATAA	CCTTATCTCCACCCCCCAG	-
M34	LEF1_HUMAN.H11MO.0.A	-15	9.669e-05	0.0743546	0.0487682	14	CACCTTCGTTTTCCCCCTTATCAATACCCAGAAGAAATAA	TCCTTTGATTTGCT	+
M34	GATA5_HUMAN.H11MO.0.D	-10	0.00013098	0.100724	0.0495475	17	CACCTTCGTTTTCCCCCTTATCAATACCCAGAAGAAATAA	ATCTAAGTTATCTCTTA	-
M34	TAL1_HUMAN.H11MO.0.A	-15	0.000204133	0.156979	0.0617761	19	CACCTTCGTTTTCCCCCTTATCAATACCCAGAAGAAATAA	CCTTATCTGCCCCCCCCAG	-
M34	MNX1_HUMAN.H11MO.0.D	-14	0.000290727	0.223569	0.0685328	19	CACCTTCGTTTTCCCCCTTATCAATACCCAGAAGAAATAA	CTATTTTAATAACCCTTAA	+
M34	ZN214_HUMAN.H11MO.0.C	-1	0.000317044	0.243807	0.0685328	22	CACCTTCGTTTTCCCCCTTATCAATACCCAGAAGAAATAA	TCCTTTTTGAGGCCTTTGATGA	+
M34	ZN394_HUMAN.H11MO.0.C	-8	0.000710881	0.546668	0.119517	20	CACCTTCGTTTTCCCCCTTATCAATACCCAGAAGAAATAA	ATTCCATTCTATTCCATTCT	-
M34	ZN350_HUMAN.H11MO.0.C	-12	0.000897779	0.690392	0.135846	18	CACCTTCGTTTTCCCCCTTATCAATACCCAGAAGAAATAA	CAGTCCTTTTATGACCTA	+
M34	BRAC_HUMAN.H11MO.0.A	-15	0.00105872	0.814156	0.13628	20	CACCTTCGTTTTCCCCCTTATCAATACCCAGAAGAAATAA	ATTTCACACCTCCCTGCTAA	-
M34	PBX2_HUMAN.H11MO.0.C	-13	0.00108078	0.831119	0.13628	15	CACCTTCGTTTTCCCCCTTATCAATACCCAGAAGAAATAA	CCATCAATCAATTTA	-
M34	HXC10_HUMAN.H11MO.0.D	-8	0.00130964	1.00711	0.152435	19	CACCTTCGTTTTCCCCCTTATCAATACCCAGAAGAAATAA	TTTTTAATTTTTTTATTAC	+
M34	PAX8_HUMAN.H11MO.0.D	-10	0.00243468	1.87227	0.25619	14	CACCTTCGTTTTCCCCCTTATCAATACCCAGAAGAAATAA	CCCGCTTCAGTGAC	-
M34	VENTX_HUMAN.H11MO.0.D	-14	0.00264311	2.03255	0.25619	19	CACCTTCGTTTTCCCCCTTATCAATACCCAGAAGAAATAA	CGCTAATTGGTTTCTAATT	+
M34	HAND1_HUMAN.H11MO.0.D	-6	0.00270898	2.0832	0.25619	17	CACCTTCGTTTTCCCCCTTATCAATACCCAGAAGAAATAA	GGGTCTGGTTTTTGTCA	+
M34	RARA_HUMAN.H11MO.2.A	-9	0.00318239	2.44726	0.283257	17	CACCTTCGTTTTCCCCCTTATCAATACCCAGAAGAAATAA	TGACCTCTCGGTGACCT	-
M34	FOXD3_HUMAN.H11MO.0.D	-18	0.00373205	2.86995	0.300696	15	CACCTTCGTTTTCCCCCTTATCAATACCCAGAAGAAATAA	TTTGTTTACTTAGCA	+
M34	NFAC1_HUMAN.H11MO.0.B	-10	0.00406132	3.12316	0.300696	15	CACCTTCGTTTTCCCCCTTATCAATACCCAGAAGAAATAA	TTTCTTTTTTTCCAT	-
M34	GATA2_HUMAN.H11MO.1.A	-14	0.00424433	3.26389	0.300696	11	CACCTTCGTTTTCCCCCTTATCAATACCCAGAAGAAATAA	TTCTTATCTGT	-
M34	SOX18_HUMAN.H11MO.0.D	-9	0.00446384	3.43269	0.300696	19	CACCTTCGTTTTCCCCCTTATCAATACCCAGAAGAAATAA	GAACCCATTGTTCTTTTCC	+
M34	GATA3_HUMAN.H11MO.0.A	-14	0.00468759	3.60476	0.300696	11	CACCTTCGTTTTCCCCCTTATCAATACCCAGAAGAAATAA	TTCTTATCTTT	-
M34	TLX1_HUMAN.H11MO.0.D	-14	0.00472323	3.63216	0.300696	17	CACCTTCGTTTTCCCCCTTATCAATACCCAGAAGAAATAA	CCTTGGCAACTTGCCAG	-
M34	NKX61_HUMAN.H11MO.0.B	-3	0.00480341	3.69382	0.300696	19	CACCTTCGTTTTCCCCCTTATCAATACCCAGAAGAAATAA	CATTAAATTCCCATTAATC	-
M34	PTF1A_HUMAN.H11MO.0.B	1	0.00516672	3.9732	0.300696	17	CACCTTCGTTTTCCCCCTTATCAATACCCAGAAGAAATAA	CCAGCTGCCCCCTTTCCC	+
M34	ZN713_HUMAN.H11MO.0.D	-6	0.00516684	3.9733	0.300696	19	CACCTTCGTTTTCCCCCTTATCAATACCCAGAAGAAATAA	TTTCGTGTCATTTTTCTAT	-
M34	HME2_HUMAN.H11MO.0.D	-14	0.00570472	4.38693	0.319703	11	CACCTTCGTTTTCCCCCTTATCAATACCCAGAAGAAATAA	CCCTAATTACC	-
M34	SPIC_HUMAN.H11MO.0.D	-9	0.00597775	4.59689	0.320931	13	CACCTTCGTTTTCCCCCTTATCAATACCCAGAAGAAATAA	CCTCCCCTTCCTC	-
M34	GSX1_HUMAN.H11MO.0.D	-8	0.00615082	4.72998	0.320931	15	CACCTTCGTTTTCCCCCTTATCAATACCCAGAAGAAATAA	ATTAAAAACTAATTA	-
M34	BC11A_HUMAN.H11MO.0.A	-17	0.00693368	5.332	0.329526	17	CACCTTCGTTTTCCCCCTTATCAATACCCAGAAGAAATAA	TTTTCACTTCCTCTTTT	-
M34	ZFP82_HUMAN.H11MO.0.C	-3	0.00703256	5.40804	0.329526	24	CACCTTCGTTTTCCCCCTTATCAATACCCAGAAGAAATAA	TTCCATTTCACTAATTCTCTCTTC	+
M34	MAFA_HUMAN.H11MO.0.D	-16	0.00703599	5.41067	0.329526	21	CACCTTCGTTTTCCCCCTTATCAATACCCAGAAGAAATAA	GTGCTGACCCCGCAGCCTTCG	+
M34	IRX2_HUMAN.H11MO.0.D	-14	0.00739813	5.68916	0.329526	19	CACCTTCGTTTTCCCCCTTATCAATACCCAGAAGAAATAA	CCAACATGCCCACCCATGT	-
M34	TBX2_HUMAN.H11MO.0.D	-12	0.00770254	5.92325	0.329526	25	CACCTTCGTTTTCCCCCTTATCAATACCCAGAAGAAATAA	GTCGCTTCTCACACCTCTGATGGCA	-
M34	IRF3_HUMAN.H11MO.0.B	1	0.00772745	5.94241	0.329526	19	CACCTTCGTTTTCCCCCTTATCAATACCCAGAAGAAATAA	TCACTTTCCCTTTCCCTTTC	-
M34	VEZF1_HUMAN.H11MO.0.C	-7	0.00816909	6.28203	0.329526	22	CACCTTCGTTTTCCCCCTTATCAATACCCAGAAGAAATAA	CCCCTCCCCCTCCCCCCTCCCC	-
M34	HXC8_HUMAN.H11MO.0.D	-11	0.008213	6.31579	0.329526	14	CACCTTCGTTTTCCCCCTTATCAATACCCAGAAGAAATAA	GGGCATCAATCAAA	-
M34	RXRA_HUMAN.H11MO.0.A	-17	0.00827556	6.3639	0.329526	20	CACCTTCGTTTTCCCCCTTATCAATACCCAGAAGAAATAA	CTCTGACCTCTGCCTCCCCC	-
M34	MZF1_HUMAN.H11MO.0.B	-15	0.00923737	7.10354	0.358394	13	CACCTTCGTTTTCCCCCTTATCAATACCCAGAAGAAATAA	CCCAATCCCCTCC	-
M34	DMBX1_HUMAN.H11MO.0.D	-6	0.00948107	7.29095	0.358653	20	CACCTTCGTTTTCCCCCTTATCAATACCCAGAAGAAATAA	TAATTATAATCTAATTAATT	+
M34	LYL1_HUMAN.H11MO.0.A	1	0.0113967	8.76404	0.419402	13	CACCTTCGTTTTCCCCCTTATCAATACCCAGAAGAAATAA	CCAGCTGTTTCCTG	+
M34	PBX1_HUMAN.H11MO.1.C	-12	0.0116414	8.9522	0.419402	15	CACCTTCGTTTTCCCCCTTATCAATACCCAGAAGAAATAA	CCCATCAATCAAATT	-
M34	RARG_HUMAN.H11MO.2.D	2	0.0123919	9.52934	0.436059	18	CACCTTCGTTTTCCCCCTTATCAATACCCAGAAGAAATAA	GTGACCTCTGGGTGACCCCC	-
M34	MAF_HUMAN.H11MO.0.A	-9	0.012884	9.90779	0.443072	19	CACCTTCGTTTTCCCCCTTATCAATACCCAGAAGAAATAA	TTGCTGAGTCAGCAGATTC	-
M34	ZN589_HUMAN.H11MO.0.D	-2	0.0135637	10.4305	0.447132	16	CACCTTCGTTTTCCCCCTTATCAATACCCAGAAGAAATAA	CCCACGGTTACTGCCG	+
M34	ZN341_HUMAN.H11MO.0.C	-6	0.0135931	10.4531	0.447132	22	CACCTTCGTTTTCCCCCTTATCAATACCCAGAAGAAATAA	GCTCTTCCCTCCCCCCCCCCCC	-
M34	NR1D1_HUMAN.H11MO.0.B	-4	0.0147455	11.3393	0.46931	19	CACCTTCGTTTTCCCCCTTATCAATACCCAGAAGAAATAA	CCTTCTGACCCACTTCCCT	-
M34	PAX2_HUMAN.H11MO.0.D	-11	0.0151977	11.6871	0.46931	18	CACCTTCGTTTTCCCCCTTATCAATACCCAGAAGAAATAA	TGTCACGCATGACTGAAC	-
M34	OLIG2_HUMAN.H11MO.0.B	1	0.0151977	11.6871	0.46931	17	CACCTTCGTTTTCCCCCTTATCAATACCCAGAAGAAATAA	CCAGCTGTTTCCCTTCTG	+
M34	ZBT17_HUMAN.H11MO.0.A	-9	0.0157659	12.124	0.477118	19	CACCTTCGTTTTCCCCCTTATCAATACCCAGAAGAAATAA	CTTCCCCTCCCCCACCCTC	-
M37	IRX2_HUMAN.H11MO.0.D	-17	0.000233962	0.179917	0.179917	19	AATCGGGCAGCTAGTGAATATGGTCTGCTTAGTCTAACGG	ACATGGGTGGGCATGTTGG	+
M37	MNX1_HUMAN.H11MO.0.D	-18	0.000233962	0.179917	0.179917	19	AATCGGGCAGCTAGTGAATATGGTCTGCTTAGTCTAACGG	TTAAGGGTTATTAAAATAG	-
M37	RXRA_HUMAN.H11MO.0.A	-20	0.000744699	0.572674	0.377258	20	AATCGGGCAGCTAGTGAATATGGTCTGCTTAGTCTAACGG	GGGGGAGGCAGAGGTCAGAG	+
M38	IRX2_HUMAN.H11MO.0.D	-20	0.000347857	0.267502	0.467549	19	ACTAAAGGTATCTCAGGATCAAAGCTTAGTCCTGGGTGGC	ACATGGGTGGGCATGTTGG	+
M38	MNX1_HUMAN.H11MO.0.D	-1	0.00131298	1.00968	0.467549	19	ACTAAAGGTATCTCAGGATCAAAGCTTAGTCCTGGGTGGC	CTATTTTAATAACCCTTAA	+
M38	GATA1_HUMAN.H11MO.0.A	-9	0.00152428	1.17217	0.467549	19	ACTAAAGGTATCTCAGGATCAAAGCTTAGTCCTGGGTGGC	CTGGCGGGGACAGATAAGA	+
M38	RXRA_HUMAN.H11MO.0.A	-11	0.00206063	1.58463	0.479453	20	ACTAAAGGTATCTCAGGATCAAAGCTTAGTCCTGGGTGGC	GGGGGAGGCAGAGGTCAGAG	+
M38	ZN563_HUMAN.H11MO.0.C	-5	0.00218833	1.68282	0.479453	21	ACTAAAGGTATCTCAGGATCAAAGCTTAGTCCTGGGTGGC	GGGATCCTCACTGGCAGCTGC	+
M40	IRX2_HUMAN.H11MO.0.D	-10	2.29213e-05	0.0176265	0.0351536	19	TTGTCTCCACAAGGGTCCGTGCCTGTTGCAAGGACTGTGT	ACATGGGTGGGCATGTTGG	+
M40	ZN394_HUMAN.H11MO.0.C	-21	0.000498705	0.383504	0.23176	19	TTGTCTCCACAAGGGTCCGTGCCTGTTGCAAGGACTGTGT	AGAATGGAATAGAATGGAAT	+
M40	MNX1_HUMAN.H11MO.0.D	-7	0.000596163	0.458449	0.23176	19	TTGTCTCCACAAGGGTCCGTGCCTGTTGCAAGGACTGTGT	TTAAGGGTTATTAAAATAG	-
M40	TLX1_HUMAN.H11MO.0.D	-16	0.000645149	0.496119	0.23176	17	TTGTCTCCACAAGGGTCCGTGCCTGTTGCAAGGACTGTGT	CTGGCAAGTTGCCAAGG	+
M40	GATA1_HUMAN.H11MO.0.A	6	0.00199034	1.53057	0.381566	13	TTGTCTCCACAAGGGTCCGTGCCTGTTGCAAGGACTGTGT	TCTTATCTGTCCCCGCCAG	-
M40	BRAC_HUMAN.H11MO.0.A	-5	0.00230969	1.77615	0.393589	20	TTGTCTCCACAAGGGTCCGTGCCTGTTGCAAGGACTGTGT	TTAGCAGGGAGGTGTGAAAT	+
M40	GATA2_HUMAN.H11MO.0.A	7	0.00284772	2.1899	0.436746	12	TTGTCTCCACAAGGGTCCGTGCCTGTTGCAAGGACTGTGT	CCTTATCTCCACCCCCCAG	-
M40	ZN563_HUMAN.H11MO.0.C	-11	0.00319445	2.45653	0.445384	21	TTGTCTCCACAAGGGTCCGTGCCTGTTGCAAGGACTGTGT	GGGATCCTCACTGGCAGCTGC	+
M41	WT1_HUMAN.H11MO.0.C	-1	9.91468e-05	0.0762439	0.111081	20	AGGGAGAAGGATGAAGGGAAGAATGCTGGAAAGCAGGATC	GGGCGGGGGAGGAGGGGGGG	+
M41	FLI1_HUMAN.H11MO.0.A	-4	0.000151547	0.11654	0.111081	18	AGGGAGAAGGATGAAGGGAAGAATGCTGGAAAGCAGGATC	GGAGGAAGGAAGGAGGGA	+
M41	ZN263_HUMAN.H11MO.1.A	-5	0.000220972	0.169927	0.111081	11	AGGGAGAAGGATGAAGGGAAGAATGCTGGAAAGCAGGATC	GAGGGAGGAGG	+
M41	RHXF1_HUMAN.H11MO.0.D	-5	0.000419656	0.322715	0.122018	11	AGGGAGAAGGATGAAGGGAAGAATGCTGGAAAGCAGGATC	CGGGGATTAAC	+
M41	VEZF1_HUMAN.H11MO.0.C	1	0.000593506	0.456406	0.122018	21	AGGGAGAAGGATGAAGGGAAGAATGCTGGAAAGCAGGATC	GGGGAGGGGGGAGGGGGAGGGG	+
M41	ZBT17_HUMAN.H11MO.0.A	-2	0.000669443	0.514802	0.122018	19	AGGGAGAAGGATGAAGGGAAGAATGCTGGAAAGCAGGATC	GAGGGTGGGGGAGGGGAAG	+
M41	GSC_HUMAN.H11MO.0.D	-5	0.000680243	0.523107	0.122018	11	AGGGAGAAGGATGAAGGGAAGAATGCTGGAAAGCAGGATC	AAGGGATTAGC	+
M41	OTX2_HUMAN.H11MO.0.A	-5	0.000680243	0.523107	0.122018	11	AGGGAGAAGGATGAAGGGAAGAATGCTGGAAAGCAGGATC	AGGGGATTAAC	+
M41	ATF2_HUMAN.H11MO.1.B	-5	0.000728221	0.560002	0.122018	20	AGGGAGAAGGATGAAGGGAAGAATGCTGGAAAGCAGGATC	AAATGATGATGTCATCATTT	+
M41	ZN263_HUMAN.H11MO.0.A	-7	0.000809098	0.622196	0.122018	20	AGGGAGAAGGATGAAGGGAAGAATGCTGGAAAGCAGGATC	GGGAGGAGGGAGAGGAGGAG	+
M41	VEZF1_HUMAN.H11MO.1.C	-4	0.000992547	0.763269	0.128756	12	AGGGAGAAGGATGAAGGGAAGAATGCTGGAAAGCAGGATC	AGAGGGAGGGGG	+
M41	Z324A_HUMAN.H11MO.0.C	-10	0.00102453	0.787863	0.128756	23	AGGGAGAAGGATGAAGGGAAGAATGCTGGAAAGCAGGATC	TGGCAGCAAAGGATGGTTTGATA	-
M41	DPRX_HUMAN.H11MO.0.D	-6	0.00124155	0.954755	0.144028	11	AGGGAGAAGGATGAAGGGAAGAATGCTGGAAAGCAGGATC	ACGGATTATCC	+
M41	JDP2_HUMAN.H11MO.0.D	-8	0.00136685	1.05111	0.147237	12	AGGGAGAAGGATGAAGGGAAGAATGCTGGAAAGCAGGATC	TGATGACGTCAT	+
M41	CRX_HUMAN.H11MO.0.B	-3	0.00159745	1.22844	0.160606	13	AGGGAGAAGGATGAAGGGAAGAATGCTGGAAAGCAGGATC	TAAGAGGATTAGG	+
M41	PATZ1_HUMAN.H11MO.0.C	0	0.00261985	2.01467	0.246935	22	AGGGAGAAGGATGAAGGGAAGAATGCTGGAAAGCAGGATC	GGGGAGGGGGCGGGGGGGGAGG	+
M41	MAZ_HUMAN.H11MO.0.A	-5	0.00288077	2.21531	0.255554	22	AGGGAGAAGGATGAAGGGAAGAATGCTGGAAAGCAGGATC	GGGGGAGGGGGGGGGGGGGGGG	+
M41	ZNF76_HUMAN.H11MO.0.C	-5	0.00316607	2.43471	0.265261	22	AGGGAGAAGGATGAAGGGAAGAATGCTGGAAAGCAGGATC	GGGGCATTCTGGGAATTGTAGT	+
M41	ATF2_HUMAN.H11MO.0.B	-9	0.00365728	2.81245	0.266595	11	AGGGAGAAGGATGAAGGGAAGAATGCTGGAAAGCAGGATC	GATGACGTCAT	+
M41	HXA1_HUMAN.H11MO.0.C	-3	0.00373167	2.86965	0.266595	10	AGGGAGAAGGATGAAGGGAAGAATGCTGGAAAGCAGGATC	TTGATGGATG	+
M41	KLF15_HUMAN.H11MO.0.A	-3	0.00407366	3.13265	0.266595	19	AGGGAGAAGGATGAAGGGAAGAATGCTGGAAAGCAGGATC	GGGGAGGAGCAGGGGGGGG	+
M41	ZSC22_HUMAN.H11MO.0.C	0	0.00407973	3.13731	0.266595	16	AGGGAGAAGGATGAAGGGAAGAATGCTGGAAAGCAGGATC	GGTCTGAGGGAGGAGG	+
M41	WT1_HUMAN.H11MO.1.B	-5	0.00413374	3.17885	0.266595	11	AGGGAGAAGGATGAAGGGAAGAATGCTGGAAAGCAGGATC	GTGGGAGGAGG	+
M41	ELF5_HUMAN.H11MO.0.A	-4	0.00432587	3.3266	0.266595	15	AGGGAGAAGGATGAAGGGAAGAATGCTGGAAAGCAGGATC	GGAAGGAGGAAGTGG	+
M41	TBX15_HUMAN.H11MO.0.D	-1	0.0044926	3.45481	0.266595	19	AGGGAGAAGGATGAAGGGAAGAATGCTGGAAAGCAGGATC	GGGGGGGGGGGGGTGGGGG	+
M41	ZN467_HUMAN.H11MO.0.C	-6	0.00459622	3.5345	0.266595	22	AGGGAGAAGGATGAAGGGAAGAATGCTGGAAAGCAGGATC	GGGGAGGGGAGGGGGGGGGGGG	+
M41	PITX1_HUMAN.H11MO.0.D	-6	0.00496252	3.81618	0.271392	9	AGGGAGAAGGATGAAGGGAAGAATGCTGGAAAGCAGGATC	AGGGATTAA	+
M41	OTX1_HUMAN.H11MO.0.D	-7	0.00573507	4.41027	0.271392	8	AGGGAGAAGGATGAAGGGAAGAATGCTGGAAAGCAGGATC	AGGATTAG	+
M41	ATF4_HUMAN.H11MO.0.A	-8	0.00585121	4.49958	0.271392	12	AGGGAGAAGGATGAAGGGAAGAATGCTGGAAAGCAGGATC	AGATGATGCAAT	+
M41	CEBPG_HUMAN.H11MO.0.B	-8	0.00585121	4.49958	0.271392	12	AGGGAGAAGGATGAAGGGAAGAATGCTGGAAAGCAGGATC	GGATGATGCAAT	-
M41	SPI1_HUMAN.H11MO.0.A	-4	0.00591277	4.54692	0.271392	17	AGGGAGAAGGATGAAGGGAAGAATGCTGGAAAGCAGGATC	AAAAAGAGGAAGTGAAA	+
M41	ATF2_HUMAN.H11MO.2.C	-9	0.00593498	4.564	0.271392	11	AGGGAGAAGGATGAAGGGAAGAATGCTGGAAAGCAGGATC	GATGACGTCAC	+
M41	ZN281_HUMAN.H11MO.0.A	-4	0.0059756	4.59524	0.271392	15	AGGGAGAAGGATGAAGGGAAGAATGCTGGAAAGCAGGATC	GGGTGGGGGAGGGGA	+
M41	MZF1_HUMAN.H11MO.0.B	-3	0.00615982	4.7369	0.271392	13	AGGGAGAAGGATGAAGGGAAGAATGCTGGAAAGCAGGATC	GGAGGGGATTGGG	+
M41	CREB1_HUMAN.H11MO.0.A	-8	0.00629854	4.84358	0.271392	11	AGGGAGAAGGATGAAGGGAAGAATGCTGGAAAGCAGGATC	CGATGACGTCA	+
M41	ETV5_HUMAN.H11MO.0.C	-6	0.00662164	5.09204	0.277388	14	AGGGAGAAGGATGAAGGGAAGAATGCTGGAAAGCAGGATC	GAGCAGGAAGTGAG	+
M41	RXRA_HUMAN.H11MO.0.A	-2	0.00748031	5.75236	0.30489	20	AGGGAGAAGGATGAAGGGAAGAATGCTGGAAAGCAGGATC	GGGGGAGGCAGAGGTCAGAG	+
M41	SPIB_HUMAN.H11MO.0.A	-4	0.00796932	6.1284	0.30791	17	AGGGAGAAGGATGAAGGGAAGAATGCTGGAAAGCAGGATC	AAAAAGAGGAAGTGAAA	+
M41	ERG_HUMAN.H11MO.0.A	-6	0.0081371	6.25743	0.30791	13	AGGGAGAAGGATGAAGGGAAGAATGCTGGAAAGCAGGATC	GGGCAGGAAGTGG	+
M41	BC11A_HUMAN.H11MO.0.A	-5	0.00837111	6.43738	0.30791	17	AGGGAGAAGGATGAAGGGAAGAATGCTGGAAAGCAGGATC	AAAAGAGGAAGTGAAAA	+
M41	PROX1_HUMAN.H11MO.0.D	-14	0.00837111	6.43738	0.30791	17	AGGGAGAAGGATGAAGGGAAGAATGCTGGAAAGCAGGATC	GGGTAAGGCGGGTTGGG	+
M41	RREB1_HUMAN.H11MO.0.D	0	0.0086563	6.6567	0.308341	22	AGGGAGAAGGATGAAGGGAAGAATGCTGGAAAGCAGGATC	GGGGGGGGGGGTGGTTTGGGGT	+
M41	COT1_HUMAN.H11MO.0.C	-5	0.00879175	6.76085	0.308341	17	AGGGAGAAGGATGAAGGGAAGAATGCTGGAAAGCAGGATC	GGGGTCAGAGGTCAGGG	+
M41	RARA_HUMAN.H11MO.0.A	-2	0.00941597	7.24088	0.317123	20	AGGGAGAAGGATGAAGGGAAGAATGCTGGAAAGCAGGATC	GGGGGATCAAGAGGTCAAGG	+
M41	DDIT3_HUMAN.H11MO.0.D	-10	0.00946273	7.27684	0.317123	10	AGGGAGAAGGATGAAGGGAAGAATGCTGGAAAGCAGGATC	ATGATGCAAT	+
M41	HXB1_HUMAN.H11MO.0.D	-4	0.0100472	7.72626	0.324989	10	AGGGAGAAGGATGAAGGGAAGAATGCTGGAAAGCAGGATC	TGATGGATGG	+
M41	ETS2_HUMAN.H11MO.0.B	-4	0.0101284	7.78877	0.324989	13	AGGGAGAAGGATGAAGGGAAGAATGCTGGAAAGCAGGATC	GGAAGGAAGAGGA	+
M41	ZN282_HUMAN.H11MO.0.D	-7	0.0106876	8.2188	0.335772	14	AGGGAGAAGGATGAAGGGAAGAATGCTGGAAAGCAGGATC	CGTGTTATGGGAAA	+
M41	ZN219_HUMAN.H11MO.0.D	-2	0.0109098	8.38963	0.335772	12	AGGGAGAAGGATGAAGGGAAGAATGCTGGAAAGCAGGATC	GAGGGGGGCGGA	+
M41	FLI1_HUMAN.H11MO.1.A	-6	0.0112857	8.67874	0.340396	13	AGGGAGAAGGATGAAGGGAAGAATGCTGGAAAGCAGGATC	AGGCAGGAAGTGG	+
M41	CREB5_HUMAN.H11MO.0.D	-9	0.0126236	9.70753	0.373282	11	AGGGAGAAGGATGAAGGGAAGAATGCTGGAAAGCAGGATC	GATGACGTCAT	+
M41	NFAT5_HUMAN.H11MO.0.D	-5	0.0133563	10.271	0.387355	11	AGGGAGAAGGATGAAGGGAAGAATGCTGGAAAGCAGGATC	AGAGGAAAAGG	+
M41	KLF3_HUMAN.H11MO.0.B	-2	0.0139115	10.698	0.395843	19	AGGGAGAAGGATGAAGGGAAGAATGCTGGAAAGCAGGATC	GGGGAGGGGCGGGGCCGGG	+
M41	ZN770_HUMAN.H11MO.0.C	-7	0.0146036	11.2302	0.402913	22	AGGGAGAAGGATGAAGGGAAGAATGCTGGAAAGCAGGATC	GGGAGGCTGAGGCGGGAGGATC	+
M41	ATF1_HUMAN.H11MO.0.B	-8	0.0149415	11.49	0.402913	11	AGGGAGAAGGATGAAGGGAAGAATGCTGGAAAGCAGGATC	CGGTGACGTCA	+
M41	SP4_HUMAN.H11MO.1.A	-2	0.0152145	11.7	0.402913	16	AGGGAGAAGGATGAAGGGAAGAATGCTGGAAAGCAGGATC	GGAGGGGGCGGGGCCG	+
M41	KLF6_HUMAN.H11MO.0.A	-4	0.0152287	11.7108	0.402913	19	AGGGAGAAGGATGAAGGGAAGAATGCTGGAAAGCAGGATC	GGAAGGGCGGGGCCGGGGG	+
M41	ZN770_HUMAN.H11MO.1.C	-7	0.0157978	12.1485	0.410766	11	AGGGAGAAGGATGAAGGGAAGAATGCTGGAAAGCAGGATC	GGGAGGCTGAG	+
M41	GSC2_HUMAN.H11MO.0.D	-5	0.0166993	12.8418	0.426846	11	AGGGAGAAGGATGAAGGGAAGAATGCTGGAAAGCAGGATC	AGCGGATTAGG	+
M41	E2F6_HUMAN.H11MO.0.A	-2	0.0181735	13.9755	0.456786	13	AGGGAGAAGGATGAAGGGAAGAATGCTGGAAAGCAGGATC	GGGGCGGGAAGGG	+
M41	ETV7_HUMAN.H11MO.0.D	-6	0.0189833	14.5982	0.459597	7	AGGGAGAAGGATGAAGGGAAGAATGCTGGAAAGCAGGATC	CAGGAAG	+
M41	NF2L1_HUMAN.H11MO.0.C	-9	0.0189833	14.5982	0.459597	7	AGGGAGAAGGATGAAGGGAAGAATGCTGGAAAGCAGGATC	AATGACT	-
M41	PITX3_HUMAN.H11MO.0.D	3	0.0191996	14.7645	0.459597	15	AGGGAGAAGGATGAAGGGAAGAATGCTGGAAAGCAGGATC	GGGGGATTAAGGGATTAA	+
M41	ATF7_HUMAN.H11MO.0.D	-9	0.0208011	15.996	0.480014	11	AGGGAGAAGGATGAAGGGAAGAATGCTGGAAAGCAGGATC	GATGACGTCAT	+
M41	ETS1_HUMAN.H11MO.0.A	-3	0.0212203	16.3184	0.480014	13	AGGGAGAAGGATGAAGGGAAGAATGCTGGAAAGCAGGATC	AGACAGGAAGTGG	+
M41	SPIC_HUMAN.H11MO.0.D	-9	0.0212203	16.3184	0.480014	13	AGGGAGAAGGATGAAGGGAAGAATGCTGGAAAGCAGGATC	GAGGAAGGGGAGG	+
M41	SPDEF_HUMAN.H11MO.0.D	-3	0.021811	16.7727	0.480014	14	AGGGAGAAGGATGAAGGGAAGAATGCTGGAAAGCAGGATC	AACCCGGATGAAGT	+
M41	SP4_HUMAN.H11MO.0.A	0	0.0218788	16.8248	0.480014	20	AGGGAGAAGGATGAAGGGAAGAATGCTGGAAAGCAGGATC	GGGAAGGGGGCGGGGCCGGG	+
M41	ETV4_HUMAN.H11MO.0.B	-7	0.0219623	16.889	0.480014	11	AGGGAGAAGGATGAAGGGAAGAATGCTGGAAAGCAGGATC	AACAGGAAGGG	+
M41	CREM_HUMAN.H11MO.0.C	-8	0.0231829	17.8276	0.499452	11	AGGGAGAAGGATGAAGGGAAGAATGCTGGAAAGCAGGATC	CACTGACGTCA	+
M42	IRX2_HUMAN.H11MO.0.D	-18	6.31974e-05	0.0485988	0.0971778	19	GCGTGCTATGACAAGGCTCCATTTGACACTATGGTGGAAT	ACATGGGTGGGCATGTTGG	+
M42	MNX1_HUMAN.H11MO.0.D	-16	0.000822632	0.632604	0.421651	19	GCGTGCTATGACAAGGCTCCATTTGACACTATGGTGGAAT	TTAAGGGTTATTAAAATAG	-
M42	GATA1_HUMAN.H11MO.0.A	-28	0.00150284	1.15569	0.462181	12	GCGTGCTATGACAAGGCTCCATTTGACACTATGGTGGAAT	CTGGCGGGGACAGATAAGA	+
M44	IRX2_HUMAN.H11MO.0.D	-8	0.000142299	0.109428	0.213327	19	CCTAGGTTACTCAGTCCAGCTTGTTTGAACATCGAACTCT	ACATGGGTGGGCATGTTGG	+
M44	MNX1_HUMAN.H11MO.0.D	-6	0.000277464	0.21337	0.213327	19	CCTAGGTTACTCAGTCCAGCTTGTTTGAACATCGAACTCT	CTATTTTAATAACCCTTAA	+
M46	MNX1_HUMAN.H11MO.0.D	-3	1.4702e-05	0.0113058	0.0225922	19	AGTAAAATGGATCTTAAGAAATATGAGGGAGTAGTCTAGG	TTAAGGGTTATTAAAATAG	-
M46	IRX2_HUMAN.H11MO.0.D	-6	0.000427477	0.32873	0.192837	19	AGTAAAATGGATCTTAAGAAATATGAGGGAGTAGTCTAGG	ACATGGGTGGGCATGTTGG	+
M46	ZN394_HUMAN.H11MO.0.C	-17	0.000454419	0.349448	0.192837	20	AGTAAAATGGATCTTAAGAAATATGAGGGAGTAGTCTAGG	AGAATGGAATAGAATGGAAT	+
M48	IRX2_HUMAN.H11MO.0.D	-19	0.000308865	0.237517	0.237314	19	ACATGATAGCAGGTCCAGCCTGTGGTATGTCAAGAAACAT	ACATGGGTGGGCATGTTGG	+
M48	MNX1_HUMAN.H11MO.0.D	0	0.000308865	0.237517	0.237314	19	ACATGATAGCAGGTCCAGCCTGTGGTATGTCAAGAAACAT	CTATTTTAATAACCCTTAA	+
M49	MNX1_HUMAN.H11MO.0.D	-13	7.31693e-05	0.0562672	0.112534	19	GAAATTCCCAGCTGCTTGCTTTGTGAAAAGGGAAGTCTGA	TTAAGGGTTATTAAAATAG	-
M49	IRX2_HUMAN.H11MO.0.D	-7	0.000315454	0.242584	0.242584	19	GAAATTCCCAGCTGCTTGCTTTGTGAAAAGGGAAGTCTGA	ACATGGGTGGGCATGTTGG	+
M50	IRX2_HUMAN.H11MO.0.D	-21	0.000396636	0.305013	0.354631	19	GATTTAGTTATCCTGCTGTTGGAAACCGATGTGAGGAGGT	ACATGGGTGGGCATGTTGG	+
M50	MNX1_HUMAN.H11MO.0.D	-2	0.000591225	0.454652	0.354631	19	GATTTAGTTATCCTGCTGTTGGAAACCGATGTGAGGAGGT	CTATTTTAATAACCCTTAA	+
M50	ZN394_HUMAN.H11MO.0.C	-20	0.000973894	0.748925	0.36434	20	GATTTAGTTATCCTGCTGTTGGAAACCGATGTGAGGAGGT	AGAATGGAATAGAATGGAAT	+
M52	VEZF1_HUMAN.H11MO.0.C	-14	0.00010307	0.079261	0.0468789	22	ATCGGTGAAAGGAAGAAAAGCCGGAAGACGGACGGGAAAA	GGGGAGGGGGGAGGGGGAGGGG	+
M52	ZN467_HUMAN.H11MO.0.C	-3	0.000141684	0.108955	0.0468789	22	ATCGGTGAAAGGAAGAAAAGCCGGAAGACGGACGGGAAAA	GGGGAGGGGAGGGGGGGGGGGG	+
M52	KLF6_HUMAN.H11MO.0.A	-14	0.000175569	0.135013	0.0468789	19	ATCGGTGAAAGGAAGAAAAGCCGGAAGACGGACGGGAAAA	GGAAGGGCGGGGCCGGGGG	+
M52	PATZ1_HUMAN.H11MO.0.C	-17	0.000226065	0.173844	0.0468789	22	ATCGGTGAAAGGAAGAAAAGCCGGAAGACGGACGGGAAAA	GGGGAGGGGGCGGGGGGGGAGG	+
M52	E2F1_HUMAN.H11MO.0.A	-26	0.000235737	0.181282	0.0468789	14	ATCGGTGAAAGGAAGAAAAGCCGGAAGACGGACGGGAAAA	GGGGGGCGGGAAAG	+
M52	E2F3_HUMAN.H11MO.0.A	-28	0.000246625	0.189654	0.0468789	11	ATCGGTGAAAGGAAGAAAAGCCGGAAGACGGACGGGAAAA	AGGGCGGGAAA	+
M52	FLI1_HUMAN.H11MO.0.A	-3	0.000255794	0.196706	0.0468789	18	ATCGGTGAAAGGAAGAAAAGCCGGAAGACGGACGGGAAAA	GGAGGAAGGAAGGAGGGA	+
M52	TFDP1_HUMAN.H11MO.0.C	-26	0.000261015	0.200721	0.0468789	14	ATCGGTGAAAGGAAGAAAAGCCGGAAGACGGACGGGAAAA	GGGGGGCGGGAAAA	+
M52	ZN341_HUMAN.H11MO.0.C	-20	0.000306665	0.235825	0.0468789	20	ATCGGTGAAAGGAAGAAAAGCCGGAAGACGGACGGGAAAA	GGGGGGGGGGGGAGGGAAGAGC	+
M52	ETS2_HUMAN.H11MO.0.B	-6	0.000316915	0.243708	0.0468789	13	ATCGGTGAAAGGAAGAAAAGCCGGAAGACGGACGGGAAAA	GGAAGGAAGAGGA	+
M52	ZBT17_HUMAN.H11MO.0.A	-20	0.000341707	0.262773	0.0468789	19	ATCGGTGAAAGGAAGAAAAGCCGGAAGACGGACGGGAAAA	GAGGGTGGGGGAGGGGAAG	+
M52	FEV_HUMAN.H11MO.0.B	-19	0.000385743	0.296637	0.0485101	10	ATCGGTGAAAGGAAGAAAAGCCGGAAGACGGACGGGAAAA	GCGGGAAGCG	+
M52	E2F6_HUMAN.H11MO.0.A	-28	0.000434246	0.333935	0.0504089	12	ATCGGTGAAAGGAAGAAAAGCCGGAAGACGGACGGGAAAA	GGGGCGGGAAGGG	+
M52	MAZ_HUMAN.H11MO.0.A	-2	0.00047989	0.369035	0.0517284	22	ATCGGTGAAAGGAAGAAAAGCCGGAAGACGGACGGGAAAA	GGGGGAGGGGGGGGGGGGGGGG	+
M52	KLF15_HUMAN.H11MO.0.A	-17	0.000759088	0.583739	0.0763689	19	ATCGGTGAAAGGAAGAAAAGCCGGAAGACGGACGGGAAAA	GGGGAGGAGCAGGGGGGGG	+
M52	SP2_HUMAN.H11MO.0.A	-17	0.00140036	1.07687	0.126025	22	ATCGGTGAAAGGAAGAAAAGCCGGAAGACGGACGGGAAAA	GGGGGGGGGGCGGGGCCGGGGG	+
M52	ZN713_HUMAN.H11MO.0.D	-20	0.00150922	1.16059	0.126025	19	ATCGGTGAAAGGAAGAAAAGCCGGAAGACGGACGGGAAAA	ATAGAAAAAAGACATGAAA	+
M52	ZN263_HUMAN.H11MO.0.A	-6	0.00158413	1.21819	0.126025	20	ATCGGTGAAAGGAAGAAAAGCCGGAAGACGGACGGGAAAA	GGGAGGAGGGAGAGGAGGAG	+
M52	E2F7_HUMAN.H11MO.0.B	-28	0.00158671	1.22018	0.126025	12	ATCGGTGAAAGGAAGAAAAGCCGGAAGACGGACGGGAAAA	GGGGCGGGAAAGG	+
M52	TBX15_HUMAN.H11MO.0.D	-19	0.00175143	1.34685	0.132154	19	ATCGGTGAAAGGAAGAAAAGCCGGAAGACGGACGGGAAAA	GGGGGGGGGGGGGTGGGGG	+
M52	E2F4_HUMAN.H11MO.1.A	-18	0.00211254	1.62455	0.15181	14	ATCGGTGAAAGGAAGAAAAGCCGGAAGACGGACGGGAAAA	GGCGGGAAATTTGA	+
M52	SP4_HUMAN.H11MO.0.A	-21	0.0022637	1.74079	0.155279	19	ATCGGTGAAAGGAAGAAAAGCCGGAAGACGGACGGGAAAA	GGGAAGGGGGCGGGGCCGGG	+
M52	ZN816_HUMAN.H11MO.1.C	0	0.00275085	2.1154	0.18049	14	ATCGGTGAAAGGAAGAAAAGCCGGAAGACGGACGGGAAAA	AAGGGGGACATGCA	+
M52	SP3_HUMAN.H11MO.0.B	-18	0.00320922	2.46789	0.199549	20	ATCGGTGAAAGGAAGAAAAGCCGGAAGACGGACGGGAAAA	GGGGGGGGGCGGGGCCGGGG	+
M52	PURA_HUMAN.H11MO.0.D	-19	0.00335109	2.57699	0.199549	17	ATCGGTGAAAGGAAGAAAAGCCGGAAGACGGACGGGAAAA	GGAAGGGGGGGGCAGGG	+
M52	WT1_HUMAN.H11MO.0.C	-4	0.00343801	2.64383	0.199549	20	ATCGGTGAAAGGAAGAAAAGCCGGAAGACGGACGGGAAAA	GGGCGGGGGAGGAGGGGGGG	+
M52	THAP1_HUMAN.H11MO.0.C	-3	0.00408031	3.13775	0.211366	22	ATCGGTGAAAGGAAGAAAAGCCGGAAGACGGACGGGAAAA	GCCCGCAGCCAAGATGGCGGCG	-
M52	NR1D1_HUMAN.H11MO.0.B	-9	0.00415679	3.19657	0.211366	19	ATCGGTGAAAGGAAGAAAAGCCGGAAGACGGACGGGAAAA	AGGGAAGTGGGTCAGAAGG	+
M52	E2F8_HUMAN.H11MO.0.D	-27	0.00415854	3.19792	0.211366	12	ATCGGTGAAAGGAAGAAAAGCCGGAAGACGGACGGGAAAA	TTTGGCGGGAAA	+
M52	HAND1_HUMAN.H11MO.0.D	-5	0.00420185	3.23122	0.211366	17	ATCGGTGAAAGGAAGAAAAGCCGGAAGACGGACGGGAAAA	TGACAAAAACCAGACCC	-
M52	E2F4_HUMAN.H11MO.0.A	-27	0.00436885	3.35964	0.212677	13	ATCGGTGAAAGGAAGAAAAGCCGGAAGACGGACGGGAAAA	GGGGGCGGGAAAT	+
M52	SMCA1_HUMAN.H11MO.0.C	-7	0.00548932	4.22129	0.258871	12	ATCGGTGAAAGGAAGAAAAGCCGGAAGACGGACGGGAAAA	CCAAGAAGAATG	+
M52	OLIG2_HUMAN.H11MO.0.B	-17	0.00580877	4.46695	0.259643	18	ATCGGTGAAAGGAAGAAAAGCCGGAAGACGGACGGGAAAA	CAGAAGGGAAACAGCTGG	-
M52	TGIF1_HUMAN.H11MO.0.A	-5	0.00596168	4.58453	0.259643	7	ATCGGTGAAAGGAAGAAAAGCCGGAAGACGGACGGGAAAA	TGACAGC	+
M52	Z324A_HUMAN.H11MO.0.C	0	0.00602183	4.63079	0.259643	23	ATCGGTGAAAGGAAGAAAAGCCGGAAGACGGACGGGAAAA	TGGCAGCAAAGGATGGTTTGATA	-
M52	BRAC_HUMAN.H11MO.0.A	-20	0.0076689	5.89738	0.305155	20	ATCGGTGAAAGGAAGAAAAGCCGGAAGACGGACGGGAAAA	TTAGCAGGGAGGTGTGAAAT	+
M52	RXRA_HUMAN.H11MO.0.A	-16	0.0076689	5.89738	0.305155	20	ATCGGTGAAAGGAAGAAAAGCCGGAAGACGGACGGGAAAA	GGGGGAGGCAGAGGTCAGAG	+
M52	ZFX_HUMAN.H11MO.1.A	-20	0.00811185	6.23801	0.305155	17	ATCGGTGAAAGGAAGAAAAGCCGGAAGACGGACGGGAAAA	GGGGGCGGAGGCCGGGG	+
M52	ZN563_HUMAN.H11MO.0.C	-10	0.00852828	6.55825	0.305155	21	ATCGGTGAAAGGAAGAAAAGCCGGAAGACGGACGGGAAAA	GGGATCCTCACTGGCAGCTGC	+
M52	ZN335_HUMAN.H11MO.0.A	-7	0.00868049	6.6753	0.305155	22	ATCGGTGAAAGGAAGAAAAGCCGGAAGACGGACGGGAAAA	TCAGGCAGCGCCGAGGACAGCC	-
M52	TLX1_HUMAN.H11MO.0.D	-20	0.00871023	6.69817	0.305155	17	ATCGGTGAAAGGAAGAAAAGCCGGAAGACGGACGGGAAAA	CTGGCAAGTTGCCAAGG	+
M52	ZN394_HUMAN.H11MO.0.C	-8	0.00872861	6.7123	0.305155	20	ATCGGTGAAAGGAAGAAAAGCCGGAAGACGGACGGGAAAA	AGAATGGAATAGAATGGAAT	+
M52	MEIS1_HUMAN.H11MO.1.B	-3	0.0088973	6.84202	0.305155	9	ATCGGTGAAAGGAAGAAAAGCCGGAAGACGGACGGGAAAA	GCTGACAGC	+
M52	ETV5_HUMAN.H11MO.0.C	-17	0.0112273	8.63381	0.363567	14	ATCGGTGAAAGGAAGAAAAGCCGGAAGACGGACGGGAAAA	GAGCAGGAAGTGAG	+
M52	SP4_HUMAN.H11MO.1.A	-23	0.0113231	8.7075	0.363567	16	ATCGGTGAAAGGAAGAAAAGCCGGAAGACGGACGGGAAAA	GGAGGGGGCGGGGCCG	+
M52	TAF1_HUMAN.H11MO.0.A	-24	0.0113231	8.7075	0.363567	16	ATCGGTGAAAGGAAGAAAAGCCGGAAGACGGACGGGAAAA	AAGATGGCGGCGGCGG	+
M52	PLAG1_HUMAN.H11MO.0.D	-19	0.0123624	9.50666	0.388665	17	ATCGGTGAAAGGAAGAAAAGCCGGAAGACGGACGGGAAAA	GGGGGCATCAGGAGGGG	+
M52	TBX3_HUMAN.H11MO.0.C	0	0.0138462	10.6477	0.426432	11	ATCGGTGAAAGGAAGAAAAGCCGGAAGACGGACGGGAAAA	GGAGGTGGGAA	+
M52	ZN563_HUMAN.H11MO.1.C	-8	0.0144289	11.0958	0.435491	12	ATCGGTGAAAGGAAGAAAAGCCGGAAGACGGACGGGAAAA	CAGGCAGCACAG	+
M52	EGR2_HUMAN.H11MO.0.A	-19	0.0150876	11.6024	0.446442	18	ATCGGTGAAAGGAAGAAAAGCCGGAAGACGGACGGGAAAA	GGGGGGGTGTGGGAGGGG	+
M52	KLF16_HUMAN.H11MO.0.D	-17	0.0157871	12.1403	0.452207	19	ATCGGTGAAAGGAAGAAAAGCCGGAAGACGGACGGGAAAA	GGGGGCGGGGGGGGGGGGG	+
M52	PROX1_HUMAN.H11MO.0.D	-20	0.0162476	12.4944	0.452207	17	ATCGGTGAAAGGAAGAAAAGCCGGAAGACGGACGGGAAAA	GGGTAAGGCGGGTTGGG	+
M52	LYL1_HUMAN.H11MO.0.A	-21	0.0165056	12.6928	0.452207	14	ATCGGTGAAAGGAAGAAAAGCCGGAAGACGGACGGGAAAA	CAGGAAACAGCTGG	-
M52	ZN770_HUMAN.H11MO.0.C	-9	0.0167496	12.8804	0.452207	22	ATCGGTGAAAGGAAGAAAAGCCGGAAGACGGACGGGAAAA	GGGAGGCTGAGGCGGGAGGATC	+
M52	PTF1A_HUMAN.H11MO.0.B	-6	0.017195	13.223	0.452207	18	ATCGGTGAAAGGAAGAAAAGCCGGAAGACGGACGGGAAAA	GGGAAAGGGGGCAGCTGG	-
M52	COT1_HUMAN.H11MO.0.C	-19	0.01738	13.3652	0.452207	17	ATCGGTGAAAGGAAGAAAAGCCGGAAGACGGACGGGAAAA	GGGGTCAGAGGTCAGGG	+
M52	EGR1_HUMAN.H11MO.0.A	-21	0.01738	13.3652	0.452207	17	ATCGGTGAAAGGAAGAAAAGCCGGAAGACGGACGGGAAAA	GAGGGCGTGGGCGGGGG	+
M52	NR1H4_HUMAN.H11MO.0.B	-8	0.0190698	14.6647	0.485231	19	ATCGGTGAAAGGAAGAAAAGCCGGAAGACGGACGGGAAAA	GGGGTCAATGACCCCGAGG	+
M52	ZSC31_HUMAN.H11MO.0.C	-10	0.0195692	15.0487	0.485231	18	ATCGGTGAAAGGAAGAAAAGCCGGAAGACGGACGGGAAAA	GGCAGCAGGGCAGTTATG	+
M52	SMAD4_HUMAN.H11MO.0.B	-2	0.0196139	15.0831	0.485231	13	ATCGGTGAAAGGAAGAAAAGCCGGAAGACGGACGGGAAAA	AGGTGCCAGACAG	-
M52	SRBP2_HUMAN.H11MO.0.B	-2	0.0212031	16.3052	0.498189	13	ATCGGTGAAAGGAAGAAAAGCCGGAAGACGGACGGGAAAA	GGGTGGGGTGAGG	+
M52	NFIC_HUMAN.H11MO.0.A	-15	0.0212243	16.3215	0.498189	17	ATCGGTGAAAGGAAGAAAAGCCGGAAGACGGACGGGAAAA	CTTGGCAGGGAGCCAAG	-
M52	KAISO_HUMAN.H11MO.2.A	-16	0.0218065	16.7692	0.498189	12	ATCGGTGAAAGGAAGAAAAGCCGGAAGACGGACGGGAAAA	CTCGCAGGAAGA	+
M52	SMAD3_HUMAN.H11MO.0.B	-17	0.0218065	16.7692	0.498189	12	ATCGGTGAAAGGAAGAAAAGCCGGAAGACGGACGGGAAAA	CAGGTGACAGAG	-
M52	RFX5_HUMAN.H11MO.0.A	-19	0.0221684	17.0475	0.498189	20	ATCGGTGAAAGGAAGAAAAGCCGGAAGACGGACGGGAAAA	GTCAGCTGTTGCTAGGCAGA	+
M52	ZN322_HUMAN.H11MO.0.B	-16	0.0221684	17.0475	0.498189	20	ATCGGTGAAAGGAAGAAAAGCCGGAAGACGGACGGGAAAA	GAGCCTGGTACAGAGCCTGG	+
M52	PAX5_HUMAN.H11MO.0.A	-17	0.0224485	17.2629	0.498189	21	ATCGGTGAAAGGAAGAAAAGCCGGAAGACGGACGGGAAAA	GCCTGGGCAGCAGAGCGTGAC	+
M53	MNX1_HUMAN.H11MO.0.D	-8	0.000236724	0.182041	0.250926	19	GTTTTAACTGAAATGTGTGTTATCAGGGTGTAGCATAAAC	TTAAGGGTTATTAAAATAG	-
M53	IRX2_HUMAN.H11MO.0.D	-22	0.000328996	0.252998	0.250926	18	GTTTTAACTGAAATGTGTGTTATCAGGGTGTAGCATAAAC	ACATGGGTGGGCATGTTGG	+
M53	GATA1_HUMAN.H11MO.0.A	-29	0.000492124	0.378444	0.250926	11	GTTTTAACTGAAATGTGTGTTATCAGGGTGTAGCATAAAC	CTGGCGGGGACAGATAAGA	+
M53	GATA2_HUMAN.H11MO.0.A	-29	0.0020879	1.60559	0.400296	11	GTTTTAACTGAAATGTGTGTTATCAGGGTGTAGCATAAAC	CTGGGGGGTGGAGATAAGG	+
M53	RXRA_HUMAN.H11MO.0.A	-5	0.00210912	1.62191	0.400296	20	GTTTTAACTGAAATGTGTGTTATCAGGGTGTAGCATAAAC	CTCTGACCTCTGCCTCCCCC	-
M53	TLX1_HUMAN.H11MO.0.D	-17	0.00243404	1.87177	0.400296	17	GTTTTAACTGAAATGTGTGTTATCAGGGTGTAGCATAAAC	CCTTGGCAACTTGCCAG	-
M53	HXC10_HUMAN.H11MO.0.D	-7	0.00320821	2.46712	0.400296	19	GTTTTAACTGAAATGTGTGTTATCAGGGTGTAGCATAAAC	TTTTTAATTTTTTTATTAC	+
M53	NR1D1_HUMAN.H11MO.0.B	-8	0.00320821	2.46712	0.400296	19	GTTTTAACTGAAATGTGTGTTATCAGGGTGTAGCATAAAC	AGGGAAGTGGGTCAGAAGG	+
M53	PAX8_HUMAN.H11MO.0.D	-3	0.00361314	2.7785	0.400296	14	GTTTTAACTGAAATGTGTGTTATCAGGGTGTAGCATAAAC	GTCACTGAAGCGGG	+
M53	HME2_HUMAN.H11MO.0.D	-17	0.00362885	2.79058	0.400296	11	GTTTTAACTGAAATGTGTGTTATCAGGGTGTAGCATAAAC	GGTAATTAGGG	+
M53	PAX2_HUMAN.H11MO.0.D	-6	0.00366052	2.81494	0.400296	18	GTTTTAACTGAAATGTGTGTTATCAGGGTGTAGCATAAAC	TGTCACGCATGACTGAAC	-
M53	BRAC_HUMAN.H11MO.0.A	-16	0.00366368	2.81737	0.400296	20	GTTTTAACTGAAATGTGTGTTATCAGGGTGTAGCATAAAC	TTAGCAGGGAGGTGTGAAAT	+
M53	MAF_HUMAN.H11MO.0.A	-11	0.00424264	3.26259	0.405609	19	GTTTTAACTGAAATGTGTGTTATCAGGGTGTAGCATAAAC	TTGCTGAGTCAGCAGATTC	-
M53	ZN394_HUMAN.H11MO.0.C	-3	0.00546994	4.20639	0.464838	20	GTTTTAACTGAAATGTGTGTTATCAGGGTGTAGCATAAAC	AGAATGGAATAGAATGGAAT	+
M53	Z324A_HUMAN.H11MO.0.C	-17	0.00612425	4.70955	0.49305	23	GTTTTAACTGAAATGTGTGTTATCAGGGTGTAGCATAAAC	TGGCAGCAAAGGATGGTTTGATA	-
M54	IRX2_HUMAN.H11MO.0.D	-1	7.51092e-05	0.057759	0.115344	19	CAAATGTCTGACCATGAGCGAGGGAAAATGTCAATTTCTT	ACATGGGTGGGCATGTTGG	+
M54	MNX1_HUMAN.H11MO.0.D	-18	0.000177331	0.136367	0.136162	19	CAAATGTCTGACCATGAGCGAGGGAAAATGTCAATTTCTT	TTAAGGGTTATTAAAATAG	-
M54	TLX1_HUMAN.H11MO.0.D	-7	0.000596292	0.458548	0.268226	17	CAAATGTCTGACCATGAGCGAGGGAAAATGTCAATTTCTT	CTGGCAAGTTGCCAAGG	+
M54	BRAC_HUMAN.H11MO.0.A	-16	0.00130949	1.007	0.351691	20	CAAATGTCTGACCATGAGCGAGGGAAAATGTCAATTTCTT	TTAGCAGGGAGGTGTGAAAT	+
M55	IRX2_HUMAN.H11MO.0.D	-11	0.000324351	0.249426	0.34494	19	GCTAAAGTGCTATGTCGGAGCACTGACCAGGTCTGGTTTA	ACATGGGTGGGCATGTTGG	+
M55	SPIC_HUMAN.H11MO.0.D	0	0.000646634	0.497262	0.34494	13	GCTAAAGTGCTATGTCGGAGCACTGACCAGGTCTGGTTTA	GAGGAAGGGGAGG	+
M55	MNX1_HUMAN.H11MO.0.D	-2	0.000726679	0.558816	0.34494	19	GCTAAAGTGCTATGTCGGAGCACTGACCAGGTCTGGTTTA	TTAAGGGTTATTAAAATAG	-
M55	ZN394_HUMAN.H11MO.0.C	-1	0.00127664	0.981735	0.34494	20	GCTAAAGTGCTATGTCGGAGCACTGACCAGGTCTGGTTTA	AGAATGGAATAGAATGGAAT	+
M55	TLX1_HUMAN.H11MO.0.D	-14	0.0018221	1.40119	0.361533	17	GCTAAAGTGCTATGTCGGAGCACTGACCAGGTCTGGTTTA	CTGGCAAGTTGCCAAGG	+
M55	ZN563_HUMAN.H11MO.0.C	-2	0.00209784	1.61324	0.361533	21	GCTAAAGTGCTATGTCGGAGCACTGACCAGGTCTGGTTTA	GCAGCTGCCAGTGAGGATCCC	-
M55	RXRA_HUMAN.H11MO.0.A	-13	0.0021188	1.62936	0.361533	20	GCTAAAGTGCTATGTCGGAGCACTGACCAGGTCTGGTTTA	CTCTGACCTCTGCCTCCCCC	-
M57	MNX1_HUMAN.H11MO.0.D	-9	6.58792e-05	0.0506611	0.065855	19	TTCAGGAAACCAAGAGAGCACCGGAGACATGTAAGCCCAG	TTAAGGGTTATTAAAATAG	-
M57	RXRA_HUMAN.H11MO.0.A	-3	8.60112e-05	0.0661426	0.065855	20	TTCAGGAAACCAAGAGAGCACCGGAGACATGTAAGCCCAG	GGGGGAGGCAGAGGTCAGAG	+
M57	ZN667_HUMAN.H11MO.0.C	-12	0.000867978	0.667475	0.418297	19	TTCAGGAAACCAAGAGAGCACCGGAGACATGTAAGCCCAG	GCTGAGCTTTTAAGGCCAC	-
M57	NR1H3_HUMAN.H11MO.0.B	-14	0.00109265	0.840248	0.418297	19	TTCAGGAAACCAAGAGAGCACCGGAGACATGTAAGCCCAG	TGACCTGCAGTGACCTCTG	-
M57	BRAC_HUMAN.H11MO.0.A	-2	0.0014646	1.12628	0.424733	20	TTCAGGAAACCAAGAGAGCACCGGAGACATGTAAGCCCAG	TTAGCAGGGAGGTGTGAAAT	+
M57	TLX1_HUMAN.H11MO.0.D	-20	0.00166419	1.27976	0.424733	17	TTCAGGAAACCAAGAGAGCACCGGAGACATGTAAGCCCAG	CTGGCAAGTTGCCAAGG	+
M57	ZN563_HUMAN.H11MO.0.C	-17	0.00217316	1.67116	0.475399	21	TTCAGGAAACCAAGAGAGCACCGGAGACATGTAAGCCCAG	GCAGCTGCCAGTGAGGATCCC	-
M57	Z324A_HUMAN.H11MO.0.C	-4	0.00272529	2.09575	0.475925	23	TTCAGGAAACCAAGAGAGCACCGGAGACATGTAAGCCCAG	TGGCAGCAAAGGATGGTTTGATA	-
M57	CLOCK_HUMAN.H11MO.0.C	-6	0.00279716	2.15101	0.475925	14	TTCAGGAAACCAAGAGAGCACCGGAGACATGTAAGCCCAG	CAGACACGTGAACA	+
M58	SPIC_HUMAN.H11MO.0.D	-21	8.49144e-05	0.0652992	0.129719	13	CCAGGTATGCTTTTCTCTTCAGGTAAAGGCTCGGCCCTCT	GAGGAAGGGGAGG	+
M58	IRX2_HUMAN.H11MO.0.D	-18	0.000363167	0.279276	0.204171	19	CCAGGTATGCTTTTCTCTTCAGGTAAAGGCTCGGCCCTCT	ACATGGGTGGGCATGTTGG	+
M58	RXRA_HUMAN.H11MO.0.A	-15	0.000400955	0.308334	0.204171	20	CCAGGTATGCTTTTCTCTTCAGGTAAAGGCTCGGCCCTCT	GGGGGAGGCAGAGGTCAGAG	+
M58	MNX1_HUMAN.H11MO.0.D	-2	0.000787463	0.605559	0.240592	19	CCAGGTATGCTTTTCTCTTCAGGTAAAGGCTCGGCCCTCT	CTATTTTAATAACCCTTAA	+
M58	ZN394_HUMAN.H11MO.0.C	-6	0.00107691	0.828143	0.274188	20	CCAGGTATGCTTTTCTCTTCAGGTAAAGGCTCGGCCCTCT	ATTCCATTCTATTCCATTCT	-
M58	GATA1_HUMAN.H11MO.0.A	-9	0.0012942	0.995239	0.276483	19	CCAGGTATGCTTTTCTCTTCAGGTAAAGGCTCGGCCCTCT	CTGGCGGGGACAGATAAGA	+
M58	ZN335_HUMAN.H11MO.0.A	-18	0.0014479	1.11344	0.276483	22	CCAGGTATGCTTTTCTCTTCAGGTAAAGGCTCGGCCCTCT	TCAGGCAGCGCCGAGGACAGCC	-
M58	ZN563_HUMAN.H11MO.0.C	-12	0.00239843	1.84439	0.393896	21	CCAGGTATGCTTTTCTCTTCAGGTAAAGGCTCGGCCCTCT	GCAGCTGCCAGTGAGGATCCC	-
M58	ZFX_HUMAN.H11MO.1.A	-17	0.00302065	2.32288	0.393896	17	CCAGGTATGCTTTTCTCTTCAGGTAAAGGCTCGGCCCTCT	GGGGGCGGAGGCCGGGG	+
M58	LYL1_HUMAN.H11MO.0.A	0	0.00307384	2.36378	0.393896	14	CCAGGTATGCTTTTCTCTTCAGGTAAAGGCTCGGCCCTCT	CCAGCTGTTTCCTG	+
M58	TBX21_HUMAN.H11MO.0.A	-22	0.0033852	2.60322	0.393896	13	CCAGGTATGCTTTTCTCTTCAGGTAAAGGCTCGGCCCTCT	GTGGAGGTGTGAA	+
M58	ZN350_HUMAN.H11MO.0.C	-14	0.00347547	2.67264	0.393896	18	CCAGGTATGCTTTTCTCTTCAGGTAAAGGCTCGGCCCTCT	TAGGTCATAAAAGGACTG	-
M58	TAL1_HUMAN.H11MO.0.A	-9	0.00360985	2.77598	0.393896	19	CCAGGTATGCTTTTCTCTTCAGGTAAAGGCTCGGCCCTCT	CTGGGGGGGGCAGATAAGG	+
M58	OLIG2_HUMAN.H11MO.0.B	0	0.00474939	3.65228	0.405647	18	CCAGGTATGCTTTTCTCTTCAGGTAAAGGCTCGGCCCTCT	CCAGCTGTTTCCCTTCTG	+
M58	RARG_HUMAN.H11MO.0.B	-22	0.00474939	3.65228	0.405647	18	CCAGGTATGCTTTTCTCTTCAGGTAAAGGCTCGGCCCTCT	CCCAGGTCACTCTGACCT	-
M58	Z324A_HUMAN.H11MO.0.C	-13	0.00477969	3.67558	0.405647	23	CCAGGTATGCTTTTCTCTTCAGGTAAAGGCTCGGCCCTCT	TGGCAGCAAAGGATGGTTTGATA	-
M58	TFCP2_HUMAN.H11MO.0.D	-8	0.00542865	4.17463	0.407349	16	CCAGGTATGCTTTTCTCTTCAGGTAAAGGCTCGGCCCTCT	TCTGGCCAGTTCAGGC	-
M58	GATA2_HUMAN.H11MO.0.A	-9	0.00609853	4.68977	0.407349	19	CCAGGTATGCTTTTCTCTTCAGGTAAAGGCTCGGCCCTCT	CTGGGGGGTGGAGATAAGG	+
M58	ZN667_HUMAN.H11MO.0.C	-13	0.00609853	4.68977	0.407349	19	CCAGGTATGCTTTTCTCTTCAGGTAAAGGCTCGGCCCTCT	GCTGAGCTTTTAAGGCCAC	-
M58	PROX1_HUMAN.H11MO.0.D	-21	0.00727037	5.59091	0.44426	17	CCAGGTATGCTTTTCTCTTCAGGTAAAGGCTCGGCCCTCT	GGGTAAGGCGGGTTGGG	+
M59	IRX2_HUMAN.H11MO.0.D	-19	2.97648e-05	0.0228891	0.0457091	19	GTGTTATACCGAACTTGACCTATGGCTGATATAGGGGTAC	ACATGGGTGGGCATGTTGG	+
M59	TLX1_HUMAN.H11MO.0.D	-19	0.000479683	0.368876	0.221818	17	GTGTTATACCGAACTTGACCTATGGCTGATATAGGGGTAC	CCTTGGCAACTTGCCAG	-
M59	MNX1_HUMAN.H11MO.0.D	-6	0.000616589	0.474157	0.221818	19	GTGTTATACCGAACTTGACCTATGGCTGATATAGGGGTAC	TTAAGGGTTATTAAAATAG	-
M61	IRX2_HUMAN.H11MO.0.D	-8	0.000146545	0.112693	0.225386	19	TATAGACCAAAGCTCAACCCGTCTGCAAGGCTATGCTGAT	ACATGGGTGGGCATGTTGG	+
M61	MNX1_HUMAN.H11MO.0.D	-18	0.000421042	0.323781	0.252507	19	TATAGACCAAAGCTCAACCCGTCTGCAAGGCTATGCTGAT	CTATTTTAATAACCCTTAA	+
M62	IRX2_HUMAN.H11MO.0.D	-1	0.000592774	0.455843	0.447002	19	ATTAGGACAGCTTACTGTGAGAATGTTTTGACCTTGGCTG	ACATGGGTGGGCATGTTGG	+
M62	MNX1_HUMAN.H11MO.0.D	0	0.000640915	0.492863	0.447002	19	ATTAGGACAGCTTACTGTGAGAATGTTTTGACCTTGGCTG	TTAAGGGTTATTAAAATAG	-
M63	IRX2_HUMAN.H11MO.0.D	-4	7.57775e-05	0.0582729	0.116218	19	CCAAAAGTTGTGCACCATGTATTAACCGGGATAAATGTAT	ACATGGGTGGGCATGTTGG	+
M64	IRX2_HUMAN.H11MO.0.D	-17	0.000138193	0.106271	0.211665	19	CCCAATTAGGTGGTAGAAGAGCAGTGCAAGGACTGTAACA	CCAACATGCCCACCCATGT	-
M64	RARA_HUMAN.H11MO.0.A	-11	0.000355974	0.273744	0.223974	20	CCCAATTAGGTGGTAGAAGAGCAGTGCAAGGACTGTAACA	GGGGGATCAAGAGGTCAAGG	+
M64	RXRA_HUMAN.H11MO.0.A	-11	0.000576557	0.443373	0.223974	20	CCCAATTAGGTGGTAGAAGAGCAGTGCAAGGACTGTAACA	GGGGGAGGCAGAGGTCAGAG	+
M64	P73_HUMAN.H11MO.0.A	-18	0.000584918	0.449802	0.223974	19	CCCAATTAGGTGGTAGAAGAGCAGTGCAAGGACTGTAACA	AGACATGCCCAGACATGCC	+
M64	ZN394_HUMAN.H11MO.0.C	-19	0.000994971	0.765133	0.304791	20	CCCAATTAGGTGGTAGAAGAGCAGTGCAAGGACTGTAACA	AGAATGGAATAGAATGGAAT	+
M64	MAF_HUMAN.H11MO.0.A	-19	0.00139856	1.07549	0.357018	19	CCCAATTAGGTGGTAGAAGAGCAGTGCAAGGACTGTAACA	GAATCTGCTGACTCAGCAA	+
M64	P63_HUMAN.H11MO.0.A	-18	0.00220664	1.69691	0.365086	19	CCCAATTAGGTGGTAGAAGAGCAGTGCAAGGACTGTAACA	GGGCATGCCTGGACATGCC	-
M64	ZN350_HUMAN.H11MO.0.C	-6	0.00246086	1.8924	0.365086	18	CCCAATTAGGTGGTAGAAGAGCAGTGCAAGGACTGTAACA	TAGGTCATAAAAGGACTG	-
M64	ZN563_HUMAN.H11MO.0.C	-1	0.00262121	2.01571	0.365086	21	CCCAATTAGGTGGTAGAAGAGCAGTGCAAGGACTGTAACA	GCAGCTGCCAGTGAGGATCCC	-
M64	ZN554_HUMAN.H11MO.0.C	-8	0.00281083	2.16153	0.365086	20	CCCAATTAGGTGGTAGAAGAGCAGTGCAAGGACTGTAACA	GCTGAGCCATGTGGGGTGCT	+
M64	THA_HUMAN.H11MO.0.C	-7	0.00315969	2.4298	0.365086	17	CCCAATTAGGTGGTAGAAGAGCAGTGCAAGGACTGTAACA	GGGTCACTTCAGGTCAG	+
M64	MNX1_HUMAN.H11MO.0.D	-5	0.0031941	2.45626	0.365086	19	CCCAATTAGGTGGTAGAAGAGCAGTGCAAGGACTGTAACA	TTAAGGGTTATTAAAATAG	-
M64	TEAD4_HUMAN.H11MO.0.A	-20	0.00333704	2.56619	0.365086	13	CCCAATTAGGTGGTAGAAGAGCAGTGCAAGGACTGTAACA	ACATTCCTGGCAT	+
M64	HXC10_HUMAN.H11MO.0.D	-11	0.00527942	4.05987	0.498013	19	CCCAATTAGGTGGTAGAAGAGCAGTGCAAGGACTGTAACA	GTAATAAAAAAATTAAAAA	-
M64	ZN667_HUMAN.H11MO.0.C	-15	0.00607488	4.67158	0.498013	19	CCCAATTAGGTGGTAGAAGAGCAGTGCAAGGACTGTAACA	GCTGAGCTTTTAAGGCCAC	-
M64	TEAD1_HUMAN.H11MO.0.A	-20	0.00616299	4.73934	0.498013	12	CCCAATTAGGTGGTAGAAGAGCAGTGCAAGGACTGTAACA	ACATTCCAGCCA	+
M64	MAFA_HUMAN.H11MO.0.D	-23	0.00636075	4.89142	0.498013	17	CCCAATTAGGTGGTAGAAGAGCAGTGCAAGGACTGTAACA	GTGCTGACCCCGCAGCCTTCG	+
M64	SP4_HUMAN.H11MO.0.A	-11	0.00648679	4.98834	0.498013	20	CCCAATTAGGTGGTAGAAGAGCAGTGCAAGGACTGTAACA	GGGAAGGGGGCGGGGCCGGG	+
M64	NR1H3_HUMAN.H11MO.0.B	-9	0.006513	5.0085	0.498013	19	CCCAATTAGGTGGTAGAAGAGCAGTGCAAGGACTGTAACA	CAGAGGTCACTGCAGGTCA	+
M66	RFX5_HUMAN.H11MO.0.A	-9	0.000492366	0.378629	0.176816	20	CTCCGCAGTTTTCCCTTGCCACTCCTGACCTCGCAATCGC	TCTGCCTAGCAACAGCTGAC	-
M66	ZN341_HUMAN.H11MO.0.C	1	0.000500966	0.385243	0.176816	21	CTCCGCAGTTTTCCCTTGCCACTCCTGACCTCGCAATCGC	GCTCTTCCCTCCCCCCCCCCCC	-
M66	MAFA_HUMAN.H11MO.0.D	-21	0.000565434	0.434819	0.176816	19	CTCCGCAGTTTTCCCTTGCCACTCCTGACCTCGCAATCGC	GTGCTGACCCCGCAGCCTTCG	+
M66	ZN335_HUMAN.H11MO.0.A	-22	0.000678417	0.521703	0.176816	18	CTCCGCAGTTTTCCCTTGCCACTCCTGACCTCGCAATCGC	GGCTGTCCTCGGCGCTGCCTGA	+
M66	TFCP2_HUMAN.H11MO.0.D	-13	0.000679674	0.522669	0.176816	16	CTCCGCAGTTTTCCCTTGCCACTCCTGACCTCGCAATCGC	TCTGGCCAGTTCAGGC	-
M66	LYL1_HUMAN.H11MO.0.A	-1	0.000787837	0.605847	0.176816	14	CTCCGCAGTTTTCCCTTGCCACTCCTGACCTCGCAATCGC	CCAGCTGTTTCCTG	+
M66	ZN713_HUMAN.H11MO.0.D	3	0.000842182	0.647638	0.176816	16	CTCCGCAGTTTTCCCTTGCCACTCCTGACCTCGCAATCGC	TTTCGTGTCATTTTTCTAT	-
M66	RXRA_HUMAN.H11MO.0.A	-22	0.000935735	0.71958	0.176816	18	CTCCGCAGTTTTCCCTTGCCACTCCTGACCTCGCAATCGC	CTCTGACCTCTGCCTCCCCC	-
M66	SOX10_HUMAN.H11MO.1.A	-2	0.00109124	0.839161	0.183288	13	CTCCGCAGTTTTCCCTTGCCACTCCTGACCTCGCAATCGC	TTCCTTTGTTCTC	+
M66	ZNF85_HUMAN.H11MO.0.C	4	0.00161018	1.23823	0.243406	16	CTCCGCAGTTTTCCCTTGCCACTCCTGACCTCGCAATCGC	AGATTACTTCAGTTTTCTAT	-
M66	STAT1_HUMAN.H11MO.1.A	-1	0.00202012	1.55347	0.267225	19	CTCCGCAGTTTTCCCTTGCCACTCCTGACCTCGCAATCGC	CTTTCAGTTTCATTTTCTT	-
M66	ANDR_HUMAN.H11MO.2.A	-5	0.00212129	1.63127	0.267225	12	CTCCGCAGTTTTCCCTTGCCACTCCTGACCTCGCAATCGC	CTCTGTTCTTTT	+
M66	PAX2_HUMAN.H11MO.0.D	-12	0.00252243	1.93975	0.289783	18	CTCCGCAGTTTTCCCTTGCCACTCCTGACCTCGCAATCGC	GTTCAGTCATGCGTGACA	+
M66	RARG_HUMAN.H11MO.0.B	-13	0.00272829	2.09805	0.289783	18	CTCCGCAGTTTTCCCTTGCCACTCCTGACCTCGCAATCGC	CCCAGGTCACTCTGACCT	-
M66	MNX1_HUMAN.H11MO.0.D	0	0.00296119	2.27716	0.289783	19	CTCCGCAGTTTTCCCTTGCCACTCCTGACCTCGCAATCGC	CTATTTTAATAACCCTTAA	+
M66	VEZF1_HUMAN.H11MO.0.C	0	0.00308053	2.36893	0.289783	22	CTCCGCAGTTTTCCCTTGCCACTCCTGACCTCGCAATCGC	CCCCTCCCCCTCCCCCCTCCCC	-
M66	NR1H3_HUMAN.H11MO.0.B	2	0.00344164	2.64662	0.289783	17	CTCCGCAGTTTTCCCTTGCCACTCCTGACCTCGCAATCGC	TGACCTGCAGTGACCTCTG	-
M66	FOXD3_HUMAN.H11MO.0.D	-4	0.00352063	2.70736	0.289783	15	CTCCGCAGTTTTCCCTTGCCACTCCTGACCTCGCAATCGC	TTTGTTTACTTAGCA	+
M66	RARG_HUMAN.H11MO.1.B	-24	0.00364223	2.80088	0.289783	8	CTCCGCAGTTTTCCCTTGCCACTCCTGACCTCGCAATCGC	CTGACCTC	-
M66	RARA_HUMAN.H11MO.2.A	-25	0.00481568	3.70326	0.346654	15	CTCCGCAGTTTTCCCTTGCCACTCCTGACCTCGCAATCGC	TGACCTCTCGGTGACCT	-
M66	GCR_HUMAN.H11MO.1.A	-4	0.00534047	4.10682	0.353517	12	CTCCGCAGTTTTCCCTTGCCACTCCTGACCTCGCAATCGC	ATTCTGTTCTTT	-
M66	ZN394_HUMAN.H11MO.0.C	1	0.00560032	4.30664	0.353517	19	CTCCGCAGTTTTCCCTTGCCACTCCTGACCTCGCAATCGC	ATTCCATTCTATTCCATTCT	-
M66	THA_HUMAN.H11MO.0.C	-14	0.00561259	4.31608	0.353517	17	CTCCGCAGTTTTCCCTTGCCACTCCTGACCTCGCAATCGC	CTGACCTGAAGTGACCC	-
M66	RXRA_HUMAN.H11MO.1.A	-24	0.00614905	4.72862	0.370809	10	CTCCGCAGTTTTCCCTTGCCACTCCTGACCTCGCAATCGC	CTGACCTCTG	-
M66	FOXO1_HUMAN.H11MO.0.A	-2	0.00637771	4.90446	0.370809	12	CTCCGCAGTTTTCCCTTGCCACTCCTGACCTCGCAATCGC	TTCCTGTTTACT	+
M66	SOX18_HUMAN.H11MO.0.D	0	0.00664752	5.11194	0.372181	19	CTCCGCAGTTTTCCCTTGCCACTCCTGACCTCGCAATCGC	GAACCCATTGTTCTTTTCC	+
M66	SOX2_HUMAN.H11MO.0.A	-2	0.00802331	6.16992	0.413739	13	CTCCGCAGTTTTCCCTTGCCACTCCTGACCTCGCAATCGC	TCCCTTTGTTCTC	+
M66	IRF3_HUMAN.H11MO.0.B	-4	0.00849159	6.53003	0.413739	20	CTCCGCAGTTTTCCCTTGCCACTCCTGACCTCGCAATCGC	TCACTTTCCCTTTCCCTTTC	-
M66	ZSC22_HUMAN.H11MO.0.C	1	0.0088341	6.79343	0.413739	15	CTCCGCAGTTTTCCCTTGCCACTCCTGACCTCGCAATCGC	CCTCCTCCCTCAGACC	-
M66	TAF1_HUMAN.H11MO.0.A	4	0.0088341	6.79343	0.413739	12	CTCCGCAGTTTTCCCTTGCCACTCCTGACCTCGCAATCGC	CCGCCGCCGCCATCTT	-
M66	NR1H3_HUMAN.H11MO.1.B	-23	0.00900838	6.92745	0.413739	10	CTCCGCAGTTTTCCCTTGCCACTCCTGACCTCGCAATCGC	TCTGACCTTT	-
M66	SOX4_HUMAN.H11MO.0.B	-3	0.00903196	6.94558	0.413739	12	CTCCGCAGTTTTCCCTTGCCACTCCTGACCTCGCAATCGC	TCCTTTGTTCTC	+
M66	RARB_HUMAN.H11MO.0.D	-21	0.00971049	7.46737	0.420685	11	CTCCGCAGTTTTCCCTTGCCACTCCTGACCTCGCAATCGC	GCCCTGACCTC	-
M66	MAFF_HUMAN.H11MO.0.B	6	0.00974018	7.4902	0.420685	12	CTCCGCAGTTTTCCCTTGCCACTCCTGACCTCGCAATCGC	TGCTGAGTCAGCATTTTT	+
M66	RXRB_HUMAN.H11MO.0.C	-23	0.0108572	8.34915	0.423596	10	CTCCGCAGTTTTCCCTTGCCACTCCTGACCTCGCAATCGC	TGTGACCTCA	-
M66	LEF1_HUMAN.H11MO.0.A	-3	0.0117708	9.05173	0.423596	14	CTCCGCAGTTTTCCCTTGCCACTCCTGACCTCGCAATCGC	TCCTTTGATTTGCT	+
M66	BC11A_HUMAN.H11MO.0.A	-1	0.0117749	9.05491	0.423596	17	CTCCGCAGTTTTCCCTTGCCACTCCTGACCTCGCAATCGC	TTTTCACTTCCTCTTTT	-
M66	FOXK1_HUMAN.H11MO.0.A	-6	0.0119067	9.15626	0.423596	10	CTCCGCAGTTTTCCCTTGCCACTCCTGACCTCGCAATCGC	TGTTTACTTT	+
M66	OLIG2_HUMAN.H11MO.0.B	-1	0.0120491	9.26577	0.423596	18	CTCCGCAGTTTTCCCTTGCCACTCCTGACCTCGCAATCGC	CCAGCTGTTTCCCTTCTG	+
M66	Z324A_HUMAN.H11MO.0.C	-16	0.0121893	9.3736	0.423596	23	CTCCGCAGTTTTCCCTTGCCACTCCTGACCTCGCAATCGC	TATCAAACCATCCTTTGCTGCCA	+
M66	ANDR_HUMAN.H11MO.0.A	4	0.0129244	9.93886	0.423596	14	CTCCGCAGTTTTCCCTTGCCACTCCTGACCTCGCAATCGC	TGTTCTTTTTTGTTTGCT	+
M66	ESR1_HUMAN.H11MO.1.A	-23	0.0130486	10.0344	0.423596	10	CTCCGCAGTTTTCCCTTGCCACTCCTGACCTCGCAATCGC	GGTGACCTTG	-
M66	RARA_HUMAN.H11MO.1.A	-22	0.0130486	10.0344	0.423596	10	CTCCGCAGTTTTCCCTTGCCACTCCTGACCTCGCAATCGC	CCCTGACCTT	-
M66	PATZ1_HUMAN.H11MO.0.C	1	0.0130996	10.0736	0.423596	21	CTCCGCAGTTTTCCCTTGCCACTCCTGACCTCGCAATCGC	CCTCCCCCCCCGCCCCCTCCCC	-
M66	PRDM6_HUMAN.H11MO.0.C	-5	0.0131702	10.1278	0.423596	13	CTCCGCAGTTTTCCCTTGCCACTCCTGACCTCGCAATCGC	TTTTTTTCTTTTT	-
M66	STAT2_HUMAN.H11MO.0.A	-1	0.0142761	10.9783	0.445457	19	CTCCGCAGTTTTCCCTTGCCACTCCTGACCTCGCAATCGC	CTTTCAGTTTCATTTTCCT	-
M66	NR1H4_HUMAN.H11MO.1.B	-23	0.0144392	11.1038	0.445457	8	CTCCGCAGTTTTCCCTTGCCACTCCTGACCTCGCAATCGC	ACTGACCT	-
M66	MAZ_HUMAN.H11MO.0.A	-10	0.0157865	12.1398	0.477281	22	CTCCGCAGTTTTCCCTTGCCACTCCTGACCTCGCAATCGC	CCCCCCCCCCCCCCCCTCCCCC	-
M66	NR1D1_HUMAN.H11MO.0.B	-3	0.0163269	12.5554	0.483939	19	CTCCGCAGTTTTCCCTTGCCACTCCTGACCTCGCAATCGC	CCTTCTGACCCACTTCCCT	-
M66	COT1_HUMAN.H11MO.1.C	-22	0.0167469	12.8784	0.486843	13	CTCCGCAGTTTTCCCTTGCCACTCCTGACCTCGCAATCGC	CCCTGACCTCTGC	-
M66	THA_HUMAN.H11MO.1.D	-24	0.0171024	13.1517	0.487797	10	CTCCGCAGTTTTCCCTTGCCACTCCTGACCTCGCAATCGC	CTGACCTGAA	-
M67	MNX1_HUMAN.H11MO.0.D	-5	9.3546e-05	0.0719369	0.143469	19	TGAGATAGGCTGAGATTTGAACAACTTGCATCTGTGATTA	TTAAGGGTTATTAAAATAG	-
M67	IRX2_HUMAN.H11MO.0.D	-9	0.000394887	0.303668	0.266647	19	TGAGATAGGCTGAGATTTGAACAACTTGCATCTGTGATTA	CCAACATGCCCACCCATGT	-
M67	ZN563_HUMAN.H11MO.0.C	-14	0.00097702	0.751328	0.266647	21	TGAGATAGGCTGAGATTTGAACAACTTGCATCTGTGATTA	GGGATCCTCACTGGCAGCTGC	+
M67	RXRA_HUMAN.H11MO.0.A	-1	0.00104317	0.802199	0.266647	20	TGAGATAGGCTGAGATTTGAACAACTTGCATCTGTGATTA	GGGGGAGGCAGAGGTCAGAG	+
M67	GATA1_HUMAN.H11MO.0.A	7	0.0018598	1.43019	0.380149	12	TGAGATAGGCTGAGATTTGAACAACTTGCATCTGTGATTA	TCTTATCTGTCCCCGCCAG	-
M67	ZN394_HUMAN.H11MO.0.C	-11	0.00200544	1.54218	0.380149	20	TGAGATAGGCTGAGATTTGAACAACTTGCATCTGTGATTA	AGAATGGAATAGAATGGAAT	+
M67	BRAC_HUMAN.H11MO.0.A	-20	0.00247869	1.90611	0.380149	20	TGAGATAGGCTGAGATTTGAACAACTTGCATCTGTGATTA	TTAGCAGGGAGGTGTGAAAT	+
M67	GATA2_HUMAN.H11MO.0.A	7	0.00309027	2.37642	0.430859	12	TGAGATAGGCTGAGATTTGAACAACTTGCATCTGTGATTA	CCTTATCTCCACCCCCCAG	-
M69	MCR_HUMAN.H11MO.0.D	-15	3.77936e-05	0.0290633	0.0579245	17	TACGTGGTTTCTTATAAACGCAGGTTGATATGCAGAGGGA	AAGAACAGGTTGTTGTA	+
M70	FEV_HUMAN.H11MO.0.B	0	0.000116286	0.0894238	0.102356	10	CGCTTCCAATAACTACATGTAGAGAACAGCCACACAACGT	CGCTTCCCGC	-
M70	ZN282_HUMAN.H11MO.0.D	-2	0.00013313	0.102377	0.102356	14	CGCTTCCAATAACTACATGTAGAGAACAGCCACACAACGT	TTTCCCATAACACG	-
M70	SUH_HUMAN.H11MO.0.A	-2	0.000526628	0.404977	0.26993	11	CGCTTCCAATAACTACATGTAGAGAACAGCCACACAACGT	TTTCCCACGCC	-
M70	MNX1_HUMAN.H11MO.0.D	0	0.000961339	0.739269	0.36956	19	CGCTTCCAATAACTACATGTAGAGAACAGCCACACAACGT	CTATTTTAATAACCCTTAA	+
M71	MNX1_HUMAN.H11MO.0.D	-5	0.000156805	0.120583	0.216403	19	GGATCCATCTGGAAACAGACGAATTTTGGAAGCCTGGGAA	CTATTTTAATAACCCTTAA	+
M71	IRX2_HUMAN.H11MO.0.D	-18	0.000281409	0.216403	0.216403	19	GGATCCATCTGGAAACAGACGAATTTTGGAAGCCTGGGAA	ACATGGGTGGGCATGTTGG	+
M73	MNX1_HUMAN.H11MO.0.D	-5	0.000228994	0.176096	0.351201	19	ATGATCAGATGGTACATCGGAACATGACACAGGTCTAACA	TTAAGGGTTATTAAAATAG	-
M73	IRX2_HUMAN.H11MO.0.D	-2	0.000555557	0.427224	0.36564	19	ATGATCAGATGGTACATCGGAACATGACACAGGTCTAACA	ACATGGGTGGGCATGTTGG	+
M73	RXRA_HUMAN.H11MO.0.A	-19	0.00142763	1.09785	0.437901	20	ATGATCAGATGGTACATCGGAACATGACACAGGTCTAACA	GGGGGAGGCAGAGGTCAGAG	+
M74	ZN394_HUMAN.H11MO.0.C	-4	0.000281951	0.21682	0.236788	20	TTTCATTCTGGAGTAGAATGTGATGCTCAAGCTTAGGAAT	AGAATGGAATAGAATGGAAT	+
M74	MNX1_HUMAN.H11MO.0.D	-13	0.000308989	0.237612	0.236788	19	TTTCATTCTGGAGTAGAATGTGATGCTCAAGCTTAGGAAT	TTAAGGGTTATTAAAATAG	-
M74	IRX2_HUMAN.H11MO.0.D	-2	0.00118781	0.913427	0.409998	19	TTTCATTCTGGAGTAGAATGTGATGCTCAAGCTTAGGAAT	ACATGGGTGGGCATGTTGG	+
M74	ZN563_HUMAN.H11MO.0.C	-9	0.00140184	1.07802	0.409998	21	TTTCATTCTGGAGTAGAATGTGATGCTCAAGCTTAGGAAT	GCAGCTGCCAGTGAGGATCCC	-
M75	IRX2_HUMAN.H11MO.0.D	-4	0.000319512	0.245705	0.400688	19	AAGTAGAATTTCAGCTCATCAGGCCAGATGGATGTAAAAT	ACATGGGTGGGCATGTTGG	+
M75	MNX1_HUMAN.H11MO.0.D	-2	0.000521498	0.401032	0.400688	19	AAGTAGAATTTCAGCTCATCAGGCCAGATGGATGTAAAAT	TTAAGGGTTATTAAAATAG	-
M77	ZN547_HUMAN.H11MO.0.C	-6	0.000222972	0.171466	0.176198	20	CGTGCCTCATGCATGTAAACCCAGCACTTAGGGAGGCCAA	GTATGCCTGCTGCATTAGCA	-
M77	MAFF_HUMAN.H11MO.0.B	-13	0.00033965	0.261191	0.176198	18	CGTGCCTCATGCATGTAAACCCAGCACTTAGGGAGGCCAA	TGCTGAGTCAGCATTTTT	+
M77	MYBB_HUMAN.H11MO.0.D	-9	0.000373183	0.286978	0.176198	10	CGTGCCTCATGCATGTAAACCCAGCACTTAGGGAGGCCAA	TGCAGGTTGA	+
M77	HES1_HUMAN.H11MO.0.D	-2	0.000529338	0.407061	0.176198	13	CGTGCCTCATGCATGTAAACCCAGCACTTAGGGAGGCCAA	GGGCTCGTGGCGG	-
M77	CLOCK_HUMAN.H11MO.0.C	-1	0.000576213	0.443108	0.176198	14	CGTGCCTCATGCATGTAAACCCAGCACTTAGGGAGGCCAA	TGTTCACGTGTCTG	-
M77	IRX3_HUMAN.H11MO.0.D	-8	0.000941364	0.723909	0.239881	11	CGTGCCTCATGCATGTAAACCCAGCACTTAGGGAGGCCAA	TTTCATGTAAT	+
M77	IRX2_HUMAN.H11MO.0.D	0	0.00144594	1.11193	0.276344	19	CGTGCCTCATGCATGTAAACCCAGCACTTAGGGAGGCCAA	ACATGGGTGGGCATGTTGG	+
M77	MAF_HUMAN.H11MO.0.A	-12	0.00144594	1.11193	0.276344	19	CGTGCCTCATGCATGTAAACCCAGCACTTAGGGAGGCCAA	TTGCTGAGTCAGCAGATTC	-
M77	FOXO1_HUMAN.H11MO.0.A	-9	0.00199754	1.53611	0.339345	12	CGTGCCTCATGCATGTAAACCCAGCACTTAGGGAGGCCAA	TTCCTGTTTACT	+
M80	RXRA_HUMAN.H11MO.0.A	-11	0.000172357	0.132542	0.180979	20	GCCGTTAGAGCTTGGTGAGTAAAGGTACGAGAGAAGGCTA	GGGGGAGGCAGAGGTCAGAG	+
M80	IRX2_HUMAN.H11MO.0.D	-4	0.000354245	0.272414	0.180979	19	GCCGTTAGAGCTTGGTGAGTAAAGGTACGAGAGAAGGCTA	ACATGGGTGGGCATGTTGG	+
M80	MNX1_HUMAN.H11MO.0.D	-17	0.000354245	0.272414	0.180979	19	GCCGTTAGAGCTTGGTGAGTAAAGGTACGAGAGAAGGCTA	TTAAGGGTTATTAAAATAG	-
M80	ZN394_HUMAN.H11MO.0.C	-19	0.00181313	1.3943	0.471524	20	GCCGTTAGAGCTTGGTGAGTAAAGGTACGAGAGAAGGCTA	AGAATGGAATAGAATGGAAT	+
M80	SPIC_HUMAN.H11MO.0.D	-16	0.00189761	1.45926	0.471524	13	GCCGTTAGAGCTTGGTGAGTAAAGGTACGAGAGAAGGCTA	GAGGAAGGGGAGG	+
M80	GATA2_HUMAN.H11MO.0.A	8	0.00255287	1.96316	0.471524	11	GCCGTTAGAGCTTGGTGAGTAAAGGTACGAGAGAAGGCTA	CCTTATCTCCACCCCCCAG	-
M80	GATA1_HUMAN.H11MO.0.A	8	0.00274113	2.10793	0.471524	11	GCCGTTAGAGCTTGGTGAGTAAAGGTACGAGAGAAGGCTA	TCTTATCTGTCCCCGCCAG	-
M80	TLX1_HUMAN.H11MO.0.D	-20	0.00276885	2.12925	0.471524	17	GCCGTTAGAGCTTGGTGAGTAAAGGTACGAGAGAAGGCTA	CTGGCAAGTTGCCAAGG	+
M81	HXC10_HUMAN.H11MO.0.D	-13	5.05511e-05	0.0388738	0.0476846	19	GGTGTGCAGAGGTTAATAATTAGCTTTATGGCTGATGCGC	TTTTTAATTTTTTTATTAC	+
M81	RXRA_HUMAN.H11MO.0.A	2	6.85163e-05	0.052689	0.0476846	18	GGTGTGCAGAGGTTAATAATTAGCTTTATGGCTGATGCGC	GGGGGAGGCAGAGGTCAGAG	+
M81	PO3F3_HUMAN.H11MO.0.D	-16	9.43158e-05	0.0725289	0.0476846	17	GGTGTGCAGAGGTTAATAATTAGCTTTATGGCTGATGCGC	AAATTTGCATAATTTAT	-
M81	MNX1_HUMAN.H11MO.0.D	-5	0.000129618	0.0996765	0.0491497	19	GGTGTGCAGAGGTTAATAATTAGCTTTATGGCTGATGCGC	TTAAGGGTTATTAAAATAG	-
M81	ZN264_HUMAN.H11MO.0.C	-2	0.00043608	0.335345	0.121353	24	GGTGTGCAGAGGTTAATAATTAGCTTTATGGCTGATGCGC	TCTTATAAGGGCACTAATCCCATT	+
M81	THA_HUMAN.H11MO.0.C	1	0.000480052	0.36916	0.121353	16	GGTGTGCAGAGGTTAATAATTAGCTTTATGGCTGATGCGC	GGGTCACTTCAGGTCAG	+
M81	NR1H3_HUMAN.H11MO.0.B	-6	0.000809096	0.622195	0.1534	19	GGTGTGCAGAGGTTAATAATTAGCTTTATGGCTGATGCGC	CAGAGGTCACTGCAGGTCA	+
M81	COT2_HUMAN.H11MO.1.A	-1	0.0012725	0.978549	0.200098	17	GGTGTGCAGAGGTTAATAATTAGCTTTATGGCTGATGCGC	GGGGTCAAAGGTCAGGG	+
M81	HME2_HUMAN.H11MO.0.D	-13	0.0018802	1.44588	0.212418	11	GGTGTGCAGAGGTTAATAATTAGCTTTATGGCTGATGCGC	CCCTAATTACC	-
M81	ZN394_HUMAN.H11MO.0.C	-7	0.00190671	1.46626	0.212418	20	GGTGTGCAGAGGTTAATAATTAGCTTTATGGCTGATGCGC	AGAATGGAATAGAATGGAAT	+
M81	DLX1_HUMAN.H11MO.0.D	-16	0.00196068	1.50776	0.212418	16	GGTGTGCAGAGGTTAATAATTAGCTTTATGGCTGATGCGC	TAATTAGCATAATTTA	-
M81	DLX6_HUMAN.H11MO.0.D	-16	0.00233187	1.79321	0.235791	15	GGTGTGCAGAGGTTAATAATTAGCTTTATGGCTGATGCGC	AAATTAAGGTAATTA	+
M81	RARA_HUMAN.H11MO.2.A	2	0.00293619	2.25793	0.266073	15	GGTGTGCAGAGGTTAATAATTAGCTTTATGGCTGATGCGC	AGGTCACCGAGAGGTCA	+
M81	PBX1_HUMAN.H11MO.1.C	-17	0.00331056	2.54582	0.278961	15	GGTGTGCAGAGGTTAATAATTAGCTTTATGGCTGATGCGC	AATTTGATTGATGGG	+
M81	HXD11_HUMAN.H11MO.0.D	-22	0.00395146	3.03867	0.315441	11	GGTGTGCAGAGGTTAATAATTAGCTTTATGGCTGATGCGC	TTTTTATTACT	+
M81	PAX4_HUMAN.H11MO.0.D	-12	0.00497511	3.82586	0.3773	12	GGTGTGCAGAGGTTAATAATTAGCTTTATGGCTGATGCGC	TAACTAATTCGC	+
M81	PAX8_HUMAN.H11MO.0.D	-2	0.00552307	4.24724	0.39891	14	GGTGTGCAGAGGTTAATAATTAGCTTTATGGCTGATGCGC	CCCGCTTCAGTGAC	-
M81	HXD8_HUMAN.H11MO.0.D	-16	0.0072297	5.55964	0.474432	11	GGTGTGCAGAGGTTAATAATTAGCTTTATGGCTGATGCGC	TAATTTGCATA	+
M81	TLX1_HUMAN.H11MO.0.D	-17	0.00753981	5.79812	0.474432	17	GGTGTGCAGAGGTTAATAATTAGCTTTATGGCTGATGCGC	CCTTGGCAACTTGCCAG	-
M81	COT1_HUMAN.H11MO.0.C	-1	0.00813266	6.25401	0.474432	17	GGTGTGCAGAGGTTAATAATTAGCTTTATGGCTGATGCGC	GGGGTCAGAGGTCAGGG	+
M81	ZN350_HUMAN.H11MO.0.C	-8	0.00877996	6.75179	0.488322	18	GGTGTGCAGAGGTTAATAATTAGCTTTATGGCTGATGCGC	TAGGTCATAAAAGGACTG	-
M81	GATA2_HUMAN.H11MO.0.A	2	0.00998423	7.67787	0.488322	17	GGTGTGCAGAGGTTAATAATTAGCTTTATGGCTGATGCGC	CTGGGGGGTGGAGATAAGG	+
M81	LEF1_HUMAN.H11MO.0.A	1	0.00999069	7.68284	0.488322	13	GGTGTGCAGAGGTTAATAATTAGCTTTATGGCTGATGCGC	AGCAAATCAAAGGA	-
M81	PAX2_HUMAN.H11MO.0.D	-19	0.010145	7.8015	0.488322	18	GGTGTGCAGAGGTTAATAATTAGCTTTATGGCTGATGCGC	TGTCACGCATGACTGAAC	-
M81	PPARG_HUMAN.H11MO.1.A	-6	0.010303	7.92304	0.488322	9	GGTGTGCAGAGGTTAATAATTAGCTTTATGGCTGATGCGC	CAAAGGTCA	+
M81	TBX2_HUMAN.H11MO.0.D	0	0.0113742	8.74673	0.488322	25	GGTGTGCAGAGGTTAATAATTAGCTTTATGGCTGATGCGC	TGCCATCAGAGGTGTGAAAAGCGAC	+
M81	GATA1_HUMAN.H11MO.0.A	2	0.0114709	8.82115	0.488322	17	GGTGTGCAGAGGTTAATAATTAGCTTTATGGCTGATGCGC	CTGGCGGGGACAGATAAGA	+
M81	VAX2_HUMAN.H11MO.0.D	-13	0.0116889	8.98875	0.488322	16	GGTGTGCAGAGGTTAATAATTAGCTTTATGGCTGATGCGC	CACTAATTACCCTAAT	-
M81	PBX2_HUMAN.H11MO.0.C	-20	0.0123553	9.50119	0.488322	15	GGTGTGCAGAGGTTAATAATTAGCTTTATGGCTGATGCGC	TAAATTGATTGATGG	+
M81	RXRA_HUMAN.H11MO.1.A	-6	0.0125552	9.65497	0.488322	10	GGTGTGCAGAGGTTAATAATTAGCTTTATGGCTGATGCGC	CAGAGGTCAG	+
M81	BRAC_HUMAN.H11MO.0.A	-14	0.0129203	9.93573	0.488322	20	GGTGTGCAGAGGTTAATAATTAGCTTTATGGCTGATGCGC	ATTTCACACCTCCCTGCTAA	-
M81	Z324A_HUMAN.H11MO.0.C	-10	0.0129231	9.93789	0.488322	23	GGTGTGCAGAGGTTAATAATTAGCTTTATGGCTGATGCGC	TATCAAACCATCCTTTGCTGCCA	+
M81	HNF1A_HUMAN.H11MO.0.C	-10	0.013356	10.2708	0.488322	15	GGTGTGCAGAGGTTAATAATTAGCTTTATGGCTGATGCGC	GGTTAATGATTAACT	+
M81	PPARA_HUMAN.H11MO.0.B	2	0.0136451	10.4931	0.488322	15	GGTGTGCAGAGGTTAATAATTAGCTTTATGGCTGATGCGC	AACTGGGGCAAAGGTCA	+
M81	CLOCK_HUMAN.H11MO.0.C	-4	0.013844	10.646	0.488322	14	GGTGTGCAGAGGTTAATAATTAGCTTTATGGCTGATGCGC	CAGACACGTGAACA	+
M83	NR1D1_HUMAN.H11MO.0.B	-16	0.000283639	0.218118	0.238211	19	TAGAAAAATTCCTAGGCGGTAGGTTGCACTTTGCCTGTTT	CCTTCTGACCCACTTCCCT	-
M83	IRF3_HUMAN.H11MO.0.B	-19	0.000375329	0.288628	0.238211	20	TAGAAAAATTCCTAGGCGGTAGGTTGCACTTTGCCTGTTT	TCACTTTCCCTTTCCCTTTC	-
M83	ZN589_HUMAN.H11MO.0.D	-17	0.000465049	0.357623	0.238211	16	TAGAAAAATTCCTAGGCGGTAGGTTGCACTTTGCCTGTTT	CGGCAGTAACCGTGGG	-
M84	IRX2_HUMAN.H11MO.0.D	-21	6.71699e-05	0.0516536	0.103307	19	TTCCAAAAAATCCGACGGCTCTGATTTTTGGTAATGCGGT	ACATGGGTGGGCATGTTGG	+
M84	RXRA_HUMAN.H11MO.0.A	-18	0.00024266	0.186605	0.186605	20	TTCCAAAAAATCCGACGGCTCTGATTTTTGGTAATGCGGT	CTCTGACCTCTGCCTCCCCC	-
M85	MNX1_HUMAN.H11MO.0.D	-8	0.000605083	0.465309	0.433091	19	TTGTGCATTTAAGTGCTGGGAACGTTACTCAAGGTTAGGT	TTAAGGGTTATTAAAATAG	-
M85	IRX2_HUMAN.H11MO.0.D	-19	0.0011266	0.866358	0.433091	19	TTGTGCATTTAAGTGCTGGGAACGTTACTCAAGGTTAGGT	ACATGGGTGGGCATGTTGG	+
M86	MNX1_HUMAN.H11MO.0.D	-19	4.22648e-05	0.0325016	0.0649051	19	CCATGATCTCGAGTATGTGCACGGGGAAATGTGACAAGTA	TTAAGGGTTATTAAAATAG	-
M86	IRX2_HUMAN.H11MO.0.D	-20	0.000863013	0.663657	0.389077	19	CCATGATCTCGAGTATGTGCACGGGGAAATGTGACAAGTA	CCAACATGCCCACCCATGT	-
M86	BRAC_HUMAN.H11MO.0.A	-17	0.00149189	1.14726	0.389077	20	CCATGATCTCGAGTATGTGCACGGGGAAATGTGACAAGTA	TTAGCAGGGAGGTGTGAAAT	+
M86	PAX2_HUMAN.H11MO.0.D	-18	0.00152015	1.16899	0.389077	18	CCATGATCTCGAGTATGTGCACGGGGAAATGTGACAAGTA	GTTCAGTCATGCGTGACA	+
M86	TLX1_HUMAN.H11MO.0.D	-22	0.00229581	1.76548	0.469562	17	CCATGATCTCGAGTATGTGCACGGGGAAATGTGACAAGTA	CTGGCAAGTTGCCAAGG	+
M86	RXRA_HUMAN.H11MO.0.A	-17	0.00244615	1.88109	0.469562	20	CCATGATCTCGAGTATGTGCACGGGGAAATGTGACAAGTA	GGGGGAGGCAGAGGTCAGAG	+
M87	IRX2_HUMAN.H11MO.0.D	-17	0.000365472	0.281048	0.330823	19	CACATCCAAGGCGTATGACTAGAGATATGCTGATCGTTCA	ACATGGGTGGGCATGTTGG	+
M87	MNX1_HUMAN.H11MO.0.D	-17	0.000797418	0.613214	0.330823	19	CACATCCAAGGCGTATGACTAGAGATATGCTGATCGTTCA	TTAAGGGTTATTAAAATAG	-
M88	IRX2_HUMAN.H11MO.0.D	-20	0.000181596	0.139647	0.119025	19	CTCTCTGTTAGAAAGGTGGGTCAGCATGAGAACATGAGTT	CCAACATGCCCACCCATGT	-
M88	MNX1_HUMAN.H11MO.0.D	-16	0.000233284	0.179395	0.119025	19	CTCTCTGTTAGAAAGGTGGGTCAGCATGAGAACATGAGTT	TTAAGGGTTATTAAAATAG	-
M88	RXRA_HUMAN.H11MO.0.A	-17	0.000808723	0.621908	0.268236	20	CTCTCTGTTAGAAAGGTGGGTCAGCATGAGAACATGAGTT	GGGGGAGGCAGAGGTCAGAG	+
M88	TLX1_HUMAN.H11MO.0.D	0	0.000916718	0.704956	0.268236	17	CTCTCTGTTAGAAAGGTGGGTCAGCATGAGAACATGAGTT	CTGGCAAGTTGCCAAGG	+
M88	NR1D1_HUMAN.H11MO.0.B	-9	0.00105146	0.808571	0.268236	19	CTCTCTGTTAGAAAGGTGGGTCAGCATGAGAACATGAGTT	AGGGAAGTGGGTCAGAAGG	+
M88	GATA1_HUMAN.H11MO.0.A	8	0.00190473	1.46474	0.348362	11	CTCTCTGTTAGAAAGGTGGGTCAGCATGAGAACATGAGTT	TCTTATCTGTCCCCGCCAG	-
M88	GATA2_HUMAN.H11MO.0.A	8	0.00254201	1.9548	0.389093	11	CTCTCTGTTAGAAAGGTGGGTCAGCATGAGAACATGAGTT	CCTTATCTCCACCCCCCAG	-
M88	HME2_HUMAN.H11MO.0.D	-9	0.00319804	2.45929	0.39284	11	CTCTCTGTTAGAAAGGTGGGTCAGCATGAGAACATGAGTT	GGTAATTAGGG	+
M88	HXC10_HUMAN.H11MO.0.D	-7	0.00337377	2.59443	0.39284	19	CTCTCTGTTAGAAAGGTGGGTCAGCATGAGAACATGAGTT	TTTTTAATTTTTTTATTAC	+
M88	BRAC_HUMAN.H11MO.0.A	-8	0.00359308	2.76308	0.39284	20	CTCTCTGTTAGAAAGGTGGGTCAGCATGAGAACATGAGTT	TTAGCAGGGAGGTGTGAAAT	+
M88	ZN394_HUMAN.H11MO.0.C	-4	0.00411087	3.16126	0.419488	20	CTCTCTGTTAGAAAGGTGGGTCAGCATGAGAACATGAGTT	AGAATGGAATAGAATGGAAT	+
M88	DLX6_HUMAN.H11MO.0.D	-30	0.00535391	4.11716	0.492029	10	CTCTCTGTTAGAAAGGTGGGTCAGCATGAGAACATGAGTT	AAATTAAGGTAATTA	+
M91	IRX2_HUMAN.H11MO.0.D	-6	0.00046683	0.358992	0.399191	19	TATTTGCCAGAGTTCCCACTGGCCGCACTGTTGACTATCA	ACATGGGTGGGCATGTTGG	+
M91	HME2_HUMAN.H11MO.0.D	-7	0.000521112	0.400735	0.399191	11	TATTTGCCAGAGTTCCCACTGGCCGCACTGTTGACTATCA	GGTAATTAGGG	+
M91	TLX1_HUMAN.H11MO.0.D	-1	0.000780855	0.600478	0.399191	17	TATTTGCCAGAGTTCCCACTGGCCGCACTGTTGACTATCA	CCTTGGCAACTTGCCAG	-
M91	MNX1_HUMAN.H11MO.0.D	-15	0.0010537	0.810292	0.404005	19	TATTTGCCAGAGTTCCCACTGGCCGCACTGTTGACTATCA	CTATTTTAATAACCCTTAA	+
M92	IRX2_HUMAN.H11MO.0.D	-17	9.95145e-05	0.0765266	0.152488	19	CTTTCACTAGGATAGGAAGGCCTGGGTCCATCTAGAACCA	ACATGGGTGGGCATGTTGG	+
M92	MNX1_HUMAN.H11MO.0.D	-19	0.000377392	0.290215	0.289144	19	CTTTCACTAGGATAGGAAGGCCTGGGTCCATCTAGAACCA	TTAAGGGTTATTAAAATAG	-
M92	HXC10_HUMAN.H11MO.0.D	-2	0.00174303	1.34039	0.47412	19	CTTTCACTAGGATAGGAAGGCCTGGGTCCATCTAGAACCA	TTTTTAATTTTTTTATTAC	+
M92	GATA1_HUMAN.H11MO.0.A	-28	0.00201531	1.54978	0.47412	12	CTTTCACTAGGATAGGAAGGCCTGGGTCCATCTAGAACCA	CTGGCGGGGACAGATAAGA	+
M92	GATA2_HUMAN.H11MO.0.A	-28	0.00216589	1.66557	0.47412	12	CTTTCACTAGGATAGGAAGGCCTGGGTCCATCTAGAACCA	CTGGGGGGTGGAGATAAGG	+
M93	ZN394_HUMAN.H11MO.0.C	-15	0.000218403	0.167952	0.182484	20	AGCCTTAACCTTTGGGAAAAGGAGCGATCTTGAAACACGT	AGAATGGAATAGAATGGAAT	+
M93	MNX1_HUMAN.H11MO.0.D	-19	0.000237349	0.182521	0.182484	19	AGCCTTAACCTTTGGGAAAAGGAGCGATCTTGAAACACGT	TTAAGGGTTATTAAAATAG	-
M93	TLX1_HUMAN.H11MO.0.D	-8	0.000898002	0.690564	0.336663	17	AGCCTTAACCTTTGGGAAAAGGAGCGATCTTGAAACACGT	CCTTGGCAACTTGCCAG	-
M93	IRX2_HUMAN.H11MO.0.D	-16	0.00109471	0.841829	0.336663	19	AGCCTTAACCTTTGGGAAAAGGAGCGATCTTGAAACACGT	ACATGGGTGGGCATGTTGG	+
M95	IRX2_HUMAN.H11MO.0.D	-4	6.9771e-05	0.0536539	0.106982	19	CATCAGTTGTTTGGGCCAGGGCGAGTATCCCCAGAGATCA	ACATGGGTGGGCATGTTGG	+
M95	MNX1_HUMAN.H11MO.0.D	-2	0.00126476	0.9726	0.426919	19	CATCAGTTGTTTGGGCCAGGGCGAGTATCCCCAGAGATCA	CTATTTTAATAACCCTTAA	+
M95	ZN394_HUMAN.H11MO.0.C	-18	0.00126819	0.975239	0.426919	20	CATCAGTTGTTTGGGCCAGGGCGAGTATCCCCAGAGATCA	AGAATGGAATAGAATGGAAT	+
M95	TLX1_HUMAN.H11MO.0.D	-18	0.00139213	1.07055	0.426919	17	CATCAGTTGTTTGGGCCAGGGCGAGTATCCCCAGAGATCA	CTGGCAAGTTGCCAAGG	+
M97	MNX1_HUMAN.H11MO.0.D	-21	0.000366941	0.282177	0.314783	19	AACATCTGCTTGAATTAGTAGTGGAACCAGGATATCCTGT	TTAAGGGTTATTAAAATAG	-
M97	IRX2_HUMAN.H11MO.0.D	-3	0.000432182	0.332348	0.314783	19	AACATCTGCTTGAATTAGTAGTGGAACCAGGATATCCTGT	ACATGGGTGGGCATGTTGG	+
M98	IRX2_HUMAN.H11MO.0.D	-16	0.000499068	0.383783	0.400111	19	AACGTGAGCTTTATGGAGCAGTTCCAGCATGATCTTAGCC	ACATGGGTGGGCATGTTGG	+
M98	MNX1_HUMAN.H11MO.0.D	-11	0.00092792	0.71357	0.400111	19	AACGTGAGCTTTATGGAGCAGTTCCAGCATGATCTTAGCC	TTAAGGGTTATTAAAATAG	-
M98	ZN394_HUMAN.H11MO.0.C	-15	0.00104286	0.801956	0.400111	20	AACGTGAGCTTTATGGAGCAGTTCCAGCATGATCTTAGCC	AGAATGGAATAGAATGGAAT	+
M98	GATA1_HUMAN.H11MO.0.A	-28	0.00168564	1.29626	0.431152	12	AACGTGAGCTTTATGGAGCAGTTCCAGCATGATCTTAGCC	CTGGCGGGGACAGATAAGA	+
M99	IRX2_HUMAN.H11MO.0.D	-18	0.000163495	0.125727	0.128644	19	GAACATAGGATGCAGTATGCAAGAGCGGAGATTTAGCATG	ACATGGGTGGGCATGTTGG	+
M99	RXRA_HUMAN.H11MO.0.A	-10	0.000168091	0.129262	0.128644	20	GAACATAGGATGCAGTATGCAAGAGCGGAGATTTAGCATG	GGGGGAGGCAGAGGTCAGAG	+
M99	PATZ1_HUMAN.H11MO.0.C	-9	0.000996538	0.766338	0.467972	22	GAACATAGGATGCAGTATGCAAGAGCGGAGATTTAGCATG	GGGGAGGGGGCGGGGGGGGAGG	+
M99	ZN394_HUMAN.H11MO.0.C	-11	0.00128088	0.985	0.467972	20	GAACATAGGATGCAGTATGCAAGAGCGGAGATTTAGCATG	AGAATGGAATAGAATGGAAT	+
M99	MNX1_HUMAN.H11MO.0.D	-18	0.0016547	1.27246	0.467972	19	GAACATAGGATGCAGTATGCAAGAGCGGAGATTTAGCATG	TTAAGGGTTATTAAAATAG	-
M99	BRAC_HUMAN.H11MO.0.A	-5	0.00194833	1.49826	0.467972	20	GAACATAGGATGCAGTATGCAAGAGCGGAGATTTAGCATG	TTAGCAGGGAGGTGTGAAAT	+
M99	VEZF1_HUMAN.H11MO.0.C	-8	0.00235249	1.80906	0.467972	22	GAACATAGGATGCAGTATGCAAGAGCGGAGATTTAGCATG	GGGGAGGGGGGAGGGGGAGGGG	+
M99	EGR1_HUMAN.H11MO.0.A	-14	0.00292241	2.24733	0.467972	17	GAACATAGGATGCAGTATGCAAGAGCGGAGATTTAGCATG	GAGGGCGTGGGCGGGGG	+
M99	TLX1_HUMAN.H11MO.0.D	-6	0.00364509	2.80307	0.467972	17	GAACATAGGATGCAGTATGCAAGAGCGGAGATTTAGCATG	CCTTGGCAACTTGCCAG	-
M99	NR1D1_HUMAN.H11MO.0.B	-8	0.00383099	2.94603	0.467972	19	GAACATAGGATGCAGTATGCAAGAGCGGAGATTTAGCATG	AGGGAAGTGGGTCAGAAGG	+
M99	ZFX_HUMAN.H11MO.1.A	-13	0.00421559	3.24179	0.467972	17	GAACATAGGATGCAGTATGCAAGAGCGGAGATTTAGCATG	GGGGGCGGAGGCCGGGG	+
M99	ZN563_HUMAN.H11MO.0.C	-12	0.00428027	3.29153	0.467972	21	GAACATAGGATGCAGTATGCAAGAGCGGAGATTTAGCATG	GCAGCTGCCAGTGAGGATCCC	-
M99	SPIC_HUMAN.H11MO.0.D	-15	0.00478612	3.68052	0.477111	13	GAACATAGGATGCAGTATGCAAGAGCGGAGATTTAGCATG	GAGGAAGGGGAGG	+
M99	KLF6_HUMAN.H11MO.0.A	-12	0.00501569	3.85706	0.477111	19	GAACATAGGATGCAGTATGCAAGAGCGGAGATTTAGCATG	GGAAGGGCGGGGCCGGGGG	+
M99	SP3_HUMAN.H11MO.0.B	-10	0.00529897	4.07491	0.477111	20	GAACATAGGATGCAGTATGCAAGAGCGGAGATTTAGCATG	GGGGGGGGGCGGGGCCGGGG	+
M99	MAZ_HUMAN.H11MO.0.A	-8	0.00564283	4.33933	0.479845	22	GAACATAGGATGCAGTATGCAAGAGCGGAGATTTAGCATG	GGGGGAGGGGGGGGGGGGGGGG	+
M100	IRX2_HUMAN.H11MO.0.D	-5	3.00802e-06	0.00231317	0.00458799	19	GAGGTATCTACGTGGGCAGGTCTGTTGATATACGCTAGGA	ACATGGGTGGGCATGTTGG	+
M100	MNX1_HUMAN.H11MO.0.D	-14	0.000275861	0.212137	0.210379	19	GAGGTATCTACGTGGGCAGGTCTGTTGATATACGCTAGGA	TTAAGGGTTATTAAAATAG	-
M100	KLF6_HUMAN.H11MO.0.A	-9	0.000908322	0.6985	0.347564	19	GAGGTATCTACGTGGGCAGGTCTGTTGATATACGCTAGGA	GGAAGGGCGGGGCCGGGGG	+
M100	RXRA_HUMAN.H11MO.0.A	-1	0.000911493	0.700938	0.347564	20	GAGGTATCTACGTGGGCAGGTCTGTTGATATACGCTAGGA	GGGGGAGGCAGAGGTCAGAG	+
M100	ZN394_HUMAN.H11MO.0.C	-9	0.0020236	1.55615	0.430172	20	GAGGTATCTACGTGGGCAGGTCTGTTGATATACGCTAGGA	AGAATGGAATAGAATGGAAT	+
M100	RARA_HUMAN.H11MO.0.A	-14	0.00217156	1.66993	0.430172	20	GAGGTATCTACGTGGGCAGGTCTGTTGATATACGCTAGGA	GGGGGATCAAGAGGTCAAGG	+
M100	SP3_HUMAN.H11MO.0.B	-7	0.00267847	2.05974	0.430172	20	GAGGTATCTACGTGGGCAGGTCTGTTGATATACGCTAGGA	GGGGGGGGGCGGGGCCGGGG	+
M100	ZN589_HUMAN.H11MO.0.D	-23	0.00272194	2.09317	0.430172	16	GAGGTATCTACGTGGGCAGGTCTGTTGATATACGCTAGGA	CGGCAGTAACCGTGGG	-
M100	SPIC_HUMAN.H11MO.0.D	-12	0.00337458	2.59505	0.430172	13	GAGGTATCTACGTGGGCAGGTCTGTTGATATACGCTAGGA	GAGGAAGGGGAGG	+
M100	PROX1_HUMAN.H11MO.0.D	-12	0.00377332	2.90168	0.430172	17	GAGGTATCTACGTGGGCAGGTCTGTTGATATACGCTAGGA	GGGTAAGGCGGGTTGGG	+
M100	THA_HUMAN.H11MO.0.C	-12	0.00377332	2.90168	0.430172	17	GAGGTATCTACGTGGGCAGGTCTGTTGATATACGCTAGGA	GGGTCACTTCAGGTCAG	+
M100	ZN554_HUMAN.H11MO.0.C	-9	0.00404036	3.10704	0.430172	20	GAGGTATCTACGTGGGCAGGTCTGTTGATATACGCTAGGA	GCTGAGCCATGTGGGGTGCT	+
M100	ZN341_HUMAN.H11MO.0.C	-13	0.00409208	3.14681	0.430172	22	GAGGTATCTACGTGGGCAGGTCTGTTGATATACGCTAGGA	GGGGGGGGGGGGAGGGAAGAGC	+
M100	TLX1_HUMAN.H11MO.0.D	-4	0.00471647	3.62696	0.430172	17	GAGGTATCTACGTGGGCAGGTCTGTTGATATACGCTAGGA	CTGGCAAGTTGCCAAGG	+
M100	GATA1_HUMAN.H11MO.0.A	-16	0.0048371	3.71973	0.430172	19	GAGGTATCTACGTGGGCAGGTCTGTTGATATACGCTAGGA	CTGGCGGGGACAGATAAGA	+
M100	PATZ1_HUMAN.H11MO.0.C	-12	0.00494971	3.80633	0.430172	22	GAGGTATCTACGTGGGCAGGTCTGTTGATATACGCTAGGA	GGGGAGGGGGCGGGGGGGGAGG	+
M100	EGR1_HUMAN.H11MO.0.A	-11	0.0050766	3.90391	0.430172	17	GAGGTATCTACGTGGGCAGGTCTGTTGATATACGCTAGGA	GAGGGCGTGGGCGGGGG	+
M100	BRAC_HUMAN.H11MO.0.A	0	0.00602677	4.63458	0.445787	20	GAGGTATCTACGTGGGCAGGTCTGTTGATATACGCTAGGA	TTAGCAGGGAGGTGTGAAAT	+
M100	ZN563_HUMAN.H11MO.0.C	-1	0.00642997	4.94464	0.445787	21	GAGGTATCTACGTGGGCAGGTCTGTTGATATACGCTAGGA	GGGATCCTCACTGGCAGCTGC	+
M100	MAFA_HUMAN.H11MO.0.D	-1	0.00729769	5.61193	0.466566	21	GAGGTATCTACGTGGGCAGGTCTGTTGATATACGCTAGGA	CGAAGGCTGCGGGGTCAGCAC	-
M100	ZBT17_HUMAN.H11MO.0.A	-11	0.00776671	5.9726	0.466566	19	GAGGTATCTACGTGGGCAGGTCTGTTGATATACGCTAGGA	GAGGGTGGGGGAGGGGAAG	+
M100	PURA_HUMAN.H11MO.0.D	-4	0.00782986	6.02116	0.466566	17	GAGGTATCTACGTGGGCAGGTCTGTTGATATACGCTAGGA	GGAAGGGGGGGGCAGGG	+
M100	GATA2_HUMAN.H11MO.0.A	-16	0.00829932	6.38217	0.466566	19	GAGGTATCTACGTGGGCAGGTCTGTTGATATACGCTAGGA	CTGGGGGGTGGAGATAAGG	+
M101	IRX2_HUMAN.H11MO.0.D	-11	7.40974e-05	0.0569809	0.0737234	19	TTTTGGACTACAAAACCAGACTACCAGCTTGATTAGGCAA	CCAACATGCCCACCCATGT	-
M101	HME2_HUMAN.H11MO.0.D	-27	9.63293e-05	0.0740772	0.0737234	11	TTTTGGACTACAAAACCAGACTACCAGCTTGATTAGGCAA	GGTAATTAGGG	+
M101	TLX1_HUMAN.H11MO.0.D	-20	0.000151774	0.116714	0.0774376	17	TTTTGGACTACAAAACCAGACTACCAGCTTGATTAGGCAA	CTGGCAAGTTGCCAAGG	+
M101	MNX1_HUMAN.H11MO.0.D	-12	0.00138808	1.06743	0.493517	19	TTTTGGACTACAAAACCAGACTACCAGCTTGATTAGGCAA	CTATTTTAATAACCCTTAA	+
M101	ZN563_HUMAN.H11MO.0.C	-10	0.00201197	1.54721	0.493517	21	TTTTGGACTACAAAACCAGACTACCAGCTTGATTAGGCAA	GGGATCCTCACTGGCAGCTGC	+
M101	RXRA_HUMAN.H11MO.0.A	-1	0.00261825	2.01343	0.493517	20	TTTTGGACTACAAAACCAGACTACCAGCTTGATTAGGCAA	CTCTGACCTCTGCCTCCCCC	-
M101	CLOCK_HUMAN.H11MO.0.C	-24	0.00327634	2.5195	0.493517	14	TTTTGGACTACAAAACCAGACTACCAGCTTGATTAGGCAA	CAGACACGTGAACA	+
M101	LYL1_HUMAN.H11MO.0.A	-20	0.00327634	2.5195	0.493517	14	TTTTGGACTACAAAACCAGACTACCAGCTTGATTAGGCAA	CCAGCTGTTTCCTG	+
M101	OLIG2_HUMAN.H11MO.0.B	-13	0.00407653	3.13485	0.493517	18	TTTTGGACTACAAAACCAGACTACCAGCTTGATTAGGCAA	CAGAAGGGAAACAGCTGG	-
M101	DMBX1_HUMAN.H11MO.0.D	-18	0.00428396	3.29437	0.493517	20	TTTTGGACTACAAAACCAGACTACCAGCTTGATTAGGCAA	TAATTATAATCTAATTAATT	+
M101	HXC10_HUMAN.H11MO.0.D	-17	0.00452804	3.48206	0.493517	19	TTTTGGACTACAAAACCAGACTACCAGCTTGATTAGGCAA	GTAATAAAAAAATTAAAAA	-
M101	NR1D1_HUMAN.H11MO.0.B	-12	0.00486036	3.73762	0.493517	19	TTTTGGACTACAAAACCAGACTACCAGCTTGATTAGGCAA	AGGGAAGTGGGTCAGAAGG	+
M101	SPIC_HUMAN.H11MO.0.D	-15	0.00515876	3.96709	0.493517	13	TTTTGGACTACAAAACCAGACTACCAGCTTGATTAGGCAA	CCTCCCCTTCCTC	-
M102	IRX2_HUMAN.H11MO.0.D	-14	0.000177352	0.136384	0.126658	19	GGATGTGTGTTAACCCAGGTCCGAGCACAATAATCCTGTA	ACATGGGTGGGCATGTTGG	+
M102	MNX1_HUMAN.H11MO.0.D	-20	0.000247056	0.189986	0.126658	19	GGATGTGTGTTAACCCAGGTCCGAGCACAATAATCCTGTA	TTAAGGGTTATTAAAATAG	-
M103	MNX1_HUMAN.H11MO.0.D	-1	8.65675e-05	0.0665704	0.132244	19	GACTTTTCTTGCACACTAAAATCTGAGCCTTTGAAGTTGA	CTATTTTAATAACCCTTAA	+
M103	NR1D1_HUMAN.H11MO.0.B	-16	0.000515844	0.396684	0.272449	19	GACTTTTCTTGCACACTAAAATCTGAGCCTTTGAAGTTGA	AGGGAAGTGGGTCAGAAGG	+
M103	CLOCK_HUMAN.H11MO.0.C	-15	0.000678417	0.521703	0.272449	14	GACTTTTCTTGCACACTAAAATCTGAGCCTTTGAAGTTGA	CAGACACGTGAACA	+
M103	BRAC_HUMAN.H11MO.0.A	-9	0.000713387	0.548594	0.272449	20	GACTTTTCTTGCACACTAAAATCTGAGCCTTTGAAGTTGA	TTAGCAGGGAGGTGTGAAAT	+
M103	RARG_HUMAN.H11MO.0.B	-6	0.00132088	1.01576	0.301893	18	GACTTTTCTTGCACACTAAAATCTGAGCCTTTGAAGTTGA	CCCAGGTCACTCTGACCT	-
M103	SIX2_HUMAN.H11MO.0.A	-16	0.00138335	1.06379	0.301893	13	GACTTTTCTTGCACACTAAAATCTGAGCCTTTGAAGTTGA	TGAAACCTGAGAC	+
M103	ZN264_HUMAN.H11MO.0.C	-14	0.00229068	1.76153	0.372621	24	GACTTTTCTTGCACACTAAAATCTGAGCCTTTGAAGTTGA	AATGGGATTAGTGCCCTTATAAGA	-
M103	ZN214_HUMAN.H11MO.0.C	-18	0.00272647	2.09665	0.372621	22	GACTTTTCTTGCACACTAAAATCTGAGCCTTTGAAGTTGA	TCATCAAAGGCCTCAAAAAGGA	-
M103	ZN350_HUMAN.H11MO.1.D	-9	0.00277848	2.13665	0.372621	24	GACTTTTCTTGCACACTAAAATCTGAGCCTTTGAAGTTGA	GGGCAACAAATCCCTGCGCCCCGT	-
M103	IRX2_HUMAN.H11MO.0.D	-15	0.00398558	3.06491	0.372621	19	GACTTTTCTTGCACACTAAAATCTGAGCCTTTGAAGTTGA	CCAACATGCCCACCCATGT	-
M103	ZN394_HUMAN.H11MO.0.C	-17	0.00408414	3.1407	0.372621	20	GACTTTTCTTGCACACTAAAATCTGAGCCTTTGAAGTTGA	AGAATGGAATAGAATGGAAT	+
M103	LYL1_HUMAN.H11MO.0.A	-18	0.00414881	3.19043	0.372621	14	GACTTTTCTTGCACACTAAAATCTGAGCCTTTGAAGTTGA	CCAGCTGTTTCCTG	+
M103	RARG_HUMAN.H11MO.2.D	-7	0.00437375	3.36342	0.372621	20	GACTTTTCTTGCACACTAAAATCTGAGCCTTTGAAGTTGA	GGGGGTCACCCAGAGGTCAC	+
M103	MAFA_HUMAN.H11MO.0.D	-9	0.00439055	3.37633	0.372621	21	GACTTTTCTTGCACACTAAAATCTGAGCCTTTGAAGTTGA	CGAAGGCTGCGGGGTCAGCAC	-
M103	RXRA_HUMAN.H11MO.0.A	-9	0.00573395	4.40941	0.461021	20	GACTTTTCTTGCACACTAAAATCTGAGCCTTTGAAGTTGA	GGGGGAGGCAGAGGTCAGAG	+
M103	GATA1_HUMAN.H11MO.0.A	-7	0.0064886	4.98973	0.495612	19	GACTTTTCTTGCACACTAAAATCTGAGCCTTTGAAGTTGA	CTGGCGGGGACAGATAAGA	+
M105	IRX2_HUMAN.H11MO.0.D	-15	4.47767e-05	0.0344333	0.0686277	19	TAAGGGTTCTCCCTAGGCTGGCGAGGCTTGTCTTGATCTC	ACATGGGTGGGCATGTTGG	+
M105	Z324A_HUMAN.H11MO.0.C	-15	0.000437202	0.336209	0.335042	23	TAAGGGTTCTCCCTAGGCTGGCGAGGCTTGTCTTGATCTC	TGGCAGCAAAGGATGGTTTGATA	-
M105	TLX1_HUMAN.H11MO.0.D	-25	0.00105638	0.812355	0.345937	15	TAAGGGTTCTCCCTAGGCTGGCGAGGCTTGTCTTGATCTC	CCTTGGCAACTTGCCAG	-
M105	FOXD3_HUMAN.H11MO.0.D	-26	0.00118252	0.909361	0.345937	14	TAAGGGTTCTCCCTAGGCTGGCGAGGCTTGTCTTGATCTC	TTTGTTTACTTAGCA	+
M105	PROX1_HUMAN.H11MO.0.D	-15	0.00124741	0.959259	0.345937	17	TAAGGGTTCTCCCTAGGCTGGCGAGGCTTGTCTTGATCTC	GGGTAAGGCGGGTTGGG	+
M105	ZN563_HUMAN.H11MO.0.C	-19	0.00135426	1.04142	0.345937	21	TAAGGGTTCTCCCTAGGCTGGCGAGGCTTGTCTTGATCTC	GCAGCTGCCAGTGAGGATCCC	-
M105	NFAC1_HUMAN.H11MO.0.B	-28	0.00182755	1.40538	0.371804	12	TAAGGGTTCTCCCTAGGCTGGCGAGGCTTGTCTTGATCTC	TTTCTTTTTTTCCAT	-
M105	PAX2_HUMAN.H11MO.0.D	-15	0.0019407	1.49239	0.371804	18	TAAGGGTTCTCCCTAGGCTGGCGAGGCTTGTCTTGATCTC	GTTCAGTCATGCGTGACA	+
M105	HXA7_HUMAN.H11MO.0.D	-23	0.00279233	2.1473	0.475522	15	TAAGGGTTCTCCCTAGGCTGGCGAGGCTTGTCTTGATCTC	TCCAATCTATTGATT	-
M106	MNX1_HUMAN.H11MO.0.D	-21	6.84786e-05	0.0526601	0.10532	19	GTCATTCTCAGGTAGACCCAGTATCGATCTGGTTGAACAT	TTAAGGGTTATTAAAATAG	-
M106	IRX2_HUMAN.H11MO.0.D	-17	0.000474792	0.365115	0.231412	19	GTCATTCTCAGGTAGACCCAGTATCGATCTGGTTGAACAT	ACATGGGTGGGCATGTTGG	+
M106	GATA1_HUMAN.H11MO.0.A	8	0.000474792	0.365115	0.231412	11	GTCATTCTCAGGTAGACCCAGTATCGATCTGGTTGAACAT	TCTTATCTGTCCCCGCCAG	-
M106	GATA2_HUMAN.H11MO.0.A	8	0.00120138	0.923859	0.369544	11	GTCATTCTCAGGTAGACCCAGTATCGATCTGGTTGAACAT	CCTTATCTCCACCCCCCAG	-
M107	MNX1_HUMAN.H11MO.0.D	-20	0.000237327	0.182505	0.357883	19	TGATACCTTCTATCCTACAGAAGTTTTCGACATTGTGCTA	CTATTTTAATAACCCTTAA	+
M107	HXC10_HUMAN.H11MO.0.D	-11	0.000951342	0.731582	0.357883	19	TGATACCTTCTATCCTACAGAAGTTTTCGACATTGTGCTA	GTAATAAAAAAATTAAAAA	-
M107	IRX2_HUMAN.H11MO.0.D	-5	0.00111191	0.855061	0.357883	19	TGATACCTTCTATCCTACAGAAGTTTTCGACATTGTGCTA	CCAACATGCCCACCCATGT	-
M107	ZN394_HUMAN.H11MO.0.C	-6	0.0012093	0.929951	0.357883	20	TGATACCTTCTATCCTACAGAAGTTTTCGACATTGTGCTA	ATTCCATTCTATTCCATTCT	-
M108	MNX1_HUMAN.H11MO.0.D	-19	0.000312649	0.240427	0.394065	19	TCCATACCTCTGGCGTTTTTCAAGCTAGAGAGACCTAAGA	TTAAGGGTTATTAAAATAG	-
M108	IRX2_HUMAN.H11MO.0.D	-10	0.000684321	0.526242	0.394065	19	TCCATACCTCTGGCGTTTTTCAAGCTAGAGAGACCTAAGA	ACATGGGTGGGCATGTTGG	+
M108	TLX1_HUMAN.H11MO.0.D	-7	0.000800501	0.615585	0.394065	17	TCCATACCTCTGGCGTTTTTCAAGCTAGAGAGACCTAAGA	CCTTGGCAACTTGCCAG	-
M108	RXRA_HUMAN.H11MO.0.A	-7	0.00133444	1.02618	0.394065	20	TCCATACCTCTGGCGTTTTTCAAGCTAGAGAGACCTAAGA	CTCTGACCTCTGCCTCCCCC	-
M108	ZN394_HUMAN.H11MO.0.C	-21	0.00165003	1.26887	0.394065	19	TCCATACCTCTGGCGTTTTTCAAGCTAGAGAGACCTAAGA	AGAATGGAATAGAATGGAAT	+
M108	HXC10_HUMAN.H11MO.0.D	-21	0.00239385	1.84087	0.458922	19	TCCATACCTCTGGCGTTTTTCAAGCTAGAGAGACCTAAGA	GTAATAAAAAAATTAAAAA	-
M110	TLX1_HUMAN.H11MO.0.D	-2	3.10803e-05	0.0239007	0.0256626	17	TGCCTAAGCAAGCTGTGAGCCAGTGCACCACTTGAGAAAG	CCTTGGCAACTTGCCAG	-
M110	NR1D1_HUMAN.H11MO.0.B	-18	3.36503e-05	0.0258771	0.0256626	19	TGCCTAAGCAAGCTGTGAGCCAGTGCACCACTTGAGAAAG	CCTTCTGACCCACTTCCCT	-
M110	ZN563_HUMAN.H11MO.0.C	-1	0.000571357	0.439374	0.247393	21	TGCCTAAGCAAGCTGTGAGCCAGTGCACCACTTGAGAAAG	GCAGCTGCCAGTGAGGATCCC	-
M110	PAX8_HUMAN.H11MO.0.D	-13	0.000648793	0.498922	0.247393	14	TGCCTAAGCAAGCTGTGAGCCAGTGCACCACTTGAGAAAG	CCCGCTTCAGTGAC	-
M110	CLOCK_HUMAN.H11MO.0.C	-24	0.00163134	1.2545	0.355458	14	TGCCTAAGCAAGCTGTGAGCCAGTGCACCACTTGAGAAAG	CAGACACGTGAACA	+
M111	MNX1_HUMAN.H11MO.0.D	-1	0.00015165	0.116619	0.233038	19	GCATTTAGTGATGACAATGTAGCCTGTACAGAGACAGTCG	TTAAGGGTTATTAAAATAG	-
M111	TLX1_HUMAN.H11MO.0.D	-14	0.00116398	0.8951	0.338899	17	GCATTTAGTGATGACAATGTAGCCTGTACAGAGACAGTCG	CCTTGGCAACTTGCCAG	-
M111	IRX2_HUMAN.H11MO.0.D	-13	0.00120947	0.930082	0.338899	19	GCATTTAGTGATGACAATGTAGCCTGTACAGAGACAGTCG	ACATGGGTGGGCATGTTGG	+
M111	ZN563_HUMAN.H11MO.0.C	-17	0.00154378	1.18716	0.338899	21	GCATTTAGTGATGACAATGTAGCCTGTACAGAGACAGTCG	GGGATCCTCACTGGCAGCTGC	+
M113	MNX1_HUMAN.H11MO.0.D	-1	0.000200141	0.153909	0.188668	19	GCTACTGAAGGCAGCGTGAGCTCATCTTTACTCCTCTTTG	CTATTTTAATAACCCTTAA	+
M113	IRX2_HUMAN.H11MO.0.D	-21	0.000284954	0.219129	0.188668	19	GCTACTGAAGGCAGCGTGAGCTCATCTTTACTCCTCTTTG	CCAACATGCCCACCCATGT	-
M113	RXRA_HUMAN.H11MO.0.A	-13	0.000491105	0.37766	0.188668	20	GCTACTGAAGGCAGCGTGAGCTCATCTTTACTCCTCTTTG	CTCTGACCTCTGCCTCCCCC	-
M113	HME2_HUMAN.H11MO.0.D	0	0.00160103	1.23119	0.477502	11	GCTACTGAAGGCAGCGTGAGCTCATCTTTACTCCTCTTTG	GGTAATTAGGG	+
M114	RXRA_HUMAN.H11MO.0.A	-12	0.000134833	0.103687	0.140775	20	AATTCCAGATATGTGGAATAAGAGGAGCAGAAATACGGGC	GGGGGAGGCAGAGGTCAGAG	+
M114	NR1D1_HUMAN.H11MO.0.B	-15	0.000183983	0.141483	0.140775	19	AATTCCAGATATGTGGAATAAGAGGAGCAGAAATACGGGC	AGGGAAGTGGGTCAGAAGG	+
M114	MNX1_HUMAN.H11MO.0.D	-3	0.000370747	0.285105	0.189119	19	AATTCCAGATATGTGGAATAAGAGGAGCAGAAATACGGGC	TTAAGGGTTATTAAAATAG	-
M114	PAX8_HUMAN.H11MO.0.D	-23	0.00116996	0.899697	0.447597	14	AATTCCAGATATGTGGAATAAGAGGAGCAGAAATACGGGC	GTCACTGAAGCGGG	+
M114	ZN394_HUMAN.H11MO.0.C	-14	0.00157873	1.21405	0.483188	20	AATTCCAGATATGTGGAATAAGAGGAGCAGAAATACGGGC	AGAATGGAATAGAATGGAAT	+
M116	FOXD3_HUMAN.H11MO.0.D	-18	0.000667153	0.513041	0.369743	15	TTCTTCAGATCGTTTTATTTTTTTGATCAGGCCCAGTTTA	TTTGTTTACTTAGCA	+
M116	MNX1_HUMAN.H11MO.0.D	-17	0.00108041	0.830835	0.369743	19	TTCTTCAGATCGTTTTATTTTTTTGATCAGGCCCAGTTTA	CTATTTTAATAACCCTTAA	+
M116	HXC10_HUMAN.H11MO.0.D	-11	0.00127351	0.979325	0.369743	19	TTCTTCAGATCGTTTTATTTTTTTGATCAGGCCCAGTTTA	TTTTTAATTTTTTTATTAC	+
M116	ZN394_HUMAN.H11MO.0.C	-2	0.00132178	1.01645	0.369743	20	TTCTTCAGATCGTTTTATTTTTTTGATCAGGCCCAGTTTA	ATTCCATTCTATTCCATTCT	-
M116	HXD12_HUMAN.H11MO.0.D	-18	0.00133299	1.02507	0.369743	11	TTCTTCAGATCGTTTTATTTTTTTGATCAGGCCCAGTTTA	AATTTTATTAC	+
M116	MEF2B_HUMAN.H11MO.0.A	-12	0.00144272	1.10945	0.369743	14	TTCTTCAGATCGTTTTATTTTTTTGATCAGGCCCAGTTTA	GTTGCTATTTTTGG	+
M116	IRX2_HUMAN.H11MO.0.D	-4	0.0020639	1.58714	0.429301	19	TTCTTCAGATCGTTTTATTTTTTTGATCAGGCCCAGTTTA	ACATGGGTGGGCATGTTGG	+
M116	ZN713_HUMAN.H11MO.0.D	-7	0.00223349	1.71755	0.429301	19	TTCTTCAGATCGTTTTATTTTTTTGATCAGGCCCAGTTTA	TTTCGTGTCATTTTTCTAT	-
M117	MNX1_HUMAN.H11MO.0.D	-9	0.000330052	0.25381	0.254859	19	CATTTAGAAAGATCACAATTGAACTCCAGGGCTCGAATAG	CTATTTTAATAACCCTTAA	+
M117	IRX2_HUMAN.H11MO.0.D	-15	0.000497226	0.382367	0.254859	19	CATTTAGAAAGATCACAATTGAACTCCAGGGCTCGAATAG	ACATGGGTGGGCATGTTGG	+
M118	MNX1_HUMAN.H11MO.0.D	-6	0.000214714	0.165115	0.179386	19	TACTAGCCAATTGTGCCACCCTGGGGTATCAACGTATCAG	CTATTTTAATAACCCTTAA	+
M118	IRX2_HUMAN.H11MO.0.D	-15	0.000233319	0.179422	0.179386	19	TACTAGCCAATTGTGCCACCCTGGGGTATCAACGTATCAG	ACATGGGTGGGCATGTTGG	+
M119	IRX2_HUMAN.H11MO.0.D	0	0.00011775	0.0905497	0.0988573	19	TCTTATGATGCCACTGGGATTGCATGGGGTTCAGAACCTC	ACATGGGTGGGCATGTTGG	+
M119	MNX1_HUMAN.H11MO.0.D	-20	0.000128553	0.0988573	0.0988573	19	TCTTATGATGCCACTGGGATTGCATGGGGTTCAGAACCTC	TTAAGGGTTATTAAAATAG	-
M120	IRX2_HUMAN.H11MO.0.D	-11	3.91974e-05	0.0301428	0.0599444	19	GGTGTCTAATACTCCCACGCTAAAACAGTTGAGCCATGCT	CCAACATGCCCACCCATGT	-
M120	MNX1_HUMAN.H11MO.0.D	1	0.000199054	0.153073	0.101471	18	GGTGTCTAATACTCCCACGCTAAAACAGTTGAGCCATGCT	CTATTTTAATAACCCTTAA	+
M120	BRAC_HUMAN.H11MO.0.A	-3	0.000291469	0.22414	0.111435	20	GGTGTCTAATACTCCCACGCTAAAACAGTTGAGCCATGCT	ATTTCACACCTCCCTGCTAA	-
M120	NR1D1_HUMAN.H11MO.0.B	-3	0.000640935	0.492879	0.196035	19	GGTGTCTAATACTCCCACGCTAAAACAGTTGAGCCATGCT	CCTTCTGACCCACTTCCCT	-
M120	GATA1_HUMAN.H11MO.0.A	-15	0.001033	0.794377	0.263293	19	GGTGTCTAATACTCCCACGCTAAAACAGTTGAGCCATGCT	CTGGCGGGGACAGATAAGA	+
M120	RXRA_HUMAN.H11MO.0.A	-15	0.00128962	0.99172	0.281745	20	GGTGTCTAATACTCCCACGCTAAAACAGTTGAGCCATGCT	GGGGGAGGCAGAGGTCAGAG	+
M121	IRX2_HUMAN.H11MO.0.D	-11	5.14177e-05	0.0395402	0.078961	19	AGATCTTTCCTGCCTGGACTGTCAAAGAGTGGGGAGGTCG	ACATGGGTGGGCATGTTGG	+
M121	RXRA_HUMAN.H11MO.0.A	-14	0.000303433	0.23334	0.199908	20	AGATCTTTCCTGCCTGGACTGTCAAAGAGTGGGGAGGTCG	GGGGGAGGCAGAGGTCAGAG	+
M121	MNX1_HUMAN.H11MO.0.D	-10	0.000390528	0.300316	0.199908	19	AGATCTTTCCTGCCTGGACTGTCAAAGAGTGGGGAGGTCG	TTAAGGGTTATTAAAATAG	-
M121	ZN394_HUMAN.H11MO.0.C	-15	0.00156679	1.20486	0.488303	20	AGATCTTTCCTGCCTGGACTGTCAAAGAGTGGGGAGGTCG	AGAATGGAATAGAATGGAAT	+
M121	HME2_HUMAN.H11MO.0.D	-20	0.00189227	1.45515	0.488303	11	AGATCTTTCCTGCCTGGACTGTCAAAGAGTGGGGAGGTCG	GGTAATTAGGG	+
M121	GATA1_HUMAN.H11MO.0.A	-28	0.00222581	1.71164	0.488303	12	AGATCTTTCCTGCCTGGACTGTCAAAGAGTGGGGAGGTCG	CTGGCGGGGACAGATAAGA	+
M122	IRX2_HUMAN.H11MO.0.D	-2	0.000135853	0.104471	0.104231	19	GAGTTGGGCCGGGGGTGTCGAAGTGGACCCTTCTGATAAA	ACATGGGTGGGCATGTTGG	+
M122	ZN341_HUMAN.H11MO.0.C	-4	0.000173983	0.133793	0.104231	22	GAGTTGGGCCGGGGGTGTCGAAGTGGACCCTTCTGATAAA	GGGGGGGGGGGGAGGGAAGAGC	+
M122	RXRA_HUMAN.H11MO.0.A	-15	0.000204556	0.157303	0.104231	20	GAGTTGGGCCGGGGGTGTCGAAGTGGACCCTTCTGATAAA	CTCTGACCTCTGCCTCCCCC	-
M122	SPIC_HUMAN.H11MO.0.D	0	0.000792813	0.609673	0.265746	13	GAGTTGGGCCGGGGGTGTCGAAGTGGACCCTTCTGATAAA	GAGGAAGGGGAGG	+
M122	PATZ1_HUMAN.H11MO.0.C	-5	0.00097708	0.751374	0.265746	22	GAGTTGGGCCGGGGGTGTCGAAGTGGACCCTTCTGATAAA	GGGGAGGGGGCGGGGGGGGAGG	+
M122	PROX1_HUMAN.H11MO.0.D	-5	0.00122009	0.938249	0.265746	17	GAGTTGGGCCGGGGGTGTCGAAGTGGACCCTTCTGATAAA	GGGTAAGGCGGGTTGGG	+
M122	ZBT17_HUMAN.H11MO.0.A	-4	0.00136332	1.04839	0.265746	19	GAGTTGGGCCGGGGGTGTCGAAGTGGACCCTTCTGATAAA	GAGGGTGGGGGAGGGGAAG	+
M122	SP4_HUMAN.H11MO.0.A	-5	0.0015646	1.20317	0.265746	20	GAGTTGGGCCGGGGGTGTCGAAGTGGACCCTTCTGATAAA	GGGAAGGGGGCGGGGCCGGG	+
M122	BRAC_HUMAN.H11MO.0.A	-4	0.00182205	1.40115	0.275401	20	GAGTTGGGCCGGGGGTGTCGAAGTGGACCCTTCTGATAAA	TTAGCAGGGAGGTGTGAAAT	+
M122	MNX1_HUMAN.H11MO.0.D	-7	0.0020206	1.55384	0.275401	19	GAGTTGGGCCGGGGGTGTCGAAGTGGACCCTTCTGATAAA	TTAAGGGTTATTAAAATAG	-
M122	TLX1_HUMAN.H11MO.0.D	-4	0.00239394	1.84094	0.275401	17	GAGTTGGGCCGGGGGTGTCGAAGTGGACCCTTCTGATAAA	CTGGCAAGTTGCCAAGG	+
M122	ZFX_HUMAN.H11MO.1.A	-3	0.00259886	1.99852	0.275401	17	GAGTTGGGCCGGGGGTGTCGAAGTGGACCCTTCTGATAAA	GGGGGCGGAGGCCGGGG	+
M122	SP3_HUMAN.H11MO.0.B	-6	0.00285217	2.19332	0.275401	20	GAGTTGGGCCGGGGGTGTCGAAGTGGACCCTTCTGATAAA	GGGGGGGGGCGGGGCCGGGG	+
M122	VEZF1_HUMAN.H11MO.0.C	-4	0.00288256	2.21669	0.275401	22	GAGTTGGGCCGGGGGTGTCGAAGTGGACCCTTCTGATAAA	GGGGAGGGGGGAGGGGGAGGGG	+
M122	KLF6_HUMAN.H11MO.0.A	-8	0.00371479	2.85667	0.334035	19	GAGTTGGGCCGGGGGTGTCGAAGTGGACCCTTCTGATAAA	GGAAGGGCGGGGCCGGGGG	+
M122	ZN563_HUMAN.H11MO.0.C	-5	0.00622671	4.78834	0.485913	21	GAGTTGGGCCGGGGGTGTCGAAGTGGACCCTTCTGATAAA	GGGATCCTCACTGGCAGCTGC	+
M122	MAFA_HUMAN.H11MO.0.D	-2	0.00622671	4.78834	0.485913	21	GAGTTGGGCCGGGGGTGTCGAAGTGGACCCTTCTGATAAA	CGAAGGCTGCGGGGTCAGCAC	-
M122	KLF3_HUMAN.H11MO.0.B	-6	0.0066621	5.12316	0.485913	19	GAGTTGGGCCGGGGGTGTCGAAGTGGACCCTTCTGATAAA	GGGGAGGGGCGGGGCCGGG	+
M122	Z324A_HUMAN.H11MO.0.C	-15	0.00667531	5.13332	0.485913	23	GAGTTGGGCCGGGGGTGTCGAAGTGGACCCTTCTGATAAA	TATCAAACCATCCTTTGCTGCCA	+
M123	MNX1_HUMAN.H11MO.0.D	-18	4.01868e-06	0.00309037	0.00613356	19	AATGCTCTTTCTGTCATCCCAAGAGGTCAAAAAGTATACG	TTAAGGGTTATTAAAATAG	-
M123	RXRA_HUMAN.H11MO.0.A	-12	0.000221738	0.170516	0.11281	20	AATGCTCTTTCTGTCATCCCAAGAGGTCAAAAAGTATACG	GGGGGAGGCAGAGGTCAGAG	+
M123	NR1H3_HUMAN.H11MO.0.B	-10	0.00168382	1.29485	0.370998	19	AATGCTCTTTCTGTCATCCCAAGAGGTCAAAAAGTATACG	CAGAGGTCACTGCAGGTCA	+
M123	HXC10_HUMAN.H11MO.0.D	5	0.00198253	1.52456	0.370998	14	AATGCTCTTTCTGTCATCCCAAGAGGTCAAAAAGTATACG	GTAATAAAAAAATTAAAAA	-
M123	TBX21_HUMAN.H11MO.0.A	-19	0.0020507	1.57699	0.370998	13	AATGCTCTTTCTGTCATCCCAAGAGGTCAAAAAGTATACG	GTGGAGGTGTGAA	+
M123	ZN394_HUMAN.H11MO.0.C	-6	0.00213614	1.64269	0.370998	20	AATGCTCTTTCTGTCATCCCAAGAGGTCAAAAAGTATACG	ATTCCATTCTATTCCATTCT	-
M123	IRX2_HUMAN.H11MO.0.D	-21	0.00233045	1.79212	0.370998	19	AATGCTCTTTCTGTCATCCCAAGAGGTCAAAAAGTATACG	ACATGGGTGGGCATGTTGG	+
M123	GATA2_HUMAN.H11MO.0.A	-4	0.00233045	1.79212	0.370998	19	AATGCTCTTTCTGTCATCCCAAGAGGTCAAAAAGTATACG	CCTTATCTCCACCCCCCAG	-
M123	GATA1_HUMAN.H11MO.0.A	-4	0.00273504	2.10324	0.370998	19	AATGCTCTTTCTGTCATCCCAAGAGGTCAAAAAGTATACG	TCTTATCTGTCCCCGCCAG	-
M123	NR1D1_HUMAN.H11MO.0.B	-15	0.00320472	2.46443	0.376249	19	AATGCTCTTTCTGTCATCCCAAGAGGTCAAAAAGTATACG	AGGGAAGTGGGTCAGAAGG	+
M123	BRAC_HUMAN.H11MO.0.A	-12	0.00367011	2.82231	0.400111	20	AATGCTCTTTCTGTCATCCCAAGAGGTCAAAAAGTATACG	TTAGCAGGGAGGTGTGAAAT	+
M123	ZN214_HUMAN.H11MO.0.C	-5	0.00424018	3.2607	0.431192	22	AATGCTCTTTCTGTCATCCCAAGAGGTCAAAAAGTATACG	TCATCAAAGGCCTCAAAAAGGA	-
M123	ZN589_HUMAN.H11MO.0.D	-18	0.00476004	3.66047	0.431192	16	AATGCTCTTTCTGTCATCCCAAGAGGTCAAAAAGTATACG	CCCACGGTTACTGCCG	+
M123	RARG_HUMAN.H11MO.0.B	-23	0.00480276	3.69332	0.431192	17	AATGCTCTTTCTGTCATCCCAAGAGGTCAAAAAGTATACG	AGGTCAGAGTGACCTGGG	+
M123	RARG_HUMAN.H11MO.2.D	-10	0.00619113	4.76098	0.482966	20	AATGCTCTTTCTGTCATCCCAAGAGGTCAAAAAGTATACG	GGGGGTCACCCAGAGGTCAC	+
M123	TAL1_HUMAN.H11MO.0.A	-4	0.0064117	4.9306	0.482966	19	AATGCTCTTTCTGTCATCCCAAGAGGTCAAAAAGTATACG	CCTTATCTGCCCCCCCCAG	-
M123	THA_HUMAN.H11MO.0.C	-2	0.00664518	5.11014	0.482966	17	AATGCTCTTTCTGTCATCCCAAGAGGTCAAAAAGTATACG	CTGACCTGAAGTGACCC	-
M124	MNX1_HUMAN.H11MO.0.D	-6	0.000481548	0.370311	0.312327	19	CCTGTGCTGACCGGAAGGATCATCTGCAGTGAGTGAAACT	TTAAGGGTTATTAAAATAG	-
M124	GATA1_HUMAN.H11MO.0.A	-28	0.000564249	0.433908	0.312327	12	CCTGTGCTGACCGGAAGGATCATCTGCAGTGAGTGAAACT	CTGGCGGGGACAGATAAGA	+
M124	IRX2_HUMAN.H11MO.0.D	-19	0.000833084	0.640641	0.312327	19	CCTGTGCTGACCGGAAGGATCATCTGCAGTGAGTGAAACT	ACATGGGTGGGCATGTTGG	+
M124	ZN563_HUMAN.H11MO.0.C	-2	0.000951831	0.731958	0.312327	21	CCTGTGCTGACCGGAAGGATCATCTGCAGTGAGTGAAACT	GCAGCTGCCAGTGAGGATCCC	-
M124	GATA2_HUMAN.H11MO.0.A	-28	0.00121869	0.93717	0.312327	12	CCTGTGCTGACCGGAAGGATCATCTGCAGTGAGTGAAACT	CTGGGGGGTGGAGATAAGG	+
M124	TLX1_HUMAN.H11MO.0.D	0	0.00220918	1.69886	0.424628	17	CCTGTGCTGACCGGAAGGATCATCTGCAGTGAGTGAAACT	CCTTGGCAACTTGCCAG	-
M125	MNX1_HUMAN.H11MO.0.D	1	0.00035106	0.269965	0.423959	18	GTTCTGATCAGTTCATCAACATGTTGAAGATGTATAACTG	CTATTTTAATAACCCTTAA	+
M125	IRX2_HUMAN.H11MO.0.D	-17	0.00114788	0.882721	0.423959	19	GTTCTGATCAGTTCATCAACATGTTGAAGATGTATAACTG	ACATGGGTGGGCATGTTGG	+
M125	RXRA_HUMAN.H11MO.0.A	-1	0.00178646	1.37379	0.423959	20	GTTCTGATCAGTTCATCAACATGTTGAAGATGTATAACTG	CTCTGACCTCTGCCTCCCCC	-
M125	TLX1_HUMAN.H11MO.0.D	-10	0.00187022	1.4382	0.423959	17	GTTCTGATCAGTTCATCAACATGTTGAAGATGTATAACTG	CCTTGGCAACTTGCCAG	-
M125	GATA1_HUMAN.H11MO.0.A	-20	0.0019393	1.49132	0.423959	19	GTTCTGATCAGTTCATCAACATGTTGAAGATGTATAACTG	CTGGCGGGGACAGATAAGA	+
M126	Z324A_HUMAN.H11MO.0.C	-10	0.0001049	0.0806684	0.0949466	23	CACCTCTGGATGTGGTACAAGGATTGCTTTATATTGCTCC	TGGCAGCAAAGGATGGTTTGATA	-
M126	MNX1_HUMAN.H11MO.0.D	-20	0.000169607	0.130428	0.0949466	19	CACCTCTGGATGTGGTACAAGGATTGCTTTATATTGCTCC	CTATTTTAATAACCCTTAA	+
M126	TEAD4_HUMAN.H11MO.0.A	-14	0.000790854	0.608166	0.303227	13	CACCTCTGGATGTGGTACAAGGATTGCTTTATATTGCTCC	ATGCCAGGAATGT	-
M126	TLX1_HUMAN.H11MO.0.D	-5	0.000996498	0.766307	0.30566	17	CACCTCTGGATGTGGTACAAGGATTGCTTTATATTGCTCC	CTGGCAAGTTGCCAAGG	+
M127	MNX1_HUMAN.H11MO.0.D	-10	0.000169215	0.130126	0.26003	19	AAGACTAGATTCTCTGCTGAAGGACATGGTTAGCACTAGA	TTAAGGGTTATTAAAATAG	-
# Tomtom (Motif Comparison Tool): Version 5.5.5 compiled on Dec 7 2023 at 04:32:55
# The format of this file is described at http://localhost:8080/meme_5.5.5/doc/tomtom-output-format.html.
# tomtom -o /data/result_enhancer146-k562 /data/k562-motif/result_motif_en/motifs_en146.txt /data/HOCOMOCOv11_full_HUMAN_mono_meme_format.meme
