# Supplementary material for: DeepEPI: CNN-transformer-based model for extracting TF interactions through predicting enhancer-promoter interactions
Source: Bioinform Adv. 2025 Sep 17;5(1):vbaf221. doi: 10.1093/bioadv/vbaf221 (PMC12478696; doi:10.1093/bioadv/vbaf221)
Supplement: vbaf221_Supplementary_Data [file vbaf221_supplementary_data.zip › Supplementary_file5/K562/result_enhancer146-k562/tomtom.xml]

<?xml version='1.0' encoding='UTF-8' standalone='yes'?>
<tomtom version="5.5.5" release="Thu Sep 14 08:48:04 2023 +1000">
  <model>
    <command_line>tomtom -o /data/result_enhancer146-k562 /data/k562-motif/result_motif_en/motifs_en146.txt /data/HOCOMOCOv11_full_HUMAN_mono_meme_format.meme</command_line>
    <distance_measure value="ed"/>
    <threshold type="qvalue">0.5</threshold>
    <alphabet name="DNA" like="dna">
      <letter id="A" symbol="A" complement="T" name="Adenine" colour="CC0000"/>
      <letter id="C" symbol="C" complement="G" name="Cytosine" colour="0000CC"/>
      <letter id="G" symbol="G" complement="C" name="Guanine" colour="FFB300"/>
      <letter id="T" symbol="T" aliases="U" complement="A" name="Thymine" colour="008000"/>
      <letter id="N" symbol="N" aliases="X." equals="ACGT" name="Any base"/>
      <letter id="V" symbol="V" equals="ACG" name="Not T"/>
      <letter id="H" symbol="H" equals="ACT" name="Not G"/>
      <letter id="D" symbol="D" equals="AGT" name="Not C"/>
      <letter id="B" symbol="B" equals="CGT" name="Not A"/>
      <letter id="M" symbol="M" equals="AC" name="Amino"/>
      <letter id="R" symbol="R" equals="AG" name="Purine"/>
      <letter id="W" symbol="W" equals="AT" name="Weak"/>
      <letter id="S" symbol="S" equals="CG" name="Strong"/>
      <letter id="Y" symbol="Y" equals="CT" name="Pyrimidine"/>
      <letter id="K" symbol="K" equals="GT" name="Keto"/>
    </alphabet>
    <strands>both</strands>
    <background from="--query--" A="0.25" C="0.25" G="0.25" T="0.25"/>
    <host>f5f03e2d8156</host>
    <when>Sun Jan 28 14:35:48 2024</when>
  </model>
  <query_dbs>
    <db source="/data/k562-motif/result_motif_en/motifs_en146.txt" name="motifs_en146.txt" loaded="111" excluded="0" last_mod_date="Sat Jan 27 09:07:51 2024"/>
  </query_dbs>
  <target_dbs>
    <db source="/data/HOCOMOCOv11_full_HUMAN_mono_meme_format.meme" name="HOCOMOCOv11_full_HUMAN_mono_meme_format" loaded="769" excluded="0" last_mod_date="Fri Jan 12 11:21:36 2024"/>
  </target_dbs>
  <queries>
    <motif db="0" id="M0" alt="O0" length="40" nsites="8" evalue="1.3e-003">
      <pos A="0.200617" C="0.200617" G="0.00308642" T="0.595679"/>
      <pos A="0.00308642" C="0.00308642" G="0.00308642" T="0.990741"/>
      <pos A="0.200617" C="0.79321" G="0.00308642" T="0.00308642"/>
      <pos A="0.200617" C="0.398148" G="0.00308642" T="0.398148"/>
      <pos A="0.200617" C="0.398148" G="0.200617" T="0.200617"/>
      <pos A="0.79321" C="0.200617" G="0.00308642" T="0.00308642"/>
      <pos A="0.200617" C="0.200617" G="0.595679" T="0.00308642"/>
      <pos A="0.200617" C="0.200617" G="0.398148" T="0.200617"/>
      <pos A="0.00308642" C="0.398148" G="0.398148" T="0.200617"/>
      <pos A="0.595679" C="0.398148" G="0.00308642" T="0.00308642"/>
      <pos A="0.595679" C="0.200617" G="0.200617" T="0.00308642"/>
      <pos A="0.398148" C="0.398148" G="0.00308642" T="0.200617"/>
      <pos A="0.398148" C="0.00308642" G="0.200617" T="0.398148"/>
      <pos A="0.398148" C="0.00308642" G="0.200617" T="0.398148"/>
      <pos A="0.200617" C="0.398148" G="0.200617" T="0.200617"/>
      <pos A="0.595679" C="0.200617" G="0.00308642" T="0.200617"/>
      <pos A="0.200617" C="0.398148" G="0.200617" T="0.200617"/>
      <pos A="0.00308642" C="0.200617" G="0.595679" T="0.200617"/>
      <pos A="0.200617" C="0.595679" G="0.00308642" T="0.200617"/>
      <pos A="0.00308642" C="0.398148" G="0.200617" T="0.398148"/>
      <pos A="0.00308642" C="0.990741" G="0.00308642" T="0.00308642"/>
      <pos A="0.398148" C="0.398148" G="0.00308642" T="0.200617"/>
      <pos A="0.200617" C="0.00308642" G="0.595679" T="0.200617"/>
      <pos A="0.00308642" C="0.200617" G="0.595679" T="0.200617"/>
      <pos A="0.00308642" C="0.200617" G="0.398148" T="0.398148"/>
      <pos A="0.00308642" C="0.398148" G="0.200617" T="0.398148"/>
      <pos A="0.200617" C="0.595679" G="0.200617" T="0.00308642"/>
      <pos A="0.398148" C="0.398148" G="0.00308642" T="0.200617"/>
      <pos A="0.200617" C="0.398148" G="0.200617" T="0.200617"/>
      <pos A="0.398148" C="0.00308642" G="0.200617" T="0.398148"/>
      <pos A="0.00308642" C="0.00308642" G="0.79321" T="0.200617"/>
      <pos A="0.200617" C="0.00308642" G="0.200617" T="0.595679"/>
      <pos A="0.00308642" C="0.00308642" G="0.398148" T="0.595679"/>
      <pos A="0.200617" C="0.200617" G="0.200617" T="0.398148"/>
      <pos A="0.00308642" C="0.79321" G="0.200617" T="0.00308642"/>
      <pos A="0.398148" C="0.398148" G="0.00308642" T="0.200617"/>
      <pos A="0.200617" C="0.398148" G="0.200617" T="0.200617"/>
      <pos A="0.200617" C="0.200617" G="0.595679" T="0.00308642"/>
      <pos A="0.595679" C="0.200617" G="0.00308642" T="0.200617"/>
      <pos A="0.398148" C="0.200617" G="0.398148" T="0.00308642"/>
    </motif>
    <motif db="0" id="M1" alt="O1" length="40" nsites="8" evalue="1.3e-003">
      <pos A="0.398148" C="0.121605" G="0.398148" T="0.0820988"/>
      <pos A="0.437654" C="0.0820988" G="0.240123" T="0.240123"/>
      <pos A="0.240123" C="0.00308642" G="0.437654" T="0.319136"/>
      <pos A="0.398148" C="0.161111" G="0.240123" T="0.200617"/>
      <pos A="0.200617" C="0.0820988" G="0.47716" T="0.240123"/>
      <pos A="0.200617" C="0.240123" G="0.27963" T="0.27963"/>
      <pos A="0.161111" C="0.240123" G="0.0820988" T="0.516667"/>
      <pos A="0.240123" C="0.200617" G="0.358642" T="0.200617"/>
      <pos A="0.200617" C="0.161111" G="0.398148" T="0.240123"/>
      <pos A="0.161111" C="0.121605" G="0.516667" T="0.200617"/>
      <pos A="0.200617" C="0.0820988" G="0.556173" T="0.161111"/>
      <pos A="0.240123" C="0.319136" G="0.27963" T="0.161111"/>
      <pos A="0.437654" C="0.0425926" G="0.0425926" T="0.47716"/>
      <pos A="0.161111" C="0.0425926" G="0.595679" T="0.200617"/>
      <pos A="0.121605" C="0.319136" G="0.200617" T="0.358642"/>
      <pos A="0.437654" C="0.319136" G="0.161111" T="0.0820988"/>
      <pos A="0.121605" C="0.0425926" G="0.714198" T="0.121605"/>
      <pos A="0.200617" C="0.398148" G="0.27963" T="0.121605"/>
      <pos A="0.358642" C="0.121605" G="0.319136" T="0.200617"/>
      <pos A="0.161111" C="0.200617" G="0.516667" T="0.121605"/>
      <pos A="0.240123" C="0.161111" G="0.47716" T="0.121605"/>
      <pos A="0.240123" C="0.161111" G="0.240123" T="0.358642"/>
      <pos A="0.121605" C="0.319136" G="0.200617" T="0.358642"/>
      <pos A="0.0425926" C="0.358642" G="0.358642" T="0.240123"/>
      <pos A="0.0820988" C="0.358642" G="0.121605" T="0.437654"/>
      <pos A="0.121605" C="0.240123" G="0.358642" T="0.27963"/>
      <pos A="0.319136" C="0.161111" G="0.398148" T="0.121605"/>
      <pos A="0.398148" C="0.00308642" G="0.398148" T="0.200617"/>
      <pos A="0.161111" C="0.200617" G="0.319136" T="0.319136"/>
      <pos A="0.161111" C="0.200617" G="0.47716" T="0.161111"/>
      <pos A="0.200617" C="0.674691" G="0.0820988" T="0.0425926"/>
      <pos A="0.358642" C="0.27963" G="0.0820988" T="0.27963"/>
      <pos A="0.240123" C="0.47716" G="0.121605" T="0.161111"/>
      <pos A="0.27963" C="0.121605" G="0.319136" T="0.27963"/>
      <pos A="0.358642" C="0.0425926" G="0.516667" T="0.0820988"/>
      <pos A="0.0820988" C="0.437654" G="0.200617" T="0.27963"/>
      <pos A="0.240123" C="0.0820988" G="0.200617" T="0.47716"/>
      <pos A="0.398148" C="0.319136" G="0.121605" T="0.161111"/>
      <pos A="0.240123" C="0.358642" G="0.27963" T="0.121605"/>
      <pos A="0.0425926" C="0.635185" G="0.161111" T="0.161111"/>
    </motif>
    <motif db="0" id="M10" alt="O10" length="40" nsites="8" evalue="1.3e-003">
      <pos A="0.398148" C="0.101852" G="0.151235" T="0.348765"/>
      <pos A="0.25" C="0.151235" G="0.299383" T="0.299383"/>
      <pos A="0.496914" C="0.200617" G="0.151235" T="0.151235"/>
      <pos A="0.299383" C="0.496914" G="0.101852" T="0.101852"/>
      <pos A="0.200617" C="0.348765" G="0.0524691" T="0.398148"/>
      <pos A="0.151235" C="0.348765" G="0.200617" T="0.299383"/>
      <pos A="0.101852" C="0.151235" G="0.398148" T="0.348765"/>
      <pos A="0.546296" C="0.299383" G="0.101852" T="0.0524691"/>
      <pos A="0.398148" C="0.0524691" G="0.546296" T="0.00308642"/>
      <pos A="0.151235" C="0.25" G="0.299383" T="0.299383"/>
      <pos A="0.151235" C="0.101852" G="0.200617" T="0.546296"/>
      <pos A="0.200617" C="0.151235" G="0.200617" T="0.447531"/>
      <pos A="0.348765" C="0.101852" G="0.200617" T="0.348765"/>
      <pos A="0.398148" C="0.101852" G="0.101852" T="0.398148"/>
      <pos A="0.25" C="0.25" G="0.151235" T="0.348765"/>
      <pos A="0.151235" C="0.0524691" G="0.348765" T="0.447531"/>
      <pos A="0.447531" C="0.101852" G="0.398148" T="0.0524691"/>
      <pos A="0.348765" C="0.151235" G="0.200617" T="0.299383"/>
      <pos A="0.348765" C="0.151235" G="0.25" T="0.25"/>
      <pos A="0.25" C="0.151235" G="0.0524691" T="0.546296"/>
      <pos A="0.299383" C="0.25" G="0.200617" T="0.25"/>
      <pos A="0.151235" C="0.101852" G="0.595679" T="0.151235"/>
      <pos A="0.348765" C="0.151235" G="0.447531" T="0.0524691"/>
      <pos A="0.694444" C="0.200617" G="0.00308642" T="0.101852"/>
      <pos A="0.645062" C="0.101852" G="0.0524691" T="0.200617"/>
      <pos A="0.299383" C="0.496914" G="0.101852" T="0.101852"/>
      <pos A="0.200617" C="0.447531" G="0.101852" T="0.25"/>
      <pos A="0.743827" C="0.00308642" G="0.00308642" T="0.25"/>
      <pos A="0.299383" C="0.00308642" G="0.447531" T="0.25"/>
      <pos A="0.299383" C="0.200617" G="0.299383" T="0.200617"/>
      <pos A="0.101852" C="0.200617" G="0.151235" T="0.546296"/>
      <pos A="0.151235" C="0.299383" G="0.151235" T="0.398148"/>
      <pos A="0.348765" C="0.101852" G="0.25" T="0.299383"/>
      <pos A="0.200617" C="0.200617" G="0.348765" T="0.25"/>
      <pos A="0.151235" C="0.151235" G="0.348765" T="0.348765"/>
      <pos A="0.496914" C="0.299383" G="0.151235" T="0.0524691"/>
      <pos A="0.348765" C="0.200617" G="0.151235" T="0.299383"/>
      <pos A="0.151235" C="0.447531" G="0.299383" T="0.101852"/>
      <pos A="0.299383" C="0.101852" G="0.101852" T="0.496914"/>
      <pos A="0.101852" C="0.496914" G="0.101852" T="0.299383"/>
    </motif>
    <motif db="0" id="M100" alt="O100" length="40" nsites="8" evalue="1.3e-003">
      <pos A="0.14418" C="0.285273" G="0.379335" T="0.191211"/>
      <pos A="0.379335" C="0.0971486" G="0.191211" T="0.332304"/>
      <pos A="0.0971486" C="0.0971486" G="0.473398" T="0.332304"/>
      <pos A="0.285273" C="0.191211" G="0.426366" T="0.0971486"/>
      <pos A="0.191211" C="0.238242" G="0.0971486" T="0.473398"/>
      <pos A="0.426366" C="0.00308642" G="0.238242" T="0.332304"/>
      <pos A="0.238242" C="0.191211" G="0.238242" T="0.332304"/>
      <pos A="0.332304" C="0.379335" G="0.0971486" T="0.191211"/>
      <pos A="0.0501175" C="0.238242" G="0.238242" T="0.473398"/>
      <pos A="0.379335" C="0.285273" G="0.285273" T="0.0501175"/>
      <pos A="0.14418" C="0.426366" G="0.0501175" T="0.379335"/>
      <pos A="0.0501175" C="0.238242" G="0.426366" T="0.285273"/>
      <pos A="0.285273" C="0.0971486" G="0.285273" T="0.332304"/>
      <pos A="0.0971486" C="0.0971486" G="0.473398" T="0.332304"/>
      <pos A="0.238242" C="0.00308642" G="0.473398" T="0.285273"/>
      <pos A="0.14418" C="0.191211" G="0.426366" T="0.238242"/>
      <pos A="0.285273" C="0.473398" G="0.00308642" T="0.238242"/>
      <pos A="0.473398" C="0.191211" G="0.191211" T="0.14418"/>
      <pos A="0.238242" C="0.14418" G="0.426366" T="0.191211"/>
      <pos A="0.285273" C="0.191211" G="0.332304" T="0.191211"/>
      <pos A="0.0501175" C="0.0501175" G="0.426366" T="0.473398"/>
      <pos A="0.14418" C="0.426366" G="0.285273" T="0.14418"/>
      <pos A="0.285273" C="0.285273" G="0.14418" T="0.285273"/>
      <pos A="0.332304" C="0.00308642" G="0.473398" T="0.191211"/>
      <pos A="0.191211" C="0.0971486" G="0.332304" T="0.379335"/>
      <pos A="0.191211" C="0.14418" G="0.285273" T="0.379335"/>
      <pos A="0.285273" C="0.191211" G="0.473398" T="0.0501175"/>
      <pos A="0.332304" C="0.0501175" G="0.332304" T="0.285273"/>
      <pos A="0.285273" C="0.0971486" G="0.238242" T="0.379335"/>
      <pos A="0.473398" C="0.379335" G="0.0971486" T="0.0501175"/>
      <pos A="0.426366" C="0.00308642" G="0.0971486" T="0.473398"/>
      <pos A="0.473398" C="0.285273" G="0.0501175" T="0.191211"/>
      <pos A="0.238242" C="0.379335" G="0.0971486" T="0.285273"/>
      <pos A="0.14418" C="0.14418" G="0.567461" T="0.14418"/>
      <pos A="0.0971486" C="0.426366" G="0.238242" T="0.238242"/>
      <pos A="0.0971486" C="0.332304" G="0.191211" T="0.379335"/>
      <pos A="0.332304" C="0.191211" G="0.238242" T="0.238242"/>
      <pos A="0.0971486" C="0.191211" G="0.473398" T="0.238242"/>
      <pos A="0.238242" C="0.14418" G="0.473398" T="0.14418"/>
      <pos A="0.332304" C="0.0971486" G="0.238242" T="0.332304"/>
    </motif>
    <motif db="0" id="M101" alt="O101" length="40" nsites="8" evalue="1.3e-003">
      <pos A="0.25" C="0.0579565" G="0.30487" T="0.387174"/>
      <pos A="0.140261" C="0.19513" G="0.25" T="0.414609"/>
      <pos A="0.0579565" C="0.332304" G="0.0579565" T="0.551784"/>
      <pos A="0.30487" C="0.140261" G="0.222565" T="0.332304"/>
      <pos A="0.0853906" C="0.0305215" G="0.524349" T="0.359739"/>
      <pos A="0.0579565" C="0.222565" G="0.469479" T="0.25"/>
      <pos A="0.359739" C="0.112826" G="0.222565" T="0.30487"/>
      <pos A="0.167696" C="0.524349" G="0.140261" T="0.167696"/>
      <pos A="0.140261" C="0.332304" G="0.140261" T="0.387174"/>
      <pos A="0.332304" C="0.112826" G="0.222565" T="0.332304"/>
      <pos A="0.19513" C="0.414609" G="0.387174" T="0.00308642"/>
      <pos A="0.414609" C="0.25" G="0.0579565" T="0.277435"/>
      <pos A="0.332304" C="0.30487" G="0.167696" T="0.19513"/>
      <pos A="0.332304" C="0.25" G="0.167696" T="0.25"/>
      <pos A="0.414609" C="0.140261" G="0.359739" T="0.0853906"/>
      <pos A="0.25" C="0.30487" G="0.222565" T="0.222565"/>
      <pos A="0.222565" C="0.359739" G="0.25" T="0.167696"/>
      <pos A="0.442043" C="0.19513" G="0.0579565" T="0.30487"/>
      <pos A="0.167696" C="0.277435" G="0.332304" T="0.222565"/>
      <pos A="0.414609" C="0.387174" G="0.140261" T="0.0579565"/>
      <pos A="0.387174" C="0.469479" G="0.112826" T="0.0305215"/>
      <pos A="0.140261" C="0.332304" G="0.112826" T="0.414609"/>
      <pos A="0.387174" C="0.19513" G="0.140261" T="0.277435"/>
      <pos A="0.0579565" C="0.332304" G="0.332304" T="0.277435"/>
      <pos A="0.222565" C="0.579218" G="0.0853906" T="0.112826"/>
      <pos A="0.524349" C="0.222565" G="0.0579565" T="0.19513"/>
      <pos A="0.222565" C="0.222565" G="0.414609" T="0.140261"/>
      <pos A="0.222565" C="0.414609" G="0.0305215" T="0.332304"/>
      <pos A="0.25" C="0.277435" G="0.167696" T="0.30487"/>
      <pos A="0.30487" C="0.167696" G="0.19513" T="0.332304"/>
      <pos A="0.222565" C="0.222565" G="0.387174" T="0.167696"/>
      <pos A="0.469479" C="0.277435" G="0.167696" T="0.0853906"/>
      <pos A="0.0579565" C="0.0579565" G="0.25" T="0.634088"/>
      <pos A="0.277435" C="0.0579565" G="0.25" T="0.414609"/>
      <pos A="0.496914" C="0.112826" G="0.277435" T="0.112826"/>
      <pos A="0.30487" C="0.00308642" G="0.414609" T="0.277435"/>
      <pos A="0.140261" C="0.277435" G="0.332304" T="0.25"/>
      <pos A="0.30487" C="0.442043" G="0.140261" T="0.112826"/>
      <pos A="0.469479" C="0.19513" G="0.167696" T="0.167696"/>
      <pos A="0.414609" C="0.359739" G="0.0579565" T="0.167696"/>
    </motif>
    <motif db="0" id="M102" alt="O102" length="40" nsites="8" evalue="1.3e-003">
      <pos A="0.183571" C="0.268801" G="0.323949" T="0.223679"/>
      <pos A="0.213652" C="0.25376" G="0.273814" T="0.258773"/>
      <pos A="0.313922" C="0.213652" G="0.173545" T="0.298881"/>
      <pos A="0.273814" C="0.208639" G="0.218666" T="0.298881"/>
      <pos A="0.278828" C="0.173545" G="0.318935" T="0.228692"/>
      <pos A="0.263787" C="0.103356" G="0.278828" T="0.35403"/>
      <pos A="0.168531" C="0.233707" G="0.328962" T="0.268801"/>
      <pos A="0.298881" C="0.198612" G="0.158504" T="0.344003"/>
      <pos A="0.33899" C="0.123409" G="0.349016" T="0.188585"/>
      <pos A="0.198612" C="0.344003" G="0.0983427" T="0.359043"/>
      <pos A="0.223679" C="0.25376" G="0.223679" T="0.298881"/>
      <pos A="0.359043" C="0.0833017" G="0.23872" T="0.318935"/>
      <pos A="0.333975" C="0.178558" G="0.25376" T="0.233707"/>
      <pos A="0.303895" C="0.333975" G="0.218666" T="0.143464"/>
      <pos A="0.193598" C="0.344003" G="0.283841" T="0.178558"/>
      <pos A="0.183571" C="0.349016" G="0.223679" T="0.243733"/>
      <pos A="0.278828" C="0.25376" G="0.243733" T="0.223679"/>
      <pos A="0.263787" C="0.183571" G="0.318935" T="0.233707"/>
      <pos A="0.323949" C="0.168531" G="0.409178" T="0.0983427"/>
      <pos A="0.133437" C="0.173545" G="0.298881" T="0.394137"/>
      <pos A="0.23872" C="0.379097" G="0.193598" T="0.188585"/>
      <pos A="0.15349" C="0.359043" G="0.203626" T="0.283841"/>
      <pos A="0.218666" C="0.223679" G="0.278828" T="0.278828"/>
      <pos A="0.35403" C="0.143464" G="0.308909" T="0.193598"/>
      <pos A="0.25376" C="0.0632484" G="0.35403" T="0.328962"/>
      <pos A="0.0782884" C="0.344003" G="0.313922" T="0.263787"/>
      <pos A="0.379097" C="0.208639" G="0.13845" T="0.273814"/>
      <pos A="0.193598" C="0.349016" G="0.118396" T="0.33899"/>
      <pos A="0.313922" C="0.123409" G="0.288854" T="0.273814"/>
      <pos A="0.273814" C="0.258773" G="0.233707" T="0.233707"/>
      <pos A="0.25376" C="0.243733" G="0.193598" T="0.308909"/>
      <pos A="0.364056" C="0.158504" G="0.333975" T="0.143464"/>
      <pos A="0.394137" C="0.258773" G="0.143464" T="0.203626"/>
      <pos A="0.293868" C="0.123409" G="0.278828" T="0.303895"/>
      <pos A="0.283841" C="0.419205" G="0.158504" T="0.13845"/>
      <pos A="0.25376" C="0.389124" G="0.13845" T="0.218666"/>
      <pos A="0.163518" C="0.213652" G="0.173545" T="0.449286"/>
      <pos A="0.258773" C="0.178558" G="0.313922" T="0.248747"/>
      <pos A="0.103356" C="0.178558" G="0.35403" T="0.364056"/>
      <pos A="0.333975" C="0.203626" G="0.323949" T="0.13845"/>
    </motif>
    <motif db="0" id="M103" alt="O103" length="40" nsites="8" evalue="1.3e-003">
      <pos A="0.231006" C="0.155033" G="0.534901" T="0.0790598"/>
      <pos A="0.458926" C="0.231006" G="0.0790598" T="0.231006"/>
      <pos A="0.00308642" C="0.458926" G="0.30698" T="0.231006"/>
      <pos A="0.382953" C="0.231006" G="0.00308642" T="0.382953"/>
      <pos A="0.155033" C="0.0790598" G="0.30698" T="0.458926"/>
      <pos A="0.00308642" C="0.155033" G="0.231006" T="0.610874"/>
      <pos A="0.155033" C="0.155033" G="0.0790598" T="0.610874"/>
      <pos A="0.0790598" C="0.458926" G="0.155033" T="0.30698"/>
      <pos A="0.00308642" C="0.458926" G="0.00308642" T="0.534901"/>
      <pos A="0.231006" C="0.155033" G="0.231006" T="0.382953"/>
      <pos A="0.0790598" C="0.231006" G="0.534901" T="0.155033"/>
      <pos A="0.231006" C="0.382953" G="0.30698" T="0.0790598"/>
      <pos A="0.458926" C="0.0790598" G="0.155033" T="0.30698"/>
      <pos A="0.155033" C="0.534901" G="0.231006" T="0.0790598"/>
      <pos A="0.534901" C="0.155033" G="0.155033" T="0.155033"/>
      <pos A="0.231006" C="0.458926" G="0.155033" T="0.155033"/>
      <pos A="0.155033" C="0.155033" G="0.30698" T="0.382953"/>
      <pos A="0.458926" C="0.00308642" G="0.382953" T="0.155033"/>
      <pos A="0.458926" C="0.382953" G="0.00308642" T="0.155033"/>
      <pos A="0.458926" C="0.0790598" G="0.30698" T="0.155033"/>
      <pos A="0.762821" C="0.00308642" G="0.155033" T="0.0790598"/>
      <pos A="0.231006" C="0.231006" G="0.155033" T="0.382953"/>
      <pos A="0.155033" C="0.458926" G="0.231006" T="0.155033"/>
      <pos A="0.30698" C="0.00308642" G="0.00308642" T="0.686847"/>
      <pos A="0.231006" C="0.155033" G="0.534901" T="0.0790598"/>
      <pos A="0.534901" C="0.00308642" G="0.231006" T="0.231006"/>
      <pos A="0.231006" C="0.155033" G="0.534901" T="0.0790598"/>
      <pos A="0.155033" C="0.382953" G="0.231006" T="0.231006"/>
      <pos A="0.231006" C="0.610874" G="0.0790598" T="0.0790598"/>
      <pos A="0.155033" C="0.382953" G="0.00308642" T="0.458926"/>
      <pos A="0.155033" C="0.30698" G="0.231006" T="0.30698"/>
      <pos A="0.155033" C="0.231006" G="0.231006" T="0.382953"/>
      <pos A="0.231006" C="0.0790598" G="0.534901" T="0.155033"/>
      <pos A="0.382953" C="0.155033" G="0.231006" T="0.231006"/>
      <pos A="0.610874" C="0.155033" G="0.231006" T="0.00308642"/>
      <pos A="0.382953" C="0.155033" G="0.382953" T="0.0790598"/>
      <pos A="0.00308642" C="0.30698" G="0.155033" T="0.534901"/>
      <pos A="0.231006" C="0.0790598" G="0.30698" T="0.382953"/>
      <pos A="0.00308642" C="0.155033" G="0.534901" T="0.30698"/>
      <pos A="0.382953" C="0.155033" G="0.30698" T="0.155033"/>
    </motif>
    <motif db="0" id="M105" alt="O105" length="40" nsites="8" evalue="1.3e-003">
      <pos A="0.285273" C="0.285273" G="0.14418" T="0.285273"/>
      <pos A="0.567461" C="0.426366" G="0.00308642" T="0.00308642"/>
      <pos A="0.708554" C="0.14418" G="0.0736336" T="0.0736336"/>
      <pos A="0.0736336" C="0.426366" G="0.426366" T="0.0736336"/>
      <pos A="0.14418" C="0.285273" G="0.35582" T="0.214727"/>
      <pos A="0.214727" C="0.14418" G="0.35582" T="0.285273"/>
      <pos A="0.214727" C="0.14418" G="0.14418" T="0.496914"/>
      <pos A="0.285273" C="0.00308642" G="0.285273" T="0.426366"/>
      <pos A="0.285273" C="0.285273" G="0.214727" T="0.214727"/>
      <pos A="0.0736336" C="0.14418" G="0.35582" T="0.426366"/>
      <pos A="0.35582" C="0.496914" G="0.14418" T="0.00308642"/>
      <pos A="0.35582" C="0.35582" G="0.14418" T="0.14418"/>
      <pos A="0.285273" C="0.426366" G="0.214727" T="0.0736336"/>
      <pos A="0.285273" C="0.285273" G="0.00308642" T="0.426366"/>
      <pos A="0.426366" C="0.285273" G="0.285273" T="0.00308642"/>
      <pos A="0.0736336" C="0.285273" G="0.35582" T="0.285273"/>
      <pos A="0.00308642" C="0.285273" G="0.426366" T="0.285273"/>
      <pos A="0.0736336" C="0.35582" G="0.285273" T="0.285273"/>
      <pos A="0.00308642" C="0.285273" G="0.285273" T="0.426366"/>
      <pos A="0.285273" C="0.14418" G="0.35582" T="0.214727"/>
      <pos A="0.14418" C="0.214727" G="0.496914" T="0.14418"/>
      <pos A="0.285273" C="0.35582" G="0.14418" T="0.214727"/>
      <pos A="0.0736336" C="0.14418" G="0.567461" T="0.214727"/>
      <pos A="0.35582" C="0.14418" G="0.214727" T="0.285273"/>
      <pos A="0.35582" C="0.00308642" G="0.496914" T="0.14418"/>
      <pos A="0.00308642" C="0.35582" G="0.426366" T="0.214727"/>
      <pos A="0.35582" C="0.496914" G="0.0736336" T="0.0736336"/>
      <pos A="0.214727" C="0.14418" G="0.214727" T="0.426366"/>
      <pos A="0.214727" C="0.00308642" G="0.214727" T="0.567461"/>
      <pos A="0.00308642" C="0.14418" G="0.7791" T="0.0736336"/>
      <pos A="0.14418" C="0.00308642" G="0.214727" T="0.638007"/>
      <pos A="0.214727" C="0.496914" G="0.14418" T="0.14418"/>
      <pos A="0.285273" C="0.00308642" G="0.0736336" T="0.638007"/>
      <pos A="0.14418" C="0.285273" G="0.14418" T="0.426366"/>
      <pos A="0.14418" C="0.14418" G="0.496914" T="0.214727"/>
      <pos A="0.426366" C="0.14418" G="0.0736336" T="0.35582"/>
      <pos A="0.14418" C="0.00308642" G="0.0736336" T="0.7791"/>
      <pos A="0.00308642" C="0.496914" G="0.0736336" T="0.426366"/>
      <pos A="0.214727" C="0.14418" G="0.00308642" T="0.638007"/>
      <pos A="0.214727" C="0.426366" G="0.14418" T="0.214727"/>
    </motif>
    <motif db="0" id="M106" alt="O106" length="40" nsites="8" evalue="1.3e-003">
      <pos A="0.243733" C="0.193598" G="0.333975" T="0.228692"/>
      <pos A="0.283841" C="0.118396" G="0.233707" T="0.364056"/>
      <pos A="0.198612" C="0.394137" G="0.183571" T="0.223679"/>
      <pos A="0.323949" C="0.218666" G="0.193598" T="0.263787"/>
      <pos A="0.23872" C="0.148477" G="0.298881" T="0.313922"/>
      <pos A="0.228692" C="0.208639" G="0.273814" T="0.288854"/>
      <pos A="0.293868" C="0.33899" G="0.183571" T="0.183571"/>
      <pos A="0.178558" C="0.25376" G="0.203626" T="0.364056"/>
      <pos A="0.143464" C="0.494407" G="0.203626" T="0.158504"/>
      <pos A="0.429232" C="0.183571" G="0.148477" T="0.23872"/>
      <pos A="0.193598" C="0.123409" G="0.384111" T="0.298881"/>
      <pos A="0.273814" C="0.143464" G="0.404164" T="0.178558"/>
      <pos A="0.218666" C="0.188585" G="0.15349" T="0.439258"/>
      <pos A="0.33899" C="0.163518" G="0.278828" T="0.218666"/>
      <pos A="0.303895" C="0.188585" G="0.323949" T="0.183571"/>
      <pos A="0.379097" C="0.233707" G="0.133437" T="0.25376"/>
      <pos A="0.173545" C="0.313922" G="0.293868" T="0.218666"/>
      <pos A="0.25376" C="0.283841" G="0.198612" T="0.263787"/>
      <pos A="0.258773" C="0.293868" G="0.198612" T="0.248747"/>
      <pos A="0.313922" C="0.25376" G="0.188585" T="0.243733"/>
      <pos A="0.193598" C="0.278828" G="0.308909" T="0.218666"/>
      <pos A="0.258773" C="0.193598" G="0.258773" T="0.288854"/>
      <pos A="0.429232" C="0.183571" G="0.168531" T="0.218666"/>
      <pos A="0.233707" C="0.248747" G="0.188585" T="0.328962"/>
      <pos A="0.178558" C="0.323949" G="0.318935" T="0.178558"/>
      <pos A="0.268801" C="0.0682617" G="0.35403" T="0.308909"/>
      <pos A="0.293868" C="0.258773" G="0.213652" T="0.233707"/>
      <pos A="0.173545" C="0.218666" G="0.268801" T="0.33899"/>
      <pos A="0.233707" C="0.273814" G="0.228692" T="0.263787"/>
      <pos A="0.198612" C="0.123409" G="0.33899" T="0.33899"/>
      <pos A="0.23872" C="0.218666" G="0.318935" T="0.223679"/>
      <pos A="0.233707" C="0.213652" G="0.35403" T="0.198612"/>
      <pos A="0.0833017" C="0.208639" G="0.303895" T="0.404164"/>
      <pos A="0.308909" C="0.228692" G="0.0883151" T="0.374084"/>
      <pos A="0.283841" C="0.243733" G="0.318935" T="0.15349"/>
      <pos A="0.33899" C="0.323949" G="0.158504" T="0.178558"/>
      <pos A="0.344003" C="0.233707" G="0.183571" T="0.23872"/>
      <pos A="0.248747" C="0.293868" G="0.278828" T="0.178558"/>
      <pos A="0.409178" C="0.359043" G="0.103356" T="0.128424"/>
      <pos A="0.168531" C="0.288854" G="0.23872" T="0.303895"/>
    </motif>
    <motif db="0" id="M107" alt="O107" length="40" nsites="8" evalue="1.3e-003">
      <pos A="0.343657" C="0.0541719" G="0.1904" T="0.411771"/>
      <pos A="0.139315" C="0.258515" G="0.411771" T="0.1904"/>
      <pos A="0.275543" C="0.241485" G="0.258515" T="0.224457"/>
      <pos A="0.292571" C="0.156343" G="0.0882291" T="0.462856"/>
      <pos A="0.479885" C="0.207429" G="0.139315" T="0.173372"/>
      <pos A="0.1904" C="0.292571" G="0.241485" T="0.275543"/>
      <pos A="0.258515" C="0.360685" G="0.3096" T="0.071201"/>
      <pos A="0.326628" C="0.0882291" G="0.071201" T="0.513942"/>
      <pos A="0.275543" C="0.1904" G="0.241485" T="0.292571"/>
      <pos A="0.105257" C="0.343657" G="0.207429" T="0.343657"/>
      <pos A="0.156343" C="0.292571" G="0.173372" T="0.377714"/>
      <pos A="0.394743" C="0.0541719" G="0.275543" T="0.275543"/>
      <pos A="0.0371437" C="0.292571" G="0.326628" T="0.343657"/>
      <pos A="0.241485" C="0.530971" G="0.1904" T="0.0371437"/>
      <pos A="0.224457" C="0.445828" G="0.173372" T="0.156343"/>
      <pos A="0.241485" C="0.224457" G="0.207429" T="0.326628"/>
      <pos A="0.326628" C="0.156343" G="0.292571" T="0.224457"/>
      <pos A="0.173372" C="0.377714" G="0.360685" T="0.0882291"/>
      <pos A="0.479885" C="0.122286" G="0.122286" T="0.275543"/>
      <pos A="0.173372" C="0.207429" G="0.394743" T="0.224457"/>
      <pos A="0.360685" C="0.258515" G="0.156343" T="0.224457"/>
      <pos A="0.394743" C="0.1904" G="0.292571" T="0.122286"/>
      <pos A="0.224457" C="0.1904" G="0.3096" T="0.275543"/>
      <pos A="0.224457" C="0.156343" G="0.1904" T="0.428799"/>
      <pos A="0.0882291" C="0.326628" G="0.173372" T="0.411771"/>
      <pos A="0.326628" C="0.139315" G="0.139315" T="0.394743"/>
      <pos A="0.275543" C="0.241485" G="0.207429" T="0.275543"/>
      <pos A="0.326628" C="0.343657" G="0.105257" T="0.224457"/>
      <pos A="0.224457" C="0.105257" G="0.428799" T="0.241485"/>
      <pos A="0.377714" C="0.207429" G="0.241485" T="0.173372"/>
      <pos A="0.275543" C="0.377714" G="0.173372" T="0.173372"/>
      <pos A="0.326628" C="0.139315" G="0.275543" T="0.258515"/>
      <pos A="0.122286" C="0.156343" G="0.3096" T="0.411771"/>
      <pos A="0.122286" C="0.360685" G="0.105257" T="0.411771"/>
      <pos A="0.275543" C="0.224457" G="0.343657" T="0.156343"/>
      <pos A="0.173372" C="0.207429" G="0.258515" T="0.360685"/>
      <pos A="0.258515" C="0.241485" G="0.326628" T="0.173372"/>
      <pos A="0.258515" C="0.292571" G="0.275543" T="0.173372"/>
      <pos A="0.292571" C="0.207429" G="0.0371437" T="0.462856"/>
      <pos A="0.616114" C="0.1904" G="0.0541719" T="0.139315"/>
    </motif>
    <motif db="0" id="M108" alt="O108" length="40" nsites="8" evalue="1.3e-003">
      <pos A="0.174027" C="0.174027" G="0.287987" T="0.36396"/>
      <pos A="0.231006" C="0.36396" G="0.155033" T="0.25"/>
      <pos A="0.325973" C="0.382953" G="0.0790598" T="0.212013"/>
      <pos A="0.439934" C="0.25" G="0.117047" T="0.19302"/>
      <pos A="0.0980533" C="0.212013" G="0.287987" T="0.401947"/>
      <pos A="0.42094" C="0.401947" G="0.117047" T="0.0600662"/>
      <pos A="0.287987" C="0.344967" G="0.13604" T="0.231006"/>
      <pos A="0.25" C="0.439934" G="0.0790598" T="0.231006"/>
      <pos A="0.117047" C="0.212013" G="0.212013" T="0.458926"/>
      <pos A="0.0980533" C="0.47792" G="0.174027" T="0.25"/>
      <pos A="0.212013" C="0.287987" G="0.19302" T="0.30698"/>
      <pos A="0.25" C="0.0980533" G="0.458926" T="0.19302"/>
      <pos A="0.30698" C="0.117047" G="0.42094" T="0.155033"/>
      <pos A="0.174027" C="0.458926" G="0.0980533" T="0.268994"/>
      <pos A="0.174027" C="0.174027" G="0.382953" T="0.268994"/>
      <pos A="0.174027" C="0.0410736" G="0.287987" T="0.496914"/>
      <pos A="0.0980533" C="0.19302" G="0.231006" T="0.47792"/>
      <pos A="0.0790598" C="0.117047" G="0.287987" T="0.515907"/>
      <pos A="0.0980533" C="0.231006" G="0.25" T="0.42094"/>
      <pos A="0.0980533" C="0.13604" G="0.344967" T="0.42094"/>
      <pos A="0.30698" C="0.30698" G="0.212013" T="0.174027"/>
      <pos A="0.325973" C="0.268994" G="0.231006" T="0.174027"/>
      <pos A="0.515907" C="0.117047" G="0.155033" T="0.212013"/>
      <pos A="0.25" C="0.268994" G="0.325973" T="0.155033"/>
      <pos A="0.344967" C="0.382953" G="0.174027" T="0.0980533"/>
      <pos A="0.155033" C="0.19302" G="0.212013" T="0.439934"/>
      <pos A="0.439934" C="0.0410736" G="0.117047" T="0.401947"/>
      <pos A="0.30698" C="0.13604" G="0.401947" T="0.155033"/>
      <pos A="0.496914" C="0.174027" G="0.25" T="0.0790598"/>
      <pos A="0.155033" C="0.174027" G="0.401947" T="0.268994"/>
      <pos A="0.382953" C="0.0600662" G="0.19302" T="0.36396"/>
      <pos A="0.25" C="0.231006" G="0.325973" T="0.19302"/>
      <pos A="0.268994" C="0.212013" G="0.268994" T="0.25"/>
      <pos A="0.212013" C="0.30698" G="0.287987" T="0.19302"/>
      <pos A="0.212013" C="0.42094" G="0.13604" T="0.231006"/>
      <pos A="0.0600662" C="0.287987" G="0.287987" T="0.36396"/>
      <pos A="0.439934" C="0.155033" G="0.231006" T="0.174027"/>
      <pos A="0.325973" C="0.231006" G="0.287987" T="0.155033"/>
      <pos A="0.382953" C="0.13604" G="0.42094" T="0.0600662"/>
      <pos A="0.47792" C="0.0980533" G="0.0980533" T="0.325973"/>
    </motif>
    <motif db="0" id="M109" alt="O109" length="40" nsites="8" evalue="1.3e-003">
      <pos A="0.00308642" C="0.496914" G="0.496914" T="0.00308642"/>
      <pos A="0.496914" C="0.00308642" G="0.00308642" T="0.496914"/>
      <pos A="0.496914" C="0.496914" G="0.00308642" T="0.00308642"/>
      <pos A="0.00308642" C="0.00308642" G="0.990741" T="0.00308642"/>
      <pos A="0.00308642" C="0.00308642" G="0.496914" T="0.496914"/>
      <pos A="0.990741" C="0.00308642" G="0.00308642" T="0.00308642"/>
      <pos A="0.496914" C="0.496914" G="0.00308642" T="0.00308642"/>
      <pos A="0.00308642" C="0.496914" G="0.496914" T="0.00308642"/>
      <pos A="0.00308642" C="0.00308642" G="0.00308642" T="0.990741"/>
      <pos A="0.00308642" C="0.496914" G="0.00308642" T="0.496914"/>
      <pos A="0.00308642" C="0.990741" G="0.00308642" T="0.00308642"/>
      <pos A="0.496914" C="0.496914" G="0.00308642" T="0.00308642"/>
      <pos A="0.496914" C="0.496914" G="0.00308642" T="0.00308642"/>
      <pos A="0.00308642" C="0.00308642" G="0.496914" T="0.496914"/>
      <pos A="0.00308642" C="0.496914" G="0.496914" T="0.00308642"/>
      <pos A="0.990741" C="0.00308642" G="0.00308642" T="0.00308642"/>
      <pos A="0.496914" C="0.00308642" G="0.00308642" T="0.496914"/>
      <pos A="0.00308642" C="0.00308642" G="0.496914" T="0.496914"/>
      <pos A="0.00308642" C="0.496914" G="0.496914" T="0.00308642"/>
      <pos A="0.496914" C="0.496914" G="0.00308642" T="0.00308642"/>
      <pos A="0.00308642" C="0.00308642" G="0.00308642" T="0.990741"/>
      <pos A="0.00308642" C="0.496914" G="0.496914" T="0.00308642"/>
      <pos A="0.00308642" C="0.496914" G="0.00308642" T="0.496914"/>
      <pos A="0.496914" C="0.00308642" G="0.496914" T="0.00308642"/>
      <pos A="0.00308642" C="0.496914" G="0.00308642" T="0.496914"/>
      <pos A="0.496914" C="0.496914" G="0.00308642" T="0.00308642"/>
      <pos A="0.00308642" C="0.990741" G="0.00308642" T="0.00308642"/>
      <pos A="0.496914" C="0.496914" G="0.00308642" T="0.00308642"/>
      <pos A="0.00308642" C="0.990741" G="0.00308642" T="0.00308642"/>
      <pos A="0.496914" C="0.00308642" G="0.00308642" T="0.496914"/>
      <pos A="0.00308642" C="0.496914" G="0.00308642" T="0.496914"/>
      <pos A="0.496914" C="0.00308642" G="0.00308642" T="0.496914"/>
      <pos A="0.00308642" C="0.990741" G="0.00308642" T="0.00308642"/>
      <pos A="0.990741" C="0.00308642" G="0.00308642" T="0.00308642"/>
      <pos A="0.496914" C="0.496914" G="0.00308642" T="0.00308642"/>
      <pos A="0.990741" C="0.00308642" G="0.00308642" T="0.00308642"/>
      <pos A="0.00308642" C="0.00308642" G="0.990741" T="0.00308642"/>
      <pos A="0.00308642" C="0.00308642" G="0.00308642" T="0.990741"/>
      <pos A="0.00308642" C="0.496914" G="0.496914" T="0.00308642"/>
      <pos A="0.496914" C="0.00308642" G="0.496914" T="0.00308642"/>
    </motif>
    <motif db="0" id="M11" alt="O11" length="40" nsites="8" evalue="1.3e-003">
      <pos A="0.233707" C="0.203626" G="0.228692" T="0.333975"/>
      <pos A="0.208639" C="0.303895" G="0.193598" T="0.293868"/>
      <pos A="0.308909" C="0.293868" G="0.128424" T="0.268801"/>
      <pos A="0.278828" C="0.0933294" G="0.283841" T="0.344003"/>
      <pos A="0.248747" C="0.328962" G="0.323949" T="0.0983427"/>
      <pos A="0.323949" C="0.223679" G="0.203626" T="0.248747"/>
      <pos A="0.208639" C="0.223679" G="0.273814" T="0.293868"/>
      <pos A="0.123409" C="0.344003" G="0.303895" T="0.228692"/>
      <pos A="0.389124" C="0.113383" G="0.198612" T="0.298881"/>
      <pos A="0.13845" C="0.303895" G="0.344003" T="0.213652"/>
      <pos A="0.143464" C="0.198612" G="0.36907" T="0.288854"/>
      <pos A="0.36907" C="0.248747" G="0.223679" T="0.158504"/>
      <pos A="0.35403" C="0.188585" G="0.128424" T="0.328962"/>
      <pos A="0.213652" C="0.163518" G="0.283841" T="0.33899"/>
      <pos A="0.349016" C="0.25376" G="0.168531" T="0.228692"/>
      <pos A="0.208639" C="0.178558" G="0.298881" T="0.313922"/>
      <pos A="0.233707" C="0.273814" G="0.293868" T="0.198612"/>
      <pos A="0.188585" C="0.178558" G="0.213652" T="0.419205"/>
      <pos A="0.379097" C="0.359043" G="0.213652" T="0.0482074"/>
      <pos A="0.25376" C="0.23872" G="0.223679" T="0.283841"/>
      <pos A="0.288854" C="0.328962" G="0.193598" T="0.188585"/>
      <pos A="0.213652" C="0.233707" G="0.198612" T="0.35403"/>
      <pos A="0.123409" C="0.35403" G="0.178558" T="0.344003"/>
      <pos A="0.283841" C="0.243733" G="0.148477" T="0.323949"/>
      <pos A="0.163518" C="0.128424" G="0.444273" T="0.263787"/>
      <pos A="0.128424" C="0.213652" G="0.333975" T="0.323949"/>
      <pos A="0.288854" C="0.25376" G="0.303895" T="0.15349"/>
      <pos A="0.263787" C="0.344003" G="0.193598" T="0.198612"/>
      <pos A="0.298881" C="0.0532207" G="0.248747" T="0.399151"/>
      <pos A="0.183571" C="0.158504" G="0.474353" T="0.183571"/>
      <pos A="0.23872" C="0.278828" G="0.248747" T="0.233707"/>
      <pos A="0.193598" C="0.303895" G="0.133437" T="0.36907"/>
      <pos A="0.33899" C="0.113383" G="0.313922" T="0.233707"/>
      <pos A="0.449286" C="0.103356" G="0.293868" T="0.15349"/>
      <pos A="0.379097" C="0.0833017" G="0.36907" T="0.168531"/>
      <pos A="0.303895" C="0.23872" G="0.198612" T="0.258773"/>
      <pos A="0.258773" C="0.364056" G="0.128424" T="0.248747"/>
      <pos A="0.193598" C="0.273814" G="0.273814" T="0.258773"/>
      <pos A="0.328962" C="0.293868" G="0.188585" T="0.188585"/>
      <pos A="0.173545" C="0.25376" G="0.243733" T="0.328962"/>
    </motif>
    <motif db="0" id="M110" alt="O110" length="40" nsites="8" evalue="1.3e-003">
      <pos A="0.222565" C="0.112826" G="0.222565" T="0.442043"/>
      <pos A="0.112826" C="0.442043" G="0.442043" T="0.00308642"/>
      <pos A="0.112826" C="0.551784" G="0.112826" T="0.222565"/>
      <pos A="0.442043" C="0.442043" G="0.00308642" T="0.112826"/>
      <pos A="0.332304" C="0.112826" G="0.112826" T="0.442043"/>
      <pos A="0.332304" C="0.00308642" G="0.332304" T="0.332304"/>
      <pos A="0.332304" C="0.112826" G="0.332304" T="0.222565"/>
      <pos A="0.442043" C="0.112826" G="0.442043" T="0.00308642"/>
      <pos A="0.332304" C="0.551784" G="0.00308642" T="0.112826"/>
      <pos A="0.332304" C="0.222565" G="0.112826" T="0.332304"/>
      <pos A="0.442043" C="0.00308642" G="0.222565" T="0.332304"/>
      <pos A="0.222565" C="0.222565" G="0.332304" T="0.222565"/>
      <pos A="0.222565" C="0.442043" G="0.112826" T="0.222565"/>
      <pos A="0.112826" C="0.332304" G="0.112826" T="0.442043"/>
      <pos A="0.332304" C="0.222565" G="0.442043" T="0.00308642"/>
      <pos A="0.00308642" C="0.222565" G="0.332304" T="0.442043"/>
      <pos A="0.332304" C="0.112826" G="0.442043" T="0.112826"/>
      <pos A="0.551784" C="0.112826" G="0.332304" T="0.00308642"/>
      <pos A="0.112826" C="0.332304" G="0.442043" T="0.112826"/>
      <pos A="0.222565" C="0.332304" G="0.112826" T="0.332304"/>
      <pos A="0.112826" C="0.551784" G="0.332304" T="0.00308642"/>
      <pos A="0.332304" C="0.112826" G="0.222565" T="0.332304"/>
      <pos A="0.222565" C="0.222565" G="0.332304" T="0.222565"/>
      <pos A="0.00308642" C="0.00308642" G="0.442043" T="0.551784"/>
      <pos A="0.00308642" C="0.332304" G="0.442043" T="0.222565"/>
      <pos A="0.222565" C="0.332304" G="0.222565" T="0.222565"/>
      <pos A="0.332304" C="0.332304" G="0.00308642" T="0.332304"/>
      <pos A="0.112826" C="0.442043" G="0.112826" T="0.332304"/>
      <pos A="0.112826" C="0.661523" G="0.112826" T="0.112826"/>
      <pos A="0.661523" C="0.112826" G="0.00308642" T="0.222565"/>
      <pos A="0.112826" C="0.551784" G="0.222565" T="0.112826"/>
      <pos A="0.00308642" C="0.442043" G="0.00308642" T="0.551784"/>
      <pos A="0.112826" C="0.112826" G="0.222565" T="0.551784"/>
      <pos A="0.332304" C="0.112826" G="0.442043" T="0.112826"/>
      <pos A="0.442043" C="0.332304" G="0.112826" T="0.112826"/>
      <pos A="0.112826" C="0.112826" G="0.442043" T="0.332304"/>
      <pos A="0.661523" C="0.00308642" G="0.00308642" T="0.332304"/>
      <pos A="0.332304" C="0.332304" G="0.222565" T="0.112826"/>
      <pos A="0.661523" C="0.332304" G="0.00308642" T="0.00308642"/>
      <pos A="0.222565" C="0.00308642" G="0.442043" T="0.332304"/>
    </motif>
    <motif db="0" id="M111" alt="O111" length="40" nsites="8" evalue="1.3e-003">
      <pos A="0.248747" C="0.188585" G="0.298881" T="0.263787"/>
      <pos A="0.243733" C="0.288854" G="0.183571" T="0.283841"/>
      <pos A="0.394137" C="0.25376" G="0.203626" T="0.148477"/>
      <pos A="0.228692" C="0.203626" G="0.163518" T="0.404164"/>
      <pos A="0.173545" C="0.218666" G="0.203626" T="0.404164"/>
      <pos A="0.23872" C="0.163518" G="0.263787" T="0.333975"/>
      <pos A="0.323949" C="0.308909" G="0.15349" T="0.213652"/>
      <pos A="0.298881" C="0.273814" G="0.36907" T="0.0582351"/>
      <pos A="0.198612" C="0.158504" G="0.278828" T="0.364056"/>
      <pos A="0.148477" C="0.23872" G="0.364056" T="0.248747"/>
      <pos A="0.479367" C="0.213652" G="0.123409" T="0.183571"/>
      <pos A="0.248747" C="0.108369" G="0.303895" T="0.33899"/>
      <pos A="0.208639" C="0.23872" G="0.328962" T="0.223679"/>
      <pos A="0.303895" C="0.273814" G="0.143464" T="0.278828"/>
      <pos A="0.168531" C="0.384111" G="0.218666" T="0.228692"/>
      <pos A="0.379097" C="0.298881" G="0.123409" T="0.198612"/>
      <pos A="0.33899" C="0.25376" G="0.193598" T="0.213652"/>
      <pos A="0.263787" C="0.183571" G="0.218666" T="0.333975"/>
      <pos A="0.15349" C="0.203626" G="0.384111" T="0.258773"/>
      <pos A="0.123409" C="0.243733" G="0.308909" T="0.323949"/>
      <pos A="0.288854" C="0.243733" G="0.193598" T="0.273814"/>
      <pos A="0.263787" C="0.263787" G="0.33899" T="0.133437"/>
      <pos A="0.243733" C="0.328962" G="0.208639" T="0.218666"/>
      <pos A="0.198612" C="0.36907" G="0.278828" T="0.15349"/>
      <pos A="0.133437" C="0.15349" G="0.223679" T="0.489394"/>
      <pos A="0.233707" C="0.148477" G="0.374084" T="0.243733"/>
      <pos A="0.223679" C="0.0983427" G="0.333975" T="0.344003"/>
      <pos A="0.303895" C="0.25376" G="0.173545" T="0.268801"/>
      <pos A="0.233707" C="0.303895" G="0.178558" T="0.283841"/>
      <pos A="0.449286" C="0.163518" G="0.163518" T="0.223679"/>
      <pos A="0.323949" C="0.108369" G="0.344003" T="0.223679"/>
      <pos A="0.323949" C="0.268801" G="0.158504" T="0.248747"/>
      <pos A="0.293868" C="0.243733" G="0.308909" T="0.15349"/>
      <pos A="0.308909" C="0.228692" G="0.273814" T="0.188585"/>
      <pos A="0.213652" C="0.35403" G="0.23872" T="0.193598"/>
      <pos A="0.399151" C="0.143464" G="0.168531" T="0.288854"/>
      <pos A="0.143464" C="0.223679" G="0.399151" T="0.233707"/>
      <pos A="0.243733" C="0.25376" G="0.143464" T="0.359043"/>
      <pos A="0.193598" C="0.303895" G="0.218666" T="0.283841"/>
      <pos A="0.13845" C="0.143464" G="0.359043" T="0.359043"/>
    </motif>
    <motif db="0" id="M113" alt="O113" length="40" nsites="8" evalue="1.3e-003">
      <pos A="0.166512" C="0.216249" G="0.422306" T="0.194933"/>
      <pos A="0.13809" C="0.351252" G="0.187827" T="0.322831"/>
      <pos A="0.287304" C="0.166512" G="0.130984" T="0.415201"/>
      <pos A="0.329936" C="0.223355" G="0.273092" T="0.173617"/>
      <pos A="0.180722" C="0.443623" G="0.159405" T="0.216249"/>
      <pos A="0.130984" C="0.102562" G="0.109668" T="0.656786"/>
      <pos A="0.166512" C="0.166512" G="0.393884" T="0.273092"/>
      <pos A="0.301514" C="0.223355" G="0.237565" T="0.237565"/>
      <pos A="0.372569" C="0.187827" G="0.194933" T="0.244671"/>
      <pos A="0.244671" C="0.159405" G="0.322831" T="0.273092"/>
      <pos A="0.251777" C="0.23046" G="0.273092" T="0.244671"/>
      <pos A="0.202039" C="0.273092" G="0.251777" T="0.273092"/>
      <pos A="0.337041" C="0.173617" G="0.180722" T="0.30862"/>
      <pos A="0.237565" C="0.251777" G="0.393884" T="0.116773"/>
      <pos A="0.329936" C="0.358358" G="0.13809" T="0.173617"/>
      <pos A="0.0883516" C="0.273092" G="0.322831" T="0.315725"/>
      <pos A="0.273092" C="0.109668" G="0.194933" T="0.422306"/>
      <pos A="0.202039" C="0.237565" G="0.429412" T="0.130984"/>
      <pos A="0.358358" C="0.145195" G="0.180722" T="0.315725"/>
      <pos A="0.1523" C="0.301514" G="0.372569" T="0.173617"/>
      <pos A="0.159405" C="0.337041" G="0.337041" T="0.166512"/>
      <pos A="0.223355" C="0.265987" G="0.194933" T="0.315725"/>
      <pos A="0.1523" C="0.322831" G="0.273092" T="0.251777"/>
      <pos A="0.322831" C="0.287304" G="0.194933" T="0.194933"/>
      <pos A="0.23046" C="0.265987" G="0.237565" T="0.265987"/>
      <pos A="0.265987" C="0.301514" G="0.273092" T="0.159405"/>
      <pos A="0.258882" C="0.223355" G="0.130984" T="0.386779"/>
      <pos A="0.123879" C="0.130984" G="0.216249" T="0.528888"/>
      <pos A="0.159405" C="0.180722" G="0.251777" T="0.408096"/>
      <pos A="0.329936" C="0.187827" G="0.209144" T="0.273092"/>
      <pos A="0.244671" C="0.47915" G="0.159405" T="0.116773"/>
      <pos A="0.315725" C="0.244671" G="0.116773" T="0.322831"/>
      <pos A="0.237565" C="0.287304" G="0.244671" T="0.23046"/>
      <pos A="0.273092" C="0.315725" G="0.287304" T="0.123879"/>
      <pos A="0.315725" C="0.1523" G="0.173617" T="0.358358"/>
      <pos A="0.237565" C="0.337041" G="0.130984" T="0.294409"/>
      <pos A="0.202039" C="0.315725" G="0.13809" T="0.344147"/>
      <pos A="0.216249" C="0.315725" G="0.102562" T="0.365463"/>
      <pos A="0.187827" C="0.116773" G="0.287304" T="0.408096"/>
      <pos A="0.209144" C="0.301514" G="0.365463" T="0.123879"/>
    </motif>
    <motif db="0" id="M114" alt="O114" length="40" nsites="8" evalue="1.3e-003">
      <pos A="0.716392" C="0.167696" G="0.0579565" T="0.0579565"/>
      <pos A="0.332304" C="0.222565" G="0.222565" T="0.222565"/>
      <pos A="0.167696" C="0.277435" G="0.167696" T="0.387174"/>
      <pos A="0.0579565" C="0.332304" G="0.167696" T="0.442043"/>
      <pos A="0.277435" C="0.387174" G="0.112826" T="0.222565"/>
      <pos A="0.167696" C="0.387174" G="0.277435" T="0.167696"/>
      <pos A="0.387174" C="0.222565" G="0.332304" T="0.0579565"/>
      <pos A="0.222565" C="0.277435" G="0.387174" T="0.112826"/>
      <pos A="0.387174" C="0.332304" G="0.167696" T="0.112826"/>
      <pos A="0.0579565" C="0.00308642" G="0.332304" T="0.606653"/>
      <pos A="0.332304" C="0.222565" G="0.222565" T="0.222565"/>
      <pos A="0.387174" C="0.112826" G="0.112826" T="0.387174"/>
      <pos A="0.222565" C="0.112826" G="0.387174" T="0.277435"/>
      <pos A="0.222565" C="0.277435" G="0.112826" T="0.387174"/>
      <pos A="0.167696" C="0.00308642" G="0.496914" T="0.332304"/>
      <pos A="0.112826" C="0.222565" G="0.332304" T="0.332304"/>
      <pos A="0.387174" C="0.222565" G="0.222565" T="0.167696"/>
      <pos A="0.442043" C="0.167696" G="0.332304" T="0.0579565"/>
      <pos A="0.222565" C="0.0579565" G="0.277435" T="0.442043"/>
      <pos A="0.387174" C="0.277435" G="0.332304" T="0.00308642"/>
      <pos A="0.387174" C="0.222565" G="0.222565" T="0.167696"/>
      <pos A="0.0579565" C="0.277435" G="0.496914" T="0.167696"/>
      <pos A="0.387174" C="0.277435" G="0.0579565" T="0.277435"/>
      <pos A="0.387174" C="0.0579565" G="0.442043" T="0.112826"/>
      <pos A="0.222565" C="0.167696" G="0.442043" T="0.167696"/>
      <pos A="0.332304" C="0.332304" G="0.277435" T="0.0579565"/>
      <pos A="0.167696" C="0.222565" G="0.332304" T="0.277435"/>
      <pos A="0.0579565" C="0.551784" G="0.0579565" T="0.332304"/>
      <pos A="0.387174" C="0.277435" G="0.0579565" T="0.277435"/>
      <pos A="0.0579565" C="0.332304" G="0.551784" T="0.0579565"/>
      <pos A="0.332304" C="0.167696" G="0.332304" T="0.167696"/>
      <pos A="0.496914" C="0.112826" G="0.222565" T="0.167696"/>
      <pos A="0.387174" C="0.332304" G="0.277435" T="0.00308642"/>
      <pos A="0.167696" C="0.387174" G="0.00308642" T="0.442043"/>
      <pos A="0.442043" C="0.167696" G="0.167696" T="0.222565"/>
      <pos A="0.222565" C="0.277435" G="0.277435" T="0.222565"/>
      <pos A="0.167696" C="0.112826" G="0.551784" T="0.167696"/>
      <pos A="0.277435" C="0.112826" G="0.332304" T="0.277435"/>
      <pos A="0.0579565" C="0.00308642" G="0.606653" T="0.332304"/>
      <pos A="0.277435" C="0.332304" G="0.0579565" T="0.332304"/>
    </motif>
    <motif db="0" id="M115" alt="O115" length="40" nsites="8" evalue="1.3e-003">
      <pos A="0.270156" C="0.265117" G="0.19961" T="0.265117"/>
      <pos A="0.280234" C="0.174414" G="0.179453" T="0.365898"/>
      <pos A="0.30039" C="0.184492" G="0.320547" T="0.194571"/>
      <pos A="0.30039" C="0.239922" G="0.280234" T="0.179453"/>
      <pos A="0.350781" C="0.224805" G="0.134102" T="0.290312"/>
      <pos A="0.169375" C="0.30039" G="0.260078" T="0.270156"/>
      <pos A="0.174414" C="0.149219" G="0.118985" T="0.557382"/>
      <pos A="0.179453" C="0.325586" G="0.244961" T="0.25"/>
      <pos A="0.290312" C="0.19961" G="0.265117" T="0.244961"/>
      <pos A="0.30039" C="0.179453" G="0.25" T="0.270156"/>
      <pos A="0.295351" C="0.214727" G="0.305429" T="0.184492"/>
      <pos A="0.360859" C="0.335664" G="0.149219" T="0.154258"/>
      <pos A="0.124024" C="0.46668" G="0.174414" T="0.234883"/>
      <pos A="0.255039" C="0.360859" G="0.14418" T="0.239922"/>
      <pos A="0.260078" C="0.189532" G="0.290312" T="0.260078"/>
      <pos A="0.330625" C="0.159297" G="0.30039" T="0.209688"/>
      <pos A="0.149219" C="0.295351" G="0.330625" T="0.224805"/>
      <pos A="0.320547" C="0.169375" G="0.219766" T="0.290312"/>
      <pos A="0.0887506" C="0.164336" G="0.391093" T="0.35582"/>
      <pos A="0.219766" C="0.129063" G="0.275195" T="0.375976"/>
      <pos A="0.265117" C="0.239922" G="0.204649" T="0.290312"/>
      <pos A="0.537226" C="0.234883" G="0.0937896" T="0.134102"/>
      <pos A="0.194571" C="0.285273" G="0.285273" T="0.234883"/>
      <pos A="0.209688" C="0.275195" G="0.154258" T="0.360859"/>
      <pos A="0.431405" C="0.169375" G="0.265117" T="0.134102"/>
      <pos A="0.255039" C="0.255039" G="0.25" T="0.239922"/>
      <pos A="0.335664" C="0.139141" G="0.330625" T="0.194571"/>
      <pos A="0.169375" C="0.209688" G="0.35582" T="0.265117"/>
      <pos A="0.239922" C="0.214727" G="0.224805" T="0.320547"/>
      <pos A="0.255039" C="0.194571" G="0.134102" T="0.416288"/>
      <pos A="0.189532" C="0.330625" G="0.375976" T="0.103868"/>
      <pos A="0.194571" C="0.260078" G="0.164336" T="0.381015"/>
      <pos A="0.270156" C="0.174414" G="0.305429" T="0.25"/>
      <pos A="0.244961" C="0.154258" G="0.340703" T="0.260078"/>
      <pos A="0.305429" C="0.149219" G="0.370937" T="0.174414"/>
      <pos A="0.270156" C="0.285273" G="0.330625" T="0.113946"/>
      <pos A="0.275195" C="0.14418" G="0.118985" T="0.46164"/>
      <pos A="0.139141" C="0.421327" G="0.189532" T="0.25"/>
      <pos A="0.320547" C="0.310468" G="0.0988286" T="0.270156"/>
      <pos A="0.295351" C="0.224805" G="0.204649" T="0.275195"/>
    </motif>
    <motif db="0" id="M116" alt="O116" length="40" nsites="8" evalue="1.3e-003">
      <pos A="0.00308642" C="0.373457" G="0.25" T="0.373457"/>
      <pos A="0.126543" C="0.00308642" G="0.373457" T="0.496914"/>
      <pos A="0.00308642" C="0.496914" G="0.25" T="0.25"/>
      <pos A="0.126543" C="0.00308642" G="0.126543" T="0.743827"/>
      <pos A="0.373457" C="0.00308642" G="0.00308642" T="0.62037"/>
      <pos A="0.25" C="0.373457" G="0.126543" T="0.25"/>
      <pos A="0.373457" C="0.25" G="0.25" T="0.126543"/>
      <pos A="0.126543" C="0.25" G="0.373457" T="0.25"/>
      <pos A="0.62037" C="0.126543" G="0.126543" T="0.126543"/>
      <pos A="0.126543" C="0.00308642" G="0.25" T="0.62037"/>
      <pos A="0.25" C="0.373457" G="0.25" T="0.126543"/>
      <pos A="0.25" C="0.126543" G="0.373457" T="0.25"/>
      <pos A="0.126543" C="0.126543" G="0.373457" T="0.373457"/>
      <pos A="0.00308642" C="0.25" G="0.373457" T="0.373457"/>
      <pos A="0.126543" C="0.126543" G="0.25" T="0.496914"/>
      <pos A="0.126543" C="0.25" G="0.25" T="0.373457"/>
      <pos A="0.496914" C="0.25" G="0.126543" T="0.126543"/>
      <pos A="0.126543" C="0.126543" G="0.00308642" T="0.743827"/>
      <pos A="0.25" C="0.00308642" G="0.373457" T="0.373457"/>
      <pos A="0.373457" C="0.00308642" G="0.126543" T="0.496914"/>
      <pos A="0.126543" C="0.126543" G="0.126543" T="0.62037"/>
      <pos A="0.00308642" C="0.25" G="0.25" T="0.496914"/>
      <pos A="0.00308642" C="0.25" G="0.126543" T="0.62037"/>
      <pos A="0.00308642" C="0.00308642" G="0.00308642" T="0.990741"/>
      <pos A="0.373457" C="0.126543" G="0.373457" T="0.126543"/>
      <pos A="0.373457" C="0.126543" G="0.25" T="0.25"/>
      <pos A="0.00308642" C="0.373457" G="0.25" T="0.373457"/>
      <pos A="0.373457" C="0.373457" G="0.25" T="0.00308642"/>
      <pos A="0.496914" C="0.126543" G="0.00308642" T="0.373457"/>
      <pos A="0.373457" C="0.00308642" G="0.373457" T="0.25"/>
      <pos A="0.373457" C="0.00308642" G="0.62037" T="0.00308642"/>
      <pos A="0.126543" C="0.373457" G="0.25" T="0.25"/>
      <pos A="0.126543" C="0.496914" G="0.00308642" T="0.373457"/>
      <pos A="0.00308642" C="0.62037" G="0.00308642" T="0.373457"/>
      <pos A="0.373457" C="0.126543" G="0.25" T="0.25"/>
      <pos A="0.126543" C="0.373457" G="0.373457" T="0.126543"/>
      <pos A="0.126543" C="0.00308642" G="0.126543" T="0.743827"/>
      <pos A="0.126543" C="0.373457" G="0.126543" T="0.373457"/>
      <pos A="0.25" C="0.00308642" G="0.126543" T="0.62037"/>
      <pos A="0.496914" C="0.25" G="0.00308642" T="0.25"/>
    </motif>
    <motif db="0" id="M117" alt="O117" length="40" nsites="8" evalue="1.3e-003">
      <pos A="0.133437" C="0.429232" G="0.0933294" T="0.344003"/>
      <pos A="0.394137" C="0.168531" G="0.178558" T="0.258773"/>
      <pos A="0.203626" C="0.268801" G="0.213652" T="0.313922"/>
      <pos A="0.243733" C="0.128424" G="0.23872" T="0.389124"/>
      <pos A="0.118396" C="0.298881" G="0.23872" T="0.344003"/>
      <pos A="0.293868" C="0.168531" G="0.258773" T="0.278828"/>
      <pos A="0.168531" C="0.203626" G="0.323949" T="0.303895"/>
      <pos A="0.394137" C="0.193598" G="0.163518" T="0.248747"/>
      <pos A="0.313922" C="0.193598" G="0.313922" T="0.178558"/>
      <pos A="0.313922" C="0.208639" G="0.263787" T="0.213652"/>
      <pos A="0.233707" C="0.15349" G="0.333975" T="0.278828"/>
      <pos A="0.349016" C="0.228692" G="0.223679" T="0.198612"/>
      <pos A="0.208639" C="0.293868" G="0.15349" T="0.344003"/>
      <pos A="0.258773" C="0.263787" G="0.228692" T="0.248747"/>
      <pos A="0.379097" C="0.198612" G="0.23872" T="0.183571"/>
      <pos A="0.223679" C="0.344003" G="0.198612" T="0.233707"/>
      <pos A="0.268801" C="0.23872" G="0.23872" T="0.25376"/>
      <pos A="0.318935" C="0.213652" G="0.183571" T="0.283841"/>
      <pos A="0.228692" C="0.223679" G="0.268801" T="0.278828"/>
      <pos A="0.263787" C="0.183571" G="0.263787" T="0.288854"/>
      <pos A="0.293868" C="0.0582351" G="0.449286" T="0.198612"/>
      <pos A="0.318935" C="0.313922" G="0.243733" T="0.123409"/>
      <pos A="0.333975" C="0.178558" G="0.283841" T="0.203626"/>
      <pos A="0.228692" C="0.384111" G="0.103356" T="0.283841"/>
      <pos A="0.0983427" C="0.23872" G="0.293868" T="0.36907"/>
      <pos A="0.0732751" C="0.318935" G="0.293868" T="0.313922"/>
      <pos A="0.298881" C="0.364056" G="0.133437" T="0.203626"/>
      <pos A="0.333975" C="0.108369" G="0.25376" T="0.303895"/>
      <pos A="0.13845" C="0.173545" G="0.404164" T="0.283841"/>
      <pos A="0.243733" C="0.108369" G="0.344003" T="0.303895"/>
      <pos A="0.233707" C="0.103356" G="0.349016" T="0.313922"/>
      <pos A="0.188585" C="0.323949" G="0.228692" T="0.258773"/>
      <pos A="0.233707" C="0.233707" G="0.198612" T="0.333975"/>
      <pos A="0.213652" C="0.298881" G="0.278828" T="0.208639"/>
      <pos A="0.273814" C="0.25376" G="0.313922" T="0.158504"/>
      <pos A="0.419205" C="0.308909" G="0.128424" T="0.143464"/>
      <pos A="0.323949" C="0.243733" G="0.203626" T="0.228692"/>
      <pos A="0.208639" C="0.273814" G="0.208639" T="0.308909"/>
      <pos A="0.35403" C="0.168531" G="0.183571" T="0.293868"/>
      <pos A="0.188585" C="0.243733" G="0.394137" T="0.173545"/>
    </motif>
    <motif db="0" id="M118" alt="O118" length="40" nsites="8" evalue="1.3e-003">
      <pos A="0.323949" C="0.218666" G="0.0983427" T="0.359043"/>
      <pos A="0.318935" C="0.233707" G="0.168531" T="0.278828"/>
      <pos A="0.163518" C="0.374084" G="0.25376" T="0.208639"/>
      <pos A="0.178558" C="0.313922" G="0.183571" T="0.323949"/>
      <pos A="0.344003" C="0.188585" G="0.248747" T="0.218666"/>
      <pos A="0.198612" C="0.258773" G="0.384111" T="0.158504"/>
      <pos A="0.213652" C="0.318935" G="0.248747" T="0.218666"/>
      <pos A="0.288854" C="0.318935" G="0.228692" T="0.163518"/>
      <pos A="0.33899" C="0.208639" G="0.168531" T="0.283841"/>
      <pos A="0.394137" C="0.208639" G="0.163518" T="0.233707"/>
      <pos A="0.143464" C="0.173545" G="0.318935" T="0.364056"/>
      <pos A="0.273814" C="0.248747" G="0.178558" T="0.298881"/>
      <pos A="0.349016" C="0.0933294" G="0.374084" T="0.183571"/>
      <pos A="0.248747" C="0.273814" G="0.148477" T="0.328962"/>
      <pos A="0.123409" C="0.15349" G="0.399151" T="0.323949"/>
      <pos A="0.228692" C="0.273814" G="0.248747" T="0.248747"/>
      <pos A="0.273814" C="0.298881" G="0.143464" T="0.283841"/>
      <pos A="0.374084" C="0.198612" G="0.193598" T="0.233707"/>
      <pos A="0.258773" C="0.278828" G="0.203626" T="0.258773"/>
      <pos A="0.173545" C="0.288854" G="0.263787" T="0.273814"/>
      <pos A="0.218666" C="0.359043" G="0.123409" T="0.298881"/>
      <pos A="0.188585" C="0.313922" G="0.158504" T="0.33899"/>
      <pos A="0.243733" C="0.173545" G="0.328962" T="0.25376"/>
      <pos A="0.143464" C="0.128424" G="0.439258" T="0.288854"/>
      <pos A="0.318935" C="0.0732751" G="0.333975" T="0.273814"/>
      <pos A="0.143464" C="0.278828" G="0.298881" T="0.278828"/>
      <pos A="0.248747" C="0.193598" G="0.258773" T="0.298881"/>
      <pos A="0.454299" C="0.203626" G="0.198612" T="0.143464"/>
      <pos A="0.218666" C="0.173545" G="0.223679" T="0.384111"/>
      <pos A="0.143464" C="0.384111" G="0.359043" T="0.113383"/>
      <pos A="0.384111" C="0.273814" G="0.278828" T="0.0632484"/>
      <pos A="0.283841" C="0.268801" G="0.233707" T="0.213652"/>
      <pos A="0.268801" C="0.298881" G="0.213652" T="0.218666"/>
      <pos A="0.228692" C="0.228692" G="0.318935" T="0.223679"/>
      <pos A="0.248747" C="0.213652" G="0.143464" T="0.394137"/>
      <pos A="0.344003" C="0.188585" G="0.313922" T="0.15349"/>
      <pos A="0.23872" C="0.188585" G="0.213652" T="0.359043"/>
      <pos A="0.183571" C="0.313922" G="0.233707" T="0.268801"/>
      <pos A="0.399151" C="0.148477" G="0.203626" T="0.248747"/>
      <pos A="0.248747" C="0.143464" G="0.328962" T="0.278828"/>
    </motif>
    <motif db="0" id="M119" alt="O119" length="40" nsites="8" evalue="1.3e-003">
      <pos A="0.283841" C="0.243733" G="0.183571" T="0.288854"/>
      <pos A="0.23872" C="0.328962" G="0.23872" T="0.193598"/>
      <pos A="0.268801" C="0.118396" G="0.298881" T="0.313922"/>
      <pos A="0.183571" C="0.208639" G="0.203626" T="0.404164"/>
      <pos A="0.364056" C="0.173545" G="0.228692" T="0.233707"/>
      <pos A="0.23872" C="0.133437" G="0.298881" T="0.328962"/>
      <pos A="0.233707" C="0.23872" G="0.33899" T="0.188585"/>
      <pos A="0.293868" C="0.233707" G="0.203626" T="0.268801"/>
      <pos A="0.168531" C="0.0983427" G="0.344003" T="0.389124"/>
      <pos A="0.193598" C="0.148477" G="0.409178" T="0.248747"/>
      <pos A="0.303895" C="0.303895" G="0.173545" T="0.218666"/>
      <pos A="0.303895" C="0.328962" G="0.143464" T="0.223679"/>
      <pos A="0.323949" C="0.208639" G="0.188585" T="0.278828"/>
      <pos A="0.193598" C="0.394137" G="0.273814" T="0.13845"/>
      <pos A="0.323949" C="0.23872" G="0.0833017" T="0.35403"/>
      <pos A="0.223679" C="0.183571" G="0.298881" T="0.293868"/>
      <pos A="0.25376" C="0.258773" G="0.318935" T="0.168531"/>
      <pos A="0.23872" C="0.213652" G="0.344003" T="0.203626"/>
      <pos A="0.268801" C="0.263787" G="0.23872" T="0.228692"/>
      <pos A="0.103356" C="0.25376" G="0.308909" T="0.333975"/>
      <pos A="0.25376" C="0.183571" G="0.208639" T="0.35403"/>
      <pos A="0.178558" C="0.379097" G="0.384111" T="0.0582351"/>
      <pos A="0.333975" C="0.35403" G="0.0331674" T="0.278828"/>
      <pos A="0.293868" C="0.283841" G="0.143464" T="0.278828"/>
      <pos A="0.268801" C="0.198612" G="0.23872" T="0.293868"/>
      <pos A="0.404164" C="0.0883151" G="0.414192" T="0.0933294"/>
      <pos A="0.25376" C="0.263787" G="0.33899" T="0.143464"/>
      <pos A="0.173545" C="0.168531" G="0.333975" T="0.323949"/>
      <pos A="0.263787" C="0.178558" G="0.323949" T="0.233707"/>
      <pos A="0.193598" C="0.248747" G="0.268801" T="0.288854"/>
      <pos A="0.268801" C="0.188585" G="0.163518" T="0.379097"/>
      <pos A="0.258773" C="0.288854" G="0.233707" T="0.218666"/>
      <pos A="0.349016" C="0.168531" G="0.188585" T="0.293868"/>
      <pos A="0.143464" C="0.243733" G="0.349016" T="0.263787"/>
      <pos A="0.409178" C="0.133437" G="0.193598" T="0.263787"/>
      <pos A="0.364056" C="0.158504" G="0.178558" T="0.298881"/>
      <pos A="0.263787" C="0.283841" G="0.25376" T="0.198612"/>
      <pos A="0.248747" C="0.308909" G="0.203626" T="0.23872"/>
      <pos A="0.203626" C="0.303895" G="0.163518" T="0.328962"/>
      <pos A="0.223679" C="0.288854" G="0.268801" T="0.218666"/>
    </motif>
    <motif db="0" id="M12" alt="O12" length="40" nsites="8" evalue="1.3e-003">
      <pos A="0.14418" C="0.285273" G="0.0736336" T="0.496914"/>
      <pos A="0.14418" C="0.214727" G="0.285273" T="0.35582"/>
      <pos A="0.0736336" C="0.00308642" G="0.0736336" T="0.849647"/>
      <pos A="0.0736336" C="0.285273" G="0.14418" T="0.496914"/>
      <pos A="0.285273" C="0.285273" G="0.00308642" T="0.426366"/>
      <pos A="0.14418" C="0.426366" G="0.00308642" T="0.426366"/>
      <pos A="0.708554" C="0.00308642" G="0.0736336" T="0.214727"/>
      <pos A="0.285273" C="0.285273" G="0.00308642" T="0.426366"/>
      <pos A="0.35582" C="0.214727" G="0.14418" T="0.285273"/>
      <pos A="0.214727" C="0.496914" G="0.00308642" T="0.285273"/>
      <pos A="0.285273" C="0.14418" G="0.14418" T="0.426366"/>
      <pos A="0.0736336" C="0.214727" G="0.285273" T="0.426366"/>
      <pos A="0.426366" C="0.214727" G="0.14418" T="0.214727"/>
      <pos A="0.214727" C="0.14418" G="0.14418" T="0.496914"/>
      <pos A="0.0736336" C="0.214727" G="0.285273" T="0.426366"/>
      <pos A="0.567461" C="0.00308642" G="0.0736336" T="0.35582"/>
      <pos A="0.214727" C="0.214727" G="0.285273" T="0.285273"/>
      <pos A="0.14418" C="0.214727" G="0.426366" T="0.214727"/>
      <pos A="0.214727" C="0.214727" G="0.285273" T="0.285273"/>
      <pos A="0.35582" C="0.00308642" G="0.285273" T="0.35582"/>
      <pos A="0.214727" C="0.214727" G="0.285273" T="0.285273"/>
      <pos A="0.285273" C="0.14418" G="0.214727" T="0.35582"/>
      <pos A="0.35582" C="0.214727" G="0.0736336" T="0.35582"/>
      <pos A="0.35582" C="0.14418" G="0.14418" T="0.35582"/>
      <pos A="0.35582" C="0.0736336" G="0.214727" T="0.35582"/>
      <pos A="0.496914" C="0.00308642" G="0.35582" T="0.14418"/>
      <pos A="0.35582" C="0.285273" G="0.214727" T="0.14418"/>
      <pos A="0.14418" C="0.0736336" G="0.00308642" T="0.7791"/>
      <pos A="0.00308642" C="0.426366" G="0.214727" T="0.35582"/>
      <pos A="0.567461" C="0.214727" G="0.0736336" T="0.14418"/>
      <pos A="0.426366" C="0.00308642" G="0.14418" T="0.426366"/>
      <pos A="0.214727" C="0.0736336" G="0.638007" T="0.0736336"/>
      <pos A="0.214727" C="0.426366" G="0.14418" T="0.214727"/>
      <pos A="0.0736336" C="0.496914" G="0.14418" T="0.285273"/>
      <pos A="0.426366" C="0.285273" G="0.00308642" T="0.285273"/>
      <pos A="0.14418" C="0.0736336" G="0.285273" T="0.496914"/>
      <pos A="0.214727" C="0.0736336" G="0.00308642" T="0.708554"/>
      <pos A="0.14418" C="0.35582" G="0.496914" T="0.00308642"/>
      <pos A="0.496914" C="0.285273" G="0.14418" T="0.0736336"/>
      <pos A="0.567461" C="0.214727" G="0.00308642" T="0.214727"/>
    </motif>
    <motif db="0" id="M120" alt="O120" length="40" nsites="8" evalue="1.3e-003">
      <pos A="0.292156" C="0.0753541" G="0.412601" T="0.219888"/>
      <pos A="0.123532" C="0.219888" G="0.340334" T="0.316245"/>
      <pos A="0.268067" C="0.147621" G="0.219888" T="0.364424"/>
      <pos A="0.0753541" C="0.268067" G="0.412601" T="0.243977"/>
      <pos A="0.099443" C="0.292156" G="0.099443" T="0.508958"/>
      <pos A="0.1958" C="0.43669" G="0.0512642" T="0.316245"/>
      <pos A="0.171711" C="0.316245" G="0.147621" T="0.364424"/>
      <pos A="0.364424" C="0.1958" G="0.243977" T="0.1958"/>
      <pos A="0.412601" C="0.171711" G="0.0271753" T="0.388513"/>
      <pos A="0.316245" C="0.099443" G="0.268067" T="0.316245"/>
      <pos A="0.364424" C="0.123532" G="0.243977" T="0.268067"/>
      <pos A="0.147621" C="0.46078" G="0.1958" T="0.1958"/>
      <pos A="0.099443" C="0.388513" G="0.099443" T="0.412601"/>
      <pos A="0.147621" C="0.533047" G="0.123532" T="0.1958"/>
      <pos A="0.316245" C="0.316245" G="0.1958" T="0.171711"/>
      <pos A="0.1958" C="0.364424" G="0.268067" T="0.171711"/>
      <pos A="0.412601" C="0.268067" G="0.123532" T="0.1958"/>
      <pos A="0.00308642" C="0.388513" G="0.268067" T="0.340334"/>
      <pos A="0.1958" C="0.243977" G="0.292156" T="0.268067"/>
      <pos A="0.171711" C="0.316245" G="0.292156" T="0.219888"/>
      <pos A="0.268067" C="0.147621" G="0.219888" T="0.364424"/>
      <pos A="0.508958" C="0.099443" G="0.243977" T="0.147621"/>
      <pos A="0.46078" C="0.268067" G="0.123532" T="0.147621"/>
      <pos A="0.292156" C="0.268067" G="0.1958" T="0.243977"/>
      <pos A="0.340334" C="0.268067" G="0.292156" T="0.099443"/>
      <pos A="0.292156" C="0.412601" G="0.0512642" T="0.243977"/>
      <pos A="0.364424" C="0.316245" G="0.147621" T="0.171711"/>
      <pos A="0.171711" C="0.123532" G="0.484869" T="0.219888"/>
      <pos A="0.219888" C="0.123532" G="0.316245" T="0.340334"/>
      <pos A="0.0753541" C="0.0271753" G="0.268067" T="0.629403"/>
      <pos A="0.243977" C="0.219888" G="0.340334" T="0.1958"/>
      <pos A="0.388513" C="0.340334" G="0.219888" T="0.0512642"/>
      <pos A="0.340334" C="0.0512642" G="0.388513" T="0.219888"/>
      <pos A="0.268067" C="0.412601" G="0.243977" T="0.0753541"/>
      <pos A="0.268067" C="0.340334" G="0.219888" T="0.171711"/>
      <pos A="0.508958" C="0.123532" G="0.171711" T="0.1958"/>
      <pos A="0.147621" C="0.099443" G="0.243977" T="0.508958"/>
      <pos A="0.123532" C="0.316245" G="0.533047" T="0.0271753"/>
      <pos A="0.0512642" C="0.412601" G="0.1958" T="0.340334"/>
      <pos A="0.268067" C="0.171711" G="0.243977" T="0.316245"/>
    </motif>
    <motif db="0" id="M121" alt="O121" length="40" nsites="8" evalue="1.3e-003">
      <pos A="0.417549" C="0.25" G="0.126543" T="0.205908"/>
      <pos A="0.152999" C="0.276455" G="0.382276" T="0.188272"/>
      <pos A="0.452822" C="0.19709" G="0.258819" T="0.0912701"/>
      <pos A="0.214727" C="0.117724" G="0.30291" T="0.364638"/>
      <pos A="0.294092" C="0.35582" G="0.267637" T="0.0824514"/>
      <pos A="0.055996" C="0.161816" G="0.311728" T="0.470458"/>
      <pos A="0.161816" C="0.267637" G="0.179453" T="0.391093"/>
      <pos A="0.311728" C="0.188272" G="0.179453" T="0.320547"/>
      <pos A="0.19709" C="0.329365" G="0.223545" T="0.25"/>
      <pos A="0.267637" C="0.338184" G="0.19709" T="0.19709"/>
      <pos A="0.276455" C="0.214727" G="0.19709" T="0.311728"/>
      <pos A="0.161816" C="0.311728" G="0.364638" T="0.161816"/>
      <pos A="0.161816" C="0.444004" G="0.258819" T="0.135362"/>
      <pos A="0.223545" C="0.320547" G="0.161816" T="0.294092"/>
      <pos A="0.0824514" C="0.25" G="0.329365" T="0.338184"/>
      <pos A="0.373457" C="0.0824514" G="0.373457" T="0.170635"/>
      <pos A="0.19709" C="0.0912701" G="0.496914" T="0.214727"/>
      <pos A="0.329365" C="0.232363" G="0.30291" T="0.135362"/>
      <pos A="0.267637" C="0.338184" G="0.214727" T="0.179453"/>
      <pos A="0.126543" C="0.0912701" G="0.223545" T="0.558642"/>
      <pos A="0.126543" C="0.19709" G="0.35582" T="0.320547"/>
      <pos A="0.258819" C="0.241181" G="0.205908" T="0.294092"/>
      <pos A="0.311728" C="0.320547" G="0.179453" T="0.188272"/>
      <pos A="0.417549" C="0.135362" G="0.347001" T="0.100088"/>
      <pos A="0.452822" C="0.241181" G="0.205908" T="0.100088"/>
      <pos A="0.338184" C="0.205908" G="0.241181" T="0.214727"/>
      <pos A="0.241181" C="0.267637" G="0.30291" T="0.188272"/>
      <pos A="0.417549" C="0.055996" G="0.347001" T="0.179453"/>
      <pos A="0.294092" C="0.25" G="0.329365" T="0.126543"/>
      <pos A="0.0912701" C="0.267637" G="0.30291" T="0.338184"/>
      <pos A="0.179453" C="0.161816" G="0.364638" T="0.294092"/>
      <pos A="0.19709" C="0.161816" G="0.364638" T="0.276455"/>
      <pos A="0.294092" C="0.161816" G="0.382276" T="0.161816"/>
      <pos A="0.179453" C="0.311728" G="0.417549" T="0.0912701"/>
      <pos A="0.435185" C="0.0824514" G="0.179453" T="0.30291"/>
      <pos A="0.126543" C="0.108907" G="0.391093" T="0.373457"/>
      <pos A="0.223545" C="0.232363" G="0.294092" T="0.25"/>
      <pos A="0.232363" C="0.258819" G="0.170635" T="0.338184"/>
      <pos A="0.232363" C="0.35582" G="0.152999" T="0.258819"/>
      <pos A="0.30291" C="0.19709" G="0.311728" T="0.188272"/>
    </motif>
    <motif db="0" id="M122" alt="O122" length="40" nsites="8" evalue="1.3e-003">
      <pos A="0.295724" C="0.00308642" G="0.368884" T="0.332304"/>
      <pos A="0.368884" C="0.259145" G="0.222565" T="0.149405"/>
      <pos A="0.0396662" C="0.222565" G="0.405464" T="0.332304"/>
      <pos A="0.112826" C="0.112826" G="0.222565" T="0.551784"/>
      <pos A="0.259145" C="0.112826" G="0.259145" T="0.368884"/>
      <pos A="0.149405" C="0.259145" G="0.332304" T="0.259145"/>
      <pos A="0.149405" C="0.0762459" G="0.624943" T="0.149405"/>
      <pos A="0.149405" C="0.112826" G="0.478623" T="0.259145"/>
      <pos A="0.222565" C="0.332304" G="0.185985" T="0.259145"/>
      <pos A="0.295724" C="0.332304" G="0.259145" T="0.112826"/>
      <pos A="0.259145" C="0.222565" G="0.332304" T="0.185985"/>
      <pos A="0.405464" C="0.112826" G="0.405464" T="0.0762459"/>
      <pos A="0.222565" C="0.222565" G="0.368884" T="0.185985"/>
      <pos A="0.112826" C="0.259145" G="0.442043" T="0.185985"/>
      <pos A="0.332304" C="0.222565" G="0.442043" T="0.00308642"/>
      <pos A="0.112826" C="0.259145" G="0.222565" T="0.405464"/>
      <pos A="0.185985" C="0.222565" G="0.332304" T="0.259145"/>
      <pos A="0.0762459" C="0.295724" G="0.295724" T="0.332304"/>
      <pos A="0.259145" C="0.295724" G="0.222565" T="0.222565"/>
      <pos A="0.0396662" C="0.185985" G="0.734682" T="0.0396662"/>
      <pos A="0.478623" C="0.332304" G="0.185985" T="0.00308642"/>
      <pos A="0.368884" C="0.149405" G="0.259145" T="0.222565"/>
      <pos A="0.185985" C="0.295724" G="0.332304" T="0.185985"/>
      <pos A="0.259145" C="0.185985" G="0.149405" T="0.405464"/>
      <pos A="0.295724" C="0.222565" G="0.332304" T="0.149405"/>
      <pos A="0.0762459" C="0.149405" G="0.405464" T="0.368884"/>
      <pos A="0.332304" C="0.295724" G="0.112826" T="0.259145"/>
      <pos A="0.0762459" C="0.442043" G="0.295724" T="0.185985"/>
      <pos A="0.259145" C="0.442043" G="0.112826" T="0.185985"/>
      <pos A="0.295724" C="0.332304" G="0.112826" T="0.259145"/>
      <pos A="0.0762459" C="0.149405" G="0.259145" T="0.515204"/>
      <pos A="0.185985" C="0.295724" G="0.185985" T="0.332304"/>
      <pos A="0.0396662" C="0.478623" G="0.295724" T="0.185985"/>
      <pos A="0.332304" C="0.112826" G="0.00308642" T="0.551784"/>
      <pos A="0.0762459" C="0.368884" G="0.368884" T="0.185985"/>
      <pos A="0.515204" C="0.0396662" G="0.295724" T="0.149405"/>
      <pos A="0.112826" C="0.295724" G="0.222565" T="0.368884"/>
      <pos A="0.295724" C="0.295724" G="0.259145" T="0.149405"/>
      <pos A="0.515204" C="0.185985" G="0.185985" T="0.112826"/>
      <pos A="0.478623" C="0.0396662" G="0.222565" T="0.259145"/>
    </motif>
    <motif db="0" id="M123" alt="O123" length="40" nsites="8" evalue="1.3e-003">
      <pos A="0.661523" C="0.00308642" G="0.00308642" T="0.332304"/>
      <pos A="0.881001" C="0.00308642" G="0.00308642" T="0.112826"/>
      <pos A="0.332304" C="0.222565" G="0.00308642" T="0.442043"/>
      <pos A="0.112826" C="0.222565" G="0.332304" T="0.332304"/>
      <pos A="0.222565" C="0.551784" G="0.00308642" T="0.222565"/>
      <pos A="0.442043" C="0.112826" G="0.00308642" T="0.442043"/>
      <pos A="0.00308642" C="0.771262" G="0.222565" T="0.00308642"/>
      <pos A="0.222565" C="0.222565" G="0.00308642" T="0.551784"/>
      <pos A="0.332304" C="0.112826" G="0.00308642" T="0.551784"/>
      <pos A="0.222565" C="0.00308642" G="0.222565" T="0.551784"/>
      <pos A="0.222565" C="0.442043" G="0.222565" T="0.112826"/>
      <pos A="0.442043" C="0.112826" G="0.00308642" T="0.442043"/>
      <pos A="0.332304" C="0.112826" G="0.551784" T="0.00308642"/>
      <pos A="0.332304" C="0.112826" G="0.00308642" T="0.551784"/>
      <pos A="0.222565" C="0.332304" G="0.222565" T="0.222565"/>
      <pos A="0.551784" C="0.112826" G="0.00308642" T="0.332304"/>
      <pos A="0.332304" C="0.112826" G="0.112826" T="0.442043"/>
      <pos A="0.222565" C="0.332304" G="0.112826" T="0.332304"/>
      <pos A="0.222565" C="0.332304" G="0.112826" T="0.332304"/>
      <pos A="0.222565" C="0.442043" G="0.222565" T="0.112826"/>
      <pos A="0.332304" C="0.332304" G="0.112826" T="0.222565"/>
      <pos A="0.551784" C="0.112826" G="0.332304" T="0.00308642"/>
      <pos A="0.222565" C="0.112826" G="0.442043" T="0.222565"/>
      <pos A="0.551784" C="0.00308642" G="0.332304" T="0.112826"/>
      <pos A="0.112826" C="0.00308642" G="0.551784" T="0.332304"/>
      <pos A="0.112826" C="0.222565" G="0.551784" T="0.112826"/>
      <pos A="0.332304" C="0.00308642" G="0.112826" T="0.551784"/>
      <pos A="0.222565" C="0.332304" G="0.332304" T="0.112826"/>
      <pos A="0.442043" C="0.222565" G="0.00308642" T="0.332304"/>
      <pos A="0.442043" C="0.112826" G="0.332304" T="0.112826"/>
      <pos A="0.442043" C="0.112826" G="0.332304" T="0.112826"/>
      <pos A="0.332304" C="0.222565" G="0.112826" T="0.332304"/>
      <pos A="0.661523" C="0.112826" G="0.112826" T="0.112826"/>
      <pos A="0.112826" C="0.112826" G="0.551784" T="0.222565"/>
      <pos A="0.332304" C="0.112826" G="0.112826" T="0.442043"/>
      <pos A="0.661523" C="0.332304" G="0.00308642" T="0.00308642"/>
      <pos A="0.112826" C="0.00308642" G="0.332304" T="0.551784"/>
      <pos A="0.332304" C="0.222565" G="0.222565" T="0.222565"/>
      <pos A="0.112826" C="0.332304" G="0.332304" T="0.222565"/>
      <pos A="0.442043" C="0.00308642" G="0.442043" T="0.112826"/>
    </motif>
    <motif db="0" id="M124" alt="O124" length="40" nsites="8" evalue="1.3e-003">
      <pos A="0.183571" C="0.36907" G="0.203626" T="0.243733"/>
      <pos A="0.263787" C="0.288854" G="0.223679" T="0.223679"/>
      <pos A="0.248747" C="0.178558" G="0.158504" T="0.414192"/>
      <pos A="0.173545" C="0.268801" G="0.298881" T="0.258773"/>
      <pos A="0.36907" C="0.0231407" G="0.198612" T="0.409178"/>
      <pos A="0.213652" C="0.15349" G="0.504434" T="0.128424"/>
      <pos A="0.268801" C="0.399151" G="0.173545" T="0.158504"/>
      <pos A="0.23872" C="0.173545" G="0.183571" T="0.404164"/>
      <pos A="0.198612" C="0.248747" G="0.344003" T="0.208639"/>
      <pos A="0.293868" C="0.278828" G="0.193598" T="0.233707"/>
      <pos A="0.218666" C="0.328962" G="0.163518" T="0.288854"/>
      <pos A="0.213652" C="0.318935" G="0.213652" T="0.25376"/>
      <pos A="0.33899" C="0.113383" G="0.374084" T="0.173545"/>
      <pos A="0.223679" C="0.0833017" G="0.399151" T="0.293868"/>
      <pos A="0.333975" C="0.203626" G="0.208639" T="0.25376"/>
      <pos A="0.323949" C="0.148477" G="0.223679" T="0.303895"/>
      <pos A="0.233707" C="0.218666" G="0.288854" T="0.258773"/>
      <pos A="0.188585" C="0.268801" G="0.298881" T="0.243733"/>
      <pos A="0.323949" C="0.198612" G="0.173545" T="0.303895"/>
      <pos A="0.198612" C="0.278828" G="0.218666" T="0.303895"/>
      <pos A="0.23872" C="0.35403" G="0.198612" T="0.208639"/>
      <pos A="0.389124" C="0.203626" G="0.123409" T="0.283841"/>
      <pos A="0.223679" C="0.273814" G="0.15349" T="0.349016"/>
      <pos A="0.263787" C="0.308909" G="0.293868" T="0.133437"/>
      <pos A="0.133437" C="0.128424" G="0.313922" T="0.424218"/>
      <pos A="0.208639" C="0.263787" G="0.344003" T="0.183571"/>
      <pos A="0.293868" C="0.374084" G="0.0732751" T="0.258773"/>
      <pos A="0.379097" C="0.173545" G="0.213652" T="0.233707"/>
      <pos A="0.168531" C="0.208639" G="0.333975" T="0.288854"/>
      <pos A="0.218666" C="0.233707" G="0.248747" T="0.298881"/>
      <pos A="0.103356" C="0.15349" G="0.389124" T="0.35403"/>
      <pos A="0.313922" C="0.278828" G="0.263787" T="0.143464"/>
      <pos A="0.198612" C="0.223679" G="0.333975" T="0.243733"/>
      <pos A="0.268801" C="0.178558" G="0.243733" T="0.308909"/>
      <pos A="0.25376" C="0.198612" G="0.333975" T="0.213652"/>
      <pos A="0.429232" C="0.183571" G="0.218666" T="0.168531"/>
      <pos A="0.374084" C="0.208639" G="0.293868" T="0.123409"/>
      <pos A="0.318935" C="0.15349" G="0.233707" T="0.293868"/>
      <pos A="0.243733" C="0.374084" G="0.23872" T="0.143464"/>
      <pos A="0.303895" C="0.268801" G="0.118396" T="0.308909"/>
    </motif>
    <motif db="0" id="M125" alt="O125" length="40" nsites="8" evalue="1.3e-003">
      <pos A="0.312938" C="0.21611" G="0.332304" T="0.138647"/>
      <pos A="0.274207" C="0.235476" G="0.0805491" T="0.409768"/>
      <pos A="0.00308642" C="0.138647" G="0.35167" T="0.506597"/>
      <pos A="0.119281" C="0.409768" G="0.138647" T="0.332304"/>
      <pos A="0.119281" C="0.158013" G="0.254841" T="0.467865"/>
      <pos A="0.196744" C="0.293573" G="0.371036" T="0.138647"/>
      <pos A="0.448499" C="0.293573" G="0.0418183" T="0.21611"/>
      <pos A="0.158013" C="0.274207" G="0.21611" T="0.35167"/>
      <pos A="0.254841" C="0.390402" G="0.138647" T="0.21611"/>
      <pos A="0.545328" C="0.0224523" G="0.254841" T="0.177379"/>
      <pos A="0.254841" C="0.21611" G="0.312938" T="0.21611"/>
      <pos A="0.138647" C="0.35167" G="0.158013" T="0.35167"/>
      <pos A="0.274207" C="0.235476" G="0.0805491" T="0.409768"/>
      <pos A="0.177379" C="0.525962" G="0.0611842" T="0.235476"/>
      <pos A="0.274207" C="0.254841" G="0.254841" T="0.21611"/>
      <pos A="0.138647" C="0.274207" G="0.254841" T="0.332304"/>
      <pos A="0.21611" C="0.409768" G="0.196744" T="0.177379"/>
      <pos A="0.545328" C="0.177379" G="0.138647" T="0.138647"/>
      <pos A="0.312938" C="0.196744" G="0.196744" T="0.293573"/>
      <pos A="0.235476" C="0.409768" G="0.254841" T="0.0999151"/>
      <pos A="0.312938" C="0.293573" G="0.158013" T="0.235476"/>
      <pos A="0.0999151" C="0.0224523" G="0.254841" T="0.622791"/>
      <pos A="0.254841" C="0.0805491" G="0.448499" T="0.21611"/>
      <pos A="0.158013" C="0.0611842" G="0.371036" T="0.409768"/>
      <pos A="0.158013" C="0.138647" G="0.332304" T="0.371036"/>
      <pos A="0.235476" C="0.235476" G="0.467865" T="0.0611842"/>
      <pos A="0.35167" C="0.119281" G="0.254841" T="0.274207"/>
      <pos A="0.35167" C="0.0418183" G="0.332304" T="0.274207"/>
      <pos A="0.274207" C="0.274207" G="0.312938" T="0.138647"/>
      <pos A="0.293573" C="0.235476" G="0.254841" T="0.21611"/>
      <pos A="0.138647" C="0.371036" G="0.0999151" T="0.390402"/>
      <pos A="0.158013" C="0.332304" G="0.371036" T="0.138647"/>
      <pos A="0.312938" C="0.235476" G="0.119281" T="0.332304"/>
      <pos A="0.332304" C="0.196744" G="0.21611" T="0.254841"/>
      <pos A="0.0805491" C="0.196744" G="0.332304" T="0.390402"/>
      <pos A="0.487231" C="0.332304" G="0.0418183" T="0.138647"/>
      <pos A="0.487231" C="0.0418183" G="0.235476" T="0.235476"/>
      <pos A="0.21611" C="0.293573" G="0.274207" T="0.21611"/>
      <pos A="0.158013" C="0.196744" G="0.312938" T="0.332304"/>
      <pos A="0.21611" C="0.235476" G="0.274207" T="0.274207"/>
    </motif>
    <motif db="0" id="M126" alt="O126" length="40" nsites="8" evalue="1.3e-003">
      <pos A="0.101852" C="0.496914" G="0.00308642" T="0.398148"/>
      <pos A="0.694444" C="0.00308642" G="0.00308642" T="0.299383"/>
      <pos A="0.00308642" C="0.496914" G="0.200617" T="0.299383"/>
      <pos A="0.200617" C="0.299383" G="0.299383" T="0.200617"/>
      <pos A="0.00308642" C="0.00308642" G="0.299383" T="0.694444"/>
      <pos A="0.101852" C="0.398148" G="0.398148" T="0.101852"/>
      <pos A="0.101852" C="0.200617" G="0.299383" T="0.398148"/>
      <pos A="0.299383" C="0.200617" G="0.398148" T="0.101852"/>
      <pos A="0.00308642" C="0.00308642" G="0.694444" T="0.299383"/>
      <pos A="0.398148" C="0.200617" G="0.101852" T="0.299383"/>
      <pos A="0.299383" C="0.00308642" G="0.299383" T="0.398148"/>
      <pos A="0.299383" C="0.00308642" G="0.496914" T="0.200617"/>
      <pos A="0.200617" C="0.200617" G="0.200617" T="0.398148"/>
      <pos A="0.299383" C="0.00308642" G="0.496914" T="0.200617"/>
      <pos A="0.398148" C="0.00308642" G="0.496914" T="0.101852"/>
      <pos A="0.299383" C="0.200617" G="0.101852" T="0.398148"/>
      <pos A="0.299383" C="0.299383" G="0.200617" T="0.200617"/>
      <pos A="0.200617" C="0.694444" G="0.00308642" T="0.101852"/>
      <pos A="0.398148" C="0.299383" G="0.101852" T="0.200617"/>
      <pos A="0.496914" C="0.200617" G="0.00308642" T="0.299383"/>
      <pos A="0.200617" C="0.00308642" G="0.595679" T="0.200617"/>
      <pos A="0.00308642" C="0.00308642" G="0.891975" T="0.101852"/>
      <pos A="0.496914" C="0.200617" G="0.200617" T="0.101852"/>
      <pos A="0.200617" C="0.00308642" G="0.200617" T="0.595679"/>
      <pos A="0.101852" C="0.101852" G="0.101852" T="0.694444"/>
      <pos A="0.00308642" C="0.200617" G="0.398148" T="0.398148"/>
      <pos A="0.200617" C="0.299383" G="0.299383" T="0.200617"/>
      <pos A="0.299383" C="0.200617" G="0.101852" T="0.398148"/>
      <pos A="0.299383" C="0.00308642" G="0.200617" T="0.496914"/>
      <pos A="0.200617" C="0.101852" G="0.200617" T="0.496914"/>
      <pos A="0.595679" C="0.299383" G="0.00308642" T="0.101852"/>
      <pos A="0.299383" C="0.101852" G="0.101852" T="0.496914"/>
      <pos A="0.299383" C="0.299383" G="0.200617" T="0.200617"/>
      <pos A="0.299383" C="0.299383" G="0.00308642" T="0.398148"/>
      <pos A="0.299383" C="0.200617" G="0.101852" T="0.398148"/>
      <pos A="0.200617" C="0.00308642" G="0.398148" T="0.398148"/>
      <pos A="0.101852" C="0.398148" G="0.398148" T="0.101852"/>
      <pos A="0.101852" C="0.00308642" G="0.101852" T="0.79321"/>
      <pos A="0.200617" C="0.299383" G="0.200617" T="0.299383"/>
      <pos A="0.101852" C="0.496914" G="0.101852" T="0.299383"/>
    </motif>
    <motif db="0" id="M127" alt="O127" length="40" nsites="8" evalue="1.3e-003">
      <pos A="0.308909" C="0.23872" G="0.178558" T="0.273814"/>
      <pos A="0.359043" C="0.108369" G="0.25376" T="0.278828"/>
      <pos A="0.228692" C="0.183571" G="0.333975" T="0.25376"/>
      <pos A="0.359043" C="0.25376" G="0.158504" T="0.228692"/>
      <pos A="0.273814" C="0.333975" G="0.148477" T="0.243733"/>
      <pos A="0.288854" C="0.268801" G="0.123409" T="0.318935"/>
      <pos A="0.359043" C="0.25376" G="0.23872" T="0.148477"/>
      <pos A="0.173545" C="0.318935" G="0.374084" T="0.133437"/>
      <pos A="0.36907" C="0.173545" G="0.273814" T="0.183571"/>
      <pos A="0.303895" C="0.128424" G="0.218666" T="0.349016"/>
      <pos A="0.198612" C="0.228692" G="0.243733" T="0.328962"/>
      <pos A="0.103356" C="0.399151" G="0.188585" T="0.308909"/>
      <pos A="0.248747" C="0.203626" G="0.15349" T="0.394137"/>
      <pos A="0.213652" C="0.394137" G="0.123409" T="0.268801"/>
      <pos A="0.273814" C="0.108369" G="0.268801" T="0.349016"/>
      <pos A="0.13845" C="0.168531" G="0.579636" T="0.113383"/>
      <pos A="0.118396" C="0.328962" G="0.243733" T="0.308909"/>
      <pos A="0.278828" C="0.173545" G="0.173545" T="0.374084"/>
      <pos A="0.148477" C="0.318935" G="0.344003" T="0.188585"/>
      <pos A="0.419205" C="0.173545" G="0.188585" T="0.218666"/>
      <pos A="0.278828" C="0.25376" G="0.243733" T="0.223679"/>
      <pos A="0.263787" C="0.198612" G="0.394137" T="0.143464"/>
      <pos A="0.268801" C="0.25376" G="0.278828" T="0.198612"/>
      <pos A="0.399151" C="0.113383" G="0.268801" T="0.218666"/>
      <pos A="0.278828" C="0.379097" G="0.173545" T="0.168531"/>
      <pos A="0.374084" C="0.188585" G="0.303895" T="0.133437"/>
      <pos A="0.258773" C="0.148477" G="0.183571" T="0.409178"/>
      <pos A="0.0983427" C="0.308909" G="0.333975" T="0.258773"/>
      <pos A="0.25376" C="0.248747" G="0.298881" T="0.198612"/>
      <pos A="0.273814" C="0.173545" G="0.228692" T="0.323949"/>
      <pos A="0.178558" C="0.25376" G="0.193598" T="0.374084"/>
      <pos A="0.298881" C="0.203626" G="0.218666" T="0.278828"/>
      <pos A="0.258773" C="0.168531" G="0.298881" T="0.273814"/>
      <pos A="0.293868" C="0.293868" G="0.248747" T="0.163518"/>
      <pos A="0.35403" C="0.218666" G="0.0883151" T="0.33899"/>
      <pos A="0.198612" C="0.323949" G="0.223679" T="0.25376"/>
      <pos A="0.198612" C="0.173545" G="0.293868" T="0.333975"/>
      <pos A="0.344003" C="0.23872" G="0.223679" T="0.193598"/>
      <pos A="0.188585" C="0.25376" G="0.364056" T="0.193598"/>
      <pos A="0.263787" C="0.25376" G="0.248747" T="0.233707"/>
    </motif>
    <motif db="0" id="M13" alt="O13" length="40" nsites="8" evalue="1.3e-003">
      <pos A="0.25" C="0.238242" G="0.332304" T="0.179453"/>
      <pos A="0.167696" C="0.0736336" G="0.320547" T="0.438124"/>
      <pos A="0.25" C="0.0971486" G="0.320547" T="0.332304"/>
      <pos A="0.35582" C="0.426366" G="0.155938" T="0.0618756"/>
      <pos A="0.214727" C="0.25" G="0.155938" T="0.379335"/>
      <pos A="0.226484" C="0.555703" G="0.167696" T="0.0501175"/>
      <pos A="0.485156" C="0.132422" G="0.155938" T="0.226484"/>
      <pos A="0.320547" C="0.120665" G="0.202969" T="0.35582"/>
      <pos A="0.344062" C="0.132422" G="0.261758" T="0.261758"/>
      <pos A="0.155938" C="0.0853906" G="0.25" T="0.508672"/>
      <pos A="0.379335" C="0.226484" G="0.35582" T="0.0383595"/>
      <pos A="0.367578" C="0.273516" G="0.14418" T="0.214727"/>
      <pos A="0.52043" C="0.179453" G="0.226484" T="0.0736336"/>
      <pos A="0.155938" C="0.167696" G="0.297031" T="0.379335"/>
      <pos A="0.132422" C="0.261758" G="0.344062" T="0.261758"/>
      <pos A="0.25" C="0.120665" G="0.0853906" T="0.543945"/>
      <pos A="0.191211" C="0.191211" G="0.332304" T="0.285273"/>
      <pos A="0.167696" C="0.226484" G="0.438124" T="0.167696"/>
      <pos A="0.226484" C="0.25" G="0.297031" T="0.226484"/>
      <pos A="0.332304" C="0.191211" G="0.155938" T="0.320547"/>
      <pos A="0.226484" C="0.332304" G="0.273516" T="0.167696"/>
      <pos A="0.332304" C="0.132422" G="0.155938" T="0.379335"/>
      <pos A="0.285273" C="0.120665" G="0.308789" T="0.285273"/>
      <pos A="0.191211" C="0.391093" G="0.238242" T="0.179453"/>
      <pos A="0.25" C="0.14418" G="0.202969" T="0.402851"/>
      <pos A="0.25" C="0.202969" G="0.297031" T="0.25"/>
      <pos A="0.332304" C="0.0383595" G="0.35582" T="0.273516"/>
      <pos A="0.344062" C="0.0853906" G="0.308789" T="0.261758"/>
      <pos A="0.214727" C="0.214727" G="0.344062" T="0.226484"/>
      <pos A="0.308789" C="0.155938" G="0.226484" T="0.308789"/>
      <pos A="0.297031" C="0.14418" G="0.202969" T="0.35582"/>
      <pos A="0.46164" C="0.132422" G="0.179453" T="0.226484"/>
      <pos A="0.426366" C="0.167696" G="0.202969" T="0.202969"/>
      <pos A="0.320547" C="0.238242" G="0.179453" T="0.261758"/>
      <pos A="0.202969" C="0.132422" G="0.308789" T="0.35582"/>
      <pos A="0.226484" C="0.261758" G="0.35582" T="0.155938"/>
      <pos A="0.214727" C="0.379335" G="0.0266025" T="0.379335"/>
      <pos A="0.285273" C="0.35582" G="0.108907" T="0.25"/>
      <pos A="0.297031" C="0.14418" G="0.226484" T="0.332304"/>
      <pos A="0.332304" C="0.273516" G="0.320547" T="0.0736336"/>
    </motif>
    <motif db="0" id="M14" alt="O14" length="40" nsites="8" evalue="1.3e-003">
      <pos A="0.288854" C="0.148477" G="0.168531" T="0.394137"/>
      <pos A="0.25376" C="0.263787" G="0.133437" T="0.349016"/>
      <pos A="0.308909" C="0.243733" G="0.128424" T="0.318935"/>
      <pos A="0.183571" C="0.143464" G="0.454299" T="0.218666"/>
      <pos A="0.233707" C="0.188585" G="0.168531" T="0.409178"/>
      <pos A="0.203626" C="0.123409" G="0.349016" T="0.323949"/>
      <pos A="0.293868" C="0.469339" G="0.133437" T="0.103356"/>
      <pos A="0.283841" C="0.288854" G="0.23872" T="0.188585"/>
      <pos A="0.218666" C="0.203626" G="0.33899" T="0.23872"/>
      <pos A="0.203626" C="0.288854" G="0.36907" T="0.13845"/>
      <pos A="0.374084" C="0.178558" G="0.158504" T="0.288854"/>
      <pos A="0.333975" C="0.143464" G="0.333975" T="0.188585"/>
      <pos A="0.123409" C="0.15349" G="0.414192" T="0.308909"/>
      <pos A="0.243733" C="0.384111" G="0.168531" T="0.203626"/>
      <pos A="0.268801" C="0.173545" G="0.15349" T="0.404164"/>
      <pos A="0.258773" C="0.248747" G="0.323949" T="0.168531"/>
      <pos A="0.333975" C="0.223679" G="0.163518" T="0.278828"/>
      <pos A="0.359043" C="0.193598" G="0.13845" T="0.308909"/>
      <pos A="0.183571" C="0.228692" G="0.248747" T="0.33899"/>
      <pos A="0.228692" C="0.198612" G="0.308909" T="0.263787"/>
      <pos A="0.223679" C="0.293868" G="0.233707" T="0.248747"/>
      <pos A="0.359043" C="0.0782884" G="0.23872" T="0.323949"/>
      <pos A="0.23872" C="0.233707" G="0.313922" T="0.213652"/>
      <pos A="0.213652" C="0.359043" G="0.223679" T="0.203626"/>
      <pos A="0.328962" C="0.303895" G="0.123409" T="0.243733"/>
      <pos A="0.248747" C="0.0782884" G="0.318935" T="0.35403"/>
      <pos A="0.183571" C="0.148477" G="0.399151" T="0.268801"/>
      <pos A="0.203626" C="0.273814" G="0.278828" T="0.243733"/>
      <pos A="0.178558" C="0.293868" G="0.283841" T="0.243733"/>
      <pos A="0.248747" C="0.313922" G="0.23872" T="0.198612"/>
      <pos A="0.188585" C="0.228692" G="0.409178" T="0.173545"/>
      <pos A="0.414192" C="0.228692" G="0.188585" T="0.168531"/>
      <pos A="0.158504" C="0.298881" G="0.293868" T="0.248747"/>
      <pos A="0.25376" C="0.298881" G="0.15349" T="0.293868"/>
      <pos A="0.248747" C="0.268801" G="0.23872" T="0.243733"/>
      <pos A="0.268801" C="0.268801" G="0.213652" T="0.248747"/>
      <pos A="0.479367" C="0.13845" G="0.158504" T="0.223679"/>
      <pos A="0.308909" C="0.178558" G="0.178558" T="0.333975"/>
      <pos A="0.158504" C="0.293868" G="0.258773" T="0.288854"/>
      <pos A="0.293868" C="0.263787" G="0.263787" T="0.178558"/>
    </motif>
    <motif db="0" id="M15" alt="O15" length="40" nsites="8" evalue="1.3e-003">
      <pos A="0.323949" C="0.213652" G="0.374084" T="0.0883151"/>
      <pos A="0.404164" C="0.208639" G="0.0883151" T="0.298881"/>
      <pos A="0.36907" C="0.158504" G="0.203626" T="0.268801"/>
      <pos A="0.168531" C="0.349016" G="0.318935" T="0.163518"/>
      <pos A="0.203626" C="0.25376" G="0.163518" T="0.379097"/>
      <pos A="0.133437" C="0.288854" G="0.233707" T="0.344003"/>
      <pos A="0.213652" C="0.233707" G="0.213652" T="0.33899"/>
      <pos A="0.128424" C="0.349016" G="0.198612" T="0.323949"/>
      <pos A="0.168531" C="0.318935" G="0.15349" T="0.359043"/>
      <pos A="0.218666" C="0.243733" G="0.123409" T="0.414192"/>
      <pos A="0.293868" C="0.228692" G="0.394137" T="0.0833017"/>
      <pos A="0.394137" C="0.0833017" G="0.283841" T="0.23872"/>
      <pos A="0.188585" C="0.103356" G="0.394137" T="0.313922"/>
      <pos A="0.178558" C="0.273814" G="0.35403" T="0.193598"/>
      <pos A="0.409178" C="0.228692" G="0.168531" T="0.193598"/>
      <pos A="0.318935" C="0.248747" G="0.108369" T="0.323949"/>
      <pos A="0.328962" C="0.113383" G="0.263787" T="0.293868"/>
      <pos A="0.243733" C="0.168531" G="0.359043" T="0.228692"/>
      <pos A="0.213652" C="0.429232" G="0.173545" T="0.183571"/>
      <pos A="0.409178" C="0.158504" G="0.188585" T="0.243733"/>
      <pos A="0.273814" C="0.148477" G="0.288854" T="0.288854"/>
      <pos A="0.213652" C="0.213652" G="0.208639" T="0.364056"/>
      <pos A="0.243733" C="0.218666" G="0.303895" T="0.233707"/>
      <pos A="0.188585" C="0.243733" G="0.439258" T="0.128424"/>
      <pos A="0.283841" C="0.263787" G="0.223679" T="0.228692"/>
      <pos A="0.223679" C="0.263787" G="0.323949" T="0.188585"/>
      <pos A="0.15349" C="0.323949" G="0.243733" T="0.278828"/>
      <pos A="0.248747" C="0.143464" G="0.25376" T="0.35403"/>
      <pos A="0.298881" C="0.188585" G="0.283841" T="0.228692"/>
      <pos A="0.228692" C="0.178558" G="0.233707" T="0.359043"/>
      <pos A="0.148477" C="0.283841" G="0.248747" T="0.318935"/>
      <pos A="0.198612" C="0.25376" G="0.203626" T="0.344003"/>
      <pos A="0.349016" C="0.168531" G="0.243733" T="0.23872"/>
      <pos A="0.323949" C="0.158504" G="0.35403" T="0.163518"/>
      <pos A="0.143464" C="0.419205" G="0.283841" T="0.15349"/>
      <pos A="0.313922" C="0.268801" G="0.158504" T="0.258773"/>
      <pos A="0.333975" C="0.248747" G="0.158504" T="0.258773"/>
      <pos A="0.188585" C="0.213652" G="0.359043" T="0.23872"/>
      <pos A="0.394137" C="0.223679" G="0.13845" T="0.243733"/>
      <pos A="0.268801" C="0.328962" G="0.208639" T="0.193598"/>
    </motif>
    <motif db="0" id="M16" alt="O16" length="40" nsites="8" evalue="1.3e-003">
      <pos A="0.0971486" C="0.191211" G="0.426366" T="0.285273"/>
      <pos A="0.285273" C="0.00308642" G="0.426366" T="0.285273"/>
      <pos A="0.0971486" C="0.238242" G="0.0971486" T="0.567461"/>
      <pos A="0.238242" C="0.14418" G="0.52043" T="0.0971486"/>
      <pos A="0.52043" C="0.238242" G="0.191211" T="0.0501175"/>
      <pos A="0.191211" C="0.52043" G="0.14418" T="0.14418"/>
      <pos A="0.473398" C="0.0971486" G="0.426366" T="0.00308642"/>
      <pos A="0.191211" C="0.238242" G="0.285273" T="0.285273"/>
      <pos A="0.191211" C="0.14418" G="0.191211" T="0.473398"/>
      <pos A="0.379335" C="0.238242" G="0.14418" T="0.238242"/>
      <pos A="0.0971486" C="0.285273" G="0.379335" T="0.238242"/>
      <pos A="0.332304" C="0.191211" G="0.191211" T="0.285273"/>
      <pos A="0.285273" C="0.14418" G="0.191211" T="0.379335"/>
      <pos A="0.238242" C="0.285273" G="0.379335" T="0.0971486"/>
      <pos A="0.0971486" C="0.379335" G="0.238242" T="0.285273"/>
      <pos A="0.00308642" C="0.379335" G="0.473398" T="0.14418"/>
      <pos A="0.238242" C="0.52043" G="0.0501175" T="0.191211"/>
      <pos A="0.191211" C="0.379335" G="0.14418" T="0.285273"/>
      <pos A="0.332304" C="0.379335" G="0.0501175" T="0.238242"/>
      <pos A="0.285273" C="0.238242" G="0.191211" T="0.285273"/>
      <pos A="0.14418" C="0.14418" G="0.426366" T="0.285273"/>
      <pos A="0.14418" C="0.473398" G="0.0501175" T="0.332304"/>
      <pos A="0.191211" C="0.332304" G="0.238242" T="0.238242"/>
      <pos A="0.285273" C="0.238242" G="0.332304" T="0.14418"/>
      <pos A="0.285273" C="0.332304" G="0.332304" T="0.0501175"/>
      <pos A="0.285273" C="0.285273" G="0.0971486" T="0.332304"/>
      <pos A="0.426366" C="0.238242" G="0.14418" T="0.191211"/>
      <pos A="0.285273" C="0.00308642" G="0.379335" T="0.332304"/>
      <pos A="0.0971486" C="0.191211" G="0.332304" T="0.379335"/>
      <pos A="0.0971486" C="0.379335" G="0.14418" T="0.379335"/>
      <pos A="0.191211" C="0.238242" G="0.285273" T="0.285273"/>
      <pos A="0.473398" C="0.332304" G="0.191211" T="0.00308642"/>
      <pos A="0.661523" C="0.0501175" G="0.0971486" T="0.191211"/>
      <pos A="0.191211" C="0.14418" G="0.285273" T="0.379335"/>
      <pos A="0.0501175" C="0.567461" G="0.238242" T="0.14418"/>
      <pos A="0.473398" C="0.14418" G="0.191211" T="0.191211"/>
      <pos A="0.379335" C="0.567461" G="0.00308642" T="0.0501175"/>
      <pos A="0.238242" C="0.191211" G="0.191211" T="0.379335"/>
      <pos A="0.332304" C="0.0971486" G="0.0501175" T="0.52043"/>
      <pos A="0.191211" C="0.285273" G="0.0501175" T="0.473398"/>
    </motif>
    <motif db="0" id="M17" alt="O17" length="40" nsites="8" evalue="1.3e-003">
      <pos A="0.212589" C="0.122802" G="0.272446" T="0.392162"/>
      <pos A="0.122802" C="0.18266" G="0.272446" T="0.422091"/>
      <pos A="0.212589" C="0.362233" G="0.242518" T="0.18266"/>
      <pos A="0.302375" C="0.122802" G="0.392162" T="0.18266"/>
      <pos A="0.362233" C="0.332304" G="0.0928731" T="0.212589"/>
      <pos A="0.122802" C="0.0629442" G="0.302375" T="0.511879"/>
      <pos A="0.362233" C="0.152731" G="0.152731" T="0.332304"/>
      <pos A="0.272446" C="0.122802" G="0.362233" T="0.242518"/>
      <pos A="0.332304" C="0.0928731" G="0.272446" T="0.302375"/>
      <pos A="0.0928731" C="0.0330153" G="0.631594" T="0.242518"/>
      <pos A="0.392162" C="0.392162" G="0.122802" T="0.0928731"/>
      <pos A="0.272446" C="0.362233" G="0.212589" T="0.152731"/>
      <pos A="0.212589" C="0.362233" G="0.212589" T="0.212589"/>
      <pos A="0.332304" C="0.152731" G="0.122802" T="0.392162"/>
      <pos A="0.122802" C="0.511879" G="0.122802" T="0.242518"/>
      <pos A="0.212589" C="0.272446" G="0.18266" T="0.332304"/>
      <pos A="0.00308642" C="0.242518" G="0.422091" T="0.332304"/>
      <pos A="0.212589" C="0.511879" G="0.18266" T="0.0928731"/>
      <pos A="0.332304" C="0.332304" G="0.0629442" T="0.272446"/>
      <pos A="0.18266" C="0.302375" G="0.242518" T="0.272446"/>
      <pos A="0.302375" C="0.0330153" G="0.332304" T="0.332304"/>
      <pos A="0.332304" C="0.242518" G="0.242518" T="0.18266"/>
      <pos A="0.362233" C="0.272446" G="0.362233" T="0.00308642"/>
      <pos A="0.272446" C="0.392162" G="0.122802" T="0.212589"/>
      <pos A="0.242518" C="0.152731" G="0.122802" T="0.481949"/>
      <pos A="0.302375" C="0.0928731" G="0.332304" T="0.272446"/>
      <pos A="0.0928731" C="0.332304" G="0.392162" T="0.18266"/>
      <pos A="0.332304" C="0.302375" G="0.242518" T="0.122802"/>
      <pos A="0.212589" C="0.45202" G="0.212589" T="0.122802"/>
      <pos A="0.302375" C="0.122802" G="0.212589" T="0.362233"/>
      <pos A="0.18266" C="0.18266" G="0.332304" T="0.302375"/>
      <pos A="0.0330153" C="0.392162" G="0.332304" T="0.242518"/>
      <pos A="0.0928731" C="0.541807" G="0.152731" T="0.212589"/>
      <pos A="0.302375" C="0.302375" G="0.152731" T="0.242518"/>
      <pos A="0.152731" C="0.0928731" G="0.571736" T="0.18266"/>
      <pos A="0.242518" C="0.00308642" G="0.272446" T="0.481949"/>
      <pos A="0.212589" C="0.242518" G="0.122802" T="0.422091"/>
      <pos A="0.242518" C="0.0330153" G="0.362233" T="0.362233"/>
      <pos A="0.362233" C="0.0330153" G="0.332304" T="0.272446"/>
      <pos A="0.45202" C="0.212589" G="0.0330153" T="0.302375"/>
    </motif>
    <motif db="0" id="M18" alt="O18" length="40" nsites="8" evalue="1.3e-003">
      <pos A="0.394137" C="0.283841" G="0.223679" T="0.0983427"/>
      <pos A="0.298881" C="0.208639" G="0.183571" T="0.308909"/>
      <pos A="0.173545" C="0.23872" G="0.248747" T="0.33899"/>
      <pos A="0.379097" C="0.173545" G="0.143464" T="0.303895"/>
      <pos A="0.178558" C="0.278828" G="0.178558" T="0.364056"/>
      <pos A="0.399151" C="0.173545" G="0.163518" T="0.263787"/>
      <pos A="0.263787" C="0.163518" G="0.364056" T="0.208639"/>
      <pos A="0.148477" C="0.228692" G="0.228692" T="0.394137"/>
      <pos A="0.113383" C="0.419205" G="0.168531" T="0.298881"/>
      <pos A="0.148477" C="0.203626" G="0.233707" T="0.414192"/>
      <pos A="0.178558" C="0.158504" G="0.364056" T="0.298881"/>
      <pos A="0.233707" C="0.283841" G="0.36907" T="0.113383"/>
      <pos A="0.364056" C="0.313922" G="0.143464" T="0.178558"/>
      <pos A="0.278828" C="0.198612" G="0.143464" T="0.379097"/>
      <pos A="0.243733" C="0.168531" G="0.313922" T="0.273814"/>
      <pos A="0.283841" C="0.263787" G="0.273814" T="0.178558"/>
      <pos A="0.379097" C="0.143464" G="0.193598" T="0.283841"/>
      <pos A="0.419205" C="0.0933294" G="0.399151" T="0.0883151"/>
      <pos A="0.298881" C="0.35403" G="0.248747" T="0.0983427"/>
      <pos A="0.303895" C="0.33899" G="0.133437" T="0.223679"/>
      <pos A="0.168531" C="0.273814" G="0.13845" T="0.419205"/>
      <pos A="0.148477" C="0.233707" G="0.313922" T="0.303895"/>
      <pos A="0.374084" C="0.0933294" G="0.23872" T="0.293868"/>
      <pos A="0.173545" C="0.248747" G="0.344003" T="0.233707"/>
      <pos A="0.148477" C="0.308909" G="0.298881" T="0.243733"/>
      <pos A="0.278828" C="0.183571" G="0.15349" T="0.384111"/>
      <pos A="0.198612" C="0.248747" G="0.349016" T="0.203626"/>
      <pos A="0.298881" C="0.248747" G="0.323949" T="0.128424"/>
      <pos A="0.288854" C="0.278828" G="0.193598" T="0.23872"/>
      <pos A="0.218666" C="0.293868" G="0.318935" T="0.168531"/>
      <pos A="0.33899" C="0.163518" G="0.243733" T="0.25376"/>
      <pos A="0.23872" C="0.168531" G="0.243733" T="0.349016"/>
      <pos A="0.208639" C="0.293868" G="0.218666" T="0.278828"/>
      <pos A="0.293868" C="0.258773" G="0.258773" T="0.188585"/>
      <pos A="0.223679" C="0.278828" G="0.158504" T="0.33899"/>
      <pos A="0.333975" C="0.0883151" G="0.298881" T="0.278828"/>
      <pos A="0.298881" C="0.208639" G="0.344003" T="0.148477"/>
      <pos A="0.288854" C="0.268801" G="0.273814" T="0.168531"/>
      <pos A="0.263787" C="0.158504" G="0.168531" T="0.409178"/>
      <pos A="0.103356" C="0.374084" G="0.208639" T="0.313922"/>
    </motif>
    <motif db="0" id="M19" alt="O19" length="40" nsites="8" evalue="1.3e-003">
      <pos A="0.185985" C="0.149405" G="0.149405" T="0.515204"/>
      <pos A="0.0762459" C="0.423754" G="0.0945363" T="0.405464"/>
      <pos A="0.259145" C="0.185985" G="0.222565" T="0.332304"/>
      <pos A="0.00308642" C="0.204276" G="0.314015" T="0.478623"/>
      <pos A="0.185985" C="0.423754" G="0.277435" T="0.112826"/>
      <pos A="0.222565" C="0.277435" G="0.0762459" T="0.423754"/>
      <pos A="0.368884" C="0.0762459" G="0.295724" T="0.259145"/>
      <pos A="0.131116" C="0.314015" G="0.149405" T="0.405464"/>
      <pos A="0.185985" C="0.222565" G="0.185985" T="0.405464"/>
      <pos A="0.295724" C="0.478623" G="0.167696" T="0.0579565"/>
      <pos A="0.405464" C="0.350595" G="0.0762459" T="0.167696"/>
      <pos A="0.350595" C="0.350595" G="0.0396662" T="0.259145"/>
      <pos A="0.0396662" C="0.460334" G="0.387174" T="0.112826"/>
      <pos A="0.368884" C="0.185985" G="0.0945363" T="0.350595"/>
      <pos A="0.277435" C="0.149405" G="0.149405" T="0.423754"/>
      <pos A="0.240855" C="0.259145" G="0.259145" T="0.240855"/>
      <pos A="0.112826" C="0.314015" G="0.240855" T="0.332304"/>
      <pos A="0.0213768" C="0.332304" G="0.387174" T="0.259145"/>
      <pos A="0.204276" C="0.368884" G="0.167696" T="0.259145"/>
      <pos A="0.0762459" C="0.259145" G="0.222565" T="0.442043"/>
      <pos A="0.295724" C="0.112826" G="0.185985" T="0.405464"/>
      <pos A="0.204276" C="0.277435" G="0.240855" T="0.277435"/>
      <pos A="0.222565" C="0.405464" G="0.0945363" T="0.277435"/>
      <pos A="0.240855" C="0.423754" G="0.112826" T="0.222565"/>
      <pos A="0.478623" C="0.314015" G="0.0579565" T="0.149405"/>
      <pos A="0.478623" C="0.131116" G="0.222565" T="0.167696"/>
      <pos A="0.295724" C="0.185985" G="0.204276" T="0.314015"/>
      <pos A="0.314015" C="0.167696" G="0.277435" T="0.240855"/>
      <pos A="0.259145" C="0.259145" G="0.0762459" T="0.405464"/>
      <pos A="0.368884" C="0.222565" G="0.277435" T="0.131116"/>
      <pos A="0.204276" C="0.259145" G="0.222565" T="0.314015"/>
      <pos A="0.222565" C="0.167696" G="0.240855" T="0.368884"/>
      <pos A="0.112826" C="0.332304" G="0.405464" T="0.149405"/>
      <pos A="0.0945363" C="0.350595" G="0.350595" T="0.204276"/>
      <pos A="0.460334" C="0.222565" G="0.167696" T="0.149405"/>
      <pos A="0.149405" C="0.185985" G="0.204276" T="0.460334"/>
      <pos A="0.185985" C="0.350595" G="0.277435" T="0.185985"/>
      <pos A="0.222565" C="0.295724" G="0.314015" T="0.167696"/>
      <pos A="0.259145" C="0.149405" G="0.350595" T="0.240855"/>
      <pos A="0.350595" C="0.277435" G="0.185985" T="0.185985"/>
    </motif>
    <motif db="0" id="M2" alt="O2" length="40" nsites="8" evalue="1.3e-003">
      <pos A="0.293868" C="0.35403" G="0.108369" T="0.243733"/>
      <pos A="0.268801" C="0.113383" G="0.168531" T="0.449286"/>
      <pos A="0.0833017" C="0.268801" G="0.454299" T="0.193598"/>
      <pos A="0.173545" C="0.168531" G="0.178558" T="0.479367"/>
      <pos A="0.298881" C="0.183571" G="0.258773" T="0.258773"/>
      <pos A="0.243733" C="0.263787" G="0.278828" T="0.213652"/>
      <pos A="0.283841" C="0.158504" G="0.364056" T="0.193598"/>
      <pos A="0.223679" C="0.313922" G="0.13845" T="0.323949"/>
      <pos A="0.113383" C="0.439258" G="0.133437" T="0.313922"/>
      <pos A="0.379097" C="0.178558" G="0.173545" T="0.268801"/>
      <pos A="0.333975" C="0.248747" G="0.25376" T="0.163518"/>
      <pos A="0.35403" C="0.13845" G="0.278828" T="0.228692"/>
      <pos A="0.203626" C="0.243733" G="0.308909" T="0.243733"/>
      <pos A="0.23872" C="0.293868" G="0.178558" T="0.288854"/>
      <pos A="0.23872" C="0.228692" G="0.173545" T="0.359043"/>
      <pos A="0.288854" C="0.223679" G="0.303895" T="0.183571"/>
      <pos A="0.364056" C="0.263787" G="0.203626" T="0.168531"/>
      <pos A="0.233707" C="0.198612" G="0.33899" T="0.228692"/>
      <pos A="0.263787" C="0.148477" G="0.288854" T="0.298881"/>
      <pos A="0.198612" C="0.143464" G="0.36907" T="0.288854"/>
      <pos A="0.429232" C="0.108369" G="0.228692" T="0.233707"/>
      <pos A="0.323949" C="0.133437" G="0.35403" T="0.188585"/>
      <pos A="0.258773" C="0.313922" G="0.15349" T="0.273814"/>
      <pos A="0.25376" C="0.243733" G="0.168531" T="0.333975"/>
      <pos A="0.203626" C="0.25376" G="0.228692" T="0.313922"/>
      <pos A="0.268801" C="0.263787" G="0.263787" T="0.203626"/>
      <pos A="0.258773" C="0.278828" G="0.103356" T="0.359043"/>
      <pos A="0.218666" C="0.193598" G="0.323949" T="0.263787"/>
      <pos A="0.178558" C="0.258773" G="0.33899" T="0.223679"/>
      <pos A="0.218666" C="0.323949" G="0.258773" T="0.198612"/>
      <pos A="0.409178" C="0.15349" G="0.163518" T="0.273814"/>
      <pos A="0.248747" C="0.213652" G="0.268801" T="0.268801"/>
      <pos A="0.123409" C="0.303895" G="0.308909" T="0.263787"/>
      <pos A="0.133437" C="0.35403" G="0.283841" T="0.228692"/>
      <pos A="0.243733" C="0.36907" G="0.143464" T="0.243733"/>
      <pos A="0.318935" C="0.298881" G="0.23872" T="0.143464"/>
      <pos A="0.203626" C="0.0381807" G="0.449286" T="0.308909"/>
      <pos A="0.293868" C="0.188585" G="0.303895" T="0.213652"/>
      <pos A="0.349016" C="0.15349" G="0.233707" T="0.263787"/>
      <pos A="0.168531" C="0.223679" G="0.228692" T="0.379097"/>
    </motif>
    <motif db="0" id="M21" alt="O21" length="40" nsites="8" evalue="1.3e-003">
      <pos A="0.398148" C="0.398148" G="0.200617" T="0.00308642"/>
      <pos A="0.79321" C="0.00308642" G="0.00308642" T="0.200617"/>
      <pos A="0.200617" C="0.00308642" G="0.398148" T="0.398148"/>
      <pos A="0.00308642" C="0.200617" G="0.398148" T="0.398148"/>
      <pos A="0.595679" C="0.200617" G="0.200617" T="0.00308642"/>
      <pos A="0.00308642" C="0.398148" G="0.398148" T="0.200617"/>
      <pos A="0.595679" C="0.200617" G="0.00308642" T="0.200617"/>
      <pos A="0.398148" C="0.00308642" G="0.398148" T="0.200617"/>
      <pos A="0.00308642" C="0.200617" G="0.398148" T="0.398148"/>
      <pos A="0.79321" C="0.200617" G="0.00308642" T="0.00308642"/>
      <pos A="0.398148" C="0.200617" G="0.398148" T="0.00308642"/>
      <pos A="0.00308642" C="0.595679" G="0.200617" T="0.200617"/>
      <pos A="0.398148" C="0.398148" G="0.200617" T="0.00308642"/>
      <pos A="0.200617" C="0.79321" G="0.00308642" T="0.00308642"/>
      <pos A="0.00308642" C="0.990741" G="0.00308642" T="0.00308642"/>
      <pos A="0.79321" C="0.00308642" G="0.00308642" T="0.200617"/>
      <pos A="0.200617" C="0.200617" G="0.398148" T="0.200617"/>
      <pos A="0.200617" C="0.398148" G="0.398148" T="0.00308642"/>
      <pos A="0.00308642" C="0.200617" G="0.398148" T="0.398148"/>
      <pos A="0.00308642" C="0.595679" G="0.398148" T="0.00308642"/>
      <pos A="0.200617" C="0.595679" G="0.00308642" T="0.200617"/>
      <pos A="0.00308642" C="0.200617" G="0.200617" T="0.595679"/>
      <pos A="0.200617" C="0.200617" G="0.398148" T="0.200617"/>
      <pos A="0.00308642" C="0.00308642" G="0.595679" T="0.398148"/>
      <pos A="0.00308642" C="0.200617" G="0.398148" T="0.398148"/>
      <pos A="0.00308642" C="0.398148" G="0.398148" T="0.200617"/>
      <pos A="0.398148" C="0.398148" G="0.200617" T="0.00308642"/>
      <pos A="0.00308642" C="0.200617" G="0.200617" T="0.595679"/>
      <pos A="0.00308642" C="0.00308642" G="0.79321" T="0.200617"/>
      <pos A="0.00308642" C="0.79321" G="0.00308642" T="0.200617"/>
      <pos A="0.200617" C="0.200617" G="0.00308642" T="0.595679"/>
      <pos A="0.00308642" C="0.200617" G="0.79321" T="0.00308642"/>
      <pos A="0.595679" C="0.200617" G="0.200617" T="0.00308642"/>
      <pos A="0.200617" C="0.00308642" G="0.398148" T="0.398148"/>
      <pos A="0.00308642" C="0.200617" G="0.200617" T="0.595679"/>
      <pos A="0.200617" C="0.200617" G="0.200617" T="0.398148"/>
      <pos A="0.200617" C="0.398148" G="0.200617" T="0.200617"/>
      <pos A="0.200617" C="0.200617" G="0.398148" T="0.200617"/>
      <pos A="0.00308642" C="0.200617" G="0.595679" T="0.200617"/>
      <pos A="0.398148" C="0.200617" G="0.398148" T="0.00308642"/>
    </motif>
    <motif db="0" id="M22" alt="O22" length="40" nsites="8" evalue="1.3e-003">
      <pos A="0.384111" C="0.163518" G="0.158504" T="0.293868"/>
      <pos A="0.258773" C="0.203626" G="0.303895" T="0.233707"/>
      <pos A="0.163518" C="0.278828" G="0.133437" T="0.424218"/>
      <pos A="0.323949" C="0.178558" G="0.263787" T="0.233707"/>
      <pos A="0.389124" C="0.223679" G="0.108369" T="0.278828"/>
      <pos A="0.193598" C="0.323949" G="0.318935" T="0.163518"/>
      <pos A="0.228692" C="0.283841" G="0.278828" T="0.208639"/>
      <pos A="0.303895" C="0.273814" G="0.228692" T="0.193598"/>
      <pos A="0.349016" C="0.228692" G="0.223679" T="0.198612"/>
      <pos A="0.25376" C="0.293868" G="0.258773" T="0.193598"/>
      <pos A="0.23872" C="0.103356" G="0.228692" T="0.429232"/>
      <pos A="0.108369" C="0.303895" G="0.328962" T="0.258773"/>
      <pos A="0.243733" C="0.118396" G="0.123409" T="0.51446"/>
      <pos A="0.263787" C="0.273814" G="0.283841" T="0.178558"/>
      <pos A="0.293868" C="0.25376" G="0.213652" T="0.23872"/>
      <pos A="0.364056" C="0.118396" G="0.248747" T="0.268801"/>
      <pos A="0.323949" C="0.233707" G="0.303895" T="0.13845"/>
      <pos A="0.293868" C="0.13845" G="0.243733" T="0.323949"/>
      <pos A="0.218666" C="0.283841" G="0.213652" T="0.283841"/>
      <pos A="0.228692" C="0.173545" G="0.268801" T="0.328962"/>
      <pos A="0.248747" C="0.193598" G="0.298881" T="0.258773"/>
      <pos A="0.283841" C="0.163518" G="0.203626" T="0.349016"/>
      <pos A="0.128424" C="0.349016" G="0.303895" T="0.218666"/>
      <pos A="0.278828" C="0.364056" G="0.178558" T="0.178558"/>
      <pos A="0.248747" C="0.25376" G="0.223679" T="0.273814"/>
      <pos A="0.258773" C="0.193598" G="0.278828" T="0.268801"/>
      <pos A="0.15349" C="0.25376" G="0.444273" T="0.148477"/>
      <pos A="0.203626" C="0.36907" G="0.278828" T="0.148477"/>
      <pos A="0.298881" C="0.374084" G="0.113383" T="0.213652"/>
      <pos A="0.158504" C="0.298881" G="0.118396" T="0.424218"/>
      <pos A="0.25376" C="0.15349" G="0.178558" T="0.414192"/>
      <pos A="0.409178" C="0.13845" G="0.313922" T="0.13845"/>
      <pos A="0.133437" C="0.15349" G="0.359043" T="0.35403"/>
      <pos A="0.313922" C="0.188585" G="0.313922" T="0.183571"/>
      <pos A="0.283841" C="0.188585" G="0.198612" T="0.328962"/>
      <pos A="0.318935" C="0.233707" G="0.188585" T="0.258773"/>
      <pos A="0.328962" C="0.178558" G="0.273814" T="0.218666"/>
      <pos A="0.213652" C="0.263787" G="0.344003" T="0.178558"/>
      <pos A="0.25376" C="0.193598" G="0.298881" T="0.25376"/>
      <pos A="0.23872" C="0.379097" G="0.303895" T="0.0782884"/>
    </motif>
    <motif db="0" id="M23" alt="O23" length="40" nsites="8" evalue="1.3e-003">
      <pos A="0.167696" C="0.496914" G="0.167696" T="0.167696"/>
      <pos A="0.661523" C="0.332304" G="0.00308642" T="0.00308642"/>
      <pos A="0.167696" C="0.332304" G="0.332304" T="0.167696"/>
      <pos A="0.167696" C="0.332304" G="0.332304" T="0.167696"/>
      <pos A="0.332304" C="0.167696" G="0.332304" T="0.167696"/>
      <pos A="0.332304" C="0.332304" G="0.00308642" T="0.332304"/>
      <pos A="0.00308642" C="0.167696" G="0.661523" T="0.167696"/>
      <pos A="0.167696" C="0.167696" G="0.496914" T="0.167696"/>
      <pos A="0.167696" C="0.00308642" G="0.332304" T="0.496914"/>
      <pos A="0.00308642" C="0.00308642" G="0.661523" T="0.332304"/>
      <pos A="0.332304" C="0.332304" G="0.332304" T="0.00308642"/>
      <pos A="0.167696" C="0.167696" G="0.496914" T="0.167696"/>
      <pos A="0.496914" C="0.332304" G="0.00308642" T="0.167696"/>
      <pos A="0.332304" C="0.496914" G="0.00308642" T="0.167696"/>
      <pos A="0.00308642" C="0.167696" G="0.496914" T="0.332304"/>
      <pos A="0.826131" C="0.00308642" G="0.167696" T="0.00308642"/>
      <pos A="0.661523" C="0.00308642" G="0.332304" T="0.00308642"/>
      <pos A="0.332304" C="0.167696" G="0.496914" T="0.00308642"/>
      <pos A="0.332304" C="0.00308642" G="0.496914" T="0.167696"/>
      <pos A="0.332304" C="0.496914" G="0.167696" T="0.00308642"/>
      <pos A="0.00308642" C="0.167696" G="0.332304" T="0.496914"/>
      <pos A="0.00308642" C="0.661523" G="0.167696" T="0.167696"/>
      <pos A="0.661523" C="0.00308642" G="0.332304" T="0.00308642"/>
      <pos A="0.00308642" C="0.496914" G="0.332304" T="0.167696"/>
      <pos A="0.00308642" C="0.661523" G="0.167696" T="0.167696"/>
      <pos A="0.496914" C="0.00308642" G="0.167696" T="0.332304"/>
      <pos A="0.00308642" C="0.332304" G="0.496914" T="0.167696"/>
      <pos A="0.496914" C="0.00308642" G="0.167696" T="0.332304"/>
      <pos A="0.167696" C="0.167696" G="0.496914" T="0.167696"/>
      <pos A="0.332304" C="0.496914" G="0.167696" T="0.00308642"/>
      <pos A="0.990741" C="0.00308642" G="0.00308642" T="0.00308642"/>
      <pos A="0.496914" C="0.332304" G="0.167696" T="0.00308642"/>
      <pos A="0.167696" C="0.496914" G="0.167696" T="0.167696"/>
      <pos A="0.00308642" C="0.496914" G="0.167696" T="0.332304"/>
      <pos A="0.167696" C="0.496914" G="0.167696" T="0.167696"/>
      <pos A="0.661523" C="0.00308642" G="0.167696" T="0.167696"/>
      <pos A="0.332304" C="0.167696" G="0.496914" T="0.00308642"/>
      <pos A="0.496914" C="0.332304" G="0.167696" T="0.00308642"/>
      <pos A="0.496914" C="0.332304" G="0.00308642" T="0.167696"/>
      <pos A="0.167696" C="0.496914" G="0.167696" T="0.167696"/>
    </motif>
    <motif db="0" id="M24" alt="O24" length="40" nsites="8" evalue="1.3e-003">
      <pos A="0.155033" C="0.231006" G="0.0410736" T="0.572887"/>
      <pos A="0.268994" C="0.231006" G="0.0790598" T="0.42094"/>
      <pos A="0.0410736" C="0.344967" G="0.268994" T="0.344967"/>
      <pos A="0.19302" C="0.268994" G="0.268994" T="0.268994"/>
      <pos A="0.458926" C="0.19302" G="0.0790598" T="0.268994"/>
      <pos A="0.344967" C="0.42094" G="0.0410736" T="0.19302"/>
      <pos A="0.64886" C="0.0410736" G="0.19302" T="0.117047"/>
      <pos A="0.19302" C="0.117047" G="0.231006" T="0.458926"/>
      <pos A="0.344967" C="0.572887" G="0.00308642" T="0.0790598"/>
      <pos A="0.344967" C="0.344967" G="0.0790598" T="0.231006"/>
      <pos A="0.382953" C="0.30698" G="0.268994" T="0.0410736"/>
      <pos A="0.155033" C="0.0410736" G="0.458926" T="0.344967"/>
      <pos A="0.19302" C="0.19302" G="0.231006" T="0.382953"/>
      <pos A="0.155033" C="0.42094" G="0.382953" T="0.0410736"/>
      <pos A="0.42094" C="0.231006" G="0.231006" T="0.117047"/>
      <pos A="0.268994" C="0.458926" G="0.231006" T="0.0410736"/>
      <pos A="0.231006" C="0.231006" G="0.0790598" T="0.458926"/>
      <pos A="0.155033" C="0.231006" G="0.344967" T="0.268994"/>
      <pos A="0.155033" C="0.19302" G="0.382953" T="0.268994"/>
      <pos A="0.30698" C="0.0410736" G="0.344967" T="0.30698"/>
      <pos A="0.155033" C="0.231006" G="0.458926" T="0.155033"/>
      <pos A="0.30698" C="0.231006" G="0.19302" T="0.268994"/>
      <pos A="0.800807" C="0.19302" G="0.00308642" T="0.00308642"/>
      <pos A="0.42094" C="0.268994" G="0.155033" T="0.155033"/>
      <pos A="0.117047" C="0.117047" G="0.268994" T="0.496914"/>
      <pos A="0.155033" C="0.42094" G="0.19302" T="0.231006"/>
      <pos A="0.117047" C="0.382953" G="0.117047" T="0.382953"/>
      <pos A="0.268994" C="0.268994" G="0.0790598" T="0.382953"/>
      <pos A="0.268994" C="0.268994" G="0.19302" T="0.268994"/>
      <pos A="0.117047" C="0.231006" G="0.155033" T="0.496914"/>
      <pos A="0.19302" C="0.0790598" G="0.382953" T="0.344967"/>
      <pos A="0.231006" C="0.30698" G="0.19302" T="0.268994"/>
      <pos A="0.344967" C="0.19302" G="0.268994" T="0.19302"/>
      <pos A="0.458926" C="0.0790598" G="0.344967" T="0.117047"/>
      <pos A="0.0790598" C="0.42094" G="0.19302" T="0.30698"/>
      <pos A="0.382953" C="0.344967" G="0.19302" T="0.0790598"/>
      <pos A="0.117047" C="0.231006" G="0.382953" T="0.268994"/>
      <pos A="0.19302" C="0.0790598" G="0.610874" T="0.117047"/>
      <pos A="0.117047" C="0.42094" G="0.382953" T="0.0790598"/>
      <pos A="0.268994" C="0.268994" G="0.117047" T="0.344967"/>
    </motif>
    <motif db="0" id="M25" alt="O25" length="40" nsites="8" evalue="1.3e-003">
      <pos A="0.496914" C="0.126543" G="0.00308642" T="0.373457"/>
      <pos A="0.496914" C="0.00308642" G="0.496914" T="0.00308642"/>
      <pos A="0.373457" C="0.00308642" G="0.62037" T="0.00308642"/>
      <pos A="0.496914" C="0.00308642" G="0.25" T="0.25"/>
      <pos A="0.373457" C="0.00308642" G="0.496914" T="0.126543"/>
      <pos A="0.126543" C="0.25" G="0.25" T="0.373457"/>
      <pos A="0.373457" C="0.25" G="0.25" T="0.126543"/>
      <pos A="0.62037" C="0.373457" G="0.00308642" T="0.00308642"/>
      <pos A="0.373457" C="0.126543" G="0.126543" T="0.373457"/>
      <pos A="0.25" C="0.25" G="0.373457" T="0.126543"/>
      <pos A="0.126543" C="0.126543" G="0.25" T="0.496914"/>
      <pos A="0.00308642" C="0.00308642" G="0.496914" T="0.496914"/>
      <pos A="0.743827" C="0.00308642" G="0.126543" T="0.126543"/>
      <pos A="0.496914" C="0.126543" G="0.25" T="0.126543"/>
      <pos A="0.373457" C="0.126543" G="0.25" T="0.25"/>
      <pos A="0.25" C="0.126543" G="0.373457" T="0.25"/>
      <pos A="0.496914" C="0.00308642" G="0.00308642" T="0.496914"/>
      <pos A="0.373457" C="0.126543" G="0.126543" T="0.373457"/>
      <pos A="0.25" C="0.00308642" G="0.126543" T="0.62037"/>
      <pos A="0.496914" C="0.00308642" G="0.126543" T="0.373457"/>
      <pos A="0.25" C="0.00308642" G="0.126543" T="0.62037"/>
      <pos A="0.126543" C="0.00308642" G="0.62037" T="0.25"/>
      <pos A="0.126543" C="0.126543" G="0.743827" T="0.00308642"/>
      <pos A="0.25" C="0.00308642" G="0.496914" T="0.25"/>
      <pos A="0.743827" C="0.00308642" G="0.00308642" T="0.25"/>
      <pos A="0.62037" C="0.00308642" G="0.25" T="0.126543"/>
      <pos A="0.496914" C="0.00308642" G="0.496914" T="0.00308642"/>
      <pos A="0.25" C="0.00308642" G="0.62037" T="0.126543"/>
      <pos A="0.496914" C="0.126543" G="0.25" T="0.126543"/>
      <pos A="0.373457" C="0.126543" G="0.126543" T="0.373457"/>
      <pos A="0.00308642" C="0.62037" G="0.126543" T="0.25"/>
      <pos A="0.126543" C="0.25" G="0.126543" T="0.496914"/>
      <pos A="0.496914" C="0.126543" G="0.25" T="0.126543"/>
      <pos A="0.25" C="0.00308642" G="0.496914" T="0.25"/>
      <pos A="0.126543" C="0.25" G="0.25" T="0.373457"/>
      <pos A="0.25" C="0.25" G="0.00308642" T="0.496914"/>
      <pos A="0.126543" C="0.126543" G="0.25" T="0.496914"/>
      <pos A="0.496914" C="0.25" G="0.00308642" T="0.25"/>
      <pos A="0.496914" C="0.126543" G="0.126543" T="0.25"/>
      <pos A="0.00308642" C="0.25" G="0.62037" T="0.126543"/>
    </motif>
    <motif db="0" id="M26" alt="O26" length="40" nsites="8" evalue="1.3e-003">
      <pos A="0.332304" C="0.175534" G="0.191211" T="0.30095"/>
      <pos A="0.442043" C="0.238242" G="0.206888" T="0.112826"/>
      <pos A="0.238242" C="0.0187635" G="0.332304" T="0.410689"/>
      <pos A="0.45772" C="0.253919" G="0.191211" T="0.0971486"/>
      <pos A="0.347981" C="0.206888" G="0.238242" T="0.206888"/>
      <pos A="0.206888" C="0.159857" G="0.253919" T="0.379335"/>
      <pos A="0.206888" C="0.269596" G="0.332304" T="0.191211"/>
      <pos A="0.379335" C="0.269596" G="0.0501175" T="0.30095"/>
      <pos A="0.45772" C="0.206888" G="0.206888" T="0.128503"/>
      <pos A="0.316627" C="0.30095" G="0.206888" T="0.175534"/>
      <pos A="0.0814716" C="0.253919" G="0.442043" T="0.222565"/>
      <pos A="0.191211" C="0.191211" G="0.128503" T="0.489075"/>
      <pos A="0.128503" C="0.191211" G="0.379335" T="0.30095"/>
      <pos A="0.316627" C="0.175534" G="0.206888" T="0.30095"/>
      <pos A="0.269596" C="0.159857" G="0.253919" T="0.316627"/>
      <pos A="0.347981" C="0.191211" G="0.316627" T="0.14418"/>
      <pos A="0.191211" C="0.191211" G="0.426366" T="0.191211"/>
      <pos A="0.285273" C="0.504753" G="0.159857" T="0.0501175"/>
      <pos A="0.489075" C="0.222565" G="0.0344405" T="0.253919"/>
      <pos A="0.395012" C="0.191211" G="0.238242" T="0.175534"/>
      <pos A="0.253919" C="0.379335" G="0.238242" T="0.128503"/>
      <pos A="0.238242" C="0.410689" G="0.0657946" T="0.285273"/>
      <pos A="0.347981" C="0.222565" G="0.238242" T="0.191211"/>
      <pos A="0.489075" C="0.159857" G="0.238242" T="0.112826"/>
      <pos A="0.253919" C="0.316627" G="0.285273" T="0.14418"/>
      <pos A="0.410689" C="0.14418" G="0.159857" T="0.285273"/>
      <pos A="0.175534" C="0.316627" G="0.363658" T="0.14418"/>
      <pos A="0.410689" C="0.0657946" G="0.191211" T="0.332304"/>
      <pos A="0.253919" C="0.442043" G="0.159857" T="0.14418"/>
      <pos A="0.30095" C="0.238242" G="0.0657946" T="0.395012"/>
      <pos A="0.285273" C="0.206888" G="0.14418" T="0.363658"/>
      <pos A="0.285273" C="0.00308642" G="0.30095" T="0.410689"/>
      <pos A="0.269596" C="0.191211" G="0.253919" T="0.285273"/>
      <pos A="0.159857" C="0.332304" G="0.222565" T="0.285273"/>
      <pos A="0.347981" C="0.14418" G="0.30095" T="0.206888"/>
      <pos A="0.0814716" C="0.253919" G="0.395012" T="0.269596"/>
      <pos A="0.206888" C="0.285273" G="0.285273" T="0.222565"/>
      <pos A="0.285273" C="0.14418" G="0.0971486" T="0.473398"/>
      <pos A="0.238242" C="0.504753" G="0.222565" T="0.0344405"/>
      <pos A="0.0814716" C="0.206888" G="0.191211" T="0.52043"/>
    </motif>
    <motif db="0" id="M27" alt="O27" length="40" nsites="8" evalue="1.3e-003">
      <pos A="0.00308642" C="0.990741" G="0.00308642" T="0.00308642"/>
      <pos A="0.496914" C="0.00308642" G="0.00308642" T="0.496914"/>
      <pos A="0.496914" C="0.00308642" G="0.496914" T="0.00308642"/>
      <pos A="0.990741" C="0.00308642" G="0.00308642" T="0.00308642"/>
      <pos A="0.990741" C="0.00308642" G="0.00308642" T="0.00308642"/>
      <pos A="0.00308642" C="0.496914" G="0.00308642" T="0.496914"/>
      <pos A="0.00308642" C="0.990741" G="0.00308642" T="0.00308642"/>
      <pos A="0.00308642" C="0.00308642" G="0.496914" T="0.496914"/>
      <pos A="0.00308642" C="0.00308642" G="0.00308642" T="0.990741"/>
      <pos A="0.496914" C="0.496914" G="0.00308642" T="0.00308642"/>
      <pos A="0.00308642" C="0.00308642" G="0.00308642" T="0.990741"/>
      <pos A="0.00308642" C="0.00308642" G="0.990741" T="0.00308642"/>
      <pos A="0.00308642" C="0.00308642" G="0.990741" T="0.00308642"/>
      <pos A="0.00308642" C="0.496914" G="0.00308642" T="0.496914"/>
      <pos A="0.990741" C="0.00308642" G="0.00308642" T="0.00308642"/>
      <pos A="0.00308642" C="0.990741" G="0.00308642" T="0.00308642"/>
      <pos A="0.00308642" C="0.496914" G="0.00308642" T="0.496914"/>
      <pos A="0.00308642" C="0.00308642" G="0.496914" T="0.496914"/>
      <pos A="0.00308642" C="0.00308642" G="0.496914" T="0.496914"/>
      <pos A="0.00308642" C="0.00308642" G="0.496914" T="0.496914"/>
      <pos A="0.990741" C="0.00308642" G="0.00308642" T="0.00308642"/>
      <pos A="0.00308642" C="0.00308642" G="0.00308642" T="0.990741"/>
      <pos A="0.496914" C="0.496914" G="0.00308642" T="0.00308642"/>
      <pos A="0.00308642" C="0.00308642" G="0.496914" T="0.496914"/>
      <pos A="0.00308642" C="0.496914" G="0.496914" T="0.00308642"/>
      <pos A="0.496914" C="0.00308642" G="0.496914" T="0.00308642"/>
      <pos A="0.496914" C="0.00308642" G="0.00308642" T="0.496914"/>
      <pos A="0.990741" C="0.00308642" G="0.00308642" T="0.00308642"/>
      <pos A="0.990741" C="0.00308642" G="0.00308642" T="0.00308642"/>
      <pos A="0.00308642" C="0.00308642" G="0.496914" T="0.496914"/>
      <pos A="0.496914" C="0.00308642" G="0.00308642" T="0.496914"/>
      <pos A="0.00308642" C="0.496914" G="0.00308642" T="0.496914"/>
      <pos A="0.00308642" C="0.496914" G="0.00308642" T="0.496914"/>
      <pos A="0.496914" C="0.00308642" G="0.496914" T="0.00308642"/>
      <pos A="0.496914" C="0.00308642" G="0.496914" T="0.00308642"/>
      <pos A="0.00308642" C="0.990741" G="0.00308642" T="0.00308642"/>
      <pos A="0.496914" C="0.00308642" G="0.00308642" T="0.496914"/>
      <pos A="0.00308642" C="0.00308642" G="0.00308642" T="0.990741"/>
      <pos A="0.00308642" C="0.496914" G="0.00308642" T="0.496914"/>
      <pos A="0.00308642" C="0.496914" G="0.00308642" T="0.496914"/>
    </motif>
    <motif db="0" id="M28" alt="O28" length="40" nsites="8" evalue="1.3e-003">
      <pos A="0.298881" C="0.318935" G="0.113383" T="0.268801"/>
      <pos A="0.168531" C="0.213652" G="0.333975" T="0.283841"/>
      <pos A="0.288854" C="0.25376" G="0.233707" T="0.223679"/>
      <pos A="0.25376" C="0.163518" G="0.278828" T="0.303895"/>
      <pos A="0.283841" C="0.0983427" G="0.243733" T="0.374084"/>
      <pos A="0.178558" C="0.25376" G="0.303895" T="0.263787"/>
      <pos A="0.569609" C="0.168531" G="0.0532207" T="0.208639"/>
      <pos A="0.148477" C="0.268801" G="0.268801" T="0.313922"/>
      <pos A="0.25376" C="0.243733" G="0.218666" T="0.283841"/>
      <pos A="0.198612" C="0.263787" G="0.293868" T="0.243733"/>
      <pos A="0.263787" C="0.379097" G="0.113383" T="0.243733"/>
      <pos A="0.283841" C="0.173545" G="0.258773" T="0.283841"/>
      <pos A="0.374084" C="0.188585" G="0.273814" T="0.163518"/>
      <pos A="0.23872" C="0.0883151" G="0.389124" T="0.283841"/>
      <pos A="0.148477" C="0.268801" G="0.228692" T="0.35403"/>
      <pos A="0.0983427" C="0.394137" G="0.163518" T="0.344003"/>
      <pos A="0.198612" C="0.308909" G="0.143464" T="0.349016"/>
      <pos A="0.243733" C="0.178558" G="0.213652" T="0.364056"/>
      <pos A="0.143464" C="0.168531" G="0.379097" T="0.308909"/>
      <pos A="0.273814" C="0.273814" G="0.389124" T="0.0632484"/>
      <pos A="0.349016" C="0.263787" G="0.123409" T="0.263787"/>
      <pos A="0.33899" C="0.143464" G="0.313922" T="0.203626"/>
      <pos A="0.213652" C="0.303895" G="0.283841" T="0.198612"/>
      <pos A="0.328962" C="0.173545" G="0.298881" T="0.198612"/>
      <pos A="0.298881" C="0.293868" G="0.23872" T="0.168531"/>
      <pos A="0.273814" C="0.223679" G="0.35403" T="0.148477"/>
      <pos A="0.228692" C="0.188585" G="0.313922" T="0.268801"/>
      <pos A="0.223679" C="0.263787" G="0.364056" T="0.148477"/>
      <pos A="0.414192" C="0.143464" G="0.168531" T="0.273814"/>
      <pos A="0.183571" C="0.183571" G="0.318935" T="0.313922"/>
      <pos A="0.258773" C="0.313922" G="0.143464" T="0.283841"/>
      <pos A="0.148477" C="0.344003" G="0.198612" T="0.308909"/>
      <pos A="0.288854" C="0.193598" G="0.163518" T="0.35403"/>
      <pos A="0.113383" C="0.308909" G="0.308909" T="0.268801"/>
      <pos A="0.218666" C="0.273814" G="0.288854" T="0.218666"/>
      <pos A="0.429232" C="0.108369" G="0.303895" T="0.158504"/>
      <pos A="0.323949" C="0.178558" G="0.198612" T="0.298881"/>
      <pos A="0.384111" C="0.193598" G="0.288854" T="0.133437"/>
      <pos A="0.218666" C="0.203626" G="0.243733" T="0.333975"/>
      <pos A="0.128424" C="0.374084" G="0.148477" T="0.349016"/>
    </motif>
    <motif db="0" id="M29" alt="O29" length="40" nsites="8" evalue="1.3e-003">
      <pos A="0.304136" C="0.156252" G="0.319981" T="0.219631"/>
      <pos A="0.18266" C="0.161534" G="0.224913" T="0.430894"/>
      <pos A="0.209068" C="0.230195" G="0.203787" T="0.356952"/>
      <pos A="0.0981551" C="0.314699" G="0.283009" T="0.304136"/>
      <pos A="0.288291" C="0.288291" G="0.145689" T="0.277728"/>
      <pos A="0.346389" C="0.172097" G="0.304136" T="0.177379"/>
      <pos A="0.219631" C="0.240758" G="0.25132" T="0.288291"/>
      <pos A="0.288291" C="0.172097" G="0.277728" T="0.261883"/>
      <pos A="0.335825" C="0.18266" G="0.129844" T="0.35167"/>
      <pos A="0.177379" C="0.145689" G="0.283009" T="0.393923"/>
      <pos A="0.330544" C="0.203787" G="0.187942" T="0.277728"/>
      <pos A="0.166815" C="0.35167" G="0.367515" T="0.113999"/>
      <pos A="0.25132" C="0.293573" G="0.103436" T="0.35167"/>
      <pos A="0.172097" C="0.209068" G="0.415049" T="0.203787"/>
      <pos A="0.25132" C="0.256601" G="0.224913" T="0.267165"/>
      <pos A="0.293573" C="0.261883" G="0.314699" T="0.129844"/>
      <pos A="0.293573" C="0.209068" G="0.230195" T="0.267165"/>
      <pos A="0.21435" C="0.388641" G="0.203787" T="0.193223"/>
      <pos A="0.346389" C="0.261883" G="0.0928731" T="0.298854"/>
      <pos A="0.436176" C="0.0453393" G="0.267165" T="0.25132"/>
      <pos A="0.0928731" C="0.256601" G="0.467865" T="0.18266"/>
      <pos A="0.38336" C="0.124563" G="0.246039" T="0.246039"/>
      <pos A="0.18266" C="0.150971" G="0.35167" T="0.314699"/>
      <pos A="0.293573" C="0.203787" G="0.283009" T="0.219631"/>
      <pos A="0.420331" C="0.314699" G="0.129844" T="0.135126"/>
      <pos A="0.193223" C="0.277728" G="0.209068" T="0.319981"/>
      <pos A="0.235476" C="0.108718" G="0.330544" T="0.325262"/>
      <pos A="0.203787" C="0.309417" G="0.298854" T="0.187942"/>
      <pos A="0.203787" C="0.388641" G="0.0400573" T="0.367515"/>
      <pos A="0.267165" C="0.235476" G="0.203787" T="0.293573"/>
      <pos A="0.156252" C="0.393923" G="0.235476" T="0.21435"/>
      <pos A="0.393923" C="0.140407" G="0.187942" T="0.277728"/>
      <pos A="0.388641" C="0.177379" G="0.172097" T="0.261883"/>
      <pos A="0.293573" C="0.177379" G="0.272446" T="0.256601"/>
      <pos A="0.145689" C="0.246039" G="0.367515" T="0.240758"/>
      <pos A="0.0981551" C="0.246039" G="0.314699" T="0.341107"/>
      <pos A="0.298854" C="0.18266" G="0.309417" T="0.209068"/>
      <pos A="0.35167" C="0.119281" G="0.293573" T="0.235476"/>
      <pos A="0.140407" C="0.319981" G="0.240758" T="0.298854"/>
      <pos A="0.335825" C="0.267165" G="0.209068" T="0.187942"/>
    </motif>
    <motif db="0" id="M30" alt="O30" length="40" nsites="8" evalue="1.3e-003">
      <pos A="0.175352" C="0.255742" G="0.238516" T="0.33039"/>
      <pos A="0.244258" C="0.307422" G="0.140899" T="0.307422"/>
      <pos A="0.313163" C="0.221289" G="0.135157" T="0.33039"/>
      <pos A="0.416523" C="0.158125" G="0.232773" T="0.192578"/>
      <pos A="0.318906" C="0.19832" G="0.152383" T="0.33039"/>
      <pos A="0.284453" C="0.140899" G="0.307422" T="0.267227"/>
      <pos A="0.284453" C="0.163868" G="0.152383" T="0.399297"/>
      <pos A="0.129414" C="0.399297" G="0.336132" T="0.135157"/>
      <pos A="0.272969" C="0.146641" G="0.146641" T="0.43375"/>
      <pos A="0.163868" C="0.272969" G="0.370586" T="0.192578"/>
      <pos A="0.290196" C="0.30168" G="0.163868" T="0.244258"/>
      <pos A="0.376328" C="0.215547" G="0.267227" T="0.140899"/>
      <pos A="0.359101" C="0.0777343" G="0.450976" T="0.112188"/>
      <pos A="0.238516" C="0.25" G="0.290196" T="0.221289"/>
      <pos A="0.324648" C="0.272969" G="0.135157" T="0.267227"/>
      <pos A="0.255742" C="0.272969" G="0.244258" T="0.227031"/>
      <pos A="0.324648" C="0.163868" G="0.278711" T="0.232773"/>
      <pos A="0.129414" C="0.221289" G="0.416523" T="0.232773"/>
      <pos A="0.25" C="0.186837" G="0.290196" T="0.272969"/>
      <pos A="0.347617" C="0.158125" G="0.227031" T="0.267227"/>
      <pos A="0.186837" C="0.290196" G="0.255742" T="0.267227"/>
      <pos A="0.255742" C="0.272969" G="0.255742" T="0.215547"/>
      <pos A="0.135157" C="0.376328" G="0.261484" T="0.227031"/>
      <pos A="0.295938" C="0.215547" G="0.158125" T="0.33039"/>
      <pos A="0.33039" C="0.25" G="0.221289" T="0.19832"/>
      <pos A="0.272969" C="0.353359" G="0.140899" T="0.232773"/>
      <pos A="0.341875" C="0.238516" G="0.146641" T="0.272969"/>
      <pos A="0.244258" C="0.175352" G="0.227031" T="0.353359"/>
      <pos A="0.307422" C="0.0777343" G="0.318906" T="0.295938"/>
      <pos A="0.221289" C="0.186837" G="0.30168" T="0.290196"/>
      <pos A="0.439491" C="0.290196" G="0.221289" T="0.0490242"/>
      <pos A="0.410781" C="0.181094" G="0.158125" T="0.25"/>
      <pos A="0.094961" C="0.353359" G="0.353359" T="0.19832"/>
      <pos A="0.370586" C="0.192578" G="0.152383" T="0.284453"/>
      <pos A="0.158125" C="0.186837" G="0.399297" T="0.255742"/>
      <pos A="0.129414" C="0.163868" G="0.439491" T="0.267227"/>
      <pos A="0.163868" C="0.393555" G="0.181094" T="0.261484"/>
      <pos A="0.295938" C="0.238516" G="0.135157" T="0.33039"/>
      <pos A="0.318906" C="0.16961" G="0.204062" T="0.307422"/>
      <pos A="0.33039" C="0.341875" G="0.16961" T="0.158125"/>
    </motif>
    <motif db="0" id="M32" alt="O32" length="40" nsites="8" evalue="1.3e-003">
      <pos A="0.213652" C="0.273814" G="0.263787" T="0.248747"/>
      <pos A="0.178558" C="0.133437" G="0.328962" T="0.359043"/>
      <pos A="0.25376" C="0.273814" G="0.223679" T="0.248747"/>
      <pos A="0.258773" C="0.258773" G="0.183571" T="0.298881"/>
      <pos A="0.318935" C="0.143464" G="0.198612" T="0.33899"/>
      <pos A="0.25376" C="0.15349" G="0.298881" T="0.293868"/>
      <pos A="0.213652" C="0.318935" G="0.173545" T="0.293868"/>
      <pos A="0.384111" C="0.173545" G="0.148477" T="0.293868"/>
      <pos A="0.13845" C="0.143464" G="0.349016" T="0.36907"/>
      <pos A="0.23872" C="0.223679" G="0.399151" T="0.13845"/>
      <pos A="0.328962" C="0.23872" G="0.228692" T="0.203626"/>
      <pos A="0.23872" C="0.474353" G="0.108369" T="0.178558"/>
      <pos A="0.308909" C="0.288854" G="0.203626" T="0.198612"/>
      <pos A="0.333975" C="0.198612" G="0.258773" T="0.208639"/>
      <pos A="0.168531" C="0.283841" G="0.409178" T="0.13845"/>
      <pos A="0.323949" C="0.258773" G="0.278828" T="0.13845"/>
      <pos A="0.25376" C="0.188585" G="0.193598" T="0.364056"/>
      <pos A="0.379097" C="0.178558" G="0.243733" T="0.198612"/>
      <pos A="0.218666" C="0.143464" G="0.328962" T="0.308909"/>
      <pos A="0.323949" C="0.133437" G="0.404164" T="0.13845"/>
      <pos A="0.25376" C="0.333975" G="0.333975" T="0.0782884"/>
      <pos A="0.25376" C="0.273814" G="0.168531" T="0.303895"/>
      <pos A="0.123409" C="0.233707" G="0.0983427" T="0.544541"/>
      <pos A="0.118396" C="0.303895" G="0.243733" T="0.333975"/>
      <pos A="0.313922" C="0.283841" G="0.213652" T="0.188585"/>
      <pos A="0.193598" C="0.163518" G="0.243733" T="0.399151"/>
      <pos A="0.223679" C="0.168531" G="0.364056" T="0.243733"/>
      <pos A="0.313922" C="0.233707" G="0.0782884" T="0.374084"/>
      <pos A="0.193598" C="0.33899" G="0.283841" T="0.183571"/>
      <pos A="0.25376" C="0.243733" G="0.128424" T="0.374084"/>
      <pos A="0.108369" C="0.349016" G="0.298881" T="0.243733"/>
      <pos A="0.323949" C="0.178558" G="0.308909" T="0.188585"/>
      <pos A="0.333975" C="0.278828" G="0.183571" T="0.203626"/>
      <pos A="0.323949" C="0.173545" G="0.243733" T="0.258773"/>
      <pos A="0.193598" C="0.148477" G="0.349016" T="0.308909"/>
      <pos A="0.303895" C="0.233707" G="0.243733" T="0.218666"/>
      <pos A="0.293868" C="0.118396" G="0.183571" T="0.404164"/>
      <pos A="0.213652" C="0.228692" G="0.318935" T="0.23872"/>
      <pos A="0.208639" C="0.198612" G="0.213652" T="0.379097"/>
      <pos A="0.233707" C="0.213652" G="0.303895" T="0.248747"/>
    </motif>
    <motif db="0" id="M33" alt="O33" length="40" nsites="8" evalue="1.3e-003">
      <pos A="0.213652" C="0.283841" G="0.323949" T="0.178558"/>
      <pos A="0.203626" C="0.198612" G="0.293868" T="0.303895"/>
      <pos A="0.163518" C="0.203626" G="0.278828" T="0.35403"/>
      <pos A="0.308909" C="0.183571" G="0.103356" T="0.404164"/>
      <pos A="0.203626" C="0.198612" G="0.293868" T="0.303895"/>
      <pos A="0.258773" C="0.283841" G="0.218666" T="0.23872"/>
      <pos A="0.178558" C="0.333975" G="0.183571" T="0.303895"/>
      <pos A="0.283841" C="0.374084" G="0.178558" T="0.163518"/>
      <pos A="0.318935" C="0.303895" G="0.213652" T="0.163518"/>
      <pos A="0.313922" C="0.113383" G="0.283841" T="0.288854"/>
      <pos A="0.163518" C="0.208639" G="0.419205" T="0.208639"/>
      <pos A="0.23872" C="0.268801" G="0.258773" T="0.233707"/>
      <pos A="0.384111" C="0.313922" G="0.173545" T="0.128424"/>
      <pos A="0.258773" C="0.193598" G="0.198612" T="0.349016"/>
      <pos A="0.298881" C="0.25376" G="0.178558" T="0.268801"/>
      <pos A="0.444273" C="0.25376" G="0.233707" T="0.0682617"/>
      <pos A="0.298881" C="0.0782884" G="0.379097" T="0.243733"/>
      <pos A="0.223679" C="0.268801" G="0.25376" T="0.25376"/>
      <pos A="0.188585" C="0.258773" G="0.163518" T="0.389124"/>
      <pos A="0.243733" C="0.163518" G="0.203626" T="0.389124"/>
      <pos A="0.163518" C="0.223679" G="0.298881" T="0.313922"/>
      <pos A="0.258773" C="0.233707" G="0.399151" T="0.108369"/>
      <pos A="0.208639" C="0.0582351" G="0.308909" T="0.424218"/>
      <pos A="0.173545" C="0.263787" G="0.439258" T="0.123409"/>
      <pos A="0.308909" C="0.233707" G="0.143464" T="0.313922"/>
      <pos A="0.303895" C="0.313922" G="0.213652" T="0.168531"/>
      <pos A="0.344003" C="0.349016" G="0.113383" T="0.193598"/>
      <pos A="0.268801" C="0.178558" G="0.308909" T="0.243733"/>
      <pos A="0.148477" C="0.23872" G="0.273814" T="0.33899"/>
      <pos A="0.293868" C="0.258773" G="0.103356" T="0.344003"/>
      <pos A="0.248747" C="0.243733" G="0.318935" T="0.188585"/>
      <pos A="0.323949" C="0.0782884" G="0.283841" T="0.313922"/>
      <pos A="0.213652" C="0.298881" G="0.379097" T="0.108369"/>
      <pos A="0.364056" C="0.213652" G="0.133437" T="0.288854"/>
      <pos A="0.228692" C="0.303895" G="0.168531" T="0.298881"/>
      <pos A="0.263787" C="0.208639" G="0.243733" T="0.283841"/>
      <pos A="0.25376" C="0.258773" G="0.208639" T="0.278828"/>
      <pos A="0.188585" C="0.203626" G="0.303895" T="0.303895"/>
      <pos A="0.33899" C="0.263787" G="0.168531" T="0.228692"/>
      <pos A="0.283841" C="0.163518" G="0.303895" T="0.248747"/>
    </motif>
    <motif db="0" id="M34" alt="O34" length="40" nsites="8" evalue="1.3e-003">
      <pos A="0.101852" C="0.694444" G="0.101852" T="0.101852"/>
      <pos A="0.496914" C="0.00308642" G="0.101852" T="0.398148"/>
      <pos A="0.200617" C="0.299383" G="0.200617" T="0.299383"/>
      <pos A="0.299383" C="0.398148" G="0.299383" T="0.00308642"/>
      <pos A="0.101852" C="0.200617" G="0.101852" T="0.595679"/>
      <pos A="0.200617" C="0.101852" G="0.299383" T="0.398148"/>
      <pos A="0.101852" C="0.398148" G="0.299383" T="0.200617"/>
      <pos A="0.200617" C="0.200617" G="0.496914" T="0.101852"/>
      <pos A="0.00308642" C="0.101852" G="0.398148" T="0.496914"/>
      <pos A="0.101852" C="0.200617" G="0.101852" T="0.595679"/>
      <pos A="0.101852" C="0.299383" G="0.101852" T="0.496914"/>
      <pos A="0.299383" C="0.00308642" G="0.200617" T="0.496914"/>
      <pos A="0.101852" C="0.496914" G="0.101852" T="0.299383"/>
      <pos A="0.200617" C="0.496914" G="0.200617" T="0.101852"/>
      <pos A="0.299383" C="0.496914" G="0.101852" T="0.101852"/>
      <pos A="0.299383" C="0.398148" G="0.101852" T="0.200617"/>
      <pos A="0.101852" C="0.398148" G="0.101852" T="0.398148"/>
      <pos A="0.101852" C="0.200617" G="0.101852" T="0.595679"/>
      <pos A="0.200617" C="0.101852" G="0.101852" T="0.595679"/>
      <pos A="0.398148" C="0.200617" G="0.101852" T="0.299383"/>
      <pos A="0.00308642" C="0.101852" G="0.00308642" T="0.891975"/>
      <pos A="0.00308642" C="0.595679" G="0.398148" T="0.00308642"/>
      <pos A="0.595679" C="0.00308642" G="0.00308642" T="0.398148"/>
      <pos A="0.398148" C="0.398148" G="0.200617" T="0.00308642"/>
      <pos A="0.200617" C="0.101852" G="0.200617" T="0.496914"/>
      <pos A="0.398148" C="0.200617" G="0.00308642" T="0.398148"/>
      <pos A="0.00308642" C="0.496914" G="0.101852" T="0.398148"/>
      <pos A="0.299383" C="0.496914" G="0.00308642" T="0.200617"/>
      <pos A="0.299383" C="0.496914" G="0.00308642" T="0.200617"/>
      <pos A="0.496914" C="0.00308642" G="0.299383" T="0.200617"/>
      <pos A="0.101852" C="0.299383" G="0.496914" T="0.101852"/>
      <pos A="0.496914" C="0.101852" G="0.299383" T="0.101852"/>
      <pos A="0.398148" C="0.398148" G="0.00308642" T="0.200617"/>
      <pos A="0.200617" C="0.200617" G="0.299383" T="0.299383"/>
      <pos A="0.398148" C="0.299383" G="0.299383" T="0.00308642"/>
      <pos A="0.398148" C="0.101852" G="0.200617" T="0.299383"/>
      <pos A="0.299383" C="0.101852" G="0.299383" T="0.299383"/>
      <pos A="0.200617" C="0.101852" G="0.200617" T="0.496914"/>
      <pos A="0.398148" C="0.200617" G="0.200617" T="0.200617"/>
      <pos A="0.496914" C="0.00308642" G="0.398148" T="0.101852"/>
    </motif>
    <motif db="0" id="M35" alt="O35" length="40" nsites="8" evalue="1.3e-003">
      <pos A="0.25" C="0.25" G="0.25" T="0.25"/>
      <pos A="0.25" C="0.00308642" G="0.25" T="0.496914"/>
      <pos A="0.00308642" C="0.25" G="0.496914" T="0.25"/>
      <pos A="0.00308642" C="0.496914" G="0.496914" T="0.00308642"/>
      <pos A="0.743827" C="0.25" G="0.00308642" T="0.00308642"/>
      <pos A="0.00308642" C="0.00308642" G="0.496914" T="0.496914"/>
      <pos A="0.00308642" C="0.25" G="0.25" T="0.496914"/>
      <pos A="0.00308642" C="0.743827" G="0.00308642" T="0.25"/>
      <pos A="0.00308642" C="0.00308642" G="0.496914" T="0.496914"/>
      <pos A="0.496914" C="0.00308642" G="0.25" T="0.25"/>
      <pos A="0.496914" C="0.496914" G="0.00308642" T="0.00308642"/>
      <pos A="0.00308642" C="0.00308642" G="0.25" T="0.743827"/>
      <pos A="0.25" C="0.00308642" G="0.25" T="0.496914"/>
      <pos A="0.25" C="0.00308642" G="0.25" T="0.496914"/>
      <pos A="0.25" C="0.00308642" G="0.00308642" T="0.743827"/>
      <pos A="0.00308642" C="0.25" G="0.25" T="0.496914"/>
      <pos A="0.25" C="0.25" G="0.00308642" T="0.496914"/>
      <pos A="0.00308642" C="0.25" G="0.496914" T="0.25"/>
      <pos A="0.496914" C="0.00308642" G="0.00308642" T="0.496914"/>
      <pos A="0.496914" C="0.00308642" G="0.25" T="0.25"/>
      <pos A="0.25" C="0.25" G="0.496914" T="0.00308642"/>
      <pos A="0.00308642" C="0.25" G="0.25" T="0.496914"/>
      <pos A="0.25" C="0.00308642" G="0.496914" T="0.25"/>
      <pos A="0.496914" C="0.00308642" G="0.25" T="0.25"/>
      <pos A="0.25" C="0.496914" G="0.00308642" T="0.25"/>
      <pos A="0.25" C="0.496914" G="0.25" T="0.00308642"/>
      <pos A="0.743827" C="0.00308642" G="0.25" T="0.00308642"/>
      <pos A="0.496914" C="0.00308642" G="0.496914" T="0.00308642"/>
      <pos A="0.496914" C="0.496914" G="0.00308642" T="0.00308642"/>
      <pos A="0.743827" C="0.00308642" G="0.00308642" T="0.25"/>
      <pos A="0.00308642" C="0.496914" G="0.25" T="0.25"/>
      <pos A="0.743827" C="0.25" G="0.00308642" T="0.00308642"/>
      <pos A="0.00308642" C="0.00308642" G="0.496914" T="0.496914"/>
      <pos A="0.25" C="0.00308642" G="0.743827" T="0.00308642"/>
      <pos A="0.25" C="0.496914" G="0.00308642" T="0.25"/>
      <pos A="0.496914" C="0.00308642" G="0.25" T="0.25"/>
      <pos A="0.990741" C="0.00308642" G="0.00308642" T="0.00308642"/>
      <pos A="0.496914" C="0.25" G="0.00308642" T="0.25"/>
      <pos A="0.00308642" C="0.743827" G="0.00308642" T="0.25"/>
      <pos A="0.00308642" C="0.743827" G="0.00308642" T="0.25"/>
    </motif>
    <motif db="0" id="M36" alt="O36" length="40" nsites="8" evalue="1.3e-003">
      <pos A="0.00308642" C="0.990741" G="0.00308642" T="0.00308642"/>
      <pos A="0.00308642" C="0.00308642" G="0.00308642" T="0.990741"/>
      <pos A="0.990741" C="0.00308642" G="0.00308642" T="0.00308642"/>
      <pos A="0.00308642" C="0.00308642" G="0.990741" T="0.00308642"/>
      <pos A="0.990741" C="0.00308642" G="0.00308642" T="0.00308642"/>
      <pos A="0.00308642" C="0.00308642" G="0.990741" T="0.00308642"/>
      <pos A="0.00308642" C="0.00308642" G="0.00308642" T="0.990741"/>
      <pos A="0.990741" C="0.00308642" G="0.00308642" T="0.00308642"/>
      <pos A="0.00308642" C="0.990741" G="0.00308642" T="0.00308642"/>
      <pos A="0.990741" C="0.00308642" G="0.00308642" T="0.00308642"/>
      <pos A="0.00308642" C="0.00308642" G="0.990741" T="0.00308642"/>
      <pos A="0.00308642" C="0.00308642" G="0.00308642" T="0.990741"/>
      <pos A="0.00308642" C="0.00308642" G="0.990741" T="0.00308642"/>
      <pos A="0.00308642" C="0.00308642" G="0.990741" T="0.00308642"/>
      <pos A="0.00308642" C="0.990741" G="0.00308642" T="0.00308642"/>
      <pos A="0.990741" C="0.00308642" G="0.00308642" T="0.00308642"/>
      <pos A="0.00308642" C="0.990741" G="0.00308642" T="0.00308642"/>
      <pos A="0.990741" C="0.00308642" G="0.00308642" T="0.00308642"/>
      <pos A="0.990741" C="0.00308642" G="0.00308642" T="0.00308642"/>
      <pos A="0.00308642" C="0.00308642" G="0.00308642" T="0.990741"/>
      <pos A="0.00308642" C="0.990741" G="0.00308642" T="0.00308642"/>
      <pos A="0.00308642" C="0.00308642" G="0.00308642" T="0.990741"/>
      <pos A="0.00308642" C="0.00308642" G="0.00308642" T="0.990741"/>
      <pos A="0.00308642" C="0.00308642" G="0.990741" T="0.00308642"/>
      <pos A="0.00308642" C="0.00308642" G="0.990741" T="0.00308642"/>
      <pos A="0.00308642" C="0.990741" G="0.00308642" T="0.00308642"/>
      <pos A="0.00308642" C="0.00308642" G="0.00308642" T="0.990741"/>
      <pos A="0.00308642" C="0.990741" G="0.00308642" T="0.00308642"/>
      <pos A="0.990741" C="0.00308642" G="0.00308642" T="0.00308642"/>
      <pos A="0.00308642" C="0.990741" G="0.00308642" T="0.00308642"/>
      <pos A="0.00308642" C="0.00308642" G="0.00308642" T="0.990741"/>
      <pos A="0.00308642" C="0.00308642" G="0.990741" T="0.00308642"/>
      <pos A="0.00308642" C="0.990741" G="0.00308642" T="0.00308642"/>
      <pos A="0.990741" C="0.00308642" G="0.00308642" T="0.00308642"/>
      <pos A="0.990741" C="0.00308642" G="0.00308642" T="0.00308642"/>
      <pos A="0.00308642" C="0.990741" G="0.00308642" T="0.00308642"/>
      <pos A="0.00308642" C="0.990741" G="0.00308642" T="0.00308642"/>
      <pos A="0.00308642" C="0.00308642" G="0.00308642" T="0.990741"/>
      <pos A="0.00308642" C="0.990741" G="0.00308642" T="0.00308642"/>
      <pos A="0.00308642" C="0.00308642" G="0.00308642" T="0.990741"/>
    </motif>
    <motif db="0" id="M37" alt="O37" length="40" nsites="8" evalue="1.3e-003">
      <pos A="0.400295" C="0.131911" G="0.325148" T="0.142646"/>
      <pos A="0.475443" C="0.185588" G="0.153382" T="0.185588"/>
      <pos A="0.196323" C="0.185588" G="0.207059" T="0.41103"/>
      <pos A="0.207059" C="0.378825" G="0.271471" T="0.142646"/>
      <pos A="0.260736" C="0.25" G="0.282206" T="0.207059"/>
      <pos A="0.207059" C="0.282206" G="0.282206" T="0.228529"/>
      <pos A="0.0997047" C="0.228529" G="0.346618" T="0.325148"/>
      <pos A="0.239264" C="0.346618" G="0.292941" T="0.121175"/>
      <pos A="0.378825" C="0.239264" G="0.185588" T="0.196323"/>
      <pos A="0.153382" C="0.260736" G="0.357354" T="0.228529"/>
      <pos A="0.282206" C="0.378825" G="0.207059" T="0.131911"/>
      <pos A="0.207059" C="0.25" G="0.174852" T="0.368089"/>
      <pos A="0.378825" C="0.196323" G="0.164117" T="0.260736"/>
      <pos A="0.185588" C="0.25" G="0.325148" T="0.239264"/>
      <pos A="0.131911" C="0.260736" G="0.260736" T="0.346618"/>
      <pos A="0.282206" C="0.217794" G="0.314412" T="0.185588"/>
      <pos A="0.421766" C="0.153382" G="0.207059" T="0.217794"/>
      <pos A="0.378825" C="0.368089" G="0.11044" T="0.142646"/>
      <pos A="0.121175" C="0.207059" G="0.325148" T="0.346618"/>
      <pos A="0.282206" C="0.228529" G="0.228529" T="0.260736"/>
      <pos A="0.217794" C="0.207059" G="0.282206" T="0.292941"/>
      <pos A="0.271471" C="0.260736" G="0.432502" T="0.0352928"/>
      <pos A="0.164117" C="0.164117" G="0.41103" T="0.260736"/>
      <pos A="0.260736" C="0.174852" G="0.25" T="0.314412"/>
      <pos A="0.0997047" C="0.378825" G="0.25" T="0.271471"/>
      <pos A="0.0460277" C="0.0997047" G="0.314412" T="0.539855"/>
      <pos A="0.185588" C="0.185588" G="0.432502" T="0.196323"/>
      <pos A="0.11044" C="0.38956" G="0.346618" T="0.153382"/>
      <pos A="0.303677" C="0.271471" G="0.11044" T="0.314412"/>
      <pos A="0.282206" C="0.142646" G="0.228529" T="0.346618"/>
      <pos A="0.464707" C="0.207059" G="0.207059" T="0.121175"/>
      <pos A="0.346618" C="0.0782341" G="0.486178" T="0.0889699"/>
      <pos A="0.228529" C="0.260736" G="0.239264" T="0.271471"/>
      <pos A="0.260736" C="0.400295" G="0.164117" T="0.174852"/>
      <pos A="0.121175" C="0.174852" G="0.282206" T="0.421766"/>
      <pos A="0.292941" C="0.292941" G="0.25" T="0.164117"/>
      <pos A="0.464707" C="0.0352928" G="0.217794" T="0.282206"/>
      <pos A="0.196323" C="0.550591" G="0.142646" T="0.11044"/>
      <pos A="0.25" C="0.185588" G="0.303677" T="0.260736"/>
      <pos A="0.207059" C="0.239264" G="0.38956" T="0.164117"/>
    </motif>
    <motif db="0" id="M38" alt="O38" length="40" nsites="8" evalue="1.3e-003">
      <pos A="0.436445" C="0.189532" G="0.159297" T="0.214727"/>
      <pos A="0.280234" C="0.295351" G="0.179453" T="0.244961"/>
      <pos A="0.159297" C="0.255039" G="0.229844" T="0.35582"/>
      <pos A="0.350781" C="0.229844" G="0.290312" T="0.129063"/>
      <pos A="0.350781" C="0.239922" G="0.139141" T="0.270156"/>
      <pos A="0.305429" C="0.149219" G="0.270156" T="0.275195"/>
      <pos A="0.265117" C="0.118985" G="0.330625" T="0.285273"/>
      <pos A="0.219766" C="0.103868" G="0.35582" T="0.320547"/>
      <pos A="0.244961" C="0.159297" G="0.239922" T="0.35582"/>
      <pos A="0.270156" C="0.204649" G="0.260078" T="0.265117"/>
      <pos A="0.134102" C="0.255039" G="0.154258" T="0.456601"/>
      <pos A="0.239922" C="0.365898" G="0.169375" T="0.224805"/>
      <pos A="0.229844" C="0.204649" G="0.265117" T="0.30039"/>
      <pos A="0.209688" C="0.315508" G="0.260078" T="0.214727"/>
      <pos A="0.325586" C="0.139141" G="0.244961" T="0.290312"/>
      <pos A="0.124024" C="0.255039" G="0.370937" T="0.25"/>
      <pos A="0.19961" C="0.179453" G="0.320547" T="0.30039"/>
      <pos A="0.30039" C="0.224805" G="0.270156" T="0.204649"/>
      <pos A="0.239922" C="0.169375" G="0.260078" T="0.330625"/>
      <pos A="0.184492" C="0.411249" G="0.280234" T="0.124024"/>
      <pos A="0.350781" C="0.270156" G="0.184492" T="0.194571"/>
      <pos A="0.320547" C="0.184492" G="0.25" T="0.244961"/>
      <pos A="0.431405" C="0.19961" G="0.134102" T="0.234883"/>
      <pos A="0.0988286" C="0.174414" G="0.40621" T="0.320547"/>
      <pos A="0.260078" C="0.416288" G="0.25" T="0.0736336"/>
      <pos A="0.174414" C="0.310468" G="0.189532" T="0.325586"/>
      <pos A="0.285273" C="0.25" G="0.179453" T="0.285273"/>
      <pos A="0.396132" C="0.189532" G="0.285273" T="0.129063"/>
      <pos A="0.229844" C="0.209688" G="0.305429" T="0.255039"/>
      <pos A="0.149219" C="0.209688" G="0.219766" T="0.421327"/>
      <pos A="0.315508" C="0.320547" G="0.189532" T="0.174414"/>
      <pos A="0.330625" C="0.370937" G="0.113946" T="0.184492"/>
      <pos A="0.270156" C="0.0837116" G="0.204649" T="0.441484"/>
      <pos A="0.189532" C="0.14418" G="0.360859" T="0.305429"/>
      <pos A="0.229844" C="0.209688" G="0.295351" T="0.265117"/>
      <pos A="0.189532" C="0.265117" G="0.30039" T="0.244961"/>
      <pos A="0.275195" C="0.19961" G="0.19961" T="0.325586"/>
      <pos A="0.295351" C="0.219766" G="0.320547" T="0.164336"/>
      <pos A="0.295351" C="0.0937896" G="0.35582" T="0.255039"/>
      <pos A="0.260078" C="0.315508" G="0.255039" T="0.169375"/>
    </motif>
    <motif db="0" id="M4" alt="O4" length="40" nsites="8" evalue="1.3e-003">
      <pos A="0.218666" C="0.233707" G="0.223679" T="0.323949"/>
      <pos A="0.283841" C="0.263787" G="0.223679" T="0.228692"/>
      <pos A="0.203626" C="0.213652" G="0.268801" T="0.313922"/>
      <pos A="0.158504" C="0.313922" G="0.188585" T="0.33899"/>
      <pos A="0.268801" C="0.288854" G="0.233707" T="0.208639"/>
      <pos A="0.323949" C="0.13845" G="0.23872" T="0.298881"/>
      <pos A="0.148477" C="0.303895" G="0.419205" T="0.128424"/>
      <pos A="0.419205" C="0.278828" G="0.198612" T="0.103356"/>
      <pos A="0.35403" C="0.298881" G="0.203626" T="0.143464"/>
      <pos A="0.233707" C="0.103356" G="0.293868" T="0.36907"/>
      <pos A="0.258773" C="0.128424" G="0.273814" T="0.33899"/>
      <pos A="0.208639" C="0.293868" G="0.228692" T="0.268801"/>
      <pos A="0.283841" C="0.203626" G="0.263787" T="0.248747"/>
      <pos A="0.298881" C="0.183571" G="0.223679" T="0.293868"/>
      <pos A="0.248747" C="0.113383" G="0.288854" T="0.349016"/>
      <pos A="0.248747" C="0.323949" G="0.168531" T="0.258773"/>
      <pos A="0.228692" C="0.173545" G="0.23872" T="0.359043"/>
      <pos A="0.273814" C="0.273814" G="0.243733" T="0.208639"/>
      <pos A="0.318935" C="0.208639" G="0.243733" T="0.228692"/>
      <pos A="0.218666" C="0.133437" G="0.278828" T="0.36907"/>
      <pos A="0.163518" C="0.263787" G="0.404164" T="0.168531"/>
      <pos A="0.278828" C="0.313922" G="0.183571" T="0.223679"/>
      <pos A="0.349016" C="0.193598" G="0.0732751" T="0.384111"/>
      <pos A="0.258773" C="0.25376" G="0.23872" T="0.248747"/>
      <pos A="0.133437" C="0.35403" G="0.198612" T="0.313922"/>
      <pos A="0.308909" C="0.359043" G="0.208639" T="0.123409"/>
      <pos A="0.364056" C="0.193598" G="0.188585" T="0.25376"/>
      <pos A="0.389124" C="0.143464" G="0.303895" T="0.163518"/>
      <pos A="0.263787" C="0.188585" G="0.479367" T="0.0682617"/>
      <pos A="0.228692" C="0.183571" G="0.344003" T="0.243733"/>
      <pos A="0.173545" C="0.298881" G="0.303895" T="0.223679"/>
      <pos A="0.293868" C="0.178558" G="0.258773" T="0.268801"/>
      <pos A="0.173545" C="0.35403" G="0.243733" T="0.228692"/>
      <pos A="0.308909" C="0.163518" G="0.103356" T="0.424218"/>
      <pos A="0.183571" C="0.228692" G="0.494407" T="0.0933294"/>
      <pos A="0.258773" C="0.183571" G="0.133437" T="0.424218"/>
      <pos A="0.13845" C="0.223679" G="0.439258" T="0.198612"/>
      <pos A="0.293868" C="0.25376" G="0.158504" T="0.293868"/>
      <pos A="0.328962" C="0.233707" G="0.13845" T="0.298881"/>
      <pos A="0.233707" C="0.113383" G="0.248747" T="0.404164"/>
    </motif>
    <motif db="0" id="M40" alt="O40" length="40" nsites="8" evalue="1.3e-003">
      <pos A="0.223679" C="0.178558" G="0.168531" T="0.429232"/>
      <pos A="0.243733" C="0.283841" G="0.173545" T="0.298881"/>
      <pos A="0.25376" C="0.208639" G="0.359043" T="0.178558"/>
      <pos A="0.123409" C="0.223679" G="0.283841" T="0.36907"/>
      <pos A="0.223679" C="0.278828" G="0.273814" T="0.223679"/>
      <pos A="0.278828" C="0.173545" G="0.203626" T="0.344003"/>
      <pos A="0.188585" C="0.364056" G="0.228692" T="0.218666"/>
      <pos A="0.313922" C="0.323949" G="0.113383" T="0.248747"/>
      <pos A="0.303895" C="0.15349" G="0.283841" T="0.258773"/>
      <pos A="0.333975" C="0.374084" G="0.15349" T="0.13845"/>
      <pos A="0.429232" C="0.188585" G="0.168531" T="0.213652"/>
      <pos A="0.333975" C="0.15349" G="0.198612" T="0.313922"/>
      <pos A="0.283841" C="0.198612" G="0.394137" T="0.123409"/>
      <pos A="0.243733" C="0.213652" G="0.288854" T="0.25376"/>
      <pos A="0.173545" C="0.288854" G="0.323949" T="0.213652"/>
      <pos A="0.163518" C="0.13845" G="0.318935" T="0.379097"/>
      <pos A="0.203626" C="0.33899" G="0.243733" T="0.213652"/>
      <pos A="0.228692" C="0.323949" G="0.218666" T="0.228692"/>
      <pos A="0.213652" C="0.0933294" G="0.384111" T="0.308909"/>
      <pos A="0.218666" C="0.143464" G="0.288854" T="0.349016"/>
      <pos A="0.133437" C="0.25376" G="0.323949" T="0.288854"/>
      <pos A="0.25376" C="0.404164" G="0.173545" T="0.168531"/>
      <pos A="0.303895" C="0.313922" G="0.168531" T="0.213652"/>
      <pos A="0.278828" C="0.173545" G="0.228692" T="0.318935"/>
      <pos A="0.25376" C="0.133437" G="0.33899" T="0.273814"/>
      <pos A="0.208639" C="0.278828" G="0.178558" T="0.333975"/>
      <pos A="0.258773" C="0.223679" G="0.198612" T="0.318935"/>
      <pos A="0.223679" C="0.228692" G="0.424218" T="0.123409"/>
      <pos A="0.178558" C="0.384111" G="0.188585" T="0.248747"/>
      <pos A="0.449286" C="0.208639" G="0.0883151" T="0.25376"/>
      <pos A="0.35403" C="0.118396" G="0.223679" T="0.303895"/>
      <pos A="0.283841" C="0.198612" G="0.313922" T="0.203626"/>
      <pos A="0.303895" C="0.203626" G="0.344003" T="0.148477"/>
      <pos A="0.349016" C="0.203626" G="0.178558" T="0.268801"/>
      <pos A="0.173545" C="0.449286" G="0.148477" T="0.228692"/>
      <pos A="0.273814" C="0.133437" G="0.178558" T="0.414192"/>
      <pos A="0.168531" C="0.168531" G="0.474353" T="0.188585"/>
      <pos A="0.183571" C="0.103356" G="0.333975" T="0.379097"/>
      <pos A="0.233707" C="0.293868" G="0.323949" T="0.148477"/>
      <pos A="0.193598" C="0.268801" G="0.208639" T="0.328962"/>
    </motif>
    <motif db="0" id="M41" alt="O41" length="40" nsites="8" evalue="1.3e-003">
      <pos A="0.990741" C="0.00308642" G="0.00308642" T="0.00308642"/>
      <pos A="0.00308642" C="0.00308642" G="0.496914" T="0.496914"/>
      <pos A="0.00308642" C="0.00308642" G="0.990741" T="0.00308642"/>
      <pos A="0.00308642" C="0.00308642" G="0.496914" T="0.496914"/>
      <pos A="0.496914" C="0.00308642" G="0.496914" T="0.00308642"/>
      <pos A="0.00308642" C="0.00308642" G="0.990741" T="0.00308642"/>
      <pos A="0.496914" C="0.00308642" G="0.496914" T="0.00308642"/>
      <pos A="0.496914" C="0.00308642" G="0.496914" T="0.00308642"/>
      <pos A="0.00308642" C="0.00308642" G="0.990741" T="0.00308642"/>
      <pos A="0.00308642" C="0.00308642" G="0.990741" T="0.00308642"/>
      <pos A="0.990741" C="0.00308642" G="0.00308642" T="0.00308642"/>
      <pos A="0.00308642" C="0.00308642" G="0.00308642" T="0.990741"/>
      <pos A="0.00308642" C="0.00308642" G="0.990741" T="0.00308642"/>
      <pos A="0.990741" C="0.00308642" G="0.00308642" T="0.00308642"/>
      <pos A="0.496914" C="0.00308642" G="0.00308642" T="0.496914"/>
      <pos A="0.00308642" C="0.00308642" G="0.990741" T="0.00308642"/>
      <pos A="0.00308642" C="0.00308642" G="0.496914" T="0.496914"/>
      <pos A="0.00308642" C="0.00308642" G="0.496914" T="0.496914"/>
      <pos A="0.990741" C="0.00308642" G="0.00308642" T="0.00308642"/>
      <pos A="0.496914" C="0.00308642" G="0.496914" T="0.00308642"/>
      <pos A="0.00308642" C="0.00308642" G="0.990741" T="0.00308642"/>
      <pos A="0.496914" C="0.00308642" G="0.496914" T="0.00308642"/>
      <pos A="0.496914" C="0.00308642" G="0.00308642" T="0.496914"/>
      <pos A="0.00308642" C="0.00308642" G="0.00308642" T="0.990741"/>
      <pos A="0.00308642" C="0.00308642" G="0.990741" T="0.00308642"/>
      <pos A="0.00308642" C="0.496914" G="0.496914" T="0.00308642"/>
      <pos A="0.00308642" C="0.00308642" G="0.00308642" T="0.990741"/>
      <pos A="0.00308642" C="0.00308642" G="0.496914" T="0.496914"/>
      <pos A="0.00308642" C="0.00308642" G="0.496914" T="0.496914"/>
      <pos A="0.496914" C="0.00308642" G="0.496914" T="0.00308642"/>
      <pos A="0.990741" C="0.00308642" G="0.00308642" T="0.00308642"/>
      <pos A="0.496914" C="0.00308642" G="0.496914" T="0.00308642"/>
      <pos A="0.00308642" C="0.00308642" G="0.496914" T="0.496914"/>
      <pos A="0.00308642" C="0.496914" G="0.496914" T="0.00308642"/>
      <pos A="0.990741" C="0.00308642" G="0.00308642" T="0.00308642"/>
      <pos A="0.00308642" C="0.00308642" G="0.496914" T="0.496914"/>
      <pos A="0.00308642" C="0.00308642" G="0.496914" T="0.496914"/>
      <pos A="0.496914" C="0.00308642" G="0.496914" T="0.00308642"/>
      <pos A="0.00308642" C="0.00308642" G="0.00308642" T="0.990741"/>
      <pos A="0.00308642" C="0.496914" G="0.496914" T="0.00308642"/>
    </motif>
    <motif db="0" id="M42" alt="O42" length="40" nsites="8" evalue="1.3e-003">
      <pos A="0.218666" C="0.243733" G="0.323949" T="0.213652"/>
      <pos A="0.293868" C="0.33899" G="0.178558" T="0.188585"/>
      <pos A="0.273814" C="0.228692" G="0.313922" T="0.183571"/>
      <pos A="0.318935" C="0.263787" G="0.0933294" T="0.323949"/>
      <pos A="0.273814" C="0.258773" G="0.313922" T="0.15349"/>
      <pos A="0.218666" C="0.273814" G="0.25376" T="0.25376"/>
      <pos A="0.328962" C="0.128424" G="0.108369" T="0.434245"/>
      <pos A="0.328962" C="0.203626" G="0.208639" T="0.258773"/>
      <pos A="0.133437" C="0.103356" G="0.364056" T="0.399151"/>
      <pos A="0.168531" C="0.25376" G="0.323949" T="0.25376"/>
      <pos A="0.288854" C="0.243733" G="0.233707" T="0.233707"/>
      <pos A="0.203626" C="0.318935" G="0.163518" T="0.313922"/>
      <pos A="0.293868" C="0.233707" G="0.213652" T="0.258773"/>
      <pos A="0.429232" C="0.183571" G="0.183571" T="0.203626"/>
      <pos A="0.25376" C="0.158504" G="0.36907" T="0.218666"/>
      <pos A="0.113383" C="0.143464" G="0.509447" T="0.233707"/>
      <pos A="0.268801" C="0.308909" G="0.128424" T="0.293868"/>
      <pos A="0.248747" C="0.15349" G="0.23872" T="0.359043"/>
      <pos A="0.25376" C="0.303895" G="0.25376" T="0.188585"/>
      <pos A="0.278828" C="0.379097" G="0.273814" T="0.0682617"/>
      <pos A="0.328962" C="0.25376" G="0.183571" T="0.233707"/>
      <pos A="0.178558" C="0.283841" G="0.158504" T="0.379097"/>
      <pos A="0.128424" C="0.283841" G="0.283841" T="0.303895"/>
      <pos A="0.188585" C="0.158504" G="0.278828" T="0.374084"/>
      <pos A="0.168531" C="0.203626" G="0.318935" T="0.308909"/>
      <pos A="0.489394" C="0.103356" G="0.158504" T="0.248747"/>
      <pos A="0.278828" C="0.283841" G="0.243733" T="0.193598"/>
      <pos A="0.359043" C="0.223679" G="0.228692" T="0.188585"/>
      <pos A="0.193598" C="0.298881" G="0.208639" T="0.298881"/>
      <pos A="0.283841" C="0.23872" G="0.168531" T="0.308909"/>
      <pos A="0.349016" C="0.183571" G="0.288854" T="0.178558"/>
      <pos A="0.263787" C="0.178558" G="0.233707" T="0.323949"/>
      <pos A="0.15349" C="0.218666" G="0.414192" T="0.213652"/>
      <pos A="0.218666" C="0.23872" G="0.323949" T="0.218666"/>
      <pos A="0.273814" C="0.208639" G="0.218666" T="0.298881"/>
      <pos A="0.118396" C="0.278828" G="0.35403" T="0.248747"/>
      <pos A="0.218666" C="0.258773" G="0.293868" T="0.228692"/>
      <pos A="0.33899" C="0.163518" G="0.263787" T="0.233707"/>
      <pos A="0.419205" C="0.288854" G="0.208639" T="0.0833017"/>
      <pos A="0.158504" C="0.158504" G="0.203626" T="0.479367"/>
    </motif>
    <motif db="0" id="M43" alt="O43" length="40" nsites="8" evalue="1.3e-003">
      <pos A="0.496914" C="0.25" G="0.00308642" T="0.25"/>
      <pos A="0.00308642" C="0.496914" G="0.00308642" T="0.496914"/>
      <pos A="0.25" C="0.743827" G="0.00308642" T="0.00308642"/>
      <pos A="0.25" C="0.25" G="0.25" T="0.25"/>
      <pos A="0.743827" C="0.25" G="0.00308642" T="0.00308642"/>
      <pos A="0.00308642" C="0.25" G="0.496914" T="0.25"/>
      <pos A="0.496914" C="0.496914" G="0.00308642" T="0.00308642"/>
      <pos A="0.00308642" C="0.496914" G="0.00308642" T="0.496914"/>
      <pos A="0.00308642" C="0.25" G="0.496914" T="0.25"/>
      <pos A="0.496914" C="0.25" G="0.00308642" T="0.25"/>
      <pos A="0.00308642" C="0.25" G="0.25" T="0.496914"/>
      <pos A="0.496914" C="0.496914" G="0.00308642" T="0.00308642"/>
      <pos A="0.496914" C="0.00308642" G="0.00308642" T="0.496914"/>
      <pos A="0.25" C="0.00308642" G="0.743827" T="0.00308642"/>
      <pos A="0.496914" C="0.00308642" G="0.496914" T="0.00308642"/>
      <pos A="0.496914" C="0.00308642" G="0.00308642" T="0.496914"/>
      <pos A="0.00308642" C="0.00308642" G="0.25" T="0.743827"/>
      <pos A="0.25" C="0.25" G="0.496914" T="0.00308642"/>
      <pos A="0.00308642" C="0.25" G="0.25" T="0.496914"/>
      <pos A="0.00308642" C="0.496914" G="0.25" T="0.25"/>
      <pos A="0.25" C="0.25" G="0.00308642" T="0.496914"/>
      <pos A="0.00308642" C="0.496914" G="0.00308642" T="0.496914"/>
      <pos A="0.00308642" C="0.00308642" G="0.00308642" T="0.990741"/>
      <pos A="0.496914" C="0.25" G="0.00308642" T="0.25"/>
      <pos A="0.00308642" C="0.00308642" G="0.496914" T="0.496914"/>
      <pos A="0.00308642" C="0.00308642" G="0.496914" T="0.496914"/>
      <pos A="0.990741" C="0.00308642" G="0.00308642" T="0.00308642"/>
      <pos A="0.496914" C="0.25" G="0.25" T="0.00308642"/>
      <pos A="0.496914" C="0.00308642" G="0.25" T="0.25"/>
      <pos A="0.990741" C="0.00308642" G="0.00308642" T="0.00308642"/>
      <pos A="0.00308642" C="0.25" G="0.25" T="0.496914"/>
      <pos A="0.25" C="0.496914" G="0.00308642" T="0.25"/>
      <pos A="0.00308642" C="0.25" G="0.00308642" T="0.743827"/>
      <pos A="0.25" C="0.25" G="0.496914" T="0.00308642"/>
      <pos A="0.25" C="0.00308642" G="0.25" T="0.496914"/>
      <pos A="0.00308642" C="0.00308642" G="0.743827" T="0.25"/>
      <pos A="0.00308642" C="0.25" G="0.496914" T="0.25"/>
      <pos A="0.25" C="0.00308642" G="0.743827" T="0.00308642"/>
      <pos A="0.25" C="0.00308642" G="0.00308642" T="0.743827"/>
      <pos A="0.743827" C="0.25" G="0.00308642" T="0.00308642"/>
    </motif>
    <motif db="0" id="M44" alt="O44" length="40" nsites="8" evalue="1.3e-003">
      <pos A="0.15349" C="0.349016" G="0.148477" T="0.349016"/>
      <pos A="0.223679" C="0.399151" G="0.173545" T="0.203626"/>
      <pos A="0.218666" C="0.0833017" G="0.344003" T="0.35403"/>
      <pos A="0.308909" C="0.168531" G="0.228692" T="0.293868"/>
      <pos A="0.293868" C="0.173545" G="0.328962" T="0.203626"/>
      <pos A="0.248747" C="0.158504" G="0.429232" T="0.163518"/>
      <pos A="0.218666" C="0.318935" G="0.143464" T="0.318935"/>
      <pos A="0.208639" C="0.333975" G="0.108369" T="0.349016"/>
      <pos A="0.434245" C="0.118396" G="0.113383" T="0.333975"/>
      <pos A="0.203626" C="0.303895" G="0.268801" T="0.223679"/>
      <pos A="0.223679" C="0.188585" G="0.243733" T="0.344003"/>
      <pos A="0.188585" C="0.278828" G="0.263787" T="0.268801"/>
      <pos A="0.283841" C="0.25376" G="0.183571" T="0.278828"/>
      <pos A="0.333975" C="0.0933294" G="0.384111" T="0.188585"/>
      <pos A="0.173545" C="0.15349" G="0.328962" T="0.344003"/>
      <pos A="0.23872" C="0.318935" G="0.223679" T="0.218666"/>
      <pos A="0.298881" C="0.323949" G="0.243733" T="0.133437"/>
      <pos A="0.36907" C="0.168531" G="0.233707" T="0.228692"/>
      <pos A="0.243733" C="0.263787" G="0.333975" T="0.158504"/>
      <pos A="0.323949" C="0.384111" G="0.103356" T="0.188585"/>
      <pos A="0.178558" C="0.25376" G="0.188585" T="0.379097"/>
      <pos A="0.203626" C="0.213652" G="0.188585" T="0.394137"/>
      <pos A="0.15349" C="0.23872" G="0.344003" T="0.263787"/>
      <pos A="0.15349" C="0.233707" G="0.218666" T="0.394137"/>
      <pos A="0.248747" C="0.13845" G="0.278828" T="0.333975"/>
      <pos A="0.303895" C="0.178558" G="0.213652" T="0.303895"/>
      <pos A="0.223679" C="0.15349" G="0.33899" T="0.283841"/>
      <pos A="0.328962" C="0.158504" G="0.293868" T="0.218666"/>
      <pos A="0.349016" C="0.263787" G="0.313922" T="0.0732751"/>
      <pos A="0.248747" C="0.298881" G="0.168531" T="0.283841"/>
      <pos A="0.288854" C="0.223679" G="0.283841" T="0.203626"/>
      <pos A="0.293868" C="0.228692" G="0.158504" T="0.318935"/>
      <pos A="0.143464" C="0.359043" G="0.213652" T="0.283841"/>
      <pos A="0.23872" C="0.133437" G="0.434245" T="0.193598"/>
      <pos A="0.389124" C="0.198612" G="0.273814" T="0.13845"/>
      <pos A="0.308909" C="0.158504" G="0.293868" T="0.23872"/>
      <pos A="0.283841" C="0.323949" G="0.228692" T="0.163518"/>
      <pos A="0.323949" C="0.103356" G="0.213652" T="0.359043"/>
      <pos A="0.168531" C="0.364056" G="0.228692" T="0.23872"/>
      <pos A="0.263787" C="0.258773" G="0.208639" T="0.268801"/>
    </motif>
    <motif db="0" id="M46" alt="O46" length="40" nsites="8" evalue="1.3e-003">
      <pos A="0.333975" C="0.258773" G="0.0833017" T="0.323949"/>
      <pos A="0.218666" C="0.203626" G="0.288854" T="0.288854"/>
      <pos A="0.143464" C="0.198612" G="0.25376" T="0.404164"/>
      <pos A="0.359043" C="0.344003" G="0.128424" T="0.168531"/>
      <pos A="0.344003" C="0.213652" G="0.193598" T="0.248747"/>
      <pos A="0.384111" C="0.268801" G="0.273814" T="0.0732751"/>
      <pos A="0.399151" C="0.228692" G="0.243733" T="0.128424"/>
      <pos A="0.168531" C="0.163518" G="0.278828" T="0.389124"/>
      <pos A="0.13845" C="0.168531" G="0.374084" T="0.318935"/>
      <pos A="0.0682617" C="0.203626" G="0.379097" T="0.349016"/>
      <pos A="0.288854" C="0.268801" G="0.208639" T="0.233707"/>
      <pos A="0.198612" C="0.293868" G="0.203626" T="0.303895"/>
      <pos A="0.203626" C="0.298881" G="0.263787" T="0.233707"/>
      <pos A="0.228692" C="0.13845" G="0.258773" T="0.374084"/>
      <pos A="0.15349" C="0.283841" G="0.218666" T="0.344003"/>
      <pos A="0.33899" C="0.23872" G="0.198612" T="0.223679"/>
      <pos A="0.333975" C="0.25376" G="0.193598" T="0.218666"/>
      <pos A="0.258773" C="0.25376" G="0.258773" T="0.228692"/>
      <pos A="0.374084" C="0.233707" G="0.173545" T="0.218666"/>
      <pos A="0.333975" C="0.178558" G="0.183571" T="0.303895"/>
      <pos A="0.364056" C="0.283841" G="0.248747" T="0.103356"/>
      <pos A="0.13845" C="0.203626" G="0.268801" T="0.389124"/>
      <pos A="0.303895" C="0.148477" G="0.273814" T="0.273814"/>
      <pos A="0.188585" C="0.25376" G="0.273814" T="0.283841"/>
      <pos A="0.223679" C="0.248747" G="0.288854" T="0.23872"/>
      <pos A="0.298881" C="0.23872" G="0.178558" T="0.283841"/>
      <pos A="0.233707" C="0.193598" G="0.374084" T="0.198612"/>
      <pos A="0.208639" C="0.208639" G="0.313922" T="0.268801"/>
      <pos A="0.123409" C="0.243733" G="0.409178" T="0.223679"/>
      <pos A="0.344003" C="0.203626" G="0.243733" T="0.208639"/>
      <pos A="0.263787" C="0.25376" G="0.278828" T="0.203626"/>
      <pos A="0.25376" C="0.148477" G="0.218666" T="0.379097"/>
      <pos A="0.394137" C="0.243733" G="0.228692" T="0.133437"/>
      <pos A="0.288854" C="0.208639" G="0.384111" T="0.118396"/>
      <pos A="0.228692" C="0.258773" G="0.213652" T="0.298881"/>
      <pos A="0.243733" C="0.384111" G="0.118396" T="0.25376"/>
      <pos A="0.118396" C="0.108369" G="0.248747" T="0.524488"/>
      <pos A="0.328962" C="0.273814" G="0.183571" T="0.213652"/>
      <pos A="0.273814" C="0.243733" G="0.298881" T="0.183571"/>
      <pos A="0.283841" C="0.183571" G="0.288854" T="0.243733"/>
    </motif>
    <motif db="0" id="M47" alt="O47" length="40" nsites="8" evalue="1.3e-003">
      <pos A="0.496914" C="0.00308642" G="0.00308642" T="0.496914"/>
      <pos A="0.990741" C="0.00308642" G="0.00308642" T="0.00308642"/>
      <pos A="0.990741" C="0.00308642" G="0.00308642" T="0.00308642"/>
      <pos A="0.00308642" C="0.496914" G="0.496914" T="0.00308642"/>
      <pos A="0.00308642" C="0.496914" G="0.00308642" T="0.496914"/>
      <pos A="0.496914" C="0.496914" G="0.00308642" T="0.00308642"/>
      <pos A="0.496914" C="0.00308642" G="0.496914" T="0.00308642"/>
      <pos A="0.00308642" C="0.00308642" G="0.496914" T="0.496914"/>
      <pos A="0.496914" C="0.496914" G="0.00308642" T="0.00308642"/>
      <pos A="0.00308642" C="0.00308642" G="0.990741" T="0.00308642"/>
      <pos A="0.00308642" C="0.496914" G="0.00308642" T="0.496914"/>
      <pos A="0.00308642" C="0.496914" G="0.00308642" T="0.496914"/>
      <pos A="0.00308642" C="0.990741" G="0.00308642" T="0.00308642"/>
      <pos A="0.496914" C="0.00308642" G="0.00308642" T="0.496914"/>
      <pos A="0.00308642" C="0.00308642" G="0.990741" T="0.00308642"/>
      <pos A="0.496914" C="0.496914" G="0.00308642" T="0.00308642"/>
      <pos A="0.00308642" C="0.00308642" G="0.00308642" T="0.990741"/>
      <pos A="0.00308642" C="0.496914" G="0.496914" T="0.00308642"/>
      <pos A="0.496914" C="0.496914" G="0.00308642" T="0.00308642"/>
      <pos A="0.496914" C="0.00308642" G="0.00308642" T="0.496914"/>
      <pos A="0.00308642" C="0.00308642" G="0.496914" T="0.496914"/>
      <pos A="0.00308642" C="0.00308642" G="0.00308642" T="0.990741"/>
      <pos A="0.496914" C="0.496914" G="0.00308642" T="0.00308642"/>
      <pos A="0.496914" C="0.00308642" G="0.00308642" T="0.496914"/>
      <pos A="0.00308642" C="0.496914" G="0.496914" T="0.00308642"/>
      <pos A="0.496914" C="0.00308642" G="0.00308642" T="0.496914"/>
      <pos A="0.496914" C="0.00308642" G="0.00308642" T="0.496914"/>
      <pos A="0.00308642" C="0.00308642" G="0.00308642" T="0.990741"/>
      <pos A="0.00308642" C="0.00308642" G="0.496914" T="0.496914"/>
      <pos A="0.00308642" C="0.00308642" G="0.00308642" T="0.990741"/>
      <pos A="0.00308642" C="0.00308642" G="0.00308642" T="0.990741"/>
      <pos A="0.00308642" C="0.00308642" G="0.496914" T="0.496914"/>
      <pos A="0.00308642" C="0.496914" G="0.496914" T="0.00308642"/>
      <pos A="0.00308642" C="0.00308642" G="0.496914" T="0.496914"/>
      <pos A="0.496914" C="0.00308642" G="0.00308642" T="0.496914"/>
      <pos A="0.496914" C="0.00308642" G="0.00308642" T="0.496914"/>
      <pos A="0.496914" C="0.00308642" G="0.00308642" T="0.496914"/>
      <pos A="0.990741" C="0.00308642" G="0.00308642" T="0.00308642"/>
      <pos A="0.496914" C="0.00308642" G="0.00308642" T="0.496914"/>
      <pos A="0.00308642" C="0.00308642" G="0.00308642" T="0.990741"/>
    </motif>
    <motif db="0" id="M48" alt="O48" length="40" nsites="8" evalue="1.3e-003">
      <pos A="0.424218" C="0.243733" G="0.118396" T="0.213652"/>
      <pos A="0.15349" C="0.333975" G="0.258773" T="0.25376"/>
      <pos A="0.359043" C="0.158504" G="0.328962" T="0.15349"/>
      <pos A="0.233707" C="0.243733" G="0.213652" T="0.308909"/>
      <pos A="0.183571" C="0.158504" G="0.414192" T="0.243733"/>
      <pos A="0.298881" C="0.23872" G="0.203626" T="0.258773"/>
      <pos A="0.35403" C="0.203626" G="0.0532207" T="0.389124"/>
      <pos A="0.399151" C="0.108369" G="0.15349" T="0.33899"/>
      <pos A="0.198612" C="0.223679" G="0.303895" T="0.273814"/>
      <pos A="0.123409" C="0.374084" G="0.173545" T="0.328962"/>
      <pos A="0.439258" C="0.213652" G="0.158504" T="0.188585"/>
      <pos A="0.263787" C="0.108369" G="0.318935" T="0.308909"/>
      <pos A="0.208639" C="0.233707" G="0.293868" T="0.263787"/>
      <pos A="0.123409" C="0.323949" G="0.183571" T="0.36907"/>
      <pos A="0.193598" C="0.33899" G="0.163518" T="0.303895"/>
      <pos A="0.13845" C="0.389124" G="0.228692" T="0.243733"/>
      <pos A="0.379097" C="0.193598" G="0.208639" T="0.218666"/>
      <pos A="0.223679" C="0.143464" G="0.379097" T="0.25376"/>
      <pos A="0.233707" C="0.298881" G="0.298881" T="0.168531"/>
      <pos A="0.283841" C="0.318935" G="0.288854" T="0.108369"/>
      <pos A="0.243733" C="0.288854" G="0.143464" T="0.323949"/>
      <pos A="0.198612" C="0.243733" G="0.323949" T="0.233707"/>
      <pos A="0.313922" C="0.193598" G="0.133437" T="0.359043"/>
      <pos A="0.228692" C="0.148477" G="0.439258" T="0.183571"/>
      <pos A="0.298881" C="0.158504" G="0.318935" T="0.223679"/>
      <pos A="0.288854" C="0.15349" G="0.213652" T="0.344003"/>
      <pos A="0.333975" C="0.183571" G="0.23872" T="0.243733"/>
      <pos A="0.243733" C="0.218666" G="0.23872" T="0.298881"/>
      <pos A="0.15349" C="0.288854" G="0.293868" T="0.263787"/>
      <pos A="0.278828" C="0.0933294" G="0.258773" T="0.36907"/>
      <pos A="0.0883151" C="0.323949" G="0.308909" T="0.278828"/>
      <pos A="0.278828" C="0.273814" G="0.243733" T="0.203626"/>
      <pos A="0.349016" C="0.128424" G="0.273814" T="0.248747"/>
      <pos A="0.273814" C="0.158504" G="0.318935" T="0.248747"/>
      <pos A="0.333975" C="0.273814" G="0.258773" T="0.133437"/>
      <pos A="0.384111" C="0.183571" G="0.108369" T="0.323949"/>
      <pos A="0.298881" C="0.243733" G="0.273814" T="0.183571"/>
      <pos A="0.318935" C="0.323949" G="0.223679" T="0.133437"/>
      <pos A="0.298881" C="0.233707" G="0.263787" T="0.203626"/>
      <pos A="0.193598" C="0.278828" G="0.178558" T="0.349016"/>
    </motif>
    <motif db="0" id="M49" alt="O49" length="40" nsites="8" evalue="1.3e-003">
      <pos A="0.318935" C="0.158504" G="0.318935" T="0.203626"/>
      <pos A="0.359043" C="0.308909" G="0.203626" T="0.128424"/>
      <pos A="0.308909" C="0.288854" G="0.258773" T="0.143464"/>
      <pos A="0.349016" C="0.128424" G="0.233707" T="0.288854"/>
      <pos A="0.228692" C="0.178558" G="0.178558" T="0.414192"/>
      <pos A="0.15349" C="0.15349" G="0.283841" T="0.409178"/>
      <pos A="0.233707" C="0.293868" G="0.25376" T="0.218666"/>
      <pos A="0.293868" C="0.36907" G="0.108369" T="0.228692"/>
      <pos A="0.25376" C="0.283841" G="0.198612" T="0.263787"/>
      <pos A="0.328962" C="0.23872" G="0.173545" T="0.258773"/>
      <pos A="0.228692" C="0.168531" G="0.308909" T="0.293868"/>
      <pos A="0.268801" C="0.308909" G="0.303895" T="0.118396"/>
      <pos A="0.288854" C="0.25376" G="0.118396" T="0.33899"/>
      <pos A="0.123409" C="0.133437" G="0.384111" T="0.359043"/>
      <pos A="0.213652" C="0.308909" G="0.263787" T="0.213652"/>
      <pos A="0.248747" C="0.158504" G="0.233707" T="0.359043"/>
      <pos A="0.223679" C="0.103356" G="0.318935" T="0.35403"/>
      <pos A="0.228692" C="0.208639" G="0.359043" T="0.203626"/>
      <pos A="0.243733" C="0.349016" G="0.318935" T="0.0883151"/>
      <pos A="0.223679" C="0.213652" G="0.268801" T="0.293868"/>
      <pos A="0.25376" C="0.173545" G="0.218666" T="0.35403"/>
      <pos A="0.293868" C="0.148477" G="0.25376" T="0.303895"/>
      <pos A="0.178558" C="0.288854" G="0.298881" T="0.233707"/>
      <pos A="0.243733" C="0.288854" G="0.173545" T="0.293868"/>
      <pos A="0.198612" C="0.233707" G="0.349016" T="0.218666"/>
      <pos A="0.379097" C="0.118396" G="0.168531" T="0.333975"/>
      <pos A="0.424218" C="0.25376" G="0.268801" T="0.0532207"/>
      <pos A="0.384111" C="0.328962" G="0.108369" T="0.178558"/>
      <pos A="0.263787" C="0.25376" G="0.263787" T="0.218666"/>
      <pos A="0.228692" C="0.183571" G="0.323949" T="0.263787"/>
      <pos A="0.258773" C="0.208639" G="0.278828" T="0.25376"/>
      <pos A="0.143464" C="0.168531" G="0.394137" T="0.293868"/>
      <pos A="0.298881" C="0.243733" G="0.223679" T="0.233707"/>
      <pos A="0.349016" C="0.248747" G="0.143464" T="0.258773"/>
      <pos A="0.163518" C="0.268801" G="0.303895" T="0.263787"/>
      <pos A="0.158504" C="0.248747" G="0.218666" T="0.374084"/>
      <pos A="0.293868" C="0.313922" G="0.193598" T="0.198612"/>
      <pos A="0.108369" C="0.328962" G="0.208639" T="0.35403"/>
      <pos A="0.168531" C="0.143464" G="0.35403" T="0.333975"/>
      <pos A="0.424218" C="0.258773" G="0.183571" T="0.133437"/>
    </motif>
    <motif db="0" id="M5" alt="O5" length="40" nsites="8" evalue="1.3e-003">
      <pos A="0.389124" C="0.298881" G="0.15349" T="0.158504"/>
      <pos A="0.248747" C="0.258773" G="0.203626" T="0.288854"/>
      <pos A="0.193598" C="0.23872" G="0.318935" T="0.248747"/>
      <pos A="0.384111" C="0.118396" G="0.133437" T="0.364056"/>
      <pos A="0.183571" C="0.233707" G="0.168531" T="0.414192"/>
      <pos A="0.273814" C="0.323949" G="0.108369" T="0.293868"/>
      <pos A="0.313922" C="0.193598" G="0.25376" T="0.23872"/>
      <pos A="0.163518" C="0.183571" G="0.439258" T="0.213652"/>
      <pos A="0.203626" C="0.23872" G="0.198612" T="0.359043"/>
      <pos A="0.359043" C="0.33899" G="0.183571" T="0.118396"/>
      <pos A="0.188585" C="0.158504" G="0.429232" T="0.223679"/>
      <pos A="0.293868" C="0.263787" G="0.178558" T="0.263787"/>
      <pos A="0.288854" C="0.118396" G="0.268801" T="0.323949"/>
      <pos A="0.258773" C="0.278828" G="0.233707" T="0.228692"/>
      <pos A="0.313922" C="0.148477" G="0.263787" T="0.273814"/>
      <pos A="0.268801" C="0.178558" G="0.293868" T="0.258773"/>
      <pos A="0.233707" C="0.143464" G="0.308909" T="0.313922"/>
      <pos A="0.148477" C="0.364056" G="0.344003" T="0.143464"/>
      <pos A="0.188585" C="0.389124" G="0.168531" T="0.25376"/>
      <pos A="0.399151" C="0.163518" G="0.208639" T="0.228692"/>
      <pos A="0.223679" C="0.323949" G="0.303895" T="0.148477"/>
      <pos A="0.25376" C="0.128424" G="0.228692" T="0.389124"/>
      <pos A="0.223679" C="0.303895" G="0.35403" T="0.118396"/>
      <pos A="0.25376" C="0.218666" G="0.163518" T="0.364056"/>
      <pos A="0.168531" C="0.113383" G="0.35403" T="0.364056"/>
      <pos A="0.213652" C="0.313922" G="0.178558" T="0.293868"/>
      <pos A="0.328962" C="0.228692" G="0.188585" T="0.25376"/>
      <pos A="0.203626" C="0.148477" G="0.208639" T="0.439258"/>
      <pos A="0.228692" C="0.248747" G="0.258773" T="0.263787"/>
      <pos A="0.293868" C="0.33899" G="0.198612" T="0.168531"/>
      <pos A="0.158504" C="0.218666" G="0.233707" T="0.389124"/>
      <pos A="0.278828" C="0.203626" G="0.278828" T="0.23872"/>
      <pos A="0.359043" C="0.158504" G="0.374084" T="0.108369"/>
      <pos A="0.283841" C="0.333975" G="0.248747" T="0.133437"/>
      <pos A="0.288854" C="0.198612" G="0.278828" T="0.233707"/>
      <pos A="0.303895" C="0.193598" G="0.243733" T="0.258773"/>
      <pos A="0.263787" C="0.223679" G="0.25376" T="0.258773"/>
      <pos A="0.168531" C="0.349016" G="0.323949" T="0.158504"/>
      <pos A="0.419205" C="0.158504" G="0.173545" T="0.248747"/>
      <pos A="0.168531" C="0.193598" G="0.318935" T="0.318935"/>
    </motif>
    <motif db="0" id="M50" alt="O50" length="40" nsites="8" evalue="1.3e-003">
      <pos A="0.299894" C="0.243603" G="0.381773" T="0.0747299"/>
      <pos A="0.335717" C="0.212899" G="0.136138" T="0.315246"/>
      <pos A="0.238486" C="0.197547" G="0.258955" T="0.305011"/>
      <pos A="0.228251" C="0.136138" G="0.294777" T="0.340834"/>
      <pos A="0.264073" C="0.136138" G="0.26919" T="0.330599"/>
      <pos A="0.376655" C="0.161725" G="0.202665" T="0.258955"/>
      <pos A="0.258955" C="0.223134" G="0.305011" T="0.212899"/>
      <pos A="0.187312" C="0.274307" G="0.253838" T="0.284542"/>
      <pos A="0.253838" C="0.17196" G="0.253838" T="0.320364"/>
      <pos A="0.427829" C="0.279425" G="0.125903" T="0.166842"/>
      <pos A="0.141255" C="0.177078" G="0.299894" T="0.381773"/>
      <pos A="0.243603" C="0.310129" G="0.17196" T="0.274307"/>
      <pos A="0.340834" C="0.361303" G="0.166842" T="0.131021"/>
      <pos A="0.15149" C="0.238486" G="0.233369" T="0.376655"/>
      <pos A="0.248721" C="0.279425" G="0.351069" T="0.120786"/>
      <pos A="0.207782" C="0.38689" G="0.248721" T="0.156607"/>
      <pos A="0.274307" C="0.218017" G="0.212899" T="0.294777"/>
      <pos A="0.15149" C="0.274307" G="0.299894" T="0.274307"/>
      <pos A="0.156607" C="0.212899" G="0.274307" T="0.356186"/>
      <pos A="0.146373" C="0.274307" G="0.187312" T="0.392007"/>
      <pos A="0.19243" C="0.253838" G="0.325481" T="0.228251"/>
      <pos A="0.38689" C="0.136138" G="0.402242" T="0.0747299"/>
      <pos A="0.46365" C="0.182195" G="0.177078" T="0.177078"/>
      <pos A="0.514825" C="0.095199" G="0.207782" T="0.182195"/>
      <pos A="0.294777" C="0.248721" G="0.207782" T="0.248721"/>
      <pos A="0.156607" C="0.345951" G="0.177078" T="0.320364"/>
      <pos A="0.218017" C="0.294777" G="0.202665" T="0.284542"/>
      <pos A="0.248721" C="0.233369" G="0.264073" T="0.253838"/>
      <pos A="0.289659" C="0.19243" G="0.26919" T="0.248721"/>
      <pos A="0.243603" C="0.120786" G="0.289659" T="0.345951"/>
      <pos A="0.197547" C="0.264073" G="0.325481" T="0.212899"/>
      <pos A="0.264073" C="0.284542" G="0.115669" T="0.335717"/>
      <pos A="0.187312" C="0.248721" G="0.335717" T="0.228251"/>
      <pos A="0.371538" C="0.15149" G="0.238486" T="0.238486"/>
      <pos A="0.197547" C="0.207782" G="0.325481" T="0.26919"/>
      <pos A="0.166842" C="0.26919" G="0.38689" T="0.177078"/>
      <pos A="0.38689" C="0.19243" G="0.212899" T="0.207782"/>
      <pos A="0.264073" C="0.187312" G="0.279425" T="0.26919"/>
      <pos A="0.279425" C="0.202665" G="0.356186" T="0.161725"/>
      <pos A="0.177078" C="0.218017" G="0.207782" T="0.397125"/>
    </motif>
    <motif db="0" id="M52" alt="O52" length="40" nsites="8" evalue="1.3e-003">
      <pos A="0.661523" C="0.332304" G="0.00308642" T="0.00308642"/>
      <pos A="0.332304" C="0.00308642" G="0.00308642" T="0.661523"/>
      <pos A="0.00308642" C="0.661523" G="0.332304" T="0.00308642"/>
      <pos A="0.00308642" C="0.00308642" G="0.661523" T="0.332304"/>
      <pos A="0.332304" C="0.00308642" G="0.661523" T="0.00308642"/>
      <pos A="0.00308642" C="0.00308642" G="0.332304" T="0.661523"/>
      <pos A="0.00308642" C="0.00308642" G="0.990741" T="0.00308642"/>
      <pos A="0.661523" C="0.332304" G="0.00308642" T="0.00308642"/>
      <pos A="0.332304" C="0.332304" G="0.332304" T="0.00308642"/>
      <pos A="0.661523" C="0.00308642" G="0.332304" T="0.00308642"/>
      <pos A="0.332304" C="0.00308642" G="0.661523" T="0.00308642"/>
      <pos A="0.00308642" C="0.332304" G="0.661523" T="0.00308642"/>
      <pos A="0.661523" C="0.332304" G="0.00308642" T="0.00308642"/>
      <pos A="0.661523" C="0.332304" G="0.00308642" T="0.00308642"/>
      <pos A="0.00308642" C="0.332304" G="0.661523" T="0.00308642"/>
      <pos A="0.332304" C="0.332304" G="0.332304" T="0.00308642"/>
      <pos A="0.661523" C="0.00308642" G="0.00308642" T="0.332304"/>
      <pos A="0.332304" C="0.00308642" G="0.332304" T="0.332304"/>
      <pos A="0.332304" C="0.332304" G="0.332304" T="0.00308642"/>
      <pos A="0.00308642" C="0.00308642" G="0.990741" T="0.00308642"/>
      <pos A="0.332304" C="0.661523" G="0.00308642" T="0.00308642"/>
      <pos A="0.00308642" C="0.332304" G="0.332304" T="0.332304"/>
      <pos A="0.332304" C="0.00308642" G="0.661523" T="0.00308642"/>
      <pos A="0.00308642" C="0.332304" G="0.661523" T="0.00308642"/>
      <pos A="0.332304" C="0.332304" G="0.332304" T="0.00308642"/>
      <pos A="0.661523" C="0.00308642" G="0.332304" T="0.00308642"/>
      <pos A="0.332304" C="0.00308642" G="0.661523" T="0.00308642"/>
      <pos A="0.332304" C="0.332304" G="0.00308642" T="0.332304"/>
      <pos A="0.00308642" C="0.332304" G="0.332304" T="0.332304"/>
      <pos A="0.332304" C="0.00308642" G="0.661523" T="0.00308642"/>
      <pos A="0.00308642" C="0.00308642" G="0.990741" T="0.00308642"/>
      <pos A="0.332304" C="0.332304" G="0.332304" T="0.00308642"/>
      <pos A="0.332304" C="0.661523" G="0.00308642" T="0.00308642"/>
      <pos A="0.00308642" C="0.00308642" G="0.661523" T="0.332304"/>
      <pos A="0.00308642" C="0.332304" G="0.661523" T="0.00308642"/>
      <pos A="0.00308642" C="0.00308642" G="0.661523" T="0.332304"/>
      <pos A="0.661523" C="0.00308642" G="0.00308642" T="0.332304"/>
      <pos A="0.661523" C="0.00308642" G="0.332304" T="0.00308642"/>
      <pos A="0.661523" C="0.00308642" G="0.332304" T="0.00308642"/>
      <pos A="0.332304" C="0.332304" G="0.00308642" T="0.332304"/>
    </motif>
    <motif db="0" id="M53" alt="O53" length="40" nsites="8" evalue="1.3e-003">
      <pos A="0.228692" C="0.223679" G="0.288854" T="0.258773"/>
      <pos A="0.188585" C="0.173545" G="0.293868" T="0.344003"/>
      <pos A="0.23872" C="0.163518" G="0.233707" T="0.364056"/>
      <pos A="0.163518" C="0.283841" G="0.228692" T="0.323949"/>
      <pos A="0.258773" C="0.223679" G="0.233707" T="0.283841"/>
      <pos A="0.263787" C="0.243733" G="0.25376" T="0.23872"/>
      <pos A="0.333975" C="0.258773" G="0.103356" T="0.303895"/>
      <pos A="0.143464" C="0.344003" G="0.283841" T="0.228692"/>
      <pos A="0.178558" C="0.0983427" G="0.278828" T="0.444273"/>
      <pos A="0.208639" C="0.288854" G="0.313922" T="0.188585"/>
      <pos A="0.449286" C="0.208639" G="0.198612" T="0.143464"/>
      <pos A="0.33899" C="0.283841" G="0.213652" T="0.163518"/>
      <pos A="0.333975" C="0.258773" G="0.23872" T="0.168531"/>
      <pos A="0.243733" C="0.168531" G="0.233707" T="0.35403"/>
      <pos A="0.323949" C="0.243733" G="0.33899" T="0.0933294"/>
      <pos A="0.263787" C="0.183571" G="0.183571" T="0.36907"/>
      <pos A="0.218666" C="0.163518" G="0.384111" T="0.233707"/>
      <pos A="0.203626" C="0.278828" G="0.143464" T="0.374084"/>
      <pos A="0.288854" C="0.203626" G="0.333975" T="0.173545"/>
      <pos A="0.208639" C="0.283841" G="0.158504" T="0.349016"/>
      <pos A="0.223679" C="0.323949" G="0.113383" T="0.33899"/>
      <pos A="0.554569" C="0.218666" G="0.143464" T="0.0833017"/>
      <pos A="0.228692" C="0.183571" G="0.288854" T="0.298881"/>
      <pos A="0.103356" C="0.33899" G="0.278828" T="0.278828"/>
      <pos A="0.404164" C="0.218666" G="0.148477" T="0.228692"/>
      <pos A="0.243733" C="0.278828" G="0.298881" T="0.178558"/>
      <pos A="0.288854" C="0.233707" G="0.333975" T="0.143464"/>
      <pos A="0.25376" C="0.158504" G="0.35403" T="0.233707"/>
      <pos A="0.168531" C="0.25376" G="0.198612" T="0.379097"/>
      <pos A="0.178558" C="0.208639" G="0.359043" T="0.25376"/>
      <pos A="0.0883151" C="0.248747" G="0.25376" T="0.409178"/>
      <pos A="0.293868" C="0.223679" G="0.243733" T="0.23872"/>
      <pos A="0.223679" C="0.123409" G="0.374084" T="0.278828"/>
      <pos A="0.173545" C="0.313922" G="0.298881" T="0.213652"/>
      <pos A="0.333975" C="0.258773" G="0.148477" T="0.258773"/>
      <pos A="0.188585" C="0.228692" G="0.273814" T="0.308909"/>
      <pos A="0.364056" C="0.198612" G="0.228692" T="0.208639"/>
      <pos A="0.35403" C="0.183571" G="0.233707" T="0.228692"/>
      <pos A="0.308909" C="0.123409" G="0.273814" T="0.293868"/>
      <pos A="0.228692" C="0.344003" G="0.278828" T="0.148477"/>
    </motif>
    <motif db="0" id="M54" alt="O54" length="40" nsites="8" evalue="1.3e-003">
      <pos A="0.235476" C="0.35167" G="0.119281" T="0.293573"/>
      <pos A="0.305192" C="0.223856" G="0.188998" T="0.281954"/>
      <pos A="0.281954" C="0.212237" G="0.235476" T="0.270334"/>
      <pos A="0.37491" C="0.212237" G="0.212237" T="0.200617"/>
      <pos A="0.119281" C="0.247095" G="0.235476" T="0.398148"/>
      <pos A="0.0611842" C="0.34005" G="0.398148" T="0.200617"/>
      <pos A="0.165759" C="0.35167" G="0.0844227" T="0.398148"/>
      <pos A="0.328432" C="0.491104" G="0.0844227" T="0.0960425"/>
      <pos A="0.165759" C="0.072803" G="0.212237" T="0.549201"/>
      <pos A="0.154139" C="0.235476" G="0.433006" T="0.177379"/>
      <pos A="0.34005" C="0.0263249" G="0.316812" T="0.316812"/>
      <pos A="0.0960425" C="0.35167" G="0.270334" T="0.281954"/>
      <pos A="0.258715" C="0.398148" G="0.107661" T="0.235476"/>
      <pos A="0.35167" C="0.072803" G="0.281954" T="0.293573"/>
      <pos A="0.281954" C="0.200617" G="0.107661" T="0.409768"/>
      <pos A="0.258715" C="0.14252" G="0.35167" T="0.247095"/>
      <pos A="0.386528" C="0.177379" G="0.14252" T="0.293573"/>
      <pos A="0.258715" C="0.212237" G="0.34005" T="0.188998"/>
      <pos A="0.235476" C="0.37491" G="0.177379" T="0.212237"/>
      <pos A="0.130901" C="0.200617" G="0.37491" T="0.293573"/>
      <pos A="0.35167" C="0.258715" G="0.188998" T="0.200617"/>
      <pos A="0.35167" C="0.14252" G="0.433006" T="0.072803"/>
      <pos A="0.258715" C="0.293573" G="0.37491" T="0.072803"/>
      <pos A="0.119281" C="0.270334" G="0.36329" T="0.247095"/>
      <pos A="0.34005" C="0.200617" G="0.223856" T="0.235476"/>
      <pos A="0.35167" C="0.200617" G="0.119281" T="0.328432"/>
      <pos A="0.409768" C="0.130901" G="0.235476" T="0.223856"/>
      <pos A="0.398148" C="0.270334" G="0.293573" T="0.0379447"/>
      <pos A="0.270334" C="0.281954" G="0.0844227" T="0.36329"/>
      <pos A="0.247095" C="0.188998" G="0.293573" T="0.270334"/>
      <pos A="0.154139" C="0.212237" G="0.212237" T="0.421387"/>
      <pos A="0.154139" C="0.386528" G="0.316812" T="0.14252"/>
      <pos A="0.537581" C="0.37491" G="0.0495644" T="0.0379447"/>
      <pos A="0.328432" C="0.258715" G="0.0960425" T="0.316812"/>
      <pos A="0.107661" C="0.212237" G="0.293573" T="0.386528"/>
      <pos A="0.247095" C="0.258715" G="0.14252" T="0.35167"/>
      <pos A="0.212237" C="0.223856" G="0.14252" T="0.421387"/>
      <pos A="0.177379" C="0.293573" G="0.281954" T="0.247095"/>
      <pos A="0.107661" C="0.188998" G="0.34005" T="0.36329"/>
      <pos A="0.212237" C="0.200617" G="0.281954" T="0.305192"/>
    </motif>
    <motif db="0" id="M55" alt="O55" length="40" nsites="8" evalue="1.3e-003">
      <pos A="0.273814" C="0.188585" G="0.308909" T="0.228692"/>
      <pos A="0.283841" C="0.293868" G="0.193598" T="0.228692"/>
      <pos A="0.283841" C="0.193598" G="0.23872" T="0.283841"/>
      <pos A="0.288854" C="0.208639" G="0.248747" T="0.25376"/>
      <pos A="0.439258" C="0.148477" G="0.248747" T="0.163518"/>
      <pos A="0.454299" C="0.0732751" G="0.0933294" T="0.379097"/>
      <pos A="0.15349" C="0.243733" G="0.374084" T="0.228692"/>
      <pos A="0.123409" C="0.15349" G="0.349016" T="0.374084"/>
      <pos A="0.228692" C="0.273814" G="0.333975" T="0.163518"/>
      <pos A="0.303895" C="0.36907" G="0.0532207" T="0.273814"/>
      <pos A="0.243733" C="0.163518" G="0.283841" T="0.308909"/>
      <pos A="0.36907" C="0.133437" G="0.323949" T="0.173545"/>
      <pos A="0.203626" C="0.273814" G="0.188585" T="0.333975"/>
      <pos A="0.233707" C="0.258773" G="0.263787" T="0.243733"/>
      <pos A="0.168531" C="0.344003" G="0.113383" T="0.374084"/>
      <pos A="0.263787" C="0.293868" G="0.208639" T="0.233707"/>
      <pos A="0.183571" C="0.103356" G="0.444273" T="0.268801"/>
      <pos A="0.183571" C="0.288854" G="0.36907" T="0.158504"/>
      <pos A="0.35403" C="0.218666" G="0.143464" T="0.283841"/>
      <pos A="0.258773" C="0.113383" G="0.323949" T="0.303895"/>
      <pos A="0.268801" C="0.35403" G="0.193598" T="0.183571"/>
      <pos A="0.389124" C="0.25376" G="0.123409" T="0.233707"/>
      <pos A="0.213652" C="0.33899" G="0.198612" T="0.248747"/>
      <pos A="0.233707" C="0.208639" G="0.273814" T="0.283841"/>
      <pos A="0.188585" C="0.218666" G="0.374084" T="0.218666"/>
      <pos A="0.35403" C="0.168531" G="0.213652" T="0.263787"/>
      <pos A="0.188585" C="0.308909" G="0.248747" T="0.25376"/>
      <pos A="0.298881" C="0.303895" G="0.13845" T="0.258773"/>
      <pos A="0.308909" C="0.248747" G="0.273814" T="0.168531"/>
      <pos A="0.263787" C="0.183571" G="0.313922" T="0.23872"/>
      <pos A="0.23872" C="0.228692" G="0.33899" T="0.193598"/>
      <pos A="0.13845" C="0.308909" G="0.243733" T="0.308909"/>
      <pos A="0.173545" C="0.298881" G="0.263787" T="0.263787"/>
      <pos A="0.318935" C="0.173545" G="0.178558" T="0.328962"/>
      <pos A="0.183571" C="0.178558" G="0.323949" T="0.313922"/>
      <pos A="0.328962" C="0.228692" G="0.379097" T="0.0632484"/>
      <pos A="0.374084" C="0.0782884" G="0.163518" T="0.384111"/>
      <pos A="0.168531" C="0.23872" G="0.248747" T="0.344003"/>
      <pos A="0.128424" C="0.263787" G="0.233707" T="0.374084"/>
      <pos A="0.323949" C="0.15349" G="0.25376" T="0.268801"/>
    </motif>
    <motif db="0" id="M57" alt="O57" length="40" nsites="8" evalue="1.3e-003">
      <pos A="0.25" C="0.101852" G="0.299383" T="0.348765"/>
      <pos A="0.0524691" C="0.25" G="0.101852" T="0.595679"/>
      <pos A="0.25" C="0.398148" G="0.101852" T="0.25"/>
      <pos A="0.447531" C="0.398148" G="0.0524691" T="0.101852"/>
      <pos A="0.299383" C="0.299383" G="0.348765" T="0.0524691"/>
      <pos A="0.200617" C="0.0524691" G="0.496914" T="0.25"/>
      <pos A="0.398148" C="0.0524691" G="0.25" T="0.299383"/>
      <pos A="0.496914" C="0.151235" G="0.299383" T="0.0524691"/>
      <pos A="0.447531" C="0.151235" G="0.101852" T="0.299383"/>
      <pos A="0.200617" C="0.398148" G="0.151235" T="0.25"/>
      <pos A="0.151235" C="0.299383" G="0.299383" T="0.25"/>
      <pos A="0.398148" C="0.200617" G="0.200617" T="0.200617"/>
      <pos A="0.595679" C="0.00308642" G="0.299383" T="0.101852"/>
      <pos A="0.0524691" C="0.151235" G="0.595679" T="0.200617"/>
      <pos A="0.398148" C="0.00308642" G="0.200617" T="0.398148"/>
      <pos A="0.00308642" C="0.25" G="0.645062" T="0.101852"/>
      <pos A="0.398148" C="0.299383" G="0.200617" T="0.101852"/>
      <pos A="0.151235" C="0.348765" G="0.398148" T="0.101852"/>
      <pos A="0.25" C="0.398148" G="0.200617" T="0.151235"/>
      <pos A="0.447531" C="0.25" G="0.00308642" T="0.299383"/>
      <pos A="0.0524691" C="0.447531" G="0.299383" T="0.200617"/>
      <pos A="0.151235" C="0.348765" G="0.151235" T="0.348765"/>
      <pos A="0.299383" C="0.00308642" G="0.496914" T="0.200617"/>
      <pos A="0.200617" C="0.200617" G="0.595679" T="0.00308642"/>
      <pos A="0.595679" C="0.25" G="0.151235" T="0.00308642"/>
      <pos A="0.348765" C="0.151235" G="0.447531" T="0.0524691"/>
      <pos A="0.447531" C="0.200617" G="0.299383" T="0.0524691"/>
      <pos A="0.00308642" C="0.348765" G="0.348765" T="0.299383"/>
      <pos A="0.447531" C="0.25" G="0.00308642" T="0.299383"/>
      <pos A="0.200617" C="0.25" G="0.25" T="0.299383"/>
      <pos A="0.101852" C="0.299383" G="0.398148" T="0.200617"/>
      <pos A="0.200617" C="0.151235" G="0.25" T="0.398148"/>
      <pos A="0.398148" C="0.151235" G="0.0524691" T="0.398148"/>
      <pos A="0.447531" C="0.151235" G="0.299383" T="0.101852"/>
      <pos A="0.25" C="0.151235" G="0.398148" T="0.200617"/>
      <pos A="0.151235" C="0.348765" G="0.348765" T="0.151235"/>
      <pos A="0.299383" C="0.348765" G="0.101852" T="0.25"/>
      <pos A="0.299383" C="0.447531" G="0.0524691" T="0.200617"/>
      <pos A="0.546296" C="0.101852" G="0.0524691" T="0.299383"/>
      <pos A="0.101852" C="0.299383" G="0.398148" T="0.200617"/>
    </motif>
    <motif db="0" id="M58" alt="O58" length="40" nsites="8" evalue="1.3e-003">
      <pos A="0.0831664" C="0.563647" G="0.10986" T="0.243326"/>
      <pos A="0.323406" C="0.563647" G="0.0564731" T="0.0564731"/>
      <pos A="0.643727" C="0.0831664" G="0.243326" T="0.0297798"/>
      <pos A="0.18994" C="0.18994" G="0.323406" T="0.296713"/>
      <pos A="0.18994" C="0.27002" G="0.3501" T="0.18994"/>
      <pos A="0.27002" C="0.296713" G="0.00308642" T="0.43018"/>
      <pos A="0.323406" C="0.163246" G="0.216633" T="0.296713"/>
      <pos A="0.243326" C="0.18994" G="0.0297798" T="0.536954"/>
      <pos A="0.136553" C="0.216633" G="0.323406" T="0.323406"/>
      <pos A="0.163246" C="0.563647" G="0.136553" T="0.136553"/>
      <pos A="0.243326" C="0.27002" G="0.18994" T="0.296713"/>
      <pos A="0.243326" C="0.27002" G="0.18994" T="0.296713"/>
      <pos A="0.3501" C="0.00308642" G="0.296713" T="0.3501"/>
      <pos A="0.0831664" C="0.296713" G="0.296713" T="0.323406"/>
      <pos A="0.27002" C="0.403486" G="0.163246" T="0.163246"/>
      <pos A="0.18994" C="0.27002" G="0.27002" T="0.27002"/>
      <pos A="0.296713" C="0.296713" G="0.27002" T="0.136553"/>
      <pos A="0.216633" C="0.216633" G="0.27002" T="0.296713"/>
      <pos A="0.18994" C="0.163246" G="0.27002" T="0.376793"/>
      <pos A="0.163246" C="0.510261" G="0.10986" T="0.216633"/>
      <pos A="0.43018" C="0.18994" G="0.00308642" T="0.376793"/>
      <pos A="0.27002" C="0.10986" G="0.403486" T="0.216633"/>
      <pos A="0.296713" C="0.243326" G="0.403486" T="0.0564731"/>
      <pos A="0.163246" C="0.216633" G="0.27002" T="0.3501"/>
      <pos A="0.403486" C="0.163246" G="0.163246" T="0.27002"/>
      <pos A="0.456873" C="0.10986" G="0.27002" T="0.163246"/>
      <pos A="0.376793" C="0.18994" G="0.3501" T="0.0831664"/>
      <pos A="0.163246" C="0.0831664" G="0.670421" T="0.0831664"/>
      <pos A="0.0831664" C="0.296713" G="0.3501" T="0.27002"/>
      <pos A="0.27002" C="0.376793" G="0.18994" T="0.163246"/>
      <pos A="0.163246" C="0.243326" G="0.296713" T="0.296713"/>
      <pos A="0.136553" C="0.323406" G="0.216633" T="0.323406"/>
      <pos A="0.216633" C="0.136553" G="0.483566" T="0.163246"/>
      <pos A="0.216633" C="0.216633" G="0.483566" T="0.0831664"/>
      <pos A="0.27002" C="0.27002" G="0.216633" T="0.243326"/>
      <pos A="0.27002" C="0.323406" G="0.163246" T="0.243326"/>
      <pos A="0.27002" C="0.323406" G="0.163246" T="0.243326"/>
      <pos A="0.163246" C="0.216633" G="0.243326" T="0.376793"/>
      <pos A="0.163246" C="0.723807" G="0.0297798" T="0.0831664"/>
      <pos A="0.216633" C="0.27002" G="0.0564731" T="0.456873"/>
    </motif>
    <motif db="0" id="M59" alt="O59" length="40" nsites="8" evalue="1.3e-003">
      <pos A="0.113383" C="0.344003" G="0.35403" T="0.188585"/>
      <pos A="0.13845" C="0.188585" G="0.193598" T="0.479367"/>
      <pos A="0.313922" C="0.123409" G="0.328962" T="0.233707"/>
      <pos A="0.243733" C="0.243733" G="0.213652" T="0.298881"/>
      <pos A="0.283841" C="0.178558" G="0.25376" T="0.283841"/>
      <pos A="0.394137" C="0.278828" G="0.218666" T="0.108369"/>
      <pos A="0.218666" C="0.273814" G="0.208639" T="0.298881"/>
      <pos A="0.364056" C="0.188585" G="0.103356" T="0.344003"/>
      <pos A="0.193598" C="0.333975" G="0.313922" T="0.158504"/>
      <pos A="0.278828" C="0.33899" G="0.15349" T="0.228692"/>
      <pos A="0.193598" C="0.158504" G="0.35403" T="0.293868"/>
      <pos A="0.35403" C="0.223679" G="0.233707" T="0.188585"/>
      <pos A="0.278828" C="0.233707" G="0.258773" T="0.228692"/>
      <pos A="0.213652" C="0.404164" G="0.233707" T="0.148477"/>
      <pos A="0.218666" C="0.203626" G="0.218666" T="0.359043"/>
      <pos A="0.263787" C="0.223679" G="0.193598" T="0.318935"/>
      <pos A="0.258773" C="0.193598" G="0.298881" T="0.248747"/>
      <pos A="0.344003" C="0.25376" G="0.228692" T="0.173545"/>
      <pos A="0.298881" C="0.394137" G="0.173545" T="0.133437"/>
      <pos A="0.213652" C="0.364056" G="0.123409" T="0.298881"/>
      <pos A="0.173545" C="0.298881" G="0.223679" T="0.303895"/>
      <pos A="0.36907" C="0.0933294" G="0.208639" T="0.328962"/>
      <pos A="0.25376" C="0.183571" G="0.163518" T="0.399151"/>
      <pos A="0.183571" C="0.13845" G="0.419205" T="0.258773"/>
      <pos A="0.183571" C="0.0782884" G="0.474353" T="0.263787"/>
      <pos A="0.25376" C="0.359043" G="0.163518" T="0.223679"/>
      <pos A="0.25376" C="0.13845" G="0.283841" T="0.323949"/>
      <pos A="0.293868" C="0.13845" G="0.349016" T="0.218666"/>
      <pos A="0.328962" C="0.208639" G="0.308909" T="0.15349"/>
      <pos A="0.163518" C="0.263787" G="0.208639" T="0.364056"/>
      <pos A="0.33899" C="0.328962" G="0.193598" T="0.13845"/>
      <pos A="0.25376" C="0.208639" G="0.233707" T="0.303895"/>
      <pos A="0.263787" C="0.263787" G="0.228692" T="0.243733"/>
      <pos A="0.233707" C="0.228692" G="0.288854" T="0.248747"/>
      <pos A="0.228692" C="0.228692" G="0.273814" T="0.268801"/>
      <pos A="0.25376" C="0.118396" G="0.409178" T="0.218666"/>
      <pos A="0.218666" C="0.248747" G="0.344003" T="0.188585"/>
      <pos A="0.178558" C="0.183571" G="0.233707" T="0.404164"/>
      <pos A="0.344003" C="0.318935" G="0.143464" T="0.193598"/>
      <pos A="0.243733" C="0.328962" G="0.103356" T="0.323949"/>
    </motif>
    <motif db="0" id="M6" alt="O6" length="40" nsites="8" evalue="1.3e-003">
      <pos A="0.285273" C="0.426366" G="0.285273" T="0.00308642"/>
      <pos A="0.00308642" C="0.567461" G="0.00308642" T="0.426366"/>
      <pos A="0.14418" C="0.708554" G="0.14418" T="0.00308642"/>
      <pos A="0.00308642" C="0.14418" G="0.14418" T="0.708554"/>
      <pos A="0.00308642" C="0.00308642" G="0.426366" T="0.567461"/>
      <pos A="0.00308642" C="0.14418" G="0.285273" T="0.567461"/>
      <pos A="0.426366" C="0.00308642" G="0.285273" T="0.285273"/>
      <pos A="0.14418" C="0.285273" G="0.14418" T="0.426366"/>
      <pos A="0.00308642" C="0.849647" G="0.14418" T="0.00308642"/>
      <pos A="0.426366" C="0.14418" G="0.00308642" T="0.426366"/>
      <pos A="0.708554" C="0.00308642" G="0.14418" T="0.14418"/>
      <pos A="0.567461" C="0.14418" G="0.285273" T="0.00308642"/>
      <pos A="0.14418" C="0.285273" G="0.567461" T="0.00308642"/>
      <pos A="0.00308642" C="0.285273" G="0.285273" T="0.426366"/>
      <pos A="0.285273" C="0.00308642" G="0.14418" T="0.567461"/>
      <pos A="0.426366" C="0.14418" G="0.285273" T="0.14418"/>
      <pos A="0.285273" C="0.14418" G="0.285273" T="0.285273"/>
      <pos A="0.14418" C="0.14418" G="0.567461" T="0.14418"/>
      <pos A="0.426366" C="0.00308642" G="0.426366" T="0.14418"/>
      <pos A="0.285273" C="0.00308642" G="0.285273" T="0.426366"/>
      <pos A="0.285273" C="0.00308642" G="0.567461" T="0.14418"/>
      <pos A="0.285273" C="0.00308642" G="0.14418" T="0.567461"/>
      <pos A="0.426366" C="0.00308642" G="0.567461" T="0.00308642"/>
      <pos A="0.14418" C="0.426366" G="0.285273" T="0.14418"/>
      <pos A="0.14418" C="0.14418" G="0.285273" T="0.426366"/>
      <pos A="0.14418" C="0.14418" G="0.567461" T="0.14418"/>
      <pos A="0.00308642" C="0.426366" G="0.14418" T="0.426366"/>
      <pos A="0.285273" C="0.14418" G="0.285273" T="0.285273"/>
      <pos A="0.14418" C="0.00308642" G="0.567461" T="0.285273"/>
      <pos A="0.14418" C="0.00308642" G="0.285273" T="0.567461"/>
      <pos A="0.00308642" C="0.285273" G="0.708554" T="0.00308642"/>
      <pos A="0.567461" C="0.14418" G="0.14418" T="0.14418"/>
      <pos A="0.426366" C="0.14418" G="0.14418" T="0.285273"/>
      <pos A="0.00308642" C="0.00308642" G="0.708554" T="0.285273"/>
      <pos A="0.567461" C="0.00308642" G="0.426366" T="0.00308642"/>
      <pos A="0.285273" C="0.00308642" G="0.567461" T="0.14418"/>
      <pos A="0.426366" C="0.285273" G="0.14418" T="0.14418"/>
      <pos A="0.00308642" C="0.567461" G="0.00308642" T="0.426366"/>
      <pos A="0.14418" C="0.426366" G="0.00308642" T="0.426366"/>
      <pos A="0.14418" C="0.285273" G="0.285273" T="0.285273"/>
    </motif>
    <motif db="0" id="M60" alt="O60" length="40" nsites="8" evalue="1.3e-003">
      <pos A="0.00308642" C="0.743827" G="0.00308642" T="0.25"/>
      <pos A="0.00308642" C="0.496914" G="0.25" T="0.25"/>
      <pos A="0.25" C="0.25" G="0.25" T="0.25"/>
      <pos A="0.25" C="0.25" G="0.496914" T="0.00308642"/>
      <pos A="0.496914" C="0.00308642" G="0.25" T="0.25"/>
      <pos A="0.00308642" C="0.743827" G="0.25" T="0.00308642"/>
      <pos A="0.00308642" C="0.25" G="0.00308642" T="0.743827"/>
      <pos A="0.25" C="0.25" G="0.00308642" T="0.496914"/>
      <pos A="0.00308642" C="0.25" G="0.743827" T="0.00308642"/>
      <pos A="0.25" C="0.25" G="0.00308642" T="0.496914"/>
      <pos A="0.25" C="0.25" G="0.496914" T="0.00308642"/>
      <pos A="0.496914" C="0.00308642" G="0.496914" T="0.00308642"/>
      <pos A="0.00308642" C="0.743827" G="0.25" T="0.00308642"/>
      <pos A="0.00308642" C="0.00308642" G="0.00308642" T="0.990741"/>
      <pos A="0.25" C="0.743827" G="0.00308642" T="0.00308642"/>
      <pos A="0.00308642" C="0.00308642" G="0.00308642" T="0.990741"/>
      <pos A="0.00308642" C="0.743827" G="0.25" T="0.00308642"/>
      <pos A="0.25" C="0.25" G="0.25" T="0.25"/>
      <pos A="0.496914" C="0.25" G="0.25" T="0.00308642"/>
      <pos A="0.25" C="0.496914" G="0.00308642" T="0.25"/>
      <pos A="0.25" C="0.496914" G="0.00308642" T="0.25"/>
      <pos A="0.25" C="0.743827" G="0.00308642" T="0.00308642"/>
      <pos A="0.00308642" C="0.496914" G="0.00308642" T="0.496914"/>
      <pos A="0.00308642" C="0.25" G="0.25" T="0.496914"/>
      <pos A="0.25" C="0.00308642" G="0.496914" T="0.25"/>
      <pos A="0.00308642" C="0.00308642" G="0.25" T="0.743827"/>
      <pos A="0.25" C="0.25" G="0.496914" T="0.00308642"/>
      <pos A="0.25" C="0.25" G="0.00308642" T="0.496914"/>
      <pos A="0.25" C="0.743827" G="0.00308642" T="0.00308642"/>
      <pos A="0.496914" C="0.25" G="0.25" T="0.00308642"/>
      <pos A="0.25" C="0.25" G="0.25" T="0.25"/>
      <pos A="0.00308642" C="0.25" G="0.496914" T="0.25"/>
      <pos A="0.00308642" C="0.743827" G="0.00308642" T="0.25"/>
      <pos A="0.00308642" C="0.25" G="0.25" T="0.496914"/>
      <pos A="0.25" C="0.496914" G="0.00308642" T="0.25"/>
      <pos A="0.496914" C="0.00308642" G="0.00308642" T="0.496914"/>
      <pos A="0.25" C="0.25" G="0.25" T="0.25"/>
      <pos A="0.25" C="0.496914" G="0.25" T="0.00308642"/>
      <pos A="0.25" C="0.25" G="0.25" T="0.25"/>
      <pos A="0.25" C="0.00308642" G="0.00308642" T="0.743827"/>
    </motif>
    <motif db="0" id="M61" alt="O61" length="40" nsites="8" evalue="1.3e-003">
      <pos A="0.0986657" C="0.279205" G="0.257965" T="0.364164"/>
      <pos A="0.321685" C="0.279205" G="0.119906" T="0.279205"/>
      <pos A="0.194245" C="0.311065" G="0.183626" T="0.311065"/>
      <pos A="0.385404" C="0.162385" G="0.173005" T="0.279205"/>
      <pos A="0.279205" C="0.247345" G="0.332304" T="0.141146"/>
      <pos A="0.353545" C="0.151766" G="0.300444" T="0.194245"/>
      <pos A="0.279205" C="0.342924" G="0.0986657" T="0.279205"/>
      <pos A="0.130525" C="0.311065" G="0.279205" T="0.279205"/>
      <pos A="0.311065" C="0.194245" G="0.257965" T="0.236725"/>
      <pos A="0.332304" C="0.236725" G="0.236725" T="0.194245"/>
      <pos A="0.438504" C="0.0880464" G="0.130525" T="0.342924"/>
      <pos A="0.0774262" C="0.119906" G="0.427884" T="0.374784"/>
      <pos A="0.268585" C="0.342924" G="0.236725" T="0.151766"/>
      <pos A="0.226105" C="0.141146" G="0.194245" T="0.438504"/>
      <pos A="0.321685" C="0.353545" G="0.194245" T="0.130525"/>
      <pos A="0.449124" C="0.109286" G="0.194245" T="0.247345"/>
      <pos A="0.491604" C="0.141146" G="0.279205" T="0.0880464"/>
      <pos A="0.257965" C="0.374784" G="0.204865" T="0.162385"/>
      <pos A="0.151766" C="0.449124" G="0.151766" T="0.247345"/>
      <pos A="0.0455664" C="0.470363" G="0.162385" T="0.321685"/>
      <pos A="0.173005" C="0.226105" G="0.342924" T="0.257965"/>
      <pos A="0.109286" C="0.109286" G="0.226105" T="0.555323"/>
      <pos A="0.119906" C="0.385404" G="0.321685" T="0.173005"/>
      <pos A="0.194245" C="0.119906" G="0.279205" T="0.406644"/>
      <pos A="0.236725" C="0.151766" G="0.427884" T="0.183626"/>
      <pos A="0.236725" C="0.342924" G="0.332304" T="0.0880464"/>
      <pos A="0.321685" C="0.173005" G="0.247345" T="0.257965"/>
      <pos A="0.406644" C="0.151766" G="0.204865" T="0.236725"/>
      <pos A="0.236725" C="0.204865" G="0.321685" T="0.236725"/>
      <pos A="0.194245" C="0.226105" G="0.332304" T="0.247345"/>
      <pos A="0.226105" C="0.300444" G="0.194245" T="0.279205"/>
      <pos A="0.289825" C="0.247345" G="0.173005" T="0.289825"/>
      <pos A="0.406644" C="0.289825" G="0.162385" T="0.141146"/>
      <pos A="0.130525" C="0.194245" G="0.194245" T="0.480984"/>
      <pos A="0.204865" C="0.226105" G="0.311065" T="0.257965"/>
      <pos A="0.268585" C="0.470363" G="0.162385" T="0.0986657"/>
      <pos A="0.342924" C="0.173005" G="0.0880464" T="0.396024"/>
      <pos A="0.268585" C="0.183626" G="0.342924" T="0.204865"/>
      <pos A="0.406644" C="0.257965" G="0.183626" T="0.151766"/>
      <pos A="0.289825" C="0.204865" G="0.151766" T="0.353545"/>
    </motif>
    <motif db="0" id="M62" alt="O62" length="40" nsites="8" evalue="1.3e-003">
      <pos A="0.294894" C="0.193883" G="0.238776" T="0.272446"/>
      <pos A="0.221942" C="0.171437" G="0.210718" T="0.395903"/>
      <pos A="0.18266" C="0.272446" G="0.160213" T="0.38468"/>
      <pos A="0.328563" C="0.311728" G="0.261224" T="0.0984849"/>
      <pos A="0.339787" C="0.0760385" G="0.373457" T="0.210718"/>
      <pos A="0.171437" C="0.238776" G="0.38468" T="0.205106"/>
      <pos A="0.300505" C="0.205106" G="0.272446" T="0.221942"/>
      <pos A="0.221942" C="0.401515" G="0.0928731" T="0.28367"/>
      <pos A="0.390291" C="0.137767" G="0.11532" T="0.356622"/>
      <pos A="0.238776" C="0.137767" G="0.412739" T="0.210718"/>
      <pos A="0.120931" C="0.35101" G="0.306117" T="0.221942"/>
      <pos A="0.300505" C="0.171437" G="0.160213" T="0.367845"/>
      <pos A="0.171437" C="0.289282" G="0.244388" T="0.294894"/>
      <pos A="0.367845" C="0.126543" G="0.272446" T="0.233165"/>
      <pos A="0.171437" C="0.339787" G="0.18266" T="0.306117"/>
      <pos A="0.272446" C="0.311728" G="0.0760385" T="0.339787"/>
      <pos A="0.104097" C="0.300505" G="0.31734" T="0.278058"/>
      <pos A="0.255612" C="0.14899" G="0.294894" T="0.300505"/>
      <pos A="0.233165" C="0.109709" G="0.35101" T="0.306117"/>
      <pos A="0.334175" C="0.104097" G="0.328563" T="0.233165"/>
      <pos A="0.311728" C="0.193883" G="0.334175" T="0.160213"/>
      <pos A="0.35101" C="0.31734" G="0.193883" T="0.137767"/>
      <pos A="0.311728" C="0.266835" G="0.193883" T="0.227554"/>
      <pos A="0.328563" C="0.199495" G="0.059203" T="0.412739"/>
      <pos A="0.261224" C="0.294894" G="0.328563" T="0.11532"/>
      <pos A="0.210718" C="0.244388" G="0.210718" T="0.334175"/>
      <pos A="0.188272" C="0.300505" G="0.171437" T="0.339787"/>
      <pos A="0.244388" C="0.199495" G="0.238776" T="0.31734"/>
      <pos A="0.238776" C="0.21633" G="0.21633" T="0.328563"/>
      <pos A="0.210718" C="0.261224" G="0.266835" T="0.261224"/>
      <pos A="0.28367" C="0.238776" G="0.266835" T="0.210718"/>
      <pos A="0.18266" C="0.345399" G="0.18266" T="0.289282"/>
      <pos A="0.289282" C="0.328563" G="0.104097" T="0.278058"/>
      <pos A="0.311728" C="0.14899" G="0.210718" T="0.328563"/>
      <pos A="0.233165" C="0.11532" G="0.255612" T="0.395903"/>
      <pos A="0.255612" C="0.11532" G="0.418351" T="0.210718"/>
      <pos A="0.205106" C="0.311728" G="0.31734" T="0.165825"/>
      <pos A="0.244388" C="0.294894" G="0.199495" T="0.261224"/>
      <pos A="0.289282" C="0.205106" G="0.132155" T="0.373457"/>
      <pos A="0.289282" C="0.143378" G="0.35101" T="0.21633"/>
    </motif>
    <motif db="0" id="M63" alt="O63" length="40" nsites="8" evalue="1.3e-003">
      <pos A="0.285273" C="0.52043" G="0.0971486" T="0.0971486"/>
      <pos A="0.238242" C="0.332304" G="0.14418" T="0.285273"/>
      <pos A="0.332304" C="0.332304" G="0.238242" T="0.0971486"/>
      <pos A="0.379335" C="0.332304" G="0.191211" T="0.0971486"/>
      <pos A="0.473398" C="0.238242" G="0.14418" T="0.14418"/>
      <pos A="0.332304" C="0.285273" G="0.14418" T="0.238242"/>
      <pos A="0.238242" C="0.191211" G="0.332304" T="0.238242"/>
      <pos A="0.238242" C="0.285273" G="0.0971486" T="0.379335"/>
      <pos A="0.238242" C="0.14418" G="0.285273" T="0.332304"/>
      <pos A="0.14418" C="0.191211" G="0.473398" T="0.191211"/>
      <pos A="0.238242" C="0.00308642" G="0.238242" T="0.52043"/>
      <pos A="0.379335" C="0.0971486" G="0.426366" T="0.0971486"/>
      <pos A="0.0971486" C="0.426366" G="0.285273" T="0.191211"/>
      <pos A="0.426366" C="0.238242" G="0.14418" T="0.191211"/>
      <pos A="0.285273" C="0.379335" G="0.0501175" T="0.285273"/>
      <pos A="0.191211" C="0.379335" G="0.238242" T="0.191211"/>
      <pos A="0.379335" C="0.14418" G="0.191211" T="0.285273"/>
      <pos A="0.238242" C="0.00308642" G="0.191211" T="0.567461"/>
      <pos A="0.0971486" C="0.14418" G="0.755585" T="0.00308642"/>
      <pos A="0.191211" C="0.0501175" G="0.191211" T="0.567461"/>
      <pos A="0.379335" C="0.14418" G="0.332304" T="0.14418"/>
      <pos A="0.14418" C="0.0971486" G="0.285273" T="0.473398"/>
      <pos A="0.191211" C="0.285273" G="0.14418" T="0.379335"/>
      <pos A="0.379335" C="0.191211" G="0.238242" T="0.191211"/>
      <pos A="0.52043" C="0.191211" G="0.191211" T="0.0971486"/>
      <pos A="0.191211" C="0.473398" G="0.191211" T="0.14418"/>
      <pos A="0.14418" C="0.426366" G="0.332304" T="0.0971486"/>
      <pos A="0.238242" C="0.0971486" G="0.332304" T="0.332304"/>
      <pos A="0.285273" C="0.238242" G="0.426366" T="0.0501175"/>
      <pos A="0.0971486" C="0.0971486" G="0.755585" T="0.0501175"/>
      <pos A="0.614492" C="0.0971486" G="0.238242" T="0.0501175"/>
      <pos A="0.191211" C="0.14418" G="0.285273" T="0.379335"/>
      <pos A="0.332304" C="0.332304" G="0.191211" T="0.14418"/>
      <pos A="0.473398" C="0.285273" G="0.0971486" T="0.14418"/>
      <pos A="0.708554" C="0.14418" G="0.0501175" T="0.0971486"/>
      <pos A="0.14418" C="0.14418" G="0.285273" T="0.426366"/>
      <pos A="0.238242" C="0.14418" G="0.332304" T="0.285273"/>
      <pos A="0.14418" C="0.285273" G="0.285273" T="0.285273"/>
      <pos A="0.379335" C="0.238242" G="0.191211" T="0.191211"/>
      <pos A="0.332304" C="0.14418" G="0.14418" T="0.379335"/>
    </motif>
    <motif db="0" id="M64" alt="O64" length="40" nsites="8" evalue="1.3e-003">
      <pos A="0.285273" C="0.567461" G="0.00308642" T="0.14418"/>
      <pos A="0.14418" C="0.426366" G="0.14418" T="0.285273"/>
      <pos A="0.00308642" C="0.708554" G="0.00308642" T="0.285273"/>
      <pos A="0.567461" C="0.00308642" G="0.14418" T="0.285273"/>
      <pos A="0.567461" C="0.285273" G="0.00308642" T="0.14418"/>
      <pos A="0.00308642" C="0.14418" G="0.426366" T="0.426366"/>
      <pos A="0.285273" C="0.00308642" G="0.285273" T="0.426366"/>
      <pos A="0.567461" C="0.00308642" G="0.426366" T="0.00308642"/>
      <pos A="0.00308642" C="0.426366" G="0.567461" T="0.00308642"/>
      <pos A="0.14418" C="0.426366" G="0.426366" T="0.00308642"/>
      <pos A="0.426366" C="0.14418" G="0.00308642" T="0.426366"/>
      <pos A="0.00308642" C="0.285273" G="0.567461" T="0.14418"/>
      <pos A="0.14418" C="0.285273" G="0.426366" T="0.14418"/>
      <pos A="0.285273" C="0.14418" G="0.285273" T="0.285273"/>
      <pos A="0.567461" C="0.14418" G="0.00308642" T="0.285273"/>
      <pos A="0.00308642" C="0.426366" G="0.426366" T="0.14418"/>
      <pos A="0.426366" C="0.14418" G="0.14418" T="0.285273"/>
      <pos A="0.849647" C="0.00308642" G="0.14418" T="0.00308642"/>
      <pos A="0.285273" C="0.285273" G="0.285273" T="0.14418"/>
      <pos A="0.426366" C="0.14418" G="0.285273" T="0.14418"/>
      <pos A="0.426366" C="0.00308642" G="0.426366" T="0.14418"/>
      <pos A="0.14418" C="0.708554" G="0.00308642" T="0.14418"/>
      <pos A="0.426366" C="0.00308642" G="0.285273" T="0.285273"/>
      <pos A="0.14418" C="0.14418" G="0.426366" T="0.285273"/>
      <pos A="0.14418" C="0.00308642" G="0.285273" T="0.567461"/>
      <pos A="0.285273" C="0.285273" G="0.285273" T="0.14418"/>
      <pos A="0.00308642" C="0.849647" G="0.14418" T="0.00308642"/>
      <pos A="0.567461" C="0.14418" G="0.00308642" T="0.285273"/>
      <pos A="0.567461" C="0.00308642" G="0.285273" T="0.14418"/>
      <pos A="0.285273" C="0.14418" G="0.567461" T="0.00308642"/>
      <pos A="0.285273" C="0.285273" G="0.285273" T="0.14418"/>
      <pos A="0.426366" C="0.285273" G="0.14418" T="0.14418"/>
      <pos A="0.426366" C="0.426366" G="0.00308642" T="0.14418"/>
      <pos A="0.14418" C="0.285273" G="0.14418" T="0.426366"/>
      <pos A="0.14418" C="0.285273" G="0.567461" T="0.00308642"/>
      <pos A="0.00308642" C="0.426366" G="0.14418" T="0.426366"/>
      <pos A="0.426366" C="0.285273" G="0.14418" T="0.14418"/>
      <pos A="0.426366" C="0.00308642" G="0.285273" T="0.285273"/>
      <pos A="0.00308642" C="0.426366" G="0.285273" T="0.285273"/>
      <pos A="0.426366" C="0.14418" G="0.14418" T="0.285273"/>
    </motif>
    <motif db="0" id="M66" alt="O66" length="40" nsites="8" evalue="1.3e-003">
      <pos A="0.00308642" C="0.990741" G="0.00308642" T="0.00308642"/>
      <pos A="0.00308642" C="0.25" G="0.25" T="0.496914"/>
      <pos A="0.00308642" C="0.743827" G="0.25" T="0.00308642"/>
      <pos A="0.00308642" C="0.496914" G="0.00308642" T="0.496914"/>
      <pos A="0.00308642" C="0.25" G="0.496914" T="0.25"/>
      <pos A="0.25" C="0.743827" G="0.00308642" T="0.00308642"/>
      <pos A="0.496914" C="0.00308642" G="0.00308642" T="0.496914"/>
      <pos A="0.00308642" C="0.25" G="0.496914" T="0.25"/>
      <pos A="0.00308642" C="0.00308642" G="0.00308642" T="0.990741"/>
      <pos A="0.00308642" C="0.25" G="0.25" T="0.496914"/>
      <pos A="0.00308642" C="0.00308642" G="0.25" T="0.743827"/>
      <pos A="0.25" C="0.25" G="0.00308642" T="0.496914"/>
      <pos A="0.25" C="0.496914" G="0.25" T="0.00308642"/>
      <pos A="0.00308642" C="0.496914" G="0.00308642" T="0.496914"/>
      <pos A="0.25" C="0.496914" G="0.00308642" T="0.25"/>
      <pos A="0.00308642" C="0.25" G="0.00308642" T="0.743827"/>
      <pos A="0.25" C="0.00308642" G="0.25" T="0.496914"/>
      <pos A="0.00308642" C="0.00308642" G="0.496914" T="0.496914"/>
      <pos A="0.00308642" C="0.496914" G="0.00308642" T="0.496914"/>
      <pos A="0.00308642" C="0.496914" G="0.25" T="0.25"/>
      <pos A="0.743827" C="0.25" G="0.00308642" T="0.00308642"/>
      <pos A="0.00308642" C="0.496914" G="0.496914" T="0.00308642"/>
      <pos A="0.25" C="0.00308642" G="0.25" T="0.496914"/>
      <pos A="0.25" C="0.496914" G="0.00308642" T="0.25"/>
      <pos A="0.00308642" C="0.743827" G="0.25" T="0.00308642"/>
      <pos A="0.25" C="0.25" G="0.00308642" T="0.496914"/>
      <pos A="0.00308642" C="0.00308642" G="0.990741" T="0.00308642"/>
      <pos A="0.496914" C="0.25" G="0.00308642" T="0.25"/>
      <pos A="0.25" C="0.743827" G="0.00308642" T="0.00308642"/>
      <pos A="0.00308642" C="0.496914" G="0.25" T="0.25"/>
      <pos A="0.00308642" C="0.25" G="0.25" T="0.496914"/>
      <pos A="0.00308642" C="0.496914" G="0.496914" T="0.00308642"/>
      <pos A="0.25" C="0.00308642" G="0.496914" T="0.25"/>
      <pos A="0.00308642" C="0.496914" G="0.496914" T="0.00308642"/>
      <pos A="0.496914" C="0.00308642" G="0.00308642" T="0.496914"/>
      <pos A="0.496914" C="0.00308642" G="0.25" T="0.25"/>
      <pos A="0.00308642" C="0.00308642" G="0.25" T="0.743827"/>
      <pos A="0.00308642" C="0.496914" G="0.00308642" T="0.496914"/>
      <pos A="0.25" C="0.00308642" G="0.496914" T="0.25"/>
      <pos A="0.00308642" C="0.990741" G="0.00308642" T="0.00308642"/>
    </motif>
    <motif db="0" id="M67" alt="O67" length="40" nsites="8" evalue="1.3e-003">
      <pos A="0.148477" C="0.208639" G="0.258773" T="0.384111"/>
      <pos A="0.283841" C="0.278828" G="0.298881" T="0.13845"/>
      <pos A="0.374084" C="0.25376" G="0.218666" T="0.15349"/>
      <pos A="0.258773" C="0.198612" G="0.293868" T="0.248747"/>
      <pos A="0.303895" C="0.203626" G="0.25376" T="0.23872"/>
      <pos A="0.243733" C="0.208639" G="0.228692" T="0.318935"/>
      <pos A="0.374084" C="0.168531" G="0.178558" T="0.278828"/>
      <pos A="0.248747" C="0.243733" G="0.293868" T="0.213652"/>
      <pos A="0.218666" C="0.148477" G="0.328962" T="0.303895"/>
      <pos A="0.208639" C="0.424218" G="0.198612" T="0.168531"/>
      <pos A="0.23872" C="0.288854" G="0.178558" T="0.293868"/>
      <pos A="0.118396" C="0.208639" G="0.459313" T="0.213652"/>
      <pos A="0.394137" C="0.103356" G="0.233707" T="0.268801"/>
      <pos A="0.223679" C="0.223679" G="0.298881" T="0.25376"/>
      <pos A="0.303895" C="0.183571" G="0.233707" T="0.278828"/>
      <pos A="0.198612" C="0.233707" G="0.118396" T="0.449286"/>
      <pos A="0.0732751" C="0.364056" G="0.183571" T="0.379097"/>
      <pos A="0.248747" C="0.203626" G="0.248747" T="0.298881"/>
      <pos A="0.223679" C="0.198612" G="0.288854" T="0.288854"/>
      <pos A="0.389124" C="0.293868" G="0.183571" T="0.133437"/>
      <pos A="0.424218" C="0.203626" G="0.173545" T="0.198612"/>
      <pos A="0.23872" C="0.288854" G="0.203626" T="0.268801"/>
      <pos A="0.303895" C="0.278828" G="0.198612" T="0.218666"/>
      <pos A="0.283841" C="0.23872" G="0.258773" T="0.218666"/>
      <pos A="0.263787" C="0.33899" G="0.228692" T="0.168531"/>
      <pos A="0.293868" C="0.0983427" G="0.163518" T="0.444273"/>
      <pos A="0.15349" C="0.128424" G="0.33899" T="0.379097"/>
      <pos A="0.198612" C="0.268801" G="0.434245" T="0.0983427"/>
      <pos A="0.193598" C="0.33899" G="0.323949" T="0.143464"/>
      <pos A="0.459313" C="0.158504" G="0.198612" T="0.183571"/>
      <pos A="0.148477" C="0.243733" G="0.283841" T="0.323949"/>
      <pos A="0.323949" C="0.33899" G="0.233707" T="0.103356"/>
      <pos A="0.293868" C="0.123409" G="0.193598" T="0.389124"/>
      <pos A="0.278828" C="0.128424" G="0.429232" T="0.163518"/>
      <pos A="0.143464" C="0.218666" G="0.298881" T="0.33899"/>
      <pos A="0.243733" C="0.208639" G="0.323949" T="0.223679"/>
      <pos A="0.36907" C="0.223679" G="0.163518" T="0.243733"/>
      <pos A="0.203626" C="0.223679" G="0.258773" T="0.313922"/>
      <pos A="0.128424" C="0.23872" G="0.283841" T="0.349016"/>
      <pos A="0.303895" C="0.293868" G="0.133437" T="0.268801"/>
    </motif>
    <motif db="0" id="M69" alt="O69" length="40" nsites="8" evalue="1.3e-003">
      <pos A="0.14418" C="0.426366" G="0.00308642" T="0.426366"/>
      <pos A="0.426366" C="0.00308642" G="0.285273" T="0.285273"/>
      <pos A="0.285273" C="0.426366" G="0.14418" T="0.14418"/>
      <pos A="0.00308642" C="0.426366" G="0.426366" T="0.14418"/>
      <pos A="0.00308642" C="0.426366" G="0.14418" T="0.426366"/>
      <pos A="0.14418" C="0.285273" G="0.426366" T="0.14418"/>
      <pos A="0.285273" C="0.285273" G="0.285273" T="0.14418"/>
      <pos A="0.285273" C="0.285273" G="0.14418" T="0.285273"/>
      <pos A="0.14418" C="0.285273" G="0.285273" T="0.285273"/>
      <pos A="0.14418" C="0.00308642" G="0.426366" T="0.426366"/>
      <pos A="0.00308642" C="0.567461" G="0.285273" T="0.14418"/>
      <pos A="0.14418" C="0.285273" G="0.14418" T="0.426366"/>
      <pos A="0.14418" C="0.285273" G="0.285273" T="0.285273"/>
      <pos A="0.567461" C="0.426366" G="0.00308642" T="0.00308642"/>
      <pos A="0.14418" C="0.00308642" G="0.285273" T="0.567461"/>
      <pos A="0.426366" C="0.14418" G="0.14418" T="0.285273"/>
      <pos A="0.567461" C="0.285273" G="0.14418" T="0.00308642"/>
      <pos A="0.426366" C="0.14418" G="0.285273" T="0.14418"/>
      <pos A="0.285273" C="0.426366" G="0.14418" T="0.14418"/>
      <pos A="0.00308642" C="0.285273" G="0.426366" T="0.285273"/>
      <pos A="0.14418" C="0.708554" G="0.00308642" T="0.14418"/>
      <pos A="0.708554" C="0.00308642" G="0.00308642" T="0.285273"/>
      <pos A="0.14418" C="0.00308642" G="0.567461" T="0.285273"/>
      <pos A="0.14418" C="0.14418" G="0.426366" T="0.285273"/>
      <pos A="0.00308642" C="0.285273" G="0.00308642" T="0.708554"/>
      <pos A="0.14418" C="0.14418" G="0.14418" T="0.567461"/>
      <pos A="0.285273" C="0.285273" G="0.285273" T="0.14418"/>
      <pos A="0.567461" C="0.14418" G="0.00308642" T="0.285273"/>
      <pos A="0.285273" C="0.00308642" G="0.285273" T="0.426366"/>
      <pos A="0.426366" C="0.285273" G="0.00308642" T="0.285273"/>
      <pos A="0.00308642" C="0.14418" G="0.14418" T="0.708554"/>
      <pos A="0.426366" C="0.00308642" G="0.426366" T="0.14418"/>
      <pos A="0.285273" C="0.426366" G="0.14418" T="0.14418"/>
      <pos A="0.567461" C="0.285273" G="0.00308642" T="0.14418"/>
      <pos A="0.00308642" C="0.426366" G="0.426366" T="0.14418"/>
      <pos A="0.708554" C="0.00308642" G="0.14418" T="0.14418"/>
      <pos A="0.285273" C="0.00308642" G="0.708554" T="0.00308642"/>
      <pos A="0.285273" C="0.285273" G="0.285273" T="0.14418"/>
      <pos A="0.00308642" C="0.285273" G="0.426366" T="0.285273"/>
      <pos A="0.708554" C="0.285273" G="0.00308642" T="0.00308642"/>
    </motif>
    <motif db="0" id="M7" alt="O7" length="40" nsites="8" evalue="1.3e-003">
      <pos A="0.00308642" C="0.990741" G="0.00308642" T="0.00308642"/>
      <pos A="0.990741" C="0.00308642" G="0.00308642" T="0.00308642"/>
      <pos A="0.990741" C="0.00308642" G="0.00308642" T="0.00308642"/>
      <pos A="0.990741" C="0.00308642" G="0.00308642" T="0.00308642"/>
      <pos A="0.990741" C="0.00308642" G="0.00308642" T="0.00308642"/>
      <pos A="0.00308642" C="0.990741" G="0.00308642" T="0.00308642"/>
      <pos A="0.00308642" C="0.990741" G="0.00308642" T="0.00308642"/>
      <pos A="0.00308642" C="0.00308642" G="0.990741" T="0.00308642"/>
      <pos A="0.00308642" C="0.00308642" G="0.00308642" T="0.990741"/>
      <pos A="0.990741" C="0.00308642" G="0.00308642" T="0.00308642"/>
      <pos A="0.00308642" C="0.00308642" G="0.00308642" T="0.990741"/>
      <pos A="0.00308642" C="0.00308642" G="0.990741" T="0.00308642"/>
      <pos A="0.00308642" C="0.00308642" G="0.990741" T="0.00308642"/>
      <pos A="0.00308642" C="0.00308642" G="0.00308642" T="0.990741"/>
      <pos A="0.990741" C="0.00308642" G="0.00308642" T="0.00308642"/>
      <pos A="0.00308642" C="0.990741" G="0.00308642" T="0.00308642"/>
      <pos A="0.00308642" C="0.00308642" G="0.00308642" T="0.990741"/>
      <pos A="0.00308642" C="0.00308642" G="0.990741" T="0.00308642"/>
      <pos A="0.00308642" C="0.00308642" G="0.990741" T="0.00308642"/>
      <pos A="0.00308642" C="0.00308642" G="0.00308642" T="0.990741"/>
      <pos A="0.990741" C="0.00308642" G="0.00308642" T="0.00308642"/>
      <pos A="0.00308642" C="0.00308642" G="0.00308642" T="0.990741"/>
      <pos A="0.990741" C="0.00308642" G="0.00308642" T="0.00308642"/>
      <pos A="0.00308642" C="0.00308642" G="0.990741" T="0.00308642"/>
      <pos A="0.00308642" C="0.00308642" G="0.990741" T="0.00308642"/>
      <pos A="0.00308642" C="0.00308642" G="0.990741" T="0.00308642"/>
      <pos A="0.990741" C="0.00308642" G="0.00308642" T="0.00308642"/>
      <pos A="0.990741" C="0.00308642" G="0.00308642" T="0.00308642"/>
      <pos A="0.990741" C="0.00308642" G="0.00308642" T="0.00308642"/>
      <pos A="0.00308642" C="0.00308642" G="0.990741" T="0.00308642"/>
      <pos A="0.990741" C="0.00308642" G="0.00308642" T="0.00308642"/>
      <pos A="0.00308642" C="0.00308642" G="0.00308642" T="0.990741"/>
      <pos A="0.00308642" C="0.00308642" G="0.00308642" T="0.990741"/>
      <pos A="0.00308642" C="0.00308642" G="0.990741" T="0.00308642"/>
      <pos A="0.990741" C="0.00308642" G="0.00308642" T="0.00308642"/>
      <pos A="0.00308642" C="0.990741" G="0.00308642" T="0.00308642"/>
      <pos A="0.990741" C="0.00308642" G="0.00308642" T="0.00308642"/>
      <pos A="0.00308642" C="0.00308642" G="0.00308642" T="0.990741"/>
      <pos A="0.00308642" C="0.00308642" G="0.00308642" T="0.990741"/>
      <pos A="0.00308642" C="0.00308642" G="0.00308642" T="0.990741"/>
    </motif>
    <motif db="0" id="M70" alt="O70" length="40" nsites="8" evalue="1.3e-003">
      <pos A="0.332304" C="0.661523" G="0.00308642" T="0.00308642"/>
      <pos A="0.00308642" C="0.00308642" G="0.661523" T="0.332304"/>
      <pos A="0.00308642" C="0.332304" G="0.332304" T="0.332304"/>
      <pos A="0.00308642" C="0.332304" G="0.00308642" T="0.661523"/>
      <pos A="0.00308642" C="0.00308642" G="0.00308642" T="0.990741"/>
      <pos A="0.00308642" C="0.661523" G="0.00308642" T="0.332304"/>
      <pos A="0.00308642" C="0.661523" G="0.00308642" T="0.332304"/>
      <pos A="0.332304" C="0.332304" G="0.332304" T="0.00308642"/>
      <pos A="0.661523" C="0.00308642" G="0.332304" T="0.00308642"/>
      <pos A="0.00308642" C="0.332304" G="0.00308642" T="0.661523"/>
      <pos A="0.661523" C="0.00308642" G="0.332304" T="0.00308642"/>
      <pos A="0.661523" C="0.00308642" G="0.332304" T="0.00308642"/>
      <pos A="0.00308642" C="0.661523" G="0.00308642" T="0.332304"/>
      <pos A="0.00308642" C="0.332304" G="0.00308642" T="0.661523"/>
      <pos A="0.332304" C="0.00308642" G="0.332304" T="0.332304"/>
      <pos A="0.332304" C="0.661523" G="0.00308642" T="0.00308642"/>
      <pos A="0.332304" C="0.332304" G="0.332304" T="0.00308642"/>
      <pos A="0.00308642" C="0.332304" G="0.00308642" T="0.661523"/>
      <pos A="0.00308642" C="0.00308642" G="0.661523" T="0.332304"/>
      <pos A="0.00308642" C="0.332304" G="0.00308642" T="0.661523"/>
      <pos A="0.661523" C="0.00308642" G="0.332304" T="0.00308642"/>
      <pos A="0.00308642" C="0.00308642" G="0.661523" T="0.332304"/>
      <pos A="0.332304" C="0.332304" G="0.00308642" T="0.332304"/>
      <pos A="0.00308642" C="0.00308642" G="0.661523" T="0.332304"/>
      <pos A="0.661523" C="0.332304" G="0.00308642" T="0.00308642"/>
      <pos A="0.332304" C="0.332304" G="0.332304" T="0.00308642"/>
      <pos A="0.332304" C="0.661523" G="0.00308642" T="0.00308642"/>
      <pos A="0.332304" C="0.00308642" G="0.332304" T="0.332304"/>
      <pos A="0.00308642" C="0.00308642" G="0.661523" T="0.332304"/>
      <pos A="0.00308642" C="0.332304" G="0.332304" T="0.332304"/>
      <pos A="0.00308642" C="0.661523" G="0.332304" T="0.00308642"/>
      <pos A="0.661523" C="0.00308642" G="0.332304" T="0.00308642"/>
      <pos A="0.00308642" C="0.661523" G="0.332304" T="0.00308642"/>
      <pos A="0.661523" C="0.00308642" G="0.332304" T="0.00308642"/>
      <pos A="0.00308642" C="0.332304" G="0.332304" T="0.332304"/>
      <pos A="0.332304" C="0.332304" G="0.332304" T="0.00308642"/>
      <pos A="0.332304" C="0.332304" G="0.332304" T="0.00308642"/>
      <pos A="0.00308642" C="0.990741" G="0.00308642" T="0.00308642"/>
      <pos A="0.00308642" C="0.332304" G="0.661523" T="0.00308642"/>
      <pos A="0.00308642" C="0.00308642" G="0.332304" T="0.661523"/>
    </motif>
    <motif db="0" id="M71" alt="O71" length="40" nsites="8" evalue="1.3e-003">
      <pos A="0.113383" C="0.278828" G="0.35403" T="0.25376"/>
      <pos A="0.278828" C="0.208639" G="0.35403" T="0.158504"/>
      <pos A="0.384111" C="0.148477" G="0.198612" T="0.268801"/>
      <pos A="0.25376" C="0.218666" G="0.123409" T="0.404164"/>
      <pos A="0.198612" C="0.364056" G="0.283841" T="0.15349"/>
      <pos A="0.303895" C="0.379097" G="0.108369" T="0.208639"/>
      <pos A="0.333975" C="0.128424" G="0.248747" T="0.288854"/>
      <pos A="0.133437" C="0.268801" G="0.193598" T="0.404164"/>
      <pos A="0.218666" C="0.303895" G="0.248747" T="0.228692"/>
      <pos A="0.168531" C="0.0431941" G="0.349016" T="0.439258"/>
      <pos A="0.268801" C="0.203626" G="0.384111" T="0.143464"/>
      <pos A="0.203626" C="0.13845" G="0.33899" T="0.318935"/>
      <pos A="0.318935" C="0.308909" G="0.123409" T="0.248747"/>
      <pos A="0.318935" C="0.143464" G="0.298881" T="0.23872"/>
      <pos A="0.359043" C="0.178558" G="0.248747" T="0.213652"/>
      <pos A="0.288854" C="0.293868" G="0.163518" T="0.25376"/>
      <pos A="0.404164" C="0.178558" G="0.198612" T="0.218666"/>
      <pos A="0.243733" C="0.283841" G="0.298881" T="0.173545"/>
      <pos A="0.323949" C="0.248747" G="0.223679" T="0.203626"/>
      <pos A="0.133437" C="0.36907" G="0.273814" T="0.223679"/>
      <pos A="0.223679" C="0.203626" G="0.323949" T="0.248747"/>
      <pos A="0.333975" C="0.188585" G="0.178558" T="0.298881"/>
      <pos A="0.288854" C="0.213652" G="0.213652" T="0.283841"/>
      <pos A="0.223679" C="0.278828" G="0.158504" T="0.33899"/>
      <pos A="0.208639" C="0.213652" G="0.243733" T="0.333975"/>
      <pos A="0.183571" C="0.218666" G="0.178558" T="0.419205"/>
      <pos A="0.148477" C="0.208639" G="0.268801" T="0.374084"/>
      <pos A="0.183571" C="0.233707" G="0.328962" T="0.25376"/>
      <pos A="0.203626" C="0.283841" G="0.293868" T="0.218666"/>
      <pos A="0.379097" C="0.158504" G="0.25376" T="0.208639"/>
      <pos A="0.409178" C="0.108369" G="0.23872" T="0.243733"/>
      <pos A="0.173545" C="0.25376" G="0.298881" T="0.273814"/>
      <pos A="0.208639" C="0.384111" G="0.188585" T="0.218666"/>
      <pos A="0.193598" C="0.399151" G="0.23872" T="0.168531"/>
      <pos A="0.25376" C="0.208639" G="0.218666" T="0.318935"/>
      <pos A="0.233707" C="0.248747" G="0.298881" T="0.218666"/>
      <pos A="0.248747" C="0.163518" G="0.374084" T="0.213652"/>
      <pos A="0.233707" C="0.0833017" G="0.409178" T="0.273814"/>
      <pos A="0.36907" C="0.213652" G="0.263787" T="0.15349"/>
      <pos A="0.349016" C="0.268801" G="0.178558" T="0.203626"/>
    </motif>
    <motif db="0" id="M72" alt="O72" length="40" nsites="8" evalue="1.3e-003">
      <pos A="0.168531" C="0.258773" G="0.429232" T="0.143464"/>
      <pos A="0.283841" C="0.158504" G="0.188585" T="0.36907"/>
      <pos A="0.128424" C="0.25376" G="0.223679" T="0.394137"/>
      <pos A="0.183571" C="0.203626" G="0.178558" T="0.434245"/>
      <pos A="0.283841" C="0.188585" G="0.303895" T="0.223679"/>
      <pos A="0.364056" C="0.268801" G="0.0833017" T="0.283841"/>
      <pos A="0.283841" C="0.293868" G="0.25376" T="0.168531"/>
      <pos A="0.374084" C="0.233707" G="0.198612" T="0.193598"/>
      <pos A="0.364056" C="0.223679" G="0.248747" T="0.163518"/>
      <pos A="0.168531" C="0.228692" G="0.23872" T="0.364056"/>
      <pos A="0.178558" C="0.318935" G="0.283841" T="0.218666"/>
      <pos A="0.268801" C="0.298881" G="0.158504" T="0.273814"/>
      <pos A="0.434245" C="0.0833017" G="0.233707" T="0.248747"/>
      <pos A="0.233707" C="0.163518" G="0.459313" T="0.143464"/>
      <pos A="0.273814" C="0.313922" G="0.308909" T="0.103356"/>
      <pos A="0.258773" C="0.183571" G="0.13845" T="0.419205"/>
      <pos A="0.308909" C="0.15349" G="0.278828" T="0.258773"/>
      <pos A="0.313922" C="0.223679" G="0.25376" T="0.208639"/>
      <pos A="0.228692" C="0.143464" G="0.313922" T="0.313922"/>
      <pos A="0.258773" C="0.283841" G="0.198612" T="0.258773"/>
      <pos A="0.168531" C="0.389124" G="0.158504" T="0.283841"/>
      <pos A="0.148477" C="0.288854" G="0.218666" T="0.344003"/>
      <pos A="0.223679" C="0.313922" G="0.323949" T="0.13845"/>
      <pos A="0.283841" C="0.233707" G="0.203626" T="0.278828"/>
      <pos A="0.178558" C="0.233707" G="0.288854" T="0.298881"/>
      <pos A="0.233707" C="0.399151" G="0.0682617" T="0.298881"/>
      <pos A="0.308909" C="0.158504" G="0.248747" T="0.283841"/>
      <pos A="0.273814" C="0.193598" G="0.198612" T="0.333975"/>
      <pos A="0.218666" C="0.193598" G="0.409178" T="0.178558"/>
      <pos A="0.273814" C="0.148477" G="0.33899" T="0.23872"/>
      <pos A="0.288854" C="0.228692" G="0.293868" T="0.188585"/>
      <pos A="0.188585" C="0.218666" G="0.404164" T="0.188585"/>
      <pos A="0.389124" C="0.243733" G="0.193598" T="0.173545"/>
      <pos A="0.36907" C="0.143464" G="0.198612" T="0.288854"/>
      <pos A="0.0782884" C="0.318935" G="0.243733" T="0.359043"/>
      <pos A="0.323949" C="0.323949" G="0.193598" T="0.158504"/>
      <pos A="0.268801" C="0.188585" G="0.228692" T="0.313922"/>
      <pos A="0.258773" C="0.108369" G="0.263787" T="0.36907"/>
      <pos A="0.208639" C="0.178558" G="0.323949" T="0.288854"/>
      <pos A="0.118396" C="0.35403" G="0.308909" T="0.218666"/>
    </motif>
    <motif db="0" id="M73" alt="O73" length="40" nsites="8" evalue="1.3e-003">
      <pos A="0.404164" C="0.228692" G="0.113383" T="0.25376"/>
      <pos A="0.168531" C="0.248747" G="0.203626" T="0.379097"/>
      <pos A="0.23872" C="0.198612" G="0.33899" T="0.223679"/>
      <pos A="0.344003" C="0.333975" G="0.148477" T="0.173545"/>
      <pos A="0.263787" C="0.228692" G="0.15349" T="0.35403"/>
      <pos A="0.168531" C="0.298881" G="0.283841" T="0.248747"/>
      <pos A="0.444273" C="0.0983427" G="0.13845" T="0.318935"/>
      <pos A="0.15349" C="0.23872" G="0.349016" T="0.258773"/>
      <pos A="0.308909" C="0.25376" G="0.218666" T="0.218666"/>
      <pos A="0.23872" C="0.168531" G="0.25376" T="0.33899"/>
      <pos A="0.248747" C="0.218666" G="0.278828" T="0.25376"/>
      <pos A="0.168531" C="0.13845" G="0.464326" T="0.228692"/>
      <pos A="0.228692" C="0.128424" G="0.278828" T="0.364056"/>
      <pos A="0.293868" C="0.278828" G="0.188585" T="0.23872"/>
      <pos A="0.308909" C="0.359043" G="0.228692" T="0.103356"/>
      <pos A="0.33899" C="0.243733" G="0.0883151" T="0.328962"/>
      <pos A="0.193598" C="0.228692" G="0.158504" T="0.419205"/>
      <pos A="0.173545" C="0.344003" G="0.213652" T="0.268801"/>
      <pos A="0.23872" C="0.203626" G="0.33899" T="0.218666"/>
      <pos A="0.23872" C="0.278828" G="0.344003" T="0.13845"/>
      <pos A="0.384111" C="0.203626" G="0.113383" T="0.298881"/>
      <pos A="0.344003" C="0.133437" G="0.313922" T="0.208639"/>
      <pos A="0.288854" C="0.313922" G="0.203626" T="0.193598"/>
      <pos A="0.33899" C="0.183571" G="0.258773" T="0.218666"/>
      <pos A="0.258773" C="0.15349" G="0.243733" T="0.344003"/>
      <pos A="0.0782884" C="0.333975" G="0.359043" T="0.228692"/>
      <pos A="0.344003" C="0.103356" G="0.23872" T="0.313922"/>
      <pos A="0.178558" C="0.33899" G="0.278828" T="0.203626"/>
      <pos A="0.318935" C="0.233707" G="0.23872" T="0.208639"/>
      <pos A="0.183571" C="0.36907" G="0.23872" T="0.208639"/>
      <pos A="0.318935" C="0.193598" G="0.23872" T="0.248747"/>
      <pos A="0.183571" C="0.178558" G="0.464326" T="0.173545"/>
      <pos A="0.273814" C="0.168531" G="0.328962" T="0.228692"/>
      <pos A="0.178558" C="0.183571" G="0.263787" T="0.374084"/>
      <pos A="0.163518" C="0.33899" G="0.243733" T="0.25376"/>
      <pos A="0.213652" C="0.273814" G="0.133437" T="0.379097"/>
      <pos A="0.379097" C="0.188585" G="0.173545" T="0.258773"/>
      <pos A="0.283841" C="0.188585" G="0.248747" T="0.278828"/>
      <pos A="0.203626" C="0.36907" G="0.203626" T="0.223679"/>
      <pos A="0.328962" C="0.208639" G="0.273814" T="0.188585"/>
    </motif>
    <motif db="0" id="M74" alt="O74" length="40" nsites="8" evalue="1.3e-003">
      <pos A="0.188585" C="0.178558" G="0.268801" T="0.364056"/>
      <pos A="0.268801" C="0.208639" G="0.213652" T="0.308909"/>
      <pos A="0.25376" C="0.123409" G="0.293868" T="0.328962"/>
      <pos A="0.263787" C="0.359043" G="0.243733" T="0.133437"/>
      <pos A="0.318935" C="0.218666" G="0.15349" T="0.308909"/>
      <pos A="0.243733" C="0.173545" G="0.248747" T="0.333975"/>
      <pos A="0.218666" C="0.163518" G="0.248747" T="0.36907"/>
      <pos A="0.248747" C="0.449286" G="0.158504" T="0.143464"/>
      <pos A="0.248747" C="0.228692" G="0.208639" T="0.313922"/>
      <pos A="0.308909" C="0.118396" G="0.308909" T="0.263787"/>
      <pos A="0.148477" C="0.33899" G="0.439258" T="0.0732751"/>
      <pos A="0.434245" C="0.168531" G="0.218666" T="0.178558"/>
      <pos A="0.173545" C="0.268801" G="0.283841" T="0.273814"/>
      <pos A="0.258773" C="0.243733" G="0.203626" T="0.293868"/>
      <pos A="0.349016" C="0.183571" G="0.278828" T="0.188585"/>
      <pos A="0.273814" C="0.303895" G="0.308909" T="0.113383"/>
      <pos A="0.359043" C="0.15349" G="0.193598" T="0.293868"/>
      <pos A="0.293868" C="0.228692" G="0.203626" T="0.273814"/>
      <pos A="0.25376" C="0.158504" G="0.203626" T="0.384111"/>
      <pos A="0.178558" C="0.163518" G="0.479367" T="0.178558"/>
      <pos A="0.193598" C="0.148477" G="0.278828" T="0.379097"/>
      <pos A="0.183571" C="0.273814" G="0.35403" T="0.188585"/>
      <pos A="0.273814" C="0.243733" G="0.243733" T="0.23872"/>
      <pos A="0.173545" C="0.263787" G="0.188585" T="0.374084"/>
      <pos A="0.23872" C="0.193598" G="0.323949" T="0.243733"/>
      <pos A="0.298881" C="0.328962" G="0.15349" T="0.218666"/>
      <pos A="0.208639" C="0.248747" G="0.228692" T="0.313922"/>
      <pos A="0.288854" C="0.394137" G="0.15349" T="0.163518"/>
      <pos A="0.359043" C="0.298881" G="0.0682617" T="0.273814"/>
      <pos A="0.419205" C="0.128424" G="0.193598" T="0.258773"/>
      <pos A="0.168531" C="0.248747" G="0.449286" T="0.133437"/>
      <pos A="0.13845" C="0.308909" G="0.283841" T="0.268801"/>
      <pos A="0.213652" C="0.218666" G="0.23872" T="0.328962"/>
      <pos A="0.198612" C="0.283841" G="0.218666" T="0.298881"/>
      <pos A="0.399151" C="0.273814" G="0.173545" T="0.15349"/>
      <pos A="0.178558" C="0.103356" G="0.444273" T="0.273814"/>
      <pos A="0.223679" C="0.188585" G="0.318935" T="0.268801"/>
      <pos A="0.308909" C="0.213652" G="0.248747" T="0.228692"/>
      <pos A="0.394137" C="0.158504" G="0.198612" T="0.248747"/>
      <pos A="0.0883151" C="0.243733" G="0.258773" T="0.409178"/>
    </motif>
    <motif db="0" id="M75" alt="O75" length="40" nsites="8" evalue="1.3e-003">
      <pos A="0.35582" C="0.209688" G="0.209688" T="0.224805"/>
      <pos A="0.35582" C="0.164336" G="0.134102" T="0.345742"/>
      <pos A="0.159297" C="0.229844" G="0.350781" T="0.260078"/>
      <pos A="0.310468" C="0.310468" G="0.0685946" T="0.310468"/>
      <pos A="0.330625" C="0.204649" G="0.209688" T="0.255039"/>
      <pos A="0.179453" C="0.270156" G="0.345742" T="0.204649"/>
      <pos A="0.401171" C="0.154258" G="0.189532" T="0.255039"/>
      <pos A="0.370937" C="0.255039" G="0.270156" T="0.103868"/>
      <pos A="0.103868" C="0.0988286" G="0.391093" T="0.40621"/>
      <pos A="0.134102" C="0.118985" G="0.30039" T="0.446523"/>
      <pos A="0.154258" C="0.255039" G="0.255039" T="0.335664"/>
      <pos A="0.229844" C="0.270156" G="0.234883" T="0.265117"/>
      <pos A="0.320547" C="0.19961" G="0.270156" T="0.209688"/>
      <pos A="0.260078" C="0.0837116" G="0.365898" T="0.290312"/>
      <pos A="0.25" C="0.375976" G="0.219766" T="0.154258"/>
      <pos A="0.118985" C="0.275195" G="0.30039" T="0.305429"/>
      <pos A="0.335664" C="0.340703" G="0.118985" T="0.204649"/>
      <pos A="0.381015" C="0.239922" G="0.149219" T="0.229844"/>
      <pos A="0.129063" C="0.290312" G="0.280234" T="0.30039"/>
      <pos A="0.204649" C="0.310468" G="0.229844" T="0.255039"/>
      <pos A="0.416288" C="0.224805" G="0.179453" T="0.179453"/>
      <pos A="0.310468" C="0.184492" G="0.345742" T="0.159297"/>
      <pos A="0.169375" C="0.209688" G="0.315508" T="0.305429"/>
      <pos A="0.275195" C="0.280234" G="0.234883" T="0.209688"/>
      <pos A="0.260078" C="0.290312" G="0.169375" T="0.280234"/>
      <pos A="0.40621" C="0.229844" G="0.113946" T="0.25"/>
      <pos A="0.275195" C="0.0837116" G="0.386054" T="0.255039"/>
      <pos A="0.320547" C="0.255039" G="0.244961" T="0.179453"/>
      <pos A="0.0736336" C="0.270156" G="0.194571" T="0.46164"/>
      <pos A="0.204649" C="0.214727" G="0.325586" T="0.255039"/>
      <pos A="0.189532" C="0.285273" G="0.386054" T="0.139141"/>
      <pos A="0.325586" C="0.239922" G="0.169375" T="0.265117"/>
      <pos A="0.184492" C="0.219766" G="0.265117" T="0.330625"/>
      <pos A="0.209688" C="0.229844" G="0.290312" T="0.270156"/>
      <pos A="0.118985" C="0.30039" G="0.244961" T="0.335664"/>
      <pos A="0.295351" C="0.129063" G="0.290312" T="0.285273"/>
      <pos A="0.275195" C="0.239922" G="0.25" T="0.234883"/>
      <pos A="0.446523" C="0.189532" G="0.260078" T="0.103868"/>
      <pos A="0.345742" C="0.214727" G="0.30039" T="0.139141"/>
      <pos A="0.270156" C="0.184492" G="0.169375" T="0.375976"/>
    </motif>
    <motif db="0" id="M77" alt="O77" length="40" nsites="8" evalue="1.3e-003">
      <pos A="0.00308642" C="0.496914" G="0.496914" T="0.00308642"/>
      <pos A="0.25" C="0.00308642" G="0.496914" T="0.25"/>
      <pos A="0.25" C="0.00308642" G="0.25" T="0.496914"/>
      <pos A="0.00308642" C="0.25" G="0.496914" T="0.25"/>
      <pos A="0.00308642" C="0.496914" G="0.496914" T="0.00308642"/>
      <pos A="0.00308642" C="0.743827" G="0.00308642" T="0.25"/>
      <pos A="0.25" C="0.00308642" G="0.25" T="0.496914"/>
      <pos A="0.00308642" C="0.496914" G="0.00308642" T="0.496914"/>
      <pos A="0.496914" C="0.00308642" G="0.496914" T="0.00308642"/>
      <pos A="0.00308642" C="0.00308642" G="0.00308642" T="0.990741"/>
      <pos A="0.00308642" C="0.00308642" G="0.743827" T="0.25"/>
      <pos A="0.00308642" C="0.743827" G="0.25" T="0.00308642"/>
      <pos A="0.496914" C="0.496914" G="0.00308642" T="0.00308642"/>
      <pos A="0.00308642" C="0.00308642" G="0.25" T="0.743827"/>
      <pos A="0.00308642" C="0.00308642" G="0.990741" T="0.00308642"/>
      <pos A="0.00308642" C="0.25" G="0.00308642" T="0.743827"/>
      <pos A="0.496914" C="0.00308642" G="0.00308642" T="0.496914"/>
      <pos A="0.496914" C="0.00308642" G="0.25" T="0.25"/>
      <pos A="0.496914" C="0.00308642" G="0.00308642" T="0.496914"/>
      <pos A="0.00308642" C="0.496914" G="0.25" T="0.25"/>
      <pos A="0.00308642" C="0.496914" G="0.25" T="0.25"/>
      <pos A="0.00308642" C="0.496914" G="0.25" T="0.25"/>
      <pos A="0.743827" C="0.25" G="0.00308642" T="0.00308642"/>
      <pos A="0.00308642" C="0.00308642" G="0.743827" T="0.25"/>
      <pos A="0.00308642" C="0.743827" G="0.25" T="0.00308642"/>
      <pos A="0.496914" C="0.25" G="0.25" T="0.00308642"/>
      <pos A="0.00308642" C="0.743827" G="0.00308642" T="0.25"/>
      <pos A="0.00308642" C="0.00308642" G="0.25" T="0.743827"/>
      <pos A="0.00308642" C="0.25" G="0.25" T="0.496914"/>
      <pos A="0.496914" C="0.00308642" G="0.00308642" T="0.496914"/>
      <pos A="0.25" C="0.00308642" G="0.496914" T="0.25"/>
      <pos A="0.25" C="0.00308642" G="0.496914" T="0.25"/>
      <pos A="0.00308642" C="0.00308642" G="0.743827" T="0.25"/>
      <pos A="0.743827" C="0.00308642" G="0.00308642" T="0.25"/>
      <pos A="0.00308642" C="0.00308642" G="0.743827" T="0.25"/>
      <pos A="0.00308642" C="0.25" G="0.743827" T="0.00308642"/>
      <pos A="0.00308642" C="0.990741" G="0.00308642" T="0.00308642"/>
      <pos A="0.25" C="0.743827" G="0.00308642" T="0.00308642"/>
      <pos A="0.496914" C="0.25" G="0.00308642" T="0.25"/>
      <pos A="0.496914" C="0.25" G="0.00308642" T="0.25"/>
    </motif>
    <motif db="0" id="M8" alt="O8" length="40" nsites="8" evalue="1.3e-003">
      <pos A="0.365898" C="0.164336" G="0.244961" T="0.224805"/>
      <pos A="0.350781" C="0.25" G="0.189532" T="0.209688"/>
      <pos A="0.381015" C="0.139141" G="0.265117" T="0.214727"/>
      <pos A="0.265117" C="0.244961" G="0.19961" T="0.290312"/>
      <pos A="0.174414" C="0.30039" G="0.285273" T="0.239922"/>
      <pos A="0.209688" C="0.209688" G="0.290312" T="0.290312"/>
      <pos A="0.214727" C="0.275195" G="0.265117" T="0.244961"/>
      <pos A="0.19961" C="0.184492" G="0.275195" T="0.340703"/>
      <pos A="0.350781" C="0.194571" G="0.159297" T="0.295351"/>
      <pos A="0.209688" C="0.194571" G="0.275195" T="0.320547"/>
      <pos A="0.154258" C="0.204649" G="0.325586" T="0.315508"/>
      <pos A="0.295351" C="0.154258" G="0.103868" T="0.446523"/>
      <pos A="0.244961" C="0.370937" G="0.234883" T="0.149219"/>
      <pos A="0.229844" C="0.35582" G="0.234883" T="0.179453"/>
      <pos A="0.310468" C="0.255039" G="0.255039" T="0.179453"/>
      <pos A="0.370937" C="0.25" G="0.229844" T="0.149219"/>
      <pos A="0.224805" C="0.25" G="0.164336" T="0.360859"/>
      <pos A="0.396132" C="0.275195" G="0.14418" T="0.184492"/>
      <pos A="0.194571" C="0.265117" G="0.325586" T="0.214727"/>
      <pos A="0.275195" C="0.270156" G="0.260078" T="0.194571"/>
      <pos A="0.19961" C="0.265117" G="0.159297" T="0.375976"/>
      <pos A="0.391093" C="0.179453" G="0.149219" T="0.280234"/>
      <pos A="0.159297" C="0.30039" G="0.280234" T="0.260078"/>
      <pos A="0.265117" C="0.204649" G="0.239922" T="0.290312"/>
      <pos A="0.189532" C="0.118985" G="0.375976" T="0.315508"/>
      <pos A="0.275195" C="0.340703" G="0.234883" T="0.149219"/>
      <pos A="0.340703" C="0.0937896" G="0.209688" T="0.35582"/>
      <pos A="0.239922" C="0.189532" G="0.365898" T="0.204649"/>
      <pos A="0.124024" C="0.118985" G="0.295351" T="0.46164"/>
      <pos A="0.179453" C="0.315508" G="0.340703" T="0.164336"/>
      <pos A="0.315508" C="0.260078" G="0.340703" T="0.0837116"/>
      <pos A="0.506992" C="0.113946" G="0.184492" T="0.194571"/>
      <pos A="0.174414" C="0.214727" G="0.421327" T="0.189532"/>
      <pos A="0.335664" C="0.239922" G="0.174414" T="0.25"/>
      <pos A="0.30039" C="0.325586" G="0.118985" T="0.255039"/>
      <pos A="0.19961" C="0.270156" G="0.30039" T="0.229844"/>
      <pos A="0.0786726" C="0.330625" G="0.270156" T="0.320547"/>
      <pos A="0.305429" C="0.310468" G="0.139141" T="0.244961"/>
      <pos A="0.194571" C="0.113946" G="0.270156" T="0.421327"/>
      <pos A="0.154258" C="0.169375" G="0.335664" T="0.340703"/>
    </motif>
    <motif db="0" id="M80" alt="O80" length="40" nsites="8" evalue="1.3e-003">
      <pos A="0.269263" C="0.23424" G="0.360323" T="0.136175"/>
      <pos A="0.297281" C="0.311291" G="0.157188" T="0.23424"/>
      <pos A="0.192211" C="0.346314" G="0.178202" T="0.283272"/>
      <pos A="0.12917" C="0.150184" G="0.41636" T="0.304286"/>
      <pos A="0.101152" C="0.297281" G="0.255253" T="0.346314"/>
      <pos A="0.171198" C="0.276268" G="0.12917" T="0.423365"/>
      <pos A="0.3253" C="0.185207" G="0.227235" T="0.262258"/>
      <pos A="0.297281" C="0.241244" G="0.304286" T="0.157188"/>
      <pos A="0.409356" C="0.381337" G="0.0661284" T="0.143179"/>
      <pos A="0.22023" C="0.192211" G="0.3253" T="0.262258"/>
      <pos A="0.227235" C="0.304286" G="0.283272" T="0.185207"/>
      <pos A="0.248249" C="0.150184" G="0.248249" T="0.353319"/>
      <pos A="0.213226" C="0.185207" G="0.262258" T="0.33931"/>
      <pos A="0.178202" C="0.283272" G="0.318295" T="0.22023"/>
      <pos A="0.269263" C="0.12917" G="0.3253" T="0.276268"/>
      <pos A="0.157188" C="0.353319" G="0.12917" T="0.360323"/>
      <pos A="0.297281" C="0.227235" G="0.318295" T="0.157188"/>
      <pos A="0.374333" C="0.23424" G="0.255253" T="0.136175"/>
      <pos A="0.12917" C="0.297281" G="0.353319" T="0.22023"/>
      <pos A="0.227235" C="0.227235" G="0.262258" T="0.283272"/>
      <pos A="0.367327" C="0.101152" G="0.297281" T="0.23424"/>
      <pos A="0.332304" C="0.157188" G="0.192211" T="0.318295"/>
      <pos A="0.297281" C="0.276268" G="0.23424" T="0.192211"/>
      <pos A="0.192211" C="0.283272" G="0.430369" T="0.0941472"/>
      <pos A="0.0521185" C="0.213226" G="0.388342" T="0.346314"/>
      <pos A="0.206221" C="0.143179" G="0.3253" T="0.3253"/>
      <pos A="0.353319" C="0.33931" G="0.178202" T="0.12917"/>
      <pos A="0.318295" C="0.33931" G="0.185207" T="0.157188"/>
      <pos A="0.192211" C="0.206221" G="0.360323" T="0.241244"/>
      <pos A="0.33931" C="0.206221" G="0.248249" T="0.206221"/>
      <pos A="0.0941472" C="0.3253" G="0.409356" T="0.171198"/>
      <pos A="0.3253" C="0.248249" G="0.192211" T="0.23424"/>
      <pos A="0.290277" C="0.23424" G="0.297281" T="0.178202"/>
      <pos A="0.41636" C="0.136175" G="0.23424" T="0.213226"/>
      <pos A="0.388342" C="0.255253" G="0.178202" T="0.178202"/>
      <pos A="0.332304" C="0.0801373" G="0.360323" T="0.227235"/>
      <pos A="0.164194" C="0.206221" G="0.41636" T="0.213226"/>
      <pos A="0.241244" C="0.283272" G="0.22023" T="0.255253"/>
      <pos A="0.12917" C="0.283272" G="0.143179" T="0.444379"/>
      <pos A="0.311291" C="0.255253" G="0.157188" T="0.276268"/>
    </motif>
    <motif db="0" id="M81" alt="O81" length="40" nsites="8" evalue="1.3e-003">
      <pos A="0.0928731" C="0.00308642" G="0.811167" T="0.0928731"/>
      <pos A="0.0928731" C="0.362233" G="0.362233" T="0.18266"/>
      <pos A="0.272446" C="0.00308642" G="0.18266" T="0.541807"/>
      <pos A="0.362233" C="0.0928731" G="0.45202" T="0.0928731"/>
      <pos A="0.362233" C="0.272446" G="0.00308642" T="0.362233"/>
      <pos A="0.272446" C="0.18266" G="0.362233" T="0.18266"/>
      <pos A="0.0928731" C="0.631594" G="0.18266" T="0.0928731"/>
      <pos A="0.45202" C="0.18266" G="0.0928731" T="0.272446"/>
      <pos A="0.362233" C="0.18266" G="0.362233" T="0.0928731"/>
      <pos A="0.631594" C="0.0928731" G="0.0928731" T="0.18266"/>
      <pos A="0.272446" C="0.0928731" G="0.541807" T="0.0928731"/>
      <pos A="0.272446" C="0.00308642" G="0.541807" T="0.18266"/>
      <pos A="0.00308642" C="0.0928731" G="0.272446" T="0.631594"/>
      <pos A="0.00308642" C="0.272446" G="0.272446" T="0.45202"/>
      <pos A="0.541807" C="0.18266" G="0.0928731" T="0.18266"/>
      <pos A="0.45202" C="0.362233" G="0.18266" T="0.00308642"/>
      <pos A="0.272446" C="0.0928731" G="0.18266" T="0.45202"/>
      <pos A="0.541807" C="0.18266" G="0.00308642" T="0.272446"/>
      <pos A="0.541807" C="0.272446" G="0.00308642" T="0.18266"/>
      <pos A="0.272446" C="0.00308642" G="0.00308642" T="0.721381"/>
      <pos A="0.362233" C="0.272446" G="0.00308642" T="0.362233"/>
      <pos A="0.45202" C="0.18266" G="0.18266" T="0.18266"/>
      <pos A="0.18266" C="0.272446" G="0.45202" T="0.0928731"/>
      <pos A="0.272446" C="0.45202" G="0.0928731" T="0.18266"/>
      <pos A="0.272446" C="0.00308642" G="0.18266" T="0.541807"/>
      <pos A="0.00308642" C="0.272446" G="0.0928731" T="0.631594"/>
      <pos A="0.18266" C="0.18266" G="0.272446" T="0.362233"/>
      <pos A="0.541807" C="0.18266" G="0.18266" T="0.0928731"/>
      <pos A="0.0928731" C="0.0928731" G="0.0928731" T="0.721381"/>
      <pos A="0.0928731" C="0.00308642" G="0.541807" T="0.362233"/>
      <pos A="0.0928731" C="0.18266" G="0.45202" T="0.272446"/>
      <pos A="0.362233" C="0.362233" G="0.0928731" T="0.18266"/>
      <pos A="0.362233" C="0.0928731" G="0.00308642" T="0.541807"/>
      <pos A="0.0928731" C="0.362233" G="0.541807" T="0.00308642"/>
      <pos A="0.45202" C="0.272446" G="0.18266" T="0.0928731"/>
      <pos A="0.272446" C="0.18266" G="0.18266" T="0.362233"/>
      <pos A="0.00308642" C="0.362233" G="0.362233" T="0.272446"/>
      <pos A="0.0928731" C="0.541807" G="0.272446" T="0.0928731"/>
      <pos A="0.362233" C="0.0928731" G="0.45202" T="0.0928731"/>
      <pos A="0.18266" C="0.272446" G="0.272446" T="0.272446"/>
    </motif>
    <motif db="0" id="M83" alt="O83" length="40" nsites="8" evalue="1.3e-003">
      <pos A="0.332304" C="0.222565" G="0.00308642" T="0.442043"/>
      <pos A="0.551784" C="0.00308642" G="0.00308642" T="0.442043"/>
      <pos A="0.112826" C="0.222565" G="0.442043" T="0.222565"/>
      <pos A="0.661523" C="0.00308642" G="0.112826" T="0.222565"/>
      <pos A="0.442043" C="0.112826" G="0.332304" T="0.112826"/>
      <pos A="0.551784" C="0.332304" G="0.00308642" T="0.112826"/>
      <pos A="0.442043" C="0.112826" G="0.222565" T="0.222565"/>
      <pos A="0.551784" C="0.00308642" G="0.222565" T="0.222565"/>
      <pos A="0.222565" C="0.112826" G="0.222565" T="0.442043"/>
      <pos A="0.332304" C="0.112826" G="0.00308642" T="0.551784"/>
      <pos A="0.222565" C="0.551784" G="0.112826" T="0.112826"/>
      <pos A="0.332304" C="0.442043" G="0.00308642" T="0.222565"/>
      <pos A="0.332304" C="0.112826" G="0.00308642" T="0.551784"/>
      <pos A="0.332304" C="0.332304" G="0.222565" T="0.112826"/>
      <pos A="0.112826" C="0.00308642" G="0.661523" T="0.222565"/>
      <pos A="0.112826" C="0.00308642" G="0.551784" T="0.332304"/>
      <pos A="0.112826" C="0.442043" G="0.222565" T="0.222565"/>
      <pos A="0.00308642" C="0.332304" G="0.551784" T="0.112826"/>
      <pos A="0.00308642" C="0.332304" G="0.442043" T="0.222565"/>
      <pos A="0.00308642" C="0.222565" G="0.112826" T="0.661523"/>
      <pos A="0.332304" C="0.222565" G="0.332304" T="0.112826"/>
      <pos A="0.332304" C="0.00308642" G="0.442043" T="0.222565"/>
      <pos A="0.222565" C="0.112826" G="0.551784" T="0.112826"/>
      <pos A="0.442043" C="0.112826" G="0.00308642" T="0.442043"/>
      <pos A="0.332304" C="0.00308642" G="0.222565" T="0.442043"/>
      <pos A="0.00308642" C="0.332304" G="0.442043" T="0.222565"/>
      <pos A="0.112826" C="0.661523" G="0.112826" T="0.112826"/>
      <pos A="0.551784" C="0.00308642" G="0.00308642" T="0.442043"/>
      <pos A="0.112826" C="0.442043" G="0.332304" T="0.112826"/>
      <pos A="0.222565" C="0.112826" G="0.00308642" T="0.661523"/>
      <pos A="0.332304" C="0.00308642" G="0.112826" T="0.551784"/>
      <pos A="0.112826" C="0.00308642" G="0.332304" T="0.551784"/>
      <pos A="0.332304" C="0.222565" G="0.442043" T="0.00308642"/>
      <pos A="0.222565" C="0.332304" G="0.222565" T="0.222565"/>
      <pos A="0.112826" C="0.442043" G="0.112826" T="0.332304"/>
      <pos A="0.00308642" C="0.112826" G="0.222565" T="0.661523"/>
      <pos A="0.112826" C="0.222565" G="0.551784" T="0.112826"/>
      <pos A="0.00308642" C="0.222565" G="0.00308642" T="0.771262"/>
      <pos A="0.112826" C="0.00308642" G="0.332304" T="0.551784"/>
      <pos A="0.222565" C="0.222565" G="0.222565" T="0.332304"/>
    </motif>
    <motif db="0" id="M84" alt="O84" length="40" nsites="8" evalue="1.3e-003">
      <pos A="0.191211" C="0.0971486" G="0.308789" T="0.402851"/>
      <pos A="0.285273" C="0.167696" G="0.238242" T="0.308789"/>
      <pos A="0.0971486" C="0.332304" G="0.308789" T="0.261758"/>
      <pos A="0.308789" C="0.402851" G="0.0501175" T="0.238242"/>
      <pos A="0.308789" C="0.285273" G="0.191211" T="0.214727"/>
      <pos A="0.402851" C="0.0736336" G="0.167696" T="0.35582"/>
      <pos A="0.332304" C="0.191211" G="0.214727" T="0.261758"/>
      <pos A="0.473398" C="0.191211" G="0.167696" T="0.167696"/>
      <pos A="0.379335" C="0.0971486" G="0.238242" T="0.285273"/>
      <pos A="0.473398" C="0.214727" G="0.167696" T="0.14418"/>
      <pos A="0.167696" C="0.191211" G="0.214727" T="0.426366"/>
      <pos A="0.14418" C="0.614492" G="0.0971486" T="0.14418"/>
      <pos A="0.167696" C="0.496914" G="0.214727" T="0.120665"/>
      <pos A="0.214727" C="0.214727" G="0.308789" T="0.261758"/>
      <pos A="0.426366" C="0.285273" G="0.238242" T="0.0501175"/>
      <pos A="0.308789" C="0.308789" G="0.214727" T="0.167696"/>
      <pos A="0.191211" C="0.191211" G="0.379335" T="0.238242"/>
      <pos A="0.308789" C="0.0971486" G="0.308789" T="0.285273"/>
      <pos A="0.120665" C="0.402851" G="0.191211" T="0.285273"/>
      <pos A="0.285273" C="0.285273" G="0.00308642" T="0.426366"/>
      <pos A="0.285273" C="0.473398" G="0.0971486" T="0.14418"/>
      <pos A="0.308789" C="0.191211" G="0.14418" T="0.35582"/>
      <pos A="0.191211" C="0.214727" G="0.496914" T="0.0971486"/>
      <pos A="0.449882" C="0.191211" G="0.191211" T="0.167696"/>
      <pos A="0.0971486" C="0.14418" G="0.332304" T="0.426366"/>
      <pos A="0.214727" C="0.191211" G="0.14418" T="0.449882"/>
      <pos A="0.0736336" C="0.14418" G="0.120665" T="0.661523"/>
      <pos A="0.167696" C="0.191211" G="0.14418" T="0.496914"/>
      <pos A="0.167696" C="0.238242" G="0.167696" T="0.426366"/>
      <pos A="0.214727" C="0.14418" G="0.567461" T="0.0736336"/>
      <pos A="0.261758" C="0.285273" G="0.285273" T="0.167696"/>
      <pos A="0.285273" C="0.238242" G="0.0971486" T="0.379335"/>
      <pos A="0.379335" C="0.379335" G="0.0266025" T="0.214727"/>
      <pos A="0.379335" C="0.167696" G="0.285273" T="0.167696"/>
      <pos A="0.191211" C="0.191211" G="0.285273" T="0.332304"/>
      <pos A="0.120665" C="0.14418" G="0.661523" T="0.0736336"/>
      <pos A="0.120665" C="0.35582" G="0.191211" T="0.332304"/>
      <pos A="0.167696" C="0.214727" G="0.35582" T="0.261758"/>
      <pos A="0.167696" C="0.167696" G="0.402851" T="0.261758"/>
      <pos A="0.35582" C="0.00308642" G="0.191211" T="0.449882"/>
    </motif>
    <motif db="0" id="M85" alt="O85" length="40" nsites="8" evalue="1.3e-003">
      <pos A="0.293868" C="0.168531" G="0.173545" T="0.364056"/>
      <pos A="0.223679" C="0.23872" G="0.243733" T="0.293868"/>
      <pos A="0.163518" C="0.258773" G="0.313922" T="0.263787"/>
      <pos A="0.183571" C="0.15349" G="0.143464" T="0.519475"/>
      <pos A="0.223679" C="0.198612" G="0.33899" T="0.23872"/>
      <pos A="0.158504" C="0.344003" G="0.268801" T="0.228692"/>
      <pos A="0.349016" C="0.308909" G="0.0883151" T="0.25376"/>
      <pos A="0.23872" C="0.208639" G="0.203626" T="0.349016"/>
      <pos A="0.193598" C="0.178558" G="0.283841" T="0.344003"/>
      <pos A="0.273814" C="0.123409" G="0.208639" T="0.394137"/>
      <pos A="0.379097" C="0.349016" G="0.198612" T="0.0732751"/>
      <pos A="0.35403" C="0.298881" G="0.0532207" T="0.293868"/>
      <pos A="0.178558" C="0.198612" G="0.419205" T="0.203626"/>
      <pos A="0.273814" C="0.228692" G="0.218666" T="0.278828"/>
      <pos A="0.243733" C="0.203626" G="0.35403" T="0.198612"/>
      <pos A="0.208639" C="0.344003" G="0.183571" T="0.263787"/>
      <pos A="0.25376" C="0.243733" G="0.15349" T="0.349016"/>
      <pos A="0.308909" C="0.223679" G="0.328962" T="0.13845"/>
      <pos A="0.243733" C="0.25376" G="0.293868" T="0.208639"/>
      <pos A="0.248747" C="0.218666" G="0.278828" T="0.25376"/>
      <pos A="0.424218" C="0.108369" G="0.288854" T="0.178558"/>
      <pos A="0.288854" C="0.178558" G="0.283841" T="0.248747"/>
      <pos A="0.23872" C="0.308909" G="0.228692" T="0.223679"/>
      <pos A="0.223679" C="0.193598" G="0.33899" T="0.243733"/>
      <pos A="0.218666" C="0.23872" G="0.133437" T="0.409178"/>
      <pos A="0.148477" C="0.23872" G="0.233707" T="0.379097"/>
      <pos A="0.318935" C="0.228692" G="0.263787" T="0.188585"/>
      <pos A="0.163518" C="0.33899" G="0.23872" T="0.258773"/>
      <pos A="0.273814" C="0.25376" G="0.178558" T="0.293868"/>
      <pos A="0.273814" C="0.283841" G="0.263787" T="0.178558"/>
      <pos A="0.303895" C="0.228692" G="0.25376" T="0.213652"/>
      <pos A="0.464326" C="0.128424" G="0.103356" T="0.303895"/>
      <pos A="0.15349" C="0.123409" G="0.489394" T="0.233707"/>
      <pos A="0.0532207" C="0.328962" G="0.36907" T="0.248747"/>
      <pos A="0.178558" C="0.323949" G="0.128424" T="0.36907"/>
      <pos A="0.303895" C="0.168531" G="0.223679" T="0.303895"/>
      <pos A="0.333975" C="0.208639" G="0.23872" T="0.218666"/>
      <pos A="0.25376" C="0.193598" G="0.288854" T="0.263787"/>
      <pos A="0.293868" C="0.293868" G="0.318935" T="0.0933294"/>
      <pos A="0.333975" C="0.178558" G="0.143464" T="0.344003"/>
    </motif>
    <motif db="0" id="M86" alt="O86" length="40" nsites="8" evalue="1.3e-003">
      <pos A="0.188585" C="0.288854" G="0.278828" T="0.243733"/>
      <pos A="0.228692" C="0.333975" G="0.198612" T="0.23872"/>
      <pos A="0.529501" C="0.223679" G="0.0732751" T="0.173545"/>
      <pos A="0.243733" C="0.183571" G="0.213652" T="0.359043"/>
      <pos A="0.168531" C="0.218666" G="0.328962" T="0.283841"/>
      <pos A="0.303895" C="0.278828" G="0.198612" T="0.218666"/>
      <pos A="0.278828" C="0.148477" G="0.198612" T="0.374084"/>
      <pos A="0.193598" C="0.288854" G="0.268801" T="0.248747"/>
      <pos A="0.188585" C="0.293868" G="0.193598" T="0.323949"/>
      <pos A="0.118396" C="0.344003" G="0.248747" T="0.288854"/>
      <pos A="0.293868" C="0.208639" G="0.333975" T="0.163518"/>
      <pos A="0.364056" C="0.133437" G="0.15349" T="0.349016"/>
      <pos A="0.278828" C="0.198612" G="0.313922" T="0.208639"/>
      <pos A="0.228692" C="0.268801" G="0.233707" T="0.268801"/>
      <pos A="0.384111" C="0.203626" G="0.148477" T="0.263787"/>
      <pos A="0.15349" C="0.108369" G="0.33899" T="0.399151"/>
      <pos A="0.13845" C="0.228692" G="0.374084" T="0.258773"/>
      <pos A="0.303895" C="0.218666" G="0.163518" T="0.313922"/>
      <pos A="0.243733" C="0.218666" G="0.349016" T="0.188585"/>
      <pos A="0.273814" C="0.288854" G="0.178558" T="0.258773"/>
      <pos A="0.359043" C="0.163518" G="0.178558" T="0.298881"/>
      <pos A="0.243733" C="0.359043" G="0.223679" T="0.173545"/>
      <pos A="0.268801" C="0.173545" G="0.278828" T="0.278828"/>
      <pos A="0.318935" C="0.133437" G="0.333975" T="0.213652"/>
      <pos A="0.15349" C="0.178558" G="0.424218" T="0.243733"/>
      <pos A="0.168531" C="0.35403" G="0.35403" T="0.123409"/>
      <pos A="0.278828" C="0.233707" G="0.218666" T="0.268801"/>
      <pos A="0.333975" C="0.163518" G="0.193598" T="0.308909"/>
      <pos A="0.333975" C="0.288854" G="0.318935" T="0.0582351"/>
      <pos A="0.248747" C="0.123409" G="0.303895" T="0.323949"/>
      <pos A="0.163518" C="0.293868" G="0.298881" T="0.243733"/>
      <pos A="0.273814" C="0.213652" G="0.143464" T="0.36907"/>
      <pos A="0.143464" C="0.243733" G="0.379097" T="0.233707"/>
      <pos A="0.444273" C="0.283841" G="0.0682617" T="0.203626"/>
      <pos A="0.278828" C="0.464326" G="0.128424" T="0.128424"/>
      <pos A="0.308909" C="0.213652" G="0.188585" T="0.288854"/>
      <pos A="0.278828" C="0.178558" G="0.263787" T="0.278828"/>
      <pos A="0.173545" C="0.233707" G="0.359043" T="0.233707"/>
      <pos A="0.223679" C="0.203626" G="0.158504" T="0.414192"/>
      <pos A="0.389124" C="0.213652" G="0.193598" T="0.203626"/>
    </motif>
    <motif db="0" id="M87" alt="O87" length="40" nsites="8" evalue="1.3e-003">
      <pos A="0.183571" C="0.33899" G="0.268801" T="0.208639"/>
      <pos A="0.333975" C="0.178558" G="0.203626" T="0.283841"/>
      <pos A="0.218666" C="0.389124" G="0.168531" T="0.223679"/>
      <pos A="0.419205" C="0.133437" G="0.188585" T="0.258773"/>
      <pos A="0.183571" C="0.0782884" G="0.228692" T="0.509447"/>
      <pos A="0.193598" C="0.273814" G="0.263787" T="0.268801"/>
      <pos A="0.15349" C="0.333975" G="0.183571" T="0.328962"/>
      <pos A="0.323949" C="0.223679" G="0.168531" T="0.283841"/>
      <pos A="0.303895" C="0.228692" G="0.283841" T="0.183571"/>
      <pos A="0.208639" C="0.273814" G="0.35403" T="0.163518"/>
      <pos A="0.263787" C="0.263787" G="0.293868" T="0.178558"/>
      <pos A="0.283841" C="0.288854" G="0.173545" T="0.25376"/>
      <pos A="0.25376" C="0.243733" G="0.333975" T="0.168531"/>
      <pos A="0.188585" C="0.328962" G="0.0983427" T="0.384111"/>
      <pos A="0.308909" C="0.248747" G="0.163518" T="0.278828"/>
      <pos A="0.128424" C="0.143464" G="0.303895" T="0.424218"/>
      <pos A="0.198612" C="0.15349" G="0.464326" T="0.183571"/>
      <pos A="0.308909" C="0.15349" G="0.303895" T="0.233707"/>
      <pos A="0.243733" C="0.404164" G="0.103356" T="0.248747"/>
      <pos A="0.208639" C="0.208639" G="0.193598" T="0.389124"/>
      <pos A="0.328962" C="0.13845" G="0.313922" T="0.218666"/>
      <pos A="0.233707" C="0.248747" G="0.303895" T="0.213652"/>
      <pos A="0.479367" C="0.15349" G="0.193598" T="0.173545"/>
      <pos A="0.213652" C="0.163518" G="0.35403" T="0.268801"/>
      <pos A="0.419205" C="0.213652" G="0.0782884" T="0.288854"/>
      <pos A="0.228692" C="0.198612" G="0.25376" T="0.318935"/>
      <pos A="0.308909" C="0.103356" G="0.303895" T="0.283841"/>
      <pos A="0.208639" C="0.148477" G="0.308909" T="0.333975"/>
      <pos A="0.248747" C="0.288854" G="0.33899" T="0.123409"/>
      <pos A="0.188585" C="0.414192" G="0.243733" T="0.15349"/>
      <pos A="0.203626" C="0.293868" G="0.198612" T="0.303895"/>
      <pos A="0.283841" C="0.25376" G="0.349016" T="0.113383"/>
      <pos A="0.318935" C="0.178558" G="0.273814" T="0.228692"/>
      <pos A="0.193598" C="0.25376" G="0.218666" T="0.333975"/>
      <pos A="0.23872" C="0.298881" G="0.248747" T="0.213652"/>
      <pos A="0.258773" C="0.203626" G="0.278828" T="0.258773"/>
      <pos A="0.248747" C="0.23872" G="0.15349" T="0.359043"/>
      <pos A="0.163518" C="0.173545" G="0.258773" T="0.404164"/>
      <pos A="0.178558" C="0.374084" G="0.25376" T="0.193598"/>
      <pos A="0.323949" C="0.223679" G="0.203626" T="0.248747"/>
    </motif>
    <motif db="0" id="M88" alt="O88" length="40" nsites="8" evalue="1.3e-003">
      <pos A="0.258773" C="0.333975" G="0.103356" T="0.303895"/>
      <pos A="0.263787" C="0.283841" G="0.0431941" T="0.409178"/>
      <pos A="0.183571" C="0.303895" G="0.283841" T="0.228692"/>
      <pos A="0.263787" C="0.13845" G="0.263787" T="0.333975"/>
      <pos A="0.158504" C="0.359043" G="0.288854" T="0.193598"/>
      <pos A="0.268801" C="0.273814" G="0.128424" T="0.328962"/>
      <pos A="0.183571" C="0.308909" G="0.313922" T="0.193598"/>
      <pos A="0.23872" C="0.218666" G="0.228692" T="0.313922"/>
      <pos A="0.198612" C="0.208639" G="0.198612" T="0.394137"/>
      <pos A="0.364056" C="0.168531" G="0.193598" T="0.273814"/>
      <pos A="0.178558" C="0.23872" G="0.33899" T="0.243733"/>
      <pos A="0.323949" C="0.228692" G="0.188585" T="0.258773"/>
      <pos A="0.409178" C="0.203626" G="0.168531" T="0.218666"/>
      <pos A="0.444273" C="0.143464" G="0.168531" T="0.243733"/>
      <pos A="0.278828" C="0.233707" G="0.288854" T="0.198612"/>
      <pos A="0.213652" C="0.198612" G="0.374084" T="0.213652"/>
      <pos A="0.273814" C="0.143464" G="0.243733" T="0.33899"/>
      <pos A="0.268801" C="0.13845" G="0.384111" T="0.208639"/>
      <pos A="0.158504" C="0.258773" G="0.328962" T="0.25376"/>
      <pos A="0.228692" C="0.298881" G="0.313922" T="0.158504"/>
      <pos A="0.263787" C="0.108369" G="0.233707" T="0.394137"/>
      <pos A="0.198612" C="0.399151" G="0.318935" T="0.0833017"/>
      <pos A="0.344003" C="0.178558" G="0.278828" T="0.198612"/>
      <pos A="0.168531" C="0.218666" G="0.344003" T="0.268801"/>
      <pos A="0.173545" C="0.293868" G="0.288854" T="0.243733"/>
      <pos A="0.313922" C="0.298881" G="0.15349" T="0.233707"/>
      <pos A="0.228692" C="0.173545" G="0.258773" T="0.33899"/>
      <pos A="0.178558" C="0.113383" G="0.419205" T="0.288854"/>
      <pos A="0.389124" C="0.258773" G="0.0782884" T="0.273814"/>
      <pos A="0.15349" C="0.208639" G="0.359043" T="0.278828"/>
      <pos A="0.33899" C="0.283841" G="0.148477" T="0.228692"/>
      <pos A="0.35403" C="0.344003" G="0.0883151" T="0.213652"/>
      <pos A="0.188585" C="0.318935" G="0.213652" T="0.278828"/>
      <pos A="0.364056" C="0.344003" G="0.123409" T="0.168531"/>
      <pos A="0.183571" C="0.278828" G="0.188585" T="0.349016"/>
      <pos A="0.308909" C="0.13845" G="0.35403" T="0.198612"/>
      <pos A="0.323949" C="0.208639" G="0.318935" T="0.148477"/>
      <pos A="0.283841" C="0.168531" G="0.349016" T="0.198612"/>
      <pos A="0.193598" C="0.193598" G="0.293868" T="0.318935"/>
      <pos A="0.148477" C="0.148477" G="0.313922" T="0.389124"/>
    </motif>
    <motif db="0" id="M9" alt="O9" length="40" nsites="8" evalue="1.3e-003">
      <pos A="0.584059" C="0.0611842" G="0.119281" T="0.235476"/>
      <pos A="0.00308642" C="0.35167" G="0.409768" T="0.235476"/>
      <pos A="0.35167" C="0.235476" G="0.119281" T="0.293573"/>
      <pos A="0.119281" C="0.119281" G="0.293573" T="0.467865"/>
      <pos A="0.235476" C="0.467865" G="0.119281" T="0.177379"/>
      <pos A="0.235476" C="0.0611842" G="0.467865" T="0.235476"/>
      <pos A="0.177379" C="0.409768" G="0.235476" T="0.177379"/>
      <pos A="0.235476" C="0.235476" G="0.177379" T="0.35167"/>
      <pos A="0.0611842" C="0.467865" G="0.293573" T="0.177379"/>
      <pos A="0.00308642" C="0.235476" G="0.177379" T="0.584059"/>
      <pos A="0.525962" C="0.0611842" G="0.119281" T="0.293573"/>
      <pos A="0.293573" C="0.293573" G="0.235476" T="0.177379"/>
      <pos A="0.584059" C="0.0611842" G="0.119281" T="0.235476"/>
      <pos A="0.409768" C="0.177379" G="0.35167" T="0.0611842"/>
      <pos A="0.293573" C="0.35167" G="0.35167" T="0.00308642"/>
      <pos A="0.35167" C="0.35167" G="0.177379" T="0.119281"/>
      <pos A="0.119281" C="0.525962" G="0.00308642" T="0.35167"/>
      <pos A="0.177379" C="0.0611842" G="0.177379" T="0.584059"/>
      <pos A="0.177379" C="0.177379" G="0.467865" T="0.177379"/>
      <pos A="0.467865" C="0.293573" G="0.119281" T="0.119281"/>
      <pos A="0.409768" C="0.00308642" G="0.35167" T="0.235476"/>
      <pos A="0.35167" C="0.00308642" G="0.467865" T="0.177379"/>
      <pos A="0.177379" C="0.467865" G="0.293573" T="0.0611842"/>
      <pos A="0.235476" C="0.35167" G="0.00308642" T="0.409768"/>
      <pos A="0.293573" C="0.235476" G="0.235476" T="0.235476"/>
      <pos A="0.235476" C="0.467865" G="0.293573" T="0.00308642"/>
      <pos A="0.235476" C="0.467865" G="0.177379" T="0.119281"/>
      <pos A="0.119281" C="0.525962" G="0.293573" T="0.0611842"/>
      <pos A="0.293573" C="0.177379" G="0.0611842" T="0.467865"/>
      <pos A="0.177379" C="0.00308642" G="0.467865" T="0.35167"/>
      <pos A="0.409768" C="0.119281" G="0.235476" T="0.235476"/>
      <pos A="0.119281" C="0.525962" G="0.119281" T="0.235476"/>
      <pos A="0.177379" C="0.293573" G="0.177379" T="0.35167"/>
      <pos A="0.35167" C="0.00308642" G="0.525962" T="0.119281"/>
      <pos A="0.409768" C="0.0611842" G="0.35167" T="0.177379"/>
      <pos A="0.235476" C="0.235476" G="0.235476" T="0.293573"/>
      <pos A="0.467865" C="0.293573" G="0.119281" T="0.119281"/>
      <pos A="0.177379" C="0.409768" G="0.0611842" T="0.35167"/>
      <pos A="0.119281" C="0.525962" G="0.177379" T="0.177379"/>
      <pos A="0.235476" C="0.177379" G="0.293573" T="0.293573"/>
    </motif>
    <motif db="0" id="M91" alt="O91" length="40" nsites="8" evalue="1.3e-003">
      <pos A="0.10986" C="0.136553" G="0.3501" T="0.403486"/>
      <pos A="0.296713" C="0.27002" G="0.163246" T="0.27002"/>
      <pos A="0.18994" C="0.27002" G="0.27002" T="0.27002"/>
      <pos A="0.243326" C="0.216633" G="0.0564731" T="0.483566"/>
      <pos A="0.10986" C="0.243326" G="0.18994" T="0.456873"/>
      <pos A="0.296713" C="0.163246" G="0.376793" T="0.163246"/>
      <pos A="0.323406" C="0.3501" G="0.27002" T="0.0564731"/>
      <pos A="0.216633" C="0.403486" G="0.296713" T="0.0831664"/>
      <pos A="0.3501" C="0.18994" G="0.296713" T="0.163246"/>
      <pos A="0.243326" C="0.136553" G="0.323406" T="0.296713"/>
      <pos A="0.403486" C="0.136553" G="0.27002" T="0.18994"/>
      <pos A="0.3501" C="0.10986" G="0.3501" T="0.18994"/>
      <pos A="0.0831664" C="0.10986" G="0.243326" T="0.563647"/>
      <pos A="0.0564731" C="0.10986" G="0.323406" T="0.510261"/>
      <pos A="0.10986" C="0.323406" G="0.323406" T="0.243326"/>
      <pos A="0.216633" C="0.403486" G="0.323406" T="0.0564731"/>
      <pos A="0.243326" C="0.323406" G="0.136553" T="0.296713"/>
      <pos A="0.323406" C="0.243326" G="0.243326" T="0.18994"/>
      <pos A="0.296713" C="0.3501" G="0.216633" T="0.136553"/>
      <pos A="0.27002" C="0.0297798" G="0.27002" T="0.43018"/>
      <pos A="0.0831664" C="0.27002" G="0.323406" T="0.323406"/>
      <pos A="0.3501" C="0.136553" G="0.376793" T="0.136553"/>
      <pos A="0.18994" C="0.323406" G="0.163246" T="0.323406"/>
      <pos A="0.27002" C="0.376793" G="0.243326" T="0.10986"/>
      <pos A="0.243326" C="0.136553" G="0.43018" T="0.18994"/>
      <pos A="0.216633" C="0.323406" G="0.216633" T="0.243326"/>
      <pos A="0.483566" C="0.296713" G="0.10986" T="0.10986"/>
      <pos A="0.10986" C="0.403486" G="0.136553" T="0.3501"/>
      <pos A="0.27002" C="0.243326" G="0.18994" T="0.296713"/>
      <pos A="0.10986" C="0.0297798" G="0.643727" T="0.216633"/>
      <pos A="0.243326" C="0.18994" G="0.18994" T="0.376793"/>
      <pos A="0.0831664" C="0.296713" G="0.0831664" T="0.536954"/>
      <pos A="0.136553" C="0.296713" G="0.296713" T="0.27002"/>
      <pos A="0.323406" C="0.0831664" G="0.27002" T="0.323406"/>
      <pos A="0.18994" C="0.43018" G="0.216633" T="0.163246"/>
      <pos A="0.43018" C="0.0831664" G="0.0564731" T="0.43018"/>
      <pos A="0.3501" C="0.216633" G="0.216633" T="0.216633"/>
      <pos A="0.216633" C="0.163246" G="0.296713" T="0.323406"/>
      <pos A="0.323406" C="0.43018" G="0.18994" T="0.0564731"/>
      <pos A="0.3501" C="0.27002" G="0.243326" T="0.136553"/>
    </motif>
    <motif db="0" id="M92" alt="O92" length="40" nsites="8" evalue="1.3e-003">
      <pos A="0.248747" C="0.33899" G="0.228692" T="0.183571"/>
      <pos A="0.233707" C="0.133437" G="0.268801" T="0.364056"/>
      <pos A="0.293868" C="0.168531" G="0.188585" T="0.349016"/>
      <pos A="0.188585" C="0.263787" G="0.198612" T="0.349016"/>
      <pos A="0.158504" C="0.349016" G="0.203626" T="0.288854"/>
      <pos A="0.364056" C="0.248747" G="0.178558" T="0.208639"/>
      <pos A="0.193598" C="0.318935" G="0.208639" T="0.278828"/>
      <pos A="0.243733" C="0.15349" G="0.293868" T="0.308909"/>
      <pos A="0.419205" C="0.188585" G="0.193598" T="0.198612"/>
      <pos A="0.248747" C="0.248747" G="0.25376" T="0.248747"/>
      <pos A="0.25376" C="0.158504" G="0.328962" T="0.258773"/>
      <pos A="0.313922" C="0.228692" G="0.188585" T="0.268801"/>
      <pos A="0.118396" C="0.293868" G="0.163518" T="0.424218"/>
      <pos A="0.359043" C="0.208639" G="0.193598" T="0.23872"/>
      <pos A="0.163518" C="0.193598" G="0.36907" T="0.273814"/>
      <pos A="0.203626" C="0.283841" G="0.298881" T="0.213652"/>
      <pos A="0.349016" C="0.248747" G="0.118396" T="0.283841"/>
      <pos A="0.33899" C="0.23872" G="0.198612" T="0.223679"/>
      <pos A="0.203626" C="0.183571" G="0.308909" T="0.303895"/>
      <pos A="0.298881" C="0.168531" G="0.323949" T="0.208639"/>
      <pos A="0.243733" C="0.308909" G="0.23872" T="0.208639"/>
      <pos A="0.198612" C="0.414192" G="0.178558" T="0.208639"/>
      <pos A="0.283841" C="0.193598" G="0.203626" T="0.318935"/>
      <pos A="0.193598" C="0.123409" G="0.449286" T="0.233707"/>
      <pos A="0.359043" C="0.113383" G="0.384111" T="0.143464"/>
      <pos A="0.268801" C="0.0983427" G="0.349016" T="0.283841"/>
      <pos A="0.198612" C="0.183571" G="0.288854" T="0.328962"/>
      <pos A="0.283841" C="0.318935" G="0.283841" T="0.113383"/>
      <pos A="0.198612" C="0.399151" G="0.133437" T="0.268801"/>
      <pos A="0.414192" C="0.183571" G="0.158504" T="0.243733"/>
      <pos A="0.113383" C="0.233707" G="0.263787" T="0.389124"/>
      <pos A="0.103356" C="0.328962" G="0.318935" T="0.248747"/>
      <pos A="0.283841" C="0.123409" G="0.228692" T="0.364056"/>
      <pos A="0.303895" C="0.293868" G="0.128424" T="0.273814"/>
      <pos A="0.283841" C="0.143464" G="0.349016" T="0.223679"/>
      <pos A="0.283841" C="0.213652" G="0.263787" T="0.23872"/>
      <pos A="0.399151" C="0.288854" G="0.178558" T="0.133437"/>
      <pos A="0.103356" C="0.379097" G="0.203626" T="0.313922"/>
      <pos A="0.248747" C="0.384111" G="0.203626" T="0.163518"/>
      <pos A="0.394137" C="0.0933294" G="0.273814" T="0.23872"/>
    </motif>
    <motif db="0" id="M93" alt="O93" length="40" nsites="8" evalue="1.3e-003">
      <pos A="0.389124" C="0.193598" G="0.203626" T="0.213652"/>
      <pos A="0.108369" C="0.128424" G="0.449286" T="0.313922"/>
      <pos A="0.258773" C="0.399151" G="0.183571" T="0.158504"/>
      <pos A="0.283841" C="0.293868" G="0.148477" T="0.273814"/>
      <pos A="0.193598" C="0.268801" G="0.193598" T="0.344003"/>
      <pos A="0.218666" C="0.223679" G="0.263787" T="0.293868"/>
      <pos A="0.308909" C="0.198612" G="0.228692" T="0.263787"/>
      <pos A="0.409178" C="0.178558" G="0.283841" T="0.128424"/>
      <pos A="0.123409" C="0.379097" G="0.173545" T="0.323949"/>
      <pos A="0.208639" C="0.359043" G="0.218666" T="0.213652"/>
      <pos A="0.268801" C="0.198612" G="0.228692" T="0.303895"/>
      <pos A="0.158504" C="0.183571" G="0.198612" T="0.459313"/>
      <pos A="0.318935" C="0.158504" G="0.163518" T="0.359043"/>
      <pos A="0.198612" C="0.103356" G="0.359043" T="0.33899"/>
      <pos A="0.13845" C="0.273814" G="0.359043" T="0.228692"/>
      <pos A="0.263787" C="0.263787" G="0.278828" T="0.193598"/>
      <pos A="0.359043" C="0.263787" G="0.13845" T="0.23872"/>
      <pos A="0.303895" C="0.268801" G="0.163518" T="0.263787"/>
      <pos A="0.36907" C="0.278828" G="0.158504" T="0.193598"/>
      <pos A="0.323949" C="0.193598" G="0.203626" T="0.278828"/>
      <pos A="0.288854" C="0.0682617" G="0.449286" T="0.193598"/>
      <pos A="0.188585" C="0.23872" G="0.288854" T="0.283841"/>
      <pos A="0.308909" C="0.293868" G="0.123409" T="0.273814"/>
      <pos A="0.188585" C="0.233707" G="0.359043" T="0.218666"/>
      <pos A="0.163518" C="0.288854" G="0.288854" T="0.258773"/>
      <pos A="0.248747" C="0.233707" G="0.359043" T="0.158504"/>
      <pos A="0.303895" C="0.228692" G="0.288854" T="0.178558"/>
      <pos A="0.243733" C="0.243733" G="0.223679" T="0.288854"/>
      <pos A="0.258773" C="0.283841" G="0.223679" T="0.233707"/>
      <pos A="0.198612" C="0.278828" G="0.233707" T="0.288854"/>
      <pos A="0.23872" C="0.108369" G="0.313922" T="0.33899"/>
      <pos A="0.278828" C="0.163518" G="0.33899" T="0.218666"/>
      <pos A="0.444273" C="0.23872" G="0.213652" T="0.103356"/>
      <pos A="0.419205" C="0.148477" G="0.203626" T="0.228692"/>
      <pos A="0.293868" C="0.258773" G="0.23872" T="0.208639"/>
      <pos A="0.228692" C="0.35403" G="0.118396" T="0.298881"/>
      <pos A="0.323949" C="0.318935" G="0.208639" T="0.148477"/>
      <pos A="0.0833017" C="0.439258" G="0.128424" T="0.349016"/>
      <pos A="0.203626" C="0.113383" G="0.409178" T="0.273814"/>
      <pos A="0.23872" C="0.193598" G="0.248747" T="0.318935"/>
    </motif>
    <motif db="0" id="M94" alt="O94" length="40" nsites="8" evalue="1.3e-003">
      <pos A="0.332304" C="0.332304" G="0.00308642" T="0.332304"/>
      <pos A="0.332304" C="0.00308642" G="0.00308642" T="0.661523"/>
      <pos A="0.332304" C="0.00308642" G="0.661523" T="0.00308642"/>
      <pos A="0.332304" C="0.332304" G="0.00308642" T="0.332304"/>
      <pos A="0.00308642" C="0.00308642" G="0.661523" T="0.332304"/>
      <pos A="0.661523" C="0.00308642" G="0.00308642" T="0.332304"/>
      <pos A="0.661523" C="0.332304" G="0.00308642" T="0.00308642"/>
      <pos A="0.00308642" C="0.00308642" G="0.661523" T="0.332304"/>
      <pos A="0.00308642" C="0.332304" G="0.00308642" T="0.661523"/>
      <pos A="0.661523" C="0.00308642" G="0.00308642" T="0.332304"/>
      <pos A="0.332304" C="0.00308642" G="0.661523" T="0.00308642"/>
      <pos A="0.00308642" C="0.332304" G="0.00308642" T="0.661523"/>
      <pos A="0.990741" C="0.00308642" G="0.00308642" T="0.00308642"/>
      <pos A="0.661523" C="0.00308642" G="0.00308642" T="0.332304"/>
      <pos A="0.661523" C="0.00308642" G="0.332304" T="0.00308642"/>
      <pos A="0.332304" C="0.661523" G="0.00308642" T="0.00308642"/>
      <pos A="0.00308642" C="0.332304" G="0.00308642" T="0.661523"/>
      <pos A="0.332304" C="0.00308642" G="0.332304" T="0.332304"/>
      <pos A="0.661523" C="0.332304" G="0.00308642" T="0.00308642"/>
      <pos A="0.332304" C="0.00308642" G="0.332304" T="0.332304"/>
      <pos A="0.661523" C="0.00308642" G="0.332304" T="0.00308642"/>
      <pos A="0.332304" C="0.00308642" G="0.332304" T="0.332304"/>
      <pos A="0.00308642" C="0.661523" G="0.00308642" T="0.332304"/>
      <pos A="0.332304" C="0.332304" G="0.00308642" T="0.332304"/>
      <pos A="0.00308642" C="0.332304" G="0.332304" T="0.332304"/>
      <pos A="0.661523" C="0.332304" G="0.00308642" T="0.00308642"/>
      <pos A="0.00308642" C="0.661523" G="0.332304" T="0.00308642"/>
      <pos A="0.332304" C="0.00308642" G="0.00308642" T="0.661523"/>
      <pos A="0.00308642" C="0.00308642" G="0.332304" T="0.661523"/>
      <pos A="0.332304" C="0.332304" G="0.332304" T="0.00308642"/>
      <pos A="0.00308642" C="0.332304" G="0.00308642" T="0.661523"/>
      <pos A="0.00308642" C="0.00308642" G="0.00308642" T="0.990741"/>
      <pos A="0.332304" C="0.332304" G="0.332304" T="0.00308642"/>
      <pos A="0.332304" C="0.332304" G="0.00308642" T="0.332304"/>
      <pos A="0.332304" C="0.00308642" G="0.00308642" T="0.661523"/>
      <pos A="0.661523" C="0.00308642" G="0.332304" T="0.00308642"/>
      <pos A="0.00308642" C="0.00308642" G="0.661523" T="0.332304"/>
      <pos A="0.00308642" C="0.661523" G="0.332304" T="0.00308642"/>
      <pos A="0.332304" C="0.332304" G="0.00308642" T="0.332304"/>
      <pos A="0.332304" C="0.00308642" G="0.661523" T="0.00308642"/>
    </motif>
    <motif db="0" id="M95" alt="O95" length="40" nsites="8" evalue="1.3e-003">
      <pos A="0.0661284" C="0.444379" G="0.0871417" T="0.402351"/>
      <pos A="0.360323" C="0.318295" G="0.0661284" T="0.255253"/>
      <pos A="0.0661284" C="0.23424" G="0.213226" T="0.486407"/>
      <pos A="0.0871417" C="0.360323" G="0.23424" T="0.318295"/>
      <pos A="0.402351" C="0.171198" G="0.213226" T="0.213226"/>
      <pos A="0.0871417" C="0.297281" G="0.402351" T="0.213226"/>
      <pos A="0.12917" C="0.23424" G="0.255253" T="0.381337"/>
      <pos A="0.255253" C="0.23424" G="0.0871417" T="0.423365"/>
      <pos A="0.255253" C="0.0871417" G="0.444379" T="0.213226"/>
      <pos A="0.171198" C="0.276268" G="0.255253" T="0.297281"/>
      <pos A="0.150184" C="0.255253" G="0.276268" T="0.318295"/>
      <pos A="0.192211" C="0.0661284" G="0.23424" T="0.50742"/>
      <pos A="0.213226" C="0.192211" G="0.591477" T="0.00308642"/>
      <pos A="0.360323" C="0.0451141" G="0.360323" T="0.23424"/>
      <pos A="0.255253" C="0.297281" G="0.33931" T="0.108156"/>
      <pos A="0.108156" C="0.50742" G="0.150184" T="0.23424"/>
      <pos A="0.150184" C="0.360323" G="0.192211" T="0.297281"/>
      <pos A="0.33931" C="0.171198" G="0.213226" T="0.276268"/>
      <pos A="0.150184" C="0.318295" G="0.402351" T="0.12917"/>
      <pos A="0.213226" C="0.23424" G="0.297281" T="0.255253"/>
      <pos A="0.213226" C="0.297281" G="0.33931" T="0.150184"/>
      <pos A="0.150184" C="0.360323" G="0.192211" T="0.297281"/>
      <pos A="0.0871417" C="0.23424" G="0.423365" T="0.255253"/>
      <pos A="0.360323" C="0.108156" G="0.318295" T="0.213226"/>
      <pos A="0.192211" C="0.171198" G="0.528435" T="0.108156"/>
      <pos A="0.171198" C="0.213226" G="0.255253" T="0.360323"/>
      <pos A="0.402351" C="0.213226" G="0.150184" T="0.23424"/>
      <pos A="0.255253" C="0.108156" G="0.192211" T="0.444379"/>
      <pos A="0.192211" C="0.381337" G="0.255253" T="0.171198"/>
      <pos A="0.150184" C="0.528435" G="0.213226" T="0.108156"/>
      <pos A="0.150184" C="0.465393" G="0.276268" T="0.108156"/>
      <pos A="0.318295" C="0.444379" G="0.150184" T="0.0871417"/>
      <pos A="0.486407" C="0.0451141" G="0.276268" T="0.192211"/>
      <pos A="0.12917" C="0.171198" G="0.549448" T="0.150184"/>
      <pos A="0.402351" C="0.108156" G="0.108156" T="0.381337"/>
      <pos A="0.255253" C="0.23424" G="0.33931" T="0.171198"/>
      <pos A="0.402351" C="0.255253" G="0.23424" T="0.108156"/>
      <pos A="0.0871417" C="0.276268" G="0.213226" T="0.423365"/>
      <pos A="0.12917" C="0.423365" G="0.276268" T="0.171198"/>
      <pos A="0.33931" C="0.192211" G="0.12917" T="0.33931"/>
    </motif>
    <motif db="0" id="M96" alt="O96" length="40" nsites="8" evalue="1.3e-003">
      <pos A="0.332304" C="0.332304" G="0.00308642" T="0.332304"/>
      <pos A="0.00308642" C="0.00308642" G="0.00308642" T="0.990741"/>
      <pos A="0.00308642" C="0.332304" G="0.661523" T="0.00308642"/>
      <pos A="0.332304" C="0.00308642" G="0.00308642" T="0.661523"/>
      <pos A="0.00308642" C="0.661523" G="0.00308642" T="0.332304"/>
      <pos A="0.00308642" C="0.00308642" G="0.332304" T="0.661523"/>
      <pos A="0.332304" C="0.00308642" G="0.332304" T="0.332304"/>
      <pos A="0.661523" C="0.00308642" G="0.332304" T="0.00308642"/>
      <pos A="0.00308642" C="0.661523" G="0.00308642" T="0.332304"/>
      <pos A="0.332304" C="0.00308642" G="0.00308642" T="0.661523"/>
      <pos A="0.332304" C="0.332304" G="0.332304" T="0.00308642"/>
      <pos A="0.661523" C="0.00308642" G="0.00308642" T="0.332304"/>
      <pos A="0.00308642" C="0.661523" G="0.332304" T="0.00308642"/>
      <pos A="0.332304" C="0.332304" G="0.00308642" T="0.332304"/>
      <pos A="0.00308642" C="0.00308642" G="0.00308642" T="0.990741"/>
      <pos A="0.00308642" C="0.00308642" G="0.332304" T="0.661523"/>
      <pos A="0.332304" C="0.00308642" G="0.332304" T="0.332304"/>
      <pos A="0.332304" C="0.00308642" G="0.00308642" T="0.661523"/>
      <pos A="0.00308642" C="0.00308642" G="0.661523" T="0.332304"/>
      <pos A="0.00308642" C="0.332304" G="0.00308642" T="0.661523"/>
      <pos A="0.00308642" C="0.00308642" G="0.00308642" T="0.990741"/>
      <pos A="0.00308642" C="0.00308642" G="0.00308642" T="0.990741"/>
      <pos A="0.332304" C="0.00308642" G="0.00308642" T="0.661523"/>
      <pos A="0.332304" C="0.00308642" G="0.332304" T="0.332304"/>
      <pos A="0.661523" C="0.00308642" G="0.332304" T="0.00308642"/>
      <pos A="0.332304" C="0.00308642" G="0.332304" T="0.332304"/>
      <pos A="0.990741" C="0.00308642" G="0.00308642" T="0.00308642"/>
      <pos A="0.332304" C="0.332304" G="0.332304" T="0.00308642"/>
      <pos A="0.332304" C="0.332304" G="0.00308642" T="0.332304"/>
      <pos A="0.332304" C="0.661523" G="0.00308642" T="0.00308642"/>
      <pos A="0.990741" C="0.00308642" G="0.00308642" T="0.00308642"/>
      <pos A="0.332304" C="0.00308642" G="0.332304" T="0.332304"/>
      <pos A="0.332304" C="0.00308642" G="0.661523" T="0.00308642"/>
      <pos A="0.00308642" C="0.990741" G="0.00308642" T="0.00308642"/>
      <pos A="0.332304" C="0.332304" G="0.00308642" T="0.332304"/>
      <pos A="0.661523" C="0.00308642" G="0.332304" T="0.00308642"/>
      <pos A="0.661523" C="0.00308642" G="0.332304" T="0.00308642"/>
      <pos A="0.661523" C="0.00308642" G="0.332304" T="0.00308642"/>
      <pos A="0.00308642" C="0.00308642" G="0.990741" T="0.00308642"/>
      <pos A="0.332304" C="0.332304" G="0.332304" T="0.00308642"/>
    </motif>
    <motif db="0" id="M97" alt="O97" length="40" nsites="8" evalue="1.3e-003">
      <pos A="0.409178" C="0.0732751" G="0.23872" T="0.278828"/>
      <pos A="0.384111" C="0.178558" G="0.263787" T="0.173545"/>
      <pos A="0.13845" C="0.359043" G="0.218666" T="0.283841"/>
      <pos A="0.374084" C="0.268801" G="0.108369" T="0.248747"/>
      <pos A="0.0883151" C="0.268801" G="0.25376" T="0.389124"/>
      <pos A="0.23872" C="0.359043" G="0.183571" T="0.218666"/>
      <pos A="0.23872" C="0.203626" G="0.248747" T="0.308909"/>
      <pos A="0.0883151" C="0.193598" G="0.534515" T="0.183571"/>
      <pos A="0.178558" C="0.298881" G="0.23872" T="0.283841"/>
      <pos A="0.213652" C="0.288854" G="0.158504" T="0.33899"/>
      <pos A="0.148477" C="0.344003" G="0.148477" T="0.359043"/>
      <pos A="0.313922" C="0.143464" G="0.35403" T="0.188585"/>
      <pos A="0.35403" C="0.293868" G="0.178558" T="0.173545"/>
      <pos A="0.35403" C="0.188585" G="0.213652" T="0.243733"/>
      <pos A="0.198612" C="0.288854" G="0.208639" T="0.303895"/>
      <pos A="0.228692" C="0.288854" G="0.188585" T="0.293868"/>
      <pos A="0.384111" C="0.123409" G="0.258773" T="0.233707"/>
      <pos A="0.33899" C="0.0632484" G="0.33899" T="0.258773"/>
      <pos A="0.143464" C="0.173545" G="0.313922" T="0.36907"/>
      <pos A="0.344003" C="0.198612" G="0.203626" T="0.25376"/>
      <pos A="0.198612" C="0.23872" G="0.308909" T="0.25376"/>
      <pos A="0.273814" C="0.208639" G="0.233707" T="0.283841"/>
      <pos A="0.208639" C="0.308909" G="0.333975" T="0.148477"/>
      <pos A="0.213652" C="0.263787" G="0.308909" T="0.213652"/>
      <pos A="0.313922" C="0.268801" G="0.243733" T="0.173545"/>
      <pos A="0.313922" C="0.25376" G="0.198612" T="0.233707"/>
      <pos A="0.218666" C="0.298881" G="0.203626" T="0.278828"/>
      <pos A="0.288854" C="0.328962" G="0.173545" T="0.208639"/>
      <pos A="0.308909" C="0.213652" G="0.178558" T="0.298881"/>
      <pos A="0.163518" C="0.193598" G="0.333975" T="0.308909"/>
      <pos A="0.263787" C="0.223679" G="0.318935" T="0.193598"/>
      <pos A="0.323949" C="0.173545" G="0.203626" T="0.298881"/>
      <pos A="0.208639" C="0.188585" G="0.203626" T="0.399151"/>
      <pos A="0.308909" C="0.203626" G="0.228692" T="0.258773"/>
      <pos A="0.228692" C="0.13845" G="0.298881" T="0.333975"/>
      <pos A="0.344003" C="0.35403" G="0.148477" T="0.15349"/>
      <pos A="0.268801" C="0.36907" G="0.248747" T="0.113383"/>
      <pos A="0.233707" C="0.163518" G="0.158504" T="0.444273"/>
      <pos A="0.103356" C="0.328962" G="0.36907" T="0.198612"/>
      <pos A="0.208639" C="0.15349" G="0.318935" T="0.318935"/>
    </motif>
    <motif db="0" id="M98" alt="O98" length="40" nsites="8" evalue="1.3e-003">
      <pos A="0.424218" C="0.158504" G="0.143464" T="0.273814"/>
      <pos A="0.318935" C="0.243733" G="0.23872" T="0.198612"/>
      <pos A="0.183571" C="0.419205" G="0.233707" T="0.163518"/>
      <pos A="0.243733" C="0.183571" G="0.288854" T="0.283841"/>
      <pos A="0.208639" C="0.203626" G="0.243733" T="0.344003"/>
      <pos A="0.248747" C="0.25376" G="0.313922" T="0.183571"/>
      <pos A="0.399151" C="0.0883151" G="0.198612" T="0.313922"/>
      <pos A="0.0933294" C="0.313922" G="0.328962" T="0.263787"/>
      <pos A="0.203626" C="0.389124" G="0.198612" T="0.208639"/>
      <pos A="0.23872" C="0.278828" G="0.198612" T="0.283841"/>
      <pos A="0.23872" C="0.213652" G="0.273814" T="0.273814"/>
      <pos A="0.263787" C="0.208639" G="0.233707" T="0.293868"/>
      <pos A="0.293868" C="0.263787" G="0.208639" T="0.233707"/>
      <pos A="0.308909" C="0.163518" G="0.173545" T="0.35403"/>
      <pos A="0.268801" C="0.25376" G="0.268801" T="0.208639"/>
      <pos A="0.273814" C="0.143464" G="0.364056" T="0.218666"/>
      <pos A="0.318935" C="0.258773" G="0.23872" T="0.183571"/>
      <pos A="0.233707" C="0.0883151" G="0.35403" T="0.323949"/>
      <pos A="0.173545" C="0.323949" G="0.223679" T="0.278828"/>
      <pos A="0.349016" C="0.0782884" G="0.223679" T="0.349016"/>
      <pos A="0.293868" C="0.128424" G="0.454299" T="0.123409"/>
      <pos A="0.143464" C="0.283841" G="0.263787" T="0.308909"/>
      <pos A="0.198612" C="0.278828" G="0.23872" T="0.283841"/>
      <pos A="0.163518" C="0.344003" G="0.25376" T="0.23872"/>
      <pos A="0.328962" C="0.349016" G="0.0732751" T="0.248747"/>
      <pos A="0.328962" C="0.193598" G="0.263787" T="0.213652"/>
      <pos A="0.148477" C="0.263787" G="0.308909" T="0.278828"/>
      <pos A="0.268801" C="0.379097" G="0.183571" T="0.168531"/>
      <pos A="0.434245" C="0.268801" G="0.0883151" T="0.208639"/>
      <pos A="0.25376" C="0.103356" G="0.248747" T="0.394137"/>
      <pos A="0.243733" C="0.0983427" G="0.474353" T="0.183571"/>
      <pos A="0.298881" C="0.218666" G="0.223679" T="0.258773"/>
      <pos A="0.158504" C="0.183571" G="0.183571" T="0.474353"/>
      <pos A="0.273814" C="0.288854" G="0.263787" T="0.173545"/>
      <pos A="0.298881" C="0.183571" G="0.143464" T="0.374084"/>
      <pos A="0.288854" C="0.178558" G="0.233707" T="0.298881"/>
      <pos A="0.313922" C="0.243733" G="0.263787" T="0.178558"/>
      <pos A="0.323949" C="0.118396" G="0.404164" T="0.15349"/>
      <pos A="0.168531" C="0.328962" G="0.288854" T="0.213652"/>
      <pos A="0.163518" C="0.379097" G="0.208639" T="0.248747"/>
    </motif>
    <motif db="0" id="M99" alt="O99" length="40" nsites="8" evalue="1.3e-003">
      <pos A="0.183755" C="0.159666" G="0.376468" T="0.280112"/>
      <pos A="0.364424" C="0.1958" G="0.171711" T="0.268067"/>
      <pos A="0.340334" C="0.123532" G="0.231933" T="0.3042"/>
      <pos A="0.243977" C="0.340334" G="0.123532" T="0.292156"/>
      <pos A="0.364424" C="0.243977" G="0.256023" T="0.135576"/>
      <pos A="0.0873985" C="0.328289" G="0.135576" T="0.448736"/>
      <pos A="0.352379" C="0.219888" G="0.0753541" T="0.352379"/>
      <pos A="0.268067" C="0.292156" G="0.352379" T="0.0873985"/>
      <pos A="0.171711" C="0.1958" G="0.364424" T="0.268067"/>
      <pos A="0.388513" C="0.123532" G="0.219888" T="0.268067"/>
      <pos A="0.243977" C="0.0873985" G="0.3042" T="0.364424"/>
      <pos A="0.123532" C="0.243977" G="0.388513" T="0.243977"/>
      <pos A="0.0753541" C="0.328289" G="0.280112" T="0.316245"/>
      <pos A="0.328289" C="0.268067" G="0.256023" T="0.147621"/>
      <pos A="0.231933" C="0.316245" G="0.316245" T="0.135576"/>
      <pos A="0.316245" C="0.099443" G="0.268067" T="0.316245"/>
      <pos A="0.388513" C="0.171711" G="0.352379" T="0.0873985"/>
      <pos A="0.219888" C="0.159666" G="0.243977" T="0.376468"/>
      <pos A="0.159666" C="0.268067" G="0.424646" T="0.147621"/>
      <pos A="0.3042" C="0.316245" G="0.159666" T="0.219888"/>
      <pos A="0.316245" C="0.280112" G="0.268067" T="0.135576"/>
      <pos A="0.364424" C="0.280112" G="0.231933" T="0.123532"/>
      <pos A="0.280112" C="0.099443" G="0.448736" T="0.171711"/>
      <pos A="0.412601" C="0.111487" G="0.3042" T="0.171711"/>
      <pos A="0.171711" C="0.292156" G="0.340334" T="0.1958"/>
      <pos A="0.243977" C="0.316245" G="0.159666" T="0.280112"/>
      <pos A="0.183755" C="0.00308642" G="0.521002" T="0.292156"/>
      <pos A="0.1958" C="0.159666" G="0.424646" T="0.219888"/>
      <pos A="0.376468" C="0.219888" G="0.256023" T="0.147621"/>
      <pos A="0.268067" C="0.171711" G="0.448736" T="0.111487"/>
      <pos A="0.400557" C="0.183755" G="0.111487" T="0.3042"/>
      <pos A="0.171711" C="0.292156" G="0.159666" T="0.376468"/>
      <pos A="0.207844" C="0.292156" G="0.135576" T="0.364424"/>
      <pos A="0.0512642" C="0.280112" G="0.207844" T="0.46078"/>
      <pos A="0.328289" C="0.1958" G="0.231933" T="0.243977"/>
      <pos A="0.268067" C="0.1958" G="0.292156" T="0.243977"/>
      <pos A="0.231933" C="0.280112" G="0.256023" T="0.231933"/>
      <pos A="0.340334" C="0.159666" G="0.219888" T="0.280112"/>
      <pos A="0.123532" C="0.340334" G="0.183755" T="0.352379"/>
      <pos A="0.292156" C="0.147621" G="0.388513" T="0.171711"/>
    </motif>
  </queries>
  <targets>
    <motif db="0" id="AIRE_HUMAN.H11MO.0.C" length="18" nsites="41" evalue="1.0e+000"
        url="http://hocomoco.autosome.ru/motif/AIRE_HUMAN.H11MO.0.C">
      <pos A="0.397368" C="0.261336" G="0.125304" T="0.215992"/>
      <pos A="0.181984" C="0.181984" G="0.13664" T="0.499392"/>
      <pos A="0.13664" C="0.13664" G="0.204656" T="0.522064"/>
      <pos A="0.0459522" C="0.000608273" G="0.884815" T="0.0686242"/>
      <pos A="0.000608273" C="0.000608273" G="0.816799" T="0.181984"/>
      <pos A="0.318016" C="0.0459522" G="0.0232802" T="0.612752"/>
      <pos A="0.386032" C="0.0912962" G="0.0232802" T="0.499392"/>
      <pos A="0.36336" C="0.13664" G="0.13664" T="0.36336"/>
      <pos A="0.340688" C="0.0686242" G="0.13664" T="0.454048"/>
      <pos A="0.522064" C="0.0912962" G="0.13664" T="0.25"/>
      <pos A="0.386032" C="0.0459522" G="0.0686242" T="0.499392"/>
      <pos A="0.227328" C="0.13664" G="0.0686242" T="0.567408"/>
      <pos A="0.000608273" C="0.0232802" G="0.884815" T="0.0912962"/>
      <pos A="0.000608273" C="0.000608273" G="0.975503" T="0.0232802"/>
      <pos A="0.227328" C="0.0912962" G="0.25" T="0.431376"/>
      <pos A="0.0686242" C="0.181984" G="0.181984" T="0.567408"/>
      <pos A="0.454048" C="0.0232802" G="0.159312" T="0.36336"/>
      <pos A="0.403036" C="0.267004" G="0.1083" T="0.22166"/>
    </motif>
    <motif db="0" id="ANDR_HUMAN.H11MO.0.A" length="18" nsites="499" evalue="1.0e+000"
        url="http://hocomoco.autosome.ru/motif/ANDR_HUMAN.H11MO.0.A">
      <pos A="0.148317" C="0.0701763" G="0.036115" T="0.745392"/>
      <pos A="0.0621619" C="0.0481366" G="0.777449" T="0.112252"/>
      <pos A="0.0681727" C="0.0661691" G="0.0140753" T="0.851583"/>
      <pos A="0.188389" C="0.17236" G="0.14431" T="0.494941"/>
      <pos A="0.0781907" C="0.73337" G="0.036115" T="0.152324"/>
      <pos A="0.12227" C="0.278551" G="0.0321078" T="0.567071"/>
      <pos A="0.180375" C="0.134292" G="0.196404" T="0.48893"/>
      <pos A="0.198407" C="0.178371" G="0.21644" T="0.406782"/>
      <pos A="0.176367" C="0.192396" G="0.22245" T="0.408786"/>
      <pos A="0.200411" C="0.256512" G="0.120266" T="0.422811"/>
      <pos A="0.0721799" C="0.0140753" G="0.0140753" T="0.899669"/>
      <pos A="0.254508" C="0.0301042" G="0.691294" T="0.0240934"/>
      <pos A="0.0281006" C="0.0220898" G="0.0200862" T="0.929724"/>
      <pos A="0.0180825" C="0.00606091" G="0.0982268" T="0.87763"/>
      <pos A="0.00806452" C="0.00806452" G="0.0641655" T="0.919705"/>
      <pos A="0.420807" C="0.0281006" G="0.494941" T="0.0561511"/>
      <pos A="0.0862052" C="0.524995" G="0.0481366" T="0.340663"/>
      <pos A="0.290573" C="0.158335" G="0.0541475" T="0.496945"/>
    </motif>
    <motif db="0" id="ANDR_HUMAN.H11MO.2.A" length="12" nsites="500" evalue="1.0e+000"
        url="http://hocomoco.autosome.ru/motif/ANDR_HUMAN.H11MO.2.A">
      <pos A="0.140022" C="0.323985" G="0.242002" T="0.293991"/>
      <pos A="0.248" C="0.130024" G="0.118026" T="0.503949"/>
      <pos A="0.138022" C="0.389972" G="0.317986" T="0.154019"/>
      <pos A="0.0460408" C="0.0160468" G="0.00204959" T="0.935863"/>
      <pos A="0.00604879" C="0.020046" G="0.969856" T="0.00404919"/>
      <pos A="0.010048" C="0.0120476" G="0.00204959" T="0.975855"/>
      <pos A="0.0540392" C="0.120026" G="0.188012" T="0.637922"/>
      <pos A="4.999e-05" C="0.983853" G="0.00604879" T="0.010048"/>
      <pos A="0.0280444" C="0.405969" G="0.00404919" T="0.561938"/>
      <pos A="0.172016" C="0.238002" G="0.114027" T="0.475955"/>
      <pos A="0.186013" C="0.140022" G="0.269996" T="0.403969"/>
      <pos A="0.122026" C="0.218006" G="0.242002" T="0.417966"/>
    </motif>
    <motif db="0" id="ARNT2_HUMAN.H11MO.0.D" length="12" nsites="18" evalue="1.0e+000"
        url="http://hocomoco.autosome.ru/motif/ARNT2_HUMAN.H11MO.0.D">
      <pos A="0.193565" C="0.0837457" G="0.584034" T="0.138655"/>
      <pos A="0.16611" C="0.282031" G="0.330839" T="0.22102"/>
      <pos A="0.00138122" C="0.660297" G="0.22102" T="0.117302"/>
      <pos A="0.00138122" C="0.0562909" G="0.940947" T="0.00138122"/>
      <pos A="0.00138122" C="0.00138122" G="0.0562909" T="0.940947"/>
      <pos A="0.00138122" C="0.0562909" G="0.940947" T="0.00138122"/>
      <pos A="0.0562909" C="0.00138122" G="0.879936" T="0.062392"/>
      <pos A="0.16611" C="0.330839" G="0.39185" T="0.111201"/>
      <pos A="0.556579" C="0.00138122" G="0.27593" T="0.16611"/>
      <pos A="0.00138122" C="0.330839" G="0.556579" T="0.111201"/>
      <pos A="0.39185" C="0.00138122" G="0.495568" T="0.111201"/>
      <pos A="0.138655" C="0.584034" G="0.193565" T="0.0837457"/>
    </motif>
    <motif db="0" id="ATF1_HUMAN.H11MO.0.B" length="11" nsites="500" evalue="1.0e+000"
        url="http://hocomoco.autosome.ru/motif/ATF1_HUMAN.H11MO.0.B">
      <pos A="0.287992" C="0.359978" G="0.158018" T="0.194011"/>
      <pos A="0.357978" C="0.114027" G="0.361978" T="0.166017"/>
      <pos A="0.35198" C="0.106029" G="0.509948" T="0.0320436"/>
      <pos A="0.0180464" C="0.00604879" G="0.0320436" T="0.943861"/>
      <pos A="0.020046" C="0.010048" G="0.95186" T="0.0180464"/>
      <pos A="0.945861" C="0.010048" G="0.0160468" T="0.0280444"/>
      <pos A="0.0320436" C="0.829884" G="0.0540392" T="0.0840332"/>
      <pos A="0.0240452" C="0.0160468" G="0.875875" T="0.0840332"/>
      <pos A="0.0780344" C="0.317986" G="0.0160468" T="0.587932"/>
      <pos A="0.287992" C="0.465957" G="0.144021" T="0.10203"/>
      <pos A="0.535943" C="0.114027" G="0.186013" T="0.164017"/>
    </motif>
    <motif db="0" id="ATF2_HUMAN.H11MO.0.B" length="11" nsites="500" evalue="1.0e+000"
        url="http://hocomoco.autosome.ru/motif/ATF2_HUMAN.H11MO.0.B">
      <pos A="0.315987" C="0.0880324" G="0.463957" T="0.132024"/>
      <pos A="0.423965" C="0.166017" G="0.383973" T="0.0260448"/>
      <pos A="0.020046" C="0.0240452" G="0.0120476" T="0.943861"/>
      <pos A="0.0160468" C="0.0140472" G="0.939862" T="0.030044"/>
      <pos A="0.903869" C="0.0120476" G="0.0140472" T="0.070036"/>
      <pos A="0.0340432" C="0.361978" G="0.248" T="0.355979"/>
      <pos A="0.00204959" C="0.0420416" G="0.933863" T="0.0220456"/>
      <pos A="0.126025" C="0.0720356" G="0.0260448" T="0.775895"/>
      <pos A="0.158018" C="0.775895" G="0.0360428" T="0.030044"/>
      <pos A="0.875875" C="0.0180464" G="0.0640372" T="0.0420416"/>
      <pos A="0.0620376" C="0.253999" G="0.184013" T="0.49995"/>
    </motif>
    <motif db="0" id="ATF2_HUMAN.H11MO.1.B" length="20" nsites="1293" evalue="1.0e+000"
        url="http://hocomoco.autosome.ru/motif/ATF2_HUMAN.H11MO.1.B">
      <pos A="0.3921" C="0.119113" G="0.135353" T="0.353434"/>
      <pos A="0.371994" C="0.10442" G="0.214233" T="0.309353"/>
      <pos A="0.413754" C="0.101326" G="0.21114" T="0.27378"/>
      <pos A="0.255993" C="0.122206" G="0.187166" T="0.434634"/>
      <pos A="0.28074" C="0.0719395" G="0.566101" T="0.0812195"/>
      <pos A="0.911782" C="0.000792669" G="0.0850862" T="0.00233934"/>
      <pos A="1.93334e-05" C="1.93334e-05" G="1.93334e-05" T="0.999942"/>
      <pos A="1.93334e-05" C="1.93334e-05" G="0.999169" T="0.000792669"/>
      <pos A="0.999942" C="1.93334e-05" G="1.93334e-05" T="1.93334e-05"/>
      <pos A="1.93334e-05" C="0.136126" G="0.0340461" T="0.829808"/>
      <pos A="0.000792669" C="1.93334e-05" G="0.999169" T="1.93334e-05"/>
      <pos A="1.93334e-05" C="1.93334e-05" G="1.93334e-05" T="0.999942"/>
      <pos A="0.0309527" C="0.967462" G="1.93334e-05" T="0.001566"/>
      <pos A="0.999942" C="1.93334e-05" G="1.93334e-05" T="1.93334e-05"/>
      <pos A="1.93334e-05" C="0.0502861" G="0.00775269" T="0.941942"/>
      <pos A="0.12994" C="0.517381" G="0.0997796" T="0.2529"/>
      <pos A="0.42922" C="0.15314" G="0.15546" T="0.26218"/>
      <pos A="0.25986" C="0.163193" G="0.140766" T="0.43618"/>
      <pos A="0.219647" C="0.139993" G="0.143086" T="0.497274"/>
      <pos A="0.311673" C="0.1369" G="0.158553" T="0.392874"/>
    </motif>
    <motif db="0" id="ATF2_HUMAN.H11MO.2.C" length="11" nsites="381" evalue="1.0e+000"
        url="http://hocomoco.autosome.ru/motif/ATF2_HUMAN.H11MO.2.C">
      <pos A="0.322816" C="0.086657" G="0.540606" T="0.0499213"/>
      <pos A="0.509118" C="0.00531357" G="0.480255" T="0.00531357"/>
      <pos A="6.55996e-05" C="6.55996e-05" G="6.55996e-05" T="0.999803"/>
      <pos A="6.55996e-05" C="6.55996e-05" G="0.999803" T="6.55996e-05"/>
      <pos A="0.999803" C="6.55996e-05" G="6.55996e-05" T="6.55996e-05"/>
      <pos A="6.55996e-05" C="0.994555" G="0.00268958" T="0.00268958"/>
      <pos A="6.55996e-05" C="6.55996e-05" G="0.999803" T="6.55996e-05"/>
      <pos A="6.55996e-05" C="6.55996e-05" G="6.55996e-05" T="0.999803"/>
      <pos A="0.188992" C="0.810876" G="6.55996e-05" T="6.55996e-05"/>
      <pos A="0.997179" C="6.55996e-05" G="0.00268958" T="6.55996e-05"/>
      <pos A="0.0446733" C="0.464511" G="0.356927" T="0.133889"/>
    </motif>
    <motif db="0" id="ATF4_HUMAN.H11MO.0.A" length="12" nsites="500" evalue="1.0e+000"
        url="http://hocomoco.autosome.ru/motif/ATF4_HUMAN.H11MO.0.A">
      <pos A="0.39797" C="0.0640372" G="0.381974" T="0.156019"/>
      <pos A="0.236003" C="0.186013" G="0.393971" T="0.184013"/>
      <pos A="0.533943" C="0.329984" G="0.136023" T="4.999e-05"/>
      <pos A="0.00204959" C="0.00204959" G="4.999e-05" T="0.995851"/>
      <pos A="4.999e-05" C="0.00604879" G="0.977854" T="0.0160468"/>
      <pos A="0.979854" C="0.00604879" G="0.010048" T="0.00404919"/>
      <pos A="4.999e-05" C="0.0520396" G="0.00604879" T="0.941862"/>
      <pos A="4.999e-05" C="0.00604879" G="0.993851" T="4.999e-05"/>
      <pos A="0.10203" C="0.80189" G="0.00204959" T="0.0940312"/>
      <pos A="0.993851" C="0.00604879" G="4.999e-05" T="4.999e-05"/>
      <pos A="0.99785" C="4.999e-05" G="0.00204959" T="4.999e-05"/>
      <pos A="0.0160468" C="0.291992" G="0.130024" T="0.561938"/>
    </motif>
    <motif db="0" id="ATF7_HUMAN.H11MO.0.D" length="11" nsites="12644" evalue="1.0e+000"
        url="http://hocomoco.autosome.ru/motif/ATF7_HUMAN.H11MO.0.D">
      <pos A="0.217356" C="0.0873352" G="0.447029" T="0.24828"/>
      <pos A="0.570881" C="0.00429252" G="0.418478" T="0.00634881"/>
      <pos A="0.000516051" C="0.000595139" G="0.00439138" T="0.994497"/>
      <pos A="0.000397419" C="0.00031833" G="0.985995" T="0.0132888"/>
      <pos A="0.995328" C="8.10655e-05" G="0.00451001" T="8.10655e-05"/>
      <pos A="8.10655e-05" C="0.992006" G="0.00553816" T="0.00237463"/>
      <pos A="0.000555595" C="1.97721e-06" G="0.99944" T="1.97721e-06"/>
      <pos A="8.10655e-05" C="1.97721e-06" G="0.00332368" T="0.996593"/>
      <pos A="0.185662" C="0.812278" G="0.00138602" T="0.000674228"/>
      <pos A="0.997542" C="0.00031833" G="0.00158374" T="0.000555595"/>
      <pos A="0.00506363" C="0.0470595" G="0.0273665" T="0.92051"/>
    </motif>
    <motif db="0" id="BACH1_HUMAN.H11MO.0.A" length="13" nsites="500" evalue="1.0e+000"
        url="http://hocomoco.autosome.ru/motif/BACH1_HUMAN.H11MO.0.A">
      <pos A="0.0628514" C="0.168181" G="0.0975447" T="0.671423"/>
      <pos A="0.00920666" C="0.066425" G="0.922336" T="0.00203205"/>
      <pos A="0.0209144" C="0.967526" G="0.00397444" T="0.00758555"/>
      <pos A="0.0362182" C="0.0795832" G="0.080139" T="0.80406"/>
      <pos A="0.00389824" C="0.0613564" G="0.890887" T="0.0438579"/>
      <pos A="0.80282" C="0.020619" G="0.124523" T="0.0520378"/>
      <pos A="0.0133116" C="0.214865" G="0.763223" T="0.00860036"/>
      <pos A="0.00624957" C="0.0361794" G="0.145878" T="0.811693"/>
      <pos A="0.0162411" C="0.943692" G="0.0343167" T="0.00574993"/>
      <pos A="0.786281" C="0.0958376" G="0.0824533" T="0.0354277"/>
      <pos A="0.00982731" C="0.334262" G="0.256606" T="0.399305"/>
      <pos A="0.151628" C="0.265556" G="0.394692" T="0.188124"/>
      <pos A="0.105265" C="0.378564" G="0.372601" T="0.143571"/>
    </motif>
    <motif db="0" id="BC11A_HUMAN.H11MO.0.A" length="17" nsites="500" evalue="1.0e+000"
        url="http://hocomoco.autosome.ru/motif/BC11A_HUMAN.H11MO.0.A">
      <pos A="0.37573" C="0.184625" G="0.286195" T="0.153451"/>
      <pos A="0.55058" C="0.0994705" G="0.224094" T="0.125856"/>
      <pos A="0.500164" C="0.142363" G="0.230714" T="0.126759"/>
      <pos A="0.589982" C="0.0166164" G="0.226051" T="0.167351"/>
      <pos A="0.187435" C="0.160796" G="0.580417" T="0.071352"/>
      <pos A="0.664511" C="0.0145816" G="0.269377" T="0.051531"/>
      <pos A="0.104037" C="0.0144884" G="0.828551" T="0.0529239"/>
      <pos A="0.200417" C="0.0327717" G="0.758546" T="0.00826493"/>
      <pos A="0.880098" C="0.0431253" G="0.0485975" T="0.0281795"/>
      <pos A="0.867864" C="0.00583965" G="0.0555442" T="0.0707524"/>
      <pos A="0.248399" C="0.226047" G="0.502141" T="0.0234139"/>
      <pos A="0.150158" C="0.154992" G="0.0315585" T="0.663292"/>
      <pos A="0.117832" C="0.0724923" G="0.760189" T="0.0494865"/>
      <pos A="0.658749" C="0.064413" G="0.250663" T="0.0261749"/>
      <pos A="0.458785" C="0.143453" G="0.310166" T="0.0875961"/>
      <pos A="0.622702" C="0.078845" G="0.157294" T="0.141159"/>
      <pos A="0.358985" C="0.2047" G="0.318076" T="0.118238"/>
    </motif>
    <motif db="0" id="BHA15_HUMAN.H11MO.0.B" length="11" nsites="500" evalue="1.0e+000"
        url="http://hocomoco.autosome.ru/motif/BHA15_HUMAN.H11MO.0.B">
      <pos A="0.172016" C="0.285993" G="0.471956" T="0.070036"/>
      <pos A="0.15202" C="0.44996" G="0.295991" T="0.10203"/>
      <pos A="0.687912" C="0.0680364" G="0.20001" T="0.0440412"/>
      <pos A="0.279994" C="0.108028" G="0.609928" T="0.00204959"/>
      <pos A="0.0560388" C="0.921866" G="0.0160468" T="0.00604879"/>
      <pos A="0.983853" C="0.00404919" G="0.010048" T="0.00204959"/>
      <pos A="0.00604879" C="0.00404919" G="0.963857" T="0.0260448"/>
      <pos A="0.0540392" C="0.877874" G="0.0640372" T="0.00404919"/>
      <pos A="0.0260448" C="0.0120476" G="0.00404919" T="0.957858"/>
      <pos A="0.00404919" C="0.00404919" G="0.981854" T="0.010048"/>
      <pos A="0.00204959" C="0.14802" G="0.633923" T="0.216007"/>
    </motif>
    <motif db="0" id="BHE22_HUMAN.H11MO.0.D" length="13" nsites="2246" evalue="1.0e+000"
        url="http://hocomoco.autosome.ru/motif/BHE22_HUMAN.H11MO.0.D">
      <pos A="0.588809" C="0.107086" G="0.195684" T="0.108421"/>
      <pos A="0.307878" C="0.381784" G="0.212602" T="0.0977361"/>
      <pos A="1.11304e-05" C="0.999967" G="1.11304e-05" T="1.11304e-05"/>
      <pos A="0.999076" C="1.11304e-05" G="0.000901563" T="1.11304e-05"/>
      <pos A="1.11304e-05" C="1.11304e-05" G="1.11304e-05" T="0.999967"/>
      <pos A="0.999967" C="1.11304e-05" G="1.11304e-05" T="1.11304e-05"/>
      <pos A="1.11304e-05" C="1.11304e-05" G="1.11304e-05" T="0.999967"/>
      <pos A="1.11304e-05" C="1.11304e-05" G="0.999967" T="1.11304e-05"/>
      <pos A="1.11304e-05" C="0.0516562" G="0.185666" T="0.762666"/>
      <pos A="0.00602155" C="0.0118094" G="0.00602155" T="0.976148"/>
      <pos A="0.107197" C="0.113875" G="0.0595588" T="0.719369"/>
      <pos A="0.188783" C="0.189228" G="0.104192" T="0.517798"/>
      <pos A="0.186" C="0.159287" G="0.14504" T="0.509672"/>
    </motif>
    <motif db="0" id="BHE23_HUMAN.H11MO.0.D" length="12" nsites="392" evalue="1.0e+000"
        url="http://hocomoco.autosome.ru/motif/BHE23_HUMAN.H11MO.0.D">
      <pos A="0.412586" C="0.0988906" G="0.328424" T="0.160099"/>
      <pos A="0.238523" C="0.192617" G="0.401747" T="0.167113"/>
      <pos A="0.118018" C="0.498023" G="0.26594" T="0.118018"/>
      <pos A="0.577085" C="0.0338562" G="0.288893" T="0.100166"/>
      <pos A="0.11228" C="0.0281178" G="0.239799" T="0.619804"/>
      <pos A="0.568796" C="0.0179163" G="0.290806" T="0.122482"/>
      <pos A="0.104629" C="0.00261413" G="6.37592e-05" T="0.892693"/>
      <pos A="6.37592e-05" C="6.37592e-05" G="0.999809" T="6.37592e-05"/>
      <pos A="0.0128156" C="0.0561719" G="0.614703" T="0.31631"/>
      <pos A="0.098253" C="0.121206" G="0.14416" T="0.636381"/>
      <pos A="0.203456" C="0.114193" G="0.402385" T="0.279967"/>
      <pos A="0.144797" C="0.193254" G="0.381982" T="0.279967"/>
    </motif>
    <motif db="0" id="BHE41_HUMAN.H11MO.0.D" length="20" nsites="10" evalue="1.0e+000"
        url="http://hocomoco.autosome.ru/motif/BHE41_HUMAN.H11MO.0.D">
      <pos A="0.382694" C="0.0764775" G="0.168342" T="0.372486"/>
      <pos A="0.00247525" C="0.584286" G="0.410763" T="0.00247525"/>
      <pos A="0.298484" C="0.308691" G="0.298484" T="0.0943401"/>
      <pos A="0.400556" C="0.104547" G="0.492421" T="0.00247525"/>
      <pos A="0.104547" C="0.104547" G="0.410763" T="0.380142"/>
      <pos A="0.00247525" C="0.400556" G="0.492421" T="0.104547"/>
      <pos A="0.00247525" C="0.492421" G="0.00247525" T="0.502628"/>
      <pos A="0.00247525" C="0.992574" G="0.00247525" T="0.00247525"/>
      <pos A="0.706772" C="0.00247525" G="0.196412" T="0.0943401"/>
      <pos A="0.206619" C="0.594493" G="0.0943401" T="0.104547"/>
      <pos A="0.00247525" C="0.104547" G="0.798637" T="0.0943401"/>
      <pos A="0.00247525" C="0.00247525" G="0.00247525" T="0.992574"/>
      <pos A="0.00247525" C="0.00247525" G="0.992574" T="0.00247525"/>
      <pos A="0.308691" C="0.594493" G="0.0943401" T="0.00247525"/>
      <pos A="0.410763" C="0.196412" G="0.104547" T="0.288277"/>
      <pos A="0.00247525" C="0.0943401" G="0.706772" T="0.196412"/>
      <pos A="0.492421" C="0.196412" G="0.308691" T="0.00247525"/>
      <pos A="0.400556" C="0.0943401" G="0.400556" T="0.104547"/>
      <pos A="0.308691" C="0.104547" G="0.584286" T="0.00247525"/>
      <pos A="0.232137" C="0.324002" G="0.324002" T="0.119858"/>
    </motif>
    <motif db="0" id="BRAC_HUMAN.H11MO.0.A" length="20" nsites="500" evalue="1.0e+000"
        url="http://hocomoco.autosome.ru/motif/BRAC_HUMAN.H11MO.0.A">
      <pos A="0.120026" C="0.252" G="0.146021" T="0.481954"/>
      <pos A="0.0780344" C="0.20201" G="0.106029" T="0.613927"/>
      <pos A="0.335983" C="0.311988" G="0.224005" T="0.128024"/>
      <pos A="0.333983" C="0.164017" G="0.379974" T="0.122026"/>
      <pos A="0.138022" C="0.673915" G="0.128024" T="0.060038"/>
      <pos A="0.669916" C="0.0720356" G="0.162018" T="0.0960308"/>
      <pos A="0.19801" C="0.174015" G="0.407968" T="0.220006"/>
      <pos A="0.182014" C="0.252" G="0.40197" T="0.164017"/>
      <pos A="0.244001" C="0.166017" G="0.339982" T="0.25"/>
      <pos A="0.469956" C="0.190012" G="0.230004" T="0.110028"/>
      <pos A="0.343981" C="0.0520396" G="0.437962" T="0.166017"/>
      <pos A="0.060038" C="0.128024" G="0.7479" T="0.0640372"/>
      <pos A="0.0380424" C="0.0160468" G="0.00404919" T="0.941862"/>
      <pos A="0.00204959" C="0.0140472" G="0.969856" T="0.0140472"/>
      <pos A="0.224005" C="0.0520396" G="0.0440412" T="0.679914"/>
      <pos A="0.0320436" C="0.15202" G="0.631924" T="0.184013"/>
      <pos A="0.905869" C="0.020046" G="0.0620376" T="0.0120476"/>
      <pos A="0.659918" C="0.0580384" G="0.222006" T="0.060038"/>
      <pos A="0.34998" C="0.0880324" G="0.261998" T="0.29999"/>
      <pos A="0.20001" C="0.136023" G="0.19801" T="0.465957"/>
    </motif>
    <motif db="0" id="CEBPG_HUMAN.H11MO.0.B" length="12" nsites="500" evalue="1.0e+000"
        url="http://hocomoco.autosome.ru/motif/CEBPG_HUMAN.H11MO.0.B">
      <pos A="0.561938" C="0.124025" G="0.287992" T="0.0260448"/>
      <pos A="4.999e-05" C="4.999e-05" G="4.999e-05" T="0.99985"/>
      <pos A="0.00204959" C="4.999e-05" G="0.040042" T="0.957858"/>
      <pos A="0.176015" C="0.00204959" G="0.687912" T="0.134023"/>
      <pos A="0.00204959" C="0.995851" G="0.00204959" T="4.999e-05"/>
      <pos A="0.867876" C="0.0420416" G="0.0740352" T="0.0160468"/>
      <pos A="0.0160468" C="0.0320436" G="0.0140472" T="0.937862"/>
      <pos A="0.0560388" C="0.923865" G="0.00804839" T="0.0120476"/>
      <pos A="0.991852" C="4.999e-05" G="0.00604879" T="0.00204959"/>
      <pos A="0.0160468" C="0.136023" G="0.39797" T="0.44996"/>
      <pos A="0.255999" C="0.39797" G="0.132024" T="0.214007"/>
      <pos A="0.196011" C="0.363977" G="0.0940312" T="0.345981"/>
    </motif>
    <motif db="0" id="CLOCK_HUMAN.H11MO.0.C" length="14" nsites="252" evalue="1.0e+000"
        url="http://hocomoco.autosome.ru/motif/CLOCK_HUMAN.H11MO.0.C">
      <pos A="0.158766" C="0.599068" G="0.1786" T="0.063566"/>
      <pos A="0.424534" C="0.115133" G="0.1905" T="0.269833"/>
      <pos A="0.2024" C="0.146866" G="0.511801" T="0.138933"/>
      <pos A="0.337267" C="0.3214" G="0.1667" T="0.174633"/>
      <pos A="0.0952995" C="0.848969" G="0.0437326" T="0.0119992"/>
      <pos A="0.809302" C="0.063566" G="0.0437326" T="0.0833994"/>
      <pos A="0.1548" C="0.607001" G="0.127033" T="0.111166"/>
      <pos A="0.253967" C="0.0556327" G="0.642701" T="0.0476993"/>
      <pos A="0.0952995" C="0.1191" G="0.0437326" T="0.741868"/>
      <pos A="0.0873661" C="0.0238992" G="0.860869" T="0.0278659"/>
      <pos A="0.400734" C="0.313467" G="0.1786" T="0.1072"/>
      <pos A="0.369" C="0.242067" G="0.281733" T="0.1072"/>
      <pos A="0.222233" C="0.388834" G="0.289667" T="0.0992662"/>
      <pos A="0.491967" C="0.2976" G="0.0238992" T="0.186533"/>
    </motif>
    <motif db="0" id="COT1_HUMAN.H11MO.0.C" length="17" nsites="500" evalue="1.0e+000"
        url="http://hocomoco.autosome.ru/motif/COT1_HUMAN.H11MO.0.C">
      <pos A="0.180014" C="0.146021" G="0.539942" T="0.134023"/>
      <pos A="0.287992" C="0.0740352" G="0.54994" T="0.0880324"/>
      <pos A="0.248" C="0.0780344" G="0.591932" T="0.0820336"/>
      <pos A="0.208008" C="0.118026" G="0.589932" T="0.0840332"/>
      <pos A="0.0860328" C="0.15002" G="0.361978" T="0.40197"/>
      <pos A="0.132024" C="0.475955" G="0.289992" T="0.10203"/>
      <pos A="0.631924" C="0.112028" G="0.194011" T="0.0620376"/>
      <pos A="0.411968" C="0.0480404" G="0.523945" T="0.0160468"/>
      <pos A="0.725905" C="4.999e-05" G="0.269996" T="0.00404919"/>
      <pos A="0.0180464" C="4.999e-05" G="0.911868" T="0.070036"/>
      <pos A="0.0160468" C="0.010048" G="0.961858" T="0.0120476"/>
      <pos A="0.010048" C="0.0780344" G="0.279994" T="0.631924"/>
      <pos A="0.0660368" C="0.863877" G="0.0420416" T="0.0280444"/>
      <pos A="0.959858" C="0.00404919" G="0.0160468" T="0.020046"/>
      <pos A="0.204009" C="0.126025" G="0.517946" T="0.15202"/>
      <pos A="0.226005" C="0.184013" G="0.493951" T="0.0960308"/>
      <pos A="0.186013" C="0.168016" G="0.505949" T="0.140022"/>
    </motif>
    <motif db="0" id="COT1_HUMAN.H11MO.1.C" length="13" nsites="478" evalue="1.0e+000"
        url="http://hocomoco.autosome.ru/motif/COT1_HUMAN.H11MO.1.C">
      <pos A="0.0837168" C="0.194572" G="0.382817" T="0.338894"/>
      <pos A="0.125549" C="0.502039" G="0.284512" T="0.0879"/>
      <pos A="0.591979" C="0.108816" G="0.167381" T="0.131824"/>
      <pos A="0.368176" C="0.0335181" G="0.591979" T="0.00632713"/>
      <pos A="0.719567" C="5.22903e-05" G="0.278237" T="0.0021439"/>
      <pos A="0.00841874" C="0.0021439" G="0.951736" T="0.0377013"/>
      <pos A="0.00632713" C="5.22903e-05" G="0.966377" T="0.0272433"/>
      <pos A="0.00841874" C="0.0690755" G="0.21758" T="0.704926"/>
      <pos A="0.0335181" C="0.914087" G="0.0272433" T="0.0251516"/>
      <pos A="0.991477" C="0.0021439" G="0.00632713" T="5.22903e-05"/>
      <pos A="0.223855" C="0.154832" G="0.525047" T="0.0962665"/>
      <pos A="0.313794" C="0.146465" G="0.456024" T="0.0837168"/>
      <pos A="0.146465" C="0.0962665" G="0.635903" T="0.121366"/>
    </motif>
    <motif db="0" id="COT2_HUMAN.H11MO.1.A" length="17" nsites="500" evalue="1.0e+000"
        url="http://hocomoco.autosome.ru/motif/COT2_HUMAN.H11MO.1.A">
      <pos A="0.315987" C="0.0860328" G="0.429964" T="0.168016"/>
      <pos A="0.263997" C="0.0460408" G="0.563937" T="0.126025"/>
      <pos A="0.269996" C="0.10203" G="0.507948" T="0.120026"/>
      <pos A="0.182014" C="0.184013" G="0.511948" T="0.122026"/>
      <pos A="0.128024" C="0.263997" G="0.20001" T="0.407968"/>
      <pos A="0.19801" C="0.543941" G="0.124025" T="0.134023"/>
      <pos A="0.637922" C="0.0760348" G="0.118026" T="0.168016"/>
      <pos A="0.49795" C="0.0240452" G="0.457958" T="0.020046"/>
      <pos A="0.731904" C="0.00204959" G="0.257998" T="0.00804839"/>
      <pos A="0.0260448" C="0.00404919" G="0.89987" T="0.070036"/>
      <pos A="0.0280444" C="0.010048" G="0.909868" T="0.0520396"/>
      <pos A="0.0120476" C="0.0480404" G="0.184013" T="0.755899"/>
      <pos A="0.070036" C="0.831884" G="0.0480404" T="0.05004"/>
      <pos A="0.957858" C="0.0140472" G="0.0160468" T="0.0120476"/>
      <pos A="0.226005" C="0.180014" G="0.415967" T="0.178014"/>
      <pos A="0.30199" C="0.196011" G="0.373975" T="0.128024"/>
      <pos A="0.259998" C="0.154019" G="0.463957" T="0.122026"/>
    </motif>
    <motif db="0" id="CREB1_HUMAN.H11MO.0.A" length="11" nsites="500" evalue="1.0e+000"
        url="http://hocomoco.autosome.ru/motif/CREB1_HUMAN.H11MO.0.A">
      <pos A="0.281994" C="0.285993" G="0.15202" T="0.279994"/>
      <pos A="0.345981" C="0.0960308" G="0.425965" T="0.132024"/>
      <pos A="0.509948" C="0.0420416" G="0.435963" T="0.0120476"/>
      <pos A="0.00404919" C="0.0240452" G="0.010048" T="0.961858"/>
      <pos A="0.00804839" C="0.00604879" G="0.977854" T="0.00804839"/>
      <pos A="0.969856" C="4.999e-05" G="0.0220456" T="0.00804839"/>
      <pos A="0.010048" C="0.865877" G="0.0280444" T="0.0960308"/>
      <pos A="0.0180464" C="0.0120476" G="0.895871" T="0.0740352"/>
      <pos A="0.080034" C="0.267996" G="0.0120476" T="0.639922"/>
      <pos A="0.313987" C="0.503949" G="0.0820336" T="0.10003"/>
      <pos A="0.621926" C="0.122026" G="0.116027" T="0.140022"/>
    </motif>
    <motif db="0" id="CREB5_HUMAN.H11MO.0.D" length="11" nsites="1702" evalue="1.0e+000"
        url="http://hocomoco.autosome.ru/motif/CREB5_HUMAN.H11MO.0.D">
      <pos A="0.267332" C="0.111642" G="0.438884" T="0.182143"/>
      <pos A="0.563877" C="0.0169056" G="0.405837" T="0.0133805"/>
      <pos A="0.000308443" C="0.000895952" G="0.000308443" T="0.998487"/>
      <pos A="1.46877e-05" C="1.46877e-05" G="0.967055" T="0.0329152"/>
      <pos A="0.999368" C="1.46877e-05" G="1.46877e-05" T="0.000602197"/>
      <pos A="0.000602197" C="0.968818" G="0.000602197" T="0.0299777"/>
      <pos A="0.000602197" C="1.46877e-05" G="0.999368" T="1.46877e-05"/>
      <pos A="0.000308443" C="0.00618354" G="0.000308443" T="0.9932"/>
      <pos A="0.381015" C="0.615431" G="0.000895952" T="0.00265848"/>
      <pos A="0.988206" C="0.000602197" G="0.0070648" T="0.00412725"/>
      <pos A="0.0245432" C="0.0909318" G="0.073894" T="0.810631"/>
    </motif>
    <motif db="0" id="CREM_HUMAN.H11MO.0.C" length="11" nsites="30" evalue="1.0e+000"
        url="http://hocomoco.autosome.ru/motif/CREM_HUMAN.H11MO.0.C">
      <pos A="0.0426992" C="0.569631" G="0.259191" T="0.128479"/>
      <pos A="0.462407" C="0.209153" G="0.32761" T="0.000830565"/>
      <pos A="0.258169" C="0.40522" G="0.262254" T="0.074356"/>
      <pos A="0.000830565" C="0.000830565" G="0.000830565" T="0.997508"/>
      <pos A="0.0335085" C="0.000830565" G="0.96483" T="0.000830565"/>
      <pos A="0.960746" C="0.0375933" G="0.000830565" T="0.000830565"/>
      <pos A="0.0335085" C="0.899474" G="0.0661865" T="0.000830565"/>
      <pos A="0.217322" C="0.000830565" G="0.781017" T="0.000830565"/>
      <pos A="0.107034" C="0.0335085" G="0.000830565" T="0.858627"/>
      <pos A="0.0294238" C="0.703407" G="0.225492" T="0.041678"/>
      <pos A="0.838203" C="0.102949" G="0.0335085" T="0.025339"/>
    </motif>
    <motif db="0" id="CRX_HUMAN.H11MO.0.B" length="13" nsites="500" evalue="1.0e+000"
        url="http://hocomoco.autosome.ru/motif/CRX_HUMAN.H11MO.0.B">
      <pos A="0.248" C="0.164017" G="0.15202" T="0.435963"/>
      <pos A="0.533943" C="0.104029" G="0.261998" T="0.10003"/>
      <pos A="0.573935" C="0.0460408" G="0.275995" T="0.104029"/>
      <pos A="0.172016" C="0.0920316" G="0.565937" T="0.170016"/>
      <pos A="0.49795" C="0.164017" G="0.261998" T="0.0760348"/>
      <pos A="0.192012" C="0.00604879" G="0.775895" T="0.0260448"/>
      <pos A="0.0320436" C="0.010048" G="0.935863" T="0.0220456"/>
      <pos A="0.763897" C="0.218006" G="0.0160468" T="0.00204959"/>
      <pos A="4.999e-05" C="4.999e-05" G="4.999e-05" T="0.99985"/>
      <pos A="0.0220456" C="0.0580384" G="0.0240452" T="0.895871"/>
      <pos A="0.879874" C="0.00404919" G="0.0340432" T="0.0820336"/>
      <pos A="0.269996" C="0.0660368" G="0.525945" T="0.138022"/>
      <pos A="0.234003" C="0.323985" G="0.343981" T="0.0980304"/>
    </motif>
    <motif db="0" id="DDIT3_HUMAN.H11MO.0.D" length="10" nsites="500" evalue="1.0e+000"
        url="http://hocomoco.autosome.ru/motif/DDIT3_HUMAN.H11MO.0.D">
      <pos A="0.435963" C="0.39997" G="0.146021" T="0.0180464"/>
      <pos A="0.0220456" C="0.0180464" G="0.0160468" T="0.943861"/>
      <pos A="0.0120476" C="0.0280444" G="0.929864" T="0.030044"/>
      <pos A="0.89987" C="0.0280444" G="0.0320436" T="0.040042"/>
      <pos A="0.0220456" C="0.0580384" G="0.0460408" T="0.873875"/>
      <pos A="0.0140472" C="0.00804839" G="0.95186" T="0.0260448"/>
      <pos A="0.335983" C="0.431964" G="0.00404919" T="0.228004"/>
      <pos A="0.883873" C="0.112028" G="0.00404919" T="4.999e-05"/>
      <pos A="0.987852" C="4.999e-05" G="0.00804839" T="0.00404919"/>
      <pos A="0.0720356" C="0.242002" G="0.164017" T="0.521946"/>
    </motif>
    <motif db="0" id="DLX1_HUMAN.H11MO.0.D" length="16" nsites="16252" evalue="1.0e+000"
        url="http://hocomoco.autosome.ru/motif/DLX1_HUMAN.H11MO.0.D">
      <pos A="0.356832" C="0.136116" G="0.136793" T="0.370259"/>
      <pos A="0.452964" C="0.0963251" G="0.0763799" T="0.374331"/>
      <pos A="0.532742" C="0.0579052" G="0.0766995" T="0.332653"/>
      <pos A="0.46403" C="0.0493464" G="0.0743764" T="0.412248"/>
      <pos A="0.339625" C="0.0394757" G="0.110197" T="0.510702"/>
      <pos A="0.22041" C="0.0722778" G="0.11822" T="0.589092"/>
      <pos A="0.562225" C="0.0896903" G="0.152019" T="0.196065"/>
      <pos A="0.164777" C="0.141951" G="0.203084" T="0.490188"/>
      <pos A="0.125209" C="0.153758" G="0.58495" T="0.136083"/>
      <pos A="0.101867" C="0.460239" G="0.302962" T="0.134932"/>
      <pos A="0.220662" C="0.128848" G="0.000135811" T="0.650354"/>
      <pos A="0.992561" C="0.00306575" G="0.00435255" T="2.072e-05"/>
      <pos A="0.996767" C="0.000739225" G="0.000854315" T="0.00163914"/>
      <pos A="0.0116504" C="0.0106562" G="0.00950858" T="0.968185"/>
      <pos A="0.0369355" C="0.035676" G="0.0740189" T="0.85337"/>
      <pos A="0.594043" C="0.108977" G="0.168693" T="0.128287"/>
    </motif>
    <motif db="0" id="DLX6_HUMAN.H11MO.0.D" length="15" nsites="1138" evalue="1.0e+000"
        url="http://hocomoco.autosome.ru/motif/DLX6_HUMAN.H11MO.0.D">
      <pos A="0.399591" C="0.128086" G="0.103484" T="0.368838"/>
      <pos A="0.481966" C="0.0733899" G="0.0672393" T="0.377405"/>
      <pos A="0.438252" C="0.0674589" G="0.095576" T="0.398713"/>
      <pos A="0.347311" C="0.0837141" G="0.128526" T="0.440449"/>
      <pos A="0.293494" C="0.105461" G="0.187176" T="0.41387"/>
      <pos A="0.326004" C="0.118641" G="0.25659" T="0.298765"/>
      <pos A="0.310188" C="0.198599" G="0.303159" T="0.188055"/>
      <pos A="0.216172" C="0.21705" G="0.359393" T="0.207385"/>
      <pos A="0.227594" C="0.208264" G="0.311067" T="0.253075"/>
      <pos A="0.00880854" C="0.228473" G="0.00265794" T="0.760061"/>
      <pos A="0.95688" C="0.00792988" G="0.0272603" T="0.00792988"/>
      <pos A="0.987633" C="0.00880854" G="0.00177928" T="0.00177928"/>
      <pos A="0.00331693" C="0.00507425" G="0.0059529" T="0.985656"/>
      <pos A="0.0195721" C="0.0160575" G="0.0345093" T="0.929861"/>
      <pos A="0.659454" C="0.0162771" G="0.293054" T="0.0312143"/>
    </motif>
    <motif db="0" id="DMBX1_HUMAN.H11MO.0.D" length="20" nsites="29" evalue="1.0e+000"
        url="http://hocomoco.autosome.ru/motif/DMBX1_HUMAN.H11MO.0.D">
      <pos A="0.17268" C="0.275773" G="0.138316" T="0.41323"/>
      <pos A="0.421821" C="0.284364" G="0.112543" T="0.181271"/>
      <pos A="0.430412" C="0.292955" G="0.155498" T="0.121134"/>
      <pos A="0.207045" C="0.138316" G="0.103952" T="0.550687"/>
      <pos A="0.41323" C="0.0352234" G="0.0352234" T="0.516323"/>
      <pos A="0.516323" C="0.0352234" G="0.0352234" T="0.41323"/>
      <pos A="0.310137" C="0.103952" G="0.0352234" T="0.550687"/>
      <pos A="0.550687" C="0.17268" G="0.0352234" T="0.241409"/>
      <pos A="0.585052" C="0.103952" G="0.0352234" T="0.275773"/>
      <pos A="0.138316" C="0.310137" G="0.17268" T="0.378866"/>
      <pos A="0.103952" C="0.619416" G="0.0352234" T="0.241409"/>
      <pos A="0.000859107" C="0.447595" G="0.0695876" T="0.481959"/>
      <pos A="0.756873" C="0.0352234" G="0.138316" T="0.0695876"/>
      <pos A="0.89433" C="0.0352234" G="0.0695876" T="0.000859107"/>
      <pos A="0.000859107" C="0.0352234" G="0.000859107" T="0.963058"/>
      <pos A="0.000859107" C="0.000859107" G="0.000859107" T="0.997423"/>
      <pos A="0.997423" C="0.000859107" G="0.000859107" T="0.000859107"/>
      <pos A="0.619416" C="0.138316" G="0.138316" T="0.103952"/>
      <pos A="0.0953608" C="0.232818" G="0.335911" T="0.335911"/>
      <pos A="0.241409" C="0.103952" G="0.241409" T="0.41323"/>
    </motif>
    <motif db="0" id="DPRX_HUMAN.H11MO.0.D" length="11" nsites="46561" evalue="1.0e+000"
        url="http://hocomoco.autosome.ru/motif/DPRX_HUMAN.H11MO.0.D">
      <pos A="0.32131" C="0.246591" G="0.291478" T="0.140622"/>
      <pos A="0.152569" C="0.451166" G="0.294962" T="0.101303"/>
      <pos A="0.0669932" C="0.0173809" G="0.902626" T="0.0129996"/>
      <pos A="0.00622891" C="0.00515505" G="0.97996" T="0.00865583"/>
      <pos A="0.998592" C="0.000397864" G="0.00065559" T="0.00035491"/>
      <pos A="0.000113292" C="0.000156246" G="4.88605e-05" T="0.999682"/>
      <pos A="0.0001294" C="0.00124621" G="0.00161132" T="0.997013"/>
      <pos A="0.991016" C="0.0027872" G="0.00317379" T="0.00302345"/>
      <pos A="0.299038" C="0.0142721" G="0.286066" T="0.400625"/>
      <pos A="0.0484798" C="0.639102" G="0.193816" T="0.118603"/>
      <pos A="0.150496" C="0.369413" G="0.262822" T="0.217269"/>
    </motif>
    <motif db="0" id="E2F1_HUMAN.H11MO.0.A" length="14" nsites="500" evalue="1.0e+000"
        url="http://hocomoco.autosome.ru/motif/E2F1_HUMAN.H11MO.0.A">
      <pos A="0.327984" C="0.160018" G="0.377974" T="0.134023"/>
      <pos A="0.236003" C="0.20001" G="0.45196" T="0.112028"/>
      <pos A="0.271996" C="0.210008" G="0.289992" T="0.228004"/>
      <pos A="0.190012" C="0.10203" G="0.465957" T="0.242002"/>
      <pos A="0.0820336" C="0.20001" G="0.703909" T="0.0140472"/>
      <pos A="0.0180464" C="0.00604879" G="0.965857" T="0.010048"/>
      <pos A="0.0560388" C="0.921866" G="0.00404919" T="0.0180464"/>
      <pos A="0.0160468" C="0.00804839" G="0.957858" T="0.0180464"/>
      <pos A="0.0220456" C="0.0820336" G="0.889872" T="0.00604879"/>
      <pos A="0.0680364" C="0.0340432" G="0.889872" T="0.00804839"/>
      <pos A="0.855879" C="0.020046" G="0.090032" T="0.0340432"/>
      <pos A="0.653919" C="0.0640372" G="0.271996" T="0.010048"/>
      <pos A="0.39997" C="0.140022" G="0.365977" T="0.0940312"/>
      <pos A="0.271996" C="0.164017" G="0.395971" T="0.168016"/>
    </motif>
    <motif db="0" id="E2F3_HUMAN.H11MO.0.A" length="11" nsites="500" evalue="1.0e+000"
        url="http://hocomoco.autosome.ru/motif/E2F3_HUMAN.H11MO.0.A">
      <pos A="0.375975" C="0.140022" G="0.208008" T="0.275995"/>
      <pos A="0.261998" C="0.0460408" G="0.409968" T="0.281994"/>
      <pos A="0.126025" C="0.124025" G="0.675915" T="0.0740352"/>
      <pos A="0.0340432" C="0.00604879" G="0.955859" T="0.00404919"/>
      <pos A="0.124025" C="0.769896" G="0.020046" T="0.0860328"/>
      <pos A="0.15202" C="0.00404919" G="0.683913" T="0.160018"/>
      <pos A="0.0960308" C="0.020046" G="0.867876" T="0.0160468"/>
      <pos A="0.0180464" C="0.010048" G="0.957858" T="0.0140472"/>
      <pos A="0.833883" C="0.0380424" G="0.118026" T="0.010048"/>
      <pos A="0.711908" C="0.0620376" G="0.20001" T="0.0260448"/>
      <pos A="0.533943" C="0.110028" G="0.25" T="0.106029"/>
    </motif>
    <motif db="0" id="E2F4_HUMAN.H11MO.0.A" length="13" nsites="500" evalue="1.0e+000"
        url="http://hocomoco.autosome.ru/motif/E2F4_HUMAN.H11MO.0.A">
      <pos A="0.146021" C="0.257998" G="0.505949" T="0.090032"/>
      <pos A="0.277994" C="0.0960308" G="0.461958" T="0.164017"/>
      <pos A="0.244001" C="0.10003" G="0.525945" T="0.130024"/>
      <pos A="0.10003" C="0.188012" G="0.695911" T="0.0160468"/>
      <pos A="0.00404919" C="0.0360428" G="0.957858" T="0.00204959"/>
      <pos A="0.0120476" C="0.973855" G="4.999e-05" T="0.0140472"/>
      <pos A="0.0360428" C="0.00204959" G="0.945861" T="0.0160468"/>
      <pos A="0.00404919" C="0.0380424" G="0.94986" T="0.00804839"/>
      <pos A="0.090032" C="0.0140472" G="0.893871" T="0.00204959"/>
      <pos A="0.715907" C="0.0220456" G="0.25" T="0.0120476"/>
      <pos A="0.535943" C="0.20001" G="0.222006" T="0.0420416"/>
      <pos A="0.381974" C="0.188012" G="0.281994" T="0.14802"/>
      <pos A="0.253999" C="0.114027" G="0.305989" T="0.325985"/>
    </motif>
    <motif db="0" id="E2F4_HUMAN.H11MO.1.A" length="14" nsites="500" evalue="1.0e+000"
        url="http://hocomoco.autosome.ru/motif/E2F4_HUMAN.H11MO.1.A">
      <pos A="0.106029" C="0.224005" G="0.64792" T="0.0220456"/>
      <pos A="0.0120476" C="0.0860328" G="0.90187" T="4.999e-05"/>
      <pos A="0.0420416" C="0.931864" G="0.00804839" T="0.0180464"/>
      <pos A="0.020046" C="0.00204959" G="0.963857" T="0.0140472"/>
      <pos A="0.0180464" C="0.246001" G="0.731904" T="0.00404919"/>
      <pos A="0.0320436" C="0.0740352" G="0.871876" T="0.0220456"/>
      <pos A="0.7499" C="0.0980304" G="0.136023" T="0.0160468"/>
      <pos A="0.717906" C="0.0620376" G="0.172016" T="0.0480404"/>
      <pos A="0.393971" C="0.132024" G="0.255999" T="0.218006"/>
      <pos A="0.224005" C="0.122026" G="0.20001" T="0.453959"/>
      <pos A="0.146021" C="0.204009" G="0.184013" T="0.465957"/>
      <pos A="0.130024" C="0.321986" G="0.20201" T="0.345981"/>
      <pos A="0.313987" C="0.176015" G="0.331984" T="0.178014"/>
      <pos A="0.471956" C="0.10003" G="0.315987" T="0.112028"/>
    </motif>
    <motif db="0" id="E2F6_HUMAN.H11MO.0.A" length="13" nsites="500" evalue="1.0e+000"
        url="http://hocomoco.autosome.ru/motif/E2F6_HUMAN.H11MO.0.A">
      <pos A="0.337982" C="0.14802" G="0.341982" T="0.172016"/>
      <pos A="0.261998" C="0.0340432" G="0.555939" T="0.14802"/>
      <pos A="0.154019" C="0.126025" G="0.69991" T="0.020046"/>
      <pos A="0.010048" C="0.0160468" G="0.963857" T="0.010048"/>
      <pos A="0.214007" C="0.707908" G="0.0120476" T="0.0660368"/>
      <pos A="0.040042" C="0.0180464" G="0.893871" T="0.0480404"/>
      <pos A="0.0240452" C="0.0480404" G="0.895871" T="0.0320436"/>
      <pos A="0.0720356" C="0.0440412" G="0.871876" T="0.0120476"/>
      <pos A="0.941862" C="0.0320436" G="0.0140472" T="0.0120476"/>
      <pos A="0.511948" C="0.0360428" G="0.435963" T="0.0160468"/>
      <pos A="0.383973" C="0.108028" G="0.437962" T="0.070036"/>
      <pos A="0.277994" C="0.218006" G="0.377974" T="0.126025"/>
      <pos A="0.275995" C="0.162018" G="0.425965" T="0.136023"/>
    </motif>
    <motif db="0" id="E2F7_HUMAN.H11MO.0.B" length="13" nsites="500" evalue="1.0e+000"
        url="http://hocomoco.autosome.ru/motif/E2F7_HUMAN.H11MO.0.B">
      <pos A="0.196011" C="0.14802" G="0.529944" T="0.126025"/>
      <pos A="0.337982" C="0.0320436" G="0.415967" T="0.214007"/>
      <pos A="0.142022" C="0.0820336" G="0.771896" T="0.00404919"/>
      <pos A="0.0440412" C="0.00404919" G="0.941862" T="0.010048"/>
      <pos A="0.0840332" C="0.853879" G="0.00404919" T="0.0580384"/>
      <pos A="0.140022" C="0.0160468" G="0.813887" T="0.030044"/>
      <pos A="0.0220456" C="0.0120476" G="0.957858" T="0.00804839"/>
      <pos A="0.204009" C="0.00604879" G="0.775895" T="0.0140472"/>
      <pos A="0.713907" C="0.00404919" G="0.275995" T="0.00604879"/>
      <pos A="0.603929" C="0.138022" G="0.240002" T="0.0180464"/>
      <pos A="0.427964" C="0.192012" G="0.224005" T="0.156019"/>
      <pos A="0.343981" C="0.0860328" G="0.355979" T="0.214007"/>
      <pos A="0.259998" C="0.15202" G="0.485953" T="0.10203"/>
    </motif>
    <motif db="0" id="E2F8_HUMAN.H11MO.0.D" length="12" nsites="28" evalue="1.0e+000"
        url="http://hocomoco.autosome.ru/motif/E2F8_HUMAN.H11MO.0.D">
      <pos A="0.232206" C="0.125445" G="0.161032" T="0.481317"/>
      <pos A="0.178826" C="0.107651" G="0.178826" T="0.534698"/>
      <pos A="0.0453737" C="0.116548" G="0.152135" T="0.685943"/>
      <pos A="0.303381" C="0.0186833" G="0.588078" T="0.0898577"/>
      <pos A="0.107651" C="0.00088968" G="0.677046" T="0.214413"/>
      <pos A="0.321174" C="0.463523" G="0.00088968" T="0.214413"/>
      <pos A="0.00088968" C="0.0364769" G="0.926157" T="0.0364769"/>
      <pos A="0.00088968" C="0.00088968" G="0.961744" T="0.0364769"/>
      <pos A="0.00088968" C="0.00088968" G="0.890569" T="0.107651"/>
      <pos A="0.685943" C="0.00978648" G="0.0453737" T="0.258897"/>
      <pos A="0.579181" C="0.152135" G="0.0809609" T="0.187722"/>
      <pos A="0.436833" C="0.116548" G="0.152135" T="0.294484"/>
    </motif>
    <motif db="0" id="EGR1_HUMAN.H11MO.0.A" length="17" nsites="500" evalue="1.0e+000"
        url="http://hocomoco.autosome.ru/motif/EGR1_HUMAN.H11MO.0.A">
      <pos A="0.232004" C="0.248" G="0.409968" T="0.110028"/>
      <pos A="0.319986" C="0.128024" G="0.317986" T="0.234003"/>
      <pos A="0.277994" C="0.180014" G="0.459958" T="0.0820336"/>
      <pos A="0.236003" C="0.112028" G="0.353979" T="0.29799"/>
      <pos A="0.112028" C="0.030044" G="0.807888" T="0.05004"/>
      <pos A="0.236003" C="0.505949" G="0.0460408" T="0.212008"/>
      <pos A="0.0560388" C="0.0340432" G="0.869876" T="0.040042"/>
      <pos A="0.0320436" C="0.00404919" G="0.409968" T="0.553939"/>
      <pos A="0.0920316" C="0.00204959" G="0.891872" T="0.0140472"/>
      <pos A="0.0160468" C="0.00404919" G="0.957858" T="0.0220456"/>
      <pos A="0.0240452" C="0.0320436" G="0.929864" T="0.0140472"/>
      <pos A="0.220006" C="0.475955" G="0.00404919" T="0.29999"/>
      <pos A="0.0880324" C="0.010048" G="0.841882" T="0.060038"/>
      <pos A="0.110028" C="0.0220456" G="0.695911" T="0.172016"/>
      <pos A="0.337982" C="0.128024" G="0.405969" T="0.128024"/>
      <pos A="0.311988" C="0.0820336" G="0.455959" T="0.15002"/>
      <pos A="0.263997" C="0.182014" G="0.435963" T="0.118026"/>
    </motif>
    <motif db="0" id="EGR2_HUMAN.H11MO.0.A" length="18" nsites="500" evalue="1.0e+000"
        url="http://hocomoco.autosome.ru/motif/EGR2_HUMAN.H11MO.0.A">
      <pos A="0.216007" C="0.0740352" G="0.611928" T="0.0980304"/>
      <pos A="0.293991" C="0.0960308" G="0.411968" T="0.19801"/>
      <pos A="0.228004" C="0.0740352" G="0.621926" T="0.0760348"/>
      <pos A="0.253999" C="0.0680364" G="0.50195" T="0.176015"/>
      <pos A="0.319986" C="0.104029" G="0.505949" T="0.070036"/>
      <pos A="0.15002" C="0.104029" G="0.44996" T="0.295991"/>
      <pos A="0.0760348" C="0.10203" G="0.765897" T="0.0560388"/>
      <pos A="0.369976" C="0.190012" G="0.0440412" T="0.395971"/>
      <pos A="0.0340432" C="0.0220456" G="0.929864" T="0.0140472"/>
      <pos A="0.040042" C="0.0120476" G="0.461958" T="0.485953"/>
      <pos A="0.182014" C="0.00604879" G="0.793891" T="0.0180464"/>
      <pos A="0.0360428" C="0.0140472" G="0.889872" T="0.060038"/>
      <pos A="0.0240452" C="0.040042" G="0.915867" T="0.020046"/>
      <pos A="0.34998" C="0.281994" G="0.0220456" T="0.345981"/>
      <pos A="0.0580384" C="0.00604879" G="0.873875" T="0.0620376"/>
      <pos A="0.0760348" C="0.0340432" G="0.781894" T="0.108028"/>
      <pos A="0.341982" C="0.0740352" G="0.50195" T="0.0820336"/>
      <pos A="0.253999" C="0.0480404" G="0.561938" T="0.136023"/>
    </motif>
    <motif db="0" id="ELF5_HUMAN.H11MO.0.A" length="15" nsites="500" evalue="1.0e+000"
        url="http://hocomoco.autosome.ru/motif/ELF5_HUMAN.H11MO.0.A">
      <pos A="0.253999" C="0.222006" G="0.405969" T="0.118026"/>
      <pos A="0.216007" C="0.20201" G="0.491952" T="0.090032"/>
      <pos A="0.467956" C="0.168016" G="0.263997" T="0.10003"/>
      <pos A="0.79989" C="0.0220456" G="0.0740352" T="0.104029"/>
      <pos A="0.144021" C="0.307988" G="0.369976" T="0.178014"/>
      <pos A="0.184013" C="0.365977" G="0.443961" T="0.00604879"/>
      <pos A="0.683913" C="0.257998" G="0.05004" T="0.00804839"/>
      <pos A="4.999e-05" C="4.999e-05" G="0.99985" T="4.999e-05"/>
      <pos A="0.00604879" C="0.00204959" G="0.991852" T="4.999e-05"/>
      <pos A="0.991852" C="4.999e-05" G="0.00604879" T="0.00204959"/>
      <pos A="0.981854" C="0.00604879" G="0.00604879" T="0.00604879"/>
      <pos A="0.15002" C="0.0180464" G="0.827884" T="0.00404919"/>
      <pos A="0.158018" C="0.154019" G="0.124025" T="0.563937"/>
      <pos A="0.257998" C="0.120026" G="0.475955" T="0.146021"/>
      <pos A="0.279994" C="0.220006" G="0.395971" T="0.104029"/>
    </motif>
    <motif db="0" id="ERG_HUMAN.H11MO.0.A" length="13" nsites="500" evalue="1.0e+000"
        url="http://hocomoco.autosome.ru/motif/ERG_HUMAN.H11MO.0.A">
      <pos A="0.337982" C="0.15202" G="0.359978" T="0.15002"/>
      <pos A="0.307988" C="0.156019" G="0.457958" T="0.0780344"/>
      <pos A="0.435963" C="0.0520396" G="0.455959" T="0.0560388"/>
      <pos A="0.10203" C="0.559938" G="0.333983" T="0.00404919"/>
      <pos A="0.865877" C="0.116027" G="0.0160468" T="0.00204959"/>
      <pos A="0.00404919" C="0.00404919" G="0.985853" T="0.00604879"/>
      <pos A="0.00604879" C="0.00404919" G="0.989852" T="4.999e-05"/>
      <pos A="0.975855" C="0.010048" G="0.010048" T="0.00404919"/>
      <pos A="0.935863" C="0.00204959" G="0.0220456" T="0.040042"/>
      <pos A="0.204009" C="0.0160468" G="0.777894" T="0.00204959"/>
      <pos A="0.10203" C="0.309988" G="0.174015" T="0.413967"/>
      <pos A="0.224005" C="0.160018" G="0.513947" T="0.10203"/>
      <pos A="0.261998" C="0.134023" G="0.539942" T="0.0640372"/>
    </motif>
    <motif db="0" id="ESR1_HUMAN.H11MO.1.A" length="10" nsites="500" evalue="1.0e+000"
        url="http://hocomoco.autosome.ru/motif/ESR1_HUMAN.H11MO.1.A">
      <pos A="0.122026" C="0.545941" G="0.120026" T="0.212008"/>
      <pos A="0.34998" C="0.325985" G="0.118026" T="0.206009"/>
      <pos A="0.631924" C="0.0160468" G="0.34798" T="0.00404919"/>
      <pos A="0.00604879" C="4.999e-05" G="0.965857" T="0.0280444"/>
      <pos A="0.00604879" C="4.999e-05" G="0.991852" T="0.00204959"/>
      <pos A="0.0380424" C="0.00404919" G="0.10203" T="0.855879"/>
      <pos A="0.00404919" C="0.973855" G="0.020046" T="0.00204959"/>
      <pos A="0.993851" C="0.00204959" G="0.00404919" T="4.999e-05"/>
      <pos A="0.0680364" C="0.443961" G="0.369976" T="0.118026"/>
      <pos A="0.317986" C="0.335983" G="0.246001" T="0.10003"/>
    </motif>
    <motif db="0" id="ETS1_HUMAN.H11MO.0.A" length="13" nsites="500" evalue="1.0e+000"
        url="http://hocomoco.autosome.ru/motif/ETS1_HUMAN.H11MO.0.A">
      <pos A="0.367976" C="0.178014" G="0.341982" T="0.112028"/>
      <pos A="0.259998" C="0.182014" G="0.471956" T="0.0860328"/>
      <pos A="0.479954" C="0.0680364" G="0.423965" T="0.0280444"/>
      <pos A="0.128024" C="0.637922" G="0.228004" T="0.00604879"/>
      <pos A="0.615927" C="0.34998" G="0.0340432" T="4.999e-05"/>
      <pos A="0.00404919" C="4.999e-05" G="0.993851" T="0.00204959"/>
      <pos A="0.0120476" C="0.00604879" G="0.979854" T="0.00204959"/>
      <pos A="0.991852" C="0.00604879" G="4.999e-05" T="0.00204959"/>
      <pos A="0.827884" C="0.010048" G="0.00404919" T="0.158018"/>
      <pos A="0.184013" C="0.010048" G="0.805889" T="4.999e-05"/>
      <pos A="0.0840332" C="0.188012" G="0.0580384" T="0.669916"/>
      <pos A="0.130024" C="0.112028" G="0.633923" T="0.124025"/>
      <pos A="0.138022" C="0.126025" G="0.627924" T="0.108028"/>
    </motif>
    <motif db="0" id="ETS2_HUMAN.H11MO.0.B" length="13" nsites="500" evalue="1.0e+000"
        url="http://hocomoco.autosome.ru/motif/ETS2_HUMAN.H11MO.0.B">
      <pos A="0.230004" C="0.140022" G="0.435963" T="0.194011"/>
      <pos A="0.317986" C="0.146021" G="0.345981" T="0.190012"/>
      <pos A="0.321986" C="0.279994" G="0.29799" T="0.10003"/>
      <pos A="0.473955" C="0.0760348" G="0.365977" T="0.0840332"/>
      <pos A="0.192012" C="0.00804839" G="0.7519" T="0.0480404"/>
      <pos A="0.00404919" C="0.010048" G="0.967856" T="0.0180464"/>
      <pos A="0.981854" C="0.0160468" G="4.999e-05" T="0.00204959"/>
      <pos A="0.953859" C="0.0180464" G="0.0240452" T="0.00404919"/>
      <pos A="0.381974" C="0.0840332" G="0.519946" T="0.0140472"/>
      <pos A="0.391972" C="0.261998" G="0.19801" T="0.14802"/>
      <pos A="0.421966" C="0.0480404" G="0.459958" T="0.070036"/>
      <pos A="0.329984" C="0.0860328" G="0.495951" T="0.0880324"/>
      <pos A="0.495951" C="0.10003" G="0.319986" T="0.0840332"/>
    </motif>
    <motif db="0" id="ETV4_HUMAN.H11MO.0.B" length="11" nsites="500" evalue="1.0e+000"
        url="http://hocomoco.autosome.ru/motif/ETV4_HUMAN.H11MO.0.B">
      <pos A="0.335983" C="0.234003" G="0.329984" T="0.10003"/>
      <pos A="0.383973" C="0.134023" G="0.319986" T="0.162018"/>
      <pos A="0.136023" C="0.609928" G="0.234003" T="0.020046"/>
      <pos A="0.955859" C="0.010048" G="0.020046" T="0.0140472"/>
      <pos A="0.00604879" C="0.00204959" G="0.975855" T="0.0160468"/>
      <pos A="0.0160468" C="0.0260448" G="0.957858" T="4.999e-05"/>
      <pos A="0.923865" C="0.0160468" G="0.05004" T="0.010048"/>
      <pos A="0.869876" C="0.0140472" G="0.0460408" T="0.070036"/>
      <pos A="0.307988" C="0.0220456" G="0.587932" T="0.0820336"/>
      <pos A="0.138022" C="0.178014" G="0.345981" T="0.337982"/>
      <pos A="0.287992" C="0.132024" G="0.413967" T="0.166017"/>
    </motif>
    <motif db="0" id="ETV5_HUMAN.H11MO.0.C" length="14" nsites="500" evalue="1.0e+000"
        url="http://hocomoco.autosome.ru/motif/ETV5_HUMAN.H11MO.0.C">
      <pos A="0.327984" C="0.180014" G="0.381974" T="0.110028"/>
      <pos A="0.455959" C="0.0880324" G="0.327984" T="0.128024"/>
      <pos A="0.29799" C="0.0980304" G="0.493951" T="0.110028"/>
      <pos A="0.20001" C="0.417966" G="0.345981" T="0.0360428"/>
      <pos A="0.839882" C="0.0360428" G="0.0840332" T="0.040042"/>
      <pos A="0.0160468" C="0.00604879" G="0.961858" T="0.0160468"/>
      <pos A="0.0440412" C="0.0160468" G="0.935863" T="0.00404919"/>
      <pos A="0.793891" C="0.0680364" G="0.10203" T="0.0360428"/>
      <pos A="0.945861" C="0.00604879" G="0.0120476" T="0.0360428"/>
      <pos A="0.371976" C="0.0620376" G="0.54794" T="0.0180464"/>
      <pos A="0.228004" C="0.10003" G="0.232004" T="0.439962"/>
      <pos A="0.218006" C="0.106029" G="0.537942" T="0.138022"/>
      <pos A="0.405969" C="0.120026" G="0.385973" T="0.0880324"/>
      <pos A="0.271996" C="0.216007" G="0.373975" T="0.138022"/>
    </motif>
    <motif db="0" id="ETV7_HUMAN.H11MO.0.D" length="7" nsites="500" evalue="1.0e+000"
        url="http://hocomoco.autosome.ru/motif/ETV7_HUMAN.H11MO.0.D">
      <pos A="0.240002" C="0.411968" G="0.295991" T="0.0520396"/>
      <pos A="0.657918" C="0.116027" G="0.160018" T="0.0660368"/>
      <pos A="4.999e-05" C="0.00204959" G="0.981854" T="0.0160468"/>
      <pos A="0.00604879" C="0.020046" G="0.973855" T="4.999e-05"/>
      <pos A="0.975855" C="0.0120476" G="0.00804839" T="0.00404919"/>
      <pos A="0.929864" C="0.00404919" G="0.060038" T="0.00604879"/>
      <pos A="0.331984" C="0.00404919" G="0.645921" T="0.0180464"/>
    </motif>
    <motif db="0" id="FEV_HUMAN.H11MO.0.B" length="10" nsites="498" evalue="1.0e+000"
        url="http://hocomoco.autosome.ru/motif/FEV_HUMAN.H11MO.0.B">
      <pos A="0.224905" C="0.204828" G="0.520026" T="0.0502409"/>
      <pos A="0.255019" C="0.530064" G="0.134561" T="0.0803554"/>
      <pos A="0.281118" C="0.321271" G="0.355401" T="0.0422104"/>
      <pos A="0.317256" C="0.012096" G="0.658552" T="0.012096"/>
      <pos A="0.0321723" C="0.00607308" G="0.947651" T="0.0141036"/>
      <pos A="0.967727" C="0.0221341" G="0.00406545" T="0.00607308"/>
      <pos A="0.672606" C="0.0582714" G="0.251004" T="0.0181189"/>
      <pos A="0.18676" C="0.132554" G="0.602339" T="0.0783477"/>
      <pos A="0.154638" C="0.387523" G="0.0883859" T="0.369454"/>
      <pos A="0.0723248" C="0.230928" G="0.58427" T="0.112477"/>
    </motif>
    <motif db="0" id="FLI1_HUMAN.H11MO.0.A" length="18" nsites="497" evalue="1.0e+000"
        url="http://hocomoco.autosome.ru/motif/FLI1_HUMAN.H11MO.0.A">
      <pos A="0.209264" C="0.227369" G="0.440606" T="0.122762"/>
      <pos A="0.315882" C="0.148914" G="0.432559" T="0.102645"/>
      <pos A="0.446641" C="0.086552" G="0.37422" T="0.092587"/>
      <pos A="0.201217" C="0.0543653" G="0.653842" T="0.0905753"/>
      <pos A="0.299789" C="0.0362603" G="0.635737" T="0.0282136"/>
      <pos A="0.422501" C="0.388302" G="0.183112" T="0.00608529"/>
      <pos A="0.915359" C="0.0342486" G="0.0402836" T="0.0101086"/>
      <pos A="0.00407363" C="0.00407363" G="0.981744" T="0.0101086"/>
      <pos A="0.00206196" C="0.0121203" G="0.985767" T="5.02917e-05"/>
      <pos A="0.937487" C="0.0181553" G="0.044307" T="5.02917e-05"/>
      <pos A="0.957604" C="0.00206196" G="0.026202" T="0.014132"/>
      <pos A="0.146902" C="0.0282136" G="0.822822" T="0.00206196"/>
      <pos A="0.134832" C="0.171042" G="0.500956" T="0.19317"/>
      <pos A="0.41043" C="0.124774" G="0.402384" T="0.062412"/>
      <pos A="0.394337" C="0.0764937" G="0.474804" T="0.0543653"/>
      <pos A="0.3018" C="0.12075" G="0.509002" T="0.068447"/>
      <pos A="0.24145" C="0.150925" G="0.529119" T="0.0785053"/>
      <pos A="0.388302" C="0.130809" G="0.364162" T="0.116727"/>
    </motif>
    <motif db="0" id="FLI1_HUMAN.H11MO.1.A" length="13" nsites="500" evalue="1.0e+000"
        url="http://hocomoco.autosome.ru/motif/FLI1_HUMAN.H11MO.1.A">
      <pos A="0.375975" C="0.14802" G="0.34798" T="0.128024"/>
      <pos A="0.325985" C="0.0840332" G="0.49795" T="0.0920316"/>
      <pos A="0.45196" C="0.0180464" G="0.483953" T="0.0460408"/>
      <pos A="0.168016" C="0.54994" G="0.271996" T="0.010048"/>
      <pos A="0.817886" C="0.160018" G="0.0120476" T="0.010048"/>
      <pos A="0.00204959" C="0.00204959" G="0.993851" T="0.00204959"/>
      <pos A="0.010048" C="0.00404919" G="0.983853" T="0.00204959"/>
      <pos A="0.985853" C="0.00604879" G="0.00404919" T="0.00404919"/>
      <pos A="0.963857" C="0.00404919" G="0.00804839" T="0.0240452"/>
      <pos A="0.244001" C="0.00604879" G="0.739902" T="0.010048"/>
      <pos A="0.10203" C="0.295991" G="0.218006" T="0.383973"/>
      <pos A="0.265997" C="0.196011" G="0.427964" T="0.110028"/>
      <pos A="0.246001" C="0.108028" G="0.503949" T="0.142022"/>
    </motif>
    <motif db="0" id="FOXD3_HUMAN.H11MO.0.D" length="15" nsites="465" evalue="1.0e+000"
        url="http://hocomoco.autosome.ru/motif/FOXD3_HUMAN.H11MO.0.D">
      <pos A="0.157009" C="0.17636" G="0.298914" T="0.367717"/>
      <pos A="0.118308" C="0.217211" G="0.266663" T="0.397818"/>
      <pos A="0.135508" C="0.00650398" G="0.0559557" T="0.802032"/>
      <pos A="0.0387551" C="0.0688562" G="0.872984" T="0.0194044"/>
      <pos A="0.092507" C="0.0516556" G="0.036605" T="0.819232"/>
      <pos A="0.036605" C="0.111858" G="0.0495055" T="0.802032"/>
      <pos A="0.0538056" C="5.37519e-05" G="0.0946571" T="0.851484"/>
      <pos A="0.339766" C="0.200011" G="0.225812" T="0.234412"/>
      <pos A="0.0581058" C="0.599925" G="0.0624059" T="0.279564"/>
      <pos A="0.294614" C="0.202161" G="0.0409052" T="0.46232"/>
      <pos A="0.109708" C="0.223662" G="0.0710062" T="0.595625"/>
      <pos A="0.404268" C="0.0473554" G="0.146259" T="0.402118"/>
      <pos A="0.230112" C="0.141959" G="0.427919" T="0.200011"/>
      <pos A="0.101107" C="0.363416" G="0.348366" T="0.18711"/>
      <pos A="0.356966" C="0.292464" G="0.111858" T="0.238712"/>
    </motif>
    <motif db="0" id="FOXK1_HUMAN.H11MO.0.A" length="10" nsites="500" evalue="1.0e+000"
        url="http://hocomoco.autosome.ru/motif/FOXK1_HUMAN.H11MO.0.A">
      <pos A="0.020046" C="0.00804839" G="0.010048" T="0.961858"/>
      <pos A="0.0760348" C="0.020046" G="0.895871" T="0.00804839"/>
      <pos A="0.00604879" C="0.0860328" G="0.020046" T="0.887872"/>
      <pos A="0.00204959" C="0.010048" G="0.10003" T="0.887872"/>
      <pos A="0.020046" C="0.020046" G="0.166017" T="0.793891"/>
      <pos A="0.491952" C="0.252" G="0.0620376" T="0.194011"/>
      <pos A="0.0240452" C="0.655919" G="0.040042" T="0.279994"/>
      <pos A="0.303989" C="0.234003" G="0.110028" T="0.35198"/>
      <pos A="0.154019" C="0.212008" G="0.15002" T="0.483953"/>
      <pos A="0.116027" C="0.228004" G="0.144021" T="0.511948"/>
    </motif>
    <motif db="0" id="FOXO1_HUMAN.H11MO.0.A" length="12" nsites="500" evalue="1.0e+000"
        url="http://hocomoco.autosome.ru/motif/FOXO1_HUMAN.H11MO.0.A">
      <pos A="0.186013" C="0.160018" G="0.259998" T="0.393971"/>
      <pos A="0.0960308" C="0.309988" G="0.255999" T="0.337982"/>
      <pos A="0.060038" C="0.45196" G="0.253999" T="0.234003"/>
      <pos A="0.040042" C="0.477954" G="0.170016" T="0.311988"/>
      <pos A="0.00604879" C="0.0120476" G="0.0140472" T="0.967856"/>
      <pos A="0.0320436" C="0.0340432" G="0.917866" T="0.0160468"/>
      <pos A="0.00404919" C="0.186013" G="0.0160468" T="0.793891"/>
      <pos A="0.010048" C="0.030044" G="0.0620376" T="0.89787"/>
      <pos A="0.0120476" C="0.040042" G="0.222006" T="0.725905"/>
      <pos A="0.403969" C="0.224005" G="0.0520396" T="0.319986"/>
      <pos A="0.00604879" C="0.691912" G="0.0520396" T="0.25"/>
      <pos A="0.226005" C="0.263997" G="0.176015" T="0.333983"/>
    </motif>
    <motif db="0" id="GATA1_HUMAN.H11MO.0.A" length="19" nsites="500" evalue="1.0e+000"
        url="http://hocomoco.autosome.ru/motif/GATA1_HUMAN.H11MO.0.A">
      <pos A="0.192012" C="0.403969" G="0.206009" T="0.19801"/>
      <pos A="0.116027" C="0.144021" G="0.190012" T="0.54994"/>
      <pos A="0.0560388" C="0.0780344" G="0.639922" T="0.226005"/>
      <pos A="0.118026" C="0.206009" G="0.389972" T="0.285993"/>
      <pos A="0.194011" C="0.313987" G="0.281994" T="0.210008"/>
      <pos A="0.267996" C="0.246001" G="0.277994" T="0.208008"/>
      <pos A="0.224005" C="0.210008" G="0.367976" T="0.19801"/>
      <pos A="0.261998" C="0.168016" G="0.339982" T="0.230004"/>
      <pos A="0.214007" C="0.224005" G="0.313987" T="0.248"/>
      <pos A="0.331984" C="0.188012" G="0.323985" T="0.156019"/>
      <pos A="0.184013" C="0.387972" G="0.321986" T="0.106029"/>
      <pos A="0.719906" C="0.020046" G="0.00804839" T="0.252"/>
      <pos A="0.00604879" C="4.999e-05" G="0.993851" T="4.999e-05"/>
      <pos A="0.995851" C="4.999e-05" G="4.999e-05" T="0.00404919"/>
      <pos A="0.00204959" C="4.999e-05" G="0.0120476" T="0.985853"/>
      <pos A="0.945861" C="0.00404919" G="0.0140472" T="0.0360428"/>
      <pos A="0.857878" C="0.0160468" G="0.090032" T="0.0360428"/>
      <pos A="0.214007" C="0.154019" G="0.553939" T="0.0780344"/>
      <pos A="0.35198" C="0.188012" G="0.345981" T="0.114027"/>
    </motif>
    <motif db="0" id="GATA2_HUMAN.H11MO.0.A" length="19" nsites="500" evalue="1.0e+000"
        url="http://hocomoco.autosome.ru/motif/GATA2_HUMAN.H11MO.0.A">
      <pos A="0.132024" C="0.45196" G="0.226005" T="0.190012"/>
      <pos A="0.124025" C="0.104029" G="0.158018" T="0.613927"/>
      <pos A="0.080034" C="0.05004" G="0.65192" T="0.218006"/>
      <pos A="0.132024" C="0.222006" G="0.413967" T="0.232004"/>
      <pos A="0.271996" C="0.156019" G="0.289992" T="0.281994"/>
      <pos A="0.303989" C="0.158018" G="0.305989" T="0.232004"/>
      <pos A="0.248" C="0.19801" G="0.367976" T="0.186013"/>
      <pos A="0.269996" C="0.196011" G="0.275995" T="0.257998"/>
      <pos A="0.222006" C="0.224005" G="0.267996" T="0.285993"/>
      <pos A="0.325985" C="0.114027" G="0.343981" T="0.216007"/>
      <pos A="0.192012" C="0.337982" G="0.371976" T="0.0980304"/>
      <pos A="0.773895" C="0.00404919" G="0.00804839" T="0.214007"/>
      <pos A="4.999e-05" C="4.999e-05" G="0.995851" T="0.00404919"/>
      <pos A="0.985853" C="4.999e-05" G="0.00804839" T="0.00604879"/>
      <pos A="0.00604879" C="0.00204959" G="0.0160468" T="0.975855"/>
      <pos A="0.965857" C="0.00604879" G="4.999e-05" T="0.0280444"/>
      <pos A="0.843881" C="0.010048" G="0.114027" T="0.0320436"/>
      <pos A="0.140022" C="0.168016" G="0.627924" T="0.0640372"/>
      <pos A="0.343981" C="0.192012" G="0.389972" T="0.0740352"/>
    </motif>
    <motif db="0" id="GATA2_HUMAN.H11MO.1.A" length="11" nsites="500" evalue="1.0e+000"
        url="http://hocomoco.autosome.ru/motif/GATA2_HUMAN.H11MO.1.A">
      <pos A="0.34998" C="0.116027" G="0.331984" T="0.20201"/>
      <pos A="0.164017" C="0.435963" G="0.34798" T="0.0520396"/>
      <pos A="0.7519" C="0.010048" G="0.00604879" T="0.232004"/>
      <pos A="4.999e-05" C="0.00204959" G="0.993851" T="0.00404919"/>
      <pos A="0.977854" C="0.0140472" G="0.00604879" T="0.00204959"/>
      <pos A="0.0160468" C="0.040042" G="0.0480404" T="0.895871"/>
      <pos A="0.861878" C="0.05004" G="0.030044" T="0.0580384"/>
      <pos A="0.769896" C="0.0220456" G="0.186013" T="0.0220456"/>
      <pos A="0.14802" C="0.240002" G="0.567936" T="0.0440412"/>
      <pos A="0.417966" C="0.174015" G="0.369976" T="0.0380424"/>
      <pos A="0.417966" C="0.144021" G="0.273995" T="0.164017"/>
    </motif>
    <motif db="0" id="GATA3_HUMAN.H11MO.0.A" length="11" nsites="500" evalue="1.0e+000"
        url="http://hocomoco.autosome.ru/motif/GATA3_HUMAN.H11MO.0.A">
      <pos A="0.44796" C="0.0920316" G="0.253999" T="0.206009"/>
      <pos A="0.34798" C="0.303989" G="0.261998" T="0.0860328"/>
      <pos A="0.777894" C="0.00604879" G="0.00804839" T="0.208008"/>
      <pos A="0.010048" C="0.00404919" G="0.985853" T="4.999e-05"/>
      <pos A="0.987852" C="0.00404919" G="0.00604879" T="0.00204959"/>
      <pos A="0.146021" C="0.010048" G="0.040042" T="0.803889"/>
      <pos A="0.921866" C="0.0160468" G="0.0420416" T="0.020046"/>
      <pos A="0.867876" C="0.00204959" G="0.0940312" T="0.0360428"/>
      <pos A="0.329984" C="0.224005" G="0.403969" T="0.0420416"/>
      <pos A="0.557938" C="0.120026" G="0.255999" T="0.0660368"/>
      <pos A="0.443961" C="0.080034" G="0.224005" T="0.252"/>
    </motif>
    <motif db="0" id="GATA5_HUMAN.H11MO.0.D" length="17" nsites="13" evalue="1.0e+000"
        url="http://hocomoco.autosome.ru/motif/GATA5_HUMAN.H11MO.0.D">
      <pos A="0.309884" C="0.0789023" G="0.0874572" T="0.523756"/>
      <pos A="0.395433" C="0.292774" G="0.23289" T="0.0789023"/>
      <pos A="0.703409" C="0.138787" G="0.0789023" T="0.0789023"/>
      <pos A="0.301329" C="0.164451" G="0.318439" T="0.21578"/>
      <pos A="0.523756" C="0.0019084" G="0.164451" T="0.309884"/>
      <pos A="0.0019084" C="0.0019084" G="0.994275" T="0.0019084"/>
      <pos A="0.994275" C="0.0019084" G="0.0019084" T="0.0019084"/>
      <pos A="0.0019084" C="0.0019084" G="0.0019084" T="0.994275"/>
      <pos A="0.686299" C="0.0019084" G="0.0019084" T="0.309884"/>
      <pos A="0.686299" C="0.0019084" G="0.147341" T="0.164451"/>
      <pos A="0.0789023" C="0.455317" G="0.224335" T="0.241445"/>
      <pos A="0.155896" C="0.21578" G="0.155896" T="0.472427"/>
      <pos A="0.155896" C="0.292774" G="0.147341" T="0.403988"/>
      <pos A="0.438207" C="0.0789023" G="0.309884" T="0.173006"/>
      <pos A="0.386878" C="0.0019084" G="0.532311" T="0.0789023"/>
      <pos A="0.395433" C="0.309884" G="0.0789023" T="0.21578"/>
      <pos A="0.194393" C="0.117399" G="0.271387" T="0.41682"/>
    </motif>
    <motif db="0" id="GBX2_HUMAN.H11MO.0.D" length="17" nsites="11244" evalue="1.0e+000"
        url="http://hocomoco.autosome.ru/motif/GBX2_HUMAN.H11MO.0.D">
      <pos A="0.144672" C="0.392904" G="0.201317" T="0.261108"/>
      <pos A="0.0409244" C="0.155165" G="0.0329592" T="0.770951"/>
      <pos A="0.948327" C="0.0216261" G="0.017748" T="0.0122988"/>
      <pos A="0.967766" C="0.0160646" G="0.00734775" T="0.00882124"/>
      <pos A="0.00522527" C="0.00894802" G="0.00451248" T="0.981314"/>
      <pos A="2.22339e-06" C="0.0257729" G="0.0105434" T="0.963681"/>
      <pos A="0.639499" C="0.0164209" G="0.343507" T="0.000573189"/>
      <pos A="0.148393" C="0.311081" G="0.449889" T="0.0906374"/>
      <pos A="0.0827227" C="0.414888" G="0.128693" T="0.373697"/>
      <pos A="0.169708" C="0.386913" G="0.231125" T="0.212253"/>
      <pos A="0.280326" C="0.286803" G="0.104299" T="0.328572"/>
      <pos A="0.326889" C="0.198063" G="0.0797787" T="0.39527"/>
      <pos A="0.376846" C="0.125465" G="0.0460491" T="0.451639"/>
      <pos A="0.550413" C="0.0748984" G="0.0412791" T="0.33341"/>
      <pos A="0.510337" C="0.0451749" G="0.0321337" T="0.412354"/>
      <pos A="0.304193" C="0.0633025" G="0.0555999" T="0.576905"/>
      <pos A="0.288286" C="0.101907" G="0.15458" T="0.455227"/>
    </motif>
    <motif db="0" id="GCR_HUMAN.H11MO.1.A" length="12" nsites="500" evalue="1.0e+000"
        url="http://hocomoco.autosome.ru/motif/GCR_HUMAN.H11MO.1.A">
      <pos A="0.383973" C="0.305989" G="0.110028" T="0.20001"/>
      <pos A="0.425965" C="0.140022" G="0.305989" T="0.128024"/>
      <pos A="0.493951" C="0.00204959" G="0.491952" T="0.0120476"/>
      <pos A="0.00404919" C="0.00204959" G="0.993851" T="4.999e-05"/>
      <pos A="0.609928" C="0.0440412" G="0.196011" T="0.15002"/>
      <pos A="0.987852" C="0.00804839" G="0.00404919" T="4.999e-05"/>
      <pos A="0.00204959" C="0.993851" G="0.00404919" T="4.999e-05"/>
      <pos A="0.981854" C="4.999e-05" G="0.00204959" T="0.0160468"/>
      <pos A="0.122026" C="0.188012" G="0.533943" T="0.156019"/>
      <pos A="0.487952" C="0.0820336" G="0.178014" T="0.252"/>
      <pos A="0.343981" C="0.244001" G="0.311988" T="0.10003"/>
      <pos A="0.285993" C="0.210008" G="0.0540392" T="0.44996"/>
    </motif>
    <motif db="0" id="GSC2_HUMAN.H11MO.0.D" length="11" nsites="610" evalue="1.0e+000"
        url="http://hocomoco.autosome.ru/motif/GSC2_HUMAN.H11MO.0.D">
      <pos A="0.42661" C="0.0627356" G="0.415137" T="0.0955171"/>
      <pos A="0.118054" C="0.0574086" G="0.463899" T="0.360638"/>
      <pos A="0.243444" C="0.469636" G="0.190993" T="0.0959269"/>
      <pos A="0.0246271" C="0.100025" G="0.868751" T="0.00659728"/>
      <pos A="0.0377397" C="0.00659728" G="0.952344" T="0.00331913"/>
      <pos A="0.581913" C="4.09769e-05" G="0.418005" T="4.09769e-05"/>
      <pos A="0.0328225" C="0.0639649" G="0.00168005" T="0.901533"/>
      <pos A="0.0311834" C="0.0246271" G="0.296714" T="0.647476"/>
      <pos A="0.576996" C="0.021349" G="0.35572" T="0.0459351"/>
      <pos A="0.199598" C="0.0569989" G="0.650344" T="0.0930585"/>
      <pos A="0.142231" C="0.237297" G="0.358589" T="0.261883"/>
    </motif>
    <motif db="0" id="GSC_HUMAN.H11MO.0.D" length="11" nsites="1241" evalue="1.0e+000"
        url="http://hocomoco.autosome.ru/motif/GSC_HUMAN.H11MO.0.D">
      <pos A="0.472585" C="0.118866" G="0.227641" T="0.180908"/>
      <pos A="0.371666" C="0.118665" G="0.28787" T="0.221799"/>
      <pos A="0.177887" C="0.333394" G="0.359983" T="0.128737"/>
      <pos A="0.0527959" C="0.0632705" G="0.880288" T="0.00364596"/>
      <pos A="0.0330554" C="0.00324309" G="0.960458" T="0.00324309"/>
      <pos A="0.997522" C="0.00243735" G="2.01434e-05" T="2.01434e-05"/>
      <pos A="2.01434e-05" C="2.01434e-05" G="2.01434e-05" T="0.99994"/>
      <pos A="2.01434e-05" C="2.01434e-05" G="2.01434e-05" T="0.99994"/>
      <pos A="0.995508" C="0.000423012" G="0.00122875" T="0.00284022"/>
      <pos A="0.331379" C="0.0928813" G="0.396644" T="0.179095"/>
      <pos A="0.143038" C="0.34689" G="0.312243" T="0.197829"/>
    </motif>
    <motif db="0" id="GSX1_HUMAN.H11MO.0.D" length="15" nsites="276" evalue="1.0e+000"
        url="http://hocomoco.autosome.ru/motif/GSX1_HUMAN.H11MO.0.D">
      <pos A="0.0969757" C="0.0969757" G="0.0680007" T="0.738048"/>
      <pos A="0.719033" C="0.0996921" G="0.106936" T="0.074339"/>
      <pos A="0.9454" C="0.0073343" G="0.0254437" T="0.0218218"/>
      <pos A="0.0372148" C="0.0191054" G="0.00461789" T="0.939062"/>
      <pos A="0.0435531" C="0.0073343" G="0.206537" T="0.742575"/>
      <pos A="0.681003" C="0.0109562" G="0.278975" T="0.0290656"/>
      <pos A="0.177562" C="0.166697" G="0.528884" T="0.126856"/>
      <pos A="0.235512" C="0.202916" G="0.239134" T="0.322438"/>
      <pos A="0.282597" C="0.0906375" G="0.242756" T="0.384009"/>
      <pos A="0.300706" C="0.0906375" G="0.202916" T="0.405741"/>
      <pos A="0.19205" C="0.0761499" G="0.177562" T="0.554238"/>
      <pos A="0.168508" C="0.0888265" G="0.139533" T="0.603133"/>
      <pos A="0.513491" C="0.0933539" G="0.194766" T="0.198388"/>
      <pos A="0.63573" C="0.0924484" G="0.146777" T="0.125045"/>
      <pos A="0.142249" C="0.0842992" G="0.178468" T="0.594984"/>
    </motif>
    <motif db="0" id="GSX2_HUMAN.H11MO.0.D" length="16" nsites="6133" evalue="1.0e+000"
        url="http://hocomoco.autosome.ru/motif/GSX2_HUMAN.H11MO.0.D">
      <pos A="0.153108" C="0.32056" G="0.156369" T="0.369964"/>
      <pos A="0.066243" C="0.0577644" G="0.0207521" T="0.85524"/>
      <pos A="0.882347" C="0.0281301" G="0.0480222" T="0.0415002"/>
      <pos A="0.990898" C="0.00183839" G="0.00509938" T="0.00216448"/>
      <pos A="0.0257659" C="0.0534844" G="0.0192439" T="0.901506"/>
      <pos A="0.129629" C="0.0494081" G="0.248818" T="0.572145"/>
      <pos A="0.568232" C="0.0578867" G="0.300831" T="0.0730503"/>
      <pos A="0.19974" C="0.25322" G="0.413498" T="0.133542"/>
      <pos A="0.292678" C="0.197783" G="0.161423" T="0.348115"/>
      <pos A="0.312244" C="0.126694" G="0.15376" T="0.407302"/>
      <pos A="0.308168" C="0.0986491" G="0.0988122" T="0.494371"/>
      <pos A="0.189468" C="0.118541" G="0.0887031" T="0.603288"/>
      <pos A="0.154127" C="0.0569492" G="0.0641234" T="0.724801"/>
      <pos A="0.734013" C="0.048063" G="0.107576" T="0.110348"/>
      <pos A="0.845294" C="0.0337961" G="0.0549926" T="0.0659169"/>
      <pos A="0.115525" C="0.118297" G="0.101992" T="0.664187"/>
    </motif>
    <motif db="0" id="HAND1_HUMAN.H11MO.0.D" length="17" nsites="500" evalue="1.0e+000"
        url="http://hocomoco.autosome.ru/motif/HAND1_HUMAN.H11MO.0.D">
      <pos A="0.242002" C="0.114027" G="0.439962" T="0.204009"/>
      <pos A="0.154019" C="0.132024" G="0.495951" T="0.218006"/>
      <pos A="0.136023" C="0.265997" G="0.45196" T="0.146021"/>
      <pos A="0.0380424" C="0.40197" G="0.0520396" T="0.507948"/>
      <pos A="0.0240452" C="0.94786" G="0.00604879" T="0.0220456"/>
      <pos A="0.0160468" C="4.999e-05" G="4.999e-05" T="0.983853"/>
      <pos A="0.00204959" C="0.00204959" G="0.987852" T="0.00804839"/>
      <pos A="0.00204959" C="0.224005" G="0.613927" T="0.160018"/>
      <pos A="0.182014" C="0.303989" G="0.126025" T="0.387972"/>
      <pos A="0.192012" C="0.252" G="0.0940312" T="0.461958"/>
      <pos A="0.335983" C="0.10203" G="0.0280444" T="0.533943"/>
      <pos A="0.178014" C="0.222006" G="0.291992" T="0.307988"/>
      <pos A="0.05004" C="0.236003" G="0.0740352" T="0.639922"/>
      <pos A="0.170016" C="0.311988" G="0.39797" T="0.120026"/>
      <pos A="0.0240452" C="0.0260448" G="0.0340432" T="0.915867"/>
      <pos A="0.020046" C="0.867876" G="0.05004" T="0.0620376"/>
      <pos A="0.611928" C="0.108028" G="0.0360428" T="0.244001"/>
    </motif>
    <motif db="0" id="HAND1_HUMAN.H11MO.1.D" length="7" nsites="500" evalue="1.0e+000"
        url="http://hocomoco.autosome.ru/motif/HAND1_HUMAN.H11MO.1.D">
      <pos A="0.15202" C="0.0520396" G="0.511948" T="0.283993"/>
      <pos A="0.0660368" C="0.337982" G="0.531944" T="0.0640372"/>
      <pos A="0.0180464" C="0.529944" G="0.0220456" T="0.429964"/>
      <pos A="0.00204959" C="0.993851" G="0.00204959" T="0.00204959"/>
      <pos A="0.00204959" C="0.00204959" G="0.00204959" T="0.993851"/>
      <pos A="4.999e-05" C="4.999e-05" G="0.99785" T="0.00204959"/>
      <pos A="0.0140472" C="0.140022" G="0.739902" T="0.106029"/>
    </motif>
    <motif db="0" id="HES1_HUMAN.H11MO.0.D" length="13" nsites="28" evalue="1.0e+000"
        url="http://hocomoco.autosome.ru/motif/HES1_HUMAN.H11MO.0.D">
      <pos A="0.314353" C="0.355872" G="0.218861" T="0.110913"/>
      <pos A="0.420225" C="0.474199" G="0.0341044" T="0.0714709"/>
      <pos A="0.0548636" C="0.191874" G="0.698399" T="0.0548636"/>
      <pos A="0.266607" C="0.424377" G="0.237544" T="0.0714709"/>
      <pos A="0.00088968" C="0.997331" G="0.00088968" T="0.00088968"/>
      <pos A="0.976572" C="0.00088968" G="0.00088968" T="0.0216489"/>
      <pos A="0.146204" C="0.727461" G="0.125445" T="0.00088968"/>
      <pos A="0.00088968" C="0.104686" G="0.719158" T="0.175267"/>
      <pos A="0.478351" C="0.312278" G="0.117141" T="0.0922301"/>
      <pos A="0.0797746" C="0.00088968" G="0.881079" T="0.0382562"/>
      <pos A="0.34134" C="0.486655" G="0.171115" T="0.00088968"/>
      <pos A="0.183571" C="0.569692" G="0.104686" T="0.142052"/>
      <pos A="0.370403" C="0.416074" G="0.15866" T="0.0548636"/>
    </motif>
    <motif db="0" id="HME2_HUMAN.H11MO.0.D" length="11" nsites="9518" evalue="1.0e+000"
        url="http://hocomoco.autosome.ru/motif/HME2_HUMAN.H11MO.0.D">
      <pos A="0.244325" C="0.209856" G="0.327616" T="0.218203"/>
      <pos A="0.222948" C="0.212323" G="0.360715" T="0.204014"/>
      <pos A="0.149905" C="0.152816" G="0.187179" T="0.5101"/>
      <pos A="0.52314" C="0.0291164" G="0.304896" T="0.142848"/>
      <pos A="0.626911" C="0.056187" G="0.316789" T="0.000113385"/>
      <pos A="0.000129208" C="0.000129208" G="0.0238613" T="0.97588"/>
      <pos A="0.000113385" C="0.000113385" G="0.306856" T="0.692917"/>
      <pos A="0.590944" C="0.0533394" G="0.214088" T="0.141628"/>
      <pos A="0.261311" C="0.141312" G="0.469406" T="0.127972"/>
      <pos A="0.161324" C="0.286372" G="0.320998" T="0.231306"/>
      <pos A="0.177369" C="0.218461" G="0.383176" T="0.220994"/>
    </motif>
    <motif db="0" id="HNF1A_HUMAN.H11MO.0.C" length="15" nsites="500" evalue="1.0e+000"
        url="http://hocomoco.autosome.ru/motif/HNF1A_HUMAN.H11MO.0.C">
      <pos A="0.319986" C="0.0460408" G="0.39997" T="0.234003"/>
      <pos A="0.146021" C="0.0340432" G="0.719906" T="0.10003"/>
      <pos A="0.0460408" C="0.0660368" G="0.114027" T="0.773895"/>
      <pos A="0.128024" C="0.10203" G="0.090032" T="0.679914"/>
      <pos A="0.913867" C="0.00404919" G="0.0480404" T="0.0340432"/>
      <pos A="0.791892" C="0.138022" G="0.0180464" T="0.0520396"/>
      <pos A="0.210008" C="0.010048" G="0.0280444" T="0.7519"/>
      <pos A="4.999e-05" C="4.999e-05" G="0.585933" T="0.413967"/>
      <pos A="0.725905" C="0.010048" G="0.0480404" T="0.216007"/>
      <pos A="0.080034" C="0.0240452" G="0.0640372" T="0.831884"/>
      <pos A="0.0240452" C="0.0660368" G="0.0120476" T="0.89787"/>
      <pos A="0.723905" C="0.040042" G="0.0720356" T="0.164017"/>
      <pos A="0.773895" C="0.080034" G="0.0820336" T="0.0640372"/>
      <pos A="0.108028" C="0.721906" G="0.0360428" T="0.134023"/>
      <pos A="0.216007" C="0.339982" G="0.0320436" T="0.411968"/>
    </motif>
    <motif db="0" id="HXA1_HUMAN.H11MO.0.C" length="10" nsites="8" evalue="1.0e+000"
        url="http://hocomoco.autosome.ru/motif/HXA1_HUMAN.H11MO.0.C">
      <pos A="0.153237" C="0.166583" G="0.166583" T="0.513597"/>
      <pos A="0.00308642" C="0.00308642" G="0.363447" T="0.63038"/>
      <pos A="0.136553" C="0.00308642" G="0.857274" T="0.00308642"/>
      <pos A="0.990741" C="0.00308642" G="0.00308642" T="0.00308642"/>
      <pos A="0.00308642" C="0.00308642" G="0.00308642" T="0.990741"/>
      <pos A="0.00308642" C="0.00308642" G="0.750501" T="0.243327"/>
      <pos A="0.00308642" C="0.00308642" G="0.990741" T="0.00308642"/>
      <pos A="0.857274" C="0.136553" G="0.00308642" T="0.00308642"/>
      <pos A="0.00308642" C="0.00308642" G="0.00308642" T="0.990741"/>
      <pos A="0.0664831" C="0.0664831" G="0.800551" T="0.0664831"/>
    </motif>
    <motif db="0" id="HXA7_HUMAN.H11MO.0.D" length="15" nsites="19" evalue="1.0e+000"
        url="http://hocomoco.autosome.ru/motif/HXA7_HUMAN.H11MO.0.D">
      <pos A="0.356791" C="0.245611" G="0.304127" T="0.0934709"/>
      <pos A="0.522097" C="0.264629" G="0.0539729" T="0.159301"/>
      <pos A="0.211965" C="0.0539729" G="0.0013089" T="0.732753"/>
      <pos A="0.153449" C="0.685941" G="0.0539729" T="0.106637"/>
      <pos A="0.416769" C="0.159301" G="0.264629" T="0.159301"/>
      <pos A="0.732753" C="0.159301" G="0.0013089" T="0.106637"/>
      <pos A="0.159301" C="0.153449" G="0.159301" T="0.527949"/>
      <pos A="0.522097" C="0.317293" G="0.0013089" T="0.159301"/>
      <pos A="0.0013089" C="0.0539729" G="0.838081" T="0.106637"/>
      <pos A="0.791269" C="0.100785" G="0.106637" T="0.0013089"/>
      <pos A="0.0013089" C="0.106637" G="0.211965" T="0.680089"/>
      <pos A="0.0539729" C="0.0013089" G="0.0539729" T="0.890745"/>
      <pos A="0.211965" C="0.153449" G="0.633277" T="0.0013089"/>
      <pos A="0.211965" C="0.153449" G="0.527949" T="0.106637"/>
      <pos A="0.383123" C="0.277795" G="0.172467" T="0.166615"/>
    </motif>
    <motif db="0" id="HXB1_HUMAN.H11MO.0.D" length="10" nsites="15" evalue="1.0e+000"
        url="http://hocomoco.autosome.ru/motif/HXB1_HUMAN.H11MO.0.D">
      <pos A="0.307601" C="0.00165563" G="0.0696434" T="0.6211"/>
      <pos A="0.00165563" C="0.00165563" G="0.995033" T="0.00165563"/>
      <pos A="0.995033" C="0.00165563" G="0.00165563" T="0.00165563"/>
      <pos A="0.00165563" C="0.00165563" G="0.00165563" T="0.995033"/>
      <pos A="0.00165563" C="0.00165563" G="0.6211" T="0.375589"/>
      <pos A="0.00165563" C="0.00165563" G="0.995033" T="0.00165563"/>
      <pos A="0.995033" C="0.00165563" G="0.00165563" T="0.00165563"/>
      <pos A="0.00165563" C="0.00165563" G="0.00165563" T="0.995033"/>
      <pos A="0.00165563" C="0.171625" G="0.825064" T="0.00165563"/>
      <pos A="0.0696434" C="0.0696434" G="0.859057" T="0.00165563"/>
    </motif>
    <motif db="0" id="HXC10_HUMAN.H11MO.0.D" length="19" nsites="8980" evalue="1.0e+000"
        url="http://hocomoco.autosome.ru/motif/HXC10_HUMAN.H11MO.0.D">
      <pos A="0.234693" C="0.162725" G="0.18171" T="0.420872"/>
      <pos A="0.310597" C="0.114299" G="0.119065" T="0.456039"/>
      <pos A="0.42012" C="0.0660397" G="0.0691729" T="0.444668"/>
      <pos A="0.39671" C="0.0458541" G="0.0488348" T="0.508602"/>
      <pos A="0.42914" C="0.0408564" G="0.0917172" T="0.438286"/>
      <pos A="0.471936" C="0.0571737" G="0.16006" T="0.310831"/>
      <pos A="0.410822" C="0.163883" G="0.195754" T="0.229541"/>
      <pos A="0.295694" C="0.187922" G="0.216997" T="0.299386"/>
      <pos A="0.253352" C="0.193965" G="0.216088" T="0.336594"/>
      <pos A="0.247208" C="0.139666" G="0.201695" T="0.41143"/>
      <pos A="0.0931916" C="0.102039" G="0.124499" T="0.68027"/>
      <pos A="0.0225628" C="0.0133644" G="0.0946819" T="0.869391"/>
      <pos A="0.000594755" C="0.0131897" G="0.00844149" T="0.977774"/>
      <pos A="0.370085" C="0.0164393" G="0.0142794" T="0.599196"/>
      <pos A="0.987531" C="0.00460824" G="0.00778436" T="7.62601e-05"/>
      <pos A="0.0400997" C="0.17204" G="0.0546661" T="0.733195"/>
      <pos A="0.115705" C="0.0918097" G="0.393457" T="0.399029"/>
      <pos A="0.471773" C="0.0897992" G="0.317194" T="0.121235"/>
      <pos A="0.167595" C="0.426743" G="0.202757" T="0.202905"/>
    </motif>
    <motif db="0" id="HXC8_HUMAN.H11MO.0.D" length="14" nsites="9" evalue="1.0e+000"
        url="http://hocomoco.autosome.ru/motif/HXC8_HUMAN.H11MO.0.D">
      <pos A="0.166656" C="0.277781" G="0.166656" T="0.388906"/>
      <pos A="0.00274725" C="0.00274725" G="0.224997" T="0.769509"/>
      <pos A="0.00274725" C="0.113872" G="0.00274725" T="0.880633"/>
      <pos A="0.10276" C="0.336122" G="0.558371" T="0.00274725"/>
      <pos A="0.891746" C="0.00274725" G="0.00274725" T="0.10276"/>
      <pos A="0.224997" C="0.00274725" G="0.00274725" T="0.769509"/>
      <pos A="0.213884" C="0.00274725" G="0.00274725" T="0.780621"/>
      <pos A="0.436134" C="0.00274725" G="0.447247" T="0.113872"/>
      <pos A="0.991758" C="0.00274725" G="0.00274725" T="0.00274725"/>
      <pos A="0.113872" C="0.113872" G="0.113872" T="0.658384"/>
      <pos A="0.224997" C="0.00274725" G="0.447247" T="0.325009"/>
      <pos A="0.213884" C="0.447247" G="0.336122" T="0.00274725"/>
      <pos A="0.113872" C="0.436134" G="0.336122" T="0.113872"/>
      <pos A="0.169434" C="0.491697" G="0.169434" T="0.169434"/>
    </motif>
    <motif db="0" id="HXD11_HUMAN.H11MO.0.D" length="11" nsites="124" evalue="1.0e+000"
        url="http://hocomoco.autosome.ru/motif/HXD11_HUMAN.H11MO.0.D">
      <pos A="0.328566" C="0.135173" G="0.191579" T="0.344682"/>
      <pos A="0.262087" C="0.117043" G="0.100927" T="0.519944"/>
      <pos A="0.0324335" C="0.0243755" G="0.104956" T="0.838235"/>
      <pos A="0.00020145" C="0.0163175" G="0.0968977" T="0.886583"/>
      <pos A="0.241942" C="0.00020145" G="0.00020145" T="0.757655"/>
      <pos A="0.830177" C="0.00020145" G="0.145246" T="0.0243755"/>
      <pos A="0.00825947" C="0.282232" G="0.00020145" T="0.709307"/>
      <pos A="0.02639" C="0.02639" G="0.469581" T="0.477639"/>
      <pos A="0.455479" C="0.100927" G="0.278203" T="0.165391"/>
      <pos A="0.239927" C="0.368856" G="0.167405" T="0.223811"/>
      <pos A="0.260073" C="0.22784" G="0.171434" T="0.340653"/>
    </motif>
    <motif db="0" id="HXD12_HUMAN.H11MO.0.D" length="11" nsites="6722" evalue="1.0e+000"
        url="http://hocomoco.autosome.ru/motif/HXD12_HUMAN.H11MO.0.D">
      <pos A="0.352599" C="0.17134" G="0.229517" T="0.246544"/>
      <pos A="0.351686" C="0.135186" G="0.234333" T="0.278795"/>
      <pos A="0.174724" C="0.0474479" G="0.175837" T="0.601992"/>
      <pos A="0.0186349" C="0.00987823" G="0.103778" T="0.867708"/>
      <pos A="3.71908e-06" C="3.71908e-06" G="0.0445378" T="0.955455"/>
      <pos A="3.71908e-06" C="9.74401e-05" G="0.0405874" T="0.959311"/>
      <pos A="0.999989" C="3.71908e-06" G="3.71908e-06" T="3.71908e-06"/>
      <pos A="0.240732" C="0.267058" G="0.132499" T="0.359711"/>
      <pos A="0.141805" C="0.159867" G="0.331437" T="0.36689"/>
      <pos A="0.406249" C="0.135373" G="0.279466" T="0.178913"/>
      <pos A="0.195349" C="0.345751" G="0.245317" T="0.213584"/>
    </motif>
    <motif db="0" id="HXD8_HUMAN.H11MO.0.D" length="11" nsites="278" evalue="1.0e+000"
        url="http://hocomoco.autosome.ru/motif/HXD8_HUMAN.H11MO.0.D">
      <pos A="0.294948" C="0.154711" G="0.100773" T="0.449569"/>
      <pos A="0.555645" C="0.196063" G="0.0774002" T="0.170892"/>
      <pos A="0.726447" C="0.0288565" G="0.0252607" T="0.219435"/>
      <pos A="0.00278677" C="0.0207659" G="0.0243617" T="0.952086"/>
      <pos A="0.341694" C="8.98957e-05" G="0.0216649" T="0.636552"/>
      <pos A="0.309331" C="0.00368572" G="8.98957e-05" T="0.686893"/>
      <pos A="0.125944" C="0.0108774" G="0.766001" T="0.0971773"/>
      <pos A="0.0117763" C="0.964671" G="0.0117763" T="0.0117763"/>
      <pos A="0.443276" C="0.191568" G="0.184376" T="0.18078"/>
      <pos A="0.194265" C="0.21584" G="0.190669" T="0.399227"/>
      <pos A="0.343492" C="0.203254" G="0.196063" T="0.257192"/>
    </motif>
    <motif db="0" id="IRF3_HUMAN.H11MO.0.B" length="20" nsites="500" evalue="1.0e+000"
        url="http://hocomoco.autosome.ru/motif/IRF3_HUMAN.H11MO.0.B">
      <pos A="0.29999" C="0.0780344" G="0.513947" T="0.108028"/>
      <pos A="0.603929" C="0.0440412" G="0.29999" T="0.0520396"/>
      <pos A="0.677914" C="0.0660368" G="0.214007" T="0.0420416"/>
      <pos A="0.719906" C="0.0740352" G="0.110028" T="0.0960308"/>
      <pos A="0.305989" C="0.108028" G="0.455959" T="0.130024"/>
      <pos A="0.224005" C="0.0540392" G="0.557938" T="0.164017"/>
      <pos A="0.20201" C="0.0540392" G="0.731904" T="0.0120476"/>
      <pos A="0.819886" C="0.0180464" G="0.14802" T="0.0140472"/>
      <pos A="0.815887" C="0.0360428" G="0.126025" T="0.0220456"/>
      <pos A="0.89987" C="0.0160468" G="0.030044" T="0.0540392"/>
      <pos A="0.224005" C="0.261998" G="0.445961" T="0.0680364"/>
      <pos A="0.291992" C="0.0880324" G="0.40197" T="0.218006"/>
      <pos A="0.20001" C="0.00604879" G="0.783893" T="0.010048"/>
      <pos A="0.673915" C="0.0240452" G="0.289992" T="0.0120476"/>
      <pos A="0.879874" C="0.0360428" G="0.0720356" T="0.0120476"/>
      <pos A="0.941862" C="0.00404919" G="0.040042" T="0.0140472"/>
      <pos A="0.0960308" C="0.313987" G="0.54794" T="0.0420416"/>
      <pos A="0.265997" C="0.142022" G="0.273995" T="0.317986"/>
      <pos A="0.228004" C="0.122026" G="0.585933" T="0.0640372"/>
      <pos A="0.681914" C="0.070036" G="0.178014" T="0.070036"/>
    </motif>
    <motif db="0" id="IRX2_HUMAN.H11MO.0.D" length="19" nsites="19306" evalue="1.0e+000"
        url="http://hocomoco.autosome.ru/motif/IRX2_HUMAN.H11MO.0.D">
      <pos A="0.409626" C="0.178973" G="0.237918" T="0.173483"/>
      <pos A="0.174687" C="0.429166" G="0.204574" T="0.191573"/>
      <pos A="0.42229" C="0.128186" G="0.222353" T="0.22717"/>
      <pos A="0.151534" C="0.156403" G="0.305009" T="0.387055"/>
      <pos A="0.129986" C="0.0788106" G="0.640757" T="0.150446"/>
      <pos A="0.177652" C="0.100734" G="0.434514" T="0.2871"/>
      <pos A="0.139271" C="0.212615" G="0.361377" T="0.286737"/>
      <pos A="0.285908" C="0.049092" G="0.24763" T="0.417369"/>
      <pos A="0.0808307" C="0.039393" G="0.447658" T="0.432119"/>
      <pos A="0.138869" C="0.0292667" G="0.636691" T="0.195173"/>
      <pos A="0.224619" C="0.0283084" G="0.386485" T="0.360587"/>
      <pos A="0.0672857" C="0.729926" G="0.0462561" T="0.156532"/>
      <pos A="0.493084" C="0.00127032" G="0.45838" T="0.0472661"/>
      <pos A="0.00132212" C="0.00588027" G="0.333393" T="0.659404"/>
      <pos A="0.00119263" C="0.00103724" G="0.996992" T="0.000778251"/>
      <pos A="0.0509308" C="0.0562659" G="0.129714" T="0.763089"/>
      <pos A="0.336605" C="0.0830579" G="0.232026" T="0.348311"/>
      <pos A="0.241065" C="0.215788" G="0.397389" T="0.145758"/>
      <pos A="0.189799" C="0.137432" G="0.414184" T="0.258585"/>
    </motif>
    <motif db="0" id="IRX3_HUMAN.H11MO.0.D" length="11" nsites="381" evalue="1.0e+000"
        url="http://hocomoco.autosome.ru/motif/IRX3_HUMAN.H11MO.0.D">
      <pos A="0.375295" C="0.099777" G="0.091905" T="0.433023"/>
      <pos A="0.214576" C="0.209328" G="0.201456" T="0.374639"/>
      <pos A="0.398255" C="0.0755051" G="0.093873" T="0.432367"/>
      <pos A="0.0505773" C="0.669837" G="0.0400813" T="0.239504"/>
      <pos A="0.661309" C="0.00531357" G="0.154881" T="0.178496"/>
      <pos A="6.55996e-05" C="0.00531357" G="6.55996e-05" T="0.994555"/>
      <pos A="0.0131855" C="6.55996e-05" G="0.976187" T="0.0105615"/>
      <pos A="6.55996e-05" C="6.55996e-05" G="6.55996e-05" T="0.999803"/>
      <pos A="0.467791" C="0.0492653" G="0.0204015" T="0.462543"/>
      <pos A="0.408095" C="0.206048" G="0.18768" T="0.198176"/>
      <pos A="0.234912" C="0.143073" G="0.150945" T="0.471071"/>
    </motif>
    <motif db="0" id="ITF2_HUMAN.H11MO.0.C" length="10" nsites="497" evalue="1.0e+000"
        url="http://hocomoco.autosome.ru/motif/ITF2_HUMAN.H11MO.0.C">
      <pos A="0.307835" C="0.0422953" G="0.382267" T="0.267602"/>
      <pos A="0.126785" C="0.146902" G="0.684017" T="0.0422953"/>
      <pos A="0.0282136" C="0.895242" G="0.0523537" T="0.0241903"/>
      <pos A="0.937487" C="0.00809696" G="0.026202" T="0.0282136"/>
      <pos A="0.0302253" C="0.104657" G="0.824834" T="0.0402836"/>
      <pos A="0.0945987" C="0.589469" G="0.299789" T="0.0161436"/>
      <pos A="0.0905753" C="0.00608529" G="0.00809696" T="0.895242"/>
      <pos A="0.00407363" C="0.014132" G="0.951569" T="0.0302253"/>
      <pos A="0.0845403" C="0.106669" G="0.460722" T="0.348069"/>
      <pos A="0.092587" C="0.273637" G="0.529119" T="0.104657"/>
    </motif>
    <motif db="0" id="JDP2_HUMAN.H11MO.0.D" length="12" nsites="3035" evalue="1.0e+000"
        url="http://hocomoco.autosome.ru/motif/JDP2_HUMAN.H11MO.0.D">
      <pos A="0.13208" C="0.253802" G="0.226251" T="0.387867"/>
      <pos A="0.147153" C="0.117815" G="0.64998" T="0.0850521"/>
      <pos A="0.84141" C="0.0233284" G="0.120653" T="0.0146084"/>
      <pos A="0.00183889" C="0.000551231" G="0.00080349" T="0.996806"/>
      <pos A="0.00163759" C="0.000602186" G="0.987716" T="0.0100441"/>
      <pos A="0.998661" C="0.000539121" G="0.000539121" T="0.000260496"/>
      <pos A="0.00109208" C="0.969009" G="0.00215814" T="0.027741"/>
      <pos A="0.00824158" C="0.000489239" G="0.990023" T="0.00124602"/>
      <pos A="0.00394284" C="0.00593455" G="0.00494758" T="0.985175"/>
      <pos A="0.157383" C="0.809049" G="0.0187155" T="0.0148525"/>
      <pos A="0.949353" C="0.0158644" G="0.0176566" T="0.0171257"/>
      <pos A="0.0448518" C="0.38098" G="0.118534" T="0.455634"/>
    </motif>
    <motif db="0" id="KAISO_HUMAN.H11MO.2.A" length="12" nsites="2010" evalue="1.0e+000"
        url="http://hocomoco.autosome.ru/motif/KAISO_HUMAN.H11MO.2.A">
      <pos A="0.128168" C="0.448044" G="0.105282" T="0.318506"/>
      <pos A="0.00229991" C="0.000714659" G="0.00982462" T="0.987161"/>
      <pos A="0.146952" C="0.526845" G="0.280704" T="0.0454996"/>
      <pos A="0.0125332" C="0.0187534" G="0.968602" T="0.000111541"/>
      <pos A="0.00196629" C="0.992443" G="0.00522355" T="0.00036731"/>
      <pos A="0.620562" C="0.00187843" G="0.377548" T="1.24372e-05"/>
      <pos A="0.309059" C="1.24372e-05" G="0.669995" T="0.0209332"/>
      <pos A="0.00597257" C="0.00353793" G="0.883838" T="0.106652"/>
      <pos A="0.892584" C="0.106255" G="0.000574174" T="0.000586361"/>
      <pos A="0.40966" C="0.0554551" G="0.343043" T="0.191842"/>
      <pos A="0.179571" C="0.120415" G="0.414855" T="0.285159"/>
      <pos A="0.364435" C="0.188523" G="0.177901" T="0.269141"/>
    </motif>
    <motif db="0" id="KLF15_HUMAN.H11MO.0.A" length="19" nsites="479" evalue="1.0e+000"
        url="http://hocomoco.autosome.ru/motif/KLF15_HUMAN.H11MO.0.A">
      <pos A="0.311052" C="0.0355354" G="0.542736" T="0.110676"/>
      <pos A="0.258871" C="0.0125757" G="0.695105" T="0.0334481"/>
      <pos A="5.21812e-05" C="0.00213943" G="0.997756" T="5.21812e-05"/>
      <pos A="0.0167502" C="0.00631392" G="0.974796" T="0.00213943"/>
      <pos A="0.536475" C="0.354884" G="5.21812e-05" T="0.108589"/>
      <pos A="0.0689313" C="0.00631392" G="0.918441" T="0.00631392"/>
      <pos A="0.0125757" C="0.0146629" G="0.885045" T="0.0877166"/>
      <pos A="0.492642" C="0.0313609" G="0.423763" T="0.0522334"/>
      <pos A="0.116938" C="0.00631392" G="0.868347" T="0.00840117"/>
      <pos A="0.313139" C="0.344448" G="0.298528" T="0.0438844"/>
      <pos A="0.344448" C="0.16077" G="0.286005" T="0.208777"/>
      <pos A="0.233824" C="0.0438844" G="0.582394" T="0.139898"/>
      <pos A="0.150334" C="0.0209247" G="0.797381" T="0.0313609"/>
      <pos A="0.185817" C="0.0313609" G="0.770246" T="0.0125757"/>
      <pos A="0.256784" C="0.133636" G="0.576132" T="0.0334481"/>
      <pos A="0.177468" C="0.104415" G="0.665884" T="0.0522334"/>
      <pos A="0.277656" C="0.129461" G="0.446723" T="0.146159"/>
      <pos A="0.0877166" C="0.0939783" G="0.743112" T="0.0751931"/>
      <pos A="0.18373" C="0.0167502" G="0.730589" T="0.0689313"/>
    </motif>
    <motif db="0" id="KLF16_HUMAN.H11MO.0.D" length="19" nsites="650" evalue="1.0e+000"
        url="http://hocomoco.autosome.ru/motif/KLF16_HUMAN.H11MO.0.D">
      <pos A="0.193086" C="0.162321" G="0.449969" T="0.194624"/>
      <pos A="0.0977157" C="0.120789" G="0.529957" T="0.251538"/>
      <pos A="0.0611829" C="0.0334948" G="0.859522" T="0.0458006"/>
      <pos A="0.00811414" C="0.0219582" G="0.949508" T="0.0204199"/>
      <pos A="0.034264" C="0.00811414" G="0.920281" T="0.0373404"/>
      <pos A="0.127711" C="0.484579" G="0.0123443" T="0.375365"/>
      <pos A="0.0458006" C="0.0134979" G="0.891824" T="0.0488771"/>
      <pos A="0.0392632" C="0.0300338" G="0.565336" T="0.365367"/>
      <pos A="0.0665667" C="0.00503769" G="0.872597" T="0.0557991"/>
      <pos A="0.155399" C="0.0492617" G="0.524573" T="0.270766"/>
      <pos A="0.140017" C="0.26769" G="0.358445" T="0.233849"/>
      <pos A="0.18924" C="0.0877173" G="0.592255" T="0.130788"/>
      <pos A="0.0738733" C="0.0323412" G="0.809145" T="0.0846408"/>
      <pos A="0.0615675" C="0.0646439" G="0.78761" T="0.086179"/>
      <pos A="0.0769497" C="0.0692586" G="0.676857" T="0.176934"/>
      <pos A="0.0719505" C="0.108868" G="0.698008" T="0.121174"/>
      <pos A="0.058491" C="0.126173" G="0.710698" T="0.104638"/>
      <pos A="0.0415705" C="0.104638" G="0.713775" T="0.140017"/>
      <pos A="0.1031" C="0.14617" G="0.523035" T="0.227696"/>
    </motif>
    <motif db="0" id="KLF3_HUMAN.H11MO.0.B" length="19" nsites="498" evalue="1.0e+000"
        url="http://hocomoco.autosome.ru/motif/KLF3_HUMAN.H11MO.0.B">
      <pos A="0.212859" C="0.188767" G="0.471843" T="0.126531"/>
      <pos A="0.226912" C="0.222897" G="0.461805" T="0.0883859"/>
      <pos A="0.259034" C="0.204828" G="0.42366" T="0.112477"/>
      <pos A="0.244981" C="0.18676" G="0.495935" T="0.0723248"/>
      <pos A="0.327294" C="0.246989" G="0.315248" T="0.11047"/>
      <pos A="0.345362" C="0.044218" G="0.359416" T="0.251004"/>
      <pos A="0.0341799" C="5.01907e-05" G="0.96572" T="5.01907e-05"/>
      <pos A="0.00607308" C="5.01907e-05" G="0.991819" T="0.00205782"/>
      <pos A="0.00406545" C="0.00808071" G="0.985796" T="0.00205782"/>
      <pos A="0.0863782" C="0.642491" G="5.01907e-05" T="0.27108"/>
      <pos A="0.00808071" C="0.00607308" G="0.981781" T="0.00406545"/>
      <pos A="0.00406545" C="0.0261494" G="0.724804" T="0.244981"/>
      <pos A="0.184752" C="0.0181189" G="0.754919" T="0.0422104"/>
      <pos A="0.0763401" C="0.0100883" G="0.843254" T="0.0703172"/>
      <pos A="0.0843706" C="0.6184" G="0.148615" T="0.148615"/>
      <pos A="0.182744" C="0.3815" G="0.162668" T="0.273088"/>
      <pos A="0.130546" C="0.204828" G="0.495935" T="0.168691"/>
      <pos A="0.0924011" C="0.242973" G="0.530064" T="0.134561"/>
      <pos A="0.160661" C="0.218882" G="0.481881" T="0.138577"/>
    </motif>
    <motif db="0" id="KLF6_HUMAN.H11MO.0.A" length="19" nsites="496" evalue="1.0e+000"
        url="http://hocomoco.autosome.ru/motif/KLF6_HUMAN.H11MO.0.A">
      <pos A="0.155261" C="0.185497" G="0.510028" T="0.149214"/>
      <pos A="0.22178" C="0.247984" G="0.479792" T="0.0504435"/>
      <pos A="0.445525" C="0.189528" G="0.280236" T="0.0847107"/>
      <pos A="0.459635" C="0.0181919" G="0.368928" T="0.153245"/>
      <pos A="0.0484277" C="0.00609756" G="0.814402" T="0.131072"/>
      <pos A="0.0242391" C="5.03931e-05" G="0.955503" T="0.0202076"/>
      <pos A="0.0443963" C="0.0524592" G="0.891" T="0.0121447"/>
      <pos A="0.260079" C="0.457619" G="5.03931e-05" T="0.282252"/>
      <pos A="0.116962" C="0.00609756" G="0.854717" T="0.0222233"/>
      <pos A="0.0282705" C="0.0222233" G="0.689428" T="0.260079"/>
      <pos A="0.209686" C="0.0645535" G="0.68338" T="0.0423806"/>
      <pos A="0.0867265" C="0.0302862" G="0.836575" T="0.046412"/>
      <pos A="0.229843" C="0.453588" G="0.20767" T="0.108899"/>
      <pos A="0.294346" C="0.318535" G="0.13712" T="0.25"/>
      <pos A="0.0625378" C="0.157277" G="0.522123" T="0.258063"/>
      <pos A="0.147198" C="0.127041" G="0.608799" T="0.116962"/>
      <pos A="0.161308" C="0.171387" G="0.602751" T="0.0645535"/>
      <pos A="0.34877" C="0.110915" G="0.433431" T="0.106884"/>
      <pos A="0.258063" C="0.233874" G="0.455604" T="0.0524592"/>
    </motif>
    <motif db="0" id="LEF1_HUMAN.H11MO.0.A" length="14" nsites="456" evalue="1.0e+000"
        url="http://hocomoco.autosome.ru/motif/LEF1_HUMAN.H11MO.0.A">
      <pos A="0.0767924" C="0.260963" G="0.274118" T="0.388128"/>
      <pos A="0.0329423" C="0.63588" G="0.184225" T="0.146952"/>
      <pos A="0.0175948" C="0.708233" G="0.0132098" T="0.260963"/>
      <pos A="0.122835" C="0.0460973" G="0.0197873" T="0.81128"/>
      <pos A="0.00224731" C="0.138182" G="0.0351348" T="0.824435"/>
      <pos A="0.00224731" C="0.0132098" G="0.0329423" T="0.951601"/>
      <pos A="0.0439048" C="0.4254" G="0.519678" T="0.0110173"/>
      <pos A="0.456095" C="0.138182" G="0.0154023" T="0.39032"/>
      <pos A="0.278503" C="0.166685" G="0.157915" T="0.396898"/>
      <pos A="0.28508" C="0.190802" G="0.201765" T="0.322353"/>
      <pos A="0.0417123" C="0.129412" G="0.149145" T="0.67973"/>
      <pos A="0.0395198" C="0.31139" G="0.383743" T="0.265348"/>
      <pos A="0.116257" C="0.46048" G="0.0899474" T="0.333315"/>
      <pos A="0.313583" C="0.221497" G="0.103102" T="0.361818"/>
    </motif>
    <motif db="0" id="LHX8_HUMAN.H11MO.0.D" length="18" nsites="9043" evalue="1.0e+000"
        url="http://hocomoco.autosome.ru/motif/LHX8_HUMAN.H11MO.0.D">
      <pos A="0.187328" C="0.402188" G="0.179477" T="0.231008"/>
      <pos A="0.307337" C="0.203279" G="0.435943" T="0.0534413"/>
      <pos A="0.0274823" C="0.530628" G="0.0706091" T="0.37128"/>
      <pos A="0.000555672" C="0.000997998" G="0.000445091" T="0.998001"/>
      <pos A="0.594931" C="0.000445091" G="0.404621" T="2.76454e-06"/>
      <pos A="0.999218" C="0.000334509" G="0.000445091" T="2.76454e-06"/>
      <pos A="0.000113346" C="0.000113346" G="2.76454e-06" T="0.999771"/>
      <pos A="0.000113346" C="0.00332021" G="0.00376254" T="0.992804"/>
      <pos A="0.510226" C="0.000113346" G="0.489216" T="0.000445091"/>
      <pos A="0.0548789" C="0.626475" G="0.297274" T="0.0213726"/>
      <pos A="0.410675" C="0.257409" G="0.145943" T="0.185973"/>
      <pos A="0.533089" C="0.194046" G="0.145279" T="0.127586"/>
      <pos A="0.218899" C="0.151887" G="0.0649694" T="0.564245"/>
[truncated: 273,545 more chars]
