# Supplementary material for: DeepEPI: CNN-transformer-based model for extracting TF interactions through predicting enhancer-promoter interactions
Source: Bioinform Adv. 2025 Sep 17;5(1):vbaf221. doi: 10.1093/bioadv/vbaf221 (PMC12478696; doi:10.1093/bioadv/vbaf221)
Supplement: vbaf221_Supplementary_Data [file vbaf221_supplementary_data.zip › Supplementary_file5/K562/result_enhancer38-k562/tomtom.tsv]

Query_ID	Target_ID	Optimal_offset	p-value	E-value	q-value	Overlap	Query_consensus	Target_consensus	Orientation
M0	ZN554_HUMAN.H11MO.0.C	-4	0.000262958	0.202215	0.40443	20	CTGGACGCCACAAGATTGTTCAGCGGCACACCTACATCTC	AGCACCCCACATGGCTCAGC	-
M1	MNX1_HUMAN.H11MO.0.D	-20	0.000166407	0.127967	0.255882	19	AATGAGATTAGATGTAGTGGCTCGCGGGCGCACTACTAGC	CTATTTTAATAACCCTTAA	+
M1	PAX2_HUMAN.H11MO.0.D	-15	0.00051045	0.392536	0.392456	18	AATGAGATTAGATGTAGTGGCTCGCGGGCGCACTACTAGC	TGTCACGCATGACTGAAC	-
M2	IRX2_HUMAN.H11MO.0.D	-11	9.64685e-05	0.0741843	0.148369	19	ATGTTGGTCAAGCCTGCGGTAGCTTTTTGCATTGCCGGAT	ACATGGGTGGGCATGTTGG	+
M2	MNX1_HUMAN.H11MO.0.D	-7	0.000345447	0.265649	0.245078	19	ATGTTGGTCAAGCCTGCGGTAGCTTTTTGCATTGCCGGAT	TTAAGGGTTATTAAAATAG	-
M4	IRX2_HUMAN.H11MO.0.D	-3	0.000147958	0.11378	0.134865	19	AAGCCAGCATGCCTTCTAATGTTATAAGGGGACAGTGTTT	CCAACATGCCCACCCATGT	-
M4	MNX1_HUMAN.H11MO.0.D	-8	0.000557784	0.428936	0.24196	19	AAGCCAGCATGCCTTCTAATGTTATAAGGGGACAGTGTTT	CTATTTTAATAACCCTTAA	+
M4	RXRA_HUMAN.H11MO.0.A	-17	0.000630236	0.484651	0.24196	20	AAGCCAGCATGCCTTCTAATGTTATAAGGGGACAGTGTTT	GGGGGAGGCAGAGGTCAGAG	+
M4	ZN394_HUMAN.H11MO.0.C	-7	0.00133315	1.02519	0.334435	20	AAGCCAGCATGCCTTCTAATGTTATAAGGGGACAGTGTTT	ATTCCATTCTATTCCATTCT	-
M4	GATA1_HUMAN.H11MO.0.A	8	0.00152444	1.17229	0.334435	11	AAGCCAGCATGCCTTCTAATGTTATAAGGGGACAGTGTTT	TCTTATCTGTCCCCGCCAG	-
M5	GATA1_HUMAN.H11MO.0.A	-27	0.000591632	0.454965	0.353289	13	ACGATTAGTCGAGGAGTCCAGTGTTTTTTCTGACAAACAT	CTGGCGGGGACAGATAAGA	+
M5	IRX2_HUMAN.H11MO.0.D	-17	0.000691066	0.53143	0.353289	19	ACGATTAGTCGAGGAGTCCAGTGTTTTTTCTGACAAACAT	ACATGGGTGGGCATGTTGG	+
M5	MNX1_HUMAN.H11MO.0.D	-11	0.000691066	0.53143	0.353289	19	ACGATTAGTCGAGGAGTCCAGTGTTTTTTCTGACAAACAT	TTAAGGGTTATTAAAATAG	-
M5	HXC10_HUMAN.H11MO.0.D	-15	0.00183113	1.40814	0.468059	19	ACGATTAGTCGAGGAGTCCAGTGTTTTTTCTGACAAACAT	TTTTTAATTTTTTTATTAC	+
M6	IRX2_HUMAN.H11MO.0.D	-11	1.8156e-05	0.013962	0.0173718	19	CTCTCTGTTTAACTGTAGTGGTAGTGTAGTGAGGAGATCC	ACATGGGTGGGCATGTTGG	+
M6	FOXO1_HUMAN.H11MO.0.A	-1	2.28822e-05	0.0175964	0.0173718	12	CTCTCTGTTTAACTGTAGTGGTAGTGTAGTGAGGAGATCC	TTCCTGTTTACT	+
M6	OLIG2_HUMAN.H11MO.0.B	0	0.000112892	0.0868141	0.0506826	18	CTCTCTGTTTAACTGTAGTGGTAGTGTAGTGAGGAGATCC	CCAGCTGTTTCCCTTCTG	+
M6	MAF_HUMAN.H11MO.0.A	-21	0.000133519	0.102676	0.0506826	19	CTCTCTGTTTAACTGTAGTGGTAGTGTAGTGAGGAGATCC	TTGCTGAGTCAGCAGATTC	-
M6	NR1D1_HUMAN.H11MO.0.B	0	0.000177038	0.136142	0.0537618	19	CTCTCTGTTTAACTGTAGTGGTAGTGTAGTGAGGAGATCC	CCTTCTGACCCACTTCCCT	-
M6	FOXD3_HUMAN.H11MO.0.D	-3	0.000228841	0.175979	0.0579107	15	CTCTCTGTTTAACTGTAGTGGTAGTGTAGTGAGGAGATCC	TTTGTTTACTTAGCA	+
M6	ZFX_HUMAN.H11MO.1.A	-19	0.000369479	0.284129	0.0801435	17	CTCTCTGTTTAACTGTAGTGGTAGTGTAGTGAGGAGATCC	GGGGGCGGAGGCCGGGG	+
M6	MNX1_HUMAN.H11MO.0.D	0	0.000524611	0.403426	0.099569	19	CTCTCTGTTTAACTGTAGTGGTAGTGTAGTGAGGAGATCC	CTATTTTAATAACCCTTAA	+
M6	LYL1_HUMAN.H11MO.0.A	0	0.000687356	0.528577	0.115962	14	CTCTCTGTTTAACTGTAGTGGTAGTGTAGTGAGGAGATCC	CCAGCTGTTTCCTG	+
M6	RXRA_HUMAN.H11MO.0.A	-15	0.00113059	0.869423	0.171665	20	CTCTCTGTTTAACTGTAGTGGTAGTGTAGTGAGGAGATCC	GGGGGAGGCAGAGGTCAGAG	+
M6	THA_HUMAN.H11MO.0.C	-23	0.00132417	1.01829	0.18278	17	CTCTCTGTTTAACTGTAGTGGTAGTGTAGTGAGGAGATCC	CTGACCTGAAGTGACCC	-
M6	LEF1_HUMAN.H11MO.0.A	-2	0.00264142	2.03126	0.334221	14	CTCTCTGTTTAACTGTAGTGGTAGTGTAGTGAGGAGATCC	TCCTTTGATTTGCT	+
M6	SRBP2_HUMAN.H11MO.0.B	-21	0.00293926	2.26029	0.343298	13	CTCTCTGTTTAACTGTAGTGGTAGTGTAGTGAGGAGATCC	GGGTGGGGTGAGG	+
M6	MAFA_HUMAN.H11MO.0.D	-15	0.00384454	2.95645	0.384514	21	CTCTCTGTTTAACTGTAGTGGTAGTGTAGTGAGGAGATCC	CGAAGGCTGCGGGGTCAGCAC	-
M6	SRBP1_HUMAN.H11MO.0.A	-27	0.00451034	3.46845	0.384514	11	CTCTCTGTTTAACTGTAGTGGTAGTGTAGTGAGGAGATCC	GGTGGGGTGAG	+
M6	FOXG1_HUMAN.H11MO.0.D	-3	0.00467392	3.59424	0.384514	17	CTCTCTGTTTAACTGTAGTGGTAGTGTAGTGAGGAGATCC	ATTGTTTATATTTTTTT	+
M6	GATA1_HUMAN.H11MO.0.A	-2	0.00479255	3.68547	0.384514	19	CTCTCTGTTTAACTGTAGTGGTAGTGTAGTGAGGAGATCC	TCTTATCTGTCCCCGCCAG	-
M6	ZN350_HUMAN.H11MO.0.C	2	0.00495014	3.80666	0.384514	16	CTCTCTGTTTAACTGTAGTGGTAGTGTAGTGAGGAGATCC	CAGTCCTTTTATGACCTA	+
M6	BRAC_HUMAN.H11MO.0.A	9	0.00496549	3.81846	0.384514	11	CTCTCTGTTTAACTGTAGTGGTAGTGTAGTGAGGAGATCC	ATTTCACACCTCCCTGCTAA	-
M6	PROX1_HUMAN.H11MO.0.D	-19	0.00506484	3.89486	0.384514	17	CTCTCTGTTTAACTGTAGTGGTAGTGTAGTGAGGAGATCC	GGGTAAGGCGGGTTGGG	+
M6	ZN341_HUMAN.H11MO.0.C	-15	0.00609882	4.68999	0.439641	22	CTCTCTGTTTAACTGTAGTGGTAGTGTAGTGAGGAGATCC	GGGGGGGGGGGGAGGGAAGAGC	+
M6	PAX8_HUMAN.H11MO.0.D	-8	0.00642787	4.94303	0.439641	14	CTCTCTGTTTAACTGTAGTGGTAGTGTAGTGAGGAGATCC	GTCACTGAAGCGGG	+
M6	PAX5_HUMAN.H11MO.0.A	-23	0.00684078	5.26056	0.439641	17	CTCTCTGTTTAACTGTAGTGGTAGTGTAGTGAGGAGATCC	GCCTGGGCAGCAGAGCGTGAC	+
M6	FOXK1_HUMAN.H11MO.0.A	-5	0.00694917	5.34391	0.439641	10	CTCTCTGTTTAACTGTAGTGGTAGTGTAGTGAGGAGATCC	TGTTTACTTT	+
M6	OLIG2_HUMAN.H11MO.1.B	0	0.00767775	5.90419	0.466306	10	CTCTCTGTTTAACTGTAGTGGTAGTGTAGTGAGGAGATCC	CCATCTGTTT	+
M6	GATA2_HUMAN.H11MO.0.A	-2	0.00809339	6.22382	0.472644	19	CTCTCTGTTTAACTGTAGTGGTAGTGTAGTGAGGAGATCC	CCTTATCTCCACCCCCCAG	-
M6	FOXD1_HUMAN.H11MO.0.D	-2	0.00910846	7.00441	0.493928	15	CTCTCTGTTTAACTGTAGTGGTAGTGTAGTGAGGAGATCC	CTTTGTTTACTTAAG	+
M8	IRX2_HUMAN.H11MO.0.D	-15	0.000567471	0.436386	0.461723	19	AAAACCCAATGTCCCATAGCTTCTGCAGTGCAGATGCATG	ACATGGGTGGGCATGTTGG	+
M8	MNX1_HUMAN.H11MO.0.D	0	0.000613444	0.471738	0.461723	19	AAAACCCAATGTCCCATAGCTTCTGCAGTGCAGATGCATG	TTAAGGGTTATTAAAATAG	-
M8	ZN394_HUMAN.H11MO.0.C	-19	0.001555	1.19579	0.478318	20	AAAACCCAATGTCCCATAGCTTCTGCAGTGCAGATGCATG	AGAATGGAATAGAATGGAAT	+
M9	ZN394_HUMAN.H11MO.0.C	-11	4.85417e-05	0.0373286	0.0743326	20	AGATATCTCCAAACCCTTAAACCTACACTTTCTGGGACCT	ATTCCATTCTATTCCATTCT	-
M9	MNX1_HUMAN.H11MO.0.D	-19	0.000280019	0.215335	0.187397	19	AGATATCTCCAAACCCTTAAACCTACACTTTCTGGGACCT	CTATTTTAATAACCCTTAA	+
M9	IRX2_HUMAN.H11MO.0.D	-1	0.00036713	0.282323	0.187397	19	AGATATCTCCAAACCCTTAAACCTACACTTTCTGGGACCT	CCAACATGCCCACCCATGT	-
M9	MAF_HUMAN.H11MO.0.A	-18	0.000623073	0.479143	0.23853	19	AGATATCTCCAAACCCTTAAACCTACACTTTCTGGGACCT	GAATCTGCTGACTCAGCAA	+
M9	RXRA_HUMAN.H11MO.0.A	-20	0.00162335	1.24835	0.469875	20	AGATATCTCCAAACCCTTAAACCTACACTTTCTGGGACCT	CTCTGACCTCTGCCTCCCCC	-
M9	GATA2_HUMAN.H11MO.0.A	0	0.00200826	1.54435	0.469875	19	AGATATCTCCAAACCCTTAAACCTACACTTTCTGGGACCT	CCTTATCTCCACCCCCCAG	-
M9	BRAC_HUMAN.H11MO.0.A	0	0.00239947	1.84519	0.469875	20	AGATATCTCCAAACCCTTAAACCTACACTTTCTGGGACCT	ATTTCACACCTCCCTGCTAA	-
M9	GATA1_HUMAN.H11MO.0.A	0	0.00255185	1.96237	0.469875	19	AGATATCTCCAAACCCTTAAACCTACACTTTCTGGGACCT	TCTTATCTGTCCCCGCCAG	-
M9	HXC10_HUMAN.H11MO.0.D	-13	0.0027616	2.12367	0.469875	19	AGATATCTCCAAACCCTTAAACCTACACTTTCTGGGACCT	TTTTTAATTTTTTTATTAC	+
M10	MNX1_HUMAN.H11MO.0.D	-10	2.33519e-05	0.0179576	0.0357906	19	AGAGTTTAATTTTGTGAAATCTCAACTAAGTTTCAATGAC	CTATTTTAATAACCCTTAA	+
M10	ZN394_HUMAN.H11MO.0.C	0	0.000258516	0.198799	0.125142	20	AGAGTTTAATTTTGTGAAATCTCAACTAAGTTTCAATGAC	AGAATGGAATAGAATGGAAT	+
M10	BRAC_HUMAN.H11MO.0.A	-18	0.000326599	0.251155	0.125142	20	AGAGTTTAATTTTGTGAAATCTCAACTAAGTTTCAATGAC	TTAGCAGGGAGGTGTGAAAT	+
M10	IRX2_HUMAN.H11MO.0.D	-11	0.000988566	0.760207	0.296445	19	AGAGTTTAATTTTGTGAAATCTCAACTAAGTTTCAATGAC	ACATGGGTGGGCATGTTGG	+
M10	NR1D1_HUMAN.H11MO.0.B	-19	0.0022068	1.69703	0.422786	19	AGAGTTTAATTTTGTGAAATCTCAACTAAGTTTCAATGAC	AGGGAAGTGGGTCAGAAGG	+
M10	PAX8_HUMAN.H11MO.0.D	-26	0.00258123	1.98497	0.439573	14	AGAGTTTAATTTTGTGAAATCTCAACTAAGTTTCAATGAC	CCCGCTTCAGTGAC	-
M10	NKX61_HUMAN.H11MO.0.B	-12	0.00313644	2.41192	0.480711	19	AGAGTTTAATTTTGTGAAATCTCAACTAAGTTTCAATGAC	CATTAAATTCCCATTAATC	-
M10	HME2_HUMAN.H11MO.0.D	-3	0.00350608	2.69618	0.488513	11	AGAGTTTAATTTTGTGAAATCTCAACTAAGTTTCAATGAC	CCCTAATTACC	-
M11	IRX2_HUMAN.H11MO.0.D	-16	0.00027495	0.211436	0.422873	19	AGCACAGCAGGAATTTGTATCTTTGTACAGCTAAGTCTCT	ACATGGGTGGGCATGTTGG	+
M11	MNX1_HUMAN.H11MO.0.D	-6	0.000565499	0.434869	0.434869	19	AGCACAGCAGGAATTTGTATCTTTGTACAGCTAAGTCTCT	CTATTTTAATAACCCTTAA	+
M12	ZN394_HUMAN.H11MO.0.C	1	4.92803e-05	0.0378966	0.075165	19	TTTGATTAGTTGCCTAGACTCAAAAGCTTATGATTATAGA	ATTCCATTCTATTCCATTCT	-
M12	MNX1_HUMAN.H11MO.0.D	-20	0.000247624	0.190423	0.188844	19	TTTGATTAGTTGCCTAGACTCAAAAGCTTATGATTATAGA	TTAAGGGTTATTAAAATAG	-
M12	FOXD3_HUMAN.H11MO.0.D	0	0.00067094	0.515953	0.241424	15	TTTGATTAGTTGCCTAGACTCAAAAGCTTATGATTATAGA	TTTGTTTACTTAGCA	+
M12	MAF_HUMAN.H11MO.0.A	-22	0.000725643	0.558019	0.241424	18	TTTGATTAGTTGCCTAGACTCAAAAGCTTATGATTATAGA	GAATCTGCTGACTCAGCAA	+
M12	TLX1_HUMAN.H11MO.0.D	-1	0.00104116	0.800655	0.259622	17	TTTGATTAGTTGCCTAGACTCAAAAGCTTATGATTATAGA	CTGGCAAGTTGCCAAGG	+
M12	HXC10_HUMAN.H11MO.0.D	0	0.00143565	1.10401	0.259622	19	TTTGATTAGTTGCCTAGACTCAAAAGCTTATGATTATAGA	TTTTTAATTTTTTTATTAC	+
M12	IRX2_HUMAN.H11MO.0.D	-4	0.00143565	1.10401	0.259622	19	TTTGATTAGTTGCCTAGACTCAAAAGCTTATGATTATAGA	CCAACATGCCCACCCATGT	-
M12	SRF_HUMAN.H11MO.0.A	0	0.00153194	1.17806	0.259622	18	TTTGATTAGTTGCCTAGACTCAAAAGCTTATGATTATAGA	TTGCCTTATATGGGCATG	+
M12	ISX_HUMAN.H11MO.0.D	4	0.00347654	2.67346	0.442906	12	TTTGATTAGTTGCCTAGACTCAAAAGCTTATGATTATAGA	TTAATTAGCTTAAATT	+
M12	AIRE_HUMAN.H11MO.0.C	1	0.00415982	3.1989	0.442906	17	TTTGATTAGTTGCCTAGACTCAAAAGCTTATGATTATAGA	ATTGGTTTTATTGGTTAA	+
M12	FOXM1_HUMAN.H11MO.0.A	2	0.00442629	3.40382	0.442906	10	TTTGATTAGTTGCCTAGACTCAAAAGCTTATGATTATAGA	TGTTTGCTTTGC	+
M12	MAFF_HUMAN.H11MO.0.B	-22	0.00450812	3.46674	0.442906	18	TTTGATTAGTTGCCTAGACTCAAAAGCTTATGATTATAGA	AAAAATGCTGACTCAGCA	-
M12	ZN350_HUMAN.H11MO.0.C	1	0.00450812	3.46674	0.442906	17	TTTGATTAGTTGCCTAGACTCAAAAGCTTATGATTATAGA	CAGTCCTTTTATGACCTA	+
M12	NKX61_HUMAN.H11MO.0.B	-16	0.00518998	3.99109	0.442906	19	TTTGATTAGTTGCCTAGACTCAAAAGCTTATGATTATAGA	GATTAATGGGAATTTAATG	+
M12	PIT1_HUMAN.H11MO.0.C	-26	0.00524527	4.03361	0.442906	13	TTTGATTAGTTGCCTAGACTCAAAAGCTTATGATTATAGA	CTCATGAATATAT	+
M12	OSR2_HUMAN.H11MO.0.C	-25	0.00533695	4.10411	0.442906	15	TTTGATTAGTTGCCTAGACTCAAAAGCTTATGATTATAGA	GCTGCTGCTTCTGCTG	+
M12	NFAC1_HUMAN.H11MO.0.B	-1	0.00572909	4.40567	0.442906	15	TTTGATTAGTTGCCTAGACTCAAAAGCTTATGATTATAGA	TTTCTTTTTTTCCAT	-
M12	LMX1B_HUMAN.H11MO.0.D	-2	0.00723745	5.5656	0.4566	18	TTTGATTAGTTGCCTAGACTCAAAAGCTTATGATTATAGA	TAATTAATTGATTTATTT	+
M12	RXRA_HUMAN.H11MO.0.A	-7	0.00730786	5.61975	0.4566	20	TTTGATTAGTTGCCTAGACTCAAAAGCTTATGATTATAGA	CTCTGACCTCTGCCTCCCCC	-
M12	PO3F3_HUMAN.H11MO.0.D	3	0.00739575	5.68733	0.4566	14	TTTGATTAGTTGCCTAGACTCAAAAGCTTATGATTATAGA	AAATTTGCATAATTTAT	-
M12	ZN563_HUMAN.H11MO.0.C	-5	0.007484	5.7552	0.4566	21	TTTGATTAGTTGCCTAGACTCAAAAGCTTATGATTATAGA	GCAGCTGCCAGTGAGGATCCC	-
M13	IRX2_HUMAN.H11MO.0.D	-12	0.000318321	0.244789	0.290643	19	GTGATCAGGTGAAGTTGGTTGGTCTGGGGCTATTTCCTTA	ACATGGGTGGGCATGTTGG	+
M13	MNX1_HUMAN.H11MO.0.D	-22	0.000378768	0.291273	0.290643	18	GTGATCAGGTGAAGTTGGTTGGTCTGGGGCTATTTCCTTA	TTAAGGGTTATTAAAATAG	-
M13	BRAC_HUMAN.H11MO.0.A	-1	0.000747339	0.574703	0.382307	20	GTGATCAGGTGAAGTTGGTTGGTCTGGGGCTATTTCCTTA	TTAGCAGGGAGGTGTGAAAT	+
M14	MNX1_HUMAN.H11MO.0.D	-21	0.000393419	0.302539	0.355278	19	TCAGTTCCGGAAGCTGCTTTCTGAAGGTGCGAGTGAATTG	TTAAGGGTTATTAAAATAG	-
M14	IRX2_HUMAN.H11MO.0.D	-12	0.000865315	0.665428	0.443618	19	TCAGTTCCGGAAGCTGCTTTCTGAAGGTGCGAGTGAATTG	ACATGGGTGGGCATGTTGG	+
M16	IRX2_HUMAN.H11MO.0.D	-6	0.000928063	0.71368	0.481449	19	GGTGACGCTGGATAAGCGATGCGGTTTTTAAGAGGCCAAT	ACATGGGTGGGCATGTTGG	+
M16	MNX1_HUMAN.H11MO.0.D	-9	0.000928063	0.71368	0.481449	19	GGTGACGCTGGATAAGCGATGCGGTTTTTAAGAGGCCAAT	TTAAGGGTTATTAAAATAG	-
M16	ZN563_HUMAN.H11MO.0.C	0	0.00269811	2.07485	0.481449	21	GGTGACGCTGGATAAGCGATGCGGTTTTTAAGAGGCCAAT	GCAGCTGCCAGTGAGGATCCC	-
M16	KLF6_HUMAN.H11MO.0.A	5	0.00275139	2.11582	0.481449	14	GGTGACGCTGGATAAGCGATGCGGTTTTTAAGAGGCCAAT	GGAAGGGCGGGGCCGGGGG	+
M16	MAZ_HUMAN.H11MO.0.A	6	0.00282257	2.17056	0.481449	16	GGTGACGCTGGATAAGCGATGCGGTTTTTAAGAGGCCAAT	GGGGGAGGGGGGGGGGGGGGGG	+
M16	Z324A_HUMAN.H11MO.0.C	-1	0.002906	2.23472	0.481449	23	GGTGACGCTGGATAAGCGATGCGGTTTTTAAGAGGCCAAT	TGGCAGCAAAGGATGGTTTGATA	-
M16	PATZ1_HUMAN.H11MO.0.C	3	0.0032393	2.49102	0.481449	19	GGTGACGCTGGATAAGCGATGCGGTTTTTAAGAGGCCAAT	GGGGAGGGGGCGGGGGGGGAGG	+
M16	PROX1_HUMAN.H11MO.0.D	1	0.00364501	2.80301	0.481449	16	GGTGACGCTGGATAAGCGATGCGGTTTTTAAGAGGCCAAT	GGGTAAGGCGGGTTGGG	+
M16	ZN667_HUMAN.H11MO.0.C	-3	0.00398788	3.06668	0.481449	19	GGTGACGCTGGATAAGCGATGCGGTTTTTAAGAGGCCAAT	GTGGCCTTAAAAGCTCAGC	+
M16	TLX1_HUMAN.H11MO.0.D	-22	0.00426002	3.27596	0.481449	17	GGTGACGCTGGATAAGCGATGCGGTTTTTAAGAGGCCAAT	CCTTGGCAACTTGCCAG	-
M16	RXRA_HUMAN.H11MO.0.A	0	0.00452926	3.483	0.481449	20	GGTGACGCTGGATAAGCGATGCGGTTTTTAAGAGGCCAAT	GGGGGAGGCAGAGGTCAGAG	+
M16	THA_HUMAN.H11MO.0.C	-21	0.00497082	3.82256	0.481449	17	GGTGACGCTGGATAAGCGATGCGGTTTTTAAGAGGCCAAT	CTGACCTGAAGTGACCC	-
M16	E2F7_HUMAN.H11MO.0.B	-3	0.0061408	4.72227	0.481449	13	GGTGACGCTGGATAAGCGATGCGGTTTTTAAGAGGCCAAT	GGGGCGGGAAAGG	+
M16	SPIC_HUMAN.H11MO.0.D	-3	0.0061408	4.72227	0.481449	13	GGTGACGCTGGATAAGCGATGCGGTTTTTAAGAGGCCAAT	GAGGAAGGGGAGG	+
M16	ZN263_HUMAN.H11MO.0.A	7	0.00642516	4.94095	0.481449	13	GGTGACGCTGGATAAGCGATGCGGTTTTTAAGAGGCCAAT	GGGAGGAGGGAGAGGAGGAG	+
M16	ZBT17_HUMAN.H11MO.0.A	3	0.00660712	5.08088	0.481449	16	GGTGACGCTGGATAAGCGATGCGGTTTTTAAGAGGCCAAT	GAGGGTGGGGGAGGGGAAG	+
M16	ZN350_HUMAN.H11MO.0.C	-21	0.00671767	5.16589	0.481449	18	GGTGACGCTGGATAAGCGATGCGGTTTTTAAGAGGCCAAT	CAGTCCTTTTATGACCTA	+
M16	VEZF1_HUMAN.H11MO.0.C	0	0.00722292	5.55443	0.481449	22	GGTGACGCTGGATAAGCGATGCGGTTTTTAAGAGGCCAAT	GGGGAGGGGGGAGGGGGAGGGG	+
M16	ZN341_HUMAN.H11MO.0.C	-2	0.00722292	5.55443	0.481449	22	GGTGACGCTGGATAAGCGATGCGGTTTTTAAGAGGCCAAT	GGGGGGGGGGGGAGGGAAGAGC	+
M16	PURA_HUMAN.H11MO.0.D	4	0.00725999	5.58293	0.481449	13	GGTGACGCTGGATAAGCGATGCGGTTTTTAAGAGGCCAAT	GGAAGGGGGGGGCAGGG	+
M16	TAL1_HUMAN.H11MO.0.A	2	0.0076085	5.85094	0.483537	17	GGTGACGCTGGATAAGCGATGCGGTTTTTAAGAGGCCAAT	CTGGGGGGGGCAGATAAGG	+
M17	GATA1_HUMAN.H11MO.0.A	-28	0.00017067	0.131245	0.202081	12	TGAGTTTAGGCCCACCGCATAAGGTGCACTGTCGGGATCA	CTGGCGGGGACAGATAAGA	+
M17	IRX2_HUMAN.H11MO.0.D	-13	0.000264045	0.20305	0.202081	19	TGAGTTTAGGCCCACCGCATAAGGTGCACTGTCGGGATCA	CCAACATGCCCACCCATGT	-
M17	GATA2_HUMAN.H11MO.0.A	-28	0.000664719	0.511169	0.269087	12	TGAGTTTAGGCCCACCGCATAAGGTGCACTGTCGGGATCA	CTGGGGGGTGGAGATAAGG	+
M17	NR1D1_HUMAN.H11MO.0.B	-20	0.000995073	0.765211	0.269087	19	TGAGTTTAGGCCCACCGCATAAGGTGCACTGTCGGGATCA	AGGGAAGTGGGTCAGAAGG	+
M17	MNX1_HUMAN.H11MO.0.D	-19	0.00116612	0.896743	0.269087	19	TGAGTTTAGGCCCACCGCATAAGGTGCACTGTCGGGATCA	TTAAGGGTTATTAAAATAG	-
M17	TLX1_HUMAN.H11MO.0.D	-4	0.00123059	0.946324	0.269087	17	TGAGTTTAGGCCCACCGCATAAGGTGCACTGTCGGGATCA	CCTTGGCAACTTGCCAG	-
M17	ZN563_HUMAN.H11MO.0.C	-12	0.00200903	1.54494	0.372201	21	TGAGTTTAGGCCCACCGCATAAGGTGCACTGTCGGGATCA	GGGATCCTCACTGGCAGCTGC	+
M17	TAL1_HUMAN.H11MO.0.A	-28	0.00233573	1.79618	0.372201	12	TGAGTTTAGGCCCACCGCATAAGGTGCACTGTCGGGATCA	CTGGGGGGGGCAGATAAGG	+
M17	ZN394_HUMAN.H11MO.0.C	-19	0.00243164	1.86993	0.372201	20	TGAGTTTAGGCCCACCGCATAAGGTGCACTGTCGGGATCA	AGAATGGAATAGAATGGAAT	+
M17	BRAC_HUMAN.H11MO.0.A	-2	0.00374336	2.87865	0.435077	20	TGAGTTTAGGCCCACCGCATAAGGTGCACTGTCGGGATCA	ATTTCACACCTCCCTGCTAA	-
M17	THAP1_HUMAN.H11MO.0.C	-9	0.00459346	3.53237	0.435077	22	TGAGTTTAGGCCCACCGCATAAGGTGCACTGTCGGGATCA	GCCCGCAGCCAAGATGGCGGCG	-
M17	THA_HUMAN.H11MO.0.C	-24	0.00522686	4.01946	0.435077	16	TGAGTTTAGGCCCACCGCATAAGGTGCACTGTCGGGATCA	GGGTCACTTCAGGTCAG	+
M17	ZN341_HUMAN.H11MO.0.C	-20	0.0052394	4.0291	0.435077	20	TGAGTTTAGGCCCACCGCATAAGGTGCACTGTCGGGATCA	GGGGGGGGGGGGAGGGAAGAGC	+
M17	RXRA_HUMAN.H11MO.0.A	-2	0.00569193	4.3771	0.435077	20	TGAGTTTAGGCCCACCGCATAAGGTGCACTGTCGGGATCA	GGGGGAGGCAGAGGTCAGAG	+
M17	PAX2_HUMAN.H11MO.0.D	-3	0.00588793	4.52782	0.435077	18	TGAGTTTAGGCCCACCGCATAAGGTGCACTGTCGGGATCA	GTTCAGTCATGCGTGACA	+
M17	ZN214_HUMAN.H11MO.0.C	0	0.0059691	4.59024	0.435077	22	TGAGTTTAGGCCCACCGCATAAGGTGCACTGTCGGGATCA	TCATCAAAGGCCTCAAAAAGGA	-
M17	ZN554_HUMAN.H11MO.0.C	-10	0.00747561	5.74875	0.497503	20	TGAGTTTAGGCCCACCGCATAAGGTGCACTGTCGGGATCA	GCTGAGCCATGTGGGGTGCT	+
M18	MNX1_HUMAN.H11MO.0.D	-3	0.000441544	0.339548	0.461075	19	AACACAGTCTGCCATGAGCTTTAGGTTGAGATTATGGCTC	TTAAGGGTTATTAAAATAG	-
M18	IRX2_HUMAN.H11MO.0.D	-1	0.000900137	0.692205	0.461075	19	AACACAGTCTGCCATGAGCTTTAGGTTGAGATTATGGCTC	ACATGGGTGGGCATGTTGG	+
M19	IRX2_HUMAN.H11MO.0.D	-8	0.000211519	0.162658	0.324401	19	TCCGCCGCGCATGCTGGCCCACCTCGTGTGCTGGATGTGG	CCAACATGCCCACCCATGT	-
M19	RXRA_HUMAN.H11MO.0.A	-4	0.000843313	0.648508	0.444342	20	TCCGCCGCGCATGCTGGCCCACCTCGTGTGCTGGATGTGG	CTCTGACCTCTGCCTCCCCC	-
M19	MNX1_HUMAN.H11MO.0.D	-17	0.000991006	0.762084	0.444342	19	TCCGCCGCGCATGCTGGCCCACCTCGTGTGCTGGATGTGG	CTATTTTAATAACCCTTAA	+
M19	ZN394_HUMAN.H11MO.0.C	-9	0.0011589	0.891194	0.444342	20	TCCGCCGCGCATGCTGGCCCACCTCGTGTGCTGGATGTGG	ATTCCATTCTATTCCATTCT	-
M20	ATF7_HUMAN.H11MO.0.D	-2	9.85989e-05	0.0758225	0.151416	11	TTATGATGTCACACTCACAAGAAACCTGAGTTTACCATCA	ATGACGTCATC	-
M20	JDP2_HUMAN.H11MO.0.D	0	0.000259715	0.199721	0.199419	12	TTATGATGTCACACTCACAAGAAACCTGAGTTTACCATCA	TGATGACGTCAT	+
M20	CREB5_HUMAN.H11MO.0.D	-2	0.000579931	0.445967	0.296863	11	TTATGATGTCACACTCACAAGAAACCTGAGTTTACCATCA	ATGACGTCATC	-
M20	ATF2_HUMAN.H11MO.2.C	-1	0.000790382	0.607804	0.303443	11	TTATGATGTCACACTCACAAGAAACCTGAGTTTACCATCA	GATGACGTCAC	+
M20	ATF2_HUMAN.H11MO.0.B	-1	0.00153214	1.17822	0.37689	11	TTATGATGTCACACTCACAAGAAACCTGAGTTTACCATCA	GATGACGTCAT	+
M20	ZN274_HUMAN.H11MO.0.A	-9	0.00171796	1.32111	0.37689	20	TTATGATGTCACACTCACAAGAAACCTGAGTTTACCATCA	CATACTGGAGAGAAACCCTA	+
M20	ATF2_HUMAN.H11MO.1.B	3	0.00171796	1.32111	0.37689	17	TTATGATGTCACACTCACAAGAAACCTGAGTTTACCATCA	AAATGATGATGTCATCATTT	+
M21	IRX2_HUMAN.H11MO.0.D	-4	0.000165069	0.126938	0.0868111	19	AAGCAAAAAAAGACAACCACTGTATGAAGCCACATCCACA	CCAACATGCCCACCCATGT	-
M21	BPTF_HUMAN.H11MO.0.D	-3	0.000229762	0.176687	0.0868111	12	AAGCAAAAAAAGACAACCACTGTATGAAGCCACATCCACA	GAAAACAACAAA	-
M21	FUBP1_HUMAN.H11MO.0.D	-4	0.000256287	0.197085	0.0868111	12	AAGCAAAAAAAGACAACCACTGTATGAAGCCACATCCACA	AAAAAAACACAA	-
M21	ZN394_HUMAN.H11MO.0.C	3	0.000261938	0.20143	0.0868111	17	AAGCAAAAAAAGACAACCACTGTATGAAGCCACATCCACA	AGAATGGAATAGAATGGAAT	+
M21	NFAC1_HUMAN.H11MO.0.B	0	0.000283389	0.217926	0.0868111	15	AAGCAAAAAAAGACAACCACTGTATGAAGCCACATCCACA	ATGGAAAAAAAGAAA	+
M21	ZNF41_HUMAN.H11MO.0.C	4	0.000537347	0.413219	0.137172	20	AAGCAAAAAAAGACAACCACTGTATGAAGCCACATCCACA	CACAAGGGAGTAAGGCACCATGAG	+
M21	OLIG2_HUMAN.H11MO.0.B	0	0.000916429	0.704734	0.200522	18	AAGCAAAAAAAGACAACCACTGTATGAAGCCACATCCACA	CAGAAGGGAAACAGCTGG	-
M21	ZN350_HUMAN.H11MO.0.C	-4	0.00124815	0.959827	0.238967	18	AAGCAAAAAAAGACAACCACTGTATGAAGCCACATCCACA	TAGGTCATAAAAGGACTG	-
M21	ZN713_HUMAN.H11MO.0.D	-2	0.00252417	1.94109	0.429574	19	AAGCAAAAAAAGACAACCACTGTATGAAGCCACATCCACA	ATAGAAAAAAGACATGAAA	+
M22	MNX1_HUMAN.H11MO.0.D	-14	0.000344516	0.264933	0.286586	19	AGTAAGCCAATGTGCTGTTTATCAGGGCATTATGTTAGGC	TTAAGGGTTATTAAAATAG	-
M22	GATA1_HUMAN.H11MO.0.A	-29	0.000373727	0.287396	0.286586	11	AGTAAGCCAATGTGCTGTTTATCAGGGCATTATGTTAGGC	CTGGCGGGGACAGATAAGA	+
M22	IRX2_HUMAN.H11MO.0.D	-19	0.000962982	0.740533	0.369224	19	AGTAAGCCAATGTGCTGTTTATCAGGGCATTATGTTAGGC	ACATGGGTGGGCATGTTGG	+
M22	GATA2_HUMAN.H11MO.0.A	-29	0.00130442	1.0031	0.400109	11	AGTAAGCCAATGTGCTGTTTATCAGGGCATTATGTTAGGC	CTGGGGGGTGGAGATAAGG	+
M22	HXC10_HUMAN.H11MO.0.D	-17	0.00218771	1.68235	0.43242	19	AGTAAGCCAATGTGCTGTTTATCAGGGCATTATGTTAGGC	TTTTTAATTTTTTTATTAC	+
M22	TLX1_HUMAN.H11MO.0.D	-17	0.00237295	1.8248	0.43242	17	AGTAAGCCAATGTGCTGTTTATCAGGGCATTATGTTAGGC	CTGGCAAGTTGCCAAGG	+
M22	ZN394_HUMAN.H11MO.0.C	-13	0.00253756	1.95138	0.43242	20	AGTAAGCCAATGTGCTGTTTATCAGGGCATTATGTTAGGC	ATTCCATTCTATTCCATTCT	-
M22	RXRA_HUMAN.H11MO.0.A	-20	0.00334404	2.57157	0.444467	20	AGTAAGCCAATGTGCTGTTTATCAGGGCATTATGTTAGGC	GGGGGAGGCAGAGGTCAGAG	+
M23	MNX1_HUMAN.H11MO.0.D	-17	1.82515e-05	0.0140354	0.0280102	19	TATAACGTTGCGAATAACAACTCAAAAAGAACTTTAAAAC	CTATTTTAATAACCCTTAA	+
M23	HXC10_HUMAN.H11MO.0.D	-10	0.000638424	0.490948	0.354687	19	TATAACGTTGCGAATAACAACTCAAAAAGAACTTTAAAAC	GTAATAAAAAAATTAAAAA	-
M23	IRX2_HUMAN.H11MO.0.D	-16	0.00112805	0.867468	0.420301	19	TATAACGTTGCGAATAACAACTCAAAAAGAACTTTAAAAC	CCAACATGCCCACCCATGT	-
M23	NR2F6_HUMAN.H11MO.0.D	-22	0.00136935	1.05303	0.420301	18	TATAACGTTGCGAATAACAACTCAAAAAGAACTTTAAAAC	TCAATTGAACTTTGTCCT	-
M23	ZN214_HUMAN.H11MO.0.C	-17	0.00194091	1.49256	0.496444	22	TATAACGTTGCGAATAACAACTCAAAAAGAACTTTAAAAC	TCCTTTTTGAGGCCTTTGATGA	+
M24	MNX1_HUMAN.H11MO.0.D	-19	5.1838e-05	0.0398634	0.0309246	19	TCCTTAATCAAGGCACAATTGAAATCTTCTGTTAGTCGGA	TTAAGGGTTATTAAAATAG	-
M24	HME2_HUMAN.H11MO.0.D	-1	5.53891e-05	0.0425942	0.0309246	11	TCCTTAATCAAGGCACAATTGAAATCTTCTGTTAGTCGGA	CCCTAATTACC	-
M24	ZN394_HUMAN.H11MO.0.C	-15	6.09709e-05	0.0468867	0.0309246	20	TCCTTAATCAAGGCACAATTGAAATCTTCTGTTAGTCGGA	AGAATGGAATAGAATGGAAT	+
M24	HXC10_HUMAN.H11MO.0.D	-3	0.000247267	0.190148	0.0752487	19	TCCTTAATCAAGGCACAATTGAAATCTTCTGTTAGTCGGA	GTAATAAAAAAATTAAAAA	-
M24	IRX2_HUMAN.H11MO.0.D	-16	0.000748571	0.575651	0.162719	19	TCCTTAATCAAGGCACAATTGAAATCTTCTGTTAGTCGGA	ACATGGGTGGGCATGTTGG	+
M24	GATA1_HUMAN.H11MO.0.A	-28	0.00121853	0.937053	0.212457	12	TCCTTAATCAAGGCACAATTGAAATCTTCTGTTAGTCGGA	CTGGCGGGGACAGATAAGA	+
M24	PO3F3_HUMAN.H11MO.0.D	-3	0.00131409	1.01053	0.212457	17	TCCTTAATCAAGGCACAATTGAAATCTTCTGTTAGTCGGA	ATAAATTATGCAAATTT	+
M24	DMBX1_HUMAN.H11MO.0.D	-1	0.00187043	1.43836	0.212457	20	TCCTTAATCAAGGCACAATTGAAATCTTCTGTTAGTCGGA	ACTTAATTAGATTATAATTA	-
M24	ZN214_HUMAN.H11MO.0.C	-4	0.00190789	1.46717	0.212457	22	TCCTTAATCAAGGCACAATTGAAATCTTCTGTTAGTCGGA	TCATCAAAGGCCTCAAAAAGGA	-
M24	VENTX_HUMAN.H11MO.0.D	-1	0.00195477	1.50322	0.212457	19	TCCTTAATCAAGGCACAATTGAAATCTTCTGTTAGTCGGA	CGCTAATTGGTTTCTAATT	+
M24	ZN350_HUMAN.H11MO.0.C	0	0.00235139	1.80822	0.238526	18	TCCTTAATCAAGGCACAATTGAAATCTTCTGTTAGTCGGA	TAGGTCATAAAAGGACTG	-
M24	GATA2_HUMAN.H11MO.0.A	-28	0.00286686	2.20462	0.261584	12	TCCTTAATCAAGGCACAATTGAAATCTTCTGTTAGTCGGA	CTGGGGGGTGGAGATAAGG	+
M24	BRAC_HUMAN.H11MO.0.A	-6	0.00292252	2.24742	0.261584	20	TCCTTAATCAAGGCACAATTGAAATCTTCTGTTAGTCGGA	TTAGCAGGGAGGTGTGAAAT	+
M24	TLX1_HUMAN.H11MO.0.D	-7	0.00326817	2.51323	0.266866	17	TCCTTAATCAAGGCACAATTGAAATCTTCTGTTAGTCGGA	CCTTGGCAACTTGCCAG	-
M24	ZN264_HUMAN.H11MO.0.C	-2	0.00382798	2.94372	0.277366	24	TCCTTAATCAAGGCACAATTGAAATCTTCTGTTAGTCGGA	TCTTATAAGGGCACTAATCCCATT	+
M24	HXD11_HUMAN.H11MO.0.D	-2	0.00402279	3.09352	0.278232	11	TCCTTAATCAAGGCACAATTGAAATCTTCTGTTAGTCGGA	AGTAATAAAAA	-
M24	AIRE_HUMAN.H11MO.0.C	-16	0.00437075	3.36111	0.284634	18	TCCTTAATCAAGGCACAATTGAAATCTTCTGTTAGTCGGA	ATTGGTTTTATTGGTTAA	+
M24	Z324A_HUMAN.H11MO.0.C	-2	0.00628975	4.83682	0.382821	23	TCCTTAATCAAGGCACAATTGAAATCTTCTGTTAGTCGGA	TGGCAGCAAAGGATGGTTTGATA	-
M25	ZN394_HUMAN.H11MO.0.C	-19	1.54668e-05	0.011894	0.0233827	20	AAAGAGAAGCATGAATTTTATTGAAATTATTTATATTTTC	ATTCCATTCTATTCCATTCT	-
M25	HXC10_HUMAN.H11MO.0.D	-11	0.00024665	0.189674	0.124295	19	AAAGAGAAGCATGAATTTTATTGAAATTATTTATATTTTC	TTTTTAATTTTTTTATTAC	+
M25	IRX2_HUMAN.H11MO.0.D	-8	0.00024665	0.189674	0.124295	19	AAAGAGAAGCATGAATTTTATTGAAATTATTTATATTTTC	ACATGGGTGGGCATGTTGG	+
M25	DMBX1_HUMAN.H11MO.0.D	-12	0.00034926	0.268581	0.132002	20	AAAGAGAAGCATGAATTTTATTGAAATTATTTATATTTTC	TAATTATAATCTAATTAATT	+
M25	MNX1_HUMAN.H11MO.0.D	-22	0.000607186	0.466926	0.15299	18	AAAGAGAAGCATGAATTTTATTGAAATTATTTATATTTTC	TTAAGGGTTATTAAAATAG	-
M25	ZN214_HUMAN.H11MO.0.C	-8	0.00127078	0.977228	0.213462	22	AAAGAGAAGCATGAATTTTATTGAAATTATTTATATTTTC	TCATCAAAGGCCTCAAAAAGGA	-
M25	PO3F3_HUMAN.H11MO.0.D	-17	0.00143568	1.10404	0.215571	17	AAAGAGAAGCATGAATTTTATTGAAATTATTTATATTTTC	AAATTTGCATAATTTAT	-
M25	Z354A_HUMAN.H11MO.0.C	-12	0.00213583	1.64245	0.215571	24	AAAGAGAAGCATGAATTTTATTGAAATTATTTATATTTTC	ACATTAAATGTAAATGGACTAAAT	-
M25	ZN816_HUMAN.H11MO.1.C	-1	0.00227653	1.75065	0.215571	14	AAAGAGAAGCATGAATTTTATTGAAATTATTTATATTTTC	AAGGGGGACATGCA	+
M25	AIRE_HUMAN.H11MO.0.C	-15	0.00229501	1.76486	0.215571	18	AAAGAGAAGCATGAATTTTATTGAAATTATTTATATTTTC	ATTGGTTTTATTGGTTAA	+
M25	NKX61_HUMAN.H11MO.0.B	-13	0.00258747	1.98977	0.215571	19	AAAGAGAAGCATGAATTTTATTGAAATTATTTATATTTTC	CATTAAATTCCCATTAATC	-
M25	ONEC2_HUMAN.H11MO.0.D	-17	0.00268913	2.06794	0.215571	21	AAAGAGAAGCATGAATTTTATTGAAATTATTTATATTTTC	GTCTTGTTATTGATTTTTTTT	+
M25	DLX6_HUMAN.H11MO.0.D	-14	0.00286088	2.20001	0.215571	15	AAAGAGAAGCATGAATTTTATTGAAATTATTTATATTTTC	AAATTAAGGTAATTA	+
M25	DLX1_HUMAN.H11MO.0.D	-13	0.00292347	2.24815	0.215571	16	AAAGAGAAGCATGAATTTTATTGAAATTATTTATATTTTC	TAAATTATGCTAATTA	+
M25	TLX1_HUMAN.H11MO.0.D	0	0.00316246	2.43193	0.215571	17	AAAGAGAAGCATGAATTTTATTGAAATTATTTATATTTTC	CCTTGGCAACTTGCCAG	-
M25	ZN713_HUMAN.H11MO.0.D	-2	0.00321468	2.47209	0.215571	19	AAAGAGAAGCATGAATTTTATTGAAATTATTTATATTTTC	ATAGAAAAAAGACATGAAA	+
M25	CLOCK_HUMAN.H11MO.0.C	-3	0.00322995	2.48383	0.215571	14	AAAGAGAAGCATGAATTTTATTGAAATTATTTATATTTTC	CAGACACGTGAACA	+
M25	ARI3A_HUMAN.H11MO.0.D	-10	0.00484074	3.72253	0.281469	22	AAAGAGAAGCATGAATTTTATTGAAATTATTTATATTTTC	TTTAATTTGATTTCGATTAATT	-
M25	LHX8_HUMAN.H11MO.0.D	-14	0.00596198	4.58476	0.333826	18	AAAGAGAAGCATGAATTTTATTGAAATTATTTATATTTTC	AATTAATTGTAATTAGCG	-
M25	HME2_HUMAN.H11MO.0.D	-21	0.0064315	4.94583	0.347254	11	AAAGAGAAGCATGAATTTTATTGAAATTATTTATATTTTC	GGTAATTAGGG	+
M25	GBX1_HUMAN.H11MO.0.D	-22	0.00772589	5.94121	0.386387	17	AAAGAGAAGCATGAATTTTATTGAAATTATTTATATTTTC	CTAATTAGCTAAAATTT	+
M25	PAX2_HUMAN.H11MO.0.D	-2	0.00846377	6.50864	0.386387	18	AAAGAGAAGCATGAATTTTATTGAAATTATTTATATTTTC	TGTCACGCATGACTGAAC	-
M25	GSX1_HUMAN.H11MO.0.D	-14	0.00878017	6.75195	0.386387	15	AAAGAGAAGCATGAATTTTATTGAAATTATTTATATTTTC	ATTAAAAACTAATTA	-
M25	GBX2_HUMAN.H11MO.0.D	-13	0.00957183	7.36074	0.386387	17	AAAGAGAAGCATGAATTTTATTGAAATTATTTATATTTTC	AATTAAAGGCTAATTAG	-
M25	BARH2_HUMAN.H11MO.0.D	-21	0.0097121	7.46861	0.386387	18	AAAGAGAAGCATGAATTTTATTGAAATTATTTATATTTTC	GCTAATTGGTCCTAATTG	+
M25	VENTX_HUMAN.H11MO.0.D	-13	0.0110747	8.51645	0.418567	19	AAAGAGAAGCATGAATTTTATTGAAATTATTTATATTTTC	AATTAGAAACCAATTAGCG	-
M25	PO2F1_HUMAN.H11MO.0.C	-16	0.0123867	9.52539	0.456736	16	AAAGAGAAGCATGAATTTTATTGAAATTATTTATATTTTC	TTATTTGCATTCGATT	-
M25	DLX4_HUMAN.H11MO.0.D	-13	0.0133065	10.2327	0.478969	16	AAAGAGAAGCATGAATTTTATTGAAATTATTTATATTTTC	AAATTTAGGGTAATTA	-
M25	OSR2_HUMAN.H11MO.0.C	0	0.0142884	10.9878	0.496368	16	AAAGAGAAGCATGAATTTTATTGAAATTATTTATATTTTC	CAGCAGAAGCAGCAGC	-
M25	HXD11_HUMAN.H11MO.0.D	-14	0.0147748	11.3619	0.496368	11	AAAGAGAAGCATGAATTTTATTGAAATTATTTATATTTTC	TTTTTATTACT	+
M26	IRX2_HUMAN.H11MO.0.D	-16	0.000164667	0.126629	0.16281	19	TATAGTTCAAGTTAGAGCTATCTACAGACATTTGTGAACT	CCAACATGCCCACCCATGT	-
M26	MNX1_HUMAN.H11MO.0.D	-7	0.000212314	0.16327	0.16281	19	TATAGTTCAAGTTAGAGCTATCTACAGACATTTGTGAACT	CTATTTTAATAACCCTTAA	+
M27	SP4_HUMAN.H11MO.1.A	-12	3.05408e-05	0.0234858	0.026745	16	AAGAAATTTAAGGGGAGGGGAGAGGAATATAGTAAAAAGC	GGAGGGGGCGGGGCCG	+
M27	KLF3_HUMAN.H11MO.0.B	-11	3.54408e-05	0.027254	0.026745	19	AAGAAATTTAAGGGGAGGGGAGAGGAATATAGTAAAAAGC	GGGGAGGGGCGGGGCCGGG	+
M27	SP3_HUMAN.H11MO.0.B	-11	7.95166e-05	0.0611482	0.0368643	20	AAGAAATTTAAGGGGAGGGGAGAGGAATATAGTAAAAAGC	GGGGGGGGGCGGGGCCGGGG	+
M27	KLF6_HUMAN.H11MO.0.A	-13	9.77004e-05	0.0751316	0.0368643	19	AAGAAATTTAAGGGGAGGGGAGAGGAATATAGTAAAAAGC	GGAAGGGCGGGGCCGGGGG	+
M27	CDX1_HUMAN.H11MO.0.C	-5	0.000214474	0.164931	0.0647403	8	AAGAAATTTAAGGGGAGGGGAGAGGAATATAGTAAAAAGC	ATTTATGT	+
M27	SP4_HUMAN.H11MO.0.A	-10	0.000345907	0.266003	0.0870118	20	AAGAAATTTAAGGGGAGGGGAGAGGAATATAGTAAAAAGC	GGGAAGGGGGCGGGGCCGGG	+
M27	ZBT17_HUMAN.H11MO.0.A	-9	0.000870764	0.669618	0.187746	19	AAGAAATTTAAGGGGAGGGGAGAGGAATATAGTAAAAAGC	GAGGGTGGGGGAGGGGAAG	+
M27	PROX1_HUMAN.H11MO.0.D	-5	0.0011116	0.854818	0.209714	17	AAGAAATTTAAGGGGAGGGGAGAGGAATATAGTAAAAAGC	GGGTAAGGCGGGTTGGG	+
M27	VEZF1_HUMAN.H11MO.0.C	-9	0.00166812	1.28278	0.272133	22	AAGAAATTTAAGGGGAGGGGAGAGGAATATAGTAAAAAGC	GGGGAGGGGGGAGGGGGAGGGG	+
M27	PATZ1_HUMAN.H11MO.0.C	-6	0.00189905	1.46037	0.272133	22	AAGAAATTTAAGGGGAGGGGAGAGGAATATAGTAAAAAGC	GGGGAGGGGGCGGGGGGGGAGG	+
M27	HXD12_HUMAN.H11MO.0.D	-3	0.00213603	1.6426	0.272133	11	AAGAAATTTAAGGGGAGGGGAGAGGAATATAGTAAAAAGC	AATTTTATTAC	+
M27	PURA_HUMAN.H11MO.0.D	-8	0.00224791	1.72864	0.272133	17	AAGAAATTTAAGGGGAGGGGAGAGGAATATAGTAAAAAGC	GGAAGGGGGGGGCAGGG	+
M27	HXD11_HUMAN.H11MO.0.D	-4	0.00234399	1.80253	0.272133	11	AAGAAATTTAAGGGGAGGGGAGAGGAATATAGTAAAAAGC	TTTTTATTACT	+
M27	ZN219_HUMAN.H11MO.0.D	-14	0.00278663	2.14292	0.281173	12	AAGAAATTTAAGGGGAGGGGAGAGGAATATAGTAAAAAGC	GAGGGGGGCGGA	+
M27	KLF1_HUMAN.H11MO.0.A	-11	0.00298074	2.29219	0.281173	14	AAGAAATTTAAGGGGAGGGGAGAGGAATATAGTAAAAAGC	GGGGCGGGGCCGGG	+
M27	LEF1_HUMAN.H11MO.0.A	-1	0.00298074	2.29219	0.281173	14	AAGAAATTTAAGGGGAGGGGAGAGGAATATAGTAAAAAGC	AGCAAATCAAAGGA	-
M27	ZN394_HUMAN.H11MO.0.C	-13	0.00328855	2.5289	0.291961	20	AAGAAATTTAAGGGGAGGGGAGAGGAATATAGTAAAAAGC	AGAATGGAATAGAATGGAAT	+
M27	SP2_HUMAN.H11MO.0.A	-10	0.0040556	3.11876	0.320905	22	AAGAAATTTAAGGGGAGGGGAGAGGAATATAGTAAAAAGC	GGGGGGGGGGCGGGGCCGGGGG	+
M27	SPIC_HUMAN.H11MO.0.D	-5	0.00412151	3.16944	0.320905	13	AAGAAATTTAAGGGGAGGGGAGAGGAATATAGTAAAAAGC	GAGGAAGGGGAGG	+
M27	HXB13_HUMAN.H11MO.0.A	-5	0.00425243	3.27012	0.320905	10	AAGAAATTTAAGGGGAGGGGAGAGGAATATAGTAAAAAGC	TTTTATTGGC	+
M27	ZFX_HUMAN.H11MO.1.A	-8	0.00473943	3.64462	0.33576	17	AAGAAATTTAAGGGGAGGGGAGAGGAATATAGTAAAAAGC	GGGGGCGGAGGCCGGGG	+
M27	TCF7_HUMAN.H11MO.0.A	0	0.00489421	3.76365	0.33576	16	AAGAAATTTAAGGGGAGGGGAGAGGAATATAGTAAAAAGC	AACCACATCAAAGGAA	+
M27	SRBP2_HUMAN.H11MO.0.B	-12	0.00528162	4.06156	0.346584	13	AAGAAATTTAAGGGGAGGGGAGAGGAATATAGTAAAAAGC	GGGTGGGGTGAGG	+
M27	KLF15_HUMAN.H11MO.0.A	-6	0.00576147	4.43057	0.353459	19	AAGAAATTTAAGGGGAGGGGAGAGGAATATAGTAAAAAGC	GGGGAGGAGCAGGGGGGGG	+
M27	ZN341_HUMAN.H11MO.0.C	-4	0.00585476	4.50231	0.353459	22	AAGAAATTTAAGGGGAGGGGAGAGGAATATAGTAAAAAGC	GGGGGGGGGGGGAGGGAAGAGC	+
M27	MAZ_HUMAN.H11MO.0.A	-4	0.00701319	5.39314	0.40711	22	AAGAAATTTAAGGGGAGGGGAGAGGAATATAGTAAAAAGC	GGGGGAGGGGGGGGGGGGGGGG	+
M27	KLF5_HUMAN.H11MO.0.A	-11	0.00780112	5.99906	0.416975	14	AAGAAATTTAAGGGGAGGGGAGAGGAATATAGTAAAAAGC	AGGGTGGGGCTGGG	+
M27	ZN134_HUMAN.H11MO.1.C	4	0.00781339	6.0085	0.416975	13	AAGAAATTTAAGGGGAGGGGAGAGGAATATAGTAAAAAGC	ACCTAATCAGGTGAAGG	+
M27	TFCP2_HUMAN.H11MO.0.D	-8	0.0081814	6.2915	0.416975	16	AAGAAATTTAAGGGGAGGGGAGAGGAATATAGTAAAAAGC	TCTGGCCAGTTCAGGC	-
M27	VEZF1_HUMAN.H11MO.1.C	-14	0.00842008	6.47504	0.416975	12	AAGAAATTTAAGGGGAGGGGAGAGGAATATAGTAAAAAGC	AGAGGGAGGGGG	+
M27	KLF9_HUMAN.H11MO.0.C	-12	0.00893045	6.86752	0.416975	15	AAGAAATTTAAGGGGAGGGGAGAGGAATATAGTAAAAAGC	GGAGGGGGCGTGGCC	+
M27	ZN148_HUMAN.H11MO.0.D	-10	0.00893045	6.86752	0.416975	15	AAGAAATTTAAGGGGAGGGGAGAGGAATATAGTAAAAAGC	GGGGTGGGGGAGGGG	+
M27	EGR1_HUMAN.H11MO.0.A	-9	0.00962707	7.40322	0.416975	17	AAGAAATTTAAGGGGAGGGGAGAGGAATATAGTAAAAAGC	GAGGGCGTGGGCGGGGG	+
M27	EGR2_HUMAN.H11MO.0.A	-9	0.0101682	7.81936	0.416975	18	AAGAAATTTAAGGGGAGGGGAGAGGAATATAGTAAAAAGC	GGGGGGGTGTGGGAGGGG	+
M27	HXA7_HUMAN.H11MO.0.D	-1	0.0103486	7.9581	0.416975	15	AAGAAATTTAAGGGGAGGGGAGAGGAATATAGTAAAAAGC	TCCAATCTATTGATT	-
M27	KLF12_HUMAN.H11MO.0.C	-15	0.0104392	8.02777	0.416975	11	AAGAAATTTAAGGGGAGGGGAGAGGAATATAGTAAAAAGC	AGGGGCGGGGC	+
M27	ZN134_HUMAN.H11MO.0.C	1	0.0106031	8.1538	0.416975	21	AAGAAATTTAAGGGGAGGGGAGAGGAATATAGTAAAAAGC	CCTTCAACTGATTAGGTGAGGC	-
M27	SP2_HUMAN.H11MO.1.B	-14	0.0107349	8.25512	0.416975	12	AAGAAATTTAAGGGGAGGGGAGAGGAATATAGTAAAAAGC	AGGGGGCGGGGC	+
M27	TBX15_HUMAN.H11MO.0.D	-7	0.0110058	8.46343	0.416975	19	AAGAAATTTAAGGGGAGGGGAGAGGAATATAGTAAAAAGC	GGGGGGGGGGGGGTGGGGG	+
M27	NKX25_HUMAN.H11MO.0.B	-17	0.011051	8.49819	0.416975	8	AAGAAATTTAAGGGGAGGGGAGAGGAATATAGTAAAAAGC	TGGAGAGG	+
M27	WT1_HUMAN.H11MO.0.C	-11	0.0117362	9.02513	0.432028	20	AAGAAATTTAAGGGGAGGGGAGAGGAATATAGTAAAAAGC	GGGCGGGGGAGGAGGGGGGG	+
M27	HSF2_HUMAN.H11MO.0.A	-1	0.012306	9.46332	0.442219	14	AAGAAATTTAAGGGGAGGGGAGAGGAATATAGTAAAAAGC	AGAATGTTCTAGAA	+
M27	RXRA_HUMAN.H11MO.0.A	-5	0.0132529	10.1915	0.445386	20	AAGAAATTTAAGGGGAGGGGAGAGGAATATAGTAAAAAGC	GGGGGAGGCAGAGGTCAGAG	+
M27	ZN214_HUMAN.H11MO.0.C	-1	0.0133613	10.2748	0.445386	22	AAGAAATTTAAGGGGAGGGGAGAGGAATATAGTAAAAAGC	TCCTTTTTGAGGCCTTTGATGA	+
M27	HMX2_HUMAN.H11MO.0.D	0	0.0133666	10.2789	0.445386	11	AAGAAATTTAAGGGGAGGGGAGAGGAATATAGTAAAAAGC	AACCAATTAAA	-
M27	HXC9_HUMAN.H11MO.0.C	-5	0.0135745	10.4388	0.445386	10	AAGAAATTTAAGGGGAGGGGAGAGGAATATAGTAAAAAGC	TTTTATTGCC	+
M27	ZN816_HUMAN.H11MO.1.C	-13	0.0142727	10.9757	0.45833	14	AAGAAATTTAAGGGGAGGGGAGAGGAATATAGTAAAAAGC	AAGGGGGACATGCA	+
M28	IRX2_HUMAN.H11MO.0.D	-9	0.00027225	0.20936	0.339566	19	CGAGTTATTGCAAGTCCTTGTGCGCGGGATTTTGGATATT	ACATGGGTGGGCATGTTGG	+
M28	MNX1_HUMAN.H11MO.0.D	-2	0.000441568	0.339566	0.339566	19	CGAGTTATTGCAAGTCCTTGTGCGCGGGATTTTGGATATT	CTATTTTAATAACCCTTAA	+
M29	IRX2_HUMAN.H11MO.0.D	-19	0.00024285	0.186752	0.329568	19	GTGTAAGGATACAGGCTCTAGAGGATTCTACAAAGTGACC	ACATGGGTGGGCATGTTGG	+
M29	MNX1_HUMAN.H11MO.0.D	-2	0.000431824	0.332072	0.329568	19	GTGTAAGGATACAGGCTCTAGAGGATTCTACAAAGTGACC	TTAAGGGTTATTAAAATAG	-
M30	MNX1_HUMAN.H11MO.0.D	-16	4.07452e-05	0.031333	0.0494991	19	TCAATTTCTGAGGGCTTGGATGCTACATTGAAGAGGCTTC	TTAAGGGTTATTAAAATAG	-
M30	IRX2_HUMAN.H11MO.0.D	-3	6.45077e-05	0.0496064	0.0494991	19	TCAATTTCTGAGGGCTTGGATGCTACATTGAAGAGGCTTC	ACATGGGTGGGCATGTTGG	+
M30	RXRA_HUMAN.H11MO.0.A	-15	0.00104975	0.80726	0.322206	20	TCAATTTCTGAGGGCTTGGATGCTACATTGAAGAGGCTTC	GGGGGAGGCAGAGGTCAGAG	+
M30	TLX1_HUMAN.H11MO.0.D	-16	0.00190419	1.46432	0.487051	17	TCAATTTCTGAGGGCTTGGATGCTACATTGAAGAGGCTTC	CCTTGGCAACTTGCCAG	-
M30	ZN563_HUMAN.H11MO.0.C	-3	0.00246055	1.89216	0.492214	21	TCAATTTCTGAGGGCTTGGATGCTACATTGAAGAGGCTTC	GCAGCTGCCAGTGAGGATCCC	-
M30	GATA1_HUMAN.H11MO.0.A	-15	0.00271098	2.08474	0.492214	19	TCAATTTCTGAGGGCTTGGATGCTACATTGAAGAGGCTTC	CTGGCGGGGACAGATAAGA	+
M32	IRX2_HUMAN.H11MO.0.D	-2	0.000161799	0.124423	0.248633	19	CGCTATTAGGACAGGGTATGCTTTATTTGTCACATATGTG	CCAACATGCCCACCCATGT	-
M32	MNX1_HUMAN.H11MO.0.D	-15	0.000503931	0.387523	0.258128	19	CGCTATTAGGACAGGGTATGCTTTATTTGTCACATATGTG	TTAAGGGTTATTAAAATAG	-
M32	ZN394_HUMAN.H11MO.0.C	-4	0.00149401	1.14889	0.459164	20	CGCTATTAGGACAGGGTATGCTTTATTTGTCACATATGTG	AGAATGGAATAGAATGGAAT	+
M32	RXRA_HUMAN.H11MO.0.A	-15	0.00184612	1.41967	0.463768	20	CGCTATTAGGACAGGGTATGCTTTATTTGTCACATATGTG	CTCTGACCTCTGCCTCCCCC	-
M32	ZN563_HUMAN.H11MO.0.C	-18	0.00211258	1.62458	0.463768	21	CGCTATTAGGACAGGGTATGCTTTATTTGTCACATATGTG	GGGATCCTCACTGGCAGCTGC	+
M33	MNX1_HUMAN.H11MO.0.D	-13	0.000208838	0.160596	0.205735	19	GGGTGCCCAAGTATAAGTTTTGTGTCATTTAACATAAGAG	CTATTTTAATAACCCTTAA	+
M33	GATA1_HUMAN.H11MO.0.A	8	0.000291011	0.223788	0.205735	11	GGGTGCCCAAGTATAAGTTTTGTGTCATTTAACATAAGAG	TCTTATCTGTCCCCGCCAG	-
M33	IRX2_HUMAN.H11MO.0.D	-14	0.000600054	0.461441	0.229769	19	GGGTGCCCAAGTATAAGTTTTGTGTCATTTAACATAAGAG	ACATGGGTGGGCATGTTGG	+
M33	GATA2_HUMAN.H11MO.0.A	8	0.00150185	1.15493	0.383388	11	GGGTGCCCAAGTATAAGTTTTGTGTCATTTAACATAAGAG	CCTTATCTCCACCCCCCAG	-
M33	TLX1_HUMAN.H11MO.0.D	-11	0.00186758	1.43617	0.408642	17	GGGTGCCCAAGTATAAGTTTTGTGTCATTTAACATAAGAG	CCTTGGCAACTTGCCAG	-
M33	BRAC_HUMAN.H11MO.0.A	-10	0.00233852	1.79832	0.447727	20	GGGTGCCCAAGTATAAGTTTTGTGTCATTTAACATAAGAG	TTAGCAGGGAGGTGTGAAAT	+
M33	RXRA_HUMAN.H11MO.0.A	-15	0.00353559	2.71887	0.491037	20	GGGTGCCCAAGTATAAGTTTTGTGTCATTTAACATAAGAG	GGGGGAGGCAGAGGTCAGAG	+
M33	ZN214_HUMAN.H11MO.0.C	-1	0.00355672	2.73512	0.491037	22	GGGTGCCCAAGTATAAGTTTTGTGTCATTTAACATAAGAG	TCATCAAAGGCCTCAAAAAGGA	-
M33	ZN563_HUMAN.H11MO.0.C	-13	0.00420571	3.23419	0.491037	21	GGGTGCCCAAGTATAAGTTTTGTGTCATTTAACATAAGAG	GCAGCTGCCAGTGAGGATCCC	-
M33	HXC10_HUMAN.H11MO.0.D	-6	0.00439744	3.38163	0.491037	19	GGGTGCCCAAGTATAAGTTTTGTGTCATTTAACATAAGAG	GTAATAAAAAAATTAAAAA	-
M34	NR1D1_HUMAN.H11MO.0.B	-2	0.000206703	0.158955	0.285875	19	CTCGACCGGTCTCCCTGCCATGAATACACTGAAGGATTCG	CCTTCTGACCCACTTCCCT	-
M34	RARG_HUMAN.H11MO.0.B	-3	0.000428975	0.329882	0.285875	18	CTCGACCGGTCTCCCTGCCATGAATACACTGAAGGATTCG	CCCAGGTCACTCTGACCT	-
M34	IRX2_HUMAN.H11MO.0.D	0	0.000845879	0.650481	0.285875	19	CTCGACCGGTCTCCCTGCCATGAATACACTGAAGGATTCG	CCAACATGCCCACCCATGT	-
M34	GATA1_HUMAN.H11MO.0.A	6	0.00135391	1.04115	0.285875	13	CTCGACCGGTCTCCCTGCCATGAATACACTGAAGGATTCG	TCTTATCTGTCCCCGCCAG	-
M34	ZN394_HUMAN.H11MO.0.C	-15	0.00153473	1.1802	0.285875	20	CTCGACCGGTCTCCCTGCCATGAATACACTGAAGGATTCG	AGAATGGAATAGAATGGAAT	+
M34	TLX1_HUMAN.H11MO.0.D	-4	0.00172097	1.32343	0.285875	17	CTCGACCGGTCTCCCTGCCATGAATACACTGAAGGATTCG	CCTTGGCAACTTGCCAG	-
M34	RXRA_HUMAN.H11MO.0.A	-3	0.00177963	1.36854	0.285875	20	CTCGACCGGTCTCCCTGCCATGAATACACTGAAGGATTCG	CTCTGACCTCTGCCTCCCCC	-
M34	ZN563_HUMAN.H11MO.0.C	-6	0.00182846	1.40609	0.285875	21	CTCGACCGGTCTCCCTGCCATGAATACACTGAAGGATTCG	GCAGCTGCCAGTGAGGATCCC	-
M34	MNX1_HUMAN.H11MO.0.D	-2	0.00198301	1.52494	0.285875	19	CTCGACCGGTCTCCCTGCCATGAATACACTGAAGGATTCG	CTATTTTAATAACCCTTAA	+
M34	OLIG2_HUMAN.H11MO.0.B	-2	0.00236081	1.81546	0.285875	18	CTCGACCGGTCTCCCTGCCATGAATACACTGAAGGATTCG	CCAGCTGTTTCCCTTCTG	+
M34	SPIC_HUMAN.H11MO.0.D	-8	0.00289429	2.22571	0.285875	13	CTCGACCGGTCTCCCTGCCATGAATACACTGAAGGATTCG	CCTCCCCTTCCTC	-
M34	ZFX_HUMAN.H11MO.1.A	-3	0.00300801	2.31316	0.285875	17	CTCGACCGGTCTCCCTGCCATGAATACACTGAAGGATTCG	CCCCGGCCTCCGCCCCC	-
M34	BRAC_HUMAN.H11MO.0.A	-6	0.00317371	2.44058	0.285875	20	CTCGACCGGTCTCCCTGCCATGAATACACTGAAGGATTCG	ATTTCACACCTCCCTGCTAA	-
M34	FOXD3_HUMAN.H11MO.0.D	-18	0.00340797	2.62073	0.285875	15	CTCGACCGGTCTCCCTGCCATGAATACACTGAAGGATTCG	TTTGTTTACTTAGCA	+
M34	NFIC_HUMAN.H11MO.0.A	-5	0.00351476	2.70285	0.285875	17	CTCGACCGGTCTCCCTGCCATGAATACACTGAAGGATTCG	CTTGGCTCCCTGCCAAG	+
M34	GATA2_HUMAN.H11MO.0.A	6	0.00358248	2.75493	0.285875	13	CTCGACCGGTCTCCCTGCCATGAATACACTGAAGGATTCG	CCTTATCTCCACCCCCCAG	-
M34	PAX8_HUMAN.H11MO.0.D	-10	0.00414846	3.19016	0.314487	14	CTCGACCGGTCTCCCTGCCATGAATACACTGAAGGATTCG	CCCGCTTCAGTGAC	-
M34	PAX2_HUMAN.H11MO.0.D	-11	0.00464381	3.57109	0.335275	18	CTCGACCGGTCTCCCTGCCATGAATACACTGAAGGATTCG	TGTCACGCATGACTGAAC	-
M34	Z324A_HUMAN.H11MO.0.C	-15	0.00495547	3.81076	0.341513	23	CTCGACCGGTCTCCCTGCCATGAATACACTGAAGGATTCG	TGGCAGCAAAGGATGGTTTGATA	-
M34	ZN589_HUMAN.H11MO.0.D	-2	0.00520433	4.00213	0.34307	16	CTCGACCGGTCTCCCTGCCATGAATACACTGAAGGATTCG	CCCACGGTTACTGCCG	+
M34	ZN341_HUMAN.H11MO.0.C	-7	0.00577997	4.44479	0.363963	22	CTCGACCGGTCTCCCTGCCATGAATACACTGAAGGATTCG	GCTCTTCCCTCCCCCCCCCCCC	-
M34	SP3_HUMAN.H11MO.0.B	-3	0.00634506	4.87935	0.363963	20	CTCGACCGGTCTCCCTGCCATGAATACACTGAAGGATTCG	CCCCGGCCCCGCCCCCCCCC	-
M34	SMAD3_HUMAN.H11MO.0.B	-8	0.00648149	4.98427	0.363963	12	CTCGACCGGTCTCCCTGCCATGAATACACTGAAGGATTCG	CTCTGTCACCTG	+
M34	KLF6_HUMAN.H11MO.0.A	0	0.00726384	5.58589	0.366797	19	CTCGACCGGTCTCCCTGCCATGAATACACTGAAGGATTCG	CCCCCGGCCCCGCCCTTCC	-
M34	PATZ1_HUMAN.H11MO.0.C	-5	0.00795106	6.11437	0.366797	22	CTCGACCGGTCTCCCTGCCATGAATACACTGAAGGATTCG	CCTCCCCCCCCGCCCCCTCCCC	-
M34	SP4_HUMAN.H11MO.0.A	-4	0.00829366	6.37783	0.366797	20	CTCGACCGGTCTCCCTGCCATGAATACACTGAAGGATTCG	CCCGGCCCCGCCCCCTTCCC	-
M34	THAP1_HUMAN.H11MO.0.C	3	0.00846736	6.5114	0.366797	19	CTCGACCGGTCTCCCTGCCATGAATACACTGAAGGATTCG	GCCCGCAGCCAAGATGGCGGCG	-
M34	SP2_HUMAN.H11MO.0.A	-2	0.00901457	6.93221	0.379654	22	CTCGACCGGTCTCCCTGCCATGAATACACTGAAGGATTCG	CCCCCGGCCCCGCCCCCCCCCC	-
M34	MAFA_HUMAN.H11MO.0.D	-2	0.00989552	7.60966	0.405492	21	CTCGACCGGTCTCCCTGCCATGAATACACTGAAGGATTCG	GTGCTGACCCCGCAGCCTTCG	+
M34	TAL1_HUMAN.H11MO.0.A	6	0.0116652	8.97054	0.435213	13	CTCGACCGGTCTCCCTGCCATGAATACACTGAAGGATTCG	CCTTATCTGCCCCCCCCAG	-
M34	CLOCK_HUMAN.H11MO.0.C	-14	0.0121443	9.33894	0.435213	14	CTCGACCGGTCTCCCTGCCATGAATACACTGAAGGATTCG	CAGACACGTGAACA	+
M34	ZEP2_HUMAN.H11MO.0.D	-5	0.0121443	9.33894	0.435213	14	CTCGACCGGTCTCCCTGCCATGAATACACTGAAGGATTCG	GGGGTTTCCCTACC	-
M34	VEZF1_HUMAN.H11MO.0.C	-5	0.0122758	9.44006	0.435213	22	CTCGACCGGTCTCCCTGCCATGAATACACTGAAGGATTCG	CCCCTCCCCCTCCCCCCTCCCC	-
M34	PROX1_HUMAN.H11MO.0.D	0	0.0123431	9.49186	0.435213	17	CTCGACCGGTCTCCCTGCCATGAATACACTGAAGGATTCG	CCCAACCCGCCTTACCC	-
M35	RARG_HUMAN.H11MO.0.B	-15	0.000150461	0.115705	0.231211	18	CAGGCGCCAGAGATTCCCAGCTTAAAATCACTTGAACGAA	CCCAGGTCACTCTGACCT	-
M35	IRX2_HUMAN.H11MO.0.D	-6	0.000427935	0.329082	0.271162	19	CAGGCGCCAGAGATTCCCAGCTTAAAATCACTTGAACGAA	ACATGGGTGGGCATGTTGG	+
M35	MNX1_HUMAN.H11MO.0.D	-16	0.000705836	0.542788	0.271162	19	CAGGCGCCAGAGATTCCCAGCTTAAAATCACTTGAACGAA	CTATTTTAATAACCCTTAA	+
M36	ZSCA4_HUMAN.H11MO.0.D	-28	0.000122669	0.0943327	0.123887	12	GAAGAACTGACGGCACCCCTACCCCTGAAGAGTGTACAGT	AGTGTGTGCACT	+
M36	ATF2_HUMAN.H11MO.2.C	-6	0.000161345	0.124074	0.123887	11	GAAGAACTGACGGCACCCCTACCCCTGAAGAGTGTACAGT	GTGACGTCATC	-
M36	HIC1_HUMAN.H11MO.0.C	-10	0.000846071	0.650629	0.356285	9	GAAGAACTGACGGCACCCCTACCCCTGAAGAGTGTACAGT	GGGCAACCC	-
M36	ATF7_HUMAN.H11MO.0.D	-6	0.00137428	1.05682	0.356285	11	GAAGAACTGACGGCACCCCTACCCCTGAAGAGTGTACAGT	ATGACGTCATC	-
M36	ZN281_HUMAN.H11MO.0.A	-14	0.00139203	1.07047	0.356285	15	GAAGAACTGACGGCACCCCTACCCCTGAAGAGTGTACAGT	TCCCCTCCCCCACCC	-
M36	JDP2_HUMAN.H11MO.0.D	-6	0.00171398	1.31805	0.376018	12	GAAGAACTGACGGCACCCCTACCCCTGAAGAGTGTACAGT	ATGACGTCATCA	-
M37	MNX1_HUMAN.H11MO.0.D	-18	0.000175201	0.13473	0.26946	19	ATTGAGTCAGCTAGTGAATTGGGTCTGCATAGTCTAACGG	TTAAGGGTTATTAAAATAG	-
M37	IRX2_HUMAN.H11MO.0.D	-9	0.000876269	0.673851	0.449234	19	ATTGAGTCAGCTAGTGAATTGGGTCTGCATAGTCTAACGG	ACATGGGTGGGCATGTTGG	+
M38	IRX2_HUMAN.H11MO.0.D	-20	4.61833e-05	0.035515	0.0709691	19	AATACAGGTTTCGCAGGCTCAGATGCTAGTACAGTTTGGA	ACATGGGTGGGCATGTTGG	+
M38	MNX1_HUMAN.H11MO.0.D	-20	0.000220749	0.169756	0.169611	19	AATACAGGTTTCGCAGGCTCAGATGCTAGTACAGTTTGGA	CTATTTTAATAACCCTTAA	+
M38	ZN394_HUMAN.H11MO.0.C	-17	0.000486632	0.37422	0.249266	20	AATACAGGTTTCGCAGGCTCAGATGCTAGTACAGTTTGGA	ATTCCATTCTATTCCATTCT	-
M40	IRX2_HUMAN.H11MO.0.D	-10	4.04849e-06	0.00311329	0.00620497	19	TCGTGACAACATGGGGCCGTGCATTTTGTAAGAACTGGGC	ACATGGGTGGGCATGTTGG	+
M40	MNX1_HUMAN.H11MO.0.D	-21	0.000333844	0.256726	0.255835	19	TCGTGACAACATGGGGCCGTGCATTTTGTAAGAACTGGGC	CTATTTTAATAACCCTTAA	+
M40	BRAC_HUMAN.H11MO.0.A	-5	0.00139233	1.0707	0.404561	20	TCGTGACAACATGGGGCCGTGCATTTTGTAAGAACTGGGC	TTAGCAGGGAGGTGTGAAAT	+
M40	GATA1_HUMAN.H11MO.0.A	7	0.00158376	1.21791	0.404561	12	TCGTGACAACATGGGGCCGTGCATTTTGTAAGAACTGGGC	TCTTATCTGTCCCCGCCAG	-
M42	IRX2_HUMAN.H11MO.0.D	0	9.47802e-05	0.072886	0.145742	19	GCATGTTATGTTAAGGATGCACTTGACACTATGATGCAAT	ACATGGGTGGGCATGTTGG	+
M42	MNX1_HUMAN.H11MO.0.D	-7	0.000500179	0.384638	0.256373	19	GCATGTTATGTTAAGGATGCACTTGACACTATGATGCAAT	CTATTTTAATAACCCTTAA	+
M42	GATA1_HUMAN.H11MO.0.A	-28	0.00126052	0.969338	0.387657	12	GCATGTTATGTTAAGGATGCACTTGACACTATGATGCAAT	CTGGCGGGGACAGATAAGA	+
M44	MNX1_HUMAN.H11MO.0.D	-6	0.000162864	0.125243	0.250486	19	TCTGGGTTAGTCTATCCAGCTTTTTGGGGCGATGAACTTT	CTATTTTAATAACCCTTAA	+
M44	IRX2_HUMAN.H11MO.0.D	-8	0.000751116	0.577608	0.385072	19	TCTGGGTTAGTCTATCCAGCTTTTTGGGGCGATGAACTTT	ACATGGGTGGGCATGTTGG	+
M46	MNX1_HUMAN.H11MO.0.D	-3	3.09418e-05	0.0237942	0.0475477	19	AGTCAAATGGAACTTCATATATATTTGCGTATAGCATAGG	TTAAGGGTTATTAAAATAG	-
M46	IRX2_HUMAN.H11MO.0.D	-4	0.000199352	0.153301	0.102113	19	AGTCAAATGGAACTTCATATATATTTGCGTATAGCATAGG	ACATGGGTGGGCATGTTGG	+
M48	IRX2_HUMAN.H11MO.0.D	-19	0.000297756	0.228974	0.399274	19	ACAAGTTAGCAGGTTCAGAGTCTGGAATCTCAATGAGCAT	ACATGGGTGGGCATGTTGG	+
M48	MNX1_HUMAN.H11MO.0.D	0	0.000520338	0.40014	0.399274	19	ACAAGTTAGCAGGTTCAGAGTCTGGAATCTCAATGAGCAT	CTATTTTAATAACCCTTAA	+
M49	IRX2_HUMAN.H11MO.0.D	-14	0.000225215	0.17319	0.196456	19	GAGATTACTATGTGGTTGCTTTTCGAACAGTGTAGTCTGA	CCAACATGCCCACCCATGT	-
M49	MNX1_HUMAN.H11MO.0.D	-7	0.000471677	0.36272	0.196456	19	GAGATTACTATGTGGTTGCTTTTCGAACAGTGTAGTCTGA	CTATTTTAATAACCCTTAA	+
M49	GATA1_HUMAN.H11MO.0.A	-28	0.00162488	1.24953	0.499711	12	GAGATTACTATGTGGTTGCTTTTCGAACAGTGTAGTCTGA	CTGGCGGGGACAGATAAGA	+
M50	IRX2_HUMAN.H11MO.0.D	0	0.000189022	0.145358	0.201359	19	ATTGTAGCTATCATACTGTCAGAAGTCCTTCTCAGCAGGT	ACATGGGTGGGCATGTTGG	+
M50	MNX1_HUMAN.H11MO.0.D	-12	0.000308857	0.237511	0.201359	19	ATTGTAGCTATCATACTGTCAGAAGTCCTTCTCAGCAGGT	CTATTTTAATAACCCTTAA	+
M52	ZN436_HUMAN.H11MO.0.C	-14	4.02583e-06	0.00309587	0.00601557	24	CCACGTGCTGGCTCCCTCCTCCCGAAACCCTCCCCAAGTG	CCTCCTCCAGGAAGCCTTCCCTGA	-
M52	MAX_HUMAN.H11MO.0.A	0	0.000174663	0.134316	0.108421	10	CCACGTGCTGGCTCCCTCCTCCCGAAACCCTCCCCAAGTG	CCACGTGCTC	-
M52	ZN263_HUMAN.H11MO.1.A	-14	0.000219339	0.168672	0.108421	11	CCACGTGCTGGCTCCCTCCTCCCGAAACCCTCCCCAAGTG	CCTCCTCCCTC	-
M52	ZN467_HUMAN.H11MO.0.C	-13	0.000290238	0.223193	0.108421	22	CCACGTGCTGGCTCCCTCCTCCCGAAACCCTCCCCAAGTG	CCCCCCCCCCCCTCCCCTCCCC	-
M52	MYC_HUMAN.H11MO.0.A	1	0.000505379	0.388636	0.140921	10	CCACGTGCTGGCTCCCTCCTCCCGAAACCCTCCCCAAGTG	GCCACGTGCTC	+
M52	ZN263_HUMAN.H11MO.0.A	-3	0.000565858	0.435145	0.140921	20	CCACGTGCTGGCTCCCTCCTCCCGAAACCCTCCCCAAGTG	CTCCTCCTCTCCCTCCTCCC	-
M52	MLX_HUMAN.H11MO.0.D	0	0.00112161	0.862522	0.239423	11	CCACGTGCTGGCTCCCTCCTCCCGAAACCCTCCCCAAGTG	GCACGTGATCA	-
M52	WT1_HUMAN.H11MO.1.B	-14	0.00179961	1.3839	0.254287	11	CCACGTGCTGGCTCCCTCCTCCCGAAACCCTCCCCAAGTG	CCTCCTCCCAC	-
M52	MXI1_HUMAN.H11MO.1.A	1	0.00179961	1.3839	0.254287	10	CCACGTGCTGGCTCCCTCCTCCCGAAACCCTCCCCAAGTG	CCCACGTGCTC	+
M52	BHE40_HUMAN.H11MO.0.A	1	0.00186904	1.43729	0.254287	9	CCACGTGCTGGCTCCCTCCTCCCGAAACCCTCCCCAAGTG	GTCACGTGCC	-
M52	PATZ1_HUMAN.H11MO.1.C	-15	0.00210587	1.61942	0.254287	9	CCACGTGCTGGCTCCCTCCTCCCGAAACCCTCCCCAAGTG	CCCCTCCCT	-
M52	KLF16_HUMAN.H11MO.0.D	-17	0.0021854	1.68057	0.254287	19	CCACGTGCTGGCTCCCTCCTCCCGAAACCCTCCCCAAGTG	CCCCCCCCCCCCCGCCCCC	-
M52	HES7_HUMAN.H11MO.0.D	2	0.00233023	1.79195	0.254287	10	CCACGTGCTGGCTCCCTCCTCCCGAAACCCTCCCCAAGTG	TGGCACGTGCCG	+
M52	TBX15_HUMAN.H11MO.0.D	-11	0.00238249	1.83213	0.254287	19	CCACGTGCTGGCTCCCTCCTCCCGAAACCCTCCCCAAGTG	CCCCCACCCCCCCCCCCCC	-
M52	ZSC22_HUMAN.H11MO.0.C	-14	0.00287852	2.21358	0.286747	16	CCACGTGCTGGCTCCCTCCTCCCGAAACCCTCCCCAAGTG	CCTCCTCCCTCAGACC	-
M52	CR3L1_HUMAN.H11MO.0.D	2	0.0031907	2.45365	0.292857	9	CCACGTGCTGGCTCCCTCCTCCCGAAACCCTCCCCAAGTG	TGCCACGTGGC	-
M52	MAFF_HUMAN.H11MO.1.B	-5	0.00350238	2.69333	0.292857	9	CCACGTGCTGGCTCCCTCCTCCCGAAACCCTCCCCAAGTG	TGCTGAGTC	+
M52	MAZ_HUMAN.H11MO.1.A	-14	0.00377407	2.90226	0.292857	11	CCACGTGCTGGCTCCCTCCTCCCGAAACCCTCCCCAAGTG	CCCCCTCCCTC	-
M52	HES5_HUMAN.H11MO.0.D	2	0.00378583	2.9113	0.292857	10	CCACGTGCTGGCTCCCTCCTCCCGAAACCCTCCCCAAGTG	CGGCACGTGCCA	-
M52	SP1_HUMAN.H11MO.0.A	-15	0.00398653	3.06564	0.292857	22	CCACGTGCTGGCTCCCTCCTCCCGAAACCCTCCCCAAGTG	CCCCCCCCCGGCCCCGCCCCCC	-
M52	MAZ_HUMAN.H11MO.0.A	-14	0.00430834	3.31311	0.292857	22	CCACGTGCTGGCTCCCTCCTCCCGAAACCCTCCCCAAGTG	CCCCCCCCCCCCCCCCTCCCCC	-
M52	KLF15_HUMAN.H11MO.0.A	-16	0.00431179	3.31577	0.292857	19	CCACGTGCTGGCTCCCTCCTCCCGAAACCCTCCCCAAGTG	CCCCCCCCTGCTCCTCCCC	-
M52	SMAD2_HUMAN.H11MO.0.A	-8	0.00575857	4.42834	0.352719	12	CCACGTGCTGGCTCCCTCCTCCCGAAACCCTCCCCAAGTG	TGTCTGTCACCT	+
M52	TFEB_HUMAN.H11MO.0.C	-1	0.00608355	4.67825	0.352719	9	CCACGTGCTGGCTCCCTCCTCCCGAAACCCTCCCCAAGTG	CACGTGACC	-
M52	SNAI1_HUMAN.H11MO.0.C	0	0.00613735	4.71963	0.352719	8	CCACGTGCTGGCTCCCTCCTCCCGAAACCCTCCCCAAGTG	CCACCTGG	-
M52	MAF_HUMAN.H11MO.1.B	-5	0.00697637	5.36483	0.353684	8	CCACGTGCTGGCTCCCTCCTCCCGAAACCCTCCCCAAGTG	TGCTGACT	+
M52	MYCN_HUMAN.H11MO.0.A	2	0.00707254	5.43879	0.353684	10	CCACGTGCTGGCTCCCTCCTCCCGAAACCCTCCCCAAGTG	GGCCACGTGGGC	+
M52	SCRT2_HUMAN.H11MO.0.D	0	0.00741761	5.70414	0.353684	13	CCACGTGCTGGCTCCCTCCTCCCGAAACCCTCCCCAAGTG	CCACCTGTTGCAT	-
M52	VEZF1_HUMAN.H11MO.1.C	-11	0.00744222	5.72306	0.353684	12	CCACGTGCTGGCTCCCTCCTCCCGAAACCCTCCCCAAGTG	CCCCCTCCCCCT	-
M52	ZN281_HUMAN.H11MO.0.A	-25	0.00757435	5.82468	0.353684	15	CCACGTGCTGGCTCCCTCCTCCCGAAACCCTCCCCAAGTG	TCCCCTCCCCCACCC	-
M52	BMAL1_HUMAN.H11MO.0.A	1	0.00850991	6.54412	0.374215	10	CCACGTGCTGGCTCCCTCCTCCCGAAACCCTCCCCAAGTG	GCCACGTGACT	+
M52	GLIS1_HUMAN.H11MO.0.D	-24	0.00900569	6.92537	0.374215	13	CCACGTGCTGGCTCCCTCCTCCCGAAACCCTCCCCAAGTG	AGACCCCCCACGA	-
M52	MXI1_HUMAN.H11MO.0.A	0	0.00907048	6.9752	0.374215	15	CCACGTGCTGGCTCCCTCCTCCCGAAACCCTCCCCAAGTG	GCACGTGGCGGCGGG	+
M52	SP2_HUMAN.H11MO.1.B	-11	0.00910867	7.00457	0.374215	12	CCACGTGCTGGCTCCCTCCTCCCGAAACCCTCCCCAAGTG	GCCCCGCCCCCT	-
M52	ASCL2_HUMAN.H11MO.0.D	0	0.00976708	7.51088	0.374215	9	CCACGTGCTGGCTCCCTCCTCCCGAAACCCTCCCCAAGTG	CCAGCTGCT	+
M52	ZBTB6_HUMAN.H11MO.0.C	-8	0.0103989	7.99677	0.382389	13	CCACGTGCTGGCTCCCTCCTCCCGAAACCCTCCCCAAGTG	CGGCTCCAGCACC	-
M52	EGR4_HUMAN.H11MO.0.D	-12	0.0104922	8.06853	0.382389	11	CCACGTGCTGGCTCCCTCCTCCCGAAACCCTCCCCAAGTG	GCCCTGCCGCC	-
M52	SALL4_HUMAN.H11MO.0.B	-27	0.0112212	8.62912	0.394177	10	CCACGTGCTGGCTCCCTCCTCCCGAAACCCTCCCCAAGTG	CCCACCCTCC	-
M52	HIF1A_HUMAN.H11MO.0.C	0	0.0114971	8.84131	0.394177	8	CCACGTGCTGGCTCCCTCCTCCCGAAACCCTCCCCAAGTG	GGACGTGC	+
M52	EPAS1_HUMAN.H11MO.0.B	0	0.0116157	8.93245	0.394177	9	CCACGTGCTGGCTCCCTCCTCCCGAAACCCTCCCCAAGTG	GTACGTGCC	+
M52	SMAD4_HUMAN.H11MO.0.B	-7	0.0119906	9.22081	0.394177	13	CCACGTGCTGGCTCCCTCCTCCCGAAACCCTCCCCAAGTG	CTGTCTGGCACCT	+
M52	ZN740_HUMAN.H11MO.0.D	-23	0.0125861	9.67869	0.394177	14	CCACGTGCTGGCTCCCTCCTCCCGAAACCCTCCCCAAGTG	CCCACCCCCCCCCC	-
M52	WT1_HUMAN.H11MO.0.C	-9	0.0127642	9.81568	0.394177	20	CCACGTGCTGGCTCCCTCCTCCCGAAACCCTCCCCAAGTG	CCCCCCCTCCTCCCCCGCCC	-
M52	STAT1_HUMAN.H11MO.0.A	-13	0.0128021	9.84481	0.394177	19	CCACGTGCTGGCTCCCTCCTCCCGAAACCCTCCCCAAGTG	CCCCTTTCCTGGAAATCAC	+
M52	MYF6_HUMAN.H11MO.0.C	-1	0.0129261	9.94016	0.394177	7	CCACGTGCTGGCTCCCTCCTCCCGAAACCCTCCCCAAGTG	CAGCTGC	+
M52	HEY1_HUMAN.H11MO.0.D	2	0.0135311	10.4054	0.396375	10	CCACGTGCTGGCTCCCTCCTCCCGAAACCCTCCCCAAGTG	TGGCACGTGTCG	+
M52	MAFG_HUMAN.H11MO.1.A	-5	0.0146484	11.2646	0.400942	8	CCACGTGCTGGCTCCCTCCTCCCGAAACCCTCCCCAAGTG	TGCTGAGT	+
M52	ZN148_HUMAN.H11MO.0.D	-15	0.0147277	11.3256	0.400942	15	CCACGTGCTGGCTCCCTCCTCCCGAAACCCTCCCCAAGTG	CCCCTCCCCCACCCC	-
M52	KLF1_HUMAN.H11MO.0.A	-21	0.0150717	11.5902	0.400942	14	CCACGTGCTGGCTCCCTCCTCCCGAAACCCTCCCCAAGTG	CCCGGCCCCGCCCC	-
M52	PATZ1_HUMAN.H11MO.0.C	-14	0.0152945	11.7615	0.400942	22	CCACGTGCTGGCTCCCTCCTCCCGAAACCCTCCCCAAGTG	CCTCCCCCCCCGCCCCCTCCCC	-
M52	BACH2_HUMAN.H11MO.0.A	-5	0.015801	12.151	0.406857	11	CCACGTGCTGGCTCCCTCCTCCCGAAACCCTCCCCAAGTG	TGCTGAGTCAT	+
M52	ARNT_HUMAN.H11MO.0.B	0	0.0163157	12.5467	0.406857	9	CCACGTGCTGGCTCCCTCCTCCCGAAACCCTCCCCAAGTG	GTACGTGCC	+
M52	ZN341_HUMAN.H11MO.0.C	-14	0.0164259	12.6315	0.406857	22	CCACGTGCTGGCTCCCTCCTCCCGAAACCCTCCCCAAGTG	GCTCTTCCCTCCCCCCCCCCCC	-
M52	ZN331_HUMAN.H11MO.0.C	-14	0.0166093	12.7725	0.406857	20	CCACGTGCTGGCTCCCTCCTCCCGAAACCCTCCCCAAGTG	CCACCCAGCTGAGCCCAGCC	-
M52	SCRT1_HUMAN.H11MO.0.D	2	0.0190779	14.6709	0.445309	11	CCACGTGCTGGCTCCCTCCTCCCGAAACCCTCCCCAAGTG	AACCACCTGTTGC	-
M52	TBX1_HUMAN.H11MO.0.D	-8	0.019264	14.814	0.445309	20	CCACGTGCTGGCTCCCTCCTCCCGAAACCCTCCCCAAGTG	CCGCCCACCCCTGCCCACCC	-
M52	TFDP1_HUMAN.H11MO.0.C	-9	0.0196633	15.1211	0.445309	14	CCACGTGCTGGCTCCCTCCTCCCGAAACCCTCCCCAAGTG	TTTTCCCGCCCCCC	-
M52	ELF5_HUMAN.H11MO.0.A	-8	0.0198788	15.2868	0.445309	15	CCACGTGCTGGCTCCCTCCTCCCGAAACCCTCCCCAAGTG	CCACTTCCTCCTTCC	-
M52	BACH1_HUMAN.H11MO.0.A	-5	0.0199671	15.3547	0.445309	13	CCACGTGCTGGCTCCCTCCTCCCGAAACCCTCCCCAAGTG	TGCTGAGTCATGC	+
M52	NFE2_HUMAN.H11MO.0.A	-5	0.0199671	15.3547	0.445309	13	CCACGTGCTGGCTCCCTCCTCCCGAAACCCTCCCCAAGTG	TGCTGAGTCATGC	-
M52	E2F6_HUMAN.H11MO.0.A	-8	0.0218612	16.8112	0.45848	13	CCACGTGCTGGCTCCCTCCTCCCGAAACCCTCCCCAAGTG	CCCTTCCCGCCCC	-
M52	SNAI2_HUMAN.H11MO.0.A	1	0.0223255	17.1683	0.45848	9	CCACGTGCTGGCTCCCTCCTCCCGAAACCCTCCCCAAGTG	TGCACCTGCC	-
M52	ZN770_HUMAN.H11MO.1.C	-12	0.0223766	17.2076	0.45848	11	CCACGTGCTGGCTCCCTCCTCCCGAAACCCTCCCCAAGTG	CTCAGCCTCCC	-
M52	GLIS2_HUMAN.H11MO.0.D	-25	0.0224146	17.2368	0.45848	14	CCACGTGCTGGCTCCCTCCTCCCGAAACCCTCCCCAAGTG	GACCCCCCGCGAAG	-
M52	ATOH1_HUMAN.H11MO.0.B	0	0.0227055	17.4606	0.45848	9	CCACGTGCTGGCTCCCTCCTCCCGAAACCCTCCCCAAGTG	CCATCTGCT	-
M52	BHA15_HUMAN.H11MO.0.B	0	0.0234983	18.0702	0.468161	11	CCACGTGCTGGCTCCCTCCTCCCGAAACCCTCCCCAAGTG	CCAGCTGCTGC	-
M52	ZN320_HUMAN.H11MO.0.C	-5	0.0248737	19.1279	0.489044	20	CCACGTGCTGGCTCCCTCCTCCCGAAACCCTCCCCAAGTG	CACTGGCCCCCTGGTCCCAC	-
M53	IRX2_HUMAN.H11MO.0.D	-22	0.00016092	0.123747	0.172531	18	TTTCAGATTCACATGTGTATTAGTAGGTTGTAGGTTAAAG	ACATGGGTGGGCATGTTGG	+
M53	MNX1_HUMAN.H11MO.0.D	-8	0.000225287	0.173246	0.172531	19	TTTCAGATTCACATGTGTATTAGTAGGTTGTAGGTTAAAG	TTAAGGGTTATTAAAATAG	-
M53	GATA1_HUMAN.H11MO.0.A	-29	0.00148966	1.14555	0.351729	11	TTTCAGATTCACATGTGTATTAGTAGGTTGTAGGTTAAAG	CTGGCGGGGACAGATAAGA	+
M53	GATA2_HUMAN.H11MO.0.A	-29	0.00199921	1.53739	0.351729	11	TTTCAGATTCACATGTGTATTAGTAGGTTGTAGGTTAAAG	CTGGGGGGTGGAGATAAGG	+
M53	RXRA_HUMAN.H11MO.0.A	-5	0.00201668	1.55083	0.351729	20	TTTCAGATTCACATGTGTATTAGTAGGTTGTAGGTTAAAG	CTCTGACCTCTGCCTCCCCC	-
M53	PAX8_HUMAN.H11MO.0.D	-3	0.00206675	1.58933	0.351729	14	TTTCAGATTCACATGTGTATTAGTAGGTTGTAGGTTAAAG	GTCACTGAAGCGGG	+
M53	TLX1_HUMAN.H11MO.0.D	-17	0.00272491	2.09546	0.379421	17	TTTCAGATTCACATGTGTATTAGTAGGTTGTAGGTTAAAG	CCTTGGCAACTTGCCAG	-
M53	BRAC_HUMAN.H11MO.0.A	-16	0.00350889	2.69833	0.447868	20	TTTCAGATTCACATGTGTATTAGTAGGTTGTAGGTTAAAG	TTAGCAGGGAGGTGTGAAAT	+
M53	NR1D1_HUMAN.H11MO.0.B	-8	0.00407059	3.13028	0.479596	19	TTTCAGATTCACATGTGTATTAGTAGGTTGTAGGTTAAAG	AGGGAAGTGGGTCAGAAGG	+
M54	TLX1_HUMAN.H11MO.0.D	-5	0.000159587	0.122722	0.139593	17	CAGAGGCCTGTCCTTTAGCCCACGTTAACGTCCATTTTTT	CCTTGGCAACTTGCCAG	-
M54	RXRA_HUMAN.H11MO.0.A	0	0.000306551	0.235738	0.139593	20	CAGAGGCCTGTCCTTTAGCCCACGTTAACGTCCATTTTTT	CTCTGACCTCTGCCTCCCCC	-
M54	MNX1_HUMAN.H11MO.0.D	-7	0.000365034	0.280711	0.139593	19	CAGAGGCCTGTCCTTTAGCCCACGTTAACGTCCATTTTTT	CTATTTTAATAACCCTTAA	+
M54	ZN563_HUMAN.H11MO.0.C	-1	0.000722875	0.555891	0.183187	21	CAGAGGCCTGTCCTTTAGCCCACGTTAACGTCCATTTTTT	GGGATCCTCACTGGCAGCTGC	+
M54	RARG_HUMAN.H11MO.0.B	6	0.000756471	0.581726	0.183187	12	CAGAGGCCTGTCCTTTAGCCCACGTTAACGTCCATTTTTT	AGGTCAGAGTGACCTGGG	+
M54	NR1D1_HUMAN.H11MO.0.B	-3	0.00086267	0.663393	0.183187	19	CAGAGGCCTGTCCTTTAGCCCACGTTAACGTCCATTTTTT	CCTTCTGACCCACTTCCCT	-
M54	ZN589_HUMAN.H11MO.0.D	-18	0.000958059	0.736748	0.183187	16	CAGAGGCCTGTCCTTTAGCCCACGTTAACGTCCATTTTTT	CCCACGGTTACTGCCG	+
M54	IRX2_HUMAN.H11MO.0.D	-10	0.00116681	0.897275	0.185858	19	CAGAGGCCTGTCCTTTAGCCCACGTTAACGTCCATTTTTT	CCAACATGCCCACCCATGT	-
M54	ZN394_HUMAN.H11MO.0.C	-18	0.00137361	1.0563	0.185858	20	CAGAGGCCTGTCCTTTAGCCCACGTTAACGTCCATTTTTT	ATTCCATTCTATTCCATTCT	-
M54	NFIC_HUMAN.H11MO.0.A	-6	0.00269208	2.07021	0.316764	17	CAGAGGCCTGTCCTTTAGCCCACGTTAACGTCCATTTTTT	CTTGGCTCCCTGCCAAG	+
M54	BRAC_HUMAN.H11MO.0.A	-16	0.00296533	2.28034	0.323993	20	CAGAGGCCTGTCCTTTAGCCCACGTTAACGTCCATTTTTT	TTAGCAGGGAGGTGTGAAAT	+
M55	IRX2_HUMAN.H11MO.0.D	-21	0.000181454	0.139538	0.279019	19	ATGTAAGGGATGCACAGGATCACTTACCAGGCCAGATTTA	ACATGGGTGGGCATGTTGG	+
M55	MNX1_HUMAN.H11MO.0.D	-2	0.000798867	0.614329	0.321336	19	ATGTAAGGGATGCACAGGATCACTTACCAGGCCAGATTTA	TTAAGGGTTATTAAAATAG	-
M55	SPIC_HUMAN.H11MO.0.D	0	0.000835894	0.642802	0.321336	13	ATGTAAGGGATGCACAGGATCACTTACCAGGCCAGATTTA	GAGGAAGGGGAGG	+
M55	ZN394_HUMAN.H11MO.0.C	-1	0.00120268	0.924857	0.369868	20	ATGTAAGGGATGCACAGGATCACTTACCAGGCCAGATTTA	AGAATGGAATAGAATGGAAT	+
M56	MYF6_HUMAN.H11MO.0.C	-17	0.000460975	0.35449	0.362231	7	GTCTTTGGTATAGTCCAGCAGTTGAGTTCCAGTTACCTAT	GCAGCTG	-
M56	ZNF8_HUMAN.H11MO.0.C	-3	0.000471042	0.362231	0.362231	22	GTCTTTGGTATAGTCCAGCAGTTGAGTTCCAGTTACCTAT	TGTGGTATATCCATACAATGGA	+
M57	NR1H3_HUMAN.H11MO.0.B	-14	1.01953e-05	0.00784016	0.0155132	19	TGAAGGTGCCGCAGAGACCCGGAGAAACCTCTCGCGCAAG	TGACCTGCAGTGACCTCTG	-
M57	ZN554_HUMAN.H11MO.0.C	-10	0.000131247	0.100929	0.0998532	20	TGAAGGTGCCGCAGAGACCCGGAGAAACCTCTCGCGCAAG	GCTGAGCCATGTGGGGTGCT	+
M57	NR1H4_HUMAN.H11MO.0.B	-6	0.000695316	0.534698	0.269383	19	TGAAGGTGCCGCAGAGACCCGGAGAAACCTCTCGCGCAAG	GGGGTCAATGACCCCGAGG	+
M57	ZN563_HUMAN.H11MO.0.C	-10	0.000864149	0.664531	0.269383	21	TGAAGGTGCCGCAGAGACCCGGAGAAACCTCTCGCGCAAG	GCAGCTGCCAGTGAGGATCCC	-
M57	NR1D1_HUMAN.H11MO.0.B	-7	0.000949006	0.729786	0.269383	19	TGAAGGTGCCGCAGAGACCCGGAGAAACCTCTCGCGCAAG	AGGGAAGTGGGTCAGAAGG	+
M57	SP3_HUMAN.H11MO.0.B	-3	0.0013688	1.05261	0.269383	20	TGAAGGTGCCGCAGAGACCCGGAGAAACCTCTCGCGCAAG	GGGGGGGGGCGGGGCCGGGG	+
M57	IRX2_HUMAN.H11MO.0.D	-6	0.00161298	1.24038	0.269383	19	TGAAGGTGCCGCAGAGACCCGGAGAAACCTCTCGCGCAAG	ACATGGGTGGGCATGTTGG	+
M57	RARG_HUMAN.H11MO.0.B	-5	0.0017478	1.34406	0.269383	18	TGAAGGTGCCGCAGAGACCCGGAGAAACCTCTCGCGCAAG	AGGTCAGAGTGACCTGGG	+
M57	ZFX_HUMAN.H11MO.1.A	-6	0.00201772	1.55163	0.269383	17	TGAAGGTGCCGCAGAGACCCGGAGAAACCTCTCGCGCAAG	GGGGGCGGAGGCCGGGG	+
M57	THA_HUMAN.H11MO.0.C	-13	0.00201772	1.55163	0.269383	17	TGAAGGTGCCGCAGAGACCCGGAGAAACCTCTCGCGCAAG	CTGACCTGAAGTGACCC	-
M57	RXRA_HUMAN.H11MO.0.A	-3	0.00242933	1.86815	0.269383	20	TGAAGGTGCCGCAGAGACCCGGAGAAACCTCTCGCGCAAG	GGGGGAGGCAGAGGTCAGAG	+
M57	SP2_HUMAN.H11MO.0.A	-2	0.00269395	2.07165	0.269383	22	TGAAGGTGCCGCAGAGACCCGGAGAAACCTCTCGCGCAAG	GGGGGGGGGGCGGGGCCGGGGG	+
M57	KLF6_HUMAN.H11MO.0.A	-5	0.00269436	2.07196	0.269383	19	TGAAGGTGCCGCAGAGACCCGGAGAAACCTCTCGCGCAAG	GGAAGGGCGGGGCCGGGGG	+
M57	PAX8_HUMAN.H11MO.0.D	-9	0.00283376	2.17916	0.269383	14	TGAAGGTGCCGCAGAGACCCGGAGAAACCTCTCGCGCAAG	GTCACTGAAGCGGG	+
M57	ZN589_HUMAN.H11MO.0.D	-8	0.00315955	2.42969	0.269383	16	TGAAGGTGCCGCAGAGACCCGGAGAAACCTCTCGCGCAAG	CGGCAGTAACCGTGGG	-
M57	TBX21_HUMAN.H11MO.0.A	-5	0.00332002	2.55309	0.269383	13	TGAAGGTGCCGCAGAGACCCGGAGAAACCTCTCGCGCAAG	GTGGAGGTGTGAA	+
M57	LYL1_HUMAN.H11MO.0.A	-20	0.00336373	2.58671	0.269383	14	TGAAGGTGCCGCAGAGACCCGGAGAAACCTCTCGCGCAAG	CAGGAAACAGCTGG	-
M57	VEZF1_HUMAN.H11MO.0.C	-5	0.00398605	3.06528	0.278175	22	TGAAGGTGCCGCAGAGACCCGGAGAAACCTCTCGCGCAAG	GGGGAGGGGGGAGGGGGAGGGG	+
M57	TLX1_HUMAN.H11MO.0.D	-11	0.00402197	3.09289	0.278175	17	TGAAGGTGCCGCAGAGACCCGGAGAAACCTCTCGCGCAAG	CCTTGGCAACTTGCCAG	-
M57	THAP1_HUMAN.H11MO.0.C	-15	0.00483054	3.71468	0.306258	22	TGAAGGTGCCGCAGAGACCCGGAGAAACCTCTCGCGCAAG	GCCCGCAGCCAAGATGGCGGCG	-
M57	MNX1_HUMAN.H11MO.0.D	-5	0.00583138	4.48433	0.354923	19	TGAAGGTGCCGCAGAGACCCGGAGAAACCTCTCGCGCAAG	CTATTTTAATAACCCTTAA	+
M57	MAZ_HUMAN.H11MO.0.A	-7	0.0066175	5.08885	0.372935	22	TGAAGGTGCCGCAGAGACCCGGAGAAACCTCTCGCGCAAG	GGGGGAGGGGGGGGGGGGGGGG	+
M57	PATZ1_HUMAN.H11MO.0.C	-7	0.00704168	5.41505	0.377519	22	TGAAGGTGCCGCAGAGACCCGGAGAAACCTCTCGCGCAAG	GGGGAGGGGGCGGGGGGGGAGG	+
M57	RFX5_HUMAN.H11MO.0.A	-15	0.00719506	5.533	0.377519	20	TGAAGGTGCCGCAGAGACCCGGAGAAACCTCTCGCGCAAG	TCTGCCTAGCAACAGCTGAC	-
M57	ZEP2_HUMAN.H11MO.0.D	-7	0.00768025	5.90611	0.380971	14	TGAAGGTGCCGCAGAGACCCGGAGAAACCTCTCGCGCAAG	GGTAGGGAAACCCC	+
M57	CLOCK_HUMAN.H11MO.0.C	-13	0.00900295	6.92327	0.428092	14	TGAAGGTGCCGCAGAGACCCGGAGAAACCTCTCGCGCAAG	CAGACACGTGAACA	+
M57	PROX1_HUMAN.H11MO.0.D	-9	0.0095951	7.37863	0.442424	17	TGAAGGTGCCGCAGAGACCCGGAGAAACCTCTCGCGCAAG	GGGTAAGGCGGGTTGGG	+
M57	ZN350_HUMAN.H11MO.1.D	-3	0.011215	8.62431	0.487565	24	TGAAGGTGCCGCAGAGACCCGGAGAAACCTCTCGCGCAAG	ACGGGGCGCAGGGATTTGTTGCCC	+
M58	MNX1_HUMAN.H11MO.0.D	-1	0.000316117	0.243094	0.296615	19	CCAGCTTTGCTCAGCCGTTCAGCTAAGGGATGGGGCTTCA	CTATTTTAATAACCCTTAA	+
M58	RXRA_HUMAN.H11MO.0.A	-4	0.000682582	0.524905	0.296615	20	CCAGCTTTGCTCAGCCGTTCAGCTAAGGGATGGGGCTTCA	CTCTGACCTCTGCCTCCCCC	-
M58	ZN335_HUMAN.H11MO.0.A	-18	0.00111355	0.856317	0.296615	22	CCAGCTTTGCTCAGCCGTTCAGCTAAGGGATGGGGCTTCA	TCAGGCAGCGCCGAGGACAGCC	-
M58	ZN394_HUMAN.H11MO.0.C	-1	0.00118967	0.914857	0.296615	20	CCAGCTTTGCTCAGCCGTTCAGCTAAGGGATGGGGCTTCA	ATTCCATTCTATTCCATTCT	-
M58	LYL1_HUMAN.H11MO.0.A	-19	0.00151042	1.16152	0.296615	14	CCAGCTTTGCTCAGCCGTTCAGCTAAGGGATGGGGCTTCA	CAGGAAACAGCTGG	-
M58	SP4_HUMAN.H11MO.0.A	-20	0.00174966	1.34549	0.296615	20	CCAGCTTTGCTCAGCCGTTCAGCTAAGGGATGGGGCTTCA	GGGAAGGGGGCGGGGCCGGG	+
M58	SPIC_HUMAN.H11MO.0.D	-10	0.00178998	1.37649	0.296615	13	CCAGCTTTGCTCAGCCGTTCAGCTAAGGGATGGGGCTTCA	CCTCCCCTTCCTC	-
M58	IRX2_HUMAN.H11MO.0.D	-9	0.00194038	1.49215	0.296615	19	CCAGCTTTGCTCAGCCGTTCAGCTAAGGGATGGGGCTTCA	CCAACATGCCCACCCATGT	-
M58	ZN589_HUMAN.H11MO.0.D	-9	0.0034575	2.65882	0.436955	16	CCAGCTTTGCTCAGCCGTTCAGCTAAGGGATGGGGCTTCA	CCCACGGTTACTGCCG	+
M58	ZN563_HUMAN.H11MO.0.C	-18	0.00373523	2.87239	0.436955	21	CCAGCTTTGCTCAGCCGTTCAGCTAAGGGATGGGGCTTCA	GCAGCTGCCAGTGAGGATCCC	-
M58	THAP1_HUMAN.H11MO.0.C	-14	0.00401052	3.08409	0.436955	22	CCAGCTTTGCTCAGCCGTTCAGCTAAGGGATGGGGCTTCA	GCCCGCAGCCAAGATGGCGGCG	-
M58	BRAC_HUMAN.H11MO.0.A	-18	0.00457352	3.51704	0.436955	20	CCAGCTTTGCTCAGCCGTTCAGCTAAGGGATGGGGCTTCA	TTAGCAGGGAGGTGTGAAAT	+
M58	MAFA_HUMAN.H11MO.0.D	-23	0.00494057	3.7993	0.444257	17	CCAGCTTTGCTCAGCCGTTCAGCTAAGGGATGGGGCTTCA	CGAAGGCTGCGGGGTCAGCAC	-
M58	GATA1_HUMAN.H11MO.0.A	-8	0.00599662	4.6114	0.473359	19	CCAGCTTTGCTCAGCCGTTCAGCTAAGGGATGGGGCTTCA	TCTTATCTGTCCCCGCCAG	-
M58	KLF6_HUMAN.H11MO.0.A	-22	0.00644559	4.95666	0.473359	18	CCAGCTTTGCTCAGCCGTTCAGCTAAGGGATGGGGCTTCA	GGAAGGGCGGGGCCGGGGG	+
M58	ZFX_HUMAN.H11MO.1.A	-18	0.00650285	5.00069	0.473359	17	CCAGCTTTGCTCAGCCGTTCAGCTAAGGGATGGGGCTTCA	GGGGGCGGAGGCCGGGG	+
M59	IRX2_HUMAN.H11MO.0.D	-19	3.09787e-05	0.0238226	0.0475733	19	CTGATACTGCGGAATTGACCTTTGGCTGGTCTTGTGGTAT	ACATGGGTGGGCATGTTGG	+
M59	MNX1_HUMAN.H11MO.0.D	-5	0.000251393	0.193321	0.17832	19	CTGATACTGCGGAATTGACCTTTGGCTGGTCTTGTGGTAT	CTATTTTAATAACCCTTAA	+
M60	MAZ_HUMAN.H11MO.0.A	-13	6.49286e-05	0.0499301	0.0982829	22	CTTGTGTAGGTGGGATGCTCTTCTCTCTCTTGCCTATATT	CCCCCCCCCCCCCCCCTCCCCC	-
M60	VEZF1_HUMAN.H11MO.0.C	-17	0.000659966	0.507514	0.186621	22	CTTGTGTAGGTGGGATGCTCTTCTCTCTCTTGCCTATATT	CCCCTCCCCCTCCCCCCTCCCC	-
M60	PAX2_HUMAN.H11MO.0.D	-17	0.000703166	0.540735	0.186621	18	CTTGTGTAGGTGGGATGCTCTTCTCTCTCTTGCCTATATT	GTTCAGTCATGCGTGACA	+
M60	IRX2_HUMAN.H11MO.0.D	-24	0.000791742	0.60885	0.186621	16	CTTGTGTAGGTGGGATGCTCTTCTCTCTCTTGCCTATATT	CCAACATGCCCACCCATGT	-
M60	SPIC_HUMAN.H11MO.0.D	-22	0.000923771	0.71038	0.186621	13	CTTGTGTAGGTGGGATGCTCTTCTCTCTCTTGCCTATATT	CCTCCCCTTCCTC	-
M60	TLX1_HUMAN.H11MO.0.D	-21	0.000927322	0.713111	0.186621	17	CTTGTGTAGGTGGGATGCTCTTCTCTCTCTTGCCTATATT	CTGGCAAGTTGCCAAGG	+
M60	ZN263_HUMAN.H11MO.0.A	-14	0.000945433	0.727038	0.186621	20	CTTGTGTAGGTGGGATGCTCTTCTCTCTCTTGCCTATATT	CTCCTCCTCTCCCTCCTCCC	-
M60	FLI1_HUMAN.H11MO.0.A	-19	0.00105829	0.813825	0.186621	18	CTTGTGTAGGTGGGATGCTCTTCTCTCTCTTGCCTATATT	TCCCTCCTTCCTTCCTCC	-
M60	ZN341_HUMAN.H11MO.0.C	-16	0.00110959	0.853275	0.186621	22	CTTGTGTAGGTGGGATGCTCTTCTCTCTCTTGCCTATATT	GCTCTTCCCTCCCCCCCCCCCC	-
M60	NR1D1_HUMAN.H11MO.0.B	-16	0.00137476	1.05719	0.203265	19	CTTGTGTAGGTGGGATGCTCTTCTCTCTCTTGCCTATATT	CCTTCTGACCCACTTCCCT	-
M60	BRAC_HUMAN.H11MO.0.A	-16	0.0016114	1.23917	0.203265	20	CTTGTGTAGGTGGGATGCTCTTCTCTCTCTTGCCTATATT	ATTTCACACCTCCCTGCTAA	-
M60	ZN394_HUMAN.H11MO.0.C	-14	0.0016114	1.23917	0.203265	20	CTTGTGTAGGTGGGATGCTCTTCTCTCTCTTGCCTATATT	ATTCCATTCTATTCCATTCT	-
M60	ZBT17_HUMAN.H11MO.0.A	-16	0.00201747	1.55143	0.213663	19	CTTGTGTAGGTGGGATGCTCTTCTCTCTCTTGCCTATATT	CTTCCCCTCCCCCACCCTC	-
M60	Z324A_HUMAN.H11MO.0.C	-16	0.0020675	1.58991	0.213663	23	CTTGTGTAGGTGGGATGCTCTTCTCTCTCTTGCCTATATT	TATCAAACCATCCTTTGCTGCCA	+
M60	THAP1_HUMAN.H11MO.0.C	-7	0.00211728	1.62819	0.213663	22	CTTGTGTAGGTGGGATGCTCTTCTCTCTCTTGCCTATATT	CGCCGCCATCTTGGCTGCGGGC	+
M60	ZN563_HUMAN.H11MO.0.C	-14	0.00231728	1.78199	0.216922	21	CTTGTGTAGGTGGGATGCTCTTCTCTCTCTTGCCTATATT	GGGATCCTCACTGGCAGCTGC	+
M60	PATZ1_HUMAN.H11MO.0.C	-14	0.00243619	1.87343	0.216922	22	CTTGTGTAGGTGGGATGCTCTTCTCTCTCTTGCCTATATT	CCTCCCCCCCCGCCCCCTCCCC	-
M60	ARNT2_HUMAN.H11MO.0.D	-22	0.00261427	2.01038	0.219847	12	CTTGTGTAGGTGGGATGCTCTTCTCTCTCTTGCCTATATT	GCCTCCCACGCC	-
M60	MNX1_HUMAN.H11MO.0.D	-14	0.00293509	2.25708	0.233835	19	CTTGTGTAGGTGGGATGCTCTTCTCTCTCTTGCCTATATT	CTATTTTAATAACCCTTAA	+
M60	ZN467_HUMAN.H11MO.0.C	-13	0.00451405	3.4713	0.314788	22	CTTGTGTAGGTGGGATGCTCTTCTCTCTCTTGCCTATATT	CCCCCCCCCCCCTCCCCTCCCC	-
M60	PIT1_HUMAN.H11MO.0.C	-26	0.00457509	3.51824	0.314788	13	CTTGTGTAGGTGGGATGCTCTTCTCTCTCTTGCCTATATT	CTCATGAATATAT	+
M60	RXRA_HUMAN.H11MO.0.A	-11	0.0055021	4.23111	0.362111	20	CTTGTGTAGGTGGGATGCTCTTCTCTCTCTTGCCTATATT	CTCTGACCTCTGCCTCCCCC	-
M60	E2F4_HUMAN.H11MO.1.A	-20	0.00579096	4.45325	0.365242	14	CTTGTGTAGGTGGGATGCTCTTCTCTCTCTTGCCTATATT	TCAAATTTCCCGCC	-
M60	PAX5_HUMAN.H11MO.0.A	-18	0.00613237	4.7158	0.371304	21	CTTGTGTAGGTGGGATGCTCTTCTCTCTCTTGCCTATATT	GTCACGCTCTGCTGCCCAGGC	-
M60	EGR1_HUMAN.H11MO.0.A	-20	0.00664262	5.10817	0.38673	17	CTTGTGTAGGTGGGATGCTCTTCTCTCTCTTGCCTATATT	CCCCCGCCCACGCCCTC	-
M60	E2F7_HUMAN.H11MO.0.B	-23	0.00752737	5.78855	0.411993	13	CTTGTGTAGGTGGGATGCTCTTCTCTCTCTTGCCTATATT	CCTTTCCCGCCCC	-
M60	KLF6_HUMAN.H11MO.0.A	-20	0.00801251	6.16162	0.411993	19	CTTGTGTAGGTGGGATGCTCTTCTCTCTCTTGCCTATATT	CCCCCGGCCCCGCCCTTCC	-
M60	ZN713_HUMAN.H11MO.0.D	-25	0.00801251	6.16162	0.411993	15	CTTGTGTAGGTGGGATGCTCTTCTCTCTCTTGCCTATATT	TTTCGTGTCATTTTTCTAT	-
M60	ETS2_HUMAN.H11MO.0.B	-21	0.00816525	6.27908	0.411993	13	CTTGTGTAGGTGGGATGCTCTTCTCTCTCTTGCCTATATT	TCCTCTTCCTTCC	-
M60	PAX8_HUMAN.H11MO.0.D	-22	0.00932473	7.17072	0.453845	14	CTTGTGTAGGTGGGATGCTCTTCTCTCTCTTGCCTATATT	GTCACTGAAGCGGG	+
M60	SRBP2_HUMAN.H11MO.0.B	-25	0.00959436	7.37806	0.453845	13	CTTGTGTAGGTGGGATGCTCTTCTCTCTCTTGCCTATATT	CCTCACCCCACCC	-
M60	PROX1_HUMAN.H11MO.0.D	-18	0.0110415	8.49091	0.479768	17	CTTGTGTAGGTGGGATGCTCTTCTCTCTCTTGCCTATATT	CCCAACCCGCCTTACCC	-
M60	PTF1A_HUMAN.H11MO.0.B	-5	0.0116423	8.9529	0.479768	18	CTTGTGTAGGTGGGATGCTCTTCTCTCTCTTGCCTATATT	CCAGCTGCCCCCTTTCCC	+
M60	SMAD3_HUMAN.H11MO.0.B	-22	0.0122555	9.42445	0.479768	12	CTTGTGTAGGTGGGATGCTCTTCTCTCTCTTGCCTATATT	CTCTGTCACCTG	+
M60	CLOCK_HUMAN.H11MO.0.C	-24	0.0126969	9.76394	0.479768	14	CTTGTGTAGGTGGGATGCTCTTCTCTCTCTTGCCTATATT	CAGACACGTGAACA	+
M60	ETV5_HUMAN.H11MO.0.C	-21	0.0126969	9.76394	0.479768	14	CTTGTGTAGGTGGGATGCTCTTCTCTCTCTTGCCTATATT	CTCACTTCCTGCTC	-
M60	BATF3_HUMAN.H11MO.0.B	-22	0.0127232	9.78418	0.479768	17	CTTGTGTAGGTGGGATGCTCTTCTCTCTCTTGCCTATATT	CAGTTTCATTATGACTC	+
M60	PURA_HUMAN.H11MO.0.D	-1	0.0127232	9.78418	0.479768	17	CTTGTGTAGGTGGGATGCTCTTCTCTCTCTTGCCTATATT	GGAAGGGGGGGGCAGGG	+
M60	KLF15_HUMAN.H11MO.0.A	-16	0.0129127	9.92985	0.479768	19	CTTGTGTAGGTGGGATGCTCTTCTCTCTCTTGCCTATATT	CCCCCCCCTGCTCCTCCCC	-
M60	E2F8_HUMAN.H11MO.0.D	-25	0.0132914	10.2211	0.479768	12	CTTGTGTAGGTGGGATGCTCTTCTCTCTCTTGCCTATATT	TTTCCCGCCAAA	-
M60	BC11A_HUMAN.H11MO.0.A	-18	0.0136501	10.4969	0.479768	17	CTTGTGTAGGTGGGATGCTCTTCTCTCTCTTGCCTATATT	TTTTCACTTCCTCTTTT	-
M60	P73_HUMAN.H11MO.0.A	-15	0.0138049	10.616	0.479768	19	CTTGTGTAGGTGGGATGCTCTTCTCTCTCTTGCCTATATT	AGACATGCCCAGACATGCC	+
M60	TBX21_HUMAN.H11MO.0.A	-26	0.0142431	10.953	0.479768	13	CTTGTGTAGGTGGGATGCTCTTCTCTCTCTTGCCTATATT	TTCACACCTCCAC	-
M60	EGR2_HUMAN.H11MO.0.A	-19	0.0143039	10.9997	0.479768	18	CTTGTGTAGGTGGGATGCTCTTCTCTCTCTTGCCTATATT	CCCCTCCCACACCCCCCC	-
M60	TAF1_HUMAN.H11MO.0.A	-18	0.0149021	11.4597	0.479768	16	CTTGTGTAGGTGGGATGCTCTTCTCTCTCTTGCCTATATT	CCGCCGCCGCCATCTT	-
M60	E2F3_HUMAN.H11MO.0.A	-25	0.0152136	11.6992	0.479768	11	CTTGTGTAGGTGGGATGCTCTTCTCTCTCTTGCCTATATT	TTTCCCGCCCT	-
M61	IRX2_HUMAN.H11MO.0.D	-20	0.000282267	0.217063	0.276542	19	TCTAGATGACTGCTCAACCCGTCGGGAATCTAATGCAAAT	ACATGGGTGGGCATGTTGG	+
M62	IRX2_HUMAN.H11MO.0.D	-1	0.000236764	0.182071	0.363355	19	ATTAGGGCTGCACGTCCTGGACCTATTTACTCCAGGGCTG	ACATGGGTGGGCATGTTGG	+
M62	MNX1_HUMAN.H11MO.0.D	-16	0.00057187	0.439768	0.369181	19	ATTAGGGCTGCACGTCCTGGACCTATTTACTCCAGGGCTG	TTAAGGGTTATTAAAATAG	-
M62	RXRA_HUMAN.H11MO.0.A	-15	0.00208537	1.60365	0.455694	20	ATTAGGGCTGCACGTCCTGGACCTATTTACTCCAGGGCTG	CTCTGACCTCTGCCTCCCCC	-
M62	NR1D1_HUMAN.H11MO.0.B	-3	0.00220092	1.69251	0.455694	19	ATTAGGGCTGCACGTCCTGGACCTATTTACTCCAGGGCTG	AGGGAAGTGGGTCAGAAGG	+
M62	ZN394_HUMAN.H11MO.0.C	-12	0.00239589	1.84244	0.455694	20	ATTAGGGCTGCACGTCCTGGACCTATTTACTCCAGGGCTG	ATTCCATTCTATTCCATTCT	-
M62	HME2_HUMAN.H11MO.0.D	-20	0.00267239	2.05507	0.455694	11	ATTAGGGCTGCACGTCCTGGACCTATTTACTCCAGGGCTG	CCCTAATTACC	-
M63	RXRA_HUMAN.H11MO.0.A	-7	0.000224622	0.172734	0.281948	20	CCAGCCAAAGTGCATCAGGTATCAACGTCGCACCATTCTA	GGGGGAGGCAGAGGTCAGAG	+
M63	IRX2_HUMAN.H11MO.0.D	-11	0.000419006	0.322216	0.281948	19	CCAGCCAAAGTGCATCAGGTATCAACGTCGCACCATTCTA	ACATGGGTGGGCATGTTGG	+
M63	MNX1_HUMAN.H11MO.0.D	-3	0.00100241	0.77085	0.281948	19	CCAGCCAAAGTGCATCAGGTATCAACGTCGCACCATTCTA	TTAAGGGTTATTAAAATAG	-
M63	ZN563_HUMAN.H11MO.0.C	-17	0.00112013	0.861378	0.281948	21	CCAGCCAAAGTGCATCAGGTATCAACGTCGCACCATTCTA	GGGATCCTCACTGGCAGCTGC	+
M63	GATA2_HUMAN.H11MO.0.A	-14	0.00116902	0.898976	0.281948	19	CCAGCCAAAGTGCATCAGGTATCAACGTCGCACCATTCTA	CCTTATCTCCACCCCCCAG	-
M63	GATA1_HUMAN.H11MO.0.A	-14	0.00126175	0.970285	0.281948	19	CCAGCCAAAGTGCATCAGGTATCAACGTCGCACCATTCTA	TCTTATCTGTCCCCGCCAG	-
M63	MAFA_HUMAN.H11MO.0.D	-18	0.00129312	0.994406	0.281948	21	CCAGCCAAAGTGCATCAGGTATCAACGTCGCACCATTCTA	GTGCTGACCCCGCAGCCTTCG	+
M63	PO3F3_HUMAN.H11MO.0.D	-23	0.00170215	1.30895	0.303051	17	CCAGCCAAAGTGCATCAGGTATCAACGTCGCACCATTCTA	AAATTTGCATAATTTAT	-
M63	SIX2_HUMAN.H11MO.0.A	-11	0.00265242	2.03971	0.362919	13	CCAGCCAAAGTGCATCAGGTATCAACGTCGCACCATTCTA	GTCTCAGGTTTCA	-
M63	NR1D1_HUMAN.H11MO.0.B	-3	0.00265407	2.04098	0.362919	19	CCAGCCAAAGTGCATCAGGTATCAACGTCGCACCATTCTA	AGGGAAGTGGGTCAGAAGG	+
M63	NR1H3_HUMAN.H11MO.0.B	0	0.00285339	2.19426	0.362919	19	CCAGCCAAAGTGCATCAGGTATCAACGTCGCACCATTCTA	TGACCTGCAGTGACCTCTG	-
M63	PAX8_HUMAN.H11MO.0.D	-15	0.00378236	2.90864	0.412349	14	CCAGCCAAAGTGCATCAGGTATCAACGTCGCACCATTCTA	CCCGCTTCAGTGAC	-
M67	MNX1_HUMAN.H11MO.0.D	-5	0.000102261	0.078639	0.157041	19	TGAGATTGGCTGAGTTCTGAAAAGCTTGCATGTGTTTCTA	TTAAGGGTTATTAAAATAG	-
M67	IRX2_HUMAN.H11MO.0.D	-17	0.000427362	0.328642	0.218764	19	TGAGATTGGCTGAGTTCTGAAAAGCTTGCATGTGTTTCTA	ACATGGGTGGGCATGTTGG	+
M67	RXRA_HUMAN.H11MO.0.A	-1	0.000898268	0.690768	0.344863	20	TGAGATTGGCTGAGTTCTGAAAAGCTTGCATGTGTTTCTA	GGGGGAGGCAGAGGTCAGAG	+
M67	ZN394_HUMAN.H11MO.0.C	-14	0.00173528	1.33443	0.38069	20	TGAGATTGGCTGAGTTCTGAAAAGCTTGCATGTGTTTCTA	ATTCCATTCTATTCCATTCT	-
M67	GATA1_HUMAN.H11MO.0.A	7	0.002305	1.77254	0.442467	12	TGAGATTGGCTGAGTTCTGAAAAGCTTGCATGTGTTTCTA	TCTTATCTGTCCCCGCCAG	-
M68	NR6A1_HUMAN.H11MO.0.B	-23	0.000147685	0.11357	0.157855	13	CTACCTGCCGAATTATCCCTAGTAGGTTCAAGTGCATTTC	AAGTTCAAGGTCA	+
M68	ZN586_HUMAN.H11MO.0.C	-14	0.000205273	0.157855	0.157855	20	CTACCTGCCGAATTATCCCTAGTAGGTTCAAGTGCATTTC	AGGCCTAGGAGGAAAAAATG	+
M69	MNX1_HUMAN.H11MO.0.D	-11	0.000189327	0.145593	0.291185	19	TTAGCGTAACGCTAGCTAATTTTACAATTTTTCATCGCAT	CTATTTTAATAACCCTTAA	+
M69	IRX2_HUMAN.H11MO.0.D	-23	0.000636922	0.489793	0.489793	17	TTAGCGTAACGCTAGCTAATTTTACAATTTTTCATCGCAT	CCAACATGCCCACCCATGT	-
M70	NR1I2_HUMAN.H11MO.0.C	-16	0.000256278	0.197078	0.212465	19	AAGAGGAACTGGTAAAATGAACTTATTTTAGAAAGAGCAG	CTGAACTTTTTTGACCTCA	-
M70	IRF3_HUMAN.H11MO.0.B	0	0.000327089	0.251532	0.212465	20	AAGAGGAACTGGTAAAATGAACTTATTTTAGAAAGAGCAG	GAAAGGGAAAGGGAAAGTGA	+
M70	BC11A_HUMAN.H11MO.0.A	-6	0.000416515	0.3203	0.212465	17	AAGAGGAACTGGTAAAATGAACTTATTTTAGAAAGAGCAG	AAAAGAGGAAGTGAAAA	+
M70	MNX1_HUMAN.H11MO.0.D	-1	0.00111921	0.860674	0.428183	19	AAGAGGAACTGGTAAAATGAACTTATTTTAGAAAGAGCAG	TTAAGGGTTATTAAAATAG	-
M71	MNX1_HUMAN.H11MO.0.D	-5	0.000272355	0.209441	0.373915	19	GGATCCATCTGGAAGAAGACGATTTTTCTAGTCCTCGGAA	CTATTTTAATAACCCTTAA	+
M71	IRX2_HUMAN.H11MO.0.D	-4	0.000660278	0.507754	0.373915	19	GGATCCATCTGGAAGAAGACGATTTTTCTAGTCCTCGGAA	ACATGGGTGGGCATGTTGG	+
M72	IRX2_HUMAN.H11MO.0.D	-21	0.000291582	0.224226	0.448453	19	GTTTGAAATTCCAGCTAGTATTCTTCATGGGGAATAGAGC	ACATGGGTGGGCATGTTGG	+
M73	MNX1_HUMAN.H11MO.0.D	-5	0.000189257	0.145538	0.241699	19	ATGATGAGTTAGTCAATCGGAAAATCTGACAGGTTTATCA	TTAAGGGTTATTAAAATAG	-
M73	IRX2_HUMAN.H11MO.0.D	-14	0.000314573	0.241906	0.241699	19	ATGATGAGTTAGTCAATCGGAAAATCTGACAGGTTTATCA	ACATGGGTGGGCATGTTGG	+
M73	HXC10_HUMAN.H11MO.0.D	-1	0.00166391	1.27955	0.4594	19	ATGATGAGTTAGTCAATCGGAAAATCTGACAGGTTTATCA	TTTTTAATTTTTTTATTAC	+
M73	GATA1_HUMAN.H11MO.0.A	-29	0.00179373	1.37938	0.4594	11	ATGATGAGTTAGTCAATCGGAAAATCTGACAGGTTTATCA	CTGGCGGGGACAGATAAGA	+
M73	GATA2_HUMAN.H11MO.0.A	-29	0.00179373	1.37938	0.4594	11	ATGATGAGTTAGTCAATCGGAAAATCTGACAGGTTTATCA	CTGGGGGGTGGAGATAAGG	+
M74	MNX1_HUMAN.H11MO.0.D	-13	0.000171544	0.131918	0.169612	19	GTGCATTATTCAGCGCATTGTCATGACCCAGTGCAGGAAT	TTAAGGGTTATTAAAATAG	-
M74	IRX2_HUMAN.H11MO.0.D	-2	0.000220895	0.169868	0.169612	19	GTGCATTATTCAGCGCATTGTCATGACCCAGTGCAGGAAT	ACATGGGTGGGCATGTTGG	+
M74	ZN394_HUMAN.H11MO.0.C	-4	0.00150452	1.15698	0.462092	20	GTGCATTATTCAGCGCATTGTCATGACCCAGTGCAGGAAT	AGAATGGAATAGAATGGAAT	+
M74	GATA1_HUMAN.H11MO.0.A	-28	0.00183633	1.41214	0.470002	12	GTGCATTATTCAGCGCATTGTCATGACCCAGTGCAGGAAT	CTGGCGGGGACAGATAAGA	+
M75	IRX2_HUMAN.H11MO.0.D	-4	0.000448663	0.345022	0.377384	19	ATGTAGAAGTTCAGCTACCTAGGGAAGATGGTTGTACAGT	ACATGGGTGGGCATGTTGG	+
M75	MNX1_HUMAN.H11MO.0.D	-2	0.0005263	0.404725	0.377384	19	ATGTAGAAGTTCAGCTACCTAGGGAAGATGGTTGTACAGT	TTAAGGGTTATTAAAATAG	-
M77	ZN394_HUMAN.H11MO.0.C	-12	0.000267499	0.205707	0.160738	20	CAGGACACTGGGCTGCCTTTGGTGCAATCTTCCTGCCCTC	ATTCCATTCTATTCCATTCT	-
M77	MAFA_HUMAN.H11MO.0.D	-9	0.000290412	0.223327	0.160738	21	CAGGACACTGGGCTGCCTTTGGTGCAATCTTCCTGCCCTC	GTGCTGACCCCGCAGCCTTCG	+
M77	RXRA_HUMAN.H11MO.0.A	-19	0.000316572	0.243444	0.160738	20	CAGGACACTGGGCTGCCTTTGGTGCAATCTTCCTGCCCTC	CTCTGACCTCTGCCTCCCCC	-
M77	ZN563_HUMAN.H11MO.0.C	-11	0.000435847	0.335167	0.165974	21	CAGGACACTGGGCTGCCTTTGGTGCAATCTTCCTGCCCTC	GGGATCCTCACTGGCAGCTGC	+
M77	FOXD3_HUMAN.H11MO.0.D	-8	0.000757685	0.58266	0.230826	15	CAGGACACTGGGCTGCCTTTGGTGCAATCTTCCTGCCCTC	TTTGTTTACTTAGCA	+
M77	RARG_HUMAN.H11MO.0.B	2	0.000935058	0.71906	0.237385	16	CAGGACACTGGGCTGCCTTTGGTGCAATCTTCCTGCCCTC	CCCAGGTCACTCTGACCT	-
M77	MAF_HUMAN.H11MO.0.A	-5	0.00149314	1.14822	0.324914	19	CAGGACACTGGGCTGCCTTTGGTGCAATCTTCCTGCCCTC	GAATCTGCTGACTCAGCAA	+
M77	IRX2_HUMAN.H11MO.0.D	-7	0.00203489	1.56483	0.347559	19	CAGGACACTGGGCTGCCTTTGGTGCAATCTTCCTGCCCTC	CCAACATGCCCACCCATGT	-
M77	ZN335_HUMAN.H11MO.0.A	-10	0.00205355	1.57918	0.347559	22	CAGGACACTGGGCTGCCTTTGGTGCAATCTTCCTGCCCTC	GGCTGTCCTCGGCGCTGCCTGA	+
M77	VDR_HUMAN.H11MO.0.A	0	0.00235391	1.81016	0.353971	16	CAGGACACTGGGCTGCCTTTGGTGCAATCTTCCTGCCCTC	GGGGTCAGTGGGTTCA	+
M77	NR1D1_HUMAN.H11MO.0.B	-5	0.0025562	1.96572	0.353971	19	CAGGACACTGGGCTGCCTTTGGTGCAATCTTCCTGCCCTC	CCTTCTGACCCACTTCCCT	-
M77	Z324A_HUMAN.H11MO.0.C	0	0.00532269	4.09315	0.443866	23	CAGGACACTGGGCTGCCTTTGGTGCAATCTTCCTGCCCTC	TGGCAGCAAAGGATGGTTTGATA	-
M77	NR1H3_HUMAN.H11MO.0.B	-7	0.00533348	4.10145	0.443866	19	CAGGACACTGGGCTGCCTTTGGTGCAATCTTCCTGCCCTC	CAGAGGTCACTGCAGGTCA	+
M77	AIRE_HUMAN.H11MO.0.C	-7	0.00601138	4.62275	0.443866	18	CAGGACACTGGGCTGCCTTTGGTGCAATCTTCCTGCCCTC	ATTGGTTTTATTGGTTAA	+
M77	RARG_HUMAN.H11MO.2.D	-21	0.00622528	4.78724	0.443866	19	CAGGACACTGGGCTGCCTTTGGTGCAATCTTCCTGCCCTC	GTGACCTCTGGGTGACCCCC	-
M77	ZN350_HUMAN.H11MO.1.D	-9	0.00669702	5.15001	0.443866	24	CAGGACACTGGGCTGCCTTTGGTGCAATCTTCCTGCCCTC	GGGCAACAAATCCCTGCGCCCCGT	-
M77	ZN341_HUMAN.H11MO.0.C	-11	0.00705995	5.4291	0.443866	22	CAGGACACTGGGCTGCCTTTGGTGCAATCTTCCTGCCCTC	GCTCTTCCCTCCCCCCCCCCCC	-
M77	MNX1_HUMAN.H11MO.0.D	-4	0.00708311	5.44691	0.443866	19	CAGGACACTGGGCTGCCTTTGGTGCAATCTTCCTGCCCTC	CTATTTTAATAACCCTTAA	+
M77	ZN264_HUMAN.H11MO.0.C	-11	0.00713484	5.48669	0.443866	24	CAGGACACTGGGCTGCCTTTGGTGCAATCTTCCTGCCCTC	AATGGGATTAGTGCCCTTATAAGA	-
M77	RARA_HUMAN.H11MO.2.A	-1	0.00727528	5.59469	0.443866	17	CAGGACACTGGGCTGCCTTTGGTGCAATCTTCCTGCCCTC	AGGTCACCGAGAGGTCA	+
M77	PATZ1_HUMAN.H11MO.0.C	-12	0.00753879	5.79733	0.443866	22	CAGGACACTGGGCTGCCTTTGGTGCAATCTTCCTGCCCTC	CCTCCCCCCCCGCCCCCTCCCC	-
M77	ZN589_HUMAN.H11MO.0.D	-5	0.00757633	5.8262	0.443866	16	CAGGACACTGGGCTGCCTTTGGTGCAATCTTCCTGCCCTC	CCCACGGTTACTGCCG	+
M77	NR1I2_HUMAN.H11MO.0.C	-12	0.00814456	6.26317	0.459484	19	CAGGACACTGGGCTGCCTTTGGTGCAATCTTCCTGCCCTC	CTGAACTTTTTTGACCTCA	-
M77	PAX2_HUMAN.H11MO.0.D	0	0.00860355	6.61613	0.468043	18	CAGGACACTGGGCTGCCTTTGGTGCAATCTTCCTGCCCTC	GTTCAGTCATGCGTGACA	+
M77	TLX1_HUMAN.H11MO.0.D	-1	0.0090463	6.95661	0.475159	17	CAGGACACTGGGCTGCCTTTGGTGCAATCTTCCTGCCCTC	CTGGCAAGTTGCCAAGG	+
M77	GATA5_HUMAN.H11MO.0.D	-6	0.00971979	7.47452	0.493516	17	CAGGACACTGGGCTGCCTTTGGTGCAATCTTCCTGCCCTC	TAAGAGATAACTTAGAT	+
M80	IRX2_HUMAN.H11MO.0.D	-6	0.000169066	0.130012	0.259292	19	CCCGCTAGAGCACTGCGAGTATCGTTAAGAGAGACGGCTA	ACATGGGTGGGCATGTTGG	+
M81	ZN394_HUMAN.H11MO.0.C	-18	0.000368442	0.283332	0.386747	20	GTAGCGAGGATTTAACGTATATCATTCACATCACATAAGG	ATTCCATTCTATTCCATTCT	-
M81	MNX1_HUMAN.H11MO.0.D	-21	0.000503024	0.386826	0.386747	19	GTAGCGAGGATTTAACGTATATCATTCACATCACATAAGG	CTATTTTAATAACCCTTAA	+
M84	MNX1_HUMAN.H11MO.0.D	-2	0.000228835	0.175974	0.215799	19	TTGAGATAAATCCTCAGACACTGGTTTTTGCTAGTGCTGA	TTAAGGGTTATTAAAATAG	-
M84	RXRA_HUMAN.H11MO.0.A	-18	0.000281416	0.216409	0.215799	20	TTGAGATAAATCCTCAGACACTGGTTTTTGCTAGTGCTGA	CTCTGACCTCTGCCTCCCCC	-
M84	IRX2_HUMAN.H11MO.0.D	-10	0.000863184	0.663789	0.310332	19	TTGAGATAAATCCTCAGACACTGGTTTTTGCTAGTGCTGA	CCAACATGCCCACCCATGT	-
M84	HXC10_HUMAN.H11MO.0.D	-2	0.00101173	0.778021	0.310332	19	TTGAGATAAATCCTCAGACACTGGTTTTTGCTAGTGCTGA	GTAATAAAAAAATTAAAAA	-
M84	ZN394_HUMAN.H11MO.0.C	-7	0.00183292	1.40952	0.351386	20	TTGAGATAAATCCTCAGACACTGGTTTTTGCTAGTGCTGA	AGAATGGAATAGAATGGAAT	+
M84	NR1D1_HUMAN.H11MO.0.B	-10	0.00254039	1.95356	0.381504	19	TTGAGATAAATCCTCAGACACTGGTTTTTGCTAGTGCTGA	CCTTCTGACCCACTTCCCT	-
M84	FOXD3_HUMAN.H11MO.0.D	-22	0.0026946	2.07214	0.381504	15	TTGAGATAAATCCTCAGACACTGGTTTTTGCTAGTGCTGA	TTTGTTTACTTAGCA	+
M85	IRX2_HUMAN.H11MO.0.D	-19	0.000279611	0.215021	0.430041	19	TTCTGGCTTTAAGTGCTGCAAACGTTAGTACAGGTTTGAA	ACATGGGTGGGCATGTTGG	+
M85	MNX1_HUMAN.H11MO.0.D	0	0.000671799	0.516613	0.433977	19	TTCTGGCTTTAAGTGCTGCAAACGTTAGTACAGGTTTGAA	CTATTTTAATAACCCTTAA	+
M85	NR1H3_HUMAN.H11MO.0.B	-18	0.00154309	1.18663	0.474654	19	TTCTGGCTTTAAGTGCTGCAAACGTTAGTACAGGTTTGAA	CAGAGGTCACTGCAGGTCA	+
M86	IRX2_HUMAN.H11MO.0.D	-6	0.000156786	0.120568	0.15591	19	CCATGCTGTCAAGTTTGCACAGGAGCTACTGTGACTTGTA	ACATGGGTGGGCATGTTGG	+
M86	MNX1_HUMAN.H11MO.0.D	-19	0.000202744	0.15591	0.15591	19	CCATGCTGTCAAGTTTGCACAGGAGCTACTGTGACTTGTA	TTAAGGGTTATTAAAATAG	-
M87	IRX2_HUMAN.H11MO.0.D	-12	0.000125719	0.0966782	0.193356	19	GACATCCTGGCAGTATGGCTTCATATGTCCGGTGGATTCA	ACATGGGTGGGCATGTTGG	+
M88	IRX2_HUMAN.H11MO.0.D	-5	0.000121358	0.0933245	0.0930007	19	CTGGCACATAGCAAGGTGGGTCAGGCTGAGAATCTGAGTT	ACATGGGTGGGCATGTTGG	+
M88	MNX1_HUMAN.H11MO.0.D	-9	0.000281414	0.216407	0.143771	19	CTGGCACATAGCAAGGTGGGTCAGGCTGAGAATCTGAGTT	TTAAGGGTTATTAAAATAG	-
M88	TLX1_HUMAN.H11MO.0.D	0	0.000793017	0.60983	0.243086	17	CTGGCACATAGCAAGGTGGGTCAGGCTGAGAATCTGAGTT	CTGGCAAGTTGCCAAGG	+
M88	NR1D1_HUMAN.H11MO.0.B	-9	0.00115956	0.891701	0.296202	19	CTGGCACATAGCAAGGTGGGTCAGGCTGAGAATCTGAGTT	AGGGAAGTGGGTCAGAAGG	+
M90	ATF2_HUMAN.H11MO.2.C	-8	0.000161655	0.124313	0.248251	11	TTGAAGAACTGACGGCACCCCTACCCCTGAAGAGTGTACA	GTGACGTCATC	-
M90	ZSCA4_HUMAN.H11MO.0.D	-30	0.000647731	0.498105	0.356123	10	TTGAAGAACTGACGGCACCCCTACCCCTGAAGAGTGTACA	AGTGTGTGCACT	+
M90	HIC1_HUMAN.H11MO.0.C	-12	0.00084759	0.651797	0.356123	9	TTGAAGAACTGACGGCACCCCTACCCCTGAAGAGTGTACA	GGGCAACCC	-
M90	ATF7_HUMAN.H11MO.0.D	-8	0.00137703	1.05894	0.356123	11	TTGAAGAACTGACGGCACCCCTACCCCTGAAGAGTGTACA	ATGACGTCATC	-
M90	ZN281_HUMAN.H11MO.0.A	-16	0.0013914	1.06998	0.356123	15	TTGAAGAACTGACGGCACCCCTACCCCTGAAGAGTGTACA	TCCCCTCCCCCACCC	-
M90	JDP2_HUMAN.H11MO.0.D	-8	0.00171666	1.32011	0.376605	12	TTGAAGAACTGACGGCACCCCTACCCCTGAAGAGTGTACA	ATGACGTCATCA	-
M91	MNX1_HUMAN.H11MO.0.D	-19	0.000222765	0.171307	0.340529	19	TAGTTGAAGTCATTCCTTCATGTCGCATTGTTCAATGTAA	TTAAGGGTTATTAAAATAG	-
M91	IRX2_HUMAN.H11MO.0.D	-21	0.00109294	0.840475	0.353683	19	TAGTTGAAGTCATTCCTTCATGTCGCATTGTTCAATGTAA	ACATGGGTGGGCATGTTGG	+
M91	RXRA_HUMAN.H11MO.0.A	-17	0.0012722	0.978322	0.353683	20	TAGTTGAAGTCATTCCTTCATGTCGCATTGTTCAATGTAA	GGGGGAGGCAGAGGTCAGAG	+
M91	HME2_HUMAN.H11MO.0.D	-14	0.00134605	1.03511	0.353683	11	TAGTTGAAGTCATTCCTTCATGTCGCATTGTTCAATGTAA	CCCTAATTACC	-
M91	NR1D1_HUMAN.H11MO.0.B	-6	0.00158972	1.22249	0.353683	19	TAGTTGAAGTCATTCCTTCATGTCGCATTGTTCAATGTAA	AGGGAAGTGGGTCAGAAGG	+
M91	PAX2_HUMAN.H11MO.0.D	-7	0.00197463	1.51849	0.353683	18	TAGTTGAAGTCATTCCTTCATGTCGCATTGTTCAATGTAA	TGTCACGCATGACTGAAC	-
M91	HXC10_HUMAN.H11MO.0.D	-8	0.00213174	1.63931	0.353683	19	TAGTTGAAGTCATTCCTTCATGTCGCATTGTTCAATGTAA	GTAATAAAAAAATTAAAAA	-
M91	PAX8_HUMAN.H11MO.0.D	-10	0.00259481	1.99541	0.353683	14	TAGTTGAAGTCATTCCTTCATGTCGCATTGTTCAATGTAA	CCCGCTTCAGTGAC	-
M91	ZN394_HUMAN.H11MO.0.C	-11	0.00277645	2.13509	0.353683	20	TAGTTGAAGTCATTCCTTCATGTCGCATTGTTCAATGTAA	ATTCCATTCTATTCCATTCT	-
M91	Z324A_HUMAN.H11MO.0.C	-3	0.00329954	2.53734	0.360272	23	TAGTTGAAGTCATTCCTTCATGTCGCATTGTTCAATGTAA	TGGCAGCAAAGGATGGTTTGATA	-
M91	TLX1_HUMAN.H11MO.0.D	-9	0.00384199	2.95449	0.380308	17	TAGTTGAAGTCATTCCTTCATGTCGCATTGTTCAATGTAA	CCTTGGCAACTTGCCAG	-
M91	BRAC_HUMAN.H11MO.0.A	-6	0.00622473	4.78682	0.498597	20	TAGTTGAAGTCATTCCTTCATGTCGCATTGTTCAATGTAA	ATTTCACACCTCCCTGCTAA	-
M91	NR1H3_HUMAN.H11MO.0.B	-25	0.00652339	5.01649	0.498597	15	TAGTTGAAGTCATTCCTTCATGTCGCATTGTTCAATGTAA	CAGAGGTCACTGCAGGTCA	+
M92	MNX1_HUMAN.H11MO.0.D	-15	0.000191622	0.147357	0.28501	19	CTATTATTAGGATAGCTATTCCTGAATCTATGTAGGACCA	CTATTTTAATAACCCTTAA	+
M92	IRX2_HUMAN.H11MO.0.D	-5	0.000370942	0.285254	0.28501	19	CTATTATTAGGATAGCTATTCCTGAATCTATGTAGGACCA	ACATGGGTGGGCATGTTGG	+
M93	MNX1_HUMAN.H11MO.0.D	-8	0.000323324	0.248636	0.248423	19	AGCCTTAATCTTTGGGATAAGGAGCAATATTGAATCACTG	CTATTTTAATAACCCTTAA	+
M93	IRX2_HUMAN.H11MO.0.D	-14	0.000787268	0.605409	0.40326	19	AGCCTTAATCTTTGGGATAAGGAGCAATATTGAATCACTG	ACATGGGTGGGCATGTTGG	+
M93	ZN394_HUMAN.H11MO.0.C	-15	0.0012785	0.983163	0.491161	20	AGCCTTAATCTTTGGGATAAGGAGCAATATTGAATCACTG	AGAATGGAATAGAATGGAAT	+
M95	IRX2_HUMAN.H11MO.0.D	-4	0.000189685	0.145867	0.291676	19	CATGGGTTGTGTGGACACCGGCGAGTTTTCGCAGTTCTCA	ACATGGGTGGGCATGTTGG	+
M97	MNX1_HUMAN.H11MO.0.D	-21	0.000347449	0.267188	0.367447	19	AACATCGGCCTGAATTAATAGTCGAGTATGATTTTACTGG	TTAAGGGTTATTAAAATAG	-
M97	IRX2_HUMAN.H11MO.0.D	-21	0.000716881	0.551282	0.367447	19	AACATCGGCCTGAATTAATAGTCGAGTATGATTTTACTGG	ACATGGGTGGGCATGTTGG	+
M98	MNX1_HUMAN.H11MO.0.D	-3	0.000280923	0.216029	0.199289	19	AACTTGAGCCTTCACAAGCTGGTCCATCATGTTATGAGCC	TTAAGGGTTATTAAAATAG	-
M98	IRX2_HUMAN.H11MO.0.D	-13	0.000358852	0.275957	0.199289	19	AACTTGAGCCTTCACAAGCTGGTCCATCATGTTATGAGCC	CCAACATGCCCACCCATGT	-
M98	ZN394_HUMAN.H11MO.0.C	-15	0.000961703	0.73955	0.33036	20	AACTTGAGCCTTCACAAGCTGGTCCATCATGTTATGAGCC	AGAATGGAATAGAATGGAAT	+
M98	GATA1_HUMAN.H11MO.0.A	-28	0.00145117	1.11595	0.371666	12	AACTTGAGCCTTCACAAGCTGGTCCATCATGTTATGAGCC	CTGGCGGGGACAGATAAGA	+
M98	GATA2_HUMAN.H11MO.0.A	-28	0.00209486	1.61095	0.459877	12	AACTTGAGCCTTCACAAGCTGGTCCATCATGTTATGAGCC	CTGGGGGGTGGAGATAAGG	+
M99	IRX2_HUMAN.H11MO.0.D	-4	0.000179082	0.137714	0.225986	19	TTTTGTAAGATGTCATATGCAAGACTGTTGTTTTTCGACA	ACATGGGTGGGCATGTTGG	+
M99	MNX1_HUMAN.H11MO.0.D	-4	0.000524116	0.403045	0.225986	19	TTTTGTAAGATGTCATATGCAAGACTGTTGTTTTTCGACA	TTAAGGGTTATTAAAATAG	-
M99	ZN394_HUMAN.H11MO.0.C	-13	0.000588243	0.452359	0.225986	20	TTTTGTAAGATGTCATATGCAAGACTGTTGTTTTTCGACA	AGAATGGAATAGAATGGAAT	+
M100	TLX1_HUMAN.H11MO.0.D	-2	0.00110036	0.846179	0.447153	17	GAGCTGAATCTGCTGCAAATTCTTGAGTTATGTGTTCTGG	CCTTGGCAACTTGCCAG	-
M100	RXRA_HUMAN.H11MO.0.A	-14	0.00127633	0.981495	0.447153	20	GAGCTGAATCTGCTGCAAATTCTTGAGTTATGTGTTCTGG	GGGGGAGGCAGAGGTCAGAG	+
M100	BRAC_HUMAN.H11MO.0.A	-8	0.00137529	1.05759	0.447153	20	GAGCTGAATCTGCTGCAAATTCTTGAGTTATGTGTTCTGG	TTAGCAGGGAGGTGTGAAAT	+
M100	PAX2_HUMAN.H11MO.0.D	-21	0.00180461	1.38774	0.447153	18	GAGCTGAATCTGCTGCAAATTCTTGAGTTATGTGTTCTGG	GTTCAGTCATGCGTGACA	+
M100	IRX2_HUMAN.H11MO.0.D	-2	0.00206245	1.58602	0.447153	19	GAGCTGAATCTGCTGCAAATTCTTGAGTTATGTGTTCTGG	CCAACATGCCCACCCATGT	-
M100	ZN667_HUMAN.H11MO.0.C	-13	0.0029856	2.29592	0.447153	19	GAGCTGAATCTGCTGCAAATTCTTGAGTTATGTGTTCTGG	GCTGAGCTTTTAAGGCCAC	-
M100	RARA_HUMAN.H11MO.0.A	-14	0.00305708	2.35089	0.447153	20	GAGCTGAATCTGCTGCAAATTCTTGAGTTATGTGTTCTGG	GGGGGATCAAGAGGTCAAGG	+
M100	ZN554_HUMAN.H11MO.0.C	-21	0.00305708	2.35089	0.447153	19	GAGCTGAATCTGCTGCAAATTCTTGAGTTATGTGTTCTGG	GCTGAGCCATGTGGGGTGCT	+
M100	MNX1_HUMAN.H11MO.0.D	-12	0.00321135	2.46952	0.447153	19	GAGCTGAATCTGCTGCAAATTCTTGAGTTATGTGTTCTGG	TTAAGGGTTATTAAAATAG	-
M100	MAF_HUMAN.H11MO.0.A	-15	0.00398763	3.06649	0.469822	19	GAGCTGAATCTGCTGCAAATTCTTGAGTTATGTGTTCTGG	GAATCTGCTGACTCAGCAA	+
M101	IRX2_HUMAN.H11MO.0.D	-10	0.000117441	0.0903121	0.179998	19	TTTTGTCCTTCTAAGAGTGACTCTCAATTATCTTGGGCAA	CCAACATGCCCACCCATGT	-
M101	TLX1_HUMAN.H11MO.0.D	-20	0.000485567	0.373401	0.240456	17	TTTTGTCCTTCTAAGAGTGACTCTCAATTATCTTGGGCAA	CTGGCAAGTTGCCAAGG	+
M101	MNX1_HUMAN.H11MO.0.D	-8	0.00068414	0.526103	0.240456	19	TTTTGTCCTTCTAAGAGTGACTCTCAATTATCTTGGGCAA	CTATTTTAATAACCCTTAA	+
M101	ZN394_HUMAN.H11MO.0.C	-13	0.000935187	0.719159	0.240456	20	TTTTGTCCTTCTAAGAGTGACTCTCAATTATCTTGGGCAA	AGAATGGAATAGAATGGAAT	+
M101	PAX8_HUMAN.H11MO.0.D	-7	0.000941326	0.72388	0.240456	14	TTTTGTCCTTCTAAGAGTGACTCTCAATTATCTTGGGCAA	CCCGCTTCAGTGAC	-
M101	OLIG2_HUMAN.H11MO.0.B	5	0.00219358	1.68686	0.405667	13	TTTTGTCCTTCTAAGAGTGACTCTCAATTATCTTGGGCAA	CCAGCTGTTTCCCTTCTG	+
M101	NR1D1_HUMAN.H11MO.0.B	-12	0.00251542	1.93436	0.405667	19	TTTTGTCCTTCTAAGAGTGACTCTCAATTATCTTGGGCAA	AGGGAAGTGGGTCAGAAGG	+
M101	SPIC_HUMAN.H11MO.0.D	-19	0.00280235	2.15501	0.405667	13	TTTTGTCCTTCTAAGAGTGACTCTCAATTATCTTGGGCAA	CCTCCCCTTCCTC	-
M102	IRX2_HUMAN.H11MO.0.D	-21	0.000286257	0.220131	0.179224	19	GCTTGTGAACTATCCCGGGGCTTAGGACACCGATCCTGGA	CCAACATGCCCACCCATGT	-
M102	MNX1_HUMAN.H11MO.0.D	0	0.000396825	0.305158	0.179224	19	GCTTGTGAACTATCCCGGGGCTTAGGACACCGATCCTGGA	TTAAGGGTTATTAAAATAG	-
M103	ETS2_HUMAN.H11MO.0.B	-3	0.000113983	0.0876527	0.126458	13	AATTGTTTTTCAAAATGAAAATCAAAGGCTACACAACAAG	TCCTCTTCCTTCC	-
M103	ZN350_HUMAN.H11MO.0.C	0	0.00016556	0.127315	0.126458	18	AATTGTTTTTCAAAATGAAAATCAAAGGCTACACAACAAG	CAGTCCTTTTATGACCTA	+
M103	LEF1_HUMAN.H11MO.0.A	-4	0.000608044	0.467586	0.235576	14	AATTGTTTTTCAAAATGAAAATCAAAGGCTACACAACAAG	TCCTTTGATTTGCT	+
M103	MNX1_HUMAN.H11MO.0.D	-21	0.000782115	0.601446	0.235576	19	AATTGTTTTTCAAAATGAAAATCAAAGGCTACACAACAAG	TTAAGGGTTATTAAAATAG	-
M103	ZN394_HUMAN.H11MO.0.C	-11	0.000786015	0.604445	0.235576	20	AATTGTTTTTCAAAATGAAAATCAAAGGCTACACAACAAG	AGAATGGAATAGAATGGAAT	+
M103	ZN214_HUMAN.H11MO.0.C	-18	0.00117112	0.900592	0.255578	22	AATTGTTTTTCAAAATGAAAATCAAAGGCTACACAACAAG	TCATCAAAGGCCTCAAAAAGGA	-
M103	NFAT5_HUMAN.H11MO.0.D	-4	0.00134291	1.0327	0.256435	11	AATTGTTTTTCAAAATGAAAATCAAAGGCTACACAACAAG	CCTTTTCCTCT	-
M103	FOXD3_HUMAN.H11MO.0.D	-3	0.0017032	1.30976	0.289098	15	AATTGTTTTTCAAAATGAAAATCAAAGGCTACACAACAAG	TTTGTTTACTTAGCA	+
M103	IRX2_HUMAN.H11MO.0.D	-9	0.00193165	1.48544	0.295087	19	AATTGTTTTTCAAAATGAAAATCAAAGGCTACACAACAAG	CCAACATGCCCACCCATGT	-
M103	NANOG_HUMAN.H11MO.0.A	-5	0.00251908	1.93717	0.298067	17	AATTGTTTTTCAAAATGAAAATCAAAGGCTACACAACAAG	TCCTTTGTTATGCAAAT	+
M103	TLX1_HUMAN.H11MO.0.D	-22	0.00251908	1.93717	0.298067	17	AATTGTTTTTCAAAATGAAAATCAAAGGCTACACAACAAG	CCTTGGCAACTTGCCAG	-
M103	HXC10_HUMAN.H11MO.0.D	-4	0.00265138	2.03891	0.298067	19	AATTGTTTTTCAAAATGAAAATCAAAGGCTACACAACAAG	GTAATAAAAAAATTAAAAA	-
M103	ZN563_HUMAN.H11MO.0.C	-14	0.00273163	2.10062	0.298067	21	AATTGTTTTTCAAAATGAAAATCAAAGGCTACACAACAAG	GGGATCCTCACTGGCAGCTGC	+
M103	ETV5_HUMAN.H11MO.0.C	-3	0.00334629	2.57329	0.340794	14	AATTGTTTTTCAAAATGAAAATCAAAGGCTACACAACAAG	CTCACTTCCTGCTC	-
M103	NFAC1_HUMAN.H11MO.0.B	1	0.00486484	3.74106	0.412873	14	AATTGTTTTTCAAAATGAAAATCAAAGGCTACACAACAAG	TTTCTTTTTTTCCAT	-
M103	TCF7_HUMAN.H11MO.0.A	-3	0.00530156	4.0769	0.426256	16	AATTGTTTTTCAAAATGAAAATCAAAGGCTACACAACAAG	TTCCTTTGATGTGGTT	-
M105	RXRA_HUMAN.H11MO.0.A	-3	0.000129053	0.099242	0.198484	20	ACACTGTCCCCTATCGCTGGGACTGTAGTCATGTGGTCTG	CTCTGACCTCTGCCTCCCCC	-
M106	IRX2_HUMAN.H11MO.0.D	-17	0.000332658	0.255814	0.184973	19	ATCCTTATCAGGTAGACTCACAATCGCTTGGGTAGCAGAT	ACATGGGTGGGCATGTTGG	+
M106	MNX1_HUMAN.H11MO.0.D	-4	0.000332658	0.255814	0.184973	19	ATCCTTATCAGGTAGACTCACAATCGCTTGGGTAGCAGAT	CTATTTTAATAACCCTTAA	+
M106	GATA1_HUMAN.H11MO.0.A	8	0.00125657	0.966299	0.386519	11	ATCCTTATCAGGTAGACTCACAATCGCTTGGGTAGCAGAT	TCTTATCTGTCCCCGCCAG	-
M107	MNX1_HUMAN.H11MO.0.D	-19	2.21712e-05	0.0170497	0.0247337	19	AGTTAGGTACTATAGTAGACAATTTTAACAAATTGTAAAA	CTATTTTAATAACCCTTAA	+
M107	IRX2_HUMAN.H11MO.0.D	-8	0.00094193	0.724344	0.363211	19	AGTTAGGTACTATAGTAGACAATTTTAACAAATTGTAAAA	ACATGGGTGGGCATGTTGG	+
M107	ZN394_HUMAN.H11MO.0.C	-6	0.00111274	0.855695	0.363211	20	AGTTAGGTACTATAGTAGACAATTTTAACAAATTGTAAAA	ATTCCATTCTATTCCATTCT	-
M107	HXC10_HUMAN.H11MO.0.D	-11	0.00118335	0.909995	0.363211	19	AGTTAGGTACTATAGTAGACAATTTTAACAAATTGTAAAA	GTAATAAAAAAATTAAAAA	-
M108	MNX1_HUMAN.H11MO.0.D	-20	0.000114435	0.0880003	0.113854	19	GCAATCCCTCTGGCGTTTTTCAAACTTAAGTGGGTTACCA	CTATTTTAATAACCCTTAA	+
M108	TLX1_HUMAN.H11MO.0.D	-7	0.000242644	0.186593	0.123964	17	GCAATCCCTCTGGCGTTTTTCAAACTTAAGTGGGTTACCA	CCTTGGCAACTTGCCAG	-
M108	IRX2_HUMAN.H11MO.0.D	0	0.000659394	0.507074	0.180098	19	GCAATCCCTCTGGCGTTTTTCAAACTTAAGTGGGTTACCA	CCAACATGCCCACCCATGT	-
M108	HME2_HUMAN.H11MO.0.D	-23	0.000709044	0.545255	0.180098	11	GCAATCCCTCTGGCGTTTTTCAAACTTAAGTGGGTTACCA	GGTAATTAGGG	+
M108	GATA1_HUMAN.H11MO.0.A	-28	0.000975564	0.750209	0.186901	12	GCAATCCCTCTGGCGTTTTTCAAACTTAAGTGGGTTACCA	CTGGCGGGGACAGATAAGA	+
M108	RXRA_HUMAN.H11MO.0.A	-12	0.00142816	1.09825	0.243209	20	GCAATCCCTCTGGCGTTTTTCAAACTTAAGTGGGTTACCA	GGGGGAGGCAGAGGTCAGAG	+
M108	ZN394_HUMAN.H11MO.0.C	-21	0.00190887	1.46792	0.268767	19	GCAATCCCTCTGGCGTTTTTCAAACTTAAGTGGGTTACCA	AGAATGGAATAGAATGGAAT	+
M108	HXC10_HUMAN.H11MO.0.D	-14	0.00192895	1.48337	0.268767	19	GCAATCCCTCTGGCGTTTTTCAAACTTAAGTGGGTTACCA	TTTTTAATTTTTTTATTAC	+
M110	MNX1_HUMAN.H11MO.0.D	-16	3.17046e-05	0.0243809	0.0485925	19	TCTCAAGAAAGCCTCGCGCTTTGGCTCACACTTCAAACAA	CTATTTTAATAACCCTTAA	+
M110	PAX8_HUMAN.H11MO.0.D	-26	0.000194429	0.149516	0.148997	14	TCTCAAGAAAGCCTCGCGCTTTGGCTCACACTTCAAACAA	CCCGCTTCAGTGAC	-
M110	PAX5_HUMAN.H11MO.0.A	-10	0.000677871	0.521283	0.28269	21	TCTCAAGAAAGCCTCGCGCTTTGGCTCACACTTCAAACAA	GTCACGCTCTGCTGCCCAGGC	-
M110	RXRA_HUMAN.H11MO.0.A	-11	0.000918692	0.706474	0.28269	20	TCTCAAGAAAGCCTCGCGCTTTGGCTCACACTTCAAACAA	CTCTGACCTCTGCCTCCCCC	-
M110	SPIC_HUMAN.H11MO.0.D	-24	0.00112225	0.863008	0.28269	13	TCTCAAGAAAGCCTCGCGCTTTGGCTCACACTTCAAACAA	CCTCCCCTTCCTC	-
M110	ZN341_HUMAN.H11MO.0.C	-17	0.00121959	0.937864	0.28269	22	TCTCAAGAAAGCCTCGCGCTTTGGCTCACACTTCAAACAA	GCTCTTCCCTCCCCCCCCCCCC	-
M110	NR1D1_HUMAN.H11MO.0.B	-14	0.00133515	1.02673	0.28269	19	TCTCAAGAAAGCCTCGCGCTTTGGCTCACACTTCAAACAA	AGGGAAGTGGGTCAGAAGG	+
M110	ZN589_HUMAN.H11MO.0.D	-9	0.00156039	1.19994	0.28269	16	TCTCAAGAAAGCCTCGCGCTTTGGCTCACACTTCAAACAA	CGGCAGTAACCGTGGG	-
M110	KLF6_HUMAN.H11MO.0.A	-6	0.00165999	1.27653	0.28269	19	TCTCAAGAAAGCCTCGCGCTTTGGCTCACACTTCAAACAA	GGAAGGGCGGGGCCGGGGG	+
M110	PROX1_HUMAN.H11MO.0.D	0	0.0020586	1.58306	0.315514	17	TCTCAAGAAAGCCTCGCGCTTTGGCTCACACTTCAAACAA	GGGTAAGGCGGGTTGGG	+
M110	ZN667_HUMAN.H11MO.0.C	-12	0.00272744	2.0974	0.380023	19	TCTCAAGAAAGCCTCGCGCTTTGGCTCACACTTCAAACAA	GCTGAGCTTTTAAGGCCAC	-
M111	MNX1_HUMAN.H11MO.0.D	-3	0.000383671	0.295043	0.353792	19	GAATTCAGGGATTTCATCGTTGACTGTCCAGAAACTGTTT	TTAAGGGTTATTAAAATAG	-
M111	IRX2_HUMAN.H11MO.0.D	-3	0.000529045	0.406836	0.353792	19	GAATTCAGGGATTTCATCGTTGACTGTCCAGAAACTGTTT	ACATGGGTGGGCATGTTGG	+
M111	TLX1_HUMAN.H11MO.0.D	-14	0.000861729	0.66267	0.353792	17	GAATTCAGGGATTTCATCGTTGACTGTCCAGAAACTGTTT	CCTTGGCAACTTGCCAG	-
M111	ZN563_HUMAN.H11MO.0.C	-17	0.00103708	0.797512	0.353792	21	GAATTCAGGGATTTCATCGTTGACTGTCCAGAAACTGTTT	GGGATCCTCACTGGCAGCTGC	+
M112	HES7_HUMAN.H11MO.0.D	-15	0.000219694	0.168945	0.185327	12	GGTGAGGTGGGAGGATGGCTTGTGCCTAGAAGGTTAAGGC	TGGCACGTGCCG	+
M112	WT1_HUMAN.H11MO.1.B	-6	0.00024253	0.186506	0.185327	11	GGTGAGGTGGGAGGATGGCTTGTGCCTAGAAGGTTAAGGC	GTGGGAGGAGG	+
M112	ZN219_HUMAN.H11MO.0.D	-3	0.000431314	0.331681	0.199917	12	GGTGAGGTGGGAGGATGGCTTGTGCCTAGAAGGTTAAGGC	GAGGGGGGCGGA	+
M112	ZN263_HUMAN.H11MO.1.A	-6	0.000523245	0.402376	0.199917	11	GGTGAGGTGGGAGGATGGCTTGTGCCTAGAAGGTTAAGGC	GAGGGAGGAGG	+
M112	TBX5_HUMAN.H11MO.0.D	-4	0.000911553	0.700984	0.250561	8	GGTGAGGTGGGAGGATGGCTTGTGCCTAGAAGGTTAAGGC	AGGTGTGA	+
M112	ATF6A_HUMAN.H11MO.0.B	2	0.00130874	1.00642	0.255236	10	GGTGAGGTGGGAGGATGGCTTGTGCCTAGAAGGTTAAGGC	GTGGTGACGTGG	+
M112	CREB3_HUMAN.H11MO.0.D	1	0.00133607	1.02744	0.255236	12	GGTGAGGTGGGAGGATGGCTTGTGCCTAGAAGGTTAAGGC	TGGTGACGTGGCA	+
M112	HES5_HUMAN.H11MO.0.D	-15	0.00269116	2.0695	0.456984	12	GGTGAGGTGGGAGGATGGCTTGTGCCTAGAAGGTTAAGGC	TGGCACGTGCCG	+
M112	IKZF1_HUMAN.H11MO.0.C	-6	0.00372594	2.86525	0.475646	8	GGTGAGGTGGGAGGATGGCTTGTGCCTAGAAGGTTAAGGC	TTGGGAGA	+
M112	CR3L2_HUMAN.H11MO.0.D	1	0.00401922	3.09078	0.475646	12	GGTGAGGTGGGAGGATGGCTTGTGCCTAGAAGGTTAAGGC	TGATGACGTGGCA	+
M112	ZN770_HUMAN.H11MO.1.C	-8	0.00412281	3.17044	0.475646	11	GGTGAGGTGGGAGGATGGCTTGTGCCTAGAAGGTTAAGGC	GGGAGGCTGAG	+
M112	TBX3_HUMAN.H11MO.0.C	-2	0.00435721	3.35069	0.475646	11	GGTGAGGTGGGAGGATGGCTTGTGCCTAGAAGGTTAAGGC	GGAGGTGGGAA	+
M113	IRX2_HUMAN.H11MO.0.D	-21	9.31895e-05	0.0716627	0.103812	19	GTTACTGACATGAGCGTGTGCTCACCTTTCCTGCATTTTG	CCAACATGCCCACCCATGT	-
M113	MNX1_HUMAN.H11MO.0.D	-1	0.000135644	0.10431	0.103812	19	GTTACTGACATGAGCGTGTGCTCACCTTTCCTGCATTTTG	CTATTTTAATAACCCTTAA	+
M113	HME2_HUMAN.H11MO.0.D	0	0.000378781	0.291283	0.156015	11	GTTACTGACATGAGCGTGTGCTCACCTTTCCTGCATTTTG	GGTAATTAGGG	+
M113	RXRA_HUMAN.H11MO.0.A	-13	0.000407708	0.313528	0.156015	20	GTTACTGACATGAGCGTGTGCTCACCTTTCCTGCATTTTG	CTCTGACCTCTGCCTCCCCC	-
M113	RARG_HUMAN.H11MO.2.D	-4	0.00109066	0.838718	0.247372	20	GTTACTGACATGAGCGTGTGCTCACCTTTCCTGCATTTTG	GTGACCTCTGGGTGACCCCC	-
M113	PAX8_HUMAN.H11MO.0.D	0	0.00127719	0.982155	0.247372	14	GTTACTGACATGAGCGTGTGCTCACCTTTCCTGCATTTTG	GTCACTGAAGCGGG	+
M113	Z324A_HUMAN.H11MO.0.C	-3	0.00149147	1.14694	0.247372	23	GTTACTGACATGAGCGTGTGCTCACCTTTCCTGCATTTTG	TATCAAACCATCCTTTGCTGCCA	+
M113	BRAC_HUMAN.H11MO.0.A	-2	0.00149504	1.14968	0.247372	20	GTTACTGACATGAGCGTGTGCTCACCTTTCCTGCATTTTG	ATTTCACACCTCCCTGCTAA	-
M113	ZN394_HUMAN.H11MO.0.C	-4	0.00161612	1.2428	0.247372	20	GTTACTGACATGAGCGTGTGCTCACCTTTCCTGCATTTTG	ATTCCATTCTATTCCATTCT	-
M113	FOXD3_HUMAN.H11MO.0.D	0	0.00243417	1.87188	0.286606	15	GTTACTGACATGAGCGTGTGCTCACCTTTCCTGCATTTTG	TTTGTTTACTTAGCA	+
M113	HXC10_HUMAN.H11MO.0.D	-1	0.0039048	3.00279	0.426921	19	GTTACTGACATGAGCGTGTGCTCACCTTTCCTGCATTTTG	GTAATAAAAAAATTAAAAA	-
M113	ZN563_HUMAN.H11MO.0.C	0	0.00432477	3.32575	0.441315	21	GTTACTGACATGAGCGTGTGCTCACCTTTCCTGCATTTTG	GCAGCTGCCAGTGAGGATCCC	-
M113	PAX2_HUMAN.H11MO.0.D	-3	0.00511811	3.93583	0.489629	18	GTTACTGACATGAGCGTGTGCTCACCTTTCCTGCATTTTG	GTTCAGTCATGCGTGACA	+
M113	THA_HUMAN.H11MO.0.C	1	0.00668924	5.14403	0.499362	16	GTTACTGACATGAGCGTGTGCTCACCTTTCCTGCATTTTG	CTGACCTGAAGTGACCC	-
M113	GATA1_HUMAN.H11MO.0.A	8	0.00706095	5.42987	0.499362	11	GTTACTGACATGAGCGTGTGCTCACCTTTCCTGCATTTTG	TCTTATCTGTCCCCGCCAG	-
M113	TLX1_HUMAN.H11MO.0.D	-4	0.00780934	6.00538	0.499362	17	GTTACTGACATGAGCGTGTGCTCACCTTTCCTGCATTTTG	CTGGCAAGTTGCCAAGG	+
M113	SPIC_HUMAN.H11MO.0.D	-20	0.00792981	6.09802	0.499362	13	GTTACTGACATGAGCGTGTGCTCACCTTTCCTGCATTTTG	CCTCCCCTTCCTC	-
M113	NR1D1_HUMAN.H11MO.0.B	-13	0.00815603	6.27199	0.499362	19	GTTACTGACATGAGCGTGTGCTCACCTTTCCTGCATTTTG	CCTTCTGACCCACTTCCCT	-
M115	MNX1_HUMAN.H11MO.0.D	-7	0.000196858	0.151383	0.246701	19	TAGAACTCAAGACCTGGAGTTAGTAAAGTTGTTGACTCTA	TTAAGGGTTATTAAAATAG	-
M115	IRX2_HUMAN.H11MO.0.D	-1	0.000321083	0.246912	0.246701	19	TAGAACTCAAGACCTGGAGTTAGTAAAGTTGTTGACTCTA	ACATGGGTGGGCATGTTGG	+
M116	IRX2_HUMAN.H11MO.0.D	-5	5.5046e-05	0.0423304	0.0845883	19	GAGTTTGTAGGGTGATATTTTTTTTATGATGGTCACACTC	ACATGGGTGGGCATGTTGG	+
M116	ZN394_HUMAN.H11MO.0.C	-19	0.000270985	0.208388	0.163328	20	GAGTTTGTAGGGTGATATTTTTTTTATGATGGTCACACTC	ATTCCATTCTATTCCATTCT	-
M116	RARG_HUMAN.H11MO.0.B	-26	0.000323513	0.248781	0.163328	14	GAGTTTGTAGGGTGATATTTTTTTTATGATGGTCACACTC	CCCAGGTCACTCTGACCT	-
M116	SPIC_HUMAN.H11MO.0.D	-3	0.000425143	0.326935	0.163328	13	GAGTTTGTAGGGTGATATTTTTTTTATGATGGTCACACTC	GAGGAAGGGGAGG	+
M116	MNX1_HUMAN.H11MO.0.D	-14	0.000533895	0.410565	0.164086	19	GAGTTTGTAGGGTGATATTTTTTTTATGATGGTCACACTC	CTATTTTAATAACCCTTAA	+
M116	HXC10_HUMAN.H11MO.0.D	-11	0.000869088	0.668329	0.222586	19	GAGTTTGTAGGGTGATATTTTTTTTATGATGGTCACACTC	TTTTTAATTTTTTTATTAC	+
M116	FOXD3_HUMAN.H11MO.0.D	-14	0.00215941	1.66059	0.414792	15	GAGTTTGTAGGGTGATATTTTTTTTATGATGGTCACACTC	TTTGTTTACTTAGCA	+
M117	IRX2_HUMAN.H11MO.0.D	-11	0.00031779	0.244381	0.338951	19	CATTTAAAAAGATCACCTTTGCTCTCAAGGGCACAAATAG	ACATGGGTGGGCATGTTGG	+
M117	MNX1_HUMAN.H11MO.0.D	-9	0.000440858	0.33902	0.338951	19	CATTTAAAAAGATCACCTTTGCTCTCAAGGGCACAAATAG	CTATTTTAATAACCCTTAA	+
M118	IRX2_HUMAN.H11MO.0.D	-10	0.000328562	0.252664	0.318728	19	TACCAGCGAAGAGTGCAAATTCTTGGTATCACCATGTTAT	ACATGGGTGGGCATGTTGG	+
M118	MNX1_HUMAN.H11MO.0.D	-20	0.000531898	0.409029	0.318728	19	TACCAGCGAAGAGTGCAAATTCTTGGTATCACCATGTTAT	CTATTTTAATAACCCTTAA	+
M119	IRX2_HUMAN.H11MO.0.D	-12	0.000423256	0.325484	0.333029	19	AATTATGAGGCCACTTGGCTTGCAAGGTTCTCAGAACCTG	CCAACATGCCCACCCATGT	-
M119	MNX1_HUMAN.H11MO.0.D	-20	0.00045902	0.352987	0.333029	19	AATTATGAGGCCACTTGGCTTGCAAGGTTCTCAGAACCTG	TTAAGGGTTATTAAAATAG	-
M120	PAX2_HUMAN.H11MO.0.D	-20	0.000186555	0.143461	0.141009	18	GGGGTTTACTAGCCTCTGGCTTCTACACGTGCCCGATCCT	TGTCACGCATGACTGAAC	-
M120	SPIC_HUMAN.H11MO.0.D	-13	0.000415174	0.319269	0.141009	13	GGGGTTTACTAGCCTCTGGCTTCTACACGTGCCCGATCCT	CCTCCCCTTCCTC	-
M120	RXRA_HUMAN.H11MO.0.A	-6	0.000415927	0.319847	0.141009	20	GGGGTTTACTAGCCTCTGGCTTCTACACGTGCCCGATCCT	CTCTGACCTCTGCCTCCCCC	-
M120	ZN554_HUMAN.H11MO.0.C	-18	0.000450192	0.346198	0.141009	20	GGGGTTTACTAGCCTCTGGCTTCTACACGTGCCCGATCCT	AGCACCCCACATGGCTCAGC	-
M120	NR1D1_HUMAN.H11MO.0.B	-3	0.000552549	0.42491	0.141009	19	GGGGTTTACTAGCCTCTGGCTTCTACACGTGCCCGATCCT	CCTTCTGACCCACTTCCCT	-
M120	TLX1_HUMAN.H11MO.0.D	-18	0.000635605	0.48878	0.141009	17	GGGGTTTACTAGCCTCTGGCTTCTACACGTGCCCGATCCT	CCTTGGCAACTTGCCAG	-
M120	GATA1_HUMAN.H11MO.0.A	-3	0.000648865	0.498977	0.141009	19	GGGGTTTACTAGCCTCTGGCTTCTACACGTGCCCGATCCT	TCTTATCTGTCCCCGCCAG	-
M120	ZN394_HUMAN.H11MO.0.C	-5	0.000775768	0.596566	0.147513	20	GGGGTTTACTAGCCTCTGGCTTCTACACGTGCCCGATCCT	ATTCCATTCTATTCCATTCT	-
M120	MNX1_HUMAN.H11MO.0.D	-3	0.00121529	0.934555	0.205412	19	GGGGTTTACTAGCCTCTGGCTTCTACACGTGCCCGATCCT	CTATTTTAATAACCCTTAA	+
M120	CLOCK_HUMAN.H11MO.0.C	-21	0.00149075	1.14638	0.226774	14	GGGGTTTACTAGCCTCTGGCTTCTACACGTGCCCGATCCT	TGTTCACGTGTCTG	-
M120	IRX2_HUMAN.H11MO.0.D	-13	0.00177722	1.36668	0.245776	19	GGGGTTTACTAGCCTCTGGCTTCTACACGTGCCCGATCCT	CCAACATGCCCACCCATGT	-
M120	VEZF1_HUMAN.H11MO.0.C	-19	0.00232757	1.7899	0.29506	21	GGGGTTTACTAGCCTCTGGCTTCTACACGTGCCCGATCCT	CCCCTCCCCCTCCCCCCTCCCC	-
M120	BRAC_HUMAN.H11MO.0.A	-15	0.00358751	2.7588	0.3816	20	GGGGTTTACTAGCCTCTGGCTTCTACACGTGCCCGATCCT	TTAGCAGGGAGGTGTGAAAT	+
M120	ZN589_HUMAN.H11MO.0.D	-12	0.00404245	3.10864	0.3816	16	GGGGTTTACTAGCCTCTGGCTTCTACACGTGCCCGATCCT	CCCACGGTTACTGCCG	+
M120	GATA2_HUMAN.H11MO.0.A	-3	0.00426449	3.2794	0.3816	19	GGGGTTTACTAGCCTCTGGCTTCTACACGTGCCCGATCCT	CCTTATCTCCACCCCCCAG	-
M120	ZBT17_HUMAN.H11MO.0.A	-22	0.00490982	3.77565	0.410326	18	GGGGTTTACTAGCCTCTGGCTTCTACACGTGCCCGATCCT	CTTCCCCTCCCCCACCCTC	-
M120	ZN563_HUMAN.H11MO.0.C	-18	0.00512499	3.94112	0.410326	21	GGGGTTTACTAGCCTCTGGCTTCTACACGTGCCCGATCCT	GCAGCTGCCAGTGAGGATCCC	-
M120	PATZ1_HUMAN.H11MO.0.C	-12	0.00581829	4.47427	0.41855	22	GGGGTTTACTAGCCTCTGGCTTCTACACGTGCCCGATCCT	CCTCCCCCCCCGCCCCCTCCCC	-
M120	TBX21_HUMAN.H11MO.0.A	-15	0.00616882	4.74382	0.41855	13	GGGGTTTACTAGCCTCTGGCTTCTACACGTGCCCGATCCT	TTCACACCTCCAC	-
M120	RARG_HUMAN.H11MO.2.D	-13	0.00618685	4.75769	0.41855	20	GGGGTTTACTAGCCTCTGGCTTCTACACGTGCCCGATCCT	GGGGGTCACCCAGAGGTCAC	+
M120	TFCP2_HUMAN.H11MO.0.D	-26	0.00644065	4.95286	0.41855	14	GGGGTTTACTAGCCTCTGGCTTCTACACGTGCCCGATCCT	GCCTGAACTGGCCAGA	+
M120	PAX8_HUMAN.H11MO.0.D	-23	0.00660341	5.07802	0.41855	14	GGGGTTTACTAGCCTCTGGCTTCTACACGTGCCCGATCCT	CCCGCTTCAGTGAC	-
M120	ZN341_HUMAN.H11MO.0.C	-1	0.00796288	6.12345	0.435644	22	GGGGTTTACTAGCCTCTGGCTTCTACACGTGCCCGATCCT	GCTCTTCCCTCCCCCCCCCCCC	-
M120	ZN335_HUMAN.H11MO.0.A	-1	0.0084715	6.51458	0.435644	22	GGGGTTTACTAGCCTCTGGCTTCTACACGTGCCCGATCCT	GGCTGTCCTCGGCGCTGCCTGA	+
M120	MAZ_HUMAN.H11MO.0.A	-4	0.0084715	6.51458	0.435644	22	GGGGTTTACTAGCCTCTGGCTTCTACACGTGCCCGATCCT	CCCCCCCCCCCCCCCCTCCCCC	-
M120	HME2_HUMAN.H11MO.0.D	-2	0.0111063	8.54073	0.484355	11	GGGGTTTACTAGCCTCTGGCTTCTACACGTGCCCGATCCT	CCCTAATTACC	-
M121	IRX2_HUMAN.H11MO.0.D	-11	0.00020858	0.160398	0.2763	19	AGATCTTAGGAGCTGATGCTGCCAAAGACCTTGGATGTCA	ACATGGGTGGGCATGTTGG	+
M121	TLX1_HUMAN.H11MO.0.D	-18	0.000359841	0.276718	0.2763	17	AGATCTTAGGAGCTGATGCTGCCAAAGACCTTGGATGTCA	CTGGCAAGTTGCCAAGG	+
M121	MNX1_HUMAN.H11MO.0.D	-9	0.00102102	0.785165	0.39199	19	AGATCTTAGGAGCTGATGCTGCCAAAGACCTTGGATGTCA	TTAAGGGTTATTAAAATAG	-
M122	RXRA_HUMAN.H11MO.0.A	-15	0.000263435	0.202581	0.394338	20	TAGTTGGGTCGGGGAGGTTCAAGTGTATCTTCCTGATGCA	CTCTGACCTCTGCCTCCCCC	-
M122	IRX2_HUMAN.H11MO.0.D	-10	0.00137573	1.05793	0.394338	19	TAGTTGGGTCGGGGAGGTTCAAGTGTATCTTCCTGATGCA	ACATGGGTGGGCATGTTGG	+
M122	ZN394_HUMAN.H11MO.0.C	-18	0.00147164	1.13169	0.394338	20	TAGTTGGGTCGGGGAGGTTCAAGTGTATCTTCCTGATGCA	ATTCCATTCTATTCCATTCT	-
M122	BRAC_HUMAN.H11MO.0.A	-11	0.00158484	1.21874	0.394338	20	TAGTTGGGTCGGGGAGGTTCAAGTGTATCTTCCTGATGCA	TTAGCAGGGAGGTGTGAAAT	+
M122	MNX1_HUMAN.H11MO.0.D	-20	0.00160346	1.23306	0.394338	19	TAGTTGGGTCGGGGAGGTTCAAGTGTATCTTCCTGATGCA	CTATTTTAATAACCCTTAA	+
M122	SPIC_HUMAN.H11MO.0.D	-26	0.00180261	1.38621	0.394338	13	TAGTTGGGTCGGGGAGGTTCAAGTGTATCTTCCTGATGCA	CCTCCCCTTCCTC	-
M122	ZN589_HUMAN.H11MO.0.D	-17	0.00265272	2.03994	0.44326	16	TAGTTGGGTCGGGGAGGTTCAAGTGTATCTTCCTGATGCA	CCCACGGTTACTGCCG	+
M124	GATA1_HUMAN.H11MO.0.A	-28	0.000166859	0.128314	0.179977	12	CCTGTGCTTCTCAGAAGGATAATATGCATTTAGGGAAGCA	CTGGCGGGGACAGATAAGA	+
M124	GATA2_HUMAN.H11MO.0.A	-28	0.000234547	0.180367	0.179977	12	CCTGTGCTTCTCAGAAGGATAATATGCATTTAGGGAAGCA	CTGGGGGGTGGAGATAAGG	+
M124	IRX2_HUMAN.H11MO.0.D	0	0.000534087	0.410713	0.273217	19	CCTGTGCTTCTCAGAAGGATAATATGCATTTAGGGAAGCA	ACATGGGTGGGCATGTTGG	+
M124	MNX1_HUMAN.H11MO.0.D	-6	0.00116966	0.899468	0.436549	19	CCTGTGCTTCTCAGAAGGATAATATGCATTTAGGGAAGCA	CTATTTTAATAACCCTTAA	+
M124	TLX1_HUMAN.H11MO.0.D	0	0.00235392	1.81017	0.486461	17	CCTGTGCTTCTCAGAAGGATAATATGCATTTAGGGAAGCA	CCTTGGCAACTTGCCAG	-
M124	ZN563_HUMAN.H11MO.0.C	1	0.00277475	2.13378	0.486461	20	CCTGTGCTTCTCAGAAGGATAATATGCATTTAGGGAAGCA	GCAGCTGCCAGTGAGGATCCC	-
M124	TAL1_HUMAN.H11MO.0.A	-28	0.00285282	2.19382	0.486461	12	CCTGTGCTTCTCAGAAGGATAATATGCATTTAGGGAAGCA	CTGGGGGGGGCAGATAAGG	+
M125	IRX2_HUMAN.H11MO.0.D	-12	8.10909e-05	0.0623589	0.124204	19	GAGCTGAAGAGCACATAGTACTGGGGGTGGCGTAGAACGT	ACATGGGTGGGCATGTTGG	+
M125	SPIC_HUMAN.H11MO.0.D	-15	0.000531839	0.408984	0.314389	13	GAGCTGAAGAGCACATAGTACTGGGGGTGGCGTAGAACGT	GAGGAAGGGGAGG	+
M125	MNX1_HUMAN.H11MO.0.D	-20	0.000615781	0.473536	0.314389	19	GAGCTGAAGAGCACATAGTACTGGGGGTGGCGTAGAACGT	TTAAGGGTTATTAAAATAG	-
M125	GATA1_HUMAN.H11MO.0.A	-20	0.00124264	0.95559	0.367907	19	GAGCTGAAGAGCACATAGTACTGGGGGTGGCGTAGAACGT	CTGGCGGGGACAGATAAGA	+
M125	RXRA_HUMAN.H11MO.0.A	-7	0.001334	1.02584	0.367907	20	GAGCTGAAGAGCACATAGTACTGGGGGTGGCGTAGAACGT	GGGGGAGGCAGAGGTCAGAG	+
M125	GATA2_HUMAN.H11MO.0.A	-20	0.00168141	1.29301	0.367907	19	GAGCTGAAGAGCACATAGTACTGGGGGTGGCGTAGAACGT	CTGGGGGGTGGAGATAAGG	+
M125	TLX1_HUMAN.H11MO.0.D	-19	0.00243007	1.86872	0.434339	17	GAGCTGAAGAGCACATAGTACTGGGGGTGGCGTAGAACGT	CTGGCAAGTTGCCAAGG	+
M125	ZN394_HUMAN.H11MO.0.C	1	0.00255217	1.96262	0.434339	19	GAGCTGAAGAGCACATAGTACTGGGGGTGGCGTAGAACGT	AGAATGGAATAGAATGGAAT	+
M125	ZN554_HUMAN.H11MO.0.C	-12	0.0033759	2.59607	0.494606	20	GAGCTGAAGAGCACATAGTACTGGGGGTGGCGTAGAACGT	GCTGAGCCATGTGGGGTGCT	+
M125	NR1D1_HUMAN.H11MO.0.B	-8	0.0037491	2.88306	0.494606	19	GAGCTGAAGAGCACATAGTACTGGGGGTGGCGTAGAACGT	AGGGAAGTGGGTCAGAAGG	+
M125	BRAC_HUMAN.H11MO.0.A	-11	0.00387506	2.97992	0.494606	20	GAGCTGAAGAGCACATAGTACTGGGGGTGGCGTAGAACGT	TTAGCAGGGAGGTGTGAAAT	+
M126	ZN394_HUMAN.H11MO.0.C	-19	0.000200091	0.15387	0.288274	20	CTCTTCTGGTTGAAACACCAGTACTTTCTGATCAACTTGC	ATTCCATTCTATTCCATTCT	-
M126	IRX2_HUMAN.H11MO.0.D	-18	0.000376915	0.289848	0.288274	19	CTCTTCTGGTTGAAACACCAGTACTTTCTGATCAACTTGC	ACATGGGTGGGCATGTTGG	+
M126	MNX1_HUMAN.H11MO.0.D	-22	0.000848476	0.652478	0.351961	18	CTCTTCTGGTTGAAACACCAGTACTTTCTGATCAACTTGC	CTATTTTAATAACCCTTAA	+
M126	Z324A_HUMAN.H11MO.0.C	-10	0.00133685	1.02804	0.351961	23	CTCTTCTGGTTGAAACACCAGTACTTTCTGATCAACTTGC	TGGCAGCAAAGGATGGTTTGATA	-
M126	LEF1_HUMAN.H11MO.0.A	-21	0.00149997	1.15348	0.351961	14	CTCTTCTGGTTGAAACACCAGTACTTTCTGATCAACTTGC	TCCTTTGATTTGCT	+
M126	ZN214_HUMAN.H11MO.0.C	-21	0.00174887	1.34488	0.351961	19	CTCTTCTGGTTGAAACACCAGTACTTTCTGATCAACTTGC	TCCTTTTTGAGGCCTTTGATGA	+
M126	RXRA_HUMAN.H11MO.0.A	0	0.00206804	1.59033	0.351961	20	CTCTTCTGGTTGAAACACCAGTACTTTCTGATCAACTTGC	CTCTGACCTCTGCCTCCCCC	-
M126	NANOG_HUMAN.H11MO.0.A	-21	0.00215553	1.65761	0.351961	17	CTCTTCTGGTTGAAACACCAGTACTTTCTGATCAACTTGC	TCCTTTGTTATGCAAAT	+
M126	TLX1_HUMAN.H11MO.0.D	-6	0.00215553	1.65761	0.351961	17	CTCTTCTGGTTGAAACACCAGTACTTTCTGATCAACTTGC	CTGGCAAGTTGCCAAGG	+
M126	ZN563_HUMAN.H11MO.0.C	2	0.00345058	2.6535	0.43369	19	CTCTTCTGGTTGAAACACCAGTACTTTCTGATCAACTTGC	GCAGCTGCCAGTGAGGATCCC	-
M126	BRAC_HUMAN.H11MO.0.A	-14	0.0039194	3.01402	0.43369	20	CTCTTCTGGTTGAAACACCAGTACTTTCTGATCAACTTGC	TTAGCAGGGAGGTGTGAAAT	+
M126	RARG_HUMAN.H11MO.0.B	-16	0.00396932	3.05241	0.43369	18	CTCTTCTGGTTGAAACACCAGTACTTTCTGATCAACTTGC	CCCAGGTCACTCTGACCT	-
M126	OLIG2_HUMAN.H11MO.0.B	-17	0.00459876	3.53645	0.468966	18	CTCTTCTGGTTGAAACACCAGTACTTTCTGATCAACTTGC	CCAGCTGTTTCCCTTCTG	+
M126	ZN350_HUMAN.H11MO.0.C	-3	0.00494711	3.80433	0.472959	18	CTCTTCTGGTTGAAACACCAGTACTTTCTGATCAACTTGC	CAGTCCTTTTATGACCTA	+
M126	NR1D1_HUMAN.H11MO.0.B	-23	0.00546928	4.20588	0.492122	17	CTCTTCTGGTTGAAACACCAGTACTTTCTGATCAACTTGC	CCTTCTGACCCACTTCCCT	-
M127	IRX2_HUMAN.H11MO.0.D	-19	0.000175624	0.135055	0.159697	19	AGAACTCGATTCTCAGCTGAAGCACATGGGTTTATTTAGG	ACATGGGTGGGCATGTTGG	+
M127	MNX1_HUMAN.H11MO.0.D	-10	0.000207668	0.159697	0.159697	19	AGAACTCGATTCTCAGCTGAAGCACATGGGTTTATTTAGG	TTAAGGGTTATTAAAATAG	-
# Tomtom (Motif Comparison Tool): Version 5.5.5 compiled on Dec 7 2023 at 04:32:55
# The format of this file is described at http://localhost:8080/meme_5.5.5/doc/tomtom-output-format.html.
# tomtom -o /data/result_enhancer38-k562 /data/k562-motif/result_motif_en/motifs_en38.txt /data/HOCOMOCOv11_full_HUMAN_mono_meme_format.meme
