# Supplementary material for: DeepEPI: CNN-transformer-based model for extracting TF interactions through predicting enhancer-promoter interactions
Source: Bioinform Adv. 2025 Sep 17;5(1):vbaf221. doi: 10.1093/bioadv/vbaf221 (PMC12478696; doi:10.1093/bioadv/vbaf221)
Supplement: vbaf221_Supplementary_Data [file vbaf221_supplementary_data.zip › Supplementary_file5/K562/result_enhancer38-k562/tomtom.xml]

<?xml version='1.0' encoding='UTF-8' standalone='yes'?>
<tomtom version="5.5.5" release="Thu Sep 14 08:48:04 2023 +1000">
  <model>
    <command_line>tomtom -o /data/result_enhancer38-k562 /data/k562-motif/result_motif_en/motifs_en38.txt /data/HOCOMOCOv11_full_HUMAN_mono_meme_format.meme</command_line>
    <distance_measure value="ed"/>
    <threshold type="qvalue">0.5</threshold>
    <alphabet name="DNA" like="dna">
      <letter id="A" symbol="A" complement="T" name="Adenine" colour="CC0000"/>
      <letter id="C" symbol="C" complement="G" name="Cytosine" colour="0000CC"/>
      <letter id="G" symbol="G" complement="C" name="Guanine" colour="FFB300"/>
      <letter id="T" symbol="T" aliases="U" complement="A" name="Thymine" colour="008000"/>
      <letter id="N" symbol="N" aliases="X." equals="ACGT" name="Any base"/>
      <letter id="V" symbol="V" equals="ACG" name="Not T"/>
      <letter id="H" symbol="H" equals="ACT" name="Not G"/>
      <letter id="D" symbol="D" equals="AGT" name="Not C"/>
      <letter id="B" symbol="B" equals="CGT" name="Not A"/>
      <letter id="M" symbol="M" equals="AC" name="Amino"/>
      <letter id="R" symbol="R" equals="AG" name="Purine"/>
      <letter id="W" symbol="W" equals="AT" name="Weak"/>
      <letter id="S" symbol="S" equals="CG" name="Strong"/>
      <letter id="Y" symbol="Y" equals="CT" name="Pyrimidine"/>
      <letter id="K" symbol="K" equals="GT" name="Keto"/>
    </alphabet>
    <strands>both</strands>
    <background from="--query--" A="0.25" C="0.25" G="0.25" T="0.25"/>
    <host>f5f03e2d8156</host>
    <when>Sun Jan 28 10:27:09 2024</when>
  </model>
  <query_dbs>
    <db source="/data/k562-motif/result_motif_en/motifs_en38.txt" name="motifs_en38.txt" loaded="116" excluded="0" last_mod_date="Sat Jan 27 09:07:38 2024"/>
  </query_dbs>
  <target_dbs>
    <db source="/data/HOCOMOCOv11_full_HUMAN_mono_meme_format.meme" name="HOCOMOCOv11_full_HUMAN_mono_meme_format" loaded="769" excluded="0" last_mod_date="Fri Jan 12 11:21:36 2024"/>
  </target_dbs>
  <queries>
    <motif db="0" id="M0" alt="O0" length="40" nsites="8" evalue="1.3e-003">
      <pos A="0.200617" C="0.595679" G="0.200617" T="0.00308642"/>
      <pos A="0.00308642" C="0.00308642" G="0.200617" T="0.79321"/>
      <pos A="0.200617" C="0.00308642" G="0.79321" T="0.00308642"/>
      <pos A="0.200617" C="0.200617" G="0.398148" T="0.200617"/>
      <pos A="0.595679" C="0.00308642" G="0.200617" T="0.200617"/>
      <pos A="0.200617" C="0.398148" G="0.398148" T="0.00308642"/>
      <pos A="0.00308642" C="0.200617" G="0.79321" T="0.00308642"/>
      <pos A="0.00308642" C="0.398148" G="0.398148" T="0.200617"/>
      <pos A="0.200617" C="0.595679" G="0.00308642" T="0.200617"/>
      <pos A="0.595679" C="0.398148" G="0.00308642" T="0.00308642"/>
      <pos A="0.200617" C="0.595679" G="0.200617" T="0.00308642"/>
      <pos A="0.595679" C="0.200617" G="0.200617" T="0.00308642"/>
      <pos A="0.398148" C="0.398148" G="0.00308642" T="0.200617"/>
      <pos A="0.200617" C="0.200617" G="0.398148" T="0.200617"/>
      <pos A="0.398148" C="0.200617" G="0.200617" T="0.200617"/>
      <pos A="0.00308642" C="0.00308642" G="0.200617" T="0.79321"/>
      <pos A="0.398148" C="0.00308642" G="0.00308642" T="0.595679"/>
      <pos A="0.00308642" C="0.200617" G="0.595679" T="0.200617"/>
      <pos A="0.200617" C="0.200617" G="0.200617" T="0.398148"/>
      <pos A="0.00308642" C="0.200617" G="0.200617" T="0.595679"/>
      <pos A="0.00308642" C="0.79321" G="0.200617" T="0.00308642"/>
      <pos A="0.595679" C="0.200617" G="0.00308642" T="0.200617"/>
      <pos A="0.00308642" C="0.00308642" G="0.990741" T="0.00308642"/>
      <pos A="0.00308642" C="0.398148" G="0.398148" T="0.200617"/>
      <pos A="0.200617" C="0.00308642" G="0.79321" T="0.00308642"/>
      <pos A="0.200617" C="0.00308642" G="0.398148" T="0.398148"/>
      <pos A="0.00308642" C="0.79321" G="0.200617" T="0.00308642"/>
      <pos A="0.398148" C="0.200617" G="0.200617" T="0.200617"/>
      <pos A="0.00308642" C="0.595679" G="0.00308642" T="0.398148"/>
      <pos A="0.595679" C="0.200617" G="0.200617" T="0.00308642"/>
      <pos A="0.398148" C="0.595679" G="0.00308642" T="0.00308642"/>
      <pos A="0.00308642" C="0.990741" G="0.00308642" T="0.00308642"/>
      <pos A="0.200617" C="0.200617" G="0.200617" T="0.398148"/>
      <pos A="0.595679" C="0.200617" G="0.200617" T="0.00308642"/>
      <pos A="0.00308642" C="0.398148" G="0.200617" T="0.398148"/>
      <pos A="0.398148" C="0.398148" G="0.200617" T="0.00308642"/>
      <pos A="0.00308642" C="0.200617" G="0.200617" T="0.595679"/>
      <pos A="0.00308642" C="0.79321" G="0.200617" T="0.00308642"/>
      <pos A="0.398148" C="0.00308642" G="0.00308642" T="0.595679"/>
      <pos A="0.00308642" C="0.595679" G="0.200617" T="0.200617"/>
    </motif>
    <motif db="0" id="M1" alt="O1" length="40" nsites="8" evalue="1.3e-003">
      <pos A="0.496914" C="0.25" G="0.25" T="0.00308642"/>
      <pos A="0.579218" C="0.167696" G="0.0853906" T="0.167696"/>
      <pos A="0.332304" C="0.00308642" G="0.25" T="0.414609"/>
      <pos A="0.167696" C="0.25" G="0.332304" T="0.25"/>
      <pos A="0.414609" C="0.00308642" G="0.25" T="0.332304"/>
      <pos A="0.167696" C="0.0853906" G="0.496914" T="0.25"/>
      <pos A="0.414609" C="0.00308642" G="0.25" T="0.332304"/>
      <pos A="0.167696" C="0.25" G="0.167696" T="0.414609"/>
      <pos A="0.25" C="0.167696" G="0.25" T="0.332304"/>
      <pos A="0.414609" C="0.0853906" G="0.167696" T="0.332304"/>
      <pos A="0.332304" C="0.0853906" G="0.496914" T="0.0853906"/>
      <pos A="0.414609" C="0.25" G="0.167696" T="0.167696"/>
      <pos A="0.414609" C="0.167696" G="0.00308642" T="0.414609"/>
      <pos A="0.25" C="0.0853906" G="0.496914" T="0.167696"/>
      <pos A="0.167696" C="0.332304" G="0.0853906" T="0.414609"/>
      <pos A="0.414609" C="0.167696" G="0.25" T="0.167696"/>
      <pos A="0.167696" C="0.0853906" G="0.661523" T="0.0853906"/>
      <pos A="0.167696" C="0.25" G="0.0853906" T="0.496914"/>
      <pos A="0.332304" C="0.0853906" G="0.496914" T="0.0853906"/>
      <pos A="0.25" C="0.167696" G="0.414609" T="0.167696"/>
      <pos A="0.25" C="0.496914" G="0.167696" T="0.0853906"/>
      <pos A="0.0853906" C="0.00308642" G="0.414609" T="0.496914"/>
      <pos A="0.332304" C="0.496914" G="0.00308642" T="0.167696"/>
      <pos A="0.167696" C="0.25" G="0.414609" T="0.167696"/>
      <pos A="0.00308642" C="0.496914" G="0.00308642" T="0.496914"/>
      <pos A="0.00308642" C="0.167696" G="0.496914" T="0.332304"/>
      <pos A="0.25" C="0.167696" G="0.332304" T="0.25"/>
      <pos A="0.25" C="0.25" G="0.414609" T="0.0853906"/>
      <pos A="0.0853906" C="0.414609" G="0.167696" T="0.332304"/>
      <pos A="0.414609" C="0.00308642" G="0.496914" T="0.0853906"/>
      <pos A="0.25" C="0.579218" G="0.00308642" T="0.167696"/>
      <pos A="0.579218" C="0.0853906" G="0.0853906" T="0.25"/>
      <pos A="0.25" C="0.661523" G="0.0853906" T="0.00308642"/>
      <pos A="0.25" C="0.25" G="0.0853906" T="0.414609"/>
      <pos A="0.332304" C="0.25" G="0.332304" T="0.0853906"/>
      <pos A="0.0853906" C="0.579218" G="0.167696" T="0.167696"/>
      <pos A="0.0853906" C="0.00308642" G="0.414609" T="0.496914"/>
      <pos A="0.579218" C="0.167696" G="0.0853906" T="0.167696"/>
      <pos A="0.25" C="0.167696" G="0.496914" T="0.0853906"/>
      <pos A="0.0853906" C="0.743827" G="0.167696" T="0.00308642"/>
    </motif>
    <motif db="0" id="M10" alt="O10" length="40" nsites="8" evalue="1.3e-003">
      <pos A="0.522905" C="0.0550686" G="0.262996" T="0.159032"/>
      <pos A="0.262996" C="0.10705" G="0.366959" T="0.262996"/>
      <pos A="0.418941" C="0.159032" G="0.314977" T="0.10705"/>
      <pos A="0.211013" C="0.211013" G="0.470922" T="0.10705"/>
      <pos A="0.262996" C="0.366959" G="0.00308642" T="0.366959"/>
      <pos A="0.211013" C="0.314977" G="0.159032" T="0.314977"/>
      <pos A="0.0550686" C="0.262996" G="0.314977" T="0.366959"/>
      <pos A="0.574886" C="0.262996" G="0.00308642" T="0.159032"/>
      <pos A="0.522905" C="0.0550686" G="0.418941" T="0.00308642"/>
      <pos A="0.0550686" C="0.314977" G="0.262996" T="0.366959"/>
      <pos A="0.00308642" C="0.211013" G="0.211013" T="0.574886"/>
      <pos A="0.159032" C="0.211013" G="0.211013" T="0.418941"/>
      <pos A="0.314977" C="0.159032" G="0.0550686" T="0.470922"/>
      <pos A="0.159032" C="0.314977" G="0.314977" T="0.211013"/>
      <pos A="0.159032" C="0.10705" G="0.10705" T="0.626868"/>
      <pos A="0.211013" C="0.10705" G="0.470922" T="0.211013"/>
      <pos A="0.470922" C="0.10705" G="0.366959" T="0.0550686"/>
      <pos A="0.522905" C="0.10705" G="0.262996" T="0.10705"/>
      <pos A="0.366959" C="0.0550686" G="0.262996" T="0.314977"/>
      <pos A="0.211013" C="0.0550686" G="0.0550686" T="0.67885"/>
      <pos A="0.159032" C="0.366959" G="0.262996" T="0.211013"/>
      <pos A="0.159032" C="0.10705" G="0.314977" T="0.418941"/>
      <pos A="0.159032" C="0.522905" G="0.262996" T="0.0550686"/>
      <pos A="0.418941" C="0.314977" G="0.10705" T="0.159032"/>
      <pos A="0.574886" C="0.211013" G="0.10705" T="0.10705"/>
      <pos A="0.159032" C="0.470922" G="0.10705" T="0.262996"/>
      <pos A="0.0550686" C="0.159032" G="0.159032" T="0.626868"/>
      <pos A="0.366959" C="0.159032" G="0.262996" T="0.211013"/>
      <pos A="0.470922" C="0.10705" G="0.211013" T="0.211013"/>
      <pos A="0.159032" C="0.10705" G="0.574886" T="0.159032"/>
      <pos A="0.10705" C="0.159032" G="0.314977" T="0.418941"/>
      <pos A="0.314977" C="0.159032" G="0.211013" T="0.314977"/>
      <pos A="0.159032" C="0.0550686" G="0.314977" T="0.470922"/>
      <pos A="0.211013" C="0.366959" G="0.314977" T="0.10705"/>
      <pos A="0.522905" C="0.00308642" G="0.211013" T="0.262996"/>
      <pos A="0.418941" C="0.211013" G="0.262996" T="0.10705"/>
      <pos A="0.211013" C="0.159032" G="0.159032" T="0.470922"/>
      <pos A="0.211013" C="0.262996" G="0.314977" T="0.211013"/>
      <pos A="0.574886" C="0.10705" G="0.10705" T="0.211013"/>
      <pos A="0.10705" C="0.522905" G="0.211013" T="0.159032"/>
    </motif>
    <motif db="0" id="M100" alt="O100" length="40" nsites="8" evalue="1.3e-003">
      <pos A="0.0396662" C="0.0762459" G="0.478623" T="0.405464"/>
      <pos A="0.332304" C="0.112826" G="0.222565" T="0.332304"/>
      <pos A="0.0762459" C="0.222565" G="0.405464" T="0.295724"/>
      <pos A="0.185985" C="0.405464" G="0.332304" T="0.0762459"/>
      <pos A="0.222565" C="0.149405" G="0.112826" T="0.515204"/>
      <pos A="0.149405" C="0.185985" G="0.368884" T="0.295724"/>
      <pos A="0.368884" C="0.295724" G="0.222565" T="0.112826"/>
      <pos A="0.588363" C="0.222565" G="0.0762459" T="0.112826"/>
      <pos A="0.112826" C="0.295724" G="0.149405" T="0.442043"/>
      <pos A="0.112826" C="0.515204" G="0.332304" T="0.0396662"/>
      <pos A="0.295724" C="0.295724" G="0.0762459" T="0.332304"/>
      <pos A="0.222565" C="0.112826" G="0.478623" T="0.185985"/>
      <pos A="0.149405" C="0.368884" G="0.149405" T="0.332304"/>
      <pos A="0.112826" C="0.149405" G="0.295724" T="0.442043"/>
      <pos A="0.222565" C="0.259145" G="0.368884" T="0.149405"/>
      <pos A="0.185985" C="0.332304" G="0.259145" T="0.222565"/>
      <pos A="0.442043" C="0.368884" G="0.00308642" T="0.185985"/>
      <pos A="0.588363" C="0.112826" G="0.222565" T="0.0762459"/>
      <pos A="0.332304" C="0.112826" G="0.295724" T="0.259145"/>
      <pos A="0.295724" C="0.149405" G="0.149405" T="0.405464"/>
      <pos A="0.0396662" C="0.00308642" G="0.442043" T="0.515204"/>
      <pos A="0.0396662" C="0.551784" G="0.259145" T="0.149405"/>
      <pos A="0.149405" C="0.368884" G="0.0396662" T="0.442043"/>
      <pos A="0.185985" C="0.0762459" G="0.368884" T="0.368884"/>
      <pos A="0.149405" C="0.259145" G="0.442043" T="0.149405"/>
      <pos A="0.588363" C="0.0762459" G="0.185985" T="0.149405"/>
      <pos A="0.185985" C="0.112826" G="0.661523" T="0.0396662"/>
      <pos A="0.149405" C="0.112826" G="0.295724" T="0.442043"/>
      <pos A="0.149405" C="0.332304" G="0.149405" T="0.368884"/>
      <pos A="0.442043" C="0.405464" G="0.0762459" T="0.0762459"/>
      <pos A="0.332304" C="0.0762459" G="0.149405" T="0.442043"/>
      <pos A="0.259145" C="0.259145" G="0.332304" T="0.149405"/>
      <pos A="0.222565" C="0.259145" G="0.149405" T="0.368884"/>
      <pos A="0.0396662" C="0.185985" G="0.515204" T="0.259145"/>
      <pos A="0.0762459" C="0.295724" G="0.222565" T="0.405464"/>
      <pos A="0.112826" C="0.259145" G="0.259145" T="0.368884"/>
      <pos A="0.259145" C="0.332304" G="0.185985" T="0.222565"/>
      <pos A="0.222565" C="0.185985" G="0.259145" T="0.332304"/>
      <pos A="0.295724" C="0.0762459" G="0.442043" T="0.185985"/>
      <pos A="0.222565" C="0.112826" G="0.332304" T="0.332304"/>
    </motif>
    <motif db="0" id="M101" alt="O101" length="40" nsites="8" evalue="1.3e-003">
      <pos A="0.368884" C="0.222565" G="0.0396662" T="0.368884"/>
      <pos A="0.0396662" C="0.0396662" G="0.405464" T="0.515204"/>
      <pos A="0.0396662" C="0.368884" G="0.00308642" T="0.588363"/>
      <pos A="0.368884" C="0.149405" G="0.112826" T="0.368884"/>
      <pos A="0.185985" C="0.00308642" G="0.478623" T="0.332304"/>
      <pos A="0.0762459" C="0.295724" G="0.295724" T="0.332304"/>
      <pos A="0.112826" C="0.442043" G="0.185985" T="0.259145"/>
      <pos A="0.112826" C="0.442043" G="0.149405" T="0.295724"/>
      <pos A="0.295724" C="0.222565" G="0.149405" T="0.332304"/>
      <pos A="0.185985" C="0.259145" G="0.185985" T="0.368884"/>
      <pos A="0.332304" C="0.368884" G="0.295724" T="0.00308642"/>
      <pos A="0.259145" C="0.295724" G="0.0762459" T="0.368884"/>
      <pos A="0.368884" C="0.149405" G="0.259145" T="0.222565"/>
      <pos A="0.368884" C="0.259145" G="0.149405" T="0.222565"/>
      <pos A="0.222565" C="0.259145" G="0.478623" T="0.0396662"/>
      <pos A="0.442043" C="0.0762459" G="0.222565" T="0.259145"/>
      <pos A="0.368884" C="0.149405" G="0.368884" T="0.112826"/>
      <pos A="0.295724" C="0.112826" G="0.222565" T="0.368884"/>
      <pos A="0.149405" C="0.295724" G="0.442043" T="0.112826"/>
      <pos A="0.478623" C="0.405464" G="0.0762459" T="0.0396662"/>
      <pos A="0.332304" C="0.405464" G="0.112826" T="0.149405"/>
      <pos A="0.149405" C="0.222565" G="0.222565" T="0.405464"/>
      <pos A="0.259145" C="0.405464" G="0.0762459" T="0.259145"/>
      <pos A="0.149405" C="0.259145" G="0.222565" T="0.368884"/>
      <pos A="0.185985" C="0.588363" G="0.112826" T="0.112826"/>
      <pos A="0.515204" C="0.332304" G="0.0396662" T="0.112826"/>
      <pos A="0.405464" C="0.149405" G="0.222565" T="0.222565"/>
      <pos A="0.222565" C="0.222565" G="0.222565" T="0.332304"/>
      <pos A="0.222565" C="0.259145" G="0.185985" T="0.332304"/>
      <pos A="0.332304" C="0.0396662" G="0.332304" T="0.295724"/>
      <pos A="0.112826" C="0.185985" G="0.332304" T="0.368884"/>
      <pos A="0.405464" C="0.442043" G="0.112826" T="0.0396662"/>
      <pos A="0.0762459" C="0.112826" G="0.149405" T="0.661523"/>
      <pos A="0.332304" C="0.112826" G="0.0762459" T="0.478623"/>
      <pos A="0.0762459" C="0.149405" G="0.478623" T="0.295724"/>
      <pos A="0.222565" C="0.0396662" G="0.551784" T="0.185985"/>
      <pos A="0.222565" C="0.332304" G="0.405464" T="0.0396662"/>
      <pos A="0.295724" C="0.478623" G="0.0762459" T="0.149405"/>
      <pos A="0.588363" C="0.0396662" G="0.112826" T="0.259145"/>
      <pos A="0.478623" C="0.185985" G="0.0396662" T="0.295724"/>
    </motif>
    <motif db="0" id="M102" alt="O102" length="40" nsites="8" evalue="1.3e-003">
      <pos A="0.158504" C="0.303895" G="0.333975" T="0.203626"/>
      <pos A="0.158504" C="0.308909" G="0.25376" T="0.278828"/>
      <pos A="0.308909" C="0.188585" G="0.193598" T="0.308909"/>
      <pos A="0.268801" C="0.193598" G="0.263787" T="0.273814"/>
      <pos A="0.318935" C="0.178558" G="0.333975" T="0.168531"/>
      <pos A="0.288854" C="0.123409" G="0.268801" T="0.318935"/>
      <pos A="0.25376" C="0.183571" G="0.359043" T="0.203626"/>
      <pos A="0.313922" C="0.228692" G="0.148477" T="0.308909"/>
      <pos A="0.313922" C="0.118396" G="0.278828" T="0.288854"/>
      <pos A="0.278828" C="0.313922" G="0.15349" T="0.25376"/>
      <pos A="0.168531" C="0.278828" G="0.228692" T="0.323949"/>
      <pos A="0.344003" C="0.103356" G="0.258773" T="0.293868"/>
      <pos A="0.288854" C="0.178558" G="0.213652" T="0.318935"/>
      <pos A="0.258773" C="0.33899" G="0.223679" T="0.178558"/>
      <pos A="0.218666" C="0.318935" G="0.23872" T="0.223679"/>
      <pos A="0.258773" C="0.333975" G="0.193598" T="0.213652"/>
      <pos A="0.223679" C="0.278828" G="0.283841" T="0.213652"/>
      <pos A="0.258773" C="0.188585" G="0.278828" T="0.273814"/>
      <pos A="0.323949" C="0.128424" G="0.364056" T="0.183571"/>
      <pos A="0.188585" C="0.15349" G="0.344003" T="0.313922"/>
      <pos A="0.263787" C="0.333975" G="0.188585" T="0.213652"/>
      <pos A="0.133437" C="0.278828" G="0.23872" T="0.349016"/>
      <pos A="0.143464" C="0.208639" G="0.288854" T="0.359043"/>
      <pos A="0.364056" C="0.168531" G="0.23872" T="0.228692"/>
      <pos A="0.263787" C="0.0682617" G="0.349016" T="0.318935"/>
      <pos A="0.0231407" C="0.328962" G="0.33899" T="0.308909"/>
      <pos A="0.303895" C="0.233707" G="0.198612" T="0.263787"/>
      <pos A="0.198612" C="0.35403" G="0.168531" T="0.278828"/>
      <pos A="0.349016" C="0.103356" G="0.258773" T="0.288854"/>
      <pos A="0.313922" C="0.404164" G="0.113383" T="0.168531"/>
      <pos A="0.198612" C="0.298881" G="0.233707" T="0.268801"/>
      <pos A="0.308909" C="0.163518" G="0.344003" T="0.183571"/>
      <pos A="0.439258" C="0.233707" G="0.118396" T="0.208639"/>
      <pos A="0.263787" C="0.13845" G="0.233707" T="0.364056"/>
      <pos A="0.268801" C="0.364056" G="0.178558" T="0.188585"/>
      <pos A="0.188585" C="0.33899" G="0.208639" T="0.263787"/>
      <pos A="0.178558" C="0.183571" G="0.178558" T="0.459313"/>
      <pos A="0.228692" C="0.13845" G="0.379097" T="0.25376"/>
      <pos A="0.143464" C="0.218666" G="0.384111" T="0.25376"/>
      <pos A="0.364056" C="0.223679" G="0.298881" T="0.113383"/>
    </motif>
    <motif db="0" id="M103" alt="O103" length="40" nsites="8" evalue="1.3e-003">
      <pos A="0.694444" C="0.101852" G="0.101852" T="0.101852"/>
      <pos A="0.496914" C="0.200617" G="0.101852" T="0.200617"/>
      <pos A="0.200617" C="0.101852" G="0.299383" T="0.398148"/>
      <pos A="0.00308642" C="0.398148" G="0.101852" T="0.496914"/>
      <pos A="0.00308642" C="0.299383" G="0.398148" T="0.299383"/>
      <pos A="0.200617" C="0.299383" G="0.101852" T="0.398148"/>
      <pos A="0.00308642" C="0.398148" G="0.101852" T="0.496914"/>
      <pos A="0.101852" C="0.398148" G="0.00308642" T="0.496914"/>
      <pos A="0.00308642" C="0.00308642" G="0.101852" T="0.891975"/>
      <pos A="0.101852" C="0.00308642" G="0.101852" T="0.79321"/>
      <pos A="0.00308642" C="0.496914" G="0.299383" T="0.200617"/>
      <pos A="0.398148" C="0.398148" G="0.00308642" T="0.200617"/>
      <pos A="0.595679" C="0.00308642" G="0.00308642" T="0.398148"/>
      <pos A="0.595679" C="0.299383" G="0.00308642" T="0.101852"/>
      <pos A="0.299383" C="0.299383" G="0.299383" T="0.101852"/>
      <pos A="0.299383" C="0.200617" G="0.101852" T="0.398148"/>
      <pos A="0.101852" C="0.200617" G="0.496914" T="0.200617"/>
      <pos A="0.398148" C="0.200617" G="0.200617" T="0.200617"/>
      <pos A="0.496914" C="0.299383" G="0.00308642" T="0.200617"/>
      <pos A="0.398148" C="0.398148" G="0.200617" T="0.00308642"/>
      <pos A="0.595679" C="0.00308642" G="0.299383" T="0.101852"/>
      <pos A="0.200617" C="0.00308642" G="0.299383" T="0.496914"/>
      <pos A="0.299383" C="0.398148" G="0.200617" T="0.101852"/>
      <pos A="0.595679" C="0.00308642" G="0.00308642" T="0.398148"/>
      <pos A="0.299383" C="0.101852" G="0.299383" T="0.299383"/>
      <pos A="0.398148" C="0.200617" G="0.101852" T="0.299383"/>
      <pos A="0.200617" C="0.200617" G="0.496914" T="0.101852"/>
      <pos A="0.299383" C="0.00308642" G="0.496914" T="0.200617"/>
      <pos A="0.200617" C="0.694444" G="0.101852" T="0.00308642"/>
      <pos A="0.299383" C="0.299383" G="0.00308642" T="0.398148"/>
      <pos A="0.398148" C="0.299383" G="0.200617" T="0.101852"/>
      <pos A="0.00308642" C="0.694444" G="0.101852" T="0.200617"/>
      <pos A="0.398148" C="0.101852" G="0.299383" T="0.200617"/>
      <pos A="0.299383" C="0.398148" G="0.00308642" T="0.299383"/>
      <pos A="0.398148" C="0.200617" G="0.299383" T="0.101852"/>
      <pos A="0.595679" C="0.200617" G="0.101852" T="0.101852"/>
      <pos A="0.101852" C="0.398148" G="0.299383" T="0.200617"/>
      <pos A="0.299383" C="0.200617" G="0.200617" T="0.299383"/>
      <pos A="0.398148" C="0.200617" G="0.299383" T="0.101852"/>
      <pos A="0.299383" C="0.101852" G="0.496914" T="0.101852"/>
    </motif>
    <motif db="0" id="M105" alt="O105" length="40" nsites="8" evalue="1.3e-003">
      <pos A="0.332304" C="0.167696" G="0.332304" T="0.167696"/>
      <pos A="0.332304" C="0.496914" G="0.167696" T="0.00308642"/>
      <pos A="0.332304" C="0.332304" G="0.332304" T="0.00308642"/>
      <pos A="0.167696" C="0.496914" G="0.167696" T="0.167696"/>
      <pos A="0.00308642" C="0.167696" G="0.332304" T="0.496914"/>
      <pos A="0.167696" C="0.167696" G="0.496914" T="0.167696"/>
      <pos A="0.167696" C="0.00308642" G="0.00308642" T="0.826131"/>
      <pos A="0.00308642" C="0.496914" G="0.496914" T="0.00308642"/>
      <pos A="0.167696" C="0.661523" G="0.00308642" T="0.167696"/>
      <pos A="0.167696" C="0.332304" G="0.332304" T="0.167696"/>
      <pos A="0.332304" C="0.661523" G="0.00308642" T="0.00308642"/>
      <pos A="0.00308642" C="0.167696" G="0.167696" T="0.661523"/>
      <pos A="0.332304" C="0.332304" G="0.332304" T="0.00308642"/>
      <pos A="0.00308642" C="0.167696" G="0.167696" T="0.661523"/>
      <pos A="0.332304" C="0.496914" G="0.167696" T="0.00308642"/>
      <pos A="0.00308642" C="0.332304" G="0.661523" T="0.00308642"/>
      <pos A="0.00308642" C="0.496914" G="0.167696" T="0.332304"/>
      <pos A="0.167696" C="0.332304" G="0.00308642" T="0.496914"/>
      <pos A="0.167696" C="0.167696" G="0.332304" T="0.332304"/>
      <pos A="0.167696" C="0.167696" G="0.661523" T="0.00308642"/>
      <pos A="0.167696" C="0.00308642" G="0.661523" T="0.167696"/>
      <pos A="0.496914" C="0.00308642" G="0.496914" T="0.00308642"/>
      <pos A="0.00308642" C="0.496914" G="0.332304" T="0.167696"/>
      <pos A="0.167696" C="0.167696" G="0.00308642" T="0.661523"/>
      <pos A="0.167696" C="0.167696" G="0.496914" T="0.167696"/>
      <pos A="0.00308642" C="0.332304" G="0.167696" T="0.496914"/>
      <pos A="0.661523" C="0.167696" G="0.00308642" T="0.167696"/>
      <pos A="0.167696" C="0.332304" G="0.496914" T="0.00308642"/>
      <pos A="0.167696" C="0.167696" G="0.00308642" T="0.661523"/>
      <pos A="0.00308642" C="0.496914" G="0.496914" T="0.00308642"/>
      <pos A="0.332304" C="0.00308642" G="0.332304" T="0.332304"/>
      <pos A="0.167696" C="0.167696" G="0.00308642" T="0.661523"/>
      <pos A="0.167696" C="0.167696" G="0.496914" T="0.167696"/>
      <pos A="0.332304" C="0.00308642" G="0.00308642" T="0.661523"/>
      <pos A="0.167696" C="0.332304" G="0.496914" T="0.00308642"/>
      <pos A="0.332304" C="0.00308642" G="0.496914" T="0.167696"/>
      <pos A="0.00308642" C="0.00308642" G="0.00308642" T="0.990741"/>
      <pos A="0.00308642" C="0.661523" G="0.332304" T="0.00308642"/>
      <pos A="0.167696" C="0.167696" G="0.00308642" T="0.661523"/>
      <pos A="0.167696" C="0.00308642" G="0.496914" T="0.332304"/>
    </motif>
    <motif db="0" id="M106" alt="O106" length="40" nsites="8" evalue="1.3e-003">
      <pos A="0.328962" C="0.148477" G="0.298881" T="0.223679"/>
      <pos A="0.323949" C="0.143464" G="0.13845" T="0.394137"/>
      <pos A="0.188585" C="0.429232" G="0.193598" T="0.188585"/>
      <pos A="0.293868" C="0.308909" G="0.158504" T="0.23872"/>
      <pos A="0.193598" C="0.198612" G="0.303895" T="0.303895"/>
      <pos A="0.233707" C="0.193598" G="0.268801" T="0.303895"/>
      <pos A="0.333975" C="0.298881" G="0.218666" T="0.148477"/>
      <pos A="0.198612" C="0.23872" G="0.218666" T="0.344003"/>
      <pos A="0.118396" C="0.464326" G="0.23872" T="0.178558"/>
      <pos A="0.33899" C="0.23872" G="0.183571" T="0.23872"/>
      <pos A="0.208639" C="0.113383" G="0.36907" T="0.308909"/>
      <pos A="0.233707" C="0.128424" G="0.384111" T="0.25376"/>
      <pos A="0.23872" C="0.163518" G="0.13845" T="0.459313"/>
      <pos A="0.364056" C="0.0732751" G="0.268801" T="0.293868"/>
      <pos A="0.263787" C="0.243733" G="0.293868" T="0.198612"/>
      <pos A="0.409178" C="0.23872" G="0.133437" T="0.218666"/>
      <pos A="0.133437" C="0.333975" G="0.323949" T="0.208639"/>
      <pos A="0.218666" C="0.233707" G="0.193598" T="0.35403"/>
      <pos A="0.25376" C="0.313922" G="0.203626" T="0.228692"/>
      <pos A="0.33899" C="0.248747" G="0.203626" T="0.208639"/>
      <pos A="0.183571" C="0.313922" G="0.258773" T="0.243733"/>
      <pos A="0.313922" C="0.15349" G="0.263787" T="0.268801"/>
      <pos A="0.384111" C="0.178558" G="0.148477" T="0.288854"/>
      <pos A="0.208639" C="0.303895" G="0.173545" T="0.313922"/>
      <pos A="0.203626" C="0.328962" G="0.23872" T="0.228692"/>
      <pos A="0.228692" C="0.103356" G="0.333975" T="0.333975"/>
      <pos A="0.218666" C="0.313922" G="0.223679" T="0.243733"/>
      <pos A="0.183571" C="0.198612" G="0.283841" T="0.333975"/>
      <pos A="0.273814" C="0.223679" G="0.218666" T="0.283841"/>
      <pos A="0.193598" C="0.163518" G="0.384111" T="0.258773"/>
      <pos A="0.23872" C="0.163518" G="0.328962" T="0.268801"/>
      <pos A="0.263787" C="0.173545" G="0.364056" T="0.198612"/>
      <pos A="0.0933294" C="0.278828" G="0.248747" T="0.379097"/>
      <pos A="0.323949" C="0.278828" G="0.0983427" T="0.298881"/>
      <pos A="0.203626" C="0.228692" G="0.399151" T="0.168531"/>
      <pos A="0.328962" C="0.33899" G="0.168531" T="0.163518"/>
      <pos A="0.298881" C="0.258773" G="0.163518" T="0.278828"/>
      <pos A="0.278828" C="0.193598" G="0.298881" T="0.228692"/>
      <pos A="0.33899" C="0.323949" G="0.0933294" T="0.243733"/>
      <pos A="0.173545" C="0.243733" G="0.258773" T="0.323949"/>
    </motif>
    <motif db="0" id="M107" alt="O107" length="40" nsites="8" evalue="1.3e-003">
      <pos A="0.392584" C="0.00308642" G="0.323031" T="0.281299"/>
      <pos A="0.183925" C="0.183925" G="0.448226" T="0.183925"/>
      <pos A="0.281299" C="0.197835" G="0.197835" T="0.323031"/>
      <pos A="0.225656" C="0.183925" G="0.225656" T="0.364762"/>
      <pos A="0.559511" C="0.128282" G="0.142193" T="0.170014"/>
      <pos A="0.267389" C="0.183925" G="0.29521" T="0.253478"/>
      <pos A="0.336941" C="0.142193" G="0.448226" T="0.07264"/>
      <pos A="0.350852" C="0.197835" G="0.07264" T="0.378674"/>
      <pos A="0.30912" C="0.156104" G="0.267389" T="0.267389"/>
      <pos A="0.142193" C="0.350852" G="0.211746" T="0.29521"/>
      <pos A="0.114371" C="0.281299" G="0.114371" T="0.489959"/>
      <pos A="0.448226" C="0.0448188" G="0.267389" T="0.239567"/>
      <pos A="0.0865501" C="0.183925" G="0.364762" T="0.364762"/>
      <pos A="0.378674" C="0.364762" G="0.156104" T="0.100461"/>
      <pos A="0.183925" C="0.267389" G="0.364762" T="0.183925"/>
      <pos A="0.211746" C="0.183925" G="0.267389" T="0.336941"/>
      <pos A="0.29521" C="0.183925" G="0.281299" T="0.239567"/>
      <pos A="0.253478" C="0.267389" G="0.406495" T="0.07264"/>
      <pos A="0.448226" C="0.170014" G="0.267389" T="0.114371"/>
      <pos A="0.225656" C="0.378674" G="0.170014" T="0.225656"/>
      <pos A="0.30912" C="0.197835" G="0.225656" T="0.267389"/>
      <pos A="0.336941" C="0.267389" G="0.183925" T="0.211746"/>
      <pos A="0.128282" C="0.253478" G="0.239567" T="0.378674"/>
      <pos A="0.239567" C="0.0587289" G="0.128282" T="0.573422"/>
      <pos A="0.0309077" C="0.281299" G="0.225656" T="0.462137"/>
      <pos A="0.336941" C="0.156104" G="0.142193" T="0.364762"/>
      <pos A="0.323031" C="0.197835" G="0.29521" T="0.183925"/>
      <pos A="0.378674" C="0.350852" G="0.114371" T="0.156104"/>
      <pos A="0.239567" C="0.281299" G="0.267389" T="0.211746"/>
      <pos A="0.53169" C="0.225656" G="0.128282" T="0.114371"/>
      <pos A="0.489959" C="0.183925" G="0.183925" T="0.142193"/>
      <pos A="0.336941" C="0.128282" G="0.211746" T="0.323031"/>
      <pos A="0.0865501" C="0.197835" G="0.225656" T="0.489959"/>
      <pos A="0.128282" C="0.267389" G="0.267389" T="0.336941"/>
      <pos A="0.253478" C="0.170014" G="0.406495" T="0.170014"/>
      <pos A="0.156104" C="0.267389" G="0.239567" T="0.336941"/>
      <pos A="0.364762" C="0.29521" G="0.225656" T="0.114371"/>
      <pos A="0.378674" C="0.364762" G="0.100461" T="0.156104"/>
      <pos A="0.392584" C="0.253478" G="0.0309077" T="0.323031"/>
      <pos A="0.545601" C="0.114371" G="0.170014" T="0.170014"/>
    </motif>
    <motif db="0" id="M108" alt="O108" length="40" nsites="8" evalue="1.3e-003">
      <pos A="0.1958" C="0.292156" G="0.316245" T="0.1958"/>
      <pos A="0.243977" C="0.364424" G="0.147621" T="0.243977"/>
      <pos A="0.388513" C="0.243977" G="0.171711" T="0.1958"/>
      <pos A="0.557137" C="0.1958" G="0.099443" T="0.147621"/>
      <pos A="0.147621" C="0.099443" G="0.292156" T="0.46078"/>
      <pos A="0.412601" C="0.43669" G="0.123532" T="0.0271753"/>
      <pos A="0.316245" C="0.388513" G="0.147621" T="0.147621"/>
      <pos A="0.268067" C="0.412601" G="0.147621" T="0.171711"/>
      <pos A="0.147621" C="0.340334" G="0.171711" T="0.340334"/>
      <pos A="0.099443" C="0.388513" G="0.316245" T="0.1958"/>
      <pos A="0.219888" C="0.292156" G="0.171711" T="0.316245"/>
      <pos A="0.1958" C="0.1958" G="0.484869" T="0.123532"/>
      <pos A="0.219888" C="0.171711" G="0.388513" T="0.219888"/>
      <pos A="0.243977" C="0.412601" G="0.0753541" T="0.268067"/>
      <pos A="0.292156" C="0.099443" G="0.340334" T="0.268067"/>
      <pos A="0.243977" C="0.0512642" G="0.243977" T="0.46078"/>
      <pos A="0.123532" C="0.243977" G="0.316245" T="0.316245"/>
      <pos A="0.147621" C="0.171711" G="0.316245" T="0.364424"/>
      <pos A="0.099443" C="0.268067" G="0.268067" T="0.364424"/>
      <pos A="0.219888" C="0.147621" G="0.243977" T="0.388513"/>
      <pos A="0.316245" C="0.388513" G="0.0753541" T="0.219888"/>
      <pos A="0.388513" C="0.268067" G="0.219888" T="0.123532"/>
      <pos A="0.388513" C="0.0753541" G="0.316245" T="0.219888"/>
      <pos A="0.388513" C="0.147621" G="0.1958" T="0.268067"/>
      <pos A="0.1958" C="0.316245" G="0.219888" T="0.268067"/>
      <pos A="0.147621" C="0.171711" G="0.1958" T="0.484869"/>
      <pos A="0.364424" C="0.0271753" G="0.243977" T="0.364424"/>
      <pos A="0.388513" C="0.219888" G="0.219888" T="0.171711"/>
      <pos A="0.581226" C="0.340334" G="0.00308642" T="0.0753541"/>
      <pos A="0.147621" C="0.099443" G="0.412601" T="0.340334"/>
      <pos A="0.364424" C="0.099443" G="0.147621" T="0.388513"/>
      <pos A="0.147621" C="0.219888" G="0.412601" T="0.219888"/>
      <pos A="0.219888" C="0.268067" G="0.268067" T="0.243977"/>
      <pos A="0.171711" C="0.316245" G="0.340334" T="0.171711"/>
      <pos A="0.219888" C="0.340334" G="0.099443" T="0.340334"/>
      <pos A="0.123532" C="0.243977" G="0.292156" T="0.340334"/>
      <pos A="0.316245" C="0.219888" G="0.219888" T="0.243977"/>
      <pos A="0.268067" C="0.316245" G="0.1958" T="0.219888"/>
      <pos A="0.316245" C="0.340334" G="0.243977" T="0.099443"/>
      <pos A="0.484869" C="0.123532" G="0.123532" T="0.268067"/>
    </motif>
    <motif db="0" id="M109" alt="O109" length="40" nsites="8" evalue="1.3e-003">
      <pos A="0.00308642" C="0.496914" G="0.00308642" T="0.496914"/>
      <pos A="0.496914" C="0.00308642" G="0.00308642" T="0.496914"/>
      <pos A="0.00308642" C="0.00308642" G="0.496914" T="0.496914"/>
      <pos A="0.00308642" C="0.496914" G="0.00308642" T="0.496914"/>
      <pos A="0.00308642" C="0.00308642" G="0.00308642" T="0.990741"/>
      <pos A="0.00308642" C="0.496914" G="0.496914" T="0.00308642"/>
      <pos A="0.496914" C="0.496914" G="0.00308642" T="0.00308642"/>
      <pos A="0.00308642" C="0.00308642" G="0.00308642" T="0.990741"/>
      <pos A="0.00308642" C="0.00308642" G="0.00308642" T="0.990741"/>
      <pos A="0.00308642" C="0.00308642" G="0.496914" T="0.496914"/>
      <pos A="0.990741" C="0.00308642" G="0.00308642" T="0.00308642"/>
      <pos A="0.496914" C="0.496914" G="0.00308642" T="0.00308642"/>
      <pos A="0.00308642" C="0.00308642" G="0.496914" T="0.496914"/>
      <pos A="0.990741" C="0.00308642" G="0.00308642" T="0.00308642"/>
      <pos A="0.990741" C="0.00308642" G="0.00308642" T="0.00308642"/>
      <pos A="0.00308642" C="0.496914" G="0.496914" T="0.00308642"/>
      <pos A="0.496914" C="0.00308642" G="0.00308642" T="0.496914"/>
      <pos A="0.00308642" C="0.00308642" G="0.990741" T="0.00308642"/>
      <pos A="0.990741" C="0.00308642" G="0.00308642" T="0.00308642"/>
      <pos A="0.496914" C="0.496914" G="0.00308642" T="0.00308642"/>
      <pos A="0.496914" C="0.00308642" G="0.496914" T="0.00308642"/>
      <pos A="0.496914" C="0.00308642" G="0.496914" T="0.00308642"/>
      <pos A="0.00308642" C="0.496914" G="0.00308642" T="0.496914"/>
      <pos A="0.496914" C="0.00308642" G="0.496914" T="0.00308642"/>
      <pos A="0.00308642" C="0.990741" G="0.00308642" T="0.00308642"/>
      <pos A="0.00308642" C="0.990741" G="0.00308642" T="0.00308642"/>
      <pos A="0.00308642" C="0.990741" G="0.00308642" T="0.00308642"/>
      <pos A="0.00308642" C="0.990741" G="0.00308642" T="0.00308642"/>
      <pos A="0.00308642" C="0.496914" G="0.00308642" T="0.496914"/>
      <pos A="0.990741" C="0.00308642" G="0.00308642" T="0.00308642"/>
      <pos A="0.00308642" C="0.496914" G="0.00308642" T="0.496914"/>
      <pos A="0.496914" C="0.496914" G="0.00308642" T="0.00308642"/>
      <pos A="0.00308642" C="0.496914" G="0.00308642" T="0.496914"/>
      <pos A="0.00308642" C="0.496914" G="0.00308642" T="0.496914"/>
      <pos A="0.00308642" C="0.00308642" G="0.496914" T="0.496914"/>
      <pos A="0.00308642" C="0.00308642" G="0.990741" T="0.00308642"/>
      <pos A="0.496914" C="0.496914" G="0.00308642" T="0.00308642"/>
      <pos A="0.990741" C="0.00308642" G="0.00308642" T="0.00308642"/>
      <pos A="0.496914" C="0.00308642" G="0.496914" T="0.00308642"/>
      <pos A="0.990741" C="0.00308642" G="0.00308642" T="0.00308642"/>
    </motif>
    <motif db="0" id="M11" alt="O11" length="40" nsites="8" evalue="1.3e-003">
      <pos A="0.35582" C="0.159297" G="0.154258" T="0.330625"/>
      <pos A="0.209688" C="0.255039" G="0.305429" T="0.229844"/>
      <pos A="0.270156" C="0.325586" G="0.154258" T="0.25"/>
      <pos A="0.315508" C="0.118985" G="0.280234" T="0.285273"/>
      <pos A="0.295351" C="0.360859" G="0.270156" T="0.0736336"/>
      <pos A="0.330625" C="0.255039" G="0.214727" T="0.19961"/>
      <pos A="0.129063" C="0.234883" G="0.335664" T="0.30039"/>
      <pos A="0.174414" C="0.396132" G="0.14418" T="0.285273"/>
      <pos A="0.386054" C="0.124024" G="0.234883" T="0.255039"/>
      <pos A="0.194571" C="0.234883" G="0.30039" T="0.270156"/>
      <pos A="0.154258" C="0.139141" G="0.421327" T="0.285273"/>
      <pos A="0.290312" C="0.270156" G="0.224805" T="0.214727"/>
      <pos A="0.421327" C="0.164336" G="0.118985" T="0.295351"/>
      <pos A="0.174414" C="0.189532" G="0.270156" T="0.365898"/>
      <pos A="0.280234" C="0.234883" G="0.189532" T="0.295351"/>
      <pos A="0.19961" C="0.19961" G="0.265117" T="0.335664"/>
      <pos A="0.214727" C="0.275195" G="0.285273" T="0.224805"/>
      <pos A="0.184492" C="0.209688" G="0.25" T="0.35582"/>
      <pos A="0.421327" C="0.255039" G="0.270156" T="0.0534765"/>
      <pos A="0.234883" C="0.265117" G="0.174414" T="0.325586"/>
      <pos A="0.275195" C="0.320547" G="0.184492" T="0.219766"/>
      <pos A="0.234883" C="0.270156" G="0.154258" T="0.340703"/>
      <pos A="0.124024" C="0.310468" G="0.14418" T="0.421327"/>
      <pos A="0.234883" C="0.255039" G="0.169375" T="0.340703"/>
      <pos A="0.159297" C="0.113946" G="0.46668" T="0.260078"/>
      <pos A="0.108907" C="0.19961" G="0.305429" T="0.386054"/>
      <pos A="0.270156" C="0.244961" G="0.255039" T="0.229844"/>
      <pos A="0.280234" C="0.325586" G="0.174414" T="0.219766"/>
      <pos A="0.381015" C="0.0383595" G="0.224805" T="0.35582"/>
      <pos A="0.239922" C="0.159297" G="0.411249" T="0.189532"/>
      <pos A="0.260078" C="0.295351" G="0.219766" T="0.224805"/>
      <pos A="0.19961" C="0.335664" G="0.108907" T="0.35582"/>
      <pos A="0.365898" C="0.124024" G="0.25" T="0.260078"/>
      <pos A="0.386054" C="0.179453" G="0.280234" T="0.154258"/>
      <pos A="0.290312" C="0.113946" G="0.411249" T="0.184492"/>
      <pos A="0.265117" C="0.204649" G="0.25" T="0.280234"/>
      <pos A="0.25" C="0.335664" G="0.189532" T="0.224805"/>
      <pos A="0.179453" C="0.270156" G="0.219766" T="0.330625"/>
      <pos A="0.290312" C="0.315508" G="0.19961" T="0.194571"/>
      <pos A="0.159297" C="0.330625" G="0.149219" T="0.360859"/>
    </motif>
    <motif db="0" id="M110" alt="O110" length="40" nsites="8" evalue="1.3e-003">
      <pos A="0.00308642" C="0.00308642" G="0.332304" T="0.661523"/>
      <pos A="0.167696" C="0.332304" G="0.332304" T="0.167696"/>
      <pos A="0.332304" C="0.00308642" G="0.167696" T="0.496914"/>
      <pos A="0.167696" C="0.332304" G="0.167696" T="0.332304"/>
      <pos A="0.496914" C="0.167696" G="0.332304" T="0.00308642"/>
      <pos A="0.661523" C="0.00308642" G="0.167696" T="0.167696"/>
      <pos A="0.332304" C="0.00308642" G="0.496914" T="0.167696"/>
      <pos A="0.496914" C="0.00308642" G="0.496914" T="0.00308642"/>
      <pos A="0.496914" C="0.496914" G="0.00308642" T="0.00308642"/>
      <pos A="0.332304" C="0.167696" G="0.332304" T="0.167696"/>
      <pos A="0.332304" C="0.00308642" G="0.661523" T="0.00308642"/>
      <pos A="0.167696" C="0.332304" G="0.332304" T="0.167696"/>
      <pos A="0.00308642" C="0.496914" G="0.167696" T="0.332304"/>
      <pos A="0.332304" C="0.167696" G="0.00308642" T="0.496914"/>
      <pos A="0.167696" C="0.332304" G="0.332304" T="0.167696"/>
      <pos A="0.00308642" C="0.00308642" G="0.661523" T="0.332304"/>
      <pos A="0.167696" C="0.496914" G="0.167696" T="0.167696"/>
      <pos A="0.167696" C="0.00308642" G="0.661523" T="0.167696"/>
      <pos A="0.167696" C="0.496914" G="0.167696" T="0.167696"/>
      <pos A="0.332304" C="0.00308642" G="0.00308642" T="0.661523"/>
      <pos A="0.00308642" C="0.167696" G="0.332304" T="0.496914"/>
      <pos A="0.167696" C="0.00308642" G="0.167696" T="0.661523"/>
      <pos A="0.00308642" C="0.00308642" G="0.496914" T="0.496914"/>
      <pos A="0.00308642" C="0.00308642" G="0.661523" T="0.332304"/>
      <pos A="0.00308642" C="0.496914" G="0.332304" T="0.167696"/>
      <pos A="0.332304" C="0.167696" G="0.00308642" T="0.496914"/>
      <pos A="0.332304" C="0.496914" G="0.00308642" T="0.167696"/>
      <pos A="0.496914" C="0.496914" G="0.00308642" T="0.00308642"/>
      <pos A="0.167696" C="0.661523" G="0.167696" T="0.00308642"/>
      <pos A="0.496914" C="0.167696" G="0.332304" T="0.00308642"/>
      <pos A="0.00308642" C="0.661523" G="0.167696" T="0.167696"/>
      <pos A="0.00308642" C="0.332304" G="0.167696" T="0.496914"/>
      <pos A="0.00308642" C="0.00308642" G="0.332304" T="0.661523"/>
      <pos A="0.167696" C="0.496914" G="0.00308642" T="0.332304"/>
      <pos A="0.496914" C="0.167696" G="0.167696" T="0.167696"/>
      <pos A="0.496914" C="0.00308642" G="0.332304" T="0.167696"/>
      <pos A="0.496914" C="0.332304" G="0.00308642" T="0.167696"/>
      <pos A="0.167696" C="0.332304" G="0.167696" T="0.332304"/>
      <pos A="0.496914" C="0.332304" G="0.00308642" T="0.167696"/>
      <pos A="0.332304" C="0.167696" G="0.167696" T="0.332304"/>
    </motif>
    <motif db="0" id="M111" alt="O111" length="40" nsites="8" evalue="1.3e-003">
      <pos A="0.308909" C="0.143464" G="0.318935" T="0.228692"/>
      <pos A="0.303895" C="0.263787" G="0.213652" T="0.218666"/>
      <pos A="0.36907" C="0.218666" G="0.293868" T="0.118396"/>
      <pos A="0.258773" C="0.213652" G="0.173545" T="0.35403"/>
      <pos A="0.148477" C="0.208639" G="0.283841" T="0.359043"/>
      <pos A="0.23872" C="0.278828" G="0.25376" T="0.228692"/>
      <pos A="0.344003" C="0.293868" G="0.13845" T="0.223679"/>
      <pos A="0.223679" C="0.263787" G="0.429232" T="0.0833017"/>
      <pos A="0.25376" C="0.173545" G="0.318935" T="0.25376"/>
      <pos A="0.158504" C="0.278828" G="0.283841" T="0.278828"/>
      <pos A="0.444273" C="0.263787" G="0.103356" T="0.188585"/>
      <pos A="0.293868" C="0.0883151" G="0.263787" T="0.35403"/>
      <pos A="0.133437" C="0.208639" G="0.318935" T="0.33899"/>
      <pos A="0.283841" C="0.223679" G="0.163518" T="0.328962"/>
      <pos A="0.15349" C="0.344003" G="0.213652" T="0.288854"/>
      <pos A="0.409178" C="0.258773" G="0.123409" T="0.208639"/>
      <pos A="0.273814" C="0.218666" G="0.228692" T="0.278828"/>
      <pos A="0.248747" C="0.273814" G="0.223679" T="0.25376"/>
      <pos A="0.133437" C="0.183571" G="0.379097" T="0.303895"/>
      <pos A="0.123409" C="0.243733" G="0.288854" T="0.344003"/>
      <pos A="0.283841" C="0.198612" G="0.233707" T="0.283841"/>
      <pos A="0.23872" C="0.248747" G="0.349016" T="0.163518"/>
      <pos A="0.298881" C="0.268801" G="0.203626" T="0.228692"/>
      <pos A="0.213652" C="0.328962" G="0.318935" T="0.13845"/>
      <pos A="0.163518" C="0.158504" G="0.293868" T="0.384111"/>
      <pos A="0.208639" C="0.268801" G="0.293868" T="0.228692"/>
      <pos A="0.248747" C="0.128424" G="0.258773" T="0.364056"/>
      <pos A="0.273814" C="0.328962" G="0.108369" T="0.288854"/>
      <pos A="0.25376" C="0.298881" G="0.228692" T="0.218666"/>
      <pos A="0.424218" C="0.163518" G="0.168531" T="0.243733"/>
      <pos A="0.308909" C="0.108369" G="0.359043" T="0.223679"/>
      <pos A="0.344003" C="0.23872" G="0.163518" T="0.25376"/>
      <pos A="0.283841" C="0.278828" G="0.25376" T="0.183571"/>
      <pos A="0.36907" C="0.128424" G="0.323949" T="0.178558"/>
      <pos A="0.183571" C="0.379097" G="0.218666" T="0.218666"/>
      <pos A="0.35403" C="0.0883151" G="0.173545" T="0.384111"/>
      <pos A="0.108369" C="0.203626" G="0.404164" T="0.283841"/>
      <pos A="0.233707" C="0.293868" G="0.118396" T="0.35403"/>
      <pos A="0.158504" C="0.303895" G="0.193598" T="0.344003"/>
      <pos A="0.133437" C="0.188585" G="0.308909" T="0.36907"/>
    </motif>
    <motif db="0" id="M112" alt="O112" length="40" nsites="8" evalue="1.3e-003">
      <pos A="0.00308642" C="0.00308642" G="0.990741" T="0.00308642"/>
      <pos A="0.00308642" C="0.00308642" G="0.990741" T="0.00308642"/>
      <pos A="0.00308642" C="0.00308642" G="0.00308642" T="0.990741"/>
      <pos A="0.00308642" C="0.00308642" G="0.990741" T="0.00308642"/>
      <pos A="0.990741" C="0.00308642" G="0.00308642" T="0.00308642"/>
      <pos A="0.00308642" C="0.00308642" G="0.990741" T="0.00308642"/>
      <pos A="0.00308642" C="0.00308642" G="0.990741" T="0.00308642"/>
      <pos A="0.00308642" C="0.00308642" G="0.00308642" T="0.990741"/>
      <pos A="0.00308642" C="0.00308642" G="0.990741" T="0.00308642"/>
      <pos A="0.00308642" C="0.00308642" G="0.990741" T="0.00308642"/>
      <pos A="0.00308642" C="0.00308642" G="0.990741" T="0.00308642"/>
      <pos A="0.990741" C="0.00308642" G="0.00308642" T="0.00308642"/>
      <pos A="0.00308642" C="0.00308642" G="0.990741" T="0.00308642"/>
      <pos A="0.00308642" C="0.00308642" G="0.990741" T="0.00308642"/>
      <pos A="0.990741" C="0.00308642" G="0.00308642" T="0.00308642"/>
      <pos A="0.00308642" C="0.00308642" G="0.00308642" T="0.990741"/>
      <pos A="0.00308642" C="0.00308642" G="0.990741" T="0.00308642"/>
      <pos A="0.00308642" C="0.00308642" G="0.990741" T="0.00308642"/>
      <pos A="0.00308642" C="0.990741" G="0.00308642" T="0.00308642"/>
      <pos A="0.00308642" C="0.00308642" G="0.00308642" T="0.990741"/>
      <pos A="0.00308642" C="0.00308642" G="0.00308642" T="0.990741"/>
      <pos A="0.00308642" C="0.00308642" G="0.990741" T="0.00308642"/>
      <pos A="0.00308642" C="0.00308642" G="0.00308642" T="0.990741"/>
      <pos A="0.00308642" C="0.00308642" G="0.990741" T="0.00308642"/>
      <pos A="0.00308642" C="0.990741" G="0.00308642" T="0.00308642"/>
      <pos A="0.00308642" C="0.990741" G="0.00308642" T="0.00308642"/>
      <pos A="0.00308642" C="0.00308642" G="0.00308642" T="0.990741"/>
      <pos A="0.990741" C="0.00308642" G="0.00308642" T="0.00308642"/>
      <pos A="0.00308642" C="0.00308642" G="0.990741" T="0.00308642"/>
      <pos A="0.990741" C="0.00308642" G="0.00308642" T="0.00308642"/>
      <pos A="0.990741" C="0.00308642" G="0.00308642" T="0.00308642"/>
      <pos A="0.00308642" C="0.00308642" G="0.990741" T="0.00308642"/>
      <pos A="0.00308642" C="0.00308642" G="0.990741" T="0.00308642"/>
      <pos A="0.00308642" C="0.00308642" G="0.00308642" T="0.990741"/>
      <pos A="0.00308642" C="0.00308642" G="0.00308642" T="0.990741"/>
      <pos A="0.990741" C="0.00308642" G="0.00308642" T="0.00308642"/>
      <pos A="0.990741" C="0.00308642" G="0.00308642" T="0.00308642"/>
      <pos A="0.00308642" C="0.00308642" G="0.990741" T="0.00308642"/>
      <pos A="0.00308642" C="0.00308642" G="0.990741" T="0.00308642"/>
      <pos A="0.00308642" C="0.990741" G="0.00308642" T="0.00308642"/>
    </motif>
    <motif db="0" id="M113" alt="O113" length="40" nsites="8" evalue="1.3e-003">
      <pos A="0.291153" C="0.201989" G="0.318587" T="0.188272"/>
      <pos A="0.140261" C="0.222565" G="0.284293" T="0.352881"/>
      <pos A="0.325446" C="0.160837" G="0.181413" T="0.332304"/>
      <pos A="0.352881" C="0.201989" G="0.311728" T="0.133401"/>
      <pos A="0.208847" C="0.469479" G="0.0853906" T="0.236282"/>
      <pos A="0.112826" C="0.0922499" G="0.105967" T="0.688957"/>
      <pos A="0.201989" C="0.188272" G="0.359739" T="0.25"/>
      <pos A="0.442043" C="0.160837" G="0.229424" T="0.167696"/>
      <pos A="0.332304" C="0.339163" G="0.160837" T="0.167696"/>
      <pos A="0.298011" C="0.181413" G="0.25" T="0.270576"/>
      <pos A="0.181413" C="0.270576" G="0.263718" T="0.284293"/>
      <pos A="0.208847" C="0.25" G="0.277435" T="0.263718"/>
      <pos A="0.366599" C="0.167696" G="0.147119" T="0.318587"/>
      <pos A="0.201989" C="0.270576" G="0.298011" T="0.229424"/>
      <pos A="0.346022" C="0.352881" G="0.140261" T="0.160837"/>
      <pos A="0.167696" C="0.236282" G="0.352881" T="0.243142"/>
      <pos A="0.181413" C="0.0648148" G="0.229424" T="0.524349"/>
      <pos A="0.236282" C="0.236282" G="0.359739" T="0.167696"/>
      <pos A="0.325446" C="0.153978" G="0.19513" T="0.325446"/>
      <pos A="0.119685" C="0.298011" G="0.394033" T="0.188272"/>
      <pos A="0.188272" C="0.346022" G="0.298011" T="0.167696"/>
      <pos A="0.229424" C="0.298011" G="0.167696" T="0.30487"/>
      <pos A="0.201989" C="0.318587" G="0.222565" T="0.256858"/>
      <pos A="0.318587" C="0.284293" G="0.188272" T="0.208847"/>
      <pos A="0.256858" C="0.298011" G="0.19513" T="0.25"/>
      <pos A="0.25" C="0.352881" G="0.222565" T="0.174554"/>
      <pos A="0.30487" C="0.174554" G="0.140261" T="0.380315"/>
      <pos A="0.19513" C="0.25" G="0.112826" T="0.442043"/>
      <pos A="0.188272" C="0.160837" G="0.243142" T="0.40775"/>
      <pos A="0.229424" C="0.263718" G="0.243142" T="0.263718"/>
      <pos A="0.222565" C="0.469479" G="0.140261" T="0.167696"/>
      <pos A="0.298011" C="0.174554" G="0.188272" T="0.339163"/>
      <pos A="0.215707" C="0.229424" G="0.346022" T="0.208847"/>
      <pos A="0.236282" C="0.339163" G="0.236282" T="0.188272"/>
      <pos A="0.352881" C="0.112826" G="0.215707" T="0.318587"/>
      <pos A="0.243142" C="0.311728" G="0.112826" T="0.332304"/>
      <pos A="0.229424" C="0.25" G="0.188272" T="0.332304"/>
      <pos A="0.181413" C="0.229424" G="0.119685" T="0.469479"/>
      <pos A="0.229424" C="0.153978" G="0.291153" T="0.325446"/>
      <pos A="0.243142" C="0.25" G="0.30487" T="0.201989"/>
    </motif>
    <motif db="0" id="M114" alt="O114" length="40" nsites="8" evalue="1.3e-003">
      <pos A="0.222565" C="0.222565" G="0.332304" T="0.222565"/>
      <pos A="0.332304" C="0.332304" G="0.222565" T="0.112826"/>
      <pos A="0.222565" C="0.222565" G="0.112826" T="0.442043"/>
      <pos A="0.00308642" C="0.442043" G="0.222565" T="0.332304"/>
      <pos A="0.551784" C="0.112826" G="0.00308642" T="0.332304"/>
      <pos A="0.112826" C="0.551784" G="0.222565" T="0.112826"/>
      <pos A="0.442043" C="0.112826" G="0.222565" T="0.222565"/>
      <pos A="0.332304" C="0.222565" G="0.112826" T="0.332304"/>
      <pos A="0.771262" C="0.00308642" G="0.112826" T="0.112826"/>
      <pos A="0.112826" C="0.00308642" G="0.661523" T="0.222565"/>
      <pos A="0.112826" C="0.222565" G="0.442043" T="0.222565"/>
      <pos A="0.442043" C="0.112826" G="0.112826" T="0.332304"/>
      <pos A="0.112826" C="0.332304" G="0.222565" T="0.332304"/>
      <pos A="0.332304" C="0.00308642" G="0.00308642" T="0.661523"/>
      <pos A="0.332304" C="0.112826" G="0.332304" T="0.222565"/>
      <pos A="0.112826" C="0.112826" G="0.551784" T="0.222565"/>
      <pos A="0.222565" C="0.222565" G="0.442043" T="0.112826"/>
      <pos A="0.442043" C="0.222565" G="0.112826" T="0.222565"/>
      <pos A="0.00308642" C="0.00308642" G="0.112826" T="0.881001"/>
      <pos A="0.661523" C="0.112826" G="0.00308642" T="0.222565"/>
      <pos A="0.442043" C="0.112826" G="0.222565" T="0.222565"/>
      <pos A="0.112826" C="0.332304" G="0.551784" T="0.00308642"/>
      <pos A="0.771262" C="0.00308642" G="0.00308642" T="0.222565"/>
      <pos A="0.442043" C="0.00308642" G="0.551784" T="0.00308642"/>
      <pos A="0.222565" C="0.222565" G="0.332304" T="0.222565"/>
      <pos A="0.332304" C="0.442043" G="0.222565" T="0.00308642"/>
      <pos A="0.442043" C="0.222565" G="0.222565" T="0.112826"/>
      <pos A="0.112826" C="0.551784" G="0.00308642" T="0.332304"/>
      <pos A="0.222565" C="0.112826" G="0.112826" T="0.551784"/>
      <pos A="0.112826" C="0.00308642" G="0.551784" T="0.332304"/>
      <pos A="0.00308642" C="0.442043" G="0.442043" T="0.112826"/>
      <pos A="0.332304" C="0.442043" G="0.112826" T="0.112826"/>
      <pos A="0.112826" C="0.661523" G="0.112826" T="0.112826"/>
      <pos A="0.112826" C="0.661523" G="0.00308642" T="0.222565"/>
      <pos A="0.661523" C="0.112826" G="0.112826" T="0.112826"/>
      <pos A="0.00308642" C="0.442043" G="0.332304" T="0.222565"/>
      <pos A="0.112826" C="0.00308642" G="0.442043" T="0.442043"/>
      <pos A="0.222565" C="0.332304" G="0.222565" T="0.222565"/>
      <pos A="0.00308642" C="0.00308642" G="0.661523" T="0.332304"/>
      <pos A="0.112826" C="0.661523" G="0.00308642" T="0.222565"/>
    </motif>
    <motif db="0" id="M115" alt="O115" length="40" nsites="8" evalue="1.3e-003">
      <pos A="0.215812" C="0.205682" G="0.251266" T="0.32724"/>
      <pos A="0.30698" C="0.200617" G="0.205682" T="0.28672"/>
      <pos A="0.261396" C="0.241137" G="0.31711" T="0.180358"/>
      <pos A="0.31711" C="0.205682" G="0.261396" T="0.215812"/>
      <pos A="0.398148" C="0.160098" G="0.129709" T="0.312045"/>
      <pos A="0.195553" C="0.29685" G="0.29685" T="0.210747"/>
      <pos A="0.301915" C="0.170228" G="0.139839" T="0.388019"/>
      <pos A="0.144904" C="0.372824" G="0.210747" T="0.271526"/>
      <pos A="0.31711" C="0.236071" G="0.185422" T="0.261396"/>
      <pos A="0.291786" C="0.225942" G="0.256331" T="0.225942"/>
      <pos A="0.291786" C="0.195553" G="0.33737" T="0.175293"/>
      <pos A="0.32724" C="0.251266" G="0.205682" T="0.215812"/>
      <pos A="0.139839" C="0.463992" G="0.180358" T="0.215812"/>
      <pos A="0.195553" C="0.367759" G="0.144904" T="0.291786"/>
      <pos A="0.210747" C="0.180358" G="0.256331" T="0.352564"/>
      <pos A="0.30698" C="0.129709" G="0.32724" T="0.236071"/>
      <pos A="0.119579" C="0.29685" G="0.312045" T="0.271526"/>
      <pos A="0.32724" C="0.185422" G="0.190488" T="0.29685"/>
      <pos A="0.119579" C="0.160098" G="0.423473" T="0.29685"/>
      <pos A="0.225942" C="0.175293" G="0.261396" T="0.33737"/>
      <pos A="0.261396" C="0.205682" G="0.215812" T="0.31711"/>
      <pos A="0.52477" C="0.28672" G="0.0891891" T="0.0993195"/>
      <pos A="0.231006" C="0.241137" G="0.271526" T="0.256331"/>
      <pos A="0.139839" C="0.236071" G="0.180358" T="0.443732"/>
      <pos A="0.443732" C="0.185422" G="0.246201" T="0.124644"/>
      <pos A="0.342435" C="0.210747" G="0.271526" T="0.175293"/>
      <pos A="0.398148" C="0.134773" G="0.301915" T="0.165163"/>
      <pos A="0.225942" C="0.185422" G="0.388019" T="0.200617"/>
      <pos A="0.185422" C="0.29685" G="0.200617" T="0.31711"/>
      <pos A="0.256331" C="0.210747" G="0.114515" T="0.418408"/>
      <pos A="0.190488" C="0.276591" G="0.367759" T="0.165163"/>
      <pos A="0.165163" C="0.261396" G="0.220877" T="0.352564"/>
      <pos A="0.231006" C="0.210747" G="0.266461" T="0.291786"/>
      <pos A="0.220877" C="0.139839" G="0.357629" T="0.281655"/>
      <pos A="0.32724" C="0.149968" G="0.30698" T="0.215812"/>
      <pos A="0.266461" C="0.28672" G="0.261396" T="0.185422"/>
      <pos A="0.266461" C="0.134773" G="0.0942548" T="0.504511"/>
      <pos A="0.114515" C="0.377888" G="0.210747" T="0.29685"/>
      <pos A="0.28672" C="0.251266" G="0.160098" T="0.301915"/>
      <pos A="0.322175" C="0.28672" G="0.185422" T="0.205682"/>
    </motif>
    <motif db="0" id="M116" alt="O116" length="40" nsites="8" evalue="1.3e-003">
      <pos A="0.155033" C="0.0790598" G="0.610874" T="0.155033"/>
      <pos A="0.458926" C="0.155033" G="0.155033" T="0.231006"/>
      <pos A="0.0790598" C="0.0790598" G="0.458926" T="0.382953"/>
      <pos A="0.155033" C="0.231006" G="0.155033" T="0.458926"/>
      <pos A="0.30698" C="0.155033" G="0.00308642" T="0.534901"/>
      <pos A="0.0790598" C="0.231006" G="0.0790598" T="0.610874"/>
      <pos A="0.382953" C="0.0790598" G="0.382953" T="0.155033"/>
      <pos A="0.30698" C="0.0790598" G="0.231006" T="0.382953"/>
      <pos A="0.534901" C="0.231006" G="0.0790598" T="0.155033"/>
      <pos A="0.155033" C="0.00308642" G="0.686847" T="0.155033"/>
      <pos A="0.155033" C="0.0790598" G="0.458926" T="0.30698"/>
      <pos A="0.30698" C="0.0790598" G="0.382953" T="0.231006"/>
      <pos A="0.0790598" C="0.231006" G="0.30698" T="0.382953"/>
      <pos A="0.231006" C="0.155033" G="0.382953" T="0.231006"/>
      <pos A="0.382953" C="0.155033" G="0.155033" T="0.30698"/>
      <pos A="0.30698" C="0.0790598" G="0.30698" T="0.30698"/>
      <pos A="0.458926" C="0.30698" G="0.231006" T="0.00308642"/>
      <pos A="0.231006" C="0.0790598" G="0.30698" T="0.382953"/>
      <pos A="0.00308642" C="0.00308642" G="0.458926" T="0.534901"/>
      <pos A="0.231006" C="0.30698" G="0.00308642" T="0.458926"/>
      <pos A="0.00308642" C="0.00308642" G="0.30698" T="0.686847"/>
      <pos A="0.231006" C="0.00308642" G="0.231006" T="0.534901"/>
      <pos A="0.0790598" C="0.231006" G="0.231006" T="0.458926"/>
      <pos A="0.0790598" C="0.0790598" G="0.30698" T="0.534901"/>
      <pos A="0.30698" C="0.155033" G="0.155033" T="0.382953"/>
      <pos A="0.534901" C="0.0790598" G="0.00308642" T="0.382953"/>
      <pos A="0.155033" C="0.231006" G="0.30698" T="0.30698"/>
      <pos A="0.00308642" C="0.382953" G="0.458926" T="0.155033"/>
      <pos A="0.382953" C="0.30698" G="0.0790598" T="0.231006"/>
      <pos A="0.30698" C="0.155033" G="0.231006" T="0.30698"/>
      <pos A="0.155033" C="0.0790598" G="0.610874" T="0.155033"/>
      <pos A="0.0790598" C="0.155033" G="0.534901" T="0.231006"/>
      <pos A="0.155033" C="0.382953" G="0.0790598" T="0.382953"/>
      <pos A="0.00308642" C="0.610874" G="0.0790598" T="0.30698"/>
      <pos A="0.534901" C="0.231006" G="0.0790598" T="0.155033"/>
      <pos A="0.00308642" C="0.686847" G="0.231006" T="0.0790598"/>
      <pos A="0.458926" C="0.00308642" G="0.155033" T="0.382953"/>
      <pos A="0.00308642" C="0.686847" G="0.231006" T="0.0790598"/>
      <pos A="0.30698" C="0.00308642" G="0.231006" T="0.458926"/>
      <pos A="0.0790598" C="0.534901" G="0.155033" T="0.231006"/>
    </motif>
    <motif db="0" id="M117" alt="O117" length="40" nsites="8" evalue="1.3e-003">
      <pos A="0.118396" C="0.48438" G="0.103356" T="0.293868"/>
      <pos A="0.364056" C="0.173545" G="0.148477" T="0.313922"/>
      <pos A="0.183571" C="0.168531" G="0.303895" T="0.344003"/>
      <pos A="0.25376" C="0.113383" G="0.308909" T="0.323949"/>
      <pos A="0.188585" C="0.268801" G="0.233707" T="0.308909"/>
      <pos A="0.293868" C="0.188585" G="0.273814" T="0.243733"/>
      <pos A="0.283841" C="0.223679" G="0.248747" T="0.243733"/>
      <pos A="0.333975" C="0.228692" G="0.15349" T="0.283841"/>
      <pos A="0.333975" C="0.208639" G="0.303895" T="0.15349"/>
      <pos A="0.35403" C="0.213652" G="0.218666" T="0.213652"/>
      <pos A="0.258773" C="0.143464" G="0.36907" T="0.228692"/>
      <pos A="0.349016" C="0.183571" G="0.243733" T="0.223679"/>
      <pos A="0.168531" C="0.293868" G="0.188585" T="0.349016"/>
      <pos A="0.263787" C="0.293868" G="0.213652" T="0.228692"/>
      <pos A="0.389124" C="0.203626" G="0.223679" T="0.183571"/>
      <pos A="0.133437" C="0.434245" G="0.243733" T="0.188585"/>
      <pos A="0.183571" C="0.298881" G="0.283841" T="0.233707"/>
      <pos A="0.258773" C="0.163518" G="0.173545" T="0.404164"/>
      <pos A="0.188585" C="0.188585" G="0.283841" T="0.33899"/>
      <pos A="0.248747" C="0.208639" G="0.243733" T="0.298881"/>
      <pos A="0.258773" C="0.0682617" G="0.464326" T="0.208639"/>
      <pos A="0.268801" C="0.333975" G="0.263787" T="0.133437"/>
      <pos A="0.258773" C="0.198612" G="0.25376" T="0.288854"/>
      <pos A="0.208639" C="0.349016" G="0.0933294" T="0.349016"/>
      <pos A="0.133437" C="0.173545" G="0.293868" T="0.399151"/>
      <pos A="0.0431941" C="0.344003" G="0.33899" T="0.273814"/>
      <pos A="0.364056" C="0.288854" G="0.103356" T="0.243733"/>
      <pos A="0.379097" C="0.148477" G="0.228692" T="0.243733"/>
      <pos A="0.158504" C="0.203626" G="0.323949" T="0.313922"/>
      <pos A="0.23872" C="0.143464" G="0.313922" T="0.303895"/>
      <pos A="0.293868" C="0.0732751" G="0.364056" T="0.268801"/>
      <pos A="0.193598" C="0.333975" G="0.213652" T="0.258773"/>
      <pos A="0.273814" C="0.263787" G="0.208639" T="0.25376"/>
      <pos A="0.198612" C="0.288854" G="0.258773" T="0.25376"/>
      <pos A="0.349016" C="0.228692" G="0.258773" T="0.163518"/>
      <pos A="0.349016" C="0.344003" G="0.128424" T="0.178558"/>
      <pos A="0.379097" C="0.243733" G="0.193598" T="0.183571"/>
      <pos A="0.128424" C="0.233707" G="0.283841" T="0.35403"/>
      <pos A="0.318935" C="0.178558" G="0.188585" T="0.313922"/>
      <pos A="0.203626" C="0.213652" G="0.35403" T="0.228692"/>
    </motif>
    <motif db="0" id="M118" alt="O118" length="40" nsites="8" evalue="1.3e-003">
      <pos A="0.33899" C="0.203626" G="0.0933294" T="0.364056"/>
      <pos A="0.268801" C="0.25376" G="0.228692" T="0.248747"/>
      <pos A="0.168531" C="0.349016" G="0.313922" T="0.168531"/>
      <pos A="0.168531" C="0.359043" G="0.118396" T="0.35403"/>
      <pos A="0.384111" C="0.13845" G="0.293868" T="0.183571"/>
      <pos A="0.178558" C="0.278828" G="0.359043" T="0.183571"/>
      <pos A="0.23872" C="0.313922" G="0.218666" T="0.228692"/>
      <pos A="0.25376" C="0.263787" G="0.313922" T="0.168531"/>
      <pos A="0.313922" C="0.223679" G="0.178558" T="0.283841"/>
      <pos A="0.36907" C="0.178558" G="0.168531" T="0.283841"/>
      <pos A="0.128424" C="0.148477" G="0.379097" T="0.344003"/>
      <pos A="0.318935" C="0.23872" G="0.173545" T="0.268801"/>
      <pos A="0.364056" C="0.13845" G="0.374084" T="0.123409"/>
      <pos A="0.248747" C="0.268801" G="0.178558" T="0.303895"/>
      <pos A="0.133437" C="0.158504" G="0.429232" T="0.278828"/>
      <pos A="0.198612" C="0.303895" G="0.213652" T="0.283841"/>
      <pos A="0.35403" C="0.263787" G="0.113383" T="0.268801"/>
      <pos A="0.273814" C="0.233707" G="0.243733" T="0.248747"/>
      <pos A="0.303895" C="0.23872" G="0.203626" T="0.25376"/>
      <pos A="0.148477" C="0.278828" G="0.283841" T="0.288854"/>
      <pos A="0.218666" C="0.273814" G="0.128424" T="0.379097"/>
      <pos A="0.188585" C="0.35403" G="0.223679" T="0.233707"/>
      <pos A="0.263787" C="0.223679" G="0.23872" T="0.273814"/>
      <pos A="0.0833017" C="0.133437" G="0.374084" T="0.409178"/>
      <pos A="0.283841" C="0.113383" G="0.323949" T="0.278828"/>
      <pos A="0.168531" C="0.25376" G="0.323949" T="0.25376"/>
      <pos A="0.258773" C="0.158504" G="0.198612" T="0.384111"/>
      <pos A="0.35403" C="0.203626" G="0.228692" T="0.213652"/>
      <pos A="0.263787" C="0.118396" G="0.25376" T="0.364056"/>
      <pos A="0.15349" C="0.404164" G="0.328962" T="0.113383"/>
      <pos A="0.429232" C="0.223679" G="0.258773" T="0.0883151"/>
      <pos A="0.243733" C="0.414192" G="0.123409" T="0.218666"/>
      <pos A="0.228692" C="0.394137" G="0.178558" T="0.198612"/>
      <pos A="0.293868" C="0.203626" G="0.268801" T="0.233707"/>
      <pos A="0.25376" C="0.208639" G="0.168531" T="0.36907"/>
      <pos A="0.278828" C="0.168531" G="0.328962" T="0.223679"/>
      <pos A="0.173545" C="0.25376" G="0.213652" T="0.359043"/>
      <pos A="0.188585" C="0.288854" G="0.203626" T="0.318935"/>
      <pos A="0.394137" C="0.158504" G="0.198612" T="0.248747"/>
      <pos A="0.193598" C="0.213652" G="0.293868" T="0.298881"/>
    </motif>
    <motif db="0" id="M119" alt="O119" length="40" nsites="8" evalue="1.3e-003">
      <pos A="0.349016" C="0.198612" G="0.198612" T="0.25376"/>
      <pos A="0.313922" C="0.303895" G="0.25376" T="0.128424"/>
      <pos A="0.263787" C="0.133437" G="0.263787" T="0.33899"/>
      <pos A="0.273814" C="0.203626" G="0.143464" T="0.379097"/>
      <pos A="0.364056" C="0.208639" G="0.243733" T="0.183571"/>
      <pos A="0.243733" C="0.13845" G="0.268801" T="0.349016"/>
      <pos A="0.243733" C="0.308909" G="0.313922" T="0.133437"/>
      <pos A="0.444273" C="0.15349" G="0.213652" T="0.188585"/>
      <pos A="0.148477" C="0.0933294" G="0.399151" T="0.359043"/>
      <pos A="0.198612" C="0.188585" G="0.328962" T="0.283841"/>
      <pos A="0.223679" C="0.35403" G="0.233707" T="0.188585"/>
      <pos A="0.313922" C="0.333975" G="0.133437" T="0.218666"/>
      <pos A="0.263787" C="0.258773" G="0.243733" T="0.233707"/>
      <pos A="0.198612" C="0.384111" G="0.23872" T="0.178558"/>
      <pos A="0.25376" C="0.268801" G="0.0682617" T="0.409178"/>
      <pos A="0.228692" C="0.203626" G="0.258773" T="0.308909"/>
      <pos A="0.223679" C="0.273814" G="0.313922" T="0.188585"/>
      <pos A="0.263787" C="0.188585" G="0.35403" T="0.193598"/>
      <pos A="0.268801" C="0.283841" G="0.183571" T="0.263787"/>
      <pos A="0.108369" C="0.23872" G="0.298881" T="0.35403"/>
      <pos A="0.218666" C="0.183571" G="0.208639" T="0.389124"/>
      <pos A="0.168531" C="0.36907" G="0.384111" T="0.0782884"/>
      <pos A="0.278828" C="0.384111" G="0.0582351" T="0.278828"/>
      <pos A="0.344003" C="0.188585" G="0.173545" T="0.293868"/>
      <pos A="0.303895" C="0.233707" G="0.193598" T="0.268801"/>
      <pos A="0.409178" C="0.0582351" G="0.409178" T="0.123409"/>
      <pos A="0.25376" C="0.23872" G="0.318935" T="0.188585"/>
      <pos A="0.183571" C="0.158504" G="0.303895" T="0.35403"/>
      <pos A="0.243733" C="0.163518" G="0.25376" T="0.33899"/>
      <pos A="0.148477" C="0.293868" G="0.283841" T="0.273814"/>
      <pos A="0.258773" C="0.193598" G="0.15349" T="0.394137"/>
      <pos A="0.258773" C="0.313922" G="0.208639" T="0.218666"/>
      <pos A="0.359043" C="0.143464" G="0.213652" T="0.283841"/>
      <pos A="0.13845" C="0.248747" G="0.379097" T="0.233707"/>
      <pos A="0.349016" C="0.223679" G="0.193598" T="0.233707"/>
      <pos A="0.35403" C="0.148477" G="0.198612" T="0.298881"/>
      <pos A="0.248747" C="0.318935" G="0.223679" T="0.208639"/>
      <pos A="0.218666" C="0.333975" G="0.218666" T="0.228692"/>
      <pos A="0.233707" C="0.223679" G="0.143464" T="0.399151"/>
      <pos A="0.173545" C="0.228692" G="0.323949" T="0.273814"/>
    </motif>
    <motif db="0" id="M12" alt="O12" length="40" nsites="8" evalue="1.3e-003">
      <pos A="0.00308642" C="0.299383" G="0.00308642" T="0.694444"/>
      <pos A="0.200617" C="0.00308642" G="0.200617" T="0.595679"/>
      <pos A="0.299383" C="0.00308642" G="0.101852" T="0.595679"/>
      <pos A="0.200617" C="0.101852" G="0.398148" T="0.299383"/>
      <pos A="0.398148" C="0.398148" G="0.00308642" T="0.200617"/>
      <pos A="0.200617" C="0.200617" G="0.00308642" T="0.595679"/>
      <pos A="0.299383" C="0.101852" G="0.00308642" T="0.595679"/>
      <pos A="0.496914" C="0.101852" G="0.00308642" T="0.398148"/>
      <pos A="0.200617" C="0.200617" G="0.299383" T="0.299383"/>
      <pos A="0.299383" C="0.299383" G="0.00308642" T="0.398148"/>
      <pos A="0.101852" C="0.00308642" G="0.200617" T="0.694444"/>
      <pos A="0.101852" C="0.101852" G="0.496914" T="0.299383"/>
      <pos A="0.299383" C="0.398148" G="0.200617" T="0.101852"/>
      <pos A="0.101852" C="0.595679" G="0.101852" T="0.200617"/>
      <pos A="0.299383" C="0.299383" G="0.00308642" T="0.398148"/>
      <pos A="0.496914" C="0.00308642" G="0.101852" T="0.398148"/>
      <pos A="0.200617" C="0.101852" G="0.398148" T="0.299383"/>
      <pos A="0.398148" C="0.101852" G="0.299383" T="0.200617"/>
      <pos A="0.101852" C="0.398148" G="0.101852" T="0.398148"/>
      <pos A="0.299383" C="0.00308642" G="0.299383" T="0.398148"/>
      <pos A="0.200617" C="0.299383" G="0.299383" T="0.200617"/>
      <pos A="0.595679" C="0.200617" G="0.00308642" T="0.200617"/>
      <pos A="0.398148" C="0.299383" G="0.101852" T="0.200617"/>
      <pos A="0.496914" C="0.101852" G="0.299383" T="0.101852"/>
      <pos A="0.398148" C="0.398148" G="0.101852" T="0.101852"/>
      <pos A="0.299383" C="0.00308642" G="0.496914" T="0.200617"/>
      <pos A="0.101852" C="0.398148" G="0.200617" T="0.299383"/>
      <pos A="0.200617" C="0.00308642" G="0.299383" T="0.496914"/>
      <pos A="0.200617" C="0.200617" G="0.200617" T="0.398148"/>
      <pos A="0.496914" C="0.496914" G="0.00308642" T="0.00308642"/>
      <pos A="0.299383" C="0.00308642" G="0.200617" T="0.496914"/>
      <pos A="0.299383" C="0.101852" G="0.595679" T="0.00308642"/>
      <pos A="0.694444" C="0.200617" G="0.101852" T="0.00308642"/>
      <pos A="0.101852" C="0.299383" G="0.101852" T="0.496914"/>
      <pos A="0.200617" C="0.200617" G="0.00308642" T="0.595679"/>
      <pos A="0.398148" C="0.200617" G="0.101852" T="0.299383"/>
      <pos A="0.101852" C="0.00308642" G="0.00308642" T="0.891975"/>
      <pos A="0.398148" C="0.101852" G="0.398148" T="0.101852"/>
      <pos A="0.200617" C="0.200617" G="0.299383" T="0.299383"/>
      <pos A="0.595679" C="0.101852" G="0.00308642" T="0.299383"/>
    </motif>
    <motif db="0" id="M120" alt="O120" length="40" nsites="8" evalue="1.3e-003">
      <pos A="0.262996" C="0.211013" G="0.418941" T="0.10705"/>
      <pos A="0.10705" C="0.185023" G="0.496914" T="0.211013"/>
      <pos A="0.288987" C="0.159032" G="0.418941" T="0.133041"/>
      <pos A="0.00308642" C="0.39295" G="0.39295" T="0.211013"/>
      <pos A="0.262996" C="0.237004" G="0.133041" T="0.366959"/>
      <pos A="0.262996" C="0.237004" G="0.0550686" T="0.444931"/>
      <pos A="0.10705" C="0.314977" G="0.0810588" T="0.496914"/>
      <pos A="0.314977" C="0.211013" G="0.237004" T="0.237004"/>
      <pos A="0.159032" C="0.39295" G="0.0810588" T="0.366959"/>
      <pos A="0.185023" C="0.211013" G="0.288987" T="0.314977"/>
      <pos A="0.418941" C="0.159032" G="0.211013" T="0.211013"/>
      <pos A="0.133041" C="0.314977" G="0.340968" T="0.211013"/>
      <pos A="0.10705" C="0.39295" G="0.211013" T="0.288987"/>
      <pos A="0.159032" C="0.470922" G="0.159032" T="0.211013"/>
      <pos A="0.262996" C="0.211013" G="0.262996" T="0.262996"/>
      <pos A="0.185023" C="0.366959" G="0.159032" T="0.288987"/>
      <pos A="0.159032" C="0.133041" G="0.314977" T="0.39295"/>
      <pos A="0.185023" C="0.262996" G="0.288987" T="0.262996"/>
      <pos A="0.237004" C="0.211013" G="0.288987" T="0.262996"/>
      <pos A="0.0810588" C="0.574886" G="0.237004" T="0.10705"/>
      <pos A="0.340968" C="0.0810588" G="0.10705" T="0.470922"/>
      <pos A="0.314977" C="0.185023" G="0.185023" T="0.314977"/>
      <pos A="0.288987" C="0.496914" G="0.0550686" T="0.159032"/>
      <pos A="0.133041" C="0.288987" G="0.185023" T="0.39295"/>
      <pos A="0.418941" C="0.211013" G="0.237004" T="0.133041"/>
      <pos A="0.159032" C="0.444931" G="0.133041" T="0.262996"/>
      <pos A="0.470922" C="0.340968" G="0.0550686" T="0.133041"/>
      <pos A="0.185023" C="0.314977" G="0.262996" T="0.237004"/>
      <pos A="0.133041" C="0.314977" G="0.340968" T="0.211013"/>
      <pos A="0.10705" C="0.0810588" G="0.211013" T="0.600877"/>
      <pos A="0.133041" C="0.288987" G="0.470922" T="0.10705"/>
      <pos A="0.39295" C="0.39295" G="0.185023" T="0.0290775"/>
      <pos A="0.314977" C="0.366959" G="0.185023" T="0.133041"/>
      <pos A="0.237004" C="0.314977" G="0.159032" T="0.288987"/>
      <pos A="0.133041" C="0.288987" G="0.39295" T="0.185023"/>
      <pos A="0.470922" C="0.0550686" G="0.211013" T="0.262996"/>
      <pos A="0.237004" C="0.0290775" G="0.288987" T="0.444931"/>
      <pos A="0.0550686" C="0.600877" G="0.262996" T="0.0810588"/>
      <pos A="0.0290775" C="0.574886" G="0.0550686" T="0.340968"/>
      <pos A="0.262996" C="0.185023" G="0.185023" T="0.366959"/>
    </motif>
    <motif db="0" id="M121" alt="O121" length="40" nsites="8" evalue="1.3e-003">
      <pos A="0.40748" C="0.220837" G="0.205283" T="0.166399"/>
      <pos A="0.23639" C="0.228613" G="0.329713" T="0.205283"/>
      <pos A="0.446364" C="0.267498" G="0.174176" T="0.111961"/>
      <pos A="0.251945" C="0.057524" G="0.345266" T="0.345266"/>
      <pos A="0.283052" C="0.329713" G="0.259721" T="0.127515"/>
      <pos A="0.119738" C="0.251945" G="0.251945" T="0.376373"/>
      <pos A="0.158622" C="0.290829" G="0.174176" T="0.376373"/>
      <pos A="0.399704" C="0.111961" G="0.150845" T="0.337489"/>
      <pos A="0.189729" C="0.290829" G="0.368597" T="0.150845"/>
      <pos A="0.166399" C="0.306382" G="0.314159" T="0.21306"/>
      <pos A="0.329713" C="0.23639" G="0.189729" T="0.244167"/>
      <pos A="0.181953" C="0.244167" G="0.446364" T="0.127515"/>
      <pos A="0.143069" C="0.40748" G="0.337489" T="0.111961"/>
      <pos A="0.251945" C="0.220837" G="0.189729" T="0.337489"/>
      <pos A="0.111961" C="0.314159" G="0.345266" T="0.228613"/>
      <pos A="0.376373" C="0.135292" G="0.353043" T="0.135292"/>
      <pos A="0.158622" C="0.0419704" G="0.376373" T="0.423034"/>
      <pos A="0.251945" C="0.228613" G="0.321936" T="0.197506"/>
      <pos A="0.244167" C="0.38415" G="0.205283" T="0.166399"/>
      <pos A="0.135292" C="0.143069" G="0.174176" T="0.547463"/>
      <pos A="0.0730775" C="0.189729" G="0.38415" T="0.353043"/>
      <pos A="0.228613" C="0.314159" G="0.228613" T="0.228613"/>
      <pos A="0.329713" C="0.399704" G="0.111961" T="0.158622"/>
      <pos A="0.446364" C="0.166399" G="0.267498" T="0.119738"/>
      <pos A="0.446364" C="0.23639" G="0.174176" T="0.143069"/>
      <pos A="0.298605" C="0.244167" G="0.244167" T="0.21306"/>
      <pos A="0.189729" C="0.259721" G="0.329713" T="0.220837"/>
      <pos A="0.40748" C="0.111961" G="0.306382" T="0.174176"/>
      <pos A="0.267498" C="0.306382" G="0.298605" T="0.127515"/>
      <pos A="0.0964079" C="0.321936" G="0.275275" T="0.306382"/>
      <pos A="0.166399" C="0.220837" G="0.306382" T="0.306382"/>
      <pos A="0.251945" C="0.251945" G="0.220837" T="0.275275"/>
      <pos A="0.267498" C="0.135292" G="0.337489" T="0.259721"/>
      <pos A="0.181953" C="0.290829" G="0.399704" T="0.127515"/>
      <pos A="0.40748" C="0.0886311" G="0.228613" T="0.275275"/>
      <pos A="0.205283" C="0.119738" G="0.267498" T="0.40748"/>
      <pos A="0.21306" C="0.23639" G="0.321936" T="0.228613"/>
      <pos A="0.21306" C="0.244167" G="0.158622" T="0.38415"/>
      <pos A="0.275275" C="0.40748" G="0.127515" T="0.189729"/>
      <pos A="0.290829" C="0.283052" G="0.259721" T="0.166399"/>
    </motif>
    <motif db="0" id="M122" alt="O122" length="40" nsites="8" evalue="1.3e-003">
      <pos A="0.194245" C="0.0668059" G="0.162385" T="0.576563"/>
      <pos A="0.385404" C="0.162385" G="0.257965" T="0.194245"/>
      <pos A="0.0986657" C="0.194245" G="0.449124" T="0.257965"/>
      <pos A="0.0986657" C="0.0986657" G="0.385404" T="0.417264"/>
      <pos A="0.321685" C="0.194245" G="0.130525" T="0.353545"/>
      <pos A="0.194245" C="0.289825" G="0.321685" T="0.194245"/>
      <pos A="0.162385" C="0.0349462" G="0.417264" T="0.385404"/>
      <pos A="0.353545" C="0.0668059" G="0.385404" T="0.194245"/>
      <pos A="0.257965" C="0.226105" G="0.162385" T="0.353545"/>
      <pos A="0.321685" C="0.385404" G="0.130525" T="0.162385"/>
      <pos A="0.226105" C="0.194245" G="0.385404" T="0.194245"/>
      <pos A="0.226105" C="0.162385" G="0.385404" T="0.226105"/>
      <pos A="0.0668059" C="0.321685" G="0.353545" T="0.257965"/>
      <pos A="0.0986657" C="0.257965" G="0.512843" T="0.130525"/>
      <pos A="0.480984" C="0.162385" G="0.226105" T="0.130525"/>
      <pos A="0.257965" C="0.257965" G="0.321685" T="0.162385"/>
      <pos A="0.257965" C="0.226105" G="0.289825" T="0.226105"/>
      <pos A="0.00308642" C="0.353545" G="0.289825" T="0.353545"/>
      <pos A="0.194245" C="0.257965" G="0.257965" T="0.289825"/>
      <pos A="0.194245" C="0.385404" G="0.353545" T="0.0668059"/>
      <pos A="0.417264" C="0.194245" G="0.321685" T="0.0668059"/>
      <pos A="0.385404" C="0.194245" G="0.353545" T="0.0668059"/>
      <pos A="0.130525" C="0.321685" G="0.353545" T="0.194245"/>
      <pos A="0.162385" C="0.0986657" G="0.257965" T="0.480984"/>
      <pos A="0.130525" C="0.0349462" G="0.449124" T="0.385404"/>
      <pos A="0.0986657" C="0.194245" G="0.0349462" T="0.672142"/>
      <pos A="0.385404" C="0.194245" G="0.162385" T="0.257965"/>
      <pos A="0.130525" C="0.321685" G="0.226105" T="0.321685"/>
      <pos A="0.289825" C="0.385404" G="0.162385" T="0.162385"/>
      <pos A="0.289825" C="0.162385" G="0.194245" T="0.353545"/>
      <pos A="0.0668059" C="0.194245" G="0.289825" T="0.449124"/>
      <pos A="0.289825" C="0.480984" G="0.130525" T="0.0986657"/>
      <pos A="0.00308642" C="0.544703" G="0.194245" T="0.257965"/>
      <pos A="0.289825" C="0.00308642" G="0.0668059" T="0.640282"/>
      <pos A="0.0668059" C="0.289825" G="0.385404" T="0.257965"/>
      <pos A="0.480984" C="0.130525" G="0.162385" T="0.226105"/>
      <pos A="0.0986657" C="0.257965" G="0.289825" T="0.353545"/>
      <pos A="0.194245" C="0.289825" G="0.353545" T="0.162385"/>
      <pos A="0.289825" C="0.353545" G="0.257965" T="0.0986657"/>
      <pos A="0.480984" C="0.130525" G="0.257965" T="0.130525"/>
    </motif>
    <motif db="0" id="M123" alt="O123" length="40" nsites="8" evalue="1.3e-003">
      <pos A="0.496914" C="0.25" G="0.00308642" T="0.25"/>
      <pos A="0.25" C="0.25" G="0.25" T="0.25"/>
      <pos A="0.25" C="0.25" G="0.00308642" T="0.496914"/>
      <pos A="0.25" C="0.00308642" G="0.743827" T="0.00308642"/>
      <pos A="0.496914" C="0.496914" G="0.00308642" T="0.00308642"/>
      <pos A="0.990741" C="0.00308642" G="0.00308642" T="0.00308642"/>
      <pos A="0.00308642" C="0.743827" G="0.25" T="0.00308642"/>
      <pos A="0.25" C="0.25" G="0.00308642" T="0.496914"/>
      <pos A="0.496914" C="0.00308642" G="0.25" T="0.25"/>
      <pos A="0.496914" C="0.496914" G="0.00308642" T="0.00308642"/>
      <pos A="0.00308642" C="0.743827" G="0.00308642" T="0.25"/>
      <pos A="0.25" C="0.25" G="0.00308642" T="0.496914"/>
      <pos A="0.743827" C="0.00308642" G="0.25" T="0.00308642"/>
      <pos A="0.743827" C="0.00308642" G="0.00308642" T="0.25"/>
      <pos A="0.496914" C="0.25" G="0.25" T="0.00308642"/>
      <pos A="0.25" C="0.00308642" G="0.25" T="0.496914"/>
      <pos A="0.990741" C="0.00308642" G="0.00308642" T="0.00308642"/>
      <pos A="0.00308642" C="0.00308642" G="0.743827" T="0.25"/>
      <pos A="0.00308642" C="0.25" G="0.25" T="0.496914"/>
      <pos A="0.496914" C="0.25" G="0.00308642" T="0.25"/>
      <pos A="0.496914" C="0.00308642" G="0.00308642" T="0.496914"/>
      <pos A="0.743827" C="0.00308642" G="0.25" T="0.00308642"/>
      <pos A="0.990741" C="0.00308642" G="0.00308642" T="0.00308642"/>
      <pos A="0.25" C="0.25" G="0.25" T="0.25"/>
      <pos A="0.743827" C="0.00308642" G="0.25" T="0.00308642"/>
      <pos A="0.25" C="0.00308642" G="0.496914" T="0.25"/>
      <pos A="0.743827" C="0.00308642" G="0.25" T="0.00308642"/>
      <pos A="0.00308642" C="0.25" G="0.743827" T="0.00308642"/>
      <pos A="0.25" C="0.00308642" G="0.743827" T="0.00308642"/>
      <pos A="0.743827" C="0.25" G="0.00308642" T="0.00308642"/>
      <pos A="0.00308642" C="0.496914" G="0.25" T="0.25"/>
      <pos A="0.743827" C="0.00308642" G="0.25" T="0.00308642"/>
      <pos A="0.743827" C="0.00308642" G="0.25" T="0.00308642"/>
      <pos A="0.743827" C="0.00308642" G="0.25" T="0.00308642"/>
      <pos A="0.25" C="0.496914" G="0.00308642" T="0.25"/>
      <pos A="0.990741" C="0.00308642" G="0.00308642" T="0.00308642"/>
      <pos A="0.00308642" C="0.990741" G="0.00308642" T="0.00308642"/>
      <pos A="0.25" C="0.00308642" G="0.25" T="0.496914"/>
      <pos A="0.00308642" C="0.25" G="0.743827" T="0.00308642"/>
      <pos A="0.496914" C="0.00308642" G="0.25" T="0.25"/>
    </motif>
    <motif db="0" id="M124" alt="O124" length="40" nsites="8" evalue="1.3e-003">
      <pos A="0.208639" C="0.328962" G="0.228692" T="0.233707"/>
      <pos A="0.228692" C="0.318935" G="0.223679" T="0.228692"/>
      <pos A="0.308909" C="0.213652" G="0.15349" T="0.323949"/>
      <pos A="0.258773" C="0.198612" G="0.303895" T="0.23872"/>
      <pos A="0.318935" C="0.0381807" G="0.213652" T="0.429232"/>
      <pos A="0.233707" C="0.143464" G="0.519475" T="0.103356"/>
      <pos A="0.23872" C="0.439258" G="0.158504" T="0.163518"/>
      <pos A="0.223679" C="0.258773" G="0.173545" T="0.344003"/>
      <pos A="0.148477" C="0.233707" G="0.298881" T="0.318935"/>
      <pos A="0.25376" C="0.323949" G="0.168531" T="0.25376"/>
      <pos A="0.15349" C="0.303895" G="0.178558" T="0.364056"/>
      <pos A="0.168531" C="0.344003" G="0.203626" T="0.283841"/>
      <pos A="0.374084" C="0.118396" G="0.344003" T="0.163518"/>
      <pos A="0.193598" C="0.0933294" G="0.429232" T="0.283841"/>
      <pos A="0.313922" C="0.193598" G="0.193598" T="0.298881"/>
      <pos A="0.323949" C="0.208639" G="0.203626" T="0.263787"/>
      <pos A="0.263787" C="0.208639" G="0.293868" T="0.233707"/>
      <pos A="0.148477" C="0.278828" G="0.313922" T="0.258773"/>
      <pos A="0.303895" C="0.248747" G="0.168531" T="0.278828"/>
      <pos A="0.178558" C="0.318935" G="0.15349" T="0.349016"/>
      <pos A="0.33899" C="0.278828" G="0.193598" T="0.188585"/>
      <pos A="0.379097" C="0.178558" G="0.168531" T="0.273814"/>
      <pos A="0.23872" C="0.243733" G="0.228692" T="0.288854"/>
      <pos A="0.303895" C="0.273814" G="0.228692" T="0.193598"/>
      <pos A="0.148477" C="0.108369" G="0.328962" T="0.414192"/>
      <pos A="0.273814" C="0.213652" G="0.313922" T="0.198612"/>
      <pos A="0.268801" C="0.399151" G="0.0933294" T="0.23872"/>
      <pos A="0.379097" C="0.193598" G="0.208639" T="0.218666"/>
      <pos A="0.178558" C="0.23872" G="0.283841" T="0.298881"/>
      <pos A="0.173545" C="0.243733" G="0.23872" T="0.344003"/>
      <pos A="0.0782884" C="0.198612" G="0.349016" T="0.374084"/>
      <pos A="0.349016" C="0.25376" G="0.258773" T="0.13845"/>
      <pos A="0.248747" C="0.173545" G="0.313922" T="0.263787"/>
      <pos A="0.223679" C="0.258773" G="0.273814" T="0.243733"/>
      <pos A="0.25376" C="0.193598" G="0.308909" T="0.243733"/>
      <pos A="0.344003" C="0.158504" G="0.228692" T="0.268801"/>
      <pos A="0.349016" C="0.168531" G="0.268801" T="0.213652"/>
      <pos A="0.268801" C="0.103356" G="0.333975" T="0.293868"/>
      <pos A="0.15349" C="0.394137" G="0.318935" T="0.133437"/>
      <pos A="0.33899" C="0.233707" G="0.0983427" T="0.328962"/>
    </motif>
    <motif db="0" id="M125" alt="O125" length="40" nsites="8" evalue="1.3e-003">
      <pos A="0.282611" C="0.170801" G="0.338517" T="0.208071"/>
      <pos A="0.413056" C="0.189436" G="0.133531" T="0.263976"/>
      <pos A="0.0217215" C="0.208071" G="0.431691" T="0.338517"/>
      <pos A="0.226706" C="0.263976" G="0.245341" T="0.263976"/>
      <pos A="0.114897" C="0.133531" G="0.357152" T="0.394421"/>
      <pos A="0.133531" C="0.189436" G="0.468961" T="0.208071"/>
      <pos A="0.431691" C="0.357152" G="0.0589916" T="0.152166"/>
      <pos A="0.282611" C="0.245341" G="0.189436" T="0.282611"/>
      <pos A="0.282611" C="0.189436" G="0.319881" T="0.208071"/>
      <pos A="0.375786" C="0.0403565" G="0.282611" T="0.301246"/>
      <pos A="0.170801" C="0.170801" G="0.394421" T="0.263976"/>
      <pos A="0.114897" C="0.319881" G="0.263976" T="0.301246"/>
      <pos A="0.301246" C="0.282611" G="0.133531" T="0.282611"/>
      <pos A="0.152166" C="0.487596" G="0.170801" T="0.189436"/>
      <pos A="0.282611" C="0.189436" G="0.263976" T="0.263976"/>
      <pos A="0.114897" C="0.301246" G="0.245341" T="0.338517"/>
      <pos A="0.468961" C="0.189436" G="0.245341" T="0.0962617"/>
      <pos A="0.301246" C="0.0776267" G="0.487596" T="0.133531"/>
      <pos A="0.152166" C="0.133531" G="0.357152" T="0.357152"/>
      <pos A="0.338517" C="0.263976" G="0.245341" T="0.152166"/>
      <pos A="0.226706" C="0.319881" G="0.170801" T="0.282611"/>
      <pos A="0.114897" C="0.0589916" G="0.357152" T="0.468961"/>
      <pos A="0.170801" C="0.170801" G="0.394421" T="0.263976"/>
      <pos A="0.170801" C="0.0403565" G="0.394421" T="0.394421"/>
      <pos A="0.226706" C="0.114897" G="0.338517" T="0.319881"/>
      <pos A="0.245341" C="0.0776267" G="0.413056" T="0.263976"/>
      <pos A="0.226706" C="0.245341" G="0.338517" T="0.189436"/>
      <pos A="0.208071" C="0.0962617" G="0.282611" T="0.413056"/>
      <pos A="0.282611" C="0.189436" G="0.301246" T="0.226706"/>
      <pos A="0.189436" C="0.226706" G="0.338517" T="0.245341"/>
      <pos A="0.189436" C="0.394421" G="0.0776267" T="0.338517"/>
      <pos A="0.0403565" C="0.319881" G="0.394421" T="0.245341"/>
      <pos A="0.301246" C="0.189436" G="0.114897" T="0.394421"/>
      <pos A="0.357152" C="0.245341" G="0.208071" T="0.189436"/>
      <pos A="0.0403565" C="0.208071" G="0.394421" T="0.357152"/>
      <pos A="0.506231" C="0.319881" G="0.0776267" T="0.0962617"/>
      <pos A="0.543501" C="0.0217215" G="0.375786" T="0.0589916"/>
      <pos A="0.226706" C="0.319881" G="0.282611" T="0.170801"/>
      <pos A="0.170801" C="0.189436" G="0.357152" T="0.282611"/>
      <pos A="0.208071" C="0.245341" G="0.245341" T="0.301246"/>
    </motif>
    <motif db="0" id="M126" alt="O126" length="40" nsites="8" evalue="1.3e-003">
      <pos A="0.14418" C="0.638007" G="0.0736336" T="0.14418"/>
      <pos A="0.285273" C="0.285273" G="0.0736336" T="0.35582"/>
      <pos A="0.0736336" C="0.567461" G="0.0736336" T="0.285273"/>
      <pos A="0.285273" C="0.14418" G="0.285273" T="0.285273"/>
      <pos A="0.00308642" C="0.14418" G="0.35582" T="0.496914"/>
      <pos A="0.14418" C="0.496914" G="0.35582" T="0.00308642"/>
      <pos A="0.214727" C="0.35582" G="0.0736336" T="0.35582"/>
      <pos A="0.214727" C="0.285273" G="0.285273" T="0.214727"/>
      <pos A="0.00308642" C="0.285273" G="0.496914" T="0.214727"/>
      <pos A="0.214727" C="0.285273" G="0.00308642" T="0.496914"/>
      <pos A="0.14418" C="0.00308642" G="0.285273" T="0.567461"/>
      <pos A="0.14418" C="0.00308642" G="0.496914" T="0.35582"/>
      <pos A="0.35582" C="0.0736336" G="0.285273" T="0.285273"/>
      <pos A="0.638007" C="0.00308642" G="0.35582" T="0.00308642"/>
      <pos A="0.426366" C="0.00308642" G="0.285273" T="0.285273"/>
      <pos A="0.14418" C="0.35582" G="0.214727" T="0.285273"/>
      <pos A="0.35582" C="0.14418" G="0.285273" T="0.214727"/>
      <pos A="0.214727" C="0.567461" G="0.0736336" T="0.14418"/>
      <pos A="0.214727" C="0.567461" G="0.00308642" T="0.214727"/>
      <pos A="0.496914" C="0.214727" G="0.214727" T="0.0736336"/>
      <pos A="0.35582" C="0.0736336" G="0.496914" T="0.0736336"/>
      <pos A="0.14418" C="0.14418" G="0.35582" T="0.35582"/>
      <pos A="0.35582" C="0.14418" G="0.285273" T="0.214727"/>
      <pos A="0.0736336" C="0.35582" G="0.285273" T="0.285273"/>
      <pos A="0.0736336" C="0.214727" G="0.285273" T="0.426366"/>
      <pos A="0.00308642" C="0.0736336" G="0.285273" T="0.638007"/>
      <pos A="0.214727" C="0.0736336" G="0.14418" T="0.567461"/>
      <pos A="0.0736336" C="0.35582" G="0.285273" T="0.285273"/>
      <pos A="0.285273" C="0.00308642" G="0.285273" T="0.426366"/>
      <pos A="0.214727" C="0.214727" G="0.35582" T="0.214727"/>
      <pos A="0.567461" C="0.14418" G="0.214727" T="0.0736336"/>
      <pos A="0.0736336" C="0.00308642" G="0.35582" T="0.567461"/>
      <pos A="0.14418" C="0.426366" G="0.285273" T="0.14418"/>
      <pos A="0.35582" C="0.285273" G="0.0736336" T="0.285273"/>
      <pos A="0.496914" C="0.214727" G="0.0736336" T="0.214727"/>
      <pos A="0.35582" C="0.35582" G="0.0736336" T="0.214727"/>
      <pos A="0.214727" C="0.285273" G="0.14418" T="0.35582"/>
      <pos A="0.14418" C="0.00308642" G="0.14418" T="0.708554"/>
      <pos A="0.00308642" C="0.35582" G="0.35582" T="0.285273"/>
      <pos A="0.00308642" C="0.496914" G="0.35582" T="0.14418"/>
    </motif>
    <motif db="0" id="M127" alt="O127" length="40" nsites="8" evalue="1.3e-003">
      <pos A="0.364056" C="0.188585" G="0.123409" T="0.323949"/>
      <pos A="0.313922" C="0.148477" G="0.323949" T="0.213652"/>
      <pos A="0.293868" C="0.188585" G="0.243733" T="0.273814"/>
      <pos A="0.379097" C="0.263787" G="0.168531" T="0.188585"/>
      <pos A="0.298881" C="0.308909" G="0.183571" T="0.208639"/>
      <pos A="0.293868" C="0.203626" G="0.128424" T="0.374084"/>
      <pos A="0.248747" C="0.323949" G="0.308909" T="0.118396"/>
      <pos A="0.23872" C="0.273814" G="0.344003" T="0.143464"/>
      <pos A="0.384111" C="0.228692" G="0.223679" T="0.163518"/>
      <pos A="0.283841" C="0.178558" G="0.243733" T="0.293868"/>
      <pos A="0.203626" C="0.148477" G="0.303895" T="0.344003"/>
      <pos A="0.0782884" C="0.419205" G="0.213652" T="0.288854"/>
      <pos A="0.208639" C="0.273814" G="0.118396" T="0.399151"/>
      <pos A="0.203626" C="0.35403" G="0.118396" T="0.323949"/>
      <pos A="0.308909" C="0.15349" G="0.258773" T="0.278828"/>
      <pos A="0.198612" C="0.15349" G="0.509447" T="0.13845"/>
      <pos A="0.113383" C="0.36907" G="0.218666" T="0.298881"/>
      <pos A="0.263787" C="0.183571" G="0.173545" T="0.379097"/>
      <pos A="0.173545" C="0.233707" G="0.359043" T="0.233707"/>
      <pos A="0.374084" C="0.188585" G="0.193598" T="0.243733"/>
      <pos A="0.298881" C="0.233707" G="0.233707" T="0.233707"/>
      <pos A="0.248747" C="0.218666" G="0.384111" T="0.148477"/>
      <pos A="0.228692" C="0.268801" G="0.25376" T="0.248747"/>
      <pos A="0.328962" C="0.108369" G="0.308909" T="0.25376"/>
      <pos A="0.213652" C="0.444273" G="0.203626" T="0.13845"/>
      <pos A="0.384111" C="0.193598" G="0.288854" T="0.133437"/>
      <pos A="0.25376" C="0.123409" G="0.183571" T="0.439258"/>
      <pos A="0.108369" C="0.293868" G="0.323949" T="0.273814"/>
      <pos A="0.193598" C="0.198612" G="0.33899" T="0.268801"/>
      <pos A="0.263787" C="0.0933294" G="0.328962" T="0.313922"/>
      <pos A="0.193598" C="0.283841" G="0.198612" T="0.323949"/>
      <pos A="0.303895" C="0.15349" G="0.23872" T="0.303895"/>
      <pos A="0.228692" C="0.183571" G="0.273814" T="0.313922"/>
      <pos A="0.293868" C="0.283841" G="0.228692" T="0.193598"/>
      <pos A="0.323949" C="0.198612" G="0.108369" T="0.36907"/>
      <pos A="0.208639" C="0.263787" G="0.183571" T="0.344003"/>
      <pos A="0.223679" C="0.173545" G="0.288854" T="0.313922"/>
      <pos A="0.298881" C="0.228692" G="0.223679" T="0.248747"/>
      <pos A="0.158504" C="0.233707" G="0.379097" T="0.228692"/>
      <pos A="0.258773" C="0.258773" G="0.303895" T="0.178558"/>
    </motif>
    <motif db="0" id="M13" alt="O13" length="40" nsites="8" evalue="1.3e-003">
      <pos A="0.324907" C="0.125157" G="0.402587" T="0.14735"/>
      <pos A="0.236128" C="0.0474756" G="0.291615" T="0.424781"/>
      <pos A="0.247226" C="0.0696701" G="0.46917" T="0.213934"/>
      <pos A="0.380392" C="0.380392" G="0.169545" T="0.0696701"/>
      <pos A="0.169545" C="0.291615" G="0.236128" T="0.302712"/>
      <pos A="0.302712" C="0.480268" G="0.125157" T="0.0918647"/>
      <pos A="0.680018" C="0.0807674" G="0.0918647" T="0.14735"/>
      <pos A="0.302712" C="0.102962" G="0.336004" T="0.258323"/>
      <pos A="0.213934" C="0.125157" G="0.369296" T="0.291615"/>
      <pos A="0.225031" C="0.180642" G="0.14735" T="0.446976"/>
      <pos A="0.391489" C="0.14735" G="0.402587" T="0.0585728"/>
      <pos A="0.313809" C="0.247226" G="0.225031" T="0.213934"/>
      <pos A="0.502462" C="0.225031" G="0.225031" T="0.0474756"/>
      <pos A="0.0918647" C="0.180642" G="0.402587" T="0.324907"/>
      <pos A="0.0918647" C="0.291615" G="0.236128" T="0.380392"/>
      <pos A="0.258323" C="0.258323" G="0.0585728" T="0.424781"/>
      <pos A="0.202837" C="0.191739" G="0.446976" T="0.158447"/>
      <pos A="0.213934" C="0.247226" G="0.358199" T="0.180642"/>
      <pos A="0.191739" C="0.258323" G="0.258323" T="0.291615"/>
      <pos A="0.280518" C="0.169545" G="0.202837" T="0.347101"/>
      <pos A="0.280518" C="0.202837" G="0.313809" T="0.202837"/>
      <pos A="0.236128" C="0.191739" G="0.291615" T="0.280518"/>
      <pos A="0.280518" C="0.158447" G="0.202837" T="0.358199"/>
      <pos A="0.136253" C="0.424781" G="0.236128" T="0.202837"/>
      <pos A="0.213934" C="0.191739" G="0.202837" T="0.391489"/>
      <pos A="0.336004" C="0.102962" G="0.369296" T="0.191739"/>
      <pos A="0.358199" C="0.0585728" G="0.413684" T="0.169545"/>
      <pos A="0.213934" C="0.0918647" G="0.413684" T="0.280518"/>
      <pos A="0.280518" C="0.191739" G="0.369296" T="0.158447"/>
      <pos A="0.26942" C="0.336004" G="0.169545" T="0.225031"/>
      <pos A="0.291615" C="0.169545" G="0.180642" T="0.358199"/>
      <pos A="0.280518" C="0.213934" G="0.247226" T="0.258323"/>
      <pos A="0.313809" C="0.180642" G="0.180642" T="0.324907"/>
      <pos A="0.180642" C="0.213934" G="0.26942" T="0.336004"/>
      <pos A="0.202837" C="0.0807674" G="0.324907" T="0.391489"/>
      <pos A="0.247226" C="0.280518" G="0.247226" T="0.225031"/>
      <pos A="0.191739" C="0.446976" G="0.0474756" T="0.313809"/>
      <pos A="0.280518" C="0.236128" G="0.114059" T="0.369296"/>
      <pos A="0.302712" C="0.202837" G="0.169545" T="0.324907"/>
      <pos A="0.336004" C="0.202837" G="0.313809" T="0.14735"/>
    </motif>
    <motif db="0" id="M14" alt="O14" length="40" nsites="8" evalue="1.3e-003">
      <pos A="0.318935" C="0.15349" G="0.15349" T="0.374084"/>
      <pos A="0.243733" C="0.303895" G="0.183571" T="0.268801"/>
      <pos A="0.389124" C="0.193598" G="0.118396" T="0.298881"/>
      <pos A="0.143464" C="0.148477" G="0.469339" T="0.23872"/>
      <pos A="0.203626" C="0.198612" G="0.213652" T="0.384111"/>
      <pos A="0.228692" C="0.0983427" G="0.298881" T="0.374084"/>
      <pos A="0.248747" C="0.429232" G="0.218666" T="0.103356"/>
      <pos A="0.258773" C="0.283841" G="0.25376" T="0.203626"/>
      <pos A="0.273814" C="0.23872" G="0.278828" T="0.208639"/>
      <pos A="0.218666" C="0.258773" G="0.318935" T="0.203626"/>
      <pos A="0.318935" C="0.243733" G="0.178558" T="0.258773"/>
      <pos A="0.389124" C="0.158504" G="0.283841" T="0.168531"/>
      <pos A="0.128424" C="0.193598" G="0.384111" T="0.293868"/>
      <pos A="0.298881" C="0.419205" G="0.108369" T="0.173545"/>
      <pos A="0.323949" C="0.183571" G="0.15349" T="0.33899"/>
      <pos A="0.303895" C="0.208639" G="0.313922" T="0.173545"/>
      <pos A="0.203626" C="0.318935" G="0.163518" T="0.313922"/>
      <pos A="0.303895" C="0.213652" G="0.173545" T="0.308909"/>
      <pos A="0.143464" C="0.228692" G="0.263787" T="0.364056"/>
      <pos A="0.193598" C="0.223679" G="0.273814" T="0.308909"/>
      <pos A="0.218666" C="0.288854" G="0.218666" T="0.273814"/>
      <pos A="0.344003" C="0.0833017" G="0.193598" T="0.379097"/>
      <pos A="0.268801" C="0.223679" G="0.308909" T="0.198612"/>
      <pos A="0.318935" C="0.308909" G="0.218666" T="0.15349"/>
      <pos A="0.349016" C="0.263787" G="0.123409" T="0.263787"/>
      <pos A="0.298881" C="0.0732751" G="0.323949" T="0.303895"/>
      <pos A="0.178558" C="0.13845" G="0.399151" T="0.283841"/>
      <pos A="0.173545" C="0.223679" G="0.223679" T="0.379097"/>
      <pos A="0.143464" C="0.263787" G="0.333975" T="0.258773"/>
      <pos A="0.228692" C="0.283841" G="0.233707" T="0.25376"/>
      <pos A="0.183571" C="0.278828" G="0.36907" T="0.168531"/>
      <pos A="0.444273" C="0.203626" G="0.158504" T="0.193598"/>
      <pos A="0.148477" C="0.313922" G="0.328962" T="0.208639"/>
      <pos A="0.213652" C="0.303895" G="0.158504" T="0.323949"/>
      <pos A="0.258773" C="0.168531" G="0.303895" T="0.268801"/>
      <pos A="0.273814" C="0.228692" G="0.25376" T="0.243733"/>
      <pos A="0.419205" C="0.128424" G="0.13845" T="0.313922"/>
      <pos A="0.203626" C="0.198612" G="0.183571" T="0.414192"/>
      <pos A="0.133437" C="0.303895" G="0.233707" T="0.328962"/>
      <pos A="0.233707" C="0.268801" G="0.298881" T="0.198612"/>
    </motif>
    <motif db="0" id="M15" alt="O15" length="40" nsites="8" evalue="1.3e-003">
      <pos A="0.263787" C="0.243733" G="0.409178" T="0.0833017"/>
      <pos A="0.394137" C="0.23872" G="0.148477" T="0.218666"/>
      <pos A="0.288854" C="0.148477" G="0.258773" T="0.303895"/>
      <pos A="0.193598" C="0.439258" G="0.168531" T="0.198612"/>
      <pos A="0.208639" C="0.283841" G="0.178558" T="0.328962"/>
      <pos A="0.103356" C="0.268801" G="0.263787" T="0.364056"/>
      <pos A="0.218666" C="0.278828" G="0.23872" T="0.263787"/>
      <pos A="0.113383" C="0.404164" G="0.13845" T="0.344003"/>
      <pos A="0.168531" C="0.288854" G="0.193598" T="0.349016"/>
      <pos A="0.23872" C="0.168531" G="0.163518" T="0.429232"/>
      <pos A="0.283841" C="0.223679" G="0.404164" T="0.0883151"/>
      <pos A="0.544541" C="0.0482074" G="0.248747" T="0.158504"/>
      <pos A="0.143464" C="0.163518" G="0.449286" T="0.243733"/>
      <pos A="0.188585" C="0.273814" G="0.303895" T="0.233707"/>
      <pos A="0.33899" C="0.183571" G="0.248747" T="0.228692"/>
      <pos A="0.223679" C="0.278828" G="0.168531" T="0.328962"/>
      <pos A="0.283841" C="0.183571" G="0.258773" T="0.273814"/>
      <pos A="0.218666" C="0.203626" G="0.313922" T="0.263787"/>
      <pos A="0.233707" C="0.419205" G="0.168531" T="0.178558"/>
      <pos A="0.429232" C="0.143464" G="0.208639" T="0.218666"/>
      <pos A="0.23872" C="0.13845" G="0.288854" T="0.333975"/>
      <pos A="0.223679" C="0.183571" G="0.188585" T="0.404164"/>
      <pos A="0.23872" C="0.23872" G="0.258773" T="0.263787"/>
      <pos A="0.188585" C="0.283841" G="0.394137" T="0.133437"/>
      <pos A="0.33899" C="0.208639" G="0.198612" T="0.25376"/>
      <pos A="0.263787" C="0.293868" G="0.228692" T="0.213652"/>
      <pos A="0.188585" C="0.263787" G="0.228692" T="0.318935"/>
      <pos A="0.273814" C="0.163518" G="0.248747" T="0.313922"/>
      <pos A="0.228692" C="0.158504" G="0.344003" T="0.268801"/>
      <pos A="0.228692" C="0.158504" G="0.293868" T="0.318935"/>
      <pos A="0.15349" C="0.25376" G="0.25376" T="0.33899"/>
      <pos A="0.203626" C="0.288854" G="0.223679" T="0.283841"/>
      <pos A="0.359043" C="0.13845" G="0.208639" T="0.293868"/>
      <pos A="0.288854" C="0.13845" G="0.394137" T="0.178558"/>
      <pos A="0.13845" C="0.414192" G="0.318935" T="0.128424"/>
      <pos A="0.344003" C="0.228692" G="0.208639" T="0.218666"/>
      <pos A="0.268801" C="0.278828" G="0.163518" T="0.288854"/>
      <pos A="0.158504" C="0.188585" G="0.293868" T="0.359043"/>
      <pos A="0.273814" C="0.233707" G="0.193598" T="0.298881"/>
      <pos A="0.213652" C="0.36907" G="0.173545" T="0.243733"/>
    </motif>
    <motif db="0" id="M16" alt="O16" length="40" nsites="8" evalue="1.3e-003">
      <pos A="0.00308642" C="0.231006" G="0.610874" T="0.155033"/>
      <pos A="0.0790598" C="0.00308642" G="0.534901" T="0.382953"/>
      <pos A="0.0790598" C="0.30698" G="0.30698" T="0.30698"/>
      <pos A="0.231006" C="0.0790598" G="0.610874" T="0.0790598"/>
      <pos A="0.382953" C="0.231006" G="0.30698" T="0.0790598"/>
      <pos A="0.231006" C="0.458926" G="0.30698" T="0.00308642"/>
      <pos A="0.155033" C="0.0790598" G="0.762821" T="0.00308642"/>
      <pos A="0.0790598" C="0.534901" G="0.155033" T="0.231006"/>
      <pos A="0.0790598" C="0.382953" G="0.0790598" T="0.458926"/>
      <pos A="0.30698" C="0.231006" G="0.30698" T="0.155033"/>
      <pos A="0.155033" C="0.155033" G="0.534901" T="0.155033"/>
      <pos A="0.534901" C="0.0790598" G="0.30698" T="0.0790598"/>
      <pos A="0.155033" C="0.0790598" G="0.382953" T="0.382953"/>
      <pos A="0.382953" C="0.231006" G="0.231006" T="0.155033"/>
      <pos A="0.458926" C="0.0790598" G="0.155033" T="0.30698"/>
      <pos A="0.00308642" C="0.231006" G="0.610874" T="0.155033"/>
      <pos A="0.30698" C="0.534901" G="0.155033" T="0.00308642"/>
      <pos A="0.00308642" C="0.231006" G="0.458926" T="0.30698"/>
      <pos A="0.534901" C="0.155033" G="0.0790598" T="0.231006"/>
      <pos A="0.231006" C="0.0790598" G="0.231006" T="0.458926"/>
      <pos A="0.30698" C="0.155033" G="0.382953" T="0.155033"/>
      <pos A="0.155033" C="0.458926" G="0.0790598" T="0.30698"/>
      <pos A="0.155033" C="0.0790598" G="0.458926" T="0.30698"/>
      <pos A="0.231006" C="0.231006" G="0.534901" T="0.00308642"/>
      <pos A="0.155033" C="0.0790598" G="0.30698" T="0.458926"/>
      <pos A="0.231006" C="0.231006" G="0.00308642" T="0.534901"/>
      <pos A="0.231006" C="0.231006" G="0.231006" T="0.30698"/>
      <pos A="0.0790598" C="0.00308642" G="0.30698" T="0.610874"/>
      <pos A="0.00308642" C="0.155033" G="0.382953" T="0.458926"/>
      <pos A="0.382953" C="0.231006" G="0.231006" T="0.155033"/>
      <pos A="0.382953" C="0.30698" G="0.0790598" T="0.231006"/>
      <pos A="0.30698" C="0.231006" G="0.30698" T="0.155033"/>
      <pos A="0.534901" C="0.0790598" G="0.0790598" T="0.30698"/>
      <pos A="0.155033" C="0.0790598" G="0.458926" T="0.30698"/>
      <pos A="0.231006" C="0.0790598" G="0.382953" T="0.30698"/>
      <pos A="0.30698" C="0.382953" G="0.155033" T="0.155033"/>
      <pos A="0.30698" C="0.534901" G="0.00308642" T="0.155033"/>
      <pos A="0.458926" C="0.231006" G="0.155033" T="0.155033"/>
      <pos A="0.382953" C="0.231006" G="0.155033" T="0.231006"/>
      <pos A="0.231006" C="0.231006" G="0.155033" T="0.382953"/>
    </motif>
    <motif db="0" id="M17" alt="O17" length="40" nsites="8" evalue="1.3e-003">
      <pos A="0.140261" C="0.19513" G="0.140261" T="0.524349"/>
      <pos A="0.222565" C="0.19513" G="0.30487" T="0.277435"/>
      <pos A="0.332304" C="0.19513" G="0.222565" T="0.25"/>
      <pos A="0.222565" C="0.25" G="0.277435" T="0.25"/>
      <pos A="0.19513" C="0.25" G="0.140261" T="0.414609"/>
      <pos A="0.25" C="0.0853906" G="0.25" T="0.414609"/>
      <pos A="0.387174" C="0.112826" G="0.112826" T="0.387174"/>
      <pos A="0.359739" C="0.140261" G="0.277435" T="0.222565"/>
      <pos A="0.30487" C="0.0853906" G="0.387174" T="0.222565"/>
      <pos A="0.0305215" C="0.0579565" G="0.551784" T="0.359739"/>
      <pos A="0.19513" C="0.524349" G="0.140261" T="0.140261"/>
      <pos A="0.277435" C="0.524349" G="0.0853906" T="0.112826"/>
      <pos A="0.222565" C="0.30487" G="0.19513" T="0.277435"/>
      <pos A="0.332304" C="0.19513" G="0.222565" T="0.25"/>
      <pos A="0.19513" C="0.496914" G="0.167696" T="0.140261"/>
      <pos A="0.19513" C="0.414609" G="0.19513" T="0.19513"/>
      <pos A="0.0305215" C="0.25" G="0.442043" T="0.277435"/>
      <pos A="0.19513" C="0.524349" G="0.19513" T="0.0853906"/>
      <pos A="0.442043" C="0.359739" G="0.0305215" T="0.167696"/>
      <pos A="0.222565" C="0.25" G="0.19513" T="0.332304"/>
      <pos A="0.359739" C="0.19513" G="0.277435" T="0.167696"/>
      <pos A="0.359739" C="0.112826" G="0.359739" T="0.167696"/>
      <pos A="0.332304" C="0.25" G="0.387174" T="0.0305215"/>
      <pos A="0.222565" C="0.277435" G="0.30487" T="0.19513"/>
      <pos A="0.30487" C="0.0579565" G="0.277435" T="0.359739"/>
      <pos A="0.140261" C="0.25" G="0.387174" T="0.222565"/>
      <pos A="0.140261" C="0.469479" G="0.19513" T="0.19513"/>
      <pos A="0.387174" C="0.277435" G="0.112826" T="0.222565"/>
      <pos A="0.19513" C="0.551784" G="0.167696" T="0.0853906"/>
      <pos A="0.25" C="0.167696" G="0.25" T="0.332304"/>
      <pos A="0.277435" C="0.167696" G="0.30487" T="0.25"/>
      <pos A="0.112826" C="0.167696" G="0.25" T="0.469479"/>
      <pos A="0.140261" C="0.442043" G="0.112826" T="0.30487"/>
      <pos A="0.25" C="0.277435" G="0.30487" T="0.167696"/>
      <pos A="0.359739" C="0.0853906" G="0.414609" T="0.140261"/>
      <pos A="0.30487" C="0.0305215" G="0.387174" T="0.277435"/>
      <pos A="0.496914" C="0.112826" G="0.25" T="0.140261"/>
      <pos A="0.222565" C="0.0305215" G="0.332304" T="0.414609"/>
      <pos A="0.0579565" C="0.332304" G="0.332304" T="0.277435"/>
      <pos A="0.661523" C="0.112826" G="0.00308642" T="0.222565"/>
    </motif>
    <motif db="0" id="M18" alt="O18" length="40" nsites="8" evalue="1.3e-003">
      <pos A="0.409178" C="0.228692" G="0.248747" T="0.113383"/>
      <pos A="0.33899" C="0.13845" G="0.213652" T="0.308909"/>
      <pos A="0.123409" C="0.313922" G="0.283841" T="0.278828"/>
      <pos A="0.404164" C="0.178558" G="0.203626" T="0.213652"/>
      <pos A="0.13845" C="0.33899" G="0.223679" T="0.298881"/>
      <pos A="0.469339" C="0.13845" G="0.128424" T="0.263787"/>
      <pos A="0.263787" C="0.198612" G="0.35403" T="0.183571"/>
      <pos A="0.213652" C="0.183571" G="0.223679" T="0.379097"/>
      <pos A="0.168531" C="0.389124" G="0.198612" T="0.243733"/>
      <pos A="0.163518" C="0.203626" G="0.268801" T="0.364056"/>
      <pos A="0.158504" C="0.148477" G="0.389124" T="0.303895"/>
      <pos A="0.23872" C="0.318935" G="0.308909" T="0.133437"/>
      <pos A="0.303895" C="0.344003" G="0.173545" T="0.178558"/>
      <pos A="0.35403" C="0.178558" G="0.15349" T="0.313922"/>
      <pos A="0.258773" C="0.13845" G="0.288854" T="0.313922"/>
      <pos A="0.25376" C="0.248747" G="0.283841" T="0.213652"/>
      <pos A="0.333975" C="0.168531" G="0.233707" T="0.263787"/>
      <pos A="0.374084" C="0.123409" G="0.374084" T="0.128424"/>
      <pos A="0.273814" C="0.439258" G="0.168531" T="0.118396"/>
      <pos A="0.258773" C="0.273814" G="0.0883151" T="0.379097"/>
      <pos A="0.188585" C="0.278828" G="0.148477" T="0.384111"/>
      <pos A="0.163518" C="0.263787" G="0.283841" T="0.288854"/>
      <pos A="0.298881" C="0.128424" G="0.278828" T="0.293868"/>
      <pos A="0.228692" C="0.243733" G="0.364056" T="0.163518"/>
      <pos A="0.173545" C="0.283841" G="0.313922" T="0.228692"/>
      <pos A="0.258773" C="0.198612" G="0.183571" T="0.359043"/>
      <pos A="0.218666" C="0.198612" G="0.25376" T="0.328962"/>
      <pos A="0.23872" C="0.278828" G="0.288854" T="0.193598"/>
      <pos A="0.33899" C="0.193598" G="0.133437" T="0.333975"/>
      <pos A="0.203626" C="0.273814" G="0.288854" T="0.233707"/>
      <pos A="0.328962" C="0.143464" G="0.213652" T="0.313922"/>
      <pos A="0.308909" C="0.143464" G="0.198612" T="0.349016"/>
      <pos A="0.158504" C="0.228692" G="0.263787" T="0.349016"/>
      <pos A="0.318935" C="0.228692" G="0.288854" T="0.163518"/>
      <pos A="0.183571" C="0.303895" G="0.15349" T="0.359043"/>
      <pos A="0.298881" C="0.0983427" G="0.333975" T="0.268801"/>
      <pos A="0.23872" C="0.308909" G="0.333975" T="0.118396"/>
      <pos A="0.248747" C="0.298881" G="0.23872" T="0.213652"/>
      <pos A="0.23872" C="0.213652" G="0.133437" T="0.414192"/>
      <pos A="0.0532207" C="0.379097" G="0.298881" T="0.268801"/>
    </motif>
    <motif db="0" id="M19" alt="O19" length="40" nsites="8" evalue="1.3e-003">
      <pos A="0.126543" C="0.311728" G="0.157407" T="0.404321"/>
      <pos A="0.00308642" C="0.682099" G="0.126543" T="0.188272"/>
      <pos A="0.188272" C="0.342593" G="0.219136" T="0.25"/>
      <pos A="0.00308642" C="0.311728" G="0.373457" T="0.311728"/>
      <pos A="0.25" C="0.373457" G="0.280864" T="0.095679"/>
      <pos A="0.25" C="0.404321" G="0.095679" T="0.25"/>
      <pos A="0.188272" C="0.157407" G="0.373457" T="0.280864"/>
      <pos A="0.095679" C="0.373457" G="0.25" T="0.280864"/>
      <pos A="0.25" C="0.126543" G="0.404321" T="0.219136"/>
      <pos A="0.373457" C="0.373457" G="0.188272" T="0.0648148"/>
      <pos A="0.404321" C="0.219136" G="0.188272" T="0.188272"/>
      <pos A="0.280864" C="0.311728" G="0.095679" T="0.311728"/>
      <pos A="0.0339506" C="0.373457" G="0.404321" T="0.188272"/>
      <pos A="0.280864" C="0.342593" G="0.095679" T="0.280864"/>
      <pos A="0.280864" C="0.126543" G="0.219136" T="0.373457"/>
      <pos A="0.311728" C="0.126543" G="0.404321" T="0.157407"/>
      <pos A="0.095679" C="0.280864" G="0.373457" T="0.25"/>
      <pos A="0.126543" C="0.496914" G="0.188272" T="0.188272"/>
      <pos A="0.188272" C="0.373457" G="0.280864" T="0.157407"/>
      <pos A="0.188272" C="0.342593" G="0.126543" T="0.342593"/>
      <pos A="0.373457" C="0.095679" G="0.219136" T="0.311728"/>
      <pos A="0.095679" C="0.466049" G="0.126543" T="0.311728"/>
      <pos A="0.188272" C="0.373457" G="0.188272" T="0.25"/>
      <pos A="0.188272" C="0.280864" G="0.095679" T="0.435185"/>
      <pos A="0.311728" C="0.342593" G="0.0339506" T="0.311728"/>
      <pos A="0.311728" C="0.157407" G="0.342593" T="0.188272"/>
      <pos A="0.219136" C="0.219136" G="0.095679" T="0.466049"/>
      <pos A="0.219136" C="0.219136" G="0.342593" T="0.219136"/>
      <pos A="0.25" C="0.219136" G="0.0648148" T="0.466049"/>
      <pos A="0.25" C="0.157407" G="0.373457" T="0.219136"/>
      <pos A="0.219136" C="0.435185" G="0.0648148" T="0.280864"/>
      <pos A="0.311728" C="0.219136" G="0.095679" T="0.373457"/>
      <pos A="0.095679" C="0.342593" G="0.404321" T="0.157407"/>
      <pos A="0.0648148" C="0.342593" G="0.373457" T="0.219136"/>
      <pos A="0.435185" C="0.219136" G="0.219136" T="0.126543"/>
      <pos A="0.0648148" C="0.095679" G="0.157407" T="0.682099"/>
      <pos A="0.00308642" C="0.25" G="0.558642" T="0.188272"/>
      <pos A="0.126543" C="0.25" G="0.311728" T="0.311728"/>
      <pos A="0.342593" C="0.0648148" G="0.404321" T="0.188272"/>
      <pos A="0.311728" C="0.25" G="0.342593" T="0.095679"/>
    </motif>
    <motif db="0" id="M2" alt="O2" length="40" nsites="8" evalue="1.3e-003">
      <pos A="0.379097" C="0.313922" G="0.0883151" T="0.218666"/>
      <pos A="0.298881" C="0.13845" G="0.218666" T="0.344003"/>
      <pos A="0.193598" C="0.213652" G="0.434245" T="0.158504"/>
      <pos A="0.183571" C="0.173545" G="0.198612" T="0.444273"/>
      <pos A="0.233707" C="0.203626" G="0.278828" T="0.283841"/>
      <pos A="0.273814" C="0.173545" G="0.404164" T="0.148477"/>
      <pos A="0.228692" C="0.188585" G="0.399151" T="0.183571"/>
      <pos A="0.208639" C="0.25376" G="0.213652" T="0.323949"/>
      <pos A="0.0732751" C="0.444273" G="0.108369" T="0.374084"/>
      <pos A="0.364056" C="0.218666" G="0.183571" T="0.233707"/>
      <pos A="0.293868" C="0.228692" G="0.288854" T="0.188585"/>
      <pos A="0.308909" C="0.123409" G="0.333975" T="0.233707"/>
      <pos A="0.263787" C="0.288854" G="0.25376" T="0.193598"/>
      <pos A="0.223679" C="0.359043" G="0.143464" T="0.273814"/>
      <pos A="0.203626" C="0.228692" G="0.143464" T="0.424218"/>
      <pos A="0.273814" C="0.273814" G="0.278828" T="0.173545"/>
      <pos A="0.323949" C="0.328962" G="0.178558" T="0.168531"/>
      <pos A="0.198612" C="0.223679" G="0.308909" T="0.268801"/>
      <pos A="0.243733" C="0.158504" G="0.318935" T="0.278828"/>
      <pos A="0.183571" C="0.103356" G="0.349016" T="0.364056"/>
      <pos A="0.424218" C="0.113383" G="0.203626" T="0.258773"/>
      <pos A="0.268801" C="0.183571" G="0.374084" T="0.173545"/>
      <pos A="0.23872" C="0.389124" G="0.103356" T="0.268801"/>
      <pos A="0.298881" C="0.183571" G="0.133437" T="0.384111"/>
      <pos A="0.223679" C="0.233707" G="0.228692" T="0.313922"/>
      <pos A="0.258773" C="0.223679" G="0.243733" T="0.273814"/>
      <pos A="0.223679" C="0.288854" G="0.128424" T="0.359043"/>
      <pos A="0.278828" C="0.188585" G="0.248747" T="0.283841"/>
      <pos A="0.223679" C="0.273814" G="0.288854" T="0.213652"/>
      <pos A="0.23872" C="0.278828" G="0.278828" T="0.203626"/>
      <pos A="0.384111" C="0.228692" G="0.15349" T="0.233707"/>
      <pos A="0.213652" C="0.23872" G="0.23872" T="0.308909"/>
      <pos A="0.0983427" C="0.303895" G="0.233707" T="0.364056"/>
      <pos A="0.178558" C="0.288854" G="0.308909" T="0.223679"/>
      <pos A="0.278828" C="0.308909" G="0.198612" T="0.213652"/>
      <pos A="0.283841" C="0.313922" G="0.25376" T="0.148477"/>
      <pos A="0.268801" C="0.0482074" G="0.359043" T="0.323949"/>
      <pos A="0.243733" C="0.173545" G="0.333975" T="0.248747"/>
      <pos A="0.35403" C="0.143464" G="0.283841" T="0.218666"/>
      <pos A="0.23872" C="0.108369" G="0.293868" T="0.359043"/>
    </motif>
    <motif db="0" id="M20" alt="O20" length="40" nsites="8" evalue="1.3e-003">
      <pos A="0.00308642" C="0.00308642" G="0.00308642" T="0.990741"/>
      <pos A="0.00308642" C="0.00308642" G="0.00308642" T="0.990741"/>
      <pos A="0.990741" C="0.00308642" G="0.00308642" T="0.00308642"/>
      <pos A="0.00308642" C="0.00308642" G="0.00308642" T="0.990741"/>
      <pos A="0.00308642" C="0.00308642" G="0.990741" T="0.00308642"/>
      <pos A="0.990741" C="0.00308642" G="0.00308642" T="0.00308642"/>
      <pos A="0.00308642" C="0.00308642" G="0.00308642" T="0.990741"/>
      <pos A="0.00308642" C="0.00308642" G="0.990741" T="0.00308642"/>
      <pos A="0.00308642" C="0.00308642" G="0.00308642" T="0.990741"/>
      <pos A="0.00308642" C="0.990741" G="0.00308642" T="0.00308642"/>
      <pos A="0.990741" C="0.00308642" G="0.00308642" T="0.00308642"/>
      <pos A="0.00308642" C="0.990741" G="0.00308642" T="0.00308642"/>
      <pos A="0.990741" C="0.00308642" G="0.00308642" T="0.00308642"/>
      <pos A="0.00308642" C="0.990741" G="0.00308642" T="0.00308642"/>
      <pos A="0.00308642" C="0.00308642" G="0.00308642" T="0.990741"/>
      <pos A="0.00308642" C="0.990741" G="0.00308642" T="0.00308642"/>
      <pos A="0.990741" C="0.00308642" G="0.00308642" T="0.00308642"/>
      <pos A="0.00308642" C="0.990741" G="0.00308642" T="0.00308642"/>
      <pos A="0.990741" C="0.00308642" G="0.00308642" T="0.00308642"/>
      <pos A="0.990741" C="0.00308642" G="0.00308642" T="0.00308642"/>
      <pos A="0.00308642" C="0.00308642" G="0.990741" T="0.00308642"/>
      <pos A="0.990741" C="0.00308642" G="0.00308642" T="0.00308642"/>
      <pos A="0.990741" C="0.00308642" G="0.00308642" T="0.00308642"/>
      <pos A="0.990741" C="0.00308642" G="0.00308642" T="0.00308642"/>
      <pos A="0.00308642" C="0.990741" G="0.00308642" T="0.00308642"/>
      <pos A="0.00308642" C="0.990741" G="0.00308642" T="0.00308642"/>
      <pos A="0.00308642" C="0.00308642" G="0.00308642" T="0.990741"/>
      <pos A="0.00308642" C="0.00308642" G="0.990741" T="0.00308642"/>
      <pos A="0.990741" C="0.00308642" G="0.00308642" T="0.00308642"/>
      <pos A="0.00308642" C="0.00308642" G="0.990741" T="0.00308642"/>
      <pos A="0.00308642" C="0.00308642" G="0.00308642" T="0.990741"/>
      <pos A="0.00308642" C="0.00308642" G="0.00308642" T="0.990741"/>
      <pos A="0.00308642" C="0.00308642" G="0.00308642" T="0.990741"/>
      <pos A="0.990741" C="0.00308642" G="0.00308642" T="0.00308642"/>
      <pos A="0.00308642" C="0.990741" G="0.00308642" T="0.00308642"/>
      <pos A="0.00308642" C="0.990741" G="0.00308642" T="0.00308642"/>
      <pos A="0.990741" C="0.00308642" G="0.00308642" T="0.00308642"/>
      <pos A="0.00308642" C="0.00308642" G="0.00308642" T="0.990741"/>
      <pos A="0.00308642" C="0.990741" G="0.00308642" T="0.00308642"/>
      <pos A="0.990741" C="0.00308642" G="0.00308642" T="0.00308642"/>
    </motif>
    <motif db="0" id="M21" alt="O21" length="40" nsites="8" evalue="1.3e-003">
      <pos A="0.661523" C="0.167696" G="0.167696" T="0.00308642"/>
      <pos A="0.661523" C="0.00308642" G="0.167696" T="0.167696"/>
      <pos A="0.167696" C="0.00308642" G="0.826131" T="0.00308642"/>
      <pos A="0.167696" C="0.496914" G="0.332304" T="0.00308642"/>
      <pos A="0.661523" C="0.167696" G="0.00308642" T="0.167696"/>
      <pos A="0.496914" C="0.00308642" G="0.332304" T="0.167696"/>
      <pos A="0.496914" C="0.167696" G="0.332304" T="0.00308642"/>
      <pos A="0.661523" C="0.00308642" G="0.332304" T="0.00308642"/>
      <pos A="0.332304" C="0.332304" G="0.332304" T="0.00308642"/>
      <pos A="0.990741" C="0.00308642" G="0.00308642" T="0.00308642"/>
      <pos A="0.496914" C="0.332304" G="0.00308642" T="0.167696"/>
      <pos A="0.00308642" C="0.332304" G="0.496914" T="0.167696"/>
      <pos A="0.661523" C="0.00308642" G="0.167696" T="0.167696"/>
      <pos A="0.332304" C="0.661523" G="0.00308642" T="0.00308642"/>
      <pos A="0.496914" C="0.496914" G="0.00308642" T="0.00308642"/>
      <pos A="0.826131" C="0.00308642" G="0.167696" T="0.00308642"/>
      <pos A="0.167696" C="0.332304" G="0.332304" T="0.167696"/>
      <pos A="0.167696" C="0.332304" G="0.332304" T="0.167696"/>
      <pos A="0.496914" C="0.167696" G="0.332304" T="0.00308642"/>
      <pos A="0.167696" C="0.496914" G="0.332304" T="0.00308642"/>
      <pos A="0.167696" C="0.167696" G="0.167696" T="0.496914"/>
      <pos A="0.00308642" C="0.332304" G="0.496914" T="0.167696"/>
      <pos A="0.00308642" C="0.332304" G="0.167696" T="0.496914"/>
      <pos A="0.332304" C="0.332304" G="0.00308642" T="0.332304"/>
      <pos A="0.00308642" C="0.167696" G="0.332304" T="0.496914"/>
      <pos A="0.167696" C="0.167696" G="0.496914" T="0.167696"/>
      <pos A="0.496914" C="0.167696" G="0.167696" T="0.167696"/>
      <pos A="0.332304" C="0.167696" G="0.167696" T="0.332304"/>
      <pos A="0.167696" C="0.167696" G="0.332304" T="0.332304"/>
      <pos A="0.00308642" C="0.496914" G="0.00308642" T="0.496914"/>
      <pos A="0.167696" C="0.332304" G="0.167696" T="0.332304"/>
      <pos A="0.332304" C="0.167696" G="0.332304" T="0.167696"/>
      <pos A="0.167696" C="0.496914" G="0.167696" T="0.167696"/>
      <pos A="0.332304" C="0.167696" G="0.332304" T="0.167696"/>
      <pos A="0.00308642" C="0.167696" G="0.167696" T="0.661523"/>
      <pos A="0.167696" C="0.332304" G="0.167696" T="0.332304"/>
      <pos A="0.167696" C="0.332304" G="0.167696" T="0.332304"/>
      <pos A="0.332304" C="0.00308642" G="0.332304" T="0.332304"/>
      <pos A="0.00308642" C="0.496914" G="0.167696" T="0.332304"/>
      <pos A="0.332304" C="0.167696" G="0.332304" T="0.167696"/>
    </motif>
    <motif db="0" id="M22" alt="O22" length="40" nsites="8" evalue="1.3e-003">
      <pos A="0.394137" C="0.193598" G="0.228692" T="0.183571"/>
      <pos A="0.288854" C="0.168531" G="0.318935" T="0.223679"/>
      <pos A="0.178558" C="0.258773" G="0.178558" T="0.384111"/>
      <pos A="0.349016" C="0.193598" G="0.263787" T="0.193598"/>
      <pos A="0.459313" C="0.218666" G="0.0582351" T="0.263787"/>
      <pos A="0.23872" C="0.288854" G="0.308909" T="0.163518"/>
      <pos A="0.203626" C="0.288854" G="0.268801" T="0.23872"/>
      <pos A="0.318935" C="0.323949" G="0.203626" T="0.15349"/>
      <pos A="0.318935" C="0.23872" G="0.273814" T="0.168531"/>
      <pos A="0.273814" C="0.25376" G="0.243733" T="0.228692"/>
      <pos A="0.23872" C="0.123409" G="0.288854" T="0.349016"/>
      <pos A="0.0933294" C="0.258773" G="0.33899" T="0.308909"/>
      <pos A="0.25376" C="0.173545" G="0.113383" T="0.459313"/>
      <pos A="0.278828" C="0.233707" G="0.293868" T="0.193598"/>
      <pos A="0.248747" C="0.298881" G="0.223679" T="0.228692"/>
      <pos A="0.263787" C="0.218666" G="0.228692" T="0.288854"/>
      <pos A="0.243733" C="0.263787" G="0.318935" T="0.173545"/>
      <pos A="0.223679" C="0.218666" G="0.223679" T="0.333975"/>
      <pos A="0.248747" C="0.243733" G="0.213652" T="0.293868"/>
      <pos A="0.198612" C="0.188585" G="0.298881" T="0.313922"/>
      <pos A="0.313922" C="0.15349" G="0.288854" T="0.243733"/>
      <pos A="0.268801" C="0.158504" G="0.23872" T="0.333975"/>
      <pos A="0.108369" C="0.344003" G="0.248747" T="0.298881"/>
      <pos A="0.349016" C="0.283841" G="0.158504" T="0.208639"/>
      <pos A="0.213652" C="0.188585" G="0.298881" T="0.298881"/>
      <pos A="0.198612" C="0.178558" G="0.313922" T="0.308909"/>
      <pos A="0.118396" C="0.283841" G="0.399151" T="0.198612"/>
      <pos A="0.203626" C="0.33899" G="0.263787" T="0.193598"/>
      <pos A="0.374084" C="0.318935" G="0.0983427" T="0.208639"/>
      <pos A="0.198612" C="0.25376" G="0.123409" T="0.424218"/>
      <pos A="0.25376" C="0.178558" G="0.13845" T="0.429232"/>
      <pos A="0.434245" C="0.113383" G="0.303895" T="0.148477"/>
      <pos A="0.133437" C="0.113383" G="0.359043" T="0.394137"/>
      <pos A="0.273814" C="0.218666" G="0.303895" T="0.203626"/>
      <pos A="0.218666" C="0.288854" G="0.188585" T="0.303895"/>
      <pos A="0.25376" C="0.293868" G="0.13845" T="0.313922"/>
      <pos A="0.333975" C="0.188585" G="0.263787" T="0.213652"/>
      <pos A="0.218666" C="0.223679" G="0.394137" T="0.163518"/>
      <pos A="0.293868" C="0.178558" G="0.293868" T="0.233707"/>
      <pos A="0.23872" C="0.394137" G="0.298881" T="0.0682617"/>
    </motif>
    <motif db="0" id="M23" alt="O23" length="40" nsites="8" evalue="1.3e-003">
      <pos A="0.200617" C="0.299383" G="0.101852" T="0.398148"/>
      <pos A="0.299383" C="0.200617" G="0.299383" T="0.200617"/>
      <pos A="0.299383" C="0.299383" G="0.00308642" T="0.398148"/>
      <pos A="0.398148" C="0.299383" G="0.101852" T="0.200617"/>
      <pos A="0.496914" C="0.00308642" G="0.299383" T="0.200617"/>
      <pos A="0.101852" C="0.398148" G="0.101852" T="0.398148"/>
      <pos A="0.200617" C="0.101852" G="0.496914" T="0.200617"/>
      <pos A="0.00308642" C="0.200617" G="0.299383" T="0.496914"/>
      <pos A="0.200617" C="0.00308642" G="0.299383" T="0.496914"/>
      <pos A="0.00308642" C="0.200617" G="0.496914" T="0.299383"/>
      <pos A="0.00308642" C="0.694444" G="0.200617" T="0.101852"/>
      <pos A="0.200617" C="0.200617" G="0.299383" T="0.299383"/>
      <pos A="0.496914" C="0.200617" G="0.200617" T="0.101852"/>
      <pos A="0.595679" C="0.398148" G="0.00308642" T="0.00308642"/>
      <pos A="0.101852" C="0.200617" G="0.200617" T="0.496914"/>
      <pos A="0.496914" C="0.299383" G="0.101852" T="0.101852"/>
      <pos A="0.398148" C="0.200617" G="0.398148" T="0.00308642"/>
      <pos A="0.398148" C="0.496914" G="0.00308642" T="0.101852"/>
      <pos A="0.398148" C="0.101852" G="0.200617" T="0.299383"/>
      <pos A="0.496914" C="0.398148" G="0.101852" T="0.00308642"/>
      <pos A="0.200617" C="0.398148" G="0.00308642" T="0.398148"/>
      <pos A="0.101852" C="0.101852" G="0.200617" T="0.595679"/>
      <pos A="0.299383" C="0.398148" G="0.200617" T="0.101852"/>
      <pos A="0.299383" C="0.200617" G="0.200617" T="0.299383"/>
      <pos A="0.398148" C="0.299383" G="0.00308642" T="0.299383"/>
      <pos A="0.398148" C="0.101852" G="0.299383" T="0.200617"/>
      <pos A="0.398148" C="0.398148" G="0.101852" T="0.101852"/>
      <pos A="0.595679" C="0.00308642" G="0.200617" T="0.200617"/>
      <pos A="0.299383" C="0.299383" G="0.398148" T="0.00308642"/>
      <pos A="0.496914" C="0.200617" G="0.101852" T="0.200617"/>
      <pos A="0.398148" C="0.398148" G="0.00308642" T="0.200617"/>
      <pos A="0.101852" C="0.595679" G="0.00308642" T="0.299383"/>
      <pos A="0.200617" C="0.200617" G="0.00308642" T="0.595679"/>
      <pos A="0.00308642" C="0.398148" G="0.00308642" T="0.595679"/>
      <pos A="0.00308642" C="0.200617" G="0.200617" T="0.595679"/>
      <pos A="0.299383" C="0.200617" G="0.299383" T="0.200617"/>
      <pos A="0.299383" C="0.200617" G="0.200617" T="0.299383"/>
      <pos A="0.496914" C="0.398148" G="0.101852" T="0.00308642"/>
      <pos A="0.595679" C="0.299383" G="0.00308642" T="0.101852"/>
      <pos A="0.200617" C="0.299383" G="0.200617" T="0.299383"/>
    </motif>
    <motif db="0" id="M24" alt="O24" length="40" nsites="8" evalue="1.3e-003">
      <pos A="0.217794" C="0.131911" G="0.131911" T="0.518384"/>
      <pos A="0.217794" C="0.38956" G="0.0460277" T="0.346618"/>
      <pos A="0.0889699" C="0.38956" G="0.217794" T="0.303677"/>
      <pos A="0.0889699" C="0.260736" G="0.303677" T="0.346618"/>
      <pos A="0.260736" C="0.131911" G="0.131911" T="0.475443"/>
      <pos A="0.432502" C="0.346618" G="0.00308642" T="0.217794"/>
      <pos A="0.604268" C="0.0889699" G="0.217794" T="0.0889699"/>
      <pos A="0.0889699" C="0.260736" G="0.0889699" T="0.561325"/>
      <pos A="0.303677" C="0.475443" G="0.00308642" T="0.217794"/>
      <pos A="0.518384" C="0.303677" G="0.00308642" T="0.174852"/>
      <pos A="0.432502" C="0.303677" G="0.260736" T="0.00308642"/>
      <pos A="0.260736" C="0.00308642" G="0.38956" T="0.346618"/>
      <pos A="0.217794" C="0.0889699" G="0.432502" T="0.260736"/>
      <pos A="0.131911" C="0.475443" G="0.260736" T="0.131911"/>
      <pos A="0.432502" C="0.174852" G="0.131911" T="0.260736"/>
      <pos A="0.346618" C="0.38956" G="0.174852" T="0.0889699"/>
      <pos A="0.475443" C="0.131911" G="0.0889699" T="0.303677"/>
      <pos A="0.38956" C="0.260736" G="0.217794" T="0.131911"/>
      <pos A="0.174852" C="0.0889699" G="0.260736" T="0.475443"/>
      <pos A="0.174852" C="0.0889699" G="0.303677" T="0.432502"/>
      <pos A="0.0889699" C="0.174852" G="0.475443" T="0.260736"/>
      <pos A="0.303677" C="0.260736" G="0.174852" T="0.260736"/>
      <pos A="0.733091" C="0.174852" G="0.0889699" T="0.00308642"/>
      <pos A="0.38956" C="0.174852" G="0.303677" T="0.131911"/>
      <pos A="0.131911" C="0.174852" G="0.303677" T="0.38956"/>
      <pos A="0.217794" C="0.260736" G="0.260736" T="0.260736"/>
      <pos A="0.174852" C="0.217794" G="0.174852" T="0.432502"/>
      <pos A="0.346618" C="0.0889699" G="0.0889699" T="0.475443"/>
      <pos A="0.217794" C="0.260736" G="0.260736" T="0.260736"/>
      <pos A="0.217794" C="0.174852" G="0.131911" T="0.475443"/>
      <pos A="0.174852" C="0.0889699" G="0.432502" T="0.303677"/>
      <pos A="0.217794" C="0.217794" G="0.131911" T="0.432502"/>
      <pos A="0.303677" C="0.303677" G="0.0460277" T="0.346618"/>
      <pos A="0.475443" C="0.174852" G="0.0889699" T="0.260736"/>
      <pos A="0.217794" C="0.131911" G="0.346618" T="0.303677"/>
      <pos A="0.131911" C="0.346618" G="0.0460277" T="0.475443"/>
      <pos A="0.131911" C="0.38956" G="0.346618" T="0.131911"/>
      <pos A="0.303677" C="0.217794" G="0.346618" T="0.131911"/>
      <pos A="0.303677" C="0.131911" G="0.38956" T="0.174852"/>
      <pos A="0.475443" C="0.0889699" G="0.174852" T="0.260736"/>
    </motif>
    <motif db="0" id="M25" alt="O25" length="40" nsites="8" evalue="1.3e-003">
      <pos A="0.579218" C="0.332304" G="0.00308642" T="0.0853906"/>
      <pos A="0.414609" C="0.332304" G="0.25" T="0.00308642"/>
      <pos A="0.496914" C="0.00308642" G="0.25" T="0.25"/>
      <pos A="0.0853906" C="0.25" G="0.332304" T="0.332304"/>
      <pos A="0.579218" C="0.00308642" G="0.332304" T="0.0853906"/>
      <pos A="0.167696" C="0.0853906" G="0.661523" T="0.0853906"/>
      <pos A="0.332304" C="0.332304" G="0.167696" T="0.167696"/>
      <pos A="0.496914" C="0.25" G="0.0853906" T="0.167696"/>
      <pos A="0.25" C="0.0853906" G="0.332304" T="0.332304"/>
      <pos A="0.0853906" C="0.496914" G="0.332304" T="0.0853906"/>
      <pos A="0.496914" C="0.167696" G="0.0853906" T="0.25"/>
      <pos A="0.0853906" C="0.0853906" G="0.25" T="0.579218"/>
      <pos A="0.0853906" C="0.0853906" G="0.661523" T="0.167696"/>
      <pos A="0.414609" C="0.25" G="0.332304" T="0.00308642"/>
      <pos A="0.332304" C="0.332304" G="0.167696" T="0.167696"/>
      <pos A="0.25" C="0.0853906" G="0.0853906" T="0.579218"/>
      <pos A="0.25" C="0.00308642" G="0.25" T="0.496914"/>
      <pos A="0.167696" C="0.167696" G="0.167696" T="0.496914"/>
      <pos A="0.332304" C="0.00308642" G="0.25" T="0.414609"/>
      <pos A="0.414609" C="0.00308642" G="0.332304" T="0.25"/>
      <pos A="0.167696" C="0.0853906" G="0.167696" T="0.579218"/>
      <pos A="0.00308642" C="0.332304" G="0.0853906" T="0.579218"/>
      <pos A="0.0853906" C="0.167696" G="0.414609" T="0.332304"/>
      <pos A="0.332304" C="0.332304" G="0.00308642" T="0.332304"/>
      <pos A="0.496914" C="0.25" G="0.0853906" T="0.167696"/>
      <pos A="0.661523" C="0.00308642" G="0.332304" T="0.00308642"/>
      <pos A="0.25" C="0.00308642" G="0.25" T="0.496914"/>
      <pos A="0.00308642" C="0.167696" G="0.414609" T="0.414609"/>
      <pos A="0.414609" C="0.167696" G="0.332304" T="0.0853906"/>
      <pos A="0.414609" C="0.0853906" G="0.00308642" T="0.496914"/>
      <pos A="0.332304" C="0.0853906" G="0.0853906" T="0.496914"/>
      <pos A="0.167696" C="0.167696" G="0.25" T="0.414609"/>
      <pos A="0.496914" C="0.167696" G="0.25" T="0.0853906"/>
      <pos A="0.167696" C="0.0853906" G="0.167696" T="0.579218"/>
      <pos A="0.496914" C="0.00308642" G="0.167696" T="0.332304"/>
      <pos A="0.332304" C="0.25" G="0.00308642" T="0.414609"/>
      <pos A="0.0853906" C="0.167696" G="0.0853906" T="0.661523"/>
      <pos A="0.25" C="0.25" G="0.167696" T="0.332304"/>
      <pos A="0.25" C="0.25" G="0.0853906" T="0.414609"/>
      <pos A="0.25" C="0.414609" G="0.167696" T="0.167696"/>
    </motif>
    <motif db="0" id="M26" alt="O26" length="40" nsites="8" evalue="1.3e-003">
      <pos A="0.243326" C="0.163246" G="0.27002" T="0.323406"/>
      <pos A="0.563647" C="0.123207" G="0.243326" T="0.0698202"/>
      <pos A="0.203287" C="0.0698202" G="0.256674" T="0.47022"/>
      <pos A="0.43018" C="0.256674" G="0.176594" T="0.136553"/>
      <pos A="0.296713" C="0.10986" G="0.323406" T="0.27002"/>
      <pos A="0.136553" C="0.283367" G="0.243326" T="0.336754"/>
      <pos A="0.0965136" C="0.31006" G="0.27002" T="0.323406"/>
      <pos A="0.283367" C="0.3501" G="0.0831664" T="0.283367"/>
      <pos A="0.336754" C="0.18994" G="0.256674" T="0.216633"/>
      <pos A="0.336754" C="0.283367" G="0.243326" T="0.136553"/>
      <pos A="0.0698202" C="0.31006" G="0.336754" T="0.283367"/>
      <pos A="0.1499" C="0.176594" G="0.1499" T="0.523607"/>
      <pos A="0.18994" C="0.18994" G="0.243326" T="0.376793"/>
      <pos A="0.363447" C="0.10986" G="0.176594" T="0.3501"/>
      <pos A="0.163246" C="0.176594" G="0.39014" T="0.27002"/>
      <pos A="0.376793" C="0.1499" G="0.18994" T="0.283367"/>
      <pos A="0.256674" C="0.163246" G="0.376793" T="0.203287"/>
      <pos A="0.163246" C="0.416834" G="0.3501" T="0.0698202"/>
      <pos A="0.283367" C="0.323406" G="0.0297798" T="0.363447"/>
      <pos A="0.416834" C="0.136553" G="0.163246" T="0.283367"/>
      <pos A="0.216633" C="0.27002" G="0.243326" T="0.27002"/>
      <pos A="0.18994" C="0.456873" G="0.0431269" T="0.31006"/>
      <pos A="0.22998" C="0.203287" G="0.203287" T="0.363447"/>
      <pos A="0.47022" C="0.10986" G="0.363447" T="0.0564731"/>
      <pos A="0.176594" C="0.363447" G="0.27002" T="0.18994"/>
      <pos A="0.483566" C="0.1499" G="0.1499" T="0.216633"/>
      <pos A="0.10986" C="0.3501" G="0.416834" T="0.123207"/>
      <pos A="0.376793" C="0.0831664" G="0.203287" T="0.336754"/>
      <pos A="0.283367" C="0.31006" G="0.27002" T="0.136553"/>
      <pos A="0.39014" C="0.283367" G="0.0831664" T="0.243326"/>
      <pos A="0.256674" C="0.176594" G="0.1499" T="0.416834"/>
      <pos A="0.323406" C="0.0698202" G="0.203287" T="0.403486"/>
      <pos A="0.243326" C="0.243326" G="0.1499" T="0.363447"/>
      <pos A="0.123207" C="0.22998" G="0.39014" T="0.256674"/>
      <pos A="0.216633" C="0.176594" G="0.296713" T="0.31006"/>
      <pos A="0.1499" C="0.283367" G="0.31006" T="0.256674"/>
      <pos A="0.336754" C="0.176594" G="0.216633" T="0.27002"/>
      <pos A="0.323406" C="0.22998" G="0.123207" T="0.323406"/>
      <pos A="0.216633" C="0.443527" G="0.22998" T="0.10986"/>
      <pos A="0.22998" C="0.176594" G="0.163246" T="0.43018"/>
    </motif>
    <motif db="0" id="M27" alt="O27" length="40" nsites="8" evalue="1.3e-003">
      <pos A="0.496914" C="0.25" G="0.25" T="0.00308642"/>
      <pos A="0.496914" C="0.25" G="0.00308642" T="0.25"/>
      <pos A="0.00308642" C="0.25" G="0.743827" T="0.00308642"/>
      <pos A="0.496914" C="0.496914" G="0.00308642" T="0.00308642"/>
      <pos A="0.990741" C="0.00308642" G="0.00308642" T="0.00308642"/>
      <pos A="0.496914" C="0.00308642" G="0.25" T="0.25"/>
      <pos A="0.00308642" C="0.00308642" G="0.25" T="0.743827"/>
      <pos A="0.00308642" C="0.00308642" G="0.25" T="0.743827"/>
      <pos A="0.00308642" C="0.00308642" G="0.25" T="0.743827"/>
      <pos A="0.743827" C="0.25" G="0.00308642" T="0.00308642"/>
      <pos A="0.496914" C="0.00308642" G="0.00308642" T="0.496914"/>
      <pos A="0.00308642" C="0.00308642" G="0.743827" T="0.25"/>
      <pos A="0.25" C="0.00308642" G="0.743827" T="0.00308642"/>
      <pos A="0.25" C="0.25" G="0.496914" T="0.00308642"/>
      <pos A="0.25" C="0.25" G="0.496914" T="0.00308642"/>
      <pos A="0.25" C="0.25" G="0.25" T="0.25"/>
      <pos A="0.25" C="0.25" G="0.496914" T="0.00308642"/>
      <pos A="0.00308642" C="0.00308642" G="0.496914" T="0.496914"/>
      <pos A="0.00308642" C="0.00308642" G="0.743827" T="0.25"/>
      <pos A="0.00308642" C="0.00308642" G="0.743827" T="0.25"/>
      <pos A="0.496914" C="0.496914" G="0.00308642" T="0.00308642"/>
      <pos A="0.00308642" C="0.00308642" G="0.990741" T="0.00308642"/>
      <pos A="0.25" C="0.25" G="0.25" T="0.25"/>
      <pos A="0.25" C="0.25" G="0.496914" T="0.00308642"/>
      <pos A="0.00308642" C="0.00308642" G="0.743827" T="0.25"/>
      <pos A="0.496914" C="0.496914" G="0.00308642" T="0.00308642"/>
      <pos A="0.496914" C="0.00308642" G="0.00308642" T="0.496914"/>
      <pos A="0.25" C="0.25" G="0.00308642" T="0.496914"/>
      <pos A="0.496914" C="0.25" G="0.25" T="0.00308642"/>
      <pos A="0.00308642" C="0.25" G="0.25" T="0.496914"/>
      <pos A="0.743827" C="0.25" G="0.00308642" T="0.00308642"/>
      <pos A="0.00308642" C="0.00308642" G="0.496914" T="0.496914"/>
      <pos A="0.00308642" C="0.00308642" G="0.25" T="0.743827"/>
      <pos A="0.496914" C="0.00308642" G="0.496914" T="0.00308642"/>
      <pos A="0.496914" C="0.25" G="0.25" T="0.00308642"/>
      <pos A="0.496914" C="0.25" G="0.00308642" T="0.25"/>
      <pos A="0.25" C="0.25" G="0.25" T="0.25"/>
      <pos A="0.496914" C="0.00308642" G="0.25" T="0.25"/>
      <pos A="0.25" C="0.00308642" G="0.496914" T="0.25"/>
      <pos A="0.00308642" C="0.496914" G="0.00308642" T="0.496914"/>
    </motif>
    <motif db="0" id="M28" alt="O28" length="40" nsites="8" evalue="1.3e-003">
      <pos A="0.243733" C="0.308909" G="0.15349" T="0.293868"/>
      <pos A="0.25376" C="0.163518" G="0.298881" T="0.283841"/>
      <pos A="0.328962" C="0.23872" G="0.263787" T="0.168531"/>
      <pos A="0.278828" C="0.198612" G="0.318935" T="0.203626"/>
      <pos A="0.308909" C="0.0883151" G="0.248747" T="0.35403"/>
      <pos A="0.193598" C="0.248747" G="0.273814" T="0.283841"/>
      <pos A="0.504434" C="0.208639" G="0.0682617" T="0.218666"/>
      <pos A="0.148477" C="0.25376" G="0.23872" T="0.359043"/>
      <pos A="0.258773" C="0.25376" G="0.173545" T="0.313922"/>
      <pos A="0.243733" C="0.263787" G="0.333975" T="0.158504"/>
      <pos A="0.243733" C="0.36907" G="0.163518" T="0.223679"/>
      <pos A="0.359043" C="0.198612" G="0.163518" T="0.278828"/>
      <pos A="0.33899" C="0.223679" G="0.283841" T="0.15349"/>
      <pos A="0.263787" C="0.0532207" G="0.364056" T="0.318935"/>
      <pos A="0.163518" C="0.273814" G="0.218666" T="0.344003"/>
      <pos A="0.128424" C="0.384111" G="0.133437" T="0.35403"/>
      <pos A="0.228692" C="0.303895" G="0.183571" T="0.283841"/>
      <pos A="0.258773" C="0.143464" G="0.213652" T="0.384111"/>
      <pos A="0.148477" C="0.223679" G="0.303895" T="0.323949"/>
      <pos A="0.333975" C="0.263787" G="0.33899" T="0.0632484"/>
      <pos A="0.298881" C="0.273814" G="0.0983427" T="0.328962"/>
      <pos A="0.318935" C="0.0682617" G="0.409178" T="0.203626"/>
      <pos A="0.158504" C="0.308909" G="0.298881" T="0.233707"/>
      <pos A="0.263787" C="0.208639" G="0.273814" T="0.25376"/>
      <pos A="0.25376" C="0.293868" G="0.263787" T="0.188585"/>
      <pos A="0.233707" C="0.23872" G="0.313922" T="0.213652"/>
      <pos A="0.218666" C="0.233707" G="0.344003" T="0.203626"/>
      <pos A="0.293868" C="0.243733" G="0.328962" T="0.133437"/>
      <pos A="0.429232" C="0.193598" G="0.13845" T="0.23872"/>
      <pos A="0.23872" C="0.128424" G="0.278828" T="0.35403"/>
      <pos A="0.188585" C="0.263787" G="0.223679" T="0.323949"/>
      <pos A="0.103356" C="0.313922" G="0.178558" T="0.404164"/>
      <pos A="0.323949" C="0.183571" G="0.148477" T="0.344003"/>
      <pos A="0.143464" C="0.278828" G="0.308909" T="0.268801"/>
      <pos A="0.208639" C="0.268801" G="0.298881" T="0.223679"/>
      <pos A="0.328962" C="0.15349" G="0.323949" T="0.193598"/>
      <pos A="0.283841" C="0.213652" G="0.218666" T="0.283841"/>
      <pos A="0.303895" C="0.233707" G="0.298881" T="0.163518"/>
      <pos A="0.25376" C="0.193598" G="0.258773" T="0.293868"/>
      <pos A="0.113383" C="0.359043" G="0.163518" T="0.364056"/>
    </motif>
    <motif db="0" id="M29" alt="O29" length="40" nsites="8" evalue="1.3e-003">
      <pos A="0.280697" C="0.179262" G="0.318068" T="0.221972"/>
      <pos A="0.227311" C="0.147231" G="0.221972" T="0.403486"/>
      <pos A="0.141892" C="0.232649" G="0.334084" T="0.291375"/>
      <pos A="0.179262" C="0.254004" G="0.254004" T="0.31273"/>
      <pos A="0.31273" C="0.264681" G="0.184601" T="0.237988"/>
      <pos A="0.414164" C="0.163246" G="0.264681" T="0.157908"/>
      <pos A="0.200617" C="0.195279" G="0.318068" T="0.286036"/>
      <pos A="0.264681" C="0.173924" G="0.286036" T="0.275359"/>
      <pos A="0.323406" C="0.195279" G="0.157908" T="0.323406"/>
      <pos A="0.243326" C="0.147231" G="0.237988" T="0.371455"/>
      <pos A="0.323406" C="0.195279" G="0.221972" T="0.259342"/>
      <pos A="0.157908" C="0.403486" G="0.323406" T="0.115199"/>
      <pos A="0.328746" C="0.31273" G="0.0778281" T="0.280697"/>
      <pos A="0.264681" C="0.152569" G="0.3501" T="0.232649"/>
      <pos A="0.195279" C="0.275359" G="0.296713" T="0.232649"/>
      <pos A="0.259342" C="0.296713" G="0.286036" T="0.157908"/>
      <pos A="0.27002" C="0.237988" G="0.211295" T="0.280697"/>
      <pos A="0.211295" C="0.376793" G="0.227311" T="0.184601"/>
      <pos A="0.237988" C="0.323406" G="0.0778281" T="0.360777"/>
      <pos A="0.43018" C="0.0724889" G="0.264681" T="0.232649"/>
      <pos A="0.141892" C="0.254004" G="0.47289" T="0.131215"/>
      <pos A="0.339423" C="0.179262" G="0.195279" T="0.286036"/>
      <pos A="0.205956" C="0.136553" G="0.3501" T="0.307391"/>
      <pos A="0.291375" C="0.205956" G="0.296713" T="0.205956"/>
      <pos A="0.424841" C="0.275359" G="0.168586" T="0.131215"/>
      <pos A="0.141892" C="0.237988" G="0.27002" T="0.3501"/>
      <pos A="0.168586" C="0.125876" G="0.296713" T="0.408826"/>
      <pos A="0.195279" C="0.286036" G="0.259342" T="0.259342"/>
      <pos A="0.211295" C="0.334084" G="0.0404573" T="0.414164"/>
      <pos A="0.318068" C="0.200617" G="0.232649" T="0.248666"/>
      <pos A="0.184601" C="0.47289" G="0.18994" T="0.152569"/>
      <pos A="0.440857" C="0.115199" G="0.115199" T="0.328746"/>
      <pos A="0.302052" C="0.18994" G="0.227311" T="0.280697"/>
      <pos A="0.344761" C="0.0991822" G="0.264681" T="0.291375"/>
      <pos A="0.141892" C="0.211295" G="0.360777" T="0.286036"/>
      <pos A="0.0778281" C="0.248666" G="0.31273" T="0.360777"/>
      <pos A="0.216633" C="0.221972" G="0.323406" T="0.237988"/>
      <pos A="0.3501" C="0.0671506" G="0.286036" T="0.296713"/>
      <pos A="0.195279" C="0.318068" G="0.264681" T="0.221972"/>
      <pos A="0.254004" C="0.291375" G="0.216633" T="0.237988"/>
    </motif>
    <motif db="0" id="M30" alt="O30" length="40" nsites="8" evalue="1.3e-003">
      <pos A="0.235126" C="0.252975" G="0.241076" T="0.270824"/>
      <pos A="0.288674" C="0.324371" G="0.229176" T="0.15778"/>
      <pos A="0.324371" C="0.211326" G="0.175629" T="0.288674"/>
      <pos A="0.413618" C="0.175629" G="0.235126" T="0.175629"/>
      <pos A="0.294623" C="0.229176" G="0.14588" T="0.330321"/>
      <pos A="0.282724" C="0.104232" G="0.276773" T="0.336271"/>
      <pos A="0.270824" C="0.181578" G="0.181578" T="0.36602"/>
      <pos A="0.205377" C="0.36602" G="0.288674" T="0.13993"/>
      <pos A="0.276773" C="0.151829" G="0.163729" T="0.407668"/>
      <pos A="0.163729" C="0.318422" G="0.318422" T="0.199427"/>
      <pos A="0.35412" C="0.282724" G="0.110182" T="0.252975"/>
      <pos A="0.252975" C="0.205377" G="0.306522" T="0.235126"/>
      <pos A="0.395768" C="0.0506844" G="0.437416" T="0.116131"/>
      <pos A="0.241076" C="0.294623" G="0.318422" T="0.14588"/>
      <pos A="0.235126" C="0.324371" G="0.14588" T="0.294623"/>
      <pos A="0.264874" C="0.223227" G="0.211326" T="0.300573"/>
      <pos A="0.264874" C="0.181578" G="0.252975" T="0.300573"/>
      <pos A="0.0923319" C="0.288674" G="0.348171" T="0.270824"/>
      <pos A="0.211326" C="0.193478" G="0.330321" T="0.264874"/>
      <pos A="0.324371" C="0.199427" G="0.223227" T="0.252975"/>
      <pos A="0.241076" C="0.264874" G="0.229176" T="0.264874"/>
      <pos A="0.258924" C="0.181578" G="0.288674" T="0.270824"/>
      <pos A="0.13398" C="0.35412" G="0.264874" T="0.247025"/>
      <pos A="0.276773" C="0.241076" G="0.175629" T="0.306522"/>
      <pos A="0.318422" C="0.282724" G="0.193478" T="0.205377"/>
      <pos A="0.282724" C="0.36602" G="0.128031" T="0.223227"/>
      <pos A="0.34222" C="0.163729" G="0.187528" T="0.306522"/>
      <pos A="0.241076" C="0.0863822" G="0.300573" T="0.371969"/>
      <pos A="0.229176" C="0.0863822" G="0.34222" T="0.34222"/>
      <pos A="0.229176" C="0.252975" G="0.282724" T="0.235126"/>
      <pos A="0.395768" C="0.36007" G="0.217276" T="0.0268849"/>
      <pos A="0.532612" C="0.122081" G="0.181578" T="0.163729"/>
      <pos A="0.0863822" C="0.312472" G="0.36007" T="0.241076"/>
      <pos A="0.401718" C="0.13993" G="0.13993" T="0.318422"/>
      <pos A="0.175629" C="0.187528" G="0.413618" T="0.223227"/>
      <pos A="0.122081" C="0.217276" G="0.437416" T="0.223227"/>
      <pos A="0.14588" C="0.437416" G="0.14588" T="0.270824"/>
      <pos A="0.264874" C="0.241076" G="0.074483" T="0.419567"/>
      <pos A="0.241076" C="0.199427" G="0.235126" T="0.324371"/>
      <pos A="0.318422" C="0.377919" G="0.110182" T="0.193478"/>
    </motif>
    <motif db="0" id="M32" alt="O32" length="40" nsites="8" evalue="1.3e-003">
      <pos A="0.218666" C="0.263787" G="0.258773" T="0.258773"/>
      <pos A="0.118396" C="0.13845" G="0.384111" T="0.359043"/>
      <pos A="0.23872" C="0.308909" G="0.25376" T="0.198612"/>
      <pos A="0.25376" C="0.23872" G="0.188585" T="0.318935"/>
      <pos A="0.313922" C="0.193598" G="0.208639" T="0.283841"/>
      <pos A="0.25376" C="0.183571" G="0.278828" T="0.283841"/>
      <pos A="0.183571" C="0.268801" G="0.233707" T="0.313922"/>
      <pos A="0.33899" C="0.258773" G="0.118396" T="0.283841"/>
      <pos A="0.143464" C="0.173545" G="0.35403" T="0.328962"/>
      <pos A="0.288854" C="0.188585" G="0.419205" T="0.103356"/>
      <pos A="0.33899" C="0.178558" G="0.303895" T="0.178558"/>
      <pos A="0.303895" C="0.35403" G="0.15349" T="0.188585"/>
      <pos A="0.384111" C="0.268801" G="0.188585" T="0.158504"/>
      <pos A="0.258773" C="0.233707" G="0.33899" T="0.168531"/>
      <pos A="0.163518" C="0.308909" G="0.333975" T="0.193598"/>
      <pos A="0.243733" C="0.283841" G="0.293868" T="0.178558"/>
      <pos A="0.25376" C="0.223679" G="0.198612" T="0.323949"/>
      <pos A="0.33899" C="0.208639" G="0.243733" T="0.208639"/>
      <pos A="0.223679" C="0.163518" G="0.273814" T="0.33899"/>
      <pos A="0.313922" C="0.103356" G="0.424218" T="0.158504"/>
      <pos A="0.263787" C="0.374084" G="0.293868" T="0.0682617"/>
      <pos A="0.298881" C="0.223679" G="0.103356" T="0.374084"/>
      <pos A="0.168531" C="0.193598" G="0.118396" T="0.519475"/>
      <pos A="0.128424" C="0.203626" G="0.243733" T="0.424218"/>
      <pos A="0.323949" C="0.293868" G="0.173545" T="0.208639"/>
      <pos A="0.218666" C="0.183571" G="0.228692" T="0.36907"/>
      <pos A="0.158504" C="0.208639" G="0.313922" T="0.318935"/>
      <pos A="0.313922" C="0.213652" G="0.123409" T="0.349016"/>
      <pos A="0.198612" C="0.268801" G="0.36907" T="0.163518"/>
      <pos A="0.188585" C="0.248747" G="0.208639" T="0.35403"/>
      <pos A="0.108369" C="0.384111" G="0.268801" T="0.23872"/>
      <pos A="0.404164" C="0.148477" G="0.273814" T="0.173545"/>
      <pos A="0.303895" C="0.33899" G="0.13845" T="0.218666"/>
      <pos A="0.359043" C="0.203626" G="0.23872" T="0.198612"/>
      <pos A="0.183571" C="0.163518" G="0.298881" T="0.35403"/>
      <pos A="0.278828" C="0.263787" G="0.223679" T="0.233707"/>
      <pos A="0.243733" C="0.168531" G="0.23872" T="0.349016"/>
      <pos A="0.208639" C="0.258773" G="0.323949" T="0.208639"/>
      <pos A="0.213652" C="0.228692" G="0.23872" T="0.318935"/>
      <pos A="0.263787" C="0.158504" G="0.318935" T="0.258773"/>
    </motif>
    <motif db="0" id="M33" alt="O33" length="40" nsites="8" evalue="1.3e-003">
      <pos A="0.193598" C="0.248747" G="0.359043" T="0.198612"/>
      <pos A="0.248747" C="0.15349" G="0.308909" T="0.288854"/>
      <pos A="0.143464" C="0.213652" G="0.328962" T="0.313922"/>
      <pos A="0.359043" C="0.168531" G="0.108369" T="0.364056"/>
      <pos A="0.13845" C="0.198612" G="0.33899" T="0.323949"/>
      <pos A="0.163518" C="0.323949" G="0.198612" T="0.313922"/>
      <pos A="0.188585" C="0.288854" G="0.273814" T="0.248747"/>
      <pos A="0.303895" C="0.359043" G="0.208639" T="0.128424"/>
      <pos A="0.328962" C="0.303895" G="0.213652" T="0.15349"/>
      <pos A="0.364056" C="0.123409" G="0.25376" T="0.258773"/>
      <pos A="0.143464" C="0.188585" G="0.394137" T="0.273814"/>
      <pos A="0.203626" C="0.218666" G="0.268801" T="0.308909"/>
      <pos A="0.379097" C="0.35403" G="0.15349" T="0.113383"/>
      <pos A="0.228692" C="0.233707" G="0.208639" T="0.328962"/>
      <pos A="0.288854" C="0.288854" G="0.13845" T="0.283841"/>
      <pos A="0.459313" C="0.243733" G="0.173545" T="0.123409"/>
      <pos A="0.258773" C="0.133437" G="0.384111" T="0.223679"/>
      <pos A="0.223679" C="0.258773" G="0.25376" T="0.263787"/>
      <pos A="0.223679" C="0.208639" G="0.193598" T="0.374084"/>
      <pos A="0.263787" C="0.13845" G="0.223679" T="0.374084"/>
      <pos A="0.158504" C="0.248747" G="0.288854" T="0.303895"/>
      <pos A="0.188585" C="0.268801" G="0.364056" T="0.178558"/>
      <pos A="0.228692" C="0.103356" G="0.258773" T="0.409178"/>
      <pos A="0.198612" C="0.308909" G="0.349016" T="0.143464"/>
      <pos A="0.323949" C="0.188585" G="0.148477" T="0.33899"/>
      <pos A="0.278828" C="0.318935" G="0.273814" T="0.128424"/>
      <pos A="0.374084" C="0.228692" G="0.173545" T="0.223679"/>
      <pos A="0.158504" C="0.158504" G="0.33899" T="0.344003"/>
      <pos A="0.103356" C="0.223679" G="0.233707" T="0.439258"/>
      <pos A="0.23872" C="0.25376" G="0.188585" T="0.318935"/>
      <pos A="0.298881" C="0.273814" G="0.173545" T="0.25376"/>
      <pos A="0.33899" C="0.0833017" G="0.323949" T="0.25376"/>
      <pos A="0.198612" C="0.384111" G="0.33899" T="0.0782884"/>
      <pos A="0.349016" C="0.213652" G="0.128424" T="0.308909"/>
      <pos A="0.198612" C="0.278828" G="0.228692" T="0.293868"/>
      <pos A="0.323949" C="0.258773" G="0.188585" T="0.228692"/>
      <pos A="0.288854" C="0.208639" G="0.213652" T="0.288854"/>
      <pos A="0.198612" C="0.15349" G="0.374084" T="0.273814"/>
      <pos A="0.364056" C="0.233707" G="0.123409" T="0.278828"/>
      <pos A="0.243733" C="0.15349" G="0.36907" T="0.233707"/>
    </motif>
    <motif db="0" id="M34" alt="O34" length="40" nsites="8" evalue="1.3e-003">
      <pos A="0.0479802" C="0.541807" G="0.227554" T="0.18266"/>
      <pos A="0.227554" C="0.00308642" G="0.18266" T="0.5867"/>
      <pos A="0.31734" C="0.45202" G="0.137767" T="0.0928731"/>
      <pos A="0.272446" C="0.272446" G="0.31734" T="0.137767"/>
      <pos A="0.31734" C="0.272446" G="0.227554" T="0.18266"/>
      <pos A="0.137767" C="0.362233" G="0.272446" T="0.227554"/>
      <pos A="0.0479802" C="0.407127" G="0.272446" T="0.272446"/>
      <pos A="0.137767" C="0.00308642" G="0.541807" T="0.31734"/>
      <pos A="0.362233" C="0.0479802" G="0.496914" T="0.0928731"/>
      <pos A="0.137767" C="0.272446" G="0.272446" T="0.31734"/>
      <pos A="0.0928731" C="0.541807" G="0.18266" T="0.18266"/>
      <pos A="0.407127" C="0.0928731" G="0.0928731" T="0.407127"/>
      <pos A="0.0479802" C="0.45202" G="0.227554" T="0.272446"/>
      <pos A="0.362233" C="0.407127" G="0.137767" T="0.0928731"/>
      <pos A="0.137767" C="0.676487" G="0.18266" T="0.00308642"/>
      <pos A="0.272446" C="0.227554" G="0.137767" T="0.362233"/>
      <pos A="0.00308642" C="0.272446" G="0.5867" T="0.137767"/>
      <pos A="0.137767" C="0.362233" G="0.227554" T="0.272446"/>
      <pos A="0.227554" C="0.362233" G="0.137767" T="0.272446"/>
      <pos A="0.272446" C="0.18266" G="0.272446" T="0.272446"/>
      <pos A="0.0479802" C="0.31734" G="0.272446" T="0.362233"/>
      <pos A="0.00308642" C="0.407127" G="0.496914" T="0.0928731"/>
      <pos A="0.272446" C="0.272446" G="0.227554" T="0.227554"/>
      <pos A="0.45202" C="0.31734" G="0.227554" T="0.00308642"/>
      <pos A="0.227554" C="0.18266" G="0.0928731" T="0.496914"/>
      <pos A="0.31734" C="0.18266" G="0.227554" T="0.272446"/>
      <pos A="0.00308642" C="0.5867" G="0.137767" T="0.272446"/>
      <pos A="0.496914" C="0.18266" G="0.0479802" T="0.272446"/>
      <pos A="0.227554" C="0.407127" G="0.18266" T="0.18266"/>
      <pos A="0.362233" C="0.0479802" G="0.137767" T="0.45202"/>
      <pos A="0.137767" C="0.272446" G="0.496914" T="0.0928731"/>
      <pos A="0.362233" C="0.272446" G="0.137767" T="0.227554"/>
      <pos A="0.407127" C="0.0928731" G="0.18266" T="0.31734"/>
      <pos A="0.227554" C="0.227554" G="0.362233" T="0.18266"/>
      <pos A="0.362233" C="0.272446" G="0.362233" T="0.00308642"/>
      <pos A="0.496914" C="0.0928731" G="0.137767" T="0.272446"/>
      <pos A="0.227554" C="0.0928731" G="0.31734" T="0.362233"/>
      <pos A="0.0928731" C="0.31734" G="0.18266" T="0.407127"/>
      <pos A="0.0928731" C="0.407127" G="0.18266" T="0.31734"/>
      <pos A="0.407127" C="0.0928731" G="0.407127" T="0.0928731"/>
    </motif>
    <motif db="0" id="M35" alt="O35" length="40" nsites="8" evalue="1.3e-003">
      <pos A="0.167696" C="0.332304" G="0.332304" T="0.167696"/>
      <pos A="0.496914" C="0.167696" G="0.332304" T="0.00308642"/>
      <pos A="0.00308642" C="0.332304" G="0.496914" T="0.167696"/>
      <pos A="0.167696" C="0.332304" G="0.496914" T="0.00308642"/>
      <pos A="0.332304" C="0.496914" G="0.167696" T="0.00308642"/>
      <pos A="0.00308642" C="0.00308642" G="0.661523" T="0.332304"/>
      <pos A="0.00308642" C="0.661523" G="0.00308642" T="0.332304"/>
      <pos A="0.00308642" C="0.496914" G="0.332304" T="0.167696"/>
      <pos A="0.332304" C="0.167696" G="0.332304" T="0.167696"/>
      <pos A="0.00308642" C="0.167696" G="0.661523" T="0.167696"/>
      <pos A="0.826131" C="0.00308642" G="0.167696" T="0.00308642"/>
      <pos A="0.167696" C="0.00308642" G="0.661523" T="0.167696"/>
      <pos A="0.496914" C="0.167696" G="0.167696" T="0.167696"/>
      <pos A="0.332304" C="0.00308642" G="0.167696" T="0.496914"/>
      <pos A="0.167696" C="0.00308642" G="0.332304" T="0.496914"/>
      <pos A="0.167696" C="0.496914" G="0.167696" T="0.167696"/>
      <pos A="0.167696" C="0.496914" G="0.00308642" T="0.332304"/>
      <pos A="0.167696" C="0.496914" G="0.167696" T="0.167696"/>
      <pos A="0.496914" C="0.00308642" G="0.496914" T="0.00308642"/>
      <pos A="0.00308642" C="0.00308642" G="0.661523" T="0.332304"/>
      <pos A="0.167696" C="0.496914" G="0.332304" T="0.00308642"/>
      <pos A="0.00308642" C="0.167696" G="0.332304" T="0.496914"/>
      <pos A="0.167696" C="0.00308642" G="0.332304" T="0.496914"/>
      <pos A="0.496914" C="0.496914" G="0.00308642" T="0.00308642"/>
      <pos A="0.332304" C="0.167696" G="0.167696" T="0.332304"/>
      <pos A="0.332304" C="0.332304" G="0.167696" T="0.167696"/>
      <pos A="0.332304" C="0.167696" G="0.332304" T="0.167696"/>
      <pos A="0.00308642" C="0.00308642" G="0.167696" T="0.826131"/>
      <pos A="0.00308642" C="0.661523" G="0.332304" T="0.00308642"/>
      <pos A="0.496914" C="0.00308642" G="0.332304" T="0.167696"/>
      <pos A="0.332304" C="0.496914" G="0.167696" T="0.00308642"/>
      <pos A="0.167696" C="0.167696" G="0.167696" T="0.496914"/>
      <pos A="0.00308642" C="0.167696" G="0.00308642" T="0.826131"/>
      <pos A="0.167696" C="0.167696" G="0.332304" T="0.332304"/>
      <pos A="0.496914" C="0.167696" G="0.167696" T="0.167696"/>
      <pos A="0.496914" C="0.167696" G="0.167696" T="0.167696"/>
      <pos A="0.167696" C="0.661523" G="0.167696" T="0.00308642"/>
      <pos A="0.00308642" C="0.332304" G="0.496914" T="0.167696"/>
      <pos A="0.332304" C="0.332304" G="0.00308642" T="0.332304"/>
      <pos A="0.661523" C="0.167696" G="0.167696" T="0.00308642"/>
    </motif>
    <motif db="0" id="M36" alt="O36" length="40" nsites="8" evalue="1.3e-003">
      <pos A="0.00308642" C="0.00308642" G="0.990741" T="0.00308642"/>
      <pos A="0.990741" C="0.00308642" G="0.00308642" T="0.00308642"/>
      <pos A="0.990741" C="0.00308642" G="0.00308642" T="0.00308642"/>
      <pos A="0.00308642" C="0.00308642" G="0.990741" T="0.00308642"/>
      <pos A="0.990741" C="0.00308642" G="0.00308642" T="0.00308642"/>
      <pos A="0.990741" C="0.00308642" G="0.00308642" T="0.00308642"/>
      <pos A="0.00308642" C="0.990741" G="0.00308642" T="0.00308642"/>
      <pos A="0.00308642" C="0.00308642" G="0.00308642" T="0.990741"/>
      <pos A="0.00308642" C="0.00308642" G="0.990741" T="0.00308642"/>
      <pos A="0.990741" C="0.00308642" G="0.00308642" T="0.00308642"/>
      <pos A="0.00308642" C="0.990741" G="0.00308642" T="0.00308642"/>
      <pos A="0.00308642" C="0.00308642" G="0.990741" T="0.00308642"/>
      <pos A="0.00308642" C="0.00308642" G="0.990741" T="0.00308642"/>
      <pos A="0.00308642" C="0.990741" G="0.00308642" T="0.00308642"/>
      <pos A="0.990741" C="0.00308642" G="0.00308642" T="0.00308642"/>
      <pos A="0.00308642" C="0.990741" G="0.00308642" T="0.00308642"/>
      <pos A="0.00308642" C="0.990741" G="0.00308642" T="0.00308642"/>
      <pos A="0.00308642" C="0.990741" G="0.00308642" T="0.00308642"/>
      <pos A="0.00308642" C="0.990741" G="0.00308642" T="0.00308642"/>
      <pos A="0.00308642" C="0.00308642" G="0.00308642" T="0.990741"/>
      <pos A="0.990741" C="0.00308642" G="0.00308642" T="0.00308642"/>
      <pos A="0.00308642" C="0.990741" G="0.00308642" T="0.00308642"/>
      <pos A="0.00308642" C="0.990741" G="0.00308642" T="0.00308642"/>
      <pos A="0.00308642" C="0.990741" G="0.00308642" T="0.00308642"/>
      <pos A="0.00308642" C="0.990741" G="0.00308642" T="0.00308642"/>
      <pos A="0.00308642" C="0.00308642" G="0.00308642" T="0.990741"/>
      <pos A="0.00308642" C="0.00308642" G="0.990741" T="0.00308642"/>
      <pos A="0.990741" C="0.00308642" G="0.00308642" T="0.00308642"/>
      <pos A="0.990741" C="0.00308642" G="0.00308642" T="0.00308642"/>
      <pos A="0.00308642" C="0.00308642" G="0.990741" T="0.00308642"/>
      <pos A="0.990741" C="0.00308642" G="0.00308642" T="0.00308642"/>
      <pos A="0.00308642" C="0.00308642" G="0.990741" T="0.00308642"/>
      <pos A="0.00308642" C="0.00308642" G="0.00308642" T="0.990741"/>
      <pos A="0.00308642" C="0.00308642" G="0.990741" T="0.00308642"/>
      <pos A="0.00308642" C="0.00308642" G="0.00308642" T="0.990741"/>
      <pos A="0.990741" C="0.00308642" G="0.00308642" T="0.00308642"/>
      <pos A="0.00308642" C="0.990741" G="0.00308642" T="0.00308642"/>
      <pos A="0.990741" C="0.00308642" G="0.00308642" T="0.00308642"/>
      <pos A="0.00308642" C="0.00308642" G="0.990741" T="0.00308642"/>
      <pos A="0.00308642" C="0.00308642" G="0.00308642" T="0.990741"/>
    </motif>
    <motif db="0" id="M37" alt="O37" length="40" nsites="8" evalue="1.3e-003">
      <pos A="0.324907" C="0.236128" G="0.280518" T="0.158447"/>
      <pos A="0.302712" C="0.202837" G="0.180642" T="0.313809"/>
      <pos A="0.158447" C="0.247226" G="0.202837" T="0.391489"/>
      <pos A="0.213934" C="0.26942" G="0.391489" T="0.125157"/>
      <pos A="0.336004" C="0.225031" G="0.258323" T="0.180642"/>
      <pos A="0.225031" C="0.258323" G="0.313809" T="0.202837"/>
      <pos A="0.0696701" C="0.202837" G="0.347101" T="0.380392"/>
      <pos A="0.291615" C="0.291615" G="0.258323" T="0.158447"/>
      <pos A="0.358199" C="0.213934" G="0.258323" T="0.169545"/>
      <pos A="0.158447" C="0.247226" G="0.358199" T="0.236128"/>
      <pos A="0.191739" C="0.369296" G="0.225031" T="0.213934"/>
      <pos A="0.191739" C="0.225031" G="0.202837" T="0.380392"/>
      <pos A="0.347101" C="0.0918647" G="0.302712" T="0.258323"/>
      <pos A="0.158447" C="0.280518" G="0.336004" T="0.225031"/>
      <pos A="0.213934" C="0.225031" G="0.136253" T="0.424781"/>
      <pos A="0.14735" C="0.247226" G="0.336004" T="0.26942"/>
      <pos A="0.380392" C="0.225031" G="0.225031" T="0.169545"/>
      <pos A="0.413684" C="0.358199" G="0.0918647" T="0.136253"/>
      <pos A="0.114059" C="0.158447" G="0.324907" T="0.402587"/>
      <pos A="0.280518" C="0.169545" G="0.202837" T="0.347101"/>
      <pos A="0.14735" C="0.302712" G="0.313809" T="0.236128"/>
      <pos A="0.236128" C="0.313809" G="0.380392" T="0.0696701"/>
      <pos A="0.247226" C="0.114059" G="0.347101" T="0.291615"/>
      <pos A="0.280518" C="0.180642" G="0.225031" T="0.313809"/>
      <pos A="0.0696701" C="0.380392" G="0.225031" T="0.324907"/>
      <pos A="0.14735" C="0.158447" G="0.202837" T="0.491365"/>
      <pos A="0.302712" C="0.125157" G="0.391489" T="0.180642"/>
      <pos A="0.0696701" C="0.435879" G="0.324907" T="0.169545"/>
      <pos A="0.369296" C="0.26942" G="0.125157" T="0.236128"/>
      <pos A="0.26942" C="0.158447" G="0.280518" T="0.291615"/>
      <pos A="0.424781" C="0.225031" G="0.191739" T="0.158447"/>
      <pos A="0.402587" C="0.0807674" G="0.413684" T="0.102962"/>
      <pos A="0.180642" C="0.258323" G="0.26942" T="0.291615"/>
      <pos A="0.191739" C="0.424781" G="0.14735" T="0.236128"/>
      <pos A="0.169545" C="0.136253" G="0.225031" T="0.46917"/>
      <pos A="0.291615" C="0.280518" G="0.225031" T="0.202837"/>
      <pos A="0.446976" C="0.0696701" G="0.236128" T="0.247226"/>
      <pos A="0.180642" C="0.51356" G="0.158447" T="0.14735"/>
      <pos A="0.258323" C="0.14735" G="0.380392" T="0.213934"/>
      <pos A="0.213934" C="0.202837" G="0.358199" T="0.225031"/>
    </motif>
    <motif db="0" id="M38" alt="O38" length="40" nsites="8" evalue="1.3e-003">
      <pos A="0.426366" C="0.204649" G="0.174414" T="0.194571"/>
      <pos A="0.315508" C="0.30039" G="0.194571" T="0.189532"/>
      <pos A="0.189532" C="0.234883" G="0.239922" T="0.335664"/>
      <pos A="0.305429" C="0.275195" G="0.30039" T="0.118985"/>
      <pos A="0.305429" C="0.350781" G="0.124024" T="0.219766"/>
      <pos A="0.310468" C="0.159297" G="0.229844" T="0.30039"/>
      <pos A="0.239922" C="0.0635546" G="0.375976" T="0.320547"/>
      <pos A="0.295351" C="0.118985" G="0.360859" T="0.224805"/>
      <pos A="0.209688" C="0.234883" G="0.260078" T="0.295351"/>
      <pos A="0.285273" C="0.224805" G="0.189532" T="0.30039"/>
      <pos A="0.0887506" C="0.234883" G="0.139141" T="0.537226"/>
      <pos A="0.270156" C="0.35582" G="0.174414" T="0.19961"/>
      <pos A="0.239922" C="0.19961" G="0.30039" T="0.260078"/>
      <pos A="0.19961" C="0.35582" G="0.229844" T="0.214727"/>
      <pos A="0.325586" C="0.14418" G="0.229844" T="0.30039"/>
      <pos A="0.108907" C="0.234883" G="0.386054" T="0.270156"/>
      <pos A="0.219766" C="0.174414" G="0.305429" T="0.30039"/>
      <pos A="0.265117" C="0.305429" G="0.19961" T="0.229844"/>
      <pos A="0.25" C="0.154258" G="0.219766" T="0.375976"/>
      <pos A="0.169375" C="0.446523" G="0.260078" T="0.124024"/>
      <pos A="0.345742" C="0.330625" G="0.139141" T="0.184492"/>
      <pos A="0.255039" C="0.189532" G="0.295351" T="0.260078"/>
      <pos A="0.401171" C="0.19961" G="0.179453" T="0.219766"/>
      <pos A="0.154258" C="0.189532" G="0.290312" T="0.365898"/>
      <pos A="0.25" C="0.280234" G="0.295351" T="0.174414"/>
      <pos A="0.189532" C="0.335664" G="0.244961" T="0.229844"/>
      <pos A="0.285273" C="0.189532" G="0.184492" T="0.340703"/>
      <pos A="0.335664" C="0.209688" G="0.265117" T="0.189532"/>
      <pos A="0.204649" C="0.189532" G="0.370937" T="0.234883"/>
      <pos A="0.113946" C="0.229844" G="0.174414" T="0.481797"/>
      <pos A="0.360859" C="0.280234" G="0.189532" T="0.169375"/>
      <pos A="0.315508" C="0.40621" G="0.0685946" T="0.209688"/>
      <pos A="0.365898" C="0.139141" G="0.194571" T="0.30039"/>
      <pos A="0.139141" C="0.14418" G="0.401171" T="0.315508"/>
      <pos A="0.209688" C="0.204649" G="0.280234" T="0.305429"/>
      <pos A="0.154258" C="0.285273" G="0.255039" T="0.305429"/>
      <pos A="0.255039" C="0.169375" G="0.214727" T="0.360859"/>
      <pos A="0.275195" C="0.219766" G="0.315508" T="0.189532"/>
      <pos A="0.335664" C="0.124024" G="0.340703" T="0.19961"/>
      <pos A="0.295351" C="0.285273" G="0.219766" T="0.19961"/>
    </motif>
    <motif db="0" id="M4" alt="O4" length="40" nsites="8" evalue="1.3e-003">
      <pos A="0.303895" C="0.178558" G="0.228692" T="0.288854"/>
      <pos A="0.333975" C="0.223679" G="0.233707" T="0.208639"/>
      <pos A="0.228692" C="0.148477" G="0.313922" T="0.308909"/>
      <pos A="0.203626" C="0.313922" G="0.183571" T="0.298881"/>
      <pos A="0.273814" C="0.308909" G="0.193598" T="0.223679"/>
      <pos A="0.318935" C="0.188585" G="0.183571" T="0.308909"/>
      <pos A="0.148477" C="0.323949" G="0.35403" T="0.173545"/>
      <pos A="0.333975" C="0.344003" G="0.208639" T="0.113383"/>
      <pos A="0.384111" C="0.283841" G="0.183571" T="0.148477"/>
      <pos A="0.213652" C="0.103356" G="0.318935" T="0.364056"/>
      <pos A="0.198612" C="0.168531" G="0.35403" T="0.278828"/>
      <pos A="0.208639" C="0.323949" G="0.193598" T="0.273814"/>
      <pos A="0.208639" C="0.273814" G="0.258773" T="0.258773"/>
      <pos A="0.278828" C="0.213652" G="0.173545" T="0.333975"/>
      <pos A="0.248747" C="0.128424" G="0.223679" T="0.399151"/>
      <pos A="0.198612" C="0.288854" G="0.243733" T="0.268801"/>
      <pos A="0.23872" C="0.243733" G="0.203626" T="0.313922"/>
      <pos A="0.303895" C="0.268801" G="0.258773" T="0.168531"/>
      <pos A="0.303895" C="0.173545" G="0.23872" T="0.283841"/>
      <pos A="0.143464" C="0.163518" G="0.313922" T="0.379097"/>
      <pos A="0.233707" C="0.23872" G="0.323949" T="0.203626"/>
      <pos A="0.268801" C="0.283841" G="0.163518" T="0.283841"/>
      <pos A="0.349016" C="0.188585" G="0.0883151" T="0.374084"/>
      <pos A="0.293868" C="0.273814" G="0.198612" T="0.233707"/>
      <pos A="0.0833017" C="0.359043" G="0.178558" T="0.379097"/>
      <pos A="0.344003" C="0.233707" G="0.243733" T="0.178558"/>
      <pos A="0.313922" C="0.233707" G="0.223679" T="0.228692"/>
      <pos A="0.323949" C="0.13845" G="0.33899" T="0.198612"/>
      <pos A="0.278828" C="0.178558" G="0.459313" T="0.0833017"/>
      <pos A="0.218666" C="0.178558" G="0.379097" T="0.223679"/>
      <pos A="0.163518" C="0.23872" G="0.308909" T="0.288854"/>
      <pos A="0.33899" C="0.143464" G="0.268801" T="0.248747"/>
      <pos A="0.183571" C="0.36907" G="0.173545" T="0.273814"/>
      <pos A="0.35403" C="0.213652" G="0.123409" T="0.308909"/>
      <pos A="0.198612" C="0.198612" G="0.464326" T="0.13845"/>
      <pos A="0.258773" C="0.193598" G="0.113383" T="0.434245"/>
      <pos A="0.148477" C="0.218666" G="0.419205" T="0.213652"/>
      <pos A="0.223679" C="0.293868" G="0.158504" T="0.323949"/>
      <pos A="0.283841" C="0.258773" G="0.158504" T="0.298881"/>
      <pos A="0.25376" C="0.103356" G="0.208639" T="0.434245"/>
    </motif>
    <motif db="0" id="M40" alt="O40" length="40" nsites="8" evalue="1.3e-003">
      <pos A="0.228692" C="0.143464" G="0.208639" T="0.419205"/>
      <pos A="0.203626" C="0.318935" G="0.163518" T="0.313922"/>
      <pos A="0.293868" C="0.223679" G="0.313922" T="0.168531"/>
      <pos A="0.148477" C="0.228692" G="0.278828" T="0.344003"/>
      <pos A="0.218666" C="0.258773" G="0.293868" T="0.228692"/>
      <pos A="0.33899" C="0.188585" G="0.173545" T="0.298881"/>
      <pos A="0.133437" C="0.36907" G="0.283841" T="0.213652"/>
      <pos A="0.35403" C="0.308909" G="0.128424" T="0.208639"/>
      <pos A="0.333975" C="0.228692" G="0.278828" T="0.158504"/>
      <pos A="0.333975" C="0.379097" G="0.108369" T="0.178558"/>
      <pos A="0.384111" C="0.178558" G="0.25376" T="0.183571"/>
      <pos A="0.308909" C="0.178558" G="0.203626" T="0.308909"/>
      <pos A="0.25376" C="0.193598" G="0.379097" T="0.173545"/>
      <pos A="0.228692" C="0.25376" G="0.303895" T="0.213652"/>
      <pos A="0.158504" C="0.25376" G="0.349016" T="0.23872"/>
      <pos A="0.168531" C="0.103356" G="0.394137" T="0.333975"/>
      <pos A="0.218666" C="0.313922" G="0.233707" T="0.233707"/>
      <pos A="0.268801" C="0.283841" G="0.198612" T="0.248747"/>
      <pos A="0.163518" C="0.118396" G="0.36907" T="0.349016"/>
      <pos A="0.268801" C="0.188585" G="0.23872" T="0.303895"/>
      <pos A="0.163518" C="0.243733" G="0.323949" T="0.268801"/>
      <pos A="0.248747" C="0.374084" G="0.198612" T="0.178558"/>
      <pos A="0.333975" C="0.288854" G="0.148477" T="0.228692"/>
      <pos A="0.243733" C="0.218666" G="0.228692" T="0.308909"/>
      <pos A="0.168531" C="0.13845" G="0.313922" T="0.379097"/>
      <pos A="0.173545" C="0.268801" G="0.148477" T="0.409178"/>
      <pos A="0.258773" C="0.208639" G="0.15349" T="0.379097"/>
      <pos A="0.25376" C="0.273814" G="0.409178" T="0.0632484"/>
      <pos A="0.213652" C="0.268801" G="0.213652" T="0.303895"/>
      <pos A="0.379097" C="0.198612" G="0.178558" T="0.243733"/>
      <pos A="0.389124" C="0.0933294" G="0.23872" T="0.278828"/>
      <pos A="0.268801" C="0.188585" G="0.278828" T="0.263787"/>
      <pos A="0.303895" C="0.178558" G="0.273814" T="0.243733"/>
      <pos A="0.349016" C="0.208639" G="0.133437" T="0.308909"/>
      <pos A="0.148477" C="0.434245" G="0.188585" T="0.228692"/>
      <pos A="0.25376" C="0.163518" G="0.183571" T="0.399151"/>
      <pos A="0.178558" C="0.173545" G="0.399151" T="0.248747"/>
      <pos A="0.168531" C="0.168531" G="0.349016" T="0.313922"/>
      <pos A="0.233707" C="0.293868" G="0.303895" T="0.168531"/>
      <pos A="0.248747" C="0.293868" G="0.198612" T="0.258773"/>
    </motif>
    <motif db="0" id="M41" alt="O41" length="40" nsites="8" evalue="1.3e-003">
      <pos A="0.00308642" C="0.990741" G="0.00308642" T="0.00308642"/>
      <pos A="0.00308642" C="0.990741" G="0.00308642" T="0.00308642"/>
      <pos A="0.00308642" C="0.00308642" G="0.990741" T="0.00308642"/>
      <pos A="0.00308642" C="0.00308642" G="0.990741" T="0.00308642"/>
      <pos A="0.00308642" C="0.00308642" G="0.990741" T="0.00308642"/>
      <pos A="0.00308642" C="0.990741" G="0.00308642" T="0.00308642"/>
      <pos A="0.00308642" C="0.990741" G="0.00308642" T="0.00308642"/>
      <pos A="0.00308642" C="0.00308642" G="0.990741" T="0.00308642"/>
      <pos A="0.00308642" C="0.00308642" G="0.990741" T="0.00308642"/>
      <pos A="0.00308642" C="0.990741" G="0.00308642" T="0.00308642"/>
      <pos A="0.990741" C="0.00308642" G="0.00308642" T="0.00308642"/>
      <pos A="0.00308642" C="0.00308642" G="0.990741" T="0.00308642"/>
      <pos A="0.00308642" C="0.990741" G="0.00308642" T="0.00308642"/>
      <pos A="0.00308642" C="0.00308642" G="0.990741" T="0.00308642"/>
      <pos A="0.00308642" C="0.990741" G="0.00308642" T="0.00308642"/>
      <pos A="0.00308642" C="0.00308642" G="0.00308642" T="0.990741"/>
      <pos A="0.00308642" C="0.00308642" G="0.990741" T="0.00308642"/>
      <pos A="0.00308642" C="0.00308642" G="0.990741" T="0.00308642"/>
      <pos A="0.00308642" C="0.990741" G="0.00308642" T="0.00308642"/>
      <pos A="0.00308642" C="0.00308642" G="0.990741" T="0.00308642"/>
      <pos A="0.990741" C="0.00308642" G="0.00308642" T="0.00308642"/>
      <pos A="0.00308642" C="0.00308642" G="0.990741" T="0.00308642"/>
      <pos A="0.00308642" C="0.00308642" G="0.990741" T="0.00308642"/>
      <pos A="0.990741" C="0.00308642" G="0.00308642" T="0.00308642"/>
      <pos A="0.00308642" C="0.00308642" G="0.990741" T="0.00308642"/>
      <pos A="0.00308642" C="0.00308642" G="0.990741" T="0.00308642"/>
      <pos A="0.00308642" C="0.00308642" G="0.00308642" T="0.990741"/>
      <pos A="0.00308642" C="0.00308642" G="0.00308642" T="0.990741"/>
      <pos A="0.00308642" C="0.990741" G="0.00308642" T="0.00308642"/>
      <pos A="0.00308642" C="0.00308642" G="0.990741" T="0.00308642"/>
      <pos A="0.00308642" C="0.00308642" G="0.990741" T="0.00308642"/>
      <pos A="0.00308642" C="0.00308642" G="0.990741" T="0.00308642"/>
      <pos A="0.00308642" C="0.00308642" G="0.00308642" T="0.990741"/>
      <pos A="0.00308642" C="0.00308642" G="0.990741" T="0.00308642"/>
      <pos A="0.00308642" C="0.00308642" G="0.00308642" T="0.990741"/>
      <pos A="0.00308642" C="0.00308642" G="0.00308642" T="0.990741"/>
      <pos A="0.00308642" C="0.00308642" G="0.990741" T="0.00308642"/>
      <pos A="0.00308642" C="0.00308642" G="0.00308642" T="0.990741"/>
      <pos A="0.00308642" C="0.00308642" G="0.990741" T="0.00308642"/>
      <pos A="0.00308642" C="0.00308642" G="0.00308642" T="0.990741"/>
    </motif>
    <motif db="0" id="M42" alt="O42" length="40" nsites="8" evalue="1.3e-003">
      <pos A="0.173545" C="0.258773" G="0.328962" T="0.23872"/>
      <pos A="0.273814" C="0.313922" G="0.173545" T="0.23872"/>
      <pos A="0.308909" C="0.183571" G="0.288854" T="0.218666"/>
      <pos A="0.283841" C="0.23872" G="0.178558" T="0.298881"/>
      <pos A="0.258773" C="0.23872" G="0.318935" T="0.183571"/>
      <pos A="0.193598" C="0.228692" G="0.263787" T="0.313922"/>
      <pos A="0.223679" C="0.123409" G="0.173545" T="0.479367"/>
      <pos A="0.35403" C="0.203626" G="0.183571" T="0.258773"/>
      <pos A="0.108369" C="0.178558" G="0.33899" T="0.374084"/>
      <pos A="0.193598" C="0.228692" G="0.328962" T="0.248747"/>
      <pos A="0.288854" C="0.158504" G="0.233707" T="0.318935"/>
      <pos A="0.15349" C="0.318935" G="0.203626" T="0.323949"/>
      <pos A="0.328962" C="0.173545" G="0.233707" T="0.263787"/>
      <pos A="0.419205" C="0.233707" G="0.198612" T="0.148477"/>
      <pos A="0.248747" C="0.178558" G="0.389124" T="0.183571"/>
      <pos A="0.198612" C="0.113383" G="0.404164" T="0.283841"/>
      <pos A="0.318935" C="0.263787" G="0.128424" T="0.288854"/>
      <pos A="0.293868" C="0.158504" G="0.23872" T="0.308909"/>
      <pos A="0.193598" C="0.288854" G="0.323949" T="0.193598"/>
      <pos A="0.208639" C="0.404164" G="0.298881" T="0.0883151"/>
      <pos A="0.303895" C="0.283841" G="0.173545" T="0.23872"/>
      <pos A="0.163518" C="0.364056" G="0.118396" T="0.35403"/>
      <pos A="0.193598" C="0.188585" G="0.25376" T="0.364056"/>
      <pos A="0.218666" C="0.143464" G="0.288854" T="0.349016"/>
      <pos A="0.223679" C="0.173545" G="0.323949" T="0.278828"/>
      <pos A="0.404164" C="0.123409" G="0.198612" T="0.273814"/>
      <pos A="0.248747" C="0.364056" G="0.178558" T="0.208639"/>
      <pos A="0.36907" C="0.213652" G="0.198612" T="0.218666"/>
      <pos A="0.188585" C="0.313922" G="0.198612" T="0.298881"/>
      <pos A="0.23872" C="0.248747" G="0.178558" T="0.333975"/>
      <pos A="0.298881" C="0.228692" G="0.248747" T="0.223679"/>
      <pos A="0.258773" C="0.178558" G="0.173545" T="0.389124"/>
      <pos A="0.13845" C="0.293868" G="0.434245" T="0.133437"/>
      <pos A="0.303895" C="0.25376" G="0.163518" T="0.278828"/>
      <pos A="0.25376" C="0.198612" G="0.243733" T="0.303895"/>
      <pos A="0.0782884" C="0.303895" G="0.389124" T="0.228692"/>
      <pos A="0.218666" C="0.273814" G="0.248747" T="0.258773"/>
      <pos A="0.374084" C="0.158504" G="0.273814" T="0.193598"/>
      <pos A="0.328962" C="0.303895" G="0.248747" T="0.118396"/>
      <pos A="0.23872" C="0.228692" G="0.13845" T="0.394137"/>
    </motif>
    <motif db="0" id="M43" alt="O43" length="40" nsites="8" evalue="1.3e-003">
      <pos A="0.496914" C="0.332304" G="0.00308642" T="0.167696"/>
      <pos A="0.332304" C="0.332304" G="0.167696" T="0.167696"/>
      <pos A="0.826131" C="0.167696" G="0.00308642" T="0.00308642"/>
      <pos A="0.167696" C="0.167696" G="0.496914" T="0.167696"/>
      <pos A="0.496914" C="0.00308642" G="0.496914" T="0.00308642"/>
      <pos A="0.00308642" C="0.167696" G="0.661523" T="0.167696"/>
      <pos A="0.661523" C="0.332304" G="0.00308642" T="0.00308642"/>
      <pos A="0.00308642" C="0.332304" G="0.167696" T="0.496914"/>
      <pos A="0.00308642" C="0.826131" G="0.00308642" T="0.167696"/>
      <pos A="0.00308642" C="0.496914" G="0.00308642" T="0.496914"/>
      <pos A="0.00308642" C="0.00308642" G="0.496914" T="0.496914"/>
      <pos A="0.167696" C="0.826131" G="0.00308642" T="0.00308642"/>
      <pos A="0.332304" C="0.332304" G="0.00308642" T="0.332304"/>
      <pos A="0.00308642" C="0.00308642" G="0.661523" T="0.332304"/>
      <pos A="0.167696" C="0.332304" G="0.496914" T="0.00308642"/>
      <pos A="0.167696" C="0.332304" G="0.00308642" T="0.496914"/>
      <pos A="0.00308642" C="0.00308642" G="0.167696" T="0.826131"/>
      <pos A="0.00308642" C="0.00308642" G="0.00308642" T="0.990741"/>
      <pos A="0.00308642" C="0.167696" G="0.167696" T="0.661523"/>
      <pos A="0.167696" C="0.167696" G="0.496914" T="0.167696"/>
      <pos A="0.332304" C="0.00308642" G="0.661523" T="0.00308642"/>
      <pos A="0.167696" C="0.496914" G="0.00308642" T="0.332304"/>
      <pos A="0.496914" C="0.00308642" G="0.167696" T="0.332304"/>
      <pos A="0.332304" C="0.167696" G="0.00308642" T="0.496914"/>
      <pos A="0.00308642" C="0.496914" G="0.332304" T="0.167696"/>
      <pos A="0.167696" C="0.00308642" G="0.167696" T="0.661523"/>
      <pos A="0.332304" C="0.332304" G="0.332304" T="0.00308642"/>
      <pos A="0.826131" C="0.167696" G="0.00308642" T="0.00308642"/>
      <pos A="0.496914" C="0.332304" G="0.00308642" T="0.167696"/>
      <pos A="0.826131" C="0.167696" G="0.00308642" T="0.00308642"/>
      <pos A="0.00308642" C="0.167696" G="0.496914" T="0.332304"/>
      <pos A="0.167696" C="0.167696" G="0.167696" T="0.496914"/>
      <pos A="0.00308642" C="0.00308642" G="0.661523" T="0.332304"/>
      <pos A="0.00308642" C="0.496914" G="0.332304" T="0.167696"/>
      <pos A="0.00308642" C="0.00308642" G="0.00308642" T="0.990741"/>
      <pos A="0.00308642" C="0.00308642" G="0.496914" T="0.496914"/>
      <pos A="0.00308642" C="0.00308642" G="0.990741" T="0.00308642"/>
      <pos A="0.00308642" C="0.167696" G="0.661523" T="0.167696"/>
      <pos A="0.332304" C="0.167696" G="0.332304" T="0.167696"/>
      <pos A="0.167696" C="0.496914" G="0.332304" T="0.00308642"/>
    </motif>
    <motif db="0" id="M44" alt="O44" length="40" nsites="8" evalue="1.3e-003">
      <pos A="0.203626" C="0.278828" G="0.183571" T="0.333975"/>
      <pos A="0.283841" C="0.419205" G="0.148477" T="0.148477"/>
      <pos A="0.168531" C="0.0833017" G="0.374084" T="0.374084"/>
      <pos A="0.248747" C="0.208639" G="0.298881" T="0.243733"/>
      <pos A="0.323949" C="0.158504" G="0.33899" T="0.178558"/>
      <pos A="0.168531" C="0.248747" G="0.424218" T="0.158504"/>
      <pos A="0.228692" C="0.33899" G="0.0933294" T="0.33899"/>
      <pos A="0.248747" C="0.283841" G="0.118396" T="0.349016"/>
      <pos A="0.429232" C="0.118396" G="0.108369" T="0.344003"/>
      <pos A="0.218666" C="0.263787" G="0.278828" T="0.23872"/>
      <pos A="0.233707" C="0.123409" G="0.273814" T="0.36907"/>
      <pos A="0.178558" C="0.333975" G="0.268801" T="0.218666"/>
      <pos A="0.293868" C="0.23872" G="0.163518" T="0.303895"/>
      <pos A="0.379097" C="0.0883151" G="0.35403" T="0.178558"/>
      <pos A="0.188585" C="0.188585" G="0.258773" T="0.364056"/>
      <pos A="0.208639" C="0.328962" G="0.25376" T="0.208639"/>
      <pos A="0.248747" C="0.349016" G="0.248747" T="0.15349"/>
      <pos A="0.384111" C="0.213652" G="0.25376" T="0.148477"/>
      <pos A="0.198612" C="0.248747" G="0.344003" T="0.208639"/>
      <pos A="0.273814" C="0.313922" G="0.208639" T="0.203626"/>
      <pos A="0.223679" C="0.203626" G="0.193598" T="0.379097"/>
      <pos A="0.143464" C="0.258773" G="0.173545" T="0.424218"/>
      <pos A="0.188585" C="0.263787" G="0.273814" T="0.273814"/>
      <pos A="0.15349" C="0.283841" G="0.173545" T="0.389124"/>
      <pos A="0.308909" C="0.128424" G="0.173545" T="0.389124"/>
      <pos A="0.208639" C="0.203626" G="0.298881" T="0.288854"/>
      <pos A="0.248747" C="0.203626" G="0.288854" T="0.258773"/>
      <pos A="0.258773" C="0.198612" G="0.298881" T="0.243733"/>
      <pos A="0.318935" C="0.243733" G="0.379097" T="0.0582351"/>
      <pos A="0.288854" C="0.303895" G="0.158504" T="0.248747"/>
      <pos A="0.293868" C="0.203626" G="0.293868" T="0.208639"/>
      <pos A="0.328962" C="0.268801" G="0.13845" T="0.263787"/>
      <pos A="0.15349" C="0.278828" G="0.243733" T="0.323949"/>
      <pos A="0.273814" C="0.13845" G="0.414192" T="0.173545"/>
      <pos A="0.308909" C="0.233707" G="0.268801" T="0.188585"/>
      <pos A="0.318935" C="0.173545" G="0.218666" T="0.288854"/>
      <pos A="0.273814" C="0.333975" G="0.168531" T="0.223679"/>
      <pos A="0.283841" C="0.118396" G="0.173545" T="0.424218"/>
      <pos A="0.173545" C="0.293868" G="0.23872" T="0.293868"/>
      <pos A="0.243733" C="0.25376" G="0.243733" T="0.258773"/>
    </motif>
    <motif db="0" id="M46" alt="O46" length="40" nsites="8" evalue="1.3e-003">
      <pos A="0.333975" C="0.263787" G="0.0933294" T="0.308909"/>
      <pos A="0.198612" C="0.228692" G="0.318935" T="0.25376"/>
      <pos A="0.168531" C="0.233707" G="0.228692" T="0.36907"/>
      <pos A="0.268801" C="0.298881" G="0.208639" T="0.223679"/>
      <pos A="0.344003" C="0.208639" G="0.223679" T="0.223679"/>
      <pos A="0.384111" C="0.263787" G="0.258773" T="0.0933294"/>
      <pos A="0.404164" C="0.198612" G="0.213652" T="0.183571"/>
      <pos A="0.208639" C="0.213652" G="0.273814" T="0.303895"/>
      <pos A="0.208639" C="0.173545" G="0.394137" T="0.223679"/>
      <pos A="0.0682617" C="0.233707" G="0.36907" T="0.328962"/>
      <pos A="0.293868" C="0.283841" G="0.178558" T="0.243733"/>
      <pos A="0.313922" C="0.308909" G="0.203626" T="0.173545"/>
      <pos A="0.173545" C="0.33899" G="0.218666" T="0.268801"/>
      <pos A="0.163518" C="0.15349" G="0.273814" T="0.409178"/>
      <pos A="0.168531" C="0.223679" G="0.203626" T="0.404164"/>
      <pos A="0.263787" C="0.344003" G="0.163518" T="0.228692"/>
      <pos A="0.379097" C="0.193598" G="0.208639" T="0.218666"/>
      <pos A="0.203626" C="0.213652" G="0.273814" T="0.308909"/>
      <pos A="0.308909" C="0.273814" G="0.15349" T="0.263787"/>
      <pos A="0.288854" C="0.15349" G="0.198612" T="0.359043"/>
      <pos A="0.394137" C="0.273814" G="0.25376" T="0.0782884"/>
      <pos A="0.178558" C="0.228692" G="0.228692" T="0.364056"/>
      <pos A="0.323949" C="0.123409" G="0.288854" T="0.263787"/>
      <pos A="0.198612" C="0.243733" G="0.233707" T="0.323949"/>
      <pos A="0.173545" C="0.258773" G="0.223679" T="0.344003"/>
      <pos A="0.218666" C="0.218666" G="0.213652" T="0.349016"/>
      <pos A="0.233707" C="0.158504" G="0.374084" T="0.233707"/>
      <pos A="0.23872" C="0.278828" G="0.273814" T="0.208639"/>
      <pos A="0.128424" C="0.263787" G="0.33899" T="0.268801"/>
      <pos A="0.263787" C="0.208639" G="0.23872" T="0.288854"/>
      <pos A="0.293868" C="0.23872" G="0.278828" T="0.188585"/>
      <pos A="0.223679" C="0.193598" G="0.198612" T="0.384111"/>
      <pos A="0.379097" C="0.283841" G="0.188585" T="0.148477"/>
      <pos A="0.328962" C="0.213652" G="0.364056" T="0.0933294"/>
      <pos A="0.198612" C="0.288854" G="0.223679" T="0.288854"/>
      <pos A="0.323949" C="0.318935" G="0.108369" T="0.248747"/>
      <pos A="0.118396" C="0.108369" G="0.33899" T="0.434245"/>
      <pos A="0.328962" C="0.268801" G="0.168531" T="0.233707"/>
      <pos A="0.243733" C="0.268801" G="0.273814" T="0.213652"/>
      <pos A="0.23872" C="0.133437" G="0.318935" T="0.308909"/>
    </motif>
    <motif db="0" id="M47" alt="O47" length="40" nsites="8" evalue="1.3e-003">
      <pos A="0.496914" C="0.25" G="0.00308642" T="0.25"/>
      <pos A="0.25" C="0.25" G="0.25" T="0.25"/>
      <pos A="0.496914" C="0.00308642" G="0.25" T="0.25"/>
      <pos A="0.25" C="0.25" G="0.00308642" T="0.496914"/>
      <pos A="0.00308642" C="0.25" G="0.25" T="0.496914"/>
      <pos A="0.25" C="0.25" G="0.25" T="0.25"/>
      <pos A="0.25" C="0.00308642" G="0.496914" T="0.25"/>
      <pos A="0.00308642" C="0.25" G="0.25" T="0.496914"/>
      <pos A="0.00308642" C="0.00308642" G="0.00308642" T="0.990741"/>
      <pos A="0.00308642" C="0.00308642" G="0.743827" T="0.25"/>
      <pos A="0.25" C="0.00308642" G="0.743827" T="0.00308642"/>
      <pos A="0.25" C="0.496914" G="0.00308642" T="0.25"/>
      <pos A="0.00308642" C="0.00308642" G="0.00308642" T="0.990741"/>
      <pos A="0.00308642" C="0.743827" G="0.25" T="0.00308642"/>
      <pos A="0.25" C="0.496914" G="0.00308642" T="0.25"/>
      <pos A="0.25" C="0.25" G="0.00308642" T="0.496914"/>
      <pos A="0.25" C="0.25" G="0.00308642" T="0.496914"/>
      <pos A="0.25" C="0.743827" G="0.00308642" T="0.00308642"/>
      <pos A="0.743827" C="0.25" G="0.00308642" T="0.00308642"/>
      <pos A="0.00308642" C="0.00308642" G="0.00308642" T="0.990741"/>
      <pos A="0.496914" C="0.496914" G="0.00308642" T="0.00308642"/>
      <pos A="0.25" C="0.496914" G="0.25" T="0.00308642"/>
      <pos A="0.496914" C="0.25" G="0.00308642" T="0.25"/>
      <pos A="0.00308642" C="0.25" G="0.496914" T="0.25"/>
      <pos A="0.743827" C="0.00308642" G="0.25" T="0.00308642"/>
      <pos A="0.496914" C="0.25" G="0.00308642" T="0.25"/>
      <pos A="0.990741" C="0.00308642" G="0.00308642" T="0.00308642"/>
      <pos A="0.496914" C="0.25" G="0.00308642" T="0.25"/>
      <pos A="0.00308642" C="0.496914" G="0.25" T="0.25"/>
      <pos A="0.496914" C="0.25" G="0.25" T="0.00308642"/>
      <pos A="0.496914" C="0.00308642" G="0.00308642" T="0.496914"/>
      <pos A="0.00308642" C="0.25" G="0.25" T="0.496914"/>
      <pos A="0.00308642" C="0.25" G="0.496914" T="0.25"/>
      <pos A="0.00308642" C="0.496914" G="0.25" T="0.25"/>
      <pos A="0.25" C="0.25" G="0.25" T="0.25"/>
      <pos A="0.496914" C="0.00308642" G="0.25" T="0.25"/>
      <pos A="0.496914" C="0.00308642" G="0.00308642" T="0.496914"/>
      <pos A="0.00308642" C="0.00308642" G="0.496914" T="0.496914"/>
      <pos A="0.00308642" C="0.00308642" G="0.496914" T="0.496914"/>
      <pos A="0.00308642" C="0.00308642" G="0.496914" T="0.496914"/>
    </motif>
    <motif db="0" id="M48" alt="O48" length="40" nsites="8" evalue="1.3e-003">
      <pos A="0.359043" C="0.248747" G="0.198612" T="0.193598"/>
      <pos A="0.15349" C="0.313922" G="0.298881" T="0.233707"/>
      <pos A="0.379097" C="0.13845" G="0.328962" T="0.15349"/>
      <pos A="0.298881" C="0.218666" G="0.218666" T="0.263787"/>
      <pos A="0.233707" C="0.198612" G="0.288854" T="0.278828"/>
      <pos A="0.268801" C="0.213652" G="0.233707" T="0.283841"/>
      <pos A="0.35403" C="0.193598" G="0.0632484" T="0.389124"/>
      <pos A="0.404164" C="0.123409" G="0.158504" T="0.313922"/>
      <pos A="0.198612" C="0.173545" G="0.35403" T="0.273814"/>
      <pos A="0.0933294" C="0.379097" G="0.158504" T="0.36907"/>
      <pos A="0.489394" C="0.143464" G="0.158504" T="0.208639"/>
      <pos A="0.23872" C="0.0983427" G="0.424218" T="0.23872"/>
      <pos A="0.243733" C="0.228692" G="0.293868" T="0.233707"/>
      <pos A="0.13845" C="0.303895" G="0.213652" T="0.344003"/>
      <pos A="0.243733" C="0.288854" G="0.163518" T="0.303895"/>
      <pos A="0.113383" C="0.36907" G="0.213652" T="0.303895"/>
      <pos A="0.333975" C="0.213652" G="0.243733" T="0.208639"/>
      <pos A="0.208639" C="0.183571" G="0.35403" T="0.25376"/>
      <pos A="0.303895" C="0.258773" G="0.268801" T="0.168531"/>
      <pos A="0.228692" C="0.333975" G="0.33899" T="0.0983427"/>
      <pos A="0.248747" C="0.283841" G="0.143464" T="0.323949"/>
      <pos A="0.15349" C="0.313922" G="0.288854" T="0.243733"/>
      <pos A="0.278828" C="0.188585" G="0.143464" T="0.389124"/>
      <pos A="0.183571" C="0.178558" G="0.399151" T="0.23872"/>
      <pos A="0.288854" C="0.173545" G="0.313922" T="0.223679"/>
      <pos A="0.308909" C="0.188585" G="0.218666" T="0.283841"/>
      <pos A="0.323949" C="0.178558" G="0.218666" T="0.278828"/>
      <pos A="0.25376" C="0.243733" G="0.233707" T="0.268801"/>
      <pos A="0.123409" C="0.36907" G="0.25376" T="0.25376"/>
      <pos A="0.223679" C="0.108369" G="0.223679" T="0.444273"/>
      <pos A="0.103356" C="0.308909" G="0.293868" T="0.293868"/>
      <pos A="0.298881" C="0.268801" G="0.23872" T="0.193598"/>
      <pos A="0.328962" C="0.15349" G="0.243733" T="0.273814"/>
      <pos A="0.213652" C="0.113383" G="0.308909" T="0.364056"/>
      <pos A="0.158504" C="0.228692" G="0.374084" T="0.23872"/>
      <pos A="0.364056" C="0.163518" G="0.143464" T="0.328962"/>
      <pos A="0.298881" C="0.183571" G="0.359043" T="0.158504"/>
      <pos A="0.268801" C="0.33899" G="0.198612" T="0.193598"/>
      <pos A="0.298881" C="0.248747" G="0.248747" T="0.203626"/>
      <pos A="0.228692" C="0.268801" G="0.173545" T="0.328962"/>
    </motif>
    <motif db="0" id="M49" alt="O49" length="40" nsites="8" evalue="1.3e-003">
      <pos A="0.308909" C="0.123409" G="0.394137" T="0.173545"/>
      <pos A="0.36907" C="0.333975" G="0.183571" T="0.113383"/>
      <pos A="0.298881" C="0.278828" G="0.303895" T="0.118396"/>
      <pos A="0.333975" C="0.173545" G="0.258773" T="0.233707"/>
      <pos A="0.258773" C="0.168531" G="0.168531" T="0.404164"/>
      <pos A="0.158504" C="0.133437" G="0.268801" T="0.439258"/>
      <pos A="0.293868" C="0.263787" G="0.23872" T="0.203626"/>
      <pos A="0.349016" C="0.384111" G="0.0682617" T="0.198612"/>
      <pos A="0.263787" C="0.23872" G="0.223679" T="0.273814"/>
      <pos A="0.384111" C="0.273814" G="0.203626" T="0.13845"/>
      <pos A="0.248747" C="0.118396" G="0.293868" T="0.33899"/>
      <pos A="0.268801" C="0.273814" G="0.293868" T="0.163518"/>
      <pos A="0.328962" C="0.158504" G="0.158504" T="0.35403"/>
      <pos A="0.0983427" C="0.123409" G="0.414192" T="0.364056"/>
      <pos A="0.213652" C="0.278828" G="0.283841" T="0.223679"/>
      <pos A="0.248747" C="0.193598" G="0.23872" T="0.318935"/>
      <pos A="0.193598" C="0.143464" G="0.278828" T="0.384111"/>
      <pos A="0.198612" C="0.233707" G="0.313922" T="0.25376"/>
      <pos A="0.258773" C="0.344003" G="0.308909" T="0.0883151"/>
      <pos A="0.218666" C="0.228692" G="0.268801" T="0.283841"/>
      <pos A="0.198612" C="0.193598" G="0.263787" T="0.344003"/>
      <pos A="0.193598" C="0.248747" G="0.258773" T="0.298881"/>
      <pos A="0.163518" C="0.288854" G="0.243733" T="0.303895"/>
      <pos A="0.228692" C="0.298881" G="0.183571" T="0.288854"/>
      <pos A="0.178558" C="0.25376" G="0.313922" T="0.25376"/>
      <pos A="0.444273" C="0.0983427" G="0.143464" T="0.313922"/>
      <pos A="0.36907" C="0.248747" G="0.293868" T="0.0883151"/>
      <pos A="0.308909" C="0.36907" G="0.148477" T="0.173545"/>
      <pos A="0.288854" C="0.268801" G="0.193598" T="0.248747"/>
      <pos A="0.298881" C="0.183571" G="0.303895" T="0.213652"/>
      <pos A="0.23872" C="0.218666" G="0.233707" T="0.308909"/>
      <pos A="0.168531" C="0.163518" G="0.409178" T="0.258773"/>
      <pos A="0.228692" C="0.213652" G="0.23872" T="0.318935"/>
      <pos A="0.333975" C="0.25376" G="0.183571" T="0.228692"/>
      <pos A="0.193598" C="0.25376" G="0.313922" T="0.23872"/>
      <pos A="0.218666" C="0.198612" G="0.233707" T="0.349016"/>
      <pos A="0.233707" C="0.318935" G="0.208639" T="0.23872"/>
      <pos A="0.103356" C="0.33899" G="0.15349" T="0.404164"/>
      <pos A="0.143464" C="0.248747" G="0.364056" T="0.243733"/>
      <pos A="0.404164" C="0.273814" G="0.178558" T="0.143464"/>
    </motif>
    <motif db="0" id="M5" alt="O5" length="40" nsites="8" evalue="1.3e-003">
      <pos A="0.360859" C="0.325586" G="0.179453" T="0.134102"/>
      <pos A="0.234883" C="0.305429" G="0.209688" T="0.25"/>
      <pos A="0.194571" C="0.234883" G="0.320547" T="0.25"/>
      <pos A="0.350781" C="0.113946" G="0.189532" T="0.345742"/>
      <pos A="0.108907" C="0.234883" G="0.209688" T="0.446523"/>
      <pos A="0.260078" C="0.315508" G="0.0887506" T="0.335664"/>
      <pos A="0.315508" C="0.224805" G="0.204649" T="0.255039"/>
      <pos A="0.169375" C="0.149219" G="0.426366" T="0.255039"/>
      <pos A="0.204649" C="0.265117" G="0.184492" T="0.345742"/>
      <pos A="0.325586" C="0.365898" G="0.184492" T="0.124024"/>
      <pos A="0.19961" C="0.139141" G="0.436445" T="0.224805"/>
      <pos A="0.285273" C="0.239922" G="0.209688" T="0.265117"/>
      <pos A="0.30039" C="0.134102" G="0.310468" T="0.255039"/>
      <pos A="0.204649" C="0.265117" G="0.360859" T="0.169375"/>
      <pos A="0.381015" C="0.174414" G="0.184492" T="0.260078"/>
      <pos A="0.244961" C="0.204649" G="0.320547" T="0.229844"/>
      <pos A="0.260078" C="0.179453" G="0.265117" T="0.295351"/>
      <pos A="0.149219" C="0.401171" G="0.30039" T="0.149219"/>
      <pos A="0.244961" C="0.350781" G="0.139141" T="0.265117"/>
      <pos A="0.396132" C="0.124024" G="0.219766" T="0.260078"/>
      <pos A="0.204649" C="0.295351" G="0.340703" T="0.159297"/>
      <pos A="0.265117" C="0.189532" G="0.224805" T="0.320547"/>
      <pos A="0.260078" C="0.184492" G="0.411249" T="0.14418"/>
      <pos A="0.275195" C="0.224805" G="0.169375" T="0.330625"/>
      <pos A="0.270156" C="0.0383595" G="0.244961" T="0.446523"/>
      <pos A="0.234883" C="0.234883" G="0.139141" T="0.391093"/>
      <pos A="0.280234" C="0.265117" G="0.154258" T="0.30039"/>
      <pos A="0.214727" C="0.219766" G="0.194571" T="0.370937"/>
      <pos A="0.209688" C="0.290312" G="0.184492" T="0.315508"/>
      <pos A="0.224805" C="0.315508" G="0.260078" T="0.19961"/>
      <pos A="0.134102" C="0.189532" G="0.295351" T="0.381015"/>
      <pos A="0.219766" C="0.270156" G="0.295351" T="0.214727"/>
      <pos A="0.335664" C="0.19961" G="0.305429" T="0.159297"/>
      <pos A="0.219766" C="0.375976" G="0.19961" T="0.204649"/>
      <pos A="0.275195" C="0.224805" G="0.270156" T="0.229844"/>
      <pos A="0.280234" C="0.239922" G="0.214727" T="0.265117"/>
      <pos A="0.275195" C="0.275195" G="0.234883" T="0.214727"/>
      <pos A="0.154258" C="0.345742" G="0.290312" T="0.209688"/>
      <pos A="0.491875" C="0.124024" G="0.179453" T="0.204649"/>
      <pos A="0.184492" C="0.14418" G="0.330625" T="0.340703"/>
    </motif>
    <motif db="0" id="M50" alt="O50" length="40" nsites="8" evalue="1.3e-003">
      <pos A="0.427829" C="0.202665" G="0.299894" T="0.0696128"/>
      <pos A="0.212899" C="0.264073" G="0.141255" T="0.381773"/>
      <pos A="0.233369" C="0.202665" G="0.233369" T="0.330599"/>
      <pos A="0.19243" C="0.197547" G="0.325481" T="0.284542"/>
      <pos A="0.310129" C="0.15149" G="0.187312" T="0.351069"/>
      <pos A="0.335717" C="0.177078" G="0.258955" T="0.228251"/>
      <pos A="0.233369" C="0.233369" G="0.325481" T="0.207782"/>
      <pos A="0.233369" C="0.299894" G="0.223134" T="0.243603"/>
      <pos A="0.197547" C="0.182195" G="0.289659" T="0.330599"/>
      <pos A="0.38689" C="0.294777" G="0.146373" T="0.17196"/>
      <pos A="0.110551" C="0.120786" G="0.305011" T="0.46365"/>
      <pos A="0.248721" C="0.305011" G="0.156607" T="0.289659"/>
      <pos A="0.392007" C="0.325481" G="0.187312" T="0.095199"/>
      <pos A="0.156607" C="0.228251" G="0.218017" T="0.397125"/>
      <pos A="0.320364" C="0.197547" G="0.320364" T="0.161725"/>
      <pos A="0.177078" C="0.48412" G="0.212899" T="0.125903"/>
      <pos A="0.325481" C="0.156607" G="0.187312" T="0.330599"/>
      <pos A="0.212899" C="0.177078" G="0.345951" T="0.264073"/>
      <pos A="0.177078" C="0.187312" G="0.26919" T="0.366421"/>
      <pos A="0.197547" C="0.345951" G="0.166842" T="0.289659"/>
      <pos A="0.26919" C="0.218017" G="0.253838" T="0.258955"/>
      <pos A="0.335717" C="0.136138" G="0.392007" T="0.136138"/>
      <pos A="0.366421" C="0.207782" G="0.238486" T="0.187312"/>
      <pos A="0.46365" C="0.100317" G="0.253838" T="0.182195"/>
      <pos A="0.228251" C="0.258955" G="0.305011" T="0.207782"/>
      <pos A="0.141255" C="0.264073" G="0.177078" T="0.417594"/>
      <pos A="0.177078" C="0.299894" G="0.238486" T="0.284542"/>
      <pos A="0.187312" C="0.289659" G="0.26919" T="0.253838"/>
      <pos A="0.289659" C="0.212899" G="0.197547" T="0.299894"/>
      <pos A="0.19243" C="0.207782" G="0.279425" T="0.320364"/>
      <pos A="0.156607" C="0.376655" G="0.258955" T="0.207782"/>
      <pos A="0.279425" C="0.26919" G="0.115669" T="0.335717"/>
      <pos A="0.238486" C="0.26919" G="0.264073" T="0.228251"/>
      <pos A="0.376655" C="0.105434" G="0.279425" T="0.238486"/>
      <pos A="0.156607" C="0.253838" G="0.361303" T="0.228251"/>
      <pos A="0.120786" C="0.320364" G="0.320364" T="0.238486"/>
      <pos A="0.376655" C="0.202665" G="0.197547" T="0.223134"/>
      <pos A="0.253838" C="0.223134" G="0.279425" T="0.243603"/>
      <pos A="0.248721" C="0.212899" G="0.335717" T="0.202665"/>
      <pos A="0.207782" C="0.19243" G="0.197547" T="0.402242"/>
    </motif>
    <motif db="0" id="M52" alt="O52" length="40" nsites="8" evalue="1.3e-003">
      <pos A="0.00308642" C="0.990741" G="0.00308642" T="0.00308642"/>
      <pos A="0.00308642" C="0.990741" G="0.00308642" T="0.00308642"/>
      <pos A="0.990741" C="0.00308642" G="0.00308642" T="0.00308642"/>
      <pos A="0.00308642" C="0.990741" G="0.00308642" T="0.00308642"/>
      <pos A="0.00308642" C="0.00308642" G="0.990741" T="0.00308642"/>
      <pos A="0.00308642" C="0.00308642" G="0.00308642" T="0.990741"/>
      <pos A="0.00308642" C="0.00308642" G="0.990741" T="0.00308642"/>
      <pos A="0.00308642" C="0.990741" G="0.00308642" T="0.00308642"/>
      <pos A="0.00308642" C="0.00308642" G="0.00308642" T="0.990741"/>
      <pos A="0.00308642" C="0.00308642" G="0.990741" T="0.00308642"/>
      <pos A="0.00308642" C="0.00308642" G="0.990741" T="0.00308642"/>
      <pos A="0.00308642" C="0.990741" G="0.00308642" T="0.00308642"/>
      <pos A="0.00308642" C="0.00308642" G="0.00308642" T="0.990741"/>
      <pos A="0.00308642" C="0.990741" G="0.00308642" T="0.00308642"/>
      <pos A="0.00308642" C="0.990741" G="0.00308642" T="0.00308642"/>
      <pos A="0.00308642" C="0.990741" G="0.00308642" T="0.00308642"/>
      <pos A="0.00308642" C="0.00308642" G="0.00308642" T="0.990741"/>
      <pos A="0.00308642" C="0.990741" G="0.00308642" T="0.00308642"/>
      <pos A="0.00308642" C="0.990741" G="0.00308642" T="0.00308642"/>
      <pos A="0.00308642" C="0.00308642" G="0.00308642" T="0.990741"/>
      <pos A="0.00308642" C="0.990741" G="0.00308642" T="0.00308642"/>
      <pos A="0.00308642" C="0.990741" G="0.00308642" T="0.00308642"/>
      <pos A="0.00308642" C="0.990741" G="0.00308642" T="0.00308642"/>
      <pos A="0.00308642" C="0.00308642" G="0.990741" T="0.00308642"/>
      <pos A="0.990741" C="0.00308642" G="0.00308642" T="0.00308642"/>
      <pos A="0.990741" C="0.00308642" G="0.00308642" T="0.00308642"/>
      <pos A="0.990741" C="0.00308642" G="0.00308642" T="0.00308642"/>
      <pos A="0.00308642" C="0.990741" G="0.00308642" T="0.00308642"/>
      <pos A="0.00308642" C="0.990741" G="0.00308642" T="0.00308642"/>
      <pos A="0.00308642" C="0.990741" G="0.00308642" T="0.00308642"/>
      <pos A="0.00308642" C="0.00308642" G="0.00308642" T="0.990741"/>
      <pos A="0.00308642" C="0.990741" G="0.00308642" T="0.00308642"/>
      <pos A="0.00308642" C="0.990741" G="0.00308642" T="0.00308642"/>
      <pos A="0.00308642" C="0.990741" G="0.00308642" T="0.00308642"/>
      <pos A="0.00308642" C="0.990741" G="0.00308642" T="0.00308642"/>
      <pos A="0.990741" C="0.00308642" G="0.00308642" T="0.00308642"/>
      <pos A="0.990741" C="0.00308642" G="0.00308642" T="0.00308642"/>
      <pos A="0.00308642" C="0.00308642" G="0.990741" T="0.00308642"/>
      <pos A="0.00308642" C="0.00308642" G="0.00308642" T="0.990741"/>
      <pos A="0.00308642" C="0.00308642" G="0.990741" T="0.00308642"/>
    </motif>
    <motif db="0" id="M53" alt="O53" length="40" nsites="8" evalue="1.3e-003">
      <pos A="0.268801" C="0.168531" G="0.268801" T="0.293868"/>
      <pos A="0.183571" C="0.23872" G="0.283841" T="0.293868"/>
      <pos A="0.223679" C="0.203626" G="0.248747" T="0.323949"/>
      <pos A="0.208639" C="0.293868" G="0.243733" T="0.25376"/>
      <pos A="0.283841" C="0.203626" G="0.248747" T="0.263787"/>
      <pos A="0.25376" C="0.233707" G="0.333975" T="0.178558"/>
      <pos A="0.33899" C="0.25376" G="0.103356" T="0.303895"/>
      <pos A="0.15349" C="0.283841" G="0.223679" T="0.33899"/>
      <pos A="0.163518" C="0.108369" G="0.243733" T="0.48438"/>
      <pos A="0.218666" C="0.33899" G="0.268801" T="0.173545"/>
      <pos A="0.474353" C="0.218666" G="0.168531" T="0.13845"/>
      <pos A="0.298881" C="0.303895" G="0.278828" T="0.118396"/>
      <pos A="0.273814" C="0.268801" G="0.198612" T="0.258773"/>
      <pos A="0.283841" C="0.178558" G="0.233707" T="0.303895"/>
      <pos A="0.298881" C="0.223679" G="0.419205" T="0.0582351"/>
      <pos A="0.268801" C="0.198612" G="0.188585" T="0.344003"/>
      <pos A="0.198612" C="0.148477" G="0.409178" T="0.243733"/>
      <pos A="0.143464" C="0.344003" G="0.128424" T="0.384111"/>
      <pos A="0.303895" C="0.208639" G="0.25376" T="0.233707"/>
      <pos A="0.208639" C="0.283841" G="0.168531" T="0.33899"/>
      <pos A="0.193598" C="0.293868" G="0.173545" T="0.33899"/>
      <pos A="0.48438" C="0.218666" G="0.168531" T="0.128424"/>
      <pos A="0.268801" C="0.213652" G="0.359043" T="0.158504"/>
      <pos A="0.128424" C="0.298881" G="0.258773" T="0.313922"/>
      <pos A="0.384111" C="0.223679" G="0.193598" T="0.198612"/>
      <pos A="0.248747" C="0.233707" G="0.288854" T="0.228692"/>
      <pos A="0.243733" C="0.248747" G="0.359043" T="0.148477"/>
      <pos A="0.228692" C="0.223679" G="0.243733" T="0.303895"/>
      <pos A="0.183571" C="0.293868" G="0.188585" T="0.333975"/>
      <pos A="0.193598" C="0.183571" G="0.344003" T="0.278828"/>
      <pos A="0.0632484" C="0.198612" G="0.25376" T="0.48438"/>
      <pos A="0.298881" C="0.178558" G="0.273814" T="0.248747"/>
      <pos A="0.293868" C="0.118396" G="0.349016" T="0.23872"/>
      <pos A="0.108369" C="0.308909" G="0.33899" T="0.243733"/>
      <pos A="0.308909" C="0.258773" G="0.123409" T="0.308909"/>
      <pos A="0.218666" C="0.193598" G="0.178558" T="0.409178"/>
      <pos A="0.278828" C="0.25376" G="0.198612" T="0.268801"/>
      <pos A="0.379097" C="0.173545" G="0.203626" T="0.243733"/>
      <pos A="0.328962" C="0.113383" G="0.263787" T="0.293868"/>
      <pos A="0.183571" C="0.333975" G="0.36907" T="0.113383"/>
    </motif>
    <motif db="0" id="M54" alt="O54" length="40" nsites="8" evalue="1.3e-003">
      <pos A="0.180642" C="0.402587" G="0.236128" T="0.180642"/>
      <pos A="0.369296" C="0.158447" G="0.202837" T="0.26942"/>
      <pos A="0.247226" C="0.180642" G="0.347101" T="0.225031"/>
      <pos A="0.391489" C="0.158447" G="0.26942" T="0.180642"/>
      <pos A="0.0696701" C="0.258323" G="0.336004" T="0.336004"/>
      <pos A="0.225031" C="0.280518" G="0.302712" T="0.191739"/>
      <pos A="0.0696701" C="0.502462" G="0.136253" T="0.291615"/>
      <pos A="0.324907" C="0.480268" G="0.0474756" T="0.14735"/>
      <pos A="0.14735" C="0.180642" G="0.14735" T="0.524657"/>
      <pos A="0.169545" C="0.169545" G="0.491365" T="0.169545"/>
      <pos A="0.26942" C="0.14735" G="0.258323" T="0.324907"/>
      <pos A="0.0696701" C="0.391489" G="0.324907" T="0.213934"/>
      <pos A="0.202837" C="0.413684" G="0.0807674" T="0.302712"/>
      <pos A="0.247226" C="0.114059" G="0.291615" T="0.347101"/>
      <pos A="0.313809" C="0.180642" G="0.158447" T="0.347101"/>
      <pos A="0.225031" C="0.236128" G="0.258323" T="0.280518"/>
      <pos A="0.369296" C="0.158447" G="0.114059" T="0.358199"/>
      <pos A="0.191739" C="0.169545" G="0.424781" T="0.213934"/>
      <pos A="0.180642" C="0.391489" G="0.191739" T="0.236128"/>
      <pos A="0.125157" C="0.336004" G="0.247226" T="0.291615"/>
      <pos A="0.313809" C="0.46917" G="0.0918647" T="0.125157"/>
      <pos A="0.413684" C="0.136253" G="0.302712" T="0.14735"/>
      <pos A="0.213934" C="0.347101" G="0.347101" T="0.0918647"/>
      <pos A="0.102962" C="0.225031" G="0.402587" T="0.26942"/>
      <pos A="0.324907" C="0.158447" G="0.180642" T="0.336004"/>
      <pos A="0.291615" C="0.225031" G="0.125157" T="0.358199"/>
      <pos A="0.402587" C="0.169545" G="0.191739" T="0.236128"/>
      <pos A="0.324907" C="0.26942" G="0.258323" T="0.14735"/>
      <pos A="0.26942" C="0.336004" G="0.0585728" T="0.336004"/>
      <pos A="0.202837" C="0.125157" G="0.336004" T="0.336004"/>
      <pos A="0.14735" C="0.169545" G="0.313809" T="0.369296"/>
      <pos A="0.136253" C="0.380392" G="0.324907" T="0.158447"/>
      <pos A="0.391489" C="0.402587" G="0.14735" T="0.0585728"/>
      <pos A="0.324907" C="0.247226" G="0.136253" T="0.291615"/>
      <pos A="0.0807674" C="0.26942" G="0.225031" T="0.424781"/>
      <pos A="0.26942" C="0.225031" G="0.102962" T="0.402587"/>
      <pos A="0.26942" C="0.169545" G="0.180642" T="0.380392"/>
      <pos A="0.114059" C="0.280518" G="0.291615" T="0.313809"/>
      <pos A="0.136253" C="0.169545" G="0.291615" T="0.402587"/>
      <pos A="0.236128" C="0.247226" G="0.225031" T="0.291615"/>
    </motif>
    <motif db="0" id="M55" alt="O55" length="40" nsites="8" evalue="1.3e-003">
      <pos A="0.293868" C="0.208639" G="0.258773" T="0.23872"/>
      <pos A="0.223679" C="0.23872" G="0.233707" T="0.303895"/>
      <pos A="0.243733" C="0.198612" G="0.328962" T="0.228692"/>
      <pos A="0.258773" C="0.213652" G="0.258773" T="0.268801"/>
      <pos A="0.444273" C="0.228692" G="0.183571" T="0.143464"/>
      <pos A="0.479367" C="0.108369" G="0.0682617" T="0.344003"/>
      <pos A="0.143464" C="0.183571" G="0.424218" T="0.248747"/>
      <pos A="0.118396" C="0.173545" G="0.36907" T="0.33899"/>
      <pos A="0.203626" C="0.213652" G="0.404164" T="0.178558"/>
      <pos A="0.394137" C="0.303895" G="0.0431941" T="0.258773"/>
      <pos A="0.243733" C="0.213652" G="0.258773" T="0.283841"/>
      <pos A="0.293868" C="0.163518" G="0.333975" T="0.208639"/>
      <pos A="0.25376" C="0.298881" G="0.158504" T="0.288854"/>
      <pos A="0.283841" C="0.243733" G="0.223679" T="0.248747"/>
      <pos A="0.173545" C="0.359043" G="0.173545" T="0.293868"/>
      <pos A="0.344003" C="0.268801" G="0.173545" T="0.213652"/>
      <pos A="0.13845" C="0.168531" G="0.389124" T="0.303895"/>
      <pos A="0.188585" C="0.258773" G="0.364056" T="0.188585"/>
      <pos A="0.33899" C="0.323949" G="0.0732751" T="0.263787"/>
      <pos A="0.248747" C="0.0632484" G="0.308909" T="0.379097"/>
      <pos A="0.203626" C="0.333975" G="0.233707" T="0.228692"/>
      <pos A="0.399151" C="0.198612" G="0.143464" T="0.258773"/>
      <pos A="0.228692" C="0.318935" G="0.193598" T="0.258773"/>
      <pos A="0.223679" C="0.223679" G="0.25376" T="0.298881"/>
      <pos A="0.0883151" C="0.273814" G="0.298881" T="0.33899"/>
      <pos A="0.288854" C="0.143464" G="0.283841" T="0.283841"/>
      <pos A="0.158504" C="0.313922" G="0.258773" T="0.268801"/>
      <pos A="0.248747" C="0.36907" G="0.113383" T="0.268801"/>
      <pos A="0.278828" C="0.25376" G="0.223679" T="0.243733"/>
      <pos A="0.288854" C="0.183571" G="0.323949" T="0.203626"/>
      <pos A="0.248747" C="0.243733" G="0.308909" T="0.198612"/>
      <pos A="0.223679" C="0.288854" G="0.243733" T="0.243733"/>
      <pos A="0.228692" C="0.318935" G="0.218666" T="0.233707"/>
      <pos A="0.303895" C="0.123409" G="0.278828" T="0.293868"/>
      <pos A="0.193598" C="0.178558" G="0.328962" T="0.298881"/>
      <pos A="0.328962" C="0.248747" G="0.318935" T="0.103356"/>
      <pos A="0.35403" C="0.103356" G="0.13845" T="0.404164"/>
      <pos A="0.178558" C="0.198612" G="0.258773" T="0.364056"/>
      <pos A="0.128424" C="0.233707" G="0.223679" T="0.414192"/>
      <pos A="0.293868" C="0.15349" G="0.263787" T="0.288854"/>
    </motif>
    <motif db="0" id="M56" alt="O56" length="40" nsites="8" evalue="1.3e-003">
      <pos A="0.00308642" C="0.00308642" G="0.990741" T="0.00308642"/>
      <pos A="0.00308642" C="0.00308642" G="0.00308642" T="0.990741"/>
      <pos A="0.00308642" C="0.990741" G="0.00308642" T="0.00308642"/>
      <pos A="0.00308642" C="0.00308642" G="0.00308642" T="0.990741"/>
      <pos A="0.00308642" C="0.00308642" G="0.00308642" T="0.990741"/>
      <pos A="0.00308642" C="0.00308642" G="0.00308642" T="0.990741"/>
      <pos A="0.00308642" C="0.00308642" G="0.990741" T="0.00308642"/>
      <pos A="0.00308642" C="0.00308642" G="0.990741" T="0.00308642"/>
      <pos A="0.00308642" C="0.00308642" G="0.00308642" T="0.990741"/>
      <pos A="0.990741" C="0.00308642" G="0.00308642" T="0.00308642"/>
      <pos A="0.00308642" C="0.00308642" G="0.00308642" T="0.990741"/>
      <pos A="0.990741" C="0.00308642" G="0.00308642" T="0.00308642"/>
      <pos A="0.00308642" C="0.00308642" G="0.990741" T="0.00308642"/>
      <pos A="0.00308642" C="0.00308642" G="0.00308642" T="0.990741"/>
      <pos A="0.00308642" C="0.990741" G="0.00308642" T="0.00308642"/>
      <pos A="0.00308642" C="0.990741" G="0.00308642" T="0.00308642"/>
      <pos A="0.990741" C="0.00308642" G="0.00308642" T="0.00308642"/>
      <pos A="0.00308642" C="0.00308642" G="0.990741" T="0.00308642"/>
      <pos A="0.00308642" C="0.990741" G="0.00308642" T="0.00308642"/>
      <pos A="0.990741" C="0.00308642" G="0.00308642" T="0.00308642"/>
      <pos A="0.00308642" C="0.00308642" G="0.990741" T="0.00308642"/>
      <pos A="0.00308642" C="0.00308642" G="0.00308642" T="0.990741"/>
      <pos A="0.00308642" C="0.00308642" G="0.00308642" T="0.990741"/>
      <pos A="0.00308642" C="0.00308642" G="0.990741" T="0.00308642"/>
      <pos A="0.990741" C="0.00308642" G="0.00308642" T="0.00308642"/>
      <pos A="0.00308642" C="0.00308642" G="0.990741" T="0.00308642"/>
      <pos A="0.00308642" C="0.00308642" G="0.00308642" T="0.990741"/>
      <pos A="0.00308642" C="0.00308642" G="0.00308642" T="0.990741"/>
      <pos A="0.00308642" C="0.990741" G="0.00308642" T="0.00308642"/>
      <pos A="0.00308642" C="0.990741" G="0.00308642" T="0.00308642"/>
      <pos A="0.990741" C="0.00308642" G="0.00308642" T="0.00308642"/>
      <pos A="0.00308642" C="0.00308642" G="0.990741" T="0.00308642"/>
      <pos A="0.00308642" C="0.00308642" G="0.00308642" T="0.990741"/>
      <pos A="0.00308642" C="0.00308642" G="0.00308642" T="0.990741"/>
      <pos A="0.990741" C="0.00308642" G="0.00308642" T="0.00308642"/>
      <pos A="0.00308642" C="0.990741" G="0.00308642" T="0.00308642"/>
      <pos A="0.00308642" C="0.990741" G="0.00308642" T="0.00308642"/>
      <pos A="0.00308642" C="0.00308642" G="0.00308642" T="0.990741"/>
      <pos A="0.990741" C="0.00308642" G="0.00308642" T="0.00308642"/>
      <pos A="0.00308642" C="0.00308642" G="0.00308642" T="0.990741"/>
    </motif>
    <motif db="0" id="M57" alt="O57" length="40" nsites="8" evalue="1.3e-003">
      <pos A="0.200617" C="0.0689304" G="0.332304" T="0.398148"/>
      <pos A="0.00308642" C="0.266461" G="0.463992" T="0.266461"/>
      <pos A="0.332304" C="0.266461" G="0.0689304" T="0.332304"/>
      <pos A="0.398148" C="0.266461" G="0.0689304" T="0.266461"/>
      <pos A="0.134773" C="0.332304" G="0.398148" T="0.134773"/>
      <pos A="0.200617" C="0.134773" G="0.398148" T="0.266461"/>
      <pos A="0.200617" C="0.200617" G="0.266461" T="0.332304"/>
      <pos A="0.332304" C="0.0689304" G="0.463992" T="0.134773"/>
      <pos A="0.00308642" C="0.398148" G="0.266461" T="0.332304"/>
      <pos A="0.134773" C="0.332304" G="0.200617" T="0.332304"/>
      <pos A="0.0689304" C="0.200617" G="0.595679" T="0.134773"/>
      <pos A="0.266461" C="0.332304" G="0.200617" T="0.200617"/>
      <pos A="0.595679" C="0.200617" G="0.134773" T="0.0689304"/>
      <pos A="0.0689304" C="0.200617" G="0.661523" T="0.0689304"/>
      <pos A="0.398148" C="0.00308642" G="0.200617" T="0.398148"/>
      <pos A="0.0689304" C="0.0689304" G="0.595679" T="0.266461"/>
      <pos A="0.463992" C="0.134773" G="0.266461" T="0.134773"/>
      <pos A="0.0689304" C="0.529835" G="0.332304" T="0.0689304"/>
      <pos A="0.134773" C="0.332304" G="0.266461" T="0.266461"/>
      <pos A="0.266461" C="0.398148" G="0.0689304" T="0.266461"/>
      <pos A="0.0689304" C="0.398148" G="0.463992" T="0.0689304"/>
      <pos A="0.00308642" C="0.266461" G="0.398148" T="0.332304"/>
      <pos A="0.398148" C="0.134773" G="0.332304" T="0.134773"/>
      <pos A="0.200617" C="0.134773" G="0.595679" T="0.0689304"/>
      <pos A="0.332304" C="0.266461" G="0.200617" T="0.200617"/>
      <pos A="0.398148" C="0.134773" G="0.332304" T="0.134773"/>
      <pos A="0.529835" C="0.332304" G="0.0689304" T="0.0689304"/>
      <pos A="0.200617" C="0.463992" G="0.200617" T="0.134773"/>
      <pos A="0.332304" C="0.398148" G="0.0689304" T="0.200617"/>
      <pos A="0.0689304" C="0.134773" G="0.200617" T="0.595679"/>
      <pos A="0.200617" C="0.398148" G="0.266461" T="0.134773"/>
      <pos A="0.134773" C="0.332304" G="0.0689304" T="0.463992"/>
      <pos A="0.200617" C="0.332304" G="0.266461" T="0.200617"/>
      <pos A="0.134773" C="0.134773" G="0.463992" T="0.266461"/>
      <pos A="0.00308642" C="0.463992" G="0.398148" T="0.134773"/>
      <pos A="0.134773" C="0.332304" G="0.398148" T="0.134773"/>
      <pos A="0.332304" C="0.398148" G="0.00308642" T="0.266461"/>
      <pos A="0.332304" C="0.332304" G="0.134773" T="0.200617"/>
      <pos A="0.398148" C="0.200617" G="0.134773" T="0.266461"/>
      <pos A="0.266461" C="0.134773" G="0.332304" T="0.266461"/>
    </motif>
    <motif db="0" id="M58" alt="O58" length="40" nsites="8" evalue="1.3e-003">
      <pos A="0.299383" C="0.332304" G="0.266461" T="0.101852"/>
      <pos A="0.266461" C="0.332304" G="0.332304" T="0.0689304"/>
      <pos A="0.694444" C="0.0360079" G="0.200617" T="0.0689304"/>
      <pos A="0.365227" C="0.134773" G="0.398148" T="0.101852"/>
      <pos A="0.0689304" C="0.398148" G="0.299383" T="0.233539"/>
      <pos A="0.233539" C="0.332304" G="0.00308642" T="0.43107"/>
      <pos A="0.332304" C="0.167696" G="0.0689304" T="0.43107"/>
      <pos A="0.266461" C="0.101852" G="0.167696" T="0.463992"/>
      <pos A="0.134773" C="0.233539" G="0.365227" T="0.266461"/>
      <pos A="0.233539" C="0.365227" G="0.200617" T="0.200617"/>
      <pos A="0.200617" C="0.266461" G="0.200617" T="0.332304"/>
      <pos A="0.134773" C="0.43107" G="0.134773" T="0.299383"/>
      <pos A="0.43107" C="0.0360079" G="0.167696" T="0.365227"/>
      <pos A="0.200617" C="0.266461" G="0.332304" T="0.200617"/>
      <pos A="0.134773" C="0.398148" G="0.134773" T="0.332304"/>
      <pos A="0.134773" C="0.365227" G="0.266461" T="0.233539"/>
      <pos A="0.134773" C="0.365227" G="0.365227" T="0.134773"/>
      <pos A="0.233539" C="0.266461" G="0.101852" T="0.398148"/>
      <pos A="0.332304" C="0.101852" G="0.200617" T="0.365227"/>
      <pos A="0.134773" C="0.463992" G="0.0360079" T="0.365227"/>
      <pos A="0.398148" C="0.332304" G="0.0689304" T="0.200617"/>
      <pos A="0.266461" C="0.167696" G="0.398148" T="0.167696"/>
      <pos A="0.200617" C="0.365227" G="0.332304" T="0.101852"/>
      <pos A="0.233539" C="0.266461" G="0.200617" T="0.299383"/>
      <pos A="0.43107" C="0.167696" G="0.233539" T="0.167696"/>
      <pos A="0.496914" C="0.167696" G="0.266461" T="0.0689304"/>
      <pos A="0.233539" C="0.266461" G="0.365227" T="0.134773"/>
      <pos A="0.299383" C="0.134773" G="0.463992" T="0.101852"/>
      <pos A="0.101852" C="0.134773" G="0.43107" T="0.332304"/>
      <pos A="0.332304" C="0.299383" G="0.134773" T="0.233539"/>
      <pos A="0.0689304" C="0.299383" G="0.266461" T="0.365227"/>
      <pos A="0.200617" C="0.233539" G="0.365227" T="0.200617"/>
      <pos A="0.167696" C="0.167696" G="0.529835" T="0.134773"/>
      <pos A="0.233539" C="0.0689304" G="0.6286" T="0.0689304"/>
      <pos A="0.266461" C="0.233539" G="0.398148" T="0.101852"/>
      <pos A="0.266461" C="0.398148" G="0.200617" T="0.134773"/>
      <pos A="0.299383" C="0.134773" G="0.233539" T="0.332304"/>
      <pos A="0.266461" C="0.101852" G="0.266461" T="0.365227"/>
      <pos A="0.101852" C="0.694444" G="0.0689304" T="0.134773"/>
      <pos A="0.332304" C="0.332304" G="0.0689304" T="0.266461"/>
    </motif>
    <motif db="0" id="M59" alt="O59" length="40" nsites="8" evalue="1.3e-003">
      <pos A="0.209688" C="0.35582" G="0.270156" T="0.164336"/>
      <pos A="0.129063" C="0.134102" G="0.209688" T="0.527148"/>
      <pos A="0.350781" C="0.118985" G="0.365898" T="0.164336"/>
      <pos A="0.30039" C="0.219766" G="0.275195" T="0.204649"/>
      <pos A="0.25" C="0.219766" G="0.25" T="0.280234"/>
      <pos A="0.335664" C="0.30039" G="0.239922" T="0.124024"/>
      <pos A="0.169375" C="0.350781" G="0.194571" T="0.285273"/>
      <pos A="0.35582" C="0.164336" G="0.0937896" T="0.386054"/>
      <pos A="0.260078" C="0.275195" G="0.370937" T="0.0937896"/>
      <pos A="0.290312" C="0.340703" G="0.219766" T="0.149219"/>
      <pos A="0.189532" C="0.129063" G="0.345742" T="0.335664"/>
      <pos A="0.30039" C="0.174414" G="0.305429" T="0.219766"/>
      <pos A="0.305429" C="0.275195" G="0.214727" T="0.204649"/>
      <pos A="0.305429" C="0.290312" G="0.280234" T="0.124024"/>
      <pos A="0.244961" C="0.169375" G="0.244961" T="0.340703"/>
      <pos A="0.244961" C="0.260078" G="0.169375" T="0.325586"/>
      <pos A="0.285273" C="0.174414" G="0.305429" T="0.234883"/>
      <pos A="0.35582" C="0.234883" G="0.174414" T="0.234883"/>
      <pos A="0.239922" C="0.345742" G="0.204649" T="0.209688"/>
      <pos A="0.159297" C="0.421327" G="0.118985" T="0.30039"/>
      <pos A="0.184492" C="0.295351" G="0.154258" T="0.365898"/>
      <pos A="0.260078" C="0.0988286" G="0.310468" T="0.330625"/>
      <pos A="0.224805" C="0.234883" G="0.174414" T="0.365898"/>
      <pos A="0.25" C="0.164336" G="0.340703" T="0.244961"/>
      <pos A="0.164336" C="0.124024" G="0.441484" T="0.270156"/>
      <pos A="0.305429" C="0.360859" G="0.159297" T="0.174414"/>
      <pos A="0.224805" C="0.0988286" G="0.255039" T="0.421327"/>
      <pos A="0.280234" C="0.134102" G="0.360859" T="0.224805"/>
      <pos A="0.305429" C="0.169375" G="0.310468" T="0.214727"/>
      <pos A="0.179453" C="0.209688" G="0.209688" T="0.401171"/>
      <pos A="0.30039" C="0.375976" G="0.194571" T="0.129063"/>
      <pos A="0.285273" C="0.255039" G="0.169375" T="0.290312"/>
      <pos A="0.290312" C="0.270156" G="0.14418" T="0.295351"/>
      <pos A="0.209688" C="0.179453" G="0.350781" T="0.260078"/>
      <pos A="0.159297" C="0.209688" G="0.310468" T="0.320547"/>
      <pos A="0.320547" C="0.149219" G="0.340703" T="0.189532"/>
      <pos A="0.224805" C="0.25" G="0.310468" T="0.214727"/>
      <pos A="0.184492" C="0.219766" G="0.239922" T="0.35582"/>
      <pos A="0.340703" C="0.305429" G="0.154258" T="0.19961"/>
      <pos A="0.255039" C="0.305429" G="0.134102" T="0.305429"/>
    </motif>
    <motif db="0" id="M6" alt="O6" length="40" nsites="8" evalue="1.3e-003">
      <pos A="0.222565" C="0.661523" G="0.112826" T="0.00308642"/>
      <pos A="0.332304" C="0.112826" G="0.112826" T="0.442043"/>
      <pos A="0.112826" C="0.442043" G="0.222565" T="0.222565"/>
      <pos A="0.00308642" C="0.442043" G="0.112826" T="0.442043"/>
      <pos A="0.00308642" C="0.551784" G="0.112826" T="0.332304"/>
      <pos A="0.112826" C="0.00308642" G="0.00308642" T="0.881001"/>
      <pos A="0.00308642" C="0.222565" G="0.661523" T="0.112826"/>
      <pos A="0.112826" C="0.112826" G="0.222565" T="0.551784"/>
      <pos A="0.222565" C="0.222565" G="0.222565" T="0.332304"/>
      <pos A="0.222565" C="0.00308642" G="0.112826" T="0.661523"/>
      <pos A="0.442043" C="0.222565" G="0.112826" T="0.222565"/>
      <pos A="0.442043" C="0.222565" G="0.332304" T="0.00308642"/>
      <pos A="0.112826" C="0.332304" G="0.332304" T="0.222565"/>
      <pos A="0.00308642" C="0.112826" G="0.332304" T="0.551784"/>
      <pos A="0.222565" C="0.222565" G="0.332304" T="0.222565"/>
      <pos A="0.222565" C="0.222565" G="0.222565" T="0.332304"/>
      <pos A="0.332304" C="0.222565" G="0.222565" T="0.222565"/>
      <pos A="0.00308642" C="0.222565" G="0.442043" T="0.332304"/>
      <pos A="0.332304" C="0.222565" G="0.00308642" T="0.442043"/>
      <pos A="0.00308642" C="0.00308642" G="0.551784" T="0.442043"/>
      <pos A="0.00308642" C="0.112826" G="0.551784" T="0.332304"/>
      <pos A="0.112826" C="0.222565" G="0.222565" T="0.442043"/>
      <pos A="0.442043" C="0.112826" G="0.332304" T="0.112826"/>
      <pos A="0.112826" C="0.222565" G="0.442043" T="0.222565"/>
      <pos A="0.112826" C="0.442043" G="0.00308642" T="0.442043"/>
      <pos A="0.112826" C="0.222565" G="0.661523" T="0.00308642"/>
      <pos A="0.112826" C="0.222565" G="0.112826" T="0.551784"/>
      <pos A="0.661523" C="0.00308642" G="0.222565" T="0.112826"/>
      <pos A="0.00308642" C="0.112826" G="0.661523" T="0.222565"/>
      <pos A="0.112826" C="0.00308642" G="0.332304" T="0.551784"/>
      <pos A="0.00308642" C="0.442043" G="0.551784" T="0.00308642"/>
      <pos A="0.661523" C="0.112826" G="0.222565" T="0.00308642"/>
      <pos A="0.112826" C="0.112826" G="0.442043" T="0.332304"/>
      <pos A="0.112826" C="0.332304" G="0.442043" T="0.112826"/>
      <pos A="0.442043" C="0.00308642" G="0.222565" T="0.332304"/>
      <pos A="0.112826" C="0.222565" G="0.551784" T="0.112826"/>
      <pos A="0.551784" C="0.112826" G="0.112826" T="0.222565"/>
      <pos A="0.00308642" C="0.222565" G="0.222565" T="0.551784"/>
      <pos A="0.112826" C="0.442043" G="0.112826" T="0.332304"/>
      <pos A="0.00308642" C="0.332304" G="0.332304" T="0.332304"/>
    </motif>
    <motif db="0" id="M60" alt="O60" length="40" nsites="8" evalue="1.3e-003">
      <pos A="0.285273" C="0.426366" G="0.14418" T="0.14418"/>
      <pos A="0.14418" C="0.14418" G="0.285273" T="0.426366"/>
      <pos A="0.00308642" C="0.14418" G="0.426366" T="0.426366"/>
      <pos A="0.00308642" C="0.285273" G="0.426366" T="0.285273"/>
      <pos A="0.426366" C="0.00308642" G="0.00308642" T="0.567461"/>
      <pos A="0.00308642" C="0.00308642" G="0.567461" T="0.426366"/>
      <pos A="0.14418" C="0.285273" G="0.00308642" T="0.567461"/>
      <pos A="0.426366" C="0.14418" G="0.14418" T="0.285273"/>
      <pos A="0.00308642" C="0.285273" G="0.708554" T="0.00308642"/>
      <pos A="0.285273" C="0.285273" G="0.426366" T="0.00308642"/>
      <pos A="0.285273" C="0.14418" G="0.285273" T="0.285273"/>
      <pos A="0.00308642" C="0.00308642" G="0.708554" T="0.285273"/>
      <pos A="0.00308642" C="0.426366" G="0.567461" T="0.00308642"/>
      <pos A="0.00308642" C="0.285273" G="0.426366" T="0.285273"/>
      <pos A="0.426366" C="0.285273" G="0.285273" T="0.00308642"/>
      <pos A="0.14418" C="0.14418" G="0.285273" T="0.426366"/>
      <pos A="0.285273" C="0.285273" G="0.285273" T="0.14418"/>
      <pos A="0.285273" C="0.426366" G="0.14418" T="0.14418"/>
      <pos A="0.14418" C="0.285273" G="0.00308642" T="0.567461"/>
      <pos A="0.14418" C="0.426366" G="0.14418" T="0.285273"/>
      <pos A="0.00308642" C="0.426366" G="0.14418" T="0.426366"/>
      <pos A="0.285273" C="0.285273" G="0.00308642" T="0.426366"/>
      <pos A="0.00308642" C="0.426366" G="0.285273" T="0.285273"/>
      <pos A="0.14418" C="0.285273" G="0.285273" T="0.285273"/>
      <pos A="0.14418" C="0.567461" G="0.285273" T="0.00308642"/>
      <pos A="0.285273" C="0.14418" G="0.14418" T="0.426366"/>
      <pos A="0.285273" C="0.426366" G="0.00308642" T="0.285273"/>
      <pos A="0.00308642" C="0.285273" G="0.14418" T="0.567461"/>
      <pos A="0.14418" C="0.849647" G="0.00308642" T="0.00308642"/>
      <pos A="0.426366" C="0.14418" G="0.00308642" T="0.426366"/>
      <pos A="0.00308642" C="0.426366" G="0.00308642" T="0.567461"/>
      <pos A="0.00308642" C="0.285273" G="0.708554" T="0.00308642"/>
      <pos A="0.285273" C="0.426366" G="0.00308642" T="0.285273"/>
      <pos A="0.00308642" C="0.708554" G="0.00308642" T="0.285273"/>
      <pos A="0.285273" C="0.285273" G="0.00308642" T="0.426366"/>
      <pos A="0.849647" C="0.00308642" G="0.00308642" T="0.14418"/>
      <pos A="0.00308642" C="0.285273" G="0.285273" T="0.426366"/>
      <pos A="0.426366" C="0.14418" G="0.14418" T="0.285273"/>
      <pos A="0.14418" C="0.00308642" G="0.426366" T="0.426366"/>
      <pos A="0.285273" C="0.00308642" G="0.14418" T="0.567461"/>
    </motif>
    <motif db="0" id="M61" alt="O61" length="40" nsites="8" evalue="1.3e-003">
      <pos A="0.0339506" C="0.260288" G="0.19856" T="0.507202"/>
      <pos A="0.188272" C="0.342593" G="0.239712" T="0.229424"/>
      <pos A="0.260288" C="0.270576" G="0.116255" T="0.352881"/>
      <pos A="0.342593" C="0.136832" G="0.332304" T="0.188272"/>
      <pos A="0.270576" C="0.229424" G="0.322017" T="0.177983"/>
      <pos A="0.373457" C="0.126543" G="0.322017" T="0.177983"/>
      <pos A="0.270576" C="0.280864" G="0.157407" T="0.291153"/>
      <pos A="0.177983" C="0.270576" G="0.332304" T="0.219136"/>
      <pos A="0.270576" C="0.25" G="0.260288" T="0.219136"/>
      <pos A="0.25" C="0.311728" G="0.229424" T="0.208847"/>
      <pos A="0.280864" C="0.105967" G="0.177983" T="0.435185"/>
      <pos A="0.0236622" C="0.208847" G="0.455761" T="0.311728"/>
      <pos A="0.270576" C="0.322017" G="0.229424" T="0.177983"/>
      <pos A="0.136832" C="0.25" G="0.25" T="0.363168"/>
      <pos A="0.239712" C="0.455761" G="0.157407" T="0.147119"/>
      <pos A="0.394033" C="0.157407" G="0.126543" T="0.322017"/>
      <pos A="0.414609" C="0.188272" G="0.280864" T="0.116255"/>
      <pos A="0.19856" C="0.383745" G="0.322017" T="0.095679"/>
      <pos A="0.126543" C="0.435185" G="0.157407" T="0.280864"/>
      <pos A="0.044239" C="0.538066" G="0.136832" T="0.280864"/>
      <pos A="0.260288" C="0.219136" G="0.280864" T="0.239712"/>
      <pos A="0.157407" C="0.25" G="0.208847" T="0.383745"/>
      <pos A="0.188272" C="0.332304" G="0.229424" T="0.25"/>
      <pos A="0.19856" C="0.136832" G="0.342593" T="0.322017"/>
      <pos A="0.30144" C="0.116255" G="0.424897" T="0.157407"/>
      <pos A="0.270576" C="0.270576" G="0.30144" T="0.157407"/>
      <pos A="0.30144" C="0.177983" G="0.25" T="0.270576"/>
      <pos A="0.496914" C="0.0751032" G="0.25" T="0.177983"/>
      <pos A="0.19856" C="0.219136" G="0.260288" T="0.322017"/>
      <pos A="0.239712" C="0.280864" G="0.239712" T="0.239712"/>
      <pos A="0.208847" C="0.30144" G="0.147119" T="0.342593"/>
      <pos A="0.322017" C="0.30144" G="0.0853906" T="0.291153"/>
      <pos A="0.363168" C="0.30144" G="0.157407" T="0.177983"/>
      <pos A="0.177983" C="0.147119" G="0.280864" T="0.394033"/>
      <pos A="0.157407" C="0.239712" G="0.414609" T="0.188272"/>
      <pos A="0.188272" C="0.383745" G="0.219136" T="0.208847"/>
      <pos A="0.435185" C="0.147119" G="0.0648148" T="0.352881"/>
      <pos A="0.363168" C="0.219136" G="0.25" T="0.167696"/>
      <pos A="0.373457" C="0.229424" G="0.322017" T="0.0751032"/>
      <pos A="0.280864" C="0.19856" G="0.095679" T="0.424897"/>
    </motif>
    <motif db="0" id="M62" alt="O62" length="40" nsites="8" evalue="1.3e-003">
      <pos A="0.307391" C="0.237988" G="0.264681" T="0.18994"/>
      <pos A="0.237988" C="0.184601" G="0.211295" T="0.366117"/>
      <pos A="0.147231" C="0.232649" G="0.259342" T="0.360777"/>
      <pos A="0.371455" C="0.259342" G="0.280697" T="0.0885047"/>
      <pos A="0.286036" C="0.0671506" G="0.403486" T="0.243326"/>
      <pos A="0.152569" C="0.296713" G="0.339423" T="0.211295"/>
      <pos A="0.27002" C="0.275359" G="0.286036" T="0.168586"/>
      <pos A="0.227311" C="0.371455" G="0.152569" T="0.248666"/>
      <pos A="0.339423" C="0.136553" G="0.10986" T="0.414164"/>
      <pos A="0.211295" C="0.152569" G="0.456873" T="0.179262"/>
      <pos A="0.141892" C="0.323406" G="0.31273" T="0.221972"/>
      <pos A="0.403486" C="0.168586" G="0.168586" T="0.259342"/>
      <pos A="0.227311" C="0.296713" G="0.280697" T="0.195279"/>
      <pos A="0.275359" C="0.120537" G="0.31273" T="0.291375"/>
      <pos A="0.147231" C="0.318068" G="0.152569" T="0.382132"/>
      <pos A="0.286036" C="0.387471" G="0.0724889" T="0.254004"/>
      <pos A="0.10986" C="0.334084" G="0.291375" T="0.264681"/>
      <pos A="0.323406" C="0.093844" G="0.227311" T="0.355439"/>
      <pos A="0.227311" C="0.115199" G="0.376793" T="0.280697"/>
      <pos A="0.280697" C="0.152569" G="0.360777" T="0.205956"/>
      <pos A="0.307391" C="0.200617" G="0.27002" T="0.221972"/>
      <pos A="0.237988" C="0.286036" G="0.259342" T="0.216633"/>
      <pos A="0.227311" C="0.360777" G="0.10986" T="0.302052"/>
      <pos A="0.31273" C="0.163246" G="0.0618114" T="0.462212"/>
      <pos A="0.291375" C="0.254004" G="0.264681" T="0.18994"/>
      <pos A="0.200617" C="0.254004" G="0.173924" T="0.371455"/>
      <pos A="0.211295" C="0.232649" G="0.211295" T="0.344761"/>
      <pos A="0.184601" C="0.168586" G="0.275359" T="0.371455"/>
      <pos A="0.291375" C="0.243326" G="0.200617" T="0.264681"/>
      <pos A="0.243326" C="0.302052" G="0.227311" T="0.227311"/>
      <pos A="0.184601" C="0.280697" G="0.237988" T="0.296713"/>
      <pos A="0.227311" C="0.366117" G="0.18994" T="0.216633"/>
      <pos A="0.264681" C="0.334084" G="0.104521" T="0.296713"/>
      <pos A="0.382132" C="0.168586" G="0.195279" T="0.254004"/>
      <pos A="0.232649" C="0.173924" G="0.323406" T="0.27002"/>
      <pos A="0.264681" C="0.0778281" G="0.366117" T="0.291375"/>
      <pos A="0.200617" C="0.280697" G="0.366117" T="0.152569"/>
      <pos A="0.216633" C="0.31273" G="0.264681" T="0.205956"/>
      <pos A="0.248666" C="0.205956" G="0.104521" T="0.440857"/>
      <pos A="0.264681" C="0.163246" G="0.376793" T="0.195279"/>
    </motif>
    <motif db="0" id="M63" alt="O63" length="40" nsites="8" evalue="1.3e-003">
      <pos A="0.259145" C="0.332304" G="0.332304" T="0.0762459"/>
      <pos A="0.259145" C="0.295724" G="0.222565" T="0.222565"/>
      <pos A="0.442043" C="0.185985" G="0.185985" T="0.185985"/>
      <pos A="0.222565" C="0.295724" G="0.332304" T="0.149405"/>
      <pos A="0.222565" C="0.478623" G="0.222565" T="0.0762459"/>
      <pos A="0.149405" C="0.368884" G="0.259145" T="0.222565"/>
      <pos A="0.295724" C="0.185985" G="0.295724" T="0.222565"/>
      <pos A="0.295724" C="0.295724" G="0.222565" T="0.185985"/>
      <pos A="0.515204" C="0.185985" G="0.149405" T="0.149405"/>
      <pos A="0.149405" C="0.112826" G="0.551784" T="0.185985"/>
      <pos A="0.259145" C="0.0762459" G="0.185985" T="0.478623"/>
      <pos A="0.259145" C="0.0762459" G="0.442043" T="0.222565"/>
      <pos A="0.222565" C="0.368884" G="0.0762459" T="0.332304"/>
      <pos A="0.332304" C="0.295724" G="0.149405" T="0.222565"/>
      <pos A="0.112826" C="0.295724" G="0.0762459" T="0.515204"/>
      <pos A="0.185985" C="0.478623" G="0.259145" T="0.0762459"/>
      <pos A="0.368884" C="0.149405" G="0.149405" T="0.332304"/>
      <pos A="0.222565" C="0.0762459" G="0.405464" T="0.295724"/>
      <pos A="0.295724" C="0.0396662" G="0.551784" T="0.112826"/>
      <pos A="0.112826" C="0.149405" G="0.259145" T="0.478623"/>
      <pos A="0.332304" C="0.222565" G="0.259145" T="0.185985"/>
      <pos A="0.149405" C="0.112826" G="0.185985" T="0.551784"/>
      <pos A="0.00308642" C="0.551784" G="0.112826" T="0.332304"/>
      <pos A="0.478623" C="0.295724" G="0.0762459" T="0.149405"/>
      <pos A="0.332304" C="0.0396662" G="0.332304" T="0.295724"/>
      <pos A="0.222565" C="0.368884" G="0.149405" T="0.259145"/>
      <pos A="0.0396662" C="0.332304" G="0.405464" T="0.222565"/>
      <pos A="0.295724" C="0.0762459" G="0.222565" T="0.405464"/>
      <pos A="0.259145" C="0.442043" G="0.185985" T="0.112826"/>
      <pos A="0.0762459" C="0.185985" G="0.624943" T="0.112826"/>
      <pos A="0.259145" C="0.515204" G="0.222565" T="0.00308642"/>
      <pos A="0.588363" C="0.149405" G="0.112826" T="0.149405"/>
      <pos A="0.222565" C="0.332304" G="0.259145" T="0.185985"/>
      <pos A="0.405464" C="0.405464" G="0.0396662" T="0.149405"/>
      <pos A="0.478623" C="0.149405" G="0.149405" T="0.222565"/>
      <pos A="0.149405" C="0.149405" G="0.149405" T="0.551784"/>
      <pos A="0.149405" C="0.112826" G="0.222565" T="0.515204"/>
      <pos A="0.112826" C="0.368884" G="0.222565" T="0.295724"/>
      <pos A="0.222565" C="0.222565" G="0.149405" T="0.405464"/>
      <pos A="0.442043" C="0.112826" G="0.0396662" T="0.405464"/>
    </motif>
    <motif db="0" id="M64" alt="O64" length="40" nsites="8" evalue="1.3e-003">
      <pos A="0.00308642" C="0.496914" G="0.25" T="0.25"/>
      <pos A="0.25" C="0.126543" G="0.126543" T="0.496914"/>
      <pos A="0.00308642" C="0.373457" G="0.25" T="0.373457"/>
      <pos A="0.496914" C="0.00308642" G="0.25" T="0.25"/>
      <pos A="0.25" C="0.25" G="0.373457" T="0.126543"/>
      <pos A="0.25" C="0.126543" G="0.126543" T="0.496914"/>
      <pos A="0.496914" C="0.00308642" G="0.126543" T="0.373457"/>
      <pos A="0.126543" C="0.126543" G="0.62037" T="0.126543"/>
      <pos A="0.00308642" C="0.373457" G="0.373457" T="0.25"/>
      <pos A="0.25" C="0.126543" G="0.126543" T="0.496914"/>
      <pos A="0.373457" C="0.126543" G="0.126543" T="0.373457"/>
      <pos A="0.00308642" C="0.25" G="0.62037" T="0.126543"/>
      <pos A="0.00308642" C="0.62037" G="0.126543" T="0.25"/>
      <pos A="0.62037" C="0.00308642" G="0.25" T="0.126543"/>
      <pos A="0.25" C="0.126543" G="0.126543" T="0.496914"/>
      <pos A="0.00308642" C="0.62037" G="0.00308642" T="0.373457"/>
      <pos A="0.62037" C="0.25" G="0.00308642" T="0.126543"/>
      <pos A="0.743827" C="0.00308642" G="0.126543" T="0.126543"/>
      <pos A="0.743827" C="0.126543" G="0.126543" T="0.00308642"/>
      <pos A="0.00308642" C="0.25" G="0.373457" T="0.373457"/>
      <pos A="0.496914" C="0.00308642" G="0.373457" T="0.126543"/>
      <pos A="0.25" C="0.25" G="0.25" T="0.25"/>
      <pos A="0.25" C="0.126543" G="0.373457" T="0.25"/>
      <pos A="0.126543" C="0.25" G="0.496914" T="0.126543"/>
      <pos A="0.126543" C="0.00308642" G="0.126543" T="0.743827"/>
      <pos A="0.25" C="0.126543" G="0.126543" T="0.496914"/>
      <pos A="0.00308642" C="0.743827" G="0.00308642" T="0.25"/>
      <pos A="0.373457" C="0.25" G="0.126543" T="0.25"/>
      <pos A="0.62037" C="0.126543" G="0.25" T="0.00308642"/>
      <pos A="0.25" C="0.25" G="0.496914" T="0.00308642"/>
      <pos A="0.126543" C="0.126543" G="0.62037" T="0.126543"/>
      <pos A="0.00308642" C="0.373457" G="0.00308642" T="0.62037"/>
      <pos A="0.25" C="0.496914" G="0.126543" T="0.126543"/>
      <pos A="0.126543" C="0.373457" G="0.25" T="0.25"/>
      <pos A="0.496914" C="0.25" G="0.00308642" T="0.25"/>
      <pos A="0.25" C="0.126543" G="0.373457" T="0.25"/>
      <pos A="0.00308642" C="0.496914" G="0.25" T="0.25"/>
      <pos A="0.373457" C="0.00308642" G="0.126543" T="0.496914"/>
      <pos A="0.126543" C="0.00308642" G="0.62037" T="0.25"/>
      <pos A="0.62037" C="0.126543" G="0.126543" T="0.126543"/>
    </motif>
    <motif db="0" id="M66" alt="O66" length="40" nsites="8" evalue="1.3e-003">
      <pos A="0.00308642" C="0.200617" G="0.200617" T="0.595679"/>
      <pos A="0.00308642" C="0.00308642" G="0.398148" T="0.595679"/>
      <pos A="0.00308642" C="0.200617" G="0.595679" T="0.200617"/>
      <pos A="0.200617" C="0.200617" G="0.00308642" T="0.595679"/>
      <pos A="0.595679" C="0.200617" G="0.00308642" T="0.200617"/>
      <pos A="0.79321" C="0.200617" G="0.00308642" T="0.00308642"/>
      <pos A="0.595679" C="0.00308642" G="0.00308642" T="0.398148"/>
      <pos A="0.595679" C="0.00308642" G="0.200617" T="0.200617"/>
      <pos A="0.200617" C="0.200617" G="0.200617" T="0.398148"/>
      <pos A="0.200617" C="0.00308642" G="0.200617" T="0.595679"/>
      <pos A="0.200617" C="0.200617" G="0.398148" T="0.200617"/>
      <pos A="0.595679" C="0.00308642" G="0.00308642" T="0.398148"/>
      <pos A="0.398148" C="0.200617" G="0.200617" T="0.200617"/>
      <pos A="0.200617" C="0.595679" G="0.00308642" T="0.200617"/>
      <pos A="0.79321" C="0.00308642" G="0.00308642" T="0.200617"/>
      <pos A="0.200617" C="0.398148" G="0.398148" T="0.00308642"/>
      <pos A="0.595679" C="0.398148" G="0.00308642" T="0.00308642"/>
      <pos A="0.200617" C="0.00308642" G="0.00308642" T="0.79321"/>
      <pos A="0.200617" C="0.00308642" G="0.00308642" T="0.79321"/>
      <pos A="0.00308642" C="0.398148" G="0.398148" T="0.200617"/>
      <pos A="0.398148" C="0.200617" G="0.00308642" T="0.398148"/>
      <pos A="0.00308642" C="0.200617" G="0.595679" T="0.200617"/>
      <pos A="0.398148" C="0.595679" G="0.00308642" T="0.00308642"/>
      <pos A="0.398148" C="0.00308642" G="0.00308642" T="0.595679"/>
      <pos A="0.00308642" C="0.200617" G="0.595679" T="0.200617"/>
      <pos A="0.595679" C="0.200617" G="0.00308642" T="0.200617"/>
      <pos A="0.398148" C="0.00308642" G="0.595679" T="0.00308642"/>
      <pos A="0.398148" C="0.00308642" G="0.398148" T="0.200617"/>
      <pos A="0.00308642" C="0.00308642" G="0.990741" T="0.00308642"/>
      <pos A="0.00308642" C="0.398148" G="0.200617" T="0.398148"/>
      <pos A="0.595679" C="0.00308642" G="0.00308642" T="0.398148"/>
      <pos A="0.200617" C="0.00308642" G="0.79321" T="0.00308642"/>
      <pos A="0.398148" C="0.200617" G="0.200617" T="0.200617"/>
      <pos A="0.00308642" C="0.595679" G="0.398148" T="0.00308642"/>
      <pos A="0.398148" C="0.200617" G="0.00308642" T="0.398148"/>
      <pos A="0.200617" C="0.00308642" G="0.200617" T="0.595679"/>
      <pos A="0.200617" C="0.00308642" G="0.200617" T="0.595679"/>
      <pos A="0.200617" C="0.200617" G="0.200617" T="0.398148"/>
      <pos A="0.200617" C="0.200617" G="0.200617" T="0.398148"/>
      <pos A="0.00308642" C="0.398148" G="0.200617" T="0.398148"/>
    </motif>
    <motif db="0" id="M67" alt="O67" length="40" nsites="8" evalue="1.3e-003">
      <pos A="0.128424" C="0.243733" G="0.263787" T="0.364056"/>
      <pos A="0.308909" C="0.248747" G="0.308909" T="0.133437"/>
      <pos A="0.379097" C="0.258773" G="0.208639" T="0.15349"/>
      <pos A="0.258773" C="0.173545" G="0.323949" T="0.243733"/>
      <pos A="0.364056" C="0.173545" G="0.25376" T="0.208639"/>
      <pos A="0.25376" C="0.178558" G="0.243733" T="0.323949"/>
      <pos A="0.293868" C="0.178558" G="0.178558" T="0.349016"/>
      <pos A="0.208639" C="0.268801" G="0.268801" T="0.25376"/>
      <pos A="0.23872" C="0.178558" G="0.318935" T="0.263787"/>
      <pos A="0.223679" C="0.414192" G="0.228692" T="0.133437"/>
      <pos A="0.283841" C="0.263787" G="0.148477" T="0.303895"/>
      <pos A="0.158504" C="0.173545" G="0.464326" T="0.203626"/>
      <pos A="0.328962" C="0.148477" G="0.23872" T="0.283841"/>
      <pos A="0.183571" C="0.193598" G="0.33899" T="0.283841"/>
      <pos A="0.308909" C="0.178558" G="0.203626" T="0.308909"/>
      <pos A="0.143464" C="0.298881" G="0.108369" T="0.449286"/>
      <pos A="0.0632484" C="0.399151" G="0.143464" T="0.394137"/>
      <pos A="0.218666" C="0.218666" G="0.243733" T="0.318935"/>
      <pos A="0.183571" C="0.263787" G="0.293868" T="0.258773"/>
      <pos A="0.409178" C="0.283841" G="0.128424" T="0.178558"/>
      <pos A="0.349016" C="0.208639" G="0.268801" T="0.173545"/>
      <pos A="0.283841" C="0.258773" G="0.183571" T="0.273814"/>
      <pos A="0.283841" C="0.233707" G="0.243733" T="0.23872"/>
      <pos A="0.203626" C="0.203626" G="0.33899" T="0.25376"/>
      <pos A="0.228692" C="0.404164" G="0.143464" T="0.223679"/>
      <pos A="0.323949" C="0.0331674" G="0.193598" T="0.449286"/>
      <pos A="0.218666" C="0.148477" G="0.303895" T="0.328962"/>
      <pos A="0.198612" C="0.278828" G="0.404164" T="0.118396"/>
      <pos A="0.193598" C="0.364056" G="0.283841" T="0.158504"/>
      <pos A="0.429232" C="0.173545" G="0.213652" T="0.183571"/>
      <pos A="0.183571" C="0.243733" G="0.228692" T="0.344003"/>
      <pos A="0.278828" C="0.233707" G="0.33899" T="0.148477"/>
      <pos A="0.283841" C="0.198612" G="0.158504" T="0.359043"/>
      <pos A="0.313922" C="0.15349" G="0.374084" T="0.158504"/>
      <pos A="0.163518" C="0.218666" G="0.258773" T="0.359043"/>
      <pos A="0.208639" C="0.188585" G="0.258773" T="0.344003"/>
      <pos A="0.25376" C="0.258773" G="0.213652" T="0.273814"/>
      <pos A="0.183571" C="0.308909" G="0.233707" T="0.273814"/>
      <pos A="0.0983427" C="0.233707" G="0.268801" T="0.399151"/>
      <pos A="0.364056" C="0.223679" G="0.193598" T="0.218666"/>
    </motif>
    <motif db="0" id="M68" alt="O68" length="40" nsites="8" evalue="1.3e-003">
      <pos A="0.00308642" C="0.990741" G="0.00308642" T="0.00308642"/>
      <pos A="0.00308642" C="0.00308642" G="0.00308642" T="0.990741"/>
      <pos A="0.990741" C="0.00308642" G="0.00308642" T="0.00308642"/>
      <pos A="0.00308642" C="0.990741" G="0.00308642" T="0.00308642"/>
      <pos A="0.00308642" C="0.990741" G="0.00308642" T="0.00308642"/>
      <pos A="0.00308642" C="0.00308642" G="0.00308642" T="0.990741"/>
      <pos A="0.00308642" C="0.00308642" G="0.990741" T="0.00308642"/>
      <pos A="0.00308642" C="0.990741" G="0.00308642" T="0.00308642"/>
      <pos A="0.00308642" C="0.990741" G="0.00308642" T="0.00308642"/>
      <pos A="0.00308642" C="0.00308642" G="0.990741" T="0.00308642"/>
      <pos A="0.990741" C="0.00308642" G="0.00308642" T="0.00308642"/>
      <pos A="0.990741" C="0.00308642" G="0.00308642" T="0.00308642"/>
      <pos A="0.00308642" C="0.00308642" G="0.00308642" T="0.990741"/>
      <pos A="0.00308642" C="0.00308642" G="0.00308642" T="0.990741"/>
      <pos A="0.990741" C="0.00308642" G="0.00308642" T="0.00308642"/>
      <pos A="0.00308642" C="0.00308642" G="0.00308642" T="0.990741"/>
      <pos A="0.00308642" C="0.990741" G="0.00308642" T="0.00308642"/>
      <pos A="0.00308642" C="0.990741" G="0.00308642" T="0.00308642"/>
      <pos A="0.00308642" C="0.990741" G="0.00308642" T="0.00308642"/>
      <pos A="0.00308642" C="0.00308642" G="0.00308642" T="0.990741"/>
      <pos A="0.990741" C="0.00308642" G="0.00308642" T="0.00308642"/>
      <pos A="0.00308642" C="0.00308642" G="0.990741" T="0.00308642"/>
      <pos A="0.00308642" C="0.00308642" G="0.00308642" T="0.990741"/>
      <pos A="0.990741" C="0.00308642" G="0.00308642" T="0.00308642"/>
      <pos A="0.00308642" C="0.00308642" G="0.990741" T="0.00308642"/>
      <pos A="0.00308642" C="0.00308642" G="0.990741" T="0.00308642"/>
      <pos A="0.00308642" C="0.00308642" G="0.00308642" T="0.990741"/>
      <pos A="0.00308642" C="0.00308642" G="0.00308642" T="0.990741"/>
      <pos A="0.00308642" C="0.990741" G="0.00308642" T="0.00308642"/>
      <pos A="0.990741" C="0.00308642" G="0.00308642" T="0.00308642"/>
      <pos A="0.990741" C="0.00308642" G="0.00308642" T="0.00308642"/>
      <pos A="0.00308642" C="0.00308642" G="0.990741" T="0.00308642"/>
      <pos A="0.00308642" C="0.00308642" G="0.00308642" T="0.990741"/>
      <pos A="0.00308642" C="0.00308642" G="0.990741" T="0.00308642"/>
      <pos A="0.00308642" C="0.990741" G="0.00308642" T="0.00308642"/>
      <pos A="0.990741" C="0.00308642" G="0.00308642" T="0.00308642"/>
      <pos A="0.00308642" C="0.00308642" G="0.00308642" T="0.990741"/>
      <pos A="0.00308642" C="0.00308642" G="0.00308642" T="0.990741"/>
      <pos A="0.00308642" C="0.00308642" G="0.00308642" T="0.990741"/>
      <pos A="0.00308642" C="0.990741" G="0.00308642" T="0.00308642"/>
    </motif>
    <motif db="0" id="M69" alt="O69" length="40" nsites="8" evalue="1.3e-003">
      <pos A="0.155033" C="0.382953" G="0.00308642" T="0.458926"/>
      <pos A="0.30698" C="0.155033" G="0.0790598" T="0.458926"/>
      <pos A="0.534901" C="0.00308642" G="0.30698" T="0.155033"/>
      <pos A="0.0790598" C="0.382953" G="0.458926" T="0.0790598"/>
      <pos A="0.0790598" C="0.534901" G="0.231006" T="0.155033"/>
      <pos A="0.00308642" C="0.231006" G="0.534901" T="0.231006"/>
      <pos A="0.155033" C="0.231006" G="0.155033" T="0.458926"/>
      <pos A="0.762821" C="0.0790598" G="0.0790598" T="0.0790598"/>
      <pos A="0.382953" C="0.155033" G="0.231006" T="0.231006"/>
      <pos A="0.30698" C="0.30698" G="0.155033" T="0.231006"/>
      <pos A="0.155033" C="0.0790598" G="0.458926" T="0.30698"/>
      <pos A="0.0790598" C="0.458926" G="0.231006" T="0.231006"/>
      <pos A="0.155033" C="0.30698" G="0.231006" T="0.30698"/>
      <pos A="0.610874" C="0.231006" G="0.00308642" T="0.155033"/>
      <pos A="0.0790598" C="0.155033" G="0.458926" T="0.30698"/>
      <pos A="0.0790598" C="0.458926" G="0.0790598" T="0.382953"/>
      <pos A="0.0790598" C="0.00308642" G="0.382953" T="0.534901"/>
      <pos A="0.382953" C="0.231006" G="0.0790598" T="0.30698"/>
      <pos A="0.458926" C="0.382953" G="0.0790598" T="0.0790598"/>
      <pos A="0.30698" C="0.231006" G="0.155033" T="0.30698"/>
      <pos A="0.155033" C="0.382953" G="0.00308642" T="0.458926"/>
      <pos A="0.155033" C="0.231006" G="0.155033" T="0.458926"/>
      <pos A="0.155033" C="0.155033" G="0.231006" T="0.458926"/>
      <pos A="0.458926" C="0.231006" G="0.30698" T="0.00308642"/>
      <pos A="0.0790598" C="0.382953" G="0.30698" T="0.231006"/>
      <pos A="0.382953" C="0.155033" G="0.155033" T="0.30698"/>
      <pos A="0.382953" C="0.0790598" G="0.30698" T="0.231006"/>
      <pos A="0.382953" C="0.0790598" G="0.00308642" T="0.534901"/>
      <pos A="0.0790598" C="0.30698" G="0.155033" T="0.458926"/>
      <pos A="0.231006" C="0.382953" G="0.00308642" T="0.382953"/>
      <pos A="0.155033" C="0.30698" G="0.231006" T="0.30698"/>
      <pos A="0.231006" C="0.155033" G="0.155033" T="0.458926"/>
      <pos A="0.0790598" C="0.610874" G="0.30698" T="0.00308642"/>
      <pos A="0.534901" C="0.30698" G="0.00308642" T="0.155033"/>
      <pos A="0.00308642" C="0.382953" G="0.231006" T="0.382953"/>
      <pos A="0.30698" C="0.458926" G="0.155033" T="0.0790598"/>
      <pos A="0.382953" C="0.155033" G="0.458926" T="0.00308642"/>
      <pos A="0.231006" C="0.686847" G="0.00308642" T="0.0790598"/>
      <pos A="0.458926" C="0.30698" G="0.0790598" T="0.155033"/>
      <pos A="0.30698" C="0.231006" G="0.155033" T="0.30698"/>
    </motif>
    <motif db="0" id="M70" alt="O70" length="40" nsites="8" evalue="1.3e-003">
      <pos A="0.595679" C="0.200617" G="0.00308642" T="0.200617"/>
      <pos A="0.595679" C="0.00308642" G="0.200617" T="0.200617"/>
      <pos A="0.200617" C="0.00308642" G="0.398148" T="0.398148"/>
      <pos A="0.595679" C="0.00308642" G="0.00308642" T="0.398148"/>
      <pos A="0.200617" C="0.00308642" G="0.398148" T="0.398148"/>
      <pos A="0.200617" C="0.00308642" G="0.595679" T="0.200617"/>
      <pos A="0.595679" C="0.200617" G="0.200617" T="0.00308642"/>
      <pos A="0.398148" C="0.200617" G="0.398148" T="0.00308642"/>
      <pos A="0.200617" C="0.595679" G="0.200617" T="0.00308642"/>
      <pos A="0.200617" C="0.200617" G="0.00308642" T="0.595679"/>
      <pos A="0.200617" C="0.00308642" G="0.398148" T="0.398148"/>
      <pos A="0.200617" C="0.00308642" G="0.595679" T="0.200617"/>
      <pos A="0.00308642" C="0.00308642" G="0.398148" T="0.595679"/>
      <pos A="0.595679" C="0.00308642" G="0.398148" T="0.00308642"/>
      <pos A="0.79321" C="0.00308642" G="0.200617" T="0.00308642"/>
      <pos A="0.990741" C="0.00308642" G="0.00308642" T="0.00308642"/>
      <pos A="0.398148" C="0.398148" G="0.200617" T="0.00308642"/>
      <pos A="0.200617" C="0.00308642" G="0.00308642" T="0.79321"/>
      <pos A="0.200617" C="0.00308642" G="0.79321" T="0.00308642"/>
      <pos A="0.79321" C="0.00308642" G="0.00308642" T="0.200617"/>
      <pos A="0.595679" C="0.200617" G="0.200617" T="0.00308642"/>
      <pos A="0.00308642" C="0.398148" G="0.200617" T="0.398148"/>
      <pos A="0.200617" C="0.00308642" G="0.00308642" T="0.79321"/>
      <pos A="0.00308642" C="0.00308642" G="0.398148" T="0.595679"/>
      <pos A="0.398148" C="0.398148" G="0.200617" T="0.00308642"/>
      <pos A="0.00308642" C="0.200617" G="0.200617" T="0.595679"/>
      <pos A="0.200617" C="0.200617" G="0.00308642" T="0.595679"/>
      <pos A="0.00308642" C="0.200617" G="0.00308642" T="0.79321"/>
      <pos A="0.200617" C="0.00308642" G="0.200617" T="0.595679"/>
      <pos A="0.398148" C="0.00308642" G="0.398148" T="0.200617"/>
      <pos A="0.00308642" C="0.398148" G="0.595679" T="0.00308642"/>
      <pos A="0.79321" C="0.200617" G="0.00308642" T="0.00308642"/>
      <pos A="0.398148" C="0.200617" G="0.200617" T="0.200617"/>
      <pos A="0.398148" C="0.200617" G="0.200617" T="0.200617"/>
      <pos A="0.200617" C="0.00308642" G="0.398148" T="0.398148"/>
      <pos A="0.595679" C="0.00308642" G="0.398148" T="0.00308642"/>
      <pos A="0.200617" C="0.200617" G="0.398148" T="0.200617"/>
      <pos A="0.200617" C="0.398148" G="0.200617" T="0.200617"/>
      <pos A="0.398148" C="0.200617" G="0.00308642" T="0.398148"/>
      <pos A="0.200617" C="0.00308642" G="0.398148" T="0.398148"/>
    </motif>
    <motif db="0" id="M71" alt="O71" length="40" nsites="8" evalue="1.3e-003">
      <pos A="0.113383" C="0.303895" G="0.313922" T="0.268801"/>
      <pos A="0.303895" C="0.128424" G="0.374084" T="0.193598"/>
      <pos A="0.374084" C="0.118396" G="0.233707" T="0.273814"/>
      <pos A="0.188585" C="0.178558" G="0.263787" T="0.36907"/>
      <pos A="0.193598" C="0.333975" G="0.25376" T="0.218666"/>
      <pos A="0.223679" C="0.409178" G="0.158504" T="0.208639"/>
      <pos A="0.308909" C="0.148477" G="0.278828" T="0.263787"/>
      <pos A="0.15349" C="0.273814" G="0.198612" T="0.374084"/>
      <pos A="0.25376" C="0.288854" G="0.233707" T="0.223679"/>
      <pos A="0.163518" C="0.0532207" G="0.384111" T="0.399151"/>
      <pos A="0.288854" C="0.193598" G="0.323949" T="0.193598"/>
      <pos A="0.213652" C="0.188585" G="0.308909" T="0.288854"/>
      <pos A="0.303895" C="0.283841" G="0.113383" T="0.298881"/>
      <pos A="0.35403" C="0.103356" G="0.263787" T="0.278828"/>
      <pos A="0.228692" C="0.23872" G="0.313922" T="0.218666"/>
      <pos A="0.308909" C="0.303895" G="0.168531" T="0.218666"/>
      <pos A="0.308909" C="0.198612" G="0.248747" T="0.243733"/>
      <pos A="0.218666" C="0.263787" G="0.328962" T="0.188585"/>
      <pos A="0.313922" C="0.168531" G="0.248747" T="0.268801"/>
      <pos A="0.0883151" C="0.374084" G="0.293868" T="0.243733"/>
      <pos A="0.223679" C="0.228692" G="0.288854" T="0.258773"/>
      <pos A="0.318935" C="0.218666" G="0.148477" T="0.313922"/>
      <pos A="0.258773" C="0.233707" G="0.223679" T="0.283841"/>
      <pos A="0.258773" C="0.233707" G="0.133437" T="0.374084"/>
      <pos A="0.243733" C="0.193598" G="0.228692" T="0.333975"/>
      <pos A="0.148477" C="0.248747" G="0.193598" T="0.409178"/>
      <pos A="0.158504" C="0.248747" G="0.193598" T="0.399151"/>
      <pos A="0.278828" C="0.328962" G="0.228692" T="0.163518"/>
      <pos A="0.243733" C="0.223679" G="0.248747" T="0.283841"/>
      <pos A="0.364056" C="0.113383" G="0.298881" T="0.223679"/>
      <pos A="0.298881" C="0.158504" G="0.308909" T="0.233707"/>
      <pos A="0.203626" C="0.258773" G="0.23872" T="0.298881"/>
      <pos A="0.258773" C="0.36907" G="0.198612" T="0.173545"/>
      <pos A="0.178558" C="0.399151" G="0.23872" T="0.183571"/>
      <pos A="0.318935" C="0.133437" G="0.183571" T="0.364056"/>
      <pos A="0.183571" C="0.318935" G="0.313922" T="0.183571"/>
      <pos A="0.293868" C="0.13845" G="0.364056" T="0.203626"/>
      <pos A="0.213652" C="0.113383" G="0.419205" T="0.25376"/>
      <pos A="0.36907" C="0.25376" G="0.198612" T="0.178558"/>
      <pos A="0.349016" C="0.344003" G="0.108369" T="0.198612"/>
    </motif>
    <motif db="0" id="M72" alt="O72" length="40" nsites="8" evalue="1.3e-003">
      <pos A="0.13845" C="0.283841" G="0.394137" T="0.183571"/>
      <pos A="0.248747" C="0.193598" G="0.203626" T="0.35403"/>
      <pos A="0.143464" C="0.268801" G="0.233707" T="0.35403"/>
      <pos A="0.23872" C="0.178558" G="0.113383" T="0.469339"/>
      <pos A="0.228692" C="0.148477" G="0.409178" T="0.213652"/>
      <pos A="0.389124" C="0.263787" G="0.0933294" T="0.25376"/>
      <pos A="0.283841" C="0.268801" G="0.23872" T="0.208639"/>
      <pos A="0.379097" C="0.258773" G="0.198612" T="0.163518"/>
      <pos A="0.268801" C="0.208639" G="0.25376" T="0.268801"/>
      <pos A="0.158504" C="0.188585" G="0.318935" T="0.333975"/>
      <pos A="0.163518" C="0.379097" G="0.218666" T="0.23872"/>
      <pos A="0.278828" C="0.33899" G="0.158504" T="0.223679"/>
      <pos A="0.359043" C="0.123409" G="0.283841" T="0.233707"/>
      <pos A="0.213652" C="0.183571" G="0.469339" T="0.133437"/>
      <pos A="0.273814" C="0.293868" G="0.288854" T="0.143464"/>
      <pos A="0.318935" C="0.15349" G="0.15349" T="0.374084"/>
      <pos A="0.298881" C="0.168531" G="0.278828" T="0.25376"/>
      <pos A="0.233707" C="0.248747" G="0.308909" T="0.208639"/>
      <pos A="0.23872" C="0.128424" G="0.263787" T="0.36907"/>
      <pos A="0.303895" C="0.243733" G="0.198612" T="0.25376"/>
      <pos A="0.143464" C="0.349016" G="0.15349" T="0.35403"/>
      <pos A="0.143464" C="0.293868" G="0.248747" T="0.313922"/>
      <pos A="0.218666" C="0.298881" G="0.298881" T="0.183571"/>
      <pos A="0.258773" C="0.25376" G="0.188585" T="0.298881"/>
      <pos A="0.213652" C="0.243733" G="0.218666" T="0.323949"/>
      <pos A="0.243733" C="0.36907" G="0.0582351" T="0.328962"/>
      <pos A="0.389124" C="0.108369" G="0.193598" T="0.308909"/>
      <pos A="0.263787" C="0.23872" G="0.208639" T="0.288854"/>
      <pos A="0.248747" C="0.133437" G="0.434245" T="0.183571"/>
      <pos A="0.258773" C="0.143464" G="0.308909" T="0.288854"/>
      <pos A="0.258773" C="0.23872" G="0.258773" T="0.243733"/>
      <pos A="0.163518" C="0.158504" G="0.394137" T="0.283841"/>
      <pos A="0.359043" C="0.268801" G="0.15349" T="0.218666"/>
      <pos A="0.384111" C="0.133437" G="0.208639" T="0.273814"/>
      <pos A="0.103356" C="0.323949" G="0.23872" T="0.333975"/>
      <pos A="0.318935" C="0.228692" G="0.293868" T="0.158504"/>
      <pos A="0.203626" C="0.158504" G="0.333975" T="0.303895"/>
      <pos A="0.344003" C="0.0983427" G="0.233707" T="0.323949"/>
      <pos A="0.193598" C="0.208639" G="0.394137" T="0.203626"/>
      <pos A="0.133437" C="0.364056" G="0.233707" T="0.268801"/>
    </motif>
    <motif db="0" id="M73" alt="O73" length="40" nsites="8" evalue="1.3e-003">
      <pos A="0.439258" C="0.203626" G="0.133437" T="0.223679"/>
      <pos A="0.158504" C="0.25376" G="0.188585" T="0.399151"/>
      <pos A="0.258773" C="0.223679" G="0.268801" T="0.248747"/>
      <pos A="0.374084" C="0.308909" G="0.128424" T="0.188585"/>
      <pos A="0.23872" C="0.198612" G="0.208639" T="0.35403"/>
      <pos A="0.25376" C="0.263787" G="0.298881" T="0.183571"/>
      <pos A="0.404164" C="0.163518" G="0.123409" T="0.308909"/>
      <pos A="0.118396" C="0.283841" G="0.36907" T="0.228692"/>
      <pos A="0.25376" C="0.233707" G="0.203626" T="0.308909"/>
      <pos A="0.233707" C="0.178558" G="0.273814" T="0.313922"/>
      <pos A="0.318935" C="0.173545" G="0.263787" T="0.243733"/>
      <pos A="0.178558" C="0.203626" G="0.429232" T="0.188585"/>
      <pos A="0.198612" C="0.173545" G="0.243733" T="0.384111"/>
      <pos A="0.273814" C="0.283841" G="0.168531" T="0.273814"/>
      <pos A="0.344003" C="0.328962" G="0.188585" T="0.13845"/>
      <pos A="0.364056" C="0.208639" G="0.118396" T="0.308909"/>
      <pos A="0.193598" C="0.223679" G="0.183571" T="0.399151"/>
      <pos A="0.168531" C="0.298881" G="0.233707" T="0.298881"/>
      <pos A="0.248747" C="0.183571" G="0.384111" T="0.183571"/>
      <pos A="0.248747" C="0.278828" G="0.328962" T="0.143464"/>
      <pos A="0.36907" C="0.213652" G="0.173545" T="0.243733"/>
      <pos A="0.404164" C="0.123409" G="0.293868" T="0.178558"/>
      <pos A="0.303895" C="0.298881" G="0.148477" T="0.248747"/>
      <pos A="0.323949" C="0.173545" G="0.263787" T="0.23872"/>
      <pos A="0.203626" C="0.108369" G="0.308909" T="0.379097"/>
      <pos A="0.0833017" C="0.359043" G="0.328962" T="0.228692"/>
      <pos A="0.328962" C="0.118396" G="0.208639" T="0.344003"/>
      <pos A="0.13845" C="0.258773" G="0.308909" T="0.293868"/>
      <pos A="0.308909" C="0.243733" G="0.258773" T="0.188585"/>
      <pos A="0.193598" C="0.364056" G="0.213652" T="0.228692"/>
      <pos A="0.333975" C="0.213652" G="0.223679" T="0.228692"/>
      <pos A="0.198612" C="0.128424" G="0.559582" T="0.113383"/>
      <pos A="0.223679" C="0.198612" G="0.318935" T="0.258773"/>
      <pos A="0.163518" C="0.233707" G="0.203626" T="0.399151"/>
      <pos A="0.13845" C="0.258773" G="0.293868" T="0.308909"/>
      <pos A="0.188585" C="0.313922" G="0.13845" T="0.359043"/>
      <pos A="0.33899" C="0.183571" G="0.178558" T="0.298881"/>
      <pos A="0.25376" C="0.233707" G="0.198612" T="0.313922"/>
      <pos A="0.203626" C="0.349016" G="0.213652" T="0.233707"/>
      <pos A="0.298881" C="0.213652" G="0.298881" T="0.188585"/>
    </motif>
    <motif db="0" id="M74" alt="O74" length="40" nsites="8" evalue="1.3e-003">
      <pos A="0.243733" C="0.128424" G="0.313922" T="0.313922"/>
      <pos A="0.228692" C="0.233707" G="0.23872" T="0.298881"/>
      <pos A="0.288854" C="0.113383" G="0.318935" T="0.278828"/>
      <pos A="0.148477" C="0.409178" G="0.303895" T="0.13845"/>
      <pos A="0.359043" C="0.193598" G="0.158504" T="0.288854"/>
      <pos A="0.288854" C="0.0983427" G="0.278828" T="0.333975"/>
      <pos A="0.23872" C="0.168531" G="0.273814" T="0.318935"/>
      <pos A="0.328962" C="0.313922" G="0.13845" T="0.218666"/>
      <pos A="0.268801" C="0.168531" G="0.23872" T="0.323949"/>
      <pos A="0.303895" C="0.0983427" G="0.283841" T="0.313922"/>
      <pos A="0.168531" C="0.36907" G="0.328962" T="0.133437"/>
      <pos A="0.374084" C="0.23872" G="0.198612" T="0.188585"/>
      <pos A="0.158504" C="0.248747" G="0.298881" T="0.293868"/>
      <pos A="0.258773" C="0.293868" G="0.173545" T="0.273814"/>
      <pos A="0.288854" C="0.243733" G="0.298881" T="0.168531"/>
      <pos A="0.248747" C="0.323949" G="0.278828" T="0.148477"/>
      <pos A="0.349016" C="0.168531" G="0.218666" T="0.263787"/>
      <pos A="0.263787" C="0.178558" G="0.258773" T="0.298881"/>
      <pos A="0.283841" C="0.168531" G="0.223679" T="0.323949"/>
      <pos A="0.228692" C="0.178558" G="0.384111" T="0.208639"/>
      <pos A="0.133437" C="0.178558" G="0.25376" T="0.434245"/>
      <pos A="0.178558" C="0.303895" G="0.273814" T="0.243733"/>
      <pos A="0.318935" C="0.173545" G="0.293868" T="0.213652"/>
      <pos A="0.173545" C="0.243733" G="0.218666" T="0.364056"/>
      <pos A="0.258773" C="0.173545" G="0.293868" T="0.273814"/>
      <pos A="0.33899" C="0.308909" G="0.158504" T="0.193598"/>
      <pos A="0.218666" C="0.298881" G="0.183571" T="0.298881"/>
      <pos A="0.318935" C="0.349016" G="0.133437" T="0.198612"/>
      <pos A="0.318935" C="0.35403" G="0.0933294" T="0.233707"/>
      <pos A="0.35403" C="0.168531" G="0.143464" T="0.333975"/>
      <pos A="0.15349" C="0.213652" G="0.429232" T="0.203626"/>
      <pos A="0.108369" C="0.283841" G="0.303895" T="0.303895"/>
      <pos A="0.213652" C="0.213652" G="0.313922" T="0.258773"/>
      <pos A="0.188585" C="0.35403" G="0.15349" T="0.303895"/>
      <pos A="0.424218" C="0.298881" G="0.103356" T="0.173545"/>
      <pos A="0.208639" C="0.0883151" G="0.384111" T="0.318935"/>
      <pos A="0.233707" C="0.168531" G="0.36907" T="0.228692"/>
      <pos A="0.313922" C="0.213652" G="0.25376" T="0.218666"/>
      <pos A="0.374084" C="0.158504" G="0.233707" T="0.233707"/>
      <pos A="0.0883151" C="0.223679" G="0.308909" T="0.379097"/>
    </motif>
    <motif db="0" id="M75" alt="O75" length="40" nsites="8" evalue="1.3e-003">
      <pos A="0.35403" C="0.128424" G="0.243733" T="0.273814"/>
      <pos A="0.318935" C="0.15349" G="0.193598" T="0.333975"/>
      <pos A="0.25376" C="0.25376" G="0.278828" T="0.213652"/>
      <pos A="0.268801" C="0.333975" G="0.0482074" T="0.349016"/>
      <pos A="0.35403" C="0.258773" G="0.168531" T="0.218666"/>
      <pos A="0.178558" C="0.218666" G="0.359043" T="0.243733"/>
      <pos A="0.384111" C="0.15349" G="0.203626" T="0.258773"/>
      <pos A="0.419205" C="0.183571" G="0.298881" T="0.0983427"/>
      <pos A="0.0883151" C="0.133437" G="0.404164" T="0.374084"/>
      <pos A="0.213652" C="0.143464" G="0.273814" T="0.36907"/>
      <pos A="0.123409" C="0.273814" G="0.273814" T="0.328962"/>
      <pos A="0.233707" C="0.328962" G="0.218666" T="0.218666"/>
      <pos A="0.308909" C="0.218666" G="0.223679" T="0.248747"/>
      <pos A="0.283841" C="0.0582351" G="0.389124" T="0.268801"/>
      <pos A="0.248747" C="0.364056" G="0.243733" T="0.143464"/>
      <pos A="0.248747" C="0.258773" G="0.203626" T="0.288854"/>
      <pos A="0.323949" C="0.308909" G="0.118396" T="0.248747"/>
      <pos A="0.258773" C="0.293868" G="0.173545" T="0.273814"/>
      <pos A="0.103356" C="0.328962" G="0.258773" T="0.308909"/>
      <pos A="0.213652" C="0.288854" G="0.198612" T="0.298881"/>
      <pos A="0.394137" C="0.268801" G="0.223679" T="0.113383"/>
      <pos A="0.278828" C="0.208639" G="0.308909" T="0.203626"/>
      <pos A="0.173545" C="0.193598" G="0.333975" T="0.298881"/>
      <pos A="0.25376" C="0.223679" G="0.313922" T="0.208639"/>
      <pos A="0.283841" C="0.25376" G="0.223679" T="0.23872"/>
      <pos A="0.35403" C="0.15349" G="0.188585" T="0.303895"/>
      <pos A="0.218666" C="0.108369" G="0.374084" T="0.298881"/>
      <pos A="0.349016" C="0.178558" G="0.193598" T="0.278828"/>
      <pos A="0.113383" C="0.25376" G="0.208639" T="0.424218"/>
      <pos A="0.248747" C="0.278828" G="0.303895" T="0.168531"/>
      <pos A="0.173545" C="0.344003" G="0.349016" T="0.133437"/>
      <pos A="0.263787" C="0.168531" G="0.213652" T="0.35403"/>
      <pos A="0.193598" C="0.243733" G="0.243733" T="0.318935"/>
      <pos A="0.208639" C="0.248747" G="0.278828" T="0.263787"/>
      <pos A="0.128424" C="0.303895" G="0.15349" T="0.414192"/>
      <pos A="0.283841" C="0.208639" G="0.25376" T="0.25376"/>
      <pos A="0.263787" C="0.288854" G="0.208639" T="0.23872"/>
      <pos A="0.404164" C="0.188585" G="0.293868" T="0.113383"/>
      <pos A="0.268801" C="0.263787" G="0.273814" T="0.193598"/>
      <pos A="0.298881" C="0.173545" G="0.168531" T="0.359043"/>
    </motif>
    <motif db="0" id="M76" alt="O76" length="40" nsites="8" evalue="1.3e-003">
      <pos A="0.00308642" C="0.00308642" G="0.00308642" T="0.990741"/>
      <pos A="0.00308642" C="0.00308642" G="0.990741" T="0.00308642"/>
      <pos A="0.00308642" C="0.00308642" G="0.00308642" T="0.990741"/>
      <pos A="0.00308642" C="0.990741" G="0.00308642" T="0.00308642"/>
      <pos A="0.00308642" C="0.00308642" G="0.990741" T="0.00308642"/>
      <pos A="0.00308642" C="0.00308642" G="0.990741" T="0.00308642"/>
      <pos A="0.990741" C="0.00308642" G="0.00308642" T="0.00308642"/>
      <pos A="0.990741" C="0.00308642" G="0.00308642" T="0.00308642"/>
      <pos A="0.00308642" C="0.00308642" G="0.990741" T="0.00308642"/>
      <pos A="0.00308642" C="0.00308642" G="0.00308642" T="0.990741"/>
      <pos A="0.00308642" C="0.00308642" G="0.00308642" T="0.990741"/>
      <pos A="0.00308642" C="0.990741" G="0.00308642" T="0.00308642"/>
      <pos A="0.00308642" C="0.00308642" G="0.00308642" T="0.990741"/>
      <pos A="0.00308642" C="0.00308642" G="0.990741" T="0.00308642"/>
      <pos A="0.00308642" C="0.990741" G="0.00308642" T="0.00308642"/>
      <pos A="0.00308642" C="0.00308642" G="0.00308642" T="0.990741"/>
      <pos A="0.00308642" C="0.00308642" G="0.00308642" T="0.990741"/>
      <pos A="0.00308642" C="0.00308642" G="0.00308642" T="0.990741"/>
      <pos A="0.00308642" C="0.00308642" G="0.00308642" T="0.990741"/>
      <pos A="0.00308642" C="0.00308642" G="0.00308642" T="0.990741"/>
      <pos A="0.00308642" C="0.00308642" G="0.00308642" T="0.990741"/>
      <pos A="0.00308642" C="0.00308642" G="0.990741" T="0.00308642"/>
      <pos A="0.00308642" C="0.00308642" G="0.990741" T="0.00308642"/>
      <pos A="0.00308642" C="0.990741" G="0.00308642" T="0.00308642"/>
      <pos A="0.00308642" C="0.990741" G="0.00308642" T="0.00308642"/>
      <pos A="0.990741" C="0.00308642" G="0.00308642" T="0.00308642"/>
      <pos A="0.00308642" C="0.990741" G="0.00308642" T="0.00308642"/>
      <pos A="0.990741" C="0.00308642" G="0.00308642" T="0.00308642"/>
      <pos A="0.00308642" C="0.00308642" G="0.00308642" T="0.990741"/>
      <pos A="0.00308642" C="0.990741" G="0.00308642" T="0.00308642"/>
      <pos A="0.00308642" C="0.990741" G="0.00308642" T="0.00308642"/>
      <pos A="0.00308642" C="0.00308642" G="0.00308642" T="0.990741"/>
      <pos A="0.00308642" C="0.00308642" G="0.00308642" T="0.990741"/>
      <pos A="0.00308642" C="0.00308642" G="0.990741" T="0.00308642"/>
      <pos A="0.990741" C="0.00308642" G="0.00308642" T="0.00308642"/>
      <pos A="0.990741" C="0.00308642" G="0.00308642" T="0.00308642"/>
      <pos A="0.00308642" C="0.990741" G="0.00308642" T="0.00308642"/>
      <pos A="0.00308642" C="0.990741" G="0.00308642" T="0.00308642"/>
      <pos A="0.00308642" C="0.990741" G="0.00308642" T="0.00308642"/>
      <pos A="0.990741" C="0.00308642" G="0.00308642" T="0.00308642"/>
    </motif>
    <motif db="0" id="M77" alt="O77" length="40" nsites="8" evalue="1.3e-003">
      <pos A="0.126543" C="0.496914" G="0.373457" T="0.00308642"/>
      <pos A="0.373457" C="0.126543" G="0.25" T="0.25"/>
      <pos A="0.00308642" C="0.126543" G="0.62037" T="0.25"/>
      <pos A="0.126543" C="0.00308642" G="0.62037" T="0.25"/>
      <pos A="0.496914" C="0.126543" G="0.25" T="0.126543"/>
      <pos A="0.00308642" C="0.496914" G="0.373457" T="0.126543"/>
      <pos A="0.496914" C="0.126543" G="0.126543" T="0.25"/>
      <pos A="0.25" C="0.373457" G="0.126543" T="0.25"/>
      <pos A="0.25" C="0.25" G="0.126543" T="0.373457"/>
      <pos A="0.126543" C="0.373457" G="0.373457" T="0.126543"/>
      <pos A="0.25" C="0.00308642" G="0.743827" T="0.00308642"/>
      <pos A="0.126543" C="0.126543" G="0.743827" T="0.00308642"/>
      <pos A="0.373457" C="0.373457" G="0.25" T="0.00308642"/>
      <pos A="0.00308642" C="0.126543" G="0.00308642" T="0.867284"/>
      <pos A="0.373457" C="0.25" G="0.373457" T="0.00308642"/>
      <pos A="0.25" C="0.373457" G="0.126543" T="0.25"/>
      <pos A="0.25" C="0.496914" G="0.00308642" T="0.25"/>
      <pos A="0.373457" C="0.25" G="0.00308642" T="0.373457"/>
      <pos A="0.373457" C="0.25" G="0.00308642" T="0.373457"/>
      <pos A="0.00308642" C="0.126543" G="0.373457" T="0.496914"/>
      <pos A="0.126543" C="0.25" G="0.373457" T="0.25"/>
      <pos A="0.126543" C="0.373457" G="0.373457" T="0.126543"/>
      <pos A="0.25" C="0.373457" G="0.00308642" T="0.373457"/>
      <pos A="0.00308642" C="0.00308642" G="0.496914" T="0.496914"/>
      <pos A="0.126543" C="0.496914" G="0.373457" T="0.00308642"/>
      <pos A="0.496914" C="0.496914" G="0.00308642" T="0.00308642"/>
      <pos A="0.496914" C="0.373457" G="0.00308642" T="0.126543"/>
      <pos A="0.126543" C="0.126543" G="0.126543" T="0.62037"/>
      <pos A="0.126543" C="0.62037" G="0.00308642" T="0.25"/>
      <pos A="0.373457" C="0.126543" G="0.126543" T="0.373457"/>
      <pos A="0.126543" C="0.126543" G="0.373457" T="0.373457"/>
      <pos A="0.00308642" C="0.496914" G="0.25" T="0.25"/>
      <pos A="0.126543" C="0.496914" G="0.25" T="0.126543"/>
      <pos A="0.373457" C="0.00308642" G="0.126543" T="0.496914"/>
      <pos A="0.373457" C="0.126543" G="0.496914" T="0.00308642"/>
      <pos A="0.25" C="0.496914" G="0.25" T="0.00308642"/>
      <pos A="0.373457" C="0.496914" G="0.00308642" T="0.126543"/>
      <pos A="0.126543" C="0.373457" G="0.25" T="0.25"/>
      <pos A="0.25" C="0.373457" G="0.00308642" T="0.373457"/>
      <pos A="0.126543" C="0.496914" G="0.00308642" T="0.373457"/>
    </motif>
    <motif db="0" id="M8" alt="O8" length="40" nsites="8" evalue="1.3e-003">
      <pos A="0.357629" C="0.210747" G="0.276591" T="0.155033"/>
      <pos A="0.33737" C="0.180358" G="0.256331" T="0.225942"/>
      <pos A="0.352564" C="0.165163" G="0.312045" T="0.170228"/>
      <pos A="0.31711" C="0.281655" G="0.104384" T="0.29685"/>
      <pos A="0.180358" C="0.301915" G="0.291786" T="0.225942"/>
      <pos A="0.160098" C="0.301915" G="0.28672" T="0.251266"/>
      <pos A="0.195553" C="0.31711" G="0.225942" T="0.261396"/>
      <pos A="0.312045" C="0.185422" G="0.231006" T="0.271526"/>
      <pos A="0.301915" C="0.220877" G="0.241137" T="0.236071"/>
      <pos A="0.251266" C="0.220877" G="0.200617" T="0.32724"/>
      <pos A="0.124644" C="0.241137" G="0.352564" T="0.281655"/>
      <pos A="0.28672" C="0.139839" G="0.114515" T="0.458926"/>
      <pos A="0.220877" C="0.342435" G="0.251266" T="0.185422"/>
      <pos A="0.170228" C="0.33737" G="0.276591" T="0.215812"/>
      <pos A="0.241137" C="0.281655" G="0.276591" T="0.200617"/>
      <pos A="0.433602" C="0.185422" G="0.241137" T="0.139839"/>
      <pos A="0.180358" C="0.266461" G="0.185422" T="0.367759"/>
      <pos A="0.413343" C="0.241137" G="0.165163" T="0.180358"/>
      <pos A="0.144904" C="0.281655" G="0.342435" T="0.231006"/>
      <pos A="0.225942" C="0.28672" G="0.236071" T="0.251266"/>
      <pos A="0.165163" C="0.291786" G="0.185422" T="0.357629"/>
      <pos A="0.33737" C="0.119579" G="0.175293" T="0.367759"/>
      <pos A="0.134773" C="0.30698" G="0.266461" T="0.291786"/>
      <pos A="0.231006" C="0.180358" G="0.246201" T="0.342435"/>
      <pos A="0.291786" C="0.0891891" G="0.322175" T="0.29685"/>
      <pos A="0.231006" C="0.32724" G="0.301915" T="0.139839"/>
      <pos A="0.403213" C="0.119579" G="0.155033" T="0.322175"/>
      <pos A="0.220877" C="0.155033" G="0.352564" T="0.271526"/>
      <pos A="0.0993195" C="0.109449" G="0.266461" T="0.52477"/>
      <pos A="0.251266" C="0.256331" G="0.357629" T="0.134773"/>
      <pos A="0.322175" C="0.32724" G="0.28672" T="0.0638647"/>
      <pos A="0.438668" C="0.175293" G="0.200617" T="0.185422"/>
      <pos A="0.180358" C="0.29685" G="0.33737" T="0.185422"/>
      <pos A="0.362694" C="0.160098" G="0.175293" T="0.301915"/>
      <pos A="0.256331" C="0.261396" G="0.205682" T="0.276591"/>
      <pos A="0.170228" C="0.160098" G="0.388019" T="0.281655"/>
      <pos A="0.144904" C="0.372824" G="0.205682" T="0.276591"/>
      <pos A="0.291786" C="0.281655" G="0.139839" T="0.28672"/>
      <pos A="0.175293" C="0.165163" G="0.210747" T="0.448797"/>
      <pos A="0.195553" C="0.195553" G="0.30698" T="0.301915"/>
    </motif>
    <motif db="0" id="M80" alt="O80" length="40" nsites="8" evalue="1.3e-003">
      <pos A="0.257482" C="0.309858" G="0.309858" T="0.122802"/>
      <pos A="0.294894" C="0.324823" G="0.197625" T="0.18266"/>
      <pos A="0.175177" C="0.302375" G="0.264965" T="0.257482"/>
      <pos A="0.145248" C="0.235035" G="0.399644" T="0.220071"/>
      <pos A="0.0629442" C="0.339787" G="0.272446" T="0.324823"/>
      <pos A="0.175177" C="0.309858" G="0.190142" T="0.324823"/>
      <pos A="0.347269" C="0.190142" G="0.190142" T="0.272446"/>
      <pos A="0.227554" C="0.309858" G="0.324823" T="0.137767"/>
      <pos A="0.45202" C="0.324823" G="0.100356" T="0.122802"/>
      <pos A="0.167696" C="0.227554" G="0.339787" T="0.264965"/>
      <pos A="0.272446" C="0.287411" G="0.220071" T="0.220071"/>
      <pos A="0.287411" C="0.167696" G="0.257482" T="0.287411"/>
      <pos A="0.197625" C="0.294894" G="0.279929" T="0.227554"/>
      <pos A="0.205106" C="0.205106" G="0.242518" T="0.347269"/>
      <pos A="0.205106" C="0.145248" G="0.45202" T="0.197625"/>
      <pos A="0.100356" C="0.369716" G="0.197625" T="0.332304"/>
      <pos A="0.257482" C="0.257482" G="0.294894" T="0.190142"/>
      <pos A="0.377198" C="0.287411" G="0.235035" T="0.100356"/>
      <pos A="0.175177" C="0.190142" G="0.362233" T="0.272446"/>
      <pos A="0.160213" C="0.25" G="0.227554" T="0.362233"/>
      <pos A="0.324823" C="0.122802" G="0.264965" T="0.287411"/>
      <pos A="0.287411" C="0.175177" G="0.212589" T="0.324823"/>
      <pos A="0.25" C="0.264965" G="0.257482" T="0.227554"/>
      <pos A="0.145248" C="0.332304" G="0.377198" T="0.145248"/>
      <pos A="0.100356" C="0.212589" G="0.302375" T="0.38468"/>
      <pos A="0.11532" C="0.235035" G="0.279929" T="0.369716"/>
      <pos A="0.339787" C="0.25" G="0.227554" T="0.18266"/>
      <pos A="0.294894" C="0.294894" G="0.227554" T="0.18266"/>
      <pos A="0.160213" C="0.212589" G="0.437056" T="0.190142"/>
      <pos A="0.362233" C="0.18266" G="0.279929" T="0.175177"/>
      <pos A="0.160213" C="0.25" G="0.437056" T="0.152731"/>
      <pos A="0.287411" C="0.279929" G="0.160213" T="0.272446"/>
      <pos A="0.235035" C="0.257482" G="0.264965" T="0.242518"/>
      <pos A="0.429573" C="0.0704267" G="0.279929" T="0.220071"/>
      <pos A="0.332304" C="0.399644" G="0.130284" T="0.137767"/>
      <pos A="0.309858" C="0.145248" G="0.354752" T="0.190142"/>
      <pos A="0.152731" C="0.235035" G="0.38468" T="0.227554"/>
      <pos A="0.264965" C="0.294894" G="0.160213" T="0.279929"/>
      <pos A="0.100356" C="0.287411" G="0.11532" T="0.496914"/>
      <pos A="0.31734" C="0.302375" G="0.152731" T="0.227554"/>
    </motif>
    <motif db="0" id="M81" alt="O81" length="40" nsites="8" evalue="1.3e-003">
      <pos A="0.167696" C="0.00308642" G="0.661523" T="0.167696"/>
      <pos A="0.332304" C="0.167696" G="0.00308642" T="0.496914"/>
      <pos A="0.496914" C="0.00308642" G="0.332304" T="0.167696"/>
      <pos A="0.167696" C="0.00308642" G="0.661523" T="0.167696"/>
      <pos A="0.167696" C="0.332304" G="0.332304" T="0.167696"/>
      <pos A="0.332304" C="0.167696" G="0.496914" T="0.00308642"/>
      <pos A="0.661523" C="0.00308642" G="0.167696" T="0.167696"/>
      <pos A="0.00308642" C="0.00308642" G="0.661523" T="0.332304"/>
      <pos A="0.332304" C="0.167696" G="0.496914" T="0.00308642"/>
      <pos A="0.496914" C="0.167696" G="0.00308642" T="0.332304"/>
      <pos A="0.00308642" C="0.167696" G="0.332304" T="0.496914"/>
      <pos A="0.167696" C="0.332304" G="0.00308642" T="0.496914"/>
      <pos A="0.167696" C="0.332304" G="0.00308642" T="0.496914"/>
      <pos A="0.496914" C="0.167696" G="0.167696" T="0.167696"/>
      <pos A="0.826131" C="0.00308642" G="0.167696" T="0.00308642"/>
      <pos A="0.00308642" C="0.496914" G="0.167696" T="0.332304"/>
      <pos A="0.00308642" C="0.167696" G="0.496914" T="0.332304"/>
      <pos A="0.00308642" C="0.332304" G="0.167696" T="0.496914"/>
      <pos A="0.661523" C="0.167696" G="0.00308642" T="0.167696"/>
      <pos A="0.332304" C="0.167696" G="0.00308642" T="0.496914"/>
      <pos A="0.496914" C="0.00308642" G="0.167696" T="0.332304"/>
      <pos A="0.332304" C="0.00308642" G="0.167696" T="0.496914"/>
      <pos A="0.167696" C="0.332304" G="0.332304" T="0.167696"/>
      <pos A="0.496914" C="0.332304" G="0.167696" T="0.00308642"/>
      <pos A="0.167696" C="0.00308642" G="0.332304" T="0.496914"/>
      <pos A="0.00308642" C="0.00308642" G="0.00308642" T="0.990741"/>
      <pos A="0.167696" C="0.661523" G="0.00308642" T="0.167696"/>
      <pos A="0.496914" C="0.00308642" G="0.167696" T="0.332304"/>
      <pos A="0.167696" C="0.332304" G="0.332304" T="0.167696"/>
      <pos A="0.332304" C="0.167696" G="0.167696" T="0.332304"/>
      <pos A="0.00308642" C="0.00308642" G="0.332304" T="0.661523"/>
      <pos A="0.167696" C="0.496914" G="0.00308642" T="0.332304"/>
      <pos A="0.332304" C="0.332304" G="0.00308642" T="0.332304"/>
      <pos A="0.00308642" C="0.496914" G="0.167696" T="0.332304"/>
      <pos A="0.332304" C="0.167696" G="0.167696" T="0.332304"/>
      <pos A="0.00308642" C="0.00308642" G="0.332304" T="0.661523"/>
      <pos A="0.496914" C="0.00308642" G="0.00308642" T="0.496914"/>
      <pos A="0.496914" C="0.00308642" G="0.332304" T="0.167696"/>
      <pos A="0.00308642" C="0.00308642" G="0.826131" T="0.167696"/>
      <pos A="0.167696" C="0.167696" G="0.332304" T="0.332304"/>
    </motif>
    <motif db="0" id="M83" alt="O83" length="40" nsites="8" evalue="1.3e-003">
      <pos A="0.00308642" C="0.25" G="0.743827" T="0.00308642"/>
      <pos A="0.496914" C="0.00308642" G="0.00308642" T="0.496914"/>
      <pos A="0.00308642" C="0.25" G="0.743827" T="0.00308642"/>
      <pos A="0.496914" C="0.00308642" G="0.25" T="0.25"/>
      <pos A="0.00308642" C="0.00308642" G="0.743827" T="0.25"/>
      <pos A="0.496914" C="0.25" G="0.25" T="0.00308642"/>
      <pos A="0.25" C="0.496914" G="0.25" T="0.00308642"/>
      <pos A="0.25" C="0.25" G="0.25" T="0.25"/>
      <pos A="0.496914" C="0.00308642" G="0.25" T="0.25"/>
      <pos A="0.00308642" C="0.743827" G="0.25" T="0.00308642"/>
      <pos A="0.496914" C="0.25" G="0.00308642" T="0.25"/>
      <pos A="0.496914" C="0.00308642" G="0.00308642" T="0.496914"/>
      <pos A="0.496914" C="0.00308642" G="0.496914" T="0.00308642"/>
      <pos A="0.25" C="0.00308642" G="0.25" T="0.496914"/>
      <pos A="0.00308642" C="0.25" G="0.25" T="0.496914"/>
      <pos A="0.00308642" C="0.00308642" G="0.25" T="0.743827"/>
      <pos A="0.00308642" C="0.00308642" G="0.00308642" T="0.990741"/>
      <pos A="0.25" C="0.00308642" G="0.496914" T="0.25"/>
      <pos A="0.496914" C="0.25" G="0.25" T="0.00308642"/>
      <pos A="0.00308642" C="0.496914" G="0.00308642" T="0.496914"/>
      <pos A="0.496914" C="0.25" G="0.00308642" T="0.25"/>
      <pos A="0.496914" C="0.00308642" G="0.00308642" T="0.496914"/>
      <pos A="0.25" C="0.00308642" G="0.25" T="0.496914"/>
      <pos A="0.25" C="0.00308642" G="0.00308642" T="0.743827"/>
      <pos A="0.00308642" C="0.00308642" G="0.25" T="0.743827"/>
      <pos A="0.25" C="0.25" G="0.496914" T="0.00308642"/>
      <pos A="0.25" C="0.496914" G="0.00308642" T="0.25"/>
      <pos A="0.743827" C="0.00308642" G="0.00308642" T="0.25"/>
      <pos A="0.25" C="0.496914" G="0.00308642" T="0.25"/>
      <pos A="0.496914" C="0.25" G="0.00308642" T="0.25"/>
      <pos A="0.25" C="0.25" G="0.25" T="0.25"/>
      <pos A="0.496914" C="0.496914" G="0.00308642" T="0.00308642"/>
      <pos A="0.496914" C="0.00308642" G="0.25" T="0.25"/>
      <pos A="0.25" C="0.496914" G="0.25" T="0.00308642"/>
      <pos A="0.00308642" C="0.990741" G="0.00308642" T="0.00308642"/>
      <pos A="0.00308642" C="0.496914" G="0.00308642" T="0.496914"/>
      <pos A="0.25" C="0.25" G="0.25" T="0.25"/>
      <pos A="0.25" C="0.25" G="0.00308642" T="0.496914"/>
      <pos A="0.496914" C="0.25" G="0.25" T="0.00308642"/>
      <pos A="0.00308642" C="0.990741" G="0.00308642" T="0.00308642"/>
    </motif>
    <motif db="0" id="M84" alt="O84" length="40" nsites="8" evalue="1.3e-003">
      <pos A="0.167696" C="0.0501175" G="0.332304" T="0.449882"/>
      <pos A="0.0971486" C="0.214727" G="0.191211" T="0.496914"/>
      <pos A="0.191211" C="0.261758" G="0.35582" T="0.191211"/>
      <pos A="0.332304" C="0.261758" G="0.0971486" T="0.308789"/>
      <pos A="0.261758" C="0.261758" G="0.308789" T="0.167696"/>
      <pos A="0.638007" C="0.0501175" G="0.214727" T="0.0971486"/>
      <pos A="0.191211" C="0.214727" G="0.238242" T="0.35582"/>
      <pos A="0.402851" C="0.0501175" G="0.35582" T="0.191211"/>
      <pos A="0.379335" C="0.0501175" G="0.332304" T="0.238242"/>
      <pos A="0.473398" C="0.14418" G="0.0971486" T="0.285273"/>
      <pos A="0.120665" C="0.285273" G="0.214727" T="0.379335"/>
      <pos A="0.191211" C="0.496914" G="0.0736336" T="0.238242"/>
      <pos A="0.191211" C="0.426366" G="0.167696" T="0.214727"/>
      <pos A="0.285273" C="0.0736336" G="0.308789" T="0.332304"/>
      <pos A="0.35582" C="0.379335" G="0.214727" T="0.0501175"/>
      <pos A="0.473398" C="0.14418" G="0.191211" T="0.191211"/>
      <pos A="0.167696" C="0.14418" G="0.35582" T="0.332304"/>
      <pos A="0.379335" C="0.120665" G="0.261758" T="0.238242"/>
      <pos A="0.261758" C="0.308789" G="0.14418" T="0.285273"/>
      <pos A="0.379335" C="0.285273" G="0.0266025" T="0.308789"/>
      <pos A="0.261758" C="0.402851" G="0.0736336" T="0.261758"/>
      <pos A="0.308789" C="0.0736336" G="0.0971486" T="0.52043"/>
      <pos A="0.167696" C="0.238242" G="0.402851" T="0.191211"/>
      <pos A="0.285273" C="0.285273" G="0.332304" T="0.0971486"/>
      <pos A="0.0736336" C="0.167696" G="0.238242" T="0.52043"/>
      <pos A="0.261758" C="0.167696" G="0.214727" T="0.35582"/>
      <pos A="0.0736336" C="0.214727" G="0.0501175" T="0.661523"/>
      <pos A="0.285273" C="0.238242" G="0.14418" T="0.332304"/>
      <pos A="0.167696" C="0.285273" G="0.0971486" T="0.449882"/>
      <pos A="0.261758" C="0.308789" G="0.308789" T="0.120665"/>
      <pos A="0.285273" C="0.379335" G="0.167696" T="0.167696"/>
      <pos A="0.214727" C="0.238242" G="0.14418" T="0.402851"/>
      <pos A="0.473398" C="0.261758" G="0.0971486" T="0.167696"/>
      <pos A="0.285273" C="0.191211" G="0.402851" T="0.120665"/>
      <pos A="0.191211" C="0.238242" G="0.285273" T="0.285273"/>
      <pos A="0.120665" C="0.167696" G="0.614492" T="0.0971486"/>
      <pos A="0.261758" C="0.402851" G="0.0736336" T="0.261758"/>
      <pos A="0.0501175" C="0.191211" G="0.35582" T="0.402851"/>
      <pos A="0.14418" C="0.0971486" G="0.402851" T="0.35582"/>
      <pos A="0.402851" C="0.00308642" G="0.238242" T="0.35582"/>
    </motif>
    <motif db="0" id="M85" alt="O85" length="40" nsites="8" evalue="1.3e-003">
      <pos A="0.258773" C="0.178558" G="0.173545" T="0.389124"/>
      <pos A="0.203626" C="0.263787" G="0.25376" T="0.278828"/>
      <pos A="0.218666" C="0.283841" G="0.233707" T="0.263787"/>
      <pos A="0.173545" C="0.168531" G="0.148477" T="0.509447"/>
      <pos A="0.158504" C="0.163518" G="0.399151" T="0.278828"/>
      <pos A="0.128424" C="0.313922" G="0.318935" T="0.23872"/>
      <pos A="0.303895" C="0.303895" G="0.123409" T="0.268801"/>
      <pos A="0.263787" C="0.208639" G="0.218666" T="0.308909"/>
      <pos A="0.203626" C="0.203626" G="0.283841" T="0.308909"/>
      <pos A="0.273814" C="0.168531" G="0.233707" T="0.323949"/>
      <pos A="0.359043" C="0.283841" G="0.25376" T="0.103356"/>
      <pos A="0.404164" C="0.263787" G="0.0532207" T="0.278828"/>
      <pos A="0.198612" C="0.263787" G="0.389124" T="0.148477"/>
      <pos A="0.268801" C="0.198612" G="0.228692" T="0.303895"/>
      <pos A="0.243733" C="0.183571" G="0.344003" T="0.228692"/>
      <pos A="0.173545" C="0.399151" G="0.193598" T="0.233707"/>
      <pos A="0.313922" C="0.223679" G="0.128424" T="0.333975"/>
      <pos A="0.278828" C="0.223679" G="0.328962" T="0.168531"/>
      <pos A="0.198612" C="0.298881" G="0.288854" T="0.213652"/>
      <pos A="0.308909" C="0.198612" G="0.218666" T="0.273814"/>
      <pos A="0.349016" C="0.148477" G="0.349016" T="0.15349"/>
      <pos A="0.318935" C="0.168531" G="0.288854" T="0.223679"/>
      <pos A="0.23872" C="0.278828" G="0.228692" T="0.25376"/>
      <pos A="0.193598" C="0.168531" G="0.33899" T="0.298881"/>
      <pos A="0.218666" C="0.248747" G="0.123409" T="0.409178"/>
      <pos A="0.183571" C="0.198612" G="0.228692" T="0.389124"/>
      <pos A="0.349016" C="0.208639" G="0.203626" T="0.23872"/>
      <pos A="0.158504" C="0.268801" G="0.323949" T="0.248747"/>
      <pos A="0.283841" C="0.258773" G="0.113383" T="0.344003"/>
      <pos A="0.293868" C="0.273814" G="0.283841" T="0.148477"/>
      <pos A="0.268801" C="0.273814" G="0.263787" T="0.193598"/>
      <pos A="0.384111" C="0.0933294" G="0.148477" T="0.374084"/>
      <pos A="0.133437" C="0.118396" G="0.464326" T="0.283841"/>
      <pos A="0.0532207" C="0.364056" G="0.384111" T="0.198612"/>
      <pos A="0.118396" C="0.33899" G="0.15349" T="0.389124"/>
      <pos A="0.283841" C="0.148477" G="0.228692" T="0.33899"/>
      <pos A="0.283841" C="0.223679" G="0.208639" T="0.283841"/>
      <pos A="0.228692" C="0.23872" G="0.288854" T="0.243733"/>
      <pos A="0.36907" C="0.283841" G="0.213652" T="0.133437"/>
      <pos A="0.333975" C="0.168531" G="0.203626" T="0.293868"/>
    </motif>
    <motif db="0" id="M86" alt="O86" length="40" nsites="8" evalue="1.3e-003">
      <pos A="0.223679" C="0.303895" G="0.223679" T="0.248747"/>
      <pos A="0.248747" C="0.293868" G="0.223679" T="0.233707"/>
      <pos A="0.48438" C="0.25376" G="0.0782884" T="0.183571"/>
      <pos A="0.273814" C="0.228692" G="0.193598" T="0.303895"/>
      <pos A="0.188585" C="0.178558" G="0.364056" T="0.268801"/>
      <pos A="0.248747" C="0.313922" G="0.23872" T="0.198612"/>
      <pos A="0.344003" C="0.113383" G="0.148477" T="0.394137"/>
      <pos A="0.183571" C="0.308909" G="0.308909" T="0.198612"/>
      <pos A="0.223679" C="0.263787" G="0.203626" T="0.308909"/>
      <pos A="0.123409" C="0.318935" G="0.288854" T="0.268801"/>
      <pos A="0.288854" C="0.283841" G="0.283841" T="0.143464"/>
      <pos A="0.349016" C="0.158504" G="0.198612" T="0.293868"/>
      <pos A="0.233707" C="0.233707" G="0.318935" T="0.213652"/>
      <pos A="0.243733" C="0.25376" G="0.233707" T="0.268801"/>
      <pos A="0.328962" C="0.178558" G="0.143464" T="0.349016"/>
      <pos A="0.13845" C="0.143464" G="0.35403" T="0.364056"/>
      <pos A="0.0833017" C="0.263787" G="0.35403" T="0.298881"/>
      <pos A="0.23872" C="0.35403" G="0.118396" T="0.288854"/>
      <pos A="0.328962" C="0.218666" G="0.303895" T="0.148477"/>
      <pos A="0.203626" C="0.288854" G="0.218666" T="0.288854"/>
      <pos A="0.439258" C="0.158504" G="0.113383" T="0.288854"/>
      <pos A="0.203626" C="0.278828" G="0.293868" T="0.223679"/>
      <pos A="0.25376" C="0.143464" G="0.308909" T="0.293868"/>
      <pos A="0.33899" C="0.113383" G="0.328962" T="0.218666"/>
      <pos A="0.183571" C="0.148477" G="0.36907" T="0.298881"/>
      <pos A="0.193598" C="0.359043" G="0.303895" T="0.143464"/>
      <pos A="0.233707" C="0.213652" G="0.258773" T="0.293868"/>
      <pos A="0.349016" C="0.148477" G="0.193598" T="0.308909"/>
      <pos A="0.273814" C="0.349016" G="0.323949" T="0.0532207"/>
      <pos A="0.263787" C="0.0933294" G="0.23872" T="0.404164"/>
      <pos A="0.113383" C="0.273814" G="0.328962" T="0.283841"/>
      <pos A="0.243733" C="0.203626" G="0.173545" T="0.379097"/>
      <pos A="0.15349" C="0.218666" G="0.35403" T="0.273814"/>
      <pos A="0.394137" C="0.283841" G="0.0983427" T="0.223679"/>
      <pos A="0.25376" C="0.474353" G="0.148477" T="0.123409"/>
      <pos A="0.308909" C="0.15349" G="0.218666" T="0.318935"/>
      <pos A="0.243733" C="0.148477" G="0.303895" T="0.303895"/>
      <pos A="0.163518" C="0.23872" G="0.313922" T="0.283841"/>
      <pos A="0.193598" C="0.208639" G="0.193598" T="0.404164"/>
      <pos A="0.374084" C="0.228692" G="0.23872" T="0.158504"/>
    </motif>
    <motif db="0" id="M87" alt="O87" length="40" nsites="8" evalue="1.3e-003">
      <pos A="0.15349" C="0.273814" G="0.374084" T="0.198612"/>
      <pos A="0.419205" C="0.163518" G="0.178558" T="0.23872"/>
      <pos A="0.278828" C="0.283841" G="0.198612" T="0.23872"/>
      <pos A="0.424218" C="0.123409" G="0.218666" T="0.233707"/>
      <pos A="0.233707" C="0.0782884" G="0.243733" T="0.444273"/>
      <pos A="0.248747" C="0.298881" G="0.173545" T="0.278828"/>
      <pos A="0.213652" C="0.333975" G="0.183571" T="0.268801"/>
      <pos A="0.283841" C="0.248747" G="0.133437" T="0.333975"/>
      <pos A="0.268801" C="0.198612" G="0.313922" T="0.218666"/>
      <pos A="0.188585" C="0.248747" G="0.404164" T="0.158504"/>
      <pos A="0.273814" C="0.298881" G="0.183571" T="0.243733"/>
      <pos A="0.273814" C="0.25376" G="0.233707" T="0.23872"/>
      <pos A="0.223679" C="0.263787" G="0.33899" T="0.173545"/>
      <pos A="0.218666" C="0.313922" G="0.0782884" T="0.389124"/>
      <pos A="0.33899" C="0.178558" G="0.208639" T="0.273814"/>
      <pos A="0.173545" C="0.143464" G="0.298881" T="0.384111"/>
      <pos A="0.228692" C="0.173545" G="0.414192" T="0.183571"/>
      <pos A="0.278828" C="0.143464" G="0.313922" T="0.263787"/>
      <pos A="0.188585" C="0.449286" G="0.103356" T="0.258773"/>
      <pos A="0.158504" C="0.163518" G="0.198612" T="0.479367"/>
      <pos A="0.228692" C="0.143464" G="0.293868" T="0.333975"/>
      <pos A="0.173545" C="0.344003" G="0.308909" T="0.173545"/>
      <pos A="0.404164" C="0.223679" G="0.228692" T="0.143464"/>
      <pos A="0.278828" C="0.168531" G="0.243733" T="0.308909"/>
      <pos A="0.389124" C="0.168531" G="0.143464" T="0.298881"/>
      <pos A="0.25376" C="0.178558" G="0.248747" T="0.318935"/>
      <pos A="0.268801" C="0.173545" G="0.278828" T="0.278828"/>
      <pos A="0.213652" C="0.168531" G="0.263787" T="0.35403"/>
      <pos A="0.223679" C="0.328962" G="0.288854" T="0.158504"/>
      <pos A="0.183571" C="0.379097" G="0.288854" T="0.148477"/>
      <pos A="0.228692" C="0.248747" G="0.278828" T="0.243733"/>
      <pos A="0.323949" C="0.23872" G="0.328962" T="0.108369"/>
      <pos A="0.248747" C="0.128424" G="0.308909" T="0.313922"/>
      <pos A="0.213652" C="0.25376" G="0.283841" T="0.248747"/>
      <pos A="0.263787" C="0.248747" G="0.283841" T="0.203626"/>
      <pos A="0.328962" C="0.213652" G="0.208639" T="0.248747"/>
      <pos A="0.228692" C="0.233707" G="0.133437" T="0.404164"/>
      <pos A="0.108369" C="0.198612" G="0.283841" T="0.409178"/>
      <pos A="0.208639" C="0.359043" G="0.223679" T="0.208639"/>
      <pos A="0.288854" C="0.258773" G="0.208639" T="0.243733"/>
    </motif>
    <motif db="0" id="M88" alt="O88" length="40" nsites="8" evalue="1.3e-003">
      <pos A="0.308909" C="0.323949" G="0.13845" T="0.228692"/>
      <pos A="0.283841" C="0.143464" G="0.118396" T="0.454299"/>
      <pos A="0.178558" C="0.288854" G="0.313922" T="0.218666"/>
      <pos A="0.268801" C="0.118396" G="0.333975" T="0.278828"/>
      <pos A="0.168531" C="0.399151" G="0.328962" T="0.103356"/>
      <pos A="0.323949" C="0.233707" G="0.173545" T="0.268801"/>
      <pos A="0.158504" C="0.36907" G="0.288854" T="0.183571"/>
      <pos A="0.278828" C="0.268801" G="0.178558" T="0.273814"/>
      <pos A="0.183571" C="0.218666" G="0.223679" T="0.374084"/>
      <pos A="0.333975" C="0.13845" G="0.218666" T="0.308909"/>
      <pos A="0.188585" C="0.248747" G="0.318935" T="0.243733"/>
      <pos A="0.283841" C="0.298881" G="0.168531" T="0.248747"/>
      <pos A="0.333975" C="0.233707" G="0.25376" T="0.178558"/>
      <pos A="0.414192" C="0.103356" G="0.178558" T="0.303895"/>
      <pos A="0.263787" C="0.213652" G="0.298881" T="0.223679"/>
      <pos A="0.148477" C="0.233707" G="0.349016" T="0.268801"/>
      <pos A="0.283841" C="0.128424" G="0.223679" T="0.364056"/>
      <pos A="0.288854" C="0.118396" G="0.384111" T="0.208639"/>
      <pos A="0.158504" C="0.213652" G="0.35403" T="0.273814"/>
      <pos A="0.25376" C="0.293868" G="0.308909" T="0.143464"/>
      <pos A="0.268801" C="0.118396" G="0.158504" T="0.454299"/>
      <pos A="0.208639" C="0.318935" G="0.308909" T="0.163518"/>
      <pos A="0.293868" C="0.268801" G="0.228692" T="0.208639"/>
      <pos A="0.248747" C="0.218666" G="0.308909" T="0.223679"/>
      <pos A="0.193598" C="0.223679" G="0.35403" T="0.228692"/>
      <pos A="0.243733" C="0.318935" G="0.148477" T="0.288854"/>
      <pos A="0.223679" C="0.218666" G="0.248747" T="0.308909"/>
      <pos A="0.173545" C="0.133437" G="0.404164" T="0.288854"/>
      <pos A="0.33899" C="0.273814" G="0.0732751" T="0.313922"/>
      <pos A="0.133437" C="0.268801" G="0.33899" T="0.258773"/>
      <pos A="0.318935" C="0.313922" G="0.113383" T="0.25376"/>
      <pos A="0.36907" C="0.333975" G="0.0732751" T="0.223679"/>
      <pos A="0.228692" C="0.273814" G="0.213652" T="0.283841"/>
      <pos A="0.313922" C="0.349016" G="0.133437" T="0.203626"/>
      <pos A="0.173545" C="0.173545" G="0.213652" T="0.439258"/>
      <pos A="0.308909" C="0.143464" G="0.328962" T="0.218666"/>
      <pos A="0.399151" C="0.213652" G="0.263787" T="0.123409"/>
      <pos A="0.188585" C="0.158504" G="0.459313" T="0.193598"/>
      <pos A="0.178558" C="0.213652" G="0.273814" T="0.333975"/>
      <pos A="0.133437" C="0.188585" G="0.298881" T="0.379097"/>
    </motif>
    <motif db="0" id="M9" alt="O9" length="40" nsites="8" evalue="1.3e-003">
      <pos A="0.538066" C="0.00308642" G="0.25" T="0.208847"/>
      <pos A="0.044239" C="0.373457" G="0.496914" T="0.0853906"/>
      <pos A="0.455761" C="0.167696" G="0.167696" T="0.208847"/>
      <pos A="0.0853906" C="0.0853906" G="0.291153" T="0.538066"/>
      <pos A="0.414609" C="0.373457" G="0.126543" T="0.0853906"/>
      <pos A="0.167696" C="0.208847" G="0.167696" T="0.455761"/>
      <pos A="0.126543" C="0.661523" G="0.167696" T="0.044239"/>
      <pos A="0.0853906" C="0.414609" G="0.00308642" T="0.496914"/>
      <pos A="0.0853906" C="0.414609" G="0.373457" T="0.126543"/>
      <pos A="0.0853906" C="0.455761" G="0.167696" T="0.291153"/>
      <pos A="0.414609" C="0.167696" G="0.0853906" T="0.332304"/>
      <pos A="0.414609" C="0.208847" G="0.208847" T="0.167696"/>
      <pos A="0.332304" C="0.25" G="0.167696" T="0.25"/>
      <pos A="0.291153" C="0.455761" G="0.126543" T="0.126543"/>
      <pos A="0.25" C="0.414609" G="0.126543" T="0.208847"/>
      <pos A="0.373457" C="0.373457" G="0.044239" T="0.208847"/>
      <pos A="0.167696" C="0.332304" G="0.0853906" T="0.414609"/>
      <pos A="0.167696" C="0.126543" G="0.291153" T="0.414609"/>
      <pos A="0.414609" C="0.167696" G="0.332304" T="0.0853906"/>
      <pos A="0.455761" C="0.414609" G="0.044239" T="0.0853906"/>
      <pos A="0.332304" C="0.167696" G="0.208847" T="0.291153"/>
      <pos A="0.25" C="0.291153" G="0.167696" T="0.291153"/>
      <pos A="0.208847" C="0.291153" G="0.208847" T="0.291153"/>
      <pos A="0.126543" C="0.044239" G="0.00308642" T="0.826131"/>
      <pos A="0.332304" C="0.332304" G="0.25" T="0.0853906"/>
      <pos A="0.332304" C="0.455761" G="0.208847" T="0.00308642"/>
      <pos A="0.538066" C="0.044239" G="0.126543" T="0.291153"/>
      <pos A="0.25" C="0.332304" G="0.167696" T="0.25"/>
      <pos A="0.25" C="0.00308642" G="0.208847" T="0.538066"/>
      <pos A="0.126543" C="0.0853906" G="0.373457" T="0.414609"/>
      <pos A="0.044239" C="0.25" G="0.332304" T="0.373457"/>
      <pos A="0.167696" C="0.455761" G="0.126543" T="0.25"/>
      <pos A="0.25" C="0.25" G="0.126543" T="0.373457"/>
      <pos A="0.373457" C="0.00308642" G="0.373457" T="0.25"/>
      <pos A="0.25" C="0.291153" G="0.332304" T="0.126543"/>
      <pos A="0.25" C="0.208847" G="0.332304" T="0.208847"/>
      <pos A="0.373457" C="0.167696" G="0.208847" T="0.25"/>
      <pos A="0.208847" C="0.373457" G="0.0853906" T="0.332304"/>
      <pos A="0.044239" C="0.332304" G="0.291153" T="0.332304"/>
      <pos A="0.25" C="0.208847" G="0.208847" T="0.332304"/>
    </motif>
    <motif db="0" id="M90" alt="O90" length="40" nsites="8" evalue="1.3e-003">
      <pos A="0.00308642" C="0.00308642" G="0.00308642" T="0.990741"/>
      <pos A="0.00308642" C="0.00308642" G="0.00308642" T="0.990741"/>
      <pos A="0.00308642" C="0.00308642" G="0.990741" T="0.00308642"/>
      <pos A="0.990741" C="0.00308642" G="0.00308642" T="0.00308642"/>
      <pos A="0.990741" C="0.00308642" G="0.00308642" T="0.00308642"/>
      <pos A="0.00308642" C="0.00308642" G="0.990741" T="0.00308642"/>
      <pos A="0.990741" C="0.00308642" G="0.00308642" T="0.00308642"/>
      <pos A="0.990741" C="0.00308642" G="0.00308642" T="0.00308642"/>
      <pos A="0.00308642" C="0.990741" G="0.00308642" T="0.00308642"/>
      <pos A="0.00308642" C="0.00308642" G="0.00308642" T="0.990741"/>
      <pos A="0.00308642" C="0.00308642" G="0.990741" T="0.00308642"/>
      <pos A="0.990741" C="0.00308642" G="0.00308642" T="0.00308642"/>
      <pos A="0.00308642" C="0.990741" G="0.00308642" T="0.00308642"/>
      <pos A="0.00308642" C="0.00308642" G="0.990741" T="0.00308642"/>
      <pos A="0.00308642" C="0.00308642" G="0.990741" T="0.00308642"/>
      <pos A="0.00308642" C="0.990741" G="0.00308642" T="0.00308642"/>
      <pos A="0.990741" C="0.00308642" G="0.00308642" T="0.00308642"/>
      <pos A="0.00308642" C="0.990741" G="0.00308642" T="0.00308642"/>
      <pos A="0.00308642" C="0.990741" G="0.00308642" T="0.00308642"/>
      <pos A="0.00308642" C="0.990741" G="0.00308642" T="0.00308642"/>
      <pos A="0.00308642" C="0.990741" G="0.00308642" T="0.00308642"/>
      <pos A="0.00308642" C="0.00308642" G="0.00308642" T="0.990741"/>
      <pos A="0.990741" C="0.00308642" G="0.00308642" T="0.00308642"/>
      <pos A="0.00308642" C="0.990741" G="0.00308642" T="0.00308642"/>
      <pos A="0.00308642" C="0.990741" G="0.00308642" T="0.00308642"/>
      <pos A="0.00308642" C="0.990741" G="0.00308642" T="0.00308642"/>
      <pos A="0.00308642" C="0.990741" G="0.00308642" T="0.00308642"/>
      <pos A="0.00308642" C="0.00308642" G="0.00308642" T="0.990741"/>
      <pos A="0.00308642" C="0.00308642" G="0.990741" T="0.00308642"/>
      <pos A="0.990741" C="0.00308642" G="0.00308642" T="0.00308642"/>
      <pos A="0.990741" C="0.00308642" G="0.00308642" T="0.00308642"/>
      <pos A="0.00308642" C="0.00308642" G="0.990741" T="0.00308642"/>
      <pos A="0.990741" C="0.00308642" G="0.00308642" T="0.00308642"/>
      <pos A="0.00308642" C="0.00308642" G="0.990741" T="0.00308642"/>
      <pos A="0.00308642" C="0.00308642" G="0.00308642" T="0.990741"/>
      <pos A="0.00308642" C="0.00308642" G="0.990741" T="0.00308642"/>
      <pos A="0.00308642" C="0.00308642" G="0.00308642" T="0.990741"/>
      <pos A="0.990741" C="0.00308642" G="0.00308642" T="0.00308642"/>
      <pos A="0.00308642" C="0.990741" G="0.00308642" T="0.00308642"/>
      <pos A="0.990741" C="0.00308642" G="0.00308642" T="0.00308642"/>
    </motif>
    <motif db="0" id="M91" alt="O91" length="40" nsites="8" evalue="1.3e-003">
      <pos A="0.191211" C="0.120665" G="0.261758" T="0.426366"/>
      <pos A="0.285273" C="0.261758" G="0.238242" T="0.214727"/>
      <pos A="0.120665" C="0.308789" G="0.379335" T="0.191211"/>
      <pos A="0.332304" C="0.238242" G="0.0266025" T="0.402851"/>
      <pos A="0.191211" C="0.261758" G="0.214727" T="0.332304"/>
      <pos A="0.238242" C="0.214727" G="0.449882" T="0.0971486"/>
      <pos A="0.35582" C="0.332304" G="0.191211" T="0.120665"/>
      <pos A="0.473398" C="0.261758" G="0.214727" T="0.0501175"/>
      <pos A="0.379335" C="0.120665" G="0.473398" T="0.0266025"/>
      <pos A="0.238242" C="0.167696" G="0.238242" T="0.35582"/>
      <pos A="0.35582" C="0.473398" G="0.0501175" T="0.120665"/>
      <pos A="0.567461" C="0.0971486" G="0.214727" T="0.120665"/>
      <pos A="0.0971486" C="0.120665" G="0.308789" T="0.473398"/>
      <pos A="0.214727" C="0.0501175" G="0.332304" T="0.402851"/>
      <pos A="0.0736336" C="0.402851" G="0.35582" T="0.167696"/>
      <pos A="0.261758" C="0.35582" G="0.214727" T="0.167696"/>
      <pos A="0.214727" C="0.214727" G="0.167696" T="0.402851"/>
      <pos A="0.167696" C="0.308789" G="0.214727" T="0.308789"/>
      <pos A="0.308789" C="0.402851" G="0.0736336" T="0.214727"/>
      <pos A="0.379335" C="0.0736336" G="0.191211" T="0.35582"/>
      <pos A="0.0971486" C="0.308789" G="0.14418" T="0.449882"/>
      <pos A="0.167696" C="0.214727" G="0.35582" T="0.261758"/>
      <pos A="0.308789" C="0.261758" G="0.120665" T="0.308789"/>
      <pos A="0.261758" C="0.332304" G="0.238242" T="0.167696"/>
      <pos A="0.167696" C="0.238242" G="0.379335" T="0.214727"/>
      <pos A="0.214727" C="0.332304" G="0.261758" T="0.191211"/>
      <pos A="0.426366" C="0.214727" G="0.0971486" T="0.261758"/>
      <pos A="0.14418" C="0.238242" G="0.191211" T="0.426366"/>
      <pos A="0.285273" C="0.0736336" G="0.214727" T="0.426366"/>
      <pos A="0.238242" C="0.0736336" G="0.473398" T="0.214727"/>
      <pos A="0.238242" C="0.0971486" G="0.285273" T="0.379335"/>
      <pos A="0.191211" C="0.0971486" G="0.191211" T="0.52043"/>
      <pos A="0.0736336" C="0.496914" G="0.191211" T="0.238242"/>
      <pos A="0.52043" C="0.0971486" G="0.167696" T="0.214727"/>
      <pos A="0.402851" C="0.214727" G="0.191211" T="0.191211"/>
      <pos A="0.473398" C="0.0266025" G="0.0266025" T="0.473398"/>
      <pos A="0.285273" C="0.214727" G="0.308789" T="0.191211"/>
      <pos A="0.214727" C="0.14418" G="0.261758" T="0.379335"/>
      <pos A="0.35582" C="0.261758" G="0.238242" T="0.14418"/>
      <pos A="0.473398" C="0.167696" G="0.238242" T="0.120665"/>
    </motif>
    <motif db="0" id="M92" alt="O92" length="40" nsites="8" evalue="1.3e-003">
      <pos A="0.283841" C="0.318935" G="0.233707" T="0.163518"/>
      <pos A="0.218666" C="0.13845" G="0.263787" T="0.379097"/>
      <pos A="0.313922" C="0.193598" G="0.248747" T="0.243733"/>
      <pos A="0.178558" C="0.303895" G="0.173545" T="0.344003"/>
      <pos A="0.178558" C="0.268801" G="0.223679" T="0.328962"/>
      <pos A="0.374084" C="0.223679" G="0.178558" T="0.223679"/>
      <pos A="0.13845" C="0.293868" G="0.263787" T="0.303895"/>
      <pos A="0.303895" C="0.0983427" G="0.243733" T="0.35403"/>
      <pos A="0.364056" C="0.218666" G="0.303895" T="0.113383"/>
      <pos A="0.213652" C="0.233707" G="0.288854" T="0.263787"/>
      <pos A="0.228692" C="0.178558" G="0.384111" T="0.208639"/>
      <pos A="0.333975" C="0.23872" G="0.23872" T="0.188585"/>
      <pos A="0.148477" C="0.258773" G="0.178558" T="0.414192"/>
      <pos A="0.36907" C="0.203626" G="0.188585" T="0.23872"/>
      <pos A="0.183571" C="0.228692" G="0.349016" T="0.23872"/>
      <pos A="0.23872" C="0.323949" G="0.25376" T="0.183571"/>
      <pos A="0.293868" C="0.298881" G="0.103356" T="0.303895"/>
      <pos A="0.323949" C="0.268801" G="0.198612" T="0.208639"/>
      <pos A="0.15349" C="0.113383" G="0.359043" T="0.374084"/>
      <pos A="0.258773" C="0.158504" G="0.273814" T="0.308909"/>
      <pos A="0.25376" C="0.293868" G="0.258773" T="0.193598"/>
      <pos A="0.168531" C="0.384111" G="0.203626" T="0.243733"/>
      <pos A="0.283841" C="0.198612" G="0.208639" T="0.308909"/>
      <pos A="0.193598" C="0.15349" G="0.409178" T="0.243733"/>
      <pos A="0.283841" C="0.178558" G="0.278828" T="0.258773"/>
      <pos A="0.323949" C="0.113383" G="0.298881" T="0.263787"/>
      <pos A="0.248747" C="0.15349" G="0.243733" T="0.35403"/>
      <pos A="0.233707" C="0.379097" G="0.293868" T="0.0933294"/>
      <pos A="0.198612" C="0.323949" G="0.13845" T="0.33899"/>
      <pos A="0.333975" C="0.193598" G="0.183571" T="0.288854"/>
      <pos A="0.0833017" C="0.278828" G="0.273814" T="0.364056"/>
      <pos A="0.0833017" C="0.303895" G="0.308909" T="0.303895"/>
      <pos A="0.313922" C="0.123409" G="0.163518" T="0.399151"/>
      <pos A="0.344003" C="0.308909" G="0.173545" T="0.173545"/>
      <pos A="0.349016" C="0.113383" G="0.359043" T="0.178558"/>
      <pos A="0.243733" C="0.223679" G="0.288854" T="0.243733"/>
      <pos A="0.35403" C="0.248747" G="0.188585" T="0.208639"/>
      <pos A="0.0833017" C="0.374084" G="0.208639" T="0.333975"/>
      <pos A="0.308909" C="0.374084" G="0.168531" T="0.148477"/>
      <pos A="0.349016" C="0.113383" G="0.268801" T="0.268801"/>
    </motif>
    <motif db="0" id="M93" alt="O93" length="40" nsites="8" evalue="1.3e-003">
      <pos A="0.48438" C="0.168531" G="0.183571" T="0.163518"/>
      <pos A="0.108369" C="0.133437" G="0.459313" T="0.298881"/>
      <pos A="0.278828" C="0.389124" G="0.233707" T="0.0983427"/>
      <pos A="0.23872" C="0.379097" G="0.15349" T="0.228692"/>
      <pos A="0.233707" C="0.288854" G="0.183571" T="0.293868"/>
      <pos A="0.25376" C="0.158504" G="0.278828" T="0.308909"/>
      <pos A="0.303895" C="0.193598" G="0.283841" T="0.218666"/>
      <pos A="0.313922" C="0.258773" G="0.308909" T="0.118396"/>
      <pos A="0.133437" C="0.313922" G="0.163518" T="0.389124"/>
      <pos A="0.183571" C="0.374084" G="0.263787" T="0.178558"/>
      <pos A="0.298881" C="0.203626" G="0.168531" T="0.328962"/>
      <pos A="0.193598" C="0.148477" G="0.243733" T="0.414192"/>
      <pos A="0.263787" C="0.193598" G="0.173545" T="0.36907"/>
      <pos A="0.158504" C="0.158504" G="0.36907" T="0.313922"/>
      <pos A="0.193598" C="0.23872" G="0.344003" T="0.223679"/>
      <pos A="0.243733" C="0.288854" G="0.308909" T="0.158504"/>
      <pos A="0.328962" C="0.258773" G="0.108369" T="0.303895"/>
      <pos A="0.25376" C="0.208639" G="0.213652" T="0.323949"/>
      <pos A="0.359043" C="0.223679" G="0.178558" T="0.23872"/>
      <pos A="0.283841" C="0.258773" G="0.218666" T="0.23872"/>
      <pos A="0.248747" C="0.13845" G="0.328962" T="0.283841"/>
      <pos A="0.173545" C="0.213652" G="0.313922" T="0.298881"/>
      <pos A="0.35403" C="0.273814" G="0.0732751" T="0.298881"/>
      <pos A="0.168531" C="0.208639" G="0.399151" T="0.223679"/>
      <pos A="0.148477" C="0.303895" G="0.263787" T="0.283841"/>
      <pos A="0.35403" C="0.173545" G="0.278828" T="0.193598"/>
      <pos A="0.308909" C="0.198612" G="0.273814" T="0.218666"/>
      <pos A="0.283841" C="0.163518" G="0.233707" T="0.318935"/>
      <pos A="0.278828" C="0.278828" G="0.228692" T="0.213652"/>
      <pos A="0.158504" C="0.293868" G="0.223679" T="0.323949"/>
      <pos A="0.268801" C="0.128424" G="0.248747" T="0.35403"/>
      <pos A="0.258773" C="0.213652" G="0.389124" T="0.13845"/>
      <pos A="0.439258" C="0.23872" G="0.158504" T="0.163518"/>
      <pos A="0.333975" C="0.123409" G="0.258773" T="0.283841"/>
      <pos A="0.228692" C="0.248747" G="0.23872" T="0.283841"/>
      <pos A="0.143464" C="0.36907" G="0.203626" T="0.283841"/>
      <pos A="0.344003" C="0.25376" G="0.15349" T="0.248747"/>
      <pos A="0.0933294" C="0.474353" G="0.123409" T="0.308909"/>
      <pos A="0.168531" C="0.123409" G="0.349016" T="0.359043"/>
      <pos A="0.228692" C="0.163518" G="0.344003" T="0.263787"/>
    </motif>
    <motif db="0" id="M94" alt="O94" length="40" nsites="8" evalue="1.3e-003">
      <pos A="0.332304" C="0.00308642" G="0.332304" T="0.332304"/>
      <pos A="0.661523" C="0.00308642" G="0.00308642" T="0.332304"/>
      <pos A="0.661523" C="0.00308642" G="0.332304" T="0.00308642"/>
      <pos A="0.332304" C="0.332304" G="0.00308642" T="0.332304"/>
      <pos A="0.00308642" C="0.332304" G="0.661523" T="0.00308642"/>
      <pos A="0.00308642" C="0.00308642" G="0.661523" T="0.332304"/>
      <pos A="0.332304" C="0.00308642" G="0.332304" T="0.332304"/>
      <pos A="0.00308642" C="0.332304" G="0.332304" T="0.332304"/>
      <pos A="0.00308642" C="0.332304" G="0.00308642" T="0.661523"/>
      <pos A="0.00308642" C="0.990741" G="0.00308642" T="0.00308642"/>
      <pos A="0.661523" C="0.332304" G="0.00308642" T="0.00308642"/>
      <pos A="0.00308642" C="0.00308642" G="0.00308642" T="0.990741"/>
      <pos A="0.00308642" C="0.332304" G="0.332304" T="0.332304"/>
      <pos A="0.332304" C="0.00308642" G="0.00308642" T="0.661523"/>
      <pos A="0.661523" C="0.00308642" G="0.332304" T="0.00308642"/>
      <pos A="0.661523" C="0.00308642" G="0.00308642" T="0.332304"/>
      <pos A="0.00308642" C="0.00308642" G="0.661523" T="0.332304"/>
      <pos A="0.332304" C="0.00308642" G="0.661523" T="0.00308642"/>
      <pos A="0.661523" C="0.00308642" G="0.00308642" T="0.332304"/>
      <pos A="0.00308642" C="0.00308642" G="0.661523" T="0.332304"/>
      <pos A="0.00308642" C="0.00308642" G="0.990741" T="0.00308642"/>
      <pos A="0.00308642" C="0.332304" G="0.332304" T="0.332304"/>
      <pos A="0.00308642" C="0.661523" G="0.00308642" T="0.332304"/>
      <pos A="0.00308642" C="0.990741" G="0.00308642" T="0.00308642"/>
      <pos A="0.332304" C="0.00308642" G="0.332304" T="0.332304"/>
      <pos A="0.00308642" C="0.661523" G="0.332304" T="0.00308642"/>
      <pos A="0.332304" C="0.332304" G="0.332304" T="0.00308642"/>
      <pos A="0.00308642" C="0.332304" G="0.00308642" T="0.661523"/>
      <pos A="0.00308642" C="0.00308642" G="0.00308642" T="0.990741"/>
      <pos A="0.00308642" C="0.332304" G="0.332304" T="0.332304"/>
      <pos A="0.00308642" C="0.332304" G="0.00308642" T="0.661523"/>
      <pos A="0.661523" C="0.00308642" G="0.00308642" T="0.332304"/>
      <pos A="0.00308642" C="0.00308642" G="0.332304" T="0.661523"/>
      <pos A="0.00308642" C="0.990741" G="0.00308642" T="0.00308642"/>
      <pos A="0.332304" C="0.00308642" G="0.00308642" T="0.661523"/>
      <pos A="0.00308642" C="0.00308642" G="0.661523" T="0.332304"/>
      <pos A="0.332304" C="0.00308642" G="0.00308642" T="0.661523"/>
      <pos A="0.332304" C="0.00308642" G="0.00308642" T="0.661523"/>
      <pos A="0.332304" C="0.00308642" G="0.332304" T="0.332304"/>
      <pos A="0.00308642" C="0.332304" G="0.00308642" T="0.661523"/>
    </motif>
    <motif db="0" id="M95" alt="O95" length="40" nsites="8" evalue="1.3e-003">
      <pos A="0.171711" C="0.605315" G="0.0753541" T="0.147621"/>
      <pos A="0.412601" C="0.219888" G="0.0271753" T="0.340334"/>
      <pos A="0.0271753" C="0.123532" G="0.364424" T="0.484869"/>
      <pos A="0.147621" C="0.268067" G="0.364424" T="0.219888"/>
      <pos A="0.316245" C="0.123532" G="0.316245" T="0.243977"/>
      <pos A="0.123532" C="0.292156" G="0.46078" T="0.123532"/>
      <pos A="0.219888" C="0.219888" G="0.219888" T="0.340334"/>
      <pos A="0.0271753" C="0.316245" G="0.1958" T="0.46078"/>
      <pos A="0.268067" C="0.147621" G="0.412601" T="0.171711"/>
      <pos A="0.099443" C="0.243977" G="0.268067" T="0.388513"/>
      <pos A="0.219888" C="0.292156" G="0.340334" T="0.147621"/>
      <pos A="0.171711" C="0.099443" G="0.340334" T="0.388513"/>
      <pos A="0.292156" C="0.171711" G="0.43669" T="0.099443"/>
      <pos A="0.316245" C="0.123532" G="0.364424" T="0.1958"/>
      <pos A="0.46078" C="0.219888" G="0.1958" T="0.123532"/>
      <pos A="0.123532" C="0.388513" G="0.243977" T="0.243977"/>
      <pos A="0.340334" C="0.219888" G="0.171711" T="0.268067"/>
      <pos A="0.123532" C="0.340334" G="0.292156" T="0.243977"/>
      <pos A="0.268067" C="0.364424" G="0.340334" T="0.0271753"/>
      <pos A="0.219888" C="0.268067" G="0.292156" T="0.219888"/>
      <pos A="0.268067" C="0.219888" G="0.412601" T="0.099443"/>
      <pos A="0.147621" C="0.484869" G="0.219888" T="0.147621"/>
      <pos A="0.099443" C="0.171711" G="0.46078" T="0.268067"/>
      <pos A="0.43669" C="0.0753541" G="0.292156" T="0.1958"/>
      <pos A="0.243977" C="0.147621" G="0.43669" T="0.171711"/>
      <pos A="0.171711" C="0.171711" G="0.1958" T="0.46078"/>
      <pos A="0.243977" C="0.243977" G="0.219888" T="0.292156"/>
      <pos A="0.123532" C="0.123532" G="0.1958" T="0.557137"/>
      <pos A="0.147621" C="0.316245" G="0.219888" T="0.316245"/>
      <pos A="0.123532" C="0.388513" G="0.316245" T="0.171711"/>
      <pos A="0.147621" C="0.388513" G="0.388513" T="0.0753541"/>
      <pos A="0.292156" C="0.533047" G="0.147621" T="0.0271753"/>
      <pos A="0.484869" C="0.147621" G="0.123532" T="0.243977"/>
      <pos A="0.219888" C="0.219888" G="0.43669" T="0.123532"/>
      <pos A="0.316245" C="0.123532" G="0.147621" T="0.412601"/>
      <pos A="0.1958" C="0.0753541" G="0.364424" T="0.364424"/>
      <pos A="0.316245" C="0.340334" G="0.1958" T="0.147621"/>
      <pos A="0.219888" C="0.219888" G="0.147621" T="0.412601"/>
      <pos A="0.0512642" C="0.412601" G="0.243977" T="0.292156"/>
      <pos A="0.388513" C="0.243977" G="0.099443" T="0.268067"/>
    </motif>
    <motif db="0" id="M96" alt="O96" length="40" nsites="8" evalue="1.3e-003">
      <pos A="0.25" C="0.00308642" G="0.496914" T="0.25"/>
      <pos A="0.00308642" C="0.25" G="0.25" T="0.496914"/>
      <pos A="0.00308642" C="0.25" G="0.743827" T="0.00308642"/>
      <pos A="0.25" C="0.00308642" G="0.743827" T="0.00308642"/>
      <pos A="0.25" C="0.496914" G="0.00308642" T="0.25"/>
      <pos A="0.00308642" C="0.00308642" G="0.496914" T="0.496914"/>
      <pos A="0.25" C="0.00308642" G="0.25" T="0.496914"/>
      <pos A="0.25" C="0.25" G="0.00308642" T="0.496914"/>
      <pos A="0.496914" C="0.00308642" G="0.25" T="0.25"/>
      <pos A="0.00308642" C="0.25" G="0.25" T="0.496914"/>
      <pos A="0.25" C="0.496914" G="0.00308642" T="0.25"/>
      <pos A="0.00308642" C="0.25" G="0.25" T="0.496914"/>
      <pos A="0.00308642" C="0.990741" G="0.00308642" T="0.00308642"/>
      <pos A="0.743827" C="0.00308642" G="0.25" T="0.00308642"/>
      <pos A="0.00308642" C="0.00308642" G="0.990741" T="0.00308642"/>
      <pos A="0.25" C="0.00308642" G="0.496914" T="0.25"/>
      <pos A="0.25" C="0.00308642" G="0.743827" T="0.00308642"/>
      <pos A="0.00308642" C="0.25" G="0.743827" T="0.00308642"/>
      <pos A="0.496914" C="0.496914" G="0.00308642" T="0.00308642"/>
      <pos A="0.496914" C="0.00308642" G="0.00308642" T="0.496914"/>
      <pos A="0.00308642" C="0.25" G="0.25" T="0.496914"/>
      <pos A="0.496914" C="0.25" G="0.00308642" T="0.25"/>
      <pos A="0.00308642" C="0.25" G="0.25" T="0.496914"/>
      <pos A="0.25" C="0.00308642" G="0.25" T="0.496914"/>
      <pos A="0.743827" C="0.25" G="0.00308642" T="0.00308642"/>
      <pos A="0.25" C="0.496914" G="0.25" T="0.00308642"/>
      <pos A="0.496914" C="0.25" G="0.00308642" T="0.25"/>
      <pos A="0.25" C="0.496914" G="0.25" T="0.00308642"/>
      <pos A="0.743827" C="0.25" G="0.00308642" T="0.00308642"/>
      <pos A="0.25" C="0.496914" G="0.00308642" T="0.25"/>
      <pos A="0.25" C="0.00308642" G="0.00308642" T="0.743827"/>
      <pos A="0.25" C="0.00308642" G="0.25" T="0.496914"/>
      <pos A="0.00308642" C="0.25" G="0.743827" T="0.00308642"/>
      <pos A="0.25" C="0.25" G="0.496914" T="0.00308642"/>
      <pos A="0.25" C="0.25" G="0.25" T="0.25"/>
      <pos A="0.25" C="0.25" G="0.496914" T="0.00308642"/>
      <pos A="0.743827" C="0.25" G="0.00308642" T="0.00308642"/>
      <pos A="0.25" C="0.00308642" G="0.496914" T="0.25"/>
      <pos A="0.25" C="0.00308642" G="0.496914" T="0.25"/>
      <pos A="0.25" C="0.496914" G="0.00308642" T="0.25"/>
    </motif>
    <motif db="0" id="M97" alt="O97" length="40" nsites="8" evalue="1.3e-003">
      <pos A="0.379097" C="0.0933294" G="0.278828" T="0.248747"/>
      <pos A="0.434245" C="0.133437" G="0.268801" T="0.163518"/>
      <pos A="0.15349" C="0.303895" G="0.278828" T="0.263787"/>
      <pos A="0.409178" C="0.243733" G="0.118396" T="0.228692"/>
      <pos A="0.108369" C="0.233707" G="0.288854" T="0.36907"/>
      <pos A="0.283841" C="0.36907" G="0.203626" T="0.143464"/>
      <pos A="0.283841" C="0.188585" G="0.313922" T="0.213652"/>
      <pos A="0.0933294" C="0.163518" G="0.524488" T="0.218666"/>
      <pos A="0.203626" C="0.35403" G="0.188585" T="0.25376"/>
      <pos A="0.218666" C="0.318935" G="0.173545" T="0.288854"/>
      <pos A="0.133437" C="0.349016" G="0.0933294" T="0.424218"/>
      <pos A="0.198612" C="0.228692" G="0.349016" T="0.223679"/>
      <pos A="0.374084" C="0.283841" G="0.148477" T="0.193598"/>
      <pos A="0.344003" C="0.15349" G="0.208639" T="0.293868"/>
      <pos A="0.203626" C="0.323949" G="0.128424" T="0.344003"/>
      <pos A="0.218666" C="0.208639" G="0.218666" T="0.35403"/>
      <pos A="0.364056" C="0.163518" G="0.283841" T="0.188585"/>
      <pos A="0.36907" C="0.148477" G="0.288854" T="0.193598"/>
      <pos A="0.13845" C="0.233707" G="0.278828" T="0.349016"/>
      <pos A="0.323949" C="0.158504" G="0.263787" T="0.25376"/>
      <pos A="0.208639" C="0.218666" G="0.298881" T="0.273814"/>
      <pos A="0.223679" C="0.248747" G="0.248747" T="0.278828"/>
      <pos A="0.178558" C="0.313922" G="0.303895" T="0.203626"/>
      <pos A="0.25376" C="0.273814" G="0.288854" T="0.183571"/>
      <pos A="0.349016" C="0.268801" G="0.198612" T="0.183571"/>
      <pos A="0.23872" C="0.268801" G="0.273814" T="0.218666"/>
      <pos A="0.243733" C="0.248747" G="0.173545" T="0.333975"/>
      <pos A="0.288854" C="0.283841" G="0.173545" T="0.25376"/>
      <pos A="0.273814" C="0.173545" G="0.213652" T="0.33899"/>
      <pos A="0.163518" C="0.173545" G="0.36907" T="0.293868"/>
      <pos A="0.303895" C="0.278828" G="0.283841" T="0.133437"/>
      <pos A="0.243733" C="0.108369" G="0.263787" T="0.384111"/>
      <pos A="0.243733" C="0.213652" G="0.228692" T="0.313922"/>
      <pos A="0.25376" C="0.158504" G="0.288854" T="0.298881"/>
      <pos A="0.23872" C="0.133437" G="0.25376" T="0.374084"/>
      <pos A="0.33899" C="0.328962" G="0.123409" T="0.208639"/>
      <pos A="0.273814" C="0.308909" G="0.278828" T="0.13845"/>
      <pos A="0.193598" C="0.173545" G="0.163518" T="0.469339"/>
      <pos A="0.158504" C="0.313922" G="0.349016" T="0.178558"/>
      <pos A="0.23872" C="0.133437" G="0.333975" T="0.293868"/>
    </motif>
    <motif db="0" id="M98" alt="O98" length="40" nsites="8" evalue="1.3e-003">
      <pos A="0.399151" C="0.15349" G="0.148477" T="0.298881"/>
      <pos A="0.36907" C="0.218666" G="0.273814" T="0.13845"/>
      <pos A="0.173545" C="0.349016" G="0.258773" T="0.218666"/>
      <pos A="0.273814" C="0.188585" G="0.25376" T="0.283841"/>
      <pos A="0.148477" C="0.193598" G="0.328962" T="0.328962"/>
      <pos A="0.25376" C="0.268801" G="0.313922" T="0.163518"/>
      <pos A="0.434245" C="0.0682617" G="0.208639" T="0.288854"/>
      <pos A="0.13845" C="0.203626" G="0.359043" T="0.298881"/>
      <pos A="0.198612" C="0.469339" G="0.173545" T="0.158504"/>
      <pos A="0.208639" C="0.293868" G="0.223679" T="0.273814"/>
      <pos A="0.213652" C="0.198612" G="0.288854" T="0.298881"/>
      <pos A="0.248747" C="0.223679" G="0.168531" T="0.359043"/>
      <pos A="0.243733" C="0.308909" G="0.203626" T="0.243733"/>
      <pos A="0.359043" C="0.15349" G="0.13845" T="0.349016"/>
      <pos A="0.193598" C="0.318935" G="0.248747" T="0.23872"/>
      <pos A="0.298881" C="0.228692" G="0.248747" T="0.223679"/>
      <pos A="0.344003" C="0.218666" G="0.278828" T="0.158504"/>
      <pos A="0.273814" C="0.108369" G="0.349016" T="0.268801"/>
      <pos A="0.203626" C="0.328962" G="0.228692" T="0.23872"/>
      <pos A="0.313922" C="0.0833017" G="0.248747" T="0.35403"/>
      <pos A="0.323949" C="0.15349" G="0.364056" T="0.158504"/>
      <pos A="0.108369" C="0.303895" G="0.318935" T="0.268801"/>
      <pos A="0.213652" C="0.173545" G="0.258773" T="0.35403"/>
      <pos A="0.193598" C="0.283841" G="0.263787" T="0.258773"/>
      <pos A="0.288854" C="0.409178" G="0.0682617" T="0.233707"/>
      <pos A="0.308909" C="0.303895" G="0.213652" T="0.173545"/>
      <pos A="0.188585" C="0.213652" G="0.258773" T="0.33899"/>
      <pos A="0.263787" C="0.35403" G="0.15349" T="0.228692"/>
      <pos A="0.344003" C="0.313922" G="0.143464" T="0.198612"/>
      <pos A="0.283841" C="0.0983427" G="0.228692" T="0.389124"/>
      <pos A="0.208639" C="0.0983427" G="0.424218" T="0.268801"/>
      <pos A="0.268801" C="0.198612" G="0.203626" T="0.328962"/>
      <pos A="0.158504" C="0.15349" G="0.273814" T="0.414192"/>
      <pos A="0.303895" C="0.268801" G="0.288854" T="0.13845"/>
      <pos A="0.243733" C="0.193598" G="0.158504" T="0.404164"/>
      <pos A="0.248747" C="0.248747" G="0.25376" T="0.248747"/>
      <pos A="0.313922" C="0.263787" G="0.243733" T="0.178558"/>
      <pos A="0.318935" C="0.118396" G="0.384111" T="0.178558"/>
      <pos A="0.203626" C="0.278828" G="0.278828" T="0.23872"/>
      <pos A="0.0983427" C="0.379097" G="0.23872" T="0.283841"/>
    </motif>
    <motif db="0" id="M99" alt="O99" length="40" nsites="8" evalue="1.3e-003">
      <pos A="0.213226" C="0.12917" G="0.276268" T="0.381337"/>
      <pos A="0.255253" C="0.213226" G="0.202719" T="0.328802"/>
      <pos A="0.318295" C="0.118663" G="0.12917" T="0.433872"/>
      <pos A="0.223732" C="0.286774" G="0.12917" T="0.360323"/>
      <pos A="0.276268" C="0.297281" G="0.328802" T="0.0976494"/>
      <pos A="0.139677" C="0.349816" G="0.150184" T="0.360323"/>
      <pos A="0.465393" C="0.181705" G="0.0556207" T="0.297281"/>
      <pos A="0.381337" C="0.150184" G="0.33931" T="0.12917"/>
      <pos A="0.181705" C="0.202719" G="0.412858" T="0.202719"/>
      <pos A="0.444379" C="0.171198" G="0.192211" T="0.192211"/>
      <pos A="0.213226" C="0.150184" G="0.255253" T="0.381337"/>
      <pos A="0.118663" C="0.16069" G="0.37083" T="0.349816"/>
      <pos A="0.108156" C="0.255253" G="0.286774" T="0.349816"/>
      <pos A="0.286774" C="0.349816" G="0.213226" T="0.150184"/>
      <pos A="0.328802" C="0.26576" G="0.276268" T="0.12917"/>
      <pos A="0.360323" C="0.0766351" G="0.192211" T="0.37083"/>
      <pos A="0.402351" C="0.150184" G="0.381337" T="0.0661284"/>
      <pos A="0.26576" C="0.108156" G="0.202719" T="0.423365"/>
      <pos A="0.139677" C="0.381337" G="0.391844" T="0.0871417"/>
      <pos A="0.276268" C="0.318295" G="0.181705" T="0.223732"/>
      <pos A="0.307789" C="0.297281" G="0.192211" T="0.202719"/>
      <pos A="0.391844" C="0.244747" G="0.223732" T="0.139677"/>
      <pos A="0.328802" C="0.0766351" G="0.381337" T="0.213226"/>
      <pos A="0.423365" C="0.16069" G="0.223732" T="0.192211"/>
      <pos A="0.255253" C="0.297281" G="0.223732" T="0.223732"/>
      <pos A="0.297281" C="0.23424" G="0.108156" T="0.360323"/>
      <pos A="0.181705" C="0.00308642" G="0.496914" T="0.318295"/>
      <pos A="0.223732" C="0.0976494" G="0.297281" T="0.381337"/>
      <pos A="0.26576" C="0.181705" G="0.255253" T="0.297281"/>
      <pos A="0.16069" C="0.181705" G="0.559956" T="0.0976494"/>
      <pos A="0.297281" C="0.0871417" G="0.244747" T="0.37083"/>
      <pos A="0.139677" C="0.328802" G="0.181705" T="0.349816"/>
      <pos A="0.192211" C="0.297281" G="0.171198" T="0.33931"/>
      <pos A="0.0241007" C="0.318295" G="0.16069" T="0.496914"/>
      <pos A="0.223732" C="0.192211" G="0.286774" T="0.297281"/>
      <pos A="0.223732" C="0.276268" G="0.23424" T="0.26576"/>
      <pos A="0.286774" C="0.192211" G="0.33931" T="0.181705"/>
      <pos A="0.433872" C="0.181705" G="0.171198" T="0.213226"/>
      <pos A="0.202719" C="0.33931" G="0.150184" T="0.307789"/>
      <pos A="0.349816" C="0.213226" G="0.276268" T="0.16069"/>
    </motif>
  </queries>
  <targets>
    <motif db="0" id="AIRE_HUMAN.H11MO.0.C" length="18" nsites="41" evalue="1.0e+000"
        url="http://hocomoco.autosome.ru/motif/AIRE_HUMAN.H11MO.0.C">
      <pos A="0.397368" C="0.261336" G="0.125304" T="0.215992"/>
      <pos A="0.181984" C="0.181984" G="0.13664" T="0.499392"/>
      <pos A="0.13664" C="0.13664" G="0.204656" T="0.522064"/>
      <pos A="0.0459522" C="0.000608273" G="0.884815" T="0.0686242"/>
      <pos A="0.000608273" C="0.000608273" G="0.816799" T="0.181984"/>
      <pos A="0.318016" C="0.0459522" G="0.0232802" T="0.612752"/>
      <pos A="0.386032" C="0.0912962" G="0.0232802" T="0.499392"/>
      <pos A="0.36336" C="0.13664" G="0.13664" T="0.36336"/>
      <pos A="0.340688" C="0.0686242" G="0.13664" T="0.454048"/>
      <pos A="0.522064" C="0.0912962" G="0.13664" T="0.25"/>
      <pos A="0.386032" C="0.0459522" G="0.0686242" T="0.499392"/>
      <pos A="0.227328" C="0.13664" G="0.0686242" T="0.567408"/>
      <pos A="0.000608273" C="0.0232802" G="0.884815" T="0.0912962"/>
      <pos A="0.000608273" C="0.000608273" G="0.975503" T="0.0232802"/>
      <pos A="0.227328" C="0.0912962" G="0.25" T="0.431376"/>
      <pos A="0.0686242" C="0.181984" G="0.181984" T="0.567408"/>
      <pos A="0.454048" C="0.0232802" G="0.159312" T="0.36336"/>
      <pos A="0.403036" C="0.267004" G="0.1083" T="0.22166"/>
    </motif>
    <motif db="0" id="ARI3A_HUMAN.H11MO.0.D" length="22" nsites="44" evalue="1.0e+000"
        url="http://hocomoco.autosome.ru/motif/ARI3A_HUMAN.H11MO.0.D">
      <pos A="0.390323" C="0.0966588" G="0.325656" T="0.187362"/>
      <pos A="0.680839" C="0.0912698" G="0.000566893" T="0.227324"/>
      <pos A="0.112826" C="0.000566893" G="0.000566893" T="0.886041"/>
      <pos A="0.158177" C="0.000566893" G="0.000566893" T="0.840689"/>
      <pos A="0.952948" C="0.0459184" G="0.000566893" T="0.000566893"/>
      <pos A="0.931392" C="0.0674742" G="0.000566893" T="0.000566893"/>
      <pos A="0.475637" C="0.000566893" G="0.0243626" T="0.499433"/>
      <pos A="0.000566893" C="0.40873" G="0.227324" T="0.363379"/>
      <pos A="0.294232" C="0.181973" G="0.432526" T="0.0912698"/>
      <pos A="0.499433" C="0.0459184" G="0.363379" T="0.0912698"/>
      <pos A="0.454082" C="0.0459184" G="0.158177" T="0.341823"/>
      <pos A="0.72843" C="0.000566893" G="0.0912698" T="0.179733"/>
      <pos A="0.136621" C="0.0459184" G="0.0912698" T="0.72619"/>
      <pos A="0.160417" C="0.56858" G="0.0459184" T="0.225084"/>
      <pos A="0.72619" C="0.000566893" G="0.000566893" T="0.272676"/>
      <pos A="0.749986" C="0.0459184" G="0.000566893" T="0.203529"/>
      <pos A="0.952948" C="0.000566893" G="0.000566893" T="0.0459184"/>
      <pos A="0.40873" C="0.000566893" G="0.0459184" T="0.544785"/>
      <pos A="0.115066" C="0.136621" G="0.0912698" T="0.657043"/>
      <pos A="0.520989" C="0.136621" G="0.0243626" T="0.318027"/>
      <pos A="0.611692" C="0.069714" G="0.000566893" T="0.318027"/>
      <pos A="0.664672" C="0.00595584" G="0.075103" T="0.254269"/>
    </motif>
    <motif db="0" id="ARNT2_HUMAN.H11MO.0.D" length="12" nsites="18" evalue="1.0e+000"
        url="http://hocomoco.autosome.ru/motif/ARNT2_HUMAN.H11MO.0.D">
      <pos A="0.193565" C="0.0837457" G="0.584034" T="0.138655"/>
      <pos A="0.16611" C="0.282031" G="0.330839" T="0.22102"/>
      <pos A="0.00138122" C="0.660297" G="0.22102" T="0.117302"/>
      <pos A="0.00138122" C="0.0562909" G="0.940947" T="0.00138122"/>
      <pos A="0.00138122" C="0.00138122" G="0.0562909" T="0.940947"/>
      <pos A="0.00138122" C="0.0562909" G="0.940947" T="0.00138122"/>
      <pos A="0.0562909" C="0.00138122" G="0.879936" T="0.062392"/>
      <pos A="0.16611" C="0.330839" G="0.39185" T="0.111201"/>
      <pos A="0.556579" C="0.00138122" G="0.27593" T="0.16611"/>
      <pos A="0.00138122" C="0.330839" G="0.556579" T="0.111201"/>
      <pos A="0.39185" C="0.00138122" G="0.495568" T="0.111201"/>
      <pos A="0.138655" C="0.584034" G="0.193565" T="0.0837457"/>
    </motif>
    <motif db="0" id="ARNT_HUMAN.H11MO.0.B" length="9" nsites="500" evalue="1.0e+000"
        url="http://hocomoco.autosome.ru/motif/ARNT_HUMAN.H11MO.0.B">
      <pos A="0.15202" C="0.283993" G="0.429964" T="0.134023"/>
      <pos A="0.138022" C="0.0740352" G="0.242002" T="0.545941"/>
      <pos A="0.70191" C="0.030044" G="0.246001" T="0.0220456"/>
      <pos A="0.010048" C="0.94786" G="0.00204959" T="0.040042"/>
      <pos A="0.00604879" C="0.00204959" G="0.989852" T="0.00204959"/>
      <pos A="4.999e-05" C="4.999e-05" G="0.00204959" T="0.99785"/>
      <pos A="4.999e-05" C="0.00604879" G="0.991852" T="0.00204959"/>
      <pos A="0.355979" C="0.525945" G="0.0240452" T="0.0940312"/>
      <pos A="0.154019" C="0.50195" G="0.144021" T="0.20001"/>
    </motif>
    <motif db="0" id="ASCL2_HUMAN.H11MO.0.D" length="9" nsites="499" evalue="1.0e+000"
        url="http://hocomoco.autosome.ru/motif/ASCL2_HUMAN.H11MO.0.D">
      <pos A="0.262523" C="0.352685" G="0.33866" T="0.046133"/>
      <pos A="0.0020537" C="0.989832" G="0.0040573" T="0.0040573"/>
      <pos A="0.985824" C="0.00606091" G="0.0020537" T="0.00606091"/>
      <pos A="0.00606091" C="0.352685" G="0.587107" T="0.0541475"/>
      <pos A="0.0140753" C="0.979814" G="0.0020537" T="0.0040573"/>
      <pos A="0.0040573" C="0.0040573" G="5.00902e-05" T="0.991835"/>
      <pos A="0.0020537" C="0.0100681" G="0.963785" T="0.0240934"/>
      <pos A="0.00606091" C="0.867612" G="0.0140753" T="0.112252"/>
      <pos A="0.102234" C="0.29458" G="0.00806452" T="0.595121"/>
    </motif>
    <motif db="0" id="ATF2_HUMAN.H11MO.0.B" length="11" nsites="500" evalue="1.0e+000"
        url="http://hocomoco.autosome.ru/motif/ATF2_HUMAN.H11MO.0.B">
      <pos A="0.315987" C="0.0880324" G="0.463957" T="0.132024"/>
      <pos A="0.423965" C="0.166017" G="0.383973" T="0.0260448"/>
      <pos A="0.020046" C="0.0240452" G="0.0120476" T="0.943861"/>
      <pos A="0.0160468" C="0.0140472" G="0.939862" T="0.030044"/>
      <pos A="0.903869" C="0.0120476" G="0.0140472" T="0.070036"/>
      <pos A="0.0340432" C="0.361978" G="0.248" T="0.355979"/>
      <pos A="0.00204959" C="0.0420416" G="0.933863" T="0.0220456"/>
      <pos A="0.126025" C="0.0720356" G="0.0260448" T="0.775895"/>
      <pos A="0.158018" C="0.775895" G="0.0360428" T="0.030044"/>
      <pos A="0.875875" C="0.0180464" G="0.0640372" T="0.0420416"/>
      <pos A="0.0620376" C="0.253999" G="0.184013" T="0.49995"/>
    </motif>
    <motif db="0" id="ATF2_HUMAN.H11MO.1.B" length="20" nsites="1293" evalue="1.0e+000"
        url="http://hocomoco.autosome.ru/motif/ATF2_HUMAN.H11MO.1.B">
      <pos A="0.3921" C="0.119113" G="0.135353" T="0.353434"/>
      <pos A="0.371994" C="0.10442" G="0.214233" T="0.309353"/>
      <pos A="0.413754" C="0.101326" G="0.21114" T="0.27378"/>
      <pos A="0.255993" C="0.122206" G="0.187166" T="0.434634"/>
      <pos A="0.28074" C="0.0719395" G="0.566101" T="0.0812195"/>
      <pos A="0.911782" C="0.000792669" G="0.0850862" T="0.00233934"/>
      <pos A="1.93334e-05" C="1.93334e-05" G="1.93334e-05" T="0.999942"/>
      <pos A="1.93334e-05" C="1.93334e-05" G="0.999169" T="0.000792669"/>
      <pos A="0.999942" C="1.93334e-05" G="1.93334e-05" T="1.93334e-05"/>
      <pos A="1.93334e-05" C="0.136126" G="0.0340461" T="0.829808"/>
      <pos A="0.000792669" C="1.93334e-05" G="0.999169" T="1.93334e-05"/>
      <pos A="1.93334e-05" C="1.93334e-05" G="1.93334e-05" T="0.999942"/>
      <pos A="0.0309527" C="0.967462" G="1.93334e-05" T="0.001566"/>
      <pos A="0.999942" C="1.93334e-05" G="1.93334e-05" T="1.93334e-05"/>
      <pos A="1.93334e-05" C="0.0502861" G="0.00775269" T="0.941942"/>
      <pos A="0.12994" C="0.517381" G="0.0997796" T="0.2529"/>
      <pos A="0.42922" C="0.15314" G="0.15546" T="0.26218"/>
      <pos A="0.25986" C="0.163193" G="0.140766" T="0.43618"/>
      <pos A="0.219647" C="0.139993" G="0.143086" T="0.497274"/>
      <pos A="0.311673" C="0.1369" G="0.158553" T="0.392874"/>
    </motif>
    <motif db="0" id="ATF2_HUMAN.H11MO.2.C" length="11" nsites="381" evalue="1.0e+000"
        url="http://hocomoco.autosome.ru/motif/ATF2_HUMAN.H11MO.2.C">
      <pos A="0.322816" C="0.086657" G="0.540606" T="0.0499213"/>
      <pos A="0.509118" C="0.00531357" G="0.480255" T="0.00531357"/>
      <pos A="6.55996e-05" C="6.55996e-05" G="6.55996e-05" T="0.999803"/>
      <pos A="6.55996e-05" C="6.55996e-05" G="0.999803" T="6.55996e-05"/>
      <pos A="0.999803" C="6.55996e-05" G="6.55996e-05" T="6.55996e-05"/>
      <pos A="6.55996e-05" C="0.994555" G="0.00268958" T="0.00268958"/>
      <pos A="6.55996e-05" C="6.55996e-05" G="0.999803" T="6.55996e-05"/>
      <pos A="6.55996e-05" C="6.55996e-05" G="6.55996e-05" T="0.999803"/>
      <pos A="0.188992" C="0.810876" G="6.55996e-05" T="6.55996e-05"/>
      <pos A="0.997179" C="6.55996e-05" G="0.00268958" T="6.55996e-05"/>
      <pos A="0.0446733" C="0.464511" G="0.356927" T="0.133889"/>
    </motif>
    <motif db="0" id="ATF6A_HUMAN.H11MO.0.B" length="12" nsites="20" evalue="1.0e+000"
        url="http://hocomoco.autosome.ru/motif/ATF6A_HUMAN.H11MO.0.B">
      <pos A="0.184941" C="0.184941" G="0.582951" T="0.047168"/>
      <pos A="0.00124378" C="0.215557" G="0.322713" T="0.460486"/>
      <pos A="0.00124378" C="0.261481" G="0.598259" T="0.139016"/>
      <pos A="0.0930922" C="0.399254" G="0.460486" T="0.047168"/>
      <pos A="0.00124378" C="0.0318599" G="0.00124378" T="0.965653"/>
      <pos A="0.00124378" C="0.047168" G="0.950344" T="0.00124378"/>
      <pos A="0.919728" C="0.047168" G="0.00124378" T="0.0318599"/>
      <pos A="0.00124378" C="0.996269" G="0.00124378" T="0.00124378"/>
      <pos A="0.00124378" C="0.00124378" G="0.996269" T="0.00124378"/>
      <pos A="0.00124378" C="0.00124378" G="0.00124378" T="0.996269"/>
      <pos A="0.00124378" C="0.0930922" G="0.90442" T="0.00124378"/>
      <pos A="0.0930922" C="0.00124378" G="0.90442" T="0.00124378"/>
    </motif>
    <motif db="0" id="ATF7_HUMAN.H11MO.0.D" length="11" nsites="12644" evalue="1.0e+000"
        url="http://hocomoco.autosome.ru/motif/ATF7_HUMAN.H11MO.0.D">
      <pos A="0.217356" C="0.0873352" G="0.447029" T="0.24828"/>
      <pos A="0.570881" C="0.00429252" G="0.418478" T="0.00634881"/>
      <pos A="0.000516051" C="0.000595139" G="0.00439138" T="0.994497"/>
      <pos A="0.000397419" C="0.00031833" G="0.985995" T="0.0132888"/>
      <pos A="0.995328" C="8.10655e-05" G="0.00451001" T="8.10655e-05"/>
      <pos A="8.10655e-05" C="0.992006" G="0.00553816" T="0.00237463"/>
      <pos A="0.000555595" C="1.97721e-06" G="0.99944" T="1.97721e-06"/>
      <pos A="8.10655e-05" C="1.97721e-06" G="0.00332368" T="0.996593"/>
      <pos A="0.185662" C="0.812278" G="0.00138602" T="0.000674228"/>
      <pos A="0.997542" C="0.00031833" G="0.00158374" T="0.000555595"/>
      <pos A="0.00506363" C="0.0470595" G="0.0273665" T="0.92051"/>
    </motif>
    <motif db="0" id="ATOH1_HUMAN.H11MO.0.B" length="9" nsites="500" evalue="1.0e+000"
        url="http://hocomoco.autosome.ru/motif/ATOH1_HUMAN.H11MO.0.B">
      <pos A="0.533943" C="0.0420416" G="0.377974" T="0.0460408"/>
      <pos A="0.323985" C="0.154019" G="0.521946" T="4.999e-05"/>
      <pos A="0.00204959" C="0.995851" G="0.00204959" T="4.999e-05"/>
      <pos A="0.99785" C="4.999e-05" G="4.999e-05" T="0.00204959"/>
      <pos A="4.999e-05" C="0.00804839" G="0.973855" T="0.0180464"/>
      <pos A="0.585933" C="0.379974" G="0.0340432" T="4.999e-05"/>
      <pos A="0.0180464" C="0.00604879" G="0.00204959" T="0.973855"/>
      <pos A="0.00204959" C="4.999e-05" G="0.989852" T="0.00804839"/>
      <pos A="0.0320436" C="0.110028" G="0.721906" T="0.136023"/>
    </motif>
    <motif db="0" id="BACH1_HUMAN.H11MO.0.A" length="13" nsites="500" evalue="1.0e+000"
        url="http://hocomoco.autosome.ru/motif/BACH1_HUMAN.H11MO.0.A">
      <pos A="0.0628514" C="0.168181" G="0.0975447" T="0.671423"/>
      <pos A="0.00920666" C="0.066425" G="0.922336" T="0.00203205"/>
      <pos A="0.0209144" C="0.967526" G="0.00397444" T="0.00758555"/>
      <pos A="0.0362182" C="0.0795832" G="0.080139" T="0.80406"/>
      <pos A="0.00389824" C="0.0613564" G="0.890887" T="0.0438579"/>
      <pos A="0.80282" C="0.020619" G="0.124523" T="0.0520378"/>
      <pos A="0.0133116" C="0.214865" G="0.763223" T="0.00860036"/>
      <pos A="0.00624957" C="0.0361794" G="0.145878" T="0.811693"/>
      <pos A="0.0162411" C="0.943692" G="0.0343167" T="0.00574993"/>
      <pos A="0.786281" C="0.0958376" G="0.0824533" T="0.0354277"/>
      <pos A="0.00982731" C="0.334262" G="0.256606" T="0.399305"/>
      <pos A="0.151628" C="0.265556" G="0.394692" T="0.188124"/>
      <pos A="0.105265" C="0.378564" G="0.372601" T="0.143571"/>
    </motif>
    <motif db="0" id="BACH2_HUMAN.H11MO.0.A" length="11" nsites="500" evalue="1.0e+000"
        url="http://hocomoco.autosome.ru/motif/BACH2_HUMAN.H11MO.0.A">
      <pos A="0.122026" C="0.0960308" G="0.0680364" T="0.713907"/>
      <pos A="0.0140472" C="0.0780344" G="0.893871" T="0.0140472"/>
      <pos A="0.0440412" C="0.923865" G="0.0120476" T="0.020046"/>
      <pos A="0.0780344" C="0.0380424" G="0.00804839" T="0.875875"/>
      <pos A="0.0580384" C="0.060038" G="0.793891" T="0.0880324"/>
      <pos A="0.757898" C="0.0380424" G="0.0560388" T="0.14802"/>
      <pos A="0.0440412" C="0.224005" G="0.669916" T="0.0620376"/>
      <pos A="0.010048" C="0.0160468" G="0.00804839" T="0.965857"/>
      <pos A="0.060038" C="0.919866" G="0.0160468" T="0.00404919"/>
      <pos A="0.963857" C="0.0120476" G="0.00804839" T="0.0160468"/>
      <pos A="0.0560388" C="0.319986" G="0.212008" T="0.411968"/>
    </motif>
    <motif db="0" id="BARH2_HUMAN.H11MO.0.D" length="18" nsites="42825" evalue="1.0e+000"
        url="http://hocomoco.autosome.ru/motif/BARH2_HUMAN.H11MO.0.D">
      <pos A="0.221277" C="0.229626" G="0.413979" T="0.135118"/>
      <pos A="0.167058" C="0.385056" G="0.121355" T="0.326531"/>
      <pos A="0.0090238" C="0.00622148" G="0.00605889" T="0.978696"/>
      <pos A="0.988399" C="0.000650948" G="0.00147868" T="0.00947101"/>
      <pos A="0.99828" C="0.000780282" G="0.000647253" T="0.000292509"/>
      <pos A="0.476164" C="0.00180756" G="0.0308855" T="0.491143"/>
      <pos A="0.0165538" C="0.447798" G="0.0168763" T="0.518772"/>
      <pos A="0.0210791" C="0.00169064" G="0.971392" T="0.00583803"/>
      <pos A="0.204192" C="0.247647" G="0.346599" T="0.201562"/>
      <pos A="0.0565878" C="0.275451" G="0.0624176" T="0.605543"/>
      <pos A="0.144585" C="0.383472" G="0.294382" T="0.17756"/>
      <pos A="0.218691" C="0.379395" G="0.13358" T="0.268334"/>
      <pos A="0.268555" C="0.122333" G="0.101111" T="0.508001"/>
      <pos A="0.522536" C="0.0208406" G="0.0498196" T="0.406804"/>
      <pos A="0.490371" C="0.0184796" G="0.0137296" T="0.47742"/>
      <pos A="0.41991" C="0.0322168" G="0.0496664" T="0.498207"/>
      <pos A="0.336494" C="0.182098" G="0.118011" T="0.363397"/>
      <pos A="0.228191" C="0.155706" G="0.43546" T="0.180643"/>
    </motif>
    <motif db="0" id="BATF3_HUMAN.H11MO.0.B" length="17" nsites="500" evalue="1.0e+000"
        url="http://hocomoco.autosome.ru/motif/BATF3_HUMAN.H11MO.0.B">
      <pos A="0.172016" C="0.353979" G="0.206009" T="0.267996"/>
      <pos A="0.483953" C="0.0560388" G="0.244001" T="0.216007"/>
      <pos A="0.030044" C="0.389972" G="0.50195" T="0.0780344"/>
      <pos A="0.030044" C="0.0160468" G="0.0140472" T="0.939862"/>
      <pos A="0.0460408" C="0.0640372" G="0.00804839" T="0.881874"/>
      <pos A="0.0420416" C="0.160018" G="0.0420416" T="0.755899"/>
      <pos A="0.0180464" C="0.855879" G="0.020046" T="0.106029"/>
      <pos A="0.50195" C="0.178014" G="0.120026" T="0.20001"/>
      <pos A="0.210008" C="0.182014" G="0.218006" T="0.389972"/>
      <pos A="0.230004" C="0.0420416" G="0.0640372" T="0.663917"/>
      <pos A="0.481954" C="0.19801" G="0.0560388" T="0.263997"/>
      <pos A="0.00804839" C="4.999e-05" G="0.010048" T="0.981854"/>
      <pos A="0.0120476" C="0.0240452" G="0.809888" T="0.154019"/>
      <pos A="0.863877" C="0.00604879" G="0.0420416" T="0.0880324"/>
      <pos A="0.10003" C="0.461958" G="0.317986" T="0.120026"/>
      <pos A="0.252" C="0.120026" G="0.146021" T="0.481954"/>
      <pos A="0.242002" C="0.385973" G="0.186013" T="0.186013"/>
    </motif>
    <motif db="0" id="BC11A_HUMAN.H11MO.0.A" length="17" nsites="500" evalue="1.0e+000"
        url="http://hocomoco.autosome.ru/motif/BC11A_HUMAN.H11MO.0.A">
      <pos A="0.37573" C="0.184625" G="0.286195" T="0.153451"/>
      <pos A="0.55058" C="0.0994705" G="0.224094" T="0.125856"/>
      <pos A="0.500164" C="0.142363" G="0.230714" T="0.126759"/>
      <pos A="0.589982" C="0.0166164" G="0.226051" T="0.167351"/>
      <pos A="0.187435" C="0.160796" G="0.580417" T="0.071352"/>
      <pos A="0.664511" C="0.0145816" G="0.269377" T="0.051531"/>
      <pos A="0.104037" C="0.0144884" G="0.828551" T="0.0529239"/>
      <pos A="0.200417" C="0.0327717" G="0.758546" T="0.00826493"/>
      <pos A="0.880098" C="0.0431253" G="0.0485975" T="0.0281795"/>
      <pos A="0.867864" C="0.00583965" G="0.0555442" T="0.0707524"/>
      <pos A="0.248399" C="0.226047" G="0.502141" T="0.0234139"/>
      <pos A="0.150158" C="0.154992" G="0.0315585" T="0.663292"/>
      <pos A="0.117832" C="0.0724923" G="0.760189" T="0.0494865"/>
      <pos A="0.658749" C="0.064413" G="0.250663" T="0.0261749"/>
      <pos A="0.458785" C="0.143453" G="0.310166" T="0.0875961"/>
      <pos A="0.622702" C="0.078845" G="0.157294" T="0.141159"/>
      <pos A="0.358985" C="0.2047" G="0.318076" T="0.118238"/>
    </motif>
    <motif db="0" id="BHA15_HUMAN.H11MO.0.B" length="11" nsites="500" evalue="1.0e+000"
        url="http://hocomoco.autosome.ru/motif/BHA15_HUMAN.H11MO.0.B">
      <pos A="0.172016" C="0.285993" G="0.471956" T="0.070036"/>
      <pos A="0.15202" C="0.44996" G="0.295991" T="0.10203"/>
      <pos A="0.687912" C="0.0680364" G="0.20001" T="0.0440412"/>
      <pos A="0.279994" C="0.108028" G="0.609928" T="0.00204959"/>
      <pos A="0.0560388" C="0.921866" G="0.0160468" T="0.00604879"/>
      <pos A="0.983853" C="0.00404919" G="0.010048" T="0.00204959"/>
      <pos A="0.00604879" C="0.00404919" G="0.963857" T="0.0260448"/>
      <pos A="0.0540392" C="0.877874" G="0.0640372" T="0.00404919"/>
      <pos A="0.0260448" C="0.0120476" G="0.00404919" T="0.957858"/>
      <pos A="0.00404919" C="0.00404919" G="0.981854" T="0.010048"/>
      <pos A="0.00204959" C="0.14802" G="0.633923" T="0.216007"/>
    </motif>
    <motif db="0" id="BHE40_HUMAN.H11MO.0.A" length="10" nsites="500" evalue="1.0e+000"
        url="http://hocomoco.autosome.ru/motif/BHE40_HUMAN.H11MO.0.A">
      <pos A="0.345981" C="0.0840332" G="0.369976" T="0.20001"/>
      <pos A="0.170016" C="0.0140472" G="0.627924" T="0.188012"/>
      <pos A="0.0980304" C="0.89787" G="0.00204959" T="0.00204959"/>
      <pos A="0.943861" C="0.0120476" G="0.0160468" T="0.0280444"/>
      <pos A="0.00804839" C="0.929864" G="0.0160468" T="0.0460408"/>
      <pos A="0.0520396" C="0.0420416" G="0.89987" T="0.00604879"/>
      <pos A="0.0460408" C="0.0140472" G="0.0460408" T="0.893871"/>
      <pos A="0.00204959" C="4.999e-05" G="0.99785" T="4.999e-05"/>
      <pos A="0.583933" C="0.234003" G="0.116027" T="0.0660368"/>
      <pos A="0.0920316" C="0.457958" G="0.379974" T="0.070036"/>
    </motif>
    <motif db="0" id="BMAL1_HUMAN.H11MO.0.A" length="11" nsites="410" evalue="1.0e+000"
        url="http://hocomoco.autosome.ru/motif/BMAL1_HUMAN.H11MO.0.A">
      <pos A="0.160997" C="0.160997" G="0.370702" T="0.307303"/>
      <pos A="0.173189" C="0.521885" G="0.292673" T="0.0122531"/>
      <pos A="0.0658986" C="0.926664" G="0.00249939" T="0.00493782"/>
      <pos A="0.897403" C="0.0122531" G="0.034199" T="0.0561448"/>
      <pos A="0.0244453" C="0.73159" G="0.034199" T="0.209766"/>
      <pos A="0.00737625" C="0.0220068" G="0.951049" T="0.0195684"/>
      <pos A="0.0146915" C="6.09607e-05" G="0.0122531" T="0.972994"/>
      <pos A="6.09607e-05" C="0.00493782" G="0.975433" T="0.0195684"/>
      <pos A="0.453609" C="0.26585" G="0.0268837" T="0.253658"/>
      <pos A="0.051268" C="0.492624" G="0.292673" T="0.163436"/>
      <pos A="0.139051" C="0.319495" G="0.143928" T="0.397525"/>
    </motif>
    <motif db="0" id="BPTF_HUMAN.H11MO.0.D" length="12" nsites="21" evalue="1.0e+000"
        url="http://hocomoco.autosome.ru/motif/BPTF_HUMAN.H11MO.0.D">
      <pos A="0.0959716" C="0.0959716" G="0.380332" T="0.427725"/>
      <pos A="0.0485782" C="0.00118483" G="0.380332" T="0.569905"/>
      <pos A="0.0959716" C="0.0485782" G="0.190758" T="0.664692"/>
      <pos A="0.143365" C="0.238152" G="0.332938" T="0.285545"/>
      <pos A="0.0485782" C="0.00118483" G="0.00118483" T="0.949052"/>
      <pos A="0.00118483" C="0.00118483" G="0.0485782" T="0.949052"/>
      <pos A="0.00118483" C="0.00118483" G="0.759479" T="0.238152"/>
      <pos A="0.0485782" C="0.143365" G="0.00118483" T="0.806872"/>
      <pos A="0.0485782" C="0.00118483" G="0.475118" T="0.475118"/>
      <pos A="0.0485782" C="0.0959716" G="0.332938" T="0.522512"/>
      <pos A="0.143365" C="0.143365" G="0.285545" T="0.427725"/>
      <pos A="0.190758" C="0.427725" G="0.285545" T="0.0959716"/>
    </motif>
    <motif db="0" id="BRAC_HUMAN.H11MO.0.A" length="20" nsites="500" evalue="1.0e+000"
        url="http://hocomoco.autosome.ru/motif/BRAC_HUMAN.H11MO.0.A">
      <pos A="0.120026" C="0.252" G="0.146021" T="0.481954"/>
      <pos A="0.0780344" C="0.20201" G="0.106029" T="0.613927"/>
      <pos A="0.335983" C="0.311988" G="0.224005" T="0.128024"/>
      <pos A="0.333983" C="0.164017" G="0.379974" T="0.122026"/>
      <pos A="0.138022" C="0.673915" G="0.128024" T="0.060038"/>
      <pos A="0.669916" C="0.0720356" G="0.162018" T="0.0960308"/>
      <pos A="0.19801" C="0.174015" G="0.407968" T="0.220006"/>
      <pos A="0.182014" C="0.252" G="0.40197" T="0.164017"/>
      <pos A="0.244001" C="0.166017" G="0.339982" T="0.25"/>
      <pos A="0.469956" C="0.190012" G="0.230004" T="0.110028"/>
      <pos A="0.343981" C="0.0520396" G="0.437962" T="0.166017"/>
      <pos A="0.060038" C="0.128024" G="0.7479" T="0.0640372"/>
      <pos A="0.0380424" C="0.0160468" G="0.00404919" T="0.941862"/>
      <pos A="0.00204959" C="0.0140472" G="0.969856" T="0.0140472"/>
      <pos A="0.224005" C="0.0520396" G="0.0440412" T="0.679914"/>
      <pos A="0.0320436" C="0.15202" G="0.631924" T="0.184013"/>
      <pos A="0.905869" C="0.020046" G="0.0620376" T="0.0120476"/>
      <pos A="0.659918" C="0.0580384" G="0.222006" T="0.060038"/>
      <pos A="0.34998" C="0.0880324" G="0.261998" T="0.29999"/>
      <pos A="0.20001" C="0.136023" G="0.19801" T="0.465957"/>
    </motif>
    <motif db="0" id="CDX1_HUMAN.H11MO.0.C" length="8" nsites="30" evalue="1.0e+000"
        url="http://hocomoco.autosome.ru/motif/CDX1_HUMAN.H11MO.0.C">
      <pos A="0.465232" C="0.243748" G="0.0490569" T="0.241962"/>
      <pos A="0.0329815" C="0.000830565" G="0.0972832" T="0.868905"/>
      <pos A="0.0329815" C="0.000830565" G="0.0329815" T="0.933207"/>
      <pos A="0.0651324" C="0.0544154" G="0.129434" T="0.751018"/>
      <pos A="0.804603" C="0.000830565" G="0.161585" T="0.0329815"/>
      <pos A="0.247321" C="0.0937109" G="0.0329815" T="0.625987"/>
      <pos A="0.206239" C="0.000830565" G="0.7921" T="0.000830565"/>
      <pos A="0.199987" C="0.0999625" G="0.339308" T="0.360742"/>
    </motif>
    <motif db="0" id="CLOCK_HUMAN.H11MO.0.C" length="14" nsites="252" evalue="1.0e+000"
        url="http://hocomoco.autosome.ru/motif/CLOCK_HUMAN.H11MO.0.C">
      <pos A="0.158766" C="0.599068" G="0.1786" T="0.063566"/>
      <pos A="0.424534" C="0.115133" G="0.1905" T="0.269833"/>
      <pos A="0.2024" C="0.146866" G="0.511801" T="0.138933"/>
      <pos A="0.337267" C="0.3214" G="0.1667" T="0.174633"/>
      <pos A="0.0952995" C="0.848969" G="0.0437326" T="0.0119992"/>
      <pos A="0.809302" C="0.063566" G="0.0437326" T="0.0833994"/>
      <pos A="0.1548" C="0.607001" G="0.127033" T="0.111166"/>
      <pos A="0.253967" C="0.0556327" G="0.642701" T="0.0476993"/>
      <pos A="0.0952995" C="0.1191" G="0.0437326" T="0.741868"/>
      <pos A="0.0873661" C="0.0238992" G="0.860869" T="0.0278659"/>
      <pos A="0.400734" C="0.313467" G="0.1786" T="0.1072"/>
      <pos A="0.369" C="0.242067" G="0.281733" T="0.1072"/>
      <pos A="0.222233" C="0.388834" G="0.289667" T="0.0992662"/>
      <pos A="0.491967" C="0.2976" G="0.0238992" T="0.186533"/>
    </motif>
    <motif db="0" id="CR3L1_HUMAN.H11MO.0.D" length="11" nsites="30982" evalue="1.0e+000"
        url="http://hocomoco.autosome.ru/motif/CR3L1_HUMAN.H11MO.0.D">
      <pos A="0.071483" C="0.0761542" G="0.686216" T="0.166147"/>
      <pos A="0.265587" C="0.581048" G="0.00339906" T="0.149966"/>
      <pos A="0.0281621" C="0.788326" G="0.159464" T="0.0240475"/>
      <pos A="0.999998" C="8.06918e-07" G="8.06918e-07" T="8.06918e-07"/>
      <pos A="8.06918e-07" C="0.999998" G="8.06918e-07" T="8.06918e-07"/>
      <pos A="8.06918e-07" C="8.06918e-07" G="0.999998" T="8.06918e-07"/>
      <pos A="8.06918e-07" C="8.06918e-07" G="8.06918e-07" T="0.999998"/>
      <pos A="8.06918e-07" C="8.06918e-07" G="0.999998" T="8.06918e-07"/>
      <pos A="8.06918e-07" C="8.06918e-07" G="0.999998" T="8.06918e-07"/>
      <pos A="8.06918e-07" C="0.999998" G="8.06918e-07" T="8.06918e-07"/>
      <pos A="0.982503" C="0.00583243" G="0.00583243" T="0.00583243"/>
    </motif>
    <motif db="0" id="CR3L2_HUMAN.H11MO.0.D" length="13" nsites="1219" evalue="1.0e+000"
        url="http://hocomoco.autosome.ru/motif/CR3L2_HUMAN.H11MO.0.D">
      <pos A="0.109117" C="0.150131" G="0.101735" T="0.639016"/>
      <pos A="0.087175" C="0.0830736" G="0.72371" T="0.106041"/>
      <pos A="0.430666" C="0.185403" G="0.210832" T="0.173099"/>
      <pos A="0.131265" C="0.081228" G="0.0246288" T="0.762878"/>
      <pos A="0.00350669" C="0.217599" G="0.725351" T="0.0535436"/>
      <pos A="0.992761" C="0.00104585" G="0.00268641" T="0.00350669"/>
      <pos A="0.00248134" C="0.989275" G="0.00494217" T="0.00330162"/>
      <pos A="2.05069e-05" C="0.00166106" G="0.996657" T="0.00166106"/>
      <pos A="0.0020712" C="0.00371175" G="0.00371175" T="0.990505"/>
      <pos A="0.00453203" C="0.00863342" G="0.983123" T="0.00371175"/>
      <pos A="0.134546" C="0.126343" G="0.588159" T="0.150952"/>
      <pos A="0.135366" C="0.598003" G="0.131265" T="0.135366"/>
      <pos A="0.542019" C="0.143364" G="0.176995" T="0.137622"/>
    </motif>
    <motif db="0" id="CREB3_HUMAN.H11MO.0.D" length="13" nsites="93" evalue="1.0e+000"
        url="http://hocomoco.autosome.ru/motif/CREB3_HUMAN.H11MO.0.D">
      <pos A="0.115736" C="0.201665" G="0.244629" T="0.43797"/>
      <pos A="0.142589" C="0.131847" G="0.582975" T="0.142589"/>
      <pos A="0.486305" C="0.00295381" G="0.507787" T="0.00295381"/>
      <pos A="0.0110097" C="0.000268528" G="0.000268528" T="0.988453"/>
      <pos A="0.000268528" C="0.0110097" G="0.988453" T="0.000268528"/>
      <pos A="0.999194" C="0.000268528" G="0.000268528" T="0.000268528"/>
      <pos A="0.000268528" C="0.999194" G="0.000268528" T="0.000268528"/>
      <pos A="0.000268528" C="0.000268528" G="0.999194" T="0.000268528"/>
      <pos A="0.000268528" C="0.000268528" G="0.000268528" T="0.999194"/>
      <pos A="0.0190655" C="0.0942535" G="0.878357" T="0.00832438"/>
      <pos A="0.0942535" C="0.00832438" G="0.727981" T="0.169441"/>
      <pos A="0.228518" C="0.690387" G="0.013695" T="0.0674006"/>
      <pos A="0.515843" C="0.129162" G="0.20435" T="0.150644"/>
    </motif>
    <motif db="0" id="CREB5_HUMAN.H11MO.0.D" length="11" nsites="1702" evalue="1.0e+000"
        url="http://hocomoco.autosome.ru/motif/CREB5_HUMAN.H11MO.0.D">
      <pos A="0.267332" C="0.111642" G="0.438884" T="0.182143"/>
      <pos A="0.563877" C="0.0169056" G="0.405837" T="0.0133805"/>
      <pos A="0.000308443" C="0.000895952" G="0.000308443" T="0.998487"/>
      <pos A="1.46877e-05" C="1.46877e-05" G="0.967055" T="0.0329152"/>
      <pos A="0.999368" C="1.46877e-05" G="1.46877e-05" T="0.000602197"/>
      <pos A="0.000602197" C="0.968818" G="0.000602197" T="0.0299777"/>
      <pos A="0.000602197" C="1.46877e-05" G="0.999368" T="1.46877e-05"/>
      <pos A="0.000308443" C="0.00618354" G="0.000308443" T="0.9932"/>
      <pos A="0.381015" C="0.615431" G="0.000895952" T="0.00265848"/>
      <pos A="0.988206" C="0.000602197" G="0.0070648" T="0.00412725"/>
      <pos A="0.0245432" C="0.0909318" G="0.073894" T="0.810631"/>
    </motif>
    <motif db="0" id="DLX1_HUMAN.H11MO.0.D" length="16" nsites="16252" evalue="1.0e+000"
        url="http://hocomoco.autosome.ru/motif/DLX1_HUMAN.H11MO.0.D">
      <pos A="0.356832" C="0.136116" G="0.136793" T="0.370259"/>
      <pos A="0.452964" C="0.0963251" G="0.0763799" T="0.374331"/>
      <pos A="0.532742" C="0.0579052" G="0.0766995" T="0.332653"/>
      <pos A="0.46403" C="0.0493464" G="0.0743764" T="0.412248"/>
      <pos A="0.339625" C="0.0394757" G="0.110197" T="0.510702"/>
      <pos A="0.22041" C="0.0722778" G="0.11822" T="0.589092"/>
      <pos A="0.562225" C="0.0896903" G="0.152019" T="0.196065"/>
      <pos A="0.164777" C="0.141951" G="0.203084" T="0.490188"/>
      <pos A="0.125209" C="0.153758" G="0.58495" T="0.136083"/>
      <pos A="0.101867" C="0.460239" G="0.302962" T="0.134932"/>
      <pos A="0.220662" C="0.128848" G="0.000135811" T="0.650354"/>
      <pos A="0.992561" C="0.00306575" G="0.00435255" T="2.072e-05"/>
      <pos A="0.996767" C="0.000739225" G="0.000854315" T="0.00163914"/>
      <pos A="0.0116504" C="0.0106562" G="0.00950858" T="0.968185"/>
      <pos A="0.0369355" C="0.035676" G="0.0740189" T="0.85337"/>
      <pos A="0.594043" C="0.108977" G="0.168693" T="0.128287"/>
    </motif>
    <motif db="0" id="DLX4_HUMAN.H11MO.0.D" length="16" nsites="2355" evalue="1.0e+000"
        url="http://hocomoco.autosome.ru/motif/DLX4_HUMAN.H11MO.0.D">
      <pos A="0.0473547" C="0.133975" G="0.0473547" T="0.771315"/>
      <pos A="0.9988" C="0.000541378" G="0.000116768" T="0.000541378"/>
      <pos A="0.999968" C="1.06153e-05" G="1.06153e-05" T="1.06153e-05"/>
      <pos A="1.06153e-05" C="1.06153e-05" G="0.000859836" T="0.999119"/>
      <pos A="1.06153e-05" C="0.00213367" G="0.00255828" T="0.995297"/>
      <pos A="0.695098" C="1.06153e-05" G="0.304456" T="0.000435226"/>
      <pos A="0.123572" C="0.49086" G="0.261571" T="0.123997"/>
      <pos A="0.220383" C="0.368148" G="0.221657" T="0.189811"/>
      <pos A="0.16943" C="0.34904" G="0.222931" T="0.258598"/>
      <pos A="0.2845" C="0.247134" G="0.115505" T="0.352862"/>
      <pos A="0.437466" C="0.186096" G="0.0502208" T="0.326218"/>
      <pos A="0.56867" C="0.0846142" G="0.0268672" T="0.319848"/>
      <pos A="0.512515" C="0.0186935" G="0.0102013" T="0.45859"/>
      <pos A="0.328234" C="0.0259119" G="0.0254872" T="0.620366"/>
      <pos A="0.294478" C="0.0647637" G="0.094911" T="0.545847"/>
      <pos A="0.349147" C="0.116035" G="0.18185" T="0.352968"/>
    </motif>
    <motif db="0" id="DLX6_HUMAN.H11MO.0.D" length="15" nsites="1138" evalue="1.0e+000"
        url="http://hocomoco.autosome.ru/motif/DLX6_HUMAN.H11MO.0.D">
      <pos A="0.399591" C="0.128086" G="0.103484" T="0.368838"/>
      <pos A="0.481966" C="0.0733899" G="0.0672393" T="0.377405"/>
      <pos A="0.438252" C="0.0674589" G="0.095576" T="0.398713"/>
      <pos A="0.347311" C="0.0837141" G="0.128526" T="0.440449"/>
      <pos A="0.293494" C="0.105461" G="0.187176" T="0.41387"/>
      <pos A="0.326004" C="0.118641" G="0.25659" T="0.298765"/>
      <pos A="0.310188" C="0.198599" G="0.303159" T="0.188055"/>
      <pos A="0.216172" C="0.21705" G="0.359393" T="0.207385"/>
      <pos A="0.227594" C="0.208264" G="0.311067" T="0.253075"/>
      <pos A="0.00880854" C="0.228473" G="0.00265794" T="0.760061"/>
      <pos A="0.95688" C="0.00792988" G="0.0272603" T="0.00792988"/>
      <pos A="0.987633" C="0.00880854" G="0.00177928" T="0.00177928"/>
      <pos A="0.00331693" C="0.00507425" G="0.0059529" T="0.985656"/>
      <pos A="0.0195721" C="0.0160575" G="0.0345093" T="0.929861"/>
      <pos A="0.659454" C="0.0162771" G="0.293054" T="0.0312143"/>
    </motif>
    <motif db="0" id="DMBX1_HUMAN.H11MO.0.D" length="20" nsites="29" evalue="1.0e+000"
        url="http://hocomoco.autosome.ru/motif/DMBX1_HUMAN.H11MO.0.D">
      <pos A="0.17268" C="0.275773" G="0.138316" T="0.41323"/>
      <pos A="0.421821" C="0.284364" G="0.112543" T="0.181271"/>
      <pos A="0.430412" C="0.292955" G="0.155498" T="0.121134"/>
      <pos A="0.207045" C="0.138316" G="0.103952" T="0.550687"/>
      <pos A="0.41323" C="0.0352234" G="0.0352234" T="0.516323"/>
      <pos A="0.516323" C="0.0352234" G="0.0352234" T="0.41323"/>
      <pos A="0.310137" C="0.103952" G="0.0352234" T="0.550687"/>
      <pos A="0.550687" C="0.17268" G="0.0352234" T="0.241409"/>
      <pos A="0.585052" C="0.103952" G="0.0352234" T="0.275773"/>
      <pos A="0.138316" C="0.310137" G="0.17268" T="0.378866"/>
      <pos A="0.103952" C="0.619416" G="0.0352234" T="0.241409"/>
      <pos A="0.000859107" C="0.447595" G="0.0695876" T="0.481959"/>
      <pos A="0.756873" C="0.0352234" G="0.138316" T="0.0695876"/>
      <pos A="0.89433" C="0.0352234" G="0.0695876" T="0.000859107"/>
      <pos A="0.000859107" C="0.0352234" G="0.000859107" T="0.963058"/>
      <pos A="0.000859107" C="0.000859107" G="0.000859107" T="0.997423"/>
      <pos A="0.997423" C="0.000859107" G="0.000859107" T="0.000859107"/>
      <pos A="0.619416" C="0.138316" G="0.138316" T="0.103952"/>
      <pos A="0.0953608" C="0.232818" G="0.335911" T="0.335911"/>
      <pos A="0.241409" C="0.103952" G="0.241409" T="0.41323"/>
    </motif>
    <motif db="0" id="E2F3_HUMAN.H11MO.0.A" length="11" nsites="500" evalue="1.0e+000"
        url="http://hocomoco.autosome.ru/motif/E2F3_HUMAN.H11MO.0.A">
      <pos A="0.375975" C="0.140022" G="0.208008" T="0.275995"/>
      <pos A="0.261998" C="0.0460408" G="0.409968" T="0.281994"/>
      <pos A="0.126025" C="0.124025" G="0.675915" T="0.0740352"/>
      <pos A="0.0340432" C="0.00604879" G="0.955859" T="0.00404919"/>
      <pos A="0.124025" C="0.769896" G="0.020046" T="0.0860328"/>
      <pos A="0.15202" C="0.00404919" G="0.683913" T="0.160018"/>
      <pos A="0.0960308" C="0.020046" G="0.867876" T="0.0160468"/>
      <pos A="0.0180464" C="0.010048" G="0.957858" T="0.0140472"/>
      <pos A="0.833883" C="0.0380424" G="0.118026" T="0.010048"/>
      <pos A="0.711908" C="0.0620376" G="0.20001" T="0.0260448"/>
      <pos A="0.533943" C="0.110028" G="0.25" T="0.106029"/>
    </motif>
    <motif db="0" id="E2F4_HUMAN.H11MO.1.A" length="14" nsites="500" evalue="1.0e+000"
        url="http://hocomoco.autosome.ru/motif/E2F4_HUMAN.H11MO.1.A">
      <pos A="0.106029" C="0.224005" G="0.64792" T="0.0220456"/>
      <pos A="0.0120476" C="0.0860328" G="0.90187" T="4.999e-05"/>
      <pos A="0.0420416" C="0.931864" G="0.00804839" T="0.0180464"/>
      <pos A="0.020046" C="0.00204959" G="0.963857" T="0.0140472"/>
      <pos A="0.0180464" C="0.246001" G="0.731904" T="0.00404919"/>
      <pos A="0.0320436" C="0.0740352" G="0.871876" T="0.0220456"/>
      <pos A="0.7499" C="0.0980304" G="0.136023" T="0.0160468"/>
      <pos A="0.717906" C="0.0620376" G="0.172016" T="0.0480404"/>
      <pos A="0.393971" C="0.132024" G="0.255999" T="0.218006"/>
      <pos A="0.224005" C="0.122026" G="0.20001" T="0.453959"/>
      <pos A="0.146021" C="0.204009" G="0.184013" T="0.465957"/>
      <pos A="0.130024" C="0.321986" G="0.20201" T="0.345981"/>
      <pos A="0.313987" C="0.176015" G="0.331984" T="0.178014"/>
      <pos A="0.471956" C="0.10003" G="0.315987" T="0.112028"/>
    </motif>
    <motif db="0" id="E2F6_HUMAN.H11MO.0.A" length="13" nsites="500" evalue="1.0e+000"
        url="http://hocomoco.autosome.ru/motif/E2F6_HUMAN.H11MO.0.A">
      <pos A="0.337982" C="0.14802" G="0.341982" T="0.172016"/>
      <pos A="0.261998" C="0.0340432" G="0.555939" T="0.14802"/>
      <pos A="0.154019" C="0.126025" G="0.69991" T="0.020046"/>
      <pos A="0.010048" C="0.0160468" G="0.963857" T="0.010048"/>
      <pos A="0.214007" C="0.707908" G="0.0120476" T="0.0660368"/>
      <pos A="0.040042" C="0.0180464" G="0.893871" T="0.0480404"/>
      <pos A="0.0240452" C="0.0480404" G="0.895871" T="0.0320436"/>
      <pos A="0.0720356" C="0.0440412" G="0.871876" T="0.0120476"/>
      <pos A="0.941862" C="0.0320436" G="0.0140472" T="0.0120476"/>
      <pos A="0.511948" C="0.0360428" G="0.435963" T="0.0160468"/>
      <pos A="0.383973" C="0.108028" G="0.437962" T="0.070036"/>
      <pos A="0.277994" C="0.218006" G="0.377974" T="0.126025"/>
      <pos A="0.275995" C="0.162018" G="0.425965" T="0.136023"/>
    </motif>
    <motif db="0" id="E2F7_HUMAN.H11MO.0.B" length="13" nsites="500" evalue="1.0e+000"
        url="http://hocomoco.autosome.ru/motif/E2F7_HUMAN.H11MO.0.B">
      <pos A="0.196011" C="0.14802" G="0.529944" T="0.126025"/>
      <pos A="0.337982" C="0.0320436" G="0.415967" T="0.214007"/>
      <pos A="0.142022" C="0.0820336" G="0.771896" T="0.00404919"/>
      <pos A="0.0440412" C="0.00404919" G="0.941862" T="0.010048"/>
      <pos A="0.0840332" C="0.853879" G="0.00404919" T="0.0580384"/>
      <pos A="0.140022" C="0.0160468" G="0.813887" T="0.030044"/>
      <pos A="0.0220456" C="0.0120476" G="0.957858" T="0.00804839"/>
      <pos A="0.204009" C="0.00604879" G="0.775895" T="0.0140472"/>
      <pos A="0.713907" C="0.00404919" G="0.275995" T="0.00604879"/>
      <pos A="0.603929" C="0.138022" G="0.240002" T="0.0180464"/>
      <pos A="0.427964" C="0.192012" G="0.224005" T="0.156019"/>
      <pos A="0.343981" C="0.0860328" G="0.355979" T="0.214007"/>
      <pos A="0.259998" C="0.15202" G="0.485953" T="0.10203"/>
    </motif>
    <motif db="0" id="E2F8_HUMAN.H11MO.0.D" length="12" nsites="28" evalue="1.0e+000"
        url="http://hocomoco.autosome.ru/motif/E2F8_HUMAN.H11MO.0.D">
      <pos A="0.232206" C="0.125445" G="0.161032" T="0.481317"/>
      <pos A="0.178826" C="0.107651" G="0.178826" T="0.534698"/>
      <pos A="0.0453737" C="0.116548" G="0.152135" T="0.685943"/>
      <pos A="0.303381" C="0.0186833" G="0.588078" T="0.0898577"/>
      <pos A="0.107651" C="0.00088968" G="0.677046" T="0.214413"/>
      <pos A="0.321174" C="0.463523" G="0.00088968" T="0.214413"/>
      <pos A="0.00088968" C="0.0364769" G="0.926157" T="0.0364769"/>
      <pos A="0.00088968" C="0.00088968" G="0.961744" T="0.0364769"/>
      <pos A="0.00088968" C="0.00088968" G="0.890569" T="0.107651"/>
      <pos A="0.685943" C="0.00978648" G="0.0453737" T="0.258897"/>
      <pos A="0.579181" C="0.152135" G="0.0809609" T="0.187722"/>
      <pos A="0.436833" C="0.116548" G="0.152135" T="0.294484"/>
    </motif>
    <motif db="0" id="EGR1_HUMAN.H11MO.0.A" length="17" nsites="500" evalue="1.0e+000"
        url="http://hocomoco.autosome.ru/motif/EGR1_HUMAN.H11MO.0.A">
      <pos A="0.232004" C="0.248" G="0.409968" T="0.110028"/>
      <pos A="0.319986" C="0.128024" G="0.317986" T="0.234003"/>
      <pos A="0.277994" C="0.180014" G="0.459958" T="0.0820336"/>
      <pos A="0.236003" C="0.112028" G="0.353979" T="0.29799"/>
      <pos A="0.112028" C="0.030044" G="0.807888" T="0.05004"/>
      <pos A="0.236003" C="0.505949" G="0.0460408" T="0.212008"/>
      <pos A="0.0560388" C="0.0340432" G="0.869876" T="0.040042"/>
      <pos A="0.0320436" C="0.00404919" G="0.409968" T="0.553939"/>
      <pos A="0.0920316" C="0.00204959" G="0.891872" T="0.0140472"/>
      <pos A="0.0160468" C="0.00404919" G="0.957858" T="0.0220456"/>
      <pos A="0.0240452" C="0.0320436" G="0.929864" T="0.0140472"/>
      <pos A="0.220006" C="0.475955" G="0.00404919" T="0.29999"/>
      <pos A="0.0880324" C="0.010048" G="0.841882" T="0.060038"/>
      <pos A="0.110028" C="0.0220456" G="0.695911" T="0.172016"/>
      <pos A="0.337982" C="0.128024" G="0.405969" T="0.128024"/>
      <pos A="0.311988" C="0.0820336" G="0.455959" T="0.15002"/>
      <pos A="0.263997" C="0.182014" G="0.435963" T="0.118026"/>
    </motif>
    <motif db="0" id="EGR2_HUMAN.H11MO.0.A" length="18" nsites="500" evalue="1.0e+000"
        url="http://hocomoco.autosome.ru/motif/EGR2_HUMAN.H11MO.0.A">
      <pos A="0.216007" C="0.0740352" G="0.611928" T="0.0980304"/>
      <pos A="0.293991" C="0.0960308" G="0.411968" T="0.19801"/>
      <pos A="0.228004" C="0.0740352" G="0.621926" T="0.0760348"/>
      <pos A="0.253999" C="0.0680364" G="0.50195" T="0.176015"/>
      <pos A="0.319986" C="0.104029" G="0.505949" T="0.070036"/>
      <pos A="0.15002" C="0.104029" G="0.44996" T="0.295991"/>
      <pos A="0.0760348" C="0.10203" G="0.765897" T="0.0560388"/>
      <pos A="0.369976" C="0.190012" G="0.0440412" T="0.395971"/>
      <pos A="0.0340432" C="0.0220456" G="0.929864" T="0.0140472"/>
      <pos A="0.040042" C="0.0120476" G="0.461958" T="0.485953"/>
      <pos A="0.182014" C="0.00604879" G="0.793891" T="0.0180464"/>
      <pos A="0.0360428" C="0.0140472" G="0.889872" T="0.060038"/>
      <pos A="0.0240452" C="0.040042" G="0.915867" T="0.020046"/>
      <pos A="0.34998" C="0.281994" G="0.0220456" T="0.345981"/>
      <pos A="0.0580384" C="0.00604879" G="0.873875" T="0.0620376"/>
      <pos A="0.0760348" C="0.0340432" G="0.781894" T="0.108028"/>
      <pos A="0.341982" C="0.0740352" G="0.50195" T="0.0820336"/>
      <pos A="0.253999" C="0.0480404" G="0.561938" T="0.136023"/>
    </motif>
    <motif db="0" id="EGR4_HUMAN.H11MO.0.D" length="11" nsites="6" evalue="1.0e+000"
        url="http://hocomoco.autosome.ru/motif/EGR4_HUMAN.H11MO.0.D">
      <pos A="0.0247157" C="0.0247157" G="0.925853" T="0.0247157"/>
      <pos A="0.00409836" C="0.00409836" G="0.987705" T="0.00409836"/>
      <pos A="0.00409836" C="0.509383" G="0.333976" T="0.152543"/>
      <pos A="0.00409836" C="0.00409836" G="0.987705" T="0.00409836"/>
      <pos A="0.00409836" C="0.00409836" G="0.987705" T="0.00409836"/>
      <pos A="0.00409836" C="0.591852" G="0.0865677" T="0.317482"/>
      <pos A="0.575358" C="0.00409836" G="0.416445" T="0.00409836"/>
      <pos A="0.00409836" C="0.00409836" G="0.83926" T="0.152543"/>
      <pos A="0.00409836" C="0.0865677" G="0.905236" T="0.00409836"/>
      <pos A="0.00409836" C="0.00409836" G="0.987705" T="0.00409836"/>
      <pos A="0.268" C="0.525877" G="0.103062" T="0.103062"/>
    </motif>
    <motif db="0" id="ELF5_HUMAN.H11MO.0.A" length="15" nsites="500" evalue="1.0e+000"
        url="http://hocomoco.autosome.ru/motif/ELF5_HUMAN.H11MO.0.A">
      <pos A="0.253999" C="0.222006" G="0.405969" T="0.118026"/>
      <pos A="0.216007" C="0.20201" G="0.491952" T="0.090032"/>
      <pos A="0.467956" C="0.168016" G="0.263997" T="0.10003"/>
      <pos A="0.79989" C="0.0220456" G="0.0740352" T="0.104029"/>
      <pos A="0.144021" C="0.307988" G="0.369976" T="0.178014"/>
      <pos A="0.184013" C="0.365977" G="0.443961" T="0.00604879"/>
      <pos A="0.683913" C="0.257998" G="0.05004" T="0.00804839"/>
      <pos A="4.999e-05" C="4.999e-05" G="0.99985" T="4.999e-05"/>
      <pos A="0.00604879" C="0.00204959" G="0.991852" T="4.999e-05"/>
      <pos A="0.991852" C="4.999e-05" G="0.00604879" T="0.00204959"/>
      <pos A="0.981854" C="0.00604879" G="0.00604879" T="0.00604879"/>
      <pos A="0.15002" C="0.0180464" G="0.827884" T="0.00404919"/>
      <pos A="0.158018" C="0.154019" G="0.124025" T="0.563937"/>
      <pos A="0.257998" C="0.120026" G="0.475955" T="0.146021"/>
      <pos A="0.279994" C="0.220006" G="0.395971" T="0.104029"/>
    </motif>
    <motif db="0" id="EPAS1_HUMAN.H11MO.0.B" length="9" nsites="500" evalue="1.0e+000"
        url="http://hocomoco.autosome.ru/motif/EPAS1_HUMAN.H11MO.0.B">
      <pos A="0.230004" C="0.255999" G="0.445961" T="0.0680364"/>
      <pos A="0.166017" C="0.070036" G="0.244001" T="0.519946"/>
      <pos A="0.865877" C="0.020046" G="0.108028" T="0.00604879"/>
      <pos A="0.020046" C="0.911868" G="0.0260448" T="0.0420416"/>
      <pos A="0.0160468" C="0.010048" G="0.969856" T="0.00404919"/>
      <pos A="4.999e-05" C="4.999e-05" G="0.00204959" T="0.99785"/>
      <pos A="4.999e-05" C="4.999e-05" G="0.99785" T="0.00204959"/>
      <pos A="0.373975" C="0.469956" G="0.060038" T="0.0960308"/>
      <pos A="0.160018" C="0.489952" G="0.134023" T="0.216007"/>
    </motif>
    <motif db="0" id="ETS2_HUMAN.H11MO.0.B" length="13" nsites="500" evalue="1.0e+000"
        url="http://hocomoco.autosome.ru/motif/ETS2_HUMAN.H11MO.0.B">
      <pos A="0.230004" C="0.140022" G="0.435963" T="0.194011"/>
      <pos A="0.317986" C="0.146021" G="0.345981" T="0.190012"/>
      <pos A="0.321986" C="0.279994" G="0.29799" T="0.10003"/>
      <pos A="0.473955" C="0.0760348" G="0.365977" T="0.0840332"/>
      <pos A="0.192012" C="0.00804839" G="0.7519" T="0.0480404"/>
      <pos A="0.00404919" C="0.010048" G="0.967856" T="0.0180464"/>
      <pos A="0.981854" C="0.0160468" G="4.999e-05" T="0.00204959"/>
      <pos A="0.953859" C="0.0180464" G="0.0240452" T="0.00404919"/>
      <pos A="0.381974" C="0.0840332" G="0.519946" T="0.0140472"/>
      <pos A="0.391972" C="0.261998" G="0.19801" T="0.14802"/>
      <pos A="0.421966" C="0.0480404" G="0.459958" T="0.070036"/>
      <pos A="0.329984" C="0.0860328" G="0.495951" T="0.0880324"/>
      <pos A="0.495951" C="0.10003" G="0.319986" T="0.0840332"/>
    </motif>
    <motif db="0" id="ETV5_HUMAN.H11MO.0.C" length="14" nsites="500" evalue="1.0e+000"
        url="http://hocomoco.autosome.ru/motif/ETV5_HUMAN.H11MO.0.C">
      <pos A="0.327984" C="0.180014" G="0.381974" T="0.110028"/>
      <pos A="0.455959" C="0.0880324" G="0.327984" T="0.128024"/>
      <pos A="0.29799" C="0.0980304" G="0.493951" T="0.110028"/>
      <pos A="0.20001" C="0.417966" G="0.345981" T="0.0360428"/>
      <pos A="0.839882" C="0.0360428" G="0.0840332" T="0.040042"/>
      <pos A="0.0160468" C="0.00604879" G="0.961858" T="0.0160468"/>
      <pos A="0.0440412" C="0.0160468" G="0.935863" T="0.00404919"/>
      <pos A="0.793891" C="0.0680364" G="0.10203" T="0.0360428"/>
      <pos A="0.945861" C="0.00604879" G="0.0120476" T="0.0360428"/>
      <pos A="0.371976" C="0.0620376" G="0.54794" T="0.0180464"/>
      <pos A="0.228004" C="0.10003" G="0.232004" T="0.439962"/>
      <pos A="0.218006" C="0.106029" G="0.537942" T="0.138022"/>
      <pos A="0.405969" C="0.120026" G="0.385973" T="0.0880324"/>
      <pos A="0.271996" C="0.216007" G="0.373975" T="0.138022"/>
    </motif>
    <motif db="0" id="FLI1_HUMAN.H11MO.0.A" length="18" nsites="497" evalue="1.0e+000"
        url="http://hocomoco.autosome.ru/motif/FLI1_HUMAN.H11MO.0.A">
      <pos A="0.209264" C="0.227369" G="0.440606" T="0.122762"/>
      <pos A="0.315882" C="0.148914" G="0.432559" T="0.102645"/>
      <pos A="0.446641" C="0.086552" G="0.37422" T="0.092587"/>
      <pos A="0.201217" C="0.0543653" G="0.653842" T="0.0905753"/>
      <pos A="0.299789" C="0.0362603" G="0.635737" T="0.0282136"/>
      <pos A="0.422501" C="0.388302" G="0.183112" T="0.00608529"/>
      <pos A="0.915359" C="0.0342486" G="0.0402836" T="0.0101086"/>
      <pos A="0.00407363" C="0.00407363" G="0.981744" T="0.0101086"/>
      <pos A="0.00206196" C="0.0121203" G="0.985767" T="5.02917e-05"/>
      <pos A="0.937487" C="0.0181553" G="0.044307" T="5.02917e-05"/>
      <pos A="0.957604" C="0.00206196" G="0.026202" T="0.014132"/>
      <pos A="0.146902" C="0.0282136" G="0.822822" T="0.00206196"/>
      <pos A="0.134832" C="0.171042" G="0.500956" T="0.19317"/>
      <pos A="0.41043" C="0.124774" G="0.402384" T="0.062412"/>
      <pos A="0.394337" C="0.0764937" G="0.474804" T="0.0543653"/>
      <pos A="0.3018" C="0.12075" G="0.509002" T="0.068447"/>
      <pos A="0.24145" C="0.150925" G="0.529119" T="0.0785053"/>
      <pos A="0.388302" C="0.130809" G="0.364162" T="0.116727"/>
    </motif>
    <motif db="0" id="FOXD1_HUMAN.H11MO.0.D" length="15" nsites="22" evalue="1.0e+000"
        url="http://hocomoco.autosome.ru/motif/FOXD1_HUMAN.H11MO.0.D">
      <pos A="0.120002" C="0.566844" G="0.120002" T="0.193153"/>
      <pos A="0.377447" C="0.110858" G="0.0742823" T="0.437412"/>
      <pos A="0.353879" C="0.171002" G="0.0978505" T="0.377269"/>
      <pos A="0.0377067" C="0.0377067" G="0.0742823" T="0.850304"/>
      <pos A="0.0377067" C="0.243974" G="0.680613" T="0.0377067"/>
      <pos A="0.0377067" C="0.0377067" G="0.0377067" T="0.88688"/>
      <pos A="0.00113122" C="0.00113122" G="0.0377067" T="0.960031"/>
      <pos A="0.00113122" C="0.00113122" G="0.0377067" T="0.960031"/>
      <pos A="0.923455" C="0.00113122" G="0.0377067" T="0.0377067"/>
      <pos A="0.00113122" C="0.850304" G="0.110858" T="0.0377067"/>
      <pos A="0.304296" C="0.243974" G="0.0742823" T="0.377447"/>
      <pos A="0.207398" C="0.0742823" G="0.00113122" T="0.717188"/>
      <pos A="0.450599" C="0.207398" G="0.0742823" T="0.267721"/>
      <pos A="0.424584" C="0.243974" G="0.220584" T="0.110858"/>
      <pos A="0.262262" C="0.238872" G="0.479447" T="0.019419"/>
    </motif>
    <motif db="0" id="FOXD3_HUMAN.H11MO.0.D" length="15" nsites="465" evalue="1.0e+000"
        url="http://hocomoco.autosome.ru/motif/FOXD3_HUMAN.H11MO.0.D">
      <pos A="0.157009" C="0.17636" G="0.298914" T="0.367717"/>
      <pos A="0.118308" C="0.217211" G="0.266663" T="0.397818"/>
      <pos A="0.135508" C="0.00650398" G="0.0559557" T="0.802032"/>
      <pos A="0.0387551" C="0.0688562" G="0.872984" T="0.0194044"/>
      <pos A="0.092507" C="0.0516556" G="0.036605" T="0.819232"/>
      <pos A="0.036605" C="0.111858" G="0.0495055" T="0.802032"/>
      <pos A="0.0538056" C="5.37519e-05" G="0.0946571" T="0.851484"/>
      <pos A="0.339766" C="0.200011" G="0.225812" T="0.234412"/>
      <pos A="0.0581058" C="0.599925" G="0.0624059" T="0.279564"/>
      <pos A="0.294614" C="0.202161" G="0.0409052" T="0.46232"/>
      <pos A="0.109708" C="0.223662" G="0.0710062" T="0.595625"/>
      <pos A="0.404268" C="0.0473554" G="0.146259" T="0.402118"/>
      <pos A="0.230112" C="0.141959" G="0.427919" T="0.200011"/>
      <pos A="0.101107" C="0.363416" G="0.348366" T="0.18711"/>
      <pos A="0.356966" C="0.292464" G="0.111858" T="0.238712"/>
    </motif>
    <motif db="0" id="FOXG1_HUMAN.H11MO.0.D" length="17" nsites="310" evalue="1.0e+000"
        url="http://hocomoco.autosome.ru/motif/FOXG1_HUMAN.H11MO.0.D">
      <pos A="0.358366" C="0.152243" G="0.184567" T="0.304825"/>
      <pos A="0.150395" C="0.11105" G="0.121211" T="0.617344"/>
      <pos A="0.0332385" C="0.0360077" G="0.0297281" T="0.901026"/>
      <pos A="0.102416" C="0.0200309" G="0.857522" T="0.0200309"/>
      <pos A="8.06192e-05" C="0.00322038" G="0.00949991" T="0.987199"/>
      <pos A="8.06192e-05" C="8.06192e-05" G="0.231877" T="0.767961"/>
      <pos A="0.00340567" C="8.06192e-05" G="0.0926261" T="0.903888"/>
      <pos A="0.687419" C="0.164275" G="0.10851" T="0.0397959"/>
      <pos A="0.0396106" C="0.353237" G="0.0255693" T="0.581583"/>
      <pos A="0.309115" C="0.0957659" G="0.292284" T="0.302835"/>
      <pos A="0.191081" C="0.0710083" G="0.118661" T="0.619251"/>
      <pos A="0.366382" C="0.0569669" G="0.178511" T="0.39814"/>
      <pos A="0.0616328" C="0.0549827" G="0.0200747" T="0.86331"/>
      <pos A="0.313871" C="0.0397446" G="0.316269" T="0.330115"/>
      <pos A="0.04912" C="0.074794" G="0.0882795" T="0.787806"/>
      <pos A="0.23873" C="0.0549364" G="0.0785823" T="0.627751"/>
      <pos A="0.0828775" C="0.134411" G="0.197031" T="0.585681"/>
    </motif>
    <motif db="0" id="FOXK1_HUMAN.H11MO.0.A" length="10" nsites="500" evalue="1.0e+000"
        url="http://hocomoco.autosome.ru/motif/FOXK1_HUMAN.H11MO.0.A">
      <pos A="0.020046" C="0.00804839" G="0.010048" T="0.961858"/>
      <pos A="0.0760348" C="0.020046" G="0.895871" T="0.00804839"/>
      <pos A="0.00604879" C="0.0860328" G="0.020046" T="0.887872"/>
      <pos A="0.00204959" C="0.010048" G="0.10003" T="0.887872"/>
      <pos A="0.020046" C="0.020046" G="0.166017" T="0.793891"/>
      <pos A="0.491952" C="0.252" G="0.0620376" T="0.194011"/>
      <pos A="0.0240452" C="0.655919" G="0.040042" T="0.279994"/>
      <pos A="0.303989" C="0.234003" G="0.110028" T="0.35198"/>
      <pos A="0.154019" C="0.212008" G="0.15002" T="0.483953"/>
      <pos A="0.116027" C="0.228004" G="0.144021" T="0.511948"/>
    </motif>
    <motif db="0" id="FOXM1_HUMAN.H11MO.0.A" length="12" nsites="500" evalue="1.0e+000"
        url="http://hocomoco.autosome.ru/motif/FOXM1_HUMAN.H11MO.0.A">
      <pos A="0.0560388" C="0.0240452" G="0.0340432" T="0.885873"/>
      <pos A="0.252" C="0.0220456" G="0.715907" T="0.010048"/>
      <pos A="0.0260448" C="0.030044" G="0.0560388" T="0.887872"/>
      <pos A="4.999e-05" C="0.0680364" G="0.0620376" T="0.869876"/>
      <pos A="0.00204959" C="0.00204959" G="0.0720356" T="0.923865"/>
      <pos A="0.319986" C="0.0540392" G="0.587932" T="0.0380424"/>
      <pos A="0.0740352" C="0.745901" G="0.0180464" T="0.162018"/>
      <pos A="0.246001" C="0.160018" G="0.0380424" T="0.555939"/>
      <pos A="0.0480404" C="0.289992" G="0.142022" T="0.519946"/>
      <pos A="0.359978" C="0.0380424" G="0.0280444" T="0.573935"/>
      <pos A="0.108028" C="0.160018" G="0.445961" T="0.285993"/>
      <pos A="0.166017" C="0.341982" G="0.257998" T="0.234003"/>
    </motif>
    <motif db="0" id="FOXO1_HUMAN.H11MO.0.A" length="12" nsites="500" evalue="1.0e+000"
        url="http://hocomoco.autosome.ru/motif/FOXO1_HUMAN.H11MO.0.A">
      <pos A="0.186013" C="0.160018" G="0.259998" T="0.393971"/>
      <pos A="0.0960308" C="0.309988" G="0.255999" T="0.337982"/>
      <pos A="0.060038" C="0.45196" G="0.253999" T="0.234003"/>
      <pos A="0.040042" C="0.477954" G="0.170016" T="0.311988"/>
      <pos A="0.00604879" C="0.0120476" G="0.0140472" T="0.967856"/>
      <pos A="0.0320436" C="0.0340432" G="0.917866" T="0.0160468"/>
      <pos A="0.00404919" C="0.186013" G="0.0160468" T="0.793891"/>
      <pos A="0.010048" C="0.030044" G="0.0620376" T="0.89787"/>
      <pos A="0.0120476" C="0.040042" G="0.222006" T="0.725905"/>
      <pos A="0.403969" C="0.224005" G="0.0520396" T="0.319986"/>
      <pos A="0.00604879" C="0.691912" G="0.0520396" T="0.25"/>
      <pos A="0.226005" C="0.263997" G="0.176015" T="0.333983"/>
    </motif>
    <motif db="0" id="FUBP1_HUMAN.H11MO.0.D" length="12" nsites="102" evalue="1.0e+000"
        url="http://hocomoco.autosome.ru/motif/FUBP1_HUMAN.H11MO.0.D">
      <pos A="0.00262348" C="0.163313" G="0.0311669" T="0.802897"/>
      <pos A="0.000244858" C="0.475969" G="0.0192738" T="0.504512"/>
      <pos A="0.000244858" C="0.000244858" G="0.980236" T="0.0192738"/>
      <pos A="0.000244858" C="0.000244858" G="0.0298455" T="0.969665"/>
      <pos A="0.285679" C="0.179963" G="0.305765" T="0.228592"/>
      <pos A="0.12499" C="0.219078" G="0.104904" T="0.551028"/>
      <pos A="0.0763607" C="0.0753035" G="0.257136" T="0.5912"/>
      <pos A="0.0192738" C="0.0858752" G="0.0858752" T="0.808976"/>
      <pos A="0.0573317" C="0.0858752" G="0.0858752" T="0.770918"/>
      <pos A="0.0668462" C="0.104904" G="0.18102" T="0.64723"/>
      <pos A="0.104904" C="0.122876" G="0.171506" T="0.600714"/>
      <pos A="0.100147" C="0.0895753" G="0.119176" T="0.691102"/>
    </motif>
    <motif db="0" id="GATA1_HUMAN.H11MO.0.A" length="19" nsites="500" evalue="1.0e+000"
        url="http://hocomoco.autosome.ru/motif/GATA1_HUMAN.H11MO.0.A">
      <pos A="0.192012" C="0.403969" G="0.206009" T="0.19801"/>
      <pos A="0.116027" C="0.144021" G="0.190012" T="0.54994"/>
      <pos A="0.0560388" C="0.0780344" G="0.639922" T="0.226005"/>
      <pos A="0.118026" C="0.206009" G="0.389972" T="0.285993"/>
      <pos A="0.194011" C="0.313987" G="0.281994" T="0.210008"/>
      <pos A="0.267996" C="0.246001" G="0.277994" T="0.208008"/>
      <pos A="0.224005" C="0.210008" G="0.367976" T="0.19801"/>
      <pos A="0.261998" C="0.168016" G="0.339982" T="0.230004"/>
      <pos A="0.214007" C="0.224005" G="0.313987" T="0.248"/>
      <pos A="0.331984" C="0.188012" G="0.323985" T="0.156019"/>
      <pos A="0.184013" C="0.387972" G="0.321986" T="0.106029"/>
      <pos A="0.719906" C="0.020046" G="0.00804839" T="0.252"/>
      <pos A="0.00604879" C="4.999e-05" G="0.993851" T="4.999e-05"/>
      <pos A="0.995851" C="4.999e-05" G="4.999e-05" T="0.00404919"/>
      <pos A="0.00204959" C="4.999e-05" G="0.0120476" T="0.985853"/>
      <pos A="0.945861" C="0.00404919" G="0.0140472" T="0.0360428"/>
      <pos A="0.857878" C="0.0160468" G="0.090032" T="0.0360428"/>
      <pos A="0.214007" C="0.154019" G="0.553939" T="0.0780344"/>
      <pos A="0.35198" C="0.188012" G="0.345981" T="0.114027"/>
    </motif>
    <motif db="0" id="GATA2_HUMAN.H11MO.0.A" length="19" nsites="500" evalue="1.0e+000"
        url="http://hocomoco.autosome.ru/motif/GATA2_HUMAN.H11MO.0.A">
      <pos A="0.132024" C="0.45196" G="0.226005" T="0.190012"/>
      <pos A="0.124025" C="0.104029" G="0.158018" T="0.613927"/>
      <pos A="0.080034" C="0.05004" G="0.65192" T="0.218006"/>
      <pos A="0.132024" C="0.222006" G="0.413967" T="0.232004"/>
      <pos A="0.271996" C="0.156019" G="0.289992" T="0.281994"/>
      <pos A="0.303989" C="0.158018" G="0.305989" T="0.232004"/>
      <pos A="0.248" C="0.19801" G="0.367976" T="0.186013"/>
      <pos A="0.269996" C="0.196011" G="0.275995" T="0.257998"/>
      <pos A="0.222006" C="0.224005" G="0.267996" T="0.285993"/>
      <pos A="0.325985" C="0.114027" G="0.343981" T="0.216007"/>
      <pos A="0.192012" C="0.337982" G="0.371976" T="0.0980304"/>
      <pos A="0.773895" C="0.00404919" G="0.00804839" T="0.214007"/>
      <pos A="4.999e-05" C="4.999e-05" G="0.995851" T="0.00404919"/>
      <pos A="0.985853" C="4.999e-05" G="0.00804839" T="0.00604879"/>
      <pos A="0.00604879" C="0.00204959" G="0.0160468" T="0.975855"/>
      <pos A="0.965857" C="0.00604879" G="4.999e-05" T="0.0280444"/>
      <pos A="0.843881" C="0.010048" G="0.114027" T="0.0320436"/>
      <pos A="0.140022" C="0.168016" G="0.627924" T="0.0640372"/>
      <pos A="0.343981" C="0.192012" G="0.389972" T="0.0740352"/>
    </motif>
    <motif db="0" id="GATA5_HUMAN.H11MO.0.D" length="17" nsites="13" evalue="1.0e+000"
        url="http://hocomoco.autosome.ru/motif/GATA5_HUMAN.H11MO.0.D">
      <pos A="0.309884" C="0.0789023" G="0.0874572" T="0.523756"/>
      <pos A="0.395433" C="0.292774" G="0.23289" T="0.0789023"/>
      <pos A="0.703409" C="0.138787" G="0.0789023" T="0.0789023"/>
      <pos A="0.301329" C="0.164451" G="0.318439" T="0.21578"/>
      <pos A="0.523756" C="0.0019084" G="0.164451" T="0.309884"/>
      <pos A="0.0019084" C="0.0019084" G="0.994275" T="0.0019084"/>
      <pos A="0.994275" C="0.0019084" G="0.0019084" T="0.0019084"/>
      <pos A="0.0019084" C="0.0019084" G="0.0019084" T="0.994275"/>
      <pos A="0.686299" C="0.0019084" G="0.0019084" T="0.309884"/>
      <pos A="0.686299" C="0.0019084" G="0.147341" T="0.164451"/>
      <pos A="0.0789023" C="0.455317" G="0.224335" T="0.241445"/>
      <pos A="0.155896" C="0.21578" G="0.155896" T="0.472427"/>
      <pos A="0.155896" C="0.292774" G="0.147341" T="0.403988"/>
      <pos A="0.438207" C="0.0789023" G="0.309884" T="0.173006"/>
      <pos A="0.386878" C="0.0019084" G="0.532311" T="0.0789023"/>
      <pos A="0.395433" C="0.309884" G="0.0789023" T="0.21578"/>
      <pos A="0.194393" C="0.117399" G="0.271387" T="0.41682"/>
    </motif>
    <motif db="0" id="GBX1_HUMAN.H11MO.0.D" length="17" nsites="36146" evalue="1.0e+000"
        url="http://hocomoco.autosome.ru/motif/GBX1_HUMAN.H11MO.0.D">
      <pos A="0.122467" C="0.375824" G="0.204962" T="0.296747"/>
      <pos A="0.0402149" C="0.109134" G="0.0367559" T="0.813895"/>
      <pos A="0.988303" C="0.00353191" G="0.005693" T="0.00247179"/>
      <pos A="0.999985" C="4.93664e-06" G="4.93664e-06" T="4.93664e-06"/>
      <pos A="6.91638e-07" C="6.91638e-07" G="0.000337085" T="0.999662"/>
      <pos A="6.91638e-07" C="0.004975" G="0.00689789" T="0.988126"/>
      <pos A="0.645272" C="6.91638e-07" G="0.354037" T="0.000690459"/>
      <pos A="0.262616" C="0.213872" G="0.477162" T="0.0463507"/>
      <pos A="0.115294" C="0.37943" G="0.17146" T="0.333816"/>
      <pos A="0.197627" C="0.304251" G="0.19359" T="0.304533"/>
      <pos A="0.33689" C="0.248655" G="0.114931" T="0.299524"/>
      <pos A="0.422584" C="0.157835" G="0.0648259" T="0.354755"/>
      <pos A="0.458992" C="0.068851" G="0.02839" T="0.443767"/>
      <pos A="0.517704" C="0.0280407" G="0.0192322" T="0.435023"/>
      <pos A="0.447365" C="0.0300007" G="0.0314164" T="0.491218"/>
      <pos A="0.318113" C="0.0666613" G="0.0915078" T="0.523718"/>
      <pos A="0.295852" C="0.130395" G="0.190333" T="0.383419"/>
    </motif>
    <motif db="0" id="GBX2_HUMAN.H11MO.0.D" length="17" nsites="11244" evalue="1.0e+000"
        url="http://hocomoco.autosome.ru/motif/GBX2_HUMAN.H11MO.0.D">
      <pos A="0.144672" C="0.392904" G="0.201317" T="0.261108"/>
      <pos A="0.0409244" C="0.155165" G="0.0329592" T="0.770951"/>
      <pos A="0.948327" C="0.0216261" G="0.017748" T="0.0122988"/>
      <pos A="0.967766" C="0.0160646" G="0.00734775" T="0.00882124"/>
      <pos A="0.00522527" C="0.00894802" G="0.00451248" T="0.981314"/>
      <pos A="2.22339e-06" C="0.0257729" G="0.0105434" T="0.963681"/>
      <pos A="0.639499" C="0.0164209" G="0.343507" T="0.000573189"/>
      <pos A="0.148393" C="0.311081" G="0.449889" T="0.0906374"/>
      <pos A="0.0827227" C="0.414888" G="0.128693" T="0.373697"/>
      <pos A="0.169708" C="0.386913" G="0.231125" T="0.212253"/>
      <pos A="0.280326" C="0.286803" G="0.104299" T="0.328572"/>
      <pos A="0.326889" C="0.198063" G="0.0797787" T="0.39527"/>
      <pos A="0.376846" C="0.125465" G="0.0460491" T="0.451639"/>
      <pos A="0.550413" C="0.0748984" G="0.0412791" T="0.33341"/>
      <pos A="0.510337" C="0.0451749" G="0.0321337" T="0.412354"/>
      <pos A="0.304193" C="0.0633025" G="0.0555999" T="0.576905"/>
      <pos A="0.288286" C="0.101907" G="0.15458" T="0.455227"/>
    </motif>
    <motif db="0" id="GLIS1_HUMAN.H11MO.0.D" length="13" nsites="492" evalue="1.0e+000"
        url="http://hocomoco.autosome.ru/motif/GLIS1_HUMAN.H11MO.0.D">
      <pos A="0.185989" C="0.183957" G="0.118929" T="0.511126"/>
      <pos A="0.108261" C="0.630512" G="0.0940358" T="0.167192"/>
      <pos A="0.059998" C="0.041709" G="0.850488" T="0.0478053"/>
      <pos A="0.0442491" C="0.190561" G="0.042217" T="0.722973"/>
      <pos A="0.0310404" C="0.0269762" G="0.906879" T="0.0351047"/>
      <pos A="0.0310404" C="0.0310404" G="0.912975" T="0.0249441"/>
      <pos A="0.0127515" C="0.0127515" G="0.925168" T="0.0493294"/>
      <pos A="0.0371368" C="0.0188478" G="0.910943" T="0.0330725"/>
      <pos A="0.0142756" C="0.0183398" G="0.949045" T="0.0183398"/>
      <pos A="0.0178317" C="0.0178317" G="0.944473" T="0.0198638"/>
      <pos A="0.0203719" C="0.0142756" G="0.0427251" T="0.922628"/>
      <pos A="0.302327" C="0.560404" G="0.0869234" T="0.0503455"/>
      <pos A="0.209866" C="0.108261" G="0.313503" T="0.36837"/>
    </motif>
    <motif db="0" id="GLIS2_HUMAN.H11MO.0.D" length="14" nsites="1681" evalue="1.0e+000"
        url="http://hocomoco.autosome.ru/motif/GLIS2_HUMAN.H11MO.0.D">
      <pos A="0.0783862" C="0.745806" G="0.120026" T="0.0557819"/>
      <pos A="0.193043" C="0.118092" G="0.256692" T="0.432172"/>
      <pos A="0.204494" C="0.234831" G="0.0510231" T="0.509651"/>
      <pos A="0.0358545" C="0.628919" G="0.0346648" T="0.300562"/>
      <pos A="0.0404646" C="0.0107221" G="0.94404" T="0.00477366"/>
      <pos A="0.0247011" C="0.701044" G="0.00864018" T="0.265615"/>
      <pos A="0.0703557" C="0.00135328" G="0.894816" T="0.0334751"/>
      <pos A="0.00060972" C="1.48712e-05" G="0.973782" T="0.0255934"/>
      <pos A="0.00060972" C="1.48712e-05" G="0.997576" T="0.00179942"/>
      <pos A="0.00120457" C="0.00060972" G="0.995197" T="0.00298911"/>
      <pos A="0.00150199" C="0.000312296" G="0.997873" T="0.000312296"/>
      <pos A="0.00611207" C="0.00135328" G="0.987612" T="0.00492237"/>
      <pos A="0.00804533" C="0.124636" G="0.0532538" T="0.814065"/>
      <pos A="0.289557" C="0.520359" G="0.114672" T="0.0754119"/>
    </motif>
    <motif db="0" id="GSX1_HUMAN.H11MO.0.D" length="15" nsites="276" evalue="1.0e+000"
        url="http://hocomoco.autosome.ru/motif/GSX1_HUMAN.H11MO.0.D">
      <pos A="0.0969757" C="0.0969757" G="0.0680007" T="0.738048"/>
      <pos A="0.719033" C="0.0996921" G="0.106936" T="0.074339"/>
      <pos A="0.9454" C="0.0073343" G="0.0254437" T="0.0218218"/>
      <pos A="0.0372148" C="0.0191054" G="0.00461789" T="0.939062"/>
      <pos A="0.0435531" C="0.0073343" G="0.206537" T="0.742575"/>
      <pos A="0.681003" C="0.0109562" G="0.278975" T="0.0290656"/>
      <pos A="0.177562" C="0.166697" G="0.528884" T="0.126856"/>
      <pos A="0.235512" C="0.202916" G="0.239134" T="0.322438"/>
      <pos A="0.282597" C="0.0906375" G="0.242756" T="0.384009"/>
      <pos A="0.300706" C="0.0906375" G="0.202916" T="0.405741"/>
      <pos A="0.19205" C="0.0761499" G="0.177562" T="0.554238"/>
      <pos A="0.168508" C="0.0888265" G="0.139533" T="0.603133"/>
      <pos A="0.513491" C="0.0933539" G="0.194766" T="0.198388"/>
      <pos A="0.63573" C="0.0924484" G="0.146777" T="0.125045"/>
      <pos A="0.142249" C="0.0842992" G="0.178468" T="0.594984"/>
    </motif>
    <motif db="0" id="HES5_HUMAN.H11MO.0.D" length="12" nsites="7261" evalue="1.0e+000"
        url="http://hocomoco.autosome.ru/motif/HES5_HUMAN.H11MO.0.D">
      <pos A="0.198483" C="0.220797" G="0.154886" T="0.425834"/>
      <pos A="0.0373106" C="0.0339717" G="0.895091" T="0.0336266"/>
      <pos A="0.0243297" C="0.00203962" G="0.973045" T="0.000585845"/>
      <pos A="0.000564275" C="0.995805" G="0.00349786" T="0.000132866"/>
      <pos A="0.999127" C="3.443e-06" G="0.000607416" T="0.000262288"/>
      <pos A="3.443e-06" C="0.999127" G="0.000779979" T="8.97248e-05"/>
      <pos A="8.97248e-05" C="3.443e-06" G="0.999903" T="3.443e-06"/>
      <pos A="3.443e-06" C="8.97248e-05" G="0.00466266" T="0.995244"/>
      <pos A="0.000154436" C="6.81544e-05" G="0.999623" T="0.000154436"/>
      <pos A="0.00783352" C="0.557366" G="0.0410374" T="0.393763"/>
      <pos A="0.0542288" C="0.820334" G="0.0658118" T="0.0596255"/>
      <pos A="0.313064" C="0.0888319" G="0.491257" T="0.106847"/>
    </motif>
    <motif db="0" id="HES7_HUMAN.H11MO.0.D" length="12" nsites="320" evalue="1.0e+000"
        url="http://hocomoco.autosome.ru/motif/HES7_HUMAN.H11MO.0.D">
      <pos A="0.15706" C="0.147688" G="0.0695876" T="0.625664"/>
      <pos A="0.00554514" C="0.00242112" G="0.980241" T="0.0117932"/>
      <pos A="0.101609" C="0.0110122" G="0.885739" T="0.00164011"/>
      <pos A="0.000859107" C="0.991175" G="0.00398313" T="0.00398313"/>
      <pos A="0.994299" C="0.00398313" G="0.000859107" T="0.000859107"/>
      <pos A="0.00320212" C="0.996642" G="7.81006e-05" T="7.81006e-05"/>
      <pos A="7.81006e-05" C="0.00320212" G="0.996642" T="7.81006e-05"/>
      <pos A="7.81006e-05" C="7.81006e-05" G="7.81006e-05" T="0.999766"/>
      <pos A="0.00320212" C="0.00632615" G="0.990394" T="7.81006e-05"/>
      <pos A="0.00398313" C="0.969306" G="0.00398313" T="0.0227273"/>
      <pos A="0.00476414" C="0.988832" G="0.00164011" T="0.00476414"/>
      <pos A="0.21095" C="0.0984848" G="0.57646" T="0.114105"/>
    </motif>
    <motif db="0" id="HEY1_HUMAN.H11MO.0.D" length="12" nsites="254" evalue="1.0e+000"
        url="http://hocomoco.autosome.ru/motif/HEY1_HUMAN.H11MO.0.D">
      <pos A="0.108323" C="0.128001" G="0.328709" T="0.434967"/>
      <pos A="0.0630657" C="0.039453" G="0.767513" T="0.129969"/>
      <pos A="0.36708" C="0.0443723" G="0.481208" T="0.10734"/>
      <pos A="0.0187918" C="0.935754" G="0.0266627" T="0.0187918"/>
      <pos A="0.96035" C="9.83865e-05" G="0.0276466" T="0.0119048"/>
      <pos A="9.83865e-05" C="0.956415" G="0.0315821" T="0.0119048"/>
      <pos A="9.83865e-05" C="9.83865e-05" G="0.995769" T="0.00403384"/>
      <pos A="0.00403384" C="9.83865e-05" G="0.0158402" T="0.980028"/>
      <pos A="0.0207595" C="0.0207595" G="0.925915" T="0.0325659"/>
      <pos A="0.0266627" C="0.341499" G="0.258855" T="0.372983"/>
      <pos A="0.0473239" C="0.732094" G="0.137839" T="0.082743"/>
      <pos A="0.202774" C="0.116194" G="0.419225" T="0.261806"/>
    </motif>
    <motif db="0" id="HIC1_HUMAN.H11MO.0.C" length="9" nsites="39" evalue="1.0e+000"
        url="http://hocomoco.autosome.ru/motif/HIC1_HUMAN.H11MO.0.C">
      <pos A="0.203544" C="0.105166" G="0.512341" T="0.178949"/>
      <pos A="0.0252339" C="0.0990173" G="0.752137" T="0.123612"/>
      <pos A="0.000639386" C="0.000639386" G="0.924298" T="0.0744228"/>
      <pos A="0.0252339" C="0.000639386" G="0.344962" T="0.629165"/>
      <pos A="0.000639386" C="0.000639386" G="0.000639386" T="0.998082"/>
      <pos A="0.0252339" C="0.000639386" G="0.973487" T="0.000639386"/>
      <pos A="0.0252339" C="0.973487" G="0.000639386" T="0.000639386"/>
      <pos A="0.000639386" C="0.998082" G="0.000639386" T="0.000639386"/>
      <pos A="0.191247" C="0.623016" G="0.0928687" T="0.0928687"/>
    </motif>
    <motif db="0" id="HIF1A_HUMAN.H11MO.0.C" length="8" nsites="500" evalue="1.0e+000"
        url="http://hocomoco.autosome.ru/motif/HIF1A_HUMAN.H11MO.0.C">
      <pos A="0.212008" C="0.164017" G="0.527944" T="0.0960308"/>
      <pos A="0.234003" C="0.05004" G="0.417966" T="0.29799"/>
      <pos A="0.825885" C="0.0120476" G="0.156019" T="0.00604879"/>
      <pos A="0.134023" C="0.80189" G="0.010048" T="0.0540392"/>
      <pos A="0.0280444" C="0.00204959" G="0.969856" T="4.999e-05"/>
      <pos A="0.00804839" C="0.00804839" G="4.999e-05" T="0.983853"/>
      <pos A="4.999e-05" C="0.00404919" G="0.993851" T="0.00204959"/>
      <pos A="0.285993" C="0.521946" G="0.0860328" T="0.106029"/>
    </motif>
    <motif db="0" id="HME2_HUMAN.H11MO.0.D" length="11" nsites="9518" evalue="1.0e+000"
        url="http://hocomoco.autosome.ru/motif/HME2_HUMAN.H11MO.0.D">
      <pos A="0.244325" C="0.209856" G="0.327616" T="0.218203"/>
      <pos A="0.222948" C="0.212323" G="0.360715" T="0.204014"/>
      <pos A="0.149905" C="0.152816" G="0.187179" T="0.5101"/>
      <pos A="0.52314" C="0.0291164" G="0.304896" T="0.142848"/>
      <pos A="0.626911" C="0.056187" G="0.316789" T="0.000113385"/>
      <pos A="0.000129208" C="0.000129208" G="0.0238613" T="0.97588"/>
      <pos A="0.000113385" C="0.000113385" G="0.306856" T="0.692917"/>
      <pos A="0.590944" C="0.0533394" G="0.214088" T="0.141628"/>
      <pos A="0.261311" C="0.141312" G="0.469406" T="0.127972"/>
      <pos A="0.161324" C="0.286372" G="0.320998" T="0.231306"/>
      <pos A="0.177369" C="0.218461" G="0.383176" T="0.220994"/>
    </motif>
    <motif db="0" id="HMX2_HUMAN.H11MO.0.D" length="11" nsites="1221" evalue="1.0e+000"
        url="http://hocomoco.autosome.ru/motif/HMX2_HUMAN.H11MO.0.D">
      <pos A="0.257575" C="0.160941" G="0.23055" T="0.350934"/>
      <pos A="0.107096" C="0.0718819" G="0.0424003" T="0.778622"/>
      <pos A="0.0806854" C="0.0258169" G="0.0184465" T="0.875051"/>
      <pos A="0.854987" C="0.00165834" G="0.080276" T="0.0630784"/>
      <pos A="0.995025" C="2.04733e-05" G="0.00411514" T="0.000839407"/>
      <pos A="0.10812" C="0.0213128" G="0.309577" T="0.56099"/>
      <pos A="0.00493408" C="0.172815" G="0.00657194" T="0.815678"/>
      <pos A="0.0315494" C="0.0127139" G="0.932377" T="0.0233601"/>
      <pos A="0.17732" C="0.213353" G="0.35339" T="0.255937"/>
      <pos A="0.131255" C="0.183666" G="0.136987" T="0.548092"/>
      <pos A="0.200045" C="0.184485" G="0.155004" T="0.460466"/>
    </motif>
    <motif db="0" id="HSF2_HUMAN.H11MO.0.A" length="14" nsites="1040" evalue="1.0e+000"
        url="http://hocomoco.autosome.ru/motif/HSF2_HUMAN.H11MO.0.A">
      <pos A="0.341384" C="0.261789" G="0.308828" T="0.0879987"/>
      <pos A="0.0672304" C="0.0841044" G="0.76643" T="0.082235"/>
      <pos A="0.750249" C="0.0685822" G="0.117074" T="0.0640954"/>
      <pos A="0.692726" C="0.0605972" G="0.110659" T="0.136017"/>
      <pos A="0.120993" C="0.230402" G="0.280195" T="0.36841"/>
      <pos A="0.304399" C="0.189927" G="0.415802" T="0.0898721"/>
      <pos A="0.0960618" C="0.0362036" G="0.0787546" T="0.78898"/>
      <pos A="0.0645634" C="0.0485366" G="0.0926637" T="0.794236"/>
      <pos A="0.0443109" C="0.795042" G="0.120612" T="0.0400342"/>
      <pos A="0.0677177" C="0.137609" G="0.161993" T="0.632681"/>
      <pos A="0.581977" C="0.177813" G="0.174571" T="0.0656385"/>
      <pos A="0.016886" C="0.119136" G="0.810075" T="0.0539034"/>
      <pos A="0.72526" C="0.0617303" G="0.114401" T="0.0986084"/>
      <pos A="0.550751" C="0.162443" G="0.138533" T="0.148273"/>
    </motif>
    <motif db="0" id="HXA7_HUMAN.H11MO.0.D" length="15" nsites="19" evalue="1.0e+000"
        url="http://hocomoco.autosome.ru/motif/HXA7_HUMAN.H11MO.0.D">
      <pos A="0.356791" C="0.245611" G="0.304127" T="0.0934709"/>
      <pos A="0.522097" C="0.264629" G="0.0539729" T="0.159301"/>
      <pos A="0.211965" C="0.0539729" G="0.0013089" T="0.732753"/>
      <pos A="0.153449" C="0.685941" G="0.0539729" T="0.106637"/>
      <pos A="0.416769" C="0.159301" G="0.264629" T="0.159301"/>
      <pos A="0.732753" C="0.159301" G="0.0013089" T="0.106637"/>
      <pos A="0.159301" C="0.153449" G="0.159301" T="0.527949"/>
      <pos A="0.522097" C="0.317293" G="0.0013089" T="0.159301"/>
      <pos A="0.0013089" C="0.0539729" G="0.838081" T="0.106637"/>
      <pos A="0.791269" C="0.100785" G="0.106637" T="0.0013089"/>
      <pos A="0.0013089" C="0.106637" G="0.211965" T="0.680089"/>
      <pos A="0.0539729" C="0.0013089" G="0.0539729" T="0.890745"/>
      <pos A="0.211965" C="0.153449" G="0.633277" T="0.0013089"/>
      <pos A="0.211965" C="0.153449" G="0.527949" T="0.106637"/>
      <pos A="0.383123" C="0.277795" G="0.172467" T="0.166615"/>
    </motif>
    <motif db="0" id="HXB13_HUMAN.H11MO.0.A" length="10" nsites="500" evalue="1.0e+000"
        url="http://hocomoco.autosome.ru/motif/HXB13_HUMAN.H11MO.0.A">
      <pos A="0.0680364" C="0.108028" G="0.10003" T="0.723905"/>
      <pos A="0.010048" C="0.00604879" G="0.0180464" T="0.965857"/>
      <pos A="4.999e-05" C="0.00404919" G="0.00204959" T="0.993851"/>
      <pos A="0.0140472" C="0.0240452" G="0.0260448" T="0.935863"/>
      <pos A="0.943861" C="0.0220456" G="0.0340432" T="4.999e-05"/>
      <pos A="0.0240452" C="0.10003" G="0.00204959" T="0.873875"/>
      <pos A="0.261998" C="0.010048" G="0.323985" T="0.403969"/>
      <pos A="0.25" C="0.00804839" G="0.655919" T="0.0860328"/>
      <pos A="0.10203" C="0.329984" G="0.49995" T="0.0680364"/>
      <pos A="0.192012" C="0.383973" G="0.168016" T="0.255999"/>
    </motif>
    <motif db="0" id="HXC10_HUMAN.H11MO.0.D" length="19" nsites="8980" evalue="1.0e+000"
        url="http://hocomoco.autosome.ru/motif/HXC10_HUMAN.H11MO.0.D">
      <pos A="0.234693" C="0.162725" G="0.18171" T="0.420872"/>
      <pos A="0.310597" C="0.114299" G="0.119065" T="0.456039"/>
      <pos A="0.42012" C="0.0660397" G="0.0691729" T="0.444668"/>
      <pos A="0.39671" C="0.0458541" G="0.0488348" T="0.508602"/>
      <pos A="0.42914" C="0.0408564" G="0.0917172" T="0.438286"/>
      <pos A="0.471936" C="0.0571737" G="0.16006" T="0.310831"/>
      <pos A="0.410822" C="0.163883" G="0.195754" T="0.229541"/>
      <pos A="0.295694" C="0.187922" G="0.216997" T="0.299386"/>
      <pos A="0.253352" C="0.193965" G="0.216088" T="0.336594"/>
      <pos A="0.247208" C="0.139666" G="0.201695" T="0.41143"/>
      <pos A="0.0931916" C="0.102039" G="0.124499" T="0.68027"/>
      <pos A="0.0225628" C="0.0133644" G="0.0946819" T="0.869391"/>
      <pos A="0.000594755" C="0.0131897" G="0.00844149" T="0.977774"/>
      <pos A="0.370085" C="0.0164393" G="0.0142794" T="0.599196"/>
      <pos A="0.987531" C="0.00460824" G="0.00778436" T="7.62601e-05"/>
      <pos A="0.0400997" C="0.17204" G="0.0546661" T="0.733195"/>
      <pos A="0.115705" C="0.0918097" G="0.393457" T="0.399029"/>
      <pos A="0.471773" C="0.0897992" G="0.317194" T="0.121235"/>
      <pos A="0.167595" C="0.426743" G="0.202757" T="0.202905"/>
    </motif>
    <motif db="0" id="HXC9_HUMAN.H11MO.0.C" length="10" nsites="500" evalue="1.0e+000"
        url="http://hocomoco.autosome.ru/motif/HXC9_HUMAN.H11MO.0.C">
      <pos A="0.259998" C="0.156019" G="0.0740352" T="0.509948"/>
      <pos A="0.040042" C="0.0280444" G="0.0460408" T="0.885873"/>
      <pos A="0.00804839" C="0.0120476" G="0.0160468" T="0.963857"/>
      <pos A="0.224005" C="0.126025" G="0.0320436" T="0.617926"/>
      <pos A="0.959858" C="0.0240452" G="0.0120476" T="0.00404919"/>
      <pos A="0.0120476" C="0.0240452" G="0.0180464" T="0.945861"/>
      <pos A="0.0520396" C="0.00404919" G="0.453959" T="0.489952"/>
      <pos A="0.156019" C="0.0140472" G="0.80189" T="0.0280444"/>
      <pos A="0.0220456" C="0.773895" G="0.134023" T="0.070036"/>
      <pos A="0.287992" C="0.39997" G="0.0160468" T="0.295991"/>
    </motif>
    <motif db="0" id="HXD11_HUMAN.H11MO.0.D" length="11" nsites="124" evalue="1.0e+000"
        url="http://hocomoco.autosome.ru/motif/HXD11_HUMAN.H11MO.0.D">
      <pos A="0.328566" C="0.135173" G="0.191579" T="0.344682"/>
      <pos A="0.262087" C="0.117043" G="0.100927" T="0.519944"/>
      <pos A="0.0324335" C="0.0243755" G="0.104956" T="0.838235"/>
      <pos A="0.00020145" C="0.0163175" G="0.0968977" T="0.886583"/>
      <pos A="0.241942" C="0.00020145" G="0.00020145" T="0.757655"/>
      <pos A="0.830177" C="0.00020145" G="0.145246" T="0.0243755"/>
      <pos A="0.00825947" C="0.282232" G="0.00020145" T="0.709307"/>
      <pos A="0.02639" C="0.02639" G="0.469581" T="0.477639"/>
      <pos A="0.455479" C="0.100927" G="0.278203" T="0.165391"/>
      <pos A="0.239927" C="0.368856" G="0.167405" T="0.223811"/>
      <pos A="0.260073" C="0.22784" G="0.171434" T="0.340653"/>
    </motif>
    <motif db="0" id="HXD12_HUMAN.H11MO.0.D" length="11" nsites="6722" evalue="1.0e+000"
        url="http://hocomoco.autosome.ru/motif/HXD12_HUMAN.H11MO.0.D">
      <pos A="0.352599" C="0.17134" G="0.229517" T="0.246544"/>
      <pos A="0.351686" C="0.135186" G="0.234333" T="0.278795"/>
      <pos A="0.174724" C="0.0474479" G="0.175837" T="0.601992"/>
      <pos A="0.0186349" C="0.00987823" G="0.103778" T="0.867708"/>
      <pos A="3.71908e-06" C="3.71908e-06" G="0.0445378" T="0.955455"/>
      <pos A="3.71908e-06" C="9.74401e-05" G="0.0405874" T="0.959311"/>
      <pos A="0.999989" C="3.71908e-06" G="3.71908e-06" T="3.71908e-06"/>
      <pos A="0.240732" C="0.267058" G="0.132499" T="0.359711"/>
      <pos A="0.141805" C="0.159867" G="0.331437" T="0.36689"/>
      <pos A="0.406249" C="0.135373" G="0.279466" T="0.178913"/>
      <pos A="0.195349" C="0.345751" G="0.245317" T="0.213584"/>
    </motif>
    <motif db="0" id="IKZF1_HUMAN.H11MO.0.C" length="8" nsites="60" evalue="1.0e+000"
        url="http://hocomoco.autosome.ru/motif/IKZF1_HUMAN.H11MO.0.C">
      <pos A="0.0427902" C="0.286018" G="0.237711" T="0.43348"/>
      <pos A="0.0580449" C="0.0885543" G="0.000415973" T="0.852985"/>
      <pos A="0.0563499" C="0.000415973" G="0.942818" T="0.000415973"/>
      <pos A="0.0190606" C="0.0309254" G="0.949598" T="0.000415973"/>
      <pos A="0.000415973" C="0.0173657" G="0.981802" T="0.000415973"/>
      <pos A="0.849595" C="0.000415973" G="0.149573" T="0.000415973"/>
      <pos A="0.320765" C="0.0309254" G="0.532636" T="0.115674"/>
      <pos A="0.415683" C="0.0394002" G="0.368224" T="0.176693"/>
    </motif>
    <motif db="0" id="IRF3_HUMAN.H11MO.0.B" length="20" nsites="500" evalue="1.0e+000"
        url="http://hocomoco.autosome.ru/motif/IRF3_HUMAN.H11MO.0.B">
      <pos A="0.29999" C="0.0780344" G="0.513947" T="0.108028"/>
      <pos A="0.603929" C="0.0440412" G="0.29999" T="0.0520396"/>
      <pos A="0.677914" C="0.0660368" G="0.214007" T="0.0420416"/>
      <pos A="0.719906" C="0.0740352" G="0.110028" T="0.0960308"/>
      <pos A="0.305989" C="0.108028" G="0.455959" T="0.130024"/>
      <pos A="0.224005" C="0.0540392" G="0.557938" T="0.164017"/>
      <pos A="0.20201" C="0.0540392" G="0.731904" T="0.0120476"/>
      <pos A="0.819886" C="0.0180464" G="0.14802" T="0.0140472"/>
      <pos A="0.815887" C="0.0360428" G="0.126025" T="0.0220456"/>
      <pos A="0.89987" C="0.0160468" G="0.030044" T="0.0540392"/>
      <pos A="0.224005" C="0.261998" G="0.445961" T="0.0680364"/>
      <pos A="0.291992" C="0.0880324" G="0.40197" T="0.218006"/>
      <pos A="0.20001" C="0.00604879" G="0.783893" T="0.010048"/>
      <pos A="0.673915" C="0.0240452" G="0.289992" T="0.0120476"/>
      <pos A="0.879874" C="0.0360428" G="0.0720356" T="0.0120476"/>
      <pos A="0.941862" C="0.00404919" G="0.040042" T="0.0140472"/>
      <pos A="0.0960308" C="0.313987" G="0.54794" T="0.0420416"/>
      <pos A="0.265997" C="0.142022" G="0.273995" T="0.317986"/>
      <pos A="0.228004" C="0.122026" G="0.585933" T="0.0640372"/>
      <pos A="0.681914" C="0.070036" G="0.178014" T="0.070036"/>
    </motif>
    <motif db="0" id="IRX2_HUMAN.H11MO.0.D" length="19" nsites="19306" evalue="1.0e+000"
        url="http://hocomoco.autosome.ru/motif/IRX2_HUMAN.H11MO.0.D">
      <pos A="0.409626" C="0.178973" G="0.237918" T="0.173483"/>
      <pos A="0.174687" C="0.429166" G="0.204574" T="0.191573"/>
      <pos A="0.42229" C="0.128186" G="0.222353" T="0.22717"/>
      <pos A="0.151534" C="0.156403" G="0.305009" T="0.387055"/>
      <pos A="0.129986" C="0.0788106" G="0.640757" T="0.150446"/>
      <pos A="0.177652" C="0.100734" G="0.434514" T="0.2871"/>
      <pos A="0.139271" C="0.212615" G="0.361377" T="0.286737"/>
      <pos A="0.285908" C="0.049092" G="0.24763" T="0.417369"/>
      <pos A="0.0808307" C="0.039393" G="0.447658" T="0.432119"/>
      <pos A="0.138869" C="0.0292667" G="0.636691" T="0.195173"/>
      <pos A="0.224619" C="0.0283084" G="0.386485" T="0.360587"/>
      <pos A="0.0672857" C="0.729926" G="0.0462561" T="0.156532"/>
      <pos A="0.493084" C="0.00127032" G="0.45838" T="0.0472661"/>
      <pos A="0.00132212" C="0.00588027" G="0.333393" T="0.659404"/>
      <pos A="0.00119263" C="0.00103724" G="0.996992" T="0.000778251"/>
      <pos A="0.0509308" C="0.0562659" G="0.129714" T="0.763089"/>
      <pos A="0.336605" C="0.0830579" G="0.232026" T="0.348311"/>
      <pos A="0.241065" C="0.215788" G="0.397389" T="0.145758"/>
      <pos A="0.189799" C="0.137432" G="0.414184" T="0.258585"/>
    </motif>
    <motif db="0" id="ISX_HUMAN.H11MO.0.D" length="16" nsites="15142" evalue="1.0e+000"
        url="http://hocomoco.autosome.ru/motif/ISX_HUMAN.H11MO.0.D">
      <pos A="0.0990053" C="0.353834" G="0.123455" T="0.423705"/>
      <pos A="0.00965836" C="0.0437347" G="0.00804522" T="0.938562"/>
      <pos A="0.978997" C="0.00695751" G="0.00708831" T="0.00695751"/>
      <pos A="0.99993" C="2.34502e-05" G="2.34502e-05" T="2.34502e-05"/>
      <pos A="1.65103e-06" C="1.65103e-06" G="1.65103e-06" T="0.999995"/>
      <pos A="8.88476e-05" C="8.88476e-05" G="0.00309113" T="0.996731"/>
      <pos A="0.569838" C="0.000394036" G="0.429549" T="0.000219642"/>
      <pos A="0.235331" C="0.119086" G="0.63126" T="0.0143234"/>
      <pos A="0.276521" C="0.338741" G="0.128507" T="0.256231"/>
      <pos A="0.19731" C="0.167161" G="0.139676" T="0.495853"/>
      <pos A="0.320121" C="0.142979" G="0.0895359" T="0.447364"/>
      <pos A="0.532904" C="0.0954327" G="0.0398261" T="0.331837"/>
      <pos A="0.466517" C="0.0805727" G="0.0683156" T="0.384595"/>
      <pos A="0.448315" C="0.117653" G="0.0615926" T="0.37244"/>
      <pos A="0.36141" C="0.0729656" G="0.123264" T="0.44236"/>
      <pos A="0.30169" C="0.132586" G="0.16998" T="0.395744"/>
    </motif>
[truncated: 253,525 more chars]
