# Supplementary material for: DeepEPI: CNN-transformer-based model for extracting TF interactions through predicting enhancer-promoter interactions
Source: Bioinform Adv. 2025 Sep 17;5(1):vbaf221. doi: 10.1093/bioadv/vbaf221 (PMC12478696; doi:10.1093/bioadv/vbaf221)
Supplement: vbaf221_Supplementary_Data [file vbaf221_supplementary_data.zip › Supplementary_file5/K562/result_enhancer96-k562/tomtom.tsv]

Query_ID	Target_ID	Optimal_offset	p-value	E-value	q-value	Overlap	Query_consensus	Target_consensus	Orientation
M0	OLIG2_HUMAN.H11MO.0.B	-11	1.58542e-05	0.0121919	0.0240215	18	TTAATTGCACACCATGTGTTCTGCTTCTTAGTTACAGGAG	CCAGCTGTTTCCCTTCTG	+
M0	LYL1_HUMAN.H11MO.0.A	-11	0.000196574	0.151165	0.0941772	14	TTAATTGCACACCATGTGTTCTGCTTCTTAGTTACAGGAG	CCAGCTGTTTCCTG	+
M0	RXRA_HUMAN.H11MO.0.A	-13	0.000202867	0.156005	0.0941772	20	TTAATTGCACACCATGTGTTCTGCTTCTTAGTTACAGGAG	CTCTGACCTCTGCCTCCCCC	-
M0	NR1D1_HUMAN.H11MO.0.B	-3	0.000290943	0.223735	0.0941772	19	TTAATTGCACACCATGTGTTCTGCTTCTTAGTTACAGGAG	CCTTCTGACCCACTTCCCT	-
M0	ANDR_HUMAN.H11MO.2.A	-13	0.000310785	0.238994	0.0941772	12	TTAATTGCACACCATGTGTTCTGCTTCTTAGTTACAGGAG	CTCTGTTCTTTT	+
M0	BHE23_HUMAN.H11MO.0.D	-8	0.000389215	0.299306	0.0982867	12	TTAATTGCACACCATGTGTTCTGCTTCTTAGTTACAGGAG	CCACCATATGCT	-
M0	MNX1_HUMAN.H11MO.0.D	-11	0.000715353	0.550106	0.137939	19	TTAATTGCACACCATGTGTTCTGCTTCTTAGTTACAGGAG	CTATTTTAATAACCCTTAA	+
M0	RARG_HUMAN.H11MO.2.D	-15	0.000728317	0.560076	0.137939	20	TTAATTGCACACCATGTGTTCTGCTTCTTAGTTACAGGAG	GTGACCTCTGGGTGACCCCC	-
M0	GATA1_HUMAN.H11MO.0.A	-14	0.000980676	0.75414	0.14471	19	TTAATTGCACACCATGTGTTCTGCTTCTTAGTTACAGGAG	TCTTATCTGTCCCCGCCAG	-
M0	ANDR_HUMAN.H11MO.1.A	-7	0.00110164	0.847163	0.14471	16	TTAATTGCACACCATGTGTTCTGCTTCTTAGTTACAGGAG	GGAACAGTGTGTTCTT	+
M0	ZN341_HUMAN.H11MO.0.C	-14	0.00116759	0.897879	0.14471	22	TTAATTGCACACCATGTGTTCTGCTTCTTAGTTACAGGAG	GCTCTTCCCTCCCCCCCCCCCC	-
M0	TLX1_HUMAN.H11MO.0.D	-25	0.00116995	0.899691	0.14471	15	TTAATTGCACACCATGTGTTCTGCTTCTTAGTTACAGGAG	CCTTGGCAACTTGCCAG	-
M0	SPIC_HUMAN.H11MO.0.D	-11	0.00124161	0.954798	0.14471	13	TTAATTGCACACCATGTGTTCTGCTTCTTAGTTACAGGAG	CCTCCCCTTCCTC	-
M0	ZN589_HUMAN.H11MO.0.D	-10	0.00142458	1.0955	0.154175	16	TTAATTGCACACCATGTGTTCTGCTTCTTAGTTACAGGAG	CCCACGGTTACTGCCG	+
M0	IRX2_HUMAN.H11MO.0.D	-5	0.00155636	1.19684	0.157208	19	TTAATTGCACACCATGTGTTCTGCTTCTTAGTTACAGGAG	CCAACATGCCCACCCATGT	-
M0	PRGR_HUMAN.H11MO.0.A	-7	0.00168684	1.29718	0.159429	16	TTAATTGCACACCATGTGTTCTGCTTCTTAGTTACAGGAG	AGAACATTCTGTTCTT	+
M0	ZN394_HUMAN.H11MO.0.C	-7	0.0017888	1.37559	0.159429	20	TTAATTGCACACCATGTGTTCTGCTTCTTAGTTACAGGAG	ATTCCATTCTATTCCATTCT	-
M0	HME2_HUMAN.H11MO.0.D	-5	0.00210612	1.61961	0.177283	11	TTAATTGCACACCATGTGTTCTGCTTCTTAGTTACAGGAG	CCCTAATTACC	-
M0	SOX18_HUMAN.H11MO.0.D	-8	0.00243729	1.87427	0.194361	19	TTAATTGCACACCATGTGTTCTGCTTCTTAGTTACAGGAG	GAACCCATTGTTCTTTTCC	+
M0	Z324A_HUMAN.H11MO.0.C	-3	0.00267316	2.05566	0.202513	23	TTAATTGCACACCATGTGTTCTGCTTCTTAGTTACAGGAG	TATCAAACCATCCTTTGCTGCCA	+
M0	MCR_HUMAN.H11MO.0.D	-6	0.00416735	3.20469	0.286135	17	TTAATTGCACACCATGTGTTCTGCTTCTTAGTTACAGGAG	TACAACAACCTGTTCTT	-
M0	GATA2_HUMAN.H11MO.0.A	-14	0.00434352	3.34017	0.286135	19	TTAATTGCACACCATGTGTTCTGCTTCTTAGTTACAGGAG	CCTTATCTCCACCCCCCAG	-
M0	LEF1_HUMAN.H11MO.0.A	-11	0.00490085	3.76875	0.309397	14	TTAATTGCACACCATGTGTTCTGCTTCTTAGTTACAGGAG	TCCTTTGATTTGCT	+
M0	FOXD3_HUMAN.H11MO.0.D	-14	0.005121	3.93805	0.310363	15	TTAATTGCACACCATGTGTTCTGCTTCTTAGTTACAGGAG	TTTGTTTACTTAGCA	+
M0	GCR_HUMAN.H11MO.0.A	-7	0.00555081	4.26857	0.321142	15	TTAATTGCACACCATGTGTTCTGCTTCTTAGTTACAGGAG	AGAACATTCTGTTCT	-
M0	HXC10_HUMAN.H11MO.0.D	-3	0.00574922	4.42115	0.321142	19	TTAATTGCACACCATGTGTTCTGCTTCTTAGTTACAGGAG	GTAATAAAAAAATTAAAAA	-
M0	RARG_HUMAN.H11MO.0.B	-4	0.00593471	4.56379	0.321142	18	TTAATTGCACACCATGTGTTCTGCTTCTTAGTTACAGGAG	CCCAGGTCACTCTGACCT	-
M0	OLIG2_HUMAN.H11MO.1.B	-11	0.00651501	5.01004	0.322442	10	TTAATTGCACACCATGTGTTCTGCTTCTTAGTTACAGGAG	CCATCTGTTT	+
M0	THAP1_HUMAN.H11MO.0.C	-17	0.00663001	5.09848	0.322442	22	TTAATTGCACACCATGTGTTCTGCTTCTTAGTTACAGGAG	CGCCGCCATCTTGGCTGCGGGC	+
M0	ZN554_HUMAN.H11MO.0.C	-5	0.00671752	5.16577	0.322442	20	TTAATTGCACACCATGTGTTCTGCTTCTTAGTTACAGGAG	AGCACCCCACATGGCTCAGC	-
M0	AIRE_HUMAN.H11MO.0.C	-7	0.00684264	5.26199	0.322442	18	TTAATTGCACACCATGTGTTCTGCTTCTTAGTTACAGGAG	TTAACCAATATAACCAAT	-
M0	GATA5_HUMAN.H11MO.0.D	-9	0.00702279	5.40053	0.322442	17	TTAATTGCACACCATGTGTTCTGCTTCTTAGTTACAGGAG	ATCTAAGTTATCTCTTA	-
M0	ZN667_HUMAN.H11MO.0.C	-2	0.00866362	6.66232	0.375048	19	TTAATTGCACACCATGTGTTCTGCTTCTTAGTTACAGGAG	GTGGCCTTAAAAGCTCAGC	+
M0	PROX1_HUMAN.H11MO.0.D	-7	0.00937807	7.21174	0.384033	17	TTAATTGCACACCATGTGTTCTGCTTCTTAGTTACAGGAG	CCCAACCCGCCTTACCC	-
M0	RARA_HUMAN.H11MO.0.A	-5	0.00995465	7.65513	0.396916	20	TTAATTGCACACCATGTGTTCTGCTTCTTAGTTACAGGAG	CCTTGACCTCTTGATCCCCC	-
M0	PTF1A_HUMAN.H11MO.0.B	-11	0.0103938	7.99283	0.4038	18	TTAATTGCACACCATGTGTTCTGCTTCTTAGTTACAGGAG	CCAGCTGCCCCCTTTCCC	+
M0	ETS2_HUMAN.H11MO.0.B	-13	0.0108624	8.3532	0.411455	13	TTAATTGCACACCATGTGTTCTGCTTCTTAGTTACAGGAG	TCCTCTTCCTTCC	-
M0	GCR_HUMAN.H11MO.1.A	-12	0.0112232	8.63063	0.414752	12	TTAATTGCACACCATGTGTTCTGCTTCTTAGTTACAGGAG	ATTCTGTTCTTT	-
M0	TBX21_HUMAN.H11MO.0.A	-5	0.0117998	9.07402	0.415876	13	TTAATTGCACACCATGTGTTCTGCTTCTTAGTTACAGGAG	TTCACACCTCCAC	-
M0	ZN350_HUMAN.H11MO.0.C	-12	0.0127454	9.80122	0.42276	18	TTAATTGCACACCATGTGTTCTGCTTCTTAGTTACAGGAG	CAGTCCTTTTATGACCTA	+
M0	BRAC_HUMAN.H11MO.0.A	-3	0.0136939	10.5306	0.441454	20	TTAATTGCACACCATGTGTTCTGCTTCTTAGTTACAGGAG	ATTTCACACCTCCCTGCTAA	-
M0	PRDM6_HUMAN.H11MO.0.C	-13	0.0150723	11.5906	0.475768	13	TTAATTGCACACCATGTGTTCTGCTTCTTAGTTACAGGAG	TTTTTTTCTTTTT	-
M1	NR1D1_HUMAN.H11MO.0.B	-18	0.00106453	0.818621	0.477246	19	AGACTGTAGTGCAACAGCGGGGCTCTAGCTAACTGGAAGC	AGGGAAGTGGGTCAGAAGG	+
M1	FOXD3_HUMAN.H11MO.0.D	-21	0.00117282	0.9019	0.477246	15	AGACTGTAGTGCAACAGCGGGGCTCTAGCTAACTGGAAGC	TGCTAAGTAAACAAA	-
M1	MNX1_HUMAN.H11MO.0.D	-2	0.00124109	0.954396	0.477246	19	AGACTGTAGTGCAACAGCGGGGCTCTAGCTAACTGGAAGC	TTAAGGGTTATTAAAATAG	-
M1	RXRA_HUMAN.H11MO.0.A	-15	0.00217111	1.66958	0.477246	20	AGACTGTAGTGCAACAGCGGGGCTCTAGCTAACTGGAAGC	GGGGGAGGCAGAGGTCAGAG	+
M1	OLIG2_HUMAN.H11MO.0.B	-3	0.00248912	1.91413	0.477246	18	AGACTGTAGTGCAACAGCGGGGCTCTAGCTAACTGGAAGC	CAGAAGGGAAACAGCTGG	-
M1	FOXO1_HUMAN.H11MO.0.A	-26	0.00249634	1.91968	0.477246	12	AGACTGTAGTGCAACAGCGGGGCTCTAGCTAACTGGAAGC	AGTAAACAGGAA	-
M1	TLX1_HUMAN.H11MO.0.D	-22	0.00249881	1.92158	0.477246	17	AGACTGTAGTGCAACAGCGGGGCTCTAGCTAACTGGAAGC	CCTTGGCAACTTGCCAG	-
M1	ZN589_HUMAN.H11MO.0.D	-5	0.00287584	2.21152	0.477246	16	AGACTGTAGTGCAACAGCGGGGCTCTAGCTAACTGGAAGC	CGGCAGTAACCGTGGG	-
M1	RARG_HUMAN.H11MO.0.B	-23	0.00361225	2.77782	0.477246	17	AGACTGTAGTGCAACAGCGGGGCTCTAGCTAACTGGAAGC	CCCAGGTCACTCTGACCT	-
M1	ZN563_HUMAN.H11MO.0.C	-4	0.00383975	2.95277	0.477246	21	AGACTGTAGTGCAACAGCGGGGCTCTAGCTAACTGGAAGC	GCAGCTGCCAGTGAGGATCCC	-
M1	IRX2_HUMAN.H11MO.0.D	-13	0.00463145	3.56158	0.477246	19	AGACTGTAGTGCAACAGCGGGGCTCTAGCTAACTGGAAGC	ACATGGGTGGGCATGTTGG	+
M1	MAFA_HUMAN.H11MO.0.D	-8	0.00468692	3.60424	0.477246	21	AGACTGTAGTGCAACAGCGGGGCTCTAGCTAACTGGAAGC	GTGCTGACCCCGCAGCCTTCG	+
M1	MAF_HUMAN.H11MO.0.A	-4	0.00496647	3.81922	0.477246	19	AGACTGTAGTGCAACAGCGGGGCTCTAGCTAACTGGAAGC	GAATCTGCTGACTCAGCAA	+
M1	OSR2_HUMAN.H11MO.0.C	-8	0.00499195	3.83881	0.477246	16	AGACTGTAGTGCAACAGCGGGGCTCTAGCTAACTGGAAGC	CAGCAGAAGCAGCAGC	-
M2	MNX1_HUMAN.H11MO.0.D	-9	0.000293307	0.225553	0.288182	19	ATGTGGGTCAAAGCTACGTGAGCTCACTCCATCCAGTAAT	CTATTTTAATAACCCTTAA	+
M2	IRX2_HUMAN.H11MO.0.D	-20	0.000375316	0.288618	0.288182	19	ATGTGGGTCAAAGCTACGTGAGCTCACTCCATCCAGTAAT	CCAACATGCCCACCCATGT	-
M4	IRX2_HUMAN.H11MO.0.D	-3	0.00043235	0.332477	0.389593	19	AATCCTGAATGCTTTCTATTGCTACAAAGGGACTGTGTAT	CCAACATGCCCACCCATGT	-
M4	MNX1_HUMAN.H11MO.0.D	-8	0.000506726	0.389672	0.389593	19	AATCCTGAATGCTTTCTATTGCTACAAAGGGACTGTGTAT	CTATTTTAATAACCCTTAA	+
M4	ZN394_HUMAN.H11MO.0.C	-7	0.0013098	1.00724	0.488972	20	AATCCTGAATGCTTTCTATTGCTACAAAGGGACTGTGTAT	ATTCCATTCTATTCCATTCT	-
M5	MNX1_HUMAN.H11MO.0.D	-15	0.000478682	0.368106	0.398337	19	ACCATCAGCCGTTGAGTCCACTGTTCTTCCTGAACTGCAG	CTATTTTAATAACCCTTAA	+
M5	IRX2_HUMAN.H11MO.0.D	-19	0.000891917	0.685884	0.398337	19	ACCATCAGCCGTTGAGTCCACTGTTCTTCCTGAACTGCAG	CCAACATGCCCACCCATGT	-
M5	GATA1_HUMAN.H11MO.0.A	-29	0.00103823	0.798401	0.398337	11	ACCATCAGCCGTTGAGTCCACTGTTCTTCCTGAACTGCAG	CTGGCGGGGACAGATAAGA	+
M6	RXRA_HUMAN.H11MO.0.A	-9	0.00014113	0.108529	0.182638	20	CACATGACAAAAGTGAACATACAGCCGGGGCATGAGATTA	GGGGGAGGCAGAGGTCAGAG	+
M6	ZN341_HUMAN.H11MO.0.C	-15	0.000240733	0.185124	0.182638	22	CACATGACAAAAGTGAACATACAGCCGGGGCATGAGATTA	GGGGGGGGGGGGAGGGAAGAGC	+
M6	IRX2_HUMAN.H11MO.0.D	-6	0.000451769	0.34741	0.186698	19	CACATGACAAAAGTGAACATACAGCCGGGGCATGAGATTA	ACATGGGTGGGCATGTTGG	+
M6	MNX1_HUMAN.H11MO.0.D	-22	0.00049217	0.378479	0.186698	18	CACATGACAAAAGTGAACATACAGCCGGGGCATGAGATTA	TTAAGGGTTATTAAAATAG	-
M6	AIRE_HUMAN.H11MO.0.C	-2	0.00092855	0.714055	0.223583	18	CACATGACAAAAGTGAACATACAGCCGGGGCATGAGATTA	ATTGGTTTTATTGGTTAA	+
M6	PURA_HUMAN.H11MO.0.D	-19	0.00103552	0.796318	0.223583	17	CACATGACAAAAGTGAACATACAGCCGGGGCATGAGATTA	GGAAGGGGGGGGCAGGG	+
M6	PATZ1_HUMAN.H11MO.0.C	-11	0.00106894	0.822015	0.223583	22	CACATGACAAAAGTGAACATACAGCCGGGGCATGAGATTA	GGGGAGGGGGCGGGGGGGGAGG	+
M6	SPIC_HUMAN.H11MO.0.D	-5	0.00117881	0.906506	0.223583	13	CACATGACAAAAGTGAACATACAGCCGGGGCATGAGATTA	GAGGAAGGGGAGG	+
M6	VEZF1_HUMAN.H11MO.0.C	-14	0.00179558	1.3808	0.302725	22	CACATGACAAAAGTGAACATACAGCCGGGGCATGAGATTA	GGGGAGGGGGGAGGGGGAGGGG	+
M6	NR1D1_HUMAN.H11MO.0.B	-5	0.00214516	1.64963	0.318466	19	CACATGACAAAAGTGAACATACAGCCGGGGCATGAGATTA	AGGGAAGTGGGTCAGAAGG	+
M6	NFAC1_HUMAN.H11MO.0.B	-2	0.00230872	1.7754	0.318466	15	CACATGACAAAAGTGAACATACAGCCGGGGCATGAGATTA	ATGGAAAAAAAGAAA	+
M6	BC11A_HUMAN.H11MO.0.A	-7	0.00262284	2.01696	0.331646	17	CACATGACAAAAGTGAACATACAGCCGGGGCATGAGATTA	AAAAGAGGAAGTGAAAA	+
M6	MAF_HUMAN.H11MO.0.A	-21	0.00315629	2.42718	0.362827	19	CACATGACAAAAGTGAACATACAGCCGGGGCATGAGATTA	TTGCTGAGTCAGCAGATTC	-
M6	TLX1_HUMAN.H11MO.0.D	-1	0.00334767	2.57436	0.362827	17	CACATGACAAAAGTGAACATACAGCCGGGGCATGAGATTA	CCTTGGCAACTTGCCAG	-
M6	PROX1_HUMAN.H11MO.0.D	-13	0.00425587	3.27276	0.389085	17	CACATGACAAAAGTGAACATACAGCCGGGGCATGAGATTA	GGGTAAGGCGGGTTGGG	+
M6	ZFX_HUMAN.H11MO.1.A	-19	0.00425587	3.27276	0.389085	17	CACATGACAAAAGTGAACATACAGCCGGGGCATGAGATTA	GGGGGCGGAGGCCGGGG	+
M6	ZN563_HUMAN.H11MO.0.C	1	0.00435922	3.35224	0.389085	20	CACATGACAAAAGTGAACATACAGCCGGGGCATGAGATTA	GCAGCTGCCAGTGAGGATCCC	-
M6	ZN394_HUMAN.H11MO.0.C	-14	0.00483199	3.7158	0.400881	20	CACATGACAAAAGTGAACATACAGCCGGGGCATGAGATTA	AGAATGGAATAGAATGGAAT	+
M6	OLIG2_HUMAN.H11MO.0.B	-22	0.00501978	3.86021	0.400881	18	CACATGACAAAAGTGAACATACAGCCGGGGCATGAGATTA	CAGAAGGGAAACAGCTGG	-
M6	NR1H3_HUMAN.H11MO.0.B	0	0.0057394	4.4136	0.435433	19	CACATGACAAAAGTGAACATACAGCCGGGGCATGAGATTA	CAGAGGTCACTGCAGGTCA	+
M6	LYL1_HUMAN.H11MO.0.A	-17	0.00605585	4.65695	0.437563	14	CACATGACAAAAGTGAACATACAGCCGGGGCATGAGATTA	CAGGAAACAGCTGG	-
M6	SP4_HUMAN.H11MO.0.A	-15	0.00689993	5.30605	0.448602	20	CACATGACAAAAGTGAACATACAGCCGGGGCATGAGATTA	GGGAAGGGGGCGGGGCCGGG	+
M6	BHE23_HUMAN.H11MO.0.D	-15	0.00696478	5.35591	0.448602	12	CACATGACAAAAGTGAACATACAGCCGGGGCATGAGATTA	AGCATATGGTGG	+
M6	MAFA_HUMAN.H11MO.0.D	-12	0.00709557	5.45649	0.448602	21	CACATGACAAAAGTGAACATACAGCCGGGGCATGAGATTA	CGAAGGCTGCGGGGTCAGCAC	-
M6	Z324A_HUMAN.H11MO.0.C	-14	0.00836549	6.43306	0.471761	23	CACATGACAAAAGTGAACATACAGCCGGGGCATGAGATTA	TGGCAGCAAAGGATGGTTTGATA	-
M6	PAX5_HUMAN.H11MO.0.A	-23	0.00869946	6.68989	0.471761	17	CACATGACAAAAGTGAACATACAGCCGGGGCATGAGATTA	GCCTGGGCAGCAGAGCGTGAC	+
M6	ZN214_HUMAN.H11MO.0.C	-18	0.00883622	6.79505	0.471761	22	CACATGACAAAAGTGAACATACAGCCGGGGCATGAGATTA	TCCTTTTTGAGGCCTTTGATGA	+
M6	ZN350_HUMAN.H11MO.0.C	-2	0.00910431	7.00122	0.471761	18	CACATGACAAAAGTGAACATACAGCCGGGGCATGAGATTA	TAGGTCATAAAAGGACTG	-
M6	OSR2_HUMAN.H11MO.0.C	-21	0.00917133	7.05276	0.471761	16	CACATGACAAAAGTGAACATACAGCCGGGGCATGAGATTA	CAGCAGAAGCAGCAGC	-
M6	SRBP2_HUMAN.H11MO.0.B	-24	0.00932735	7.17273	0.471761	13	CACATGACAAAAGTGAACATACAGCCGGGGCATGAGATTA	GGGTGGGGTGAGG	+
M8	MNX1_HUMAN.H11MO.0.D	-6	0.000197411	0.151809	0.212587	19	AAACGGCAATGTCCAATACATACTTAAGTGCAGACGCTTG	CTATTTTAATAACCCTTAA	+
M8	IRX2_HUMAN.H11MO.0.D	-6	0.000730529	0.561777	0.355016	19	AAACGGCAATGTCCAATACATACTTAAGTGCAGACGCTTG	CCAACATGCCCACCCATGT	-
M8	ZN394_HUMAN.H11MO.0.C	-16	0.00118983	0.91498	0.365992	20	AAACGGCAATGTCCAATACATACTTAAGTGCAGACGCTTG	ATTCCATTCTATTCCATTCT	-
M9	TLX1_HUMAN.H11MO.0.D	-21	1.87472e-05	0.0144166	0.0283777	17	GGCGCGGCCTCGTCCCCCCAGCCTGGGCTGACTGCAACCC	CCTTGGCAACTTGCCAG	-
M9	MAZ_HUMAN.H11MO.0.A	-7	4.56096e-05	0.0350738	0.0317389	22	GGCGCGGCCTCGTCCCCCCAGCCTGGGCTGACTGCAACCC	CCCCCCCCCCCCCCCCTCCCCC	-
M9	SP2_HUMAN.H11MO.0.A	-6	6.94534e-05	0.0534096	0.0317389	22	GGCGCGGCCTCGTCCCCCCAGCCTGGGCTGACTGCAACCC	CCCCCGGCCCCGCCCCCCCCCC	-
M9	Z324A_HUMAN.H11MO.0.C	-10	9.91782e-05	0.076268	0.0317389	23	GGCGCGGCCTCGTCCCCCCAGCCTGGGCTGACTGCAACCC	TATCAAACCATCCTTTGCTGCCA	+
M9	PATZ1_HUMAN.H11MO.0.C	-7	0.000104839	0.0806209	0.0317389	22	GGCGCGGCCTCGTCCCCCCAGCCTGGGCTGACTGCAACCC	CCTCCCCCCCCGCCCCCTCCCC	-
M9	ZFX_HUMAN.H11MO.1.A	-15	0.000125973	0.0968731	0.0317809	17	GGCGCGGCCTCGTCCCCCCAGCCTGGGCTGACTGCAACCC	CCCCGGCCTCCGCCCCC	-
M9	RXRA_HUMAN.H11MO.0.A	-20	0.000177391	0.136414	0.0383597	20	GGCGCGGCCTCGTCCCCCCAGCCTGGGCTGACTGCAACCC	CTCTGACCTCTGCCTCCCCC	-
M9	SP3_HUMAN.H11MO.0.B	-1	0.000209744	0.161293	0.0391606	20	GGCGCGGCCTCGTCCCCCCAGCCTGGGCTGACTGCAACCC	CCCCGGCCCCGCCCCCCCCC	-
M9	ZN341_HUMAN.H11MO.0.C	-1	0.000232836	0.179051	0.0391606	22	GGCGCGGCCTCGTCCCCCCAGCCTGGGCTGACTGCAACCC	GCTCTTCCCTCCCCCCCCCCCC	-
M9	IRX2_HUMAN.H11MO.0.D	-4	0.000308511	0.237245	0.0436775	19	GGCGCGGCCTCGTCCCCCCAGCCTGGGCTGACTGCAACCC	CCAACATGCCCACCCATGT	-
M9	VEZF1_HUMAN.H11MO.0.C	-13	0.000317402	0.244082	0.0436775	22	GGCGCGGCCTCGTCCCCCCAGCCTGGGCTGACTGCAACCC	CCCCTCCCCCTCCCCCCTCCCC	-
M9	SP4_HUMAN.H11MO.0.A	-8	0.000403718	0.310459	0.0509258	20	GGCGCGGCCTCGTCCCCCCAGCCTGGGCTGACTGCAACCC	CCCGGCCCCGCCCCCTTCCC	-
M9	PURA_HUMAN.H11MO.0.D	-7	0.00137845	1.06003	0.160505	17	GGCGCGGCCTCGTCCCCCCAGCCTGGGCTGACTGCAACCC	CCCTGCCCCCCCCTTCC	-
M9	KLF6_HUMAN.H11MO.0.A	-13	0.00178704	1.37423	0.193218	19	GGCGCGGCCTCGTCCCCCCAGCCTGGGCTGACTGCAACCC	CCCCCGGCCCCGCCCTTCC	-
M9	PROX1_HUMAN.H11MO.0.D	-6	0.00206925	1.59125	0.208815	17	GGCGCGGCCTCGTCCCCCCAGCCTGGGCTGACTGCAACCC	CCCAACCCGCCTTACCC	-
M9	ZN563_HUMAN.H11MO.0.C	-17	0.00221881	1.70627	0.209914	21	GGCGCGGCCTCGTCCCCCCAGCCTGGGCTGACTGCAACCC	GGGATCCTCACTGGCAGCTGC	+
M9	MAFA_HUMAN.H11MO.0.D	-19	0.00273642	2.1043	0.243655	21	GGCGCGGCCTCGTCCCCCCAGCCTGGGCTGACTGCAACCC	GTGCTGACCCCGCAGCCTTCG	+
M9	NR1D1_HUMAN.H11MO.0.B	-18	0.00300696	2.31235	0.25287	19	GGCGCGGCCTCGTCCCCCCAGCCTGGGCTGACTGCAACCC	CCTTCTGACCCACTTCCCT	-
M9	THAP1_HUMAN.H11MO.0.C	-5	0.00337415	2.59473	0.268815	22	GGCGCGGCCTCGTCCCCCCAGCCTGGGCTGACTGCAACCC	GCCCGCAGCCAAGATGGCGGCG	-
M9	MAF_HUMAN.H11MO.0.A	-18	0.00401594	3.08826	0.297837	19	GGCGCGGCCTCGTCCCCCCAGCCTGGGCTGACTGCAACCC	GAATCTGCTGACTCAGCAA	+
M9	LYL1_HUMAN.H11MO.0.A	-18	0.00413196	3.17748	0.297837	14	GGCGCGGCCTCGTCCCCCCAGCCTGGGCTGACTGCAACCC	CCAGCTGTTTCCTG	+
M9	BRAC_HUMAN.H11MO.0.A	-18	0.00471073	3.62255	0.324121	20	GGCGCGGCCTCGTCCCCCCAGCCTGGGCTGACTGCAACCC	ATTTCACACCTCCCTGCTAA	-
M9	SPIC_HUMAN.H11MO.0.D	-16	0.00500884	3.85179	0.329648	13	GGCGCGGCCTCGTCCCCCCAGCCTGGGCTGACTGCAACCC	CCTCCCCTTCCTC	-
M9	THA_HUMAN.H11MO.0.C	-22	0.0052502	4.0374	0.331135	17	GGCGCGGCCTCGTCCCCCCAGCCTGGGCTGACTGCAACCC	CTGACCTGAAGTGACCC	-
M9	MCR_HUMAN.H11MO.0.D	-13	0.00565829	4.35123	0.3426	17	GGCGCGGCCTCGTCCCCCCAGCCTGGGCTGACTGCAACCC	TACAACAACCTGTTCTT	-
M9	ZBT17_HUMAN.H11MO.0.A	-4	0.00704128	5.41474	0.380658	19	GGCGCGGCCTCGTCCCCCCAGCCTGGGCTGACTGCAACCC	CTTCCCCTCCCCCACCCTC	-
M9	TAL1_HUMAN.H11MO.0.A	7	0.00704128	5.41474	0.380658	12	GGCGCGGCCTCGTCCCCCCAGCCTGGGCTGACTGCAACCC	CCTTATCTGCCCCCCCCAG	-
M9	GATA2_HUMAN.H11MO.0.A	-6	0.00754124	5.79921	0.384706	19	GGCGCGGCCTCGTCCCCCCAGCCTGGGCTGACTGCAACCC	CCTTATCTCCACCCCCCAG	-
M9	TFCP2_HUMAN.H11MO.0.D	-20	0.00767914	5.90525	0.384706	16	GGCGCGGCCTCGTCCCCCCAGCCTGGGCTGACTGCAACCC	GCCTGAACTGGCCAGA	+
M9	ZN554_HUMAN.H11MO.0.C	-11	0.00808089	6.2142	0.384706	20	GGCGCGGCCTCGTCCCCCCAGCCTGGGCTGACTGCAACCC	AGCACCCCACATGGCTCAGC	-
M9	ZN467_HUMAN.H11MO.0.C	-6	0.00833447	6.4092	0.384706	22	GGCGCGGCCTCGTCCCCCCAGCCTGGGCTGACTGCAACCC	CCCCCCCCCCCCTCCCCTCCCC	-
M9	ZN667_HUMAN.H11MO.0.C	-9	0.00864105	6.64497	0.384706	19	GGCGCGGCCTCGTCCCCCCAGCCTGGGCTGACTGCAACCC	GTGGCCTTAAAAGCTCAGC	+
M9	GATA1_HUMAN.H11MO.0.A	7	0.00864105	6.64497	0.384706	12	GGCGCGGCCTCGTCCCCCCAGCCTGGGCTGACTGCAACCC	TCTTATCTGTCCCCGCCAG	-
M9	KLF3_HUMAN.H11MO.0.B	-2	0.00988738	7.60339	0.415738	19	GGCGCGGCCTCGTCCCCCCAGCCTGGGCTGACTGCAACCC	CCCGGCCCCGCCCCTCCCC	-
M9	SMAD3_HUMAN.H11MO.0.B	-13	0.0112076	8.61864	0.446447	12	GGCGCGGCCTCGTCCCCCCAGCCTGGGCTGACTGCAACCC	CTCTGTCACCTG	+
M9	WT1_HUMAN.H11MO.0.C	-13	0.0119465	9.18689	0.446667	20	GGCGCGGCCTCGTCCCCCCAGCCTGGGCTGACTGCAACCC	CCCCCCCTCCTCCCCCGCCC	-
M9	RARG_HUMAN.H11MO.0.B	-11	0.0120039	9.23098	0.446667	18	GGCGCGGCCTCGTCCCCCCAGCCTGGGCTGACTGCAACCC	CCCAGGTCACTCTGACCT	-
M9	PAX8_HUMAN.H11MO.0.D	-7	0.0121225	9.32222	0.446667	14	GGCGCGGCCTCGTCCCCCCAGCCTGGGCTGACTGCAACCC	CCCGCTTCAGTGAC	-
M9	PTF1A_HUMAN.H11MO.0.B	-18	0.0128467	9.87913	0.446667	18	GGCGCGGCCTCGTCCCCCCAGCCTGGGCTGACTGCAACCC	CCAGCTGCCCCCTTTCCC	+
M9	ZN589_HUMAN.H11MO.0.D	-21	0.0129082	9.92638	0.446667	16	GGCGCGGCCTCGTCCCCCCAGCCTGGGCTGACTGCAACCC	CCCACGGTTACTGCCG	+
M9	EGR1_HUMAN.H11MO.0.A	-6	0.0134547	10.3467	0.446667	17	GGCGCGGCCTCGTCCCCCCAGCCTGGGCTGACTGCAACCC	CCCCCGCCCACGCCCTC	-
M9	RARA_HUMAN.H11MO.2.A	-12	0.0134547	10.3467	0.446667	17	GGCGCGGCCTCGTCCCCCCAGCCTGGGCTGACTGCAACCC	TGACCTCTCGGTGACCT	-
M9	RFX5_HUMAN.H11MO.0.A	-11	0.0135738	10.4382	0.446667	20	GGCGCGGCCTCGTCCCCCCAGCCTGGGCTGACTGCAACCC	GTCAGCTGTTGCTAGGCAGA	+
M9	ZN263_HUMAN.H11MO.0.A	-7	0.0144616	11.1209	0.465757	20	GGCGCGGCCTCGTCCCCCCAGCCTGGGCTGACTGCAACCC	CTCCTCCTCTCCCTCCTCCC	-
M10	MNX1_HUMAN.H11MO.0.D	-14	1.63224e-05	0.0125519	0.0248957	19	CAAGACCAGCTGTATGACGTGGCAACTAAATAGCGAGCAC	TTAAGGGTTATTAAAATAG	-
M10	IRX2_HUMAN.H11MO.0.D	-4	0.0010727	0.824907	0.467922	19	CAAGACCAGCTGTATGACGTGGCAACTAAATAGCGAGCAC	ACATGGGTGGGCATGTTGG	+
M10	VENTX_HUMAN.H11MO.0.D	-16	0.00135109	1.03899	0.467922	19	CAAGACCAGCTGTATGACGTGGCAACTAAATAGCGAGCAC	AATTAGAAACCAATTAGCG	-
M10	RXRA_HUMAN.H11MO.0.A	-18	0.00261377	2.00999	0.467922	20	CAAGACCAGCTGTATGACGTGGCAACTAAATAGCGAGCAC	GGGGGAGGCAGAGGTCAGAG	+
M10	ZN394_HUMAN.H11MO.0.C	-10	0.00300933	2.31417	0.467922	20	CAAGACCAGCTGTATGACGTGGCAACTAAATAGCGAGCAC	AGAATGGAATAGAATGGAAT	+
M10	HXC10_HUMAN.H11MO.0.D	-10	0.00306047	2.3535	0.467922	19	CAAGACCAGCTGTATGACGTGGCAACTAAATAGCGAGCAC	TTTTTAATTTTTTTATTAC	+
M10	BRAC_HUMAN.H11MO.0.A	-11	0.00370847	2.85181	0.467922	20	CAAGACCAGCTGTATGACGTGGCAACTAAATAGCGAGCAC	TTAGCAGGGAGGTGTGAAAT	+
M10	DMBX1_HUMAN.H11MO.0.D	-8	0.00397329	3.05546	0.467922	20	CAAGACCAGCTGTATGACGTGGCAACTAAATAGCGAGCAC	ACTTAATTAGATTATAATTA	-
M10	NR1D1_HUMAN.H11MO.0.B	-19	0.00437465	3.3641	0.467922	19	CAAGACCAGCTGTATGACGTGGCAACTAAATAGCGAGCAC	AGGGAAGTGGGTCAGAAGG	+
M10	PAX2_HUMAN.H11MO.0.D	-12	0.00443057	3.40711	0.467922	18	CAAGACCAGCTGTATGACGTGGCAACTAAATAGCGAGCAC	TGTCACGCATGACTGAAC	-
M10	ZFP82_HUMAN.H11MO.0.C	0	0.00445323	3.42453	0.467922	24	CAAGACCAGCTGTATGACGTGGCAACTAAATAGCGAGCAC	GAAGAGAGAATTAGTGAAATGGAA	-
M10	ZN589_HUMAN.H11MO.0.D	-6	0.00474127	3.64604	0.467922	16	CAAGACCAGCTGTATGACGTGGCAACTAAATAGCGAGCAC	CGGCAGTAACCGTGGG	-
M10	PAX8_HUMAN.H11MO.0.D	-4	0.00513684	3.95023	0.467922	14	CAAGACCAGCTGTATGACGTGGCAACTAAATAGCGAGCAC	CCCGCTTCAGTGAC	-
M10	CLOCK_HUMAN.H11MO.0.C	-11	0.00558672	4.29619	0.467922	14	CAAGACCAGCTGTATGACGTGGCAACTAAATAGCGAGCAC	TGTTCACGTGTCTG	-
M10	HME2_HUMAN.H11MO.0.D	-24	0.00566011	4.35262	0.467922	11	CAAGACCAGCTGTATGACGTGGCAACTAAATAGCGAGCAC	GGTAATTAGGG	+
M10	ZN214_HUMAN.H11MO.0.C	-10	0.00600377	4.6169	0.467922	22	CAAGACCAGCTGTATGACGTGGCAACTAAATAGCGAGCAC	TCCTTTTTGAGGCCTTTGATGA	+
M10	TLX1_HUMAN.H11MO.0.D	-16	0.00691015	5.31391	0.467922	17	CAAGACCAGCTGTATGACGTGGCAACTAAATAGCGAGCAC	CCTTGGCAACTTGCCAG	-
M10	Z324A_HUMAN.H11MO.0.C	-1	0.00798429	6.13992	0.467922	23	CAAGACCAGCTGTATGACGTGGCAACTAAATAGCGAGCAC	TGGCAGCAAAGGATGGTTTGATA	-
M10	FOXD3_HUMAN.H11MO.0.D	-9	0.00803533	6.17917	0.467922	15	CAAGACCAGCTGTATGACGTGGCAACTAAATAGCGAGCAC	TTTGTTTACTTAGCA	+
M10	NKX61_HUMAN.H11MO.0.B	-8	0.00813955	6.25931	0.467922	19	CAAGACCAGCTGTATGACGTGGCAACTAAATAGCGAGCAC	GATTAATGGGAATTTAATG	+
M11	IRX2_HUMAN.H11MO.0.D	-20	0.000347375	0.267132	0.245532	19	TCCAGATCAGGAATATCTCAAATTGTAATGCCAAGACCAC	ACATGGGTGGGCATGTTGG	+
M11	MNX1_HUMAN.H11MO.0.D	-4	0.000479028	0.368372	0.245532	19	TCCAGATCAGGAATATCTCAAATTGTAATGCCAAGACCAC	CTATTTTAATAACCCTTAA	+
M12	ZN394_HUMAN.H11MO.0.C	-22	5.78242e-05	0.0444668	0.0885088	18	CTTATCTTTATCATCTGGCTGAGTTGTACATGAAACTGGA	AGAATGGAATAGAATGGAAT	+
M12	IRX2_HUMAN.H11MO.0.D	-17	0.000993123	0.763712	0.463467	19	CTTATCTTTATCATCTGGCTGAGTTGTACATGAAACTGGA	ACATGGGTGGGCATGTTGG	+
M12	ZN563_HUMAN.H11MO.0.C	-10	0.00164897	1.26806	0.463467	21	CTTATCTTTATCATCTGGCTGAGTTGTACATGAAACTGGA	GCAGCTGCCAGTGAGGATCCC	-
M12	RXRA_HUMAN.H11MO.0.A	-18	0.00169237	1.30143	0.463467	20	CTTATCTTTATCATCTGGCTGAGTTGTACATGAAACTGGA	GGGGGAGGCAGAGGTCAGAG	+
M12	STAT1_HUMAN.H11MO.1.A	-23	0.00185108	1.42348	0.463467	17	CTTATCTTTATCATCTGGCTGAGTTGTACATGAAACTGGA	AAGAAAATGAAACTGAAAG	+
M12	GATA2_HUMAN.H11MO.0.A	-14	0.00270152	2.07747	0.463467	19	CTTATCTTTATCATCTGGCTGAGTTGTACATGAAACTGGA	CTGGGGGGTGGAGATAAGG	+
M12	IRX3_HUMAN.H11MO.0.D	-24	0.00281071	2.16144	0.463467	11	CTTATCTTTATCATCTGGCTGAGTTGTACATGAAACTGGA	ATTACATGAAA	-
M12	MNX1_HUMAN.H11MO.0.D	-19	0.00313513	2.41092	0.463467	19	CTTATCTTTATCATCTGGCTGAGTTGTACATGAAACTGGA	TTAAGGGTTATTAAAATAG	-
M12	GATA1_HUMAN.H11MO.0.A	-14	0.00337569	2.5959	0.463467	19	CTTATCTTTATCATCTGGCTGAGTTGTACATGAAACTGGA	CTGGCGGGGACAGATAAGA	+
M12	TAL1_HUMAN.H11MO.0.A	-14	0.00337569	2.5959	0.463467	19	CTTATCTTTATCATCTGGCTGAGTTGTACATGAAACTGGA	CTGGGGGGGGCAGATAAGG	+
M12	BRAC_HUMAN.H11MO.0.A	-5	0.00353379	2.71748	0.463467	20	CTTATCTTTATCATCTGGCTGAGTTGTACATGAAACTGGA	ATTTCACACCTCCCTGCTAA	-
M12	STAT2_HUMAN.H11MO.0.A	-23	0.00363349	2.79415	0.463467	17	CTTATCTTTATCATCTGGCTGAGTTGTACATGAAACTGGA	AGGAAAATGAAACTGAAAG	+
M12	ZN418_HUMAN.H11MO.0.C	-27	0.00437413	3.36371	0.468003	13	CTTATCTTTATCATCTGGCTGAGTTGTACATGAAACTGGA	GGAAGAGGCTAAAAGCA	-
M12	P73_HUMAN.H11MO.0.A	-16	0.00452212	3.47751	0.468003	19	CTTATCTTTATCATCTGGCTGAGTTGTACATGAAACTGGA	GGCATGTCTGGGCATGTCT	-
M12	ZN341_HUMAN.H11MO.0.C	-17	0.0045863	3.52687	0.468003	22	CTTATCTTTATCATCTGGCTGAGTTGTACATGAAACTGGA	GGGGGGGGGGGGAGGGAAGAGC	+
M13	IRX2_HUMAN.H11MO.0.D	-3	0.000121557	0.0934772	0.101718	19	GGGCCCAAGTGCATTTGGCTATACTGGGCTTAAATACAAA	CCAACATGCCCACCCATGT	-
M13	MNX1_HUMAN.H11MO.0.D	-22	0.000132473	0.101872	0.101718	18	GGGCCCAAGTGCATTTGGCTATACTGGGCTTAAATACAAA	TTAAGGGTTATTAAAATAG	-
M13	HXC10_HUMAN.H11MO.0.D	-17	0.00108024	0.830707	0.341816	19	GGGCCCAAGTGCATTTGGCTATACTGGGCTTAAATACAAA	GTAATAAAAAAATTAAAAA	-
M13	ZN563_HUMAN.H11MO.0.C	-10	0.00148162	1.13936	0.341816	21	GGGCCCAAGTGCATTTGGCTATACTGGGCTTAAATACAAA	GCAGCTGCCAGTGAGGATCCC	-
M13	TLX1_HUMAN.H11MO.0.D	-4	0.00155808	1.19816	0.341816	17	GGGCCCAAGTGCATTTGGCTATACTGGGCTTAAATACAAA	CCTTGGCAACTTGCCAG	-
M14	MNX1_HUMAN.H11MO.0.D	-13	0.000277542	0.21343	0.197075	19	TTAGTTCAGGAAGCTATATTCAACCTGCGCGACTCAATTG	CTATTTTAATAACCCTTAA	+
M14	IRX2_HUMAN.H11MO.0.D	-5	0.000384411	0.295612	0.197075	19	TTAGTTCAGGAAGCTATATTCAACCTGCGCGACTCAATTG	CCAACATGCCCACCCATGT	-
M15	MNX1_HUMAN.H11MO.0.D	-4	0.000391172	0.300812	0.299376	19	GAACCTTCTTGAGGAATGCATTTGAGTTTTTTAGCATGAC	CTATTTTAATAACCCTTAA	+
M15	IRX2_HUMAN.H11MO.0.D	-6	0.000584459	0.449449	0.299376	19	GAACCTTCTTGAGGAATGCATTTGAGTTTTTTAGCATGAC	CCAACATGCCCACCCATGT	-
M16	MNX1_HUMAN.H11MO.0.D	-21	0.000113412	0.0872136	0.173594	19	GGTGACACAATGTACCCCCCAAGCCATAGACAATCCCATA	CTATTTTAATAACCCTTAA	+
M16	IRX2_HUMAN.H11MO.0.D	-10	0.000578653	0.444984	0.295239	19	GGTGACACAATGTACCCCCCAAGCCATAGACAATCCCATA	CCAACATGCCCACCCATGT	-
M16	PAX2_HUMAN.H11MO.0.D	-8	0.000922433	0.709351	0.352981	18	GGTGACACAATGTACCCCCCAAGCCATAGACAATCCCATA	GTTCAGTCATGCGTGACA	+
M17	RXRA_HUMAN.H11MO.0.A	-5	4.25e-05	0.0326825	0.0651382	20	TGAAATTGTGACCTACCCACAAATTAGCATGCCCGTATGA	CTCTGACCTCTGCCTCCCCC	-
M17	IRX2_HUMAN.H11MO.0.D	-18	0.00014836	0.114089	0.0955456	19	TGAAATTGTGACCTACCCACAAATTAGCATGCCCGTATGA	CCAACATGCCCACCCATGT	-
M17	BRAC_HUMAN.H11MO.0.A	-3	0.000240208	0.18472	0.0955456	20	TGAAATTGTGACCTACCCACAAATTAGCATGCCCGTATGA	ATTTCACACCTCCCTGCTAA	-
M17	MNX1_HUMAN.H11MO.0.D	-5	0.000249358	0.191757	0.0955456	19	TGAAATTGTGACCTACCCACAAATTAGCATGCCCGTATGA	TTAAGGGTTATTAAAATAG	-
M17	GATA1_HUMAN.H11MO.0.A	-28	0.0017217	1.32399	0.439798	12	TGAAATTGTGACCTACCCACAAATTAGCATGCCCGTATGA	CTGGCGGGGACAGATAAGA	+
M17	GATA2_HUMAN.H11MO.0.A	-28	0.0025045	1.92596	0.447747	12	TGAAATTGTGACCTACCCACAAATTAGCATGCCCGTATGA	CTGGGGGGTGGAGATAAGG	+
M17	HME2_HUMAN.H11MO.0.D	-17	0.00269991	2.07623	0.447747	11	TGAAATTGTGACCTACCCACAAATTAGCATGCCCGTATGA	CCCTAATTACC	-
M17	SPIC_HUMAN.H11MO.0.D	-11	0.00310068	2.38442	0.447747	13	TGAAATTGTGACCTACCCACAAATTAGCATGCCCGTATGA	CCTCCCCTTCCTC	-
M17	TLX1_HUMAN.H11MO.0.D	-15	0.0032135	2.47118	0.447747	17	TGAAATTGTGACCTACCCACAAATTAGCATGCCCGTATGA	CTGGCAAGTTGCCAAGG	+
M18	IRX2_HUMAN.H11MO.0.D	-1	0.000202054	0.155379	0.144237	19	AACATAGTCTGGATGAAGCCTCAACTGATGATCATAAATC	ACATGGGTGGGCATGTTGG	+
M18	MNX1_HUMAN.H11MO.0.D	-5	0.000238615	0.183495	0.144237	19	AACATAGTCTGGATGAAGCCTCAACTGATGATCATAAATC	CTATTTTAATAACCCTTAA	+
M18	RXRA_HUMAN.H11MO.0.A	-6	0.00111329	0.856117	0.342447	20	AACATAGTCTGGATGAAGCCTCAACTGATGATCATAAATC	CTCTGACCTCTGCCTCCCCC	-
M19	IRX2_HUMAN.H11MO.0.D	0	8.6666e-05	0.0666462	0.132188	19	TCGTCCTTTCCCCAAGCGCTCGCAAATGTGTTGCCTGTTG	CCAACATGCCCACCCATGT	-
M19	ZN394_HUMAN.H11MO.0.C	-19	0.000238222	0.183193	0.152274	20	TCGTCCTTTCCCCAAGCGCTCGCAAATGTGTTGCCTGTTG	ATTCCATTCTATTCCATTCT	-
M19	LYL1_HUMAN.H11MO.0.A	-23	0.000299507	0.230321	0.152274	14	TCGTCCTTTCCCCAAGCGCTCGCAAATGTGTTGCCTGTTG	CCAGCTGTTTCCTG	+
M19	MNX1_HUMAN.H11MO.0.D	-17	0.000495354	0.380927	0.178278	19	TCGTCCTTTCCCCAAGCGCTCGCAAATGTGTTGCCTGTTG	CTATTTTAATAACCCTTAA	+
M19	VENTX_HUMAN.H11MO.0.D	-9	0.00058442	0.449419	0.178278	19	TCGTCCTTTCCCCAAGCGCTCGCAAATGTGTTGCCTGTTG	CGCTAATTGGTTTCTAATT	+
M19	Z324A_HUMAN.H11MO.0.C	-1	0.00134293	1.03271	0.232219	23	TCGTCCTTTCCCCAAGCGCTCGCAAATGTGTTGCCTGTTG	TATCAAACCATCCTTTGCTGCCA	+
M19	ZN214_HUMAN.H11MO.0.C	-16	0.00144195	1.10886	0.232219	22	TCGTCCTTTCCCCAAGCGCTCGCAAATGTGTTGCCTGTTG	TCCTTTTTGAGGCCTTTGATGA	+
M19	ZN563_HUMAN.H11MO.0.C	1	0.00164481	1.26486	0.232219	20	TCGTCCTTTCCCCAAGCGCTCGCAAATGTGTTGCCTGTTG	GGGATCCTCACTGGCAGCTGC	+
M19	NR1D1_HUMAN.H11MO.0.B	-1	0.00164829	1.26754	0.232219	19	TCGTCCTTTCCCCAAGCGCTCGCAAATGTGTTGCCTGTTG	CCTTCTGACCCACTTCCCT	-
M19	PROX1_HUMAN.H11MO.0.D	-7	0.00167475	1.28788	0.232219	17	TCGTCCTTTCCCCAAGCGCTCGCAAATGTGTTGCCTGTTG	CCCAACCCGCCTTACCC	-
M19	ZN341_HUMAN.H11MO.0.C	2	0.00205126	1.57742	0.260724	20	TCGTCCTTTCCCCAAGCGCTCGCAAATGTGTTGCCTGTTG	GCTCTTCCCTCCCCCCCCCCCC	-
M19	RXRA_HUMAN.H11MO.0.A	-4	0.00332541	2.55724	0.383468	20	TCGTCCTTTCCCCAAGCGCTCGCAAATGTGTTGCCTGTTG	CTCTGACCTCTGCCTCCCCC	-
M19	THA_HUMAN.H11MO.0.C	-5	0.00375036	2.88403	0.383468	17	TCGTCCTTTCCCCAAGCGCTCGCAAATGTGTTGCCTGTTG	CTGACCTGAAGTGACCC	-
M19	HXC10_HUMAN.H11MO.0.D	-20	0.00377119	2.90005	0.383468	19	TCGTCCTTTCCCCAAGCGCTCGCAAATGTGTTGCCTGTTG	TTTTTAATTTTTTTATTAC	+
M19	VEZF1_HUMAN.H11MO.0.C	-3	0.0046362	3.56524	0.401339	22	TCGTCCTTTCCCCAAGCGCTCGCAAATGTGTTGCCTGTTG	CCCCTCCCCCTCCCCCCTCCCC	-
M19	ZBT17_HUMAN.H11MO.0.A	-1	0.00468999	3.6066	0.401339	19	TCGTCCTTTCCCCAAGCGCTCGCAAATGTGTTGCCTGTTG	CTTCCCCTCCCCCACCCTC	-
M19	BRAC_HUMAN.H11MO.0.A	-6	0.00473634	3.64224	0.401339	20	TCGTCCTTTCCCCAAGCGCTCGCAAATGTGTTGCCTGTTG	ATTTCACACCTCCCTGCTAA	-
M19	BHE23_HUMAN.H11MO.0.D	-8	0.00515048	3.96072	0.408736	12	TCGTCCTTTCCCCAAGCGCTCGCAAATGTGTTGCCTGTTG	CCACCATATGCT	-
M19	HME2_HUMAN.H11MO.0.D	-20	0.00562756	4.32759	0.408736	11	TCGTCCTTTCCCCAAGCGCTCGCAAATGTGTTGCCTGTTG	CCCTAATTACC	-
M19	SPIC_HUMAN.H11MO.0.D	-6	0.00658633	5.06489	0.456628	13	TCGTCCTTTCCCCAAGCGCTCGCAAATGTGTTGCCTGTTG	CCTCCCCTTCCTC	-
M19	PATZ1_HUMAN.H11MO.0.C	-1	0.00779926	5.99763	0.499801	22	TCGTCCTTTCCCCAAGCGCTCGCAAATGTGTTGCCTGTTG	CCTCCCCCCCCGCCCCCTCCCC	-
M19	TAL1_HUMAN.H11MO.1.A	-22	0.00859036	6.60598	0.499801	15	TCGTCCTTTCCCCAAGCGCTCGCAAATGTGTTGCCTGTTG	CACATCTGCTTCCTG	-
M19	PAX8_HUMAN.H11MO.0.D	-16	0.00867866	6.67389	0.499801	14	TCGTCCTTTCCCCAAGCGCTCGCAAATGTGTTGCCTGTTG	CCCGCTTCAGTGAC	-
M19	GATA1_HUMAN.H11MO.0.A	7	0.00884746	6.8037	0.499801	12	TCGTCCTTTCCCCAAGCGCTCGCAAATGTGTTGCCTGTTG	TCTTATCTGTCCCCGCCAG	-
M20	DLX2_HUMAN.H11MO.0.D	-23	0.000172807	0.132889	0.0783054	8	TGAATATATATTGAGGGGAATTGATAATTATTTATTCTCA	ATAATTAT	+
M20	ZFHX3_HUMAN.H11MO.0.D	-24	0.000204245	0.157064	0.0783054	11	TGAATATATATTGAGGGGAATTGATAATTATTTATTCTCA	TAATTATTAAT	-
M20	PO4F3_HUMAN.H11MO.0.D	-19	0.000312425	0.240255	0.0783054	15	TGAATATATATTGAGGGGAATTGATAATTATTTATTCTCA	ATGAATAATTAATGA	-
M20	FOXQ1_HUMAN.H11MO.0.C	-25	0.000350815	0.269777	0.0783054	12	TGAATATATATTGAGGGGAATTGATAATTATTTATTCTCA	TATTGTTTATTT	+
M20	LHX3_HUMAN.H11MO.0.C	-23	0.00106166	0.816415	0.167772	13	TGAATATATATTGAGGGGAATTGATAATTATTTATTCTCA	AAAATTAATTAAT	+
M20	PAX7_HUMAN.H11MO.0.D	-17	0.00112719	0.866811	0.167772	11	TGAATATATATTGAGGGGAATTGATAATTATTTATTCTCA	TAATTGATTAT	+
M20	ZN140_HUMAN.H11MO.0.C	-9	0.00114306	0.879011	0.167772	24	TGAATATATATTGAGGGGAATTGATAATTATTTATTCTCA	TAGGAGCGGAATTGCTGGGTCATA	-
M20	PRDM4_HUMAN.H11MO.0.D	-10	0.00134313	1.03287	0.167772	16	TGAATATATATTGAGGGGAATTGATAATTATTTATTCTCA	GTGGGGGGCCTTGAAA	+
M20	HNF1B_HUMAN.H11MO.1.A	-21	0.00134902	1.0374	0.167772	11	TGAATATATATTGAGGGGAATTGATAATTATTTATTCTCA	AGTTAATGATT	+
M20	PAX3_HUMAN.H11MO.0.D	-22	0.00163907	1.26045	0.174723	13	TGAATATATATTGAGGGGAATTGATAATTATTTATTCTCA	GATAATCGATTAA	+
M20	PO4F1_HUMAN.H11MO.0.D	-19	0.00188978	1.45324	0.188019	14	TGAATATATATTGAGGGGAATTGATAATTATTTATTCTCA	ATGAATAATTAATG	-
M20	EMX1_HUMAN.H11MO.0.D	-24	0.00264633	2.03502	0.204487	12	TGAATATATATTGAGGGGAATTGATAATTATTTATTCTCA	TAATTAGCTAAT	+
M20	PO6F1_HUMAN.H11MO.0.D	-25	0.00277899	2.13704	0.204487	13	TGAATATATATTGAGGGGAATTGATAATTATTTATTCTCA	CATAATTTATGCA	+
M20	HMX1_HUMAN.H11MO.0.D	-15	0.002877	2.21241	0.204487	17	TGAATATATATTGAGGGGAATTGATAATTATTTATTCTCA	GTTAATTGTTTTTTAAT	+
M20	DLX3_HUMAN.H11MO.0.C	-22	0.00301971	2.32216	0.204487	10	TGAATATATATTGAGGGGAATTGATAATTATTTATTCTCA	GATAATTACA	+
M20	FOXF1_HUMAN.H11MO.0.D	-27	0.00321858	2.47509	0.204487	11	TGAATATATATTGAGGGGAATTGATAATTATTTATTCTCA	ATGTTTATTTT	+
M20	EMX2_HUMAN.H11MO.0.D	-24	0.00328539	2.52647	0.204487	12	TGAATATATATTGAGGGGAATTGATAATTATTTATTCTCA	TAATTAGCTAAT	+
M20	PRRX2_HUMAN.H11MO.0.C	-23	0.00329296	2.53228	0.204487	7	TGAATATATATTGAGGGGAATTGATAATTATTTATTCTCA	TTAATTG	+
M20	HMGA2_HUMAN.H11MO.0.D	-7	0.00357306	2.74768	0.204487	15	TGAATATATATTGAGGGGAATTGATAATTATTTATTCTCA	ATATTCGCGATTATT	-
M20	IRF8_HUMAN.H11MO.0.B	-10	0.00368961	2.83731	0.204487	20	TGAATATATATTGAGGGGAATTGATAATTATTTATTCTCA	AAAAGAGGAAGTGAAAGTAA	+
M20	IRF4_HUMAN.H11MO.0.A	-10	0.00384348	2.95564	0.204487	18	TGAATATATATTGAGGGGAATTGATAATTATTTATTCTCA	AAAAGAGGAAGTGAAACT	+
M20	MSX1_HUMAN.H11MO.0.D	-17	0.00384348	2.95564	0.204487	18	TGAATATATATTGAGGGGAATTGATAATTATTTATTCTCA	TAATTGGTTTTTAATTGG	+
M20	SPIB_HUMAN.H11MO.0.A	-9	0.0041106	3.16105	0.204487	17	TGAATATATATTGAGGGGAATTGATAATTATTTATTCTCA	AAAAAGAGGAAGTGAAA	+
M20	HNF1B_HUMAN.H11MO.0.A	-21	0.00452277	3.47801	0.217733	15	TGAATATATATTGAGGGGAATTGATAATTATTTATTCTCA	GGTTAATCATTAACC	-
M20	RX_HUMAN.H11MO.0.D	-20	0.00502157	3.86159	0.234191	11	TGAATATATATTGAGGGGAATTGATAATTATTTATTCTCA	TTGCTAATTAA	-
M20	VSX2_HUMAN.H11MO.0.D	-19	0.00720673	5.54198	0.298756	12	TGAATATATATTGAGGGGAATTGATAATTATTTATTCTCA	GAAGCTAATTAA	-
M20	MIXL1_HUMAN.H11MO.0.D	-22	0.00815619	6.27211	0.305443	11	TGAATATATATTGAGGGGAATTGATAATTATTTATTCTCA	GTTAATTAGAT	+
M20	FOXJ3_HUMAN.H11MO.0.A	-20	0.00838562	6.44854	0.305443	13	TGAATATATATTGAGGGGAATTGATAATTATTTATTCTCA	TTGTTTATTTTTT	+
M20	ZN333_HUMAN.H11MO.0.D	-21	0.00858502	6.60188	0.305443	9	TGAATATATATTGAGGGGAATTGATAATTATTTATTCTCA	CGATAATGA	+
M20	MZF1_HUMAN.H11MO.0.B	-11	0.00880107	6.76802	0.305443	13	TGAATATATATTGAGGGGAATTGATAATTATTTATTCTCA	GGAGGGGATTGGG	+
M20	HXA9_HUMAN.H11MO.0.B	-26	0.00906452	6.97062	0.305443	11	TGAATATATATTGAGGGGAATTGATAATTATTTATTCTCA	ATGATTTATGG	+
M20	HBP1_HUMAN.H11MO.0.D	-5	0.009105	7.00174	0.305443	9	TGAATATATATTGAGGGGAATTGATAATTATTTATTCTCA	ATTCATTGA	+
M20	MSX2_HUMAN.H11MO.0.D	-24	0.00946936	7.28194	0.305443	7	TGAATATATATTGAGGGGAATTGATAATTATTTATTCTCA	TAATTGT	+
M20	VSX1_HUMAN.H11MO.0.D	-16	0.00986131	7.58335	0.305443	14	TGAATATATATTGAGGGGAATTGATAATTATTTATTCTCA	AAATTAGCTAATTA	-
M20	FOXO4_HUMAN.H11MO.0.C	-27	0.0102334	7.86946	0.305443	9	TGAATATATATTGAGGGGAATTGATAATTATTTATTCTCA	TTGTTTATT	+
M20	PO6F2_HUMAN.H11MO.0.D	-22	0.0111692	8.58912	0.307324	11	TGAATATATATTGAGGGGAATTGATAATTATTTATTCTCA	GTTAATTAGCT	+
M20	MEOX2_HUMAN.H11MO.0.D	-20	0.0111692	8.58912	0.307324	11	TGAATATATATTGAGGGGAATTGATAATTATTTATTCTCA	ATCATAATTAA	-
M20	HXB3_HUMAN.H11MO.0.D	-23	0.0113166	8.70247	0.307324	14	TGAATATATATTGAGGGGAATTGATAATTATTTATTCTCA	TTAATTAGTTTTTA	+
M20	PAX4_HUMAN.H11MO.0.D	-22	0.011326	8.70971	0.307324	12	TGAATATATATTGAGGGGAATTGATAATTATTTATTCTCA	GCGAATTAGTTA	-
M20	HXC6_HUMAN.H11MO.0.D	-23	0.0117331	9.02275	0.308015	15	TGAATATATATTGAGGGGAATTGATAATTATTTATTCTCA	ATGATTTATTACTTT	+
M20	HXB7_HUMAN.H11MO.0.C	-26	0.0118598	9.12016	0.308015	10	TGAATATATATTGAGGGGAATTGATAATTATTTATTCTCA	TTGATTAATG	+
M20	HNF1A_HUMAN.H11MO.0.C	-21	0.0122598	9.42778	0.308015	15	TGAATATATATTGAGGGGAATTGATAATTATTTATTCTCA	GGTTAATGATTAACT	+
M20	HNF6_HUMAN.H11MO.0.B	-26	0.0123835	9.52288	0.308015	11	TGAATATATATTGAGGGGAATTGATAATTATTTATTCTCA	TTTATTGATTT	+
M20	HXA2_HUMAN.H11MO.0.D	-21	0.0123835	9.52288	0.308015	11	TGAATATATATTGAGGGGAATTGATAATTATTTATTCTCA	CGCTAATTACC	-
M20	FOXJ2_HUMAN.H11MO.0.C	-28	0.0132128	10.1606	0.323255	10	TGAATATATATTGAGGGGAATTGATAATTATTTATTCTCA	TGTTTATTTA	+
M20	HXB6_HUMAN.H11MO.0.D	-25	0.013502	10.383	0.324979	13	TGAATATATATTGAGGGGAATTGATAATTATTTATTCTCA	AATGATTGATGCA	+
M20	NOTO_HUMAN.H11MO.0.D	-22	0.0137188	10.5497	0.324979	11	TGAATATATATTGAGGGGAATTGATAATTATTTATTCTCA	GTTAATTAGGT	+
M20	SOX8_HUMAN.H11MO.0.D	-11	0.0141343	10.8693	0.325313	16	TGAATATATATTGAGGGGAATTGATAATTATTTATTCTCA	TCACTGCAATTGATGC	+
M20	SPI1_HUMAN.H11MO.0.A	-9	0.0146676	11.2794	0.325313	17	TGAATATATATTGAGGGGAATTGATAATTATTTATTCTCA	AAAAAGAGGAAGTGAAA	+
M20	FOXJ3_HUMAN.H11MO.1.B	-21	0.0148227	11.3987	0.325313	13	TGAATATATATTGAGGGGAATTGATAATTATTTATTCTCA	TTGTTTTTGTTTA	+
M20	BARX2_HUMAN.H11MO.0.D	-20	0.0155109	11.9278	0.335271	10	TGAATATATATTGAGGGGAATTGATAATTATTTATTCTCA	TCATTAATTG	+
M20	FOXL1_HUMAN.H11MO.0.D	-20	0.0157258	12.0931	0.335271	19	TGAATATATATTGAGGGGAATTGATAATTATTTATTCTCA	TGTTTGTTTGTTTACTTTT	+
M20	NOBOX_HUMAN.H11MO.0.C	-23	0.0161604	12.4274	0.339684	9	TGAATATATATTGAGGGGAATTGATAATTATTTATTCTCA	CTAATTGGT	+
M20	HXB8_HUMAN.H11MO.0.C	-26	0.0185629	14.2748	0.384763	11	TGAATATATATTGAGGGGAATTGATAATTATTTATTCTCA	TTGATTAATGC	+
M20	ZFP82_HUMAN.H11MO.0.C	-1	0.0198653	15.2764	0.406119	24	TGAATATATATTGAGGGGAATTGATAATTATTTATTCTCA	GAAGAGAGAATTAGTGAAATGGAA	-
M20	LBX2_HUMAN.H11MO.0.D	-22	0.0204985	15.7633	0.406802	11	TGAATATATATTGAGGGGAATTGATAATTATTTATTCTCA	GTTAATTAGGT	+
M20	HXA10_HUMAN.H11MO.0.C	-25	0.0212134	16.3131	0.406802	12	TGAATATATATTGAGGGGAATTGATAATTATTTATTCTCA	GATAATTTATGA	+
M20	ZN232_HUMAN.H11MO.0.D	3	0.0212841	16.3674	0.406802	16	TGAATATATATTGAGGGGAATTGATAATTATTTATTCTCA	TGTTAAATGTAGATTAAGT	+
M20	ONEC2_HUMAN.H11MO.0.D	-17	0.0214057	16.461	0.406802	21	TGAATATATATTGAGGGGAATTGATAATTATTTATTCTCA	GTCTTGTTATTGATTTTTTTT	+
M20	HXD3_HUMAN.H11MO.0.D	-21	0.0215342	16.5598	0.406802	11	TGAATATATATTGAGGGGAATTGATAATTATTTATTCTCA	GGTTAATTAGG	+
M20	LHX2_HUMAN.H11MO.0.A	-21	0.0233004	17.918	0.429299	12	TGAATATATATTGAGGGGAATTGATAATTATTTATTCTCA	TTTTAATTAGTT	+
M20	BC11A_HUMAN.H11MO.0.A	-10	0.023683	18.2122	0.431026	17	TGAATATATATTGAGGGGAATTGATAATTATTTATTCTCA	AAAAGAGGAAGTGAAAA	+
M20	LHX4_HUMAN.H11MO.0.D	-23	0.0249356	19.1755	0.443019	11	TGAATATATATTGAGGGGAATTGATAATTATTTATTCTCA	CTAATTAACTT	-
M20	PDX1_HUMAN.H11MO.1.A	-23	0.0279394	21.4854	0.490545	9	TGAATATATATTGAGGGGAATTGATAATTATTTATTCTCA	ATAATTAAT	-
M20	GSX2_HUMAN.H11MO.0.D	-19	0.0283375	21.7915	0.491749	16	TGAATATATATTGAGGGGAATTGATAATTATTTATTCTCA	ATTAAAAACTAATTAA	-
M20	RAX2_HUMAN.H11MO.0.D	-23	0.0293663	22.5827	0.499751	12	TGAATATATATTGAGGGGAATTGATAATTATTTATTCTCA	CTAATTAAATTA	+
M21	NR1D1_HUMAN.H11MO.0.B	1	0.000317749	0.244349	0.253651	18	GGGCAGTGCCCCACAAAGAGATGCTTAAGCTAGCTGGAGT	AGGGAAGTGGGTCAGAAGG	+
M21	ZN394_HUMAN.H11MO.0.C	-2	0.000331286	0.254759	0.253651	20	GGGCAGTGCCCCACAAAGAGATGCTTAAGCTAGCTGGAGT	AGAATGGAATAGAATGGAAT	+
M21	ZN554_HUMAN.H11MO.0.C	-4	0.00104908	0.806741	0.39086	20	GGGCAGTGCCCCACAAAGAGATGCTTAAGCTAGCTGGAGT	AGCACCCCACATGGCTCAGC	-
M21	SPIC_HUMAN.H11MO.0.D	1	0.0015095	1.1608	0.39086	12	GGGCAGTGCCCCACAAAGAGATGCTTAAGCTAGCTGGAGT	GAGGAAGGGGAGG	+
M21	NKX22_HUMAN.H11MO.0.D	-2	0.00151977	1.1687	0.39086	8	GGGCAGTGCCCCACAAAGAGATGCTTAAGCTAGCTGGAGT	TGAGTGGC	+
M21	ZN214_HUMAN.H11MO.0.C	2	0.00161719	1.24362	0.39086	20	GGGCAGTGCCCCACAAAGAGATGCTTAAGCTAGCTGGAGT	TCATCAAAGGCCTCAAAAAGGA	-
M21	KLF6_HUMAN.H11MO.0.A	-1	0.00178671	1.37398	0.39086	19	GGGCAGTGCCCCACAAAGAGATGCTTAAGCTAGCTGGAGT	GGAAGGGCGGGGCCGGGGG	+
M21	MNX1_HUMAN.H11MO.0.D	-14	0.00240054	1.84602	0.408526	19	GGGCAGTGCCCCACAAAGAGATGCTTAAGCTAGCTGGAGT	TTAAGGGTTATTAAAATAG	-
M21	ZN350_HUMAN.H11MO.1.D	-7	0.00240103	1.8464	0.408526	24	GGGCAGTGCCCCACAAAGAGATGCTTAAGCTAGCTGGAGT	GGGCAACAAATCCCTGCGCCCCGT	-
M22	MNX1_HUMAN.H11MO.0.D	-14	0.000128222	0.0986027	0.196521	19	AGTAACCAACTGTCTACTCTGTCATTGCATTAGATAAGAG	TTAAGGGTTATTAAAATAG	-
M22	IRX2_HUMAN.H11MO.0.D	-5	0.000773966	0.59518	0.336939	19	AGTAACCAACTGTCTACTCTGTCATTGCATTAGATAAGAG	ACATGGGTGGGCATGTTGG	+
M22	GATA1_HUMAN.H11MO.0.A	-29	0.00122365	0.940986	0.336939	11	AGTAACCAACTGTCTACTCTGTCATTGCATTAGATAAGAG	CTGGCGGGGACAGATAAGA	+
M22	GATA2_HUMAN.H11MO.0.A	-29	0.00205383	1.57939	0.449689	11	AGTAACCAACTGTCTACTCTGTCATTGCATTAGATAAGAG	CTGGGGGGTGGAGATAAGG	+
M22	ZN394_HUMAN.H11MO.0.C	-13	0.00255992	1.96858	0.456008	20	AGTAACCAACTGTCTACTCTGTCATTGCATTAGATAAGAG	ATTCCATTCTATTCCATTCT	-
M22	HME2_HUMAN.H11MO.0.D	-23	0.00267774	2.05918	0.456008	11	AGTAACCAACTGTCTACTCTGTCATTGCATTAGATAAGAG	CCCTAATTACC	-
M22	TLX1_HUMAN.H11MO.0.D	-16	0.00301546	2.31889	0.462169	17	AGTAACCAACTGTCTACTCTGTCATTGCATTAGATAAGAG	CCTTGGCAACTTGCCAG	-
M23	MNX1_HUMAN.H11MO.0.D	-19	3.5243e-05	0.0271019	0.0540511	19	CCAAATTGGGCCTCTAGGGCTTGATTCTGAACTTTTGGCT	CTATTTTAATAACCCTTAA	+
M24	ZN350_HUMAN.H11MO.0.C	0	6.0704e-05	0.0466814	0.0928124	18	TACCTCATAACTACAATGCCGAAGGCTTTTGTCATCCCCA	TAGGTCATAAAAGGACTG	-
M24	RXRA_HUMAN.H11MO.0.A	-16	0.000223628	0.17197	0.170956	20	TACCTCATAACTACAATGCCGAAGGCTTTTGTCATCCCCA	CTCTGACCTCTGCCTCCCCC	-
M24	HME2_HUMAN.H11MO.0.D	-1	0.000350649	0.269649	0.178706	11	TACCTCATAACTACAATGCCGAAGGCTTTTGTCATCCCCA	CCCTAATTACC	-
M24	ZN394_HUMAN.H11MO.0.C	-17	0.000578188	0.444627	0.221003	20	TACCTCATAACTACAATGCCGAAGGCTTTTGTCATCCCCA	ATTCCATTCTATTCCATTCT	-
M24	IRX2_HUMAN.H11MO.0.D	-10	0.00114629	0.881494	0.350519	19	TACCTCATAACTACAATGCCGAAGGCTTTTGTCATCCCCA	CCAACATGCCCACCCATGT	-
M24	LEF1_HUMAN.H11MO.0.A	-24	0.00154689	1.18956	0.370528	14	TACCTCATAACTACAATGCCGAAGGCTTTTGTCATCCCCA	TCCTTTGATTTGCT	+
M24	GATA1_HUMAN.H11MO.0.A	-28	0.00180045	1.38455	0.370528	12	TACCTCATAACTACAATGCCGAAGGCTTTTGTCATCCCCA	CTGGCGGGGACAGATAAGA	+
M24	MNX1_HUMAN.H11MO.0.D	-13	0.00193875	1.4909	0.370528	19	TACCTCATAACTACAATGCCGAAGGCTTTTGTCATCCCCA	CTATTTTAATAACCCTTAA	+
M24	VENTX_HUMAN.H11MO.0.D	-17	0.00259747	1.99746	0.397137	19	TACCTCATAACTACAATGCCGAAGGCTTTTGTCATCCCCA	CGCTAATTGGTTTCTAATT	+
M24	RARG_HUMAN.H11MO.0.B	-25	0.00380898	2.92911	0.49621	15	TACCTCATAACTACAATGCCGAAGGCTTTTGTCATCCCCA	CCCAGGTCACTCTGACCT	-
M24	ZN214_HUMAN.H11MO.0.C	-4	0.00389456	2.99492	0.49621	22	TACCTCATAACTACAATGCCGAAGGCTTTTGTCATCCCCA	TCATCAAAGGCCTCAAAAAGGA	-
M26	IRX2_HUMAN.H11MO.0.D	-16	0.000148741	0.114382	0.228419	19	TATAATCTAAGTGATTGCTACAAACACACATTTCACATCT	CCAACATGCCCACCCATGT	-
M26	MNX1_HUMAN.H11MO.0.D	-20	0.000373827	0.287473	0.287039	19	TATAATCTAAGTGATTGCTACAAACACACATTTCACATCT	TTAAGGGTTATTAAAATAG	-
M26	HXC10_HUMAN.H11MO.0.D	-16	0.00104556	0.804035	0.476032	19	TATAATCTAAGTGATTGCTACAAACACACATTTCACATCT	GTAATAAAAAAATTAAAAA	-
M26	Z324A_HUMAN.H11MO.0.C	-14	0.00123993	0.953503	0.476032	23	TATAATCTAAGTGATTGCTACAAACACACATTTCACATCT	TGGCAGCAAAGGATGGTTTGATA	-
M27	GATA2_HUMAN.H11MO.0.A	-12	0.000302672	0.232755	0.200568	19	ACCCAGGAACTAGTGATTCACAAGGAGAAGAAAAGCTAGT	CTGGGGGGTGGAGATAAGG	+
M27	TAL1_HUMAN.H11MO.0.A	-12	0.000490832	0.37745	0.200568	19	ACCCAGGAACTAGTGATTCACAAGGAGAAGAAAAGCTAGT	CTGGGGGGGGCAGATAAGG	+
M27	GATA1_HUMAN.H11MO.0.A	-12	0.000531334	0.408596	0.200568	19	ACCCAGGAACTAGTGATTCACAAGGAGAAGAAAAGCTAGT	CTGGCGGGGACAGATAAGA	+
M27	ZN563_HUMAN.H11MO.0.C	-2	0.000626515	0.48179	0.200568	21	ACCCAGGAACTAGTGATTCACAAGGAGAAGAAAAGCTAGT	GCAGCTGCCAGTGAGGATCCC	-
M27	RARG_HUMAN.H11MO.0.B	-1	0.000655624	0.504175	0.200568	18	ACCCAGGAACTAGTGATTCACAAGGAGAAGAAAAGCTAGT	CCCAGGTCACTCTGACCT	-
M28	IRX2_HUMAN.H11MO.0.D	-1	0.000250519	0.192649	0.207854	19	CTAATGATTCCAAGTCCTTGCACACGGGATTTTCCAAATC	CCAACATGCCCACCCATGT	-
M28	ZN394_HUMAN.H11MO.0.C	-6	0.000405519	0.311844	0.207854	20	CTAATGATTCCAAGTCCTTGCACACGGGATTTTCCAAATC	ATTCCATTCTATTCCATTCT	-
M28	MNX1_HUMAN.H11MO.0.D	-7	0.000821874	0.632021	0.315946	19	CTAATGATTCCAAGTCCTTGCACACGGGATTTTCCAAATC	TTAAGGGTTATTAAAATAG	-
M28	ZN563_HUMAN.H11MO.0.C	-12	0.00190909	1.46809	0.489265	21	CTAATGATTCCAAGTCCTTGCACACGGGATTTTCCAAATC	GCAGCTGCCAGTGAGGATCCC	-
M29	IRX2_HUMAN.H11MO.0.D	-16	4.3486e-05	0.0334407	0.0666931	19	ATCTCAGTTTGCAGCAACTAGATAATTCCACAAGGGAATC	CCAACATGCCCACCCATGT	-
M29	MNX1_HUMAN.H11MO.0.D	-2	0.00029904	0.229962	0.212423	19	ATCTCAGTTTGCAGCAACTAGATAATTCCACAAGGGAATC	TTAAGGGTTATTAAAATAG	-
M29	ZN563_HUMAN.H11MO.0.C	-10	0.00111357	0.856338	0.341571	21	ATCTCAGTTTGCAGCAACTAGATAATTCCACAAGGGAATC	GCAGCTGCCAGTGAGGATCCC	-
M29	HXC10_HUMAN.H11MO.0.D	-13	0.00145576	1.11948	0.372108	19	ATCTCAGTTTGCAGCAACTAGATAATTCCACAAGGGAATC	GTAATAAAAAAATTAAAAA	-
M30	MNX1_HUMAN.H11MO.0.D	-1	0.0001039	0.0798991	0.103358	19	CCAATGTGTGAAAACCTCGACACAACATTGAAGTGGCATC	TTAAGGGTTATTAAAATAG	-
M30	IRX2_HUMAN.H11MO.0.D	0	0.000134609	0.103515	0.103358	19	CCAATGTGTGAAAACCTCGACACAACATTGAAGTGGCATC	CCAACATGCCCACCCATGT	-
M32	IRX2_HUMAN.H11MO.0.D	-2	1.2741e-05	0.00979784	0.0195533	19	TGCCTATATGACCACCTATGCTTTATTTGTCAAAGCTGTA	CCAACATGCCCACCCATGT	-
M32	RXRA_HUMAN.H11MO.0.A	-15	0.000434362	0.334025	0.169567	20	TGCCTATATGACCACCTATGCTTTATTTGTCAAAGCTGTA	CTCTGACCTCTGCCTCCCCC	-
M32	MNX1_HUMAN.H11MO.0.D	-17	0.000441963	0.339869	0.169567	19	TGCCTATATGACCACCTATGCTTTATTTGTCAAAGCTGTA	CTATTTTAATAACCCTTAA	+
M32	ZN563_HUMAN.H11MO.0.C	-18	0.00117107	0.900549	0.311448	21	TGCCTATATGACCACCTATGCTTTATTTGTCAAAGCTGTA	GGGATCCTCACTGGCAGCTGC	+
M33	MNX1_HUMAN.H11MO.0.D	-13	0.000250298	0.192479	0.266754	19	GGTTGCCCAGTTCTCAGCTTTGTGTCAATTATCTCATTAG	CTATTTTAATAACCCTTAA	+
M33	IRX2_HUMAN.H11MO.0.D	-20	0.000711688	0.547288	0.295119	19	GGTTGCCCAGTTCTCAGCTTTGTGTCAATTATCTCATTAG	CCAACATGCCCACCCATGT	-
M33	GATA1_HUMAN.H11MO.0.A	8	0.000769203	0.591517	0.295119	11	GGTTGCCCAGTTCTCAGCTTTGTGTCAATTATCTCATTAG	TCTTATCTGTCCCCGCCAG	-
M33	TLX1_HUMAN.H11MO.0.D	-11	0.00174219	1.33974	0.434329	17	GGTTGCCCAGTTCTCAGCTTTGTGTCAATTATCTCATTAG	CCTTGGCAACTTGCCAG	-
M33	RXRA_HUMAN.H11MO.0.A	-19	0.00237571	1.82692	0.434329	20	GGTTGCCCAGTTCTCAGCTTTGTGTCAATTATCTCATTAG	CTCTGACCTCTGCCTCCCCC	-
M33	GATA2_HUMAN.H11MO.0.A	8	0.00253818	1.95186	0.434329	11	GGTTGCCCAGTTCTCAGCTTTGTGTCAATTATCTCATTAG	CCTTATCTCCACCCCCCAG	-
M33	BRAC_HUMAN.H11MO.0.A	-8	0.0025471	1.95872	0.434329	20	GGTTGCCCAGTTCTCAGCTTTGTGTCAATTATCTCATTAG	ATTTCACACCTCCCTGCTAA	-
M34	VEZF1_HUMAN.H11MO.0.C	-8	3.72319e-06	0.00286313	0.00558667	22	CTCCCCCGGTCATCCCCTTTCCCGTTCTCTGCTTAGACGA	CCCCTCCCCCTCCCCCCTCCCC	-
M34	RXRA_HUMAN.H11MO.0.A	-8	1.93216e-05	0.0148583	0.0144961	20	CTCCCCCGGTCATCCCCTTTCCCGTTCTCTGCTTAGACGA	CTCTGACCTCTGCCTCCCCC	-
M34	ZN341_HUMAN.H11MO.0.C	-7	6.65578e-05	0.051183	0.0236454	22	CTCCCCCGGTCATCCCCTTTCCCGTTCTCTGCTTAGACGA	GCTCTTCCCTCCCCCCCCCCCC	-
M34	Z324A_HUMAN.H11MO.0.C	-7	7.314e-05	0.0562446	0.0236454	23	CTCCCCCGGTCATCCCCTTTCCCGTTCTCTGCTTAGACGA	TATCAAACCATCCTTTGCTGCCA	+
M34	SPIC_HUMAN.H11MO.0.D	-10	7.99283e-05	0.0614649	0.0236454	13	CTCCCCCGGTCATCCCCTTTCCCGTTCTCTGCTTAGACGA	CCTCCCCTTCCTC	-
M34	SP4_HUMAN.H11MO.0.A	-9	9.45496e-05	0.0727087	0.0236454	20	CTCCCCCGGTCATCCCCTTTCCCGTTCTCTGCTTAGACGA	CCCGGCCCCGCCCCCTTCCC	-
M34	PATZ1_HUMAN.H11MO.0.C	-2	0.000148348	0.114079	0.0317995	22	CTCCCCCGGTCATCCCCTTTCCCGTTCTCTGCTTAGACGA	CCTCCCCCCCCGCCCCCTCCCC	-
M34	MAZ_HUMAN.H11MO.0.A	-1	0.000173474	0.133402	0.0325375	22	CTCCCCCGGTCATCCCCTTTCCCGTTCTCTGCTTAGACGA	CCCCCCCCCCCCCCCCTCCCCC	-
M34	KLF6_HUMAN.H11MO.0.A	-2	0.000226648	0.174292	0.0377874	19	CTCCCCCGGTCATCCCCTTTCCCGTTCTCTGCTTAGACGA	CCCCCGGCCCCGCCCTTCC	-
M34	SP2_HUMAN.H11MO.0.A	-2	0.000275323	0.211724	0.0413125	22	CTCCCCCGGTCATCCCCTTTCCCGTTCTCTGCTTAGACGA	CCCCCGGCCCCGCCCCCCCCCC	-
M34	ZBT17_HUMAN.H11MO.0.A	-10	0.000315622	0.242713	0.0430539	19	CTCCCCCGGTCATCCCCTTTCCCGTTCTCTGCTTAGACGA	CTTCCCCTCCCCCACCCTC	-
M34	SP3_HUMAN.H11MO.0.B	-2	0.000351029	0.269942	0.043848	20	CTCCCCCGGTCATCCCCTTTCCCGTTCTCTGCTTAGACGA	CCCCGGCCCCGCCCCCCCCC	-
M34	ZN394_HUMAN.H11MO.0.C	-2	0.000379887	0.292133	0.043848	20	CTCCCCCGGTCATCCCCTTTCCCGTTCTCTGCTTAGACGA	ATTCCATTCTATTCCATTCT	-
M34	NR1D1_HUMAN.H11MO.0.B	-4	0.000436929	0.335998	0.0468296	19	CTCCCCCGGTCATCCCCTTTCCCGTTCTCTGCTTAGACGA	CCTTCTGACCCACTTCCCT	-
M34	KLF3_HUMAN.H11MO.0.B	-4	0.000822885	0.632799	0.0780969	19	CTCCCCCGGTCATCCCCTTTCCCGTTCTCTGCTTAGACGA	CCCGGCCCCGCCCCTCCCC	-
M34	ZN467_HUMAN.H11MO.0.C	-12	0.000832752	0.640386	0.0780969	22	CTCCCCCGGTCATCCCCTTTCCCGTTCTCTGCTTAGACGA	CCCCCCCCCCCCTCCCCTCCCC	-
M34	GATA1_HUMAN.H11MO.0.A	6	0.000960559	0.73867	0.0847839	13	CTCCCCCGGTCATCCCCTTTCCCGTTCTCTGCTTAGACGA	TCTTATCTGTCCCCGCCAG	-
M34	ZN563_HUMAN.H11MO.0.C	-11	0.0010748	0.826519	0.0895967	21	CTCCCCCGGTCATCCCCTTTCCCGTTCTCTGCTTAGACGA	GGGATCCTCACTGGCAGCTGC	+
M34	ZFX_HUMAN.H11MO.1.A	-3	0.00135202	1.0397	0.104321	17	CTCCCCCGGTCATCCCCTTTCCCGTTCTCTGCTTAGACGA	CCCCGGCCTCCGCCCCC	-
M34	OLIG2_HUMAN.H11MO.0.B	-9	0.00139869	1.07559	0.104321	18	CTCCCCCGGTCATCCCCTTTCCCGTTCTCTGCTTAGACGA	CCAGCTGTTTCCCTTCTG	+
M34	THAP1_HUMAN.H11MO.0.C	-10	0.00146237	1.12456	0.104321	22	CTCCCCCGGTCATCCCCTTTCCCGTTCTCTGCTTAGACGA	CGCCGCCATCTTGGCTGCGGGC	+
M34	BRAC_HUMAN.H11MO.0.A	-15	0.00159906	1.22967	0.104321	20	CTCCCCCGGTCATCCCCTTTCCCGTTCTCTGCTTAGACGA	ATTTCACACCTCCCTGCTAA	-
M34	RARG_HUMAN.H11MO.2.D	2	0.00159906	1.22967	0.104321	18	CTCCCCCGGTCATCCCCTTTCCCGTTCTCTGCTTAGACGA	GTGACCTCTGGGTGACCCCC	-
M34	GATA2_HUMAN.H11MO.0.A	-15	0.00189392	1.45643	0.113674	19	CTCCCCCGGTCATCCCCTTTCCCGTTCTCTGCTTAGACGA	CCTTATCTCCACCCCCCAG	-
M34	TAL1_HUMAN.H11MO.0.A	-15	0.00189392	1.45643	0.113674	19	CTCCCCCGGTCATCCCCTTTCCCGTTCTCTGCTTAGACGA	CCTTATCTGCCCCCCCCAG	-
M34	TFCP2_HUMAN.H11MO.0.D	-17	0.00263926	2.02959	0.152316	16	CTCCCCCGGTCATCCCCTTTCCCGTTCTCTGCTTAGACGA	TCTGGCCAGTTCAGGC	-
M34	ZN263_HUMAN.H11MO.0.A	-13	0.0032503	2.49948	0.163935	20	CTCCCCCGGTCATCCCCTTTCCCGTTCTCTGCTTAGACGA	CTCCTCCTCTCCCTCCTCCC	-
M34	SMAD3_HUMAN.H11MO.0.B	-19	0.00327759	2.52047	0.163935	12	CTCCCCCGGTCATCCCCTTTCCCGTTCTCTGCTTAGACGA	CTCTGTCACCTG	+
M34	VEZF1_HUMAN.H11MO.1.C	-13	0.00327759	2.52047	0.163935	12	CTCCCCCGGTCATCCCCTTTCCCGTTCTCTGCTTAGACGA	CCCCCTCCCCCT	-
M34	PROX1_HUMAN.H11MO.0.D	-13	0.00373179	2.86974	0.174987	17	CTCCCCCGGTCATCCCCTTTCCCGTTCTCTGCTTAGACGA	CCCAACCCGCCTTACCC	-
M34	PURA_HUMAN.H11MO.0.D	0	0.00373179	2.86974	0.174987	17	CTCCCCCGGTCATCCCCTTTCCCGTTCTCTGCTTAGACGA	CCCTGCCCCCCCCTTCC	-
M34	IRF3_HUMAN.H11MO.0.B	-7	0.00399642	3.07325	0.181717	20	CTCCCCCGGTCATCCCCTTTCCCGTTCTCTGCTTAGACGA	TCACTTTCCCTTTCCCTTTC	-
M34	IRX2_HUMAN.H11MO.0.D	-6	0.00418261	3.21643	0.184589	19	CTCCCCCGGTCATCCCCTTTCCCGTTCTCTGCTTAGACGA	CCAACATGCCCACCCATGT	-
M34	PLAG1_HUMAN.H11MO.0.D	-2	0.0043372	3.33531	0.185943	17	CTCCCCCGGTCATCCCCTTTCCCGTTCTCTGCTTAGACGA	CCCCTCCTGATGCCCCC	-
M34	PAX8_HUMAN.H11MO.0.D	1	0.0047704	3.66844	0.198834	13	CTCCCCCGGTCATCCCCTTTCCCGTTCTCTGCTTAGACGA	CCCGCTTCAGTGAC	-
M34	TLX1_HUMAN.H11MO.0.D	-20	0.00541871	4.16699	0.213969	17	CTCCCCCGGTCATCCCCTTTCCCGTTCTCTGCTTAGACGA	CTGGCAAGTTGCCAAGG	+
M34	RARG_HUMAN.H11MO.0.B	1	0.00573294	4.40863	0.220572	17	CTCCCCCGGTCATCCCCTTTCCCGTTCTCTGCTTAGACGA	CCCAGGTCACTCTGACCT	-
M34	BC11A_HUMAN.H11MO.0.A	-11	0.00627369	4.82447	0.235343	17	CTCCCCCGGTCATCCCCTTTCCCGTTCTCTGCTTAGACGA	TTTTCACTTCCTCTTTT	-
M34	ZN214_HUMAN.H11MO.0.C	-13	0.00667069	5.12976	0.244132	22	CTCCCCCGGTCATCCCCTTTCCCGTTCTCTGCTTAGACGA	TCCTTTTTGAGGCCTTTGATGA	+
M34	FLI1_HUMAN.H11MO.0.A	-14	0.00707943	5.44408	0.252922	18	CTCCCCCGGTCATCCCCTTTCCCGTTCTCTGCTTAGACGA	TCCCTCCTTCCTTCCTCC	-
M34	LYL1_HUMAN.H11MO.0.A	-10	0.00725035	5.57552	0.253005	14	CTCCCCCGGTCATCCCCTTTCCCGTTCTCTGCTTAGACGA	CCAGCTGTTTCCTG	+
M34	MNX1_HUMAN.H11MO.0.D	-9	0.00776208	5.96904	0.264706	19	CTCCCCCGGTCATCCCCTTTCCCGTTCTCTGCTTAGACGA	CTATTTTAATAACCCTTAA	+
M34	COT2_HUMAN.H11MO.1.A	-8	0.009648	7.41931	0.318168	17	CTCCCCCGGTCATCCCCTTTCCCGTTCTCTGCTTAGACGA	CCCTGACCTTTGACCCC	-
M34	ZN589_HUMAN.H11MO.0.D	-5	0.00975385	7.50071	0.318168	16	CTCCCCCGGTCATCCCCTTTCCCGTTCTCTGCTTAGACGA	CGGCAGTAACCGTGGG	-
M34	EGR2_HUMAN.H11MO.0.A	-3	0.00999191	7.68378	0.318999	18	CTCCCCCGGTCATCCCCTTTCCCGTTCTCTGCTTAGACGA	CCCCTCCCACACCCCCCC	-
M34	MZF1_HUMAN.H11MO.0.B	-7	0.0104857	8.06349	0.327788	13	CTCCCCCGGTCATCCCCTTTCCCGTTCTCTGCTTAGACGA	CCCAATCCCCTCC	-
M34	ETV5_HUMAN.H11MO.0.C	-13	0.0108718	8.36043	0.332924	14	CTCCCCCGGTCATCCCCTTTCCCGTTCTCTGCTTAGACGA	CTCACTTCCTGCTC	-
M34	ZFP82_HUMAN.H11MO.0.C	2	0.0113406	8.72095	0.340334	22	CTCCCCCGGTCATCCCCTTTCCCGTTCTCTGCTTAGACGA	TTCCATTTCACTAATTCTCTCTTC	+
M34	THA_HUMAN.H11MO.0.C	2	0.0119033	9.15367	0.341275	15	CTCCCCCGGTCATCCCCTTTCCCGTTCTCTGCTTAGACGA	CTGACCTGAAGTGACCC	-
M34	WT1_HUMAN.H11MO.0.C	-13	0.0122291	9.40418	0.341275	20	CTCCCCCGGTCATCCCCTTTCCCGTTCTCTGCTTAGACGA	CCCCCCCTCCTCCCCCGCCC	-
M34	PTF1A_HUMAN.H11MO.0.B	-5	0.0122352	9.4089	0.341275	18	CTCCCCCGGTCATCCCCTTTCCCGTTCTCTGCTTAGACGA	CCAGCTGCCCCCTTTCCC	+
M34	NR1H3_HUMAN.H11MO.0.B	-1	0.0123271	9.47955	0.341275	19	CTCCCCCGGTCATCCCCTTTCCCGTTCTCTGCTTAGACGA	TGACCTGCAGTGACCTCTG	-
M34	LEF1_HUMAN.H11MO.0.A	-15	0.0127366	9.79447	0.341275	14	CTCCCCCGGTCATCCCCTTTCCCGTTCTCTGCTTAGACGA	TCCTTTGATTTGCT	+
M34	ETS2_HUMAN.H11MO.0.B	-15	0.0134421	10.337	0.349947	13	CTCCCCCGGTCATCCCCTTTCCCGTTCTCTGCTTAGACGA	TCCTCTTCCTTCC	-
M34	PAX5_HUMAN.H11MO.0.A	-8	0.0135267	10.4021	0.349947	21	CTCCCCCGGTCATCCCCTTTCCCGTTCTCTGCTTAGACGA	GTCACGCTCTGCTGCCCAGGC	-
M34	AIRE_HUMAN.H11MO.0.C	-1	0.014935	11.485	0.373502	18	CTCCCCCGGTCATCCCCTTTCCCGTTCTCTGCTTAGACGA	TTAACCAATATAACCAAT	-
M34	EGR1_HUMAN.H11MO.0.A	-2	0.0156677	12.0484	0.379185	17	CTCCCCCGGTCATCCCCTTTCCCGTTCTCTGCTTAGACGA	CCCCCGCCCACGCCCTC	-
M34	MCR_HUMAN.H11MO.0.D	-1	0.0156677	12.0484	0.379185	17	CTCCCCCGGTCATCCCCTTTCCCGTTCTCTGCTTAGACGA	TACAACAACCTGTTCTT	-
M34	KLF15_HUMAN.H11MO.0.A	-15	0.0169858	13.0621	0.398239	19	CTCCCCCGGTCATCCCCTTTCCCGTTCTCTGCTTAGACGA	CCCCCCCCTGCTCCTCCCC	-
M34	MAF_HUMAN.H11MO.0.A	-1	0.0169858	13.0621	0.398239	19	CTCCCCCGGTCATCCCCTTTCCCGTTCTCTGCTTAGACGA	TTGCTGAGTCAGCAGATTC	-
M34	ZN134_HUMAN.H11MO.0.C	-21	0.0175884	13.5255	0.406023	19	CTCCCCCGGTCATCCCCTTTCCCGTTCTCTGCTTAGACGA	CCTTCAACTGATTAGGTGAGGC	-
M34	ZN713_HUMAN.H11MO.0.D	-7	0.0180926	13.9132	0.411336	19	CTCCCCCGGTCATCCCCTTTCCCGTTCTCTGCTTAGACGA	TTTCGTGTCATTTTTCTAT	-
M34	CLOCK_HUMAN.H11MO.0.C	-17	0.0187453	14.4152	0.419813	14	CTCCCCCGGTCATCCCCTTTCCCGTTCTCTGCTTAGACGA	TGTTCACGTGTCTG	-
M34	MAFA_HUMAN.H11MO.0.D	0	0.0218471	16.8004	0.476254	21	CTCCCCCGGTCATCCCCTTTCCCGTTCTCTGCTTAGACGA	GTGCTGACCCCGCAGCCTTCG	+
M34	COT1_HUMAN.H11MO.0.C	-14	0.0219003	16.8413	0.476254	17	CTCCCCCGGTCATCCCCTTTCCCGTTCTCTGCTTAGACGA	CCCTGACCTCTGACCCC	-
M37	MNX1_HUMAN.H11MO.0.D	-18	0.000522816	0.402046	0.435526	19	AATCAGGCAGCTACTGACTCCCGACTGCATAGTCTAACGT	TTAAGGGTTATTAAAATAG	-
M38	IRX2_HUMAN.H11MO.0.D	-16	0.000186515	0.14343	0.28686	19	AATAAATGGTTCTCAGGGTCAACTCCTATTCCTGGCTGAA	CCAACATGCCCACCCATGT	-
M38	ZN563_HUMAN.H11MO.0.C	-5	0.000786223	0.604605	0.334674	21	AATAAATGGTTCTCAGGGTCAACTCCTATTCCTGGCTGAA	GGGATCCTCACTGGCAGCTGC	+
M38	MNX1_HUMAN.H11MO.0.D	-2	0.00100824	0.775338	0.334674	19	AATAAATGGTTCTCAGGGTCAACTCCTATTCCTGGCTGAA	TTAAGGGTTATTAAAATAG	-
M38	ZN394_HUMAN.H11MO.0.C	-16	0.00185135	1.42369	0.474563	20	AATAAATGGTTCTCAGGGTCAACTCCTATTCCTGGCTGAA	ATTCCATTCTATTCCATTCT	-
M40	IRX2_HUMAN.H11MO.0.D	-10	6.01334e-05	0.0462426	0.0922247	19	TTGGGTCCAAATGGCTCCGTCAATGTTGTAATGACTGGCC	ACATGGGTGGGCATGTTGG	+
M40	MNX1_HUMAN.H11MO.0.D	-19	0.000202111	0.155423	0.0994367	19	TTGGGTCCAAATGGCTCCGTCAATGTTGTAATGACTGGCC	TTAAGGGTTATTAAAATAG	-
M40	ZN394_HUMAN.H11MO.0.C	-21	0.00128225	0.986047	0.393308	19	TTGGGTCCAAATGGCTCCGTCAATGTTGTAATGACTGGCC	AGAATGGAATAGAATGGAAT	+
M42	IRX2_HUMAN.H11MO.0.D	-15	0.000116596	0.089662	0.126175	19	GCGTGCTATGACAAGGTTCCATTTCACATTAAGATCCAAT	CCAACATGCCCACCCATGT	-
M42	MNX1_HUMAN.H11MO.0.D	-19	0.000164077	0.126175	0.126175	19	GCGTGCTATGACAAGGTTCCATTTCACATTAAGATCCAAT	CTATTTTAATAACCCTTAA	+
M44	MNX1_HUMAN.H11MO.0.D	-6	0.000118261	0.0909427	0.181885	19	CCTTGGTCAATCTGTCCAGCTTTTTTGAACAACGAACTTC	CTATTTTAATAACCCTTAA	+
M44	IRX2_HUMAN.H11MO.0.D	-6	0.000385031	0.296089	0.296089	19	CCTTGGTCAATCTGTCCAGCTTTTTTGAACAACGAACTTC	CCAACATGCCCACCCATGT	-
M44	ZN394_HUMAN.H11MO.0.C	-3	0.00111007	0.853643	0.341457	20	CCTTGGTCAATCTGTCCAGCTTTTTTGAACAACGAACTTC	ATTCCATTCTATTCCATTCT	-
M46	MNX1_HUMAN.H11MO.0.D	-3	8.75165e-06	0.00673002	0.01346	19	TCTAAAATGGTTCTTAATATGTATTAACGAGTAGCCTACG	TTAAGGGTTATTAAAATAG	-
M46	IRX2_HUMAN.H11MO.0.D	-13	0.000235891	0.1814	0.120933	19	TCTAAAATGGTTCTTAATATGTATTAACGAGTAGCCTACG	CCAACATGCCCACCCATGT	-
M47	PAX2_HUMAN.H11MO.0.D	-21	9.21286e-05	0.0708469	0.105364	18	CTTCTTCGTGTCCGGATCCACACTAAATCCTGGGTGACGT	GTTCAGTCATGCGTGACA	+
M47	ZN563_HUMAN.H11MO.0.C	1	0.000137015	0.105364	0.105364	20	CTTCTTCGTGTCCGGATCCACACTAAATCCTGGGTGACGT	GCAGCTGCCAGTGAGGATCCC	-
M47	MNX1_HUMAN.H11MO.0.D	-12	0.000502689	0.386567	0.257712	19	CTTCTTCGTGTCCGGATCCACACTAAATCCTGGGTGACGT	TTAAGGGTTATTAAAATAG	-
M47	IRX2_HUMAN.H11MO.0.D	-16	0.00107726	0.828414	0.414207	19	CTTCTTCGTGTCCGGATCCACACTAAATCCTGGGTGACGT	CCAACATGCCCACCCATGT	-
M47	THA_HUMAN.H11MO.0.C	-14	0.00145551	1.11929	0.447714	17	CTTCTTCGTGTCCGGATCCACACTAAATCCTGGGTGACGT	GGGTCACTTCAGGTCAG	+
M48	MNX1_HUMAN.H11MO.0.D	-8	0.000516203	0.39696	0.382016	19	ACGCGATAGCATATCCATGCCCTGATAACTCAATCAACAC	CTATTTTAATAACCCTTAA	+
M48	IRX2_HUMAN.H11MO.0.D	-5	0.00103303	0.794397	0.382016	19	ACGCGATAGCATATCCATGCCCTGATAACTCAATCAACAC	CCAACATGCCCACCCATGT	-
M48	RXRA_HUMAN.H11MO.0.A	-19	0.0012438	0.956485	0.382016	20	ACGCGATAGCATATCCATGCCCTGATAACTCAATCAACAC	CTCTGACCTCTGCCTCCCCC	-
M49	MNX1_HUMAN.H11MO.0.D	-12	0.000145466	0.111863	0.223727	19	GAGATTCACATCTTCGGTCTTTCATAAACGTGAATTCTGA	TTAAGGGTTATTAAAATAG	-
M49	IRX2_HUMAN.H11MO.0.D	-7	0.00050815	0.390767	0.33095	19	GAGATTCACATCTTCGGTCTTTCATAAACGTGAATTCTGA	ACATGGGTGGGCATGTTGG	+
M50	MNX1_HUMAN.H11MO.0.D	-12	0.000265977	0.204536	0.309327	19	AATGTGACTATCATGCTCTCGGAACTCCAGCCGAGGATGT	CTATTTTAATAACCCTTAA	+
M50	IRX2_HUMAN.H11MO.0.D	0	0.000590788	0.454316	0.309327	19	AATGTGACTATCATGCTCTCGGAACTCCAGCCGAGGATGT	ACATGGGTGGGCATGTTGG	+
M52	PROX1_HUMAN.H11MO.0.D	-5	0.000215512	0.165729	0.258847	17	GAAGCACAAAAGTACGGGGAAGAAAAAAGAACAAGGAAGA	GGGTAAGGCGGGTTGGG	+
M52	VEZF1_HUMAN.H11MO.0.C	-2	0.000375433	0.288708	0.258847	22	GAAGCACAAAAGTACGGGGAAGAAAAAAGAACAAGGAAGA	GGGGAGGGGGGAGGGGGAGGGG	+
M52	ZN341_HUMAN.H11MO.0.C	-20	0.000509669	0.391935	0.258847	20	GAAGCACAAAAGTACGGGGAAGAAAAAAGAACAAGGAAGA	GGGGGGGGGGGGAGGGAAGAGC	+
M52	HME1_HUMAN.H11MO.0.D	-22	0.000739159	0.568413	0.280148	17	GAAGCACAAAAGTACGGGGAAGAAAAAAGAACAAGGAAGA	ATAATTGGGTAATTAGC	-
M52	VENTX_HUMAN.H11MO.0.D	-21	0.0010313	0.793068	0.280148	19	GAAGCACAAAAGTACGGGGAAGAAAAAAGAACAAGGAAGA	AATTAGAAACCAATTAGCG	-
M52	ZN263_HUMAN.H11MO.1.A	-28	0.00112919	0.868347	0.280148	11	GAAGCACAAAAGTACGGGGAAGAAAAAAGAACAAGGAAGA	GAGGGAGGAGG	+
M52	ZN263_HUMAN.H11MO.0.A	5	0.00128709	0.989775	0.280148	15	GAAGCACAAAAGTACGGGGAAGAAAAAAGAACAAGGAAGA	GGGAGGAGGGAGAGGAGGAG	+
M52	COT2_HUMAN.H11MO.1.A	-1	0.00160484	1.23412	0.305645	17	GAAGCACAAAAGTACGGGGAAGAAAAAAGAACAAGGAAGA	GGGGTCAAAGGTCAGGG	+
M52	ESX1_HUMAN.H11MO.0.D	-22	0.00186612	1.43504	0.315916	17	GAAGCACAAAAGTACGGGGAAGAAAAAAGAACAAGGAAGA	AATTATTGCTAATTAGC	-
M52	COT1_HUMAN.H11MO.0.C	-1	0.00233392	1.79478	0.320783	17	GAAGCACAAAAGTACGGGGAAGAAAAAAGAACAAGGAAGA	GGGGTCAGAGGTCAGGG	+
M52	SPIC_HUMAN.H11MO.0.D	-28	0.00242788	1.86704	0.320783	12	GAAGCACAAAAGTACGGGGAAGAAAAAAGAACAAGGAAGA	GAGGAAGGGGAGG	+
M52	ZN394_HUMAN.H11MO.0.C	-19	0.00265323	2.04033	0.320783	20	GAAGCACAAAAGTACGGGGAAGAAAAAAGAACAAGGAAGA	AGAATGGAATAGAATGGAAT	+
M52	VEZF1_HUMAN.H11MO.1.C	-30	0.00275025	2.11494	0.320783	10	GAAGCACAAAAGTACGGGGAAGAAAAAAGAACAAGGAAGA	AGAGGGAGGGGG	+
M52	PATZ1_HUMAN.H11MO.0.C	-3	0.00330854	2.54427	0.320783	22	GAAGCACAAAAGTACGGGGAAGAAAAAAGAACAAGGAAGA	GGGGAGGGGGCGGGGGGGGAGG	+
M52	LHX8_HUMAN.H11MO.0.D	-22	0.00361058	2.77654	0.320783	18	GAAGCACAAAAGTACGGGGAAGAAAAAAGAACAAGGAAGA	AATTAATTGTAATTAGCG	-
M52	SHOX2_HUMAN.H11MO.0.D	-21	0.00361776	2.78206	0.320783	17	GAAGCACAAAAGTACGGGGAAGAAAAAAGAACAAGGAAGA	TAAAATTAACTAATTAG	-
M52	RXRA_HUMAN.H11MO.0.A	2	0.00376552	2.89568	0.320783	18	GAAGCACAAAAGTACGGGGAAGAAAAAAGAACAAGGAAGA	GGGGGAGGCAGAGGTCAGAG	+
M52	MAZ_HUMAN.H11MO.0.A	0	0.00378973	2.9143	0.320783	22	GAAGCACAAAAGTACGGGGAAGAAAAAAGAACAAGGAAGA	GGGGGAGGGGGGGGGGGGGGGG	+
M52	IRX2_HUMAN.H11MO.0.D	-20	0.00472645	3.63464	0.333373	19	GAAGCACAAAAGTACGGGGAAGAAAAAAGAACAAGGAAGA	ACATGGGTGGGCATGTTGG	+
M52	MNX1_HUMAN.H11MO.0.D	-5	0.00472645	3.63464	0.333373	19	GAAGCACAAAAGTACGGGGAAGAAAAAAGAACAAGGAAGA	TTAAGGGTTATTAAAATAG	-
M52	NR1I3_HUMAN.H11MO.0.C	1	0.00478859	3.68243	0.333373	17	GAAGCACAAAAGTACGGGGAAGAAAAAAGAACAAGGAAGA	GGGGTCAGGAAAGTTCAG	+
M52	SHOX_HUMAN.H11MO.0.D	-21	0.00481368	3.70172	0.333373	17	GAAGCACAAAAGTACGGGGAAGAAAAAAGAACAAGGAAGA	AAAAATTAACTAATTAG	-
M52	FLI1_HUMAN.H11MO.0.A	-27	0.00513474	3.94861	0.340147	13	GAAGCACAAAAGTACGGGGAAGAAAAAAGAACAAGGAAGA	GGAGGAAGGAAGGAGGGA	+
M52	ETV5_HUMAN.H11MO.0.C	-28	0.00580194	4.46169	0.348278	12	GAAGCACAAAAGTACGGGGAAGAAAAAAGAACAAGGAAGA	GAGCAGGAAGTGAG	+
M52	VAX2_HUMAN.H11MO.0.D	-24	0.00589893	4.53628	0.348278	16	GAAGCACAAAAGTACGGGGAAGAAAAAAGAACAAGGAAGA	AATAGGGTAATTAGTG	+
M52	SPI1_HUMAN.H11MO.0.A	-23	0.00594324	4.57035	0.348278	17	GAAGCACAAAAGTACGGGGAAGAAAAAAGAACAAGGAAGA	AAAAAGAGGAAGTGAAA	+
M52	ETV4_HUMAN.H11MO.0.B	-30	0.00715416	5.50155	0.403712	10	GAAGCACAAAAGTACGGGGAAGAAAAAAGAACAAGGAAGA	AACAGGAAGGG	+
M52	GBX2_HUMAN.H11MO.0.D	-22	0.00783663	6.02637	0.42643	17	GAAGCACAAAAGTACGGGGAAGAAAAAAGAACAAGGAAGA	AATTAAAGGCTAATTAG	-
M52	LHX9_HUMAN.H11MO.0.D	-20	0.00887282	6.82319	0.452377	18	GAAGCACAAAAGTACGGGGAAGAAAAAAGAACAAGGAAGA	TAATTAATAGCTAATTAG	-
M52	Z324A_HUMAN.H11MO.0.C	-1	0.00928945	7.14359	0.452377	23	GAAGCACAAAAGTACGGGGAAGAAAAAAGAACAAGGAAGA	TGGCAGCAAAGGATGGTTTGATA	-
M52	ZSC31_HUMAN.H11MO.0.C	-2	0.00948726	7.29571	0.452377	18	GAAGCACAAAAGTACGGGGAAGAAAAAAGAACAAGGAAGA	GGCAGCAGGGCAGTTATG	+
M52	ZN467_HUMAN.H11MO.0.C	3	0.00950111	7.30635	0.452377	19	GAAGCACAAAAGTACGGGGAAGAAAAAAGAACAAGGAAGA	GGGGAGGGGAGGGGGGGGGGGG	+
M52	MAFA_HUMAN.H11MO.0.D	-17	0.00989747	7.61116	0.456969	21	GAAGCACAAAAGTACGGGGAAGAAAAAAGAACAAGGAAGA	CGAAGGCTGCGGGGTCAGCAC	-
M52	FLI1_HUMAN.H11MO.1.A	-28	0.0102319	7.86833	0.458515	12	GAAGCACAAAAGTACGGGGAAGAAAAAAGAACAAGGAAGA	AGGCAGGAAGTGG	+
M52	GBX1_HUMAN.H11MO.0.D	-21	0.0109936	8.45405	0.478571	17	GAAGCACAAAAGTACGGGGAAGAAAAAAGAACAAGGAAGA	AAATTTTAGCTAATTAG	-
M53	MNX1_HUMAN.H11MO.0.D	-8	0.000251674	0.193537	0.134709	19	GTTCATTCTCAAATATGTATCAGCACGTCTTAGCTTTAAG	TTAAGGGTTATTAAAATAG	-
M53	IRX2_HUMAN.H11MO.0.D	-11	0.000324062	0.249204	0.134709	19	GTTCATTCTCAAATATGTATCAGCACGTCTTAGCTTTAAG	CCAACATGCCCACCCATGT	-
M53	GATA1_HUMAN.H11MO.0.A	7	0.00215206	1.65494	0.392289	12	GTTCATTCTCAAATATGTATCAGCACGTCTTAGCTTTAAG	TCTTATCTGTCCCCGCCAG	-
M53	RXRA_HUMAN.H11MO.0.A	-5	0.00215644	1.6583	0.392289	20	GTTCATTCTCAAATATGTATCAGCACGTCTTAGCTTTAAG	CTCTGACCTCTGCCTCCCCC	-
M53	BRAC_HUMAN.H11MO.0.A	-3	0.00231699	1.78177	0.392289	20	GTTCATTCTCAAATATGTATCAGCACGTCTTAGCTTTAAG	ATTTCACACCTCCCTGCTAA	-
M53	TLX1_HUMAN.H11MO.0.D	-16	0.00236201	1.81639	0.392289	17	GTTCATTCTCAAATATGTATCAGCACGTCTTAGCTTTAAG	CTGGCAAGTTGCCAAGG	+
M53	HXC10_HUMAN.H11MO.0.D	-18	0.00268492	2.06471	0.392289	19	GTTCATTCTCAAATATGTATCAGCACGTCTTAGCTTTAAG	GTAATAAAAAAATTAAAAA	-
M53	NR1D1_HUMAN.H11MO.0.B	-8	0.00333871	2.56747	0.392851	19	GTTCATTCTCAAATATGTATCAGCACGTCTTAGCTTTAAG	AGGGAAGTGGGTCAGAAGG	+
M53	ZN394_HUMAN.H11MO.0.C	-3	0.00406559	3.12644	0.424666	20	GTTCATTCTCAAATATGTATCAGCACGTCTTAGCTTTAAG	AGAATGGAATAGAATGGAAT	+
M53	GATA2_HUMAN.H11MO.0.A	-29	0.00444197	3.41588	0.424666	11	GTTCATTCTCAAATATGTATCAGCACGTCTTAGCTTTAAG	CTGGGGGGTGGAGATAAGG	+
M53	HME2_HUMAN.H11MO.0.D	-17	0.00576626	4.43426	0.49002	11	GTTCATTCTCAAATATGTATCAGCACGTCTTAGCTTTAAG	CCCTAATTACC	-
M54	MNX1_HUMAN.H11MO.0.D	-18	5.97864e-05	0.0459758	0.0915123	19	CATGTCCCTGACCATGAGCTCAGGAAAATTTCCTTTTGGA	CTATTTTAATAACCCTTAA	+
M54	TLX1_HUMAN.H11MO.0.D	-5	0.000276756	0.212825	0.164431	17	CATGTCCCTGACCATGAGCTCAGGAAAATTTCCTTTTGGA	CCTTGGCAACTTGCCAG	-
M54	IRX2_HUMAN.H11MO.0.D	-10	0.000322277	0.247831	0.164431	19	CATGTCCCTGACCATGAGCTCAGGAAAATTTCCTTTTGGA	CCAACATGCCCACCCATGT	-
M54	ZN563_HUMAN.H11MO.0.C	-1	0.00164362	1.26394	0.336687	21	CATGTCCCTGACCATGAGCTCAGGAAAATTTCCTTTTGGA	GGGATCCTCACTGGCAGCTGC	+
M54	ZN394_HUMAN.H11MO.0.C	-18	0.0017597	1.35321	0.336687	20	CATGTCCCTGACCATGAGCTCAGGAAAATTTCCTTTTGGA	ATTCCATTCTATTCCATTCT	-
M54	NR1D1_HUMAN.H11MO.0.B	-3	0.00214827	1.65202	0.365362	19	CATGTCCCTGACCATGAGCTCAGGAAAATTTCCTTTTGGA	CCTTCTGACCCACTTCCCT	-
M54	HXC10_HUMAN.H11MO.0.D	-10	0.00247697	1.90479	0.371008	19	CATGTCCCTGACCATGAGCTCAGGAAAATTTCCTTTTGGA	GTAATAAAAAAATTAAAAA	-
M54	RXRA_HUMAN.H11MO.0.A	-5	0.00266624	2.05034	0.371008	20	CATGTCCCTGACCATGAGCTCAGGAAAATTTCCTTTTGGA	CTCTGACCTCTGCCTCCCCC	-
M54	GATA1_HUMAN.H11MO.0.A	9	0.00305897	2.35235	0.378863	10	CATGTCCCTGACCATGAGCTCAGGAAAATTTCCTTTTGGA	TCTTATCTGTCCCCGCCAG	-
M54	ZN589_HUMAN.H11MO.0.D	-18	0.00346524	2.66477	0.378863	16	CATGTCCCTGACCATGAGCTCAGGAAAATTTCCTTTTGGA	CCCACGGTTACTGCCG	+
M55	IRX2_HUMAN.H11MO.0.D	-18	0.000154707	0.118969	0.167546	19	ACAAAAGTCCAATATAGGATCAACTTCTAACCCAGAATTG	CCAACATGCCCACCCATGT	-
M55	MNX1_HUMAN.H11MO.0.D	-11	0.000217875	0.167546	0.167546	19	ACAAAAGTCCAATATAGGATCAACTTCTAACCCAGAATTG	CTATTTTAATAACCCTTAA	+
M55	RXRA_HUMAN.H11MO.0.A	-13	0.000830527	0.638675	0.425783	20	ACAAAAGTCCAATATAGGATCAACTTCTAACCCAGAATTG	CTCTGACCTCTGCCTCCCCC	-
M57	ZN563_HUMAN.H11MO.0.C	-10	0.000167782	0.129024	0.0971551	21	GTCAAGGATTGCACAGACCAGCCCCAACCCGTGGGGACAT	GCAGCTGCCAGTGAGGATCCC	-
M57	IRX2_HUMAN.H11MO.0.D	-13	0.000183573	0.141168	0.0971551	19	GTCAAGGATTGCACAGACCAGCCCCAACCCGTGGGGACAT	CCAACATGCCCACCCATGT	-
M57	RXRA_HUMAN.H11MO.0.A	-3	0.000226215	0.173959	0.0971551	20	GTCAAGGATTGCACAGACCAGCCCCAACCCGTGGGGACAT	GGGGGAGGCAGAGGTCAGAG	+
M57	NR1H3_HUMAN.H11MO.0.B	-14	0.000256463	0.19722	0.0971551	19	GTCAAGGATTGCACAGACCAGCCCCAACCCGTGGGGACAT	TGACCTGCAGTGACCTCTG	-
M57	ZN667_HUMAN.H11MO.0.C	-3	0.000356067	0.273815	0.10791	19	GTCAAGGATTGCACAGACCAGCCCCAACCCGTGGGGACAT	GTGGCCTTAAAAGCTCAGC	+
M57	THAP1_HUMAN.H11MO.0.C	-1	0.000452454	0.347937	0.114268	22	GTCAAGGATTGCACAGACCAGCCCCAACCCGTGGGGACAT	GCCCGCAGCCAAGATGGCGGCG	-
M57	THA_HUMAN.H11MO.0.C	-3	0.00206596	1.58872	0.372008	17	GTCAAGGATTGCACAGACCAGCCCCAACCCGTGGGGACAT	CTGACCTGAAGTGACCC	-
M57	CLOCK_HUMAN.H11MO.0.C	-7	0.0026306	2.02293	0.372008	14	GTCAAGGATTGCACAGACCAGCCCCAACCCGTGGGGACAT	TGTTCACGTGTCTG	-
M57	ZN341_HUMAN.H11MO.0.C	0	0.002947	2.26625	0.372008	22	GTCAAGGATTGCACAGACCAGCCCCAACCCGTGGGGACAT	GGGGGGGGGGGGAGGGAAGAGC	+
M57	TFCP2_HUMAN.H11MO.0.D	-6	0.00296933	2.28341	0.372008	16	GTCAAGGATTGCACAGACCAGCCCCAACCCGTGGGGACAT	GCCTGAACTGGCCAGA	+
M57	GATA1_HUMAN.H11MO.0.A	-3	0.00321964	2.47591	0.372008	19	GTCAAGGATTGCACAGACCAGCCCCAACCCGTGGGGACAT	CTGGCGGGGACAGATAAGA	+
M57	P73_HUMAN.H11MO.0.A	-4	0.00345523	2.65707	0.372008	19	GTCAAGGATTGCACAGACCAGCCCCAACCCGTGGGGACAT	AGACATGCCCAGACATGCC	+
M57	SPIC_HUMAN.H11MO.0.D	-17	0.00401668	3.08883	0.372008	13	GTCAAGGATTGCACAGACCAGCCCCAACCCGTGGGGACAT	CCTCCCCTTCCTC	-
M57	GATA2_HUMAN.H11MO.0.A	-3	0.00426185	3.27736	0.372008	19	GTCAAGGATTGCACAGACCAGCCCCAACCCGTGGGGACAT	CTGGGGGGTGGAGATAAGG	+
M57	TLX1_HUMAN.H11MO.0.D	-11	0.00441901	3.39822	0.372008	17	GTCAAGGATTGCACAGACCAGCCCCAACCCGTGGGGACAT	CCTTGGCAACTTGCCAG	-
M57	ZN589_HUMAN.H11MO.0.D	-18	0.00511009	3.92966	0.407544	16	GTCAAGGATTGCACAGACCAGCCCCAACCCGTGGGGACAT	CGGCAGTAACCGTGGG	-
M57	MNX1_HUMAN.H11MO.0.D	-5	0.0060052	4.618	0.454986	19	GTCAAGGATTGCACAGACCAGCCCCAACCCGTGGGGACAT	CTATTTTAATAACCCTTAA	+
M57	SP3_HUMAN.H11MO.0.B	-15	0.00648241	4.98497	0.46537	20	GTCAAGGATTGCACAGACCAGCCCCAACCCGTGGGGACAT	CCCCGGCCCCGCCCCCCCCC	-
M57	ZN350_HUMAN.H11MO.0.C	-3	0.00716717	5.51155	0.46537	18	GTCAAGGATTGCACAGACCAGCCCCAACCCGTGGGGACAT	TAGGTCATAAAAGGACTG	-
M57	HESX1_HUMAN.H11MO.0.D	-7	0.00743419	5.71689	0.46537	16	GTCAAGGATTGCACAGACCAGCCCCAACCCGTGGGGACAT	AGGCCACGTGCCGGAT	-
M58	MNX1_HUMAN.H11MO.0.D	-12	0.000424488	0.326431	0.489658	19	CCAGGATTCCACGTCGAAGTAGGAGTCACAGTGAAAATCT	TTAAGGGTTATTAAAATAG	-
M58	RXRA_HUMAN.H11MO.0.A	-11	0.000773969	0.595182	0.489658	20	CCAGGATTCCACGTCGAAGTAGGAGTCACAGTGAAAATCT	GGGGGAGGCAGAGGTCAGAG	+
M58	IRX2_HUMAN.H11MO.0.D	0	0.00158221	1.21672	0.489658	19	CCAGGATTCCACGTCGAAGTAGGAGTCACAGTGAAAATCT	ACATGGGTGGGCATGTTGG	+
M58	ZN394_HUMAN.H11MO.0.C	-5	0.00208985	1.6071	0.489658	20	CCAGGATTCCACGTCGAAGTAGGAGTCACAGTGAAAATCT	ATTCCATTCTATTCCATTCT	-
M58	RARG_HUMAN.H11MO.0.B	-16	0.00230461	1.77225	0.489658	18	CCAGGATTCCACGTCGAAGTAGGAGTCACAGTGAAAATCT	AGGTCAGAGTGACCTGGG	+
M58	LYL1_HUMAN.H11MO.0.A	0	0.00276912	2.12945	0.489658	14	CCAGGATTCCACGTCGAAGTAGGAGTCACAGTGAAAATCT	CCAGCTGTTTCCTG	+
M58	ZN589_HUMAN.H11MO.0.D	1	0.00286781	2.20535	0.489658	15	CCAGGATTCCACGTCGAAGTAGGAGTCACAGTGAAAATCT	CCCACGGTTACTGCCG	+
M59	MNX1_HUMAN.H11MO.0.D	-5	0.000149914	0.115284	0.230371	19	CTAGACCTCCGAACTATACCTATTGCTGATAATGTAGTAC	CTATTTTAATAACCCTTAA	+
M59	IRX2_HUMAN.H11MO.0.D	-5	0.000318862	0.245205	0.244995	19	CTAGACCTCCGAACTATACCTATTGCTGATAATGTAGTAC	CCAACATGCCCACCCATGT	-
M59	TLX1_HUMAN.H11MO.0.D	-19	0.00149536	1.14993	0.427313	17	CTAGACCTCCGAACTATACCTATTGCTGATAATGTAGTAC	CCTTGGCAACTTGCCAG	-
M59	ZN394_HUMAN.H11MO.0.C	-15	0.00166845	1.28304	0.427313	20	CTAGACCTCCGAACTATACCTATTGCTGATAATGTAGTAC	ATTCCATTCTATTCCATTCT	-
M60	ZN589_HUMAN.H11MO.0.D	-18	0.00022337	0.171771	0.195354	16	TCTTATTTGAAACAATGTCCCAGGCTTTCTTCCCCACCGT	CCCACGGTTACTGCCG	+
M60	ZN322_HUMAN.H11MO.0.B	-7	0.000254754	0.195906	0.195354	20	TCTTATTTGAAACAATGTCCCAGGCTTTCTTCCCCACCGT	CCAGGCTCTGTACCAGGCTC	-
M60	DMRT1_HUMAN.H11MO.0.D	-6	0.000591345	0.454744	0.302309	17	TCTTATTTGAAACAATGTCCCAGGCTTTCTTCCCCACCGT	TTGATACAATGTAGCAA	+
M61	IRX2_HUMAN.H11MO.0.D	-4	0.000283652	0.218128	0.414886	19	TCCAGAATCCTGCTCAACCCGTCTGATACTTCCTGCTCAT	CCAACATGCCCACCCATGT	-
M61	MNX1_HUMAN.H11MO.0.D	-6	0.000540329	0.415513	0.414886	19	TCCAGAATCCTGCTCAACCCGTCTGATACTTCCTGCTCAT	CTATTTTAATAACCCTTAA	+
M62	IRX2_HUMAN.H11MO.0.D	-20	0.000242595	0.186555	0.214367	19	ATTAAGGCTGCACACCCTGGCCATACTGTTACCATAGGTA	CCAACATGCCCACCCATGT	-
M62	MNX1_HUMAN.H11MO.0.D	-12	0.000644181	0.495375	0.214367	19	ATTAAGGCTGCACACCCTGGCCATACTGTTACCATAGGTA	CTATTTTAATAACCCTTAA	+
M62	RXRA_HUMAN.H11MO.0.A	-14	0.000677807	0.521233	0.214367	20	ATTAAGGCTGCACACCCTGGCCATACTGTTACCATAGGTA	CTCTGACCTCTGCCTCCCCC	-
M63	NR1D1_HUMAN.H11MO.0.B	-10	0.000505016	0.388357	0.462079	19	AACCACCCAGAGCATCATGGGTCAACCTCGAACTTGTTCA	AGGGAAGTGGGTCAGAAGG	+
M63	IRX2_HUMAN.H11MO.0.D	-14	0.000750443	0.577091	0.462079	19	AACCACCCAGAGCATCATGGGTCAACCTCGAACTTGTTCA	ACATGGGTGGGCATGTTGG	+
M63	MYBB_HUMAN.H11MO.0.D	-21	0.000903279	0.694622	0.462079	10	AACCACCCAGAGCATCATGGGTCAACCTCGAACTTGTTCA	TCAACCTGCA	-
M64	MNX1_HUMAN.H11MO.0.D	-13	0.000160976	0.123791	0.246505	19	TTGAATAGCGCTGATGAAGCGTATTTCAAAGGACACCGCA	TTAAGGGTTATTAAAATAG	-
M64	IRX2_HUMAN.H11MO.0.D	-16	0.000330206	0.253928	0.252824	19	TTGAATAGCGCTGATGAAGCGTATTTCAAAGGACACCGCA	ACATGGGTGGGCATGTTGG	+
M64	ZN667_HUMAN.H11MO.0.C	-18	0.000605356	0.465519	0.308996	19	TTGAATAGCGCTGATGAAGCGTATTTCAAAGGACACCGCA	GTGGCCTTAAAAGCTCAGC	+
M64	ZN589_HUMAN.H11MO.0.D	-25	0.00109276	0.84033	0.369731	15	TTGAATAGCGCTGATGAAGCGTATTTCAAAGGACACCGCA	CCCACGGTTACTGCCG	+
M64	RXRA_HUMAN.H11MO.0.A	-11	0.00131535	1.0115	0.369731	20	TTGAATAGCGCTGATGAAGCGTATTTCAAAGGACACCGCA	GGGGGAGGCAGAGGTCAGAG	+
M64	ZN214_HUMAN.H11MO.0.C	-11	0.00144868	1.11404	0.369731	22	TTGAATAGCGCTGATGAAGCGTATTTCAAAGGACACCGCA	TCATCAAAGGCCTCAAAAAGGA	-
M64	RFX1_HUMAN.H11MO.0.B	-16	0.00208739	1.60521	0.456636	22	TTGAATAGCGCTGATGAAGCGTATTTCAAAGGACACCGCA	GCCCCGGTTGCCATGGCGACGG	+
M67	MNX1_HUMAN.H11MO.0.D	-5	9.96792e-05	0.0766533	0.139669	19	CCAGATTCGCTGTGATTTGAACCGCTGGCATCTGTTAGTA	TTAAGGGTTATTAAAATAG	-
M67	IRX2_HUMAN.H11MO.0.D	-14	0.000196376	0.151013	0.139669	19	CCAGATTCGCTGTGATTTGAACCGCTGGCATCTGTTAGTA	CCAACATGCCCACCCATGT	-
M67	BRAC_HUMAN.H11MO.0.A	-20	0.00114851	0.883202	0.386576	20	CCAGATTCGCTGTGATTTGAACCGCTGGCATCTGTTAGTA	TTAGCAGGGAGGTGTGAAAT	+
M67	GATA1_HUMAN.H11MO.0.A	7	0.00173909	1.33736	0.386576	12	CCAGATTCGCTGTGATTTGAACCGCTGGCATCTGTTAGTA	TCTTATCTGTCCCCGCCAG	-
M67	ZN394_HUMAN.H11MO.0.C	-2	0.00176326	1.35595	0.386576	20	CCAGATTCGCTGTGATTTGAACCGCTGGCATCTGTTAGTA	AGAATGGAATAGAATGGAAT	+
M67	GATA2_HUMAN.H11MO.0.A	7	0.00287145	2.20814	0.472754	12	CCAGATTCGCTGTGATTTGAACCGCTGGCATCTGTTAGTA	CCTTATCTCCACCCCCCAG	-
M67	NR1D1_HUMAN.H11MO.0.B	-12	0.00308048	2.36889	0.472754	19	CCAGATTCGCTGTGATTTGAACCGCTGGCATCTGTTAGTA	CCTTCTGACCCACTTCCCT	-
M68	MYF6_HUMAN.H11MO.0.C	-16	6.32559e-05	0.0486438	0.0961102	7	GGCCCGCCCGGCGGCTCACCTGCAGCGTCCGCTCCACGAG	CAGCTGC	+
M68	SNAI1_HUMAN.H11MO.0.C	-15	0.00032311	0.248472	0.245465	8	GGCCCGCCCGGCGGCTCACCTGCAGCGTCCGCTCCACGAG	CCACCTGG	-
M68	KLF12_HUMAN.H11MO.0.C	0	0.00052266	0.401925	0.264708	11	GGCCCGCCCGGCGGCTCACCTGCAGCGTCCGCTCCACGAG	GCCCCGCCCCT	-
M68	HEN1_HUMAN.H11MO.0.C	-9	0.00126961	0.976328	0.459204	20	GGCCCGCCCGGCGGCTCACCTGCAGCGTCCGCTCCACGAG	TGGGGAGCAGCTGCGTCCCT	+
M68	SNAI2_HUMAN.H11MO.0.A	-14	0.00151115	1.16207	0.459204	10	GGCCCGCCCGGCGGCTCACCTGCAGCGTCCGCTCCACGAG	TGCACCTGCC	-
M68	TFE2_HUMAN.H11MO.0.A	-14	0.00185389	1.42564	0.463398	11	GGCCCGCCCGGCGGCTCACCTGCAGCGTCCGCTCCACGAG	CACAGCTGCAG	+
M68	ZEB1_HUMAN.H11MO.0.A	-14	0.00246517	1.89572	0.463398	10	GGCCCGCCCGGCGGCTCACCTGCAGCGTCCGCTCCACGAG	CTCACCTGTC	-
M68	SP1_HUMAN.H11MO.1.A	2	0.00293526	2.25721	0.463398	12	GGCCCGCCCGGCGGCTCACCTGCAGCGTCCGCTCCACGAG	CGGCCCCGCCCCCC	-
M68	ASCL2_HUMAN.H11MO.0.D	-15	0.00301185	2.31611	0.463398	9	GGCCCGCCCGGCGGCTCACCTGCAGCGTCCGCTCCACGAG	CCAGCTGCT	+
M68	TFEB_HUMAN.H11MO.0.C	-13	0.0032075	2.46657	0.463398	9	GGCCCGCCCGGCGGCTCACCTGCAGCGTCCGCTCCACGAG	GGTCACGTG	+
M68	MBD2_HUMAN.H11MO.0.B	-3	0.0036703	2.82246	0.463398	11	GGCCCGCCCGGCGGCTCACCTGCAGCGTCCGCTCCACGAG	GGGGCCGGAGG	+
M68	MESP1_HUMAN.H11MO.0.D	-12	0.00388027	2.98392	0.463398	11	GGCCCGCCCGGCGGCTCACCTGCAGCGTCCGCTCCACGAG	TCCACACCTGC	-
M68	SCRT2_HUMAN.H11MO.0.D	-15	0.00396487	3.04899	0.463398	13	GGCCCGCCCGGCGGCTCACCTGCAGCGTCCGCTCCACGAG	CCACCTGTTGCAT	-
M68	ASCL1_HUMAN.H11MO.0.A	-13	0.00502925	3.8675	0.486154	14	GGCCCGCCCGGCGGCTCACCTGCAGCGTCCGCTCCACGAG	CTGCACCTGCTCCC	+
M68	SP2_HUMAN.H11MO.1.B	0	0.00559867	4.30538	0.486154	12	GGCCCGCCCGGCGGCTCACCTGCAGCGTCCGCTCCACGAG	GCCCCGCCCCCT	-
M68	CTCFL_HUMAN.H11MO.0.A	-2	0.00563956	4.33682	0.486154	17	GGCCCGCCCGGCGGCTCACCTGCAGCGTCCGCTCCACGAG	GCCGCCAGGGGGCGCCG	+
M68	ITF2_HUMAN.H11MO.0.C	-14	0.00593076	4.56076	0.486154	10	GGCCCGCCCGGCGGCTCACCTGCAGCGTCCGCTCCACGAG	CCCAGCTGCC	-
M68	HTF4_HUMAN.H11MO.0.A	-14	0.00664176	5.10752	0.486154	10	GGCCCGCCCGGCGGCTCACCTGCAGCGTCCGCTCCACGAG	CACAGCTGCA	-
M68	ZN547_HUMAN.H11MO.0.C	-13	0.00667221	5.13093	0.486154	20	GGCCCGCCCGGCGGCTCACCTGCAGCGTCCGCTCCACGAG	GTATGCCTGCTGCATTAGCA	-
M68	MECP2_HUMAN.H11MO.0.C	-6	0.00740109	5.69144	0.486154	7	GGCCCGCCCGGCGGCTCACCTGCAGCGTCCGCTCCACGAG	CCCGGAG	+
M68	AP2B_HUMAN.H11MO.0.B	-5	0.00743142	5.71477	0.486154	10	GGCCCGCCCGGCGGCTCACCTGCAGCGTCCGCTCCACGAG	GCCCGGGGGC	+
M68	MITF_HUMAN.H11MO.0.A	-13	0.00743142	5.71477	0.486154	10	GGCCCGCCCGGCGGCTCACCTGCAGCGTCCGCTCCACGAG	GGTCACGTGA	-
M68	BHE40_HUMAN.H11MO.0.A	-14	0.0078582	6.04295	0.486154	10	GGCCCGCCCGGCGGCTCACCTGCAGCGTCCGCTCCACGAG	GTCACGTGCC	-
M68	EGR4_HUMAN.H11MO.0.D	-1	0.00828359	6.37008	0.486154	11	GGCCCGCCCGGCGGCTCACCTGCAGCGTCCGCTCCACGAG	GCCCTGCCGCC	-
M68	ZIC3_HUMAN.H11MO.0.B	-13	0.00842398	6.47804	0.486154	15	GGCCCGCCCGGCGGCTCACCTGCAGCGTCCGCTCCACGAG	GGCCCCCTGCTGTGA	+
M68	MLX_HUMAN.H11MO.0.D	-12	0.00873196	6.71488	0.486154	11	GGCCCGCCCGGCGGCTCACCTGCAGCGTCCGCTCCACGAG	TGATCACGTGC	+
M68	ZN436_HUMAN.H11MO.0.C	-15	0.00904122	6.9527	0.486154	24	GGCCCGCCCGGCGGCTCACCTGCAGCGTCCGCTCCACGAG	CCTCCTCCAGGAAGCCTTCCCTGA	-
M68	KLF4_HUMAN.H11MO.0.A	0	0.00927905	7.13559	0.486154	10	GGCCCGCCCGGCGGCTCACCTGCAGCGTCCGCTCCACGAG	GCCACACCCT	-
M68	PLAL1_HUMAN.H11MO.0.D	1	0.00927905	7.13559	0.486154	9	GGCCCGCCCGGCGGCTCACCTGCAGCGTCCGCTCCACGAG	GGGCCCCCCG	-
M69	MNX1_HUMAN.H11MO.0.D	0	0.000306811	0.235938	0.315162	19	CAACCGCAATCACCTCTACCAGGATGAAATGGAAGCGAAA	CTATTTTAATAACCCTTAA	+
M69	ZN394_HUMAN.H11MO.0.C	-20	0.000426781	0.328194	0.315162	20	CAACCGCAATCACCTCTACCAGGATGAAATGGAAGCGAAA	AGAATGGAATAGAATGGAAT	+
M69	HXC10_HUMAN.H11MO.0.D	-14	0.000822162	0.632243	0.315162	19	CAACCGCAATCACCTCTACCAGGATGAAATGGAAGCGAAA	TTTTTAATTTTTTTATTAC	+
M69	PAX8_HUMAN.H11MO.0.D	1	0.00132255	1.01704	0.37406	13	CAACCGCAATCACCTCTACCAGGATGAAATGGAAGCGAAA	CCCGCTTCAGTGAC	-
M69	PO3F3_HUMAN.H11MO.0.D	-15	0.00170766	1.31319	0.37406	17	CAACCGCAATCACCTCTACCAGGATGAAATGGAAGCGAAA	AAATTTGCATAATTTAT	-
M69	DMBX1_HUMAN.H11MO.0.D	-13	0.00230401	1.77178	0.441601	20	CAACCGCAATCACCTCTACCAGGATGAAATGGAAGCGAAA	ACTTAATTAGATTATAATTA	-
M70	LEF1_HUMAN.H11MO.0.A	-21	7.64821e-06	0.00588147	0.0116345	14	CAATTTTGACTATAACCAAAATGAAGTTGAGAGGCGGCAT	AGCAAATCAAAGGA	-
M70	TCF7_HUMAN.H11MO.0.A	-20	8.67142e-05	0.0666833	0.0659554	16	CAATTTTGACTATAACCAAAATGAAGTTGAGAGGCGGCAT	AACCACATCAAAGGAA	+
M70	NR1I2_HUMAN.H11MO.0.C	-12	0.000271629	0.208883	0.100387	19	CAATTTTGACTATAACCAAAATGAAGTTGAGAGGCGGCAT	TGAGGTCAAAAAAGTTCAG	+
M70	STAT1_HUMAN.H11MO.1.A	-14	0.000271629	0.208883	0.100387	19	CAATTTTGACTATAACCAAAATGAAGTTGAGAGGCGGCAT	AAGAAAATGAAACTGAAAG	+
M70	TF7L1_HUMAN.H11MO.0.B	-23	0.00034921	0.268542	0.100387	13	CAATTTTGACTATAACCAAAATGAAGTTGAGAGGCGGCAT	AACATCAAAGGCA	-
M70	SMAD3_HUMAN.H11MO.0.B	-23	0.000429776	0.330498	0.100387	12	CAATTTTGACTATAACCAAAATGAAGTTGAGAGGCGGCAT	CAGGTGACAGAG	-
M70	TF7L2_HUMAN.H11MO.0.A	-22	0.000461939	0.355231	0.100387	13	CAATTTTGACTATAACCAAAATGAAGTTGAGAGGCGGCAT	CCACATCAAAGGG	-
M70	ZN394_HUMAN.H11MO.0.C	-6	0.000588182	0.452312	0.111844	20	CAATTTTGACTATAACCAAAATGAAGTTGAGAGGCGGCAT	AGAATGGAATAGAATGGAAT	+
M70	IRF1_HUMAN.H11MO.0.A	-16	0.000730015	0.561382	0.12339	20	CAATTTTGACTATAACCAAAATGAAGTTGAGAGGCGGCAT	GAAAATGAAAGTGAAAGTAA	+
M70	STAT2_HUMAN.H11MO.0.A	-14	0.00090167	0.693384	0.137163	19	CAATTTTGACTATAACCAAAATGAAGTTGAGAGGCGGCAT	AGGAAAATGAAACTGAAAG	+
M70	RXRA_HUMAN.H11MO.0.A	-13	0.00128181	0.98571	0.177264	20	CAATTTTGACTATAACCAAAATGAAGTTGAGAGGCGGCAT	GGGGGAGGCAGAGGTCAGAG	+
M70	THA_HUMAN.H11MO.0.C	-14	0.00203551	1.56531	0.230596	17	CAATTTTGACTATAACCAAAATGAAGTTGAGAGGCGGCAT	GGGTCACTTCAGGTCAG	+
M70	BRAC_HUMAN.H11MO.0.A	-15	0.00206582	1.58862	0.230596	20	CAATTTTGACTATAACCAAAATGAAGTTGAGAGGCGGCAT	TTAGCAGGGAGGTGTGAAAT	+
M70	ZN563_HUMAN.H11MO.0.C	-22	0.00260176	2.00076	0.230596	18	CAATTTTGACTATAACCAAAATGAAGTTGAGAGGCGGCAT	GCAGCTGCCAGTGAGGATCCC	-
M70	IRF2_HUMAN.H11MO.0.A	-16	0.00269648	2.07359	0.230596	20	CAATTTTGACTATAACCAAAATGAAGTTGAGAGGCGGCAT	GAAAGTGAAAGTGAAAGTAA	+
M70	RARG_HUMAN.H11MO.2.D	-11	0.00269648	2.07359	0.230596	20	CAATTTTGACTATAACCAAAATGAAGTTGAGAGGCGGCAT	GGGGGTCACCCAGAGGTCAC	+
M70	FOXD3_HUMAN.H11MO.0.D	-5	0.00274737	2.11272	0.230596	15	CAATTTTGACTATAACCAAAATGAAGTTGAGAGGCGGCAT	TGCTAAGTAAACAAA	-
M70	TBX21_HUMAN.H11MO.0.A	-20	0.00287747	2.21278	0.230596	13	CAATTTTGACTATAACCAAAATGAAGTTGAGAGGCGGCAT	GTGGAGGTGTGAA	+
M70	IRF3_HUMAN.H11MO.0.B	-16	0.00288015	2.21483	0.230596	20	CAATTTTGACTATAACCAAAATGAAGTTGAGAGGCGGCAT	GAAAGGGAAAGGGAAAGTGA	+
M70	MEIS1_HUMAN.H11MO.1.B	-25	0.00344264	2.64739	0.261849	9	CAATTTTGACTATAACCAAAATGAAGTTGAGAGGCGGCAT	GCTGACAGC	+
M70	BC11A_HUMAN.H11MO.0.A	-16	0.00414603	3.1883	0.286682	17	CAATTTTGACTATAACCAAAATGAAGTTGAGAGGCGGCAT	AAAAGAGGAAGTGAAAA	+
M70	TLX1_HUMAN.H11MO.0.D	-2	0.00414603	3.1883	0.286682	17	CAATTTTGACTATAACCAAAATGAAGTTGAGAGGCGGCAT	CCTTGGCAACTTGCCAG	-
M70	SOX10_HUMAN.H11MO.1.A	-23	0.00505187	3.88489	0.323853	13	CAATTTTGACTATAACCAAAATGAAGTTGAGAGGCGGCAT	GAGAACAAAGGAA	-
M70	NR1I3_HUMAN.H11MO.0.C	-13	0.00510939	3.92912	0.323853	18	CAATTTTGACTATAACCAAAATGAAGTTGAGAGGCGGCAT	GGGGTCAGGAAAGTTCAG	+
M70	TBX3_HUMAN.H11MO.0.C	-22	0.00567965	4.36765	0.345598	11	CAATTTTGACTATAACCAAAATGAAGTTGAGAGGCGGCAT	GGAGGTGGGAA	+
M70	MNX1_HUMAN.H11MO.0.D	-5	0.00607937	4.67504	0.355693	19	CAATTTTGACTATAACCAAAATGAAGTTGAGAGGCGGCAT	TTAAGGGTTATTAAAATAG	-
M70	ERR1_HUMAN.H11MO.0.A	-20	0.00670162	5.15355	0.377577	15	CAATTTTGACTATAACCAAAATGAAGTTGAGAGGCGGCAT	CTCAAGGTCACACAG	+
M70	VEZF1_HUMAN.H11MO.0.C	-12	0.00746512	5.74068	0.405573	22	CAATTTTGACTATAACCAAAATGAAGTTGAGAGGCGGCAT	GGGGAGGGGGGAGGGGGAGGGG	+
M70	RFX5_HUMAN.H11MO.0.A	-18	0.00795851	6.12009	0.417468	20	CAATTTTGACTATAACCAAAATGAAGTTGAGAGGCGGCAT	GTCAGCTGTTGCTAGGCAGA	+
M70	BHE41_HUMAN.H11MO.0.D	-15	0.00899188	6.91475	0.449226	20	CAATTTTGACTATAACCAAAATGAAGTTGAGAGGCGGCAT	ACCGGGTCACGTGCAGAAGG	+
M70	PAX6_HUMAN.H11MO.0.C	-19	0.00915455	7.03985	0.449226	12	CAATTTTGACTATAACCAAAATGAAGTTGAGAGGCGGCAT	AGTCAAGCGGAA	-
M70	BATF3_HUMAN.H11MO.0.B	-12	0.00994744	7.64958	0.47288	17	CAATTTTGACTATAACCAAAATGAAGTTGAGAGGCGGCAT	GAGTCATAATGAAACTG	-
M70	ETV3_HUMAN.H11MO.0.D	-22	0.0106515	8.19098	0.489408	14	CAATTTTGACTATAACCAAAATGAAGTTGAGAGGCGGCAT	GAAGTGCAAATGTA	-
M70	TBX2_HUMAN.H11MO.0.D	-15	0.0109386	8.41175	0.489408	25	CAATTTTGACTATAACCAAAATGAAGTTGAGAGGCGGCAT	TGCCATCAGAGGTGTGAAAAGCGAC	+
M70	NR1D1_HUMAN.H11MO.0.B	-16	0.0113647	8.73946	0.493946	19	CAATTTTGACTATAACCAAAATGAAGTTGAGAGGCGGCAT	AGGGAAGTGGGTCAGAAGG	+
M70	SMAD4_HUMAN.H11MO.0.B	-24	0.0117035	8.99997	0.494541	13	CAATTTTGACTATAACCAAAATGAAGTTGAGAGGCGGCAT	AGGTGCCAGACAG	-
M71	MNX1_HUMAN.H11MO.0.D	-5	6.30411e-05	0.0484786	0.063485	19	CAATCCATGTGTAAGAAGCCTTACTTTCCAACCCTCGGAA	CTATTTTAATAACCCTTAA	+
M71	IRX2_HUMAN.H11MO.0.D	-19	8.27342e-05	0.0636226	0.063485	19	CAATCCATGTGTAAGAAGCCTTACTTTCCAACCCTCGGAA	CCAACATGCCCACCCATGT	-
M72	IRX2_HUMAN.H11MO.0.D	-21	0.000636563	0.489517	0.432114	19	GTTTGAAAATGCAGCTATTTCCCCTCAAGTAGAATATTTC	CCAACATGCCCACCCATGT	-
M72	MNX1_HUMAN.H11MO.0.D	-9	0.000688178	0.529209	0.432114	19	GTTTGAAAATGCAGCTATTTCCCCTCAAGTAGAATATTTC	CTATTTTAATAACCCTTAA	+
M72	ZN394_HUMAN.H11MO.0.C	-1	0.00140508	1.0805	0.432114	20	GTTTGAAAATGCAGCTATTTCCCCTCAAGTAGAATATTTC	ATTCCATTCTATTCCATTCT	-
M73	MNX1_HUMAN.H11MO.0.D	-3	0.000316822	0.243636	0.393103	19	ATGATCAGCTGGTAAATCGGTACAACACACAGGTCTAACA	CTATTTTAATAACCCTTAA	+
M74	IRX2_HUMAN.H11MO.0.D	-2	0.000109667	0.0843337	0.167934	19	TATCTAGATTGATCCCAATGTGATACCACAGCCTAGGAAT	CCAACATGCCCACCCATGT	-
M74	MNX1_HUMAN.H11MO.0.D	-18	0.000306328	0.235566	0.234542	19	TATCTAGATTGATCCCAATGTGATACCACAGCCTAGGAAT	CTATTTTAATAACCCTTAA	+
M74	MAF_HUMAN.H11MO.0.A	-15	0.0018692	1.43741	0.480268	19	TATCTAGATTGATCCCAATGTGATACCACAGCCTAGGAAT	GAATCTGCTGACTCAGCAA	+
M74	ZN394_HUMAN.H11MO.0.C	-4	0.00188179	1.44709	0.480268	20	TATCTAGATTGATCCCAATGTGATACCACAGCCTAGGAAT	AGAATGGAATAGAATGGAAT	+
M75	IRX2_HUMAN.H11MO.0.D	-1	0.00055923	0.430048	0.425873	19	AAGCAGAATTTCAGCTCATCAATCAAGATGCATCTAAAAA	CCAACATGCCCACCCATGT	-
M75	MNX1_HUMAN.H11MO.0.D	-14	0.00083087	0.638939	0.425873	19	AAGCAGAATTTCAGCTCATCAATCAAGATGCATCTAAAAA	CTATTTTAATAACCCTTAA	+
M80	MNX1_HUMAN.H11MO.0.D	-20	0.000452645	0.348084	0.47929	19	GACGCTAGAGATTCGCGAGTAAAGTTACGACTGAAAGATT	TTAAGGGTTATTAAAATAG	-
M80	RXRA_HUMAN.H11MO.0.A	-11	0.000760453	0.584789	0.47929	20	GACGCTAGAGATTCGCGAGTAAAGTTACGACTGAAAGATT	GGGGGAGGCAGAGGTCAGAG	+
M80	IRX2_HUMAN.H11MO.0.D	-6	0.000935698	0.719552	0.47929	19	GACGCTAGAGATTCGCGAGTAAAGTTACGACTGAAAGATT	ACATGGGTGGGCATGTTGG	+
M80	ZN394_HUMAN.H11MO.0.C	-17	0.00150349	1.15618	0.494912	20	GACGCTAGAGATTCGCGAGTAAAGTTACGACTGAAAGATT	AGAATGGAATAGAATGGAAT	+
M81	RFX5_HUMAN.H11MO.0.A	-12	9.54737e-05	0.0734193	0.146713	20	GAAGTAGGGCTTTTATACATTGGCTAGGTAGGTCTAAGGC	GTCAGCTGTTGCTAGGCAGA	+
M83	ZN394_HUMAN.H11MO.0.C	-18	0.000102229	0.078614	0.122691	20	CAGTGCGGGCCCTCTTTGGTCCCTTACACTAGCATTCCAT	ATTCCATTCTATTCCATTCT	-
M83	RXRA_HUMAN.H11MO.0.A	-13	0.000161307	0.124045	0.122691	20	CAGTGCGGGCCCTCTTTGGTCCCTTACACTAGCATTCCAT	CTCTGACCTCTGCCTCCCCC	-
M83	MNX1_HUMAN.H11MO.0.D	-20	0.00122725	0.943758	0.322367	19	CAGTGCGGGCCCTCTTTGGTCCCTTACACTAGCATTCCAT	CTATTTTAATAACCCTTAA	+
M83	PROX1_HUMAN.H11MO.0.D	-2	0.00132596	1.01967	0.322367	17	CAGTGCGGGCCCTCTTTGGTCCCTTACACTAGCATTCCAT	GGGTAAGGCGGGTTGGG	+
M83	BRAC_HUMAN.H11MO.0.A	-20	0.00171454	1.31848	0.322367	20	CAGTGCGGGCCCTCTTTGGTCCCTTACACTAGCATTCCAT	ATTTCACACCTCCCTGCTAA	-
M83	SOX10_HUMAN.H11MO.1.A	-10	0.00213499	1.64181	0.322367	13	CAGTGCGGGCCCTCTTTGGTCCCTTACACTAGCATTCCAT	TTCCTTTGTTCTC	+
M83	RARG_HUMAN.H11MO.0.B	-4	0.00251326	1.9327	0.322367	18	CAGTGCGGGCCCTCTTTGGTCCCTTACACTAGCATTCCAT	CCCAGGTCACTCTGACCT	-
M83	NR1D1_HUMAN.H11MO.0.B	-11	0.00254408	1.9564	0.322367	19	CAGTGCGGGCCCTCTTTGGTCCCTTACACTAGCATTCCAT	CCTTCTGACCCACTTCCCT	-
M83	COT2_HUMAN.H11MO.1.A	-13	0.00263926	2.02959	0.322367	17	CAGTGCGGGCCCTCTTTGGTCCCTTACACTAGCATTCCAT	CCCTGACCTTTGACCCC	-
M83	ANDR_HUMAN.H11MO.1.A	-7	0.00270022	2.07647	0.322367	16	CAGTGCGGGCCCTCTTTGGTCCCTTACACTAGCATTCCAT	GGAACAGTGTGTTCTT	+
M83	SOX18_HUMAN.H11MO.0.D	-8	0.00275314	2.11716	0.322367	19	CAGTGCGGGCCCTCTTTGGTCCCTTACACTAGCATTCCAT	GAACCCATTGTTCTTTTCC	+
M83	FOXD3_HUMAN.H11MO.0.D	-14	0.0029398	2.26071	0.322367	15	CAGTGCGGGCCCTCTTTGGTCCCTTACACTAGCATTCCAT	TTTGTTTACTTAGCA	+
M83	ZN589_HUMAN.H11MO.0.D	-2	0.00294633	2.26573	0.322367	16	CAGTGCGGGCCCTCTTTGGTCCCTTACACTAGCATTCCAT	CGGCAGTAACCGTGGG	-
M83	PRGR_HUMAN.H11MO.0.A	-7	0.00321324	2.47098	0.322367	16	CAGTGCGGGCCCTCTTTGGTCCCTTACACTAGCATTCCAT	AGAACATTCTGTTCTT	+
M83	LYL1_HUMAN.H11MO.0.A	-9	0.00325842	2.50572	0.322367	14	CAGTGCGGGCCCTCTTTGGTCCCTTACACTAGCATTCCAT	CCAGCTGTTTCCTG	+
M83	TLX1_HUMAN.H11MO.0.D	-12	0.00339064	2.6074	0.322367	17	CAGTGCGGGCCCTCTTTGGTCCCTTACACTAGCATTCCAT	CCTTGGCAACTTGCCAG	-
M83	ZFX_HUMAN.H11MO.1.A	-4	0.00399782	3.07432	0.34518	17	CAGTGCGGGCCCTCTTTGGTCCCTTACACTAGCATTCCAT	CCCCGGCCTCCGCCCCC	-
M83	ZN214_HUMAN.H11MO.0.C	-9	0.00435933	3.35233	0.34518	22	CAGTGCGGGCCCTCTTTGGTCCCTTACACTAGCATTCCAT	TCCTTTTTGAGGCCTTTGATGA	+
M83	ZN350_HUMAN.H11MO.0.C	-6	0.00440544	3.38778	0.34518	18	CAGTGCGGGCCCTCTTTGGTCCCTTACACTAGCATTCCAT	CAGTCCTTTTATGACCTA	+
M83	BC11A_HUMAN.H11MO.0.A	-9	0.00470518	3.61828	0.34518	17	CAGTGCGGGCCCTCTTTGGTCCCTTACACTAGCATTCCAT	TTTTCACTTCCTCTTTT	-
M83	OLIG2_HUMAN.H11MO.0.B	-9	0.00476514	3.66439	0.34518	18	CAGTGCGGGCCCTCTTTGGTCCCTTACACTAGCATTCCAT	CCAGCTGTTTCCCTTCTG	+
M83	RARA_HUMAN.H11MO.0.A	-4	0.00536376	4.12473	0.36252	20	CAGTGCGGGCCCTCTTTGGTCCCTTACACTAGCATTCCAT	CCTTGACCTCTTGATCCCCC	-
M83	SOX4_HUMAN.H11MO.0.B	-11	0.00548113	4.21499	0.36252	12	CAGTGCGGGCCCTCTTTGGTCCCTTACACTAGCATTCCAT	TCCTTTGTTCTC	+
M83	VDR_HUMAN.H11MO.0.A	-7	0.00631499	4.85623	0.400268	16	CAGTGCGGGCCCTCTTTGGTCCCTTACACTAGCATTCCAT	TGAACCCACTGACCCC	-
M83	LEF1_HUMAN.H11MO.0.A	-12	0.00740317	5.69304	0.426181	14	CAGTGCGGGCCCTCTTTGGTCCCTTACACTAGCATTCCAT	TCCTTTGATTTGCT	+
M83	VENTX_HUMAN.H11MO.0.D	-9	0.00741287	5.7005	0.426181	19	CAGTGCGGGCCCTCTTTGGTCCCTTACACTAGCATTCCAT	CGCTAATTGGTTTCTAATT	+
M83	PAX2_HUMAN.H11MO.0.D	-10	0.00756429	5.81694	0.426181	18	CAGTGCGGGCCCTCTTTGGTCCCTTACACTAGCATTCCAT	GTTCAGTCATGCGTGACA	+
M83	ETS2_HUMAN.H11MO.0.B	-10	0.00823186	6.3303	0.447229	13	CAGTGCGGGCCCTCTTTGGTCCCTTACACTAGCATTCCAT	TCCTCTTCCTTCC	-
M83	SMAD3_HUMAN.H11MO.0.B	-20	0.00980631	7.54105	0.471604	12	CAGTGCGGGCCCTCTTTGGTCCCTTACACTAGCATTCCAT	CTCTGTCACCTG	+
M83	Z324A_HUMAN.H11MO.0.C	-1	0.00990344	7.61574	0.471604	23	CAGTGCGGGCCCTCTTTGGTCCCTTACACTAGCATTCCAT	TATCAAACCATCCTTTGCTGCCA	+
M83	GATA1_HUMAN.H11MO.0.A	-12	0.00992059	7.62894	0.471604	19	CAGTGCGGGCCCTCTTTGGTCCCTTACACTAGCATTCCAT	TCTTATCTGTCCCCGCCAG	-
M83	IRX2_HUMAN.H11MO.0.D	-22	0.00992059	7.62894	0.471604	18	CAGTGCGGGCCCTCTTTGGTCCCTTACACTAGCATTCCAT	CCAACATGCCCACCCATGT	-
M83	GCR_HUMAN.H11MO.0.A	-7	0.0107981	8.30375	0.497765	15	CAGTGCGGGCCCTCTTTGGTCCCTTACACTAGCATTCCAT	AGAACATTCTGTTCT	-
M84	FOXD3_HUMAN.H11MO.0.D	-22	5.34626e-05	0.0411127	0.0819402	15	TAGTAATAAACCTACAGTTTCAGATTTTTAGTTGGGCTGA	TTTGTTTACTTAGCA	+
M84	RXRA_HUMAN.H11MO.0.A	-18	0.000131117	0.100829	0.100479	20	TAGTAATAAACCTACAGTTTCAGATTTTTAGTTGGGCTGA	CTCTGACCTCTGCCTCCCCC	-
M84	IRX2_HUMAN.H11MO.0.D	-2	0.000297458	0.228745	0.133928	19	TAGTAATAAACCTACAGTTTCAGATTTTTAGTTGGGCTGA	CCAACATGCCCACCCATGT	-
M84	NR1D1_HUMAN.H11MO.0.B	-10	0.000349531	0.268789	0.133928	19	TAGTAATAAACCTACAGTTTCAGATTTTTAGTTGGGCTGA	CCTTCTGACCCACTTCCCT	-
M84	MNX1_HUMAN.H11MO.0.D	-15	0.000562072	0.432233	0.172293	19	TAGTAATAAACCTACAGTTTCAGATTTTTAGTTGGGCTGA	CTATTTTAATAACCCTTAA	+
M84	HXC10_HUMAN.H11MO.0.D	-17	0.000962259	0.739977	0.215079	19	TAGTAATAAACCTACAGTTTCAGATTTTTAGTTGGGCTGA	TTTTTAATTTTTTTATTAC	+
M84	LYL1_HUMAN.H11MO.0.A	-19	0.000982312	0.755398	0.215079	14	TAGTAATAAACCTACAGTTTCAGATTTTTAGTTGGGCTGA	CCAGCTGTTTCCTG	+
M84	ZN589_HUMAN.H11MO.0.D	-10	0.00139213	1.07055	0.258224	16	TAGTAATAAACCTACAGTTTCAGATTTTTAGTTGGGCTGA	CCCACGGTTACTGCCG	+
M84	ZN394_HUMAN.H11MO.0.C	-16	0.00151632	1.16605	0.258224	20	TAGTAATAAACCTACAGTTTCAGATTTTTAGTTGGGCTGA	ATTCCATTCTATTCCATTCT	-
M84	ZN554_HUMAN.H11MO.0.C	-4	0.00265217	2.03952	0.373191	20	TAGTAATAAACCTACAGTTTCAGATTTTTAGTTGGGCTGA	AGCACCCCACATGGCTCAGC	-
M84	Z324A_HUMAN.H11MO.0.C	-3	0.00370296	2.84758	0.47295	23	TAGTAATAAACCTACAGTTTCAGATTTTTAGTTGGGCTGA	TATCAAACCATCCTTTGCTGCCA	+
M85	IRX2_HUMAN.H11MO.0.D	-1	0.000133883	0.102956	0.122335	19	TTCTGCCTGTAAGTGCTACAAACGTTACAAAAGGTAAGCA	CCAACATGCCCACCCATGT	-
M85	MNX1_HUMAN.H11MO.0.D	-21	0.000600298	0.461629	0.249712	19	TTCTGCCTGTAAGTGCTACAAACGTTACAAAAGGTAAGCA	CTATTTTAATAACCCTTAA	+
M86	MNX1_HUMAN.H11MO.0.D	0	6.89719e-05	0.0530394	0.0752192	19	CCATTCAACCAATCTGTCATAGGGGCGAATCTGACTTGTA	CTATTTTAATAACCCTTAA	+
M86	IRX2_HUMAN.H11MO.0.D	-6	0.000706667	0.543427	0.361423	19	CCATTCAACCAATCTGTCATAGGGGCGAATCTGACTTGTA	ACATGGGTGGGCATGTTGG	+
M87	IRX2_HUMAN.H11MO.0.D	-9	0.000174104	0.133886	0.267543	19	CACATCCAGGCCATATGTCTAGATATGTCCCGATAATTCA	CCAACATGCCCACCCATGT	-
M87	MNX1_HUMAN.H11MO.0.D	-14	0.000365247	0.280875	0.280635	19	CACATCCAGGCCATATGTCTAGATATGTCCCGATAATTCA	CTATTTTAATAACCCTTAA	+
M88	IRX2_HUMAN.H11MO.0.D	-20	1.22174e-05	0.0093952	0.0187498	19	CTCGCACTTAGCAAGGTGGCTCAGCATGATACCATAAGTT	CCAACATGCCCACCCATGT	-
M88	MNX1_HUMAN.H11MO.0.D	-11	0.00015675	0.120541	0.117286	19	CTCGCACTTAGCAAGGTGGCTCAGCATGATACCATAAGTT	CTATTTTAATAACCCTTAA	+
M88	TLX1_HUMAN.H11MO.0.D	0	0.00094708	0.728305	0.290692	17	CTCGCACTTAGCAAGGTGGCTCAGCATGATACCATAAGTT	CTGGCAAGTTGCCAAGG	+
M88	GATA1_HUMAN.H11MO.0.A	8	0.00181885	1.39869	0.465223	11	CTCGCACTTAGCAAGGTGGCTCAGCATGATACCATAAGTT	TCTTATCTGTCCCCGCCAG	-
M91	BRAC_HUMAN.H11MO.0.A	-19	0.000411272	0.316268	0.227896	20	GCTTTGACAAAATGCTTCATTCCGGAACTGTTGACAAACG	TTAGCAGGGAGGTGTGAAAT	+
M91	IRX2_HUMAN.H11MO.0.D	-13	0.000436811	0.335908	0.227896	19	GCTTTGACAAAATGCTTCATTCCGGAACTGTTGACAAACG	CCAACATGCCCACCCATGT	-
M91	RXRA_HUMAN.H11MO.0.A	-1	0.000446371	0.34326	0.227896	20	GCTTTGACAAAATGCTTCATTCCGGAACTGTTGACAAACG	CTCTGACCTCTGCCTCCCCC	-
M91	PAX8_HUMAN.H11MO.0.D	-21	0.00078095	0.600551	0.239337	14	GCTTTGACAAAATGCTTCATTCCGGAACTGTTGACAAACG	CCCGCTTCAGTGAC	-
M91	MNX1_HUMAN.H11MO.0.D	-9	0.000781301	0.600821	0.239337	19	GCTTTGACAAAATGCTTCATTCCGGAACTGTTGACAAACG	TTAAGGGTTATTAAAATAG	-
M91	TLX1_HUMAN.H11MO.0.D	-20	0.00186585	1.43484	0.403942	17	GCTTTGACAAAATGCTTCATTCCGGAACTGTTGACAAACG	CCTTGGCAACTTGCCAG	-
M91	ZN394_HUMAN.H11MO.0.C	-18	0.0022839	1.75632	0.403942	20	GCTTTGACAAAATGCTTCATTCCGGAACTGTTGACAAACG	ATTCCATTCTATTCCATTCT	-
M91	HXC10_HUMAN.H11MO.0.D	-20	0.00295405	2.27167	0.403942	19	GCTTTGACAAAATGCTTCATTCCGGAACTGTTGACAAACG	TTTTTAATTTTTTTATTAC	+
M91	PAX2_HUMAN.H11MO.0.D	-18	0.00302334	2.32494	0.403942	18	GCTTTGACAAAATGCTTCATTCCGGAACTGTTGACAAACG	GTTCAGTCATGCGTGACA	+
M91	GATA1_HUMAN.H11MO.0.A	8	0.00318326	2.44793	0.403942	11	GCTTTGACAAAATGCTTCATTCCGGAACTGTTGACAAACG	TCTTATCTGTCCCCGCCAG	-
M92	MNX1_HUMAN.H11MO.0.D	-17	0.000424282	0.326273	0.242747	19	CTATCATTACGATAGCAATACCTGAATCCATCTCATACCA	CTATTTTAATAACCCTTAA	+
M92	IRX2_HUMAN.H11MO.0.D	-14	0.000424282	0.326273	0.242747	19	CTATCATTACGATAGCAATACCTGAATCCATCTCATACCA	CCAACATGCCCACCCATGT	-
M93	MNX1_HUMAN.H11MO.0.D	-8	0.000143816	0.110594	0.20368	19	AGCCTTAACCTTTGGAAAAAGGCGCAAAATTGAACCACTT	CTATTTTAATAACCCTTAA	+
M93	ZN394_HUMAN.H11MO.0.C	-15	0.000359462	0.276426	0.20368	20	AGCCTTAACCTTTGGAAAAAGGCGCAAAATTGAACCACTT	AGAATGGAATAGAATGGAAT	+
M93	IRX2_HUMAN.H11MO.0.D	-7	0.00151869	1.16787	0.467055	19	AGCCTTAACCTTTGGAAAAAGGCGCAAAATTGAACCACTT	ACATGGGTGGGCATGTTGG	+
M96	ZN394_HUMAN.H11MO.0.C	-4	7.35379e-05	0.0565507	0.0722741	20	TGCTCTTTAAAACAATGCTAATGTAGTCCAAAGCCCACTT	ATTCCATTCTATTCCATTCT	-
M96	MNX1_HUMAN.H11MO.0.D	-2	9.41266e-05	0.0723834	0.0722741	19	TGCTCTTTAAAACAATGCTAATGTAGTCCAAAGCCCACTT	CTATTTTAATAACCCTTAA	+
M96	PO3F3_HUMAN.H11MO.0.D	-7	0.000460852	0.354395	0.225779	17	TGCTCTTTAAAACAATGCTAATGTAGTCCAAAGCCCACTT	ATAAATTATGCAAATTT	+
M96	NANOG_HUMAN.H11MO.0.A	-16	0.000588089	0.45224	0.225779	17	TGCTCTTTAAAACAATGCTAATGTAGTCCAAAGCCCACTT	TCCTTTGTTATGCAAAT	+
M96	TEF_HUMAN.H11MO.0.D	-3	0.000811495	0.62404	0.249239	14	TGCTCTTTAAAACAATGCTAATGTAGTCCAAAGCCCACTT	TGTTTATGTAAATG	+
M96	HXC10_HUMAN.H11MO.0.D	-2	0.00160928	1.23753	0.411889	19	TGCTCTTTAAAACAATGCTAATGTAGTCCAAAGCCCACTT	GTAATAAAAAAATTAAAAA	-
M96	ZN214_HUMAN.H11MO.0.C	-3	0.00209568	1.61158	0.459755	22	TGCTCTTTAAAACAATGCTAATGTAGTCCAAAGCCCACTT	TCATCAAAGGCCTCAAAAAGGA	-
M97	IRX2_HUMAN.H11MO.0.D	-13	0.000134496	0.103428	0.20203	19	AACATCGGTCTGCATTAATAGTGAAACCTGGTTGTCCTGG	CCAACATGCCCACCCATGT	-
M97	MNX1_HUMAN.H11MO.0.D	-3	0.000285104	0.219245	0.20203	19	AACATCGGTCTGCATTAATAGTGAAACCTGGTTGTCCTGG	TTAAGGGTTATTAAAATAG	-
M98	IRX2_HUMAN.H11MO.0.D	-13	5.60505e-05	0.0431028	0.0861319	19	TACTGGATCCGTATCGAGCAGCTCCATCCTGTTGTGAACC	CCAACATGCCCACCCATGT	-
M98	GATA1_HUMAN.H11MO.0.A	-28	0.000663733	0.510411	0.322939	12	TACTGGATCCGTATCGAGCAGCTCCATCCTGTTGTGAACC	CTGGCGGGGACAGATAAGA	+
M98	MNX1_HUMAN.H11MO.0.D	-8	0.000718392	0.552444	0.322939	19	TACTGGATCCGTATCGAGCAGCTCCATCCTGTTGTGAACC	CTATTTTAATAACCCTTAA	+
M99	MNX1_HUMAN.H11MO.0.D	-7	0.000123752	0.0951655	0.115787	19	GATTACAGGATGGCATATGCAAAACCGGAGATTTTTAACG	TTAAGGGTTATTAAAATAG	-
M99	ZN394_HUMAN.H11MO.0.C	-13	0.000150599	0.115811	0.115787	20	GATTACAGGATGGCATATGCAAAACCGGAGATTTTTAACG	AGAATGGAATAGAATGGAAT	+
M99	RXRA_HUMAN.H11MO.0.A	-10	0.000284157	0.218516	0.145648	20	GATTACAGGATGGCATATGCAAAACCGGAGATTTTTAACG	GGGGGAGGCAGAGGTCAGAG	+
M99	IRX2_HUMAN.H11MO.0.D	-2	0.000455267	0.3501	0.175015	19	GATTACAGGATGGCATATGCAAAACCGGAGATTTTTAACG	ACATGGGTGGGCATGTTGG	+
M100	MNX1_HUMAN.H11MO.0.D	-19	7.18883e-05	0.0552821	0.110036	19	GTGCTGCCTGCGCGTCCATAGCTGGAGTTAACCGCTTCTT	CTATTTTAATAACCCTTAA	+
M100	IRX2_HUMAN.H11MO.0.D	-6	0.000431896	0.332128	0.330541	19	GTGCTGCCTGCGCGTCCATAGCTGGAGTTAACCGCTTCTT	CCAACATGCCCACCCATGT	-
M100	ZN589_HUMAN.H11MO.0.D	-8	0.00103011	0.792152	0.380096	16	GTGCTGCCTGCGCGTCCATAGCTGGAGTTAACCGCTTCTT	CCCACGGTTACTGCCG	+
M100	ZN394_HUMAN.H11MO.0.C	-2	0.001833	1.40958	0.380096	20	GTGCTGCCTGCGCGTCCATAGCTGGAGTTAACCGCTTCTT	ATTCCATTCTATTCCATTCT	-
M100	ZN563_HUMAN.H11MO.0.C	-11	0.00188059	1.44618	0.380096	21	GTGCTGCCTGCGCGTCCATAGCTGGAGTTAACCGCTTCTT	GGGATCCTCACTGGCAGCTGC	+
M100	GATA1_HUMAN.H11MO.0.A	6	0.00219044	1.68445	0.380096	13	GTGCTGCCTGCGCGTCCATAGCTGGAGTTAACCGCTTCTT	TCTTATCTGTCCCCGCCAG	-
M100	MAFA_HUMAN.H11MO.0.D	0	0.0024807	1.90766	0.380096	21	GTGCTGCCTGCGCGTCCATAGCTGGAGTTAACCGCTTCTT	GTGCTGACCCCGCAGCCTTCG	+
M100	LYL1_HUMAN.H11MO.0.A	-6	0.00253536	1.9497	0.380096	14	GTGCTGCCTGCGCGTCCATAGCTGGAGTTAACCGCTTCTT	CCAGCTGTTTCCTG	+
M100	GATA2_HUMAN.H11MO.0.A	6	0.00253553	1.94982	0.380096	13	GTGCTGCCTGCGCGTCCATAGCTGGAGTTAACCGCTTCTT	CCTTATCTCCACCCCCCAG	-
M100	OLIG2_HUMAN.H11MO.0.B	-6	0.003016	2.3193	0.380096	18	GTGCTGCCTGCGCGTCCATAGCTGGAGTTAACCGCTTCTT	CCAGCTGTTTCCCTTCTG	+
M100	TAF1_HUMAN.H11MO.0.A	-6	0.00303111	2.33093	0.380096	16	GTGCTGCCTGCGCGTCCATAGCTGGAGTTAACCGCTTCTT	CCGCCGCCGCCATCTT	-
M100	ZN554_HUMAN.H11MO.0.C	-9	0.0032282	2.48248	0.380096	20	GTGCTGCCTGCGCGTCCATAGCTGGAGTTAACCGCTTCTT	GCTGAGCCATGTGGGGTGCT	+
M100	TAL1_HUMAN.H11MO.0.A	6	0.00448888	3.45195	0.476599	13	GTGCTGCCTGCGCGTCCATAGCTGGAGTTAACCGCTTCTT	CCTTATCTGCCCCCCCCAG	-
M100	SMAD3_HUMAN.H11MO.0.B	-1	0.00467055	3.59165	0.476599	12	GTGCTGCCTGCGCGTCCATAGCTGGAGTTAACCGCTTCTT	CTCTGTCACCTG	+
M101	IRX2_HUMAN.H11MO.0.D	-9	1.89329e-05	0.0145594	0.0289797	19	TTTCGGGCTACAAAGCCACCCTCCCCGCGGCATAATGCAA	CCAACATGCCCACCCATGT	-
M101	RXRA_HUMAN.H11MO.0.A	-8	0.000593154	0.456136	0.40733	20	TTTCGGGCTACAAAGCCACCCTCCCCGCGGCATAATGCAA	CTCTGACCTCTGCCTCCCCC	-
M101	PROX1_HUMAN.H11MO.0.D	-13	0.00106309	0.817513	0.40733	17	TTTCGGGCTACAAAGCCACCCTCCCCGCGGCATAATGCAA	CCCAACCCGCCTTACCC	-
M101	ZN350_HUMAN.H11MO.1.D	-4	0.001165	0.895888	0.40733	24	TTTCGGGCTACAAAGCCACCCTCCCCGCGGCATAATGCAA	GGGCAACAAATCCCTGCGCCCCGT	-
M101	SPIC_HUMAN.H11MO.0.D	-15	0.00133057	1.02321	0.40733	13	TTTCGGGCTACAAAGCCACCCTCCCCGCGGCATAATGCAA	CCTCCCCTTCCTC	-
M101	Z324A_HUMAN.H11MO.0.C	-8	0.00181458	1.39541	0.462916	23	TTTCGGGCTACAAAGCCACCCTCCCCGCGGCATAATGCAA	TATCAAACCATCCTTTGCTGCCA	+
M101	NR1D1_HUMAN.H11MO.0.B	-6	0.00220932	1.69897	0.4831	19	TTTCGGGCTACAAAGCCACCCTCCCCGCGGCATAATGCAA	CCTTCTGACCCACTTCCCT	-
M101	GATA1_HUMAN.H11MO.0.A	7	0.00254741	1.95896	0.4874	12	TTTCGGGCTACAAAGCCACCCTCCCCGCGGCATAATGCAA	TCTTATCTGTCCCCGCCAG	-
M102	MNX1_HUMAN.H11MO.0.D	-20	7.19263e-06	0.00553113	0.0110623	19	GCTTATCTATTAACCCCTGTCTTATCACTACAATCCTGGA	CTATTTTAATAACCCTTAA	+
M102	IRX2_HUMAN.H11MO.0.D	-1	0.000102189	0.0785836	0.0785836	19	GCTTATCTATTAACCCCTGTCTTATCACTACAATCCTGGA	CCAACATGCCCACCCATGT	-
M103	NR1D1_HUMAN.H11MO.0.B	-18	0.000225323	0.173273	0.323351	19	ACCTTTTCTTCCAAGAGGAAAACTGAGACGCATTACCGCC	CCTTCTGACCCACTTCCCT	-
M103	OLIG2_HUMAN.H11MO.0.B	-11	0.000563924	0.433658	0.323351	18	ACCTTTTCTTCCAAGAGGAAAACTGAGACGCATTACCGCC	CAGAAGGGAAACAGCTGG	-
M103	PROX1_HUMAN.H11MO.0.D	-21	0.00129275	0.994127	0.352258	17	ACCTTTTCTTCCAAGAGGAAAACTGAGACGCATTACCGCC	CCCAACCCGCCTTACCC	-
M103	SPIC_HUMAN.H11MO.0.D	-1	0.00185302	1.42498	0.352258	13	ACCTTTTCTTCCAAGAGGAAAACTGAGACGCATTACCGCC	CCTCCCCTTCCTC	-
M103	BC11A_HUMAN.H11MO.0.A	-12	0.0019059	1.46564	0.352258	17	ACCTTTTCTTCCAAGAGGAAAACTGAGACGCATTACCGCC	AAAAGAGGAAGTGAAAA	+
M103	ZN563_HUMAN.H11MO.0.C	-5	0.00202909	1.56037	0.352258	21	ACCTTTTCTTCCAAGAGGAAAACTGAGACGCATTACCGCC	GGGATCCTCACTGGCAGCTGC	+
M103	GATA1_HUMAN.H11MO.0.A	-1	0.00208651	1.60452	0.352258	19	ACCTTTTCTTCCAAGAGGAAAACTGAGACGCATTACCGCC	TCTTATCTGTCCCCGCCAG	-
M103	IRX2_HUMAN.H11MO.0.D	-10	0.00208651	1.60452	0.352258	19	ACCTTTTCTTCCAAGAGGAAAACTGAGACGCATTACCGCC	CCAACATGCCCACCCATGT	-
M103	ZN350_HUMAN.H11MO.1.D	-9	0.00253828	1.95193	0.352258	24	ACCTTTTCTTCCAAGAGGAAAACTGAGACGCATTACCGCC	GGGCAACAAATCCCTGCGCCCCGT	-
M103	LYL1_HUMAN.H11MO.0.A	-18	0.00276526	2.12648	0.352258	14	ACCTTTTCTTCCAAGAGGAAAACTGAGACGCATTACCGCC	CCAGCTGTTTCCTG	+
M103	PAX2_HUMAN.H11MO.0.D	-23	0.00300529	2.31107	0.353386	17	ACCTTTTCTTCCAAGAGGAAAACTGAGACGCATTACCGCC	TGTCACGCATGACTGAAC	-
M103	MNX1_HUMAN.H11MO.0.D	-11	0.00341614	2.62701	0.373005	19	ACCTTTTCTTCCAAGAGGAAAACTGAGACGCATTACCGCC	TTAAGGGTTATTAAAATAG	-
M103	CLOCK_HUMAN.H11MO.0.C	-15	0.00383173	2.9466	0.39049	14	ACCTTTTCTTCCAAGAGGAAAACTGAGACGCATTACCGCC	CAGACACGTGAACA	+
M103	ZN554_HUMAN.H11MO.0.C	-21	0.00497556	3.82621	0.449168	19	ACCTTTTCTTCCAAGAGGAAAACTGAGACGCATTACCGCC	GCTGAGCCATGTGGGGTGCT	+
M103	TLX1_HUMAN.H11MO.0.D	-1	0.00499518	3.84129	0.449168	17	ACCTTTTCTTCCAAGAGGAAAACTGAGACGCATTACCGCC	CCTTGGCAACTTGCCAG	-
M103	ZFX_HUMAN.H11MO.1.A	-15	0.00536513	4.12579	0.455632	17	ACCTTTTCTTCCAAGAGGAAAACTGAGACGCATTACCGCC	CCCCGGCCTCCGCCCCC	-
M103	GATA2_HUMAN.H11MO.0.A	-1	0.0058829	4.52395	0.466734	19	ACCTTTTCTTCCAAGAGGAAAACTGAGACGCATTACCGCC	CCTTATCTCCACCCCCCAG	-
M103	TAL1_HUMAN.H11MO.0.A	-1	0.00628723	4.83488	0.466734	19	ACCTTTTCTTCCAAGAGGAAAACTGAGACGCATTACCGCC	CCTTATCTGCCCCCCCCAG	-
M103	MAF_HUMAN.H11MO.0.A	-15	0.00671717	5.1655	0.466734	19	ACCTTTTCTTCCAAGAGGAAAACTGAGACGCATTACCGCC	GAATCTGCTGACTCAGCAA	+
M105	MNX1_HUMAN.H11MO.0.D	-19	5.64039e-06	0.00433746	0.00858246	19	AGATAATGCGCCAAAGTTTATTTTATCTTGTCTTTTTCAC	CTATTTTAATAACCCTTAA	+
M105	ZN394_HUMAN.H11MO.0.C	-16	7.02754e-05	0.0540418	0.0454046	20	AGATAATGCGCCAAAGTTTATTTTATCTTGTCTTTTTCAC	ATTCCATTCTATTCCATTCT	-
M105	STAT1_HUMAN.H11MO.1.A	-21	0.0001089	0.0837443	0.0454046	19	AGATAATGCGCCAAAGTTTATTTTATCTTGTCTTTTTCAC	CTTTCAGTTTCATTTTCTT	-
M105	HXC10_HUMAN.H11MO.0.D	-19	0.000119359	0.0917874	0.0454046	19	AGATAATGCGCCAAAGTTTATTTTATCTTGTCTTTTTCAC	TTTTTAATTTTTTTATTAC	+
M105	IRF3_HUMAN.H11MO.0.B	-18	0.000515023	0.396053	0.149724	20	AGATAATGCGCCAAAGTTTATTTTATCTTGTCTTTTTCAC	TCACTTTCCCTTTCCCTTTC	-
M105	IRF7_HUMAN.H11MO.0.C	-28	0.000590391	0.45401	0.149724	10	AGATAATGCGCCAAAGTTTATTTTATCTTGTCTTTTTCAC	TTTCACTTTC	-
M105	LEF1_HUMAN.H11MO.0.A	-25	0.000946951	0.728206	0.191308	14	AGATAATGCGCCAAAGTTTATTTTATCTTGTCTTTTTCAC	TCCTTTGATTTGCT	+
M105	FOXD3_HUMAN.H11MO.0.D	-26	0.00100582	0.773477	0.191308	14	AGATAATGCGCCAAAGTTTATTTTATCTTGTCTTTTTCAC	TTTGTTTACTTAGCA	+
M105	ZFP82_HUMAN.H11MO.0.C	-15	0.00130132	1.00071	0.220011	24	AGATAATGCGCCAAAGTTTATTTTATCTTGTCTTTTTCAC	TTCCATTTCACTAATTCTCTCTTC	+
M105	ZN713_HUMAN.H11MO.0.D	-16	0.0016738	1.28716	0.222034	19	AGATAATGCGCCAAAGTTTATTTTATCTTGTCTTTTTCAC	TTTCGTGTCATTTTTCTAT	-
M105	DMBX1_HUMAN.H11MO.0.D	-10	0.0018321	1.40889	0.222034	20	AGATAATGCGCCAAAGTTTATTTTATCTTGTCTTTTTCAC	ACTTAATTAGATTATAATTA	-
M105	NFAC1_HUMAN.H11MO.0.B	-26	0.00188034	1.44598	0.222034	14	AGATAATGCGCCAAAGTTTATTTTATCTTGTCTTTTTCAC	TTTCTTTTTTTCCAT	-
M105	PRDM6_HUMAN.H11MO.0.C	-24	0.00205264	1.57848	0.222034	13	AGATAATGCGCCAAAGTTTATTTTATCTTGTCTTTTTCAC	TTTTTTTCTTTTT	-
M105	BC11A_HUMAN.H11MO.0.A	-22	0.00242392	1.86399	0.222034	17	AGATAATGCGCCAAAGTTTATTTTATCTTGTCTTTTTCAC	TTTTCACTTCCTCTTTT	-
M105	GATA5_HUMAN.H11MO.0.D	-20	0.00242392	1.86399	0.222034	17	AGATAATGCGCCAAAGTTTATTTTATCTTGTCTTTTTCAC	ATCTAAGTTATCTCTTA	-
M105	IRF1_HUMAN.H11MO.0.A	-24	0.00248065	1.90762	0.222034	16	AGATAATGCGCCAAAGTTTATTTTATCTTGTCTTTTTCAC	TTACTTTCACTTTCATTTTC	-
M105	ETS2_HUMAN.H11MO.0.B	-30	0.00294112	2.26172	0.248624	10	AGATAATGCGCCAAAGTTTATTTTATCTTGTCTTTTTCAC	TCCTCTTCCTTCC	-
M105	SOX18_HUMAN.H11MO.0.D	-20	0.00362427	2.78706	0.27025	19	AGATAATGCGCCAAAGTTTATTTTATCTTGTCTTTTTCAC	GAACCCATTGTTCTTTTCC	+
M105	HAND1_HUMAN.H11MO.0.D	-22	0.00362791	2.78986	0.27025	17	AGATAATGCGCCAAAGTTTATTTTATCTTGTCTTTTTCAC	GGGTCTGGTTTTTGTCA	+
M105	IRX2_HUMAN.H11MO.0.D	-3	0.00390738	3.00477	0.27025	19	AGATAATGCGCCAAAGTTTATTTTATCTTGTCTTTTTCAC	ACATGGGTGGGCATGTTGG	+
M105	STAT2_HUMAN.H11MO.0.A	-21	0.00390738	3.00477	0.27025	19	AGATAATGCGCCAAAGTTTATTTTATCTTGTCTTTTTCAC	CTTTCAGTTTCATTTTCCT	-
M105	ANDR_HUMAN.H11MO.0.A	-18	0.00459532	3.5338	0.291345	18	AGATAATGCGCCAAAGTTTATTTTATCTTGTCTTTTTCAC	TGTTCTTTTTTGTTTGCT	+
M105	GSX1_HUMAN.H11MO.0.D	-13	0.00520489	4.00256	0.316792	15	AGATAATGCGCCAAAGTTTATTTTATCTTGTCTTTTTCAC	TAATTAGTTTTTAAT	+
M105	PAX2_HUMAN.H11MO.0.D	-15	0.00669543	5.14879	0.3728	18	AGATAATGCGCCAAAGTTTATTTTATCTTGTCTTTTTCAC	GTTCAGTCATGCGTGACA	+
M105	TLX1_HUMAN.H11MO.0.D	-25	0.00676772	5.20438	0.3728	15	AGATAATGCGCCAAAGTTTATTTTATCTTGTCTTTTTCAC	CCTTGGCAACTTGCCAG	-
M105	RXRA_HUMAN.H11MO.0.A	-2	0.0068601	5.27542	0.3728	20	AGATAATGCGCCAAAGTTTATTTTATCTTGTCTTTTTCAC	GGGGGAGGCAGAGGTCAGAG	+
M105	BATF3_HUMAN.H11MO.0.B	-25	0.00730263	5.61572	0.383164	15	AGATAATGCGCCAAAGTTTATTTTATCTTGTCTTTTTCAC	CAGTTTCATTATGACTC	+
M105	Z354A_HUMAN.H11MO.0.C	-15	0.00756835	5.82006	0.383869	24	AGATAATGCGCCAAAGTTTATTTTATCTTGTCTTTTTCAC	ATTTAGTCCATTTACATTTAATGT	+
M105	PO3F3_HUMAN.H11MO.0.D	-3	0.00849208	6.53041	0.416826	17	AGATAATGCGCCAAAGTTTATTTTATCTTGTCTTTTTCAC	AAATTTGCATAATTTAT	-
M105	GATA6_HUMAN.H11MO.0.A	-22	0.00895704	6.88797	0.42591	13	AGATAATGCGCCAAAGTTTATTTTATCTTGTCTTTTTCAC	TTATCTTATCTGT	-
M105	NKX61_HUMAN.H11MO.0.B	-11	0.0100472	7.72631	0.463271	19	AGATAATGCGCCAAAGTTTATTTTATCTTGTCTTTTTCAC	GATTAATGGGAATTTAATG	+
M105	TBX21_HUMAN.H11MO.0.A	-27	0.0114461	8.80202	0.475753	13	AGATAATGCGCCAAAGTTTATTTTATCTTGTCTTTTTCAC	TTCACACCTCCAC	-
M105	SOX10_HUMAN.H11MO.1.A	-28	0.0114461	8.80202	0.475753	12	AGATAATGCGCCAAAGTTTATTTTATCTTGTCTTTTTCAC	TTCCTTTGTTCTC	+
M105	ZN816_HUMAN.H11MO.1.C	-24	0.0115432	8.87674	0.475753	14	AGATAATGCGCCAAAGTTTATTTTATCTTGTCTTTTTCAC	TGCATGTCCCCCTT	-
M105	ONEC2_HUMAN.H11MO.0.D	-16	0.0115686	8.89625	0.475753	21	AGATAATGCGCCAAAGTTTATTTTATCTTGTCTTTTTCAC	GTCTTGTTATTGATTTTTTTT	+
M106	IRX2_HUMAN.H11MO.0.D	-4	0.000268377	0.206382	0.1758	19	ATCAGTCTCAGGTAAACACACAATCTCTTGAGTAGATGAT	CCAACATGCCCACCCATGT	-
M106	MNX1_HUMAN.H11MO.0.D	-21	0.000342914	0.263701	0.1758	19	ATCAGTCTCAGGTAAACACACAATCTCTTGAGTAGATGAT	TTAAGGGTTATTAAAATAG	-
M106	GATA1_HUMAN.H11MO.0.A	8	0.000648106	0.498394	0.215501	11	ATCAGTCTCAGGTAAACACACAATCTCTTGAGTAGATGAT	TCTTATCTGTCCCCGCCAG	-
M107	ZN563_HUMAN.H11MO.0.C	-2	0.000139252	0.107085	0.213427	21	AGCCACGTACTAGCCTGGATAACTTAGCGACTGCGCACTA	GCAGCTGCCAGTGAGGATCCC	-
M107	MNX1_HUMAN.H11MO.0.D	-20	0.000469518	0.36106	0.259487	19	AGCCACGTACTAGCCTGGATAACTTAGCGACTGCGCACTA	CTATTTTAATAACCCTTAA	+
M107	IRX2_HUMAN.H11MO.0.D	-5	0.000507915	0.390586	0.259487	19	AGCCACGTACTAGCCTGGATAACTTAGCGACTGCGCACTA	CCAACATGCCCACCCATGT	-
M107	RXRA_HUMAN.H11MO.0.A	-13	0.00138699	1.0666	0.404061	20	AGCCACGTACTAGCCTGGATAACTTAGCGACTGCGCACTA	CTCTGACCTCTGCCTCCCCC	-
M107	TLX1_HUMAN.H11MO.0.D	-13	0.0021486	1.65227	0.434891	17	AGCCACGTACTAGCCTGGATAACTTAGCGACTGCGCACTA	CCTTGGCAACTTGCCAG	-
M107	NR1D1_HUMAN.H11MO.0.B	-5	0.00226999	1.74562	0.434891	19	AGCCACGTACTAGCCTGGATAACTTAGCGACTGCGCACTA	CCTTCTGACCCACTTCCCT	-
M108	MNX1_HUMAN.H11MO.0.D	-19	0.000188217	0.144739	0.256324	19	CCAAGACCTGTGGCCTTTCTAAAGCTTAATTCTCCTAAAA	TTAAGGGTTATTAAAATAG	-
M108	IRX2_HUMAN.H11MO.0.D	0	0.000334263	0.257048	0.256324	19	CCAAGACCTGTGGCCTTTCTAAAGCTTAATTCTCCTAAAA	CCAACATGCCCACCCATGT	-
M108	ZN394_HUMAN.H11MO.0.C	-21	0.000647897	0.498233	0.33122	19	CCAAGACCTGTGGCCTTTCTAAAGCTTAATTCTCCTAAAA	AGAATGGAATAGAATGGAAT	+
M108	GATA1_HUMAN.H11MO.0.A	-28	0.00224533	1.72666	0.462708	12	CCAAGACCTGTGGCCTTTCTAAAGCTTAATTCTCCTAAAA	CTGGCGGGGACAGATAAGA	+
M108	ZN350_HUMAN.H11MO.0.C	-10	0.0024136	1.85606	0.462708	18	CCAAGACCTGTGGCCTTTCTAAAGCTTAATTCTCCTAAAA	CAGTCCTTTTATGACCTA	+
M108	HXC10_HUMAN.H11MO.0.D	-14	0.00320155	2.46199	0.492487	19	CCAAGACCTGTGGCCTTTCTAAAGCTTAATTCTCCTAAAA	TTTTTAATTTTTTTATTAC	+
M108	TLX1_HUMAN.H11MO.0.D	-7	0.0040228	3.09354	0.492487	17	CCAAGACCTGTGGCCTTTCTAAAGCTTAATTCTCCTAAAA	CCTTGGCAACTTGCCAG	-
M108	ZN713_HUMAN.H11MO.0.D	-20	0.00422672	3.25035	0.492487	19	CCAAGACCTGTGGCCTTTCTAAAGCTTAATTCTCCTAAAA	ATAGAAAAAAGACATGAAA	+
M108	NKX61_HUMAN.H11MO.0.B	-23	0.00518767	3.98932	0.492487	17	CCAAGACCTGTGGCCTTTCTAAAGCTTAATTCTCCTAAAA	GATTAATGGGAATTTAATG	+
M108	RXRA_HUMAN.H11MO.0.A	0	0.00533462	4.10233	0.492487	20	CCAAGACCTGTGGCCTTTCTAAAGCTTAATTCTCCTAAAA	CTCTGACCTCTGCCTCCCCC	-
M108	LEF1_HUMAN.H11MO.0.A	-12	0.00535974	4.12164	0.492487	14	CCAAGACCTGTGGCCTTTCTAAAGCTTAATTCTCCTAAAA	TCCTTTGATTTGCT	+
M108	GATA2_HUMAN.H11MO.0.A	-28	0.00555063	4.26844	0.492487	12	CCAAGACCTGTGGCCTTTCTAAAGCTTAATTCTCCTAAAA	CTGGGGGGTGGAGATAAGG	+
M108	AIRE_HUMAN.H11MO.0.C	-14	0.00570874	4.39002	0.492487	18	CCAAGACCTGTGGCCTTTCTAAAGCTTAATTCTCCTAAAA	ATTGGTTTTATTGGTTAA	+
M108	SOX2_HUMAN.H11MO.1.A	-12	0.0057801	4.4449	0.492487	16	CCAAGACCTGTGGCCTTTCTAAAGCTTAATTCTCCTAAAA	TCCTTTGTTATGCAAA	+
M110	MNX1_HUMAN.H11MO.0.D	-18	0.00021644	0.166443	0.148755	19	TAACAAAGCAAGCTCGGACTAACGCAATCTCTTCAACCCG	CTATTTTAATAACCCTTAA	+
M110	GATA5_HUMAN.H11MO.0.D	-17	0.000221217	0.170116	0.148755	17	TAACAAAGCAAGCTCGGACTAACGCAATCTCTTCAACCCG	ATCTAAGTTATCTCTTA	-
M110	AIRE_HUMAN.H11MO.0.C	-23	0.00029136	0.224056	0.148755	17	TAACAAAGCAAGCTCGGACTAACGCAATCTCTTCAACCCG	TTAACCAATATAACCAAT	-
M110	Z324A_HUMAN.H11MO.0.C	-17	0.000672129	0.516867	0.232039	23	TAACAAAGCAAGCTCGGACTAACGCAATCTCTTCAACCCG	TATCAAACCATCCTTTGCTGCCA	+
M110	GATA1_HUMAN.H11MO.0.A	-22	0.000757475	0.582498	0.232039	18	TAACAAAGCAAGCTCGGACTAACGCAATCTCTTCAACCCG	TCTTATCTGTCCCCGCCAG	-
M110	NR1D1_HUMAN.H11MO.0.B	-18	0.00106612	0.819843	0.233275	19	TAACAAAGCAAGCTCGGACTAACGCAATCTCTTCAACCCG	CCTTCTGACCCACTTCCCT	-
M110	GATA2_HUMAN.H11MO.0.A	-22	0.00106612	0.819843	0.233275	18	TAACAAAGCAAGCTCGGACTAACGCAATCTCTTCAACCCG	CCTTATCTCCACCCCCCAG	-
M110	HXA7_HUMAN.H11MO.0.D	-22	0.0013007	1.00024	0.233335	15	TAACAAAGCAAGCTCGGACTAACGCAATCTCTTCAACCCG	TCCAATCTATTGATT	-
M110	ZN563_HUMAN.H11MO.0.C	-11	0.00137107	1.05436	0.233335	21	TAACAAAGCAAGCTCGGACTAACGCAATCTCTTCAACCCG	GGGATCCTCACTGGCAGCTGC	+
M110	SPIC_HUMAN.H11MO.0.D	-22	0.00217356	1.67147	0.332915	13	TAACAAAGCAAGCTCGGACTAACGCAATCTCTTCAACCCG	CCTCCCCTTCCTC	-
M110	TAL1_HUMAN.H11MO.0.A	-22	0.00285245	2.19353	0.364081	18	TAACAAAGCAAGCTCGGACTAACGCAATCTCTTCAACCCG	CCTTATCTGCCCCCCCCAG	-
M110	MZF1_HUMAN.H11MO.0.B	-22	0.00388454	2.98721	0.457676	13	TAACAAAGCAAGCTCGGACTAACGCAATCTCTTCAACCCG	CCCAATCCCCTCC	-
M110	IRX2_HUMAN.H11MO.0.D	-24	0.00456158	3.50786	0.499056	16	TAACAAAGCAAGCTCGGACTAACGCAATCTCTTCAACCCG	CCAACATGCCCACCCATGT	-
M111	IRX2_HUMAN.H11MO.0.D	0	0.000308963	0.237593	0.237279	19	GCATTGCGGGATTCCAACGTTAACTGTACAGAGGCTGTTT	CCAACATGCCCACCCATGT	-
M111	MNX1_HUMAN.H11MO.0.D	-20	0.000335248	0.257806	0.237279	19	GCATTGCGGGATTCCAACGTTAACTGTACAGAGGCTGTTT	CTATTTTAATAACCCTTAA	+
M111	TLX1_HUMAN.H11MO.0.D	-14	0.00122542	0.942348	0.431572	17	GCATTGCGGGATTCCAACGTTAACTGTACAGAGGCTGTTT	CCTTGGCAACTTGCCAG	-
M111	ZN563_HUMAN.H11MO.0.C	-17	0.00140331	1.07915	0.431572	21	GCATTGCGGGATTCCAACGTTAACTGTACAGAGGCTGTTT	GGGATCCTCACTGGCAGCTGC	+
M112	NDF1_HUMAN.H11MO.0.A	-31	0.000164921	0.126825	0.253649	9	TGATGTTGAACATCTTTTCATGTGCTTATTTGCCATCTGT	ACCATCTGTC	-
M112	NDF2_HUMAN.H11MO.0.B	-32	0.000410497	0.315672	0.299153	8	TGATGTTGAACATCTTTTCATGTGCTTATTTGCCATCTGT	CCATCTGTT	-
M112	NR6A1_HUMAN.H11MO.0.B	0	0.000697172	0.536125	0.299153	13	TGATGTTGAACATCTTTTCATGTGCTTATTTGCCATCTGT	TGACCTTGAACTT	-
M112	ATOH1_HUMAN.H11MO.0.B	-32	0.000778031	0.598306	0.299153	8	TGATGTTGAACATCTTTTCATGTGCTTATTTGCCATCTGT	CCATCTGCT	-
M113	IRX2_HUMAN.H11MO.0.D	0	6.15017e-05	0.0472948	0.0753027	19	GCTACTGACCCTTCATTGACGCCATCTTTACTGCTCTTTG	CCAACATGCCCACCCATGT	-
M113	MNX1_HUMAN.H11MO.0.D	-1	9.83929e-05	0.0756641	0.0753027	19	GCTACTGACCCTTCATTGACGCCATCTTTACTGCTCTTTG	CTATTTTAATAACCCTTAA	+
M113	HME2_HUMAN.H11MO.0.D	0	0.000294895	0.226774	0.130269	11	GCTACTGACCCTTCATTGACGCCATCTTTACTGCTCTTTG	GGTAATTAGGG	+
M113	RXRA_HUMAN.H11MO.0.A	-2	0.000391704	0.301221	0.130269	20	GCTACTGACCCTTCATTGACGCCATCTTTACTGCTCTTTG	CTCTGACCTCTGCCTCCCCC	-
M113	PAX2_HUMAN.H11MO.0.D	-3	0.000598019	0.459876	0.130269	18	GCTACTGACCCTTCATTGACGCCATCTTTACTGCTCTTTG	TGTCACGCATGACTGAAC	-
M113	RARG_HUMAN.H11MO.2.D	-4	0.000640181	0.492299	0.130269	20	GCTACTGACCCTTCATTGACGCCATCTTTACTGCTCTTTG	GTGACCTCTGGGTGACCCCC	-
M113	PAX8_HUMAN.H11MO.0.D	0	0.000680856	0.523578	0.130269	14	GCTACTGACCCTTCATTGACGCCATCTTTACTGCTCTTTG	GTCACTGAAGCGGG	+
M113	BRAC_HUMAN.H11MO.0.A	-2	0.0015199	1.1688	0.212721	20	GCTACTGACCCTTCATTGACGCCATCTTTACTGCTCTTTG	ATTTCACACCTCCCTGCTAA	-
M113	HXC10_HUMAN.H11MO.0.D	0	0.00152871	1.17558	0.212721	19	GCTACTGACCCTTCATTGACGCCATCTTTACTGCTCTTTG	GTAATAAAAAAATTAAAAA	-
M113	ZN394_HUMAN.H11MO.0.C	-4	0.00221828	1.70586	0.282951	20	GCTACTGACCCTTCATTGACGCCATCTTTACTGCTCTTTG	ATTCCATTCTATTCCATTCT	-
M113	VENTX_HUMAN.H11MO.0.D	1	0.00383465	2.94884	0.414709	18	GCTACTGACCCTTCATTGACGCCATCTTTACTGCTCTTTG	CGCTAATTGGTTTCTAATT	+
M113	DLX6_HUMAN.H11MO.0.D	-2	0.00406404	3.12524	0.414709	15	GCTACTGACCCTTCATTGACGCCATCTTTACTGCTCTTTG	TAATTACCTTAATTT	-
M114	RXRA_HUMAN.H11MO.0.A	-12	0.000265774	0.20438	0.198216	20	CCTCCGGAATGGTTGGTAGGAGAAGCGCTGGACCCCGTGC	GGGGGAGGCAGAGGTCAGAG	+
M114	ZN350_HUMAN.H11MO.0.C	-12	0.000290081	0.223072	0.198216	18	CCTCCGGAATGGTTGGTAGGAGAAGCGCTGGACCCCGTGC	TAGGTCATAAAAGGACTG	-
M114	ZN341_HUMAN.H11MO.0.C	-6	0.000390486	0.300284	0.198216	22	CCTCCGGAATGGTTGGTAGGAGAAGCGCTGGACCCCGTGC	GGGGGGGGGGGGAGGGAAGAGC	+
M114	MNX1_HUMAN.H11MO.0.D	-8	0.00054233	0.417052	0.206471	19	CCTCCGGAATGGTTGGTAGGAGAAGCGCTGGACCCCGTGC	TTAAGGGTTATTAAAATAG	-
M114	Z324A_HUMAN.H11MO.0.C	0	0.00156498	1.20347	0.365651	23	CCTCCGGAATGGTTGGTAGGAGAAGCGCTGGACCCCGTGC	TGGCAGCAAAGGATGGTTTGATA	-
M114	ZN394_HUMAN.H11MO.0.C	-5	0.00158552	1.21926	0.365651	20	CCTCCGGAATGGTTGGTAGGAGAAGCGCTGGACCCCGTGC	AGAATGGAATAGAATGGAAT	+
M114	PAX2_HUMAN.H11MO.0.D	0	0.00192218	1.47816	0.365651	18	CCTCCGGAATGGTTGGTAGGAGAAGCGCTGGACCCCGTGC	TGTCACGCATGACTGAAC	-
M114	IRX2_HUMAN.H11MO.0.D	-5	0.00203972	1.56854	0.365651	19	CCTCCGGAATGGTTGGTAGGAGAAGCGCTGGACCCCGTGC	ACATGGGTGGGCATGTTGG	+
M114	ZN563_HUMAN.H11MO.0.C	-4	0.00232345	1.78674	0.365651	21	CCTCCGGAATGGTTGGTAGGAGAAGCGCTGGACCCCGTGC	GCAGCTGCCAGTGAGGATCCC	-
M114	ZN667_HUMAN.H11MO.0.C	-14	0.00254863	1.9599	0.365651	19	CCTCCGGAATGGTTGGTAGGAGAAGCGCTGGACCCCGTGC	GTGGCCTTAAAAGCTCAGC	+
M114	TLX1_HUMAN.H11MO.0.D	-26	0.00264122	2.0311	0.365651	14	CCTCCGGAATGGTTGGTAGGAGAAGCGCTGGACCCCGTGC	CCTTGGCAACTTGCCAG	-
M114	ZFX_HUMAN.H11MO.1.A	-15	0.00333646	2.56574	0.420715	17	CCTCCGGAATGGTTGGTAGGAGAAGCGCTGGACCCCGTGC	GGGGGCGGAGGCCGGGG	+
M114	LYL1_HUMAN.H11MO.0.A	-17	0.00359151	2.76187	0.420715	14	CCTCCGGAATGGTTGGTAGGAGAAGCGCTGGACCCCGTGC	CAGGAAACAGCTGG	-
M114	GATA1_HUMAN.H11MO.0.A	-12	0.00454418	3.49447	0.430819	19	CCTCCGGAATGGTTGGTAGGAGAAGCGCTGGACCCCGTGC	CTGGCGGGGACAGATAAGA	+
M114	ZN589_HUMAN.H11MO.0.D	-24	0.0045737	3.51718	0.430819	16	CCTCCGGAATGGTTGGTAGGAGAAGCGCTGGACCCCGTGC	CGGCAGTAACCGTGGG	-
M114	GATA2_HUMAN.H11MO.0.A	-12	0.0052325	4.02379	0.430819	19	CCTCCGGAATGGTTGGTAGGAGAAGCGCTGGACCCCGTGC	CTGGGGGGTGGAGATAAGG	+
M114	RFX5_HUMAN.H11MO.0.A	-4	0.00565809	4.35107	0.430819	20	CCTCCGGAATGGTTGGTAGGAGAAGCGCTGGACCCCGTGC	GTCAGCTGTTGCTAGGCAGA	+
M114	SP4_HUMAN.H11MO.0.A	-12	0.00565809	4.35107	0.430819	20	CCTCCGGAATGGTTGGTAGGAGAAGCGCTGGACCCCGTGC	GGGAAGGGGGCGGGGCCGGG	+
M114	ZN264_HUMAN.H11MO.0.C	-16	0.00630496	4.84851	0.443314	24	CCTCCGGAATGGTTGGTAGGAGAAGCGCTGGACCCCGTGC	TCTTATAAGGGCACTAATCCCATT	+
M115	MNX1_HUMAN.H11MO.0.D	-7	0.000278886	0.214463	0.244256	19	TAAAATTCAAACCCTGCTGTCAGCAGAGATGTTTGCTCTA	TTAAGGGTTATTAAAATAG	-
M115	IRX2_HUMAN.H11MO.0.D	-1	0.000386606	0.2973	0.244256	19	TAAAATTCAAACCCTGCTGTCAGCAGAGATGTTTGCTCTA	CCAACATGCCCACCCATGT	-
M115	BRAC_HUMAN.H11MO.0.A	-3	0.000477475	0.367178	0.244256	20	TAAAATTCAAACCCTGCTGTCAGCAGAGATGTTTGCTCTA	ATTTCACACCTCCCTGCTAA	-
M116	MAF_HUMAN.H11MO.0.A	-12	9.46873e-05	0.0728145	0.0872108	19	CTTCACGGATGCGGATCTGCTGGTTCTGATGGCTAATCTC	GAATCTGCTGACTCAGCAA	+
M116	MAFA_HUMAN.H11MO.0.D	-16	0.00014489	0.11142	0.0872108	21	CTTCACGGATGCGGATCTGCTGGTTCTGATGGCTAATCTC	GTGCTGACCCCGCAGCCTTCG	+
M116	IRX2_HUMAN.H11MO.0.D	-4	0.000171379	0.13179	0.0872108	19	CTTCACGGATGCGGATCTGCTGGTTCTGATGGCTAATCTC	ACATGGGTGGGCATGTTGG	+
M116	ZN563_HUMAN.H11MO.0.C	-12	0.000422576	0.324961	0.16128	21	CTTCACGGATGCGGATCTGCTGGTTCTGATGGCTAATCTC	GCAGCTGCCAGTGAGGATCCC	-
M116	LYL1_HUMAN.H11MO.0.A	-15	0.000548101	0.42149	0.16735	14	CTTCACGGATGCGGATCTGCTGGTTCTGATGGCTAATCTC	CCAGCTGTTTCCTG	+
M116	TLX1_HUMAN.H11MO.0.D	-2	0.000881862	0.678152	0.205177	17	CTTCACGGATGCGGATCTGCTGGTTCTGATGGCTAATCTC	CCTTGGCAACTTGCCAG	-
M116	OLIG2_HUMAN.H11MO.0.B	7	0.000940789	0.723467	0.205177	11	CTTCACGGATGCGGATCTGCTGGTTCTGATGGCTAATCTC	CCAGCTGTTTCCCTTCTG	+
M116	PAX2_HUMAN.H11MO.0.D	-20	0.0012831	0.986704	0.217647	18	CTTCACGGATGCGGATCTGCTGGTTCTGATGGCTAATCTC	TGTCACGCATGACTGAAC	-
M116	OSR2_HUMAN.H11MO.0.C	-15	0.00171018	1.31512	0.238571	16	CTTCACGGATGCGGATCTGCTGGTTCTGATGGCTAATCTC	GCTGCTGCTTCTGCTG	+
M116	NR1D1_HUMAN.H11MO.0.B	-7	0.00177469	1.36474	0.238571	19	CTTCACGGATGCGGATCTGCTGGTTCTGATGGCTAATCTC	CCTTCTGACCCACTTCCCT	-
M116	AIRE_HUMAN.H11MO.0.C	-18	0.00187527	1.44208	0.238571	18	CTTCACGGATGCGGATCTGCTGGTTCTGATGGCTAATCTC	ATTGGTTTTATTGGTTAA	+
M116	ZN589_HUMAN.H11MO.0.D	-16	0.00323439	2.48725	0.290455	16	CTTCACGGATGCGGATCTGCTGGTTCTGATGGCTAATCTC	CGGCAGTAACCGTGGG	-
M116	MNX1_HUMAN.H11MO.0.D	-13	0.00386702	2.97374	0.327974	19	CTTCACGGATGCGGATCTGCTGGTTCTGATGGCTAATCTC	TTAAGGGTTATTAAAATAG	-
M116	PTF1A_HUMAN.H11MO.0.B	-5	0.00516993	3.97568	0.39463	18	CTTCACGGATGCGGATCTGCTGGTTCTGATGGCTAATCTC	GGGAAAGGGGGCAGCTGG	-
M116	FOXD3_HUMAN.H11MO.0.D	-18	0.00625532	4.81034	0.434072	15	CTTCACGGATGCGGATCTGCTGGTTCTGATGGCTAATCTC	TTTGTTTACTTAGCA	+
M117	IRX2_HUMAN.H11MO.0.D	-11	0.000222723	0.171274	0.201899	19	CATTTTGAAAGACCACCTTAGCACTTAAGTACATAAATAC	CCAACATGCCCACCCATGT	-
M117	MNX1_HUMAN.H11MO.0.D	-9	0.000262639	0.201969	0.201899	19	CATTTTGAAAGACCACCTTAGCACTTAAGTACATAAATAC	CTATTTTAATAACCCTTAA	+
M117	TLX1_HUMAN.H11MO.0.D	-15	0.00129073	0.992574	0.396949	17	CATTTTGAAAGACCACCTTAGCACTTAAGTACATAAATAC	CCTTGGCAACTTGCCAG	-
M118	MNX1_HUMAN.H11MO.0.D	-6	9.38868e-05	0.0721989	0.144274	19	AACTAGCCAAGTGTGACAATCTGTATAATCACCAAATCAG	CTATTTTAATAACCCTTAA	+
M118	IRX2_HUMAN.H11MO.0.D	-18	0.000361607	0.278076	0.217663	19	AACTAGCCAAGTGTGACAATCTGTATAATCACCAAATCAG	ACATGGGTGGGCATGTTGG	+
M118	HXC10_HUMAN.H11MO.0.D	-13	0.00146347	1.12541	0.449778	19	AACTAGCCAAGTGTGACAATCTGTATAATCACCAAATCAG	TTTTTAATTTTTTTATTAC	+
M119	IRX2_HUMAN.H11MO.0.D	-1	0.000109663	0.084331	0.168662	19	ACTTAGCAGGCCACTGAGCTTCCAAGCGACTATGAAACTC	CCAACATGCCCACCCATGT	-
M119	MNX1_HUMAN.H11MO.0.D	-14	0.000332281	0.255524	0.20079	19	ACTTAGCAGGCCACTGAGCTTCCAAGCGACTATGAAACTC	CTATTTTAATAACCCTTAA	+
M119	HXC10_HUMAN.H11MO.0.D	-18	0.00101632	0.781546	0.364512	19	ACTTAGCAGGCCACTGAGCTTCCAAGCGACTATGAAACTC	GTAATAAAAAAATTAAAAA	-
M119	ZN394_HUMAN.H11MO.0.C	-18	0.00162775	1.25174	0.417247	20	ACTTAGCAGGCCACTGAGCTTCCAAGCGACTATGAAACTC	ATTCCATTCTATTCCATTCT	-
M120	IRX2_HUMAN.H11MO.0.D	-13	9.41194e-05	0.0723778	0.144443	19	GGAGTTTCAAACTCCTACGCTGTTACTCATGAGTTTTCTC	CCAACATGCCCACCCATGT	-
M120	PAX2_HUMAN.H11MO.0.D	-20	0.000260185	0.200082	0.19965	18	GGAGTTTCAAACTCCTACGCTGTTACTCATGAGTTTTCTC	TGTCACGCATGACTGAAC	-
M120	MNX1_HUMAN.H11MO.0.D	-3	0.000746587	0.574126	0.381923	19	GGAGTTTCAAACTCCTACGCTGTTACTCATGAGTTTTCTC	CTATTTTAATAACCCTTAA	+
M120	NR1D1_HUMAN.H11MO.0.B	-15	0.00137722	1.05908	0.387077	19	GGAGTTTCAAACTCCTACGCTGTTACTCATGAGTTTTCTC	CCTTCTGACCCACTTCCCT	-
M120	SPIC_HUMAN.H11MO.0.D	-13	0.00154112	1.18512	0.387077	13	GGAGTTTCAAACTCCTACGCTGTTACTCATGAGTTTTCTC	CCTCCCCTTCCTC	-
M120	ZN394_HUMAN.H11MO.0.C	-4	0.00160648	1.23538	0.387077	20	GGAGTTTCAAACTCCTACGCTGTTACTCATGAGTTTTCTC	ATTCCATTCTATTCCATTCT	-
M120	ZN589_HUMAN.H11MO.0.D	-16	0.00176555	1.3577	0.387077	16	GGAGTTTCAAACTCCTACGCTGTTACTCATGAGTTTTCTC	CGGCAGTAACCGTGGG	-
M122	RXRA_HUMAN.H11MO.0.A	-15	0.000127254	0.0978583	0.193659	20	TATGAGGGTACAGGAGACAGAACTGTCCACTACTTACGCA	CTCTGACCTCTGCCTCCCCC	-
M122	ZN563_HUMAN.H11MO.0.C	-5	0.000294497	0.226468	0.219603	21	TATGAGGGTACAGGAGACAGAACTGTCCACTACTTACGCA	GGGATCCTCACTGGCAGCTGC	+
M122	IRX2_HUMAN.H11MO.0.D	-2	0.000532909	0.409807	0.219603	19	TATGAGGGTACAGGAGACAGAACTGTCCACTACTTACGCA	ACATGGGTGGGCATGTTGG	+
M122	MNX1_HUMAN.H11MO.0.D	-1	0.000577208	0.443873	0.219603	19	TATGAGGGTACAGGAGACAGAACTGTCCACTACTTACGCA	TTAAGGGTTATTAAAATAG	-
M122	ZN394_HUMAN.H11MO.0.C	-18	0.00179291	1.37875	0.389786	20	TATGAGGGTACAGGAGACAGAACTGTCCACTACTTACGCA	ATTCCATTCTATTCCATTCT	-
M122	SPIC_HUMAN.H11MO.0.D	0	0.00245455	1.88755	0.463882	13	TATGAGGGTACAGGAGACAGAACTGTCCACTACTTACGCA	GAGGAAGGGGAGG	+
M122	GATA1_HUMAN.H11MO.0.A	-16	0.00405203	3.11601	0.463882	19	TATGAGGGTACAGGAGACAGAACTGTCCACTACTTACGCA	TCTTATCTGTCCCCGCCAG	-
M122	HME2_HUMAN.H11MO.0.D	-27	0.00423582	3.25735	0.463882	11	TATGAGGGTACAGGAGACAGAACTGTCCACTACTTACGCA	CCCTAATTACC	-
M122	TLX1_HUMAN.H11MO.0.D	-22	0.00456272	3.50873	0.463882	17	TATGAGGGTACAGGAGACAGAACTGTCCACTACTTACGCA	CTGGCAAGTTGCCAAGG	+
M122	NR1D1_HUMAN.H11MO.0.B	-5	0.00466132	3.58456	0.463882	19	TATGAGGGTACAGGAGACAGAACTGTCCACTACTTACGCA	AGGGAAGTGGGTCAGAAGG	+
M122	CLOCK_HUMAN.H11MO.0.C	-6	0.00499996	3.84497	0.463882	14	TATGAGGGTACAGGAGACAGAACTGTCCACTACTTACGCA	TGTTCACGTGTCTG	-
M122	PATZ1_HUMAN.H11MO.0.C	0	0.00506861	3.89776	0.463882	22	TATGAGGGTACAGGAGACAGAACTGTCCACTACTTACGCA	GGGGAGGGGGCGGGGGGGGAGG	+
M122	PAX2_HUMAN.H11MO.0.D	-10	0.00518193	3.9849	0.463882	18	TATGAGGGTACAGGAGACAGAACTGTCCACTACTTACGCA	TGTCACGCATGACTGAAC	-
M123	MNX1_HUMAN.H11MO.0.D	-19	1.97172e-05	0.0151626	0.0300185	19	AATGCAATTGCAATGAACCAAAAGAATATAAAAGAAAAAA	TTAAGGGTTATTAAAATAG	-
M123	ZN394_HUMAN.H11MO.0.C	2	0.000113725	0.0874548	0.0577137	18	AATGCAATTGCAATGAACCAAAAGAATATAAAAGAAAAAA	AGAATGGAATAGAATGGAAT	+
M123	ZN350_HUMAN.H11MO.0.C	-21	0.000169737	0.130528	0.064604	18	AATGCAATTGCAATGAACCAAAAGAATATAAAAGAAAAAA	TAGGTCATAAAAGGACTG	-
M123	FOXD3_HUMAN.H11MO.0.D	-17	0.000326971	0.251441	0.0995593	15	AATGCAATTGCAATGAACCAAAAGAATATAAAAGAAAAAA	TGCTAAGTAAACAAA	-
M123	HXD11_HUMAN.H11MO.0.D	-26	0.000542708	0.417342	0.118035	11	AATGCAATTGCAATGAACCAAAAGAATATAAAAGAAAAAA	AGTAATAAAAA	-
M123	Z354A_HUMAN.H11MO.0.C	1	0.000635381	0.488608	0.120917	23	AATGCAATTGCAATGAACCAAAAGAATATAAAAGAAAAAA	ACATTAAATGTAAATGGACTAAAT	-
M123	HXC10_HUMAN.H11MO.0.D	-16	0.00114848	0.883185	0.194279	19	AATGCAATTGCAATGAACCAAAAGAATATAAAAGAAAAAA	GTAATAAAAAAATTAAAAA	-
M123	NKX61_HUMAN.H11MO.0.B	0	0.00134879	1.03722	0.205347	19	AATGCAATTGCAATGAACCAAAAGAATATAAAAGAAAAAA	CATTAAATTCCCATTAATC	-
M123	NKX31_HUMAN.H11MO.0.C	0	0.00189164	1.45467	0.261811	12	AATGCAATTGCAATGAACCAAAAGAATATAAAAGAAAAAA	AAAGCACTTAAC	-
M123	LEF1_HUMAN.H11MO.0.A	-22	0.00233484	1.79549	0.276721	14	AATGCAATTGCAATGAACCAAAAGAATATAAAAGAAAAAA	AGCAAATCAAAGGA	-
M123	BRAC_HUMAN.H11MO.0.A	-6	0.00236289	1.81706	0.276721	20	AATGCAATTGCAATGAACCAAAAGAATATAAAAGAAAAAA	ATTTCACACCTCCCTGCTAA	-
M123	RXRA_HUMAN.H11MO.0.A	-21	0.00295433	2.27188	0.321273	19	AATGCAATTGCAATGAACCAAAAGAATATAAAAGAAAAAA	GGGGGAGGCAGAGGTCAGAG	+
M123	GATA2_HUMAN.H11MO.0.A	-21	0.00461488	3.54884	0.468394	19	AATGCAATTGCAATGAACCAAAAGAATATAAAAGAAAAAA	CTGGGGGGTGGAGATAAGG	+
M123	GATA1_HUMAN.H11MO.0.A	-21	0.00496751	3.82002	0.472674	19	AATGCAATTGCAATGAACCAAAAGAATATAAAAGAAAAAA	CTGGCGGGGACAGATAAGA	+
M124	IRX2_HUMAN.H11MO.0.D	-16	6.11439e-05	0.0470197	0.0939589	19	CCTCAGCTTATCGGTACCTTCATCTACTCTTAGAAAATCT	CCAACATGCCCACCCATGT	-
M124	MNX1_HUMAN.H11MO.0.D	-6	0.000213422	0.164121	0.163981	19	CCTCAGCTTATCGGTACCTTCATCTACTCTTAGAAAATCT	TTAAGGGTTATTAAAATAG	-
M124	ZN394_HUMAN.H11MO.0.C	-18	0.00175244	1.34763	0.472664	20	CCTCAGCTTATCGGTACCTTCATCTACTCTTAGAAAATCT	AGAATGGAATAGAATGGAAT	+
M124	GATA1_HUMAN.H11MO.0.A	-28	0.00219136	1.68516	0.472664	12	CCTCAGCTTATCGGTACCTTCATCTACTCTTAGAAAATCT	CTGGCGGGGACAGATAAGA	+
M124	TLX1_HUMAN.H11MO.0.D	0	0.00245644	1.88901	0.472664	17	CCTCAGCTTATCGGTACCTTCATCTACTCTTAGAAAATCT	CCTTGGCAACTTGCCAG	-
M124	ZN563_HUMAN.H11MO.0.C	1	0.0024607	1.89228	0.472664	20	CCTCAGCTTATCGGTACCTTCATCTACTCTTAGAAAATCT	GCAGCTGCCAGTGAGGATCCC	-
M125	IRX2_HUMAN.H11MO.0.D	-19	0.000234747	0.180521	0.360496	19	AAGACCCTAAGTTTGCCATCTGGGTGGTTGCGTGGAATCC	ACATGGGTGGGCATGTTGG	+
# Tomtom (Motif Comparison Tool): Version 5.5.5 compiled on Dec 7 2023 at 04:32:55
# The format of this file is described at http://localhost:8080/meme_5.5.5/doc/tomtom-output-format.html.
# tomtom -o /data/result_enhancer96-k562 /data/k562-motif/result_motif_en/motifs_en96.txt /data/HOCOMOCOv11_full_HUMAN_mono_meme_format.meme
