# Supplementary material for: DeepEPI: CNN-transformer-based model for extracting TF interactions through predicting enhancer-promoter interactions
Source: Bioinform Adv. 2025 Sep 17;5(1):vbaf221. doi: 10.1093/bioadv/vbaf221 (PMC12478696; doi:10.1093/bioadv/vbaf221)
Supplement: vbaf221_Supplementary_Data [file vbaf221_supplementary_data.zip › Supplementary_file5/K562/result_enhancer96-k562/tomtom.xml]

<?xml version='1.0' encoding='UTF-8' standalone='yes'?>
<tomtom version="5.5.5" release="Thu Sep 14 08:48:04 2023 +1000">
  <model>
    <command_line>tomtom -o /data/result_enhancer96-k562 /data/k562-motif/result_motif_en/motifs_en96.txt /data/HOCOMOCOv11_full_HUMAN_mono_meme_format.meme</command_line>
    <distance_measure value="ed"/>
    <threshold type="qvalue">0.5</threshold>
    <alphabet name="DNA" like="dna">
      <letter id="A" symbol="A" complement="T" name="Adenine" colour="CC0000"/>
      <letter id="C" symbol="C" complement="G" name="Cytosine" colour="0000CC"/>
      <letter id="G" symbol="G" complement="C" name="Guanine" colour="FFB300"/>
      <letter id="T" symbol="T" aliases="U" complement="A" name="Thymine" colour="008000"/>
      <letter id="N" symbol="N" aliases="X." equals="ACGT" name="Any base"/>
      <letter id="V" symbol="V" equals="ACG" name="Not T"/>
      <letter id="H" symbol="H" equals="ACT" name="Not G"/>
      <letter id="D" symbol="D" equals="AGT" name="Not C"/>
      <letter id="B" symbol="B" equals="CGT" name="Not A"/>
      <letter id="M" symbol="M" equals="AC" name="Amino"/>
      <letter id="R" symbol="R" equals="AG" name="Purine"/>
      <letter id="W" symbol="W" equals="AT" name="Weak"/>
      <letter id="S" symbol="S" equals="CG" name="Strong"/>
      <letter id="Y" symbol="Y" equals="CT" name="Pyrimidine"/>
      <letter id="K" symbol="K" equals="GT" name="Keto"/>
    </alphabet>
    <strands>both</strands>
    <background from="--query--" A="0.25" C="0.25" G="0.25" T="0.25"/>
    <host>f5f03e2d8156</host>
    <when>Sun Jan 28 11:30:05 2024</when>
  </model>
  <query_dbs>
    <db source="/data/k562-motif/result_motif_en/motifs_en96.txt" name="motifs_en96.txt" loaded="114" excluded="0" last_mod_date="Sat Jan 27 09:07:45 2024"/>
  </query_dbs>
  <target_dbs>
    <db source="/data/HOCOMOCOv11_full_HUMAN_mono_meme_format.meme" name="HOCOMOCOv11_full_HUMAN_mono_meme_format" loaded="769" excluded="0" last_mod_date="Fri Jan 12 11:21:36 2024"/>
  </target_dbs>
  <queries>
    <motif db="0" id="M0" alt="O0" length="40" nsites="8" evalue="1.3e-003">
      <pos A="0.0736336" C="0.14418" G="0.35582" T="0.426366"/>
      <pos A="0.14418" C="0.00308642" G="0.35582" T="0.496914"/>
      <pos A="0.35582" C="0.214727" G="0.285273" T="0.14418"/>
      <pos A="0.35582" C="0.214727" G="0.214727" T="0.214727"/>
      <pos A="0.214727" C="0.35582" G="0.00308642" T="0.426366"/>
      <pos A="0.285273" C="0.285273" G="0.0736336" T="0.35582"/>
      <pos A="0.214727" C="0.35582" G="0.35582" T="0.0736336"/>
      <pos A="0.214727" C="0.426366" G="0.14418" T="0.214727"/>
      <pos A="0.426366" C="0.00308642" G="0.214727" T="0.35582"/>
      <pos A="0.285273" C="0.426366" G="0.0736336" T="0.214727"/>
      <pos A="0.638007" C="0.285273" G="0.0736336" T="0.00308642"/>
      <pos A="0.285273" C="0.496914" G="0.0736336" T="0.14418"/>
      <pos A="0.35582" C="0.496914" G="0.0736336" T="0.0736336"/>
      <pos A="0.496914" C="0.14418" G="0.0736336" T="0.285273"/>
      <pos A="0.14418" C="0.285273" G="0.214727" T="0.35582"/>
      <pos A="0.0736336" C="0.35582" G="0.35582" T="0.214727"/>
      <pos A="0.0736336" C="0.214727" G="0.00308642" T="0.708554"/>
      <pos A="0.00308642" C="0.35582" G="0.496914" T="0.14418"/>
      <pos A="0.35582" C="0.00308642" G="0.0736336" T="0.567461"/>
      <pos A="0.14418" C="0.14418" G="0.14418" T="0.567461"/>
      <pos A="0.14418" C="0.638007" G="0.14418" T="0.0736336"/>
      <pos A="0.214727" C="0.285273" G="0.14418" T="0.35582"/>
      <pos A="0.214727" C="0.14418" G="0.35582" T="0.285273"/>
      <pos A="0.14418" C="0.35582" G="0.214727" T="0.285273"/>
      <pos A="0.214727" C="0.285273" G="0.14418" T="0.35582"/>
      <pos A="0.285273" C="0.214727" G="0.0736336" T="0.426366"/>
      <pos A="0.214727" C="0.496914" G="0.285273" T="0.00308642"/>
      <pos A="0.214727" C="0.214727" G="0.00308642" T="0.567461"/>
      <pos A="0.0736336" C="0.14418" G="0.285273" T="0.496914"/>
      <pos A="0.35582" C="0.14418" G="0.285273" T="0.214727"/>
      <pos A="0.214727" C="0.14418" G="0.567461" T="0.0736336"/>
      <pos A="0.14418" C="0.285273" G="0.14418" T="0.426366"/>
      <pos A="0.285273" C="0.285273" G="0.0736336" T="0.35582"/>
      <pos A="0.496914" C="0.35582" G="0.00308642" T="0.14418"/>
      <pos A="0.14418" C="0.426366" G="0.14418" T="0.285273"/>
      <pos A="0.426366" C="0.214727" G="0.14418" T="0.214727"/>
      <pos A="0.14418" C="0.00308642" G="0.496914" T="0.35582"/>
      <pos A="0.14418" C="0.14418" G="0.708554" T="0.00308642"/>
      <pos A="0.638007" C="0.0736336" G="0.0736336" T="0.214727"/>
      <pos A="0.285273" C="0.35582" G="0.35582" T="0.00308642"/>
    </motif>
    <motif db="0" id="M1" alt="O1" length="40" nsites="8" evalue="1.3e-003">
      <pos A="0.558642" C="0.188272" G="0.188272" T="0.0648148"/>
      <pos A="0.311728" C="0.311728" G="0.373457" T="0.00308642"/>
      <pos A="0.435185" C="0.00308642" G="0.311728" T="0.25"/>
      <pos A="0.25" C="0.435185" G="0.0648148" T="0.25"/>
      <pos A="0.311728" C="0.0648148" G="0.25" T="0.373457"/>
      <pos A="0.311728" C="0.311728" G="0.373457" T="0.00308642"/>
      <pos A="0.373457" C="0.0648148" G="0.188272" T="0.373457"/>
      <pos A="0.435185" C="0.126543" G="0.25" T="0.188272"/>
      <pos A="0.0648148" C="0.373457" G="0.373457" T="0.188272"/>
      <pos A="0.311728" C="0.0648148" G="0.25" T="0.373457"/>
      <pos A="0.126543" C="0.188272" G="0.496914" T="0.188272"/>
      <pos A="0.126543" C="0.682099" G="0.00308642" T="0.188272"/>
      <pos A="0.435185" C="0.126543" G="0.00308642" T="0.435185"/>
      <pos A="0.496914" C="0.00308642" G="0.496914" T="0.00308642"/>
      <pos A="0.25" C="0.435185" G="0.0648148" T="0.25"/>
      <pos A="0.435185" C="0.25" G="0.25" T="0.0648148"/>
      <pos A="0.126543" C="0.00308642" G="0.62037" T="0.25"/>
      <pos A="0.126543" C="0.435185" G="0.25" T="0.188272"/>
      <pos A="0.311728" C="0.188272" G="0.373457" T="0.126543"/>
      <pos A="0.188272" C="0.188272" G="0.373457" T="0.25"/>
      <pos A="0.188272" C="0.0648148" G="0.435185" T="0.311728"/>
      <pos A="0.25" C="0.0648148" G="0.373457" T="0.311728"/>
      <pos A="0.188272" C="0.496914" G="0.126543" T="0.188272"/>
      <pos A="0.188272" C="0.311728" G="0.188272" T="0.311728"/>
      <pos A="0.00308642" C="0.496914" G="0.00308642" T="0.496914"/>
      <pos A="0.0648148" C="0.435185" G="0.00308642" T="0.496914"/>
      <pos A="0.373457" C="0.0648148" G="0.25" T="0.311728"/>
      <pos A="0.25" C="0.126543" G="0.558642" T="0.0648148"/>
      <pos A="0.311728" C="0.435185" G="0.25" T="0.00308642"/>
      <pos A="0.373457" C="0.00308642" G="0.188272" T="0.435185"/>
      <pos A="0.558642" C="0.435185" G="0.00308642" T="0.00308642"/>
      <pos A="0.682099" C="0.126543" G="0.126543" T="0.0648148"/>
      <pos A="0.311728" C="0.558642" G="0.126543" T="0.00308642"/>
      <pos A="0.188272" C="0.0648148" G="0.25" T="0.496914"/>
      <pos A="0.188272" C="0.188272" G="0.496914" T="0.126543"/>
      <pos A="0.188272" C="0.373457" G="0.373457" T="0.0648148"/>
      <pos A="0.435185" C="0.0648148" G="0.373457" T="0.126543"/>
      <pos A="0.558642" C="0.311728" G="0.00308642" T="0.126543"/>
      <pos A="0.25" C="0.25" G="0.311728" T="0.188272"/>
      <pos A="0.126543" C="0.558642" G="0.126543" T="0.188272"/>
    </motif>
    <motif db="0" id="M10" alt="O10" length="40" nsites="8" evalue="1.3e-003">
      <pos A="0.277435" C="0.387174" G="0.112826" T="0.222565"/>
      <pos A="0.387174" C="0.167696" G="0.112826" T="0.332304"/>
      <pos A="0.716392" C="0.167696" G="0.112826" T="0.00308642"/>
      <pos A="0.112826" C="0.387174" G="0.442043" T="0.0579565"/>
      <pos A="0.332304" C="0.277435" G="0.0579565" T="0.332304"/>
      <pos A="0.0579565" C="0.442043" G="0.222565" T="0.277435"/>
      <pos A="0.222565" C="0.277435" G="0.222565" T="0.277435"/>
      <pos A="0.332304" C="0.332304" G="0.222565" T="0.112826"/>
      <pos A="0.442043" C="0.0579565" G="0.442043" T="0.0579565"/>
      <pos A="0.222565" C="0.387174" G="0.222565" T="0.167696"/>
      <pos A="0.222565" C="0.167696" G="0.167696" T="0.442043"/>
      <pos A="0.0579565" C="0.277435" G="0.442043" T="0.222565"/>
      <pos A="0.277435" C="0.167696" G="0.167696" T="0.387174"/>
      <pos A="0.442043" C="0.112826" G="0.112826" T="0.332304"/>
      <pos A="0.112826" C="0.112826" G="0.112826" T="0.661523"/>
      <pos A="0.112826" C="0.222565" G="0.387174" T="0.277435"/>
      <pos A="0.496914" C="0.277435" G="0.222565" T="0.00308642"/>
      <pos A="0.112826" C="0.332304" G="0.332304" T="0.222565"/>
      <pos A="0.222565" C="0.112826" G="0.387174" T="0.277435"/>
      <pos A="0.112826" C="0.0579565" G="0.112826" T="0.716392"/>
      <pos A="0.167696" C="0.112826" G="0.551784" T="0.167696"/>
      <pos A="0.277435" C="0.0579565" G="0.442043" T="0.222565"/>
      <pos A="0.222565" C="0.387174" G="0.277435" T="0.112826"/>
      <pos A="0.442043" C="0.332304" G="0.0579565" T="0.167696"/>
      <pos A="0.551784" C="0.112826" G="0.167696" T="0.167696"/>
      <pos A="0.167696" C="0.442043" G="0.00308642" T="0.387174"/>
      <pos A="0.0579565" C="0.167696" G="0.387174" T="0.387174"/>
      <pos A="0.606653" C="0.112826" G="0.277435" T="0.00308642"/>
      <pos A="0.442043" C="0.0579565" G="0.222565" T="0.277435"/>
      <pos A="0.387174" C="0.112826" G="0.277435" T="0.222565"/>
      <pos A="0.167696" C="0.112826" G="0.167696" T="0.551784"/>
      <pos A="0.442043" C="0.167696" G="0.222565" T="0.167696"/>
      <pos A="0.167696" C="0.112826" G="0.387174" T="0.332304"/>
      <pos A="0.00308642" C="0.496914" G="0.332304" T="0.167696"/>
      <pos A="0.277435" C="0.277435" G="0.387174" T="0.0579565"/>
      <pos A="0.387174" C="0.167696" G="0.277435" T="0.167696"/>
      <pos A="0.277435" C="0.222565" G="0.332304" T="0.167696"/>
      <pos A="0.167696" C="0.551784" G="0.222565" T="0.0579565"/>
      <pos A="0.551784" C="0.167696" G="0.00308642" T="0.277435"/>
      <pos A="0.222565" C="0.551784" G="0.00308642" T="0.222565"/>
    </motif>
    <motif db="0" id="M100" alt="O100" length="40" nsites="8" evalue="1.3e-003">
      <pos A="0.112826" C="0.277435" G="0.442043" T="0.167696"/>
      <pos A="0.387174" C="0.0579565" G="0.0579565" T="0.496914"/>
      <pos A="0.112826" C="0.0579565" G="0.442043" T="0.387174"/>
      <pos A="0.222565" C="0.496914" G="0.112826" T="0.167696"/>
      <pos A="0.332304" C="0.167696" G="0.00308642" T="0.496914"/>
      <pos A="0.112826" C="0.277435" G="0.387174" T="0.222565"/>
      <pos A="0.277435" C="0.332304" G="0.167696" T="0.222565"/>
      <pos A="0.332304" C="0.496914" G="0.112826" T="0.0579565"/>
      <pos A="0.167696" C="0.222565" G="0.167696" T="0.442043"/>
      <pos A="0.277435" C="0.332304" G="0.387174" T="0.00308642"/>
      <pos A="0.222565" C="0.606653" G="0.0579565" T="0.112826"/>
      <pos A="0.387174" C="0.0579565" G="0.387174" T="0.167696"/>
      <pos A="0.112826" C="0.332304" G="0.332304" T="0.222565"/>
      <pos A="0.0579565" C="0.277435" G="0.442043" T="0.222565"/>
      <pos A="0.167696" C="0.112826" G="0.222565" T="0.496914"/>
      <pos A="0.00308642" C="0.442043" G="0.167696" T="0.387174"/>
      <pos A="0.167696" C="0.551784" G="0.00308642" T="0.277435"/>
      <pos A="0.496914" C="0.0579565" G="0.167696" T="0.277435"/>
      <pos A="0.112826" C="0.167696" G="0.277435" T="0.442043"/>
      <pos A="0.277435" C="0.222565" G="0.222565" T="0.277435"/>
      <pos A="0.0579565" C="0.00308642" G="0.606653" T="0.332304"/>
      <pos A="0.112826" C="0.387174" G="0.167696" T="0.332304"/>
      <pos A="0.222565" C="0.277435" G="0.00308642" T="0.496914"/>
      <pos A="0.0579565" C="0.0579565" G="0.551784" T="0.332304"/>
      <pos A="0.167696" C="0.332304" G="0.387174" T="0.112826"/>
      <pos A="0.387174" C="0.112826" G="0.332304" T="0.167696"/>
      <pos A="0.222565" C="0.222565" G="0.387174" T="0.167696"/>
      <pos A="0.0579565" C="0.222565" G="0.277435" T="0.442043"/>
      <pos A="0.222565" C="0.167696" G="0.0579565" T="0.551784"/>
      <pos A="0.387174" C="0.222565" G="0.167696" T="0.222565"/>
      <pos A="0.332304" C="0.167696" G="0.167696" T="0.332304"/>
      <pos A="0.277435" C="0.496914" G="0.0579565" T="0.167696"/>
      <pos A="0.277435" C="0.387174" G="0.0579565" T="0.277435"/>
      <pos A="0.0579565" C="0.277435" G="0.442043" T="0.222565"/>
      <pos A="0.00308642" C="0.551784" G="0.0579565" T="0.387174"/>
      <pos A="0.112826" C="0.112826" G="0.277435" T="0.496914"/>
      <pos A="0.112826" C="0.332304" G="0.0579565" T="0.496914"/>
      <pos A="0.222565" C="0.332304" G="0.222565" T="0.222565"/>
      <pos A="0.167696" C="0.0579565" G="0.332304" T="0.442043"/>
      <pos A="0.222565" C="0.222565" G="0.222565" T="0.332304"/>
    </motif>
    <motif db="0" id="M101" alt="O101" length="40" nsites="8" evalue="1.3e-003">
      <pos A="0.241485" C="0.105257" G="0.071201" T="0.582056"/>
      <pos A="0.173372" C="0.241485" G="0.275543" T="0.3096"/>
      <pos A="0.139315" C="0.343657" G="0.071201" T="0.445828"/>
      <pos A="0.275543" C="0.275543" G="0.207429" T="0.241485"/>
      <pos A="0.207429" C="0.0371437" G="0.445828" T="0.3096"/>
      <pos A="0.0371437" C="0.207429" G="0.479885" T="0.275543"/>
      <pos A="0.241485" C="0.275543" G="0.377714" T="0.105257"/>
      <pos A="0.207429" C="0.3096" G="0.275543" T="0.207429"/>
      <pos A="0.207429" C="0.3096" G="0.173372" T="0.3096"/>
      <pos A="0.377714" C="0.173372" G="0.241485" T="0.207429"/>
      <pos A="0.275543" C="0.377714" G="0.3096" T="0.0371437"/>
      <pos A="0.411771" C="0.207429" G="0.105257" T="0.275543"/>
      <pos A="0.343657" C="0.275543" G="0.3096" T="0.071201"/>
      <pos A="0.479885" C="0.377714" G="0.00308642" T="0.139315"/>
      <pos A="0.275543" C="0.207429" G="0.513942" T="0.00308642"/>
      <pos A="0.207429" C="0.479885" G="0.105257" T="0.207429"/>
      <pos A="0.207429" C="0.411771" G="0.275543" T="0.105257"/>
      <pos A="0.445828" C="0.343657" G="0.071201" T="0.139315"/>
      <pos A="0.173372" C="0.343657" G="0.3096" T="0.173372"/>
      <pos A="0.343657" C="0.411771" G="0.173372" T="0.071201"/>
      <pos A="0.207429" C="0.547999" G="0.105257" T="0.139315"/>
      <pos A="0.173372" C="0.275543" G="0.241485" T="0.3096"/>
      <pos A="0.207429" C="0.377714" G="0.071201" T="0.343657"/>
      <pos A="0.105257" C="0.343657" G="0.275543" T="0.275543"/>
      <pos A="0.207429" C="0.445828" G="0.207429" T="0.139315"/>
      <pos A="0.207429" C="0.513942" G="0.105257" T="0.173372"/>
      <pos A="0.241485" C="0.173372" G="0.479885" T="0.105257"/>
      <pos A="0.173372" C="0.411771" G="0.105257" T="0.3096"/>
      <pos A="0.275543" C="0.207429" G="0.275543" T="0.241485"/>
      <pos A="0.207429" C="0.207429" G="0.377714" T="0.207429"/>
      <pos A="0.275543" C="0.411771" G="0.173372" T="0.139315"/>
      <pos A="0.445828" C="0.3096" G="0.071201" T="0.173372"/>
      <pos A="0.105257" C="0.071201" G="0.241485" T="0.582056"/>
      <pos A="0.3096" C="0.241485" G="0.173372" T="0.275543"/>
      <pos A="0.377714" C="0.275543" G="0.207429" T="0.139315"/>
      <pos A="0.275543" C="0.00308642" G="0.241485" T="0.479885"/>
      <pos A="0.139315" C="0.241485" G="0.377714" T="0.241485"/>
      <pos A="0.275543" C="0.513942" G="0.173372" T="0.0371437"/>
      <pos A="0.411771" C="0.173372" G="0.241485" T="0.173372"/>
      <pos A="0.445828" C="0.275543" G="0.00308642" T="0.275543"/>
    </motif>
    <motif db="0" id="M102" alt="O102" length="40" nsites="8" evalue="1.3e-003">
      <pos A="0.143464" C="0.263787" G="0.389124" T="0.203626"/>
      <pos A="0.173545" C="0.293868" G="0.288854" T="0.243733"/>
      <pos A="0.303895" C="0.193598" G="0.163518" T="0.33899"/>
      <pos A="0.218666" C="0.273814" G="0.218666" T="0.288854"/>
      <pos A="0.333975" C="0.183571" G="0.248747" T="0.233707"/>
      <pos A="0.248747" C="0.133437" G="0.303895" T="0.313922"/>
      <pos A="0.273814" C="0.288854" G="0.25376" T="0.183571"/>
      <pos A="0.313922" C="0.233707" G="0.113383" T="0.33899"/>
      <pos A="0.359043" C="0.13845" G="0.323949" T="0.178558"/>
      <pos A="0.243733" C="0.293868" G="0.123409" T="0.33899"/>
      <pos A="0.158504" C="0.298881" G="0.233707" T="0.308909"/>
      <pos A="0.384111" C="0.0883151" G="0.223679" T="0.303895"/>
      <pos A="0.35403" C="0.188585" G="0.213652" T="0.243733"/>
      <pos A="0.25376" C="0.293868" G="0.268801" T="0.183571"/>
      <pos A="0.208639" C="0.364056" G="0.233707" T="0.193598"/>
      <pos A="0.228692" C="0.349016" G="0.178558" T="0.243733"/>
      <pos A="0.228692" C="0.283841" G="0.25376" T="0.233707"/>
      <pos A="0.283841" C="0.173545" G="0.23872" T="0.303895"/>
      <pos A="0.35403" C="0.143464" G="0.384111" T="0.118396"/>
      <pos A="0.193598" C="0.203626" G="0.278828" T="0.323949"/>
      <pos A="0.33899" C="0.384111" G="0.113383" T="0.163518"/>
      <pos A="0.108369" C="0.323949" G="0.188585" T="0.379097"/>
      <pos A="0.25376" C="0.208639" G="0.233707" T="0.303895"/>
      <pos A="0.35403" C="0.233707" G="0.228692" T="0.183571"/>
      <pos A="0.293868" C="0.0632484" G="0.263787" T="0.379097"/>
      <pos A="0.0532207" C="0.35403" G="0.333975" T="0.258773"/>
      <pos A="0.333975" C="0.243733" G="0.148477" T="0.273814"/>
      <pos A="0.233707" C="0.344003" G="0.158504" T="0.263787"/>
      <pos A="0.323949" C="0.123409" G="0.223679" T="0.328962"/>
      <pos A="0.313922" C="0.303895" G="0.128424" T="0.25376"/>
      <pos A="0.208639" C="0.308909" G="0.218666" T="0.263787"/>
      <pos A="0.374084" C="0.163518" G="0.278828" T="0.183571"/>
      <pos A="0.444273" C="0.35403" G="0.118396" T="0.0833017"/>
      <pos A="0.228692" C="0.218666" G="0.188585" T="0.364056"/>
      <pos A="0.268801" C="0.399151" G="0.148477" T="0.183571"/>
      <pos A="0.258773" C="0.333975" G="0.15349" T="0.25376"/>
      <pos A="0.143464" C="0.178558" G="0.183571" T="0.494407"/>
      <pos A="0.243733" C="0.208639" G="0.313922" T="0.233707"/>
      <pos A="0.15349" C="0.223679" G="0.323949" T="0.298881"/>
      <pos A="0.33899" C="0.218666" G="0.303895" T="0.13845"/>
    </motif>
    <motif db="0" id="M103" alt="O103" length="40" nsites="8" evalue="1.3e-003">
      <pos A="0.496914" C="0.101852" G="0.101852" T="0.299383"/>
      <pos A="0.299383" C="0.496914" G="0.200617" T="0.00308642"/>
      <pos A="0.101852" C="0.694444" G="0.00308642" T="0.200617"/>
      <pos A="0.101852" C="0.398148" G="0.00308642" T="0.496914"/>
      <pos A="0.200617" C="0.200617" G="0.200617" T="0.398148"/>
      <pos A="0.101852" C="0.299383" G="0.101852" T="0.496914"/>
      <pos A="0.00308642" C="0.00308642" G="0.299383" T="0.694444"/>
      <pos A="0.101852" C="0.694444" G="0.00308642" T="0.200617"/>
      <pos A="0.398148" C="0.00308642" G="0.00308642" T="0.595679"/>
      <pos A="0.00308642" C="0.101852" G="0.200617" T="0.694444"/>
      <pos A="0.101852" C="0.398148" G="0.200617" T="0.299383"/>
      <pos A="0.200617" C="0.398148" G="0.200617" T="0.200617"/>
      <pos A="0.496914" C="0.101852" G="0.101852" T="0.299383"/>
      <pos A="0.595679" C="0.200617" G="0.101852" T="0.101852"/>
      <pos A="0.200617" C="0.200617" G="0.398148" T="0.200617"/>
      <pos A="0.398148" C="0.398148" G="0.101852" T="0.101852"/>
      <pos A="0.299383" C="0.101852" G="0.496914" T="0.101852"/>
      <pos A="0.398148" C="0.101852" G="0.496914" T="0.00308642"/>
      <pos A="0.398148" C="0.398148" G="0.101852" T="0.101852"/>
      <pos A="0.398148" C="0.299383" G="0.200617" T="0.101852"/>
      <pos A="0.595679" C="0.101852" G="0.299383" T="0.00308642"/>
      <pos A="0.496914" C="0.299383" G="0.00308642" T="0.200617"/>
      <pos A="0.00308642" C="0.79321" G="0.101852" T="0.101852"/>
      <pos A="0.299383" C="0.00308642" G="0.00308642" T="0.694444"/>
      <pos A="0.101852" C="0.200617" G="0.694444" T="0.00308642"/>
      <pos A="0.694444" C="0.101852" G="0.00308642" T="0.200617"/>
      <pos A="0.200617" C="0.299383" G="0.398148" T="0.101852"/>
      <pos A="0.299383" C="0.200617" G="0.200617" T="0.299383"/>
      <pos A="0.00308642" C="0.79321" G="0.101852" T="0.101852"/>
      <pos A="0.101852" C="0.299383" G="0.398148" T="0.200617"/>
      <pos A="0.101852" C="0.496914" G="0.299383" T="0.101852"/>
      <pos A="0.398148" C="0.299383" G="0.101852" T="0.200617"/>
      <pos A="0.101852" C="0.00308642" G="0.398148" T="0.496914"/>
      <pos A="0.299383" C="0.200617" G="0.101852" T="0.398148"/>
      <pos A="0.595679" C="0.101852" G="0.299383" T="0.00308642"/>
      <pos A="0.299383" C="0.496914" G="0.200617" T="0.00308642"/>
      <pos A="0.00308642" C="0.496914" G="0.200617" T="0.299383"/>
      <pos A="0.200617" C="0.200617" G="0.496914" T="0.101852"/>
      <pos A="0.200617" C="0.398148" G="0.299383" T="0.101852"/>
      <pos A="0.299383" C="0.398148" G="0.299383" T="0.00308642"/>
    </motif>
    <motif db="0" id="M105" alt="O105" length="40" nsites="8" evalue="1.3e-003">
      <pos A="0.496914" C="0.25" G="0.167696" T="0.0853906"/>
      <pos A="0.414609" C="0.167696" G="0.414609" T="0.00308642"/>
      <pos A="0.414609" C="0.25" G="0.332304" T="0.00308642"/>
      <pos A="0.25" C="0.0853906" G="0.25" T="0.414609"/>
      <pos A="0.332304" C="0.167696" G="0.332304" T="0.167696"/>
      <pos A="0.414609" C="0.167696" G="0.0853906" T="0.332304"/>
      <pos A="0.25" C="0.0853906" G="0.25" T="0.414609"/>
      <pos A="0.332304" C="0.00308642" G="0.496914" T="0.167696"/>
      <pos A="0.167696" C="0.332304" G="0.332304" T="0.167696"/>
      <pos A="0.25" C="0.25" G="0.332304" T="0.167696"/>
      <pos A="0.167696" C="0.579218" G="0.0853906" T="0.167696"/>
      <pos A="0.414609" C="0.414609" G="0.0853906" T="0.0853906"/>
      <pos A="0.332304" C="0.0853906" G="0.332304" T="0.25"/>
      <pos A="0.579218" C="0.00308642" G="0.00308642" T="0.414609"/>
      <pos A="0.414609" C="0.167696" G="0.167696" T="0.25"/>
      <pos A="0.25" C="0.167696" G="0.496914" T="0.0853906"/>
      <pos A="0.0853906" C="0.00308642" G="0.167696" T="0.743827"/>
      <pos A="0.00308642" C="0.25" G="0.0853906" T="0.661523"/>
      <pos A="0.167696" C="0.25" G="0.0853906" T="0.496914"/>
      <pos A="0.414609" C="0.00308642" G="0.332304" T="0.25"/>
      <pos A="0.25" C="0.167696" G="0.25" T="0.332304"/>
      <pos A="0.25" C="0.0853906" G="0.0853906" T="0.579218"/>
      <pos A="0.332304" C="0.00308642" G="0.25" T="0.414609"/>
      <pos A="0.25" C="0.00308642" G="0.167696" T="0.579218"/>
      <pos A="0.496914" C="0.167696" G="0.00308642" T="0.332304"/>
      <pos A="0.0853906" C="0.167696" G="0.25" T="0.496914"/>
      <pos A="0.414609" C="0.414609" G="0.00308642" T="0.167696"/>
      <pos A="0.25" C="0.167696" G="0.167696" T="0.414609"/>
      <pos A="0.332304" C="0.00308642" G="0.00308642" T="0.661523"/>
      <pos A="0.00308642" C="0.25" G="0.414609" T="0.332304"/>
      <pos A="0.167696" C="0.00308642" G="0.0853906" T="0.743827"/>
      <pos A="0.00308642" C="0.743827" G="0.00308642" T="0.25"/>
      <pos A="0.167696" C="0.25" G="0.00308642" T="0.579218"/>
      <pos A="0.167696" C="0.0853906" G="0.332304" T="0.414609"/>
      <pos A="0.0853906" C="0.414609" G="0.00308642" T="0.496914"/>
      <pos A="0.167696" C="0.167696" G="0.167696" T="0.496914"/>
      <pos A="0.00308642" C="0.0853906" G="0.00308642" T="0.908437"/>
      <pos A="0.0853906" C="0.661523" G="0.0853906" T="0.167696"/>
      <pos A="0.414609" C="0.167696" G="0.0853906" T="0.332304"/>
      <pos A="0.167696" C="0.414609" G="0.167696" T="0.25"/>
    </motif>
    <motif db="0" id="M106" alt="O106" length="40" nsites="8" evalue="1.3e-003">
      <pos A="0.293868" C="0.178558" G="0.278828" T="0.248747"/>
      <pos A="0.198612" C="0.0983427" G="0.273814" T="0.429232"/>
      <pos A="0.213652" C="0.399151" G="0.208639" T="0.178558"/>
      <pos A="0.293868" C="0.233707" G="0.258773" T="0.213652"/>
      <pos A="0.278828" C="0.13845" G="0.303895" T="0.278828"/>
      <pos A="0.198612" C="0.183571" G="0.268801" T="0.349016"/>
      <pos A="0.23872" C="0.379097" G="0.213652" T="0.168531"/>
      <pos A="0.248747" C="0.273814" G="0.168531" T="0.308909"/>
      <pos A="0.183571" C="0.449286" G="0.213652" T="0.15349"/>
      <pos A="0.359043" C="0.268801" G="0.158504" T="0.213652"/>
      <pos A="0.188585" C="0.178558" G="0.36907" T="0.263787"/>
      <pos A="0.283841" C="0.15349" G="0.364056" T="0.198612"/>
      <pos A="0.213652" C="0.173545" G="0.118396" T="0.494407"/>
      <pos A="0.33899" C="0.118396" G="0.273814" T="0.268801"/>
      <pos A="0.268801" C="0.25376" G="0.233707" T="0.243733"/>
      <pos A="0.404164" C="0.258773" G="0.113383" T="0.223679"/>
      <pos A="0.208639" C="0.344003" G="0.288854" T="0.158504"/>
      <pos A="0.308909" C="0.303895" G="0.163518" T="0.223679"/>
      <pos A="0.248747" C="0.364056" G="0.133437" T="0.25376"/>
      <pos A="0.33899" C="0.258773" G="0.188585" T="0.213652"/>
      <pos A="0.218666" C="0.35403" G="0.213652" T="0.213652"/>
      <pos A="0.288854" C="0.213652" G="0.218666" T="0.278828"/>
      <pos A="0.444273" C="0.168531" G="0.133437" T="0.25376"/>
      <pos A="0.228692" C="0.208639" G="0.228692" T="0.333975"/>
      <pos A="0.188585" C="0.359043" G="0.293868" T="0.158504"/>
      <pos A="0.268801" C="0.0732751" G="0.268801" T="0.389124"/>
      <pos A="0.25376" C="0.288854" G="0.213652" T="0.243733"/>
      <pos A="0.203626" C="0.218666" G="0.25376" T="0.323949"/>
      <pos A="0.213652" C="0.278828" G="0.178558" T="0.328962"/>
      <pos A="0.25376" C="0.15349" G="0.349016" T="0.243733"/>
      <pos A="0.293868" C="0.203626" G="0.263787" T="0.23872"/>
      <pos A="0.193598" C="0.203626" G="0.389124" T="0.213652"/>
      <pos A="0.0833017" C="0.248747" G="0.223679" T="0.444273"/>
      <pos A="0.308909" C="0.258773" G="0.148477" T="0.283841"/>
      <pos A="0.208639" C="0.263787" G="0.384111" T="0.143464"/>
      <pos A="0.36907" C="0.283841" G="0.143464" T="0.203626"/>
      <pos A="0.283841" C="0.278828" G="0.133437" T="0.303895"/>
      <pos A="0.233707" C="0.243733" G="0.323949" T="0.198612"/>
      <pos A="0.404164" C="0.328962" G="0.0732751" T="0.193598"/>
      <pos A="0.213652" C="0.198612" G="0.25376" T="0.333975"/>
    </motif>
    <motif db="0" id="M107" alt="O107" length="40" nsites="8" evalue="1.3e-003">
      <pos A="0.428537" C="0.0334756" G="0.322175" T="0.215812"/>
      <pos A="0.200617" C="0.200617" G="0.382953" T="0.215812"/>
      <pos A="0.246201" C="0.322175" G="0.30698" T="0.124644"/>
      <pos A="0.215812" C="0.30698" G="0.200617" T="0.276591"/>
      <pos A="0.398148" C="0.246201" G="0.185422" T="0.170228"/>
      <pos A="0.215812" C="0.33737" G="0.261396" T="0.185422"/>
      <pos A="0.215812" C="0.30698" G="0.413343" T="0.0638647"/>
      <pos A="0.246201" C="0.200617" G="0.124644" T="0.428537"/>
      <pos A="0.291786" C="0.276591" G="0.170228" T="0.261396"/>
      <pos A="0.109449" C="0.367759" G="0.215812" T="0.30698"/>
      <pos A="0.185422" C="0.322175" G="0.139839" T="0.352564"/>
      <pos A="0.428537" C="0.00308642" G="0.30698" T="0.261396"/>
      <pos A="0.139839" C="0.0942548" G="0.519706" T="0.246201"/>
      <pos A="0.215812" C="0.519706" G="0.215812" T="0.0486706"/>
      <pos A="0.185422" C="0.428537" G="0.231006" T="0.155033"/>
      <pos A="0.185422" C="0.246201" G="0.200617" T="0.367759"/>
      <pos A="0.231006" C="0.139839" G="0.382953" T="0.246201"/>
      <pos A="0.246201" C="0.322175" G="0.382953" T="0.0486706"/>
      <pos A="0.489317" C="0.109449" G="0.231006" T="0.170228"/>
      <pos A="0.200617" C="0.261396" G="0.246201" T="0.291786"/>
      <pos A="0.33737" C="0.30698" G="0.139839" T="0.215812"/>
      <pos A="0.322175" C="0.246201" G="0.261396" T="0.170228"/>
      <pos A="0.231006" C="0.33737" G="0.185422" T="0.246201"/>
      <pos A="0.231006" C="0.231006" G="0.170228" T="0.367759"/>
      <pos A="0.124644" C="0.322175" G="0.200617" T="0.352564"/>
      <pos A="0.33737" C="0.200617" G="0.124644" T="0.33737"/>
      <pos A="0.261396" C="0.231006" G="0.322175" T="0.185422"/>
      <pos A="0.276591" C="0.534901" G="0.0790598" T="0.109449"/>
      <pos A="0.215812" C="0.200617" G="0.33737" T="0.246201"/>
      <pos A="0.474121" C="0.291786" G="0.124644" T="0.109449"/>
      <pos A="0.322175" C="0.413343" G="0.124644" T="0.139839"/>
      <pos A="0.322175" C="0.139839" G="0.170228" T="0.367759"/>
      <pos A="0.0942548" C="0.276591" G="0.33737" T="0.291786"/>
      <pos A="0.139839" C="0.458926" G="0.155033" T="0.246201"/>
      <pos A="0.215812" C="0.291786" G="0.382953" T="0.109449"/>
      <pos A="0.170228" C="0.367759" G="0.170228" T="0.291786"/>
      <pos A="0.33737" C="0.231006" G="0.276591" T="0.155033"/>
      <pos A="0.215812" C="0.352564" G="0.231006" T="0.200617"/>
      <pos A="0.30698" C="0.30698" G="0.0182815" T="0.367759"/>
      <pos A="0.458926" C="0.33737" G="0.0638647" T="0.139839"/>
    </motif>
    <motif db="0" id="M108" alt="O108" length="40" nsites="8" evalue="1.3e-003">
      <pos A="0.231006" C="0.268994" G="0.25" T="0.25"/>
      <pos A="0.174027" C="0.458926" G="0.13604" T="0.231006"/>
      <pos A="0.439934" C="0.268994" G="0.0410736" T="0.25"/>
      <pos A="0.42094" C="0.212013" G="0.155033" T="0.212013"/>
      <pos A="0.13604" C="0.212013" G="0.382953" T="0.268994"/>
      <pos A="0.42094" C="0.36396" G="0.155033" T="0.0600662"/>
      <pos A="0.212013" C="0.401947" G="0.174027" T="0.212013"/>
      <pos A="0.382953" C="0.382953" G="0.0600662" T="0.174027"/>
      <pos A="0.117047" C="0.25" G="0.30698" T="0.325973"/>
      <pos A="0.174027" C="0.325973" G="0.344967" T="0.155033"/>
      <pos A="0.231006" C="0.325973" G="0.117047" T="0.325973"/>
      <pos A="0.19302" C="0.155033" G="0.36396" T="0.287987"/>
      <pos A="0.174027" C="0.19302" G="0.401947" T="0.231006"/>
      <pos A="0.212013" C="0.458926" G="0.0600662" T="0.268994"/>
      <pos A="0.231006" C="0.325973" G="0.231006" T="0.212013"/>
      <pos A="0.30698" C="0.117047" G="0.117047" T="0.458926"/>
      <pos A="0.117047" C="0.13604" G="0.268994" T="0.47792"/>
      <pos A="0.117047" C="0.13604" G="0.344967" T="0.401947"/>
      <pos A="0.0980533" C="0.42094" G="0.25" T="0.231006"/>
      <pos A="0.174027" C="0.117047" G="0.117047" T="0.59188"/>
      <pos A="0.325973" C="0.25" G="0.25" T="0.174027"/>
      <pos A="0.344967" C="0.287987" G="0.155033" T="0.212013"/>
      <pos A="0.515907" C="0.02208" G="0.212013" T="0.25"/>
      <pos A="0.25" C="0.117047" G="0.439934" T="0.19302"/>
      <pos A="0.268994" C="0.496914" G="0.13604" T="0.0980533"/>
      <pos A="0.231006" C="0.19302" G="0.13604" T="0.439934"/>
      <pos A="0.382953" C="0.02208" G="0.19302" T="0.401947"/>
      <pos A="0.42094" C="0.117047" G="0.325973" T="0.13604"/>
      <pos A="0.553893" C="0.268994" G="0.0600662" T="0.117047"/>
      <pos A="0.212013" C="0.0980533" G="0.287987" T="0.401947"/>
      <pos A="0.287987" C="0.0980533" G="0.268994" T="0.344967"/>
      <pos A="0.19302" C="0.36396" G="0.268994" T="0.174027"/>
      <pos A="0.231006" C="0.25" G="0.25" T="0.268994"/>
      <pos A="0.19302" C="0.344967" G="0.231006" T="0.231006"/>
      <pos A="0.325973" C="0.382953" G="0.0980533" T="0.19302"/>
      <pos A="0.268994" C="0.212013" G="0.212013" T="0.30698"/>
      <pos A="0.287987" C="0.268994" G="0.268994" T="0.174027"/>
      <pos A="0.515907" C="0.13604" G="0.231006" T="0.117047"/>
      <pos A="0.458926" C="0.174027" G="0.287987" T="0.0790598"/>
      <pos A="0.496914" C="0.117047" G="0.13604" T="0.25"/>
    </motif>
    <motif db="0" id="M109" alt="O109" length="40" nsites="8" evalue="1.3e-003">
      <pos A="0.496914" C="0.496914" G="0.00308642" T="0.00308642"/>
      <pos A="0.496914" C="0.496914" G="0.00308642" T="0.00308642"/>
      <pos A="0.990741" C="0.00308642" G="0.00308642" T="0.00308642"/>
      <pos A="0.496914" C="0.00308642" G="0.496914" T="0.00308642"/>
      <pos A="0.00308642" C="0.00308642" G="0.990741" T="0.00308642"/>
      <pos A="0.00308642" C="0.00308642" G="0.990741" T="0.00308642"/>
      <pos A="0.496914" C="0.00308642" G="0.496914" T="0.00308642"/>
      <pos A="0.00308642" C="0.00308642" G="0.496914" T="0.496914"/>
      <pos A="0.00308642" C="0.00308642" G="0.496914" T="0.496914"/>
      <pos A="0.00308642" C="0.496914" G="0.496914" T="0.00308642"/>
      <pos A="0.496914" C="0.00308642" G="0.496914" T="0.00308642"/>
      <pos A="0.00308642" C="0.496914" G="0.00308642" T="0.496914"/>
      <pos A="0.990741" C="0.00308642" G="0.00308642" T="0.00308642"/>
      <pos A="0.496914" C="0.00308642" G="0.496914" T="0.00308642"/>
      <pos A="0.990741" C="0.00308642" G="0.00308642" T="0.00308642"/>
      <pos A="0.00308642" C="0.00308642" G="0.990741" T="0.00308642"/>
      <pos A="0.990741" C="0.00308642" G="0.00308642" T="0.00308642"/>
      <pos A="0.00308642" C="0.00308642" G="0.990741" T="0.00308642"/>
      <pos A="0.00308642" C="0.00308642" G="0.496914" T="0.496914"/>
      <pos A="0.00308642" C="0.00308642" G="0.496914" T="0.496914"/>
      <pos A="0.00308642" C="0.00308642" G="0.496914" T="0.496914"/>
      <pos A="0.00308642" C="0.990741" G="0.00308642" T="0.00308642"/>
      <pos A="0.496914" C="0.00308642" G="0.00308642" T="0.496914"/>
      <pos A="0.990741" C="0.00308642" G="0.00308642" T="0.00308642"/>
      <pos A="0.00308642" C="0.496914" G="0.00308642" T="0.496914"/>
      <pos A="0.496914" C="0.00308642" G="0.496914" T="0.00308642"/>
      <pos A="0.496914" C="0.496914" G="0.00308642" T="0.00308642"/>
      <pos A="0.00308642" C="0.990741" G="0.00308642" T="0.00308642"/>
      <pos A="0.00308642" C="0.496914" G="0.00308642" T="0.496914"/>
      <pos A="0.990741" C="0.00308642" G="0.00308642" T="0.00308642"/>
      <pos A="0.00308642" C="0.00308642" G="0.990741" T="0.00308642"/>
      <pos A="0.496914" C="0.00308642" G="0.00308642" T="0.496914"/>
      <pos A="0.00308642" C="0.990741" G="0.00308642" T="0.00308642"/>
      <pos A="0.00308642" C="0.990741" G="0.00308642" T="0.00308642"/>
      <pos A="0.496914" C="0.00308642" G="0.496914" T="0.00308642"/>
      <pos A="0.496914" C="0.00308642" G="0.00308642" T="0.496914"/>
      <pos A="0.00308642" C="0.00308642" G="0.990741" T="0.00308642"/>
      <pos A="0.00308642" C="0.00308642" G="0.496914" T="0.496914"/>
      <pos A="0.496914" C="0.496914" G="0.00308642" T="0.00308642"/>
      <pos A="0.990741" C="0.00308642" G="0.00308642" T="0.00308642"/>
    </motif>
    <motif db="0" id="M11" alt="O11" length="40" nsites="8" evalue="1.3e-003">
      <pos A="0.318935" C="0.15349" G="0.203626" T="0.323949"/>
      <pos A="0.208639" C="0.333975" G="0.233707" T="0.223679"/>
      <pos A="0.273814" C="0.379097" G="0.118396" T="0.228692"/>
      <pos A="0.318935" C="0.163518" G="0.25376" T="0.263787"/>
      <pos A="0.268801" C="0.308909" G="0.349016" T="0.0732751"/>
      <pos A="0.313922" C="0.258773" G="0.23872" T="0.188585"/>
      <pos A="0.228692" C="0.203626" G="0.203626" T="0.364056"/>
      <pos A="0.183571" C="0.384111" G="0.198612" T="0.233707"/>
      <pos A="0.328962" C="0.133437" G="0.263787" T="0.273814"/>
      <pos A="0.158504" C="0.243733" G="0.344003" T="0.25376"/>
      <pos A="0.15349" C="0.13845" G="0.479367" T="0.228692"/>
      <pos A="0.333975" C="0.248747" G="0.25376" T="0.163518"/>
      <pos A="0.434245" C="0.15349" G="0.128424" T="0.283841"/>
      <pos A="0.198612" C="0.208639" G="0.258773" T="0.333975"/>
      <pos A="0.293868" C="0.243733" G="0.173545" T="0.288854"/>
      <pos A="0.223679" C="0.213652" G="0.258773" T="0.303895"/>
      <pos A="0.263787" C="0.344003" G="0.183571" T="0.208639"/>
      <pos A="0.213652" C="0.198612" G="0.168531" T="0.419205"/>
      <pos A="0.364056" C="0.364056" G="0.208639" T="0.0632484"/>
      <pos A="0.293868" C="0.268801" G="0.168531" T="0.268801"/>
      <pos A="0.293868" C="0.288854" G="0.178558" T="0.23872"/>
      <pos A="0.298881" C="0.258773" G="0.158504" T="0.283841"/>
      <pos A="0.188585" C="0.273814" G="0.193598" T="0.344003"/>
      <pos A="0.23872" C="0.243733" G="0.148477" T="0.36907"/>
      <pos A="0.133437" C="0.188585" G="0.489394" T="0.188585"/>
      <pos A="0.113383" C="0.243733" G="0.268801" T="0.374084"/>
      <pos A="0.293868" C="0.208639" G="0.278828" T="0.218666"/>
      <pos A="0.313922" C="0.278828" G="0.173545" T="0.233707"/>
      <pos A="0.268801" C="0.0532207" G="0.293868" T="0.384111"/>
      <pos A="0.183571" C="0.283841" G="0.328962" T="0.203626"/>
      <pos A="0.273814" C="0.313922" G="0.173545" T="0.23872"/>
      <pos A="0.183571" C="0.374084" G="0.113383" T="0.328962"/>
      <pos A="0.328962" C="0.163518" G="0.218666" T="0.288854"/>
      <pos A="0.359043" C="0.213652" G="0.263787" T="0.163518"/>
      <pos A="0.318935" C="0.113383" G="0.434245" T="0.133437"/>
      <pos A="0.359043" C="0.273814" G="0.118396" T="0.248747"/>
      <pos A="0.23872" C="0.328962" G="0.143464" T="0.288854"/>
      <pos A="0.193598" C="0.288854" G="0.263787" T="0.25376"/>
      <pos A="0.409178" C="0.243733" G="0.168531" T="0.178558"/>
      <pos A="0.173545" C="0.35403" G="0.143464" T="0.328962"/>
    </motif>
    <motif db="0" id="M110" alt="O110" length="40" nsites="8" evalue="1.3e-003">
      <pos A="0.101852" C="0.200617" G="0.200617" T="0.496914"/>
      <pos A="0.398148" C="0.398148" G="0.101852" T="0.101852"/>
      <pos A="0.398148" C="0.200617" G="0.00308642" T="0.398148"/>
      <pos A="0.299383" C="0.398148" G="0.00308642" T="0.299383"/>
      <pos A="0.299383" C="0.299383" G="0.101852" T="0.299383"/>
      <pos A="0.496914" C="0.00308642" G="0.398148" T="0.101852"/>
      <pos A="0.398148" C="0.299383" G="0.200617" T="0.101852"/>
      <pos A="0.299383" C="0.101852" G="0.595679" T="0.00308642"/>
      <pos A="0.299383" C="0.496914" G="0.101852" T="0.101852"/>
      <pos A="0.595679" C="0.101852" G="0.101852" T="0.200617"/>
      <pos A="0.595679" C="0.101852" G="0.101852" T="0.200617"/>
      <pos A="0.101852" C="0.101852" G="0.398148" T="0.398148"/>
      <pos A="0.101852" C="0.398148" G="0.200617" T="0.299383"/>
      <pos A="0.00308642" C="0.299383" G="0.101852" T="0.595679"/>
      <pos A="0.200617" C="0.299383" G="0.299383" T="0.200617"/>
      <pos A="0.200617" C="0.00308642" G="0.398148" T="0.398148"/>
      <pos A="0.200617" C="0.101852" G="0.496914" T="0.200617"/>
      <pos A="0.398148" C="0.200617" G="0.299383" T="0.101852"/>
      <pos A="0.200617" C="0.398148" G="0.101852" T="0.299383"/>
      <pos A="0.200617" C="0.299383" G="0.101852" T="0.398148"/>
      <pos A="0.398148" C="0.200617" G="0.299383" T="0.101852"/>
      <pos A="0.398148" C="0.101852" G="0.200617" T="0.299383"/>
      <pos A="0.200617" C="0.299383" G="0.200617" T="0.299383"/>
      <pos A="0.200617" C="0.00308642" G="0.496914" T="0.299383"/>
      <pos A="0.101852" C="0.398148" G="0.398148" T="0.101852"/>
      <pos A="0.496914" C="0.299383" G="0.00308642" T="0.200617"/>
      <pos A="0.496914" C="0.200617" G="0.00308642" T="0.299383"/>
      <pos A="0.101852" C="0.299383" G="0.00308642" T="0.595679"/>
      <pos A="0.101852" C="0.891975" G="0.00308642" T="0.00308642"/>
      <pos A="0.398148" C="0.00308642" G="0.00308642" T="0.595679"/>
      <pos A="0.101852" C="0.496914" G="0.101852" T="0.299383"/>
      <pos A="0.00308642" C="0.299383" G="0.00308642" T="0.694444"/>
      <pos A="0.299383" C="0.101852" G="0.200617" T="0.398148"/>
      <pos A="0.200617" C="0.398148" G="0.299383" T="0.101852"/>
      <pos A="0.398148" C="0.200617" G="0.101852" T="0.299383"/>
      <pos A="0.496914" C="0.101852" G="0.200617" T="0.200617"/>
      <pos A="0.299383" C="0.496914" G="0.00308642" T="0.200617"/>
      <pos A="0.299383" C="0.398148" G="0.200617" T="0.101852"/>
      <pos A="0.398148" C="0.496914" G="0.00308642" T="0.101852"/>
      <pos A="0.398148" C="0.00308642" G="0.496914" T="0.101852"/>
    </motif>
    <motif db="0" id="M111" alt="O111" length="40" nsites="8" evalue="1.3e-003">
      <pos A="0.223679" C="0.193598" G="0.333975" T="0.248747"/>
      <pos A="0.218666" C="0.349016" G="0.168531" T="0.263787"/>
      <pos A="0.379097" C="0.213652" G="0.203626" T="0.203626"/>
      <pos A="0.218666" C="0.168531" G="0.198612" T="0.414192"/>
      <pos A="0.15349" C="0.243733" G="0.23872" T="0.364056"/>
      <pos A="0.258773" C="0.208639" G="0.273814" T="0.258773"/>
      <pos A="0.298881" C="0.349016" G="0.148477" T="0.203626"/>
      <pos A="0.288854" C="0.213652" G="0.389124" T="0.108369"/>
      <pos A="0.243733" C="0.188585" G="0.298881" T="0.268801"/>
      <pos A="0.128424" C="0.278828" G="0.349016" T="0.243733"/>
      <pos A="0.494407" C="0.218666" G="0.123409" T="0.163518"/>
      <pos A="0.263787" C="0.148477" G="0.273814" T="0.313922"/>
      <pos A="0.168531" C="0.258773" G="0.263787" T="0.308909"/>
      <pos A="0.268801" C="0.323949" G="0.133437" T="0.273814"/>
      <pos A="0.198612" C="0.35403" G="0.203626" T="0.243733"/>
      <pos A="0.419205" C="0.298881" G="0.103356" T="0.178558"/>
      <pos A="0.35403" C="0.218666" G="0.173545" T="0.25376"/>
      <pos A="0.23872" C="0.283841" G="0.198612" T="0.278828"/>
      <pos A="0.13845" C="0.223679" G="0.359043" T="0.278828"/>
      <pos A="0.143464" C="0.228692" G="0.248747" T="0.379097"/>
      <pos A="0.293868" C="0.198612" G="0.203626" T="0.303895"/>
      <pos A="0.318935" C="0.248747" G="0.303895" T="0.128424"/>
      <pos A="0.344003" C="0.293868" G="0.188585" T="0.173545"/>
      <pos A="0.213652" C="0.35403" G="0.293868" T="0.13845"/>
      <pos A="0.0833017" C="0.193598" G="0.278828" T="0.444273"/>
      <pos A="0.193598" C="0.268801" G="0.283841" T="0.25376"/>
      <pos A="0.318935" C="0.103356" G="0.243733" T="0.333975"/>
      <pos A="0.313922" C="0.268801" G="0.163518" T="0.25376"/>
      <pos A="0.25376" C="0.263787" G="0.223679" T="0.258773"/>
      <pos A="0.444273" C="0.15349" G="0.163518" T="0.23872"/>
      <pos A="0.313922" C="0.123409" G="0.344003" T="0.218666"/>
      <pos A="0.333975" C="0.268801" G="0.113383" T="0.283841"/>
      <pos A="0.268801" C="0.25376" G="0.288854" T="0.188585"/>
      <pos A="0.293868" C="0.228692" G="0.328962" T="0.148477"/>
      <pos A="0.203626" C="0.414192" G="0.168531" T="0.213652"/>
      <pos A="0.333975" C="0.13845" G="0.133437" T="0.394137"/>
      <pos A="0.13845" C="0.203626" G="0.35403" T="0.303895"/>
      <pos A="0.288854" C="0.278828" G="0.128424" T="0.303895"/>
      <pos A="0.158504" C="0.283841" G="0.233707" T="0.323949"/>
      <pos A="0.193598" C="0.178558" G="0.298881" T="0.328962"/>
    </motif>
    <motif db="0" id="M112" alt="O112" length="40" nsites="8" evalue="1.3e-003">
      <pos A="0.00308642" C="0.00308642" G="0.00308642" T="0.990741"/>
      <pos A="0.00308642" C="0.00308642" G="0.990741" T="0.00308642"/>
      <pos A="0.990741" C="0.00308642" G="0.00308642" T="0.00308642"/>
      <pos A="0.00308642" C="0.00308642" G="0.00308642" T="0.990741"/>
      <pos A="0.00308642" C="0.00308642" G="0.990741" T="0.00308642"/>
      <pos A="0.00308642" C="0.00308642" G="0.00308642" T="0.990741"/>
      <pos A="0.00308642" C="0.00308642" G="0.00308642" T="0.990741"/>
      <pos A="0.00308642" C="0.00308642" G="0.990741" T="0.00308642"/>
      <pos A="0.990741" C="0.00308642" G="0.00308642" T="0.00308642"/>
      <pos A="0.990741" C="0.00308642" G="0.00308642" T="0.00308642"/>
      <pos A="0.00308642" C="0.990741" G="0.00308642" T="0.00308642"/>
      <pos A="0.990741" C="0.00308642" G="0.00308642" T="0.00308642"/>
      <pos A="0.00308642" C="0.00308642" G="0.00308642" T="0.990741"/>
      <pos A="0.00308642" C="0.990741" G="0.00308642" T="0.00308642"/>
      <pos A="0.00308642" C="0.00308642" G="0.00308642" T="0.990741"/>
      <pos A="0.00308642" C="0.00308642" G="0.00308642" T="0.990741"/>
      <pos A="0.00308642" C="0.00308642" G="0.00308642" T="0.990741"/>
      <pos A="0.00308642" C="0.00308642" G="0.00308642" T="0.990741"/>
      <pos A="0.00308642" C="0.990741" G="0.00308642" T="0.00308642"/>
      <pos A="0.990741" C="0.00308642" G="0.00308642" T="0.00308642"/>
      <pos A="0.00308642" C="0.00308642" G="0.00308642" T="0.990741"/>
      <pos A="0.00308642" C="0.00308642" G="0.990741" T="0.00308642"/>
      <pos A="0.00308642" C="0.00308642" G="0.00308642" T="0.990741"/>
      <pos A="0.00308642" C="0.00308642" G="0.990741" T="0.00308642"/>
      <pos A="0.00308642" C="0.990741" G="0.00308642" T="0.00308642"/>
      <pos A="0.00308642" C="0.00308642" G="0.00308642" T="0.990741"/>
      <pos A="0.00308642" C="0.00308642" G="0.00308642" T="0.990741"/>
      <pos A="0.990741" C="0.00308642" G="0.00308642" T="0.00308642"/>
      <pos A="0.00308642" C="0.00308642" G="0.00308642" T="0.990741"/>
      <pos A="0.00308642" C="0.00308642" G="0.00308642" T="0.990741"/>
      <pos A="0.00308642" C="0.00308642" G="0.00308642" T="0.990741"/>
      <pos A="0.00308642" C="0.00308642" G="0.990741" T="0.00308642"/>
      <pos A="0.00308642" C="0.990741" G="0.00308642" T="0.00308642"/>
      <pos A="0.00308642" C="0.990741" G="0.00308642" T="0.00308642"/>
      <pos A="0.990741" C="0.00308642" G="0.00308642" T="0.00308642"/>
      <pos A="0.00308642" C="0.00308642" G="0.00308642" T="0.990741"/>
      <pos A="0.00308642" C="0.990741" G="0.00308642" T="0.00308642"/>
      <pos A="0.00308642" C="0.00308642" G="0.00308642" T="0.990741"/>
      <pos A="0.00308642" C="0.00308642" G="0.990741" T="0.00308642"/>
      <pos A="0.00308642" C="0.00308642" G="0.00308642" T="0.990741"/>
    </motif>
    <motif db="0" id="M113" alt="O113" length="40" nsites="8" evalue="1.3e-003">
      <pos A="0.225473" C="0.232013" G="0.402073" T="0.140442"/>
      <pos A="0.0881165" C="0.395532" G="0.192768" T="0.323583"/>
      <pos A="0.284339" C="0.173146" G="0.146983" T="0.395532"/>
      <pos A="0.421695" C="0.20585" G="0.277799" T="0.0946568"/>
      <pos A="0.277799" C="0.362828" G="0.146983" T="0.212391"/>
      <pos A="0.101198" C="0.0946568" G="0.127361" T="0.676784"/>
      <pos A="0.225473" C="0.251636" G="0.317043" T="0.20585"/>
      <pos A="0.460939" C="0.153524" G="0.245094" T="0.140442"/>
      <pos A="0.29088" C="0.330124" G="0.160064" T="0.218931"/>
      <pos A="0.20585" C="0.310502" G="0.238554" T="0.245094"/>
      <pos A="0.251636" C="0.362828" G="0.179687" T="0.20585"/>
      <pos A="0.277799" C="0.179687" G="0.225473" T="0.317043"/>
      <pos A="0.284339" C="0.245094" G="0.153524" T="0.317043"/>
      <pos A="0.271257" C="0.303961" G="0.264717" T="0.160064"/>
      <pos A="0.369369" C="0.336665" G="0.11428" T="0.179687"/>
      <pos A="0.140442" C="0.277799" G="0.277799" T="0.303961"/>
      <pos A="0.225473" C="0.127361" G="0.173146" T="0.474021"/>
      <pos A="0.179687" C="0.232013" G="0.408613" T="0.179687"/>
      <pos A="0.38245" C="0.166605" G="0.173146" T="0.277799"/>
      <pos A="0.199309" C="0.330124" G="0.317043" T="0.153524"/>
      <pos A="0.225473" C="0.310502" G="0.317043" T="0.146983"/>
      <pos A="0.238554" C="0.362828" G="0.140442" T="0.258176"/>
      <pos A="0.173146" C="0.343206" G="0.238554" T="0.245094"/>
      <pos A="0.284339" C="0.264717" G="0.238554" T="0.212391"/>
      <pos A="0.225473" C="0.264717" G="0.179687" T="0.330124"/>
      <pos A="0.251636" C="0.349746" G="0.20585" T="0.192768"/>
      <pos A="0.264717" C="0.153524" G="0.199309" T="0.38245"/>
      <pos A="0.166605" C="0.29088" G="0.146983" T="0.395532"/>
      <pos A="0.277799" C="0.199309" G="0.179687" T="0.343206"/>
      <pos A="0.29742" C="0.166605" G="0.264717" T="0.271257"/>
      <pos A="0.192768" C="0.428236" G="0.245094" T="0.133901"/>
      <pos A="0.310502" C="0.153524" G="0.107738" T="0.428236"/>
      <pos A="0.232013" C="0.20585" G="0.336665" T="0.225473"/>
      <pos A="0.277799" C="0.303961" G="0.225473" T="0.192768"/>
      <pos A="0.330124" C="0.160064" G="0.179687" T="0.330124"/>
      <pos A="0.277799" C="0.388991" G="0.140442" T="0.192768"/>
      <pos A="0.238554" C="0.251636" G="0.166605" T="0.343206"/>
      <pos A="0.173146" C="0.258176" G="0.140442" T="0.428236"/>
      <pos A="0.277799" C="0.12082" G="0.29088" T="0.310502"/>
      <pos A="0.173146" C="0.323583" G="0.408613" T="0.0946568"/>
    </motif>
    <motif db="0" id="M114" alt="O114" length="40" nsites="8" evalue="1.3e-003">
      <pos A="0.373457" C="0.435185" G="0.126543" T="0.0648148"/>
      <pos A="0.373457" C="0.435185" G="0.188272" T="0.00308642"/>
      <pos A="0.188272" C="0.0648148" G="0.188272" T="0.558642"/>
      <pos A="0.126543" C="0.435185" G="0.126543" T="0.311728"/>
      <pos A="0.188272" C="0.373457" G="0.25" T="0.188272"/>
      <pos A="0.126543" C="0.373457" G="0.435185" T="0.0648148"/>
      <pos A="0.188272" C="0.25" G="0.435185" T="0.126543"/>
      <pos A="0.435185" C="0.311728" G="0.0648148" T="0.188272"/>
      <pos A="0.496914" C="0.126543" G="0.188272" T="0.188272"/>
      <pos A="0.00308642" C="0.00308642" G="0.311728" T="0.682099"/>
      <pos A="0.25" C="0.188272" G="0.373457" T="0.188272"/>
      <pos A="0.188272" C="0.126543" G="0.435185" T="0.25"/>
      <pos A="0.126543" C="0.188272" G="0.311728" T="0.373457"/>
      <pos A="0.25" C="0.126543" G="0.00308642" T="0.62037"/>
      <pos A="0.0648148" C="0.126543" G="0.62037" T="0.188272"/>
      <pos A="0.25" C="0.311728" G="0.311728" T="0.126543"/>
      <pos A="0.25" C="0.188272" G="0.25" T="0.311728"/>
      <pos A="0.435185" C="0.126543" G="0.311728" T="0.126543"/>
      <pos A="0.126543" C="0.00308642" G="0.496914" T="0.373457"/>
      <pos A="0.311728" C="0.126543" G="0.496914" T="0.0648148"/>
      <pos A="0.496914" C="0.126543" G="0.188272" T="0.188272"/>
      <pos A="0.25" C="0.25" G="0.373457" T="0.126543"/>
      <pos A="0.435185" C="0.435185" G="0.00308642" T="0.126543"/>
      <pos A="0.62037" C="0.126543" G="0.188272" T="0.0648148"/>
      <pos A="0.188272" C="0.126543" G="0.496914" T="0.188272"/>
      <pos A="0.373457" C="0.373457" G="0.188272" T="0.0648148"/>
      <pos A="0.311728" C="0.188272" G="0.435185" T="0.0648148"/>
      <pos A="0.0648148" C="0.743827" G="0.0648148" T="0.126543"/>
      <pos A="0.25" C="0.126543" G="0.00308642" T="0.62037"/>
      <pos A="0.00308642" C="0.373457" G="0.373457" T="0.25"/>
      <pos A="0.311728" C="0.25" G="0.311728" T="0.126543"/>
      <pos A="0.435185" C="0.0648148" G="0.188272" T="0.311728"/>
      <pos A="0.435185" C="0.496914" G="0.0648148" T="0.00308642"/>
      <pos A="0.188272" C="0.435185" G="0.00308642" T="0.373457"/>
      <pos A="0.188272" C="0.373457" G="0.126543" T="0.311728"/>
      <pos A="0.126543" C="0.373457" G="0.188272" T="0.311728"/>
      <pos A="0.25" C="0.126543" G="0.435185" T="0.188272"/>
      <pos A="0.25" C="0.188272" G="0.25" T="0.311728"/>
      <pos A="0.0648148" C="0.0648148" G="0.743827" T="0.126543"/>
      <pos A="0.311728" C="0.496914" G="0.126543" T="0.0648148"/>
    </motif>
    <motif db="0" id="M115" alt="O115" length="40" nsites="8" evalue="1.3e-003">
      <pos A="0.244961" C="0.239922" G="0.244961" T="0.270156"/>
      <pos A="0.285273" C="0.25" G="0.224805" T="0.239922"/>
      <pos A="0.305429" C="0.239922" G="0.275195" T="0.179453"/>
      <pos A="0.30039" C="0.239922" G="0.275195" T="0.184492"/>
      <pos A="0.46164" C="0.164336" G="0.169375" T="0.204649"/>
      <pos A="0.219766" C="0.265117" G="0.244961" T="0.270156"/>
      <pos A="0.25" C="0.149219" G="0.19961" T="0.401171"/>
      <pos A="0.149219" C="0.381015" G="0.204649" T="0.265117"/>
      <pos A="0.310468" C="0.209688" G="0.224805" T="0.255039"/>
      <pos A="0.285273" C="0.265117" G="0.265117" T="0.184492"/>
      <pos A="0.335664" C="0.244961" G="0.30039" T="0.118985"/>
      <pos A="0.35582" C="0.381015" G="0.108907" T="0.154258"/>
      <pos A="0.164336" C="0.416288" G="0.214727" T="0.204649"/>
      <pos A="0.234883" C="0.360859" G="0.139141" T="0.265117"/>
      <pos A="0.244961" C="0.169375" G="0.265117" T="0.320547"/>
      <pos A="0.25" C="0.174414" G="0.345742" T="0.229844"/>
      <pos A="0.164336" C="0.345742" G="0.265117" T="0.224805"/>
      <pos A="0.310468" C="0.139141" G="0.194571" T="0.35582"/>
      <pos A="0.0887506" C="0.113946" G="0.481797" T="0.315508"/>
      <pos A="0.219766" C="0.154258" G="0.244961" T="0.381015"/>
      <pos A="0.265117" C="0.280234" G="0.204649" T="0.25"/>
      <pos A="0.557382" C="0.239922" G="0.124024" T="0.0786726"/>
      <pos A="0.209688" C="0.229844" G="0.320547" T="0.239922"/>
      <pos A="0.174414" C="0.35582" G="0.14418" T="0.325586"/>
      <pos A="0.46668" C="0.189532" G="0.184492" T="0.159297"/>
      <pos A="0.224805" C="0.265117" G="0.270156" T="0.239922"/>
      <pos A="0.401171" C="0.139141" G="0.19961" T="0.260078"/>
      <pos A="0.189532" C="0.184492" G="0.350781" T="0.275195"/>
      <pos A="0.290312" C="0.285273" G="0.169375" T="0.255039"/>
      <pos A="0.265117" C="0.219766" G="0.0837116" T="0.431405"/>
      <pos A="0.234883" C="0.295351" G="0.330625" T="0.139141"/>
      <pos A="0.169375" C="0.335664" G="0.124024" T="0.370937"/>
      <pos A="0.265117" C="0.174414" G="0.255039" T="0.305429"/>
      <pos A="0.219766" C="0.19961" G="0.280234" T="0.30039"/>
      <pos A="0.239922" C="0.159297" G="0.315508" T="0.285273"/>
      <pos A="0.295351" C="0.310468" G="0.25" T="0.14418"/>
      <pos A="0.244961" C="0.159297" G="0.113946" T="0.481797"/>
      <pos A="0.174414" C="0.391093" G="0.194571" T="0.239922"/>
      <pos A="0.239922" C="0.255039" G="0.179453" T="0.325586"/>
      <pos A="0.295351" C="0.244961" G="0.234883" T="0.224805"/>
    </motif>
    <motif db="0" id="M116" alt="O116" length="40" nsites="8" evalue="1.3e-003">
      <pos A="0.0689304" C="0.529835" G="0.134773" T="0.266461"/>
      <pos A="0.134773" C="0.266461" G="0.00308642" T="0.595679"/>
      <pos A="0.00308642" C="0.332304" G="0.200617" T="0.463992"/>
      <pos A="0.0689304" C="0.595679" G="0.00308642" T="0.332304"/>
      <pos A="0.398148" C="0.332304" G="0.00308642" T="0.266461"/>
      <pos A="0.0689304" C="0.398148" G="0.134773" T="0.398148"/>
      <pos A="0.398148" C="0.134773" G="0.463992" T="0.00308642"/>
      <pos A="0.134773" C="0.134773" G="0.595679" T="0.134773"/>
      <pos A="0.398148" C="0.398148" G="0.134773" T="0.0689304"/>
      <pos A="0.200617" C="0.200617" G="0.266461" T="0.332304"/>
      <pos A="0.0689304" C="0.200617" G="0.398148" T="0.332304"/>
      <pos A="0.0689304" C="0.463992" G="0.266461" T="0.200617"/>
      <pos A="0.0689304" C="0.266461" G="0.398148" T="0.266461"/>
      <pos A="0.332304" C="0.200617" G="0.398148" T="0.0689304"/>
      <pos A="0.398148" C="0.200617" G="0.200617" T="0.200617"/>
      <pos A="0.266461" C="0.266461" G="0.200617" T="0.266461"/>
      <pos A="0.332304" C="0.398148" G="0.134773" T="0.134773"/>
      <pos A="0.0689304" C="0.0689304" G="0.266461" T="0.595679"/>
      <pos A="0.266461" C="0.0689304" G="0.529835" T="0.134773"/>
      <pos A="0.134773" C="0.529835" G="0.134773" T="0.200617"/>
      <pos A="0.200617" C="0.0689304" G="0.134773" T="0.595679"/>
      <pos A="0.266461" C="0.0689304" G="0.529835" T="0.134773"/>
      <pos A="0.134773" C="0.266461" G="0.332304" T="0.266461"/>
      <pos A="0.00308642" C="0.200617" G="0.332304" T="0.463992"/>
      <pos A="0.266461" C="0.200617" G="0.0689304" T="0.463992"/>
      <pos A="0.266461" C="0.398148" G="0.00308642" T="0.332304"/>
      <pos A="0.134773" C="0.266461" G="0.266461" T="0.332304"/>
      <pos A="0.200617" C="0.200617" G="0.529835" T="0.0689304"/>
      <pos A="0.398148" C="0.332304" G="0.0689304" T="0.200617"/>
      <pos A="0.134773" C="0.266461" G="0.266461" T="0.332304"/>
      <pos A="0.200617" C="0.200617" G="0.529835" T="0.0689304"/>
      <pos A="0.0689304" C="0.332304" G="0.463992" T="0.134773"/>
      <pos A="0.266461" C="0.332304" G="0.0689304" T="0.332304"/>
      <pos A="0.0689304" C="0.398148" G="0.0689304" T="0.463992"/>
      <pos A="0.332304" C="0.266461" G="0.200617" T="0.200617"/>
      <pos A="0.463992" C="0.332304" G="0.200617" T="0.00308642"/>
      <pos A="0.200617" C="0.134773" G="0.200617" T="0.463992"/>
      <pos A="0.200617" C="0.529835" G="0.134773" T="0.134773"/>
      <pos A="0.332304" C="0.0689304" G="0.134773" T="0.463992"/>
      <pos A="0.200617" C="0.529835" G="0.0689304" T="0.200617"/>
    </motif>
    <motif db="0" id="M117" alt="O117" length="40" nsites="8" evalue="1.3e-003">
      <pos A="0.168531" C="0.449286" G="0.123409" T="0.258773"/>
      <pos A="0.36907" C="0.218666" G="0.173545" T="0.23872"/>
      <pos A="0.173545" C="0.273814" G="0.243733" T="0.308909"/>
      <pos A="0.263787" C="0.0983427" G="0.228692" T="0.409178"/>
      <pos A="0.133437" C="0.293868" G="0.278828" T="0.293868"/>
      <pos A="0.283841" C="0.158504" G="0.273814" T="0.283841"/>
      <pos A="0.243733" C="0.23872" G="0.263787" T="0.25376"/>
      <pos A="0.384111" C="0.233707" G="0.188585" T="0.193598"/>
      <pos A="0.374084" C="0.203626" G="0.303895" T="0.118396"/>
      <pos A="0.33899" C="0.193598" G="0.223679" T="0.243733"/>
      <pos A="0.198612" C="0.13845" G="0.359043" T="0.303895"/>
      <pos A="0.298881" C="0.213652" G="0.25376" T="0.233707"/>
      <pos A="0.208639" C="0.349016" G="0.158504" T="0.283841"/>
      <pos A="0.218666" C="0.333975" G="0.183571" T="0.263787"/>
      <pos A="0.414192" C="0.193598" G="0.213652" T="0.178558"/>
      <pos A="0.143464" C="0.429232" G="0.208639" T="0.218666"/>
      <pos A="0.258773" C="0.308909" G="0.228692" T="0.203626"/>
      <pos A="0.283841" C="0.173545" G="0.203626" T="0.33899"/>
      <pos A="0.233707" C="0.218666" G="0.228692" T="0.318935"/>
      <pos A="0.303895" C="0.143464" G="0.298881" T="0.25376"/>
      <pos A="0.328962" C="0.0732751" G="0.414192" T="0.183571"/>
      <pos A="0.283841" C="0.349016" G="0.248747" T="0.118396"/>
      <pos A="0.33899" C="0.198612" G="0.213652" T="0.248747"/>
      <pos A="0.208639" C="0.414192" G="0.108369" T="0.268801"/>
      <pos A="0.0983427" C="0.273814" G="0.283841" T="0.344003"/>
      <pos A="0.0983427" C="0.258773" G="0.313922" T="0.328962"/>
      <pos A="0.318935" C="0.313922" G="0.113383" T="0.25376"/>
      <pos A="0.349016" C="0.123409" G="0.248747" T="0.278828"/>
      <pos A="0.123409" C="0.273814" G="0.313922" T="0.288854"/>
      <pos A="0.218666" C="0.168531" G="0.213652" T="0.399151"/>
      <pos A="0.384111" C="0.0833017" G="0.278828" T="0.25376"/>
      <pos A="0.158504" C="0.349016" G="0.203626" T="0.288854"/>
      <pos A="0.359043" C="0.258773" G="0.128424" T="0.25376"/>
      <pos A="0.223679" C="0.25376" G="0.198612" T="0.323949"/>
      <pos A="0.298881" C="0.218666" G="0.283841" T="0.198612"/>
      <pos A="0.364056" C="0.33899" G="0.133437" T="0.163518"/>
      <pos A="0.404164" C="0.233707" G="0.13845" T="0.223679"/>
      <pos A="0.193598" C="0.278828" G="0.233707" T="0.293868"/>
      <pos A="0.323949" C="0.223679" G="0.183571" T="0.268801"/>
      <pos A="0.148477" C="0.359043" G="0.344003" T="0.148477"/>
    </motif>
    <motif db="0" id="M118" alt="O118" length="40" nsites="8" evalue="1.3e-003">
      <pos A="0.364056" C="0.213652" G="0.108369" T="0.313922"/>
      <pos A="0.308909" C="0.233707" G="0.218666" T="0.23872"/>
      <pos A="0.15349" C="0.359043" G="0.273814" T="0.213652"/>
      <pos A="0.163518" C="0.288854" G="0.203626" T="0.344003"/>
      <pos A="0.379097" C="0.143464" G="0.323949" T="0.15349"/>
      <pos A="0.183571" C="0.25376" G="0.389124" T="0.173545"/>
      <pos A="0.203626" C="0.344003" G="0.25376" T="0.198612"/>
      <pos A="0.223679" C="0.313922" G="0.268801" T="0.193598"/>
      <pos A="0.394137" C="0.223679" G="0.133437" T="0.248747"/>
      <pos A="0.364056" C="0.228692" G="0.163518" T="0.243733"/>
      <pos A="0.133437" C="0.23872" G="0.318935" T="0.308909"/>
      <pos A="0.288854" C="0.188585" G="0.208639" T="0.313922"/>
      <pos A="0.333975" C="0.118396" G="0.379097" T="0.168531"/>
      <pos A="0.213652" C="0.308909" G="0.158504" T="0.318935"/>
      <pos A="0.183571" C="0.123409" G="0.364056" T="0.328962"/>
      <pos A="0.273814" C="0.268801" G="0.218666" T="0.23872"/>
      <pos A="0.263787" C="0.313922" G="0.143464" T="0.278828"/>
      <pos A="0.333975" C="0.208639" G="0.188585" T="0.268801"/>
      <pos A="0.313922" C="0.243733" G="0.193598" T="0.248747"/>
      <pos A="0.193598" C="0.288854" G="0.213652" T="0.303895"/>
      <pos A="0.233707" C="0.318935" G="0.148477" T="0.298881"/>
      <pos A="0.168531" C="0.283841" G="0.163518" T="0.384111"/>
      <pos A="0.223679" C="0.193598" G="0.318935" T="0.263787"/>
      <pos A="0.143464" C="0.118396" G="0.359043" T="0.379097"/>
      <pos A="0.379097" C="0.108369" G="0.273814" T="0.23872"/>
      <pos A="0.198612" C="0.263787" G="0.248747" T="0.288854"/>
      <pos A="0.318935" C="0.213652" G="0.203626" T="0.263787"/>
      <pos A="0.419205" C="0.213652" G="0.183571" T="0.183571"/>
      <pos A="0.233707" C="0.168531" G="0.23872" T="0.359043"/>
      <pos A="0.178558" C="0.444273" G="0.293868" T="0.0833017"/>
      <pos A="0.419205" C="0.198612" G="0.273814" T="0.108369"/>
      <pos A="0.273814" C="0.33899" G="0.183571" T="0.203626"/>
      <pos A="0.283841" C="0.288854" G="0.208639" T="0.218666"/>
      <pos A="0.323949" C="0.218666" G="0.213652" T="0.243733"/>
      <pos A="0.344003" C="0.248747" G="0.0933294" T="0.313922"/>
      <pos A="0.364056" C="0.193598" G="0.298881" T="0.143464"/>
      <pos A="0.183571" C="0.263787" G="0.23872" T="0.313922"/>
      <pos A="0.113383" C="0.374084" G="0.208639" T="0.303895"/>
      <pos A="0.364056" C="0.168531" G="0.178558" T="0.288854"/>
      <pos A="0.223679" C="0.23872" G="0.283841" T="0.25376"/>
    </motif>
    <motif db="0" id="M119" alt="O119" length="40" nsites="8" evalue="1.3e-003">
      <pos A="0.364056" C="0.213652" G="0.208639" T="0.213652"/>
      <pos A="0.263787" C="0.298881" G="0.263787" T="0.173545"/>
      <pos A="0.223679" C="0.118396" G="0.298881" T="0.359043"/>
      <pos A="0.228692" C="0.23872" G="0.183571" T="0.349016"/>
      <pos A="0.434245" C="0.133437" G="0.208639" T="0.223679"/>
      <pos A="0.268801" C="0.183571" G="0.293868" T="0.25376"/>
      <pos A="0.208639" C="0.313922" G="0.278828" T="0.198612"/>
      <pos A="0.394137" C="0.168531" G="0.25376" T="0.183571"/>
      <pos A="0.198612" C="0.133437" G="0.374084" T="0.293868"/>
      <pos A="0.258773" C="0.163518" G="0.33899" T="0.23872"/>
      <pos A="0.25376" C="0.318935" G="0.198612" T="0.228692"/>
      <pos A="0.268801" C="0.414192" G="0.13845" T="0.178558"/>
      <pos A="0.344003" C="0.25376" G="0.198612" T="0.203626"/>
      <pos A="0.23872" C="0.399151" G="0.223679" T="0.13845"/>
      <pos A="0.303895" C="0.25376" G="0.0782884" T="0.364056"/>
      <pos A="0.243733" C="0.203626" G="0.313922" T="0.23872"/>
      <pos A="0.293868" C="0.283841" G="0.243733" T="0.178558"/>
      <pos A="0.228692" C="0.233707" G="0.273814" T="0.263787"/>
      <pos A="0.25376" C="0.308909" G="0.223679" T="0.213652"/>
      <pos A="0.158504" C="0.263787" G="0.193598" T="0.384111"/>
      <pos A="0.203626" C="0.208639" G="0.183571" T="0.404164"/>
      <pos A="0.15349" C="0.414192" G="0.364056" T="0.0682617"/>
      <pos A="0.293868" C="0.374084" G="0.0632484" T="0.268801"/>
      <pos A="0.33899" C="0.243733" G="0.143464" T="0.273814"/>
      <pos A="0.308909" C="0.208639" G="0.208639" T="0.273814"/>
      <pos A="0.389124" C="0.0732751" G="0.394137" T="0.143464"/>
      <pos A="0.213652" C="0.333975" G="0.328962" T="0.123409"/>
      <pos A="0.203626" C="0.15349" G="0.328962" T="0.313922"/>
      <pos A="0.278828" C="0.198612" G="0.243733" T="0.278828"/>
      <pos A="0.213652" C="0.278828" G="0.228692" T="0.278828"/>
      <pos A="0.273814" C="0.188585" G="0.133437" T="0.404164"/>
      <pos A="0.283841" C="0.273814" G="0.168531" T="0.273814"/>
      <pos A="0.298881" C="0.163518" G="0.203626" T="0.333975"/>
      <pos A="0.198612" C="0.263787" G="0.278828" T="0.258773"/>
      <pos A="0.359043" C="0.143464" G="0.188585" T="0.308909"/>
      <pos A="0.384111" C="0.143464" G="0.198612" T="0.273814"/>
      <pos A="0.293868" C="0.25376" G="0.23872" T="0.213652"/>
      <pos A="0.183571" C="0.344003" G="0.183571" T="0.288854"/>
      <pos A="0.218666" C="0.263787" G="0.113383" T="0.404164"/>
      <pos A="0.178558" C="0.298881" G="0.293868" T="0.228692"/>
    </motif>
    <motif db="0" id="M12" alt="O12" length="40" nsites="8" evalue="1.3e-003">
      <pos A="0.14418" C="0.496914" G="0.00308642" T="0.35582"/>
      <pos A="0.426366" C="0.14418" G="0.00308642" T="0.426366"/>
      <pos A="0.285273" C="0.0736336" G="0.0736336" T="0.567461"/>
      <pos A="0.496914" C="0.0736336" G="0.0736336" T="0.35582"/>
      <pos A="0.214727" C="0.14418" G="0.14418" T="0.496914"/>
      <pos A="0.285273" C="0.285273" G="0.214727" T="0.214727"/>
      <pos A="0.35582" C="0.0736336" G="0.00308642" T="0.567461"/>
      <pos A="0.0736336" C="0.35582" G="0.0736336" T="0.496914"/>
      <pos A="0.0736336" C="0.285273" G="0.214727" T="0.426366"/>
      <pos A="0.426366" C="0.285273" G="0.00308642" T="0.285273"/>
      <pos A="0.14418" C="0.14418" G="0.285273" T="0.426366"/>
      <pos A="0.285273" C="0.35582" G="0.285273" T="0.0736336"/>
      <pos A="0.638007" C="0.14418" G="0.14418" T="0.0736336"/>
      <pos A="0.214727" C="0.214727" G="0.285273" T="0.285273"/>
      <pos A="0.0736336" C="0.638007" G="0.00308642" T="0.285273"/>
      <pos A="0.214727" C="0.14418" G="0.0736336" T="0.567461"/>
      <pos A="0.214727" C="0.214727" G="0.426366" T="0.14418"/>
      <pos A="0.14418" C="0.285273" G="0.496914" T="0.0736336"/>
      <pos A="0.0736336" C="0.426366" G="0.35582" T="0.14418"/>
      <pos A="0.214727" C="0.0736336" G="0.285273" T="0.426366"/>
      <pos A="0.426366" C="0.0736336" G="0.426366" T="0.0736336"/>
      <pos A="0.35582" C="0.285273" G="0.285273" T="0.0736336"/>
      <pos A="0.214727" C="0.285273" G="0.285273" T="0.214727"/>
      <pos A="0.285273" C="0.0736336" G="0.285273" T="0.35582"/>
      <pos A="0.285273" C="0.14418" G="0.14418" T="0.426366"/>
      <pos A="0.285273" C="0.00308642" G="0.638007" T="0.0736336"/>
      <pos A="0.426366" C="0.00308642" G="0.14418" T="0.426366"/>
      <pos A="0.567461" C="0.00308642" G="0.35582" T="0.0736336"/>
      <pos A="0.00308642" C="0.426366" G="0.285273" T="0.285273"/>
      <pos A="0.638007" C="0.14418" G="0.14418" T="0.0736336"/>
      <pos A="0.426366" C="0.00308642" G="0.14418" T="0.426366"/>
      <pos A="0.0736336" C="0.00308642" G="0.920194" T="0.00308642"/>
      <pos A="0.496914" C="0.14418" G="0.0736336" T="0.285273"/>
      <pos A="0.426366" C="0.285273" G="0.14418" T="0.14418"/>
      <pos A="0.426366" C="0.214727" G="0.00308642" T="0.35582"/>
      <pos A="0.14418" C="0.426366" G="0.0736336" T="0.35582"/>
      <pos A="0.00308642" C="0.0736336" G="0.00308642" T="0.920194"/>
      <pos A="0.285273" C="0.0736336" G="0.567461" T="0.0736336"/>
      <pos A="0.14418" C="0.35582" G="0.35582" T="0.14418"/>
      <pos A="0.7791" C="0.0736336" G="0.14418" T="0.00308642"/>
    </motif>
    <motif db="0" id="M120" alt="O120" length="40" nsites="8" evalue="1.3e-003">
      <pos A="0.379335" C="0.0736336" G="0.473398" T="0.0736336"/>
      <pos A="0.261758" C="0.261758" G="0.285273" T="0.191211"/>
      <pos A="0.379335" C="0.214727" G="0.238242" T="0.167696"/>
      <pos A="0.0266025" C="0.426366" G="0.426366" T="0.120665"/>
      <pos A="0.285273" C="0.214727" G="0.14418" T="0.35582"/>
      <pos A="0.35582" C="0.191211" G="0.0501175" T="0.402851"/>
      <pos A="0.167696" C="0.308789" G="0.120665" T="0.402851"/>
      <pos A="0.214727" C="0.35582" G="0.120665" T="0.308789"/>
      <pos A="0.332304" C="0.332304" G="0.00308642" T="0.332304"/>
      <pos A="0.402851" C="0.167696" G="0.167696" T="0.261758"/>
      <pos A="0.567461" C="0.167696" G="0.120665" T="0.14418"/>
      <pos A="0.191211" C="0.379335" G="0.285273" T="0.14418"/>
      <pos A="0.0971486" C="0.332304" G="0.167696" T="0.402851"/>
      <pos A="0.191211" C="0.308789" G="0.214727" T="0.285273"/>
      <pos A="0.214727" C="0.35582" G="0.261758" T="0.167696"/>
      <pos A="0.261758" C="0.261758" G="0.120665" T="0.35582"/>
      <pos A="0.379335" C="0.120665" G="0.308789" T="0.191211"/>
      <pos A="0.0971486" C="0.567461" G="0.167696" T="0.167696"/>
      <pos A="0.238242" C="0.238242" G="0.261758" T="0.261758"/>
      <pos A="0.0501175" C="0.473398" G="0.308789" T="0.167696"/>
      <pos A="0.285273" C="0.120665" G="0.191211" T="0.402851"/>
      <pos A="0.285273" C="0.214727" G="0.285273" T="0.214727"/>
      <pos A="0.285273" C="0.285273" G="0.0501175" T="0.379335"/>
      <pos A="0.261758" C="0.238242" G="0.167696" T="0.332304"/>
      <pos A="0.449882" C="0.120665" G="0.308789" T="0.120665"/>
      <pos A="0.14418" C="0.543945" G="0.0501175" T="0.261758"/>
      <pos A="0.285273" C="0.308789" G="0.0971486" T="0.308789"/>
      <pos A="0.191211" C="0.379335" G="0.379335" T="0.0501175"/>
      <pos A="0.35582" C="0.120665" G="0.214727" T="0.308789"/>
      <pos A="0.120665" C="0.0501175" G="0.261758" T="0.567461"/>
      <pos A="0.238242" C="0.261758" G="0.332304" T="0.167696"/>
      <pos A="0.379335" C="0.332304" G="0.238242" T="0.0501175"/>
      <pos A="0.191211" C="0.285273" G="0.308789" T="0.214727"/>
      <pos A="0.214727" C="0.214727" G="0.238242" T="0.332304"/>
      <pos A="0.261758" C="0.191211" G="0.261758" T="0.285273"/>
      <pos A="0.285273" C="0.0736336" G="0.308789" T="0.332304"/>
      <pos A="0.14418" C="0.0971486" G="0.332304" T="0.426366"/>
      <pos A="0.191211" C="0.402851" G="0.308789" T="0.0971486"/>
      <pos A="0.120665" C="0.402851" G="0.0266025" T="0.449882"/>
      <pos A="0.238242" C="0.285273" G="0.261758" T="0.214727"/>
    </motif>
    <motif db="0" id="M121" alt="O121" length="40" nsites="8" evalue="1.3e-003">
      <pos A="0.388105" C="0.262555" G="0.203965" T="0.145376"/>
      <pos A="0.212335" C="0.321145" G="0.371364" T="0.0951556"/>
      <pos A="0.404844" C="0.321145" G="0.195595" T="0.0784158"/>
      <pos A="0.229076" C="0.0700464" G="0.396474" T="0.304405"/>
      <pos A="0.321145" C="0.270924" G="0.279295" T="0.128636"/>
      <pos A="0.0867862" C="0.237445" G="0.262555" T="0.413214"/>
      <pos A="0.120266" C="0.296035" G="0.137005" T="0.446694"/>
      <pos A="0.354624" C="0.145376" G="0.137005" T="0.362995"/>
      <pos A="0.203965" C="0.296035" G="0.354624" T="0.145376"/>
      <pos A="0.212335" C="0.362995" G="0.287665" T="0.137005"/>
      <pos A="0.287665" C="0.220705" G="0.0867862" T="0.404844"/>
      <pos A="0.128636" C="0.388105" G="0.379734" T="0.103526"/>
      <pos A="0.187226" C="0.429954" G="0.212335" T="0.170486"/>
      <pos A="0.312774" C="0.212335" G="0.262555" T="0.212335"/>
      <pos A="0.145376" C="0.287665" G="0.321145" T="0.245815"/>
      <pos A="0.388105" C="0.170486" G="0.329514" T="0.111895"/>
      <pos A="0.195595" C="0.103526" G="0.296035" T="0.404844"/>
      <pos A="0.296035" C="0.203965" G="0.354624" T="0.145376"/>
      <pos A="0.203965" C="0.362995" G="0.254185" T="0.178855"/>
      <pos A="0.162116" C="0.170486" G="0.170486" T="0.496914"/>
      <pos A="0.0784158" C="0.237445" G="0.321145" T="0.362995"/>
      <pos A="0.270924" C="0.304405" G="0.170486" T="0.254185"/>
      <pos A="0.245815" C="0.396474" G="0.128636" T="0.229076"/>
      <pos A="0.421584" C="0.162116" G="0.237445" T="0.178855"/>
      <pos A="0.404844" C="0.321145" G="0.170486" T="0.103526"/>
      <pos A="0.346255" C="0.229076" G="0.170486" T="0.254185"/>
      <pos A="0.203965" C="0.362995" G="0.229076" T="0.203965"/>
      <pos A="0.337884" C="0.128636" G="0.346255" T="0.187226"/>
      <pos A="0.321145" C="0.379734" G="0.229076" T="0.0700464"/>
      <pos A="0.0867862" C="0.329514" G="0.270924" T="0.312774"/>
      <pos A="0.187226" C="0.203965" G="0.237445" T="0.371364"/>
      <pos A="0.296035" C="0.229076" G="0.304405" T="0.170486"/>
      <pos A="0.187226" C="0.203965" G="0.371364" T="0.237445"/>
      <pos A="0.237445" C="0.296035" G="0.337884" T="0.128636"/>
      <pos A="0.438324" C="0.137005" G="0.145376" T="0.279295"/>
      <pos A="0.254185" C="0.111895" G="0.329514" T="0.304405"/>
      <pos A="0.237445" C="0.287665" G="0.245815" T="0.229076"/>
      <pos A="0.153745" C="0.312774" G="0.220705" T="0.312774"/>
      <pos A="0.371364" C="0.287665" G="0.111895" T="0.229076"/>
      <pos A="0.254185" C="0.178855" G="0.362995" T="0.203965"/>
    </motif>
    <motif db="0" id="M122" alt="O122" length="40" nsites="8" evalue="1.3e-003">
      <pos A="0.30698" C="0.0790598" G="0.231006" T="0.382953"/>
      <pos A="0.382953" C="0.117047" G="0.30698" T="0.19302"/>
      <pos A="0.0790598" C="0.231006" G="0.19302" T="0.496914"/>
      <pos A="0.117047" C="0.155033" G="0.534901" T="0.19302"/>
      <pos A="0.344967" C="0.19302" G="0.117047" T="0.344967"/>
      <pos A="0.344967" C="0.117047" G="0.382953" T="0.155033"/>
      <pos A="0.00308642" C="0.0790598" G="0.610874" T="0.30698"/>
      <pos A="0.155033" C="0.231006" G="0.42094" T="0.19302"/>
      <pos A="0.155033" C="0.231006" G="0.231006" T="0.382953"/>
      <pos A="0.344967" C="0.268994" G="0.19302" T="0.19302"/>
      <pos A="0.231006" C="0.382953" G="0.155033" T="0.231006"/>
      <pos A="0.382953" C="0.155033" G="0.231006" T="0.231006"/>
      <pos A="0.155033" C="0.155033" G="0.382953" T="0.30698"/>
      <pos A="0.0410736" C="0.268994" G="0.344967" T="0.344967"/>
      <pos A="0.496914" C="0.0790598" G="0.344967" T="0.0790598"/>
      <pos A="0.268994" C="0.155033" G="0.382953" T="0.19302"/>
      <pos A="0.30698" C="0.268994" G="0.268994" T="0.155033"/>
      <pos A="0.117047" C="0.496914" G="0.155033" T="0.231006"/>
      <pos A="0.268994" C="0.268994" G="0.19302" T="0.268994"/>
      <pos A="0.231006" C="0.19302" G="0.496914" T="0.0790598"/>
      <pos A="0.382953" C="0.30698" G="0.30698" T="0.00308642"/>
      <pos A="0.458926" C="0.155033" G="0.30698" T="0.0790598"/>
      <pos A="0.155033" C="0.458926" G="0.19302" T="0.19302"/>
      <pos A="0.30698" C="0.0410736" G="0.117047" T="0.534901"/>
      <pos A="0.117047" C="0.155033" G="0.458926" T="0.268994"/>
      <pos A="0.155033" C="0.231006" G="0.0790598" T="0.534901"/>
      <pos A="0.268994" C="0.344967" G="0.0790598" T="0.30698"/>
      <pos A="0.19302" C="0.458926" G="0.19302" T="0.155033"/>
      <pos A="0.382953" C="0.344967" G="0.155033" T="0.117047"/>
      <pos A="0.231006" C="0.344967" G="0.117047" T="0.30698"/>
      <pos A="0.0410736" C="0.19302" G="0.30698" T="0.458926"/>
      <pos A="0.42094" C="0.344967" G="0.117047" T="0.117047"/>
      <pos A="0.00308642" C="0.382953" G="0.30698" T="0.30698"/>
      <pos A="0.458926" C="0.0410736" G="0.0410736" T="0.458926"/>
      <pos A="0.0790598" C="0.30698" G="0.30698" T="0.30698"/>
      <pos A="0.458926" C="0.0790598" G="0.268994" T="0.19302"/>
      <pos A="0.231006" C="0.344967" G="0.19302" T="0.231006"/>
      <pos A="0.0410736" C="0.231006" G="0.458926" T="0.268994"/>
      <pos A="0.117047" C="0.458926" G="0.19302" T="0.231006"/>
      <pos A="0.458926" C="0.0410736" G="0.19302" T="0.30698"/>
    </motif>
    <motif db="0" id="M123" alt="O123" length="40" nsites="8" evalue="1.3e-003">
      <pos A="0.442043" C="0.00308642" G="0.222565" T="0.332304"/>
      <pos A="0.771262" C="0.112826" G="0.112826" T="0.00308642"/>
      <pos A="0.442043" C="0.112826" G="0.00308642" T="0.442043"/>
      <pos A="0.112826" C="0.222565" G="0.661523" T="0.00308642"/>
      <pos A="0.442043" C="0.442043" G="0.00308642" T="0.112826"/>
      <pos A="0.551784" C="0.00308642" G="0.112826" T="0.332304"/>
      <pos A="0.442043" C="0.332304" G="0.112826" T="0.112826"/>
      <pos A="0.112826" C="0.112826" G="0.00308642" T="0.771262"/>
      <pos A="0.112826" C="0.222565" G="0.112826" T="0.551784"/>
      <pos A="0.222565" C="0.112826" G="0.332304" T="0.332304"/>
      <pos A="0.442043" C="0.442043" G="0.112826" T="0.00308642"/>
      <pos A="0.551784" C="0.222565" G="0.00308642" T="0.222565"/>
      <pos A="0.551784" C="0.00308642" G="0.222565" T="0.222565"/>
      <pos A="0.222565" C="0.00308642" G="0.332304" T="0.442043"/>
      <pos A="0.112826" C="0.332304" G="0.442043" T="0.112826"/>
      <pos A="0.551784" C="0.00308642" G="0.222565" T="0.222565"/>
      <pos A="0.332304" C="0.00308642" G="0.332304" T="0.332304"/>
      <pos A="0.222565" C="0.332304" G="0.112826" T="0.332304"/>
      <pos A="0.00308642" C="0.551784" G="0.332304" T="0.112826"/>
      <pos A="0.332304" C="0.332304" G="0.112826" T="0.222565"/>
      <pos A="0.332304" C="0.332304" G="0.00308642" T="0.332304"/>
      <pos A="0.551784" C="0.222565" G="0.222565" T="0.00308642"/>
      <pos A="0.332304" C="0.222565" G="0.112826" T="0.332304"/>
      <pos A="0.332304" C="0.00308642" G="0.551784" T="0.112826"/>
      <pos A="0.551784" C="0.112826" G="0.222565" T="0.112826"/>
      <pos A="0.332304" C="0.112826" G="0.332304" T="0.222565"/>
      <pos A="0.442043" C="0.00308642" G="0.112826" T="0.442043"/>
      <pos A="0.332304" C="0.222565" G="0.332304" T="0.112826"/>
      <pos A="0.222565" C="0.332304" G="0.00308642" T="0.442043"/>
      <pos A="0.661523" C="0.222565" G="0.112826" T="0.00308642"/>
      <pos A="0.442043" C="0.222565" G="0.222565" T="0.112826"/>
      <pos A="0.551784" C="0.00308642" G="0.00308642" T="0.442043"/>
      <pos A="0.661523" C="0.00308642" G="0.112826" T="0.222565"/>
      <pos A="0.442043" C="0.00308642" G="0.551784" T="0.00308642"/>
      <pos A="0.551784" C="0.222565" G="0.222565" T="0.00308642"/>
      <pos A="0.332304" C="0.112826" G="0.222565" T="0.332304"/>
      <pos A="0.442043" C="0.222565" G="0.112826" T="0.222565"/>
      <pos A="0.442043" C="0.332304" G="0.00308642" T="0.222565"/>
      <pos A="0.332304" C="0.332304" G="0.332304" T="0.00308642"/>
      <pos A="0.332304" C="0.112826" G="0.332304" T="0.222565"/>
    </motif>
    <motif db="0" id="M124" alt="O124" length="40" nsites="8" evalue="1.3e-003">
      <pos A="0.213652" C="0.344003" G="0.203626" T="0.23872"/>
      <pos A="0.228692" C="0.313922" G="0.248747" T="0.208639"/>
      <pos A="0.283841" C="0.23872" G="0.143464" T="0.333975"/>
      <pos A="0.198612" C="0.298881" G="0.293868" T="0.208639"/>
      <pos A="0.409178" C="0.0281541" G="0.178558" T="0.384111"/>
      <pos A="0.223679" C="0.158504" G="0.549555" T="0.0682617"/>
      <pos A="0.263787" C="0.414192" G="0.143464" T="0.178558"/>
      <pos A="0.323949" C="0.178558" G="0.168531" T="0.328962"/>
      <pos A="0.168531" C="0.208639" G="0.308909" T="0.313922"/>
      <pos A="0.293868" C="0.288854" G="0.213652" T="0.203626"/>
      <pos A="0.198612" C="0.23872" G="0.208639" T="0.35403"/>
      <pos A="0.178558" C="0.389124" G="0.208639" T="0.223679"/>
      <pos A="0.359043" C="0.123409" G="0.364056" T="0.15349"/>
      <pos A="0.223679" C="0.0732751" G="0.389124" T="0.313922"/>
      <pos A="0.288854" C="0.168531" G="0.23872" T="0.303895"/>
      <pos A="0.328962" C="0.193598" G="0.233707" T="0.243733"/>
      <pos A="0.243733" C="0.258773" G="0.25376" T="0.243733"/>
      <pos A="0.173545" C="0.33899" G="0.228692" T="0.258773"/>
      <pos A="0.233707" C="0.263787" G="0.178558" T="0.323949"/>
      <pos A="0.288854" C="0.23872" G="0.173545" T="0.298881"/>
      <pos A="0.293868" C="0.33899" G="0.188585" T="0.178558"/>
      <pos A="0.434245" C="0.213652" G="0.13845" T="0.213652"/>
      <pos A="0.233707" C="0.278828" G="0.15349" T="0.333975"/>
      <pos A="0.258773" C="0.328962" G="0.213652" T="0.198612"/>
      <pos A="0.15349" C="0.203626" G="0.278828" T="0.364056"/>
      <pos A="0.333975" C="0.208639" G="0.278828" T="0.178558"/>
      <pos A="0.303895" C="0.389124" G="0.0833017" T="0.223679"/>
      <pos A="0.293868" C="0.193598" G="0.188585" T="0.323949"/>
      <pos A="0.208639" C="0.283841" G="0.233707" T="0.273814"/>
      <pos A="0.213652" C="0.278828" G="0.213652" T="0.293868"/>
      <pos A="0.0883151" C="0.243733" G="0.283841" T="0.384111"/>
      <pos A="0.379097" C="0.308909" G="0.188585" T="0.123409"/>
      <pos A="0.188585" C="0.188585" G="0.318935" T="0.303895"/>
      <pos A="0.258773" C="0.243733" G="0.243733" T="0.25376"/>
      <pos A="0.313922" C="0.158504" G="0.313922" T="0.213652"/>
      <pos A="0.464326" C="0.178558" G="0.203626" T="0.15349"/>
      <pos A="0.399151" C="0.183571" G="0.233707" T="0.183571"/>
      <pos A="0.248747" C="0.198612" G="0.203626" T="0.349016"/>
      <pos A="0.168531" C="0.409178" G="0.243733" T="0.178558"/>
      <pos A="0.288854" C="0.283841" G="0.0833017" T="0.344003"/>
    </motif>
    <motif db="0" id="M125" alt="O125" length="40" nsites="8" evalue="1.3e-003">
      <pos A="0.29765" C="0.245668" G="0.280323" T="0.17636"/>
      <pos A="0.418941" C="0.228341" G="0.0550686" T="0.29765"/>
      <pos A="0.0377412" C="0.211013" G="0.418941" T="0.332304"/>
      <pos A="0.29765" C="0.280323" G="0.159032" T="0.262996"/>
      <pos A="0.0723951" C="0.349632" G="0.314977" T="0.262996"/>
      <pos A="0.17636" C="0.314977" G="0.211013" T="0.29765"/>
      <pos A="0.401614" C="0.436268" G="0.0723951" T="0.0897225"/>
      <pos A="0.193686" C="0.29765" G="0.141705" T="0.366959"/>
      <pos A="0.332304" C="0.314977" G="0.17636" T="0.17636"/>
      <pos A="0.436268" C="0.0897225" G="0.280323" T="0.193686"/>
      <pos A="0.280323" C="0.17636" G="0.470922" T="0.0723951"/>
      <pos A="0.10705" C="0.280323" G="0.280323" T="0.332304"/>
      <pos A="0.228341" C="0.280323" G="0.141705" T="0.349632"/>
      <pos A="0.0723951" C="0.314977" G="0.211013" T="0.401614"/>
      <pos A="0.141705" C="0.314977" G="0.384286" T="0.159032"/>
      <pos A="0.0377412" C="0.470922" G="0.245668" T="0.245668"/>
      <pos A="0.245668" C="0.384286" G="0.211013" T="0.159032"/>
      <pos A="0.384286" C="0.17636" G="0.262996" T="0.17636"/>
      <pos A="0.193686" C="0.10705" G="0.29765" T="0.401614"/>
      <pos A="0.228341" C="0.384286" G="0.245668" T="0.141705"/>
      <pos A="0.29765" C="0.262996" G="0.124377" T="0.314977"/>
      <pos A="0.10705" C="0.0377412" G="0.48825" T="0.366959"/>
      <pos A="0.193686" C="0.10705" G="0.401614" T="0.29765"/>
      <pos A="0.159032" C="0.0550686" G="0.574886" T="0.211013"/>
      <pos A="0.141705" C="0.245668" G="0.245668" T="0.366959"/>
      <pos A="0.228341" C="0.245668" G="0.418941" T="0.10705"/>
      <pos A="0.124377" C="0.262996" G="0.349632" T="0.262996"/>
      <pos A="0.17636" C="0.193686" G="0.280323" T="0.349632"/>
      <pos A="0.228341" C="0.245668" G="0.245668" T="0.280323"/>
      <pos A="0.280323" C="0.245668" G="0.29765" T="0.17636"/>
      <pos A="0.10705" C="0.470922" G="0.0204138" T="0.401614"/>
      <pos A="0.10705" C="0.29765" G="0.349632" T="0.245668"/>
      <pos A="0.262996" C="0.262996" G="0.193686" T="0.280323"/>
      <pos A="0.211013" C="0.29765" G="0.366959" T="0.124377"/>
      <pos A="0.0204138" C="0.332304" G="0.366959" T="0.280323"/>
      <pos A="0.453595" C="0.349632" G="0.0377412" T="0.159032"/>
      <pos A="0.436268" C="0.0204138" G="0.418941" T="0.124377"/>
      <pos A="0.245668" C="0.245668" G="0.211013" T="0.29765"/>
      <pos A="0.159032" C="0.332304" G="0.332304" T="0.17636"/>
      <pos A="0.17636" C="0.418941" G="0.211013" T="0.193686"/>
    </motif>
    <motif db="0" id="M126" alt="O126" length="40" nsites="8" evalue="1.3e-003">
      <pos A="0.00308642" C="0.661523" G="0.167696" T="0.167696"/>
      <pos A="0.332304" C="0.332304" G="0.00308642" T="0.332304"/>
      <pos A="0.167696" C="0.332304" G="0.167696" T="0.332304"/>
      <pos A="0.167696" C="0.167696" G="0.00308642" T="0.661523"/>
      <pos A="0.00308642" C="0.00308642" G="0.496914" T="0.496914"/>
      <pos A="0.332304" C="0.496914" G="0.167696" T="0.00308642"/>
      <pos A="0.332304" C="0.332304" G="0.00308642" T="0.332304"/>
      <pos A="0.00308642" C="0.167696" G="0.661523" T="0.167696"/>
      <pos A="0.00308642" C="0.332304" G="0.496914" T="0.167696"/>
      <pos A="0.00308642" C="0.332304" G="0.332304" T="0.332304"/>
      <pos A="0.661523" C="0.00308642" G="0.00308642" T="0.332304"/>
      <pos A="0.332304" C="0.00308642" G="0.332304" T="0.332304"/>
      <pos A="0.00308642" C="0.332304" G="0.332304" T="0.332304"/>
      <pos A="0.661523" C="0.00308642" G="0.167696" T="0.167696"/>
      <pos A="0.00308642" C="0.00308642" G="0.826131" T="0.167696"/>
      <pos A="0.332304" C="0.167696" G="0.332304" T="0.167696"/>
      <pos A="0.496914" C="0.00308642" G="0.332304" T="0.167696"/>
      <pos A="0.332304" C="0.332304" G="0.332304" T="0.00308642"/>
      <pos A="0.167696" C="0.496914" G="0.00308642" T="0.332304"/>
      <pos A="0.332304" C="0.167696" G="0.00308642" T="0.496914"/>
      <pos A="0.00308642" C="0.332304" G="0.332304" T="0.332304"/>
      <pos A="0.496914" C="0.00308642" G="0.496914" T="0.00308642"/>
      <pos A="0.661523" C="0.00308642" G="0.332304" T="0.00308642"/>
      <pos A="0.167696" C="0.496914" G="0.167696" T="0.167696"/>
      <pos A="0.00308642" C="0.167696" G="0.00308642" T="0.826131"/>
      <pos A="0.00308642" C="0.167696" G="0.167696" T="0.661523"/>
      <pos A="0.332304" C="0.167696" G="0.00308642" T="0.496914"/>
      <pos A="0.167696" C="0.332304" G="0.167696" T="0.332304"/>
      <pos A="0.332304" C="0.332304" G="0.167696" T="0.167696"/>
      <pos A="0.167696" C="0.332304" G="0.332304" T="0.167696"/>
      <pos A="0.332304" C="0.167696" G="0.00308642" T="0.496914"/>
      <pos A="0.167696" C="0.167696" G="0.167696" T="0.496914"/>
      <pos A="0.332304" C="0.167696" G="0.00308642" T="0.496914"/>
      <pos A="0.167696" C="0.00308642" G="0.332304" T="0.496914"/>
      <pos A="0.332304" C="0.167696" G="0.332304" T="0.167696"/>
      <pos A="0.00308642" C="0.00308642" G="0.496914" T="0.496914"/>
      <pos A="0.00308642" C="0.332304" G="0.496914" T="0.167696"/>
      <pos A="0.332304" C="0.00308642" G="0.167696" T="0.496914"/>
      <pos A="0.00308642" C="0.00308642" G="0.167696" T="0.826131"/>
      <pos A="0.332304" C="0.332304" G="0.332304" T="0.00308642"/>
    </motif>
    <motif db="0" id="M127" alt="O127" length="40" nsites="8" evalue="1.3e-003">
      <pos A="0.278828" C="0.183571" G="0.158504" T="0.379097"/>
      <pos A="0.394137" C="0.128424" G="0.283841" T="0.193598"/>
      <pos A="0.318935" C="0.168531" G="0.248747" T="0.263787"/>
      <pos A="0.404164" C="0.283841" G="0.13845" T="0.173545"/>
      <pos A="0.293868" C="0.349016" G="0.113383" T="0.243733"/>
      <pos A="0.33899" C="0.278828" G="0.0883151" T="0.293868"/>
      <pos A="0.283841" C="0.344003" G="0.243733" T="0.128424"/>
      <pos A="0.178558" C="0.318935" G="0.36907" T="0.133437"/>
      <pos A="0.394137" C="0.218666" G="0.248747" T="0.13845"/>
      <pos A="0.303895" C="0.193598" G="0.23872" T="0.263787"/>
      <pos A="0.198612" C="0.233707" G="0.223679" T="0.344003"/>
      <pos A="0.0883151" C="0.419205" G="0.208639" T="0.283841"/>
      <pos A="0.223679" C="0.223679" G="0.128424" T="0.424218"/>
      <pos A="0.173545" C="0.359043" G="0.113383" T="0.35403"/>
      <pos A="0.293868" C="0.168531" G="0.288854" T="0.248747"/>
      <pos A="0.228692" C="0.213652" G="0.399151" T="0.158504"/>
      <pos A="0.158504" C="0.35403" G="0.178558" T="0.308909"/>
      <pos A="0.25376" C="0.218666" G="0.168531" T="0.359043"/>
      <pos A="0.248747" C="0.233707" G="0.298881" T="0.218666"/>
      <pos A="0.424218" C="0.208639" G="0.213652" T="0.15349"/>
      <pos A="0.313922" C="0.188585" G="0.273814" T="0.223679"/>
      <pos A="0.25376" C="0.193598" G="0.409178" T="0.143464"/>
      <pos A="0.233707" C="0.33899" G="0.203626" T="0.223679"/>
      <pos A="0.263787" C="0.0983427" G="0.344003" T="0.293868"/>
      <pos A="0.268801" C="0.399151" G="0.188585" T="0.143464"/>
      <pos A="0.449286" C="0.158504" G="0.268801" T="0.123409"/>
      <pos A="0.298881" C="0.133437" G="0.158504" T="0.409178"/>
      <pos A="0.113383" C="0.313922" G="0.273814" T="0.298881"/>
      <pos A="0.233707" C="0.248747" G="0.248747" T="0.268801"/>
      <pos A="0.293868" C="0.203626" G="0.243733" T="0.258773"/>
      <pos A="0.183571" C="0.293868" G="0.128424" T="0.394137"/>
      <pos A="0.288854" C="0.133437" G="0.23872" T="0.33899"/>
      <pos A="0.203626" C="0.233707" G="0.273814" T="0.288854"/>
      <pos A="0.273814" C="0.293868" G="0.218666" T="0.213652"/>
      <pos A="0.344003" C="0.208639" G="0.0833017" T="0.364056"/>
      <pos A="0.223679" C="0.278828" G="0.208639" T="0.288854"/>
      <pos A="0.233707" C="0.163518" G="0.323949" T="0.278828"/>
      <pos A="0.374084" C="0.248747" G="0.198612" T="0.178558"/>
      <pos A="0.148477" C="0.273814" G="0.374084" T="0.203626"/>
      <pos A="0.293868" C="0.273814" G="0.263787" T="0.168531"/>
    </motif>
    <motif db="0" id="M13" alt="O13" length="40" nsites="8" evalue="1.3e-003">
      <pos A="0.328802" C="0.150184" G="0.454886" T="0.0661284"/>
      <pos A="0.26576" C="0.0661284" G="0.360323" T="0.307789"/>
      <pos A="0.244747" C="0.108156" G="0.360323" T="0.286774"/>
      <pos A="0.307789" C="0.433872" G="0.192211" T="0.0661284"/>
      <pos A="0.286774" C="0.33931" G="0.16069" T="0.213226"/>
      <pos A="0.318295" C="0.465393" G="0.108156" T="0.108156"/>
      <pos A="0.517928" C="0.171198" G="0.0976494" T="0.213226"/>
      <pos A="0.391844" C="0.12917" G="0.286774" T="0.192211"/>
      <pos A="0.307789" C="0.150184" G="0.391844" T="0.150184"/>
      <pos A="0.202719" C="0.192211" G="0.139677" T="0.465393"/>
      <pos A="0.328802" C="0.202719" G="0.423365" T="0.0451141"/>
      <pos A="0.276268" C="0.33931" G="0.108156" T="0.276268"/>
      <pos A="0.423365" C="0.307789" G="0.213226" T="0.0556207"/>
      <pos A="0.223732" C="0.181705" G="0.286774" T="0.307789"/>
      <pos A="0.118663" C="0.26576" G="0.255253" T="0.360323"/>
      <pos A="0.202719" C="0.255253" G="0.139677" T="0.402351"/>
      <pos A="0.255253" C="0.171198" G="0.328802" T="0.244747"/>
      <pos A="0.181705" C="0.307789" G="0.349816" T="0.16069"/>
      <pos A="0.26576" C="0.412858" G="0.16069" T="0.16069"/>
      <pos A="0.307789" C="0.223732" G="0.16069" T="0.307789"/>
      <pos A="0.37083" C="0.213226" G="0.255253" T="0.16069"/>
      <pos A="0.318295" C="0.16069" G="0.171198" T="0.349816"/>
      <pos A="0.307789" C="0.118663" G="0.286774" T="0.286774"/>
      <pos A="0.297281" C="0.381337" G="0.181705" T="0.139677"/>
      <pos A="0.202719" C="0.244747" G="0.181705" T="0.37083"/>
      <pos A="0.276268" C="0.108156" G="0.402351" T="0.213226"/>
      <pos A="0.349816" C="0.0241007" G="0.391844" T="0.23424"/>
      <pos A="0.318295" C="0.108156" G="0.318295" T="0.255253"/>
      <pos A="0.202719" C="0.318295" G="0.26576" T="0.213226"/>
      <pos A="0.23424" C="0.255253" G="0.118663" T="0.391844"/>
      <pos A="0.244747" C="0.16069" G="0.171198" T="0.423365"/>
      <pos A="0.360323" C="0.181705" G="0.223732" T="0.23424"/>
      <pos A="0.391844" C="0.192211" G="0.181705" T="0.23424"/>
      <pos A="0.307789" C="0.297281" G="0.118663" T="0.276268"/>
      <pos A="0.192211" C="0.150184" G="0.297281" T="0.360323"/>
      <pos A="0.286774" C="0.244747" G="0.213226" T="0.255253"/>
      <pos A="0.223732" C="0.465393" G="0.0661284" T="0.244747"/>
      <pos A="0.423365" C="0.255253" G="0.0766351" T="0.244747"/>
      <pos A="0.33931" C="0.223732" G="0.139677" T="0.297281"/>
      <pos A="0.33931" C="0.286774" G="0.286774" T="0.0871417"/>
    </motif>
    <motif db="0" id="M14" alt="O14" length="40" nsites="8" evalue="1.3e-003">
      <pos A="0.278828" C="0.143464" G="0.228692" T="0.349016"/>
      <pos A="0.243733" C="0.268801" G="0.143464" T="0.344003"/>
      <pos A="0.313922" C="0.218666" G="0.15349" T="0.313922"/>
      <pos A="0.178558" C="0.198612" G="0.459313" T="0.163518"/>
      <pos A="0.203626" C="0.223679" G="0.15349" T="0.419205"/>
      <pos A="0.188585" C="0.168531" G="0.283841" T="0.359043"/>
      <pos A="0.278828" C="0.419205" G="0.198612" T="0.103356"/>
      <pos A="0.308909" C="0.268801" G="0.23872" T="0.183571"/>
      <pos A="0.268801" C="0.208639" G="0.288854" T="0.233707"/>
      <pos A="0.228692" C="0.268801" G="0.328962" T="0.173545"/>
      <pos A="0.414192" C="0.173545" G="0.183571" T="0.228692"/>
      <pos A="0.399151" C="0.158504" G="0.293868" T="0.148477"/>
      <pos A="0.0933294" C="0.188585" G="0.404164" T="0.313922"/>
      <pos A="0.273814" C="0.384111" G="0.158504" T="0.183571"/>
      <pos A="0.233707" C="0.213652" G="0.143464" T="0.409178"/>
      <pos A="0.328962" C="0.308909" G="0.198612" T="0.163518"/>
      <pos A="0.318935" C="0.233707" G="0.103356" T="0.344003"/>
      <pos A="0.303895" C="0.288854" G="0.148477" T="0.258773"/>
      <pos A="0.15349" C="0.288854" G="0.223679" T="0.333975"/>
      <pos A="0.198612" C="0.248747" G="0.25376" T="0.298881"/>
      <pos A="0.278828" C="0.328962" G="0.178558" T="0.213652"/>
      <pos A="0.399151" C="0.0833017" G="0.233707" T="0.283841"/>
      <pos A="0.328962" C="0.193598" G="0.268801" T="0.208639"/>
      <pos A="0.308909" C="0.308909" G="0.208639" T="0.173545"/>
      <pos A="0.308909" C="0.323949" G="0.103356" T="0.263787"/>
      <pos A="0.218666" C="0.123409" G="0.293868" T="0.364056"/>
      <pos A="0.208639" C="0.183571" G="0.35403" T="0.25376"/>
      <pos A="0.183571" C="0.344003" G="0.208639" T="0.263787"/>
      <pos A="0.163518" C="0.258773" G="0.303895" T="0.273814"/>
      <pos A="0.233707" C="0.318935" G="0.263787" T="0.183571"/>
      <pos A="0.178558" C="0.293868" G="0.308909" T="0.218666"/>
      <pos A="0.504434" C="0.113383" G="0.163518" T="0.218666"/>
      <pos A="0.188585" C="0.298881" G="0.273814" T="0.23872"/>
      <pos A="0.228692" C="0.258773" G="0.168531" T="0.344003"/>
      <pos A="0.193598" C="0.35403" G="0.183571" T="0.268801"/>
      <pos A="0.278828" C="0.258773" G="0.228692" T="0.233707"/>
      <pos A="0.409178" C="0.203626" G="0.13845" T="0.248747"/>
      <pos A="0.268801" C="0.25376" G="0.188585" T="0.288854"/>
      <pos A="0.223679" C="0.278828" G="0.198612" T="0.298881"/>
      <pos A="0.193598" C="0.283841" G="0.318935" T="0.203626"/>
    </motif>
    <motif db="0" id="M15" alt="O15" length="40" nsites="8" evalue="1.3e-003">
      <pos A="0.268801" C="0.193598" G="0.444273" T="0.0933294"/>
      <pos A="0.399151" C="0.213652" G="0.143464" T="0.243733"/>
      <pos A="0.318935" C="0.203626" G="0.203626" T="0.273814"/>
      <pos A="0.173545" C="0.419205" G="0.278828" T="0.128424"/>
      <pos A="0.243733" C="0.35403" G="0.13845" T="0.263787"/>
      <pos A="0.148477" C="0.23872" G="0.203626" T="0.409178"/>
      <pos A="0.193598" C="0.303895" G="0.193598" T="0.308909"/>
      <pos A="0.143464" C="0.36907" G="0.173545" T="0.313922"/>
      <pos A="0.203626" C="0.248747" G="0.228692" T="0.318935"/>
      <pos A="0.23872" C="0.183571" G="0.128424" T="0.449286"/>
      <pos A="0.248747" C="0.283841" G="0.389124" T="0.0782884"/>
      <pos A="0.51446" C="0.0782884" G="0.218666" T="0.188585"/>
      <pos A="0.228692" C="0.113383" G="0.36907" T="0.288854"/>
      <pos A="0.198612" C="0.263787" G="0.35403" T="0.183571"/>
      <pos A="0.328962" C="0.248747" G="0.213652" T="0.208639"/>
      <pos A="0.298881" C="0.278828" G="0.148477" T="0.273814"/>
      <pos A="0.298881" C="0.168531" G="0.228692" T="0.303895"/>
      <pos A="0.203626" C="0.213652" G="0.33899" T="0.243733"/>
      <pos A="0.23872" C="0.469339" G="0.158504" T="0.133437"/>
      <pos A="0.409178" C="0.198612" G="0.158504" T="0.233707"/>
      <pos A="0.273814" C="0.193598" G="0.243733" T="0.288854"/>
      <pos A="0.243733" C="0.23872" G="0.168531" T="0.349016"/>
      <pos A="0.268801" C="0.188585" G="0.258773" T="0.283841"/>
      <pos A="0.168531" C="0.278828" G="0.394137" T="0.158504"/>
      <pos A="0.384111" C="0.243733" G="0.168531" T="0.203626"/>
      <pos A="0.223679" C="0.293868" G="0.293868" T="0.188585"/>
      <pos A="0.203626" C="0.288854" G="0.198612" T="0.308909"/>
      <pos A="0.218666" C="0.243733" G="0.198612" T="0.33899"/>
      <pos A="0.258773" C="0.218666" G="0.203626" T="0.318935"/>
      <pos A="0.188585" C="0.213652" G="0.243733" T="0.35403"/>
      <pos A="0.143464" C="0.273814" G="0.23872" T="0.344003"/>
      <pos A="0.193598" C="0.283841" G="0.208639" T="0.313922"/>
      <pos A="0.394137" C="0.143464" G="0.178558" T="0.283841"/>
      <pos A="0.318935" C="0.133437" G="0.33899" T="0.208639"/>
      <pos A="0.143464" C="0.444273" G="0.248747" T="0.163518"/>
      <pos A="0.323949" C="0.25376" G="0.113383" T="0.308909"/>
      <pos A="0.293868" C="0.23872" G="0.158504" T="0.308909"/>
      <pos A="0.183571" C="0.198612" G="0.33899" T="0.278828"/>
      <pos A="0.384111" C="0.178558" G="0.148477" T="0.288854"/>
      <pos A="0.278828" C="0.308909" G="0.233707" T="0.178558"/>
    </motif>
    <motif db="0" id="M16" alt="O16" length="40" nsites="8" evalue="1.3e-003">
      <pos A="0.0971486" C="0.238242" G="0.426366" T="0.238242"/>
      <pos A="0.191211" C="0.0501175" G="0.379335" T="0.379335"/>
      <pos A="0.238242" C="0.14418" G="0.14418" T="0.473398"/>
      <pos A="0.379335" C="0.14418" G="0.473398" T="0.00308642"/>
      <pos A="0.473398" C="0.14418" G="0.332304" T="0.0501175"/>
      <pos A="0.238242" C="0.52043" G="0.0971486" T="0.14418"/>
      <pos A="0.426366" C="0.0501175" G="0.285273" T="0.238242"/>
      <pos A="0.191211" C="0.52043" G="0.191211" T="0.0971486"/>
      <pos A="0.379335" C="0.0971486" G="0.238242" T="0.285273"/>
      <pos A="0.332304" C="0.238242" G="0.191211" T="0.238242"/>
      <pos A="0.0971486" C="0.14418" G="0.332304" T="0.426366"/>
      <pos A="0.285273" C="0.238242" G="0.285273" T="0.191211"/>
      <pos A="0.379335" C="0.14418" G="0.0501175" T="0.426366"/>
      <pos A="0.332304" C="0.285273" G="0.332304" T="0.0501175"/>
      <pos A="0.285273" C="0.332304" G="0.14418" T="0.238242"/>
      <pos A="0.14418" C="0.426366" G="0.285273" T="0.14418"/>
      <pos A="0.379335" C="0.567461" G="0.00308642" T="0.0501175"/>
      <pos A="0.0501175" C="0.426366" G="0.238242" T="0.285273"/>
      <pos A="0.285273" C="0.426366" G="0.0971486" T="0.191211"/>
      <pos A="0.285273" C="0.332304" G="0.191211" T="0.191211"/>
      <pos A="0.473398" C="0.0501175" G="0.285273" T="0.191211"/>
      <pos A="0.332304" C="0.332304" G="0.0971486" T="0.238242"/>
      <pos A="0.0971486" C="0.0501175" G="0.614492" T="0.238242"/>
      <pos A="0.238242" C="0.285273" G="0.238242" T="0.238242"/>
      <pos A="0.0971486" C="0.473398" G="0.238242" T="0.191211"/>
      <pos A="0.379335" C="0.14418" G="0.238242" T="0.238242"/>
      <pos A="0.332304" C="0.191211" G="0.0971486" T="0.379335"/>
      <pos A="0.379335" C="0.00308642" G="0.285273" T="0.332304"/>
      <pos A="0.14418" C="0.14418" G="0.473398" T="0.238242"/>
      <pos A="0.332304" C="0.332304" G="0.00308642" T="0.332304"/>
      <pos A="0.0971486" C="0.332304" G="0.285273" T="0.285273"/>
      <pos A="0.473398" C="0.191211" G="0.191211" T="0.14418"/>
      <pos A="0.614492" C="0.00308642" G="0.00308642" T="0.379335"/>
      <pos A="0.14418" C="0.14418" G="0.191211" T="0.52043"/>
      <pos A="0.285273" C="0.379335" G="0.285273" T="0.0501175"/>
      <pos A="0.332304" C="0.426366" G="0.0971486" T="0.14418"/>
      <pos A="0.238242" C="0.426366" G="0.00308642" T="0.332304"/>
      <pos A="0.332304" C="0.191211" G="0.191211" T="0.285273"/>
      <pos A="0.285273" C="0.238242" G="0.0501175" T="0.426366"/>
      <pos A="0.379335" C="0.238242" G="0.0501175" T="0.332304"/>
    </motif>
    <motif db="0" id="M17" alt="O17" length="40" nsites="8" evalue="1.3e-003">
      <pos A="0.130525" C="0.130525" G="0.257965" T="0.480984"/>
      <pos A="0.130525" C="0.130525" G="0.449124" T="0.289825"/>
      <pos A="0.353545" C="0.162385" G="0.226105" T="0.257965"/>
      <pos A="0.353545" C="0.194245" G="0.194245" T="0.257965"/>
      <pos A="0.512843" C="0.226105" G="0.00308642" T="0.257965"/>
      <pos A="0.289825" C="0.194245" G="0.194245" T="0.321685"/>
      <pos A="0.194245" C="0.0986657" G="0.226105" T="0.480984"/>
      <pos A="0.289825" C="0.194245" G="0.321685" T="0.194245"/>
      <pos A="0.321685" C="0.0668059" G="0.289825" T="0.321685"/>
      <pos A="0.226105" C="0.00308642" G="0.544703" T="0.226105"/>
      <pos A="0.449124" C="0.321685" G="0.226105" T="0.00308642"/>
      <pos A="0.130525" C="0.608423" G="0.226105" T="0.0349462"/>
      <pos A="0.226105" C="0.417264" G="0.0986657" T="0.257965"/>
      <pos A="0.226105" C="0.0986657" G="0.257965" T="0.417264"/>
      <pos A="0.289825" C="0.226105" G="0.226105" T="0.257965"/>
      <pos A="0.194245" C="0.353545" G="0.162385" T="0.289825"/>
      <pos A="0.0349462" C="0.417264" G="0.321685" T="0.226105"/>
      <pos A="0.162385" C="0.512843" G="0.162385" T="0.162385"/>
      <pos A="0.385404" C="0.289825" G="0.0986657" T="0.226105"/>
      <pos A="0.130525" C="0.449124" G="0.0668059" T="0.353545"/>
      <pos A="0.417264" C="0.130525" G="0.226105" T="0.226105"/>
      <pos A="0.417264" C="0.289825" G="0.226105" T="0.0668059"/>
      <pos A="0.385404" C="0.289825" G="0.321685" T="0.00308642"/>
      <pos A="0.289825" C="0.194245" G="0.226105" T="0.289825"/>
      <pos A="0.0668059" C="0.162385" G="0.385404" T="0.385404"/>
      <pos A="0.385404" C="0.162385" G="0.226105" T="0.226105"/>
      <pos A="0.130525" C="0.257965" G="0.353545" T="0.257965"/>
      <pos A="0.289825" C="0.321685" G="0.226105" T="0.162385"/>
      <pos A="0.480984" C="0.385404" G="0.0668059" T="0.0668059"/>
      <pos A="0.321685" C="0.0986657" G="0.162385" T="0.417264"/>
      <pos A="0.257965" C="0.257965" G="0.353545" T="0.130525"/>
      <pos A="0.162385" C="0.321685" G="0.257965" T="0.257965"/>
      <pos A="0.226105" C="0.417264" G="0.0668059" T="0.289825"/>
      <pos A="0.257965" C="0.321685" G="0.194245" T="0.226105"/>
      <pos A="0.289825" C="0.0349462" G="0.544703" T="0.130525"/>
      <pos A="0.194245" C="0.130525" G="0.257965" T="0.417264"/>
      <pos A="0.449124" C="0.130525" G="0.0668059" T="0.353545"/>
      <pos A="0.353545" C="0.0349462" G="0.257965" T="0.353545"/>
      <pos A="0.162385" C="0.289825" G="0.449124" T="0.0986657"/>
      <pos A="0.512843" C="0.226105" G="0.0349462" T="0.226105"/>
    </motif>
    <motif db="0" id="M18" alt="O18" length="40" nsites="8" evalue="1.3e-003">
      <pos A="0.436445" C="0.229844" G="0.229844" T="0.103868"/>
      <pos A="0.330625" C="0.244961" G="0.19961" T="0.224805"/>
      <pos A="0.129063" C="0.416288" G="0.179453" T="0.275195"/>
      <pos A="0.40621" C="0.159297" G="0.204649" T="0.229844"/>
      <pos A="0.164336" C="0.275195" G="0.224805" T="0.335664"/>
      <pos A="0.411249" C="0.174414" G="0.134102" T="0.280234"/>
      <pos A="0.224805" C="0.174414" G="0.35582" T="0.244961"/>
      <pos A="0.224805" C="0.194571" G="0.224805" T="0.35582"/>
      <pos A="0.149219" C="0.381015" G="0.19961" T="0.270156"/>
      <pos A="0.108907" C="0.204649" G="0.260078" T="0.426366"/>
      <pos A="0.154258" C="0.194571" G="0.411249" T="0.239922"/>
      <pos A="0.305429" C="0.270156" G="0.305429" T="0.118985"/>
      <pos A="0.370937" C="0.305429" G="0.139141" T="0.184492"/>
      <pos A="0.295351" C="0.164336" G="0.209688" T="0.330625"/>
      <pos A="0.19961" C="0.179453" G="0.315508" T="0.305429"/>
      <pos A="0.305429" C="0.224805" G="0.244961" T="0.224805"/>
      <pos A="0.320547" C="0.19961" G="0.179453" T="0.30039"/>
      <pos A="0.345742" C="0.159297" G="0.360859" T="0.134102"/>
      <pos A="0.270156" C="0.416288" G="0.194571" T="0.118985"/>
      <pos A="0.320547" C="0.325586" G="0.0988286" T="0.255039"/>
      <pos A="0.219766" C="0.280234" G="0.108907" T="0.391093"/>
      <pos A="0.219766" C="0.295351" G="0.290312" T="0.194571"/>
      <pos A="0.360859" C="0.159297" G="0.275195" T="0.204649"/>
      <pos A="0.305429" C="0.275195" G="0.295351" T="0.124024"/>
      <pos A="0.19961" C="0.340703" G="0.239922" T="0.219766"/>
      <pos A="0.255039" C="0.189532" G="0.234883" T="0.320547"/>
      <pos A="0.204649" C="0.204649" G="0.30039" T="0.290312"/>
      <pos A="0.290312" C="0.219766" G="0.275195" T="0.214727"/>
      <pos A="0.285273" C="0.219766" G="0.139141" T="0.35582"/>
      <pos A="0.204649" C="0.285273" G="0.325586" T="0.184492"/>
      <pos A="0.335664" C="0.169375" G="0.179453" T="0.315508"/>
      <pos A="0.25" C="0.159297" G="0.244961" T="0.345742"/>
      <pos A="0.124024" C="0.325586" G="0.25" T="0.30039"/>
      <pos A="0.320547" C="0.270156" G="0.209688" T="0.19961"/>
      <pos A="0.19961" C="0.305429" G="0.149219" T="0.345742"/>
      <pos A="0.375976" C="0.124024" G="0.30039" T="0.19961"/>
      <pos A="0.350781" C="0.280234" G="0.214727" T="0.154258"/>
      <pos A="0.265117" C="0.255039" G="0.265117" T="0.214727"/>
      <pos A="0.305429" C="0.189532" G="0.169375" T="0.335664"/>
      <pos A="0.103868" C="0.431405" G="0.239922" T="0.224805"/>
    </motif>
    <motif db="0" id="M19" alt="O19" length="40" nsites="8" evalue="1.3e-003">
      <pos A="0.194245" C="0.194245" G="0.194245" T="0.417264"/>
      <pos A="0.257965" C="0.449124" G="0.0668059" T="0.226105"/>
      <pos A="0.194245" C="0.257965" G="0.321685" T="0.226105"/>
      <pos A="0.00308642" C="0.162385" G="0.257965" T="0.576563"/>
      <pos A="0.194245" C="0.385404" G="0.257965" T="0.162385"/>
      <pos A="0.353545" C="0.449124" G="0.0986657" T="0.0986657"/>
      <pos A="0.257965" C="0.162385" G="0.257965" T="0.321685"/>
      <pos A="0.0349462" C="0.194245" G="0.321685" T="0.449124"/>
      <pos A="0.226105" C="0.257965" G="0.194245" T="0.321685"/>
      <pos A="0.226105" C="0.544703" G="0.162385" T="0.0668059"/>
      <pos A="0.321685" C="0.449124" G="0.0986657" T="0.130525"/>
      <pos A="0.321685" C="0.385404" G="0.00308642" T="0.289825"/>
      <pos A="0.0668059" C="0.480984" G="0.289825" T="0.162385"/>
      <pos A="0.353545" C="0.289825" G="0.0986657" T="0.257965"/>
      <pos A="0.512843" C="0.194245" G="0.0349462" T="0.257965"/>
      <pos A="0.321685" C="0.226105" G="0.353545" T="0.0986657"/>
      <pos A="0.162385" C="0.385404" G="0.130525" T="0.321685"/>
      <pos A="0.0668059" C="0.353545" G="0.449124" T="0.130525"/>
      <pos A="0.0986657" C="0.417264" G="0.289825" T="0.194245"/>
      <pos A="0.0668059" C="0.257965" G="0.194245" T="0.480984"/>
      <pos A="0.194245" C="0.321685" G="0.194245" T="0.289825"/>
      <pos A="0.130525" C="0.257965" G="0.385404" T="0.226105"/>
      <pos A="0.130525" C="0.449124" G="0.0349462" T="0.385404"/>
      <pos A="0.353545" C="0.194245" G="0.226105" T="0.226105"/>
      <pos A="0.449124" C="0.289825" G="0.0349462" T="0.226105"/>
      <pos A="0.512843" C="0.162385" G="0.130525" T="0.194245"/>
      <pos A="0.194245" C="0.130525" G="0.162385" T="0.512843"/>
      <pos A="0.162385" C="0.289825" G="0.321685" T="0.226105"/>
      <pos A="0.130525" C="0.321685" G="0.0986657" T="0.449124"/>
      <pos A="0.226105" C="0.194245" G="0.321685" T="0.257965"/>
      <pos A="0.0668059" C="0.321685" G="0.130525" T="0.480984"/>
      <pos A="0.257965" C="0.130525" G="0.130525" T="0.480984"/>
      <pos A="0.0668059" C="0.385404" G="0.417264" T="0.130525"/>
      <pos A="0.00308642" C="0.385404" G="0.257965" T="0.353545"/>
      <pos A="0.257965" C="0.385404" G="0.162385" T="0.194245"/>
      <pos A="0.0668059" C="0.0986657" G="0.130525" T="0.704002"/>
      <pos A="0.0986657" C="0.257965" G="0.417264" T="0.226105"/>
      <pos A="0.226105" C="0.257965" G="0.130525" T="0.385404"/>
      <pos A="0.162385" C="0.0986657" G="0.321685" T="0.417264"/>
      <pos A="0.257965" C="0.194245" G="0.385404" T="0.162385"/>
    </motif>
    <motif db="0" id="M2" alt="O2" length="40" nsites="8" evalue="1.3e-003">
      <pos A="0.35403" C="0.233707" G="0.128424" T="0.283841"/>
      <pos A="0.223679" C="0.173545" G="0.203626" T="0.399151"/>
      <pos A="0.15349" C="0.349016" G="0.364056" T="0.133437"/>
      <pos A="0.213652" C="0.173545" G="0.203626" T="0.409178"/>
      <pos A="0.213652" C="0.183571" G="0.349016" T="0.25376"/>
      <pos A="0.23872" C="0.268801" G="0.333975" T="0.158504"/>
      <pos A="0.278828" C="0.158504" G="0.399151" T="0.163518"/>
      <pos A="0.198612" C="0.198612" G="0.213652" T="0.389124"/>
      <pos A="0.108369" C="0.469339" G="0.103356" T="0.318935"/>
      <pos A="0.344003" C="0.223679" G="0.173545" T="0.258773"/>
      <pos A="0.293868" C="0.268801" G="0.248747" T="0.188585"/>
      <pos A="0.349016" C="0.133437" G="0.313922" T="0.203626"/>
      <pos A="0.228692" C="0.23872" G="0.283841" T="0.248747"/>
      <pos A="0.308909" C="0.33899" G="0.128424" T="0.223679"/>
      <pos A="0.198612" C="0.208639" G="0.178558" T="0.414192"/>
      <pos A="0.35403" C="0.223679" G="0.243733" T="0.178558"/>
      <pos A="0.318935" C="0.379097" G="0.158504" T="0.143464"/>
      <pos A="0.258773" C="0.188585" G="0.323949" T="0.228692"/>
      <pos A="0.203626" C="0.15349" G="0.298881" T="0.344003"/>
      <pos A="0.178558" C="0.143464" G="0.384111" T="0.293868"/>
      <pos A="0.419205" C="0.128424" G="0.213652" T="0.23872"/>
      <pos A="0.258773" C="0.208639" G="0.328962" T="0.203626"/>
      <pos A="0.273814" C="0.333975" G="0.0782884" T="0.313922"/>
      <pos A="0.213652" C="0.243733" G="0.163518" T="0.379097"/>
      <pos A="0.203626" C="0.323949" G="0.193598" T="0.278828"/>
      <pos A="0.328962" C="0.273814" G="0.188585" T="0.208639"/>
      <pos A="0.218666" C="0.379097" G="0.0682617" T="0.333975"/>
      <pos A="0.268801" C="0.193598" G="0.188585" T="0.349016"/>
      <pos A="0.218666" C="0.303895" G="0.268801" T="0.208639"/>
      <pos A="0.233707" C="0.349016" G="0.213652" T="0.203626"/>
      <pos A="0.409178" C="0.223679" G="0.148477" T="0.218666"/>
      <pos A="0.223679" C="0.23872" G="0.248747" T="0.288854"/>
      <pos A="0.118396" C="0.399151" G="0.228692" T="0.25376"/>
      <pos A="0.188585" C="0.364056" G="0.233707" T="0.213652"/>
      <pos A="0.288854" C="0.283841" G="0.183571" T="0.243733"/>
      <pos A="0.288854" C="0.273814" G="0.323949" T="0.113383"/>
      <pos A="0.243733" C="0.0682617" G="0.333975" T="0.35403"/>
      <pos A="0.328962" C="0.203626" G="0.248747" T="0.218666"/>
      <pos A="0.35403" C="0.198612" G="0.228692" T="0.218666"/>
      <pos A="0.228692" C="0.158504" G="0.25376" T="0.359043"/>
    </motif>
    <motif db="0" id="M20" alt="O20" length="40" nsites="8" evalue="1.3e-003">
      <pos A="0.00308642" C="0.00308642" G="0.00308642" T="0.990741"/>
      <pos A="0.00308642" C="0.00308642" G="0.990741" T="0.00308642"/>
      <pos A="0.990741" C="0.00308642" G="0.00308642" T="0.00308642"/>
      <pos A="0.990741" C="0.00308642" G="0.00308642" T="0.00308642"/>
      <pos A="0.00308642" C="0.00308642" G="0.00308642" T="0.990741"/>
      <pos A="0.990741" C="0.00308642" G="0.00308642" T="0.00308642"/>
      <pos A="0.00308642" C="0.00308642" G="0.00308642" T="0.990741"/>
      <pos A="0.990741" C="0.00308642" G="0.00308642" T="0.00308642"/>
      <pos A="0.00308642" C="0.00308642" G="0.00308642" T="0.990741"/>
      <pos A="0.990741" C="0.00308642" G="0.00308642" T="0.00308642"/>
      <pos A="0.00308642" C="0.00308642" G="0.00308642" T="0.990741"/>
      <pos A="0.00308642" C="0.00308642" G="0.00308642" T="0.990741"/>
      <pos A="0.00308642" C="0.00308642" G="0.990741" T="0.00308642"/>
      <pos A="0.990741" C="0.00308642" G="0.00308642" T="0.00308642"/>
      <pos A="0.00308642" C="0.00308642" G="0.990741" T="0.00308642"/>
      <pos A="0.00308642" C="0.00308642" G="0.990741" T="0.00308642"/>
      <pos A="0.00308642" C="0.00308642" G="0.990741" T="0.00308642"/>
      <pos A="0.00308642" C="0.00308642" G="0.990741" T="0.00308642"/>
      <pos A="0.990741" C="0.00308642" G="0.00308642" T="0.00308642"/>
      <pos A="0.990741" C="0.00308642" G="0.00308642" T="0.00308642"/>
      <pos A="0.00308642" C="0.00308642" G="0.00308642" T="0.990741"/>
      <pos A="0.00308642" C="0.00308642" G="0.00308642" T="0.990741"/>
      <pos A="0.00308642" C="0.00308642" G="0.990741" T="0.00308642"/>
      <pos A="0.990741" C="0.00308642" G="0.00308642" T="0.00308642"/>
      <pos A="0.00308642" C="0.00308642" G="0.00308642" T="0.990741"/>
      <pos A="0.990741" C="0.00308642" G="0.00308642" T="0.00308642"/>
      <pos A="0.990741" C="0.00308642" G="0.00308642" T="0.00308642"/>
      <pos A="0.00308642" C="0.00308642" G="0.00308642" T="0.990741"/>
      <pos A="0.00308642" C="0.00308642" G="0.00308642" T="0.990741"/>
      <pos A="0.990741" C="0.00308642" G="0.00308642" T="0.00308642"/>
      <pos A="0.00308642" C="0.00308642" G="0.00308642" T="0.990741"/>
      <pos A="0.00308642" C="0.00308642" G="0.00308642" T="0.990741"/>
      <pos A="0.00308642" C="0.00308642" G="0.00308642" T="0.990741"/>
      <pos A="0.990741" C="0.00308642" G="0.00308642" T="0.00308642"/>
      <pos A="0.00308642" C="0.00308642" G="0.00308642" T="0.990741"/>
      <pos A="0.00308642" C="0.00308642" G="0.00308642" T="0.990741"/>
      <pos A="0.00308642" C="0.990741" G="0.00308642" T="0.00308642"/>
      <pos A="0.00308642" C="0.00308642" G="0.00308642" T="0.990741"/>
      <pos A="0.00308642" C="0.990741" G="0.00308642" T="0.00308642"/>
      <pos A="0.990741" C="0.00308642" G="0.00308642" T="0.00308642"/>
    </motif>
    <motif db="0" id="M21" alt="O21" length="40" nsites="8" evalue="1.3e-003">
      <pos A="0.373457" C="0.25" G="0.373457" T="0.00308642"/>
      <pos A="0.373457" C="0.00308642" G="0.373457" T="0.25"/>
      <pos A="0.373457" C="0.126543" G="0.373457" T="0.126543"/>
      <pos A="0.373457" C="0.373457" G="0.25" T="0.00308642"/>
      <pos A="0.743827" C="0.00308642" G="0.126543" T="0.126543"/>
      <pos A="0.25" C="0.00308642" G="0.743827" T="0.00308642"/>
      <pos A="0.126543" C="0.00308642" G="0.373457" T="0.496914"/>
      <pos A="0.126543" C="0.126543" G="0.62037" T="0.126543"/>
      <pos A="0.25" C="0.62037" G="0.126543" T="0.00308642"/>
      <pos A="0.25" C="0.373457" G="0.25" T="0.126543"/>
      <pos A="0.00308642" C="0.62037" G="0.373457" T="0.00308642"/>
      <pos A="0.00308642" C="0.496914" G="0.25" T="0.25"/>
      <pos A="0.62037" C="0.126543" G="0.126543" T="0.126543"/>
      <pos A="0.25" C="0.62037" G="0.126543" T="0.00308642"/>
      <pos A="0.496914" C="0.373457" G="0.00308642" T="0.126543"/>
      <pos A="0.496914" C="0.25" G="0.25" T="0.00308642"/>
      <pos A="0.496914" C="0.25" G="0.25" T="0.00308642"/>
      <pos A="0.373457" C="0.00308642" G="0.496914" T="0.126543"/>
      <pos A="0.496914" C="0.25" G="0.25" T="0.00308642"/>
      <pos A="0.373457" C="0.126543" G="0.496914" T="0.00308642"/>
      <pos A="0.373457" C="0.126543" G="0.25" T="0.25"/>
      <pos A="0.00308642" C="0.25" G="0.126543" T="0.62037"/>
      <pos A="0.00308642" C="0.126543" G="0.62037" T="0.25"/>
      <pos A="0.126543" C="0.62037" G="0.126543" T="0.126543"/>
      <pos A="0.126543" C="0.373457" G="0.00308642" T="0.496914"/>
      <pos A="0.373457" C="0.00308642" G="0.126543" T="0.496914"/>
      <pos A="0.496914" C="0.25" G="0.00308642" T="0.25"/>
      <pos A="0.62037" C="0.126543" G="0.00308642" T="0.25"/>
      <pos A="0.126543" C="0.00308642" G="0.62037" T="0.25"/>
      <pos A="0.00308642" C="0.62037" G="0.25" T="0.126543"/>
      <pos A="0.00308642" C="0.25" G="0.25" T="0.496914"/>
      <pos A="0.496914" C="0.25" G="0.25" T="0.00308642"/>
      <pos A="0.25" C="0.126543" G="0.373457" T="0.25"/>
      <pos A="0.126543" C="0.496914" G="0.25" T="0.126543"/>
      <pos A="0.00308642" C="0.126543" G="0.25" T="0.62037"/>
      <pos A="0.25" C="0.25" G="0.496914" T="0.00308642"/>
      <pos A="0.126543" C="0.25" G="0.373457" T="0.25"/>
      <pos A="0.496914" C="0.00308642" G="0.25" T="0.25"/>
      <pos A="0.00308642" C="0.25" G="0.496914" T="0.25"/>
      <pos A="0.00308642" C="0.126543" G="0.373457" T="0.496914"/>
    </motif>
    <motif db="0" id="M22" alt="O22" length="40" nsites="8" evalue="1.3e-003">
      <pos A="0.409178" C="0.218666" G="0.173545" T="0.198612"/>
      <pos A="0.25376" C="0.193598" G="0.344003" T="0.208639"/>
      <pos A="0.163518" C="0.313922" G="0.163518" T="0.359043"/>
      <pos A="0.303895" C="0.208639" G="0.283841" T="0.203626"/>
      <pos A="0.459313" C="0.233707" G="0.0732751" T="0.233707"/>
      <pos A="0.258773" C="0.323949" G="0.283841" T="0.133437"/>
      <pos A="0.208639" C="0.323949" G="0.23872" T="0.228692"/>
      <pos A="0.359043" C="0.248747" G="0.208639" T="0.183571"/>
      <pos A="0.33899" C="0.213652" G="0.258773" T="0.188585"/>
      <pos A="0.208639" C="0.33899" G="0.263787" T="0.188585"/>
      <pos A="0.228692" C="0.0983427" G="0.25376" T="0.419205"/>
      <pos A="0.128424" C="0.268801" G="0.318935" T="0.283841"/>
      <pos A="0.248747" C="0.173545" G="0.133437" T="0.444273"/>
      <pos A="0.268801" C="0.283841" G="0.213652" T="0.233707"/>
      <pos A="0.273814" C="0.228692" G="0.188585" T="0.308909"/>
      <pos A="0.318935" C="0.198612" G="0.23872" T="0.243733"/>
      <pos A="0.223679" C="0.349016" G="0.268801" T="0.158504"/>
      <pos A="0.263787" C="0.183571" G="0.243733" T="0.308909"/>
      <pos A="0.213652" C="0.278828" G="0.278828" T="0.228692"/>
      <pos A="0.223679" C="0.188585" G="0.263787" T="0.323949"/>
      <pos A="0.263787" C="0.133437" G="0.374084" T="0.228692"/>
      <pos A="0.303895" C="0.168531" G="0.208639" T="0.318935"/>
      <pos A="0.173545" C="0.379097" G="0.258773" T="0.188585"/>
      <pos A="0.318935" C="0.293868" G="0.13845" T="0.248747"/>
      <pos A="0.263787" C="0.233707" G="0.158504" T="0.344003"/>
      <pos A="0.188585" C="0.273814" G="0.243733" T="0.293868"/>
      <pos A="0.13845" C="0.248747" G="0.359043" T="0.25376"/>
      <pos A="0.248747" C="0.33899" G="0.218666" T="0.193598"/>
      <pos A="0.384111" C="0.328962" G="0.0883151" T="0.198612"/>
      <pos A="0.193598" C="0.288854" G="0.118396" T="0.399151"/>
      <pos A="0.248747" C="0.168531" G="0.128424" T="0.454299"/>
      <pos A="0.489394" C="0.148477" G="0.263787" T="0.0983427"/>
      <pos A="0.188585" C="0.203626" G="0.313922" T="0.293868"/>
      <pos A="0.318935" C="0.263787" G="0.243733" T="0.173545"/>
      <pos A="0.258773" C="0.263787" G="0.148477" T="0.328962"/>
      <pos A="0.288854" C="0.268801" G="0.163518" T="0.278828"/>
      <pos A="0.364056" C="0.248747" G="0.218666" T="0.168531"/>
      <pos A="0.173545" C="0.308909" G="0.35403" T="0.163518"/>
      <pos A="0.308909" C="0.15349" G="0.248747" T="0.288854"/>
      <pos A="0.263787" C="0.318935" G="0.323949" T="0.0933294"/>
    </motif>
    <motif db="0" id="M23" alt="O23" length="40" nsites="8" evalue="1.3e-003">
      <pos A="0.14418" C="0.638007" G="0.14418" T="0.0736336"/>
      <pos A="0.35582" C="0.35582" G="0.214727" T="0.0736336"/>
      <pos A="0.426366" C="0.285273" G="0.0736336" T="0.214727"/>
      <pos A="0.496914" C="0.0736336" G="0.14418" T="0.285273"/>
      <pos A="0.638007" C="0.14418" G="0.14418" T="0.0736336"/>
      <pos A="0.214727" C="0.35582" G="0.0736336" T="0.35582"/>
      <pos A="0.14418" C="0.14418" G="0.35582" T="0.35582"/>
      <pos A="0.00308642" C="0.0736336" G="0.496914" T="0.426366"/>
      <pos A="0.14418" C="0.00308642" G="0.567461" T="0.285273"/>
      <pos A="0.0736336" C="0.14418" G="0.496914" T="0.285273"/>
      <pos A="0.0736336" C="0.496914" G="0.35582" T="0.0736336"/>
      <pos A="0.0736336" C="0.426366" G="0.35582" T="0.14418"/>
      <pos A="0.14418" C="0.35582" G="0.14418" T="0.35582"/>
      <pos A="0.285273" C="0.426366" G="0.0736336" T="0.214727"/>
      <pos A="0.14418" C="0.285273" G="0.285273" T="0.285273"/>
      <pos A="0.638007" C="0.00308642" G="0.0736336" T="0.285273"/>
      <pos A="0.214727" C="0.14418" G="0.426366" T="0.214727"/>
      <pos A="0.14418" C="0.35582" G="0.35582" T="0.14418"/>
      <pos A="0.214727" C="0.00308642" G="0.496914" T="0.285273"/>
      <pos A="0.14418" C="0.35582" G="0.285273" T="0.214727"/>
      <pos A="0.00308642" C="0.285273" G="0.14418" T="0.567461"/>
      <pos A="0.0736336" C="0.35582" G="0.14418" T="0.426366"/>
      <pos A="0.35582" C="0.214727" G="0.426366" T="0.00308642"/>
      <pos A="0.426366" C="0.35582" G="0.14418" T="0.0736336"/>
      <pos A="0.14418" C="0.285273" G="0.14418" T="0.426366"/>
      <pos A="0.214727" C="0.0736336" G="0.285273" T="0.426366"/>
      <pos A="0.426366" C="0.426366" G="0.00308642" T="0.14418"/>
      <pos A="0.35582" C="0.0736336" G="0.14418" T="0.426366"/>
      <pos A="0.14418" C="0.285273" G="0.426366" T="0.14418"/>
      <pos A="0.426366" C="0.214727" G="0.00308642" T="0.35582"/>
      <pos A="0.426366" C="0.0736336" G="0.214727" T="0.285273"/>
      <pos A="0.14418" C="0.567461" G="0.214727" T="0.0736336"/>
      <pos A="0.14418" C="0.35582" G="0.00308642" T="0.496914"/>
      <pos A="0.0736336" C="0.214727" G="0.285273" T="0.426366"/>
      <pos A="0.0736336" C="0.285273" G="0.14418" T="0.496914"/>
      <pos A="0.285273" C="0.0736336" G="0.285273" T="0.35582"/>
      <pos A="0.0736336" C="0.214727" G="0.496914" T="0.214727"/>
      <pos A="0.214727" C="0.35582" G="0.35582" T="0.0736336"/>
      <pos A="0.35582" C="0.496914" G="0.00308642" T="0.14418"/>
      <pos A="0.00308642" C="0.214727" G="0.0736336" T="0.708554"/>
    </motif>
    <motif db="0" id="M24" alt="O24" length="40" nsites="8" evalue="1.3e-003">
      <pos A="0.200617" C="0.200617" G="0.0524691" T="0.546296"/>
      <pos A="0.398148" C="0.25" G="0.00308642" T="0.348765"/>
      <pos A="0.151235" C="0.447531" G="0.398148" T="0.00308642"/>
      <pos A="0.151235" C="0.496914" G="0.200617" T="0.151235"/>
      <pos A="0.348765" C="0.101852" G="0.101852" T="0.447531"/>
      <pos A="0.25" C="0.447531" G="0.0524691" T="0.25"/>
      <pos A="0.645062" C="0.101852" G="0.0524691" T="0.200617"/>
      <pos A="0.151235" C="0.0524691" G="0.200617" T="0.595679"/>
      <pos A="0.348765" C="0.299383" G="0.151235" T="0.200617"/>
      <pos A="0.496914" C="0.299383" G="0.101852" T="0.101852"/>
      <pos A="0.25" C="0.348765" G="0.348765" T="0.0524691"/>
      <pos A="0.200617" C="0.0524691" G="0.348765" T="0.398148"/>
      <pos A="0.348765" C="0.200617" G="0.25" T="0.200617"/>
      <pos A="0.0524691" C="0.645062" G="0.200617" T="0.101852"/>
      <pos A="0.546296" C="0.200617" G="0.25" T="0.00308642"/>
      <pos A="0.496914" C="0.200617" G="0.101852" T="0.200617"/>
      <pos A="0.151235" C="0.25" G="0.151235" T="0.447531"/>
      <pos A="0.101852" C="0.200617" G="0.447531" T="0.25"/>
      <pos A="0.101852" C="0.348765" G="0.25" T="0.299383"/>
      <pos A="0.151235" C="0.398148" G="0.151235" T="0.299383"/>
      <pos A="0.0524691" C="0.299383" G="0.496914" T="0.151235"/>
      <pos A="0.496914" C="0.200617" G="0.0524691" T="0.25"/>
      <pos A="0.645062" C="0.25" G="0.101852" T="0.00308642"/>
      <pos A="0.200617" C="0.299383" G="0.348765" T="0.151235"/>
      <pos A="0.101852" C="0.200617" G="0.398148" T="0.299383"/>
      <pos A="0.151235" C="0.447531" G="0.200617" T="0.200617"/>
      <pos A="0.101852" C="0.299383" G="0.200617" T="0.398148"/>
      <pos A="0.151235" C="0.25" G="0.151235" T="0.447531"/>
      <pos A="0.151235" C="0.25" G="0.200617" T="0.398148"/>
      <pos A="0.0524691" C="0.101852" G="0.348765" T="0.496914"/>
      <pos A="0.101852" C="0.25" G="0.348765" T="0.299383"/>
      <pos A="0.200617" C="0.299383" G="0.151235" T="0.348765"/>
      <pos A="0.299383" C="0.348765" G="0.101852" T="0.25"/>
      <pos A="0.447531" C="0.25" G="0.101852" T="0.200617"/>
      <pos A="0.200617" C="0.299383" G="0.0524691" T="0.447531"/>
      <pos A="0.0524691" C="0.348765" G="0.25" T="0.348765"/>
      <pos A="0.101852" C="0.299383" G="0.299383" T="0.299383"/>
      <pos A="0.151235" C="0.398148" G="0.200617" T="0.25"/>
      <pos A="0.25" C="0.398148" G="0.200617" T="0.151235"/>
      <pos A="0.595679" C="0.0524691" G="0.0524691" T="0.299383"/>
    </motif>
    <motif db="0" id="M25" alt="O25" length="40" nsites="8" evalue="1.3e-003">
      <pos A="0.496914" C="0.126543" G="0.126543" T="0.25"/>
      <pos A="0.62037" C="0.126543" G="0.126543" T="0.126543"/>
      <pos A="0.126543" C="0.25" G="0.373457" T="0.25"/>
      <pos A="0.126543" C="0.25" G="0.373457" T="0.25"/>
      <pos A="0.373457" C="0.00308642" G="0.62037" T="0.00308642"/>
      <pos A="0.126543" C="0.373457" G="0.496914" T="0.00308642"/>
      <pos A="0.496914" C="0.25" G="0.126543" T="0.126543"/>
      <pos A="0.496914" C="0.126543" G="0.126543" T="0.25"/>
      <pos A="0.25" C="0.00308642" G="0.496914" T="0.25"/>
      <pos A="0.25" C="0.25" G="0.25" T="0.25"/>
      <pos A="0.25" C="0.126543" G="0.373457" T="0.25"/>
      <pos A="0.00308642" C="0.373457" G="0.00308642" T="0.62037"/>
      <pos A="0.373457" C="0.373457" G="0.25" T="0.00308642"/>
      <pos A="0.62037" C="0.25" G="0.126543" T="0.00308642"/>
      <pos A="0.126543" C="0.373457" G="0.126543" T="0.373457"/>
      <pos A="0.00308642" C="0.00308642" G="0.25" T="0.743827"/>
      <pos A="0.25" C="0.00308642" G="0.496914" T="0.25"/>
      <pos A="0.126543" C="0.00308642" G="0.00308642" T="0.867284"/>
      <pos A="0.25" C="0.00308642" G="0.25" T="0.496914"/>
      <pos A="0.25" C="0.00308642" G="0.62037" T="0.126543"/>
      <pos A="0.126543" C="0.00308642" G="0.62037" T="0.25"/>
      <pos A="0.00308642" C="0.496914" G="0.00308642" T="0.496914"/>
      <pos A="0.00308642" C="0.00308642" G="0.496914" T="0.496914"/>
      <pos A="0.373457" C="0.126543" G="0.25" T="0.25"/>
      <pos A="0.743827" C="0.126543" G="0.126543" T="0.00308642"/>
      <pos A="0.373457" C="0.25" G="0.25" T="0.126543"/>
      <pos A="0.25" C="0.126543" G="0.373457" T="0.25"/>
      <pos A="0.126543" C="0.00308642" G="0.62037" T="0.25"/>
      <pos A="0.00308642" C="0.126543" G="0.62037" T="0.25"/>
      <pos A="0.126543" C="0.126543" G="0.126543" T="0.62037"/>
      <pos A="0.126543" C="0.373457" G="0.25" T="0.25"/>
      <pos A="0.126543" C="0.25" G="0.00308642" T="0.62037"/>
      <pos A="0.25" C="0.25" G="0.25" T="0.25"/>
      <pos A="0.126543" C="0.126543" G="0.496914" T="0.25"/>
      <pos A="0.25" C="0.00308642" G="0.00308642" T="0.743827"/>
      <pos A="0.373457" C="0.126543" G="0.126543" T="0.373457"/>
      <pos A="0.126543" C="0.373457" G="0.25" T="0.25"/>
      <pos A="0.126543" C="0.126543" G="0.126543" T="0.62037"/>
      <pos A="0.373457" C="0.25" G="0.126543" T="0.25"/>
      <pos A="0.00308642" C="0.126543" G="0.25" T="0.62037"/>
    </motif>
    <motif db="0" id="M26" alt="O26" length="40" nsites="8" evalue="1.3e-003">
      <pos A="0.321145" C="0.170486" G="0.103526" T="0.404844"/>
      <pos A="0.438324" C="0.203965" G="0.187226" T="0.170486"/>
      <pos A="0.321145" C="0.137005" G="0.203965" T="0.337884"/>
      <pos A="0.471803" C="0.304405" G="0.137005" T="0.0867862"/>
      <pos A="0.337884" C="0.187226" G="0.270924" T="0.203965"/>
      <pos A="0.137005" C="0.237445" G="0.254185" T="0.371364"/>
      <pos A="0.153745" C="0.455064" G="0.137005" T="0.254185"/>
      <pos A="0.270924" C="0.304405" G="0.0198262" T="0.404844"/>
      <pos A="0.371364" C="0.254185" G="0.187226" T="0.187226"/>
      <pos A="0.304405" C="0.220705" G="0.254185" T="0.220705"/>
      <pos A="0.0700464" C="0.270924" G="0.354624" T="0.304405"/>
      <pos A="0.220705" C="0.237445" G="0.187226" T="0.354624"/>
      <pos A="0.153745" C="0.103526" G="0.455064" T="0.287665"/>
      <pos A="0.287665" C="0.270924" G="0.170486" T="0.270924"/>
      <pos A="0.170486" C="0.270924" G="0.237445" T="0.321145"/>
      <pos A="0.237445" C="0.187226" G="0.237445" T="0.337884"/>
      <pos A="0.120266" C="0.254185" G="0.455064" T="0.170486"/>
      <pos A="0.170486" C="0.538763" G="0.287665" T="0.00308642"/>
      <pos A="0.287665" C="0.287665" G="0.0700464" T="0.354624"/>
      <pos A="0.488543" C="0.170486" G="0.203965" T="0.137005"/>
      <pos A="0.287665" C="0.354624" G="0.153745" T="0.203965"/>
      <pos A="0.371364" C="0.354624" G="0.0533057" T="0.220705"/>
      <pos A="0.371364" C="0.203965" G="0.270924" T="0.153745"/>
      <pos A="0.438324" C="0.0867862" G="0.388105" T="0.0867862"/>
      <pos A="0.120266" C="0.421584" G="0.304405" T="0.153745"/>
      <pos A="0.354624" C="0.137005" G="0.304405" T="0.203965"/>
      <pos A="0.137005" C="0.371364" G="0.287665" T="0.203965"/>
      <pos A="0.388105" C="0.0867862" G="0.170486" T="0.354624"/>
      <pos A="0.304405" C="0.321145" G="0.170486" T="0.203965"/>
      <pos A="0.337884" C="0.287665" G="0.0867862" T="0.287665"/>
      <pos A="0.304405" C="0.270924" G="0.0867862" T="0.337884"/>
      <pos A="0.237445" C="0.0867862" G="0.270924" T="0.404844"/>
      <pos A="0.170486" C="0.237445" G="0.153745" T="0.438324"/>
      <pos A="0.203965" C="0.287665" G="0.220705" T="0.287665"/>
      <pos A="0.388105" C="0.120266" G="0.270924" T="0.220705"/>
      <pos A="0.0867862" C="0.354624" G="0.321145" T="0.237445"/>
      <pos A="0.287665" C="0.220705" G="0.254185" T="0.237445"/>
      <pos A="0.304405" C="0.187226" G="0.137005" T="0.371364"/>
      <pos A="0.287665" C="0.505284" G="0.103526" T="0.103526"/>
      <pos A="0.153745" C="0.153745" G="0.187226" T="0.505284"/>
    </motif>
    <motif db="0" id="M27" alt="O27" length="40" nsites="8" evalue="1.3e-003">
      <pos A="0.332304" C="0.332304" G="0.00308642" T="0.332304"/>
      <pos A="0.00308642" C="0.661523" G="0.332304" T="0.00308642"/>
      <pos A="0.00308642" C="0.661523" G="0.332304" T="0.00308642"/>
      <pos A="0.00308642" C="0.990741" G="0.00308642" T="0.00308642"/>
      <pos A="0.661523" C="0.332304" G="0.00308642" T="0.00308642"/>
      <pos A="0.00308642" C="0.00308642" G="0.661523" T="0.332304"/>
      <pos A="0.00308642" C="0.332304" G="0.661523" T="0.00308642"/>
      <pos A="0.332304" C="0.00308642" G="0.332304" T="0.332304"/>
      <pos A="0.332304" C="0.332304" G="0.332304" T="0.00308642"/>
      <pos A="0.00308642" C="0.661523" G="0.332304" T="0.00308642"/>
      <pos A="0.00308642" C="0.332304" G="0.00308642" T="0.661523"/>
      <pos A="0.332304" C="0.00308642" G="0.332304" T="0.332304"/>
      <pos A="0.00308642" C="0.332304" G="0.661523" T="0.00308642"/>
      <pos A="0.00308642" C="0.00308642" G="0.332304" T="0.661523"/>
      <pos A="0.00308642" C="0.00308642" G="0.990741" T="0.00308642"/>
      <pos A="0.661523" C="0.00308642" G="0.332304" T="0.00308642"/>
      <pos A="0.00308642" C="0.00308642" G="0.332304" T="0.661523"/>
      <pos A="0.00308642" C="0.00308642" G="0.332304" T="0.661523"/>
      <pos A="0.00308642" C="0.661523" G="0.00308642" T="0.332304"/>
      <pos A="0.332304" C="0.00308642" G="0.332304" T="0.332304"/>
      <pos A="0.332304" C="0.661523" G="0.00308642" T="0.00308642"/>
      <pos A="0.332304" C="0.332304" G="0.332304" T="0.00308642"/>
      <pos A="0.332304" C="0.332304" G="0.332304" T="0.00308642"/>
      <pos A="0.00308642" C="0.332304" G="0.661523" T="0.00308642"/>
      <pos A="0.00308642" C="0.00308642" G="0.661523" T="0.332304"/>
      <pos A="0.990741" C="0.00308642" G="0.00308642" T="0.00308642"/>
      <pos A="0.00308642" C="0.00308642" G="0.661523" T="0.332304"/>
      <pos A="0.661523" C="0.00308642" G="0.332304" T="0.00308642"/>
      <pos A="0.661523" C="0.00308642" G="0.332304" T="0.00308642"/>
      <pos A="0.00308642" C="0.00308642" G="0.661523" T="0.332304"/>
      <pos A="0.661523" C="0.332304" G="0.00308642" T="0.00308642"/>
      <pos A="0.332304" C="0.332304" G="0.00308642" T="0.332304"/>
      <pos A="0.332304" C="0.332304" G="0.00308642" T="0.332304"/>
      <pos A="0.332304" C="0.332304" G="0.332304" T="0.00308642"/>
      <pos A="0.332304" C="0.00308642" G="0.661523" T="0.00308642"/>
      <pos A="0.332304" C="0.661523" G="0.00308642" T="0.00308642"/>
      <pos A="0.332304" C="0.00308642" G="0.00308642" T="0.661523"/>
      <pos A="0.332304" C="0.332304" G="0.00308642" T="0.332304"/>
      <pos A="0.00308642" C="0.00308642" G="0.661523" T="0.332304"/>
      <pos A="0.332304" C="0.00308642" G="0.00308642" T="0.661523"/>
    </motif>
    <motif db="0" id="M28" alt="O28" length="40" nsites="8" evalue="1.3e-003">
      <pos A="0.228692" C="0.349016" G="0.123409" T="0.298881"/>
      <pos A="0.243733" C="0.148477" G="0.283841" T="0.323949"/>
      <pos A="0.273814" C="0.268801" G="0.268801" T="0.188585"/>
      <pos A="0.293868" C="0.208639" G="0.223679" T="0.273814"/>
      <pos A="0.313922" C="0.113383" G="0.233707" T="0.33899"/>
      <pos A="0.258773" C="0.223679" G="0.323949" T="0.193598"/>
      <pos A="0.544541" C="0.243733" G="0.0331674" T="0.178558"/>
      <pos A="0.178558" C="0.258773" G="0.218666" T="0.344003"/>
      <pos A="0.188585" C="0.243733" G="0.248747" T="0.318935"/>
      <pos A="0.208639" C="0.318935" G="0.258773" T="0.213652"/>
      <pos A="0.263787" C="0.374084" G="0.158504" T="0.203626"/>
      <pos A="0.364056" C="0.218666" G="0.193598" T="0.223679"/>
      <pos A="0.384111" C="0.218666" G="0.208639" T="0.188585"/>
      <pos A="0.23872" C="0.123409" G="0.333975" T="0.303895"/>
      <pos A="0.148477" C="0.243733" G="0.243733" T="0.364056"/>
      <pos A="0.15349" C="0.333975" G="0.223679" T="0.288854"/>
      <pos A="0.213652" C="0.344003" G="0.173545" T="0.268801"/>
      <pos A="0.293868" C="0.178558" G="0.168531" T="0.359043"/>
      <pos A="0.123409" C="0.188585" G="0.323949" T="0.364056"/>
      <pos A="0.293868" C="0.283841" G="0.344003" T="0.0782884"/>
      <pos A="0.313922" C="0.328962" G="0.118396" T="0.23872"/>
      <pos A="0.434245" C="0.0833017" G="0.263787" T="0.218666"/>
      <pos A="0.13845" C="0.313922" G="0.303895" T="0.243733"/>
      <pos A="0.344003" C="0.15349" G="0.303895" T="0.198612"/>
      <pos A="0.25376" C="0.288854" G="0.288854" T="0.168531"/>
      <pos A="0.258773" C="0.173545" G="0.349016" T="0.218666"/>
      <pos A="0.223679" C="0.193598" G="0.33899" T="0.243733"/>
      <pos A="0.248747" C="0.283841" G="0.308909" T="0.158504"/>
      <pos A="0.449286" C="0.148477" G="0.148477" T="0.25376"/>
      <pos A="0.233707" C="0.173545" G="0.268801" T="0.323949"/>
      <pos A="0.263787" C="0.288854" G="0.148477" T="0.298881"/>
      <pos A="0.128424" C="0.313922" G="0.168531" T="0.389124"/>
      <pos A="0.318935" C="0.193598" G="0.148477" T="0.33899"/>
      <pos A="0.108369" C="0.33899" G="0.233707" T="0.318935"/>
      <pos A="0.203626" C="0.283841" G="0.25376" T="0.258773"/>
      <pos A="0.333975" C="0.173545" G="0.328962" T="0.163518"/>
      <pos A="0.33899" C="0.193598" G="0.158504" T="0.308909"/>
      <pos A="0.303895" C="0.268801" G="0.248747" T="0.178558"/>
      <pos A="0.208639" C="0.223679" G="0.228692" T="0.33899"/>
      <pos A="0.128424" C="0.454299" G="0.148477" T="0.268801"/>
    </motif>
    <motif db="0" id="M29" alt="O29" length="40" nsites="8" evalue="1.3e-003">
      <pos A="0.33753" C="0.18076" G="0.295724" T="0.185985"/>
      <pos A="0.196437" C="0.149405" G="0.259145" T="0.395012"/>
      <pos A="0.138954" C="0.332304" G="0.280047" T="0.248693"/>
      <pos A="0.159857" C="0.285273" G="0.191211" T="0.363658"/>
      <pos A="0.290499" C="0.316627" G="0.185985" T="0.206888"/>
      <pos A="0.363658" C="0.154631" G="0.280047" T="0.201662"/>
      <pos A="0.217339" C="0.26437" G="0.285273" T="0.233016"/>
      <pos A="0.259145" C="0.238242" G="0.233016" T="0.269596"/>
      <pos A="0.295724" C="0.18076" G="0.175534" T="0.347981"/>
      <pos A="0.243468" C="0.128503" G="0.243468" T="0.384561"/>
      <pos A="0.243468" C="0.165082" G="0.311401" T="0.280047"/>
      <pos A="0.112826" C="0.447269" G="0.332304" T="0.1076"/>
      <pos A="0.363658" C="0.259145" G="0.112826" T="0.26437"/>
      <pos A="0.233016" C="0.201662" G="0.410689" T="0.154631"/>
      <pos A="0.243468" C="0.274822" G="0.222565" T="0.259145"/>
      <pos A="0.327079" C="0.259145" G="0.274822" T="0.138954"/>
      <pos A="0.30095" C="0.26437" G="0.206888" T="0.227791"/>
      <pos A="0.269596" C="0.405464" G="0.128503" T="0.196437"/>
      <pos A="0.30095" C="0.30095" G="0.0553432" T="0.342756"/>
      <pos A="0.431592" C="0.102374" G="0.233016" T="0.233016"/>
      <pos A="0.159857" C="0.222565" G="0.426366" T="0.191211"/>
      <pos A="0.363658" C="0.217339" G="0.175534" T="0.243468"/>
      <pos A="0.170308" C="0.175534" G="0.295724" T="0.358433"/>
      <pos A="0.342756" C="0.212114" G="0.233016" T="0.212114"/>
      <pos A="0.358433" C="0.306176" G="0.170308" T="0.165082"/>
      <pos A="0.149405" C="0.285273" G="0.238242" T="0.327079"/>
      <pos A="0.227791" C="0.165082" G="0.26437" T="0.342756"/>
      <pos A="0.233016" C="0.290499" G="0.217339" T="0.259145"/>
      <pos A="0.206888" C="0.379335" G="0.0605689" T="0.353207"/>
      <pos A="0.316627" C="0.191211" G="0.233016" T="0.259145"/>
      <pos A="0.233016" C="0.415915" G="0.206888" T="0.14418"/>
      <pos A="0.395012" C="0.201662" G="0.14418" T="0.259145"/>
      <pos A="0.342756" C="0.18076" G="0.165082" T="0.311401"/>
      <pos A="0.269596" C="0.123277" G="0.33753" T="0.269596"/>
      <pos A="0.14418" C="0.259145" G="0.332304" T="0.26437"/>
      <pos A="0.0971486" C="0.253919" G="0.33753" T="0.311401"/>
      <pos A="0.30095" C="0.18076" G="0.233016" T="0.285273"/>
      <pos A="0.311401" C="0.133728" G="0.311401" T="0.243468"/>
      <pos A="0.196437" C="0.295724" G="0.18076" T="0.327079"/>
      <pos A="0.311401" C="0.332304" G="0.175534" T="0.18076"/>
    </motif>
    <motif db="0" id="M30" alt="O30" length="40" nsites="8" evalue="1.3e-003">
      <pos A="0.193686" C="0.286099" G="0.239892" T="0.280323"/>
      <pos A="0.228341" C="0.326528" G="0.164808" T="0.280323"/>
      <pos A="0.326528" C="0.222565" G="0.159032" T="0.291875"/>
      <pos A="0.430493" C="0.182135" G="0.274547" T="0.112826"/>
      <pos A="0.332304" C="0.164808" G="0.164808" T="0.33808"/>
      <pos A="0.286099" C="0.135929" G="0.314977" T="0.262996"/>
      <pos A="0.245668" C="0.118601" G="0.199462" T="0.436268"/>
      <pos A="0.124377" C="0.314977" G="0.418941" T="0.141705"/>
      <pos A="0.280323" C="0.130153" G="0.216789" T="0.372735"/>
      <pos A="0.187911" C="0.268771" G="0.314977" T="0.228341"/>
      <pos A="0.349632" C="0.326528" G="0.135929" T="0.187911"/>
      <pos A="0.280323" C="0.274547" G="0.25722" T="0.187911"/>
      <pos A="0.384286" C="0.0781709" G="0.366959" T="0.170584"/>
      <pos A="0.303426" C="0.25722" G="0.245668" T="0.193686"/>
      <pos A="0.286099" C="0.291875" G="0.187911" T="0.234117"/>
      <pos A="0.268771" C="0.343856" G="0.170584" T="0.216789"/>
      <pos A="0.291875" C="0.170584" G="0.228341" T="0.309202"/>
      <pos A="0.124377" C="0.349632" G="0.29765" T="0.228341"/>
      <pos A="0.280323" C="0.164808" G="0.303426" T="0.251444"/>
      <pos A="0.326528" C="0.135929" G="0.303426" T="0.234117"/>
      <pos A="0.211013" C="0.280323" G="0.274547" T="0.234117"/>
      <pos A="0.314977" C="0.25722" G="0.199462" T="0.228341"/>
      <pos A="0.159032" C="0.384286" G="0.193686" T="0.262996"/>
      <pos A="0.390062" C="0.199462" G="0.101274" T="0.309202"/>
      <pos A="0.361183" C="0.29765" G="0.135929" T="0.205238"/>
      <pos A="0.245668" C="0.332304" G="0.164808" T="0.25722"/>
      <pos A="0.314977" C="0.211013" G="0.205238" T="0.268771"/>
      <pos A="0.205238" C="0.164808" G="0.239892" T="0.390062"/>
      <pos A="0.187911" C="0.130153" G="0.314977" T="0.366959"/>
      <pos A="0.262996" C="0.234117" G="0.262996" T="0.239892"/>
      <pos A="0.447819" C="0.326528" G="0.17636" T="0.0492928"/>
      <pos A="0.470922" C="0.187911" G="0.182135" T="0.159032"/>
      <pos A="0.124377" C="0.29765" G="0.326528" T="0.251444"/>
      <pos A="0.343856" C="0.164808" G="0.10705" T="0.384286"/>
      <pos A="0.182135" C="0.239892" G="0.343856" T="0.234117"/>
      <pos A="0.170584" C="0.182135" G="0.395838" T="0.251444"/>
      <pos A="0.153256" C="0.361183" G="0.193686" T="0.291875"/>
      <pos A="0.355407" C="0.228341" G="0.153256" T="0.262996"/>
      <pos A="0.303426" C="0.159032" G="0.216789" T="0.320753"/>
      <pos A="0.361183" C="0.424717" G="0.10705" T="0.10705"/>
    </motif>
    <motif db="0" id="M32" alt="O32" length="40" nsites="8" evalue="1.3e-003">
      <pos A="0.248747" C="0.258773" G="0.233707" T="0.258773"/>
      <pos A="0.213652" C="0.158504" G="0.349016" T="0.278828"/>
      <pos A="0.228692" C="0.333975" G="0.243733" T="0.193598"/>
      <pos A="0.288854" C="0.298881" G="0.163518" T="0.248747"/>
      <pos A="0.293868" C="0.163518" G="0.198612" T="0.344003"/>
      <pos A="0.303895" C="0.183571" G="0.25376" T="0.258773"/>
      <pos A="0.258773" C="0.23872" G="0.233707" T="0.268801"/>
      <pos A="0.409178" C="0.188585" G="0.143464" T="0.258773"/>
      <pos A="0.148477" C="0.15349" G="0.303895" T="0.394137"/>
      <pos A="0.208639" C="0.178558" G="0.459313" T="0.15349"/>
      <pos A="0.278828" C="0.243733" G="0.278828" T="0.198612"/>
      <pos A="0.288854" C="0.379097" G="0.103356" T="0.228692"/>
      <pos A="0.303895" C="0.308909" G="0.158504" T="0.228692"/>
      <pos A="0.288854" C="0.25376" G="0.273814" T="0.183571"/>
      <pos A="0.15349" C="0.359043" G="0.349016" T="0.13845"/>
      <pos A="0.263787" C="0.318935" G="0.268801" T="0.148477"/>
      <pos A="0.198612" C="0.213652" G="0.183571" T="0.404164"/>
      <pos A="0.328962" C="0.25376" G="0.248747" T="0.168531"/>
      <pos A="0.223679" C="0.15349" G="0.203626" T="0.419205"/>
      <pos A="0.328962" C="0.133437" G="0.389124" T="0.148477"/>
      <pos A="0.293868" C="0.344003" G="0.23872" T="0.123409"/>
      <pos A="0.283841" C="0.25376" G="0.143464" T="0.318935"/>
      <pos A="0.173545" C="0.308909" G="0.0732751" T="0.444273"/>
      <pos A="0.178558" C="0.273814" G="0.268801" T="0.278828"/>
      <pos A="0.414192" C="0.308909" G="0.133437" T="0.143464"/>
      <pos A="0.248747" C="0.178558" G="0.168531" T="0.404164"/>
      <pos A="0.228692" C="0.203626" G="0.273814" T="0.293868"/>
      <pos A="0.323949" C="0.228692" G="0.118396" T="0.328962"/>
      <pos A="0.178558" C="0.318935" G="0.328962" T="0.173545"/>
      <pos A="0.198612" C="0.263787" G="0.173545" T="0.364056"/>
      <pos A="0.128424" C="0.374084" G="0.243733" T="0.25376"/>
      <pos A="0.414192" C="0.15349" G="0.25376" T="0.178558"/>
      <pos A="0.318935" C="0.308909" G="0.13845" T="0.233707"/>
      <pos A="0.374084" C="0.193598" G="0.213652" T="0.218666"/>
      <pos A="0.168531" C="0.178558" G="0.333975" T="0.318935"/>
      <pos A="0.288854" C="0.33899" G="0.188585" T="0.183571"/>
      <pos A="0.313922" C="0.133437" G="0.168531" T="0.384111"/>
      <pos A="0.243733" C="0.233707" G="0.283841" T="0.23872"/>
      <pos A="0.203626" C="0.203626" G="0.213652" T="0.379097"/>
      <pos A="0.293868" C="0.188585" G="0.268801" T="0.248747"/>
    </motif>
    <motif db="0" id="M33" alt="O33" length="40" nsites="8" evalue="1.3e-003">
      <pos A="0.173545" C="0.248747" G="0.394137" T="0.183571"/>
      <pos A="0.148477" C="0.228692" G="0.374084" T="0.248747"/>
      <pos A="0.163518" C="0.248747" G="0.25376" T="0.333975"/>
      <pos A="0.359043" C="0.15349" G="0.0983427" T="0.389124"/>
      <pos A="0.283841" C="0.158504" G="0.288854" T="0.268801"/>
      <pos A="0.183571" C="0.308909" G="0.203626" T="0.303895"/>
      <pos A="0.213652" C="0.33899" G="0.173545" T="0.273814"/>
      <pos A="0.328962" C="0.379097" G="0.173545" T="0.118396"/>
      <pos A="0.379097" C="0.288854" G="0.208639" T="0.123409"/>
      <pos A="0.303895" C="0.128424" G="0.328962" T="0.23872"/>
      <pos A="0.188585" C="0.23872" G="0.283841" T="0.288854"/>
      <pos A="0.268801" C="0.213652" G="0.248747" T="0.268801"/>
      <pos A="0.323949" C="0.429232" G="0.158504" T="0.0883151"/>
      <pos A="0.263787" C="0.178558" G="0.193598" T="0.364056"/>
      <pos A="0.278828" C="0.303895" G="0.188585" T="0.228692"/>
      <pos A="0.399151" C="0.288854" G="0.223679" T="0.0883151"/>
      <pos A="0.283841" C="0.163518" G="0.303895" T="0.248747"/>
      <pos A="0.228692" C="0.263787" G="0.248747" T="0.258773"/>
      <pos A="0.183571" C="0.243733" G="0.15349" T="0.419205"/>
      <pos A="0.273814" C="0.133437" G="0.198612" T="0.394137"/>
      <pos A="0.143464" C="0.273814" G="0.273814" T="0.308909"/>
      <pos A="0.158504" C="0.318935" G="0.364056" T="0.158504"/>
      <pos A="0.25376" C="0.0782884" G="0.23872" T="0.429232"/>
      <pos A="0.198612" C="0.333975" G="0.344003" T="0.123409"/>
      <pos A="0.288854" C="0.228692" G="0.13845" T="0.344003"/>
      <pos A="0.293868" C="0.359043" G="0.193598" T="0.15349"/>
      <pos A="0.344003" C="0.328962" G="0.133437" T="0.193598"/>
      <pos A="0.288854" C="0.178558" G="0.278828" T="0.25376"/>
      <pos A="0.203626" C="0.218666" G="0.183571" T="0.394137"/>
      <pos A="0.258773" C="0.223679" G="0.173545" T="0.344003"/>
      <pos A="0.283841" C="0.258773" G="0.258773" T="0.198612"/>
      <pos A="0.323949" C="0.0532207" G="0.288854" T="0.333975"/>
      <pos A="0.203626" C="0.344003" G="0.298881" T="0.15349"/>
      <pos A="0.349016" C="0.178558" G="0.118396" T="0.35403"/>
      <pos A="0.25376" C="0.344003" G="0.168531" T="0.233707"/>
      <pos A="0.308909" C="0.263787" G="0.203626" T="0.223679"/>
      <pos A="0.228692" C="0.278828" G="0.158504" T="0.333975"/>
      <pos A="0.218666" C="0.188585" G="0.288854" T="0.303895"/>
      <pos A="0.379097" C="0.258773" G="0.13845" T="0.223679"/>
      <pos A="0.268801" C="0.168531" G="0.344003" T="0.218666"/>
    </motif>
    <motif db="0" id="M34" alt="O34" length="40" nsites="8" evalue="1.3e-003">
      <pos A="0.0928731" C="0.721381" G="0.18266" T="0.00308642"/>
      <pos A="0.0928731" C="0.00308642" G="0.18266" T="0.721381"/>
      <pos A="0.362233" C="0.45202" G="0.00308642" T="0.18266"/>
      <pos A="0.00308642" C="0.721381" G="0.272446" T="0.00308642"/>
      <pos A="0.18266" C="0.362233" G="0.18266" T="0.272446"/>
      <pos A="0.00308642" C="0.45202" G="0.272446" T="0.272446"/>
      <pos A="0.18266" C="0.631594" G="0.18266" T="0.00308642"/>
      <pos A="0.362233" C="0.0928731" G="0.362233" T="0.18266"/>
      <pos A="0.0928731" C="0.272446" G="0.45202" T="0.18266"/>
      <pos A="0.0928731" C="0.272446" G="0.18266" T="0.45202"/>
      <pos A="0.0928731" C="0.45202" G="0.362233" T="0.0928731"/>
      <pos A="0.45202" C="0.0928731" G="0.272446" T="0.18266"/>
      <pos A="0.18266" C="0.00308642" G="0.362233" T="0.45202"/>
      <pos A="0.272446" C="0.45202" G="0.272446" T="0.00308642"/>
      <pos A="0.18266" C="0.631594" G="0.00308642" T="0.18266"/>
      <pos A="0.00308642" C="0.631594" G="0.0928731" T="0.272446"/>
      <pos A="0.00308642" C="0.541807" G="0.18266" T="0.272446"/>
      <pos A="0.18266" C="0.18266" G="0.0928731" T="0.541807"/>
      <pos A="0.0928731" C="0.272446" G="0.0928731" T="0.541807"/>
      <pos A="0.18266" C="0.362233" G="0.0928731" T="0.362233"/>
      <pos A="0.00308642" C="0.541807" G="0.00308642" T="0.45202"/>
      <pos A="0.00308642" C="0.45202" G="0.362233" T="0.18266"/>
      <pos A="0.18266" C="0.45202" G="0.00308642" T="0.362233"/>
      <pos A="0.0928731" C="0.45202" G="0.45202" T="0.00308642"/>
      <pos A="0.18266" C="0.272446" G="0.0928731" T="0.45202"/>
      <pos A="0.0928731" C="0.18266" G="0.272446" T="0.45202"/>
      <pos A="0.0928731" C="0.362233" G="0.272446" T="0.272446"/>
      <pos A="0.0928731" C="0.272446" G="0.272446" T="0.362233"/>
      <pos A="0.00308642" C="0.721381" G="0.18266" T="0.0928731"/>
      <pos A="0.362233" C="0.0928731" G="0.0928731" T="0.45202"/>
      <pos A="0.00308642" C="0.362233" G="0.631594" T="0.00308642"/>
      <pos A="0.272446" C="0.541807" G="0.0928731" T="0.0928731"/>
      <pos A="0.18266" C="0.362233" G="0.00308642" T="0.45202"/>
      <pos A="0.00308642" C="0.0928731" G="0.362233" T="0.541807"/>
      <pos A="0.541807" C="0.18266" G="0.18266" T="0.0928731"/>
      <pos A="0.362233" C="0.00308642" G="0.45202" T="0.18266"/>
      <pos A="0.45202" C="0.00308642" G="0.272446" T="0.272446"/>
      <pos A="0.18266" C="0.45202" G="0.272446" T="0.0928731"/>
      <pos A="0.18266" C="0.272446" G="0.362233" T="0.18266"/>
      <pos A="0.45202" C="0.0928731" G="0.362233" T="0.0928731"/>
    </motif>
    <motif db="0" id="M35" alt="O35" length="40" nsites="8" evalue="1.3e-003">
      <pos A="0.00308642" C="0.00308642" G="0.990741" T="0.00308642"/>
      <pos A="0.990741" C="0.00308642" G="0.00308642" T="0.00308642"/>
      <pos A="0.00308642" C="0.00308642" G="0.990741" T="0.00308642"/>
      <pos A="0.00308642" C="0.00308642" G="0.990741" T="0.00308642"/>
      <pos A="0.990741" C="0.00308642" G="0.00308642" T="0.00308642"/>
      <pos A="0.00308642" C="0.00308642" G="0.00308642" T="0.990741"/>
      <pos A="0.00308642" C="0.990741" G="0.00308642" T="0.00308642"/>
      <pos A="0.990741" C="0.00308642" G="0.00308642" T="0.00308642"/>
      <pos A="0.00308642" C="0.00308642" G="0.990741" T="0.00308642"/>
      <pos A="0.00308642" C="0.990741" G="0.00308642" T="0.00308642"/>
      <pos A="0.00308642" C="0.00308642" G="0.00308642" T="0.990741"/>
      <pos A="0.00308642" C="0.00308642" G="0.00308642" T="0.990741"/>
      <pos A="0.00308642" C="0.00308642" G="0.00308642" T="0.990741"/>
      <pos A="0.00308642" C="0.00308642" G="0.00308642" T="0.990741"/>
      <pos A="0.00308642" C="0.00308642" G="0.00308642" T="0.990741"/>
      <pos A="0.990741" C="0.00308642" G="0.00308642" T="0.00308642"/>
      <pos A="0.00308642" C="0.990741" G="0.00308642" T="0.00308642"/>
      <pos A="0.00308642" C="0.00308642" G="0.00308642" T="0.990741"/>
      <pos A="0.00308642" C="0.00308642" G="0.00308642" T="0.990741"/>
      <pos A="0.00308642" C="0.00308642" G="0.990741" T="0.00308642"/>
      <pos A="0.00308642" C="0.00308642" G="0.00308642" T="0.990741"/>
      <pos A="0.00308642" C="0.00308642" G="0.00308642" T="0.990741"/>
      <pos A="0.990741" C="0.00308642" G="0.00308642" T="0.00308642"/>
      <pos A="0.00308642" C="0.00308642" G="0.990741" T="0.00308642"/>
      <pos A="0.00308642" C="0.990741" G="0.00308642" T="0.00308642"/>
      <pos A="0.00308642" C="0.00308642" G="0.00308642" T="0.990741"/>
      <pos A="0.00308642" C="0.00308642" G="0.00308642" T="0.990741"/>
      <pos A="0.990741" C="0.00308642" G="0.00308642" T="0.00308642"/>
      <pos A="0.990741" C="0.00308642" G="0.00308642" T="0.00308642"/>
      <pos A="0.990741" C="0.00308642" G="0.00308642" T="0.00308642"/>
      <pos A="0.00308642" C="0.00308642" G="0.990741" T="0.00308642"/>
      <pos A="0.00308642" C="0.00308642" G="0.990741" T="0.00308642"/>
      <pos A="0.00308642" C="0.00308642" G="0.00308642" T="0.990741"/>
      <pos A="0.00308642" C="0.00308642" G="0.990741" T="0.00308642"/>
      <pos A="0.00308642" C="0.990741" G="0.00308642" T="0.00308642"/>
      <pos A="0.990741" C="0.00308642" G="0.00308642" T="0.00308642"/>
      <pos A="0.990741" C="0.00308642" G="0.00308642" T="0.00308642"/>
      <pos A="0.00308642" C="0.00308642" G="0.00308642" T="0.990741"/>
      <pos A="0.990741" C="0.00308642" G="0.00308642" T="0.00308642"/>
      <pos A="0.00308642" C="0.00308642" G="0.00308642" T="0.990741"/>
    </motif>
    <motif db="0" id="M37" alt="O37" length="40" nsites="8" evalue="1.3e-003">
      <pos A="0.316812" C="0.212237" G="0.270334" T="0.200617"/>
      <pos A="0.421387" C="0.223856" G="0.165759" T="0.188998"/>
      <pos A="0.154139" C="0.188998" G="0.165759" T="0.491104"/>
      <pos A="0.154139" C="0.35167" G="0.293573" T="0.200617"/>
      <pos A="0.433006" C="0.200617" G="0.188998" T="0.177379"/>
      <pos A="0.305192" C="0.223856" G="0.328432" T="0.14252"/>
      <pos A="0.119281" C="0.223856" G="0.37491" T="0.281954"/>
      <pos A="0.223856" C="0.456246" G="0.235476" T="0.0844227"/>
      <pos A="0.386528" C="0.200617" G="0.188998" T="0.223856"/>
      <pos A="0.188998" C="0.258715" G="0.328432" T="0.223856"/>
      <pos A="0.281954" C="0.398148" G="0.212237" T="0.107661"/>
      <pos A="0.165759" C="0.235476" G="0.154139" T="0.444626"/>
      <pos A="0.305192" C="0.223856" G="0.223856" T="0.247095"/>
      <pos A="0.14252" C="0.35167" G="0.223856" T="0.281954"/>
      <pos A="0.200617" C="0.270334" G="0.14252" T="0.386528"/>
      <pos A="0.258715" C="0.130901" G="0.328432" T="0.281954"/>
      <pos A="0.467865" C="0.212237" G="0.119281" T="0.200617"/>
      <pos A="0.328432" C="0.34005" G="0.0960425" T="0.235476"/>
      <pos A="0.0844227" C="0.212237" G="0.293573" T="0.409768"/>
      <pos A="0.223856" C="0.316812" G="0.200617" T="0.258715"/>
      <pos A="0.14252" C="0.328432" G="0.270334" T="0.258715"/>
      <pos A="0.316812" C="0.35167" G="0.258715" T="0.072803"/>
      <pos A="0.281954" C="0.130901" G="0.34005" T="0.247095"/>
      <pos A="0.328432" C="0.154139" G="0.223856" T="0.293573"/>
      <pos A="0.0379447" C="0.37491" G="0.258715" T="0.328432"/>
      <pos A="0.107661" C="0.154139" G="0.235476" T="0.502723"/>
      <pos A="0.328432" C="0.119281" G="0.398148" T="0.154139"/>
      <pos A="0.107661" C="0.37491" G="0.328432" T="0.188998"/>
      <pos A="0.421387" C="0.258715" G="0.130901" T="0.188998"/>
      <pos A="0.293573" C="0.119281" G="0.165759" T="0.421387"/>
      <pos A="0.35167" C="0.165759" G="0.281954" T="0.200617"/>
      <pos A="0.35167" C="0.177379" G="0.398148" T="0.072803"/>
      <pos A="0.235476" C="0.14252" G="0.281954" T="0.34005"/>
      <pos A="0.235476" C="0.386528" G="0.14252" T="0.235476"/>
      <pos A="0.119281" C="0.200617" G="0.235476" T="0.444626"/>
      <pos A="0.316812" C="0.258715" G="0.223856" T="0.200617"/>
      <pos A="0.433006" C="0.0495644" G="0.200617" T="0.316812"/>
      <pos A="0.154139" C="0.549201" G="0.119281" T="0.177379"/>
      <pos A="0.258715" C="0.130901" G="0.305192" T="0.305192"/>
      <pos A="0.281954" C="0.14252" G="0.258715" T="0.316812"/>
    </motif>
    <motif db="0" id="M38" alt="O38" length="40" nsites="8" evalue="1.3e-003">
      <pos A="0.464326" C="0.233707" G="0.0782884" T="0.223679"/>
      <pos A="0.328962" C="0.278828" G="0.228692" T="0.163518"/>
      <pos A="0.203626" C="0.228692" G="0.23872" T="0.328962"/>
      <pos A="0.399151" C="0.288854" G="0.218666" T="0.0933294"/>
      <pos A="0.308909" C="0.278828" G="0.158504" T="0.25376"/>
      <pos A="0.283841" C="0.208639" G="0.278828" T="0.228692"/>
      <pos A="0.213652" C="0.118396" G="0.303895" T="0.364056"/>
      <pos A="0.293868" C="0.0933294" G="0.449286" T="0.163518"/>
      <pos A="0.25376" C="0.173545" G="0.288854" T="0.283841"/>
      <pos A="0.233707" C="0.203626" G="0.233707" T="0.328962"/>
      <pos A="0.118396" C="0.23872" G="0.15349" T="0.489394"/>
      <pos A="0.328962" C="0.35403" G="0.163518" T="0.15349"/>
      <pos A="0.23872" C="0.183571" G="0.283841" T="0.293868"/>
      <pos A="0.23872" C="0.273814" G="0.223679" T="0.263787"/>
      <pos A="0.35403" C="0.163518" G="0.248747" T="0.233707"/>
      <pos A="0.103356" C="0.263787" G="0.35403" T="0.278828"/>
      <pos A="0.228692" C="0.183571" G="0.298881" T="0.288854"/>
      <pos A="0.258773" C="0.248747" G="0.258773" T="0.233707"/>
      <pos A="0.243733" C="0.218666" G="0.203626" T="0.333975"/>
      <pos A="0.208639" C="0.419205" G="0.23872" T="0.133437"/>
      <pos A="0.379097" C="0.323949" G="0.143464" T="0.15349"/>
      <pos A="0.35403" C="0.23872" G="0.193598" T="0.213652"/>
      <pos A="0.288854" C="0.298881" G="0.143464" T="0.268801"/>
      <pos A="0.158504" C="0.243733" G="0.258773" T="0.33899"/>
      <pos A="0.258773" C="0.444273" G="0.198612" T="0.0983427"/>
      <pos A="0.228692" C="0.298881" G="0.183571" T="0.288854"/>
      <pos A="0.263787" C="0.228692" G="0.218666" T="0.288854"/>
      <pos A="0.389124" C="0.178558" G="0.268801" T="0.163518"/>
      <pos A="0.223679" C="0.258773" G="0.233707" T="0.283841"/>
      <pos A="0.15349" C="0.203626" G="0.208639" T="0.434245"/>
      <pos A="0.273814" C="0.359043" G="0.173545" T="0.193598"/>
      <pos A="0.308909" C="0.36907" G="0.0582351" T="0.263787"/>
      <pos A="0.258773" C="0.118396" G="0.193598" T="0.429232"/>
      <pos A="0.208639" C="0.113383" G="0.35403" T="0.323949"/>
      <pos A="0.248747" C="0.168531" G="0.293868" T="0.288854"/>
      <pos A="0.223679" C="0.298881" G="0.248747" T="0.228692"/>
      <pos A="0.198612" C="0.193598" G="0.228692" T="0.379097"/>
      <pos A="0.263787" C="0.263787" G="0.293868" T="0.178558"/>
      <pos A="0.323949" C="0.143464" G="0.323949" T="0.208639"/>
      <pos A="0.349016" C="0.258773" G="0.248747" T="0.143464"/>
    </motif>
    <motif db="0" id="M4" alt="O4" length="40" nsites="8" evalue="1.3e-003">
      <pos A="0.283841" C="0.228692" G="0.268801" T="0.218666"/>
      <pos A="0.384111" C="0.258773" G="0.188585" T="0.168531"/>
      <pos A="0.233707" C="0.158504" G="0.263787" T="0.344003"/>
      <pos A="0.163518" C="0.384111" G="0.178558" T="0.273814"/>
      <pos A="0.288854" C="0.303895" G="0.173545" T="0.233707"/>
      <pos A="0.248747" C="0.173545" G="0.228692" T="0.349016"/>
      <pos A="0.193598" C="0.318935" G="0.323949" T="0.163518"/>
      <pos A="0.48438" C="0.25376" G="0.198612" T="0.0632484"/>
      <pos A="0.359043" C="0.203626" G="0.25376" T="0.183571"/>
      <pos A="0.213652" C="0.158504" G="0.298881" T="0.328962"/>
      <pos A="0.23872" C="0.168531" G="0.308909" T="0.283841"/>
      <pos A="0.193598" C="0.414192" G="0.178558" T="0.213652"/>
      <pos A="0.233707" C="0.243733" G="0.213652" T="0.308909"/>
      <pos A="0.25376" C="0.183571" G="0.198612" T="0.364056"/>
      <pos A="0.293868" C="0.143464" G="0.25376" T="0.308909"/>
      <pos A="0.208639" C="0.303895" G="0.188585" T="0.298881"/>
      <pos A="0.25376" C="0.198612" G="0.203626" T="0.344003"/>
      <pos A="0.298881" C="0.278828" G="0.233707" T="0.188585"/>
      <pos A="0.268801" C="0.25376" G="0.178558" T="0.298881"/>
      <pos A="0.188585" C="0.148477" G="0.233707" T="0.429232"/>
      <pos A="0.213652" C="0.228692" G="0.364056" T="0.193598"/>
      <pos A="0.248747" C="0.283841" G="0.233707" T="0.233707"/>
      <pos A="0.303895" C="0.258773" G="0.0833017" T="0.35403"/>
      <pos A="0.35403" C="0.25376" G="0.118396" T="0.273814"/>
      <pos A="0.148477" C="0.389124" G="0.193598" T="0.268801"/>
      <pos A="0.359043" C="0.318935" G="0.168531" T="0.15349"/>
      <pos A="0.283841" C="0.25376" G="0.243733" T="0.218666"/>
      <pos A="0.359043" C="0.143464" G="0.35403" T="0.143464"/>
      <pos A="0.248747" C="0.283841" G="0.399151" T="0.0682617"/>
      <pos A="0.288854" C="0.173545" G="0.293868" T="0.243733"/>
      <pos A="0.158504" C="0.298881" G="0.308909" T="0.233707"/>
      <pos A="0.404164" C="0.13845" G="0.243733" T="0.213652"/>
      <pos A="0.178558" C="0.364056" G="0.188585" T="0.268801"/>
      <pos A="0.349016" C="0.193598" G="0.0983427" T="0.359043"/>
      <pos A="0.178558" C="0.248747" G="0.454299" T="0.118396"/>
      <pos A="0.25376" C="0.248747" G="0.113383" T="0.384111"/>
      <pos A="0.193598" C="0.233707" G="0.313922" T="0.258773"/>
      <pos A="0.25376" C="0.223679" G="0.15349" T="0.36907"/>
      <pos A="0.313922" C="0.288854" G="0.173545" T="0.223679"/>
      <pos A="0.248747" C="0.13845" G="0.193598" T="0.419205"/>
    </motif>
    <motif db="0" id="M40" alt="O40" length="40" nsites="8" evalue="1.3e-003">
      <pos A="0.293868" C="0.183571" G="0.168531" T="0.35403"/>
      <pos A="0.268801" C="0.258773" G="0.128424" T="0.344003"/>
      <pos A="0.25376" C="0.218666" G="0.323949" T="0.203626"/>
      <pos A="0.0833017" C="0.23872" G="0.344003" T="0.333975"/>
      <pos A="0.23872" C="0.25376" G="0.303895" T="0.203626"/>
      <pos A="0.273814" C="0.193598" G="0.223679" T="0.308909"/>
      <pos A="0.173545" C="0.419205" G="0.203626" T="0.203626"/>
      <pos A="0.318935" C="0.359043" G="0.0933294" T="0.228692"/>
      <pos A="0.394137" C="0.168531" G="0.248747" T="0.188585"/>
      <pos A="0.364056" C="0.313922" G="0.133437" T="0.188585"/>
      <pos A="0.469339" C="0.163518" G="0.198612" T="0.168531"/>
      <pos A="0.283841" C="0.228692" G="0.15349" T="0.333975"/>
      <pos A="0.223679" C="0.173545" G="0.434245" T="0.168531"/>
      <pos A="0.168531" C="0.283841" G="0.323949" T="0.223679"/>
      <pos A="0.173545" C="0.313922" G="0.313922" T="0.198612"/>
      <pos A="0.193598" C="0.15349" G="0.278828" T="0.374084"/>
      <pos A="0.148477" C="0.298881" G="0.278828" T="0.273814"/>
      <pos A="0.273814" C="0.298881" G="0.213652" T="0.213652"/>
      <pos A="0.208639" C="0.133437" G="0.333975" T="0.323949"/>
      <pos A="0.243733" C="0.183571" G="0.23872" T="0.333975"/>
      <pos A="0.188585" C="0.328962" G="0.233707" T="0.248747"/>
      <pos A="0.33899" C="0.318935" G="0.15349" T="0.188585"/>
      <pos A="0.389124" C="0.258773" G="0.183571" T="0.168531"/>
      <pos A="0.278828" C="0.208639" G="0.208639" T="0.303895"/>
      <pos A="0.223679" C="0.13845" G="0.323949" T="0.313922"/>
      <pos A="0.203626" C="0.268801" G="0.133437" T="0.394137"/>
      <pos A="0.228692" C="0.258773" G="0.173545" T="0.33899"/>
      <pos A="0.188585" C="0.298881" G="0.374084" T="0.13845"/>
      <pos A="0.218666" C="0.273814" G="0.223679" T="0.283841"/>
      <pos A="0.33899" C="0.288854" G="0.113383" T="0.258773"/>
      <pos A="0.36907" C="0.143464" G="0.188585" T="0.298881"/>
      <pos A="0.273814" C="0.243733" G="0.183571" T="0.298881"/>
      <pos A="0.258773" C="0.223679" G="0.33899" T="0.178558"/>
      <pos A="0.434245" C="0.218666" G="0.0782884" T="0.268801"/>
      <pos A="0.15349" C="0.439258" G="0.188585" T="0.218666"/>
      <pos A="0.248747" C="0.123409" G="0.178558" T="0.449286"/>
      <pos A="0.208639" C="0.158504" G="0.409178" T="0.223679"/>
      <pos A="0.168531" C="0.203626" G="0.313922" T="0.313922"/>
      <pos A="0.278828" C="0.364056" G="0.228692" T="0.128424"/>
      <pos A="0.198612" C="0.36907" G="0.168531" T="0.263787"/>
    </motif>
    <motif db="0" id="M42" alt="O42" length="40" nsites="8" evalue="1.3e-003">
      <pos A="0.183571" C="0.283841" G="0.333975" T="0.198612"/>
      <pos A="0.288854" C="0.349016" G="0.148477" T="0.213652"/>
      <pos A="0.313922" C="0.183571" G="0.318935" T="0.183571"/>
      <pos A="0.288854" C="0.263787" G="0.13845" T="0.308909"/>
      <pos A="0.218666" C="0.23872" G="0.35403" T="0.188585"/>
      <pos A="0.203626" C="0.298881" G="0.198612" T="0.298881"/>
      <pos A="0.298881" C="0.103356" G="0.188585" T="0.409178"/>
      <pos A="0.323949" C="0.233707" G="0.213652" T="0.228692"/>
      <pos A="0.108369" C="0.168531" G="0.293868" T="0.429232"/>
      <pos A="0.193598" C="0.25376" G="0.318935" T="0.233707"/>
      <pos A="0.323949" C="0.25376" G="0.183571" T="0.23872"/>
      <pos A="0.233707" C="0.333975" G="0.178558" T="0.25376"/>
      <pos A="0.313922" C="0.228692" G="0.213652" T="0.243733"/>
      <pos A="0.409178" C="0.223679" G="0.198612" T="0.168531"/>
      <pos A="0.223679" C="0.173545" G="0.384111" T="0.218666"/>
      <pos A="0.203626" C="0.15349" G="0.389124" T="0.25376"/>
      <pos A="0.258773" C="0.303895" G="0.133437" T="0.303895"/>
      <pos A="0.23872" C="0.188585" G="0.25376" T="0.318935"/>
      <pos A="0.23872" C="0.323949" G="0.258773" T="0.178558"/>
      <pos A="0.243733" C="0.409178" G="0.248747" T="0.0983427"/>
      <pos A="0.33899" C="0.25376" G="0.133437" T="0.273814"/>
      <pos A="0.148477" C="0.333975" G="0.148477" T="0.36907"/>
      <pos A="0.213652" C="0.23872" G="0.213652" T="0.333975"/>
      <pos A="0.23872" C="0.208639" G="0.158504" T="0.394137"/>
      <pos A="0.213652" C="0.278828" G="0.23872" T="0.268801"/>
      <pos A="0.439258" C="0.0983427" G="0.158504" T="0.303895"/>
      <pos A="0.323949" C="0.35403" G="0.143464" T="0.178558"/>
      <pos A="0.328962" C="0.243733" G="0.213652" T="0.213652"/>
      <pos A="0.168531" C="0.313922" G="0.198612" T="0.318935"/>
      <pos A="0.25376" C="0.228692" G="0.188585" T="0.328962"/>
      <pos A="0.374084" C="0.168531" G="0.258773" T="0.198612"/>
      <pos A="0.328962" C="0.143464" G="0.203626" T="0.323949"/>
      <pos A="0.143464" C="0.273814" G="0.424218" T="0.158504"/>
      <pos A="0.308909" C="0.208639" G="0.213652" T="0.268801"/>
      <pos A="0.208639" C="0.203626" G="0.268801" T="0.318935"/>
      <pos A="0.103356" C="0.359043" G="0.328962" T="0.208639"/>
      <pos A="0.283841" C="0.313922" G="0.188585" T="0.213652"/>
      <pos A="0.36907" C="0.143464" G="0.218666" T="0.268801"/>
      <pos A="0.419205" C="0.273814" G="0.218666" T="0.0883151"/>
      <pos A="0.213652" C="0.228692" G="0.13845" T="0.419205"/>
    </motif>
    <motif db="0" id="M43" alt="O43" length="40" nsites="8" evalue="1.3e-003">
      <pos A="0.496914" C="0.25" G="0.25" T="0.00308642"/>
      <pos A="0.25" C="0.743827" G="0.00308642" T="0.00308642"/>
      <pos A="0.00308642" C="0.743827" G="0.00308642" T="0.25"/>
      <pos A="0.496914" C="0.25" G="0.25" T="0.00308642"/>
      <pos A="0.25" C="0.25" G="0.25" T="0.25"/>
      <pos A="0.25" C="0.25" G="0.496914" T="0.00308642"/>
      <pos A="0.496914" C="0.25" G="0.00308642" T="0.25"/>
      <pos A="0.00308642" C="0.25" G="0.25" T="0.496914"/>
      <pos A="0.00308642" C="0.496914" G="0.25" T="0.25"/>
      <pos A="0.496914" C="0.496914" G="0.00308642" T="0.00308642"/>
      <pos A="0.496914" C="0.25" G="0.00308642" T="0.25"/>
      <pos A="0.00308642" C="0.496914" G="0.25" T="0.25"/>
      <pos A="0.496914" C="0.25" G="0.00308642" T="0.25"/>
      <pos A="0.496914" C="0.25" G="0.25" T="0.00308642"/>
      <pos A="0.496914" C="0.496914" G="0.00308642" T="0.00308642"/>
      <pos A="0.00308642" C="0.25" G="0.00308642" T="0.743827"/>
      <pos A="0.00308642" C="0.00308642" G="0.00308642" T="0.990741"/>
      <pos A="0.00308642" C="0.25" G="0.25" T="0.496914"/>
      <pos A="0.25" C="0.00308642" G="0.00308642" T="0.743827"/>
      <pos A="0.00308642" C="0.743827" G="0.00308642" T="0.25"/>
      <pos A="0.496914" C="0.25" G="0.00308642" T="0.25"/>
      <pos A="0.25" C="0.25" G="0.00308642" T="0.496914"/>
      <pos A="0.00308642" C="0.00308642" G="0.743827" T="0.25"/>
      <pos A="0.00308642" C="0.496914" G="0.00308642" T="0.496914"/>
      <pos A="0.00308642" C="0.743827" G="0.25" T="0.00308642"/>
      <pos A="0.25" C="0.00308642" G="0.00308642" T="0.743827"/>
      <pos A="0.496914" C="0.00308642" G="0.00308642" T="0.496914"/>
      <pos A="0.990741" C="0.00308642" G="0.00308642" T="0.00308642"/>
      <pos A="0.00308642" C="0.496914" G="0.496914" T="0.00308642"/>
      <pos A="0.496914" C="0.496914" G="0.00308642" T="0.00308642"/>
      <pos A="0.00308642" C="0.25" G="0.25" T="0.496914"/>
      <pos A="0.00308642" C="0.00308642" G="0.496914" T="0.496914"/>
      <pos A="0.25" C="0.25" G="0.25" T="0.25"/>
      <pos A="0.743827" C="0.25" G="0.00308642" T="0.00308642"/>
      <pos A="0.496914" C="0.00308642" G="0.00308642" T="0.496914"/>
      <pos A="0.00308642" C="0.25" G="0.496914" T="0.25"/>
      <pos A="0.496914" C="0.00308642" G="0.496914" T="0.00308642"/>
      <pos A="0.25" C="0.00308642" G="0.25" T="0.496914"/>
      <pos A="0.00308642" C="0.00308642" G="0.496914" T="0.496914"/>
      <pos A="0.496914" C="0.496914" G="0.00308642" T="0.00308642"/>
    </motif>
    <motif db="0" id="M44" alt="O44" length="40" nsites="8" evalue="1.3e-003">
      <pos A="0.143464" C="0.35403" G="0.223679" T="0.278828"/>
      <pos A="0.223679" C="0.464326" G="0.183571" T="0.128424"/>
      <pos A="0.15349" C="0.128424" G="0.35403" T="0.364056"/>
      <pos A="0.263787" C="0.163518" G="0.268801" T="0.303895"/>
      <pos A="0.243733" C="0.183571" G="0.384111" T="0.188585"/>
      <pos A="0.193598" C="0.228692" G="0.399151" T="0.178558"/>
      <pos A="0.233707" C="0.318935" G="0.118396" T="0.328962"/>
      <pos A="0.263787" C="0.359043" G="0.118396" T="0.258773"/>
      <pos A="0.539528" C="0.108369" G="0.0632484" T="0.288854"/>
      <pos A="0.318935" C="0.273814" G="0.223679" T="0.183571"/>
      <pos A="0.278828" C="0.143464" G="0.268801" T="0.308909"/>
      <pos A="0.203626" C="0.298881" G="0.258773" T="0.23872"/>
      <pos A="0.228692" C="0.268801" G="0.213652" T="0.288854"/>
      <pos A="0.349016" C="0.133437" G="0.36907" T="0.148477"/>
      <pos A="0.188585" C="0.203626" G="0.25376" T="0.35403"/>
      <pos A="0.193598" C="0.328962" G="0.248747" T="0.228692"/>
      <pos A="0.318935" C="0.333975" G="0.258773" T="0.0883151"/>
      <pos A="0.394137" C="0.203626" G="0.208639" T="0.193598"/>
      <pos A="0.258773" C="0.193598" G="0.283841" T="0.263787"/>
      <pos A="0.278828" C="0.344003" G="0.143464" T="0.233707"/>
      <pos A="0.203626" C="0.268801" G="0.143464" T="0.384111"/>
      <pos A="0.163518" C="0.273814" G="0.13845" T="0.424218"/>
      <pos A="0.208639" C="0.248747" G="0.23872" T="0.303895"/>
      <pos A="0.173545" C="0.283841" G="0.193598" T="0.349016"/>
      <pos A="0.323949" C="0.133437" G="0.208639" T="0.333975"/>
      <pos A="0.223679" C="0.198612" G="0.228692" T="0.349016"/>
      <pos A="0.158504" C="0.208639" G="0.35403" T="0.278828"/>
      <pos A="0.278828" C="0.25376" G="0.213652" T="0.25376"/>
      <pos A="0.374084" C="0.268801" G="0.303895" T="0.0532207"/>
      <pos A="0.288854" C="0.298881" G="0.113383" T="0.298881"/>
      <pos A="0.323949" C="0.168531" G="0.308909" T="0.198612"/>
      <pos A="0.33899" C="0.268801" G="0.13845" T="0.25376"/>
      <pos A="0.143464" C="0.303895" G="0.273814" T="0.278828"/>
      <pos A="0.308909" C="0.15349" G="0.33899" T="0.198612"/>
      <pos A="0.35403" C="0.228692" G="0.298881" T="0.118396"/>
      <pos A="0.344003" C="0.193598" G="0.188585" T="0.273814"/>
      <pos A="0.268801" C="0.344003" G="0.223679" T="0.163518"/>
      <pos A="0.308909" C="0.128424" G="0.103356" T="0.459313"/>
      <pos A="0.163518" C="0.278828" G="0.243733" T="0.313922"/>
      <pos A="0.243733" C="0.323949" G="0.173545" T="0.258773"/>
    </motif>
    <motif db="0" id="M46" alt="O46" length="40" nsites="8" evalue="1.3e-003">
      <pos A="0.298881" C="0.293868" G="0.0883151" T="0.318935"/>
      <pos A="0.188585" C="0.283841" G="0.258773" T="0.268801"/>
      <pos A="0.143464" C="0.228692" G="0.25376" T="0.374084"/>
      <pos A="0.36907" C="0.323949" G="0.143464" T="0.163518"/>
      <pos A="0.303895" C="0.228692" G="0.218666" T="0.248747"/>
      <pos A="0.444273" C="0.278828" G="0.188585" T="0.0883151"/>
      <pos A="0.379097" C="0.213652" G="0.25376" T="0.15349"/>
      <pos A="0.13845" C="0.168531" G="0.344003" T="0.349016"/>
      <pos A="0.143464" C="0.173545" G="0.414192" T="0.268801"/>
      <pos A="0.0933294" C="0.258773" G="0.389124" T="0.258773"/>
      <pos A="0.273814" C="0.278828" G="0.163518" T="0.283841"/>
      <pos A="0.263787" C="0.278828" G="0.173545" T="0.283841"/>
      <pos A="0.163518" C="0.288854" G="0.288854" T="0.258773"/>
      <pos A="0.208639" C="0.163518" G="0.278828" T="0.349016"/>
      <pos A="0.208639" C="0.23872" G="0.213652" T="0.33899"/>
      <pos A="0.349016" C="0.273814" G="0.128424" T="0.248747"/>
      <pos A="0.359043" C="0.273814" G="0.15349" T="0.213652"/>
      <pos A="0.223679" C="0.278828" G="0.188585" T="0.308909"/>
      <pos A="0.429232" C="0.298881" G="0.0933294" T="0.178558"/>
      <pos A="0.278828" C="0.163518" G="0.203626" T="0.35403"/>
      <pos A="0.33899" C="0.233707" G="0.344003" T="0.0833017"/>
      <pos A="0.143464" C="0.233707" G="0.208639" T="0.414192"/>
      <pos A="0.303895" C="0.168531" G="0.288854" T="0.23872"/>
      <pos A="0.203626" C="0.278828" G="0.208639" T="0.308909"/>
      <pos A="0.223679" C="0.198612" G="0.258773" T="0.318935"/>
      <pos A="0.308909" C="0.25376" G="0.143464" T="0.293868"/>
      <pos A="0.258773" C="0.248747" G="0.248747" T="0.243733"/>
      <pos A="0.218666" C="0.33899" G="0.208639" T="0.233707"/>
      <pos A="0.13845" C="0.268801" G="0.313922" T="0.278828"/>
      <pos A="0.323949" C="0.218666" G="0.203626" T="0.25376"/>
      <pos A="0.248747" C="0.248747" G="0.313922" T="0.188585"/>
      <pos A="0.258773" C="0.193598" G="0.183571" T="0.364056"/>
      <pos A="0.379097" C="0.293868" G="0.158504" T="0.168531"/>
      <pos A="0.278828" C="0.283841" G="0.349016" T="0.0883151"/>
      <pos A="0.233707" C="0.288854" G="0.213652" T="0.263787"/>
      <pos A="0.278828" C="0.394137" G="0.0883151" T="0.23872"/>
      <pos A="0.128424" C="0.108369" G="0.313922" T="0.449286"/>
      <pos A="0.344003" C="0.23872" G="0.223679" T="0.193598"/>
      <pos A="0.243733" C="0.33899" G="0.233707" T="0.183571"/>
      <pos A="0.23872" C="0.188585" G="0.318935" T="0.25376"/>
    </motif>
    <motif db="0" id="M47" alt="O47" length="40" nsites="8" evalue="1.3e-003">
      <pos A="0.126543" C="0.496914" G="0.25" T="0.126543"/>
      <pos A="0.373457" C="0.126543" G="0.126543" T="0.373457"/>
      <pos A="0.373457" C="0.00308642" G="0.25" T="0.373457"/>
      <pos A="0.25" C="0.496914" G="0.126543" T="0.126543"/>
      <pos A="0.126543" C="0.126543" G="0.126543" T="0.62037"/>
      <pos A="0.00308642" C="0.373457" G="0.25" T="0.373457"/>
      <pos A="0.126543" C="0.373457" G="0.25" T="0.25"/>
      <pos A="0.00308642" C="0.126543" G="0.496914" T="0.373457"/>
      <pos A="0.126543" C="0.00308642" G="0.00308642" T="0.867284"/>
      <pos A="0.126543" C="0.25" G="0.62037" T="0.00308642"/>
      <pos A="0.25" C="0.00308642" G="0.126543" T="0.62037"/>
      <pos A="0.25" C="0.373457" G="0.25" T="0.126543"/>
      <pos A="0.25" C="0.373457" G="0.126543" T="0.25"/>
      <pos A="0.126543" C="0.25" G="0.373457" T="0.25"/>
      <pos A="0.373457" C="0.00308642" G="0.62037" T="0.00308642"/>
      <pos A="0.496914" C="0.25" G="0.126543" T="0.126543"/>
      <pos A="0.25" C="0.126543" G="0.25" T="0.373457"/>
      <pos A="0.373457" C="0.373457" G="0.00308642" T="0.25"/>
      <pos A="0.25" C="0.496914" G="0.25" T="0.00308642"/>
      <pos A="0.62037" C="0.126543" G="0.00308642" T="0.25"/>
      <pos A="0.373457" C="0.373457" G="0.126543" T="0.126543"/>
      <pos A="0.496914" C="0.126543" G="0.126543" T="0.25"/>
      <pos A="0.126543" C="0.496914" G="0.00308642" T="0.373457"/>
      <pos A="0.126543" C="0.00308642" G="0.373457" T="0.496914"/>
      <pos A="0.743827" C="0.00308642" G="0.126543" T="0.126543"/>
      <pos A="0.373457" C="0.126543" G="0.25" T="0.25"/>
      <pos A="0.62037" C="0.126543" G="0.25" T="0.00308642"/>
      <pos A="0.373457" C="0.00308642" G="0.126543" T="0.496914"/>
      <pos A="0.00308642" C="0.62037" G="0.25" T="0.126543"/>
      <pos A="0.373457" C="0.373457" G="0.126543" T="0.126543"/>
      <pos A="0.25" C="0.126543" G="0.25" T="0.373457"/>
      <pos A="0.25" C="0.25" G="0.373457" T="0.126543"/>
      <pos A="0.373457" C="0.126543" G="0.373457" T="0.126543"/>
      <pos A="0.126543" C="0.25" G="0.496914" T="0.126543"/>
      <pos A="0.373457" C="0.126543" G="0.126543" T="0.373457"/>
      <pos A="0.126543" C="0.373457" G="0.373457" T="0.126543"/>
      <pos A="0.743827" C="0.126543" G="0.00308642" T="0.126543"/>
      <pos A="0.126543" C="0.62037" G="0.00308642" T="0.25"/>
      <pos A="0.373457" C="0.00308642" G="0.62037" T="0.00308642"/>
      <pos A="0.00308642" C="0.373457" G="0.25" T="0.373457"/>
    </motif>
    <motif db="0" id="M48" alt="O48" length="40" nsites="8" evalue="1.3e-003">
      <pos A="0.404164" C="0.228692" G="0.208639" T="0.158504"/>
      <pos A="0.13845" C="0.36907" G="0.263787" T="0.228692"/>
      <pos A="0.333975" C="0.188585" G="0.349016" T="0.128424"/>
      <pos A="0.25376" C="0.313922" G="0.193598" T="0.23872"/>
      <pos A="0.193598" C="0.218666" G="0.394137" T="0.193598"/>
      <pos A="0.414192" C="0.203626" G="0.183571" T="0.198612"/>
      <pos A="0.323949" C="0.243733" G="0.0833017" T="0.349016"/>
      <pos A="0.384111" C="0.143464" G="0.123409" T="0.349016"/>
      <pos A="0.223679" C="0.25376" G="0.268801" T="0.25376"/>
      <pos A="0.118396" C="0.424218" G="0.178558" T="0.278828"/>
      <pos A="0.464326" C="0.203626" G="0.178558" T="0.15349"/>
      <pos A="0.223679" C="0.213652" G="0.278828" T="0.283841"/>
      <pos A="0.293868" C="0.188585" G="0.258773" T="0.258773"/>
      <pos A="0.163518" C="0.308909" G="0.183571" T="0.344003"/>
      <pos A="0.208639" C="0.303895" G="0.203626" T="0.283841"/>
      <pos A="0.113383" C="0.323949" G="0.268801" T="0.293868"/>
      <pos A="0.374084" C="0.203626" G="0.218666" T="0.203626"/>
      <pos A="0.25376" C="0.193598" G="0.263787" T="0.288854"/>
      <pos A="0.248747" C="0.228692" G="0.298881" T="0.223679"/>
      <pos A="0.278828" C="0.323949" G="0.25376" T="0.143464"/>
      <pos A="0.258773" C="0.349016" G="0.113383" T="0.278828"/>
      <pos A="0.208639" C="0.344003" G="0.193598" T="0.25376"/>
      <pos A="0.258773" C="0.233707" G="0.108369" T="0.399151"/>
      <pos A="0.198612" C="0.188585" G="0.424218" T="0.188585"/>
      <pos A="0.35403" C="0.173545" G="0.258773" T="0.213652"/>
      <pos A="0.278828" C="0.173545" G="0.15349" T="0.394137"/>
      <pos A="0.303895" C="0.228692" G="0.228692" T="0.23872"/>
      <pos A="0.263787" C="0.263787" G="0.213652" T="0.258773"/>
      <pos A="0.113383" C="0.349016" G="0.268801" T="0.268801"/>
      <pos A="0.288854" C="0.113383" G="0.203626" T="0.394137"/>
      <pos A="0.108369" C="0.318935" G="0.293868" T="0.278828"/>
      <pos A="0.283841" C="0.268801" G="0.223679" T="0.223679"/>
      <pos A="0.333975" C="0.113383" G="0.25376" T="0.298881"/>
      <pos A="0.198612" C="0.213652" G="0.273814" T="0.313922"/>
      <pos A="0.258773" C="0.268801" G="0.25376" T="0.218666"/>
      <pos A="0.434245" C="0.148477" G="0.0983427" T="0.318935"/>
      <pos A="0.374084" C="0.223679" G="0.25376" T="0.148477"/>
      <pos A="0.263787" C="0.33899" G="0.203626" T="0.193598"/>
      <pos A="0.323949" C="0.218666" G="0.218666" T="0.23872"/>
      <pos A="0.243733" C="0.303895" G="0.15349" T="0.298881"/>
    </motif>
    <motif db="0" id="M49" alt="O49" length="40" nsites="8" evalue="1.3e-003">
      <pos A="0.288854" C="0.178558" G="0.333975" T="0.198612"/>
      <pos A="0.36907" C="0.313922" G="0.203626" T="0.113383"/>
      <pos A="0.283841" C="0.278828" G="0.293868" T="0.143464"/>
      <pos A="0.364056" C="0.168531" G="0.233707" T="0.233707"/>
      <pos A="0.293868" C="0.213652" G="0.143464" T="0.349016"/>
      <pos A="0.163518" C="0.128424" G="0.258773" T="0.449286"/>
      <pos A="0.208639" C="0.313922" G="0.228692" T="0.248747"/>
      <pos A="0.359043" C="0.359043" G="0.0782884" T="0.203626"/>
      <pos A="0.208639" C="0.323949" G="0.223679" T="0.243733"/>
      <pos A="0.379097" C="0.283841" G="0.183571" T="0.15349"/>
      <pos A="0.243733" C="0.203626" G="0.233707" T="0.318935"/>
      <pos A="0.288854" C="0.298881" G="0.258773" T="0.15349"/>
      <pos A="0.298881" C="0.243733" G="0.113383" T="0.344003"/>
      <pos A="0.13845" C="0.15349" G="0.344003" T="0.364056"/>
      <pos A="0.23872" C="0.293868" G="0.278828" T="0.188585"/>
      <pos A="0.263787" C="0.178558" G="0.283841" T="0.273814"/>
      <pos A="0.228692" C="0.128424" G="0.33899" T="0.303895"/>
      <pos A="0.213652" C="0.223679" G="0.278828" T="0.283841"/>
      <pos A="0.233707" C="0.35403" G="0.313922" T="0.0983427"/>
      <pos A="0.223679" C="0.223679" G="0.23872" T="0.313922"/>
      <pos A="0.263787" C="0.15349" G="0.248747" T="0.333975"/>
      <pos A="0.233707" C="0.173545" G="0.288854" T="0.303895"/>
      <pos A="0.188585" C="0.293868" G="0.263787" T="0.25376"/>
      <pos A="0.344003" C="0.263787" G="0.113383" T="0.278828"/>
      <pos A="0.188585" C="0.278828" G="0.223679" T="0.308909"/>
      <pos A="0.419205" C="0.128424" G="0.15349" T="0.298881"/>
      <pos A="0.384111" C="0.273814" G="0.248747" T="0.0933294"/>
      <pos A="0.359043" C="0.318935" G="0.0933294" T="0.228692"/>
      <pos A="0.23872" C="0.278828" G="0.25376" T="0.228692"/>
      <pos A="0.293868" C="0.158504" G="0.35403" T="0.193598"/>
      <pos A="0.263787" C="0.23872" G="0.188585" T="0.308909"/>
      <pos A="0.203626" C="0.13845" G="0.359043" T="0.298881"/>
      <pos A="0.293868" C="0.25376" G="0.223679" T="0.228692"/>
      <pos A="0.36907" C="0.298881" G="0.128424" T="0.203626"/>
      <pos A="0.173545" C="0.273814" G="0.248747" T="0.303895"/>
      <pos A="0.178558" C="0.263787" G="0.233707" T="0.323949"/>
      <pos A="0.248747" C="0.36907" G="0.158504" T="0.223679"/>
      <pos A="0.0983427" C="0.328962" G="0.168531" T="0.404164"/>
      <pos A="0.178558" C="0.213652" G="0.333975" T="0.273814"/>
      <pos A="0.424218" C="0.263787" G="0.163518" T="0.148477"/>
    </motif>
    <motif db="0" id="M5" alt="O5" length="40" nsites="8" evalue="1.3e-003">
      <pos A="0.444273" C="0.293868" G="0.15349" T="0.108369"/>
      <pos A="0.273814" C="0.323949" G="0.158504" T="0.243733"/>
      <pos A="0.258773" C="0.278828" G="0.23872" T="0.223679"/>
      <pos A="0.419205" C="0.0983427" G="0.163518" T="0.318935"/>
      <pos A="0.168531" C="0.258773" G="0.178558" T="0.394137"/>
      <pos A="0.208639" C="0.359043" G="0.0883151" T="0.344003"/>
      <pos A="0.394137" C="0.183571" G="0.173545" T="0.248747"/>
      <pos A="0.163518" C="0.128424" G="0.464326" T="0.243733"/>
      <pos A="0.168531" C="0.313922" G="0.243733" T="0.273814"/>
      <pos A="0.349016" C="0.359043" G="0.203626" T="0.0883151"/>
      <pos A="0.228692" C="0.15349" G="0.323949" T="0.293868"/>
      <pos A="0.228692" C="0.268801" G="0.15349" T="0.349016"/>
      <pos A="0.258773" C="0.148477" G="0.278828" T="0.313922"/>
      <pos A="0.208639" C="0.228692" G="0.308909" T="0.25376"/>
      <pos A="0.35403" C="0.15349" G="0.248747" T="0.243733"/>
      <pos A="0.183571" C="0.273814" G="0.333975" T="0.208639"/>
      <pos A="0.198612" C="0.23872" G="0.223679" T="0.33899"/>
      <pos A="0.178558" C="0.434245" G="0.248747" T="0.13845"/>
      <pos A="0.288854" C="0.359043" G="0.13845" T="0.213652"/>
      <pos A="0.359043" C="0.15349" G="0.233707" T="0.25376"/>
      <pos A="0.203626" C="0.328962" G="0.318935" T="0.148477"/>
      <pos A="0.308909" C="0.158504" G="0.218666" T="0.313922"/>
      <pos A="0.203626" C="0.23872" G="0.409178" T="0.148477"/>
      <pos A="0.268801" C="0.243733" G="0.15349" T="0.333975"/>
      <pos A="0.283841" C="0.0833017" G="0.293868" T="0.33899"/>
      <pos A="0.248747" C="0.33899" G="0.123409" T="0.288854"/>
      <pos A="0.288854" C="0.293868" G="0.123409" T="0.293868"/>
      <pos A="0.248747" C="0.263787" G="0.148477" T="0.33899"/>
      <pos A="0.178558" C="0.333975" G="0.168531" T="0.318935"/>
      <pos A="0.318935" C="0.328962" G="0.148477" T="0.203626"/>
      <pos A="0.178558" C="0.183571" G="0.213652" T="0.424218"/>
      <pos A="0.248747" C="0.163518" G="0.359043" T="0.228692"/>
      <pos A="0.35403" C="0.193598" G="0.273814" T="0.178558"/>
      <pos A="0.333975" C="0.328962" G="0.193598" T="0.143464"/>
      <pos A="0.283841" C="0.288854" G="0.213652" T="0.213652"/>
      <pos A="0.243733" C="0.248747" G="0.198612" T="0.308909"/>
      <pos A="0.243733" C="0.258773" G="0.293868" T="0.203626"/>
      <pos A="0.168531" C="0.364056" G="0.223679" T="0.243733"/>
      <pos A="0.464326" C="0.118396" G="0.213652" T="0.203626"/>
      <pos A="0.213652" C="0.163518" G="0.35403" T="0.268801"/>
    </motif>
    <motif db="0" id="M50" alt="O50" length="40" nsites="8" evalue="1.3e-003">
      <pos A="0.428537" C="0.185422" G="0.301915" T="0.0841244"/>
      <pos A="0.357629" C="0.220877" G="0.134773" T="0.28672"/>
      <pos A="0.246201" C="0.175293" G="0.256331" T="0.322175"/>
      <pos A="0.246201" C="0.155033" G="0.30698" T="0.291786"/>
      <pos A="0.291786" C="0.160098" G="0.225942" T="0.322175"/>
      <pos A="0.261396" C="0.215812" G="0.301915" T="0.220877"/>
      <pos A="0.29685" C="0.271526" G="0.281655" T="0.149968"/>
      <pos A="0.251266" C="0.357629" G="0.175293" T="0.215812"/>
      <pos A="0.231006" C="0.215812" G="0.261396" T="0.291786"/>
      <pos A="0.443732" C="0.312045" G="0.104384" T="0.139839"/>
      <pos A="0.175293" C="0.129709" G="0.276591" T="0.418408"/>
      <pos A="0.266461" C="0.31711" G="0.160098" T="0.256331"/>
      <pos A="0.423473" C="0.312045" G="0.134773" T="0.129709"/>
      <pos A="0.170228" C="0.190488" G="0.29685" T="0.342435"/>
      <pos A="0.241137" C="0.251266" G="0.342435" T="0.165163"/>
      <pos A="0.185422" C="0.408278" G="0.195553" T="0.210747"/>
      <pos A="0.281655" C="0.220877" G="0.200617" T="0.29685"/>
      <pos A="0.195553" C="0.28672" G="0.241137" T="0.276591"/>
      <pos A="0.175293" C="0.200617" G="0.256331" T="0.367759"/>
      <pos A="0.160098" C="0.393083" G="0.104384" T="0.342435"/>
      <pos A="0.231006" C="0.210747" G="0.30698" T="0.251266"/>
      <pos A="0.352564" C="0.205682" G="0.367759" T="0.0739951"/>
      <pos A="0.393083" C="0.205682" G="0.149968" T="0.251266"/>
      <pos A="0.489317" C="0.0942548" G="0.236071" T="0.180358"/>
      <pos A="0.271526" C="0.271526" G="0.231006" T="0.225942"/>
      <pos A="0.139839" C="0.31711" G="0.165163" T="0.377888"/>
      <pos A="0.210747" C="0.276591" G="0.246201" T="0.266461"/>
      <pos A="0.236071" C="0.301915" G="0.231006" T="0.231006"/>
      <pos A="0.30698" C="0.241137" G="0.170228" T="0.281655"/>
      <pos A="0.256331" C="0.195553" G="0.276591" T="0.271526"/>
      <pos A="0.220877" C="0.342435" G="0.215812" T="0.220877"/>
      <pos A="0.281655" C="0.322175" G="0.0891891" T="0.30698"/>
      <pos A="0.165163" C="0.29685" G="0.342435" T="0.195553"/>
      <pos A="0.347499" C="0.190488" G="0.195553" T="0.266461"/>
      <pos A="0.220877" C="0.241137" G="0.347499" T="0.190488"/>
      <pos A="0.124644" C="0.271526" G="0.32724" T="0.276591"/>
      <pos A="0.403213" C="0.210747" G="0.215812" T="0.170228"/>
      <pos A="0.246201" C="0.220877" G="0.205682" T="0.32724"/>
      <pos A="0.200617" C="0.261396" G="0.30698" T="0.231006"/>
      <pos A="0.185422" C="0.215812" G="0.185422" T="0.413343"/>
    </motif>
    <motif db="0" id="M52" alt="O52" length="40" nsites="8" evalue="1.3e-003">
      <pos A="0.00308642" C="0.00308642" G="0.496914" T="0.496914"/>
      <pos A="0.990741" C="0.00308642" G="0.00308642" T="0.00308642"/>
      <pos A="0.496914" C="0.00308642" G="0.496914" T="0.00308642"/>
      <pos A="0.00308642" C="0.00308642" G="0.496914" T="0.496914"/>
      <pos A="0.00308642" C="0.496914" G="0.496914" T="0.00308642"/>
      <pos A="0.990741" C="0.00308642" G="0.00308642" T="0.00308642"/>
      <pos A="0.00308642" C="0.496914" G="0.496914" T="0.00308642"/>
      <pos A="0.496914" C="0.00308642" G="0.496914" T="0.00308642"/>
      <pos A="0.496914" C="0.00308642" G="0.496914" T="0.00308642"/>
      <pos A="0.496914" C="0.00308642" G="0.496914" T="0.00308642"/>
      <pos A="0.496914" C="0.00308642" G="0.496914" T="0.00308642"/>
      <pos A="0.00308642" C="0.00308642" G="0.990741" T="0.00308642"/>
      <pos A="0.00308642" C="0.00308642" G="0.00308642" T="0.990741"/>
      <pos A="0.496914" C="0.496914" G="0.00308642" T="0.00308642"/>
      <pos A="0.00308642" C="0.496914" G="0.496914" T="0.00308642"/>
      <pos A="0.00308642" C="0.00308642" G="0.496914" T="0.496914"/>
      <pos A="0.00308642" C="0.00308642" G="0.496914" T="0.496914"/>
      <pos A="0.00308642" C="0.00308642" G="0.496914" T="0.496914"/>
      <pos A="0.00308642" C="0.00308642" G="0.496914" T="0.496914"/>
      <pos A="0.496914" C="0.00308642" G="0.496914" T="0.00308642"/>
      <pos A="0.496914" C="0.00308642" G="0.496914" T="0.00308642"/>
      <pos A="0.00308642" C="0.00308642" G="0.496914" T="0.496914"/>
      <pos A="0.496914" C="0.00308642" G="0.00308642" T="0.496914"/>
      <pos A="0.496914" C="0.00308642" G="0.496914" T="0.00308642"/>
      <pos A="0.496914" C="0.00308642" G="0.00308642" T="0.496914"/>
      <pos A="0.496914" C="0.00308642" G="0.496914" T="0.00308642"/>
      <pos A="0.496914" C="0.00308642" G="0.00308642" T="0.496914"/>
      <pos A="0.496914" C="0.00308642" G="0.00308642" T="0.496914"/>
      <pos A="0.00308642" C="0.00308642" G="0.496914" T="0.496914"/>
      <pos A="0.496914" C="0.00308642" G="0.496914" T="0.00308642"/>
      <pos A="0.496914" C="0.00308642" G="0.496914" T="0.00308642"/>
      <pos A="0.00308642" C="0.496914" G="0.496914" T="0.00308642"/>
      <pos A="0.496914" C="0.00308642" G="0.00308642" T="0.496914"/>
      <pos A="0.990741" C="0.00308642" G="0.00308642" T="0.00308642"/>
      <pos A="0.00308642" C="0.00308642" G="0.990741" T="0.00308642"/>
      <pos A="0.00308642" C="0.00308642" G="0.496914" T="0.496914"/>
      <pos A="0.990741" C="0.00308642" G="0.00308642" T="0.00308642"/>
      <pos A="0.496914" C="0.00308642" G="0.496914" T="0.00308642"/>
      <pos A="0.00308642" C="0.00308642" G="0.496914" T="0.496914"/>
      <pos A="0.496914" C="0.00308642" G="0.496914" T="0.00308642"/>
    </motif>
    <motif db="0" id="M53" alt="O53" length="40" nsites="8" evalue="1.3e-003">
      <pos A="0.218666" C="0.25376" G="0.308909" T="0.218666"/>
      <pos A="0.188585" C="0.228692" G="0.278828" T="0.303895"/>
      <pos A="0.223679" C="0.233707" G="0.263787" T="0.278828"/>
      <pos A="0.218666" C="0.293868" G="0.23872" T="0.248747"/>
      <pos A="0.364056" C="0.218666" G="0.148477" T="0.268801"/>
      <pos A="0.208639" C="0.25376" G="0.248747" T="0.288854"/>
      <pos A="0.273814" C="0.288854" G="0.108369" T="0.328962"/>
      <pos A="0.178558" C="0.313922" G="0.263787" T="0.243733"/>
      <pos A="0.188585" C="0.103356" G="0.278828" T="0.429232"/>
      <pos A="0.288854" C="0.298881" G="0.258773" T="0.15349"/>
      <pos A="0.459313" C="0.213652" G="0.193598" T="0.133437"/>
      <pos A="0.364056" C="0.283841" G="0.258773" T="0.0933294"/>
      <pos A="0.33899" C="0.283841" G="0.128424" T="0.248747"/>
      <pos A="0.283841" C="0.173545" G="0.25376" T="0.288854"/>
      <pos A="0.33899" C="0.228692" G="0.328962" T="0.103356"/>
      <pos A="0.268801" C="0.208639" G="0.168531" T="0.35403"/>
      <pos A="0.23872" C="0.23872" G="0.359043" T="0.163518"/>
      <pos A="0.15349" C="0.379097" G="0.0883151" T="0.379097"/>
      <pos A="0.328962" C="0.203626" G="0.283841" T="0.183571"/>
      <pos A="0.178558" C="0.278828" G="0.198612" T="0.344003"/>
      <pos A="0.23872" C="0.328962" G="0.113383" T="0.318935"/>
      <pos A="0.59969" C="0.168531" G="0.128424" T="0.103356"/>
      <pos A="0.233707" C="0.168531" G="0.359043" T="0.23872"/>
      <pos A="0.123409" C="0.379097" G="0.193598" T="0.303895"/>
      <pos A="0.349016" C="0.23872" G="0.183571" T="0.228692"/>
      <pos A="0.25376" C="0.288854" G="0.268801" T="0.188585"/>
      <pos A="0.273814" C="0.23872" G="0.333975" T="0.15349"/>
      <pos A="0.198612" C="0.208639" G="0.248747" T="0.344003"/>
      <pos A="0.223679" C="0.318935" G="0.163518" T="0.293868"/>
      <pos A="0.213652" C="0.218666" G="0.263787" T="0.303895"/>
      <pos A="0.0983427" C="0.213652" G="0.268801" T="0.419205"/>
      <pos A="0.278828" C="0.208639" G="0.258773" T="0.25376"/>
      <pos A="0.308909" C="0.15349" G="0.308909" T="0.228692"/>
      <pos A="0.128424" C="0.359043" G="0.248747" T="0.263787"/>
      <pos A="0.303895" C="0.208639" G="0.178558" T="0.308909"/>
      <pos A="0.223679" C="0.223679" G="0.173545" T="0.379097"/>
      <pos A="0.268801" C="0.268801" G="0.183571" T="0.278828"/>
      <pos A="0.318935" C="0.218666" G="0.15349" T="0.308909"/>
      <pos A="0.308909" C="0.15349" G="0.263787" T="0.273814"/>
      <pos A="0.233707" C="0.268801" G="0.328962" T="0.168531"/>
    </motif>
    <motif db="0" id="M54" alt="O54" length="40" nsites="8" evalue="1.3e-003">
      <pos A="0.155033" C="0.43722" G="0.165886" T="0.24186"/>
      <pos A="0.361246" C="0.231006" G="0.17674" T="0.231006"/>
      <pos A="0.220153" C="0.2093" G="0.285273" T="0.285273"/>
      <pos A="0.285273" C="0.263566" G="0.296126" T="0.155033"/>
      <pos A="0.17674" C="0.231006" G="0.231006" T="0.361246"/>
      <pos A="0.165886" C="0.382953" G="0.30698" T="0.14418"/>
      <pos A="0.17674" C="0.458926" G="0.0899131" T="0.27442"/>
      <pos A="0.317833" C="0.448073" G="0.100766" T="0.133326"/>
      <pos A="0.155033" C="0.155033" G="0.220153" T="0.46978"/>
      <pos A="0.24186" C="0.17674" G="0.393806" T="0.187593"/>
      <pos A="0.350393" C="0.122473" G="0.285273" T="0.24186"/>
      <pos A="0.14418" C="0.382953" G="0.187593" T="0.285273"/>
      <pos A="0.263566" C="0.382953" G="0.122473" T="0.231006"/>
      <pos A="0.3721" C="0.0790598" G="0.27442" T="0.27442"/>
      <pos A="0.24186" C="0.198446" G="0.187593" T="0.3721"/>
      <pos A="0.2093" C="0.2093" G="0.296126" T="0.285273"/>
      <pos A="0.43722" C="0.14418" G="0.0790598" T="0.33954"/>
      <pos A="0.263566" C="0.133326" G="0.317833" T="0.285273"/>
      <pos A="0.263566" C="0.361246" G="0.14418" T="0.231006"/>
      <pos A="0.17674" C="0.285273" G="0.220153" T="0.317833"/>
      <pos A="0.33954" C="0.393806" G="0.100766" T="0.165886"/>
      <pos A="0.415513" C="0.133326" G="0.33954" T="0.11162"/>
      <pos A="0.2093" C="0.317833" G="0.328686" T="0.14418"/>
      <pos A="0.155033" C="0.263566" G="0.30698" T="0.27442"/>
      <pos A="0.30698" C="0.17674" G="0.252713" T="0.263566"/>
      <pos A="0.296126" C="0.296126" G="0.133326" T="0.27442"/>
      <pos A="0.393806" C="0.100766" G="0.133326" T="0.3721"/>
      <pos A="0.393806" C="0.263566" G="0.27442" T="0.0682064"/>
      <pos A="0.285273" C="0.30698" G="0.0790598" T="0.328686"/>
      <pos A="0.198446" C="0.122473" G="0.30698" T="0.3721"/>
      <pos A="0.0790598" C="0.220153" G="0.263566" T="0.43722"/>
      <pos A="0.220153" C="0.43722" G="0.198446" T="0.14418"/>
      <pos A="0.3721" C="0.40466" G="0.133326" T="0.0899131"/>
      <pos A="0.263566" C="0.263566" G="0.100766" T="0.3721"/>
      <pos A="0.0899131" C="0.2093" G="0.252713" T="0.448073"/>
      <pos A="0.27442" C="0.252713" G="0.0573531" T="0.415513"/>
      <pos A="0.30698" C="0.24186" G="0.133326" T="0.317833"/>
      <pos A="0.198446" C="0.2093" G="0.328686" T="0.263566"/>
      <pos A="0.198446" C="0.187593" G="0.350393" T="0.263566"/>
      <pos A="0.296126" C="0.24186" G="0.24186" T="0.220153"/>
    </motif>
    <motif db="0" id="M55" alt="O55" length="40" nsites="8" evalue="1.3e-003">
      <pos A="0.295351" C="0.214727" G="0.270156" T="0.219766"/>
      <pos A="0.260078" C="0.290312" G="0.224805" T="0.224805"/>
      <pos A="0.325586" C="0.19961" G="0.280234" T="0.194571"/>
      <pos A="0.290312" C="0.209688" G="0.290312" T="0.209688"/>
      <pos A="0.386054" C="0.209688" G="0.244961" T="0.159297"/>
      <pos A="0.476758" C="0.103868" G="0.0736336" T="0.345742"/>
      <pos A="0.124024" C="0.204649" G="0.416288" T="0.255039"/>
      <pos A="0.124024" C="0.169375" G="0.320547" T="0.386054"/>
      <pos A="0.154258" C="0.345742" G="0.315508" T="0.184492"/>
      <pos A="0.310468" C="0.365898" G="0.0433985" T="0.280234"/>
      <pos A="0.350781" C="0.214727" G="0.209688" T="0.224805"/>
      <pos A="0.381015" C="0.184492" G="0.239922" T="0.194571"/>
      <pos A="0.214727" C="0.285273" G="0.149219" T="0.350781"/>
      <pos A="0.335664" C="0.224805" G="0.280234" T="0.159297"/>
      <pos A="0.179453" C="0.335664" G="0.129063" T="0.35582"/>
      <pos A="0.310468" C="0.290312" G="0.169375" T="0.229844"/>
      <pos A="0.164336" C="0.14418" G="0.456601" T="0.234883"/>
      <pos A="0.229844" C="0.255039" G="0.320547" T="0.194571"/>
      <pos A="0.315508" C="0.290312" G="0.124024" T="0.270156"/>
      <pos A="0.255039" C="0.118985" G="0.285273" T="0.340703"/>
      <pos A="0.270156" C="0.35582" G="0.174414" T="0.19961"/>
      <pos A="0.375976" C="0.244961" G="0.103868" T="0.275195"/>
      <pos A="0.330625" C="0.325586" G="0.113946" T="0.229844"/>
      <pos A="0.234883" C="0.295351" G="0.19961" T="0.270156"/>
      <pos A="0.169375" C="0.285273" G="0.239922" T="0.305429"/>
      <pos A="0.295351" C="0.179453" G="0.224805" T="0.30039"/>
      <pos A="0.179453" C="0.416288" G="0.224805" T="0.179453"/>
      <pos A="0.229844" C="0.335664" G="0.0837116" T="0.350781"/>
      <pos A="0.335664" C="0.244961" G="0.229844" T="0.189532"/>
      <pos A="0.325586" C="0.194571" G="0.255039" T="0.224805"/>
      <pos A="0.265117" C="0.275195" G="0.25" T="0.209688"/>
      <pos A="0.244961" C="0.285273" G="0.224805" T="0.244961"/>
      <pos A="0.19961" C="0.375976" G="0.219766" T="0.204649"/>
      <pos A="0.295351" C="0.189532" G="0.234883" T="0.280234"/>
      <pos A="0.234883" C="0.118985" G="0.391093" T="0.255039"/>
      <pos A="0.350781" C="0.255039" G="0.295351" T="0.0988286"/>
      <pos A="0.370937" C="0.164336" G="0.118985" T="0.345742"/>
      <pos A="0.219766" C="0.189532" G="0.280234" T="0.310468"/>
      <pos A="0.129063" C="0.244961" G="0.219766" T="0.40621"/>
      <pos A="0.270156" C="0.164336" G="0.305429" T="0.260078"/>
    </motif>
    <motif db="0" id="M56" alt="O56" length="40" nsites="8" evalue="1.3e-003">
      <pos A="0.00308642" C="0.00308642" G="0.990741" T="0.00308642"/>
      <pos A="0.00308642" C="0.00308642" G="0.990741" T="0.00308642"/>
      <pos A="0.00308642" C="0.990741" G="0.00308642" T="0.00308642"/>
      <pos A="0.990741" C="0.00308642" G="0.00308642" T="0.00308642"/>
      <pos A="0.00308642" C="0.00308642" G="0.00308642" T="0.990741"/>
      <pos A="0.00308642" C="0.990741" G="0.00308642" T="0.00308642"/>
      <pos A="0.990741" C="0.00308642" G="0.00308642" T="0.00308642"/>
      <pos A="0.00308642" C="0.00308642" G="0.00308642" T="0.990741"/>
      <pos A="0.00308642" C="0.990741" G="0.00308642" T="0.00308642"/>
      <pos A="0.00308642" C="0.990741" G="0.00308642" T="0.00308642"/>
      <pos A="0.00308642" C="0.00308642" G="0.990741" T="0.00308642"/>
      <pos A="0.00308642" C="0.00308642" G="0.990741" T="0.00308642"/>
      <pos A="0.00308642" C="0.990741" G="0.00308642" T="0.00308642"/>
      <pos A="0.00308642" C="0.00308642" G="0.00308642" T="0.990741"/>
      <pos A="0.00308642" C="0.00308642" G="0.00308642" T="0.990741"/>
      <pos A="0.00308642" C="0.990741" G="0.00308642" T="0.00308642"/>
      <pos A="0.00308642" C="0.990741" G="0.00308642" T="0.00308642"/>
      <pos A="0.00308642" C="0.00308642" G="0.00308642" T="0.990741"/>
      <pos A="0.990741" C="0.00308642" G="0.00308642" T="0.00308642"/>
      <pos A="0.990741" C="0.00308642" G="0.00308642" T="0.00308642"/>
      <pos A="0.00308642" C="0.00308642" G="0.00308642" T="0.990741"/>
      <pos A="0.00308642" C="0.00308642" G="0.990741" T="0.00308642"/>
      <pos A="0.00308642" C="0.00308642" G="0.990741" T="0.00308642"/>
      <pos A="0.00308642" C="0.00308642" G="0.990741" T="0.00308642"/>
      <pos A="0.00308642" C="0.00308642" G="0.990741" T="0.00308642"/>
      <pos A="0.00308642" C="0.00308642" G="0.990741" T="0.00308642"/>
      <pos A="0.00308642" C="0.990741" G="0.00308642" T="0.00308642"/>
      <pos A="0.00308642" C="0.990741" G="0.00308642" T="0.00308642"/>
      <pos A="0.990741" C="0.00308642" G="0.00308642" T="0.00308642"/>
      <pos A="0.00308642" C="0.00308642" G="0.990741" T="0.00308642"/>
      <pos A="0.990741" C="0.00308642" G="0.00308642" T="0.00308642"/>
      <pos A="0.00308642" C="0.00308642" G="0.990741" T="0.00308642"/>
      <pos A="0.00308642" C="0.990741" G="0.00308642" T="0.00308642"/>
      <pos A="0.990741" C="0.00308642" G="0.00308642" T="0.00308642"/>
      <pos A="0.00308642" C="0.00308642" G="0.990741" T="0.00308642"/>
      <pos A="0.00308642" C="0.990741" G="0.00308642" T="0.00308642"/>
      <pos A="0.00308642" C="0.00308642" G="0.00308642" T="0.990741"/>
      <pos A="0.00308642" C="0.990741" G="0.00308642" T="0.00308642"/>
      <pos A="0.990741" C="0.00308642" G="0.00308642" T="0.00308642"/>
      <pos A="0.00308642" C="0.00308642" G="0.00308642" T="0.990741"/>
    </motif>
    <motif db="0" id="M57" alt="O57" length="40" nsites="8" evalue="1.3e-003">
      <pos A="0.266461" C="0.134773" G="0.398148" T="0.200617"/>
      <pos A="0.0689304" C="0.134773" G="0.332304" T="0.463992"/>
      <pos A="0.134773" C="0.463992" G="0.200617" T="0.200617"/>
      <pos A="0.398148" C="0.398148" G="0.134773" T="0.0689304"/>
      <pos A="0.398148" C="0.266461" G="0.332304" T="0.00308642"/>
      <pos A="0.200617" C="0.00308642" G="0.595679" T="0.200617"/>
      <pos A="0.266461" C="0.266461" G="0.332304" T="0.134773"/>
      <pos A="0.332304" C="0.200617" G="0.200617" T="0.266461"/>
      <pos A="0.200617" C="0.266461" G="0.266461" T="0.266461"/>
      <pos A="0.134773" C="0.134773" G="0.200617" T="0.529835"/>
      <pos A="0.134773" C="0.200617" G="0.332304" T="0.332304"/>
      <pos A="0.266461" C="0.332304" G="0.134773" T="0.266461"/>
      <pos A="0.595679" C="0.0689304" G="0.266461" T="0.0689304"/>
      <pos A="0.134773" C="0.398148" G="0.398148" T="0.0689304"/>
      <pos A="0.398148" C="0.00308642" G="0.266461" T="0.332304"/>
      <pos A="0.0689304" C="0.134773" G="0.529835" T="0.266461"/>
      <pos A="0.463992" C="0.0689304" G="0.398148" T="0.0689304"/>
      <pos A="0.0689304" C="0.661523" G="0.134773" T="0.134773"/>
      <pos A="0.134773" C="0.463992" G="0.200617" T="0.200617"/>
      <pos A="0.463992" C="0.200617" G="0.0689304" T="0.266461"/>
      <pos A="0.0689304" C="0.332304" G="0.529835" T="0.0689304"/>
      <pos A="0.0689304" C="0.595679" G="0.134773" T="0.200617"/>
      <pos A="0.266461" C="0.332304" G="0.200617" T="0.200617"/>
      <pos A="0.200617" C="0.463992" G="0.332304" T="0.00308642"/>
      <pos A="0.332304" C="0.398148" G="0.0689304" T="0.200617"/>
      <pos A="0.529835" C="0.134773" G="0.200617" T="0.134773"/>
      <pos A="0.595679" C="0.266461" G="0.134773" T="0.00308642"/>
      <pos A="0.200617" C="0.332304" G="0.266461" T="0.200617"/>
      <pos A="0.0689304" C="0.398148" G="0.398148" T="0.134773"/>
      <pos A="0.134773" C="0.398148" G="0.200617" T="0.266461"/>
      <pos A="0.0689304" C="0.266461" G="0.463992" T="0.200617"/>
      <pos A="0.266461" C="0.200617" G="0.134773" T="0.398148"/>
      <pos A="0.200617" C="0.200617" G="0.398148" T="0.200617"/>
      <pos A="0.0689304" C="0.398148" G="0.529835" T="0.00308642"/>
      <pos A="0.0689304" C="0.266461" G="0.398148" T="0.266461"/>
      <pos A="0.200617" C="0.200617" G="0.398148" T="0.200617"/>
      <pos A="0.529835" C="0.332304" G="0.00308642" T="0.134773"/>
      <pos A="0.266461" C="0.463992" G="0.134773" T="0.134773"/>
      <pos A="0.595679" C="0.134773" G="0.00308642" T="0.266461"/>
      <pos A="0.200617" C="0.266461" G="0.266461" T="0.266461"/>
    </motif>
    <motif db="0" id="M58" alt="O58" length="40" nsites="8" evalue="1.3e-003">
      <pos A="0.275543" C="0.513942" G="0.139315" T="0.071201"/>
      <pos A="0.3096" C="0.513942" G="0.105257" T="0.071201"/>
      <pos A="0.684227" C="0.105257" G="0.173372" T="0.0371437"/>
      <pos A="0.173372" C="0.105257" G="0.445828" T="0.275543"/>
      <pos A="0.0371437" C="0.241485" G="0.513942" T="0.207429"/>
      <pos A="0.377714" C="0.275543" G="0.0371437" T="0.3096"/>
      <pos A="0.3096" C="0.105257" G="0.207429" T="0.377714"/>
      <pos A="0.139315" C="0.00308642" G="0.173372" T="0.684227"/>
      <pos A="0.139315" C="0.377714" G="0.241485" T="0.241485"/>
      <pos A="0.241485" C="0.377714" G="0.105257" T="0.275543"/>
      <pos A="0.411771" C="0.139315" G="0.139315" T="0.3096"/>
      <pos A="0.3096" C="0.479885" G="0.00308642" T="0.207429"/>
      <pos A="0.3096" C="0.0371437" G="0.343657" T="0.3096"/>
      <pos A="0.173372" C="0.275543" G="0.275543" T="0.275543"/>
      <pos A="0.173372" C="0.3096" G="0.275543" T="0.241485"/>
      <pos A="0.241485" C="0.241485" G="0.479885" T="0.0371437"/>
      <pos A="0.343657" C="0.207429" G="0.275543" T="0.173372"/>
      <pos A="0.343657" C="0.071201" G="0.241485" T="0.343657"/>
      <pos A="0.105257" C="0.173372" G="0.445828" T="0.275543"/>
      <pos A="0.3096" C="0.3096" G="0.0371437" T="0.343657"/>
      <pos A="0.445828" C="0.173372" G="0.139315" T="0.241485"/>
      <pos A="0.377714" C="0.105257" G="0.411771" T="0.105257"/>
      <pos A="0.241485" C="0.3096" G="0.3096" T="0.139315"/>
      <pos A="0.343657" C="0.139315" G="0.275543" T="0.241485"/>
      <pos A="0.275543" C="0.207429" G="0.377714" T="0.139315"/>
      <pos A="0.207429" C="0.241485" G="0.275543" T="0.275543"/>
      <pos A="0.207429" C="0.343657" G="0.3096" T="0.139315"/>
      <pos A="0.547999" C="0.173372" G="0.241485" T="0.0371437"/>
      <pos A="0.139315" C="0.377714" G="0.207429" T="0.275543"/>
      <pos A="0.445828" C="0.3096" G="0.105257" T="0.139315"/>
      <pos A="0.071201" C="0.3096" G="0.343657" T="0.275543"/>
      <pos A="0.275543" C="0.241485" G="0.139315" T="0.343657"/>
      <pos A="0.207429" C="0.173372" G="0.445828" T="0.173372"/>
      <pos A="0.343657" C="0.207429" G="0.343657" T="0.105257"/>
      <pos A="0.3096" C="0.241485" G="0.275543" T="0.173372"/>
      <pos A="0.3096" C="0.275543" G="0.275543" T="0.139315"/>
      <pos A="0.3096" C="0.207429" G="0.207429" T="0.275543"/>
      <pos A="0.207429" C="0.105257" G="0.207429" T="0.479885"/>
      <pos A="0.071201" C="0.786398" G="0.00308642" T="0.139315"/>
      <pos A="0.105257" C="0.377714" G="0.071201" T="0.445828"/>
    </motif>
    <motif db="0" id="M59" alt="O59" length="40" nsites="8" evalue="1.3e-003">
      <pos A="0.183571" C="0.328962" G="0.268801" T="0.218666"/>
      <pos A="0.188585" C="0.15349" G="0.208639" T="0.449286"/>
      <pos A="0.384111" C="0.143464" G="0.323949" T="0.148477"/>
      <pos A="0.23872" C="0.198612" G="0.303895" T="0.258773"/>
      <pos A="0.303895" C="0.148477" G="0.273814" T="0.273814"/>
      <pos A="0.25376" C="0.298881" G="0.258773" T="0.188585"/>
      <pos A="0.208639" C="0.359043" G="0.173545" T="0.258773"/>
      <pos A="0.349016" C="0.168531" G="0.0833017" T="0.399151"/>
      <pos A="0.23872" C="0.349016" G="0.313922" T="0.0983427"/>
      <pos A="0.283841" C="0.323949" G="0.213652" T="0.178558"/>
      <pos A="0.223679" C="0.198612" G="0.333975" T="0.243733"/>
      <pos A="0.349016" C="0.203626" G="0.223679" T="0.223679"/>
      <pos A="0.364056" C="0.203626" G="0.263787" T="0.168531"/>
      <pos A="0.303895" C="0.323949" G="0.25376" T="0.118396"/>
      <pos A="0.223679" C="0.233707" G="0.213652" T="0.328962"/>
      <pos A="0.303895" C="0.293868" G="0.15349" T="0.248747"/>
      <pos A="0.268801" C="0.168531" G="0.23872" T="0.323949"/>
      <pos A="0.33899" C="0.25376" G="0.158504" T="0.248747"/>
      <pos A="0.223679" C="0.344003" G="0.193598" T="0.23872"/>
      <pos A="0.15349" C="0.479367" G="0.0933294" T="0.273814"/>
      <pos A="0.183571" C="0.263787" G="0.163518" T="0.389124"/>
      <pos A="0.328962" C="0.108369" G="0.268801" T="0.293868"/>
      <pos A="0.25376" C="0.203626" G="0.113383" T="0.429232"/>
      <pos A="0.288854" C="0.128424" G="0.278828" T="0.303895"/>
      <pos A="0.13845" C="0.128424" G="0.524488" T="0.208639"/>
      <pos A="0.233707" C="0.439258" G="0.15349" T="0.173545"/>
      <pos A="0.23872" C="0.133437" G="0.263787" T="0.364056"/>
      <pos A="0.268801" C="0.193598" G="0.308909" T="0.228692"/>
      <pos A="0.364056" C="0.213652" G="0.268801" T="0.15349"/>
      <pos A="0.168531" C="0.243733" G="0.23872" T="0.349016"/>
      <pos A="0.349016" C="0.349016" G="0.148477" T="0.15349"/>
      <pos A="0.293868" C="0.263787" G="0.173545" T="0.268801"/>
      <pos A="0.203626" C="0.273814" G="0.213652" T="0.308909"/>
      <pos A="0.178558" C="0.223679" G="0.308909" T="0.288854"/>
      <pos A="0.25376" C="0.248747" G="0.23872" T="0.258773"/>
      <pos A="0.328962" C="0.218666" G="0.293868" T="0.158504"/>
      <pos A="0.213652" C="0.283841" G="0.288854" T="0.213652"/>
      <pos A="0.198612" C="0.25376" G="0.208639" T="0.33899"/>
      <pos A="0.364056" C="0.328962" G="0.118396" T="0.188585"/>
      <pos A="0.303895" C="0.318935" G="0.0833017" T="0.293868"/>
    </motif>
    <motif db="0" id="M6" alt="O6" length="40" nsites="8" evalue="1.3e-003">
      <pos A="0.442043" C="0.442043" G="0.112826" T="0.00308642"/>
      <pos A="0.442043" C="0.332304" G="0.00308642" T="0.222565"/>
      <pos A="0.112826" C="0.551784" G="0.222565" T="0.112826"/>
      <pos A="0.332304" C="0.222565" G="0.112826" T="0.332304"/>
      <pos A="0.00308642" C="0.112826" G="0.222565" T="0.661523"/>
      <pos A="0.00308642" C="0.00308642" G="0.771262" T="0.222565"/>
      <pos A="0.332304" C="0.00308642" G="0.332304" T="0.332304"/>
      <pos A="0.222565" C="0.332304" G="0.222565" T="0.222565"/>
      <pos A="0.551784" C="0.222565" G="0.112826" T="0.112826"/>
      <pos A="0.551784" C="0.112826" G="0.112826" T="0.222565"/>
      <pos A="0.551784" C="0.00308642" G="0.112826" T="0.332304"/>
      <pos A="0.332304" C="0.222565" G="0.332304" T="0.112826"/>
      <pos A="0.222565" C="0.112826" G="0.332304" T="0.332304"/>
      <pos A="0.112826" C="0.00308642" G="0.442043" T="0.442043"/>
      <pos A="0.222565" C="0.00308642" G="0.551784" T="0.222565"/>
      <pos A="0.442043" C="0.222565" G="0.222565" T="0.112826"/>
      <pos A="0.332304" C="0.112826" G="0.332304" T="0.222565"/>
      <pos A="0.112826" C="0.332304" G="0.332304" T="0.222565"/>
      <pos A="0.551784" C="0.00308642" G="0.112826" T="0.332304"/>
      <pos A="0.00308642" C="0.00308642" G="0.442043" T="0.551784"/>
      <pos A="0.551784" C="0.112826" G="0.332304" T="0.00308642"/>
      <pos A="0.222565" C="0.332304" G="0.112826" T="0.332304"/>
      <pos A="0.332304" C="0.222565" G="0.332304" T="0.112826"/>
      <pos A="0.112826" C="0.222565" G="0.332304" T="0.332304"/>
      <pos A="0.00308642" C="0.551784" G="0.222565" T="0.222565"/>
      <pos A="0.222565" C="0.332304" G="0.332304" T="0.112826"/>
      <pos A="0.222565" C="0.112826" G="0.551784" T="0.112826"/>
      <pos A="0.332304" C="0.00308642" G="0.442043" T="0.222565"/>
      <pos A="0.222565" C="0.112826" G="0.442043" T="0.222565"/>
      <pos A="0.00308642" C="0.00308642" G="0.771262" T="0.222565"/>
      <pos A="0.112826" C="0.551784" G="0.332304" T="0.00308642"/>
      <pos A="0.551784" C="0.112826" G="0.112826" T="0.222565"/>
      <pos A="0.442043" C="0.00308642" G="0.112826" T="0.442043"/>
      <pos A="0.222565" C="0.112826" G="0.332304" T="0.332304"/>
      <pos A="0.551784" C="0.00308642" G="0.222565" T="0.222565"/>
      <pos A="0.112826" C="0.112826" G="0.442043" T="0.332304"/>
      <pos A="0.551784" C="0.332304" G="0.00308642" T="0.112826"/>
      <pos A="0.00308642" C="0.112826" G="0.112826" T="0.771262"/>
      <pos A="0.222565" C="0.332304" G="0.00308642" T="0.442043"/>
      <pos A="0.332304" C="0.222565" G="0.332304" T="0.112826"/>
    </motif>
    <motif db="0" id="M60" alt="O60" length="40" nsites="8" evalue="1.3e-003">
      <pos A="0.14418" C="0.14418" G="0.14418" T="0.567461"/>
      <pos A="0.14418" C="0.426366" G="0.285273" T="0.14418"/>
      <pos A="0.426366" C="0.00308642" G="0.14418" T="0.426366"/>
      <pos A="0.285273" C="0.14418" G="0.14418" T="0.426366"/>
      <pos A="0.567461" C="0.00308642" G="0.14418" T="0.285273"/>
      <pos A="0.14418" C="0.14418" G="0.14418" T="0.567461"/>
      <pos A="0.00308642" C="0.285273" G="0.14418" T="0.567461"/>
      <pos A="0.285273" C="0.14418" G="0.14418" T="0.426366"/>
      <pos A="0.14418" C="0.426366" G="0.426366" T="0.00308642"/>
      <pos A="0.567461" C="0.14418" G="0.285273" T="0.00308642"/>
      <pos A="0.426366" C="0.00308642" G="0.285273" T="0.285273"/>
      <pos A="0.708554" C="0.00308642" G="0.285273" T="0.00308642"/>
      <pos A="0.00308642" C="0.849647" G="0.14418" T="0.00308642"/>
      <pos A="0.567461" C="0.14418" G="0.00308642" T="0.285273"/>
      <pos A="0.567461" C="0.285273" G="0.14418" T="0.00308642"/>
      <pos A="0.14418" C="0.14418" G="0.00308642" T="0.708554"/>
      <pos A="0.285273" C="0.285273" G="0.426366" T="0.00308642"/>
      <pos A="0.00308642" C="0.285273" G="0.00308642" T="0.708554"/>
      <pos A="0.285273" C="0.426366" G="0.14418" T="0.14418"/>
      <pos A="0.14418" C="0.567461" G="0.00308642" T="0.285273"/>
      <pos A="0.285273" C="0.567461" G="0.14418" T="0.00308642"/>
      <pos A="0.708554" C="0.14418" G="0.00308642" T="0.14418"/>
      <pos A="0.14418" C="0.14418" G="0.426366" T="0.285273"/>
      <pos A="0.14418" C="0.14418" G="0.567461" T="0.14418"/>
      <pos A="0.00308642" C="0.990741" G="0.00308642" T="0.00308642"/>
      <pos A="0.14418" C="0.00308642" G="0.14418" T="0.708554"/>
      <pos A="0.285273" C="0.14418" G="0.285273" T="0.285273"/>
      <pos A="0.285273" C="0.285273" G="0.00308642" T="0.426366"/>
      <pos A="0.14418" C="0.426366" G="0.285273" T="0.14418"/>
      <pos A="0.426366" C="0.00308642" G="0.00308642" T="0.567461"/>
      <pos A="0.14418" C="0.14418" G="0.14418" T="0.567461"/>
      <pos A="0.00308642" C="0.708554" G="0.00308642" T="0.285273"/>
      <pos A="0.14418" C="0.708554" G="0.00308642" T="0.14418"/>
      <pos A="0.285273" C="0.567461" G="0.14418" T="0.00308642"/>
      <pos A="0.14418" C="0.426366" G="0.14418" T="0.285273"/>
      <pos A="0.567461" C="0.14418" G="0.285273" T="0.00308642"/>
      <pos A="0.285273" C="0.426366" G="0.00308642" T="0.285273"/>
      <pos A="0.14418" C="0.426366" G="0.285273" T="0.14418"/>
      <pos A="0.14418" C="0.14418" G="0.567461" T="0.14418"/>
      <pos A="0.426366" C="0.00308642" G="0.14418" T="0.426366"/>
    </motif>
    <motif db="0" id="M61" alt="O61" length="40" nsites="8" evalue="1.3e-003">
      <pos A="0.0222637" C="0.185275" G="0.204452" T="0.588008"/>
      <pos A="0.242808" C="0.309931" G="0.194864" T="0.252397"/>
      <pos A="0.271575" C="0.290753" G="0.23322" T="0.204452"/>
      <pos A="0.424997" C="0.13733" G="0.319519" T="0.118153"/>
      <pos A="0.242808" C="0.300342" G="0.329108" T="0.127742"/>
      <pos A="0.434586" C="0.13733" G="0.261986" T="0.166098"/>
      <pos A="0.39623" C="0.281163" G="0.0989748" T="0.223631"/>
      <pos A="0.118153" C="0.271575" G="0.290753" T="0.319519"/>
      <pos A="0.290753" C="0.319519" G="0.290753" T="0.0989748"/>
      <pos A="0.23322" C="0.348286" G="0.204452" T="0.214041"/>
      <pos A="0.242808" C="0.166098" G="0.14692" T="0.444175"/>
      <pos A="0.0893867" C="0.156509" G="0.424997" T="0.329108"/>
      <pos A="0.23322" C="0.424997" G="0.23322" T="0.108564"/>
      <pos A="0.13733" C="0.252397" G="0.156509" T="0.453764"/>
      <pos A="0.271575" C="0.386642" G="0.156509" T="0.185275"/>
      <pos A="0.367464" C="0.175686" G="0.108564" T="0.348286"/>
      <pos A="0.444175" C="0.166098" G="0.290753" T="0.0989748"/>
      <pos A="0.281163" C="0.338697" G="0.23322" T="0.14692"/>
      <pos A="0.108564" C="0.530475" G="0.14692" T="0.214041"/>
      <pos A="0.108564" C="0.386642" G="0.185275" T="0.319519"/>
      <pos A="0.13733" C="0.223631" G="0.444175" T="0.194864"/>
      <pos A="0.185275" C="0.242808" G="0.23322" T="0.338697"/>
      <pos A="0.166098" C="0.357875" G="0.261986" T="0.214041"/>
      <pos A="0.242808" C="0.204452" G="0.214041" T="0.338697"/>
      <pos A="0.261986" C="0.175686" G="0.405819" T="0.156509"/>
      <pos A="0.319519" C="0.300342" G="0.252397" T="0.127742"/>
      <pos A="0.242808" C="0.156509" G="0.300342" T="0.300342"/>
      <pos A="0.434586" C="0.14692" G="0.204452" T="0.214041"/>
      <pos A="0.214041" C="0.290753" G="0.23322" T="0.261986"/>
      <pos A="0.204452" C="0.23322" G="0.281163" T="0.281163"/>
      <pos A="0.223631" C="0.194864" G="0.194864" T="0.386642"/>
      <pos A="0.300342" C="0.329108" G="0.13733" T="0.23322"/>
      <pos A="0.329108" C="0.348286" G="0.108564" T="0.214041"/>
      <pos A="0.204452" C="0.290753" G="0.13733" T="0.367464"/>
      <pos A="0.300342" C="0.204452" G="0.319519" T="0.175686"/>
      <pos A="0.261986" C="0.367464" G="0.13733" T="0.23322"/>
      <pos A="0.338697" C="0.14692" G="0.108564" T="0.405819"/>
      <pos A="0.261986" C="0.261986" G="0.23322" T="0.242808"/>
      <pos A="0.377053" C="0.290753" G="0.194864" T="0.13733"/>
      <pos A="0.348286" C="0.194864" G="0.0989748" T="0.357875"/>
    </motif>
    <motif db="0" id="M62" alt="O62" length="40" nsites="8" evalue="1.3e-003">
      <pos A="0.324648" C="0.158125" G="0.278711" T="0.238516"/>
      <pos A="0.307422" C="0.181094" G="0.192578" T="0.318906"/>
      <pos A="0.140899" C="0.278711" G="0.181094" T="0.399297"/>
      <pos A="0.38207" C="0.324648" G="0.244258" T="0.0490242"/>
      <pos A="0.38207" C="0.11793" G="0.318906" T="0.181094"/>
      <pos A="0.146641" C="0.290196" G="0.341875" T="0.221289"/>
      <pos A="0.267227" C="0.278711" G="0.295938" T="0.158125"/>
      <pos A="0.244258" C="0.405039" G="0.0834765" T="0.267227"/>
      <pos A="0.313163" C="0.140899" G="0.135157" T="0.410781"/>
      <pos A="0.232773" C="0.175352" G="0.359101" T="0.232773"/>
      <pos A="0.140899" C="0.387812" G="0.284453" T="0.186837"/>
      <pos A="0.33039" C="0.227031" G="0.11793" T="0.324648"/>
      <pos A="0.204062" C="0.295938" G="0.25" T="0.25"/>
      <pos A="0.359101" C="0.11793" G="0.295938" T="0.227031"/>
      <pos A="0.209804" C="0.324648" G="0.158125" T="0.307422"/>
      <pos A="0.272969" C="0.359101" G="0.0834765" T="0.284453"/>
      <pos A="0.106445" C="0.307422" G="0.30168" T="0.284453"/>
      <pos A="0.244258" C="0.123672" G="0.284453" T="0.347617"/>
      <pos A="0.238516" C="0.140899" G="0.370586" T="0.25"/>
      <pos A="0.290196" C="0.152383" G="0.359101" T="0.19832"/>
      <pos A="0.255742" C="0.307422" G="0.272969" T="0.163868"/>
      <pos A="0.261484" C="0.347617" G="0.192578" T="0.19832"/>
      <pos A="0.307422" C="0.290196" G="0.129414" T="0.272969"/>
      <pos A="0.376328" C="0.106445" G="0.0719921" T="0.445234"/>
      <pos A="0.318906" C="0.261484" G="0.284453" T="0.135157"/>
      <pos A="0.261484" C="0.30168" G="0.158125" T="0.278711"/>
      <pos A="0.221289" C="0.290196" G="0.163868" T="0.324648"/>
      <pos A="0.215547" C="0.204062" G="0.295938" T="0.284453"/>
      <pos A="0.272969" C="0.272969" G="0.140899" T="0.313163"/>
      <pos A="0.19832" C="0.272969" G="0.255742" T="0.272969"/>
      <pos A="0.318906" C="0.313163" G="0.175352" T="0.192578"/>
      <pos A="0.129414" C="0.399297" G="0.186837" T="0.284453"/>
      <pos A="0.284453" C="0.313163" G="0.106445" T="0.295938"/>
      <pos A="0.341875" C="0.146641" G="0.192578" T="0.318906"/>
      <pos A="0.204062" C="0.244258" G="0.186837" T="0.364843"/>
      <pos A="0.387812" C="0.0490242" G="0.347617" T="0.215547"/>
      <pos A="0.215547" C="0.290196" G="0.30168" T="0.192578"/>
      <pos A="0.209804" C="0.255742" G="0.272969" T="0.261484"/>
      <pos A="0.238516" C="0.163868" G="0.175352" T="0.422266"/>
      <pos A="0.313163" C="0.140899" G="0.313163" T="0.232773"/>
    </motif>
    <motif db="0" id="M63" alt="O63" length="40" nsites="8" evalue="1.3e-003">
      <pos A="0.332304" C="0.332304" G="0.266461" T="0.0689304"/>
      <pos A="0.299383" C="0.299383" G="0.167696" T="0.233539"/>
      <pos A="0.299383" C="0.463992" G="0.167696" T="0.0689304"/>
      <pos A="0.200617" C="0.398148" G="0.233539" T="0.167696"/>
      <pos A="0.398148" C="0.233539" G="0.200617" T="0.167696"/>
      <pos A="0.200617" C="0.332304" G="0.233539" T="0.233539"/>
      <pos A="0.167696" C="0.463992" G="0.200617" T="0.167696"/>
      <pos A="0.167696" C="0.398148" G="0.101852" T="0.332304"/>
      <pos A="0.365227" C="0.167696" G="0.200617" T="0.266461"/>
      <pos A="0.167696" C="0.266461" G="0.365227" T="0.200617"/>
      <pos A="0.398148" C="0.0689304" G="0.266461" T="0.266461"/>
      <pos A="0.200617" C="0.233539" G="0.496914" T="0.0689304"/>
      <pos A="0.134773" C="0.332304" G="0.299383" T="0.233539"/>
      <pos A="0.529835" C="0.233539" G="0.134773" T="0.101852"/>
      <pos A="0.299383" C="0.200617" G="0.101852" T="0.398148"/>
      <pos A="0.398148" C="0.43107" G="0.134773" T="0.0360079"/>
      <pos A="0.398148" C="0.0360079" G="0.299383" T="0.266461"/>
      <pos A="0.266461" C="0.0689304" G="0.266461" T="0.398148"/>
      <pos A="0.101852" C="0.0360079" G="0.661523" T="0.200617"/>
      <pos A="0.101852" C="0.0360079" G="0.463992" T="0.398148"/>
      <pos A="0.233539" C="0.134773" G="0.398148" T="0.233539"/>
      <pos A="0.233539" C="0.134773" G="0.200617" T="0.43107"/>
      <pos A="0.0689304" C="0.463992" G="0.101852" T="0.365227"/>
      <pos A="0.529835" C="0.266461" G="0.0689304" T="0.134773"/>
      <pos A="0.694444" C="0.0689304" G="0.134773" T="0.101852"/>
      <pos A="0.200617" C="0.43107" G="0.101852" T="0.266461"/>
      <pos A="0.134773" C="0.463992" G="0.233539" T="0.167696"/>
      <pos A="0.233539" C="0.134773" G="0.167696" T="0.463992"/>
      <pos A="0.266461" C="0.365227" G="0.200617" T="0.167696"/>
      <pos A="0.0360079" C="0.332304" G="0.6286" T="0.00308642"/>
      <pos A="0.6286" C="0.233539" G="0.0689304" T="0.0689304"/>
      <pos A="0.332304" C="0.134773" G="0.332304" T="0.200617"/>
      <pos A="0.233539" C="0.43107" G="0.233539" T="0.101852"/>
      <pos A="0.233539" C="0.332304" G="0.00308642" T="0.43107"/>
      <pos A="0.299383" C="0.200617" G="0.167696" T="0.332304"/>
      <pos A="0.134773" C="0.233539" G="0.332304" T="0.299383"/>
      <pos A="0.167696" C="0.200617" G="0.299383" T="0.332304"/>
      <pos A="0.200617" C="0.266461" G="0.266461" T="0.266461"/>
      <pos A="0.266461" C="0.299383" G="0.266461" T="0.167696"/>
      <pos A="0.496914" C="0.233539" G="0.0360079" T="0.233539"/>
    </motif>
    <motif db="0" id="M64" alt="O64" length="40" nsites="8" evalue="1.3e-003">
      <pos A="0.18266" C="0.272446" G="0.18266" T="0.362233"/>
      <pos A="0.18266" C="0.272446" G="0.18266" T="0.362233"/>
      <pos A="0.00308642" C="0.362233" G="0.362233" T="0.272446"/>
      <pos A="0.631594" C="0.0928731" G="0.0928731" T="0.18266"/>
      <pos A="0.45202" C="0.362233" G="0.0928731" T="0.0928731"/>
      <pos A="0.272446" C="0.362233" G="0.00308642" T="0.362233"/>
      <pos A="0.45202" C="0.0928731" G="0.0928731" T="0.362233"/>
      <pos A="0.45202" C="0.00308642" G="0.541807" T="0.00308642"/>
      <pos A="0.00308642" C="0.541807" G="0.272446" T="0.18266"/>
      <pos A="0.18266" C="0.0928731" G="0.541807" T="0.18266"/>
      <pos A="0.272446" C="0.362233" G="0.0928731" T="0.272446"/>
      <pos A="0.272446" C="0.272446" G="0.0928731" T="0.362233"/>
      <pos A="0.00308642" C="0.272446" G="0.541807" T="0.18266"/>
      <pos A="0.272446" C="0.272446" G="0.272446" T="0.18266"/>
      <pos A="0.362233" C="0.0928731" G="0.0928731" T="0.45202"/>
      <pos A="0.00308642" C="0.18266" G="0.45202" T="0.362233"/>
      <pos A="0.631594" C="0.18266" G="0.0928731" T="0.0928731"/>
      <pos A="0.45202" C="0.362233" G="0.18266" T="0.00308642"/>
      <pos A="0.272446" C="0.18266" G="0.45202" T="0.0928731"/>
      <pos A="0.0928731" C="0.362233" G="0.272446" T="0.272446"/>
      <pos A="0.272446" C="0.18266" G="0.362233" T="0.18266"/>
      <pos A="0.0928731" C="0.18266" G="0.362233" T="0.362233"/>
      <pos A="0.45202" C="0.00308642" G="0.18266" T="0.362233"/>
      <pos A="0.00308642" C="0.272446" G="0.18266" T="0.541807"/>
      <pos A="0.00308642" C="0.0928731" G="0.362233" T="0.541807"/>
      <pos A="0.0928731" C="0.00308642" G="0.362233" T="0.541807"/>
      <pos A="0.45202" C="0.541807" G="0.00308642" T="0.00308642"/>
      <pos A="0.45202" C="0.362233" G="0.0928731" T="0.0928731"/>
      <pos A="0.811167" C="0.00308642" G="0.00308642" T="0.18266"/>
      <pos A="0.272446" C="0.18266" G="0.272446" T="0.272446"/>
      <pos A="0.0928731" C="0.18266" G="0.631594" T="0.0928731"/>
      <pos A="0.00308642" C="0.18266" G="0.541807" T="0.272446"/>
      <pos A="0.362233" C="0.18266" G="0.18266" T="0.272446"/>
      <pos A="0.272446" C="0.362233" G="0.0928731" T="0.272446"/>
      <pos A="0.272446" C="0.272446" G="0.18266" T="0.272446"/>
      <pos A="0.18266" C="0.631594" G="0.18266" T="0.00308642"/>
      <pos A="0.0928731" C="0.721381" G="0.00308642" T="0.18266"/>
      <pos A="0.18266" C="0.18266" G="0.362233" T="0.272446"/>
      <pos A="0.0928731" C="0.541807" G="0.18266" T="0.18266"/>
      <pos A="0.45202" C="0.18266" G="0.00308642" T="0.362233"/>
    </motif>
    <motif db="0" id="M66" alt="O66" length="40" nsites="8" evalue="1.3e-003">
      <pos A="0.00308642" C="0.496914" G="0.496914" T="0.00308642"/>
      <pos A="0.496914" C="0.496914" G="0.00308642" T="0.00308642"/>
      <pos A="0.00308642" C="0.00308642" G="0.496914" T="0.496914"/>
      <pos A="0.00308642" C="0.496914" G="0.496914" T="0.00308642"/>
      <pos A="0.00308642" C="0.00308642" G="0.00308642" T="0.990741"/>
      <pos A="0.00308642" C="0.990741" G="0.00308642" T="0.00308642"/>
      <pos A="0.00308642" C="0.990741" G="0.00308642" T="0.00308642"/>
      <pos A="0.496914" C="0.496914" G="0.00308642" T="0.00308642"/>
      <pos A="0.00308642" C="0.496914" G="0.00308642" T="0.496914"/>
      <pos A="0.496914" C="0.00308642" G="0.00308642" T="0.496914"/>
      <pos A="0.00308642" C="0.496914" G="0.496914" T="0.00308642"/>
      <pos A="0.990741" C="0.00308642" G="0.00308642" T="0.00308642"/>
      <pos A="0.00308642" C="0.990741" G="0.00308642" T="0.00308642"/>
      <pos A="0.00308642" C="0.496914" G="0.00308642" T="0.496914"/>
      <pos A="0.00308642" C="0.496914" G="0.00308642" T="0.496914"/>
      <pos A="0.00308642" C="0.00308642" G="0.990741" T="0.00308642"/>
      <pos A="0.00308642" C="0.00308642" G="0.496914" T="0.496914"/>
      <pos A="0.00308642" C="0.00308642" G="0.496914" T="0.496914"/>
      <pos A="0.00308642" C="0.00308642" G="0.00308642" T="0.990741"/>
      <pos A="0.00308642" C="0.00308642" G="0.496914" T="0.496914"/>
      <pos A="0.496914" C="0.496914" G="0.00308642" T="0.00308642"/>
      <pos A="0.00308642" C="0.990741" G="0.00308642" T="0.00308642"/>
      <pos A="0.00308642" C="0.00308642" G="0.00308642" T="0.990741"/>
      <pos A="0.00308642" C="0.00308642" G="0.496914" T="0.496914"/>
      <pos A="0.00308642" C="0.496914" G="0.496914" T="0.00308642"/>
      <pos A="0.00308642" C="0.00308642" G="0.496914" T="0.496914"/>
      <pos A="0.496914" C="0.00308642" G="0.496914" T="0.00308642"/>
      <pos A="0.00308642" C="0.496914" G="0.496914" T="0.00308642"/>
      <pos A="0.00308642" C="0.496914" G="0.496914" T="0.00308642"/>
      <pos A="0.496914" C="0.00308642" G="0.00308642" T="0.496914"/>
      <pos A="0.496914" C="0.00308642" G="0.496914" T="0.00308642"/>
      <pos A="0.00308642" C="0.00308642" G="0.990741" T="0.00308642"/>
      <pos A="0.496914" C="0.496914" G="0.00308642" T="0.00308642"/>
      <pos A="0.00308642" C="0.496914" G="0.00308642" T="0.496914"/>
      <pos A="0.00308642" C="0.00308642" G="0.496914" T="0.496914"/>
      <pos A="0.00308642" C="0.00308642" G="0.990741" T="0.00308642"/>
      <pos A="0.00308642" C="0.00308642" G="0.990741" T="0.00308642"/>
      <pos A="0.00308642" C="0.496914" G="0.00308642" T="0.496914"/>
      <pos A="0.00308642" C="0.990741" G="0.00308642" T="0.00308642"/>
      <pos A="0.00308642" C="0.00308642" G="0.496914" T="0.496914"/>
    </motif>
    <motif db="0" id="M67" alt="O67" length="40" nsites="8" evalue="1.3e-003">
      <pos A="0.188585" C="0.278828" G="0.263787" T="0.268801"/>
      <pos A="0.263787" C="0.303895" G="0.293868" T="0.13845"/>
      <pos A="0.303895" C="0.283841" G="0.243733" T="0.168531"/>
      <pos A="0.233707" C="0.223679" G="0.283841" T="0.258773"/>
      <pos A="0.323949" C="0.298881" G="0.218666" T="0.158504"/>
      <pos A="0.298881" C="0.213652" G="0.158504" T="0.328962"/>
      <pos A="0.293868" C="0.158504" G="0.173545" T="0.374084"/>
      <pos A="0.228692" C="0.278828" G="0.248747" T="0.243733"/>
      <pos A="0.183571" C="0.148477" G="0.33899" T="0.328962"/>
      <pos A="0.233707" C="0.444273" G="0.193598" T="0.128424"/>
      <pos A="0.268801" C="0.288854" G="0.143464" T="0.298881"/>
      <pos A="0.123409" C="0.23872" G="0.399151" T="0.23872"/>
      <pos A="0.328962" C="0.0983427" G="0.23872" T="0.333975"/>
      <pos A="0.263787" C="0.213652" G="0.293868" T="0.228692"/>
      <pos A="0.359043" C="0.188585" G="0.193598" T="0.258773"/>
      <pos A="0.168531" C="0.293868" G="0.148477" T="0.389124"/>
      <pos A="0.0782884" C="0.35403" G="0.13845" T="0.429232"/>
      <pos A="0.263787" C="0.193598" G="0.23872" T="0.303895"/>
      <pos A="0.193598" C="0.233707" G="0.308909" T="0.263787"/>
      <pos A="0.48438" C="0.208639" G="0.143464" T="0.163518"/>
      <pos A="0.379097" C="0.243733" G="0.188585" T="0.188585"/>
      <pos A="0.263787" C="0.293868" G="0.178558" T="0.263787"/>
      <pos A="0.283841" C="0.33899" G="0.143464" T="0.233707"/>
      <pos A="0.25376" C="0.263787" G="0.303895" T="0.178558"/>
      <pos A="0.293868" C="0.364056" G="0.163518" T="0.178558"/>
      <pos A="0.318935" C="0.0632484" G="0.198612" T="0.419205"/>
      <pos A="0.23872" C="0.168531" G="0.318935" T="0.273814"/>
      <pos A="0.208639" C="0.288854" G="0.384111" T="0.118396"/>
      <pos A="0.168531" C="0.33899" G="0.278828" T="0.213652"/>
      <pos A="0.464326" C="0.228692" G="0.163518" T="0.143464"/>
      <pos A="0.193598" C="0.298881" G="0.183571" T="0.323949"/>
      <pos A="0.258773" C="0.318935" G="0.313922" T="0.108369"/>
      <pos A="0.283841" C="0.168531" G="0.148477" T="0.399151"/>
      <pos A="0.333975" C="0.143464" G="0.374084" T="0.148477"/>
      <pos A="0.178558" C="0.218666" G="0.208639" T="0.394137"/>
      <pos A="0.173545" C="0.188585" G="0.298881" T="0.33899"/>
      <pos A="0.389124" C="0.273814" G="0.123409" T="0.213652"/>
      <pos A="0.168531" C="0.273814" G="0.288854" T="0.268801"/>
      <pos A="0.183571" C="0.243733" G="0.173545" T="0.399151"/>
      <pos A="0.313922" C="0.308909" G="0.103356" T="0.273814"/>
    </motif>
    <motif db="0" id="M68" alt="O68" length="40" nsites="8" evalue="1.3e-003">
      <pos A="0.00308642" C="0.00308642" G="0.990741" T="0.00308642"/>
      <pos A="0.00308642" C="0.00308642" G="0.990741" T="0.00308642"/>
      <pos A="0.00308642" C="0.990741" G="0.00308642" T="0.00308642"/>
      <pos A="0.00308642" C="0.990741" G="0.00308642" T="0.00308642"/>
      <pos A="0.00308642" C="0.990741" G="0.00308642" T="0.00308642"/>
      <pos A="0.00308642" C="0.00308642" G="0.990741" T="0.00308642"/>
      <pos A="0.00308642" C="0.990741" G="0.00308642" T="0.00308642"/>
      <pos A="0.00308642" C="0.990741" G="0.00308642" T="0.00308642"/>
      <pos A="0.00308642" C="0.990741" G="0.00308642" T="0.00308642"/>
      <pos A="0.00308642" C="0.00308642" G="0.990741" T="0.00308642"/>
      <pos A="0.00308642" C="0.00308642" G="0.990741" T="0.00308642"/>
      <pos A="0.00308642" C="0.990741" G="0.00308642" T="0.00308642"/>
      <pos A="0.00308642" C="0.00308642" G="0.990741" T="0.00308642"/>
      <pos A="0.00308642" C="0.00308642" G="0.990741" T="0.00308642"/>
      <pos A="0.00308642" C="0.990741" G="0.00308642" T="0.00308642"/>
      <pos A="0.00308642" C="0.00308642" G="0.00308642" T="0.990741"/>
      <pos A="0.00308642" C="0.990741" G="0.00308642" T="0.00308642"/>
      <pos A="0.990741" C="0.00308642" G="0.00308642" T="0.00308642"/>
      <pos A="0.00308642" C="0.990741" G="0.00308642" T="0.00308642"/>
      <pos A="0.00308642" C="0.990741" G="0.00308642" T="0.00308642"/>
      <pos A="0.00308642" C="0.00308642" G="0.00308642" T="0.990741"/>
      <pos A="0.00308642" C="0.00308642" G="0.990741" T="0.00308642"/>
      <pos A="0.00308642" C="0.990741" G="0.00308642" T="0.00308642"/>
      <pos A="0.990741" C="0.00308642" G="0.00308642" T="0.00308642"/>
      <pos A="0.00308642" C="0.00308642" G="0.990741" T="0.00308642"/>
      <pos A="0.00308642" C="0.990741" G="0.00308642" T="0.00308642"/>
      <pos A="0.00308642" C="0.00308642" G="0.990741" T="0.00308642"/>
      <pos A="0.00308642" C="0.00308642" G="0.00308642" T="0.990741"/>
      <pos A="0.00308642" C="0.990741" G="0.00308642" T="0.00308642"/>
      <pos A="0.00308642" C="0.990741" G="0.00308642" T="0.00308642"/>
      <pos A="0.00308642" C="0.00308642" G="0.990741" T="0.00308642"/>
      <pos A="0.00308642" C="0.990741" G="0.00308642" T="0.00308642"/>
      <pos A="0.00308642" C="0.00308642" G="0.00308642" T="0.990741"/>
      <pos A="0.00308642" C="0.990741" G="0.00308642" T="0.00308642"/>
      <pos A="0.00308642" C="0.990741" G="0.00308642" T="0.00308642"/>
      <pos A="0.990741" C="0.00308642" G="0.00308642" T="0.00308642"/>
      <pos A="0.00308642" C="0.990741" G="0.00308642" T="0.00308642"/>
      <pos A="0.00308642" C="0.00308642" G="0.990741" T="0.00308642"/>
      <pos A="0.990741" C="0.00308642" G="0.00308642" T="0.00308642"/>
      <pos A="0.00308642" C="0.00308642" G="0.990741" T="0.00308642"/>
    </motif>
    <motif db="0" id="M69" alt="O69" length="40" nsites="8" evalue="1.3e-003">
      <pos A="0.299383" C="0.496914" G="0.00308642" T="0.200617"/>
      <pos A="0.398148" C="0.101852" G="0.101852" T="0.398148"/>
      <pos A="0.694444" C="0.00308642" G="0.299383" T="0.00308642"/>
      <pos A="0.00308642" C="0.496914" G="0.398148" T="0.101852"/>
      <pos A="0.00308642" C="0.398148" G="0.299383" T="0.299383"/>
      <pos A="0.00308642" C="0.101852" G="0.496914" T="0.398148"/>
      <pos A="0.200617" C="0.398148" G="0.299383" T="0.101852"/>
      <pos A="0.496914" C="0.101852" G="0.101852" T="0.299383"/>
      <pos A="0.299383" C="0.200617" G="0.200617" T="0.299383"/>
      <pos A="0.00308642" C="0.200617" G="0.299383" T="0.496914"/>
      <pos A="0.101852" C="0.398148" G="0.299383" T="0.200617"/>
      <pos A="0.299383" C="0.299383" G="0.200617" T="0.200617"/>
      <pos A="0.200617" C="0.398148" G="0.200617" T="0.200617"/>
      <pos A="0.299383" C="0.398148" G="0.00308642" T="0.299383"/>
      <pos A="0.299383" C="0.00308642" G="0.299383" T="0.398148"/>
      <pos A="0.200617" C="0.299383" G="0.200617" T="0.299383"/>
      <pos A="0.200617" C="0.101852" G="0.299383" T="0.398148"/>
      <pos A="0.299383" C="0.200617" G="0.200617" T="0.299383"/>
      <pos A="0.200617" C="0.398148" G="0.101852" T="0.299383"/>
      <pos A="0.299383" C="0.398148" G="0.101852" T="0.200617"/>
      <pos A="0.496914" C="0.00308642" G="0.00308642" T="0.496914"/>
      <pos A="0.299383" C="0.101852" G="0.595679" T="0.00308642"/>
      <pos A="0.299383" C="0.101852" G="0.496914" T="0.101852"/>
      <pos A="0.496914" C="0.200617" G="0.200617" T="0.101852"/>
      <pos A="0.00308642" C="0.101852" G="0.200617" T="0.694444"/>
      <pos A="0.200617" C="0.00308642" G="0.398148" T="0.398148"/>
      <pos A="0.299383" C="0.200617" G="0.299383" T="0.200617"/>
      <pos A="0.398148" C="0.101852" G="0.101852" T="0.398148"/>
      <pos A="0.398148" C="0.200617" G="0.101852" T="0.299383"/>
      <pos A="0.101852" C="0.299383" G="0.00308642" T="0.595679"/>
      <pos A="0.101852" C="0.200617" G="0.398148" T="0.299383"/>
      <pos A="0.200617" C="0.200617" G="0.299383" T="0.299383"/>
      <pos A="0.398148" C="0.200617" G="0.101852" T="0.299383"/>
      <pos A="0.496914" C="0.398148" G="0.00308642" T="0.101852"/>
      <pos A="0.101852" C="0.00308642" G="0.694444" T="0.200617"/>
      <pos A="0.200617" C="0.595679" G="0.101852" T="0.101852"/>
      <pos A="0.398148" C="0.00308642" G="0.496914" T="0.101852"/>
      <pos A="0.398148" C="0.398148" G="0.101852" T="0.101852"/>
      <pos A="0.398148" C="0.200617" G="0.101852" T="0.299383"/>
      <pos A="0.496914" C="0.200617" G="0.200617" T="0.101852"/>
    </motif>
    <motif db="0" id="M7" alt="O7" length="40" nsites="8" evalue="1.3e-003">
      <pos A="0.496914" C="0.496914" G="0.00308642" T="0.00308642"/>
      <pos A="0.496914" C="0.00308642" G="0.496914" T="0.00308642"/>
      <pos A="0.00308642" C="0.990741" G="0.00308642" T="0.00308642"/>
      <pos A="0.496914" C="0.00308642" G="0.00308642" T="0.496914"/>
      <pos A="0.496914" C="0.00308642" G="0.00308642" T="0.496914"/>
      <pos A="0.496914" C="0.496914" G="0.00308642" T="0.00308642"/>
      <pos A="0.496914" C="0.00308642" G="0.00308642" T="0.496914"/>
      <pos A="0.00308642" C="0.496914" G="0.496914" T="0.00308642"/>
      <pos A="0.990741" C="0.00308642" G="0.00308642" T="0.00308642"/>
      <pos A="0.496914" C="0.00308642" G="0.496914" T="0.00308642"/>
      <pos A="0.00308642" C="0.496914" G="0.496914" T="0.00308642"/>
      <pos A="0.990741" C="0.00308642" G="0.00308642" T="0.00308642"/>
      <pos A="0.496914" C="0.00308642" G="0.496914" T="0.00308642"/>
      <pos A="0.00308642" C="0.496914" G="0.00308642" T="0.496914"/>
      <pos A="0.00308642" C="0.00308642" G="0.990741" T="0.00308642"/>
      <pos A="0.00308642" C="0.990741" G="0.00308642" T="0.00308642"/>
      <pos A="0.00308642" C="0.00308642" G="0.00308642" T="0.990741"/>
      <pos A="0.00308642" C="0.00308642" G="0.496914" T="0.496914"/>
      <pos A="0.496914" C="0.00308642" G="0.496914" T="0.00308642"/>
      <pos A="0.496914" C="0.496914" G="0.00308642" T="0.00308642"/>
      <pos A="0.00308642" C="0.496914" G="0.00308642" T="0.496914"/>
      <pos A="0.00308642" C="0.00308642" G="0.496914" T="0.496914"/>
      <pos A="0.00308642" C="0.00308642" G="0.496914" T="0.496914"/>
      <pos A="0.00308642" C="0.00308642" G="0.990741" T="0.00308642"/>
      <pos A="0.00308642" C="0.496914" G="0.00308642" T="0.496914"/>
      <pos A="0.00308642" C="0.990741" G="0.00308642" T="0.00308642"/>
      <pos A="0.496914" C="0.00308642" G="0.00308642" T="0.496914"/>
      <pos A="0.496914" C="0.00308642" G="0.496914" T="0.00308642"/>
      <pos A="0.00308642" C="0.00308642" G="0.496914" T="0.496914"/>
      <pos A="0.496914" C="0.496914" G="0.00308642" T="0.00308642"/>
      <pos A="0.00308642" C="0.00308642" G="0.496914" T="0.496914"/>
      <pos A="0.00308642" C="0.990741" G="0.00308642" T="0.00308642"/>
      <pos A="0.00308642" C="0.496914" G="0.496914" T="0.00308642"/>
      <pos A="0.00308642" C="0.496914" G="0.496914" T="0.00308642"/>
      <pos A="0.00308642" C="0.496914" G="0.496914" T="0.00308642"/>
      <pos A="0.00308642" C="0.496914" G="0.00308642" T="0.496914"/>
      <pos A="0.496914" C="0.00308642" G="0.00308642" T="0.496914"/>
      <pos A="0.00308642" C="0.496914" G="0.496914" T="0.00308642"/>
      <pos A="0.00308642" C="0.00308642" G="0.00308642" T="0.990741"/>
      <pos A="0.496914" C="0.496914" G="0.00308642" T="0.00308642"/>
    </motif>
    <motif db="0" id="M70" alt="O70" length="40" nsites="8" evalue="1.3e-003">
      <pos A="0.332304" C="0.442043" G="0.112826" T="0.112826"/>
      <pos A="0.551784" C="0.00308642" G="0.112826" T="0.332304"/>
      <pos A="0.442043" C="0.112826" G="0.332304" T="0.112826"/>
      <pos A="0.222565" C="0.332304" G="0.00308642" T="0.442043"/>
      <pos A="0.112826" C="0.222565" G="0.00308642" T="0.661523"/>
      <pos A="0.112826" C="0.222565" G="0.222565" T="0.442043"/>
      <pos A="0.222565" C="0.222565" G="0.222565" T="0.332304"/>
      <pos A="0.442043" C="0.00308642" G="0.551784" T="0.00308642"/>
      <pos A="0.332304" C="0.222565" G="0.222565" T="0.222565"/>
      <pos A="0.332304" C="0.661523" G="0.00308642" T="0.00308642"/>
      <pos A="0.332304" C="0.00308642" G="0.222565" T="0.442043"/>
      <pos A="0.442043" C="0.00308642" G="0.332304" T="0.222565"/>
      <pos A="0.112826" C="0.222565" G="0.222565" T="0.442043"/>
      <pos A="0.332304" C="0.00308642" G="0.332304" T="0.332304"/>
      <pos A="0.551784" C="0.112826" G="0.222565" T="0.112826"/>
      <pos A="0.222565" C="0.332304" G="0.332304" T="0.112826"/>
      <pos A="0.00308642" C="0.661523" G="0.222565" T="0.112826"/>
      <pos A="0.661523" C="0.112826" G="0.00308642" T="0.222565"/>
      <pos A="0.442043" C="0.332304" G="0.222565" T="0.00308642"/>
      <pos A="0.551784" C="0.222565" G="0.112826" T="0.112826"/>
      <pos A="0.442043" C="0.332304" G="0.222565" T="0.00308642"/>
      <pos A="0.112826" C="0.222565" G="0.222565" T="0.442043"/>
      <pos A="0.222565" C="0.332304" G="0.442043" T="0.00308642"/>
      <pos A="0.771262" C="0.112826" G="0.00308642" T="0.112826"/>
      <pos A="0.661523" C="0.112826" G="0.112826" T="0.112826"/>
      <pos A="0.112826" C="0.222565" G="0.551784" T="0.112826"/>
      <pos A="0.00308642" C="0.442043" G="0.112826" T="0.442043"/>
      <pos A="0.222565" C="0.00308642" G="0.00308642" T="0.771262"/>
      <pos A="0.00308642" C="0.442043" G="0.551784" T="0.00308642"/>
      <pos A="0.661523" C="0.222565" G="0.112826" T="0.00308642"/>
      <pos A="0.222565" C="0.332304" G="0.442043" T="0.00308642"/>
      <pos A="0.771262" C="0.00308642" G="0.112826" T="0.112826"/>
      <pos A="0.332304" C="0.00308642" G="0.661523" T="0.00308642"/>
      <pos A="0.442043" C="0.00308642" G="0.551784" T="0.00308642"/>
      <pos A="0.222565" C="0.332304" G="0.332304" T="0.112826"/>
      <pos A="0.332304" C="0.222565" G="0.442043" T="0.00308642"/>
      <pos A="0.112826" C="0.00308642" G="0.551784" T="0.332304"/>
      <pos A="0.222565" C="0.332304" G="0.222565" T="0.222565"/>
      <pos A="0.332304" C="0.222565" G="0.332304" T="0.112826"/>
      <pos A="0.112826" C="0.112826" G="0.112826" T="0.661523"/>
    </motif>
    <motif db="0" id="M71" alt="O71" length="40" nsites="8" evalue="1.3e-003">
      <pos A="0.193598" C="0.323949" G="0.288854" T="0.193598"/>
      <pos A="0.384111" C="0.148477" G="0.308909" T="0.158504"/>
      <pos A="0.384111" C="0.188585" G="0.223679" T="0.203626"/>
      <pos A="0.268801" C="0.193598" G="0.183571" T="0.35403"/>
      <pos A="0.133437" C="0.479367" G="0.213652" T="0.173545"/>
      <pos A="0.228692" C="0.434245" G="0.15349" T="0.183571"/>
      <pos A="0.349016" C="0.13845" G="0.293868" T="0.218666"/>
      <pos A="0.0883151" C="0.25376" G="0.208639" T="0.449286"/>
      <pos A="0.228692" C="0.263787" G="0.303895" T="0.203626"/>
      <pos A="0.143464" C="0.0331674" G="0.409178" T="0.414192"/>
      <pos A="0.263787" C="0.25376" G="0.268801" T="0.213652"/>
      <pos A="0.278828" C="0.193598" G="0.243733" T="0.283841"/>
      <pos A="0.359043" C="0.268801" G="0.103356" T="0.268801"/>
      <pos A="0.344003" C="0.128424" G="0.263787" T="0.263787"/>
      <pos A="0.278828" C="0.243733" G="0.288854" T="0.188585"/>
      <pos A="0.323949" C="0.303895" G="0.158504" T="0.213652"/>
      <pos A="0.35403" C="0.228692" G="0.193598" T="0.223679"/>
      <pos A="0.248747" C="0.218666" G="0.313922" T="0.218666"/>
      <pos A="0.248747" C="0.288854" G="0.233707" T="0.228692"/>
      <pos A="0.163518" C="0.323949" G="0.273814" T="0.23872"/>
      <pos A="0.228692" C="0.233707" G="0.263787" T="0.273814"/>
      <pos A="0.278828" C="0.208639" G="0.203626" T="0.308909"/>
      <pos A="0.333975" C="0.208639" G="0.163518" T="0.293868"/>
      <pos A="0.263787" C="0.298881" G="0.143464" T="0.293868"/>
      <pos A="0.303895" C="0.218666" G="0.163518" T="0.313922"/>
      <pos A="0.193598" C="0.273814" G="0.163518" T="0.36907"/>
      <pos A="0.163518" C="0.198612" G="0.158504" T="0.479367"/>
      <pos A="0.25376" C="0.308909" G="0.198612" T="0.23872"/>
      <pos A="0.243733" C="0.318935" G="0.203626" T="0.233707"/>
      <pos A="0.364056" C="0.15349" G="0.23872" T="0.243733"/>
      <pos A="0.328962" C="0.143464" G="0.298881" T="0.228692"/>
      <pos A="0.168531" C="0.333975" G="0.248747" T="0.248747"/>
      <pos A="0.33899" C="0.359043" G="0.173545" T="0.128424"/>
      <pos A="0.208639" C="0.394137" G="0.208639" T="0.188585"/>
      <pos A="0.33899" C="0.173545" G="0.143464" T="0.344003"/>
      <pos A="0.193598" C="0.333975" G="0.243733" T="0.228692"/>
      <pos A="0.293868" C="0.133437" G="0.328962" T="0.243733"/>
      <pos A="0.228692" C="0.103356" G="0.359043" T="0.308909"/>
      <pos A="0.389124" C="0.273814" G="0.203626" T="0.133437"/>
      <pos A="0.33899" C="0.273814" G="0.173545" T="0.213652"/>
    </motif>
    <motif db="0" id="M72" alt="O72" length="40" nsites="8" evalue="1.3e-003">
      <pos A="0.163518" C="0.303895" G="0.439258" T="0.0933294"/>
      <pos A="0.293868" C="0.208639" G="0.193598" T="0.303895"/>
      <pos A="0.178558" C="0.198612" G="0.23872" T="0.384111"/>
      <pos A="0.168531" C="0.218666" G="0.143464" T="0.469339"/>
      <pos A="0.248747" C="0.218666" G="0.303895" T="0.228692"/>
      <pos A="0.359043" C="0.283841" G="0.0933294" T="0.263787"/>
      <pos A="0.33899" C="0.273814" G="0.223679" T="0.163518"/>
      <pos A="0.323949" C="0.273814" G="0.203626" T="0.198612"/>
      <pos A="0.374084" C="0.188585" G="0.203626" T="0.233707"/>
      <pos A="0.168531" C="0.243733" G="0.25376" T="0.333975"/>
      <pos A="0.178558" C="0.273814" G="0.288854" T="0.258773"/>
      <pos A="0.263787" C="0.33899" G="0.183571" T="0.213652"/>
      <pos A="0.424218" C="0.0582351" G="0.23872" T="0.278828"/>
      <pos A="0.228692" C="0.163518" G="0.459313" T="0.148477"/>
      <pos A="0.25376" C="0.364056" G="0.283841" T="0.0983427"/>
      <pos A="0.293868" C="0.243733" G="0.148477" T="0.313922"/>
      <pos A="0.394137" C="0.168531" G="0.223679" T="0.213652"/>
      <pos A="0.258773" C="0.243733" G="0.218666" T="0.278828"/>
      <pos A="0.193598" C="0.15349" G="0.303895" T="0.349016"/>
      <pos A="0.248747" C="0.273814" G="0.198612" T="0.278828"/>
      <pos A="0.183571" C="0.333975" G="0.178558" T="0.303895"/>
      <pos A="0.133437" C="0.328962" G="0.228692" T="0.308909"/>
      <pos A="0.268801" C="0.278828" G="0.278828" T="0.173545"/>
      <pos A="0.288854" C="0.318935" G="0.113383" T="0.278828"/>
      <pos A="0.213652" C="0.233707" G="0.223679" T="0.328962"/>
      <pos A="0.293868" C="0.36907" G="0.0431941" T="0.293868"/>
      <pos A="0.399151" C="0.173545" G="0.173545" T="0.25376"/>
      <pos A="0.288854" C="0.25376" G="0.183571" T="0.273814"/>
      <pos A="0.223679" C="0.228692" G="0.399151" T="0.148477"/>
      <pos A="0.268801" C="0.13845" G="0.293868" T="0.298881"/>
      <pos A="0.318935" C="0.198612" G="0.288854" T="0.193598"/>
      <pos A="0.158504" C="0.193598" G="0.394137" T="0.25376"/>
      <pos A="0.328962" C="0.288854" G="0.193598" T="0.188585"/>
      <pos A="0.424218" C="0.158504" G="0.178558" T="0.23872"/>
      <pos A="0.15349" C="0.298881" G="0.233707" T="0.313922"/>
      <pos A="0.318935" C="0.303895" G="0.178558" T="0.198612"/>
      <pos A="0.223679" C="0.268801" G="0.228692" T="0.278828"/>
      <pos A="0.313922" C="0.128424" G="0.173545" T="0.384111"/>
      <pos A="0.208639" C="0.228692" G="0.278828" T="0.283841"/>
      <pos A="0.13845" C="0.36907" G="0.293868" T="0.198612"/>
    </motif>
    <motif db="0" id="M73" alt="O73" length="40" nsites="8" evalue="1.3e-003">
      <pos A="0.414192" C="0.23872" G="0.103356" T="0.243733"/>
      <pos A="0.223679" C="0.233707" G="0.193598" T="0.349016"/>
      <pos A="0.228692" C="0.258773" G="0.283841" T="0.228692"/>
      <pos A="0.35403" C="0.333975" G="0.133437" T="0.178558"/>
      <pos A="0.243733" C="0.243733" G="0.173545" T="0.33899"/>
      <pos A="0.258773" C="0.283841" G="0.263787" T="0.193598"/>
      <pos A="0.404164" C="0.13845" G="0.13845" T="0.318935"/>
      <pos A="0.15349" C="0.273814" G="0.308909" T="0.263787"/>
      <pos A="0.258773" C="0.303895" G="0.173545" T="0.263787"/>
      <pos A="0.248747" C="0.188585" G="0.233707" T="0.328962"/>
      <pos A="0.25376" C="0.198612" G="0.318935" T="0.228692"/>
      <pos A="0.148477" C="0.203626" G="0.439258" T="0.208639"/>
      <pos A="0.193598" C="0.148477" G="0.328962" T="0.328962"/>
      <pos A="0.268801" C="0.263787" G="0.208639" T="0.258773"/>
      <pos A="0.328962" C="0.298881" G="0.233707" T="0.13845"/>
      <pos A="0.409178" C="0.258773" G="0.0632484" T="0.268801"/>
      <pos A="0.183571" C="0.233707" G="0.178558" T="0.404164"/>
      <pos A="0.218666" C="0.313922" G="0.183571" T="0.283841"/>
      <pos A="0.228692" C="0.193598" G="0.36907" T="0.208639"/>
      <pos A="0.23872" C="0.268801" G="0.308909" T="0.183571"/>
      <pos A="0.33899" C="0.193598" G="0.128424" T="0.33899"/>
      <pos A="0.35403" C="0.15349" G="0.243733" T="0.248747"/>
      <pos A="0.273814" C="0.419205" G="0.143464" T="0.163518"/>
      <pos A="0.359043" C="0.243733" G="0.178558" T="0.218666"/>
      <pos A="0.328962" C="0.133437" G="0.228692" T="0.308909"/>
      <pos A="0.0532207" C="0.384111" G="0.36907" T="0.193598"/>
      <pos A="0.35403" C="0.128424" G="0.203626" T="0.313922"/>
      <pos A="0.193598" C="0.303895" G="0.243733" T="0.258773"/>
      <pos A="0.318935" C="0.213652" G="0.278828" T="0.188585"/>
      <pos A="0.198612" C="0.384111" G="0.163518" T="0.25376"/>
      <pos A="0.313922" C="0.198612" G="0.198612" T="0.288854"/>
      <pos A="0.208639" C="0.113383" G="0.479367" T="0.198612"/>
      <pos A="0.263787" C="0.233707" G="0.298881" T="0.203626"/>
      <pos A="0.143464" C="0.248747" G="0.15349" T="0.454299"/>
      <pos A="0.203626" C="0.364056" G="0.188585" T="0.243733"/>
      <pos A="0.188585" C="0.313922" G="0.123409" T="0.374084"/>
      <pos A="0.33899" C="0.233707" G="0.193598" T="0.233707"/>
      <pos A="0.328962" C="0.15349" G="0.223679" T="0.293868"/>
      <pos A="0.263787" C="0.313922" G="0.228692" T="0.193598"/>
      <pos A="0.349016" C="0.243733" G="0.213652" T="0.193598"/>
    </motif>
    <motif db="0" id="M74" alt="O74" length="40" nsites="8" evalue="1.3e-003">
      <pos A="0.203626" C="0.228692" G="0.243733" T="0.323949"/>
      <pos A="0.308909" C="0.148477" G="0.258773" T="0.283841"/>
      <pos A="0.203626" C="0.158504" G="0.288854" T="0.349016"/>
      <pos A="0.188585" C="0.439258" G="0.263787" T="0.108369"/>
      <pos A="0.283841" C="0.283841" G="0.133437" T="0.298881"/>
      <pos A="0.33899" C="0.13845" G="0.223679" T="0.298881"/>
      <pos A="0.203626" C="0.163518" G="0.323949" T="0.308909"/>
      <pos A="0.333975" C="0.323949" G="0.203626" T="0.13845"/>
      <pos A="0.258773" C="0.23872" G="0.158504" T="0.344003"/>
      <pos A="0.278828" C="0.128424" G="0.258773" T="0.333975"/>
      <pos A="0.203626" C="0.333975" G="0.364056" T="0.0983427"/>
      <pos A="0.374084" C="0.228692" G="0.248747" T="0.148477"/>
      <pos A="0.228692" C="0.25376" G="0.208639" T="0.308909"/>
      <pos A="0.213652" C="0.318935" G="0.23872" T="0.228692"/>
      <pos A="0.263787" C="0.35403" G="0.203626" T="0.178558"/>
      <pos A="0.258773" C="0.303895" G="0.278828" T="0.158504"/>
      <pos A="0.33899" C="0.143464" G="0.203626" T="0.313922"/>
      <pos A="0.308909" C="0.233707" G="0.183571" T="0.273814"/>
      <pos A="0.263787" C="0.183571" G="0.163518" T="0.389124"/>
      <pos A="0.213652" C="0.188585" G="0.409178" T="0.188585"/>
      <pos A="0.143464" C="0.183571" G="0.263787" T="0.409178"/>
      <pos A="0.123409" C="0.283841" G="0.359043" T="0.233707"/>
      <pos A="0.328962" C="0.223679" G="0.188585" T="0.258773"/>
      <pos A="0.193598" C="0.263787" G="0.203626" T="0.33899"/>
      <pos A="0.344003" C="0.168531" G="0.233707" T="0.25376"/>
      <pos A="0.323949" C="0.328962" G="0.113383" T="0.233707"/>
      <pos A="0.243733" C="0.313922" G="0.173545" T="0.268801"/>
      <pos A="0.328962" C="0.313922" G="0.163518" T="0.193598"/>
      <pos A="0.298881" C="0.384111" G="0.0983427" T="0.218666"/>
      <pos A="0.419205" C="0.148477" G="0.0983427" T="0.333975"/>
      <pos A="0.123409" C="0.278828" G="0.444273" T="0.15349"/>
      <pos A="0.15349" C="0.374084" G="0.248747" T="0.223679"/>
      <pos A="0.208639" C="0.293868" G="0.218666" T="0.278828"/>
      <pos A="0.243733" C="0.228692" G="0.173545" T="0.35403"/>
      <pos A="0.35403" C="0.349016" G="0.113383" T="0.183571"/>
      <pos A="0.23872" C="0.113383" G="0.35403" T="0.293868"/>
      <pos A="0.23872" C="0.158504" G="0.308909" T="0.293868"/>
      <pos A="0.35403" C="0.213652" G="0.228692" T="0.203626"/>
      <pos A="0.409178" C="0.183571" G="0.188585" T="0.218666"/>
      <pos A="0.123409" C="0.25376" G="0.243733" T="0.379097"/>
    </motif>
    <motif db="0" id="M75" alt="O75" length="40" nsites="8" evalue="1.3e-003">
      <pos A="0.360859" C="0.194571" G="0.25" T="0.194571"/>
      <pos A="0.35582" C="0.164336" G="0.149219" T="0.330625"/>
      <pos A="0.25" C="0.184492" G="0.30039" T="0.265117"/>
      <pos A="0.290312" C="0.396132" G="0.0585156" T="0.255039"/>
      <pos A="0.375976" C="0.219766" G="0.184492" T="0.219766"/>
      <pos A="0.229844" C="0.260078" G="0.275195" T="0.234883"/>
      <pos A="0.396132" C="0.139141" G="0.214727" T="0.25"/>
      <pos A="0.401171" C="0.204649" G="0.30039" T="0.0937896"/>
      <pos A="0.0937896" C="0.0837116" G="0.375976" T="0.446523"/>
      <pos A="0.189532" C="0.184492" G="0.270156" T="0.35582"/>
      <pos A="0.103868" C="0.30039" G="0.224805" T="0.370937"/>
      <pos A="0.224805" C="0.370937" G="0.219766" T="0.184492"/>
      <pos A="0.35582" C="0.194571" G="0.239922" T="0.209688"/>
      <pos A="0.310468" C="0.108907" G="0.325586" T="0.255039"/>
      <pos A="0.224805" C="0.421327" G="0.209688" T="0.14418"/>
      <pos A="0.194571" C="0.25" G="0.25" T="0.305429"/>
      <pos A="0.335664" C="0.335664" G="0.108907" T="0.219766"/>
      <pos A="0.305429" C="0.290312" G="0.129063" T="0.275195"/>
      <pos A="0.129063" C="0.295351" G="0.255039" T="0.320547"/>
      <pos A="0.214727" C="0.330625" G="0.189532" T="0.265117"/>
      <pos A="0.446523" C="0.229844" G="0.209688" T="0.113946"/>
      <pos A="0.30039" C="0.244961" G="0.255039" T="0.19961"/>
      <pos A="0.184492" C="0.209688" G="0.280234" T="0.325586"/>
      <pos A="0.194571" C="0.315508" G="0.214727" T="0.275195"/>
      <pos A="0.350781" C="0.255039" G="0.159297" T="0.234883"/>
      <pos A="0.320547" C="0.159297" G="0.204649" T="0.315508"/>
      <pos A="0.260078" C="0.108907" G="0.350781" T="0.280234"/>
      <pos A="0.391093" C="0.204649" G="0.204649" T="0.19961"/>
      <pos A="0.0988286" C="0.325586" G="0.204649" T="0.370937"/>
      <pos A="0.25" C="0.214727" G="0.30039" T="0.234883"/>
      <pos A="0.229844" C="0.330625" G="0.315508" T="0.124024"/>
      <pos A="0.315508" C="0.255039" G="0.189532" T="0.239922"/>
      <pos A="0.224805" C="0.229844" G="0.214727" T="0.330625"/>
      <pos A="0.219766" C="0.275195" G="0.25" T="0.255039"/>
      <pos A="0.113946" C="0.305429" G="0.229844" T="0.350781"/>
      <pos A="0.290312" C="0.19961" G="0.280234" T="0.229844"/>
      <pos A="0.295351" C="0.275195" G="0.219766" T="0.209688"/>
      <pos A="0.431405" C="0.154258" G="0.285273" T="0.129063"/>
      <pos A="0.315508" C="0.244961" G="0.285273" T="0.154258"/>
      <pos A="0.340703" C="0.219766" G="0.159297" T="0.280234"/>
    </motif>
    <motif db="0" id="M77" alt="O77" length="40" nsites="8" evalue="1.3e-003">
      <pos A="0.00308642" C="0.567461" G="0.285273" T="0.14418"/>
      <pos A="0.567461" C="0.285273" G="0.14418" T="0.00308642"/>
      <pos A="0.00308642" C="0.00308642" G="0.285273" T="0.708554"/>
      <pos A="0.285273" C="0.00308642" G="0.567461" T="0.14418"/>
      <pos A="0.14418" C="0.426366" G="0.14418" T="0.285273"/>
      <pos A="0.426366" C="0.14418" G="0.426366" T="0.00308642"/>
      <pos A="0.285273" C="0.285273" G="0.285273" T="0.14418"/>
      <pos A="0.14418" C="0.00308642" G="0.14418" T="0.708554"/>
      <pos A="0.426366" C="0.00308642" G="0.567461" T="0.00308642"/>
      <pos A="0.426366" C="0.14418" G="0.285273" T="0.14418"/>
      <pos A="0.00308642" C="0.285273" G="0.708554" T="0.00308642"/>
      <pos A="0.14418" C="0.00308642" G="0.849647" T="0.00308642"/>
      <pos A="0.285273" C="0.14418" G="0.00308642" T="0.567461"/>
      <pos A="0.00308642" C="0.285273" G="0.285273" T="0.426366"/>
      <pos A="0.14418" C="0.567461" G="0.285273" T="0.00308642"/>
      <pos A="0.00308642" C="0.00308642" G="0.285273" T="0.708554"/>
      <pos A="0.00308642" C="0.567461" G="0.14418" T="0.285273"/>
      <pos A="0.00308642" C="0.567461" G="0.14418" T="0.285273"/>
      <pos A="0.14418" C="0.285273" G="0.285273" T="0.285273"/>
      <pos A="0.285273" C="0.00308642" G="0.285273" T="0.426366"/>
      <pos A="0.00308642" C="0.00308642" G="0.567461" T="0.426366"/>
      <pos A="0.00308642" C="0.00308642" G="0.849647" T="0.14418"/>
      <pos A="0.14418" C="0.285273" G="0.285273" T="0.285273"/>
      <pos A="0.00308642" C="0.14418" G="0.426366" T="0.426366"/>
      <pos A="0.00308642" C="0.708554" G="0.14418" T="0.14418"/>
      <pos A="0.285273" C="0.285273" G="0.14418" T="0.285273"/>
      <pos A="0.285273" C="0.285273" G="0.00308642" T="0.426366"/>
      <pos A="0.14418" C="0.14418" G="0.426366" T="0.285273"/>
      <pos A="0.14418" C="0.567461" G="0.14418" T="0.14418"/>
      <pos A="0.426366" C="0.285273" G="0.00308642" T="0.285273"/>
      <pos A="0.00308642" C="0.426366" G="0.14418" T="0.426366"/>
      <pos A="0.00308642" C="0.00308642" G="0.567461" T="0.426366"/>
      <pos A="0.00308642" C="0.426366" G="0.14418" T="0.426366"/>
      <pos A="0.849647" C="0.00308642" G="0.00308642" T="0.14418"/>
      <pos A="0.708554" C="0.00308642" G="0.285273" T="0.00308642"/>
      <pos A="0.00308642" C="0.567461" G="0.285273" T="0.14418"/>
      <pos A="0.00308642" C="0.708554" G="0.00308642" T="0.285273"/>
      <pos A="0.426366" C="0.567461" G="0.00308642" T="0.00308642"/>
      <pos A="0.00308642" C="0.426366" G="0.00308642" T="0.567461"/>
      <pos A="0.14418" C="0.00308642" G="0.00308642" T="0.849647"/>
    </motif>
    <motif db="0" id="M78" alt="O78" length="40" nsites="8" evalue="1.3e-003">
      <pos A="0.00308642" C="0.00308642" G="0.00308642" T="0.990741"/>
      <pos A="0.00308642" C="0.496914" G="0.496914" T="0.00308642"/>
      <pos A="0.00308642" C="0.00308642" G="0.00308642" T="0.990741"/>
      <pos A="0.00308642" C="0.00308642" G="0.990741" T="0.00308642"/>
      <pos A="0.00308642" C="0.496914" G="0.00308642" T="0.496914"/>
      <pos A="0.00308642" C="0.496914" G="0.496914" T="0.00308642"/>
      <pos A="0.00308642" C="0.00308642" G="0.00308642" T="0.990741"/>
      <pos A="0.00308642" C="0.496914" G="0.496914" T="0.00308642"/>
      <pos A="0.00308642" C="0.496914" G="0.00308642" T="0.496914"/>
      <pos A="0.00308642" C="0.00308642" G="0.496914" T="0.496914"/>
      <pos A="0.00308642" C="0.00308642" G="0.496914" T="0.496914"/>
      <pos A="0.00308642" C="0.00308642" G="0.990741" T="0.00308642"/>
      <pos A="0.00308642" C="0.00308642" G="0.496914" T="0.496914"/>
      <pos A="0.496914" C="0.00308642" G="0.00308642" T="0.496914"/>
      <pos A="0.00308642" C="0.00308642" G="0.00308642" T="0.990741"/>
      <pos A="0.00308642" C="0.496914" G="0.496914" T="0.00308642"/>
      <pos A="0.496914" C="0.00308642" G="0.00308642" T="0.496914"/>
      <pos A="0.990741" C="0.00308642" G="0.00308642" T="0.00308642"/>
      <pos A="0.00308642" C="0.00308642" G="0.496914" T="0.496914"/>
      <pos A="0.496914" C="0.496914" G="0.00308642" T="0.00308642"/>
      <pos A="0.00308642" C="0.496914" G="0.00308642" T="0.496914"/>
      <pos A="0.990741" C="0.00308642" G="0.00308642" T="0.00308642"/>
      <pos A="0.00308642" C="0.00308642" G="0.00308642" T="0.990741"/>
      <pos A="0.496914" C="0.00308642" G="0.00308642" T="0.496914"/>
      <pos A="0.00308642" C="0.496914" G="0.00308642" T="0.496914"/>
      <pos A="0.496914" C="0.00308642" G="0.00308642" T="0.496914"/>
      <pos A="0.00308642" C="0.496914" G="0.00308642" T="0.496914"/>
      <pos A="0.496914" C="0.496914" G="0.00308642" T="0.00308642"/>
      <pos A="0.496914" C="0.00308642" G="0.00308642" T="0.496914"/>
      <pos A="0.00308642" C="0.00308642" G="0.496914" T="0.496914"/>
      <pos A="0.00308642" C="0.990741" G="0.00308642" T="0.00308642"/>
      <pos A="0.00308642" C="0.990741" G="0.00308642" T="0.00308642"/>
      <pos A="0.496914" C="0.00308642" G="0.00308642" T="0.496914"/>
      <pos A="0.496914" C="0.496914" G="0.00308642" T="0.00308642"/>
      <pos A="0.990741" C="0.00308642" G="0.00308642" T="0.00308642"/>
      <pos A="0.00308642" C="0.00308642" G="0.496914" T="0.496914"/>
      <pos A="0.496914" C="0.496914" G="0.00308642" T="0.00308642"/>
      <pos A="0.00308642" C="0.496914" G="0.00308642" T="0.496914"/>
      <pos A="0.496914" C="0.00308642" G="0.00308642" T="0.496914"/>
      <pos A="0.00308642" C="0.990741" G="0.00308642" T="0.00308642"/>
    </motif>
    <motif db="0" id="M8" alt="O8" length="40" nsites="8" evalue="1.3e-003">
      <pos A="0.350781" C="0.19961" G="0.270156" T="0.179453"/>
      <pos A="0.325586" C="0.219766" G="0.255039" T="0.19961"/>
      <pos A="0.360859" C="0.174414" G="0.219766" T="0.244961"/>
      <pos A="0.275195" C="0.320547" G="0.179453" T="0.224805"/>
      <pos A="0.19961" C="0.270156" G="0.290312" T="0.239922"/>
      <pos A="0.209688" C="0.255039" G="0.330625" T="0.204649"/>
      <pos A="0.169375" C="0.40621" G="0.270156" T="0.154258"/>
      <pos A="0.30039" C="0.209688" G="0.244961" T="0.244961"/>
      <pos A="0.345742" C="0.239922" G="0.14418" T="0.270156"/>
      <pos A="0.244961" C="0.179453" G="0.214727" T="0.360859"/>
      <pos A="0.149219" C="0.204649" G="0.370937" T="0.275195"/>
      <pos A="0.320547" C="0.0988286" G="0.154258" T="0.426366"/>
      <pos A="0.214727" C="0.360859" G="0.270156" T="0.154258"/>
      <pos A="0.255039" C="0.290312" G="0.265117" T="0.189532"/>
      <pos A="0.275195" C="0.244961" G="0.275195" T="0.204649"/>
      <pos A="0.401171" C="0.244961" G="0.194571" T="0.159297"/>
      <pos A="0.25" C="0.285273" G="0.134102" T="0.330625"/>
      <pos A="0.416288" C="0.25" G="0.164336" T="0.169375"/>
      <pos A="0.14418" C="0.295351" G="0.270156" T="0.290312"/>
      <pos A="0.295351" C="0.290312" G="0.209688" T="0.204649"/>
      <pos A="0.189532" C="0.315508" G="0.164336" T="0.330625"/>
      <pos A="0.35582" C="0.174414" G="0.19961" T="0.270156"/>
      <pos A="0.179453" C="0.30039" G="0.229844" T="0.290312"/>
      <pos A="0.25" C="0.229844" G="0.19961" T="0.320547"/>
      <pos A="0.260078" C="0.134102" G="0.260078" T="0.345742"/>
      <pos A="0.285273" C="0.265117" G="0.265117" T="0.184492"/>
      <pos A="0.426366" C="0.149219" G="0.164336" T="0.260078"/>
      <pos A="0.234883" C="0.239922" G="0.310468" T="0.214727"/>
      <pos A="0.0837116" C="0.124024" G="0.290312" T="0.501953"/>
      <pos A="0.179453" C="0.265117" G="0.375976" T="0.179453"/>
      <pos A="0.270156" C="0.350781" G="0.265117" T="0.113946"/>
      <pos A="0.451562" C="0.174414" G="0.174414" T="0.19961"/>
      <pos A="0.174414" C="0.265117" G="0.35582" T="0.204649"/>
      <pos A="0.370937" C="0.214727" G="0.129063" T="0.285273"/>
      <pos A="0.280234" C="0.350781" G="0.129063" T="0.239922"/>
      <pos A="0.189532" C="0.194571" G="0.325586" T="0.290312"/>
      <pos A="0.0988286" C="0.46164" G="0.139141" T="0.30039"/>
      <pos A="0.315508" C="0.234883" G="0.103868" T="0.345742"/>
      <pos A="0.169375" C="0.129063" G="0.25" T="0.451562"/>
      <pos A="0.174414" C="0.255039" G="0.295351" T="0.275195"/>
    </motif>
    <motif db="0" id="M80" alt="O80" length="40" nsites="8" evalue="1.3e-003">
      <pos A="0.219136" C="0.273149" G="0.350308" T="0.157407"/>
      <pos A="0.28858" C="0.28858" G="0.149692" T="0.273149"/>
      <pos A="0.134259" C="0.319444" G="0.257716" T="0.28858"/>
      <pos A="0.149692" C="0.273149" G="0.350308" T="0.226851"/>
      <pos A="0.0570993" C="0.350308" G="0.273149" T="0.319444"/>
      <pos A="0.149692" C="0.32716" G="0.141975" T="0.381172"/>
      <pos A="0.319444" C="0.265432" G="0.21142" T="0.203704"/>
      <pos A="0.273149" C="0.25" G="0.304013" T="0.17284"/>
      <pos A="0.373457" C="0.350308" G="0.111111" T="0.165123"/>
      <pos A="0.17284" C="0.234568" G="0.32716" T="0.265432"/>
      <pos A="0.412037" C="0.265432" G="0.126543" T="0.195987"/>
      <pos A="0.219136" C="0.17284" G="0.257716" T="0.350308"/>
      <pos A="0.226851" C="0.257716" G="0.25" T="0.265432"/>
      <pos A="0.188272" C="0.296296" G="0.234568" T="0.280864"/>
      <pos A="0.25" C="0.103395" G="0.412037" T="0.234568"/>
      <pos A="0.118828" C="0.342593" G="0.25" T="0.28858"/>
      <pos A="0.273149" C="0.219136" G="0.319444" T="0.188272"/>
      <pos A="0.365741" C="0.304013" G="0.242284" T="0.0879635"/>
      <pos A="0.203704" C="0.265432" G="0.273149" T="0.257716"/>
      <pos A="0.265432" C="0.242284" G="0.203704" T="0.28858"/>
      <pos A="0.358025" C="0.118828" G="0.273149" T="0.25"/>
      <pos A="0.296296" C="0.188272" G="0.234568" T="0.280864"/>
      <pos A="0.358025" C="0.304013" G="0.165123" T="0.17284"/>
      <pos A="0.157407" C="0.342593" G="0.404321" T="0.095679"/>
      <pos A="0.0802469" C="0.149692" G="0.381172" T="0.388889"/>
      <pos A="0.165123" C="0.21142" G="0.28858" T="0.334877"/>
      <pos A="0.365741" C="0.265432" G="0.195987" T="0.17284"/>
      <pos A="0.319444" C="0.373457" G="0.180556" T="0.126543"/>
      <pos A="0.188272" C="0.226851" G="0.319444" T="0.265432"/>
      <pos A="0.319444" C="0.242284" G="0.28858" T="0.149692"/>
      <pos A="0.157407" C="0.381172" G="0.273149" T="0.188272"/>
      <pos A="0.342593" C="0.165123" G="0.134259" T="0.358025"/>
      <pos A="0.257716" C="0.25" G="0.334877" T="0.157407"/>
      <pos A="0.442901" C="0.118828" G="0.242284" T="0.195987"/>
      <pos A="0.442901" C="0.265432" G="0.149692" T="0.141975"/>
      <pos A="0.388889" C="0.165123" G="0.273149" T="0.17284"/>
      <pos A="0.141975" C="0.273149" G="0.319444" T="0.265432"/>
      <pos A="0.32716" C="0.234568" G="0.17284" T="0.265432"/>
      <pos A="0.0570993" C="0.273149" G="0.103395" T="0.566358"/>
      <pos A="0.25" C="0.273149" G="0.17284" T="0.304013"/>
    </motif>
    <motif db="0" id="M81" alt="O81" length="40" nsites="8" evalue="1.3e-003">
      <pos A="0.00308642" C="0.14418" G="0.849647" T="0.00308642"/>
      <pos A="0.708554" C="0.00308642" G="0.14418" T="0.14418"/>
      <pos A="0.567461" C="0.00308642" G="0.14418" T="0.285273"/>
      <pos A="0.285273" C="0.14418" G="0.426366" T="0.14418"/>
      <pos A="0.00308642" C="0.426366" G="0.00308642" T="0.567461"/>
      <pos A="0.426366" C="0.285273" G="0.285273" T="0.00308642"/>
      <pos A="0.426366" C="0.14418" G="0.426366" T="0.00308642"/>
      <pos A="0.00308642" C="0.00308642" G="0.990741" T="0.00308642"/>
      <pos A="0.285273" C="0.14418" G="0.567461" T="0.00308642"/>
      <pos A="0.14418" C="0.567461" G="0.14418" T="0.14418"/>
      <pos A="0.00308642" C="0.14418" G="0.285273" T="0.567461"/>
      <pos A="0.285273" C="0.00308642" G="0.285273" T="0.426366"/>
      <pos A="0.00308642" C="0.14418" G="0.14418" T="0.708554"/>
      <pos A="0.285273" C="0.14418" G="0.285273" T="0.285273"/>
      <pos A="0.426366" C="0.285273" G="0.285273" T="0.00308642"/>
      <pos A="0.285273" C="0.285273" G="0.14418" T="0.285273"/>
      <pos A="0.426366" C="0.285273" G="0.14418" T="0.14418"/>
      <pos A="0.00308642" C="0.708554" G="0.14418" T="0.14418"/>
      <pos A="0.426366" C="0.285273" G="0.00308642" T="0.285273"/>
      <pos A="0.285273" C="0.00308642" G="0.14418" T="0.567461"/>
      <pos A="0.14418" C="0.00308642" G="0.14418" T="0.708554"/>
      <pos A="0.14418" C="0.14418" G="0.426366" T="0.285273"/>
      <pos A="0.285273" C="0.285273" G="0.285273" T="0.14418"/>
      <pos A="0.00308642" C="0.990741" G="0.00308642" T="0.00308642"/>
      <pos A="0.14418" C="0.285273" G="0.14418" T="0.426366"/>
      <pos A="0.567461" C="0.00308642" G="0.00308642" T="0.426366"/>
      <pos A="0.00308642" C="0.00308642" G="0.849647" T="0.14418"/>
      <pos A="0.14418" C="0.00308642" G="0.708554" T="0.14418"/>
      <pos A="0.14418" C="0.285273" G="0.285273" T="0.285273"/>
      <pos A="0.426366" C="0.14418" G="0.14418" T="0.285273"/>
      <pos A="0.14418" C="0.00308642" G="0.567461" T="0.285273"/>
      <pos A="0.14418" C="0.285273" G="0.567461" T="0.00308642"/>
      <pos A="0.285273" C="0.14418" G="0.14418" T="0.426366"/>
      <pos A="0.00308642" C="0.708554" G="0.14418" T="0.14418"/>
      <pos A="0.285273" C="0.285273" G="0.00308642" T="0.426366"/>
      <pos A="0.426366" C="0.285273" G="0.14418" T="0.14418"/>
      <pos A="0.426366" C="0.14418" G="0.285273" T="0.14418"/>
      <pos A="0.426366" C="0.00308642" G="0.567461" T="0.00308642"/>
      <pos A="0.426366" C="0.14418" G="0.426366" T="0.00308642"/>
      <pos A="0.00308642" C="0.426366" G="0.285273" T="0.285273"/>
    </motif>
    <motif db="0" id="M83" alt="O83" length="40" nsites="8" evalue="1.3e-003">
      <pos A="0.18266" C="0.541807" G="0.18266" T="0.0928731"/>
      <pos A="0.900954" C="0.00308642" G="0.0928731" T="0.00308642"/>
      <pos A="0.18266" C="0.272446" G="0.45202" T="0.0928731"/>
      <pos A="0.272446" C="0.00308642" G="0.18266" T="0.541807"/>
      <pos A="0.362233" C="0.0928731" G="0.45202" T="0.0928731"/>
      <pos A="0.272446" C="0.541807" G="0.00308642" T="0.18266"/>
      <pos A="0.0928731" C="0.0928731" G="0.45202" T="0.362233"/>
      <pos A="0.45202" C="0.0928731" G="0.45202" T="0.00308642"/>
      <pos A="0.0928731" C="0.00308642" G="0.721381" T="0.18266"/>
      <pos A="0.18266" C="0.45202" G="0.272446" T="0.0928731"/>
      <pos A="0.45202" C="0.45202" G="0.00308642" T="0.0928731"/>
      <pos A="0.00308642" C="0.541807" G="0.0928731" T="0.362233"/>
      <pos A="0.0928731" C="0.272446" G="0.0928731" T="0.541807"/>
      <pos A="0.00308642" C="0.541807" G="0.272446" T="0.18266"/>
      <pos A="0.18266" C="0.18266" G="0.0928731" T="0.541807"/>
      <pos A="0.0928731" C="0.0928731" G="0.362233" T="0.45202"/>
      <pos A="0.00308642" C="0.0928731" G="0.18266" T="0.721381"/>
      <pos A="0.00308642" C="0.0928731" G="0.541807" T="0.362233"/>
      <pos A="0.0928731" C="0.272446" G="0.362233" T="0.272446"/>
      <pos A="0.18266" C="0.362233" G="0.00308642" T="0.45202"/>
      <pos A="0.0928731" C="0.45202" G="0.18266" T="0.272446"/>
      <pos A="0.18266" C="0.362233" G="0.18266" T="0.272446"/>
      <pos A="0.272446" C="0.362233" G="0.0928731" T="0.272446"/>
      <pos A="0.18266" C="0.18266" G="0.0928731" T="0.541807"/>
      <pos A="0.00308642" C="0.18266" G="0.272446" T="0.541807"/>
      <pos A="0.362233" C="0.18266" G="0.18266" T="0.272446"/>
      <pos A="0.18266" C="0.45202" G="0.18266" T="0.18266"/>
      <pos A="0.541807" C="0.00308642" G="0.18266" T="0.272446"/>
      <pos A="0.0928731" C="0.721381" G="0.0928731" T="0.0928731"/>
      <pos A="0.18266" C="0.18266" G="0.18266" T="0.45202"/>
      <pos A="0.45202" C="0.0928731" G="0.0928731" T="0.362233"/>
      <pos A="0.18266" C="0.272446" G="0.541807" T="0.00308642"/>
      <pos A="0.18266" C="0.45202" G="0.272446" T="0.0928731"/>
      <pos A="0.541807" C="0.18266" G="0.0928731" T="0.18266"/>
      <pos A="0.272446" C="0.272446" G="0.00308642" T="0.45202"/>
      <pos A="0.00308642" C="0.0928731" G="0.362233" T="0.541807"/>
      <pos A="0.0928731" C="0.541807" G="0.18266" T="0.18266"/>
      <pos A="0.272446" C="0.541807" G="0.00308642" T="0.18266"/>
      <pos A="0.45202" C="0.0928731" G="0.0928731" T="0.362233"/>
      <pos A="0.0928731" C="0.18266" G="0.272446" T="0.45202"/>
    </motif>
    <motif db="0" id="M84" alt="O84" length="40" nsites="8" evalue="1.3e-003">
      <pos A="0.25" C="0.179453" G="0.108907" T="0.46164"/>
      <pos A="0.391093" C="0.0736336" G="0.25" T="0.285273"/>
      <pos A="0.14418" C="0.25" G="0.320547" T="0.285273"/>
      <pos A="0.285273" C="0.25" G="0.14418" T="0.320547"/>
      <pos A="0.35582" C="0.25" G="0.179453" T="0.214727"/>
      <pos A="0.320547" C="0.14418" G="0.214727" T="0.320547"/>
      <pos A="0.179453" C="0.35582" G="0.108907" T="0.35582"/>
      <pos A="0.602734" C="0.179453" G="0.0383595" T="0.179453"/>
      <pos A="0.46164" C="0.179453" G="0.108907" T="0.25"/>
      <pos A="0.46164" C="0.25" G="0.179453" T="0.108907"/>
      <pos A="0.285273" C="0.320547" G="0.179453" T="0.214727"/>
      <pos A="0.14418" C="0.567461" G="0.0383595" T="0.25"/>
      <pos A="0.179453" C="0.35582" G="0.0736336" T="0.391093"/>
      <pos A="0.46164" C="0.0736336" G="0.179453" T="0.285273"/>
      <pos A="0.285273" C="0.35582" G="0.320547" T="0.0383595"/>
      <pos A="0.426366" C="0.14418" G="0.25" T="0.179453"/>
      <pos A="0.108907" C="0.25" G="0.46164" T="0.179453"/>
      <pos A="0.285273" C="0.214727" G="0.14418" T="0.35582"/>
      <pos A="0.179453" C="0.320547" G="0.108907" T="0.391093"/>
      <pos A="0.35582" C="0.25" G="0.00308642" T="0.391093"/>
      <pos A="0.14418" C="0.532187" G="0.0736336" T="0.25"/>
      <pos A="0.426366" C="0.0383595" G="0.179453" T="0.35582"/>
      <pos A="0.108907" C="0.14418" G="0.602734" T="0.14418"/>
      <pos A="0.46164" C="0.25" G="0.25" T="0.0383595"/>
      <pos A="0.0736336" C="0.14418" G="0.179453" T="0.602734"/>
      <pos A="0.25" C="0.285273" G="0.179453" T="0.285273"/>
      <pos A="0.14418" C="0.285273" G="0.108907" T="0.46164"/>
      <pos A="0.179453" C="0.179453" G="0.0383595" T="0.602734"/>
      <pos A="0.214727" C="0.25" G="0.0383595" T="0.496914"/>
      <pos A="0.35582" C="0.179453" G="0.285273" T="0.179453"/>
      <pos A="0.214727" C="0.25" G="0.285273" T="0.25"/>
      <pos A="0.285273" C="0.179453" G="0.0736336" T="0.46164"/>
      <pos A="0.25" C="0.285273" G="0.0383595" T="0.426366"/>
      <pos A="0.285273" C="0.108907" G="0.320547" T="0.285273"/>
      <pos A="0.25" C="0.179453" G="0.35582" T="0.214727"/>
      <pos A="0.14418" C="0.14418" G="0.496914" T="0.214727"/>
      <pos A="0.35582" C="0.391093" G="0.0736336" T="0.179453"/>
      <pos A="0.14418" C="0.214727" G="0.179453" T="0.46164"/>
      <pos A="0.14418" C="0.179453" G="0.35582" T="0.320547"/>
      <pos A="0.46164" C="0.0383595" G="0.214727" T="0.285273"/>
    </motif>
    <motif db="0" id="M85" alt="O85" length="40" nsites="8" evalue="1.3e-003">
      <pos A="0.233707" C="0.193598" G="0.203626" T="0.36907"/>
      <pos A="0.198612" C="0.258773" G="0.233707" T="0.308909"/>
      <pos A="0.148477" C="0.313922" G="0.23872" T="0.298881"/>
      <pos A="0.233707" C="0.223679" G="0.108369" T="0.434245"/>
      <pos A="0.218666" C="0.168531" G="0.404164" T="0.208639"/>
      <pos A="0.163518" C="0.364056" G="0.248747" T="0.223679"/>
      <pos A="0.344003" C="0.344003" G="0.0983427" T="0.213652"/>
      <pos A="0.213652" C="0.223679" G="0.168531" T="0.394137"/>
      <pos A="0.228692" C="0.198612" G="0.328962" T="0.243733"/>
      <pos A="0.303895" C="0.158504" G="0.188585" T="0.349016"/>
      <pos A="0.374084" C="0.318935" G="0.193598" T="0.113383"/>
      <pos A="0.414192" C="0.288854" G="0.0582351" T="0.23872"/>
      <pos A="0.203626" C="0.233707" G="0.359043" T="0.203626"/>
      <pos A="0.208639" C="0.25376" G="0.218666" T="0.318935"/>
      <pos A="0.233707" C="0.193598" G="0.303895" T="0.268801"/>
      <pos A="0.198612" C="0.364056" G="0.193598" T="0.243733"/>
      <pos A="0.283841" C="0.233707" G="0.15349" T="0.328962"/>
      <pos A="0.313922" C="0.248747" G="0.313922" T="0.123409"/>
      <pos A="0.25376" C="0.283841" G="0.25376" T="0.208639"/>
      <pos A="0.298881" C="0.218666" G="0.213652" T="0.268801"/>
      <pos A="0.374084" C="0.15349" G="0.313922" T="0.158504"/>
      <pos A="0.344003" C="0.183571" G="0.228692" T="0.243733"/>
      <pos A="0.268801" C="0.273814" G="0.223679" T="0.233707"/>
      <pos A="0.168531" C="0.208639" G="0.394137" T="0.228692"/>
      <pos A="0.218666" C="0.248747" G="0.0933294" T="0.439258"/>
      <pos A="0.13845" C="0.228692" G="0.258773" T="0.374084"/>
      <pos A="0.328962" C="0.248747" G="0.178558" T="0.243733"/>
      <pos A="0.143464" C="0.303895" G="0.283841" T="0.268801"/>
      <pos A="0.349016" C="0.25376" G="0.158504" T="0.23872"/>
      <pos A="0.323949" C="0.25376" G="0.248747" T="0.173545"/>
      <pos A="0.323949" C="0.263787" G="0.218666" T="0.193598"/>
      <pos A="0.419205" C="0.168531" G="0.0833017" T="0.328962"/>
      <pos A="0.133437" C="0.133437" G="0.379097" T="0.35403"/>
      <pos A="0.0532207" C="0.318935" G="0.384111" T="0.243733"/>
      <pos A="0.193598" C="0.33899" G="0.103356" T="0.364056"/>
      <pos A="0.33899" C="0.168531" G="0.193598" T="0.298881"/>
      <pos A="0.333975" C="0.178558" G="0.268801" T="0.218666"/>
      <pos A="0.263787" C="0.193598" G="0.313922" T="0.228692"/>
      <pos A="0.278828" C="0.374084" G="0.193598" T="0.15349"/>
      <pos A="0.359043" C="0.208639" G="0.13845" T="0.293868"/>
    </motif>
    <motif db="0" id="M86" alt="O86" length="40" nsites="8" evalue="1.3e-003">
      <pos A="0.198612" C="0.303895" G="0.268801" T="0.228692"/>
      <pos A="0.23872" C="0.359043" G="0.188585" T="0.213652"/>
      <pos A="0.434245" C="0.203626" G="0.123409" T="0.23872"/>
      <pos A="0.228692" C="0.218666" G="0.223679" T="0.328962"/>
      <pos A="0.163518" C="0.218666" G="0.308909" T="0.308909"/>
      <pos A="0.273814" C="0.313922" G="0.203626" T="0.208639"/>
      <pos A="0.33899" C="0.193598" G="0.15349" T="0.313922"/>
      <pos A="0.283841" C="0.23872" G="0.25376" T="0.223679"/>
      <pos A="0.193598" C="0.288854" G="0.248747" T="0.268801"/>
      <pos A="0.198612" C="0.333975" G="0.213652" T="0.25376"/>
      <pos A="0.308909" C="0.288854" G="0.263787" T="0.13845"/>
      <pos A="0.399151" C="0.13845" G="0.133437" T="0.328962"/>
      <pos A="0.243733" C="0.233707" G="0.248747" T="0.273814"/>
      <pos A="0.268801" C="0.268801" G="0.198612" T="0.263787"/>
      <pos A="0.313922" C="0.203626" G="0.13845" T="0.344003"/>
      <pos A="0.0833017" C="0.158504" G="0.419205" T="0.33899"/>
      <pos A="0.118396" C="0.243733" G="0.318935" T="0.318935"/>
      <pos A="0.268801" C="0.308909" G="0.118396" T="0.303895"/>
      <pos A="0.308909" C="0.263787" G="0.233707" T="0.193598"/>
      <pos A="0.213652" C="0.313922" G="0.123409" T="0.349016"/>
      <pos A="0.384111" C="0.148477" G="0.123409" T="0.344003"/>
      <pos A="0.163518" C="0.288854" G="0.308909" T="0.23872"/>
      <pos A="0.278828" C="0.168531" G="0.283841" T="0.268801"/>
      <pos A="0.308909" C="0.108369" G="0.344003" T="0.23872"/>
      <pos A="0.228692" C="0.143464" G="0.409178" T="0.218666"/>
      <pos A="0.188585" C="0.344003" G="0.323949" T="0.143464"/>
      <pos A="0.25376" C="0.243733" G="0.278828" T="0.223679"/>
      <pos A="0.394137" C="0.173545" G="0.123409" T="0.308909"/>
      <pos A="0.35403" C="0.313922" G="0.288854" T="0.0431941"/>
      <pos A="0.293868" C="0.13845" G="0.243733" T="0.323949"/>
      <pos A="0.148477" C="0.313922" G="0.278828" T="0.258773"/>
      <pos A="0.198612" C="0.233707" G="0.128424" T="0.439258"/>
      <pos A="0.158504" C="0.298881" G="0.303895" T="0.23872"/>
      <pos A="0.439258" C="0.263787" G="0.0782884" T="0.218666"/>
      <pos A="0.288854" C="0.494407" G="0.0933294" T="0.123409"/>
      <pos A="0.303895" C="0.148477" G="0.183571" T="0.364056"/>
      <pos A="0.218666" C="0.23872" G="0.213652" T="0.328962"/>
      <pos A="0.213652" C="0.233707" G="0.278828" T="0.273814"/>
      <pos A="0.178558" C="0.248747" G="0.143464" T="0.429232"/>
      <pos A="0.399151" C="0.233707" G="0.223679" T="0.143464"/>
    </motif>
    <motif db="0" id="M87" alt="O87" length="40" nsites="8" evalue="1.3e-003">
      <pos A="0.158504" C="0.379097" G="0.258773" T="0.203626"/>
      <pos A="0.328962" C="0.213652" G="0.208639" T="0.248747"/>
      <pos A="0.268801" C="0.344003" G="0.198612" T="0.188585"/>
      <pos A="0.539528" C="0.0933294" G="0.173545" T="0.193598"/>
      <pos A="0.278828" C="0.0482074" G="0.268801" T="0.404164"/>
      <pos A="0.183571" C="0.313922" G="0.243733" T="0.258773"/>
      <pos A="0.163518" C="0.36907" G="0.168531" T="0.298881"/>
      <pos A="0.344003" C="0.263787" G="0.108369" T="0.283841"/>
      <pos A="0.288854" C="0.218666" G="0.323949" T="0.168531"/>
      <pos A="0.248747" C="0.288854" G="0.333975" T="0.128424"/>
      <pos A="0.228692" C="0.273814" G="0.228692" T="0.268801"/>
      <pos A="0.263787" C="0.303895" G="0.208639" T="0.223679"/>
      <pos A="0.298881" C="0.293868" G="0.288854" T="0.118396"/>
      <pos A="0.23872" C="0.228692" G="0.118396" T="0.414192"/>
      <pos A="0.33899" C="0.168531" G="0.193598" T="0.298881"/>
      <pos A="0.148477" C="0.213652" G="0.273814" T="0.364056"/>
      <pos A="0.178558" C="0.203626" G="0.36907" T="0.248747"/>
      <pos A="0.25376" C="0.223679" G="0.243733" T="0.278828"/>
      <pos A="0.198612" C="0.494407" G="0.0833017" T="0.223679"/>
      <pos A="0.193598" C="0.208639" G="0.178558" T="0.419205"/>
      <pos A="0.303895" C="0.203626" G="0.248747" T="0.243733"/>
      <pos A="0.25376" C="0.288854" G="0.303895" T="0.15349"/>
      <pos A="0.474353" C="0.173545" G="0.123409" T="0.228692"/>
      <pos A="0.23872" C="0.108369" G="0.303895" T="0.349016"/>
      <pos A="0.33899" C="0.23872" G="0.128424" T="0.293868"/>
      <pos A="0.263787" C="0.183571" G="0.23872" T="0.313922"/>
      <pos A="0.283841" C="0.228692" G="0.283841" T="0.203626"/>
      <pos A="0.268801" C="0.178558" G="0.193598" T="0.359043"/>
      <pos A="0.25376" C="0.328962" G="0.268801" T="0.148477"/>
      <pos A="0.23872" C="0.333975" G="0.278828" T="0.148477"/>
      <pos A="0.228692" C="0.293868" G="0.198612" T="0.278828"/>
      <pos A="0.278828" C="0.243733" G="0.379097" T="0.0983427"/>
      <pos A="0.313922" C="0.188585" G="0.213652" T="0.283841"/>
      <pos A="0.248747" C="0.248747" G="0.243733" T="0.258773"/>
      <pos A="0.288854" C="0.288854" G="0.23872" T="0.183571"/>
      <pos A="0.328962" C="0.183571" G="0.228692" T="0.258773"/>
      <pos A="0.208639" C="0.243733" G="0.173545" T="0.374084"/>
      <pos A="0.163518" C="0.178558" G="0.268801" T="0.389124"/>
      <pos A="0.25376" C="0.344003" G="0.228692" T="0.173545"/>
      <pos A="0.359043" C="0.243733" G="0.198612" T="0.198612"/>
    </motif>
    <motif db="0" id="M88" alt="O88" length="40" nsites="8" evalue="1.3e-003">
      <pos A="0.268801" C="0.293868" G="0.178558" T="0.258773"/>
      <pos A="0.303895" C="0.23872" G="0.0833017" T="0.374084"/>
      <pos A="0.23872" C="0.288854" G="0.258773" T="0.213652"/>
      <pos A="0.263787" C="0.118396" G="0.349016" T="0.268801"/>
      <pos A="0.128424" C="0.464326" G="0.278828" T="0.128424"/>
      <pos A="0.283841" C="0.258773" G="0.188585" T="0.268801"/>
      <pos A="0.218666" C="0.318935" G="0.313922" T="0.148477"/>
      <pos A="0.198612" C="0.228692" G="0.233707" T="0.33899"/>
      <pos A="0.15349" C="0.258773" G="0.233707" T="0.35403"/>
      <pos A="0.364056" C="0.158504" G="0.193598" T="0.283841"/>
      <pos A="0.208639" C="0.263787" G="0.318935" T="0.208639"/>
      <pos A="0.303895" C="0.303895" G="0.0983427" T="0.293868"/>
      <pos A="0.389124" C="0.203626" G="0.198612" T="0.208639"/>
      <pos A="0.389124" C="0.113383" G="0.193598" T="0.303895"/>
      <pos A="0.23872" C="0.208639" G="0.308909" T="0.243733"/>
      <pos A="0.15349" C="0.223679" G="0.349016" T="0.273814"/>
      <pos A="0.298881" C="0.168531" G="0.213652" T="0.318935"/>
      <pos A="0.243733" C="0.168531" G="0.359043" T="0.228692"/>
      <pos A="0.168531" C="0.208639" G="0.344003" T="0.278828"/>
      <pos A="0.273814" C="0.313922" G="0.273814" T="0.13845"/>
      <pos A="0.248747" C="0.13845" G="0.143464" T="0.469339"/>
      <pos A="0.258773" C="0.364056" G="0.23872" T="0.13845"/>
      <pos A="0.389124" C="0.268801" G="0.163518" T="0.178558"/>
      <pos A="0.258773" C="0.223679" G="0.268801" T="0.248747"/>
      <pos A="0.223679" C="0.35403" G="0.198612" T="0.223679"/>
      <pos A="0.293868" C="0.243733" G="0.178558" T="0.283841"/>
      <pos A="0.218666" C="0.258773" G="0.15349" T="0.36907"/>
      <pos A="0.178558" C="0.118396" G="0.379097" T="0.323949"/>
      <pos A="0.409178" C="0.283841" G="0.0582351" T="0.248747"/>
      <pos A="0.173545" C="0.273814" G="0.273814" T="0.278828"/>
      <pos A="0.33899" C="0.273814" G="0.148477" T="0.23872"/>
      <pos A="0.308909" C="0.35403" G="0.0782884" T="0.258773"/>
      <pos A="0.188585" C="0.344003" G="0.218666" T="0.248747"/>
      <pos A="0.374084" C="0.364056" G="0.108369" T="0.15349"/>
      <pos A="0.168531" C="0.218666" G="0.183571" T="0.429232"/>
      <pos A="0.298881" C="0.168531" G="0.293868" T="0.23872"/>
      <pos A="0.364056" C="0.213652" G="0.273814" T="0.148477"/>
      <pos A="0.218666" C="0.168531" G="0.409178" T="0.203626"/>
      <pos A="0.263787" C="0.198612" G="0.248747" T="0.288854"/>
      <pos A="0.213652" C="0.158504" G="0.288854" T="0.33899"/>
    </motif>
    <motif db="0" id="M9" alt="O9" length="40" nsites="8" evalue="1.3e-003">
      <pos A="0.272446" C="0.0479802" G="0.407127" T="0.272446"/>
      <pos A="0.0928731" C="0.137767" G="0.631594" T="0.137767"/>
      <pos A="0.18266" C="0.362233" G="0.18266" T="0.272446"/>
      <pos A="0.0928731" C="0.137767" G="0.407127" T="0.362233"/>
      <pos A="0.407127" C="0.496914" G="0.0928731" T="0.00308642"/>
      <pos A="0.227554" C="0.272446" G="0.362233" T="0.137767"/>
      <pos A="0.227554" C="0.272446" G="0.31734" T="0.18266"/>
      <pos A="0.0928731" C="0.496914" G="0.227554" T="0.18266"/>
      <pos A="0.137767" C="0.631594" G="0.0928731" T="0.137767"/>
      <pos A="0.00308642" C="0.407127" G="0.18266" T="0.407127"/>
      <pos A="0.227554" C="0.272446" G="0.227554" T="0.272446"/>
      <pos A="0.31734" C="0.0928731" G="0.45202" T="0.137767"/>
      <pos A="0.18266" C="0.272446" G="0.227554" T="0.31734"/>
      <pos A="0.0479802" C="0.496914" G="0.18266" T="0.272446"/>
      <pos A="0.0928731" C="0.407127" G="0.31734" T="0.18266"/>
      <pos A="0.272446" C="0.496914" G="0.137767" T="0.0928731"/>
      <pos A="0.227554" C="0.45202" G="0.137767" T="0.18266"/>
      <pos A="0.227554" C="0.272446" G="0.272446" T="0.227554"/>
      <pos A="0.137767" C="0.362233" G="0.31734" T="0.18266"/>
      <pos A="0.496914" C="0.362233" G="0.0479802" T="0.0928731"/>
      <pos A="0.227554" C="0.227554" G="0.272446" T="0.272446"/>
      <pos A="0.227554" C="0.31734" G="0.272446" T="0.18266"/>
      <pos A="0.227554" C="0.631594" G="0.0479802" T="0.0928731"/>
      <pos A="0.227554" C="0.0479802" G="0.00308642" T="0.721381"/>
      <pos A="0.18266" C="0.31734" G="0.45202" T="0.0479802"/>
      <pos A="0.18266" C="0.362233" G="0.45202" T="0.00308642"/>
      <pos A="0.0928731" C="0.272446" G="0.362233" T="0.272446"/>
      <pos A="0.18266" C="0.5867" G="0.137767" T="0.0928731"/>
      <pos A="0.227554" C="0.31734" G="0.0479802" T="0.407127"/>
      <pos A="0.137767" C="0.0928731" G="0.45202" T="0.31734"/>
      <pos A="0.31734" C="0.18266" G="0.227554" T="0.272446"/>
      <pos A="0.227554" C="0.496914" G="0.0928731" T="0.18266"/>
      <pos A="0.0928731" C="0.227554" G="0.18266" T="0.496914"/>
      <pos A="0.272446" C="0.0479802" G="0.541807" T="0.137767"/>
      <pos A="0.18266" C="0.362233" G="0.272446" T="0.18266"/>
      <pos A="0.31734" C="0.272446" G="0.227554" T="0.18266"/>
      <pos A="0.496914" C="0.18266" G="0.137767" T="0.18266"/>
      <pos A="0.137767" C="0.45202" G="0.137767" T="0.272446"/>
      <pos A="0.00308642" C="0.45202" G="0.272446" T="0.272446"/>
      <pos A="0.18266" C="0.407127" G="0.18266" T="0.227554"/>
    </motif>
    <motif db="0" id="M91" alt="O91" length="40" nsites="8" evalue="1.3e-003">
      <pos A="0.119281" C="0.196744" G="0.371036" T="0.312938"/>
      <pos A="0.119281" C="0.371036" G="0.177379" T="0.332304"/>
      <pos A="0.119281" C="0.235476" G="0.293573" T="0.35167"/>
      <pos A="0.274207" C="0.312938" G="0.0611842" T="0.35167"/>
      <pos A="0.196744" C="0.254841" G="0.235476" T="0.312938"/>
      <pos A="0.274207" C="0.21611" G="0.429134" T="0.0805491"/>
      <pos A="0.467865" C="0.274207" G="0.177379" T="0.0805491"/>
      <pos A="0.312938" C="0.409768" G="0.254841" T="0.0224523"/>
      <pos A="0.467865" C="0.254841" G="0.235476" T="0.0418183"/>
      <pos A="0.35167" C="0.119281" G="0.21611" T="0.312938"/>
      <pos A="0.409768" C="0.274207" G="0.138647" T="0.177379"/>
      <pos A="0.603425" C="0.0805491" G="0.177379" T="0.138647"/>
      <pos A="0.119281" C="0.138647" G="0.332304" T="0.409768"/>
      <pos A="0.158013" C="0.138647" G="0.371036" T="0.332304"/>
      <pos A="0.0999151" C="0.429134" G="0.235476" T="0.235476"/>
      <pos A="0.177379" C="0.293573" G="0.158013" T="0.371036"/>
      <pos A="0.235476" C="0.235476" G="0.254841" T="0.274207"/>
      <pos A="0.274207" C="0.35167" G="0.0805491" T="0.293573"/>
      <pos A="0.467865" C="0.312938" G="0.119281" T="0.0999151"/>
      <pos A="0.312938" C="0.0611842" G="0.21611" T="0.409768"/>
      <pos A="0.138647" C="0.21611" G="0.21611" T="0.429134"/>
      <pos A="0.235476" C="0.409768" G="0.196744" T="0.158013"/>
      <pos A="0.235476" C="0.35167" G="0.235476" T="0.177379"/>
      <pos A="0.293573" C="0.274207" G="0.312938" T="0.119281"/>
      <pos A="0.312938" C="0.0999151" G="0.409768" T="0.177379"/>
      <pos A="0.312938" C="0.293573" G="0.177379" T="0.21611"/>
      <pos A="0.371036" C="0.35167" G="0.119281" T="0.158013"/>
      <pos A="0.196744" C="0.274207" G="0.274207" T="0.254841"/>
      <pos A="0.274207" C="0.235476" G="0.196744" T="0.293573"/>
      <pos A="0.254841" C="0.0805491" G="0.467865" T="0.196744"/>
      <pos A="0.332304" C="0.0805491" G="0.21611" T="0.371036"/>
      <pos A="0.0611842" C="0.119281" G="0.158013" T="0.661523"/>
      <pos A="0.0224523" C="0.35167" G="0.390402" T="0.235476"/>
      <pos A="0.332304" C="0.119281" G="0.312938" T="0.235476"/>
      <pos A="0.293573" C="0.390402" G="0.158013" T="0.158013"/>
      <pos A="0.545328" C="0.0418183" G="0.0418183" T="0.371036"/>
      <pos A="0.293573" C="0.254841" G="0.274207" T="0.177379"/>
      <pos A="0.35167" C="0.0805491" G="0.293573" T="0.274207"/>
      <pos A="0.254841" C="0.448499" G="0.158013" T="0.138647"/>
      <pos A="0.196744" C="0.293573" G="0.371036" T="0.138647"/>
    </motif>
    <motif db="0" id="M92" alt="O92" length="40" nsites="8" evalue="1.3e-003">
      <pos A="0.308909" C="0.374084" G="0.198612" T="0.118396"/>
      <pos A="0.203626" C="0.173545" G="0.293868" T="0.328962"/>
      <pos A="0.35403" C="0.158504" G="0.203626" T="0.283841"/>
      <pos A="0.163518" C="0.293868" G="0.188585" T="0.35403"/>
      <pos A="0.218666" C="0.374084" G="0.13845" T="0.268801"/>
      <pos A="0.364056" C="0.298881" G="0.163518" T="0.173545"/>
      <pos A="0.243733" C="0.273814" G="0.203626" T="0.278828"/>
      <pos A="0.23872" C="0.103356" G="0.318935" T="0.33899"/>
      <pos A="0.384111" C="0.188585" G="0.243733" T="0.183571"/>
      <pos A="0.258773" C="0.283841" G="0.273814" T="0.183571"/>
      <pos A="0.25376" C="0.203626" G="0.344003" T="0.198612"/>
      <pos A="0.303895" C="0.25376" G="0.208639" T="0.233707"/>
      <pos A="0.158504" C="0.263787" G="0.183571" T="0.394137"/>
      <pos A="0.36907" C="0.173545" G="0.243733" T="0.213652"/>
      <pos A="0.173545" C="0.288854" G="0.328962" T="0.208639"/>
      <pos A="0.188585" C="0.303895" G="0.278828" T="0.228692"/>
      <pos A="0.318935" C="0.248747" G="0.123409" T="0.308909"/>
      <pos A="0.308909" C="0.233707" G="0.183571" T="0.273814"/>
      <pos A="0.233707" C="0.188585" G="0.263787" T="0.313922"/>
      <pos A="0.359043" C="0.198612" G="0.278828" T="0.163518"/>
      <pos A="0.243733" C="0.308909" G="0.268801" T="0.178558"/>
      <pos A="0.243733" C="0.318935" G="0.193598" T="0.243733"/>
      <pos A="0.243733" C="0.15349" G="0.263787" T="0.33899"/>
      <pos A="0.218666" C="0.15349" G="0.333975" T="0.293868"/>
      <pos A="0.384111" C="0.233707" G="0.223679" T="0.158504"/>
      <pos A="0.323949" C="0.0883151" G="0.288854" T="0.298881"/>
      <pos A="0.273814" C="0.168531" G="0.178558" T="0.379097"/>
      <pos A="0.278828" C="0.359043" G="0.228692" T="0.133437"/>
      <pos A="0.188585" C="0.333975" G="0.148477" T="0.328962"/>
      <pos A="0.333975" C="0.248747" G="0.163518" T="0.25376"/>
      <pos A="0.0883151" C="0.23872" G="0.223679" T="0.449286"/>
      <pos A="0.113383" C="0.323949" G="0.308909" T="0.25376"/>
      <pos A="0.288854" C="0.15349" G="0.183571" T="0.374084"/>
      <pos A="0.359043" C="0.374084" G="0.123409" T="0.143464"/>
      <pos A="0.374084" C="0.15349" G="0.268801" T="0.203626"/>
      <pos A="0.258773" C="0.228692" G="0.248747" T="0.263787"/>
      <pos A="0.389124" C="0.273814" G="0.148477" T="0.188585"/>
      <pos A="0.0983427" C="0.419205" G="0.198612" T="0.283841"/>
      <pos A="0.298881" C="0.374084" G="0.178558" T="0.148477"/>
      <pos A="0.318935" C="0.118396" G="0.258773" T="0.303895"/>
    </motif>
    <motif db="0" id="M93" alt="O93" length="40" nsites="8" evalue="1.3e-003">
      <pos A="0.444273" C="0.168531" G="0.213652" T="0.173545"/>
      <pos A="0.123409" C="0.13845" G="0.48438" T="0.25376"/>
      <pos A="0.258773" C="0.399151" G="0.223679" T="0.118396"/>
      <pos A="0.293868" C="0.394137" G="0.123409" T="0.188585"/>
      <pos A="0.223679" C="0.258773" G="0.178558" T="0.33899"/>
      <pos A="0.25376" C="0.178558" G="0.278828" T="0.288854"/>
      <pos A="0.308909" C="0.213652" G="0.293868" T="0.183571"/>
      <pos A="0.459313" C="0.173545" G="0.25376" T="0.113383"/>
      <pos A="0.13845" C="0.35403" G="0.188585" T="0.318935"/>
      <pos A="0.188585" C="0.318935" G="0.223679" T="0.268801"/>
      <pos A="0.268801" C="0.208639" G="0.218666" T="0.303895"/>
      <pos A="0.188585" C="0.223679" G="0.228692" T="0.359043"/>
      <pos A="0.218666" C="0.203626" G="0.218666" T="0.359043"/>
      <pos A="0.208639" C="0.148477" G="0.344003" T="0.298881"/>
      <pos A="0.183571" C="0.25376" G="0.33899" T="0.223679"/>
      <pos A="0.273814" C="0.258773" G="0.263787" T="0.203626"/>
      <pos A="0.333975" C="0.278828" G="0.158504" T="0.228692"/>
      <pos A="0.298881" C="0.243733" G="0.168531" T="0.288854"/>
      <pos A="0.33899" C="0.323949" G="0.0782884" T="0.258773"/>
      <pos A="0.344003" C="0.203626" G="0.15349" T="0.298881"/>
      <pos A="0.25376" C="0.0883151" G="0.389124" T="0.268801"/>
      <pos A="0.213652" C="0.268801" G="0.303895" T="0.213652"/>
      <pos A="0.293868" C="0.313922" G="0.133437" T="0.258773"/>
      <pos A="0.163518" C="0.233707" G="0.33899" T="0.263787"/>
      <pos A="0.203626" C="0.298881" G="0.203626" T="0.293868"/>
      <pos A="0.323949" C="0.128424" G="0.323949" T="0.223679"/>
      <pos A="0.293868" C="0.223679" G="0.258773" T="0.223679"/>
      <pos A="0.308909" C="0.213652" G="0.203626" T="0.273814"/>
      <pos A="0.328962" C="0.283841" G="0.178558" T="0.208639"/>
      <pos A="0.163518" C="0.263787" G="0.213652" T="0.359043"/>
      <pos A="0.268801" C="0.13845" G="0.263787" T="0.328962"/>
      <pos A="0.223679" C="0.293868" G="0.333975" T="0.148477"/>
      <pos A="0.454299" C="0.218666" G="0.168531" T="0.158504"/>
      <pos A="0.424218" C="0.143464" G="0.223679" T="0.208639"/>
      <pos A="0.273814" C="0.278828" G="0.198612" T="0.248747"/>
      <pos A="0.183571" C="0.409178" G="0.123409" T="0.283841"/>
      <pos A="0.384111" C="0.268801" G="0.128424" T="0.218666"/>
      <pos A="0.0983427" C="0.474353" G="0.0983427" T="0.328962"/>
      <pos A="0.198612" C="0.158504" G="0.303895" T="0.33899"/>
      <pos A="0.258773" C="0.163518" G="0.223679" T="0.35403"/>
    </motif>
    <motif db="0" id="M94" alt="O94" length="40" nsites="8" evalue="1.3e-003">
      <pos A="0.00308642" C="0.00308642" G="0.496914" T="0.496914"/>
      <pos A="0.496914" C="0.00308642" G="0.496914" T="0.00308642"/>
      <pos A="0.00308642" C="0.00308642" G="0.496914" T="0.496914"/>
      <pos A="0.00308642" C="0.00308642" G="0.496914" T="0.496914"/>
      <pos A="0.00308642" C="0.00308642" G="0.990741" T="0.00308642"/>
      <pos A="0.00308642" C="0.496914" G="0.00308642" T="0.496914"/>
      <pos A="0.990741" C="0.00308642" G="0.00308642" T="0.00308642"/>
      <pos A="0.00308642" C="0.00308642" G="0.496914" T="0.496914"/>
      <pos A="0.00308642" C="0.00308642" G="0.00308642" T="0.990741"/>
      <pos A="0.00308642" C="0.00308642" G="0.496914" T="0.496914"/>
      <pos A="0.496914" C="0.00308642" G="0.496914" T="0.00308642"/>
      <pos A="0.496914" C="0.496914" G="0.00308642" T="0.00308642"/>
      <pos A="0.990741" C="0.00308642" G="0.00308642" T="0.00308642"/>
      <pos A="0.496914" C="0.496914" G="0.00308642" T="0.00308642"/>
      <pos A="0.00308642" C="0.496914" G="0.496914" T="0.00308642"/>
      <pos A="0.496914" C="0.00308642" G="0.00308642" T="0.496914"/>
      <pos A="0.00308642" C="0.496914" G="0.00308642" T="0.496914"/>
      <pos A="0.496914" C="0.496914" G="0.00308642" T="0.00308642"/>
      <pos A="0.00308642" C="0.00308642" G="0.00308642" T="0.990741"/>
      <pos A="0.00308642" C="0.496914" G="0.00308642" T="0.496914"/>
      <pos A="0.496914" C="0.00308642" G="0.496914" T="0.00308642"/>
      <pos A="0.00308642" C="0.00308642" G="0.496914" T="0.496914"/>
      <pos A="0.00308642" C="0.990741" G="0.00308642" T="0.00308642"/>
      <pos A="0.00308642" C="0.496914" G="0.00308642" T="0.496914"/>
      <pos A="0.00308642" C="0.990741" G="0.00308642" T="0.00308642"/>
      <pos A="0.496914" C="0.496914" G="0.00308642" T="0.00308642"/>
      <pos A="0.00308642" C="0.990741" G="0.00308642" T="0.00308642"/>
      <pos A="0.00308642" C="0.496914" G="0.00308642" T="0.496914"/>
      <pos A="0.00308642" C="0.496914" G="0.496914" T="0.00308642"/>
      <pos A="0.496914" C="0.496914" G="0.00308642" T="0.00308642"/>
      <pos A="0.496914" C="0.00308642" G="0.00308642" T="0.496914"/>
      <pos A="0.496914" C="0.00308642" G="0.00308642" T="0.496914"/>
      <pos A="0.00308642" C="0.00308642" G="0.990741" T="0.00308642"/>
      <pos A="0.496914" C="0.496914" G="0.00308642" T="0.00308642"/>
      <pos A="0.496914" C="0.00308642" G="0.00308642" T="0.496914"/>
      <pos A="0.496914" C="0.496914" G="0.00308642" T="0.00308642"/>
      <pos A="0.00308642" C="0.990741" G="0.00308642" T="0.00308642"/>
      <pos A="0.496914" C="0.00308642" G="0.496914" T="0.00308642"/>
      <pos A="0.00308642" C="0.496914" G="0.496914" T="0.00308642"/>
      <pos A="0.00308642" C="0.496914" G="0.496914" T="0.00308642"/>
    </motif>
    <motif db="0" id="M95" alt="O95" length="40" nsites="8" evalue="1.3e-003">
      <pos A="0.0648148" C="0.62037" G="0.0339506" T="0.280864"/>
      <pos A="0.373457" C="0.188272" G="0.0339506" T="0.404321"/>
      <pos A="0.00308642" C="0.0339506" G="0.342593" T="0.62037"/>
      <pos A="0.126543" C="0.25" G="0.311728" T="0.311728"/>
      <pos A="0.25" C="0.0648148" G="0.404321" T="0.280864"/>
      <pos A="0.157407" C="0.311728" G="0.404321" T="0.126543"/>
      <pos A="0.157407" C="0.126543" G="0.311728" T="0.404321"/>
      <pos A="0.157407" C="0.280864" G="0.126543" T="0.435185"/>
      <pos A="0.311728" C="0.188272" G="0.342593" T="0.157407"/>
      <pos A="0.126543" C="0.311728" G="0.280864" T="0.280864"/>
      <pos A="0.280864" C="0.280864" G="0.25" T="0.188272"/>
      <pos A="0.095679" C="0.157407" G="0.373457" T="0.373457"/>
      <pos A="0.311728" C="0.311728" G="0.342593" T="0.0339506"/>
      <pos A="0.280864" C="0.157407" G="0.25" T="0.311728"/>
      <pos A="0.373457" C="0.25" G="0.157407" T="0.219136"/>
      <pos A="0.157407" C="0.435185" G="0.188272" T="0.219136"/>
      <pos A="0.311728" C="0.311728" G="0.095679" T="0.280864"/>
      <pos A="0.157407" C="0.219136" G="0.311728" T="0.311728"/>
      <pos A="0.157407" C="0.373457" G="0.280864" T="0.188272"/>
      <pos A="0.311728" C="0.188272" G="0.25" T="0.25"/>
      <pos A="0.188272" C="0.219136" G="0.466049" T="0.126543"/>
      <pos A="0.095679" C="0.466049" G="0.219136" T="0.219136"/>
      <pos A="0.095679" C="0.157407" G="0.496914" T="0.25"/>
      <pos A="0.311728" C="0.0648148" G="0.311728" T="0.311728"/>
      <pos A="0.157407" C="0.219136" G="0.404321" T="0.219136"/>
      <pos A="0.25" C="0.219136" G="0.280864" T="0.25"/>
      <pos A="0.373457" C="0.342593" G="0.157407" T="0.126543"/>
      <pos A="0.219136" C="0.188272" G="0.126543" T="0.466049"/>
      <pos A="0.25" C="0.25" G="0.280864" T="0.219136"/>
      <pos A="0.126543" C="0.435185" G="0.280864" T="0.157407"/>
      <pos A="0.126543" C="0.496914" G="0.311728" T="0.0648148"/>
      <pos A="0.280864" C="0.527778" G="0.126543" T="0.0648148"/>
      <pos A="0.404321" C="0.0648148" G="0.219136" T="0.311728"/>
      <pos A="0.157407" C="0.219136" G="0.373457" T="0.25"/>
      <pos A="0.435185" C="0.00308642" G="0.126543" T="0.435185"/>
      <pos A="0.219136" C="0.0648148" G="0.496914" T="0.219136"/>
      <pos A="0.435185" C="0.157407" G="0.280864" T="0.126543"/>
      <pos A="0.188272" C="0.219136" G="0.311728" T="0.280864"/>
      <pos A="0.188272" C="0.435185" G="0.188272" T="0.188272"/>
      <pos A="0.219136" C="0.373457" G="0.095679" T="0.311728"/>
    </motif>
    <motif db="0" id="M96" alt="O96" length="40" nsites="8" evalue="1.3e-003">
      <pos A="0.25" C="0.00308642" G="0.00308642" T="0.743827"/>
      <pos A="0.00308642" C="0.00308642" G="0.743827" T="0.25"/>
      <pos A="0.00308642" C="0.743827" G="0.25" T="0.00308642"/>
      <pos A="0.25" C="0.00308642" G="0.00308642" T="0.743827"/>
      <pos A="0.00308642" C="0.743827" G="0.00308642" T="0.25"/>
      <pos A="0.00308642" C="0.25" G="0.00308642" T="0.743827"/>
      <pos A="0.00308642" C="0.00308642" G="0.00308642" T="0.990741"/>
      <pos A="0.00308642" C="0.25" G="0.25" T="0.496914"/>
      <pos A="0.990741" C="0.00308642" G="0.00308642" T="0.00308642"/>
      <pos A="0.496914" C="0.25" G="0.00308642" T="0.25"/>
      <pos A="0.496914" C="0.25" G="0.25" T="0.00308642"/>
      <pos A="0.496914" C="0.00308642" G="0.00308642" T="0.496914"/>
      <pos A="0.00308642" C="0.496914" G="0.496914" T="0.00308642"/>
      <pos A="0.743827" C="0.00308642" G="0.00308642" T="0.25"/>
      <pos A="0.496914" C="0.25" G="0.00308642" T="0.25"/>
      <pos A="0.00308642" C="0.00308642" G="0.25" T="0.743827"/>
      <pos A="0.00308642" C="0.25" G="0.496914" T="0.25"/>
      <pos A="0.00308642" C="0.496914" G="0.25" T="0.25"/>
      <pos A="0.25" C="0.25" G="0.00308642" T="0.496914"/>
      <pos A="0.496914" C="0.00308642" G="0.00308642" T="0.496914"/>
      <pos A="0.743827" C="0.00308642" G="0.00308642" T="0.25"/>
      <pos A="0.25" C="0.00308642" G="0.00308642" T="0.743827"/>
      <pos A="0.00308642" C="0.00308642" G="0.496914" T="0.496914"/>
      <pos A="0.25" C="0.00308642" G="0.25" T="0.496914"/>
      <pos A="0.496914" C="0.00308642" G="0.00308642" T="0.496914"/>
      <pos A="0.25" C="0.00308642" G="0.743827" T="0.00308642"/>
      <pos A="0.25" C="0.00308642" G="0.00308642" T="0.743827"/>
      <pos A="0.00308642" C="0.990741" G="0.00308642" T="0.00308642"/>
      <pos A="0.25" C="0.496914" G="0.00308642" T="0.25"/>
      <pos A="0.743827" C="0.00308642" G="0.00308642" T="0.25"/>
      <pos A="0.496914" C="0.00308642" G="0.496914" T="0.00308642"/>
      <pos A="0.743827" C="0.00308642" G="0.25" T="0.00308642"/>
      <pos A="0.00308642" C="0.00308642" G="0.496914" T="0.496914"/>
      <pos A="0.00308642" C="0.496914" G="0.25" T="0.25"/>
      <pos A="0.00308642" C="0.743827" G="0.00308642" T="0.25"/>
      <pos A="0.25" C="0.496914" G="0.00308642" T="0.25"/>
      <pos A="0.496914" C="0.496914" G="0.00308642" T="0.00308642"/>
      <pos A="0.25" C="0.496914" G="0.25" T="0.00308642"/>
      <pos A="0.25" C="0.00308642" G="0.25" T="0.496914"/>
      <pos A="0.00308642" C="0.25" G="0.25" T="0.496914"/>
    </motif>
    <motif db="0" id="M97" alt="O97" length="40" nsites="8" evalue="1.3e-003">
      <pos A="0.409178" C="0.123409" G="0.223679" T="0.243733"/>
      <pos A="0.399151" C="0.193598" G="0.228692" T="0.178558"/>
      <pos A="0.13845" C="0.35403" G="0.243733" T="0.263787"/>
      <pos A="0.328962" C="0.283841" G="0.123409" T="0.263787"/>
      <pos A="0.0983427" C="0.263787" G="0.273814" T="0.364056"/>
      <pos A="0.268801" C="0.344003" G="0.233707" T="0.15349"/>
      <pos A="0.298881" C="0.173545" G="0.344003" T="0.183571"/>
      <pos A="0.0632484" C="0.203626" G="0.48438" T="0.248747"/>
      <pos A="0.213652" C="0.248747" G="0.263787" T="0.273814"/>
      <pos A="0.243733" C="0.308909" G="0.183571" T="0.263787"/>
      <pos A="0.163518" C="0.328962" G="0.103356" T="0.404164"/>
      <pos A="0.248747" C="0.208639" G="0.298881" T="0.243733"/>
      <pos A="0.293868" C="0.349016" G="0.208639" T="0.148477"/>
      <pos A="0.36907" C="0.233707" G="0.158504" T="0.23872"/>
      <pos A="0.193598" C="0.308909" G="0.178558" T="0.318935"/>
      <pos A="0.213652" C="0.293868" G="0.148477" T="0.344003"/>
      <pos A="0.454299" C="0.13845" G="0.243733" T="0.163518"/>
      <pos A="0.409178" C="0.123409" G="0.243733" T="0.223679"/>
      <pos A="0.168531" C="0.218666" G="0.223679" T="0.389124"/>
      <pos A="0.344003" C="0.193598" G="0.193598" T="0.268801"/>
      <pos A="0.208639" C="0.23872" G="0.349016" T="0.203626"/>
      <pos A="0.268801" C="0.23872" G="0.188585" T="0.303895"/>
      <pos A="0.168531" C="0.278828" G="0.333975" T="0.218666"/>
      <pos A="0.323949" C="0.208639" G="0.273814" T="0.193598"/>
      <pos A="0.379097" C="0.278828" G="0.188585" T="0.15349"/>
      <pos A="0.313922" C="0.248747" G="0.223679" T="0.213652"/>
      <pos A="0.248747" C="0.328962" G="0.183571" T="0.23872"/>
      <pos A="0.308909" C="0.349016" G="0.143464" T="0.198612"/>
      <pos A="0.248747" C="0.23872" G="0.148477" T="0.364056"/>
      <pos A="0.163518" C="0.188585" G="0.333975" T="0.313922"/>
      <pos A="0.263787" C="0.263787" G="0.308909" T="0.163518"/>
      <pos A="0.243733" C="0.128424" G="0.233707" T="0.394137"/>
      <pos A="0.263787" C="0.218666" G="0.193598" T="0.323949"/>
      <pos A="0.193598" C="0.263787" G="0.278828" T="0.263787"/>
      <pos A="0.243733" C="0.143464" G="0.243733" T="0.36907"/>
      <pos A="0.288854" C="0.404164" G="0.128424" T="0.178558"/>
      <pos A="0.278828" C="0.308909" G="0.213652" T="0.198612"/>
      <pos A="0.248747" C="0.143464" G="0.198612" T="0.409178"/>
      <pos A="0.178558" C="0.318935" G="0.318935" T="0.183571"/>
      <pos A="0.25376" C="0.158504" G="0.313922" T="0.273814"/>
    </motif>
    <motif db="0" id="M98" alt="O98" length="40" nsites="8" evalue="1.3e-003">
      <pos A="0.364056" C="0.13845" G="0.0983427" T="0.399151"/>
      <pos A="0.33899" C="0.268801" G="0.213652" T="0.178558"/>
      <pos A="0.158504" C="0.469339" G="0.158504" T="0.213652"/>
      <pos A="0.25376" C="0.223679" G="0.218666" T="0.303895"/>
      <pos A="0.183571" C="0.218666" G="0.349016" T="0.248747"/>
      <pos A="0.208639" C="0.243733" G="0.374084" T="0.173545"/>
      <pos A="0.374084" C="0.0833017" G="0.223679" T="0.318935"/>
      <pos A="0.0833017" C="0.293868" G="0.308909" T="0.313922"/>
      <pos A="0.203626" C="0.409178" G="0.188585" T="0.198612"/>
      <pos A="0.223679" C="0.273814" G="0.258773" T="0.243733"/>
      <pos A="0.223679" C="0.223679" G="0.283841" T="0.268801"/>
      <pos A="0.283841" C="0.203626" G="0.148477" T="0.364056"/>
      <pos A="0.25376" C="0.248747" G="0.243733" T="0.25376"/>
      <pos A="0.278828" C="0.208639" G="0.143464" T="0.36907"/>
      <pos A="0.23872" C="0.303895" G="0.173545" T="0.283841"/>
      <pos A="0.263787" C="0.218666" G="0.288854" T="0.228692"/>
      <pos A="0.379097" C="0.218666" G="0.233707" T="0.168531"/>
      <pos A="0.323949" C="0.0381807" G="0.399151" T="0.23872"/>
      <pos A="0.218666" C="0.344003" G="0.223679" T="0.213652"/>
      <pos A="0.344003" C="0.0582351" G="0.258773" T="0.33899"/>
      <pos A="0.313922" C="0.15349" G="0.384111" T="0.148477"/>
      <pos A="0.208639" C="0.278828" G="0.23872" T="0.273814"/>
      <pos A="0.168531" C="0.288854" G="0.248747" T="0.293868"/>
      <pos A="0.213652" C="0.323949" G="0.243733" T="0.218666"/>
      <pos A="0.328962" C="0.36907" G="0.0682617" T="0.233707"/>
      <pos A="0.308909" C="0.278828" G="0.203626" T="0.208639"/>
      <pos A="0.203626" C="0.248747" G="0.213652" T="0.333975"/>
      <pos A="0.318935" C="0.364056" G="0.158504" T="0.158504"/>
      <pos A="0.333975" C="0.33899" G="0.128424" T="0.198612"/>
      <pos A="0.258773" C="0.15349" G="0.188585" T="0.399151"/>
      <pos A="0.208639" C="0.163518" G="0.379097" T="0.248747"/>
      <pos A="0.243733" C="0.268801" G="0.183571" T="0.303895"/>
      <pos A="0.158504" C="0.248747" G="0.228692" T="0.364056"/>
      <pos A="0.213652" C="0.298881" G="0.308909" T="0.178558"/>
      <pos A="0.308909" C="0.223679" G="0.108369" T="0.359043"/>
      <pos A="0.25376" C="0.218666" G="0.278828" T="0.248747"/>
      <pos A="0.35403" C="0.223679" G="0.188585" T="0.233707"/>
      <pos A="0.364056" C="0.133437" G="0.313922" T="0.188585"/>
      <pos A="0.163518" C="0.364056" G="0.263787" T="0.208639"/>
      <pos A="0.178558" C="0.333975" G="0.218666" T="0.268801"/>
    </motif>
    <motif db="0" id="M99" alt="O99" length="40" nsites="8" evalue="1.3e-003">
      <pos A="0.231006" C="0.205682" G="0.344967" T="0.218345"/>
      <pos A="0.357629" C="0.167696" G="0.167696" T="0.30698"/>
      <pos A="0.382953" C="0.0790598" G="0.117047" T="0.42094"/>
      <pos A="0.268994" C="0.294318" G="0.142371" T="0.294318"/>
      <pos A="0.344967" C="0.256331" G="0.231006" T="0.167696"/>
      <pos A="0.0917225" C="0.42094" G="0.129709" T="0.357629"/>
      <pos A="0.446265" C="0.167696" G="0.0410736" T="0.344967"/>
      <pos A="0.294318" C="0.19302" G="0.395616" T="0.117047"/>
      <pos A="0.243669" C="0.155033" G="0.344967" T="0.256331"/>
      <pos A="0.395616" C="0.155033" G="0.281655" T="0.167696"/>
      <pos A="0.243669" C="0.104384" G="0.319642" T="0.332304"/>
      <pos A="0.19302" C="0.117047" G="0.395616" T="0.294318"/>
      <pos A="0.0790598" C="0.30698" G="0.446265" T="0.167696"/>
      <pos A="0.231006" C="0.357629" G="0.231006" T="0.180358"/>
      <pos A="0.319642" C="0.294318" G="0.243669" T="0.142371"/>
      <pos A="0.344967" C="0.0790598" G="0.218345" T="0.357629"/>
      <pos A="0.344967" C="0.268994" G="0.30698" T="0.0790598"/>
      <pos A="0.332304" C="0.117047" G="0.180358" T="0.370291"/>
      <pos A="0.19302" C="0.231006" G="0.395616" T="0.180358"/>
      <pos A="0.218345" C="0.332304" G="0.231006" T="0.218345"/>
      <pos A="0.382953" C="0.243669" G="0.256331" T="0.117047"/>
      <pos A="0.446265" C="0.268994" G="0.155033" T="0.129709"/>
      <pos A="0.357629" C="0.0790598" G="0.332304" T="0.231006"/>
      <pos A="0.370291" C="0.155033" G="0.319642" T="0.155033"/>
      <pos A="0.256331" C="0.332304" G="0.256331" T="0.155033"/>
      <pos A="0.268994" C="0.370291" G="0.129709" T="0.231006"/>
      <pos A="0.281655" C="0.00308642" G="0.408278" T="0.30698"/>
      <pos A="0.268994" C="0.0790598" G="0.332304" T="0.319642"/>
      <pos A="0.370291" C="0.243669" G="0.205682" T="0.180358"/>
      <pos A="0.218345" C="0.155033" G="0.484251" T="0.142371"/>
      <pos A="0.370291" C="0.155033" G="0.19302" T="0.281655"/>
      <pos A="0.142371" C="0.243669" G="0.218345" T="0.395616"/>
      <pos A="0.142371" C="0.30698" G="0.19302" T="0.357629"/>
      <pos A="0.066398" C="0.256331" G="0.243669" T="0.433602"/>
      <pos A="0.294318" C="0.218345" G="0.167696" T="0.319642"/>
      <pos A="0.268994" C="0.231006" G="0.205682" T="0.294318"/>
      <pos A="0.268994" C="0.256331" G="0.231006" T="0.243669"/>
      <pos A="0.471589" C="0.180358" G="0.142371" T="0.205682"/>
      <pos A="0.155033" C="0.332304" G="0.243669" T="0.268994"/>
      <pos A="0.294318" C="0.155033" G="0.382953" T="0.167696"/>
    </motif>
  </queries>
  <targets>
    <motif db="0" id="AIRE_HUMAN.H11MO.0.C" length="18" nsites="41" evalue="1.0e+000"
        url="http://hocomoco.autosome.ru/motif/AIRE_HUMAN.H11MO.0.C">
      <pos A="0.397368" C="0.261336" G="0.125304" T="0.215992"/>
      <pos A="0.181984" C="0.181984" G="0.13664" T="0.499392"/>
      <pos A="0.13664" C="0.13664" G="0.204656" T="0.522064"/>
      <pos A="0.0459522" C="0.000608273" G="0.884815" T="0.0686242"/>
      <pos A="0.000608273" C="0.000608273" G="0.816799" T="0.181984"/>
      <pos A="0.318016" C="0.0459522" G="0.0232802" T="0.612752"/>
      <pos A="0.386032" C="0.0912962" G="0.0232802" T="0.499392"/>
      <pos A="0.36336" C="0.13664" G="0.13664" T="0.36336"/>
      <pos A="0.340688" C="0.0686242" G="0.13664" T="0.454048"/>
      <pos A="0.522064" C="0.0912962" G="0.13664" T="0.25"/>
      <pos A="0.386032" C="0.0459522" G="0.0686242" T="0.499392"/>
      <pos A="0.227328" C="0.13664" G="0.0686242" T="0.567408"/>
      <pos A="0.000608273" C="0.0232802" G="0.884815" T="0.0912962"/>
      <pos A="0.000608273" C="0.000608273" G="0.975503" T="0.0232802"/>
      <pos A="0.227328" C="0.0912962" G="0.25" T="0.431376"/>
      <pos A="0.0686242" C="0.181984" G="0.181984" T="0.567408"/>
      <pos A="0.454048" C="0.0232802" G="0.159312" T="0.36336"/>
      <pos A="0.403036" C="0.267004" G="0.1083" T="0.22166"/>
    </motif>
    <motif db="0" id="ANDR_HUMAN.H11MO.0.A" length="18" nsites="499" evalue="1.0e+000"
        url="http://hocomoco.autosome.ru/motif/ANDR_HUMAN.H11MO.0.A">
      <pos A="0.148317" C="0.0701763" G="0.036115" T="0.745392"/>
      <pos A="0.0621619" C="0.0481366" G="0.777449" T="0.112252"/>
      <pos A="0.0681727" C="0.0661691" G="0.0140753" T="0.851583"/>
      <pos A="0.188389" C="0.17236" G="0.14431" T="0.494941"/>
      <pos A="0.0781907" C="0.73337" G="0.036115" T="0.152324"/>
      <pos A="0.12227" C="0.278551" G="0.0321078" T="0.567071"/>
      <pos A="0.180375" C="0.134292" G="0.196404" T="0.48893"/>
      <pos A="0.198407" C="0.178371" G="0.21644" T="0.406782"/>
      <pos A="0.176367" C="0.192396" G="0.22245" T="0.408786"/>
      <pos A="0.200411" C="0.256512" G="0.120266" T="0.422811"/>
      <pos A="0.0721799" C="0.0140753" G="0.0140753" T="0.899669"/>
      <pos A="0.254508" C="0.0301042" G="0.691294" T="0.0240934"/>
      <pos A="0.0281006" C="0.0220898" G="0.0200862" T="0.929724"/>
      <pos A="0.0180825" C="0.00606091" G="0.0982268" T="0.87763"/>
      <pos A="0.00806452" C="0.00806452" G="0.0641655" T="0.919705"/>
      <pos A="0.420807" C="0.0281006" G="0.494941" T="0.0561511"/>
      <pos A="0.0862052" C="0.524995" G="0.0481366" T="0.340663"/>
      <pos A="0.290573" C="0.158335" G="0.0541475" T="0.496945"/>
    </motif>
    <motif db="0" id="ANDR_HUMAN.H11MO.1.A" length="16" nsites="500" evalue="1.0e+000"
        url="http://hocomoco.autosome.ru/motif/ANDR_HUMAN.H11MO.1.A">
      <pos A="0.361978" C="0.0240452" G="0.455959" T="0.158018"/>
      <pos A="0.108028" C="0.0260448" G="0.807888" T="0.0580384"/>
      <pos A="0.371976" C="0.210008" G="0.224005" T="0.194011"/>
      <pos A="0.825885" C="0.05004" G="0.05004" T="0.0740352"/>
      <pos A="0.00204959" C="0.931864" G="0.030044" T="0.0360428"/>
      <pos A="0.69791" C="0.0240452" G="0.0780344" T="0.20001"/>
      <pos A="0.126025" C="0.230004" G="0.35198" T="0.291992"/>
      <pos A="4.999e-05" C="4.999e-05" G="0.383973" T="0.615927"/>
      <pos A="0.116027" C="0.355979" G="0.39997" T="0.128024"/>
      <pos A="0.146021" C="0.0660368" G="0.0140472" T="0.773895"/>
      <pos A="0.00404919" C="0.0320436" G="0.961858" T="0.00204959"/>
      <pos A="0.0860328" C="0.0420416" G="0.0220456" T="0.84988"/>
      <pos A="0.210008" C="0.170016" G="0.194011" T="0.425965"/>
      <pos A="0.0740352" C="0.805889" G="0.00604879" T="0.114027"/>
      <pos A="0.0920316" C="0.411968" G="0.0140472" T="0.481954"/>
      <pos A="0.142022" C="0.261998" G="0.196011" T="0.39997"/>
    </motif>
    <motif db="0" id="ANDR_HUMAN.H11MO.2.A" length="12" nsites="500" evalue="1.0e+000"
        url="http://hocomoco.autosome.ru/motif/ANDR_HUMAN.H11MO.2.A">
      <pos A="0.140022" C="0.323985" G="0.242002" T="0.293991"/>
      <pos A="0.248" C="0.130024" G="0.118026" T="0.503949"/>
      <pos A="0.138022" C="0.389972" G="0.317986" T="0.154019"/>
      <pos A="0.0460408" C="0.0160468" G="0.00204959" T="0.935863"/>
      <pos A="0.00604879" C="0.020046" G="0.969856" T="0.00404919"/>
      <pos A="0.010048" C="0.0120476" G="0.00204959" T="0.975855"/>
      <pos A="0.0540392" C="0.120026" G="0.188012" T="0.637922"/>
      <pos A="4.999e-05" C="0.983853" G="0.00604879" T="0.010048"/>
      <pos A="0.0280444" C="0.405969" G="0.00404919" T="0.561938"/>
      <pos A="0.172016" C="0.238002" G="0.114027" T="0.475955"/>
      <pos A="0.186013" C="0.140022" G="0.269996" T="0.403969"/>
      <pos A="0.122026" C="0.218006" G="0.242002" T="0.417966"/>
    </motif>
    <motif db="0" id="AP2B_HUMAN.H11MO.0.B" length="10" nsites="28" evalue="1.0e+000"
        url="http://hocomoco.autosome.ru/motif/AP2B_HUMAN.H11MO.0.B">
      <pos A="0.0402747" C="0.00088968" G="0.780713" T="0.178122"/>
      <pos A="0.00088968" C="0.646804" G="0.245077" T="0.107229"/>
      <pos A="0.00088968" C="0.961884" G="0.00088968" T="0.0363362"/>
      <pos A="0.115106" C="0.571973" G="0.00088968" T="0.312031"/>
      <pos A="0.0757212" C="0.0363362" G="0.887053" T="0.00088968"/>
      <pos A="0.327785" C="0.31597" G="0.355355" T="0.00088968"/>
      <pos A="0.0717827" C="0.0363362" G="0.851606" T="0.0402747"/>
      <pos A="0.00088968" C="0.00088968" G="0.997331" T="0.00088968"/>
      <pos A="0.190922" C="0.123968" G="0.675358" T="0.00975131"/>
      <pos A="0.22243" C="0.446925" G="0.253939" T="0.0767059"/>
    </motif>
    <motif db="0" id="ASCL1_HUMAN.H11MO.0.A" length="14" nsites="480" evalue="1.0e+000"
        url="http://hocomoco.autosome.ru/motif/ASCL1_HUMAN.H11MO.0.A">
      <pos A="0.189596" C="0.437461" G="0.175016" T="0.197928"/>
      <pos A="0.218757" C="0.245834" G="0.160435" T="0.374974"/>
      <pos A="0.220839" C="0.254166" G="0.427046" T="0.0979483"/>
      <pos A="0.00630077" C="0.981098" G="0.00421787" T="0.00838367"/>
      <pos A="0.981098" C="0.00421787" G="5.20725e-05" T="0.0146324"/>
      <pos A="0.00630077" C="0.614507" G="0.358311" T="0.0208811"/>
      <pos A="0.00838367" C="0.979015" G="0.00213497" T="0.0104666"/>
      <pos A="0.00838367" C="0.00213497" G="0.00213497" T="0.987346"/>
      <pos A="0.00421787" C="0.00421787" G="0.976932" T="0.0146324"/>
      <pos A="0.00838367" C="0.781139" G="0.083368" T="0.127109"/>
      <pos A="0.0812851" C="0.420798" G="0.00630077" T="0.491616"/>
      <pos A="0.102114" C="0.385388" G="0.274995" T="0.237503"/>
      <pos A="0.131275" C="0.491616" G="0.0979483" T="0.279161"/>
      <pos A="0.166684" C="0.406217" G="0.152104" T="0.274995"/>
    </motif>
    <motif db="0" id="ASCL2_HUMAN.H11MO.0.D" length="9" nsites="499" evalue="1.0e+000"
        url="http://hocomoco.autosome.ru/motif/ASCL2_HUMAN.H11MO.0.D">
      <pos A="0.262523" C="0.352685" G="0.33866" T="0.046133"/>
      <pos A="0.0020537" C="0.989832" G="0.0040573" T="0.0040573"/>
      <pos A="0.985824" C="0.00606091" G="0.0020537" T="0.00606091"/>
      <pos A="0.00606091" C="0.352685" G="0.587107" T="0.0541475"/>
      <pos A="0.0140753" C="0.979814" G="0.0020537" T="0.0040573"/>
      <pos A="0.0040573" C="0.0040573" G="5.00902e-05" T="0.991835"/>
      <pos A="0.0020537" C="0.0100681" G="0.963785" T="0.0240934"/>
      <pos A="0.00606091" C="0.867612" G="0.0140753" T="0.112252"/>
      <pos A="0.102234" C="0.29458" G="0.00806452" T="0.595121"/>
    </motif>
    <motif db="0" id="ATOH1_HUMAN.H11MO.0.B" length="9" nsites="500" evalue="1.0e+000"
        url="http://hocomoco.autosome.ru/motif/ATOH1_HUMAN.H11MO.0.B">
      <pos A="0.533943" C="0.0420416" G="0.377974" T="0.0460408"/>
      <pos A="0.323985" C="0.154019" G="0.521946" T="4.999e-05"/>
      <pos A="0.00204959" C="0.995851" G="0.00204959" T="4.999e-05"/>
      <pos A="0.99785" C="4.999e-05" G="4.999e-05" T="0.00204959"/>
      <pos A="4.999e-05" C="0.00804839" G="0.973855" T="0.0180464"/>
      <pos A="0.585933" C="0.379974" G="0.0340432" T="4.999e-05"/>
      <pos A="0.0180464" C="0.00604879" G="0.00204959" T="0.973855"/>
      <pos A="0.00204959" C="4.999e-05" G="0.989852" T="0.00804839"/>
      <pos A="0.0320436" C="0.110028" G="0.721906" T="0.136023"/>
    </motif>
    <motif db="0" id="BARX2_HUMAN.H11MO.0.D" length="10" nsites="14" evalue="1.0e+000"
        url="http://hocomoco.autosome.ru/motif/BARX2_HUMAN.H11MO.0.D">
      <pos A="0.1425" C="0.1425" G="0.0721366" T="0.642863"/>
      <pos A="0.00177305" C="0.431772" G="0.1425" T="0.423954"/>
      <pos A="0.423954" C="0.1425" G="0.291045" T="0.1425"/>
      <pos A="0.283227" C="0.150318" G="0.00177305" T="0.564681"/>
      <pos A="0.00177305" C="0.00177305" G="0.00177305" T="0.994681"/>
      <pos A="0.924317" C="0.00177305" G="0.0721366" T="0.00177305"/>
      <pos A="0.994681" C="0.00177305" G="0.00177305" T="0.00177305"/>
      <pos A="0.00177305" C="0.00177305" G="0.00177305" T="0.994681"/>
      <pos A="0.00177305" C="0.0721366" G="0.431772" T="0.494318"/>
      <pos A="0.353591" C="0.00177305" G="0.502136" T="0.1425"/>
    </motif>
    <motif db="0" id="BATF3_HUMAN.H11MO.0.B" length="17" nsites="500" evalue="1.0e+000"
        url="http://hocomoco.autosome.ru/motif/BATF3_HUMAN.H11MO.0.B">
      <pos A="0.172016" C="0.353979" G="0.206009" T="0.267996"/>
      <pos A="0.483953" C="0.0560388" G="0.244001" T="0.216007"/>
      <pos A="0.030044" C="0.389972" G="0.50195" T="0.0780344"/>
      <pos A="0.030044" C="0.0160468" G="0.0140472" T="0.939862"/>
      <pos A="0.0460408" C="0.0640372" G="0.00804839" T="0.881874"/>
      <pos A="0.0420416" C="0.160018" G="0.0420416" T="0.755899"/>
      <pos A="0.0180464" C="0.855879" G="0.020046" T="0.106029"/>
      <pos A="0.50195" C="0.178014" G="0.120026" T="0.20001"/>
      <pos A="0.210008" C="0.182014" G="0.218006" T="0.389972"/>
      <pos A="0.230004" C="0.0420416" G="0.0640372" T="0.663917"/>
      <pos A="0.481954" C="0.19801" G="0.0560388" T="0.263997"/>
      <pos A="0.00804839" C="4.999e-05" G="0.010048" T="0.981854"/>
      <pos A="0.0120476" C="0.0240452" G="0.809888" T="0.154019"/>
      <pos A="0.863877" C="0.00604879" G="0.0420416" T="0.0880324"/>
      <pos A="0.10003" C="0.461958" G="0.317986" T="0.120026"/>
      <pos A="0.252" C="0.120026" G="0.146021" T="0.481954"/>
      <pos A="0.242002" C="0.385973" G="0.186013" T="0.186013"/>
    </motif>
    <motif db="0" id="BC11A_HUMAN.H11MO.0.A" length="17" nsites="500" evalue="1.0e+000"
        url="http://hocomoco.autosome.ru/motif/BC11A_HUMAN.H11MO.0.A">
      <pos A="0.37573" C="0.184625" G="0.286195" T="0.153451"/>
      <pos A="0.55058" C="0.0994705" G="0.224094" T="0.125856"/>
      <pos A="0.500164" C="0.142363" G="0.230714" T="0.126759"/>
      <pos A="0.589982" C="0.0166164" G="0.226051" T="0.167351"/>
      <pos A="0.187435" C="0.160796" G="0.580417" T="0.071352"/>
      <pos A="0.664511" C="0.0145816" G="0.269377" T="0.051531"/>
      <pos A="0.104037" C="0.0144884" G="0.828551" T="0.0529239"/>
      <pos A="0.200417" C="0.0327717" G="0.758546" T="0.00826493"/>
      <pos A="0.880098" C="0.0431253" G="0.0485975" T="0.0281795"/>
      <pos A="0.867864" C="0.00583965" G="0.0555442" T="0.0707524"/>
      <pos A="0.248399" C="0.226047" G="0.502141" T="0.0234139"/>
      <pos A="0.150158" C="0.154992" G="0.0315585" T="0.663292"/>
      <pos A="0.117832" C="0.0724923" G="0.760189" T="0.0494865"/>
      <pos A="0.658749" C="0.064413" G="0.250663" T="0.0261749"/>
      <pos A="0.458785" C="0.143453" G="0.310166" T="0.0875961"/>
      <pos A="0.622702" C="0.078845" G="0.157294" T="0.141159"/>
      <pos A="0.358985" C="0.2047" G="0.318076" T="0.118238"/>
    </motif>
    <motif db="0" id="BHE23_HUMAN.H11MO.0.D" length="12" nsites="392" evalue="1.0e+000"
        url="http://hocomoco.autosome.ru/motif/BHE23_HUMAN.H11MO.0.D">
      <pos A="0.412586" C="0.0988906" G="0.328424" T="0.160099"/>
      <pos A="0.238523" C="0.192617" G="0.401747" T="0.167113"/>
      <pos A="0.118018" C="0.498023" G="0.26594" T="0.118018"/>
      <pos A="0.577085" C="0.0338562" G="0.288893" T="0.100166"/>
      <pos A="0.11228" C="0.0281178" G="0.239799" T="0.619804"/>
      <pos A="0.568796" C="0.0179163" G="0.290806" T="0.122482"/>
      <pos A="0.104629" C="0.00261413" G="6.37592e-05" T="0.892693"/>
      <pos A="6.37592e-05" C="6.37592e-05" G="0.999809" T="6.37592e-05"/>
      <pos A="0.0128156" C="0.0561719" G="0.614703" T="0.31631"/>
      <pos A="0.098253" C="0.121206" G="0.14416" T="0.636381"/>
      <pos A="0.203456" C="0.114193" G="0.402385" T="0.279967"/>
      <pos A="0.144797" C="0.193254" G="0.381982" T="0.279967"/>
    </motif>
    <motif db="0" id="BHE40_HUMAN.H11MO.0.A" length="10" nsites="500" evalue="1.0e+000"
        url="http://hocomoco.autosome.ru/motif/BHE40_HUMAN.H11MO.0.A">
      <pos A="0.345981" C="0.0840332" G="0.369976" T="0.20001"/>
      <pos A="0.170016" C="0.0140472" G="0.627924" T="0.188012"/>
      <pos A="0.0980304" C="0.89787" G="0.00204959" T="0.00204959"/>
      <pos A="0.943861" C="0.0120476" G="0.0160468" T="0.0280444"/>
      <pos A="0.00804839" C="0.929864" G="0.0160468" T="0.0460408"/>
      <pos A="0.0520396" C="0.0420416" G="0.89987" T="0.00604879"/>
      <pos A="0.0460408" C="0.0140472" G="0.0460408" T="0.893871"/>
      <pos A="0.00204959" C="4.999e-05" G="0.99785" T="4.999e-05"/>
      <pos A="0.583933" C="0.234003" G="0.116027" T="0.0660368"/>
      <pos A="0.0920316" C="0.457958" G="0.379974" T="0.070036"/>
    </motif>
    <motif db="0" id="BHE41_HUMAN.H11MO.0.D" length="20" nsites="10" evalue="1.0e+000"
        url="http://hocomoco.autosome.ru/motif/BHE41_HUMAN.H11MO.0.D">
      <pos A="0.382694" C="0.0764775" G="0.168342" T="0.372486"/>
      <pos A="0.00247525" C="0.584286" G="0.410763" T="0.00247525"/>
      <pos A="0.298484" C="0.308691" G="0.298484" T="0.0943401"/>
      <pos A="0.400556" C="0.104547" G="0.492421" T="0.00247525"/>
      <pos A="0.104547" C="0.104547" G="0.410763" T="0.380142"/>
      <pos A="0.00247525" C="0.400556" G="0.492421" T="0.104547"/>
      <pos A="0.00247525" C="0.492421" G="0.00247525" T="0.502628"/>
      <pos A="0.00247525" C="0.992574" G="0.00247525" T="0.00247525"/>
      <pos A="0.706772" C="0.00247525" G="0.196412" T="0.0943401"/>
      <pos A="0.206619" C="0.594493" G="0.0943401" T="0.104547"/>
      <pos A="0.00247525" C="0.104547" G="0.798637" T="0.0943401"/>
      <pos A="0.00247525" C="0.00247525" G="0.00247525" T="0.992574"/>
      <pos A="0.00247525" C="0.00247525" G="0.992574" T="0.00247525"/>
      <pos A="0.308691" C="0.594493" G="0.0943401" T="0.00247525"/>
      <pos A="0.410763" C="0.196412" G="0.104547" T="0.288277"/>
      <pos A="0.00247525" C="0.0943401" G="0.706772" T="0.196412"/>
      <pos A="0.492421" C="0.196412" G="0.308691" T="0.00247525"/>
      <pos A="0.400556" C="0.0943401" G="0.400556" T="0.104547"/>
      <pos A="0.308691" C="0.104547" G="0.584286" T="0.00247525"/>
      <pos A="0.232137" C="0.324002" G="0.324002" T="0.119858"/>
    </motif>
    <motif db="0" id="BRAC_HUMAN.H11MO.0.A" length="20" nsites="500" evalue="1.0e+000"
        url="http://hocomoco.autosome.ru/motif/BRAC_HUMAN.H11MO.0.A">
      <pos A="0.120026" C="0.252" G="0.146021" T="0.481954"/>
      <pos A="0.0780344" C="0.20201" G="0.106029" T="0.613927"/>
      <pos A="0.335983" C="0.311988" G="0.224005" T="0.128024"/>
      <pos A="0.333983" C="0.164017" G="0.379974" T="0.122026"/>
      <pos A="0.138022" C="0.673915" G="0.128024" T="0.060038"/>
      <pos A="0.669916" C="0.0720356" G="0.162018" T="0.0960308"/>
      <pos A="0.19801" C="0.174015" G="0.407968" T="0.220006"/>
      <pos A="0.182014" C="0.252" G="0.40197" T="0.164017"/>
      <pos A="0.244001" C="0.166017" G="0.339982" T="0.25"/>
      <pos A="0.469956" C="0.190012" G="0.230004" T="0.110028"/>
      <pos A="0.343981" C="0.0520396" G="0.437962" T="0.166017"/>
      <pos A="0.060038" C="0.128024" G="0.7479" T="0.0640372"/>
      <pos A="0.0380424" C="0.0160468" G="0.00404919" T="0.941862"/>
      <pos A="0.00204959" C="0.0140472" G="0.969856" T="0.0140472"/>
      <pos A="0.224005" C="0.0520396" G="0.0440412" T="0.679914"/>
      <pos A="0.0320436" C="0.15202" G="0.631924" T="0.184013"/>
      <pos A="0.905869" C="0.020046" G="0.0620376" T="0.0120476"/>
      <pos A="0.659918" C="0.0580384" G="0.222006" T="0.060038"/>
      <pos A="0.34998" C="0.0880324" G="0.261998" T="0.29999"/>
      <pos A="0.20001" C="0.136023" G="0.19801" T="0.465957"/>
    </motif>
    <motif db="0" id="CLOCK_HUMAN.H11MO.0.C" length="14" nsites="252" evalue="1.0e+000"
        url="http://hocomoco.autosome.ru/motif/CLOCK_HUMAN.H11MO.0.C">
      <pos A="0.158766" C="0.599068" G="0.1786" T="0.063566"/>
      <pos A="0.424534" C="0.115133" G="0.1905" T="0.269833"/>
      <pos A="0.2024" C="0.146866" G="0.511801" T="0.138933"/>
      <pos A="0.337267" C="0.3214" G="0.1667" T="0.174633"/>
      <pos A="0.0952995" C="0.848969" G="0.0437326" T="0.0119992"/>
      <pos A="0.809302" C="0.063566" G="0.0437326" T="0.0833994"/>
      <pos A="0.1548" C="0.607001" G="0.127033" T="0.111166"/>
      <pos A="0.253967" C="0.0556327" G="0.642701" T="0.0476993"/>
      <pos A="0.0952995" C="0.1191" G="0.0437326" T="0.741868"/>
      <pos A="0.0873661" C="0.0238992" G="0.860869" T="0.0278659"/>
      <pos A="0.400734" C="0.313467" G="0.1786" T="0.1072"/>
      <pos A="0.369" C="0.242067" G="0.281733" T="0.1072"/>
      <pos A="0.222233" C="0.388834" G="0.289667" T="0.0992662"/>
      <pos A="0.491967" C="0.2976" G="0.0238992" T="0.186533"/>
    </motif>
    <motif db="0" id="COT1_HUMAN.H11MO.0.C" length="17" nsites="500" evalue="1.0e+000"
        url="http://hocomoco.autosome.ru/motif/COT1_HUMAN.H11MO.0.C">
      <pos A="0.180014" C="0.146021" G="0.539942" T="0.134023"/>
      <pos A="0.287992" C="0.0740352" G="0.54994" T="0.0880324"/>
      <pos A="0.248" C="0.0780344" G="0.591932" T="0.0820336"/>
      <pos A="0.208008" C="0.118026" G="0.589932" T="0.0840332"/>
      <pos A="0.0860328" C="0.15002" G="0.361978" T="0.40197"/>
      <pos A="0.132024" C="0.475955" G="0.289992" T="0.10203"/>
      <pos A="0.631924" C="0.112028" G="0.194011" T="0.0620376"/>
      <pos A="0.411968" C="0.0480404" G="0.523945" T="0.0160468"/>
      <pos A="0.725905" C="4.999e-05" G="0.269996" T="0.00404919"/>
      <pos A="0.0180464" C="4.999e-05" G="0.911868" T="0.070036"/>
      <pos A="0.0160468" C="0.010048" G="0.961858" T="0.0120476"/>
      <pos A="0.010048" C="0.0780344" G="0.279994" T="0.631924"/>
      <pos A="0.0660368" C="0.863877" G="0.0420416" T="0.0280444"/>
      <pos A="0.959858" C="0.00404919" G="0.0160468" T="0.020046"/>
      <pos A="0.204009" C="0.126025" G="0.517946" T="0.15202"/>
      <pos A="0.226005" C="0.184013" G="0.493951" T="0.0960308"/>
      <pos A="0.186013" C="0.168016" G="0.505949" T="0.140022"/>
    </motif>
    <motif db="0" id="COT2_HUMAN.H11MO.1.A" length="17" nsites="500" evalue="1.0e+000"
        url="http://hocomoco.autosome.ru/motif/COT2_HUMAN.H11MO.1.A">
      <pos A="0.315987" C="0.0860328" G="0.429964" T="0.168016"/>
      <pos A="0.263997" C="0.0460408" G="0.563937" T="0.126025"/>
      <pos A="0.269996" C="0.10203" G="0.507948" T="0.120026"/>
      <pos A="0.182014" C="0.184013" G="0.511948" T="0.122026"/>
      <pos A="0.128024" C="0.263997" G="0.20001" T="0.407968"/>
      <pos A="0.19801" C="0.543941" G="0.124025" T="0.134023"/>
      <pos A="0.637922" C="0.0760348" G="0.118026" T="0.168016"/>
      <pos A="0.49795" C="0.0240452" G="0.457958" T="0.020046"/>
      <pos A="0.731904" C="0.00204959" G="0.257998" T="0.00804839"/>
      <pos A="0.0260448" C="0.00404919" G="0.89987" T="0.070036"/>
      <pos A="0.0280444" C="0.010048" G="0.909868" T="0.0520396"/>
      <pos A="0.0120476" C="0.0480404" G="0.184013" T="0.755899"/>
      <pos A="0.070036" C="0.831884" G="0.0480404" T="0.05004"/>
      <pos A="0.957858" C="0.0140472" G="0.0160468" T="0.0120476"/>
      <pos A="0.226005" C="0.180014" G="0.415967" T="0.178014"/>
      <pos A="0.30199" C="0.196011" G="0.373975" T="0.128024"/>
      <pos A="0.259998" C="0.154019" G="0.463957" T="0.122026"/>
    </motif>
    <motif db="0" id="CTCFL_HUMAN.H11MO.0.A" length="17" nsites="450" evalue="1.0e+000"
        url="http://hocomoco.autosome.ru/motif/CTCFL_HUMAN.H11MO.0.A">
      <pos A="0.166685" C="0.182237" G="0.44218" T="0.208898"/>
      <pos A="0.0444901" C="0.833204" G="0.0733726" T="0.0489336"/>
      <pos A="0.0178294" C="0.942068" G="0.0267163" T="0.0133859"/>
      <pos A="0.33998" C="0.0689291" G="0.373306" T="0.217785"/>
      <pos A="0.124472" C="0.446623" G="0.417741" T="0.0111642"/>
      <pos A="0.142246" C="0.511053" G="0.0911464" T="0.255554"/>
      <pos A="0.873195" C="0.0444901" G="0.0311597" T="0.0511553"/>
      <pos A="0.00894246" C="0.0111642" G="0.977616" T="0.00227727"/>
      <pos A="0.231115" C="5.55432e-05" G="0.755443" T="0.0133859"/>
      <pos A="0.0800378" C="0.0911464" G="0.733226" T="0.0955899"/>
      <pos A="0.00894246" C="0.00227727" G="0.98206" T="0.00672073"/>
      <pos A="0.0111642" C="0.0133859" G="0.935403" T="0.0400467"/>
      <pos A="0.0822595" C="0.897634" G="0.004499" T="0.0156076"/>
      <pos A="0.21112" C="0.004499" G="0.768774" T="0.0156076"/>
      <pos A="0.028938" C="0.706565" G="0.206676" T="0.0578205"/>
      <pos A="0.128916" C="0.408854" G="0.077816" T="0.384415"/>
      <pos A="0.264441" C="0.26222" G="0.379971" T="0.0933681"/>
    </motif>
    <motif db="0" id="DLX2_HUMAN.H11MO.0.D" length="8" nsites="5" evalue="1.0e+000"
        url="http://hocomoco.autosome.ru/motif/DLX2_HUMAN.H11MO.0.D">
      <pos A="0.831395" C="0.0562016" G="0.0562016" T="0.0562016"/>
      <pos A="0.00490196" C="0.00490196" G="0.00490196" T="0.985294"/>
      <pos A="0.985294" C="0.00490196" G="0.00490196" T="0.00490196"/>
      <pos A="0.780096" C="0.00490196" G="0.2101" T="0.00490196"/>
      <pos A="0.00490196" C="0.00490196" G="0.00490196" T="0.985294"/>
      <pos A="0.00490196" C="0.00490196" G="0.00490196" T="0.985294"/>
      <pos A="0.643297" C="0.00490196" G="0.346899" T="0.00490196"/>
      <pos A="0.0562016" C="0.2614" G="0.2614" T="0.420999"/>
    </motif>
    <motif db="0" id="DLX3_HUMAN.H11MO.0.C" length="10" nsites="34" evalue="1.0e+000"
        url="http://hocomoco.autosome.ru/motif/DLX3_HUMAN.H11MO.0.C">
      <pos A="0.173307" C="0.128552" G="0.659097" T="0.0390439"/>
      <pos A="0.412023" C="0.403809" G="0.183435" T="0.000733138"/>
      <pos A="0.000733138" C="0.0231103" G="0.000733138" T="0.975423"/>
      <pos A="0.975423" C="0.000733138" G="0.0231103" T="0.000733138"/>
      <pos A="0.997801" C="0.000733138" G="0.000733138" T="0.000733138"/>
      <pos A="0.000733138" C="0.000733138" G="0.000733138" T="0.997801"/>
      <pos A="0.000733138" C="0.000733138" G="0.0454874" T="0.953046"/>
      <pos A="0.541469" C="0.000733138" G="0.363872" T="0.0939262"/>
      <pos A="0.161058" C="0.515695" G="0.27776" T="0.0454874"/>
      <pos A="0.445517" C="0.154614" G="0.102778" T="0.297091"/>
    </motif>
    <motif db="0" id="DLX6_HUMAN.H11MO.0.D" length="15" nsites="1138" evalue="1.0e+000"
        url="http://hocomoco.autosome.ru/motif/DLX6_HUMAN.H11MO.0.D">
      <pos A="0.399591" C="0.128086" G="0.103484" T="0.368838"/>
      <pos A="0.481966" C="0.0733899" G="0.0672393" T="0.377405"/>
      <pos A="0.438252" C="0.0674589" G="0.095576" T="0.398713"/>
      <pos A="0.347311" C="0.0837141" G="0.128526" T="0.440449"/>
      <pos A="0.293494" C="0.105461" G="0.187176" T="0.41387"/>
      <pos A="0.326004" C="0.118641" G="0.25659" T="0.298765"/>
      <pos A="0.310188" C="0.198599" G="0.303159" T="0.188055"/>
      <pos A="0.216172" C="0.21705" G="0.359393" T="0.207385"/>
      <pos A="0.227594" C="0.208264" G="0.311067" T="0.253075"/>
      <pos A="0.00880854" C="0.228473" G="0.00265794" T="0.760061"/>
      <pos A="0.95688" C="0.00792988" G="0.0272603" T="0.00792988"/>
      <pos A="0.987633" C="0.00880854" G="0.00177928" T="0.00177928"/>
      <pos A="0.00331693" C="0.00507425" G="0.0059529" T="0.985656"/>
      <pos A="0.0195721" C="0.0160575" G="0.0345093" T="0.929861"/>
      <pos A="0.659454" C="0.0162771" G="0.293054" T="0.0312143"/>
    </motif>
    <motif db="0" id="DMBX1_HUMAN.H11MO.0.D" length="20" nsites="29" evalue="1.0e+000"
        url="http://hocomoco.autosome.ru/motif/DMBX1_HUMAN.H11MO.0.D">
      <pos A="0.17268" C="0.275773" G="0.138316" T="0.41323"/>
      <pos A="0.421821" C="0.284364" G="0.112543" T="0.181271"/>
      <pos A="0.430412" C="0.292955" G="0.155498" T="0.121134"/>
      <pos A="0.207045" C="0.138316" G="0.103952" T="0.550687"/>
      <pos A="0.41323" C="0.0352234" G="0.0352234" T="0.516323"/>
      <pos A="0.516323" C="0.0352234" G="0.0352234" T="0.41323"/>
      <pos A="0.310137" C="0.103952" G="0.0352234" T="0.550687"/>
      <pos A="0.550687" C="0.17268" G="0.0352234" T="0.241409"/>
      <pos A="0.585052" C="0.103952" G="0.0352234" T="0.275773"/>
      <pos A="0.138316" C="0.310137" G="0.17268" T="0.378866"/>
      <pos A="0.103952" C="0.619416" G="0.0352234" T="0.241409"/>
      <pos A="0.000859107" C="0.447595" G="0.0695876" T="0.481959"/>
      <pos A="0.756873" C="0.0352234" G="0.138316" T="0.0695876"/>
      <pos A="0.89433" C="0.0352234" G="0.0695876" T="0.000859107"/>
      <pos A="0.000859107" C="0.0352234" G="0.000859107" T="0.963058"/>
      <pos A="0.000859107" C="0.000859107" G="0.000859107" T="0.997423"/>
      <pos A="0.997423" C="0.000859107" G="0.000859107" T="0.000859107"/>
      <pos A="0.619416" C="0.138316" G="0.138316" T="0.103952"/>
      <pos A="0.0953608" C="0.232818" G="0.335911" T="0.335911"/>
      <pos A="0.241409" C="0.103952" G="0.241409" T="0.41323"/>
    </motif>
    <motif db="0" id="DMRT1_HUMAN.H11MO.0.D" length="17" nsites="500" evalue="1.0e+000"
        url="http://hocomoco.autosome.ru/motif/DMRT1_HUMAN.H11MO.0.D">
      <pos A="0.204009" C="0.232004" G="0.118026" T="0.445961"/>
      <pos A="0.311988" C="0.0420416" G="0.271996" T="0.373975"/>
      <pos A="0.0620376" C="0.0460408" G="0.863877" T="0.0280444"/>
      <pos A="0.387972" C="0.335983" G="0.0460408" T="0.230004"/>
      <pos A="0.359978" C="0.10203" G="0.0740352" T="0.463957"/>
      <pos A="0.957858" C="0.0140472" G="0.010048" T="0.0180464"/>
      <pos A="0.040042" C="0.933863" G="0.010048" T="0.0160468"/>
      <pos A="0.877874" C="0.00604879" G="0.00204959" T="0.114027"/>
      <pos A="0.761898" C="0.238002" G="4.999e-05" T="4.999e-05"/>
      <pos A="0.323985" C="0.00604879" G="0.0160468" T="0.653919"/>
      <pos A="0.010048" C="0.020046" G="0.967856" T="0.00204959"/>
      <pos A="0.030044" C="0.00404919" G="0.00804839" T="0.957858"/>
      <pos A="0.49995" C="0.0420416" G="0.112028" T="0.345981"/>
      <pos A="0.259998" C="0.0260448" G="0.39997" T="0.313987"/>
      <pos A="0.0120476" C="0.915867" G="0.0260448" T="0.0460408"/>
      <pos A="0.465957" C="0.238002" G="0.0340432" T="0.261998"/>
      <pos A="0.477954" C="0.174015" G="0.194011" T="0.154019"/>
    </motif>
    <motif db="0" id="EGR1_HUMAN.H11MO.0.A" length="17" nsites="500" evalue="1.0e+000"
        url="http://hocomoco.autosome.ru/motif/EGR1_HUMAN.H11MO.0.A">
      <pos A="0.232004" C="0.248" G="0.409968" T="0.110028"/>
      <pos A="0.319986" C="0.128024" G="0.317986" T="0.234003"/>
      <pos A="0.277994" C="0.180014" G="0.459958" T="0.0820336"/>
      <pos A="0.236003" C="0.112028" G="0.353979" T="0.29799"/>
      <pos A="0.112028" C="0.030044" G="0.807888" T="0.05004"/>
      <pos A="0.236003" C="0.505949" G="0.0460408" T="0.212008"/>
      <pos A="0.0560388" C="0.0340432" G="0.869876" T="0.040042"/>
      <pos A="0.0320436" C="0.00404919" G="0.409968" T="0.553939"/>
      <pos A="0.0920316" C="0.00204959" G="0.891872" T="0.0140472"/>
      <pos A="0.0160468" C="0.00404919" G="0.957858" T="0.0220456"/>
      <pos A="0.0240452" C="0.0320436" G="0.929864" T="0.0140472"/>
      <pos A="0.220006" C="0.475955" G="0.00404919" T="0.29999"/>
      <pos A="0.0880324" C="0.010048" G="0.841882" T="0.060038"/>
      <pos A="0.110028" C="0.0220456" G="0.695911" T="0.172016"/>
      <pos A="0.337982" C="0.128024" G="0.405969" T="0.128024"/>
      <pos A="0.311988" C="0.0820336" G="0.455959" T="0.15002"/>
      <pos A="0.263997" C="0.182014" G="0.435963" T="0.118026"/>
    </motif>
    <motif db="0" id="EGR2_HUMAN.H11MO.0.A" length="18" nsites="500" evalue="1.0e+000"
        url="http://hocomoco.autosome.ru/motif/EGR2_HUMAN.H11MO.0.A">
      <pos A="0.216007" C="0.0740352" G="0.611928" T="0.0980304"/>
      <pos A="0.293991" C="0.0960308" G="0.411968" T="0.19801"/>
      <pos A="0.228004" C="0.0740352" G="0.621926" T="0.0760348"/>
      <pos A="0.253999" C="0.0680364" G="0.50195" T="0.176015"/>
      <pos A="0.319986" C="0.104029" G="0.505949" T="0.070036"/>
      <pos A="0.15002" C="0.104029" G="0.44996" T="0.295991"/>
      <pos A="0.0760348" C="0.10203" G="0.765897" T="0.0560388"/>
      <pos A="0.369976" C="0.190012" G="0.0440412" T="0.395971"/>
      <pos A="0.0340432" C="0.0220456" G="0.929864" T="0.0140472"/>
      <pos A="0.040042" C="0.0120476" G="0.461958" T="0.485953"/>
      <pos A="0.182014" C="0.00604879" G="0.793891" T="0.0180464"/>
      <pos A="0.0360428" C="0.0140472" G="0.889872" T="0.060038"/>
      <pos A="0.0240452" C="0.040042" G="0.915867" T="0.020046"/>
      <pos A="0.34998" C="0.281994" G="0.0220456" T="0.345981"/>
      <pos A="0.0580384" C="0.00604879" G="0.873875" T="0.0620376"/>
      <pos A="0.0760348" C="0.0340432" G="0.781894" T="0.108028"/>
      <pos A="0.341982" C="0.0740352" G="0.50195" T="0.0820336"/>
      <pos A="0.253999" C="0.0480404" G="0.561938" T="0.136023"/>
    </motif>
    <motif db="0" id="EGR4_HUMAN.H11MO.0.D" length="11" nsites="6" evalue="1.0e+000"
        url="http://hocomoco.autosome.ru/motif/EGR4_HUMAN.H11MO.0.D">
      <pos A="0.0247157" C="0.0247157" G="0.925853" T="0.0247157"/>
      <pos A="0.00409836" C="0.00409836" G="0.987705" T="0.00409836"/>
      <pos A="0.00409836" C="0.509383" G="0.333976" T="0.152543"/>
      <pos A="0.00409836" C="0.00409836" G="0.987705" T="0.00409836"/>
      <pos A="0.00409836" C="0.00409836" G="0.987705" T="0.00409836"/>
      <pos A="0.00409836" C="0.591852" G="0.0865677" T="0.317482"/>
      <pos A="0.575358" C="0.00409836" G="0.416445" T="0.00409836"/>
      <pos A="0.00409836" C="0.00409836" G="0.83926" T="0.152543"/>
      <pos A="0.00409836" C="0.0865677" G="0.905236" T="0.00409836"/>
      <pos A="0.00409836" C="0.00409836" G="0.987705" T="0.00409836"/>
      <pos A="0.268" C="0.525877" G="0.103062" T="0.103062"/>
    </motif>
    <motif db="0" id="EMX1_HUMAN.H11MO.0.D" length="12" nsites="30488" evalue="1.0e+000"
        url="http://hocomoco.autosome.ru/motif/EMX1_HUMAN.H11MO.0.D">
      <pos A="0.0339813" C="0.140908" G="0.0283069" T="0.796804"/>
      <pos A="0.827217" C="0.158005" G="0.00722495" T="0.00755295"/>
      <pos A="0.989534" C="0.00426478" G="0.00262479" T="0.00357599"/>
      <pos A="0.0023214" C="0.0019278" G="0.0022558" T="0.993495"/>
      <pos A="0.00124721" C="0.0018048" G="0.00597036" T="0.990978"/>
      <pos A="0.993241" C="0.00147681" G="0.00347759" T="0.0018048"/>
      <pos A="0.227778" C="0.141909" G="0.624195" T="0.00611796"/>
      <pos A="0.0472652" C="0.41777" G="0.182597" T="0.352368"/>
      <pos A="0.141802" C="0.143048" G="0.20973" T="0.505419"/>
      <pos A="0.523131" C="0.150986" G="0.100999" T="0.224884"/>
      <pos A="0.599202" C="0.122885" G="0.0901179" T="0.187795"/>
      <pos A="0.278954" C="0.110692" G="0.0865838" T="0.523771"/>
    </motif>
    <motif db="0" id="EMX2_HUMAN.H11MO.0.D" length="12" nsites="35820" evalue="1.0e+000"
        url="http://hocomoco.autosome.ru/motif/EMX2_HUMAN.H11MO.0.D">
      <pos A="0.0219507" C="0.103804" G="0.0153901" T="0.858855"/>
      <pos A="0.848679" C="0.121825" G="0.0138407" T="0.0156553"/>
      <pos A="0.987072" C="0.00524915" G="0.00357411" T="0.00410454"/>
      <pos A="0.00148729" C="0.000426437" G="0.00210147" T="0.995985"/>
      <pos A="0.00126396" C="0.00126396" G="0.00545155" T="0.992021"/>
      <pos A="0.991413" C="0.000656754" G="0.00562603" T="0.00230387"/>
      <pos A="0.267797" C="0.133403" G="0.585328" T="0.0134708"/>
      <pos A="0.034311" C="0.393523" G="0.195561" T="0.376605"/>
      <pos A="0.202855" C="0.151794" G="0.243726" T="0.401626"/>
      <pos A="0.444025" C="0.153965" G="0.116053" T="0.285957"/>
      <pos A="0.528984" C="0.124379" G="0.0979415" T="0.248695"/>
      <pos A="0.333187" C="0.125007" G="0.100161" T="0.441645"/>
    </motif>
    <motif db="0" id="ERR1_HUMAN.H11MO.0.A" length="15" nsites="284" evalue="1.0e+000"
        url="http://hocomoco.autosome.ru/motif/ERR1_HUMAN.H11MO.0.A">
      <pos A="0.102165" C="0.408395" G="0.228881" T="0.26056"/>
      <pos A="0.0775255" C="0.390795" G="0.0493664" T="0.482313"/>
      <pos A="0.102165" C="0.682946" G="0.183122" T="0.031767"/>
      <pos A="0.915259" C="0.00712777" G="0.0669659" T="0.0106477"/>
      <pos A="0.971577" C="8.79972e-05" G="0.0282471" T="8.79972e-05"/>
      <pos A="0.00360788" C="8.79972e-05" G="0.989176" T="0.00712777"/>
      <pos A="0.00712777" C="0.00360788" G="0.989176" T="8.79972e-05"/>
      <pos A="0.063446" C="0.00360788" G="0.0458465" T="0.8871"/>
      <pos A="8.79972e-05" C="0.922298" G="0.0528863" T="0.0247272"/>
      <pos A="0.985656" C="0.00360788" G="0.00712777" T="0.00360788"/>
      <pos A="0.23592" C="0.429514" G="0.140883" T="0.193682"/>
      <pos A="0.418955" C="0.197202" G="0.183122" T="0.200722"/>
      <pos A="0.147923" C="0.345037" G="0.302798" T="0.204241"/>
      <pos A="0.411915" C="0.172562" G="0.193682" T="0.221841"/>
      <pos A="0.207761" C="0.24296" G="0.397835" T="0.151443"/>
    </motif>
    <motif db="0" id="ESX1_HUMAN.H11MO.0.D" length="17" nsites="8260" evalue="1.0e+000"
        url="http://hocomoco.autosome.ru/motif/ESX1_HUMAN.H11MO.0.D">
      <pos A="0.234403" C="0.208248" G="0.426596" T="0.130754"/>
      <pos A="0.126857" C="0.395271" G="0.19232" T="0.285553"/>
      <pos A="0.0225823" C="0.050032" G="0.0212367" T="0.906149"/>
      <pos A="0.993554" C="0.00133608" G="0.00336186" T="0.00174846"/>
      <pos A="0.999853" C="3.0266e-06" G="0.000140487" T="3.0266e-06"/>
      <pos A="3.0266e-06" C="3.0266e-06" G="0.00340342" T="0.996591"/>
      <pos A="0.000249017" C="0.00687622" G="0.0030489" T="0.989826"/>
      <pos A="0.582427" C="3.0266e-06" G="0.417567" T="3.0266e-06"/>
      <pos A="0.246805" C="0.221045" G="0.49818" T="0.0339699"/>
      <pos A="0.077646" C="0.530055" G="0.114559" T="0.27774"/>
      <pos A="0.293931" C="0.260317" G="0.215387" T="0.230365"/>
      <pos A="0.380207" C="0.192904" G="0.0759636" T="0.350926"/>
      <pos A="0.440479" C="0.0612148" G="0.0379036" T="0.460402"/>
      <pos A="0.539419" C="0.0346495" G="0.0205775" T="0.405354"/>
      <pos A="0.489906" C="0.0202216" G="0.0155621" T="0.47431"/>
      <pos A="0.282205" C="0.0581422" G="0.0668169" T="0.592836"/>
      <pos A="0.319888" C="0.119924" G="0.155426" T="0.404762"/>
    </motif>
    <motif db="0" id="ETS2_HUMAN.H11MO.0.B" length="13" nsites="500" evalue="1.0e+000"
        url="http://hocomoco.autosome.ru/motif/ETS2_HUMAN.H11MO.0.B">
      <pos A="0.230004" C="0.140022" G="0.435963" T="0.194011"/>
      <pos A="0.317986" C="0.146021" G="0.345981" T="0.190012"/>
      <pos A="0.321986" C="0.279994" G="0.29799" T="0.10003"/>
      <pos A="0.473955" C="0.0760348" G="0.365977" T="0.0840332"/>
      <pos A="0.192012" C="0.00804839" G="0.7519" T="0.0480404"/>
      <pos A="0.00404919" C="0.010048" G="0.967856" T="0.0180464"/>
      <pos A="0.981854" C="0.0160468" G="4.999e-05" T="0.00204959"/>
      <pos A="0.953859" C="0.0180464" G="0.0240452" T="0.00404919"/>
      <pos A="0.381974" C="0.0840332" G="0.519946" T="0.0140472"/>
      <pos A="0.391972" C="0.261998" G="0.19801" T="0.14802"/>
      <pos A="0.421966" C="0.0480404" G="0.459958" T="0.070036"/>
      <pos A="0.329984" C="0.0860328" G="0.495951" T="0.0880324"/>
      <pos A="0.495951" C="0.10003" G="0.319986" T="0.0840332"/>
    </motif>
    <motif db="0" id="ETV3_HUMAN.H11MO.0.D" length="14" nsites="12" evalue="1.0e+000"
        url="http://hocomoco.autosome.ru/motif/ETV3_HUMAN.H11MO.0.D">
      <pos A="0.208678" C="0.0433884" G="0.291322" T="0.456612"/>
      <pos A="0.415289" C="0.167355" G="0.167355" T="0.25"/>
      <pos A="0.25" C="0.497934" G="0.0847107" T="0.167355"/>
      <pos A="0.415289" C="0.00206612" G="0.415289" T="0.167355"/>
      <pos A="0.167355" C="0.00206612" G="0.0847107" T="0.745868"/>
      <pos A="0.167355" C="0.00206612" G="0.167355" T="0.663223"/>
      <pos A="0.00206612" C="0.0847107" G="0.0847107" T="0.828512"/>
      <pos A="0.167355" C="0.0847107" G="0.745868" T="0.00206612"/>
      <pos A="0.00206612" C="0.828512" G="0.0847107" T="0.0847107"/>
      <pos A="0.828512" C="0.00206612" G="0.167355" T="0.00206612"/>
      <pos A="0.00206612" C="0.828512" G="0.0847107" T="0.0847107"/>
      <pos A="0.00206612" C="0.25" G="0.167355" T="0.580579"/>
      <pos A="0.0847107" C="0.00206612" G="0.167355" T="0.745868"/>
      <pos A="0.00206612" C="0.580579" G="0.167355" T="0.25"/>
    </motif>
    <motif db="0" id="ETV4_HUMAN.H11MO.0.B" length="11" nsites="500" evalue="1.0e+000"
        url="http://hocomoco.autosome.ru/motif/ETV4_HUMAN.H11MO.0.B">
      <pos A="0.335983" C="0.234003" G="0.329984" T="0.10003"/>
      <pos A="0.383973" C="0.134023" G="0.319986" T="0.162018"/>
      <pos A="0.136023" C="0.609928" G="0.234003" T="0.020046"/>
      <pos A="0.955859" C="0.010048" G="0.020046" T="0.0140472"/>
      <pos A="0.00604879" C="0.00204959" G="0.975855" T="0.0160468"/>
      <pos A="0.0160468" C="0.0260448" G="0.957858" T="4.999e-05"/>
      <pos A="0.923865" C="0.0160468" G="0.05004" T="0.010048"/>
      <pos A="0.869876" C="0.0140472" G="0.0460408" T="0.070036"/>
      <pos A="0.307988" C="0.0220456" G="0.587932" T="0.0820336"/>
      <pos A="0.138022" C="0.178014" G="0.345981" T="0.337982"/>
      <pos A="0.287992" C="0.132024" G="0.413967" T="0.166017"/>
    </motif>
    <motif db="0" id="ETV5_HUMAN.H11MO.0.C" length="14" nsites="500" evalue="1.0e+000"
        url="http://hocomoco.autosome.ru/motif/ETV5_HUMAN.H11MO.0.C">
      <pos A="0.327984" C="0.180014" G="0.381974" T="0.110028"/>
      <pos A="0.455959" C="0.0880324" G="0.327984" T="0.128024"/>
      <pos A="0.29799" C="0.0980304" G="0.493951" T="0.110028"/>
      <pos A="0.20001" C="0.417966" G="0.345981" T="0.0360428"/>
      <pos A="0.839882" C="0.0360428" G="0.0840332" T="0.040042"/>
      <pos A="0.0160468" C="0.00604879" G="0.961858" T="0.0160468"/>
      <pos A="0.0440412" C="0.0160468" G="0.935863" T="0.00404919"/>
      <pos A="0.793891" C="0.0680364" G="0.10203" T="0.0360428"/>
      <pos A="0.945861" C="0.00604879" G="0.0120476" T="0.0360428"/>
      <pos A="0.371976" C="0.0620376" G="0.54794" T="0.0180464"/>
      <pos A="0.228004" C="0.10003" G="0.232004" T="0.439962"/>
      <pos A="0.218006" C="0.106029" G="0.537942" T="0.138022"/>
      <pos A="0.405969" C="0.120026" G="0.385973" T="0.0880324"/>
      <pos A="0.271996" C="0.216007" G="0.373975" T="0.138022"/>
    </motif>
    <motif db="0" id="FLI1_HUMAN.H11MO.0.A" length="18" nsites="497" evalue="1.0e+000"
        url="http://hocomoco.autosome.ru/motif/FLI1_HUMAN.H11MO.0.A">
      <pos A="0.209264" C="0.227369" G="0.440606" T="0.122762"/>
      <pos A="0.315882" C="0.148914" G="0.432559" T="0.102645"/>
      <pos A="0.446641" C="0.086552" G="0.37422" T="0.092587"/>
      <pos A="0.201217" C="0.0543653" G="0.653842" T="0.0905753"/>
      <pos A="0.299789" C="0.0362603" G="0.635737" T="0.0282136"/>
      <pos A="0.422501" C="0.388302" G="0.183112" T="0.00608529"/>
      <pos A="0.915359" C="0.0342486" G="0.0402836" T="0.0101086"/>
      <pos A="0.00407363" C="0.00407363" G="0.981744" T="0.0101086"/>
      <pos A="0.00206196" C="0.0121203" G="0.985767" T="5.02917e-05"/>
      <pos A="0.937487" C="0.0181553" G="0.044307" T="5.02917e-05"/>
      <pos A="0.957604" C="0.00206196" G="0.026202" T="0.014132"/>
      <pos A="0.146902" C="0.0282136" G="0.822822" T="0.00206196"/>
      <pos A="0.134832" C="0.171042" G="0.500956" T="0.19317"/>
      <pos A="0.41043" C="0.124774" G="0.402384" T="0.062412"/>
      <pos A="0.394337" C="0.0764937" G="0.474804" T="0.0543653"/>
      <pos A="0.3018" C="0.12075" G="0.509002" T="0.068447"/>
      <pos A="0.24145" C="0.150925" G="0.529119" T="0.0785053"/>
      <pos A="0.388302" C="0.130809" G="0.364162" T="0.116727"/>
    </motif>
    <motif db="0" id="FLI1_HUMAN.H11MO.1.A" length="13" nsites="500" evalue="1.0e+000"
        url="http://hocomoco.autosome.ru/motif/FLI1_HUMAN.H11MO.1.A">
      <pos A="0.375975" C="0.14802" G="0.34798" T="0.128024"/>
      <pos A="0.325985" C="0.0840332" G="0.49795" T="0.0920316"/>
      <pos A="0.45196" C="0.0180464" G="0.483953" T="0.0460408"/>
      <pos A="0.168016" C="0.54994" G="0.271996" T="0.010048"/>
      <pos A="0.817886" C="0.160018" G="0.0120476" T="0.010048"/>
      <pos A="0.00204959" C="0.00204959" G="0.993851" T="0.00204959"/>
      <pos A="0.010048" C="0.00404919" G="0.983853" T="0.00204959"/>
      <pos A="0.985853" C="0.00604879" G="0.00404919" T="0.00404919"/>
      <pos A="0.963857" C="0.00404919" G="0.00804839" T="0.0240452"/>
      <pos A="0.244001" C="0.00604879" G="0.739902" T="0.010048"/>
      <pos A="0.10203" C="0.295991" G="0.218006" T="0.383973"/>
      <pos A="0.265997" C="0.196011" G="0.427964" T="0.110028"/>
      <pos A="0.246001" C="0.108028" G="0.503949" T="0.142022"/>
    </motif>
    <motif db="0" id="FOXD3_HUMAN.H11MO.0.D" length="15" nsites="465" evalue="1.0e+000"
        url="http://hocomoco.autosome.ru/motif/FOXD3_HUMAN.H11MO.0.D">
      <pos A="0.157009" C="0.17636" G="0.298914" T="0.367717"/>
      <pos A="0.118308" C="0.217211" G="0.266663" T="0.397818"/>
      <pos A="0.135508" C="0.00650398" G="0.0559557" T="0.802032"/>
      <pos A="0.0387551" C="0.0688562" G="0.872984" T="0.0194044"/>
      <pos A="0.092507" C="0.0516556" G="0.036605" T="0.819232"/>
      <pos A="0.036605" C="0.111858" G="0.0495055" T="0.802032"/>
      <pos A="0.0538056" C="5.37519e-05" G="0.0946571" T="0.851484"/>
      <pos A="0.339766" C="0.200011" G="0.225812" T="0.234412"/>
      <pos A="0.0581058" C="0.599925" G="0.0624059" T="0.279564"/>
      <pos A="0.294614" C="0.202161" G="0.0409052" T="0.46232"/>
      <pos A="0.109708" C="0.223662" G="0.0710062" T="0.595625"/>
      <pos A="0.404268" C="0.0473554" G="0.146259" T="0.402118"/>
      <pos A="0.230112" C="0.141959" G="0.427919" T="0.200011"/>
      <pos A="0.101107" C="0.363416" G="0.348366" T="0.18711"/>
      <pos A="0.356966" C="0.292464" G="0.111858" T="0.238712"/>
    </motif>
    <motif db="0" id="FOXF1_HUMAN.H11MO.0.D" length="11" nsites="8" evalue="1.0e+000"
        url="http://hocomoco.autosome.ru/motif/FOXF1_HUMAN.H11MO.0.D">
      <pos A="0.413399" C="0.151961" G="0.151961" T="0.28268"/>
      <pos A="0.00308642" C="0.00308642" G="0.00308642" T="0.990741"/>
      <pos A="0.133805" C="0.00308642" G="0.860022" T="0.00308642"/>
      <pos A="0.00308642" C="0.00308642" G="0.00308642" T="0.990741"/>
      <pos A="0.00308642" C="0.00308642" G="0.00308642" T="0.990741"/>
      <pos A="0.00308642" C="0.00308642" G="0.00308642" T="0.990741"/>
      <pos A="0.729303" C="0.0684459" G="0.199165" T="0.00308642"/>
      <pos A="0.00308642" C="0.133805" G="0.00308642" T="0.860022"/>
      <pos A="0.0212418" C="0.151961" G="0.151961" T="0.674837"/>
      <pos A="0.264524" C="0.170116" G="0.00308642" T="0.562273"/>
      <pos A="0.431554" C="0.00308642" G="0.0393972" T="0.525962"/>
    </motif>
    <motif db="0" id="FOXJ2_HUMAN.H11MO.0.C" length="10" nsites="41" evalue="1.0e+000"
        url="http://hocomoco.autosome.ru/motif/FOXJ2_HUMAN.H11MO.0.C">
      <pos A="0.000608273" C="0.0242972" G="0.000608273" T="0.974486"/>
      <pos A="0.308564" C="0.000608273" G="0.642841" T="0.0479861"/>
      <pos A="0.000608273" C="0.000608273" G="0.0242972" T="0.974486"/>
      <pos A="0.000608273" C="0.000608273" G="0.000608273" T="0.998175"/>
      <pos A="0.000608273" C="0.000608273" G="0.000608273" T="0.998175"/>
      <pos A="0.548086" C="0.000608273" G="0.450698" T="0.000608273"/>
      <pos A="0.000608273" C="0.192752" G="0.000608273" T="0.806032"/>
      <pos A="0.119053" C="0.216441" G="0.000608273" T="0.663898"/>
      <pos A="0.000608273" C="0.0242972" G="0.237498" T="0.737597"/>
      <pos A="0.465174" C="0.0835195" G="0.130897" T="0.320409"/>
    </motif>
    <motif db="0" id="FOXJ3_HUMAN.H11MO.0.A" length="13" nsites="626" evalue="1.0e+000"
        url="http://hocomoco.autosome.ru/motif/FOXJ3_HUMAN.H11MO.0.A">
      <pos A="0.194105" C="0.146488" G="0.164704" T="0.494704"/>
      <pos A="3.99297e-05" C="3.99297e-05" G="3.99297e-05" T="0.99988"/>
      <pos A="0.0829617" C="3.99297e-05" G="0.914274" T="0.00272405"/>
      <pos A="0.00111358" C="3.99297e-05" G="3.99297e-05" T="0.998807"/>
      <pos A="3.99297e-05" C="3.99297e-05" G="3.99297e-05" T="0.99988"/>
      <pos A="0.00887273" C="3.99297e-05" G="0.175705" T="0.815383"/>
      <pos A="0.818151" C="3.99297e-05" G="0.036961" T="0.144848"/>
      <pos A="3.99297e-05" C="0.0711412" G="3.99297e-05" T="0.928779"/>
      <pos A="0.113304" C="3.99297e-05" G="0.430181" T="0.456475"/>
      <pos A="0.0440546" C="3.99297e-05" G="0.325667" T="0.630238"/>
      <pos A="0.0528131" C="3.99297e-05" G="0.0291567" T="0.91799"/>
      <pos A="0.00590464" C="0.0101738" G="0.0168448" T="0.967077"/>
      <pos A="0.358504" C="0.0704075" G="0.138476" T="0.432613"/>
    </motif>
    <motif db="0" id="FOXJ3_HUMAN.H11MO.1.B" length="13" nsites="613" evalue="1.0e+000"
        url="http://hocomoco.autosome.ru/motif/FOXJ3_HUMAN.H11MO.1.B">
      <pos A="0.126259" C="0.100135" G="0.122353" T="0.651253"/>
      <pos A="0.0347939" C="4.07764e-05" G="0.390465" T="0.574701"/>
      <pos A="0.0300326" C="4.07764e-05" G="0.516097" T="0.45383"/>
      <pos A="4.07764e-05" C="4.07764e-05" G="4.07764e-05" T="0.999878"/>
      <pos A="0.0547307" C="4.07764e-05" G="0.115346" T="0.829882"/>
      <pos A="0.396786" C="4.07764e-05" G="0.115356" T="0.487817"/>
      <pos A="0.356257" C="0.0775062" G="4.07764e-05" T="0.566196"/>
      <pos A="4.07764e-05" C="4.07764e-05" G="4.07764e-05" T="0.999878"/>
      <pos A="0.163658" C="4.07764e-05" G="0.83626" T="4.07764e-05"/>
      <pos A="4.07764e-05" C="4.07764e-05" G="4.07764e-05" T="0.999878"/>
      <pos A="4.07764e-05" C="4.07764e-05" G="4.07764e-05" T="0.999878"/>
      <pos A="4.07764e-05" C="4.07764e-05" G="0.0127158" T="0.987203"/>
      <pos A="0.645552" C="0.1047" G="0.116957" T="0.132792"/>
    </motif>
    <motif db="0" id="FOXL1_HUMAN.H11MO.0.D" length="19" nsites="1207" evalue="1.0e+000"
        url="http://hocomoco.autosome.ru/motif/FOXL1_HUMAN.H11MO.0.D">
      <pos A="0.160529" C="0.163843" G="0.222662" T="0.452966"/>
      <pos A="0.140233" C="0.18911" G="0.444267" T="0.22639"/>
      <pos A="0.191181" C="0.0404068" G="0.132363" T="0.636049"/>
      <pos A="0.0629815" C="0.0240452" G="0.0414423" T="0.871531"/>
      <pos A="0.000642035" C="0.000642035" G="0.000642035" T="0.998074"/>
      <pos A="0.0874203" C="0.000434927" G="0.905082" T="0.00706238"/>
      <pos A="0.00830503" C="2.07108e-05" G="2.07108e-05" T="0.991654"/>
      <pos A="2.07108e-05" C="2.07108e-05" G="2.07108e-05" T="0.999938"/>
      <pos A="2.07108e-05" C="2.07108e-05" G="2.07108e-05" T="0.999938"/>
      <pos A="0.47057" C="2.07108e-05" G="0.529389" T="2.07108e-05"/>
      <pos A="2.07108e-05" C="2.07108e-05" G="2.07108e-05" T="0.999938"/>
      <pos A="2.07108e-05" C="2.07108e-05" G="2.07108e-05" T="0.999938"/>
      <pos A="2.07108e-05" C="2.07108e-05" G="2.07108e-05" T="0.999938"/>
      <pos A="0.985855" C="2.07108e-05" G="0.0116188" T="0.00250601"/>
      <pos A="0.000849143" C="0.511992" G="0.000849143" T="0.48631"/>
      <pos A="0.414858" C="0.0188675" G="0.0213528" T="0.544922"/>
      <pos A="0.103989" C="0.0145183" G="0.0186604" T="0.862832"/>
      <pos A="0.226183" C="0.0174178" G="0.0149325" T="0.741467"/>
      <pos A="0.193252" C="0.125321" G="0.0838994" T="0.597527"/>
    </motif>
    <motif db="0" id="FOXO1_HUMAN.H11MO.0.A" length="12" nsites="500" evalue="1.0e+000"
        url="http://hocomoco.autosome.ru/motif/FOXO1_HUMAN.H11MO.0.A">
      <pos A="0.186013" C="0.160018" G="0.259998" T="0.393971"/>
      <pos A="0.0960308" C="0.309988" G="0.255999" T="0.337982"/>
      <pos A="0.060038" C="0.45196" G="0.253999" T="0.234003"/>
      <pos A="0.040042" C="0.477954" G="0.170016" T="0.311988"/>
      <pos A="0.00604879" C="0.0120476" G="0.0140472" T="0.967856"/>
      <pos A="0.0320436" C="0.0340432" G="0.917866" T="0.0160468"/>
      <pos A="0.00404919" C="0.186013" G="0.0160468" T="0.793891"/>
      <pos A="0.010048" C="0.030044" G="0.0620376" T="0.89787"/>
      <pos A="0.0120476" C="0.040042" G="0.222006" T="0.725905"/>
      <pos A="0.403969" C="0.224005" G="0.0520396" T="0.319986"/>
      <pos A="0.00604879" C="0.691912" G="0.0520396" T="0.25"/>
      <pos A="0.226005" C="0.263997" G="0.176015" T="0.333983"/>
    </motif>
    <motif db="0" id="FOXO4_HUMAN.H11MO.0.C" length="9" nsites="28" evalue="1.0e+000"
        url="http://hocomoco.autosome.ru/motif/FOXO4_HUMAN.H11MO.0.C">
      <pos A="0.0369056" C="0.108938" G="0.108938" T="0.745219"/>
      <pos A="0.00088968" C="0.00088968" G="0.00088968" T="0.997331"/>
      <pos A="0.00088968" C="0.00088968" G="0.997331" T="0.00088968"/>
      <pos A="0.00088968" C="0.00088968" G="0.00088968" T="0.997331"/>
      <pos A="0.00088968" C="0.00088968" G="0.00088968" T="0.997331"/>
      <pos A="0.00088968" C="0.00088968" G="0.148955" T="0.849265"/>
      <pos A="0.709203" C="0.00088968" G="0.0369056" T="0.253001"/>
      <pos A="0.0369056" C="0.349044" G="0.180969" T="0.433081"/>
      <pos A="0.00088968" C="0.108938" G="0.361049" T="0.529124"/>
    </motif>
    <motif db="0" id="FOXQ1_HUMAN.H11MO.0.C" length="12" nsites="13" evalue="1.0e+000"
        url="http://hocomoco.autosome.ru/motif/FOXQ1_HUMAN.H11MO.0.C">
      <pos A="0.307252" C="0.307252" G="0.0782443" T="0.307252"/>
      <pos A="0.688931" C="0.0782443" G="0.230916" T="0.0019084"/>
      <pos A="0.0782443" C="0.15458" G="0.0019084" T="0.765267"/>
      <pos A="0.0019084" C="0.0019084" G="0.0019084" T="0.994275"/>
      <pos A="0.0019084" C="0.0019084" G="0.994275" T="0.0019084"/>
      <pos A="0.0019084" C="0.0019084" G="0.0019084" T="0.994275"/>
      <pos A="0.0019084" C="0.0019084" G="0.0019084" T="0.994275"/>
      <pos A="0.0019084" C="0.0019084" G="0.0019084" T="0.994275"/>
      <pos A="0.994275" C="0.0019084" G="0.0019084" T="0.0019084"/>
      <pos A="0.0019084" C="0.0019084" G="0.0782443" T="0.917939"/>
      <pos A="0.15458" C="0.0019084" G="0.230916" T="0.612595"/>
      <pos A="0.0019084" C="0.307252" G="0.0019084" T="0.688931"/>
    </motif>
    <motif db="0" id="GATA1_HUMAN.H11MO.0.A" length="19" nsites="500" evalue="1.0e+000"
        url="http://hocomoco.autosome.ru/motif/GATA1_HUMAN.H11MO.0.A">
      <pos A="0.192012" C="0.403969" G="0.206009" T="0.19801"/>
      <pos A="0.116027" C="0.144021" G="0.190012" T="0.54994"/>
      <pos A="0.0560388" C="0.0780344" G="0.639922" T="0.226005"/>
      <pos A="0.118026" C="0.206009" G="0.389972" T="0.285993"/>
      <pos A="0.194011" C="0.313987" G="0.281994" T="0.210008"/>
      <pos A="0.267996" C="0.246001" G="0.277994" T="0.208008"/>
      <pos A="0.224005" C="0.210008" G="0.367976" T="0.19801"/>
      <pos A="0.261998" C="0.168016" G="0.339982" T="0.230004"/>
      <pos A="0.214007" C="0.224005" G="0.313987" T="0.248"/>
      <pos A="0.331984" C="0.188012" G="0.323985" T="0.156019"/>
      <pos A="0.184013" C="0.387972" G="0.321986" T="0.106029"/>
      <pos A="0.719906" C="0.020046" G="0.00804839" T="0.252"/>
      <pos A="0.00604879" C="4.999e-05" G="0.993851" T="4.999e-05"/>
      <pos A="0.995851" C="4.999e-05" G="4.999e-05" T="0.00404919"/>
      <pos A="0.00204959" C="4.999e-05" G="0.0120476" T="0.985853"/>
      <pos A="0.945861" C="0.00404919" G="0.0140472" T="0.0360428"/>
      <pos A="0.857878" C="0.0160468" G="0.090032" T="0.0360428"/>
      <pos A="0.214007" C="0.154019" G="0.553939" T="0.0780344"/>
      <pos A="0.35198" C="0.188012" G="0.345981" T="0.114027"/>
    </motif>
    <motif db="0" id="GATA2_HUMAN.H11MO.0.A" length="19" nsites="500" evalue="1.0e+000"
        url="http://hocomoco.autosome.ru/motif/GATA2_HUMAN.H11MO.0.A">
      <pos A="0.132024" C="0.45196" G="0.226005" T="0.190012"/>
      <pos A="0.124025" C="0.104029" G="0.158018" T="0.613927"/>
      <pos A="0.080034" C="0.05004" G="0.65192" T="0.218006"/>
      <pos A="0.132024" C="0.222006" G="0.413967" T="0.232004"/>
      <pos A="0.271996" C="0.156019" G="0.289992" T="0.281994"/>
      <pos A="0.303989" C="0.158018" G="0.305989" T="0.232004"/>
      <pos A="0.248" C="0.19801" G="0.367976" T="0.186013"/>
      <pos A="0.269996" C="0.196011" G="0.275995" T="0.257998"/>
      <pos A="0.222006" C="0.224005" G="0.267996" T="0.285993"/>
      <pos A="0.325985" C="0.114027" G="0.343981" T="0.216007"/>
      <pos A="0.192012" C="0.337982" G="0.371976" T="0.0980304"/>
      <pos A="0.773895" C="0.00404919" G="0.00804839" T="0.214007"/>
      <pos A="4.999e-05" C="4.999e-05" G="0.995851" T="0.00404919"/>
      <pos A="0.985853" C="4.999e-05" G="0.00804839" T="0.00604879"/>
      <pos A="0.00604879" C="0.00204959" G="0.0160468" T="0.975855"/>
      <pos A="0.965857" C="0.00604879" G="4.999e-05" T="0.0280444"/>
      <pos A="0.843881" C="0.010048" G="0.114027" T="0.0320436"/>
      <pos A="0.140022" C="0.168016" G="0.627924" T="0.0640372"/>
      <pos A="0.343981" C="0.192012" G="0.389972" T="0.0740352"/>
    </motif>
    <motif db="0" id="GATA5_HUMAN.H11MO.0.D" length="17" nsites="13" evalue="1.0e+000"
        url="http://hocomoco.autosome.ru/motif/GATA5_HUMAN.H11MO.0.D">
      <pos A="0.309884" C="0.0789023" G="0.0874572" T="0.523756"/>
      <pos A="0.395433" C="0.292774" G="0.23289" T="0.0789023"/>
      <pos A="0.703409" C="0.138787" G="0.0789023" T="0.0789023"/>
      <pos A="0.301329" C="0.164451" G="0.318439" T="0.21578"/>
      <pos A="0.523756" C="0.0019084" G="0.164451" T="0.309884"/>
      <pos A="0.0019084" C="0.0019084" G="0.994275" T="0.0019084"/>
      <pos A="0.994275" C="0.0019084" G="0.0019084" T="0.0019084"/>
      <pos A="0.0019084" C="0.0019084" G="0.0019084" T="0.994275"/>
      <pos A="0.686299" C="0.0019084" G="0.0019084" T="0.309884"/>
      <pos A="0.686299" C="0.0019084" G="0.147341" T="0.164451"/>
      <pos A="0.0789023" C="0.455317" G="0.224335" T="0.241445"/>
      <pos A="0.155896" C="0.21578" G="0.155896" T="0.472427"/>
      <pos A="0.155896" C="0.292774" G="0.147341" T="0.403988"/>
      <pos A="0.438207" C="0.0789023" G="0.309884" T="0.173006"/>
      <pos A="0.386878" C="0.0019084" G="0.532311" T="0.0789023"/>
      <pos A="0.395433" C="0.309884" G="0.0789023" T="0.21578"/>
      <pos A="0.194393" C="0.117399" G="0.271387" T="0.41682"/>
    </motif>
    <motif db="0" id="GATA6_HUMAN.H11MO.0.A" length="13" nsites="500" evalue="1.0e+000"
        url="http://hocomoco.autosome.ru/motif/GATA6_HUMAN.H11MO.0.A">
      <pos A="0.337982" C="0.154019" G="0.331984" T="0.176015"/>
      <pos A="0.246001" C="0.407968" G="0.265997" T="0.080034"/>
      <pos A="0.727904" C="4.999e-05" G="0.00604879" T="0.265997"/>
      <pos A="4.999e-05" C="4.999e-05" G="0.99985" T="4.999e-05"/>
      <pos A="0.993851" C="4.999e-05" G="4.999e-05" T="0.00604879"/>
      <pos A="0.010048" C="0.00204959" G="4.999e-05" T="0.987852"/>
      <pos A="0.917866" C="0.010048" G="0.00804839" T="0.0640372"/>
      <pos A="0.94986" C="0.00404919" G="0.0280444" T="0.0180464"/>
      <pos A="0.0360428" C="0.108028" G="0.84788" T="0.00804839"/>
      <pos A="0.59993" C="0.10203" G="0.263997" T="0.0340432"/>
      <pos A="0.232004" C="0.144021" G="0.162018" T="0.461958"/>
      <pos A="0.521946" C="0.130024" G="0.144021" T="0.204009"/>
      <pos A="0.50195" C="0.130024" G="0.196011" T="0.172016"/>
    </motif>
    <motif db="0" id="GBX1_HUMAN.H11MO.0.D" length="17" nsites="36146" evalue="1.0e+000"
        url="http://hocomoco.autosome.ru/motif/GBX1_HUMAN.H11MO.0.D">
      <pos A="0.122467" C="0.375824" G="0.204962" T="0.296747"/>
      <pos A="0.0402149" C="0.109134" G="0.0367559" T="0.813895"/>
      <pos A="0.988303" C="0.00353191" G="0.005693" T="0.00247179"/>
      <pos A="0.999985" C="4.93664e-06" G="4.93664e-06" T="4.93664e-06"/>
      <pos A="6.91638e-07" C="6.91638e-07" G="0.000337085" T="0.999662"/>
      <pos A="6.91638e-07" C="0.004975" G="0.00689789" T="0.988126"/>
      <pos A="0.645272" C="6.91638e-07" G="0.354037" T="0.000690459"/>
      <pos A="0.262616" C="0.213872" G="0.477162" T="0.0463507"/>
      <pos A="0.115294" C="0.37943" G="0.17146" T="0.333816"/>
      <pos A="0.197627" C="0.304251" G="0.19359" T="0.304533"/>
      <pos A="0.33689" C="0.248655" G="0.114931" T="0.299524"/>
      <pos A="0.422584" C="0.157835" G="0.0648259" T="0.354755"/>
      <pos A="0.458992" C="0.068851" G="0.02839" T="0.443767"/>
      <pos A="0.517704" C="0.0280407" G="0.0192322" T="0.435023"/>
      <pos A="0.447365" C="0.0300007" G="0.0314164" T="0.491218"/>
      <pos A="0.318113" C="0.0666613" G="0.0915078" T="0.523718"/>
      <pos A="0.295852" C="0.130395" G="0.190333" T="0.383419"/>
    </motif>
    <motif db="0" id="GBX2_HUMAN.H11MO.0.D" length="17" nsites="11244" evalue="1.0e+000"
        url="http://hocomoco.autosome.ru/motif/GBX2_HUMAN.H11MO.0.D">
      <pos A="0.144672" C="0.392904" G="0.201317" T="0.261108"/>
      <pos A="0.0409244" C="0.155165" G="0.0329592" T="0.770951"/>
      <pos A="0.948327" C="0.0216261" G="0.017748" T="0.0122988"/>
      <pos A="0.967766" C="0.0160646" G="0.00734775" T="0.00882124"/>
      <pos A="0.00522527" C="0.00894802" G="0.00451248" T="0.981314"/>
      <pos A="2.22339e-06" C="0.0257729" G="0.0105434" T="0.963681"/>
      <pos A="0.639499" C="0.0164209" G="0.343507" T="0.000573189"/>
      <pos A="0.148393" C="0.311081" G="0.449889" T="0.0906374"/>
      <pos A="0.0827227" C="0.414888" G="0.128693" T="0.373697"/>
      <pos A="0.169708" C="0.386913" G="0.231125" T="0.212253"/>
      <pos A="0.280326" C="0.286803" G="0.104299" T="0.328572"/>
      <pos A="0.326889" C="0.198063" G="0.0797787" T="0.39527"/>
      <pos A="0.376846" C="0.125465" G="0.0460491" T="0.451639"/>
      <pos A="0.550413" C="0.0748984" G="0.0412791" T="0.33341"/>
      <pos A="0.510337" C="0.0451749" G="0.0321337" T="0.412354"/>
      <pos A="0.304193" C="0.0633025" G="0.0555999" T="0.576905"/>
      <pos A="0.288286" C="0.101907" G="0.15458" T="0.455227"/>
    </motif>
    <motif db="0" id="GCR_HUMAN.H11MO.0.A" length="15" nsites="500" evalue="1.0e+000"
        url="http://hocomoco.autosome.ru/motif/GCR_HUMAN.H11MO.0.A">
      <pos A="0.469956" C="0.0460408" G="0.353979" T="0.130024"/>
      <pos A="0.0920316" C="0.010048" G="0.837882" T="0.060038"/>
      <pos A="0.443961" C="0.156019" G="0.218006" T="0.182014"/>
      <pos A="0.89787" C="0.0260448" G="0.0280444" T="0.0480404"/>
      <pos A="0.0120476" C="0.94786" G="0.0260448" T="0.0140472"/>
      <pos A="0.761898" C="0.0280444" G="0.090032" T="0.120026"/>
      <pos A="0.158018" C="0.29799" G="0.35198" T="0.192012"/>
      <pos A="0.631924" C="0.367976" G="4.999e-05" T="4.999e-05"/>
      <pos A="0.40197" C="0.283993" G="0.218006" T="0.0960308"/>
      <pos A="0.180014" C="0.0540392" G="0.0360428" T="0.729904"/>
      <pos A="0.0140472" C="0.0220456" G="0.953859" T="0.010048"/>
      <pos A="0.0520396" C="0.0380424" G="0.0240452" T="0.885873"/>
      <pos A="0.190012" C="0.265997" G="0.182014" T="0.361978"/>
      <pos A="0.0620376" C="0.84788" G="0.00604879" T="0.0840332"/>
      <pos A="0.176015" C="0.35198" G="0.0260448" T="0.445961"/>
    </motif>
    <motif db="0" id="GCR_HUMAN.H11MO.1.A" length="12" nsites="500" evalue="1.0e+000"
        url="http://hocomoco.autosome.ru/motif/GCR_HUMAN.H11MO.1.A">
      <pos A="0.383973" C="0.305989" G="0.110028" T="0.20001"/>
      <pos A="0.425965" C="0.140022" G="0.305989" T="0.128024"/>
      <pos A="0.493951" C="0.00204959" G="0.491952" T="0.0120476"/>
      <pos A="0.00404919" C="0.00204959" G="0.993851" T="4.999e-05"/>
      <pos A="0.609928" C="0.0440412" G="0.196011" T="0.15002"/>
      <pos A="0.987852" C="0.00804839" G="0.00404919" T="4.999e-05"/>
      <pos A="0.00204959" C="0.993851" G="0.00404919" T="4.999e-05"/>
      <pos A="0.981854" C="4.999e-05" G="0.00204959" T="0.0160468"/>
      <pos A="0.122026" C="0.188012" G="0.533943" T="0.156019"/>
      <pos A="0.487952" C="0.0820336" G="0.178014" T="0.252"/>
      <pos A="0.343981" C="0.244001" G="0.311988" T="0.10003"/>
      <pos A="0.285993" C="0.210008" G="0.0540392" T="0.44996"/>
    </motif>
    <motif db="0" id="GSX1_HUMAN.H11MO.0.D" length="15" nsites="276" evalue="1.0e+000"
        url="http://hocomoco.autosome.ru/motif/GSX1_HUMAN.H11MO.0.D">
      <pos A="0.0969757" C="0.0969757" G="0.0680007" T="0.738048"/>
      <pos A="0.719033" C="0.0996921" G="0.106936" T="0.074339"/>
      <pos A="0.9454" C="0.0073343" G="0.0254437" T="0.0218218"/>
      <pos A="0.0372148" C="0.0191054" G="0.00461789" T="0.939062"/>
      <pos A="0.0435531" C="0.0073343" G="0.206537" T="0.742575"/>
      <pos A="0.681003" C="0.0109562" G="0.278975" T="0.0290656"/>
      <pos A="0.177562" C="0.166697" G="0.528884" T="0.126856"/>
      <pos A="0.235512" C="0.202916" G="0.239134" T="0.322438"/>
      <pos A="0.282597" C="0.0906375" G="0.242756" T="0.384009"/>
      <pos A="0.300706" C="0.0906375" G="0.202916" T="0.405741"/>
      <pos A="0.19205" C="0.0761499" G="0.177562" T="0.554238"/>
      <pos A="0.168508" C="0.0888265" G="0.139533" T="0.603133"/>
      <pos A="0.513491" C="0.0933539" G="0.194766" T="0.198388"/>
      <pos A="0.63573" C="0.0924484" G="0.146777" T="0.125045"/>
      <pos A="0.142249" C="0.0842992" G="0.178468" T="0.594984"/>
    </motif>
    <motif db="0" id="GSX2_HUMAN.H11MO.0.D" length="16" nsites="6133" evalue="1.0e+000"
        url="http://hocomoco.autosome.ru/motif/GSX2_HUMAN.H11MO.0.D">
      <pos A="0.153108" C="0.32056" G="0.156369" T="0.369964"/>
      <pos A="0.066243" C="0.0577644" G="0.0207521" T="0.85524"/>
      <pos A="0.882347" C="0.0281301" G="0.0480222" T="0.0415002"/>
      <pos A="0.990898" C="0.00183839" G="0.00509938" T="0.00216448"/>
      <pos A="0.0257659" C="0.0534844" G="0.0192439" T="0.901506"/>
      <pos A="0.129629" C="0.0494081" G="0.248818" T="0.572145"/>
      <pos A="0.568232" C="0.0578867" G="0.300831" T="0.0730503"/>
      <pos A="0.19974" C="0.25322" G="0.413498" T="0.133542"/>
      <pos A="0.292678" C="0.197783" G="0.161423" T="0.348115"/>
      <pos A="0.312244" C="0.126694" G="0.15376" T="0.407302"/>
      <pos A="0.308168" C="0.0986491" G="0.0988122" T="0.494371"/>
      <pos A="0.189468" C="0.118541" G="0.0887031" T="0.603288"/>
      <pos A="0.154127" C="0.0569492" G="0.0641234" T="0.724801"/>
      <pos A="0.734013" C="0.048063" G="0.107576" T="0.110348"/>
      <pos A="0.845294" C="0.0337961" G="0.0549926" T="0.0659169"/>
      <pos A="0.115525" C="0.118297" G="0.101992" T="0.664187"/>
    </motif>
    <motif db="0" id="HAND1_HUMAN.H11MO.0.D" length="17" nsites="500" evalue="1.0e+000"
        url="http://hocomoco.autosome.ru/motif/HAND1_HUMAN.H11MO.0.D">
      <pos A="0.242002" C="0.114027" G="0.439962" T="0.204009"/>
      <pos A="0.154019" C="0.132024" G="0.495951" T="0.218006"/>
      <pos A="0.136023" C="0.265997" G="0.45196" T="0.146021"/>
      <pos A="0.0380424" C="0.40197" G="0.0520396" T="0.507948"/>
      <pos A="0.0240452" C="0.94786" G="0.00604879" T="0.0220456"/>
      <pos A="0.0160468" C="4.999e-05" G="4.999e-05" T="0.983853"/>
      <pos A="0.00204959" C="0.00204959" G="0.987852" T="0.00804839"/>
      <pos A="0.00204959" C="0.224005" G="0.613927" T="0.160018"/>
      <pos A="0.182014" C="0.303989" G="0.126025" T="0.387972"/>
      <pos A="0.192012" C="0.252" G="0.0940312" T="0.461958"/>
      <pos A="0.335983" C="0.10203" G="0.0280444" T="0.533943"/>
      <pos A="0.178014" C="0.222006" G="0.291992" T="0.307988"/>
      <pos A="0.05004" C="0.236003" G="0.0740352" T="0.639922"/>
      <pos A="0.170016" C="0.311988" G="0.39797" T="0.120026"/>
      <pos A="0.0240452" C="0.0260448" G="0.0340432" T="0.915867"/>
      <pos A="0.020046" C="0.867876" G="0.05004" T="0.0620376"/>
      <pos A="0.611928" C="0.108028" G="0.0360428" T="0.244001"/>
    </motif>
    <motif db="0" id="HBP1_HUMAN.H11MO.0.D" length="9" nsites="5" evalue="1.0e+000"
        url="http://hocomoco.autosome.ru/motif/HBP1_HUMAN.H11MO.0.D">
      <pos A="0.57388" C="0.0836835" G="0.258754" T="0.0836835"/>
      <pos A="0.00490196" C="0.495098" G="0.00490196" T="0.495098"/>
      <pos A="0.179972" C="0.320028" G="0.00490196" T="0.495098"/>
      <pos A="0.00490196" C="0.652661" G="0.179972" T="0.162465"/>
      <pos A="0.985294" C="0.00490196" G="0.00490196" T="0.00490196"/>
      <pos A="0.00490196" C="0.00490196" G="0.00490196" T="0.985294"/>
      <pos A="0.00490196" C="0.00490196" G="0.00490196" T="0.985294"/>
      <pos A="0.00490196" C="0.162465" G="0.827731" T="0.00490196"/>
      <pos A="0.985294" C="0.00490196" G="0.00490196" T="0.00490196"/>
    </motif>
    <motif db="0" id="HEN1_HUMAN.H11MO.0.C" length="20" nsites="55" evalue="1.0e+000"
        url="http://hocomoco.autosome.ru/motif/HEN1_HUMAN.H11MO.0.C">
      <pos A="0.119988" C="0.230301" G="0.293337" T="0.356374"/>
      <pos A="0.110767" C="0.0950081" G="0.63618" T="0.158044"/>
      <pos A="0.0319719" C="0.0319719" G="0.778012" T="0.158044"/>
      <pos A="0.0950081" C="0.000453721" G="0.856807" T="0.0477309"/>
      <pos A="0.126526" C="0.126526" G="0.462831" T="0.284117"/>
      <pos A="0.494349" C="0.457467" G="0.0477309" T="0.000453721"/>
      <pos A="0.126526" C="0.142285" G="0.441708" T="0.289481"/>
      <pos A="0.0477309" C="0.919843" G="0.0319719" T="0.000453721"/>
      <pos A="0.967121" C="0.0162128" G="0.0162128" T="0.000453721"/>
      <pos A="0.000453721" C="0.0792491" G="0.872566" T="0.0477309"/>
      <pos A="0.000453721" C="0.998639" G="0.000453721" T="0.000453721"/>
      <pos A="0.06349" C="0.000453721" G="0.000453721" T="0.935603"/>
      <pos A="0.000453721" C="0.000453721" G="0.98288" T="0.0162128"/>
      <pos A="0.0162128" C="0.888325" G="0.06349" T="0.0319719"/>
      <pos A="0.0477309" C="0.0162128" G="0.825289" T="0.110767"/>
      <pos A="0.000453721" C="0.221081" G="0.284117" T="0.494349"/>
      <pos A="0.0162128" C="0.888325" G="0.06349" T="0.0319719"/>
      <pos A="0.0950081" C="0.699217" G="0.0792491" T="0.126526"/>
      <pos A="0.110767" C="0.425949" G="0.0950081" T="0.368276"/>
      <pos A="0.127867" C="0.395771" G="0.0648309" T="0.41153"/>
    </motif>
    <motif db="0" id="HESX1_HUMAN.H11MO.0.D" length="16" nsites="8" evalue="1.0e+000"
        url="http://hocomoco.autosome.ru/motif/HESX1_HUMAN.H11MO.0.D">
      <pos A="0.436949" C="0.19709" G="0.182981" T="0.182981"/>
      <pos A="0.00308642" C="0.257055" G="0.35582" T="0.384039"/>
      <pos A="0.00308642" C="0.511023" G="0.482804" T="0.00308642"/>
      <pos A="0.130071" C="0.511023" G="0.00308642" T="0.35582"/>
      <pos A="0.00308642" C="0.00308642" G="0.990741" T="0.00308642"/>
      <pos A="0.14418" C="0.00308642" G="0.722663" T="0.130071"/>
      <pos A="0.130071" C="0.863757" G="0.00308642" T="0.00308642"/>
      <pos A="0.482804" C="0.130071" G="0.00308642" T="0.384039"/>
      <pos A="0.398148" C="0.595679" G="0.00308642" T="0.00308642"/>
      <pos A="0.271164" C="0.130071" G="0.468695" T="0.130071"/>
      <pos A="0.00308642" C="0.115961" G="0.00308642" T="0.877866"/>
      <pos A="0.384039" C="0.00308642" G="0.468695" T="0.14418"/>
      <pos A="0.369929" C="0.115961" G="0.511023" T="0.00308642"/>
      <pos A="0.271164" C="0.468695" G="0.130071" T="0.130071"/>
      <pos A="0.369929" C="0.384039" G="0.115961" T="0.130071"/>
      <pos A="0.0348325" C="0.161817" G="0.147707" T="0.655644"/>
    </motif>
    <motif db="0" id="HME1_HUMAN.H11MO.0.D" length="17" nsites="816" evalue="1.0e+000"
        url="http://hocomoco.autosome.ru/motif/HME1_HUMAN.H11MO.0.D">
      <pos A="0.304221" C="0.247856" G="0.328728" T="0.119195"/>
      <pos A="0.0980578" C="0.558786" G="0.101734" T="0.241423"/>
      <pos A="0.00156231" C="0.0285198" G="0.00278765" T="0.96713"/>
      <pos A="0.990105" C="0.00248131" G="0.00738267" T="3.06335e-05"/>
      <pos A="0.997457" C="0.00125597" G="0.00125597" T="3.06335e-05"/>
      <pos A="3.06335e-05" C="3.06335e-05" G="3.06335e-05" T="0.999908"/>
      <pos A="3.06335e-05" C="0.0135094" G="0.0184107" T="0.968049"/>
      <pos A="0.55511" C="3.06335e-05" G="0.444829" T="3.06335e-05"/>
      <pos A="0.12379" C="0.414196" G="0.392139" T="0.069875"/>
      <pos A="0.0943818" C="0.463209" G="0.144621" T="0.297788"/>
      <pos A="0.225493" C="0.422773" G="0.131142" T="0.220592"/>
      <pos A="0.512223" C="0.242648" G="0.0711004" T="0.174029"/>
      <pos A="0.48404" C="0.10541" G="0.0343402" T="0.37621"/>
      <pos A="0.315862" C="0.0536393" G="0.0119777" T="0.618521"/>
      <pos A="0.465966" C="0.0518012" G="0.0101397" T="0.472093"/>
      <pos A="0.544388" C="0.0174917" G="0.0567026" T="0.381418"/>
      <pos A="0.34282" C="0.0953008" G="0.132061" T="0.429819"/>
    </motif>
    <motif db="0" id="HME2_HUMAN.H11MO.0.D" length="11" nsites="9518" evalue="1.0e+000"
        url="http://hocomoco.autosome.ru/motif/HME2_HUMAN.H11MO.0.D">
      <pos A="0.244325" C="0.209856" G="0.327616" T="0.218203"/>
      <pos A="0.222948" C="0.212323" G="0.360715" T="0.204014"/>
      <pos A="0.149905" C="0.152816" G="0.187179" T="0.5101"/>
      <pos A="0.52314" C="0.0291164" G="0.304896" T="0.142848"/>
      <pos A="0.626911" C="0.056187" G="0.316789" T="0.000113385"/>
      <pos A="0.000129208" C="0.000129208" G="0.0238613" T="0.97588"/>
      <pos A="0.000113385" C="0.000113385" G="0.306856" T="0.692917"/>
      <pos A="0.590944" C="0.0533394" G="0.214088" T="0.141628"/>
      <pos A="0.261311" C="0.141312" G="0.469406" T="0.127972"/>
      <pos A="0.161324" C="0.286372" G="0.320998" T="0.231306"/>
      <pos A="0.177369" C="0.218461" G="0.383176" T="0.220994"/>
    </motif>
    <motif db="0" id="HMGA2_HUMAN.H11MO.0.D" length="15" nsites="75" evalue="1.0e+000"
        url="http://hocomoco.autosome.ru/motif/HMGA2_HUMAN.H11MO.0.D">
      <pos A="0.949725" C="0.0167584" G="0.0167584" T="0.0167584"/>
      <pos A="0.723053" C="0.000332889" G="0.000332889" T="0.276281"/>
      <pos A="0.158017" C="0.000332889" G="0.000332889" T="0.841317"/>
      <pos A="0.59165" C="0.000332889" G="0.000332889" T="0.407684"/>
      <pos A="0.525948" C="0.0266136" G="0.0134733" T="0.433965"/>
      <pos A="0.171158" C="0.276281" G="0.118596" T="0.433965"/>
      <pos A="0.000332889" C="0.552229" G="0.394544" T="0.0528944"/>
      <pos A="0.0266136" C="0.328842" G="0.61793" T="0.0266136"/>
      <pos A="0.000332889" C="0.499667" G="0.433965" T="0.0660348"/>
      <pos A="0.0266136" C="0.420825" G="0.539088" T="0.0134733"/>
      <pos A="0.94644" C="0.000332889" G="0.039754" T="0.0134733"/>
      <pos A="0.788755" C="0.0134733" G="0.000332889" T="0.197439"/>
      <pos A="0.0266136" C="0.0134733" G="0.000332889" T="0.95958"/>
      <pos A="0.788755" C="0.000332889" G="0.0134733" T="0.197439"/>
      <pos A="0.0200435" C="0.0200435" G="0.0200435" T="0.93987"/>
    </motif>
    <motif db="0" id="HMX1_HUMAN.H11MO.0.D" length="17" nsites="34" evalue="1.0e+000"
        url="http://hocomoco.autosome.ru/motif/HMX1_HUMAN.H11MO.0.D">
      <pos A="0.19868" C="0.140029" G="0.345308" T="0.315982"/>
      <pos A="0.125367" C="0.184018" G="0.0667155" T="0.6239"/>
      <pos A="0.000733138" C="0.176686" G="0.000733138" T="0.821848"/>
      <pos A="0.997801" C="0.000733138" G="0.000733138" T="0.000733138"/>
      <pos A="0.997801" C="0.000733138" G="0.000733138" T="0.000733138"/>
      <pos A="0.000733138" C="0.000733138" G="0.147361" T="0.851173"/>
      <pos A="0.000733138" C="0.000733138" G="0.000733138" T="0.997801"/>
      <pos A="0.147361" C="0.000733138" G="0.851173" T="0.000733138"/>
      <pos A="0.293988" C="0.323314" G="0.0593842" T="0.323314"/>
      <pos A="0.0593842" C="0.118035" G="0.0593842" T="0.763196"/>
      <pos A="0.206012" C="0.206012" G="0.0593842" T="0.528592"/>
      <pos A="0.147361" C="0.176686" G="0.176686" T="0.499267"/>
      <pos A="0.118035" C="0.0887097" G="0.0300587" T="0.763196"/>
      <pos A="0.0960411" C="0.00806452" G="0.00806452" T="0.88783"/>
      <pos A="0.748534" C="0.0153959" G="0.103372" T="0.132698"/>
      <pos A="0.83651" C="0.0153959" G="0.0153959" T="0.132698"/>
      <pos A="0.0593842" C="0.0300587" G="0.235337" T="0.67522"/>
    </motif>
    <motif db="0" id="HNF1A_HUMAN.H11MO.0.C" length="15" nsites="500" evalue="1.0e+000"
        url="http://hocomoco.autosome.ru/motif/HNF1A_HUMAN.H11MO.0.C">
      <pos A="0.319986" C="0.0460408" G="0.39997" T="0.234003"/>
      <pos A="0.146021" C="0.0340432" G="0.719906" T="0.10003"/>
      <pos A="0.0460408" C="0.0660368" G="0.114027" T="0.773895"/>
      <pos A="0.128024" C="0.10203" G="0.090032" T="0.679914"/>
      <pos A="0.913867" C="0.00404919" G="0.0480404" T="0.0340432"/>
      <pos A="0.791892" C="0.138022" G="0.0180464" T="0.0520396"/>
      <pos A="0.210008" C="0.010048" G="0.0280444" T="0.7519"/>
      <pos A="4.999e-05" C="4.999e-05" G="0.585933" T="0.413967"/>
      <pos A="0.725905" C="0.010048" G="0.0480404" T="0.216007"/>
      <pos A="0.080034" C="0.0240452" G="0.0640372" T="0.831884"/>
      <pos A="0.0240452" C="0.0660368" G="0.0120476" T="0.89787"/>
      <pos A="0.723905" C="0.040042" G="0.0720356" T="0.164017"/>
      <pos A="0.773895" C="0.080034" G="0.0820336" T="0.0640372"/>
      <pos A="0.108028" C="0.721906" G="0.0360428" T="0.134023"/>
      <pos A="0.216007" C="0.339982" G="0.0320436" T="0.411968"/>
    </motif>
    <motif db="0" id="HNF1B_HUMAN.H11MO.0.A" length="15" nsites="500" evalue="1.0e+000"
        url="http://hocomoco.autosome.ru/motif/HNF1B_HUMAN.H11MO.0.A">
      <pos A="0.325985" C="0.0680364" G="0.357978" T="0.248"/>
      <pos A="0.14802" C="0.0340432" G="0.755899" T="0.0620376"/>
      <pos A="0.0280444" C="0.080034" G="0.080034" T="0.811888"/>
      <pos A="0.146021" C="0.0820336" G="0.0460408" T="0.725905"/>
      <pos A="0.979854" C="0.00204959" G="0.0160468" T="0.00204959"/>
      <pos A="0.937862" C="0.0460408" G="0.00604879" T="0.010048"/>
      <pos A="0.0560388" C="0.010048" G="0.00604879" T="0.927864"/>
      <pos A="0.409968" C="4.999e-05" G="0.589932" T="4.999e-05"/>
      <pos A="0.761898" C="0.00404919" G="0.0540392" T="0.180014"/>
      <pos A="0.0460408" C="0.0240452" G="0.122026" T="0.807888"/>
      <pos A="0.0160468" C="0.0380424" G="0.00204959" T="0.943861"/>
      <pos A="0.691912" C="0.0640372" G="0.134023" T="0.110028"/>
      <pos A="0.79789" C="0.0940312" G="0.0660368" T="0.0420416"/>
      <pos A="0.0780344" C="0.731904" G="0.0420416" T="0.14802"/>
      <pos A="0.242002" C="0.357978" G="0.0640372" T="0.335983"/>
    </motif>
    <motif db="0" id="HNF1B_HUMAN.H11MO.1.A" length="11" nsites="500" evalue="1.0e+000"
        url="http://hocomoco.autosome.ru/motif/HNF1B_HUMAN.H11MO.1.A">
      <pos A="0.389972" C="0.0120476" G="0.373975" T="0.224005"/>
      <pos A="0.0520396" C="0.00404919" G="0.929864" T="0.0140472"/>
      <pos A="4.999e-05" C="0.0420416" G="0.00804839" T="0.94986"/>
      <pos A="0.0720356" C="0.030044" G="0.0120476" T="0.885873"/>
      <pos A="0.985853" C="4.999e-05" G="0.0120476" T="0.00204959"/>
      <pos A="0.933863" C="0.0460408" G="0.00404919" T="0.0160468"/>
      <pos A="0.080034" C="0.030044" G="0.00804839" T="0.881874"/>
      <pos A="0.255999" C="0.257998" G="0.34798" T="0.138022"/>
      <pos A="0.813887" C="0.00204959" G="0.0340432" T="0.15002"/>
      <pos A="0.0380424" C="0.0240452" G="0.114027" T="0.823885"/>
      <pos A="0.0160468" C="0.0480404" G="0.00404919" T="0.931864"/>
    </motif>
    <motif db="0" id="HNF6_HUMAN.H11MO.0.B" length="11" nsites="500" evalue="1.0e+000"
        url="http://hocomoco.autosome.ru/motif/HNF6_HUMAN.H11MO.0.B">
      <pos A="0.252" C="0.15002" G="0.130024" T="0.467956"/>
      <pos A="0.108028" C="0.19801" G="0.224005" T="0.469956"/>
      <pos A="0.040042" C="0.176015" G="0.160018" T="0.623925"/>
      <pos A="0.991852" C="0.00604879" G="4.999e-05" T="0.00204959"/>
      <pos A="0.00404919" C="4.999e-05" G="0.010048" T="0.985853"/>
      <pos A="0.010048" C="0.156019" G="0.00404919" T="0.829884"/>
      <pos A="0.00404919" C="4.999e-05" G="0.995851" T="4.999e-05"/>
      <pos A="0.993851" C="0.00204959" G="4.999e-05" T="0.00404919"/>
      <pos A="0.00604879" C="0.0180464" G="0.00404919" T="0.971856"/>
      <pos A="0.00204959" C="0.321986" G="0.0120476" T="0.663917"/>
      <pos A="0.142022" C="0.136023" G="0.29999" T="0.421966"/>
    </motif>
    <motif db="0" id="HTF4_HUMAN.H11MO.0.A" length="10" nsites="500" evalue="1.0e+000"
        url="http://hocomoco.autosome.ru/motif/HTF4_HUMAN.H11MO.0.A">
      <pos A="0.295991" C="0.120026" G="0.261998" T="0.321986"/>
      <pos A="0.142022" C="0.339982" G="0.493951" T="0.0240452"/>
      <pos A="0.0220456" C="0.94786" G="0.0220456" T="0.00804839"/>
      <pos A="0.843881" C="0.0140472" G="0.00604879" T="0.136023"/>
      <pos A="0.0140472" C="0.120026" G="0.837882" T="0.0280444"/>
      <pos A="0.0560388" C="0.609928" G="0.317986" T="0.0160468"/>
      <pos A="0.0180464" C="4.999e-05" G="0.010048" T="0.971856"/>
      <pos A="0.00404919" C="0.00804839" G="0.939862" T="0.0480404"/>
      <pos A="0.0980304" C="0.0320436" G="0.317986" T="0.55194"/>
      <pos A="0.0180464" C="0.160018" G="0.673915" T="0.14802"/>
    </motif>
    <motif db="0" id="HXA10_HUMAN.H11MO.0.C" length="12" nsites="10" evalue="1.0e+000"
        url="http://hocomoco.autosome.ru/motif/HXA10_HUMAN.H11MO.0.C">
      <pos A="0.181999" C="0.0731966" G="0.377842" T="0.366962"/>
      <pos A="0.513845" C="0.198319" G="0.198319" T="0.0895169"/>
      <pos A="0.00247525" C="0.296241" G="0.100397" T="0.600887"/>
      <pos A="0.394163" C="0.100397" G="0.394163" T="0.111277"/>
      <pos A="0.502965" C="0.0895169" G="0.307121" T="0.100397"/>
      <pos A="0.0895169" C="0.00247525" G="0.00247525" T="0.905533"/>
      <pos A="0.00247525" C="0.00247525" G="0.00247525" T="0.992574"/>
      <pos A="0.100397" C="0.00247525" G="0.00247525" T="0.894652"/>
      <pos A="0.992574" C="0.00247525" G="0.00247525" T="0.00247525"/>
      <pos A="0.00247525" C="0.00247525" G="0.00247525" T="0.992574"/>
      <pos A="0.100397" C="0.00247525" G="0.79673" T="0.100397"/>
      <pos A="0.415923" C="0.176559" G="0.100397" T="0.307121"/>
    </motif>
    <motif db="0" id="HXA2_HUMAN.H11MO.0.D" length="11" nsites="13640" evalue="1.0e+000"
        url="http://hocomoco.autosome.ru/motif/HXA2_HUMAN.H11MO.0.D">
      <pos A="0.253161" C="0.188518" G="0.316231" T="0.24209"/>
      <pos A="0.171896" C="0.158835" G="0.565133" T="0.104136"/>
      <pos A="0.0390843" C="0.108045" G="0.0318063" T="0.821065"/>
      <pos A="0.766267" C="0.170253" G="0.0502195" T="0.0132595"/>
      <pos A="0.98521" C="0.00444515" G="0.0103427" T="1.83283e-06"/>
      <pos A="0.00592625" C="1.83283e-06" G="0.00301095" T="0.991061"/>
      <pos A="4.87441e-05" C="0.00672374" G="0.00620092" T="0.987027"/>
      <pos A="0.949031" C="0.016726" G="0.0133817" T="0.0208609"/>
      <pos A="0.360068" C="0.0533658" G="0.456929" T="0.129637"/>
      <pos A="0.137203" C="0.327834" G="0.233401" T="0.301562"/>
      <pos A="0.306104" C="0.120722" G="0.37305" T="0.200124"/>
    </motif>
    <motif db="0" id="HXA7_HUMAN.H11MO.0.D" length="15" nsites="19" evalue="1.0e+000"
        url="http://hocomoco.autosome.ru/motif/HXA7_HUMAN.H11MO.0.D">
      <pos A="0.356791" C="0.245611" G="0.304127" T="0.0934709"/>
      <pos A="0.522097" C="0.264629" G="0.0539729" T="0.159301"/>
      <pos A="0.211965" C="0.0539729" G="0.0013089" T="0.732753"/>
      <pos A="0.153449" C="0.685941" G="0.0539729" T="0.106637"/>
      <pos A="0.416769" C="0.159301" G="0.264629" T="0.159301"/>
      <pos A="0.732753" C="0.159301" G="0.0013089" T="0.106637"/>
      <pos A="0.159301" C="0.153449" G="0.159301" T="0.527949"/>
      <pos A="0.522097" C="0.317293" G="0.0013089" T="0.159301"/>
      <pos A="0.0013089" C="0.0539729" G="0.838081" T="0.106637"/>
      <pos A="0.791269" C="0.100785" G="0.106637" T="0.0013089"/>
      <pos A="0.0013089" C="0.106637" G="0.211965" T="0.680089"/>
      <pos A="0.0539729" C="0.0013089" G="0.0539729" T="0.890745"/>
      <pos A="0.211965" C="0.153449" G="0.633277" T="0.0013089"/>
      <pos A="0.211965" C="0.153449" G="0.527949" T="0.106637"/>
      <pos A="0.383123" C="0.277795" G="0.172467" T="0.166615"/>
    </motif>
    <motif db="0" id="HXA9_HUMAN.H11MO.0.B" length="11" nsites="500" evalue="1.0e+000"
        url="http://hocomoco.autosome.ru/motif/HXA9_HUMAN.H11MO.0.B">
      <pos A="0.459958" C="0.106029" G="0.234003" T="0.20001"/>
      <pos A="0.168016" C="0.00804839" G="0.0460408" T="0.777894"/>
      <pos A="0.106029" C="0.010048" G="0.839882" T="0.0440412"/>
      <pos A="0.954359" C="0.0205459" G="0.00854829" T="0.0165467"/>
      <pos A="0.0285443" C="0.00854829" G="0.0285443" T="0.934363"/>
      <pos A="0.0445411" C="0.00054989" G="0.0405419" T="0.914367"/>
      <pos A="0.0385423" C="0.0685363" G="0.126525" T="0.766397"/>
      <pos A="0.926365" C="0.0185463" G="0.0465407" T="0.00854829"/>
      <pos A="0.0325435" C="0.152519" G="0.0445411" T="0.770396"/>
      <pos A="0.194511" C="0.0385423" G="0.474455" T="0.292492"/>
      <pos A="0.276495" C="0.0605379" G="0.492452" T="0.170516"/>
    </motif>
    <motif db="0" id="HXB3_HUMAN.H11MO.0.D" length="14" nsites="3403" evalue="1.0e+000"
        url="http://hocomoco.autosome.ru/motif/HXB3_HUMAN.H11MO.0.D">
      <pos A="0.118061" C="0.341387" G="0.110128" T="0.430424"/>
      <pos A="0.0598058" C="0.0562796" G="0.0459948" T="0.83792"/>
      <pos A="0.883687" C="0.038869" G="0.0415136" T="0.0359305"/>
      <pos A="0.998949" C="0.000154271" G="0.000741971" T="0.000154271"/>
      <pos A="7.34624e-06" C="0.00588434" G="0.00559049" T="0.988518"/>
      <pos A="0.00529664" C="0.0308616" G="0.277695" T="0.686146"/>
      <pos A="0.687322" C="0.0141121" G="0.268292" T="0.0302739"/>
      <pos A="0.0996224" C="0.376429" G="0.417862" T="0.106087"/>
      <pos A="0.155748" C="0.281222" G="0.114609" T="0.448422"/>
      <pos A="0.205996" C="0.157511" G="0.149871" T="0.486622"/>
      <pos A="0.244123" C="0.131285" G="0.079861" T="0.544731"/>
      <pos A="0.211873" C="0.0963901" G="0.0628912" T="0.628846"/>
      <pos A="0.221203" C="0.0927904" G="0.0810364" T="0.60497"/>
      <pos A="0.438211" C="0.153764" G="0.128199" T="0.279826"/>
    </motif>
    <motif db="0" id="HXB6_HUMAN.H11MO.0.D" length="13" nsites="7" evalue="1.0e+000"
        url="http://hocomoco.autosome.ru/motif/HXB6_HUMAN.H11MO.0.D">
      <pos A="0.470648" C="0.0927396" G="0.224915" T="0.211698"/>
      <pos A="0.49257" C="0.122479" G="0.00352113" T="0.381429"/>
      <pos A="0.00352113" C="0.122479" G="0.00352113" T="0.870479"/>
      <pos A="0.122479" C="0.00352113" G="0.870479" T="0.00352113"/>
      <pos A="0.989437" C="0.00352113" G="0.00352113" T="0.00352113"/>
      <pos A="0.00352113" C="0.00352113" G="0.00352113" T="0.989437"/>
      <pos A="0.00352113" C="0.00352113" G="0.00352113" T="0.989437"/>
      <pos A="0.122479" C="0.00352113" G="0.500387" T="0.373613"/>
      <pos A="0.870479" C="0.00352113" G="0.122479" T="0.00352113"/>
      <pos A="0.00352113" C="0.00352113" G="0.00352113" T="0.989437"/>
      <pos A="0.00352113" C="0.00352113" G="0.870479" T="0.122479"/>
      <pos A="0.49257" C="0.500387" G="0.00352113" T="0.00352113"/>
      <pos A="0.500387" C="0.254655" G="0.122479" T="0.122479"/>
    </motif>
    <motif db="0" id="HXB7_HUMAN.H11MO.0.C" length="10" nsites="28" evalue="1.0e+000"
        url="http://hocomoco.autosome.ru/motif/HXB7_HUMAN.H11MO.0.C">
      <pos A="0.290018" C="0.00989367" G="0.0419078" T="0.658181"/>
      <pos A="0.00088968" C="0.00088968" G="0.00088968" T="0.997331"/>
      <pos A="0.0729216" C="0.00088968" G="0.925299" T="0.00088968"/>
      <pos A="0.997331" C="0.00088968" G="0.00088968" T="0.00088968"/>
      <pos A="0.00088968" C="0.00088968" G="0.00088968" T="0.997331"/>
      <pos A="0.00088968" C="0.00088968" G="0.00088968" T="0.997331"/>
      <pos A="0.469097" C="0.00088968" G="0.325033" T="0.20498"/>
      <pos A="0.965317" C="0.0329039" G="0.00088968" T="0.00088968"/>
      <pos A="0.00088968" C="0.0689198" G="0.00088968" T="0.929301"/>
      <pos A="0.0909296" C="0.0549136" G="0.541129" T="0.313028"/>
    </motif>
    <motif db="0" id="HXB8_HUMAN.H11MO.0.C" length="11" nsites="26" evalue="1.0e+000"
        url="http://hocomoco.autosome.ru/motif/HXB8_HUMAN.H11MO.0.C">
      <pos A="0.198116" C="0.00944793" G="0.00944793" T="0.782988"/>
      <pos A="0.000957854" C="0.0386915" G="0.000957854" T="0.959393"/>
      <pos A="0.0764252" C="0.000957854" G="0.921659" T="0.000957854"/>
      <pos A="0.997126" C="0.000957854" G="0.000957854" T="0.000957854"/>
      <pos A="0.000957854" C="0.000957854" G="0.000957854" T="0.997126"/>
      <pos A="0.000957854" C="0.000957854" G="0.000957854" T="0.997126"/>
      <pos A="0.555643" C="0.000957854" G="0.253773" T="0.189626"/>
      <pos A="0.997126" C="0.000957854" G="0.000957854" T="0.000957854"/>
      <pos A="0.0386915" C="0.000957854" G="0.000957854" T="0.959393"/>
      <pos A="0.102839" C="0.0688784" G="0.517909" T="0.310374"/>
      <pos A="0.291507" C="0.363201" G="0.242453" T="0.102839"/>
    </motif>
    <motif db="0" id="HXC10_HUMAN.H11MO.0.D" length="19" nsites="8980" evalue="1.0e+000"
        url="http://hocomoco.autosome.ru/motif/HXC10_HUMAN.H11MO.0.D">
      <pos A="0.234693" C="0.162725" G="0.18171" T="0.420872"/>
      <pos A="0.310597" C="0.114299" G="0.119065" T="0.456039"/>
      <pos A="0.42012" C="0.0660397" G="0.0691729" T="0.444668"/>
      <pos A="0.39671" C="0.0458541" G="0.0488348" T="0.508602"/>
      <pos A="0.42914" C="0.0408564" G="0.0917172" T="0.438286"/>
      <pos A="0.471936" C="0.0571737" G="0.16006" T="0.310831"/>
      <pos A="0.410822" C="0.163883" G="0.195754" T="0.229541"/>
      <pos A="0.295694" C="0.187922" G="0.216997" T="0.299386"/>
      <pos A="0.253352" C="0.193965" G="0.216088" T="0.336594"/>
      <pos A="0.247208" C="0.139666" G="0.201695" T="0.41143"/>
      <pos A="0.0931916" C="0.102039" G="0.124499" T="0.68027"/>
      <pos A="0.0225628" C="0.0133644" G="0.0946819" T="0.869391"/>
      <pos A="0.000594755" C="0.0131897" G="0.00844149" T="0.977774"/>
      <pos A="0.370085" C="0.0164393" G="0.0142794" T="0.599196"/>
      <pos A="0.987531" C="0.00460824" G="0.00778436" T="7.62601e-05"/>
      <pos A="0.0400997" C="0.17204" G="0.0546661" T="0.733195"/>
      <pos A="0.115705" C="0.0918097" G="0.393457" T="0.399029"/>
      <pos A="0.471773" C="0.0897992" G="0.317194" T="0.121235"/>
      <pos A="0.167595" C="0.426743" G="0.202757" T="0.202905"/>
    </motif>
    <motif db="0" id="HXC6_HUMAN.H11MO.0.D" length="15" nsites="7" evalue="1.0e+000"
        url="http://hocomoco.autosome.ru/motif/HXC6_HUMAN.H11MO.0.D">
      <pos A="0.65669" C="0.024061" G="0.1473" T="0.171948"/>
      <pos A="0.00352113" C="0.00352113" G="0.00352113" T="0.989437"/>
      <pos A="0.00352113" C="0.00352113" G="0.989437" T="0.00352113"/>
      <pos A="0.989437" C="0.00352113" G="0.00352113" T="0.00352113"/>
      <pos A="0.00352113" C="0.00352113" G="0.00352113" T="0.989437"/>
      <pos A="0.00352113" C="0.00352113" G="0.00352113" T="0.989437"/>
      <pos A="0.00352113" C="0.00352113" G="0.151408" T="0.841549"/>
      <pos A="0.989437" C="0.00352113" G="0.00352113" T="0.00352113"/>
      <pos A="0.00352113" C="0.00352113" G="0.00352113" T="0.989437"/>
      <pos A="0.00352113" C="0.00352113" G="0.151408" T="0.841549"/>
      <pos A="0.71831" C="0.0856808" G="0.0446009" T="0.151408"/>
      <pos A="0.00352113" C="0.75939" G="0.151408" T="0.0856808"/>
      <pos A="0.151408" C="0.00352113" G="0.00352113" T="0.841549"/>
      <pos A="0.00352113" C="0.00352113" G="0.00352113" T="0.989437"/>
      <pos A="0.024061" C="0.024061" G="0.171948" T="0.77993"/>
    </motif>
    <motif db="0" id="HXD11_HUMAN.H11MO.0.D" length="11" nsites="124" evalue="1.0e+000"
        url="http://hocomoco.autosome.ru/motif/HXD11_HUMAN.H11MO.0.D">
      <pos A="0.328566" C="0.135173" G="0.191579" T="0.344682"/>
      <pos A="0.262087" C="0.117043" G="0.100927" T="0.519944"/>
      <pos A="0.0324335" C="0.0243755" G="0.104956" T="0.838235"/>
      <pos A="0.00020145" C="0.0163175" G="0.0968977" T="0.886583"/>
      <pos A="0.241942" C="0.00020145" G="0.00020145" T="0.757655"/>
      <pos A="0.830177" C="0.00020145" G="0.145246" T="0.0243755"/>
      <pos A="0.00825947" C="0.282232" G="0.00020145" T="0.709307"/>
      <pos A="0.02639" C="0.02639" G="0.469581" T="0.477639"/>
      <pos A="0.455479" C="0.100927" G="0.278203" T="0.165391"/>
      <pos A="0.239927" C="0.368856" G="0.167405" T="0.223811"/>
      <pos A="0.260073" C="0.22784" G="0.171434" T="0.340653"/>
    </motif>
[truncated: 292,867 more chars]
