# Supplementary material for: DeepEPI: CNN-transformer-based model for extracting TF interactions through predicting enhancer-promoter interactions
Source: Bioinform Adv. 2025 Sep 17;5(1):vbaf221. doi: 10.1093/bioadv/vbaf221 (PMC12478696; doi:10.1093/bioadv/vbaf221)
Supplement: vbaf221_Supplementary_Data [file vbaf221_supplementary_data.zip › Supplementary_file5/K562/result_promoter1-k562/tomtom.tsv]

Query_ID	Target_ID	Optimal_offset	p-value	E-value	q-value	Overlap	Query_consensus	Target_consensus	Orientation
M1	ZN394_HUMAN.H11MO.0.C	-12	0.000179594	0.138108	0.180451	20	CCTGGGGCTAAACAAAGCCAATGTGGGGAAATCTCCTCGC	AGAATGGAATAGAATGGAAT	+
M1	IRX2_HUMAN.H11MO.0.D	-17	0.000234858	0.180606	0.180451	19	CCTGGGGCTAAACAAAGCCAATGTGGGGAAATCTCCTCGC	CCAACATGCCCACCCATGT	-
M2	IRX2_HUMAN.H11MO.0.D	-15	0.00019215	0.147763	0.294887	19	GCTAGCTCAGACCTCACAGGGAATTCCATGTGGCATCAAG	ACATGGGTGGGCATGTTGG	+
M2	MNX1_HUMAN.H11MO.0.D	-20	0.000961278	0.739222	0.398132	19	GCTAGCTCAGACCTCACAGGGAATTCCATGTGGCATCAAG	CTATTTTAATAACCCTTAA	+
M2	GATA1_HUMAN.H11MO.0.A	-29	0.001404	1.07968	0.422023	11	GCTAGCTCAGACCTCACAGGGAATTCCATGTGGCATCAAG	CTGGCGGGGACAGATAAGA	+
M2	GATA2_HUMAN.H11MO.0.A	7	0.00203213	1.56271	0.422023	12	GCTAGCTCAGACCTCACAGGGAATTCCATGTGGCATCAAG	CCTTATCTCCACCCCCCAG	-
M2	BRAC_HUMAN.H11MO.0.A	-3	0.00219994	1.69175	0.422023	20	GCTAGCTCAGACCTCACAGGGAATTCCATGTGGCATCAAG	ATTTCACACCTCCCTGCTAA	-
M2	ZN563_HUMAN.H11MO.0.C	-8	0.00249851	1.92135	0.426044	21	GCTAGCTCAGACCTCACAGGGAATTCCATGTGGCATCAAG	GCAGCTGCCAGTGAGGATCCC	-
M4	IRX2_HUMAN.H11MO.0.D	-18	0.000331776	0.255136	0.479047	19	TGTCATCTGAGGTCAAGTGCAACTTTCCATGCACCCAAAA	CCAACATGCCCACCCATGT	-
M4	ZN563_HUMAN.H11MO.0.C	-12	0.00097127	0.746907	0.479047	21	TGTCATCTGAGGTCAAGTGCAACTTTCCATGCACCCAAAA	GCAGCTGCCAGTGAGGATCCC	-
M4	GATA1_HUMAN.H11MO.0.A	7	0.00131702	1.01279	0.479047	12	TGTCATCTGAGGTCAAGTGCAACTTTCCATGCACCCAAAA	TCTTATCTGTCCCCGCCAG	-
M4	GATA2_HUMAN.H11MO.0.A	7	0.00163902	1.26041	0.479047	12	TGTCATCTGAGGTCAAGTGCAACTTTCCATGCACCCAAAA	CCTTATCTCCACCCCCCAG	-
M4	MNX1_HUMAN.H11MO.0.D	-13	0.0018931	1.45579	0.479047	19	TGTCATCTGAGGTCAAGTGCAACTTTCCATGCACCCAAAA	TTAAGGGTTATTAAAATAG	-
M5	IRX2_HUMAN.H11MO.0.D	0	0.000653785	0.502761	0.467256	19	ACGCCATTAAACTCGTCATAACAAAGCTTCCGTCAGGAAC	ACATGGGTGGGCATGTTGG	+
M5	MNX1_HUMAN.H11MO.0.D	-7	0.000707654	0.544186	0.467256	19	ACGCCATTAAACTCGTCATAACAAAGCTTCCGTCAGGAAC	TTAAGGGTTATTAAAATAG	-
M6	MNX1_HUMAN.H11MO.0.D	-6	0.000216099	0.16618	0.226398	19	GCTAACCTATGGTACATAGGCTTCTGCAAAACAGGCCGAG	CTATTTTAATAACCCTTAA	+
M6	IRX2_HUMAN.H11MO.0.D	-15	0.00033128	0.254755	0.226398	19	GCTAACCTATGGTACATAGGCTTCTGCAAAACAGGCCGAG	ACATGGGTGGGCATGTTGG	+
M6	NR1D1_HUMAN.H11MO.0.B	-4	0.000592414	0.455567	0.226398	19	GCTAACCTATGGTACATAGGCTTCTGCAAAACAGGCCGAG	CCTTCTGACCCACTTCCCT	-
M6	THA_HUMAN.H11MO.0.C	-17	0.00154257	1.18624	0.395685	17	GCTAACCTATGGTACATAGGCTTCTGCAAAACAGGCCGAG	GGGTCACTTCAGGTCAG	+
M6	BHE23_HUMAN.H11MO.0.D	-3	0.00155308	1.19432	0.395685	12	GCTAACCTATGGTACATAGGCTTCTGCAAAACAGGCCGAG	AGCATATGGTGG	+
M6	BRAC_HUMAN.H11MO.0.A	-10	0.00200816	1.54428	0.415297	20	GCTAACCTATGGTACATAGGCTTCTGCAAAACAGGCCGAG	TTAGCAGGGAGGTGTGAAAT	+
M6	HME2_HUMAN.H11MO.0.D	-4	0.00265067	2.03836	0.415297	11	GCTAACCTATGGTACATAGGCTTCTGCAAAACAGGCCGAG	GGTAATTAGGG	+
M6	ZN563_HUMAN.H11MO.0.C	-19	0.0029206	2.24594	0.415297	21	GCTAACCTATGGTACATAGGCTTCTGCAAAACAGGCCGAG	GCAGCTGCCAGTGAGGATCCC	-
M6	RXRA_HUMAN.H11MO.0.A	-16	0.00310137	2.38495	0.415297	20	GCTAACCTATGGTACATAGGCTTCTGCAAAACAGGCCGAG	GGGGGAGGCAGAGGTCAGAG	+
M6	TLX1_HUMAN.H11MO.0.D	-8	0.00344307	2.64772	0.415297	17	GCTAACCTATGGTACATAGGCTTCTGCAAAACAGGCCGAG	CTGGCAAGTTGCCAAGG	+
M6	PAX2_HUMAN.H11MO.0.D	0	0.00392136	3.01553	0.415297	18	GCTAACCTATGGTACATAGGCTTCTGCAAAACAGGCCGAG	GTTCAGTCATGCGTGACA	+
M6	ZN214_HUMAN.H11MO.0.C	-9	0.00407516	3.1338	0.415297	22	GCTAACCTATGGTACATAGGCTTCTGCAAAACAGGCCGAG	TCATCAAAGGCCTCAAAAAGGA	-
M6	GATA1_HUMAN.H11MO.0.A	-16	0.0043542	3.34838	0.416001	19	GCTAACCTATGGTACATAGGCTTCTGCAAAACAGGCCGAG	CTGGCGGGGACAGATAAGA	+
M6	NR1H3_HUMAN.H11MO.0.B	-14	0.00467808	3.59744	0.420654	19	GCTAACCTATGGTACATAGGCTTCTGCAAAACAGGCCGAG	CAGAGGTCACTGCAGGTCA	+
M6	ZN394_HUMAN.H11MO.0.C	-13	0.00543248	4.17758	0.456417	20	GCTAACCTATGGTACATAGGCTTCTGCAAAACAGGCCGAG	AGAATGGAATAGAATGGAAT	+
M6	OLIG2_HUMAN.H11MO.0.B	-26	0.00567296	4.36251	0.456417	14	GCTAACCTATGGTACATAGGCTTCTGCAAAACAGGCCGAG	CAGAAGGGAAACAGCTGG	-
M8	IRX2_HUMAN.H11MO.0.D	-19	5.99146e-05	0.0460743	0.0919493	19	CTCGGGCAATAGCAGCCGCCAAGAATGACAAGACCGGTGA	CCAACATGCCCACCCATGT	-
M8	MNX1_HUMAN.H11MO.0.D	-21	0.000261707	0.201253	0.200817	19	CTCGGGCAATAGCAGCCGCCAAGAATGACAAGACCGGTGA	CTATTTTAATAACCCTTAA	+
M9	PATZ1_HUMAN.H11MO.0.C	-13	8.21171e-06	0.00631481	0.0123762	22	GGTCTTCGGCTAGGGGGACGGAGAGGCGACTGTGGCAAGA	GGGGAGGGGGCGGGGGGGGAGG	+
M9	RXRA_HUMAN.H11MO.0.A	-12	3.10348e-05	0.0238657	0.0233869	20	GGTCTTCGGCTAGGGGGACGGAGAGGCGACTGTGGCAAGA	GGGGGAGGCAGAGGTCAGAG	+
M9	MAZ_HUMAN.H11MO.0.A	-6	7.40668e-05	0.0569574	0.0329567	22	GGTCTTCGGCTAGGGGGACGGAGAGGCGACTGTGGCAAGA	GGGGGAGGGGGGGGGGGGGGGG	+
M9	VEZF1_HUMAN.H11MO.0.C	-6	8.74681e-05	0.0672629	0.0329567	22	GGTCTTCGGCTAGGGGGACGGAGAGGCGACTGTGGCAAGA	GGGGAGGGGGGAGGGGGAGGGG	+
M9	ZBT17_HUMAN.H11MO.0.A	-6	0.000175843	0.135223	0.0517086	19	GGTCTTCGGCTAGGGGGACGGAGAGGCGACTGTGGCAAGA	GAGGGTGGGGGAGGGGAAG	+
M9	ZN341_HUMAN.H11MO.0.C	-20	0.000230578	0.177315	0.0517086	20	GGTCTTCGGCTAGGGGGACGGAGAGGCGACTGTGGCAAGA	GGGGGGGGGGGGAGGGAAGAGC	+
M9	BHE41_HUMAN.H11MO.0.D	-2	0.000253441	0.194896	0.0517086	20	GGTCTTCGGCTAGGGGGACGGAGAGGCGACTGTGGCAAGA	GCCTCTGCACGTGACCCGGT	-
M9	ZN563_HUMAN.H11MO.0.C	-12	0.000274472	0.211069	0.0517086	21	GGTCTTCGGCTAGGGGGACGGAGAGGCGACTGTGGCAAGA	GGGATCCTCACTGGCAGCTGC	+
M9	NR1D1_HUMAN.H11MO.0.B	-6	0.000320397	0.246385	0.0536537	19	GGTCTTCGGCTAGGGGGACGGAGAGGCGACTGTGGCAAGA	AGGGAAGTGGGTCAGAAGG	+
M9	SP3_HUMAN.H11MO.0.B	-8	0.000381746	0.293563	0.0575346	20	GGTCTTCGGCTAGGGGGACGGAGAGGCGACTGTGGCAAGA	GGGGGGGGGCGGGGCCGGGG	+
M9	EGR1_HUMAN.H11MO.0.A	-6	0.0005522	0.424642	0.0756586	17	GGTCTTCGGCTAGGGGGACGGAGAGGCGACTGTGGCAAGA	GAGGGCGTGGGCGGGGG	+
M9	KLF6_HUMAN.H11MO.0.A	-4	0.000790821	0.608141	0.0973645	19	GGTCTTCGGCTAGGGGGACGGAGAGGCGACTGTGGCAAGA	GGAAGGGCGGGGCCGGGGG	+
M9	SP2_HUMAN.H11MO.0.A	-7	0.000839826	0.645826	0.0973645	22	GGTCTTCGGCTAGGGGGACGGAGAGGCGACTGTGGCAAGA	GGGGGGGGGGCGGGGCCGGGGG	+
M9	BC11A_HUMAN.H11MO.0.A	-8	0.00193542	1.48834	0.185274	17	GGTCTTCGGCTAGGGGGACGGAGAGGCGACTGTGGCAAGA	AAAAGAGGAAGTGAAAA	+
M9	NR0B1_HUMAN.H11MO.0.D	-10	0.00196458	1.51076	0.185274	10	GGTCTTCGGCTAGGGGGACGGAGAGGCGACTGTGGCAAGA	GCGTGGGAGA	+
M9	RARG_HUMAN.H11MO.2.D	0	0.00223807	1.72107	0.185274	20	GGTCTTCGGCTAGGGGGACGGAGAGGCGACTGTGGCAAGA	GGGGGTCACCCAGAGGTCAC	+
M9	SP4_HUMAN.H11MO.0.A	-19	0.0024069	1.85091	0.185274	20	GGTCTTCGGCTAGGGGGACGGAGAGGCGACTGTGGCAAGA	GGGAAGGGGGCGGGGCCGGG	+
M9	ZN394_HUMAN.H11MO.0.C	-19	0.0024069	1.85091	0.185274	20	GGTCTTCGGCTAGGGGGACGGAGAGGCGACTGTGGCAAGA	AGAATGGAATAGAATGGAAT	+
M9	TLX1_HUMAN.H11MO.0.D	-23	0.00245861	1.89067	0.185274	17	GGTCTTCGGCTAGGGGGACGGAGAGGCGACTGTGGCAAGA	CTGGCAAGTTGCCAAGG	+
M9	ZFX_HUMAN.H11MO.1.A	-5	0.00245861	1.89067	0.185274	17	GGTCTTCGGCTAGGGGGACGGAGAGGCGACTGTGGCAAGA	GGGGGCGGAGGCCGGGG	+
M9	RFX1_HUMAN.H11MO.0.B	1	0.00279625	2.15032	0.200683	21	GGTCTTCGGCTAGGGGGACGGAGAGGCGACTGTGGCAAGA	GCCCCGGTTGCCATGGCGACGG	+
M9	PTF1A_HUMAN.H11MO.0.B	-18	0.0030377	2.33599	0.208102	18	GGTCTTCGGCTAGGGGGACGGAGAGGCGACTGTGGCAAGA	GGGAAAGGGGGCAGCTGG	-
M9	LYL1_HUMAN.H11MO.0.A	-19	0.00318313	2.44783	0.208584	14	GGTCTTCGGCTAGGGGGACGGAGAGGCGACTGTGGCAAGA	CAGGAAACAGCTGG	-
M9	IRX2_HUMAN.H11MO.0.D	-17	0.00338092	2.59993	0.212314	19	GGTCTTCGGCTAGGGGGACGGAGAGGCGACTGTGGCAAGA	ACATGGGTGGGCATGTTGG	+
M9	THAP1_HUMAN.H11MO.0.C	2	0.00366461	2.81808	0.213531	20	GGTCTTCGGCTAGGGGGACGGAGAGGCGACTGTGGCAAGA	GCCCGCAGCCAAGATGGCGGCG	-
M9	MNX1_HUMAN.H11MO.0.D	-8	0.00390956	3.00645	0.213531	19	GGTCTTCGGCTAGGGGGACGGAGAGGCGACTGTGGCAAGA	TTAAGGGTTATTAAAATAG	-
M9	WT1_HUMAN.H11MO.0.C	-8	0.00396702	3.05064	0.213531	20	GGTCTTCGGCTAGGGGGACGGAGAGGCGACTGTGGCAAGA	GGGCGGGGGAGGAGGGGGGG	+
M9	SPIC_HUMAN.H11MO.0.D	-12	0.00452775	3.48184	0.235309	13	GGTCTTCGGCTAGGGGGACGGAGAGGCGACTGTGGCAAGA	GAGGAAGGGGAGG	+
M9	EGR2_HUMAN.H11MO.1.A	-7	0.00505421	3.88668	0.240422	16	GGTCTTCGGCTAGGGGGACGGAGAGGCGACTGTGGCAAGA	GGGGCGTGGGCGGGGG	+
M9	ZN589_HUMAN.H11MO.0.D	-17	0.00505421	3.88668	0.240422	16	GGTCTTCGGCTAGGGGGACGGAGAGGCGACTGTGGCAAGA	CGGCAGTAACCGTGGG	-
M9	ZN467_HUMAN.H11MO.0.C	-13	0.0051047	3.92551	0.240422	22	GGTCTTCGGCTAGGGGGACGGAGAGGCGACTGTGGCAAGA	GGGGAGGGGAGGGGGGGGGGGG	+
M9	ZN667_HUMAN.H11MO.0.C	0	0.0068917	5.29971	0.305493	19	GGTCTTCGGCTAGGGGGACGGAGAGGCGACTGTGGCAAGA	GCTGAGCTTTTAAGGCCAC	-
M9	BRAC_HUMAN.H11MO.0.A	-5	0.00787412	6.0552	0.313845	20	GGTCTTCGGCTAGGGGGACGGAGAGGCGACTGTGGCAAGA	TTAGCAGGGAGGTGTGAAAT	+
M9	GATA1_HUMAN.H11MO.0.A	-29	0.00791305	6.08514	0.313845	11	GGTCTTCGGCTAGGGGGACGGAGAGGCGACTGTGGCAAGA	CTGGCGGGGACAGATAAGA	+
M9	GATA2_HUMAN.H11MO.0.A	-29	0.00791305	6.08514	0.313845	11	GGTCTTCGGCTAGGGGGACGGAGAGGCGACTGTGGCAAGA	CTGGGGGGTGGAGATAAGG	+
M9	MXI1_HUMAN.H11MO.0.A	-8	0.00875291	6.73098	0.332889	15	GGTCTTCGGCTAGGGGGACGGAGAGGCGACTGTGGCAAGA	GCACGTGGCGGCGGG	+
M9	PLAG1_HUMAN.H11MO.0.D	-11	0.00889545	6.8406	0.332889	17	GGTCTTCGGCTAGGGGGACGGAGAGGCGACTGTGGCAAGA	GGGGGCATCAGGAGGGG	+
M9	EGR2_HUMAN.H11MO.0.A	-4	0.00905584	6.96394	0.332889	18	GGTCTTCGGCTAGGGGGACGGAGAGGCGACTGTGGCAAGA	GGGGGGGTGTGGGAGGGG	+
M9	ZN320_HUMAN.H11MO.0.C	-3	0.0102635	7.89266	0.359935	20	GGTCTTCGGCTAGGGGGACGGAGAGGCGACTGTGGCAAGA	GTGGGACCAGGGGGCCAGTG	+
M9	PROX1_HUMAN.H11MO.0.D	-18	0.0102692	7.89704	0.359935	17	GGTCTTCGGCTAGGGGGACGGAGAGGCGACTGTGGCAAGA	GGGTAAGGCGGGTTGGG	+
M9	Z324A_HUMAN.H11MO.0.C	-13	0.0105171	8.08768	0.360178	23	GGTCTTCGGCTAGGGGGACGGAGAGGCGACTGTGGCAAGA	TGGCAGCAAAGGATGGTTTGATA	-
M9	SPZ1_HUMAN.H11MO.0.D	0	0.0107541	8.26992	0.360178	16	GGTCTTCGGCTAGGGGGACGGAGAGGCGACTGTGGCAAGA	CGGCTGTTACCCTGGG	+
M9	PAX8_HUMAN.H11MO.0.D	-25	0.0109949	8.45506	0.360236	14	GGTCTTCGGCTAGGGGGACGGAGAGGCGACTGTGGCAAGA	GTCACTGAAGCGGG	+
M9	IRF3_HUMAN.H11MO.0.B	-8	0.0141893	10.9116	0.445529	20	GGTCTTCGGCTAGGGGGACGGAGAGGCGACTGTGGCAAGA	GAAAGGGAAAGGGAAAGTGA	+
M9	ZN214_HUMAN.H11MO.0.C	-5	0.0149193	11.473	0.456968	22	GGTCTTCGGCTAGGGGGACGGAGAGGCGACTGTGGCAAGA	TCATCAAAGGCCTCAAAAAGGA	-
M9	VEZF1_HUMAN.H11MO.1.C	-11	0.0153173	11.779	0.456968	12	GGTCTTCGGCTAGGGGGACGGAGAGGCGACTGTGGCAAGA	AGAGGGAGGGGG	+
M9	TAL1_HUMAN.H11MO.0.A	-29	0.0154633	11.8913	0.456968	11	GGTCTTCGGCTAGGGGGACGGAGAGGCGACTGTGGCAAGA	CTGGGGGGGGCAGATAAGG	+
M9	E2F4_HUMAN.H11MO.0.A	-12	0.0159637	12.2761	0.462685	13	GGTCTTCGGCTAGGGGGACGGAGAGGCGACTGTGGCAAGA	GGGGGCGGGAAAT	+
M9	RARG_HUMAN.H11MO.0.B	-12	0.016747	12.8784	0.470251	18	GGTCTTCGGCTAGGGGGACGGAGAGGCGACTGTGGCAAGA	AGGTCAGAGTGACCTGGG	+
M9	ZN554_HUMAN.H11MO.0.C	-11	0.0171652	13.2	0.470251	20	GGTCTTCGGCTAGGGGGACGGAGAGGCGACTGTGGCAAGA	GCTGAGCCATGTGGGGTGCT	+
M9	ZN816_HUMAN.H11MO.1.C	-10	0.0174813	13.4432	0.470251	14	GGTCTTCGGCTAGGGGGACGGAGAGGCGACTGTGGCAAGA	AAGGGGGACATGCA	+
M9	ZBT7B_HUMAN.H11MO.0.D	-1	0.0176039	13.5374	0.470251	21	GGTCTTCGGCTAGGGGGACGGAGAGGCGACTGTGGCAAGA	CGCCGTTGCCATGGCAACGGG	+
M9	ZF64A_HUMAN.H11MO.0.D	-5	0.0177848	13.6765	0.470251	16	GGTCTTCGGCTAGGGGGACGGAGAGGCGACTGTGGCAAGA	GGGGCCCGGGAACCTG	+
M9	RARA_HUMAN.H11MO.0.A	-19	0.0182778	14.0557	0.474954	20	GGTCTTCGGCTAGGGGGACGGAGAGGCGACTGTGGCAAGA	GGGGGATCAAGAGGTCAAGG	+
M9	PURA_HUMAN.H11MO.0.D	-14	0.0192134	14.7751	0.48872	17	GGTCTTCGGCTAGGGGGACGGAGAGGCGACTGTGGCAAGA	GGAAGGGGGGGGCAGGG	+
M9	RFX5_HUMAN.H11MO.0.A	-4	0.0194562	14.9618	0.48872	20	GGTCTTCGGCTAGGGGGACGGAGAGGCGACTGTGGCAAGA	GTCAGCTGTTGCTAGGCAGA	+
M9	PAX5_HUMAN.H11MO.0.A	-8	0.0198866	15.2928	0.491342	21	GGTCTTCGGCTAGGGGGACGGAGAGGCGACTGTGGCAAGA	GCCTGGGCAGCAGAGCGTGAC	+
M10	IRX2_HUMAN.H11MO.0.D	-21	0.000233429	0.179507	0.356275	19	ATGTATCCTGGACCGCGCGGCGGATGTGCAGGCAAGGCCC	ACATGGGTGGGCATGTTGG	+
M11	IRX2_HUMAN.H11MO.0.D	-6	0.000458699	0.35274	0.482633	19	GTTCAGCCATAGGCAACAGTCACGATCTTCGGGAACCTTG	ACATGGGTGGGCATGTTGG	+
M11	MNX1_HUMAN.H11MO.0.D	-7	0.000628149	0.483047	0.482633	19	GTTCAGCCATAGGCAACAGTCACGATCTTCGGGAACCTTG	TTAAGGGTTATTAAAATAG	-
M11	GATA1_HUMAN.H11MO.0.A	8	0.00124713	0.959044	0.49649	11	GTTCAGCCATAGGCAACAGTCACGATCTTCGGGAACCTTG	TCTTATCTGTCCCCGCCAG	-
M11	HXC10_HUMAN.H11MO.0.D	-15	0.00193855	1.49075	0.49649	19	GTTCAGCCATAGGCAACAGTCACGATCTTCGGGAACCTTG	GTAATAAAAAAATTAAAAA	-
M12	RARA_HUMAN.H11MO.0.A	-6	8.14024e-05	0.0625984	0.0667645	20	CGATCTGCGGGGCCTAAAGGACAAAGCTGACACACCAAGA	GGGGGATCAAGAGGTCAAGG	+
M12	RXRA_HUMAN.H11MO.0.A	-6	8.85101e-05	0.0680643	0.0667645	20	CGATCTGCGGGGCCTAAAGGACAAAGCTGACACACCAAGA	GGGGGAGGCAGAGGTCAGAG	+
M12	COT2_HUMAN.H11MO.1.A	-9	0.00015707	0.120787	0.0789868	17	CGATCTGCGGGGCCTAAAGGACAAAGCTGACACACCAAGA	GGGGTCAAAGGTCAGGG	+
M12	ZN384_HUMAN.H11MO.0.C	-18	0.00026276	0.202063	0.099102	12	CGATCTGCGGGGCCTAAAGGACAAAGCTGACACACCAAGA	GGAAAAAATCGG	+
M12	COT1_HUMAN.H11MO.0.C	-9	0.000370043	0.284563	0.110935	17	CGATCTGCGGGGCCTAAAGGACAAAGCTGACACACCAAGA	GGGGTCAGAGGTCAGGG	+
M12	NR1H3_HUMAN.H11MO.0.B	-4	0.000445581	0.342652	0.110935	19	CGATCTGCGGGGCCTAAAGGACAAAGCTGACACACCAAGA	CAGAGGTCACTGCAGGTCA	+
M12	NR2F6_HUMAN.H11MO.0.D	-17	0.000514734	0.39583	0.110935	18	CGATCTGCGGGGCCTAAAGGACAAAGCTGACACACCAAGA	AGGACAAAGTTCACTTGA	+
M12	THA_HUMAN.H11MO.0.C	-7	0.000657593	0.505689	0.124008	17	CGATCTGCGGGGCCTAAAGGACAAAGCTGACACACCAAGA	GGGTCACTTCAGGTCAG	+
M12	RARG_HUMAN.H11MO.2.D	-4	0.00106752	0.82092	0.176915	20	CGATCTGCGGGGCCTAAAGGACAAAGCTGACACACCAAGA	GGGGGTCACCCAGAGGTCAC	+
M12	LEF1_HUMAN.H11MO.0.A	-14	0.00122016	0.938301	0.176915	14	CGATCTGCGGGGCCTAAAGGACAAAGCTGACACACCAAGA	AGCAAATCAAAGGA	-
M12	SOX4_HUMAN.H11MO.0.B	-16	0.00128995	0.991975	0.176915	12	CGATCTGCGGGGCCTAAAGGACAAAGCTGACACACCAAGA	GAGAACAAAGGA	-
M12	IRX2_HUMAN.H11MO.0.D	-21	0.00148466	1.14171	0.186651	19	CGATCTGCGGGGCCTAAAGGACAAAGCTGACACACCAAGA	CCAACATGCCCACCCATGT	-
M12	LYL1_HUMAN.H11MO.0.A	-16	0.00172025	1.32287	0.199633	14	CGATCTGCGGGGCCTAAAGGACAAAGCTGACACACCAAGA	CAGGAAACAGCTGG	-
M12	PPARA_HUMAN.H11MO.0.B	-13	0.00284173	2.18529	0.276032	17	CGATCTGCGGGGCCTAAAGGACAAAGCTGACACACCAAGA	AACTGGGGCAAAGGTCA	+
M12	COT2_HUMAN.H11MO.0.A	-14	0.0030041	2.31015	0.276032	13	CGATCTGCGGGGCCTAAAGGACAAAGCTGACACACCAAGA	CAAAGGTCAGAGG	+
M12	NR1D1_HUMAN.H11MO.0.B	-9	0.00322978	2.4837	0.276032	19	CGATCTGCGGGGCCTAAAGGACAAAGCTGACACACCAAGA	AGGGAAGTGGGTCAGAAGG	+
M12	NR1H3_HUMAN.H11MO.1.B	-15	0.0032846	2.52586	0.276032	10	CGATCTGCGGGGCCTAAAGGACAAAGCTGACACACCAAGA	AAAGGTCAGA	+
M12	SOX2_HUMAN.H11MO.1.A	-12	0.00338923	2.60631	0.276032	16	CGATCTGCGGGGCCTAAAGGACAAAGCTGACACACCAAGA	TTTGCATAACAAAGGA	-
M12	RFX1_HUMAN.H11MO.0.B	-9	0.00355005	2.72999	0.276032	22	CGATCTGCGGGGCCTAAAGGACAAAGCTGACACACCAAGA	CCGTCGCCATGGCAACCGGGGC	-
M12	HEN1_HUMAN.H11MO.0.C	-16	0.00373046	2.86872	0.276032	20	CGATCTGCGGGGCCTAAAGGACAAAGCTGACACACCAAGA	AGGGACGCAGCTGCTCCCCA	-
M12	RORA_HUMAN.H11MO.0.C	-13	0.00387121	2.97696	0.276032	13	CGATCTGCGGGGCCTAAAGGACAAAGCTGACACACCAAGA	AACTAGGTCAGGG	+
M12	THB_HUMAN.H11MO.0.C	-6	0.00408416	3.14072	0.276032	17	CGATCTGCGGGGCCTAAAGGACAAAGCTGACACACCAAGA	GAGGTCAGGTCAGGTCA	+
M12	SOX2_HUMAN.H11MO.0.A	-16	0.00420828	3.23617	0.276032	13	CGATCTGCGGGGCCTAAAGGACAAAGCTGACACACCAAGA	GAGAACAAAGGGA	-
M12	TBX4_HUMAN.H11MO.0.D	-16	0.00485948	3.73694	0.289951	20	CGATCTGCGGGGCCTAAAGGACAAAGCTGACACACCAAGA	AAGGTGTGAAATTTCACACC	+
M12	PPARG_HUMAN.H11MO.0.A	-13	0.00505516	3.88742	0.289951	17	CGATCTGCGGGGCCTAAAGGACAAAGCTGACACACCAAGA	AAGTGGGGCAAAGGTCA	+
M12	RARG_HUMAN.H11MO.0.B	-9	0.00505948	3.89074	0.289951	18	CGATCTGCGGGGCCTAAAGGACAAAGCTGACACACCAAGA	AGGTCAGAGTGACCTGGG	+
M12	GATA1_HUMAN.H11MO.0.A	-7	0.00518927	3.99055	0.289951	19	CGATCTGCGGGGCCTAAAGGACAAAGCTGACACACCAAGA	CTGGCGGGGACAGATAAGA	+
M12	NR2E3_HUMAN.H11MO.0.C	-16	0.00582048	4.47595	0.313605	14	CGATCTGCGGGGCCTAAAGGACAAAGCTGACACACCAAGA	AAAGTCAAAAGTCA	+
M12	TF7L2_HUMAN.H11MO.0.A	-15	0.00687072	5.28358	0.357427	13	CGATCTGCGGGGCCTAAAGGACAAAGCTGACACACCAAGA	CCACATCAAAGGG	-
M12	SOX3_HUMAN.H11MO.0.B	-17	0.0077103	5.92922	0.364259	11	CGATCTGCGGGGCCTAAAGGACAAAGCTGACACACCAAGA	GGGACAAAGGC	-
M12	HNF4G_HUMAN.H11MO.0.B	-16	0.00791547	6.08699	0.364259	14	CGATCTGCGGGGCCTAAAGGACAAAGCTGACACACCAAGA	GAGTCCAAAGTCCA	+
M12	ERR1_HUMAN.H11MO.0.A	-13	0.00802136	6.16842	0.364259	15	CGATCTGCGGGGCCTAAAGGACAAAGCTGACACACCAAGA	CTCAAGGTCACACAG	+
M12	TEAD3_HUMAN.H11MO.0.D	-14	0.00802136	6.16842	0.364259	15	CGATCTGCGGGGCCTAAAGGACAAAGCTGACACACCAAGA	TAGAGCAGAAATATC	-
M12	GATA2_HUMAN.H11MO.0.A	-7	0.00820931	6.31296	0.364259	19	CGATCTGCGGGGCCTAAAGGACAAAGCTGACACACCAAGA	CTGGGGGGTGGAGATAAGG	+
M12	PPARD_HUMAN.H11MO.0.D	-16	0.00920598	7.0794	0.376991	14	CGATCTGCGGGGCCTAAAGGACAAAGCTGACACACCAAGA	TAGGACAAAGGTCA	+
M12	SOX10_HUMAN.H11MO.1.A	-16	0.00943191	7.25314	0.376991	13	CGATCTGCGGGGCCTAAAGGACAAAGCTGACACACCAAGA	GAGAACAAAGGAA	-
M12	ZBT7B_HUMAN.H11MO.0.D	-8	0.0094958	7.30227	0.376991	21	CGATCTGCGGGGCCTAAAGGACAAAGCTGACACACCAAGA	CCCGTTGCCATGGCAACGGCG	-
M12	RARA_HUMAN.H11MO.1.A	-16	0.0106395	8.18175	0.408037	10	CGATCTGCGGGGCCTAAAGGACAAAGCTGACACACCAAGA	AAGGTCAGGG	+
M12	PITX3_HUMAN.H11MO.0.D	-7	0.0112252	8.63215	0.408037	18	CGATCTGCGGGGCCTAAAGGACAAAGCTGACACACCAAGA	GGGGGATTAAGGGATTAA	+
M12	KLF6_HUMAN.H11MO.0.A	0	0.0112855	8.67858	0.408037	19	CGATCTGCGGGGCCTAAAGGACAAAGCTGACACACCAAGA	GGAAGGGCGGGGCCGGGGG	+
M12	ZN589_HUMAN.H11MO.0.D	-13	0.0115292	8.86592	0.408037	16	CGATCTGCGGGGCCTAAAGGACAAAGCTGACACACCAAGA	CCCACGGTTACTGCCG	+
M12	RARB_HUMAN.H11MO.0.D	-16	0.0117666	9.04848	0.408037	11	CGATCTGCGGGGCCTAAAGGACAAAGCTGACACACCAAGA	GAGGTCAGGGC	+
M12	TF7L1_HUMAN.H11MO.0.B	-16	0.0119006	9.15158	0.408037	13	CGATCTGCGGGGCCTAAAGGACAAAGCTGACACACCAAGA	AACATCAAAGGCA	-
M12	NR2C2_HUMAN.H11MO.0.B	-11	0.0123055	9.46297	0.410059	12	CGATCTGCGGGGCCTAAAGGACAAAGCTGACACACCAAGA	GGTTCCGGGTCA	+
M12	ZN341_HUMAN.H11MO.0.C	-5	0.0128971	9.9179	0.410059	22	CGATCTGCGGGGCCTAAAGGACAAAGCTGACACACCAAGA	GGGGGGGGGGGGAGGGAAGAGC	+
M12	RARA_HUMAN.H11MO.2.A	-6	0.013115	10.0854	0.410059	17	CGATCTGCGGGGCCTAAAGGACAAAGCTGACACACCAAGA	AGGTCACCGAGAGGTCA	+
M12	SOX18_HUMAN.H11MO.0.D	-12	0.0136092	10.4655	0.410059	19	CGATCTGCGGGGCCTAAAGGACAAAGCTGACACACCAAGA	GGAAAAGAACAATGGGTTC	-
M12	NR4A3_HUMAN.H11MO.0.D	-21	0.0137578	10.5798	0.410059	10	CGATCTGCGGGGCCTAAAGGACAAAGCTGACACACCAAGA	CAAAGGTCAG	+
M12	COT1_HUMAN.H11MO.1.C	-13	0.0138623	10.6601	0.410059	13	CGATCTGCGGGGCCTAAAGGACAAAGCTGACACACCAAGA	GCAGAGGTCAGGG	+
M12	PRDM6_HUMAN.H11MO.0.C	-14	0.0138623	10.6601	0.410059	13	CGATCTGCGGGGCCTAAAGGACAAAGCTGACACACCAAGA	AAAAAGAAAAAAA	+
M12	ZN320_HUMAN.H11MO.0.C	-6	0.0141685	10.8956	0.411057	20	CGATCTGCGGGGCCTAAAGGACAAAGCTGACACACCAAGA	GTGGGACCAGGGGGCCAGTG	+
M12	TAL1_HUMAN.H11MO.0.A	-7	0.0153945	11.8384	0.438201	19	CGATCTGCGGGGCCTAAAGGACAAAGCTGACACACCAAGA	CTGGGGGGGGCAGATAAGG	+
M12	NANOG_HUMAN.H11MO.0.A	-11	0.0159451	12.2618	0.440885	17	CGATCTGCGGGGCCTAAAGGACAAAGCTGACACACCAAGA	ATTTGCATAACAAAGGA	-
M12	RREB1_HUMAN.H11MO.0.D	-17	0.0162665	12.509	0.440885	22	CGATCTGCGGGGCCTAAAGGACAAAGCTGACACACCAAGA	ACCCCAAACCACCCCCCCCCCC	-
M12	ZN667_HUMAN.H11MO.0.C	-5	0.0163656	12.5851	0.440885	19	CGATCTGCGGGGCCTAAAGGACAAAGCTGACACACCAAGA	GCTGAGCTTTTAAGGCCAC	-
M12	ANDR_HUMAN.H11MO.2.A	-14	0.0182153	14.0075	0.482107	12	CGATCTGCGGGGCCTAAAGGACAAAGCTGACACACCAAGA	AAAAGAACAGAG	-
M13	NR1D1_HUMAN.H11MO.0.B	-1	0.000296579	0.228069	0.223537	19	CCCAGCTGACCTACGGCCTGGCAGCCTCAACATGATCTCA	CCTTCTGACCCACTTCCCT	-
M13	IRX2_HUMAN.H11MO.0.D	-10	0.00037921	0.291613	0.223537	19	CCCAGCTGACCTACGGCCTGGCAGCCTCAACATGATCTCA	ACATGGGTGGGCATGTTGG	+
M13	ZN563_HUMAN.H11MO.0.C	-7	0.000439854	0.338248	0.223537	21	CCCAGCTGACCTACGGCCTGGCAGCCTCAACATGATCTCA	GGGATCCTCACTGGCAGCTGC	+
M13	TLX1_HUMAN.H11MO.0.D	-3	0.000962438	0.740115	0.244559	17	CCCAGCTGACCTACGGCCTGGCAGCCTCAACATGATCTCA	CCTTGGCAACTTGCCAG	-
M13	ZFX_HUMAN.H11MO.1.A	-10	0.000962438	0.740115	0.244559	17	CCCAGCTGACCTACGGCCTGGCAGCCTCAACATGATCTCA	CCCCGGCCTCCGCCCCC	-
M13	THA_HUMAN.H11MO.0.C	-3	0.00144662	1.11245	0.252246	17	CCCAGCTGACCTACGGCCTGGCAGCCTCAACATGATCTCA	GGGTCACTTCAGGTCAG	+
M13	THAP1_HUMAN.H11MO.0.C	4	0.00169348	1.30229	0.252246	18	CCCAGCTGACCTACGGCCTGGCAGCCTCAACATGATCTCA	CGCCGCCATCTTGGCTGCGGGC	+
M13	MNX1_HUMAN.H11MO.0.D	-19	0.00179008	1.37658	0.252246	19	CCCAGCTGACCTACGGCCTGGCAGCCTCAACATGATCTCA	TTAAGGGTTATTAAAATAG	-
M13	RXRA_HUMAN.H11MO.0.A	-10	0.00205698	1.58182	0.252246	20	CCCAGCTGACCTACGGCCTGGCAGCCTCAACATGATCTCA	CTCTGACCTCTGCCTCCCCC	-
M13	NFIC_HUMAN.H11MO.0.A	-4	0.0021514	1.65443	0.252246	17	CCCAGCTGACCTACGGCCTGGCAGCCTCAACATGATCTCA	CTTGGCTCCCTGCCAAG	+
M13	RARG_HUMAN.H11MO.2.D	-5	0.00236943	1.82209	0.252246	20	CCCAGCTGACCTACGGCCTGGCAGCCTCAACATGATCTCA	GTGACCTCTGGGTGACCCCC	-
M13	Z324A_HUMAN.H11MO.0.C	-4	0.0027315	2.10053	0.252246	23	CCCAGCTGACCTACGGCCTGGCAGCCTCAACATGATCTCA	TATCAAACCATCCTTTGCTGCCA	+
M13	LYL1_HUMAN.H11MO.0.A	-2	0.00284289	2.18618	0.252246	14	CCCAGCTGACCTACGGCCTGGCAGCCTCAACATGATCTCA	CAGGAAACAGCTGG	-
M13	EGR1_HUMAN.H11MO.0.A	-9	0.00293329	2.2557	0.252246	17	CCCAGCTGACCTACGGCCTGGCAGCCTCAACATGATCTCA	CCCCCGCCCACGCCCTC	-
M13	NR1H3_HUMAN.H11MO.0.B	0	0.00297806	2.29013	0.252246	19	CCCAGCTGACCTACGGCCTGGCAGCCTCAACATGATCTCA	CAGAGGTCACTGCAGGTCA	+
M13	KLF6_HUMAN.H11MO.0.A	-9	0.00297806	2.29013	0.252246	19	CCCAGCTGACCTACGGCCTGGCAGCCTCAACATGATCTCA	CCCCCGGCCCCGCCCTTCC	-
M13	PATZ1_HUMAN.H11MO.0.C	-9	0.00399738	3.07398	0.304725	22	CCCAGCTGACCTACGGCCTGGCAGCCTCAACATGATCTCA	CCTCCCCCCCCGCCCCCTCCCC	-
M13	SP2_HUMAN.H11MO.0.A	-9	0.00399738	3.07398	0.304725	22	CCCAGCTGACCTACGGCCTGGCAGCCTCAACATGATCTCA	CCCCCGGCCCCGCCCCCCCCCC	-
M13	SP4_HUMAN.H11MO.0.A	-11	0.0044061	3.38829	0.319888	20	CCCAGCTGACCTACGGCCTGGCAGCCTCAACATGATCTCA	CCCGGCCCCGCCCCCTTCCC	-
M13	SP3_HUMAN.H11MO.0.B	-10	0.00538718	4.14274	0.35639	20	CCCAGCTGACCTACGGCCTGGCAGCCTCAACATGATCTCA	CCCCGGCCCCGCCCCCCCCC	-
M13	MAF_HUMAN.H11MO.0.A	-18	0.00558877	4.29777	0.35639	19	CCCAGCTGACCTACGGCCTGGCAGCCTCAACATGATCTCA	TTGCTGAGTCAGCAGATTC	-
M13	CLOCK_HUMAN.H11MO.0.C	-21	0.00561014	4.3142	0.35639	14	CCCAGCTGACCTACGGCCTGGCAGCCTCAACATGATCTCA	CAGACACGTGAACA	+
M13	ZN350_HUMAN.H11MO.0.C	-2	0.00658048	5.06039	0.371583	18	CCCAGCTGACCTACGGCCTGGCAGCCTCAACATGATCTCA	CAGTCCTTTTATGACCTA	+
M13	OLIG2_HUMAN.H11MO.0.B	-1	0.00993918	7.64323	0.488823	18	CCCAGCTGACCTACGGCCTGGCAGCCTCAACATGATCTCA	CCAGCTGTTTCCCTTCTG	+
M14	RXRA_HUMAN.H11MO.0.A	-19	0.000111191	0.0855055	0.170865	20	TCTTGACATTCGGGACATAATCAGAGCCTTGGCTCAACTA	CTCTGACCTCTGCCTCCCCC	-
M14	IRX2_HUMAN.H11MO.0.D	-6	0.000646977	0.497526	0.457786	19	TCTTGACATTCGGGACATAATCAGAGCCTTGGCTCAACTA	CCAACATGCCCACCCATGT	-
M14	MNX1_HUMAN.H11MO.0.D	-9	0.00102512	0.78832	0.457786	19	TCTTGACATTCGGGACATAATCAGAGCCTTGGCTCAACTA	TTAAGGGTTATTAAAATAG	-
M15	IRX2_HUMAN.H11MO.0.D	-4	0.000228664	0.175843	0.243934	19	CAAAACCTCTGATTTCAACTACAGCAACCCAGTTACCATT	ACATGGGTGGGCATGTTGG	+
M16	SP4_HUMAN.H11MO.0.A	-4	4.07932e-07	0.0003137	0.000612723	20	GCGCGGGAAGAGAGAGGAGCAAAGGGATCAGCAGTACAGC	GGGAAGGGGGCGGGGCCGGG	+
M16	SP2_HUMAN.H11MO.0.A	-4	1.04045e-05	0.00800102	0.00621271	22	GCGCGGGAAGAGAGAGGAGCAAAGGGATCAGCAGTACAGC	GGGGGGGGGGCGGGGCCGGGGG	+
M16	PATZ1_HUMAN.H11MO.0.C	-4	1.24087e-05	0.00954229	0.00621271	22	GCGCGGGAAGAGAGAGGAGCAAAGGGATCAGCAGTACAGC	GGGGAGGGGGCGGGGGGGGAGG	+
M16	VEZF1_HUMAN.H11MO.0.C	3	2.08706e-05	0.0160495	0.007837	19	GCGCGGGAAGAGAGAGGAGCAAAGGGATCAGCAGTACAGC	GGGGAGGGGGGAGGGGGAGGGG	+
M16	SP3_HUMAN.H11MO.0.B	-5	5.58077e-05	0.0429161	0.0167648	20	GCGCGGGAAGAGAGAGGAGCAAAGGGATCAGCAGTACAGC	GGGGGGGGGCGGGGCCGGGG	+
M16	RXRA_HUMAN.H11MO.0.A	-3	0.000165219	0.127053	0.0413603	20	GCGCGGGAAGAGAGAGGAGCAAAGGGATCAGCAGTACAGC	GGGGGAGGCAGAGGTCAGAG	+
M16	ZBT17_HUMAN.H11MO.0.A	-3	0.000209642	0.161215	0.0449838	19	GCGCGGGAAGAGAGAGGAGCAAAGGGATCAGCAGTACAGC	GAGGGTGGGGGAGGGGAAG	+
M16	ZN589_HUMAN.H11MO.0.D	-18	0.000245465	0.188762	0.0460866	16	GCGCGGGAAGAGAGAGGAGCAAAGGGATCAGCAGTACAGC	CCCACGGTTACTGCCG	+
M16	ZN554_HUMAN.H11MO.0.C	-12	0.000365449	0.28103	0.0593677	20	GCGCGGGAAGAGAGAGGAGCAAAGGGATCAGCAGTACAGC	AGCACCCCACATGGCTCAGC	-
M16	ZN341_HUMAN.H11MO.0.C	-10	0.000395253	0.303949	0.0593677	22	GCGCGGGAAGAGAGAGGAGCAAAGGGATCAGCAGTACAGC	GGGGGGGGGGGGAGGGAAGAGC	+
M16	ETV5_HUMAN.H11MO.0.C	0	0.000446653	0.343476	0.0609892	14	GCGCGGGAAGAGAGAGGAGCAAAGGGATCAGCAGTACAGC	GAGCAGGAAGTGAG	+
M16	MAZ_HUMAN.H11MO.0.A	-3	0.000492382	0.378642	0.0616307	22	GCGCGGGAAGAGAGAGGAGCAAAGGGATCAGCAGTACAGC	GGGGGAGGGGGGGGGGGGGGGG	+
M16	WT1_HUMAN.H11MO.0.C	-5	0.000672963	0.517508	0.0777541	20	GCGCGGGAAGAGAGAGGAGCAAAGGGATCAGCAGTACAGC	GGGCGGGGGAGGAGGGGGGG	+
M16	TAF1_HUMAN.H11MO.0.A	-7	0.000964036	0.741343	0.0924376	16	GCGCGGGAAGAGAGAGGAGCAAAGGGATCAGCAGTACAGC	AAGATGGCGGCGGCGG	+
M16	KLF6_HUMAN.H11MO.0.A	-7	0.00101012	0.776781	0.0924376	19	GCGCGGGAAGAGAGAGGAGCAAAGGGATCAGCAGTACAGC	GGAAGGGCGGGGCCGGGGG	+
M16	EGR2_HUMAN.H11MO.0.A	-1	0.00101862	0.783315	0.0924376	18	GCGCGGGAAGAGAGAGGAGCAAAGGGATCAGCAGTACAGC	GGGGGGGTGTGGGAGGGG	+
M16	SP4_HUMAN.H11MO.1.A	-6	0.00104622	0.804541	0.0924376	16	GCGCGGGAAGAGAGAGGAGCAAAGGGATCAGCAGTACAGC	GGAGGGGGCGGGGCCG	+
M16	ZN263_HUMAN.H11MO.0.A	-11	0.00140167	1.07788	0.116963	20	GCGCGGGAAGAGAGAGGAGCAAAGGGATCAGCAGTACAGC	GGGAGGAGGGAGAGGAGGAG	+
M16	ETS2_HUMAN.H11MO.0.B	-1	0.00154897	1.19116	0.117546	13	GCGCGGGAAGAGAGAGGAGCAAAGGGATCAGCAGTACAGC	GGAAGGAAGAGGA	+
M16	SPZ1_HUMAN.H11MO.0.D	-18	0.00156517	1.20362	0.117546	16	GCGCGGGAAGAGAGAGGAGCAAAGGGATCAGCAGTACAGC	CCCAGGGTAACAGCCG	-
M16	ZN667_HUMAN.H11MO.0.C	-13	0.0016943	1.30291	0.118931	19	GCGCGGGAAGAGAGAGGAGCAAAGGGATCAGCAGTACAGC	GTGGCCTTAAAAGCTCAGC	+
M16	ZN467_HUMAN.H11MO.0.C	-4	0.00174197	1.33958	0.118931	22	GCGCGGGAAGAGAGAGGAGCAAAGGGATCAGCAGTACAGC	GGGGAGGGGAGGGGGGGGGGGG	+
M16	AIRE_HUMAN.H11MO.0.C	-12	0.0020094	1.54523	0.125733	18	GCGCGGGAAGAGAGAGGAGCAAAGGGATCAGCAGTACAGC	ATTGGTTTTATTGGTTAA	+
M16	ZN563_HUMAN.H11MO.0.C	-11	0.00201316	1.54812	0.125733	21	GCGCGGGAAGAGAGAGGAGCAAAGGGATCAGCAGTACAGC	GGGATCCTCACTGGCAGCTGC	+
M16	MNX1_HUMAN.H11MO.0.D	-5	0.0021041	1.61806	0.125733	19	GCGCGGGAAGAGAGAGGAGCAAAGGGATCAGCAGTACAGC	TTAAGGGTTATTAAAATAG	-
M16	KLF3_HUMAN.H11MO.0.B	-5	0.00226016	1.73806	0.125733	19	GCGCGGGAAGAGAGAGGAGCAAAGGGATCAGCAGTACAGC	GGGGAGGGGCGGGGCCGGG	+
M16	ZN713_HUMAN.H11MO.0.D	-3	0.00226016	1.73806	0.125733	19	GCGCGGGAAGAGAGAGGAGCAAAGGGATCAGCAGTACAGC	ATAGAAAAAAGACATGAAA	+
M16	ZN394_HUMAN.H11MO.0.C	0	0.0024641	1.89489	0.132183	20	GCGCGGGAAGAGAGAGGAGCAAAGGGATCAGCAGTACAGC	AGAATGGAATAGAATGGAAT	+
M16	FEV_HUMAN.H11MO.0.B	-2	0.0031714	2.4388	0.154656	10	GCGCGGGAAGAGAGAGGAGCAAAGGGATCAGCAGTACAGC	GCGGGAAGCG	+
M16	EGR1_HUMAN.H11MO.0.A	-3	0.00319193	2.45459	0.154656	17	GCGCGGGAAGAGAGAGGAGCAAAGGGATCAGCAGTACAGC	GAGGGCGTGGGCGGGGG	+
M16	TLX1_HUMAN.H11MO.0.D	-3	0.00319193	2.45459	0.154656	17	GCGCGGGAAGAGAGAGGAGCAAAGGGATCAGCAGTACAGC	CTGGCAAGTTGCCAAGG	+
M16	NR1D1_HUMAN.H11MO.0.B	-7	0.00344816	2.65163	0.16185	19	GCGCGGGAAGAGAGAGGAGCAAAGGGATCAGCAGTACAGC	AGGGAAGTGGGTCAGAAGG	+
M16	ZSC22_HUMAN.H11MO.0.C	-4	0.0039502	3.0377	0.179796	16	GCGCGGGAAGAGAGAGGAGCAAAGGGATCAGCAGTACAGC	GGTCTGAGGGAGGAGG	+
M16	SPIC_HUMAN.H11MO.0.D	-3	0.00458135	3.52306	0.202391	13	GCGCGGGAAGAGAGAGGAGCAAAGGGATCAGCAGTACAGC	GAGGAAGGGGAGG	+
M16	PURA_HUMAN.H11MO.0.D	-9	0.0052936	4.07078	0.220864	17	GCGCGGGAAGAGAGAGGAGCAAAGGGATCAGCAGTACAGC	GGAAGGGGGGGGCAGGG	+
M16	FLI1_HUMAN.H11MO.0.A	-8	0.0054632	4.2012	0.22178	18	GCGCGGGAAGAGAGAGGAGCAAAGGGATCAGCAGTACAGC	GGAGGAAGGAAGGAGGGA	+
M16	NFAC1_HUMAN.H11MO.0.B	-13	0.00582884	4.48238	0.230396	15	GCGCGGGAAGAGAGAGGAGCAAAGGGATCAGCAGTACAGC	ATGGAAAAAAAGAAA	+
M16	VEZF1_HUMAN.H11MO.1.C	-2	0.00603949	4.64437	0.232601	12	GCGCGGGAAGAGAGAGGAGCAAAGGGATCAGCAGTACAGC	AGAGGGAGGGGG	+
M16	IRX2_HUMAN.H11MO.0.D	-20	0.00635811	4.88939	0.23875	19	GCGCGGGAAGAGAGAGGAGCAAAGGGATCAGCAGTACAGC	ACATGGGTGGGCATGTTGG	+
M16	EGR2_HUMAN.H11MO.1.A	-4	0.00660646	5.08037	0.239396	16	GCGCGGGAAGAGAGAGGAGCAAAGGGATCAGCAGTACAGC	GGGGCGTGGGCGGGGG	+
M16	BRAC_HUMAN.H11MO.0.A	-3	0.00673164	5.17663	0.239396	20	GCGCGGGAAGAGAGAGGAGCAAAGGGATCAGCAGTACAGC	TTAGCAGGGAGGTGTGAAAT	+
M16	TFDP1_HUMAN.H11MO.0.C	-8	0.00688882	5.2975	0.239396	14	GCGCGGGAAGAGAGAGGAGCAAAGGGATCAGCAGTACAGC	GGGGGGCGGGAAAA	+
M16	CTCFL_HUMAN.H11MO.0.A	-2	0.00701283	5.39286	0.239396	17	GCGCGGGAAGAGAGAGGAGCAAAGGGATCAGCAGTACAGC	GCCGCCAGGGGGCGCCG	+
M16	PLAG1_HUMAN.H11MO.0.D	-2	0.00751703	5.7806	0.250905	17	GCGCGGGAAGAGAGAGGAGCAAAGGGATCAGCAGTACAGC	GGGGGCATCAGGAGGGG	+
M16	ZFX_HUMAN.H11MO.1.A	-2	0.00862774	6.63473	0.271346	17	GCGCGGGAAGAGAGAGGAGCAAAGGGATCAGCAGTACAGC	GGGGGCGGAGGCCGGGG	+
M16	LEF1_HUMAN.H11MO.0.A	-4	0.0086352	6.64047	0.271346	14	GCGCGGGAAGAGAGAGGAGCAAAGGGATCAGCAGTACAGC	AGCAAATCAAAGGA	-
M16	TBX1_HUMAN.H11MO.0.D	0	0.00870089	6.69098	0.271346	20	GCGCGGGAAGAGAGAGGAGCAAAGGGATCAGCAGTACAGC	GGGTGGGCAGGGGTGGGCGG	+
M16	Z324A_HUMAN.H11MO.0.C	-1	0.00885206	6.80724	0.271346	23	GCGCGGGAAGAGAGAGGAGCAAAGGGATCAGCAGTACAGC	TGGCAGCAAAGGATGGTTTGATA	-
M16	ZN350_HUMAN.H11MO.1.D	-13	0.0091161	7.01028	0.273851	24	GCGCGGGAAGAGAGAGGAGCAAAGGGATCAGCAGTACAGC	ACGGGGCGCAGGGATTTGTTGCCC	+
M16	BC11A_HUMAN.H11MO.0.A	1	0.00988874	7.60444	0.291237	16	GCGCGGGAAGAGAGAGGAGCAAAGGGATCAGCAGTACAGC	AAAAGAGGAAGTGAAAA	+
M16	PROX1_HUMAN.H11MO.0.D	-9	0.0105812	8.13696	0.301717	17	GCGCGGGAAGAGAGAGGAGCAAAGGGATCAGCAGTACAGC	GGGTAAGGCGGGTTGGG	+
M16	KLF15_HUMAN.H11MO.0.A	-10	0.0107204	8.24402	0.301717	19	GCGCGGGAAGAGAGAGGAGCAAAGGGATCAGCAGTACAGC	GGGGAGGAGCAGGGGGGGG	+
M16	TFCP2_HUMAN.H11MO.0.D	-2	0.0108472	8.3415	0.301717	16	GCGCGGGAAGAGAGAGGAGCAAAGGGATCAGCAGTACAGC	GCCTGAACTGGCCAGA	+
M16	WT1_HUMAN.H11MO.1.B	-9	0.0135101	10.3893	0.364073	11	GCGCGGGAAGAGAGAGGAGCAAAGGGATCAGCAGTACAGC	GTGGGAGGAGG	+
M16	MZF1_HUMAN.H11MO.0.B	-10	0.0135738	10.4382	0.364073	13	GCGCGGGAAGAGAGAGGAGCAAAGGGATCAGCAGTACAGC	GGAGGGGATTGGG	+
M16	SP2_HUMAN.H11MO.1.B	-8	0.0144637	11.1226	0.372252	12	GCGCGGGAAGAGAGAGGAGCAAAGGGATCAGCAGTACAGC	AGGGGGCGGGGC	+
M16	SRBP2_HUMAN.H11MO.0.B	-11	0.0146222	11.2445	0.372252	13	GCGCGGGAAGAGAGAGGAGCAAAGGGATCAGCAGTACAGC	GGGTGGGGTGAGG	+
M16	NKX25_HUMAN.H11MO.0.B	-5	0.0153848	11.8309	0.381184	8	GCGCGGGAAGAGAGAGGAGCAAAGGGATCAGCAGTACAGC	TGGAGAGG	+
M16	THAP1_HUMAN.H11MO.0.C	-11	0.0157344	12.0998	0.381184	22	GCGCGGGAAGAGAGAGGAGCAAAGGGATCAGCAGTACAGC	GCCCGCAGCCAAGATGGCGGCG	-
M16	E2F8_HUMAN.H11MO.0.D	-9	0.0168543	12.961	0.399462	12	GCGCGGGAAGAGAGAGGAGCAAAGGGATCAGCAGTACAGC	TTTGGCGGGAAA	+
M16	NKX22_HUMAN.H11MO.0.D	-10	0.0170208	13.089	0.399462	8	GCGCGGGAAGAGAGAGGAGCAAAGGGATCAGCAGTACAGC	TGAGTGGC	+
M16	TBX15_HUMAN.H11MO.0.D	-1	0.0188392	14.4874	0.435337	19	GCGCGGGAAGAGAGAGGAGCAAAGGGATCAGCAGTACAGC	GGGGGGGGGGGGGTGGGGG	+
M16	CRX_HUMAN.H11MO.0.B	-10	0.0196073	15.078	0.44622	13	GCGCGGGAAGAGAGAGGAGCAAAGGGATCAGCAGTACAGC	TAAGAGGATTAGG	+
M16	ZN214_HUMAN.H11MO.0.C	-15	0.0209763	16.1307	0.47025	22	GCGCGGGAAGAGAGAGGAGCAAAGGGATCAGCAGTACAGC	TCATCAAAGGCCTCAAAAAGGA	-
M16	ZN148_HUMAN.H11MO.0.D	-4	0.0224864	17.2921	0.496692	15	GCGCGGGAAGAGAGAGGAGCAAAGGGATCAGCAGTACAGC	GGGGTGGGGGAGGGG	+
M17	RXRA_HUMAN.H11MO.0.A	-4	0.000186942	0.143759	0.266965	20	GGGATTTTCCCATCAGCTTCACCAACGGGGTGAGAGACCG	CTCTGACCTCTGCCTCCCCC	-
M17	ZN214_HUMAN.H11MO.0.C	-11	0.000522095	0.401491	0.266965	22	GGGATTTTCCCATCAGCTTCACCAACGGGGTGAGAGACCG	TCCTTTTTGAGGCCTTTGATGA	+
M17	IRX2_HUMAN.H11MO.0.D	-8	0.000527535	0.405674	0.266965	19	GGGATTTTCCCATCAGCTTCACCAACGGGGTGAGAGACCG	CCAACATGCCCACCCATGT	-
M17	PROX1_HUMAN.H11MO.0.D	-7	0.000876072	0.673699	0.27282	17	GGGATTTTCCCATCAGCTTCACCAACGGGGTGAGAGACCG	CCCAACCCGCCTTACCC	-
M17	MNX1_HUMAN.H11MO.0.D	-9	0.00107768	0.828738	0.27282	19	GGGATTTTCCCATCAGCTTCACCAACGGGGTGAGAGACCG	CTATTTTAATAACCCTTAA	+
M17	BRAC_HUMAN.H11MO.0.A	-18	0.00115052	0.884749	0.27282	20	GGGATTTTCCCATCAGCTTCACCAACGGGGTGAGAGACCG	TTAGCAGGGAGGTGTGAAAT	+
M17	NR1D1_HUMAN.H11MO.0.B	-13	0.00125791	0.967336	0.27282	19	GGGATTTTCCCATCAGCTTCACCAACGGGGTGAGAGACCG	CCTTCTGACCCACTTCCCT	-
M17	ZN589_HUMAN.H11MO.0.D	-21	0.00229583	1.76549	0.343124	16	GGGATTTTCCCATCAGCTTCACCAACGGGGTGAGAGACCG	CCCACGGTTACTGCCG	+
M17	PAX8_HUMAN.H11MO.0.D	-17	0.00292834	2.25189	0.343124	14	GGGATTTTCCCATCAGCTTCACCAACGGGGTGAGAGACCG	GTCACTGAAGCGGG	+
M17	PTF1A_HUMAN.H11MO.0.B	7	0.00293812	2.25942	0.343124	11	GGGATTTTCCCATCAGCTTCACCAACGGGGTGAGAGACCG	CCAGCTGCCCCCTTTCCC	+
M17	ZN341_HUMAN.H11MO.0.C	-26	0.0036911	2.83845	0.363514	14	GGGATTTTCCCATCAGCTTCACCAACGGGGTGAGAGACCG	GGGGGGGGGGGGAGGGAAGAGC	+
M17	GATA1_HUMAN.H11MO.0.A	-7	0.00474126	3.64603	0.366232	19	GGGATTTTCCCATCAGCTTCACCAACGGGGTGAGAGACCG	TCTTATCTGTCCCCGCCAG	-
M17	ZN394_HUMAN.H11MO.0.C	-6	0.00552118	4.24579	0.366232	20	GGGATTTTCCCATCAGCTTCACCAACGGGGTGAGAGACCG	ATTCCATTCTATTCCATTCT	-
M17	RARG_HUMAN.H11MO.0.B	-6	0.00569977	4.38312	0.366232	18	GGGATTTTCCCATCAGCTTCACCAACGGGGTGAGAGACCG	CCCAGGTCACTCTGACCT	-
M17	SMAD3_HUMAN.H11MO.0.B	-26	0.00602801	4.63554	0.366232	12	GGGATTTTCCCATCAGCTTCACCAACGGGGTGAGAGACCG	CAGGTGACAGAG	-
M17	OLIG2_HUMAN.H11MO.0.B	-9	0.0061237	4.70913	0.366232	18	GGGATTTTCCCATCAGCTTCACCAACGGGGTGAGAGACCG	CCAGCTGTTTCCCTTCTG	+
M17	CLOCK_HUMAN.H11MO.0.C	-19	0.00632961	4.86747	0.366232	14	GGGATTTTCCCATCAGCTTCACCAACGGGGTGAGAGACCG	CAGACACGTGAACA	+
M17	HME2_HUMAN.H11MO.0.D	-6	0.00641868	4.93596	0.366232	11	GGGATTTTCCCATCAGCTTCACCAACGGGGTGAGAGACCG	CCCTAATTACC	-
M17	SPIC_HUMAN.H11MO.0.D	-4	0.00655727	5.04254	0.366232	13	GGGATTTTCCCATCAGCTTCACCAACGGGGTGAGAGACCG	CCTCCCCTTCCTC	-
M17	RARG_HUMAN.H11MO.2.D	-27	0.00771376	5.93188	0.403824	13	GGGATTTTCCCATCAGCTTCACCAACGGGGTGAGAGACCG	GGGGGTCACCCAGAGGTCAC	+
M17	GATA2_HUMAN.H11MO.0.A	-7	0.00824383	6.33951	0.413359	19	GGGATTTTCCCATCAGCTTCACCAACGGGGTGAGAGACCG	CCTTATCTCCACCCCCCAG	-
M17	ZN554_HUMAN.H11MO.0.C	-3	0.00879802	6.76568	0.413359	20	GGGATTTTCCCATCAGCTTCACCAACGGGGTGAGAGACCG	AGCACCCCACATGGCTCAGC	-
M17	THAP1_HUMAN.H11MO.0.C	-7	0.00901636	6.93358	0.413359	22	GGGATTTTCCCATCAGCTTCACCAACGGGGTGAGAGACCG	CGCCGCCATCTTGGCTGCGGGC	+
M17	ZN563_HUMAN.H11MO.0.C	-5	0.00924835	7.11198	0.413359	21	GGGATTTTCCCATCAGCTTCACCAACGGGGTGAGAGACCG	GGGATCCTCACTGGCAGCTGC	+
M17	ZEP2_HUMAN.H11MO.0.D	0	0.00952953	7.32821	0.413359	14	GGGATTTTCCCATCAGCTTCACCAACGGGGTGAGAGACCG	GGGGTTTCCCTACC	-
M17	Z324A_HUMAN.H11MO.0.C	-5	0.011745	9.03188	0.464548	23	GGGATTTTCCCATCAGCTTCACCAACGGGGTGAGAGACCG	TATCAAACCATCCTTTGCTGCCA	+
M17	VEZF1_HUMAN.H11MO.0.C	-8	0.0122396	9.41225	0.464548	22	GGGATTTTCCCATCAGCTTCACCAACGGGGTGAGAGACCG	CCCCTCCCCCTCCCCCCTCCCC	-
M18	MNX1_HUMAN.H11MO.0.D	-20	6.5869e-05	0.0506533	0.10122	19	CCACCGGGTCGAACACCATCCTAACGGTTAAGTGAGTCCC	TTAAGGGTTATTAAAATAG	-
M18	IRX2_HUMAN.H11MO.0.D	-10	0.000370434	0.284864	0.205962	19	CCACCGGGTCGAACACCATCCTAACGGTTAAGTGAGTCCC	CCAACATGCCCACCCATGT	-
M19	SPIC_HUMAN.H11MO.0.D	-2	0.000142603	0.109662	0.123241	13	AGCCTGCCCTCATTTGGCCTCTTAGGGCTTCGAATTGGCT	CCTCCCCTTCCTC	-
M19	RXRA_HUMAN.H11MO.0.A	-1	0.000229244	0.176288	0.123241	20	AGCCTGCCCTCATTTGGCCTCTTAGGGCTTCGAATTGGCT	CTCTGACCTCTGCCTCCCCC	-
M19	TLX1_HUMAN.H11MO.0.D	-6	0.000324503	0.249543	0.123241	17	AGCCTGCCCTCATTTGGCCTCTTAGGGCTTCGAATTGGCT	CTGGCAAGTTGCCAAGG	+
M19	IRX2_HUMAN.H11MO.0.D	-8	0.000324706	0.249699	0.123241	19	AGCCTGCCCTCATTTGGCCTCTTAGGGCTTCGAATTGGCT	CCAACATGCCCACCCATGT	-
M19	LYL1_HUMAN.H11MO.0.A	-2	0.000697318	0.536237	0.182766	14	AGCCTGCCCTCATTTGGCCTCTTAGGGCTTCGAATTGGCT	CCAGCTGTTTCCTG	+
M19	ZN667_HUMAN.H11MO.0.C	-14	0.00072231	0.555457	0.182766	19	AGCCTGCCCTCATTTGGCCTCTTAGGGCTTCGAATTGGCT	GTGGCCTTAAAAGCTCAGC	+
M19	GATA1_HUMAN.H11MO.0.A	-7	0.00114642	0.881599	0.219624	19	AGCCTGCCCTCATTTGGCCTCTTAGGGCTTCGAATTGGCT	TCTTATCTGTCCCCGCCAG	-
M19	ZN394_HUMAN.H11MO.0.C	-20	0.0011573	0.889963	0.219624	20	AGCCTGCCCTCATTTGGCCTCTTAGGGCTTCGAATTGGCT	AGAATGGAATAGAATGGAAT	+
M19	HME2_HUMAN.H11MO.0.D	-6	0.00213676	1.64317	0.360443	11	AGCCTGCCCTCATTTGGCCTCTTAGGGCTTCGAATTGGCT	CCCTAATTACC	-
M19	ZN341_HUMAN.H11MO.0.C	7	0.0027177	2.08991	0.39105	15	AGCCTGCCCTCATTTGGCCTCTTAGGGCTTCGAATTGGCT	GCTCTTCCCTCCCCCCCCCCCC	-
M19	MNX1_HUMAN.H11MO.0.D	-4	0.00320479	2.46448	0.39105	19	AGCCTGCCCTCATTTGGCCTCTTAGGGCTTCGAATTGGCT	CTATTTTAATAACCCTTAA	+
M19	VENTX_HUMAN.H11MO.0.D	-7	0.00424558	3.26485	0.39105	19	AGCCTGCCCTCATTTGGCCTCTTAGGGCTTCGAATTGGCT	CGCTAATTGGTTTCTAATT	+
M19	VEZF1_HUMAN.H11MO.0.C	0	0.00455793	3.50505	0.39105	22	AGCCTGCCCTCATTTGGCCTCTTAGGGCTTCGAATTGGCT	CCCCTCCCCCTCCCCCCTCCCC	-
M19	TFCP2_HUMAN.H11MO.0.D	-12	0.00535806	4.12035	0.39105	16	AGCCTGCCCTCATTTGGCCTCTTAGGGCTTCGAATTGGCT	TCTGGCCAGTTCAGGC	-
M19	TBX21_HUMAN.H11MO.0.A	-21	0.00536125	4.1228	0.39105	13	AGCCTGCCCTCATTTGGCCTCTTAGGGCTTCGAATTGGCT	GTGGAGGTGTGAA	+
M19	BRAC_HUMAN.H11MO.0.A	-4	0.00538932	4.14438	0.39105	20	AGCCTGCCCTCATTTGGCCTCTTAGGGCTTCGAATTGGCT	ATTTCACACCTCCCTGCTAA	-
M19	PROX1_HUMAN.H11MO.0.D	-17	0.0058076	4.46604	0.39105	17	AGCCTGCCCTCATTTGGCCTCTTAGGGCTTCGAATTGGCT	CCCAACCCGCCTTACCC	-
M19	ZN563_HUMAN.H11MO.0.C	-13	0.00584269	4.49302	0.39105	21	AGCCTGCCCTCATTTGGCCTCTTAGGGCTTCGAATTGGCT	GGGATCCTCACTGGCAGCTGC	+
M19	GATA2_HUMAN.H11MO.0.A	-7	0.00640801	4.92776	0.39105	19	AGCCTGCCCTCATTTGGCCTCTTAGGGCTTCGAATTGGCT	CCTTATCTCCACCCCCCAG	-
M19	PTF1A_HUMAN.H11MO.0.B	7	0.00660229	5.07716	0.39105	11	AGCCTGCCCTCATTTGGCCTCTTAGGGCTTCGAATTGGCT	CCAGCTGCCCCCTTTCCC	+
M19	ZBT17_HUMAN.H11MO.0.A	-2	0.00685503	5.27152	0.39105	19	AGCCTGCCCTCATTTGGCCTCTTAGGGCTTCGAATTGGCT	CTTCCCCTCCCCCACCCTC	-
M19	RFX5_HUMAN.H11MO.0.A	-1	0.00701171	5.39201	0.39105	20	AGCCTGCCCTCATTTGGCCTCTTAGGGCTTCGAATTGGCT	GTCAGCTGTTGCTAGGCAGA	+
M19	NR1D1_HUMAN.H11MO.0.B	0	0.00733078	5.63737	0.39105	19	AGCCTGCCCTCATTTGGCCTCTTAGGGCTTCGAATTGGCT	CCTTCTGACCCACTTCCCT	-
M19	TAL1_HUMAN.H11MO.0.A	-7	0.00733078	5.63737	0.39105	19	AGCCTGCCCTCATTTGGCCTCTTAGGGCTTCGAATTGGCT	CCTTATCTGCCCCCCCCAG	-
M19	THA_HUMAN.H11MO.0.C	-3	0.00774432	5.95538	0.39105	17	AGCCTGCCCTCATTTGGCCTCTTAGGGCTTCGAATTGGCT	CTGACCTGAAGTGACCC	-
M19	SP3_HUMAN.H11MO.0.B	0	0.00798283	6.13879	0.39105	20	AGCCTGCCCTCATTTGGCCTCTTAGGGCTTCGAATTGGCT	CCCCGGCCCCGCCCCCCCCC	-
M19	ZN214_HUMAN.H11MO.0.C	-16	0.00798492	6.1404	0.39105	22	AGCCTGCCCTCATTTGGCCTCTTAGGGCTTCGAATTGGCT	TCATCAAAGGCCTCAAAAAGGA	-
M19	OLIG2_HUMAN.H11MO.0.B	-2	0.00930984	7.15927	0.407584	18	AGCCTGCCCTCATTTGGCCTCTTAGGGCTTCGAATTGGCT	CCAGCTGTTTCCCTTCTG	+
M19	Z324A_HUMAN.H11MO.0.C	-10	0.00997881	7.6737	0.407584	23	AGCCTGCCCTCATTTGGCCTCTTAGGGCTTCGAATTGGCT	TATCAAACCATCCTTTGCTGCCA	+
M19	PATZ1_HUMAN.H11MO.0.C	-2	0.0101723	7.82249	0.407584	22	AGCCTGCCCTCATTTGGCCTCTTAGGGCTTCGAATTGGCT	CCTCCCCCCCCGCCCCCTCCCC	-
M19	MAZ_HUMAN.H11MO.0.A	1	0.0101723	7.82249	0.407584	21	AGCCTGCCCTCATTTGGCCTCTTAGGGCTTCGAATTGGCT	CCCCCCCCCCCCCCCCTCCCCC	-
M19	RARG_HUMAN.H11MO.0.B	-11	0.0106548	8.19358	0.414769	18	AGCCTGCCCTCATTTGGCCTCTTAGGGCTTCGAATTGGCT	CCCAGGTCACTCTGACCT	-
M19	MAFA_HUMAN.H11MO.0.D	6	0.0131307	10.0975	0.486214	15	AGCCTGCCCTCATTTGGCCTCTTAGGGCTTCGAATTGGCT	GTGCTGACCCCGCAGCCTTCG	+
M19	ZFX_HUMAN.H11MO.1.A	-5	0.0135148	10.3929	0.488522	17	AGCCTGCCCTCATTTGGCCTCTTAGGGCTTCGAATTGGCT	CCCCGGCCTCCGCCCCC	-
M24	PTF1A_HUMAN.H11MO.0.B	-12	1.94413e-05	0.0149503	0.0286571	18	CCGTGCCGACAAGAGGGAAGAGGCAGCAATTCCAACAGTG	GGGAAAGGGGGCAGCTGG	-
M24	RXRA_HUMAN.H11MO.0.A	-11	4.55729e-05	0.0350455	0.0286571	20	CCGTGCCGACAAGAGGGAAGAGGCAGCAATTCCAACAGTG	GGGGGAGGCAGAGGTCAGAG	+
M24	ZN341_HUMAN.H11MO.0.C	-11	5.6575e-05	0.0435062	0.0286571	22	CCGTGCCGACAAGAGGGAAGAGGCAGCAATTCCAACAGTG	GGGGGGGGGGGGAGGGAAGAGC	+
M24	MAFA_HUMAN.H11MO.0.D	-17	0.000149702	0.11512	0.0564992	21	CCGTGCCGACAAGAGGGAAGAGGCAGCAATTCCAACAGTG	CGAAGGCTGCGGGGTCAGCAC	-
M24	ZN394_HUMAN.H11MO.0.C	-10	0.000185902	0.142959	0.0564992	20	CCGTGCCGACAAGAGGGAAGAGGCAGCAATTCCAACAGTG	AGAATGGAATAGAATGGAAT	+
M24	OLIG2_HUMAN.H11MO.0.B	-12	0.000255832	0.196735	0.0618103	18	CCGTGCCGACAAGAGGGAAGAGGCAGCAATTCCAACAGTG	CAGAAGGGAAACAGCTGG	-
M24	LYL1_HUMAN.H11MO.0.A	-16	0.000284728	0.218956	0.0618103	14	CCGTGCCGACAAGAGGGAAGAGGCAGCAATTCCAACAGTG	CAGGAAACAGCTGG	-
M24	MNX1_HUMAN.H11MO.0.D	-19	0.00041541	0.31945	0.078907	19	CCGTGCCGACAAGAGGGAAGAGGCAGCAATTCCAACAGTG	TTAAGGGTTATTAAAATAG	-
M24	IRX2_HUMAN.H11MO.0.D	-11	0.00053285	0.409762	0.0899687	19	CCGTGCCGACAAGAGGGAAGAGGCAGCAATTCCAACAGTG	ACATGGGTGGGCATGTTGG	+
M24	SP4_HUMAN.H11MO.0.A	-16	0.000936679	0.720306	0.135936	20	CCGTGCCGACAAGAGGGAAGAGGCAGCAATTCCAACAGTG	GGGAAGGGGGCGGGGCCGGG	+
M24	SPIC_HUMAN.H11MO.0.D	-10	0.000984006	0.756701	0.135936	13	CCGTGCCGACAAGAGGGAAGAGGCAGCAATTCCAACAGTG	GAGGAAGGGGAGG	+
M24	VEZF1_HUMAN.H11MO.0.C	-16	0.00137247	1.05543	0.162704	22	CCGTGCCGACAAGAGGGAAGAGGCAGCAATTCCAACAGTG	GGGGAGGGGGGAGGGGGAGGGG	+
M24	TLX1_HUMAN.H11MO.0.D	-5	0.00173721	1.33592	0.188562	17	CCGTGCCGACAAGAGGGAAGAGGCAGCAATTCCAACAGTG	CTGGCAAGTTGCCAAGG	+
M24	PAX2_HUMAN.H11MO.0.D	-2	0.00190917	1.46815	0.193412	18	CCGTGCCGACAAGAGGGAAGAGGCAGCAATTCCAACAGTG	GTTCAGTCATGCGTGACA	+
M24	NR1D1_HUMAN.H11MO.0.B	-20	0.00204283	1.57094	0.194018	19	CCGTGCCGACAAGAGGGAAGAGGCAGCAATTCCAACAGTG	AGGGAAGTGGGTCAGAAGG	+
M24	ZN563_HUMAN.H11MO.0.C	-19	0.002208	1.69795	0.197369	21	CCGTGCCGACAAGAGGGAAGAGGCAGCAATTCCAACAGTG	GCAGCTGCCAGTGAGGATCCC	-
M24	ZFX_HUMAN.H11MO.1.A	-12	0.00260326	2.0019	0.209548	17	CCGTGCCGACAAGAGGGAAGAGGCAGCAATTCCAACAGTG	GGGGGCGGAGGCCGGGG	+
M24	THAP1_HUMAN.H11MO.0.C	-21	0.00275329	2.11728	0.209548	19	CCGTGCCGACAAGAGGGAAGAGGCAGCAATTCCAACAGTG	CGCCGCCATCTTGGCTGCGGGC	+
M24	GATA1_HUMAN.H11MO.0.A	7	0.00275794	2.12086	0.209548	12	CCGTGCCGACAAGAGGGAAGAGGCAGCAATTCCAACAGTG	TCTTATCTGTCCCCGCCAG	-
M24	ZN589_HUMAN.H11MO.0.D	-23	0.00299312	2.30171	0.216587	16	CCGTGCCGACAAGAGGGAAGAGGCAGCAATTCCAACAGTG	CGGCAGTAACCGTGGG	-
M24	CLOCK_HUMAN.H11MO.0.C	-5	0.00346737	2.66641	0.236211	14	CCGTGCCGACAAGAGGGAAGAGGCAGCAATTCCAACAGTG	CAGACACGTGAACA	+
M24	Z324A_HUMAN.H11MO.0.C	-20	0.00357519	2.74932	0.236211	20	CCGTGCCGACAAGAGGGAAGAGGCAGCAATTCCAACAGTG	TGGCAGCAAAGGATGGTTTGATA	-
M24	MAF_HUMAN.H11MO.0.A	-14	0.00398014	3.06072	0.241928	19	CCGTGCCGACAAGAGGGAAGAGGCAGCAATTCCAACAGTG	TTGCTGAGTCAGCAGATTC	-
M24	ZN554_HUMAN.H11MO.0.C	-2	0.00469553	3.61086	0.274435	20	CCGTGCCGACAAGAGGGAAGAGGCAGCAATTCCAACAGTG	GCTGAGCCATGTGGGGTGCT	+
M24	BRAC_HUMAN.H11MO.0.A	-11	0.00503253	3.87001	0.279294	20	CCGTGCCGACAAGAGGGAAGAGGCAGCAATTCCAACAGTG	TTAGCAGGGAGGTGTGAAAT	+
M24	TAL1_HUMAN.H11MO.1.A	-16	0.00514626	3.95747	0.279294	15	CCGTGCCGACAAGAGGGAAGAGGCAGCAATTCCAACAGTG	CAGGAAGCAGATGTG	+
M24	TBX21_HUMAN.H11MO.0.A	-17	0.00545325	4.19355	0.28575	13	CCGTGCCGACAAGAGGGAAGAGGCAGCAATTCCAACAGTG	GTGGAGGTGTGAA	+
M24	PATZ1_HUMAN.H11MO.0.C	-7	0.00610186	4.69233	0.309079	22	CCGTGCCGACAAGAGGGAAGAGGCAGCAATTCCAACAGTG	GGGGAGGGGGCGGGGGGGGAGG	+
M24	KLF6_HUMAN.H11MO.0.A	-11	0.00702328	5.4009	0.334789	19	CCGTGCCGACAAGAGGGAAGAGGCAGCAATTCCAACAGTG	GGAAGGGCGGGGCCGGGGG	+
M24	SP2_HUMAN.H11MO.0.A	-16	0.00739569	5.68729	0.336443	22	CCGTGCCGACAAGAGGGAAGAGGCAGCAATTCCAACAGTG	GGGGGGGGGGCGGGGCCGGGGG	+
M24	TAL1_HUMAN.H11MO.0.A	6	0.00806545	6.20233	0.350178	13	CCGTGCCGACAAGAGGGAAGAGGCAGCAATTCCAACAGTG	CCTTATCTGCCCCCCCCAG	-
M24	MAZ_HUMAN.H11MO.0.A	-3	0.00894025	6.87505	0.377378	22	CCGTGCCGACAAGAGGGAAGAGGCAGCAATTCCAACAGTG	GGGGGAGGGGGGGGGGGGGGGG	+
M24	ZBT17_HUMAN.H11MO.0.A	-16	0.0105909	8.14438	0.432929	19	CCGTGCCGACAAGAGGGAAGAGGCAGCAATTCCAACAGTG	GAGGGTGGGGGAGGGGAAG	+
M24	EGR2_HUMAN.H11MO.0.A	-11	0.011243	8.64585	0.432929	18	CCGTGCCGACAAGAGGGAAGAGGCAGCAATTCCAACAGTG	GGGGGGGTGTGGGAGGGG	+
M24	SP3_HUMAN.H11MO.0.B	-12	0.0112621	8.66057	0.432929	20	CCGTGCCGACAAGAGGGAAGAGGCAGCAATTCCAACAGTG	GGGGGGGGGCGGGGCCGGGG	+
M24	REL_HUMAN.H11MO.0.B	-19	0.0113959	8.76343	0.432929	15	CCGTGCCGACAAGAGGGAAGAGGCAGCAATTCCAACAGTG	TGAAGGGAAATTCCA	+
M24	GATA2_HUMAN.H11MO.0.A	6	0.0121101	9.31267	0.439487	13	CCGTGCCGACAAGAGGGAAGAGGCAGCAATTCCAACAGTG	CCTTATCTCCACCCCCCAG	-
M24	OSR2_HUMAN.H11MO.0.C	-17	0.0121469	9.34099	0.439487	16	CCGTGCCGACAAGAGGGAAGAGGCAGCAATTCCAACAGTG	CAGCAGAAGCAGCAGC	-
M24	RARA_HUMAN.H11MO.0.A	-16	0.0128201	9.85866	0.446571	20	CCGTGCCGACAAGAGGGAAGAGGCAGCAATTCCAACAGTG	GGGGGATCAAGAGGTCAAGG	+
M24	RARG_HUMAN.H11MO.2.D	-14	0.0136713	10.5132	0.446571	20	CCGTGCCGACAAGAGGGAAGAGGCAGCAATTCCAACAGTG	GGGGGTCACCCAGAGGTCAC	+
M24	RARG_HUMAN.H11MO.0.B	-5	0.0138121	10.6215	0.446571	18	CCGTGCCGACAAGAGGGAAGAGGCAGCAATTCCAACAGTG	AGGTCAGAGTGACCTGGG	+
M24	MAFF_HUMAN.H11MO.0.B	-10	0.0138121	10.6215	0.446571	18	CCGTGCCGACAAGAGGGAAGAGGCAGCAATTCCAACAGTG	AAAAATGCTGACTCAGCA	-
M25	IRX2_HUMAN.H11MO.0.D	-8	1.48544e-05	0.011423	0.0226324	19	CGATCACGTTTACTCTGCACCGTCTGACGCTCCTTTTCAA	CCAACATGCCCACCCATGT	-
M25	RXRA_HUMAN.H11MO.0.A	-12	0.000227744	0.175135	0.119133	20	CGATCACGTTTACTCTGCACCGTCTGACGCTCCTTTTCAA	CTCTGACCTCTGCCTCCCCC	-
M25	TLX1_HUMAN.H11MO.0.D	-11	0.00025143	0.193349	0.119133	17	CGATCACGTTTACTCTGCACCGTCTGACGCTCCTTTTCAA	CCTTGGCAACTTGCCAG	-
M25	SPIC_HUMAN.H11MO.0.D	-23	0.000459815	0.353598	0.119133	13	CGATCACGTTTACTCTGCACCGTCTGACGCTCCTTTTCAA	CCTCCCCTTCCTC	-
M25	NR1D1_HUMAN.H11MO.0.B	-17	0.000510254	0.392386	0.119133	19	CGATCACGTTTACTCTGCACCGTCTGACGCTCCTTTTCAA	CCTTCTGACCCACTTCCCT	-
M25	ZN394_HUMAN.H11MO.0.C	-19	0.00055839	0.429402	0.119133	20	CGATCACGTTTACTCTGCACCGTCTGACGCTCCTTTTCAA	ATTCCATTCTATTCCATTCT	-
M25	PROX1_HUMAN.H11MO.0.D	-22	0.000564074	0.433773	0.119133	17	CGATCACGTTTACTCTGCACCGTCTGACGCTCCTTTTCAA	CCCAACCCGCCTTACCC	-
M25	FOXD3_HUMAN.H11MO.0.D	-4	0.000625525	0.481029	0.119133	15	CGATCACGTTTACTCTGCACCGTCTGACGCTCCTTTTCAA	TTTGTTTACTTAGCA	+
M25	RFX5_HUMAN.H11MO.0.A	-8	0.00089369	0.687247	0.151294	20	CGATCACGTTTACTCTGCACCGTCTGACGCTCCTTTTCAA	TCTGCCTAGCAACAGCTGAC	-
M25	MNX1_HUMAN.H11MO.0.D	-5	0.00114109	0.877496	0.170841	19	CGATCACGTTTACTCTGCACCGTCTGACGCTCCTTTTCAA	CTATTTTAATAACCCTTAA	+
M25	ZN554_HUMAN.H11MO.0.C	-15	0.00141193	1.08577	0.170841	20	CGATCACGTTTACTCTGCACCGTCTGACGCTCCTTTTCAA	AGCACCCCACATGGCTCAGC	-
M25	KLF6_HUMAN.H11MO.0.A	-19	0.0014418	1.10875	0.170841	19	CGATCACGTTTACTCTGCACCGTCTGACGCTCCTTTTCAA	CCCCCGGCCCCGCCCTTCC	-
M25	ZN341_HUMAN.H11MO.0.C	-16	0.00152172	1.1702	0.170841	22	CGATCACGTTTACTCTGCACCGTCTGACGCTCCTTTTCAA	GCTCTTCCCTCCCCCCCCCCCC	-
M25	MAF_HUMAN.H11MO.0.A	-5	0.00168193	1.2934	0.170841	19	CGATCACGTTTACTCTGCACCGTCTGACGCTCCTTTTCAA	TTGCTGAGTCAGCAGATTC	-
M25	ZN667_HUMAN.H11MO.0.C	-1	0.00168193	1.2934	0.170841	19	CGATCACGTTTACTCTGCACCGTCTGACGCTCCTTTTCAA	GCTGAGCTTTTAAGGCCAC	-
M25	VEZF1_HUMAN.H11MO.0.C	-12	0.00215666	1.65847	0.205371	22	CGATCACGTTTACTCTGCACCGTCTGACGCTCCTTTTCAA	CCCCTCCCCCTCCCCCCTCCCC	-
M25	PURA_HUMAN.H11MO.0.D	-12	0.00254011	1.95334	0.227656	17	CGATCACGTTTACTCTGCACCGTCTGACGCTCCTTTTCAA	CCCTGCCCCCCCCTTCC	-
M25	MAFA_HUMAN.H11MO.0.D	-14	0.00453317	3.486	0.333785	21	CGATCACGTTTACTCTGCACCGTCTGACGCTCCTTTTCAA	GTGCTGACCCCGCAGCCTTCG	+
M25	BC11A_HUMAN.H11MO.0.A	-23	0.00473826	3.64372	0.333785	17	CGATCACGTTTACTCTGCACCGTCTGACGCTCCTTTTCAA	TTTTCACTTCCTCTTTT	-
M25	BHE41_HUMAN.H11MO.0.D	-3	0.00481962	3.70629	0.333785	20	CGATCACGTTTACTCTGCACCGTCTGACGCTCCTTTTCAA	GCCTCTGCACGTGACCCGGT	-
M25	ZN563_HUMAN.H11MO.0.C	-4	0.00518642	3.98835	0.34357	21	CGATCACGTTTACTCTGCACCGTCTGACGCTCCTTTTCAA	GGGATCCTCACTGGCAGCTGC	+
M25	ZFX_HUMAN.H11MO.1.A	-17	0.00551416	4.24039	0.350062	17	CGATCACGTTTACTCTGCACCGTCTGACGCTCCTTTTCAA	CCCCGGCCTCCGCCCCC	-
M25	MAZ_HUMAN.H11MO.0.A	-14	0.00626369	4.81678	0.381739	22	CGATCACGTTTACTCTGCACCGTCTGACGCTCCTTTTCAA	CCCCCCCCCCCCCCCCTCCCCC	-
M25	Z324A_HUMAN.H11MO.0.C	-6	0.00697441	5.36332	0.392035	23	CGATCACGTTTACTCTGCACCGTCTGACGCTCCTTTTCAA	TATCAAACCATCCTTTGCTGCCA	+
M25	NR1H3_HUMAN.H11MO.0.B	-3	0.00723691	5.56518	0.392035	19	CGATCACGTTTACTCTGCACCGTCTGACGCTCCTTTTCAA	TGACCTGCAGTGACCTCTG	-
M25	PATZ1_HUMAN.H11MO.0.C	-13	0.00758655	5.83406	0.392035	22	CGATCACGTTTACTCTGCACCGTCTGACGCTCCTTTTCAA	CCTCCCCCCCCGCCCCCTCCCC	-
M25	IRF3_HUMAN.H11MO.0.B	-18	0.00776608	5.97211	0.392035	20	CGATCACGTTTACTCTGCACCGTCTGACGCTCCTTTTCAA	TCACTTTCCCTTTCCCTTTC	-
M25	NR2F6_HUMAN.H11MO.0.D	-3	0.00823377	6.33177	0.392035	18	CGATCACGTTTACTCTGCACCGTCTGACGCTCCTTTTCAA	TCAATTGAACTTTGTCCT	-
M25	ZN350_HUMAN.H11MO.0.C	-27	0.00823377	6.33177	0.392035	13	CGATCACGTTTACTCTGCACCGTCTGACGCTCCTTTTCAA	CAGTCCTTTTATGACCTA	+
M25	RARA_HUMAN.H11MO.2.A	-25	0.00925349	7.11594	0.427236	15	CGATCACGTTTACTCTGCACCGTCTGACGCTCCTTTTCAA	TGACCTCTCGGTGACCT	-
M25	PO3F3_HUMAN.H11MO.0.D	-10	0.00994732	7.64949	0.440779	17	CGATCACGTTTACTCTGCACCGTCTGACGCTCCTTTTCAA	AAATTTGCATAATTTAT	-
M25	SP4_HUMAN.H11MO.0.A	-12	0.0101254	7.78645	0.440779	20	CGATCACGTTTACTCTGCACCGTCTGACGCTCCTTTTCAA	CCCGGCCCCGCCCCCTTCCC	-
M25	LYL1_HUMAN.H11MO.0.A	-3	0.0114067	8.77173	0.472764	14	CGATCACGTTTACTCTGCACCGTCTGACGCTCCTTTTCAA	CCAGCTGTTTCCTG	+
M25	BATF3_HUMAN.H11MO.0.B	-4	0.0114808	8.8287	0.472764	17	CGATCACGTTTACTCTGCACCGTCTGACGCTCCTTTTCAA	CAGTTTCATTATGACTC	+
M26	IRX2_HUMAN.H11MO.0.D	-14	8.08047e-05	0.0621388	0.123928	19	CCGCCTTAGTCAAAACCTCGAGGTAAAGGCCATCGCAAAC	ACATGGGTGGGCATGTTGG	+
M26	RXRA_HUMAN.H11MO.0.A	-15	0.000175358	0.13485	0.134471	20	CCGCCTTAGTCAAAACCTCGAGGTAAAGGCCATCGCAAAC	GGGGGAGGCAGAGGTCAGAG	+
M26	MNX1_HUMAN.H11MO.0.D	-3	0.000348255	0.267808	0.178036	19	CCGCCTTAGTCAAAACCTCGAGGTAAAGGCCATCGCAAAC	CTATTTTAATAACCCTTAA	+
M26	BRAC_HUMAN.H11MO.0.A	-6	0.000995168	0.765285	0.254376	20	CCGCCTTAGTCAAAACCTCGAGGTAAAGGCCATCGCAAAC	ATTTCACACCTCCCTGCTAA	-
M26	ZN589_HUMAN.H11MO.0.D	-20	0.00165553	1.2731	0.319862	16	CCGCCTTAGTCAAAACCTCGAGGTAAAGGCCATCGCAAAC	CGGCAGTAACCGTGGG	-
M28	TLX1_HUMAN.H11MO.0.D	-4	0.000135509	0.104206	0.111537	17	GTGCCCGGCTACGATTCAGTGTGAGCCATGTGAATTCTTG	CTGGCAAGTTGCCAAGG	+
M28	IRX2_HUMAN.H11MO.0.D	-15	0.000145261	0.111706	0.111537	19	GTGCCCGGCTACGATTCAGTGTGAGCCATGTGAATTCTTG	ACATGGGTGGGCATGTTGG	+
M28	NR1D1_HUMAN.H11MO.0.B	-4	0.00119418	0.918324	0.313485	19	GTGCCCGGCTACGATTCAGTGTGAGCCATGTGAATTCTTG	AGGGAAGTGGGTCAGAAGG	+
M28	GATA1_HUMAN.H11MO.0.A	7	0.00129215	0.993664	0.313485	12	GTGCCCGGCTACGATTCAGTGTGAGCCATGTGAATTCTTG	TCTTATCTGTCCCCGCCAG	-
M28	MNX1_HUMAN.H11MO.0.D	-14	0.00151106	1.162	0.313485	19	GTGCCCGGCTACGATTCAGTGTGAGCCATGTGAATTCTTG	TTAAGGGTTATTAAAATAG	-
M29	MNX1_HUMAN.H11MO.0.D	-15	0.000362813	0.279003	0.238846	19	TCGCCCACAAGTTGCTCATCTTCAACCAGCACCAACACGG	CTATTTTAATAACCCTTAA	+
M29	GATA1_HUMAN.H11MO.0.A	-13	0.000586017	0.450647	0.238846	19	TCGCCCACAAGTTGCTCATCTTCAACCAGCACCAACACGG	TCTTATCTGTCCCCGCCAG	-
M29	GATA2_HUMAN.H11MO.0.A	-13	0.000685495	0.527146	0.238846	19	TCGCCCACAAGTTGCTCATCTTCAACCAGCACCAACACGG	CCTTATCTCCACCCCCCAG	-
M29	IRX2_HUMAN.H11MO.0.D	-14	0.000800664	0.61571	0.238846	19	TCGCCCACAAGTTGCTCATCTTCAACCAGCACCAACACGG	CCAACATGCCCACCCATGT	-
M29	RXRA_HUMAN.H11MO.0.A	-1	0.00198716	1.52813	0.381205	20	TCGCCCACAAGTTGCTCATCTTCAACCAGCACCAACACGG	CTCTGACCTCTGCCTCCCCC	-
M29	TLX1_HUMAN.H11MO.0.D	-3	0.00291107	2.23862	0.496394	17	TCGCCCACAAGTTGCTCATCTTCAACCAGCACCAACACGG	CTGGCAAGTTGCCAAGG	+
M30	IRX2_HUMAN.H11MO.0.D	-14	0.000280282	0.215537	0.327684	19	TTCTCTCAGCAGGGTGAAAATGAGCTCACATTGCTAGTAA	CCAACATGCCCACCCATGT	-
M30	MNX1_HUMAN.H11MO.0.D	-3	0.00072923	0.560778	0.327684	19	TTCTCTCAGCAGGGTGAAAATGAGCTCACATTGCTAGTAA	TTAAGGGTTATTAAAATAG	-
M30	GATA1_HUMAN.H11MO.0.A	-28	0.000918354	0.706214	0.327684	12	TTCTCTCAGCAGGGTGAAAATGAGCTCACATTGCTAGTAA	CTGGCGGGGACAGATAAGA	+
M30	RXRA_HUMAN.H11MO.0.A	-17	0.00158485	1.21875	0.404841	20	TTCTCTCAGCAGGGTGAAAATGAGCTCACATTGCTAGTAA	CTCTGACCTCTGCCTCCCCC	-
M32	IRX2_HUMAN.H11MO.0.D	-6	0.000213069	0.16385	0.3277	19	TAACTCTCTTTATTCCAAGCTCAGTGGCTAGGTTCTGACT	CCAACATGCCCACCCATGT	-
M32	MNX1_HUMAN.H11MO.0.D	-3	0.000516922	0.397513	0.397513	19	TAACTCTCTTTATTCCAAGCTCAGTGGCTAGGTTCTGACT	CTATTTTAATAACCCTTAA	+
M33	IRX2_HUMAN.H11MO.0.D	0	9.4676e-05	0.0728059	0.145392	19	ACTTGTTCATAACACATAGCTCTTCAGCATACTCCTGTGA	CCAACATGCCCACCCATGT	-
M33	MNX1_HUMAN.H11MO.0.D	0	0.000363234	0.279327	0.278905	19	ACTTGTTCATAACACATAGCTCTTCAGCATACTCCTGTGA	CTATTTTAATAACCCTTAA	+
M33	TLX1_HUMAN.H11MO.0.D	-6	0.00141919	1.09136	0.435885	17	ACTTGTTCATAACACATAGCTCTTCAGCATACTCCTGTGA	CCTTGGCAACTTGCCAG	-
M34	RFX5_HUMAN.H11MO.0.A	-6	0.000904351	0.695446	0.43713	20	TAAAGCTCAGCCTAGGGGCAAGGCGGTGGCGTGGCGCACC	TCTGCCTAGCAACAGCTGAC	-
M34	SP3_HUMAN.H11MO.0.B	-9	0.0014076	1.08245	0.43713	20	TAAAGCTCAGCCTAGGGGCAAGGCGGTGGCGTGGCGCACC	GGGGGGGGGCGGGGCCGGGG	+
M34	THAP1_HUMAN.H11MO.0.C	-14	0.00190597	1.46569	0.43713	22	TAAAGCTCAGCCTAGGGGCAAGGCGGTGGCGTGGCGCACC	GCCCGCAGCCAAGATGGCGGCG	-
M34	NR1D1_HUMAN.H11MO.0.B	-6	0.00212735	1.63593	0.43713	19	TAAAGCTCAGCCTAGGGGCAAGGCGGTGGCGTGGCGCACC	AGGGAAGTGGGTCAGAAGG	+
M34	RXRA_HUMAN.H11MO.0.A	-3	0.00216455	1.66454	0.43713	20	TAAAGCTCAGCCTAGGGGCAAGGCGGTGGCGTGGCGCACC	GGGGGAGGCAGAGGTCAGAG	+
M34	MLXPL_HUMAN.H11MO.0.D	-10	0.00245792	1.89014	0.43713	19	TAAAGCTCAGCCTAGGGGCAAGGCGGTGGCGTGGCGCACC	GCATGTGACACCGCCGTGG	+
M34	SP2_HUMAN.H11MO.0.A	-8	0.00249468	1.91841	0.43713	22	TAAAGCTCAGCCTAGGGGCAAGGCGGTGGCGTGGCGCACC	GGGGGGGGGGCGGGGCCGGGGG	+
M34	MXI1_HUMAN.H11MO.0.A	-3	0.0026955	2.07284	0.43713	15	TAAAGCTCAGCCTAGGGGCAAGGCGGTGGCGTGGCGCACC	CCCGCCGCCACGTGC	-
M34	AP2C_HUMAN.H11MO.0.A	-7	0.00301278	2.31683	0.43713	14	TAAAGCTCAGCCTAGGGGCAAGGCGGTGGCGTGGCGCACC	ATGCCCTGAGGCCA	+
M34	ZN350_HUMAN.H11MO.1.D	-12	0.0030783	2.36721	0.43713	24	TAAAGCTCAGCCTAGGGGCAAGGCGGTGGCGTGGCGCACC	ACGGGGCGCAGGGATTTGTTGCCC	+
M34	PATZ1_HUMAN.H11MO.0.C	-13	0.00325025	2.49945	0.43713	22	TAAAGCTCAGCCTAGGGGCAAGGCGGTGGCGTGGCGCACC	GGGGAGGGGGCGGGGGGGGAGG	+
M34	AP2A_HUMAN.H11MO.0.A	-6	0.00342251	2.63191	0.43713	15	TAAAGCTCAGCCTAGGGGCAAGGCGGTGGCGTGGCGCACC	ATGCCCTGAGGCCAT	+
M34	SP4_HUMAN.H11MO.0.A	-8	0.00462091	3.55348	0.480628	20	TAAAGCTCAGCCTAGGGGCAAGGCGGTGGCGTGGCGCACC	GGGAAGGGGGCGGGGCCGGG	+
M34	COE1_HUMAN.H11MO.0.A	-6	0.00505035	3.88372	0.480628	15	TAAAGCTCAGCCTAGGGGCAAGGCGGTGGCGTGGCGCACC	GGTCCCTGGGGACTT	-
M34	TLX1_HUMAN.H11MO.0.D	-4	0.00540431	4.15591	0.480628	17	TAAAGCTCAGCCTAGGGGCAAGGCGGTGGCGTGGCGCACC	CCTTGGCAACTTGCCAG	-
M34	ZN589_HUMAN.H11MO.0.D	-9	0.00542825	4.17432	0.480628	16	TAAAGCTCAGCCTAGGGGCAAGGCGGTGGCGTGGCGCACC	CCCACGGTTACTGCCG	+
M34	RARG_HUMAN.H11MO.2.D	-1	0.00564463	4.34072	0.480628	20	TAAAGCTCAGCCTAGGGGCAAGGCGGTGGCGTGGCGCACC	GGGGGTCACCCAGAGGTCAC	+
M34	MAZ_HUMAN.H11MO.0.A	-13	0.00617416	4.74793	0.498048	22	TAAAGCTCAGCCTAGGGGCAAGGCGGTGGCGTGGCGCACC	GGGGGAGGGGGGGGGGGGGGGG	+
M37	IRX2_HUMAN.H11MO.0.D	-18	2.31589e-05	0.0178092	0.035588	19	AAGGCCCCCTTATTGGCGCCAACCTGGAACCCACTTTGGG	CCAACATGCCCACCCATGT	-
M37	ZN563_HUMAN.H11MO.0.C	-13	0.000804288	0.618497	0.38367	21	AAGGCCCCCTTATTGGCGCCAACCTGGAACCCACTTTGGG	GGGATCCTCACTGGCAGCTGC	+
M37	TLX1_HUMAN.H11MO.0.D	-23	0.000998696	0.767997	0.38367	17	AAGGCCCCCTTATTGGCGCCAACCTGGAACCCACTTTGGG	CTGGCAAGTTGCCAAGG	+
M37	MNX1_HUMAN.H11MO.0.D	-5	0.0012988	0.99878	0.39917	19	AAGGCCCCCTTATTGGCGCCAACCTGGAACCCACTTTGGG	CTATTTTAATAACCCTTAA	+
M37	ZN394_HUMAN.H11MO.0.C	-20	0.00189122	1.45435	0.440358	20	AAGGCCCCCTTATTGGCGCCAACCTGGAACCCACTTTGGG	AGAATGGAATAGAATGGAAT	+
M38	IRX2_HUMAN.H11MO.0.D	-6	0.000512677	0.394249	0.393654	19	GGGTACCCAGGCGTGACAAGCATGCACCTGGAGATCTAAC	ACATGGGTGGGCATGTTGG	+
M40	IRX2_HUMAN.H11MO.0.D	-21	0.000398185	0.306204	0.267342	19	TACCCTTCAGAGGCTGGAAGGAGAAATGCAACTCACAACG	CCAACATGCCCACCCATGT	-
M40	MNX1_HUMAN.H11MO.0.D	-8	0.000467126	0.35922	0.267342	19	TACCCTTCAGAGGCTGGAAGGAGAAATGCAACTCACAACG	TTAAGGGTTATTAAAATAG	-
M40	GATA1_HUMAN.H11MO.0.A	7	0.000871576	0.670242	0.267342	12	TACCCTTCAGAGGCTGGAAGGAGAAATGCAACTCACAACG	TCTTATCTGTCCCCGCCAG	-
M42	IRX2_HUMAN.H11MO.0.D	-17	0.000419247	0.322401	0.352488	19	CCTTCCGTCCTTTGGTGTGAGAACCGCGACCCATCGCTAA	CCAACATGCCCACCCATGT	-
M42	TLX1_HUMAN.H11MO.0.D	-23	0.000874721	0.67266	0.352488	17	CCTTCCGTCCTTTGGTGTGAGAACCGCGACCCATCGCTAA	CCTTGGCAACTTGCCAG	-
M42	MNX1_HUMAN.H11MO.0.D	-10	0.00091813	0.706042	0.352488	19	CCTTCCGTCCTTTGGTGTGAGAACCGCGACCCATCGCTAA	TTAAGGGTTATTAAAATAG	-
M44	IRX2_HUMAN.H11MO.0.D	-2	9.62048e-05	0.0739815	0.147963	19	ACTCAGTCCATCCAATGGTTGATCCCAACCTGGTGGTTGT	ACATGGGTGGGCATGTTGG	+
M44	MNX1_HUMAN.H11MO.0.D	-11	0.000314365	0.241746	0.174859	19	ACTCAGTCCATCCAATGGTTGATCCCAACCTGGTGGTTGT	TTAAGGGTTATTAAAATAG	-
M44	GATA1_HUMAN.H11MO.0.A	-29	0.000470798	0.362044	0.181022	11	ACTCAGTCCATCCAATGGTTGATCCCAACCTGGTGGTTGT	CTGGCGGGGACAGATAAGA	+
M44	GATA2_HUMAN.H11MO.0.A	-29	0.00102615	0.789113	0.263038	11	ACTCAGTCCATCCAATGGTTGATCCCAACCTGGTGGTTGT	CTGGGGGGTGGAGATAAGG	+
M46	IRX2_HUMAN.H11MO.0.D	-4	5.66601e-05	0.0435716	0.0871256	19	GCGGCATGCCTCAGACCCCAGCTAGATGCATTAGTGCTCC	CCAACATGCCCACCCATGT	-
M46	MNX1_HUMAN.H11MO.0.D	-1	0.000352522	0.27109	0.271035	19	GCGGCATGCCTCAGACCCCAGCTAGATGCATTAGTGCTCC	CTATTTTAATAACCCTTAA	+
M46	GATA1_HUMAN.H11MO.0.A	8	0.0009984	0.76777	0.358296	11	GCGGCATGCCTCAGACCCCAGCTAGATGCATTAGTGCTCC	TCTTATCTGTCCCCGCCAG	-
M46	ZN394_HUMAN.H11MO.0.C	-14	0.00171635	1.31987	0.439868	20	GCGGCATGCCTCAGACCCCAGCTAGATGCATTAGTGCTCC	ATTCCATTCTATTCCATTCT	-
M46	RXRA_HUMAN.H11MO.0.A	-2	0.00228796	1.75944	0.440331	20	GCGGCATGCCTCAGACCCCAGCTAGATGCATTAGTGCTCC	CTCTGACCTCTGCCTCCCCC	-
M46	GATA2_HUMAN.H11MO.0.A	8	0.00229087	1.76168	0.440331	11	GCGGCATGCCTCAGACCCCAGCTAGATGCATTAGTGCTCC	CCTTATCTCCACCCCCCAG	-
M48	IRX2_HUMAN.H11MO.0.D	-17	0.000150636	0.115839	0.231177	19	CGCTTTTAATACAACTAAGTGTCCAGCTAATCCAGGCAGC	ACATGGGTGGGCATGTTGG	+
M48	MNX1_HUMAN.H11MO.0.D	-14	0.000722498	0.555601	0.3696	19	CGCTTTTAATACAACTAAGTGTCCAGCTAATCCAGGCAGC	TTAAGGGTTATTAAAATAG	-
M49	MNX1_HUMAN.H11MO.0.D	-9	0.000189279	0.145555	0.27945	19	TCGTCATGCAGCCTGGCCTCTCTAGAGGCTAAGTCACGCA	TTAAGGGTTATTAAAATAG	-
M49	IRX2_HUMAN.H11MO.0.D	-15	0.00042953	0.330308	0.27945	19	TCGTCATGCAGCCTGGCCTCTCTAGAGGCTAAGTCACGCA	CCAACATGCCCACCCATGT	-
M49	ZN394_HUMAN.H11MO.0.C	-8	0.00121473	0.934125	0.406358	20	TCGTCATGCAGCCTGGCCTCTCTAGAGGCTAAGTCACGCA	ATTCCATTCTATTCCATTCT	-
M49	RXRA_HUMAN.H11MO.0.A	-19	0.00150804	1.15968	0.406358	20	TCGTCATGCAGCCTGGCCTCTCTAGAGGCTAAGTCACGCA	CTCTGACCTCTGCCTCCCCC	-
M50	IRX2_HUMAN.H11MO.0.D	-13	0.000273703	0.210478	0.210839	19	CTTGTATAAACCTTCAAACGGAGCTGACACGGGCACTAGT	CCAACATGCCCACCCATGT	-
M50	MNX1_HUMAN.H11MO.0.D	-14	0.00035018	0.269288	0.210839	19	CTTGTATAAACCTTCAAACGGAGCTGACACGGGCACTAGT	TTAAGGGTTATTAAAATAG	-
M53	IRX2_HUMAN.H11MO.0.D	-9	0.000244965	0.188378	0.376679	19	TCTGTAACTTCAACCTTGAGGATGCACGAGGAACTTCGCT	ACATGGGTGGGCATGTTGG	+
M54	IRX2_HUMAN.H11MO.0.D	-14	0.000344401	0.264844	0.44747	19	ACCAGCTCCGCCGCTCTCCCTATAAAAGCTCCTGGTCAGG	CCAACATGCCCACCCATGT	-
M54	MNX1_HUMAN.H11MO.0.D	-16	0.00106949	0.822437	0.44747	19	ACCAGCTCCGCCGCTCTCCCTATAAAAGCTCCTGGTCAGG	CTATTTTAATAACCCTTAA	+
M54	RXRA_HUMAN.H11MO.0.A	-11	0.00108433	0.83385	0.44747	20	ACCAGCTCCGCCGCTCTCCCTATAAAAGCTCCTGGTCAGG	CTCTGACCTCTGCCTCCCCC	-
M54	BRAC_HUMAN.H11MO.0.A	-19	0.00116936	0.899236	0.44747	20	ACCAGCTCCGCCGCTCTCCCTATAAAAGCTCCTGGTCAGG	ATTTCACACCTCCCTGCTAA	-
M54	ZN667_HUMAN.H11MO.0.C	-15	0.00183198	1.40879	0.485106	19	ACCAGCTCCGCCGCTCTCCCTATAAAAGCTCCTGGTCAGG	GTGGCCTTAAAAGCTCAGC	+
M54	TLX1_HUMAN.H11MO.0.D	-18	0.00190156	1.4623	0.485106	17	ACCAGCTCCGCCGCTCTCCCTATAAAAGCTCCTGGTCAGG	CCTTGGCAACTTGCCAG	-
M54	PATZ1_HUMAN.H11MO.0.C	-10	0.00300723	2.31256	0.486745	22	ACCAGCTCCGCCGCTCTCCCTATAAAAGCTCCTGGTCAGG	CCTCCCCCCCCGCCCCCTCCCC	-
M54	ZN394_HUMAN.H11MO.0.C	-15	0.00348114	2.677	0.486745	20	ACCAGCTCCGCCGCTCTCCCTATAAAAGCTCCTGGTCAGG	ATTCCATTCTATTCCATTCT	-
M54	ZN341_HUMAN.H11MO.0.C	-12	0.00392111	3.01533	0.486745	22	ACCAGCTCCGCCGCTCTCCCTATAAAAGCTCCTGGTCAGG	GCTCTTCCCTCCCCCCCCCCCC	-
M54	VEZF1_HUMAN.H11MO.0.C	-12	0.00418701	3.21981	0.486745	22	ACCAGCTCCGCCGCTCTCCCTATAAAAGCTCCTGGTCAGG	CCCCTCCCCCTCCCCCCTCCCC	-
M54	NR1D1_HUMAN.H11MO.0.B	-15	0.0044191	3.39829	0.486745	19	ACCAGCTCCGCCGCTCTCCCTATAAAAGCTCCTGGTCAGG	CCTTCTGACCCACTTCCCT	-
M54	ZN563_HUMAN.H11MO.0.C	-12	0.00471065	3.62249	0.486745	21	ACCAGCTCCGCCGCTCTCCCTATAAAAGCTCCTGGTCAGG	GCAGCTGCCAGTGAGGATCCC	-
M54	MAZ_HUMAN.H11MO.0.A	-10	0.00476997	3.66811	0.486745	22	ACCAGCTCCGCCGCTCTCCCTATAAAAGCTCCTGGTCAGG	CCCCCCCCCCCCCCCCTCCCCC	-
M55	IRX2_HUMAN.H11MO.0.D	-13	0.000455313	0.350136	0.379647	19	CAAGTATTCCAAGCCAGTGTCCTTCCAGTGGGGGCACTAC	ACATGGGTGGGCATGTTGG	+
M55	NR1D1_HUMAN.H11MO.0.B	-4	0.000493789	0.379723	0.379647	19	CAAGTATTCCAAGCCAGTGTCCTTCCAGTGGGGGCACTAC	CCTTCTGACCCACTTCCCT	-
M55	MNX1_HUMAN.H11MO.0.D	-4	0.00108783	0.83654	0.418185	19	CAAGTATTCCAAGCCAGTGTCCTTCCAGTGGGGGCACTAC	CTATTTTAATAACCCTTAA	+
M57	FOXD3_HUMAN.H11MO.0.D	-15	0.000197001	0.151494	0.139853	15	GCCGCAGCCTCAACGTTTTCCTACTTTGCAGGGAAGGGGT	TTTGTTTACTTAGCA	+
M57	IRX2_HUMAN.H11MO.0.D	0	0.00025204	0.193819	0.139853	19	GCCGCAGCCTCAACGTTTTCCTACTTTGCAGGGAAGGGGT	CCAACATGCCCACCCATGT	-
M57	MNX1_HUMAN.H11MO.0.D	-13	0.000274465	0.211064	0.139853	19	GCCGCAGCCTCAACGTTTTCCTACTTTGCAGGGAAGGGGT	CTATTTTAATAACCCTTAA	+
M57	ZN394_HUMAN.H11MO.0.C	-10	0.000777382	0.597807	0.2876	20	GCCGCAGCCTCAACGTTTTCCTACTTTGCAGGGAAGGGGT	ATTCCATTCTATTCCATTCT	-
M57	VENTX_HUMAN.H11MO.0.D	-6	0.00150343	1.15614	0.33683	19	GCCGCAGCCTCAACGTTTTCCTACTTTGCAGGGAAGGGGT	CGCTAATTGGTTTCTAATT	+
M57	BRAC_HUMAN.H11MO.0.A	-15	0.00154242	1.18612	0.33683	20	GCCGCAGCCTCAACGTTTTCCTACTTTGCAGGGAAGGGGT	ATTTCACACCTCCCTGCTAA	-
M57	VEZF1_HUMAN.H11MO.0.C	1	0.00206248	1.58605	0.347377	21	GCCGCAGCCTCAACGTTTTCCTACTTTGCAGGGAAGGGGT	CCCCTCCCCCTCCCCCCTCCCC	-
M57	PO3F3_HUMAN.H11MO.0.D	-12	0.00221838	1.70593	0.347377	17	GCCGCAGCCTCAACGTTTTCCTACTTTGCAGGGAAGGGGT	AAATTTGCATAATTTAT	-
M57	TBX21_HUMAN.H11MO.0.A	0	0.00240331	1.84815	0.347377	13	GCCGCAGCCTCAACGTTTTCCTACTTTGCAGGGAAGGGGT	TTCACACCTCCAC	-
M57	AIRE_HUMAN.H11MO.0.C	-11	0.00269995	2.07626	0.347377	18	GCCGCAGCCTCAACGTTTTCCTACTTTGCAGGGAAGGGGT	ATTGGTTTTATTGGTTAA	+
M57	HXC10_HUMAN.H11MO.0.D	-15	0.00275228	2.1165	0.347377	19	GCCGCAGCCTCAACGTTTTCCTACTTTGCAGGGAAGGGGT	TTTTTAATTTTTTTATTAC	+
M57	MAFA_HUMAN.H11MO.0.D	8	0.00295419	2.27177	0.347377	13	GCCGCAGCCTCAACGTTTTCCTACTTTGCAGGGAAGGGGT	GTGCTGACCCCGCAGCCTTCG	+
M57	RXRA_HUMAN.H11MO.0.A	5	0.00368491	2.8337	0.376242	15	GCCGCAGCCTCAACGTTTTCCTACTTTGCAGGGAAGGGGT	CTCTGACCTCTGCCTCCCCC	-
M57	GATA1_HUMAN.H11MO.0.A	-28	0.00369192	2.83909	0.376242	12	GCCGCAGCCTCAACGTTTTCCTACTTTGCAGGGAAGGGGT	CTGGCGGGGACAGATAAGA	+
M57	NR1D1_HUMAN.H11MO.0.B	-4	0.00492436	3.78683	0.417641	19	GCCGCAGCCTCAACGTTTTCCTACTTTGCAGGGAAGGGGT	CCTTCTGACCCACTTCCCT	-
M57	ZN214_HUMAN.H11MO.0.C	-18	0.00495068	3.80707	0.417641	22	GCCGCAGCCTCAACGTTTTCCTACTTTGCAGGGAAGGGGT	TCCTTTTTGAGGCCTTTGATGA	+
M57	Z324A_HUMAN.H11MO.0.C	-7	0.00508946	3.91379	0.417641	23	GCCGCAGCCTCAACGTTTTCCTACTTTGCAGGGAAGGGGT	TATCAAACCATCCTTTGCTGCCA	+
M57	TAF1_HUMAN.H11MO.0.A	-1	0.00546421	4.20198	0.417641	16	GCCGCAGCCTCAACGTTTTCCTACTTTGCAGGGAAGGGGT	CCGCCGCCGCCATCTT	-
M57	SPIC_HUMAN.H11MO.0.D	-24	0.00651947	5.01347	0.44605	13	GCCGCAGCCTCAACGTTTTCCTACTTTGCAGGGAAGGGGT	GAGGAAGGGGAGG	+
M57	GATA2_HUMAN.H11MO.0.A	-28	0.00700308	5.38537	0.44605	12	GCCGCAGCCTCAACGTTTTCCTACTTTGCAGGGAAGGGGT	CTGGGGGGTGGAGATAAGG	+
M58	IRX2_HUMAN.H11MO.0.D	-12	0.000413156	0.317717	0.477073	19	AGGTCCTGAAGCTGAACTGCTCTTCGCTTTGTAAGGTACT	CCAACATGCCCACCCATGT	-
M58	MNX1_HUMAN.H11MO.0.D	-5	0.000721748	0.555024	0.477073	19	AGGTCCTGAAGCTGAACTGCTCTTCGCTTTGTAAGGTACT	TTAAGGGTTATTAAAATAG	-
M58	RXRA_HUMAN.H11MO.0.A	-9	0.00155228	1.19371	0.477073	20	AGGTCCTGAAGCTGAACTGCTCTTCGCTTTGTAAGGTACT	CTCTGACCTCTGCCTCCCCC	-
M60	ZN341_HUMAN.H11MO.0.C	0	9.76097e-05	0.0750618	0.149407	22	CCTCGTCCTCGCCGCTCCCCGTTGGGACTCAGCACTGCAG	GCTCTTCCCTCCCCCCCCCCCC	-
M60	VEZF1_HUMAN.H11MO.0.C	2	0.000292616	0.225022	0.223947	20	CCTCGTCCTCGCCGCTCCCCGTTGGGACTCAGCACTGCAG	CCCCTCCCCCTCCCCCCTCCCC	-
M60	THAP1_HUMAN.H11MO.0.C	-11	0.000495771	0.381248	0.252951	22	CCTCGTCCTCGCCGCTCCCCGTTGGGACTCAGCACTGCAG	CGCCGCCATCTTGGCTGCGGGC	+
M60	ZFX_HUMAN.H11MO.1.A	0	0.00189476	1.45707	0.44753	17	CCTCGTCCTCGCCGCTCCCCGTTGGGACTCAGCACTGCAG	CCCCGGCCTCCGCCCCC	-
M60	SP2_HUMAN.H11MO.0.A	-6	0.00254184	1.95467	0.44753	22	CCTCGTCCTCGCCGCTCCCCGTTGGGACTCAGCACTGCAG	CCCCCGGCCCCGCCCCCCCCCC	-
M60	NR1H4_HUMAN.H11MO.0.B	-18	0.00261345	2.00974	0.44753	19	CCTCGTCCTCGCCGCTCCCCGTTGGGACTCAGCACTGCAG	CCTCGGGGTCATTGACCCC	-
M60	NR1D1_HUMAN.H11MO.0.B	-17	0.00280964	2.16062	0.44753	19	CCTCGTCCTCGCCGCTCCCCGTTGGGACTCAGCACTGCAG	CCTTCTGACCCACTTCCCT	-
M60	SP3_HUMAN.H11MO.0.B	-5	0.00287058	2.20748	0.44753	20	CCTCGTCCTCGCCGCTCCCCGTTGGGACTCAGCACTGCAG	CCCCGGCCCCGCCCCCCCCC	-
M60	TFCP2_HUMAN.H11MO.0.D	-25	0.00308347	2.37119	0.44753	15	CCTCGTCCTCGCCGCTCCCCGTTGGGACTCAGCACTGCAG	GCCTGAACTGGCCAGA	+
M60	SRBP2_HUMAN.H11MO.0.B	-6	0.00309628	2.38104	0.44753	13	CCTCGTCCTCGCCGCTCCCCGTTGGGACTCAGCACTGCAG	CCTCACCCCACCC	-
M60	KLF6_HUMAN.H11MO.0.A	-4	0.00348455	2.67962	0.44753	19	CCTCGTCCTCGCCGCTCCCCGTTGGGACTCAGCACTGCAG	CCCCCGGCCCCGCCCTTCC	-
M60	COT2_HUMAN.H11MO.1.A	-12	0.00375473	2.88739	0.44753	17	CCTCGTCCTCGCCGCTCCCCGTTGGGACTCAGCACTGCAG	CCCTGACCTTTGACCCC	-
M60	PATZ1_HUMAN.H11MO.0.C	0	0.00380092	2.92291	0.44753	22	CCTCGTCCTCGCCGCTCCCCGTTGGGACTCAGCACTGCAG	CCTCCCCCCCCGCCCCCTCCCC	-
M60	KLF15_HUMAN.H11MO.0.A	-1	0.00462282	3.55495	0.478303	19	CCTCGTCCTCGCCGCTCCCCGTTGGGACTCAGCACTGCAG	CCCCCCCCTGCTCCTCCCC	-
M60	TLX1_HUMAN.H11MO.0.D	-21	0.00468724	3.60449	0.478303	17	CCTCGTCCTCGCCGCTCCCCGTTGGGACTCAGCACTGCAG	CTGGCAAGTTGCCAAGG	+
M61	IRX2_HUMAN.H11MO.0.D	-21	0.000366324	0.281703	0.307873	19	GGTCACAATTGGACCAGGCAGTTTTCCTATCTACCCACTA	CCAACATGCCCACCCATGT	-
M61	MNX1_HUMAN.H11MO.0.D	-21	0.000429789	0.330508	0.307873	19	GGTCACAATTGGACCAGGCAGTTTTCCTATCTACCCACTA	CTATTTTAATAACCCTTAA	+
M61	TLX1_HUMAN.H11MO.0.D	-1	0.000746029	0.573696	0.307873	17	GGTCACAATTGGACCAGGCAGTTTTCCTATCTACCCACTA	CTGGCAAGTTGCCAAGG	+
M62	IRX2_HUMAN.H11MO.0.D	-19	7.8981e-05	0.0607364	0.121131	19	TAAGTGCGCAAAGCTGAGTCCTGCAATCCCAATTGGGACC	CCAACATGCCCACCCATGT	-
M62	RXRA_HUMAN.H11MO.0.A	-11	0.000437438	0.336389	0.195026	20	TAAGTGCGCAAAGCTGAGTCCTGCAATCCCAATTGGGACC	CTCTGACCTCTGCCTCCCCC	-
M62	CLOCK_HUMAN.H11MO.0.C	-2	0.000654728	0.503486	0.195026	14	TAAGTGCGCAAAGCTGAGTCCTGCAATCCCAATTGGGACC	TGTTCACGTGTCTG	-
M62	GATA1_HUMAN.H11MO.0.A	-29	0.000765195	0.588435	0.195026	11	TAAGTGCGCAAAGCTGAGTCCTGCAATCCCAATTGGGACC	CTGGCGGGGACAGATAAGA	+
M62	MNX1_HUMAN.H11MO.0.D	-17	0.000825451	0.634772	0.195026	19	TAAGTGCGCAAAGCTGAGTCCTGCAATCCCAATTGGGACC	CTATTTTAATAACCCTTAA	+
M62	ZN394_HUMAN.H11MO.0.C	-16	0.00151858	1.16778	0.291124	20	TAAGTGCGCAAAGCTGAGTCCTGCAATCCCAATTGGGACC	ATTCCATTCTATTCCATTCT	-
M62	GATA2_HUMAN.H11MO.0.A	-29	0.00172831	1.32907	0.294518	11	TAAGTGCGCAAAGCTGAGTCCTGCAATCCCAATTGGGACC	CTGGGGGGTGGAGATAAGG	+
M63	RXRA_HUMAN.H11MO.0.A	-16	8.44887e-05	0.0649718	0.0649321	20	CAGGGGCTGCTCCTGCCTCGCGCTTGGGATGTTCCCCTGC	CTCTGACCTCTGCCTCCCCC	-
M63	ZFX_HUMAN.H11MO.1.A	-9	8.61389e-05	0.0662408	0.0649321	17	CAGGGGCTGCTCCTGCCTCGCGCTTGGGATGTTCCCCTGC	CCCCGGCCTCCGCCCCC	-
M63	ZN563_HUMAN.H11MO.0.C	-6	0.000155896	0.119884	0.0676409	21	CAGGGGCTGCTCCTGCCTCGCGCTTGGGATGTTCCCCTGC	GGGATCCTCACTGGCAGCTGC	+
M63	KLF6_HUMAN.H11MO.0.A	-8	0.000191844	0.147528	0.0676409	19	CAGGGGCTGCTCCTGCCTCGCGCTTGGGATGTTCCCCTGC	CCCCCGGCCCCGCCCTTCC	-
M63	ZN341_HUMAN.H11MO.0.C	-5	0.00023067	0.177385	0.0676409	22	CAGGGGCTGCTCCTGCCTCGCGCTTGGGATGTTCCCCTGC	GCTCTTCCCTCCCCCCCCCCCC	-
M63	MNX1_HUMAN.H11MO.0.D	-21	0.000269197	0.207013	0.0676409	19	CAGGGGCTGCTCCTGCCTCGCGCTTGGGATGTTCCCCTGC	CTATTTTAATAACCCTTAA	+
M63	IRX2_HUMAN.H11MO.0.D	-7	0.000345626	0.265786	0.0744386	19	CAGGGGCTGCTCCTGCCTCGCGCTTGGGATGTTCCCCTGC	CCAACATGCCCACCCATGT	-
M63	RARA_HUMAN.H11MO.0.A	-15	0.000409336	0.31478	0.0771402	20	CAGGGGCTGCTCCTGCCTCGCGCTTGGGATGTTCCCCTGC	CCTTGACCTCTTGATCCCCC	-
M63	SP4_HUMAN.H11MO.0.A	-5	0.000890716	0.684961	0.120719	20	CAGGGGCTGCTCCTGCCTCGCGCTTGGGATGTTCCCCTGC	CCCGGCCCCGCCCCCTTCCC	-
M63	BRAC_HUMAN.H11MO.0.A	-10	0.000960872	0.738911	0.120719	20	CAGGGGCTGCTCCTGCCTCGCGCTTGGGATGTTCCCCTGC	ATTTCACACCTCCCTGCTAA	-
M63	ZN394_HUMAN.H11MO.0.C	-8	0.000960872	0.738911	0.120719	20	CAGGGGCTGCTCCTGCCTCGCGCTTGGGATGTTCCCCTGC	ATTCCATTCTATTCCATTCT	-
M63	ZBT17_HUMAN.H11MO.0.A	-6	0.00105979	0.814976	0.122904	19	CAGGGGCTGCTCCTGCCTCGCGCTTGGGATGTTCCCCTGC	CTTCCCCTCCCCCACCCTC	-
M63	PATZ1_HUMAN.H11MO.0.C	-8	0.00117925	0.906846	0.12699	22	CAGGGGCTGCTCCTGCCTCGCGCTTGGGATGTTCCCCTGC	CCTCCCCCCCCGCCCCCTCCCC	-
M63	PURA_HUMAN.H11MO.0.D	-10	0.00156174	1.20098	0.156967	17	CAGGGGCTGCTCCTGCCTCGCGCTTGGGATGTTCCCCTGC	CCCTGCCCCCCCCTTCC	-
M63	TBX21_HUMAN.H11MO.0.A	-9	0.00178795	1.37493	0.166241	13	CAGGGGCTGCTCCTGCCTCGCGCTTGGGATGTTCCCCTGC	TTCACACCTCCAC	-
M63	VEZF1_HUMAN.H11MO.0.C	0	0.0019212	1.4774	0.166241	22	CAGGGGCTGCTCCTGCCTCGCGCTTGGGATGTTCCCCTGC	CCCCTCCCCCTCCCCCCTCCCC	-
M63	PROX1_HUMAN.H11MO.0.D	-6	0.00198482	1.52632	0.166241	17	CAGGGGCTGCTCCTGCCTCGCGCTTGGGATGTTCCCCTGC	CCCAACCCGCCTTACCC	-
M63	RARG_HUMAN.H11MO.2.D	-17	0.00232374	1.78696	0.184384	20	CAGGGGCTGCTCCTGCCTCGCGCTTGGGATGTTCCCCTGC	GTGACCTCTGGGTGACCCCC	-
M63	SP3_HUMAN.H11MO.0.B	-4	0.00249572	1.91921	0.188129	20	CAGGGGCTGCTCCTGCCTCGCGCTTGGGATGTTCCCCTGC	CCCCGGCCCCGCCCCCCCCC	-
M63	TLX1_HUMAN.H11MO.0.D	-23	0.00271656	2.08904	0.192936	17	CAGGGGCTGCTCCTGCCTCGCGCTTGGGATGTTCCCCTGC	CTGGCAAGTTGCCAAGG	+
M63	TBX3_HUMAN.H11MO.0.C	-9	0.00281543	2.16507	0.192936	11	CAGGGGCTGCTCCTGCCTCGCGCTTGGGATGTTCCCCTGC	TTCCCACCTCC	-
M63	E2F7_HUMAN.H11MO.0.B	-6	0.00311714	2.39708	0.204324	13	CAGGGGCTGCTCCTGCCTCGCGCTTGGGATGTTCCCCTGC	CCTTTCCCGCCCC	-
M63	PAX2_HUMAN.H11MO.0.D	-13	0.00362549	2.78801	0.220623	18	CAGGGGCTGCTCCTGCCTCGCGCTTGGGATGTTCCCCTGC	TGTCACGCATGACTGAAC	-
M63	MAFA_HUMAN.H11MO.0.D	-6	0.00380482	2.92591	0.220623	21	CAGGGGCTGCTCCTGCCTCGCGCTTGGGATGTTCCCCTGC	GTGCTGACCCCGCAGCCTTCG	+
M63	OLIG2_HUMAN.H11MO.0.B	-8	0.00419779	3.2281	0.234395	18	CAGGGGCTGCTCCTGCCTCGCGCTTGGGATGTTCCCCTGC	CCAGCTGTTTCCCTTCTG	+
M63	LYL1_HUMAN.H11MO.0.A	-5	0.00440096	3.38434	0.236963	14	CAGGGGCTGCTCCTGCCTCGCGCTTGGGATGTTCCCCTGC	CCAGCTGTTTCCTG	+
M63	SPIC_HUMAN.H11MO.0.D	-16	0.00487252	3.74697	0.250792	13	CAGGGGCTGCTCCTGCCTCGCGCTTGGGATGTTCCCCTGC	CCTCCCCTTCCTC	-
M63	THA_HUMAN.H11MO.0.C	-18	0.00499051	3.8377	0.250792	17	CAGGGGCTGCTCCTGCCTCGCGCTTGGGATGTTCCCCTGC	CTGACCTGAAGTGACCC	-
M63	TBX2_HUMAN.H11MO.0.D	-2	0.00550947	4.23678	0.26651	25	CAGGGGCTGCTCCTGCCTCGCGCTTGGGATGTTCCCCTGC	GTCGCTTCTCACACCTCTGATGGCA	-
M63	CLOCK_HUMAN.H11MO.0.C	-5	0.00565683	4.3501	0.26651	14	CAGGGGCTGCTCCTGCCTCGCGCTTGGGATGTTCCCCTGC	TGTTCACGTGTCTG	-
M63	ZN667_HUMAN.H11MO.0.C	0	0.00702351	5.40108	0.310603	19	CAGGGGCTGCTCCTGCCTCGCGCTTGGGATGTTCCCCTGC	GCTGAGCTTTTAAGGCCAC	-
M63	LEF1_HUMAN.H11MO.0.A	-21	0.00723712	5.56534	0.310603	14	CAGGGGCTGCTCCTGCCTCGCGCTTGGGATGTTCCCCTGC	TCCTTTGATTTGCT	+
M63	NR1D1_HUMAN.H11MO.0.B	-8	0.00751786	5.78123	0.310603	19	CAGGGGCTGCTCCTGCCTCGCGCTTGGGATGTTCCCCTGC	CCTTCTGACCCACTTCCCT	-
M63	SP2_HUMAN.H11MO.0.A	-3	0.00762285	5.86197	0.310603	22	CAGGGGCTGCTCCTGCCTCGCGCTTGGGATGTTCCCCTGC	CCCCCGGCCCCGCCCCCCCCCC	-
M63	ZN214_HUMAN.H11MO.0.C	-10	0.00811425	6.23985	0.321925	22	CAGGGGCTGCTCCTGCCTCGCGCTTGGGATGTTCCCCTGC	TCCTTTTTGAGGCCTTTGATGA	+
M63	ZN589_HUMAN.H11MO.0.D	-6	0.00919701	7.0725	0.33832	16	CAGGGGCTGCTCCTGCCTCGCGCTTGGGATGTTCCCCTGC	CGGCAGTAACCGTGGG	-
M63	KLF3_HUMAN.H11MO.0.B	-10	0.00920072	7.07535	0.33832	19	CAGGGGCTGCTCCTGCCTCGCGCTTGGGATGTTCCCCTGC	CCCGGCCCCGCCCCTCCCC	-
M63	COT2_HUMAN.H11MO.1.A	-9	0.0102976	7.91886	0.369639	17	CAGGGGCTGCTCCTGCCTCGCGCTTGGGATGTTCCCCTGC	CCCTGACCTTTGACCCC	-
M63	E2F6_HUMAN.H11MO.0.A	-6	0.011396	8.76351	0.385626	13	CAGGGGCTGCTCCTGCCTCGCGCTTGGGATGTTCCCCTGC	CCCTTCCCGCCCC	-
M63	ZN554_HUMAN.H11MO.0.C	9	0.0117819	9.06032	0.385626	11	CAGGGGCTGCTCCTGCCTCGCGCTTGGGATGTTCCCCTGC	GCTGAGCCATGTGGGGTGCT	+
M63	EGR1_HUMAN.H11MO.0.A	-9	0.0118469	9.11028	0.385626	17	CAGGGGCTGCTCCTGCCTCGCGCTTGGGATGTTCCCCTGC	CCCCCGCCCACGCCCTC	-
M63	RARG_HUMAN.H11MO.0.B	0	0.0120219	9.24487	0.385626	18	CAGGGGCTGCTCCTGCCTCGCGCTTGGGATGTTCCCCTGC	CCCAGGTCACTCTGACCT	-
M63	Z324A_HUMAN.H11MO.0.C	-8	0.0126016	9.69062	0.395798	23	CAGGGGCTGCTCCTGCCTCGCGCTTGGGATGTTCCCCTGC	TATCAAACCATCCTTTGCTGCCA	+
M63	ETS2_HUMAN.H11MO.0.B	-8	0.0134141	10.3155	0.4115	13	CAGGGGCTGCTCCTGCCTCGCGCTTGGGATGTTCCCCTGC	TCCTCTTCCTTCC	-
M63	TFDP1_HUMAN.H11MO.0.C	-7	0.0136474	10.4949	0.4115	14	CAGGGGCTGCTCCTGCCTCGCGCTTGGGATGTTCCCCTGC	TTTTCCCGCCCCCC	-
M63	NR1H3_HUMAN.H11MO.0.B	-2	0.0145656	11.2009	0.417819	19	CAGGGGCTGCTCCTGCCTCGCGCTTGGGATGTTCCCCTGC	TGACCTGCAGTGACCTCTG	-
M63	FOXD3_HUMAN.H11MO.0.D	-1	0.0146058	11.2318	0.417819	15	CAGGGGCTGCTCCTGCCTCGCGCTTGGGATGTTCCCCTGC	TTTGTTTACTTAGCA	+
M63	PAX8_HUMAN.H11MO.0.D	-12	0.0147396	11.3348	0.417819	14	CAGGGGCTGCTCCTGCCTCGCGCTTGGGATGTTCCCCTGC	GTCACTGAAGCGGG	+
M63	COT1_HUMAN.H11MO.0.C	-9	0.0156064	12.0013	0.42015	17	CAGGGGCTGCTCCTGCCTCGCGCTTGGGATGTTCCCCTGC	CCCTGACCTCTGACCCC	-
M63	MAF_HUMAN.H11MO.0.A	-5	0.0187961	14.4542	0.482567	19	CAGGGGCTGCTCCTGCCTCGCGCTTGGGATGTTCCCCTGC	GAATCTGCTGACTCAGCAA	+
M63	OSR2_HUMAN.H11MO.0.C	-2	0.0188075	14.463	0.482567	16	CAGGGGCTGCTCCTGCCTCGCGCTTGGGATGTTCCCCTGC	GCTGCTGCTTCTGCTG	+
M63	MAZ_HUMAN.H11MO.0.A	-4	0.0188851	14.5227	0.482567	22	CAGGGGCTGCTCCTGCCTCGCGCTTGGGATGTTCCCCTGC	CCCCCCCCCCCCCCCCTCCCCC	-
M63	SRBP2_HUMAN.H11MO.0.B	-8	0.0199649	15.353	0.4947	13	CAGGGGCTGCTCCTGCCTCGCGCTTGGGATGTTCCCCTGC	CCTCACCCCACCC	-
M63	GATA1_HUMAN.H11MO.0.A	-10	0.0200162	15.3925	0.4947	19	CAGGGGCTGCTCCTGCCTCGCGCTTGGGATGTTCCCCTGC	TCTTATCTGTCCCCGCCAG	-
M67	IRX2_HUMAN.H11MO.0.D	0	0.000409614	0.314993	0.46511	19	CCAGGGATCTGCACGAGGCATTTCTTCTCTGCAGACTGGT	ACATGGGTGGGCATGTTGG	+
M67	TLX1_HUMAN.H11MO.0.D	-1	0.000907421	0.697807	0.46511	17	CCAGGGATCTGCACGAGGCATTTCTTCTCTGCAGACTGGT	CTGGCAAGTTGCCAAGG	+
M69	ZN394_HUMAN.H11MO.0.C	-10	0.000279607	0.215018	0.430036	20	GCATCCATAACGTCTTCTTTCTTCTAGATACTAAGTTCCG	ATTCCATTCTATTCCATTCT	-
M70	PURA_HUMAN.H11MO.0.D	-12	0.000200634	0.154288	0.170224	17	GTATAGTGTGCGGCCGGCCCAACCCTAGCACCATGCTCCA	CCCTGCCCCCCCCTTCC	-
M70	IRX2_HUMAN.H11MO.0.D	-9	0.000222566	0.171153	0.170224	19	GTATAGTGTGCGGCCGGCCCAACCCTAGCACCATGCTCCA	CCAACATGCCCACCCATGT	-
M70	ZFX_HUMAN.H11MO.1.A	-7	0.000771199	0.593052	0.281889	17	GTATAGTGTGCGGCCGGCCCAACCCTAGCACCATGCTCCA	GGGGGCGGAGGCCGGGG	+
M70	SP3_HUMAN.H11MO.0.B	-4	0.00107258	0.824812	0.281889	20	GTATAGTGTGCGGCCGGCCCAACCCTAGCACCATGCTCCA	GGGGGGGGGCGGGGCCGGGG	+
M70	SP4_HUMAN.H11MO.0.A	-3	0.0011639	0.895036	0.281889	20	GTATAGTGTGCGGCCGGCCCAACCCTAGCACCATGCTCCA	GGGAAGGGGGCGGGGCCGGG	+
M70	KLF6_HUMAN.H11MO.0.A	-10	0.00165509	1.27276	0.316463	19	GTATAGTGTGCGGCCGGCCCAACCCTAGCACCATGCTCCA	CCCCCGGCCCCGCCCTTCC	-
M70	NFIC_HUMAN.H11MO.0.A	-5	0.00246076	1.89232	0.401824	17	GTATAGTGTGCGGCCGGCCCAACCCTAGCACCATGCTCCA	CTTGGCTCCCTGCCAAG	+
M70	THAP1_HUMAN.H11MO.0.C	-11	0.0026269	2.02009	0.401824	22	GTATAGTGTGCGGCCGGCCCAACCCTAGCACCATGCTCCA	GCCCGCAGCCAAGATGGCGGCG	-
M70	ZN563_HUMAN.H11MO.0.C	-8	0.00327373	2.5175	0.417305	21	GTATAGTGTGCGGCCGGCCCAACCCTAGCACCATGCTCCA	GGGATCCTCACTGGCAGCTGC	+
M70	SP2_HUMAN.H11MO.0.A	-3	0.00378173	2.90815	0.437217	22	GTATAGTGTGCGGCCGGCCCAACCCTAGCACCATGCTCCA	GGGGGGGGGGCGGGGCCGGGGG	+
M70	P73_HUMAN.H11MO.0.A	-10	0.0040016	3.07723	0.437217	19	GTATAGTGTGCGGCCGGCCCAACCCTAGCACCATGCTCCA	AGACATGCCCAGACATGCC	+
M70	KLF3_HUMAN.H11MO.0.B	-12	0.00467412	3.5944	0.44686	19	GTATAGTGTGCGGCCGGCCCAACCCTAGCACCATGCTCCA	CCCGGCCCCGCCCCTCCCC	-
M72	IRX2_HUMAN.H11MO.0.D	0	0.000179248	0.137842	0.225641	19	ACTTACCTTCAACAGTACGCACTGCCAATGGCTGGAAATC	ACATGGGTGGGCATGTTGG	+
M72	MNX1_HUMAN.H11MO.0.D	-2	0.000293865	0.225982	0.225641	19	ACTTACCTTCAACAGTACGCACTGCCAATGGCTGGAAATC	CTATTTTAATAACCCTTAA	+
M72	ZN394_HUMAN.H11MO.0.C	-18	0.00132427	1.01836	0.411777	20	ACTTACCTTCAACAGTACGCACTGCCAATGGCTGGAAATC	AGAATGGAATAGAATGGAAT	+
M72	ZN563_HUMAN.H11MO.0.C	-4	0.0013407	1.031	0.411777	21	ACTTACCTTCAACAGTACGCACTGCCAATGGCTGGAAATC	GGGATCCTCACTGGCAGCTGC	+
M74	MNX1_HUMAN.H11MO.0.D	-5	0.000106306	0.0817491	0.163498	19	TGACCAACAGGGTCTTGCAAGCAGTGTCCTTGCATTGCTA	TTAAGGGTTATTAAAATAG	-
M74	IRX2_HUMAN.H11MO.0.D	-6	0.000298005	0.229166	0.212571	19	TGACCAACAGGGTCTTGCAAGCAGTGTCCTTGCATTGCTA	ACATGGGTGGGCATGTTGG	+
M75	IRX2_HUMAN.H11MO.0.D	-12	0.000398055	0.306104	0.332113	19	CCCATCAGGTGAACAGCATGGCCCTTCTGGAATTCATGTT	CCAACATGCCCACCCATGT	-
M75	MNX1_HUMAN.H11MO.0.D	-2	0.000431877	0.332113	0.332113	19	CCCATCAGGTGAACAGCATGGCCCTTCTGGAATTCATGTT	TTAAGGGTTATTAAAATAG	-
M81	ZFX_HUMAN.H11MO.1.A	-1	6.52163e-05	0.0501513	0.0990761	17	TCCGCGTCCACCCTCCCCACTGCAGGAGGGCGTCTCGGGA	CCCCGGCCTCCGCCCCC	-
M81	RXRA_HUMAN.H11MO.0.A	-5	0.000429284	0.330119	0.326082	20	TCCGCGTCCACCCTCCCCACTGCAGGAGGGCGTCTCGGGA	CTCTGACCTCTGCCTCCCCC	-
M81	IRX2_HUMAN.H11MO.0.D	-4	0.000654079	0.502987	0.331224	19	TCCGCGTCCACCCTCCCCACTGCAGGAGGGCGTCTCGGGA	CCAACATGCCCACCCATGT	-
M81	PATZ1_HUMAN.H11MO.0.C	-1	0.000888325	0.683122	0.337127	22	TCCGCGTCCACCCTCCCCACTGCAGGAGGGCGTCTCGGGA	CCTCCCCCCCCGCCCCCTCCCC	-
M81	PROX1_HUMAN.H11MO.0.D	-1	0.00126133	0.969963	0.337127	17	TCCGCGTCCACCCTCCCCACTGCAGGAGGGCGTCTCGGGA	CCCAACCCGCCTTACCC	-
M81	BRAC_HUMAN.H11MO.0.A	-4	0.00177572	1.36553	0.337127	20	TCCGCGTCCACCCTCCCCACTGCAGGAGGGCGTCTCGGGA	ATTTCACACCTCCCTGCTAA	-
M81	ZN341_HUMAN.H11MO.0.C	5	0.00227506	1.74952	0.337127	17	TCCGCGTCCACCCTCCCCACTGCAGGAGGGCGTCTCGGGA	GCTCTTCCCTCCCCCCCCCCCC	-
M81	PURA_HUMAN.H11MO.0.D	1	0.00265735	2.0435	0.337127	16	TCCGCGTCCACCCTCCCCACTGCAGGAGGGCGTCTCGGGA	CCCTGCCCCCCCCTTCC	-
M81	PAX5_HUMAN.H11MO.0.A	-15	0.00279877	2.15225	0.337127	21	TCCGCGTCCACCCTCCCCACTGCAGGAGGGCGTCTCGGGA	GCCTGGGCAGCAGAGCGTGAC	+
M81	VEZF1_HUMAN.H11MO.0.C	4	0.00300608	2.31167	0.337127	18	TCCGCGTCCACCCTCCCCACTGCAGGAGGGCGTCTCGGGA	CCCCTCCCCCTCCCCCCTCCCC	-
M81	THAP1_HUMAN.H11MO.0.C	-5	0.00322043	2.47651	0.337127	22	TCCGCGTCCACCCTCCCCACTGCAGGAGGGCGTCTCGGGA	CGCCGCCATCTTGGCTGCGGGC	+
M81	EGR2_HUMAN.H11MO.0.A	1	0.00329906	2.53697	0.337127	17	TCCGCGTCCACCCTCCCCACTGCAGGAGGGCGTCTCGGGA	CCCCTCCCACACCCCCCC	-
M81	GATA1_HUMAN.H11MO.0.A	-6	0.00366785	2.82057	0.337127	19	TCCGCGTCCACCCTCCCCACTGCAGGAGGGCGTCTCGGGA	TCTTATCTGTCCCCGCCAG	-
M81	ZN589_HUMAN.H11MO.0.D	0	0.00399442	3.07171	0.337127	16	TCCGCGTCCACCCTCCCCACTGCAGGAGGGCGTCTCGGGA	CCCACGGTTACTGCCG	+
M81	TBX21_HUMAN.H11MO.0.A	-6	0.00453481	3.48727	0.341365	13	TCCGCGTCCACCCTCCCCACTGCAGGAGGGCGTCTCGGGA	TTCACACCTCCAC	-
M81	TLX1_HUMAN.H11MO.0.D	-21	0.00462739	3.55847	0.341365	17	TCCGCGTCCACCCTCCCCACTGCAGGAGGGCGTCTCGGGA	CCTTGGCAACTTGCCAG	-
M81	PAX2_HUMAN.H11MO.0.D	-19	0.00482327	3.70909	0.341365	18	TCCGCGTCCACCCTCCCCACTGCAGGAGGGCGTCTCGGGA	GTTCAGTCATGCGTGACA	+
M81	SP3_HUMAN.H11MO.0.B	-1	0.00529682	4.07326	0.341365	20	TCCGCGTCCACCCTCCCCACTGCAGGAGGGCGTCTCGGGA	CCCCGGCCCCGCCCCCCCCC	-
M81	SPIC_HUMAN.H11MO.0.D	-10	0.00544636	4.18825	0.341365	13	TCCGCGTCCACCCTCCCCACTGCAGGAGGGCGTCTCGGGA	CCTCCCCTTCCTC	-
M81	MAFA_HUMAN.H11MO.0.D	-7	0.00561754	4.31989	0.341365	21	TCCGCGTCCACCCTCCCCACTGCAGGAGGGCGTCTCGGGA	CGAAGGCTGCGGGGTCAGCAC	-
M81	GATA2_HUMAN.H11MO.0.A	-6	0.00655726	5.04253	0.365469	19	TCCGCGTCCACCCTCCCCACTGCAGGAGGGCGTCTCGGGA	CCTTATCTCCACCCCCCAG	-
M81	MAZ_HUMAN.H11MO.0.A	-1	0.00673224	5.17709	0.365469	22	TCCGCGTCCACCCTCCCCACTGCAGGAGGGCGTCTCGGGA	CCCCCCCCCCCCCCCCTCCCCC	-
M81	ZN554_HUMAN.H11MO.0.C	-6	0.00699478	5.37899	0.365469	20	TCCGCGTCCACCCTCCCCACTGCAGGAGGGCGTCTCGGGA	AGCACCCCACATGGCTCAGC	-
M81	TAL1_HUMAN.H11MO.0.A	-6	0.00755409	5.8091	0.365469	19	TCCGCGTCCACCCTCCCCACTGCAGGAGGGCGTCTCGGGA	CCTTATCTGCCCCCCCCAG	-
M81	KLF6_HUMAN.H11MO.0.A	2	0.00755409	5.8091	0.365469	17	TCCGCGTCCACCCTCCCCACTGCAGGAGGGCGTCTCGGGA	CCCCCGGCCCCGCCCTTCC	-
M81	RARG_HUMAN.H11MO.2.D	-27	0.00802136	6.16843	0.365469	13	TCCGCGTCCACCCTCCCCACTGCAGGAGGGCGTCTCGGGA	GGGGGTCACCCAGAGGTCAC	+
M81	NR1D1_HUMAN.H11MO.0.B	-21	0.00810347	6.23157	0.365469	19	TCCGCGTCCACCCTCCCCACTGCAGGAGGGCGTCTCGGGA	AGGGAAGTGGGTCAGAAGG	+
M81	LYL1_HUMAN.H11MO.0.A	-15	0.00812493	6.24807	0.365469	14	TCCGCGTCCACCCTCCCCACTGCAGGAGGGCGTCTCGGGA	CAGGAAACAGCTGG	-
M81	RARA_HUMAN.H11MO.0.A	-28	0.0105049	8.07826	0.431337	12	TCCGCGTCCACCCTCCCCACTGCAGGAGGGCGTCTCGGGA	GGGGGATCAAGAGGTCAAGG	+
M81	SP2_HUMAN.H11MO.0.A	0	0.0105588	8.1197	0.431337	22	TCCGCGTCCACCCTCCCCACTGCAGGAGGGCGTCTCGGGA	CCCCCGGCCCCGCCCCCCCCCC	-
M81	BHE41_HUMAN.H11MO.0.D	-15	0.011228	8.63432	0.431337	20	TCCGCGTCCACCCTCCCCACTGCAGGAGGGCGTCTCGGGA	GCCTCTGCACGTGACCCGGT	-
M81	SP4_HUMAN.H11MO.0.A	0	0.011228	8.63432	0.431337	20	TCCGCGTCCACCCTCCCCACTGCAGGAGGGCGTCTCGGGA	CCCGGCCCCGCCCCCTTCCC	-
M81	ZBT17_HUMAN.H11MO.0.A	-4	0.0114474	8.80307	0.431337	19	TCCGCGTCCACCCTCCCCACTGCAGGAGGGCGTCTCGGGA	CTTCCCCTCCCCCACCCTC	-
M81	Z324A_HUMAN.H11MO.0.C	-5	0.0137918	10.6059	0.476191	23	TCCGCGTCCACCCTCCCCACTGCAGGAGGGCGTCTCGGGA	TATCAAACCATCCTTTGCTGCCA	+
M81	KLF3_HUMAN.H11MO.0.B	0	0.0149918	11.5287	0.495118	19	TCCGCGTCCACCCTCCCCACTGCAGGAGGGCGTCTCGGGA	CCCGGCCCCGCCCCTCCCC	-
M84	RXRA_HUMAN.H11MO.0.A	-16	0.000285207	0.219324	0.170661	20	TCACATCTCGTCCGTAGTCTTGACCCAGCATCACCAAGCA	CTCTGACCTCTGCCTCCCCC	-
M84	ZN394_HUMAN.H11MO.0.C	-8	0.000389875	0.299814	0.170661	20	TCACATCTCGTCCGTAGTCTTGACCCAGCATCACCAAGCA	ATTCCATTCTATTCCATTCT	-
M84	FOXD3_HUMAN.H11MO.0.D	-15	0.000441655	0.339633	0.170661	15	TCACATCTCGTCCGTAGTCTTGACCCAGCATCACCAAGCA	TTTGTTTACTTAGCA	+
M84	LEF1_HUMAN.H11MO.0.A	-10	0.000445689	0.342735	0.170661	14	TCACATCTCGTCCGTAGTCTTGACCCAGCATCACCAAGCA	TCCTTTGATTTGCT	+
M84	THAP1_HUMAN.H11MO.0.C	-9	0.000769185	0.591503	0.235626	22	TCACATCTCGTCCGTAGTCTTGACCCAGCATCACCAAGCA	CGCCGCCATCTTGGCTGCGGGC	+
M84	IRX2_HUMAN.H11MO.0.D	-2	0.00102204	0.78595	0.260903	19	TCACATCTCGTCCGTAGTCTTGACCCAGCATCACCAAGCA	CCAACATGCCCACCCATGT	-
M84	MNX1_HUMAN.H11MO.0.D	-15	0.00148502	1.14198	0.324934	19	TCACATCTCGTCCGTAGTCTTGACCCAGCATCACCAAGCA	CTATTTTAATAACCCTTAA	+
M84	NR1D1_HUMAN.H11MO.0.B	-15	0.00198986	1.5302	0.380973	19	TCACATCTCGTCCGTAGTCTTGACCCAGCATCACCAAGCA	CCTTCTGACCCACTTCCCT	-
M84	MAFA_HUMAN.H11MO.0.D	-16	0.00253673	1.95075	0.399751	21	TCACATCTCGTCCGTAGTCTTGACCCAGCATCACCAAGCA	GTGCTGACCCCGCAGCCTTCG	+
M84	PROX1_HUMAN.H11MO.0.D	-1	0.00260992	2.00703	0.399751	17	TCACATCTCGTCCGTAGTCTTGACCCAGCATCACCAAGCA	CCCAACCCGCCTTACCC	-
M84	ZN341_HUMAN.H11MO.0.C	-15	0.00315272	2.42444	0.418315	22	TCACATCTCGTCCGTAGTCTTGACCCAGCATCACCAAGCA	GCTCTTCCCTCCCCCCCCCCCC	-
M84	MAF_HUMAN.H11MO.0.A	-12	0.00327735	2.52028	0.418315	19	TCACATCTCGTCCGTAGTCTTGACCCAGCATCACCAAGCA	GAATCTGCTGACTCAGCAA	+
M84	THA_HUMAN.H11MO.0.C	3	0.00440994	3.39125	0.49294	14	TCACATCTCGTCCGTAGTCTTGACCCAGCATCACCAAGCA	GGGTCACTTCAGGTCAG	+
M84	TLX1_HUMAN.H11MO.0.D	-17	0.00474559	3.64936	0.49294	17	TCACATCTCGTCCGTAGTCTTGACCCAGCATCACCAAGCA	CCTTGGCAACTTGCCAG	-
M84	COT2_HUMAN.H11MO.1.A	-10	0.00510479	3.92558	0.49294	17	TCACATCTCGTCCGTAGTCTTGACCCAGCATCACCAAGCA	CCCTGACCTTTGACCCC	-
M84	ZN554_HUMAN.H11MO.0.C	-9	0.00547118	4.20734	0.49294	20	TCACATCTCGTCCGTAGTCTTGACCCAGCATCACCAAGCA	AGCACCCCACATGGCTCAGC	-
M85	IRX2_HUMAN.H11MO.0.D	-18	0.000182484	0.14033	0.280603	19	TCCTGTGCAGTGACTAGACGTAGTTTTCCAATCAGGCTGC	CCAACATGCCCACCCATGT	-
M86	IRX2_HUMAN.H11MO.0.D	-21	0.000241479	0.185697	0.352004	19	TCCCAGATGAACTTTAAACTTCCAGCCAGCCCAGGTCTGT	CCAACATGCCCACCCATGT	-
M86	MNX1_HUMAN.H11MO.0.D	-4	0.000787506	0.605592	0.352004	19	TCCCAGATGAACTTTAAACTTCCAGCCAGCCCAGGTCTGT	CTATTTTAATAACCCTTAA	+
M87	MNX1_HUMAN.H11MO.0.D	-12	0.000620498	0.477163	0.310398	19	AACTCTGATCTCTAATGTCAGCGACGCTGATTCCTCAAGT	CTATTTTAATAACCCTTAA	+
M87	IRX2_HUMAN.H11MO.0.D	-21	0.000726497	0.558676	0.310398	19	AACTCTGATCTCTAATGTCAGCGACGCTGATTCCTCAAGT	ACATGGGTGGGCATGTTGG	+
M87	TLX1_HUMAN.H11MO.0.D	-9	0.000807969	0.621328	0.310398	17	AACTCTGATCTCTAATGTCAGCGACGCTGATTCCTCAAGT	CTGGCAAGTTGCCAAGG	+
M87	RXRA_HUMAN.H11MO.0.A	-9	0.00109736	0.843866	0.337258	20	AACTCTGATCTCTAATGTCAGCGACGCTGATTCCTCAAGT	CTCTGACCTCTGCCTCCCCC	-
M88	IRX2_HUMAN.H11MO.0.D	-13	0.000315512	0.242628	0.451016	19	AAGCTCTCTTGTTCAGCAAGGAGATGCGCTGCTAAAGATT	CCAACATGCCCACCCATGT	-
M88	MNX1_HUMAN.H11MO.0.D	-4	0.000754449	0.580171	0.451016	19	AAGCTCTCTTGTTCAGCAAGGAGATGCGCTGCTAAAGATT	TTAAGGGTTATTAAAATAG	-
M91	IRX2_HUMAN.H11MO.0.D	-15	0.00031448	0.241835	0.483572	19	GAGGCGGCTTTGCGACCTACGCGACTCAAGTGGCGTGGCC	CCAACATGCCCACCCATGT	-
M92	MNX1_HUMAN.H11MO.0.D	-5	0.0001425	0.109583	0.180553	19	GCACCACCCGTAGTTAACCCCCCTGGGCATGCGAATCTGA	CTATTTTAATAACCCTTAA	+
M92	IRX2_HUMAN.H11MO.0.D	-16	0.000326033	0.250719	0.180553	19	GCACCACCCGTAGTTAACCCCCCTGGGCATGCGAATCTGA	ACATGGGTGGGCATGTTGG	+
M92	NR1D1_HUMAN.H11MO.0.B	-16	0.00113276	0.871095	0.418996	19	GCACCACCCGTAGTTAACCCCCCTGGGCATGCGAATCTGA	AGGGAAGTGGGTCAGAAGG	+
M92	GATA2_HUMAN.H11MO.0.A	-28	0.00164027	1.26136	0.418996	12	GCACCACCCGTAGTTAACCCCCCTGGGCATGCGAATCTGA	CTGGGGGGTGGAGATAAGG	+
M93	RXRA_HUMAN.H11MO.0.A	-18	0.000107994	0.0830477	0.158231	20	ACTGATTCCTGAACTGCACAGTGAGGCCTAAGTCGCAGCA	GGGGGAGGCAGAGGTCAGAG	+
M93	IRX2_HUMAN.H11MO.0.D	-7	0.000206208	0.158574	0.158231	19	ACTGATTCCTGAACTGCACAGTGAGGCCTAAGTCGCAGCA	CCAACATGCCCACCCATGT	-
M93	MNX1_HUMAN.H11MO.0.D	-4	0.000310483	0.238762	0.15883	19	ACTGATTCCTGAACTGCACAGTGAGGCCTAAGTCGCAGCA	CTATTTTAATAACCCTTAA	+
M93	ZN563_HUMAN.H11MO.0.C	-10	0.00104118	0.800671	0.266313	21	ACTGATTCCTGAACTGCACAGTGAGGCCTAAGTCGCAGCA	GCAGCTGCCAGTGAGGATCCC	-
M93	GATA1_HUMAN.H11MO.0.A	7	0.00209106	1.60802	0.401136	12	ACTGATTCCTGAACTGCACAGTGAGGCCTAAGTCGCAGCA	TCTTATCTGTCCCCGCCAG	-
M93	ZN394_HUMAN.H11MO.0.C	-5	0.00258339	1.98663	0.440518	20	ACTGATTCCTGAACTGCACAGTGAGGCCTAAGTCGCAGCA	AGAATGGAATAGAATGGAAT	+
M93	HME2_HUMAN.H11MO.0.D	-25	0.00288717	2.22023	0.443086	11	ACTGATTCCTGAACTGCACAGTGAGGCCTAAGTCGCAGCA	CCCTAATTACC	-
M93	GATA2_HUMAN.H11MO.0.A	7	0.00342936	2.63717	0.478449	12	ACTGATTCCTGAACTGCACAGTGAGGCCTAAGTCGCAGCA	CCTTATCTCCACCCCCCAG	-
M95	IRX2_HUMAN.H11MO.0.D	-8	0.000229473	0.176464	0.333928	19	CATTTCGACGAAGCTAACCAGCTCCGGGATGTGGACTTAC	CCAACATGCCCACCCATGT	-
M95	MNX1_HUMAN.H11MO.0.D	-7	0.000654052	0.502966	0.333928	19	CATTTCGACGAAGCTAACCAGCTCCGGGATGTGGACTTAC	TTAAGGGTTATTAAAATAG	-
M95	SPIC_HUMAN.H11MO.0.D	-24	0.00159343	1.22535	0.396553	13	CATTTCGACGAAGCTAACCAGCTCCGGGATGTGGACTTAC	GAGGAAGGGGAGG	+
M95	GATA1_HUMAN.H11MO.0.A	6	0.00162792	1.25187	0.396553	13	CATTTCGACGAAGCTAACCAGCTCCGGGATGTGGACTTAC	TCTTATCTGTCCCCGCCAG	-
M95	TLX1_HUMAN.H11MO.0.D	-17	0.00181233	1.39368	0.396553	17	CATTTCGACGAAGCTAACCAGCTCCGGGATGTGGACTTAC	CTGGCAAGTTGCCAAGG	+
M95	HME2_HUMAN.H11MO.0.D	-11	0.00281828	2.16726	0.49409	11	CATTTCGACGAAGCTAACCAGCTCCGGGATGTGGACTTAC	CCCTAATTACC	-
M95	ZN563_HUMAN.H11MO.0.C	-18	0.0031529	2.42458	0.49409	21	CATTTCGACGAAGCTAACCAGCTCCGGGATGTGGACTTAC	GGGATCCTCACTGGCAGCTGC	+
M95	AIRE_HUMAN.H11MO.0.C	-4	0.00390599	3.00371	0.49409	18	CATTTCGACGAAGCTAACCAGCTCCGGGATGTGGACTTAC	TTAACCAATATAACCAAT	-
M95	GATA2_HUMAN.H11MO.0.A	6	0.0041303	3.1762	0.49409	13	CATTTCGACGAAGCTAACCAGCTCCGGGATGTGGACTTAC	CCTTATCTCCACCCCCCAG	-
M95	PROX1_HUMAN.H11MO.0.D	-7	0.00419991	3.22973	0.49409	17	CATTTCGACGAAGCTAACCAGCTCCGGGATGTGGACTTAC	CCCAACCCGCCTTACCC	-
M95	ZN554_HUMAN.H11MO.0.C	-17	0.00428919	3.29839	0.49409	20	CATTTCGACGAAGCTAACCAGCTCCGGGATGTGGACTTAC	GCTGAGCCATGTGGGGTGCT	+
M95	LYL1_HUMAN.H11MO.0.A	-24	0.00475167	3.65403	0.49409	14	CATTTCGACGAAGCTAACCAGCTCCGGGATGTGGACTTAC	CCAGCTGTTTCCTG	+
M95	PAX8_HUMAN.H11MO.0.D	-13	0.00516136	3.96909	0.49409	14	CATTTCGACGAAGCTAACCAGCTCCGGGATGTGGACTTAC	GTCACTGAAGCGGG	+
M96	NR1H4_HUMAN.H11MO.0.B	-5	8.05282e-05	0.0619262	0.121742	19	CACACGGTGGCAACGGGCACGAAGGAGCACCGGCCCGGAC	GGGGTCAATGACCCCGAGG	+
M96	CTCF_HUMAN.H11MO.0.A	-13	0.000197137	0.151598	0.149015	19	CACACGGTGGCAACGGGCACGAAGGAGCACCGGCCCGGAC	TGGCCACCAGGGGGCGCCA	+
M96	ZN563_HUMAN.H11MO.0.C	-9	0.000405732	0.312008	0.189539	21	CACACGGTGGCAACGGGCACGAAGGAGCACCGGCCCGGAC	GCAGCTGCCAGTGAGGATCCC	-
M96	ZN350_HUMAN.H11MO.1.D	-14	0.00076747	0.590184	0.232051	24	CACACGGTGGCAACGGGCACGAAGGAGCACCGGCCCGGAC	GGGCAACAAATCCCTGCGCCCCGT	-
M96	THAP1_HUMAN.H11MO.0.C	-8	0.00114874	0.883383	0.272532	22	CACACGGTGGCAACGGGCACGAAGGAGCACCGGCCCGGAC	GCCCGCAGCCAAGATGGCGGCG	-
M96	TLX1_HUMAN.H11MO.0.D	-4	0.00130407	1.00283	0.272532	17	CACACGGTGGCAACGGGCACGAAGGAGCACCGGCCCGGAC	CCTTGGCAACTTGCCAG	-
M96	RXRA_HUMAN.H11MO.0.A	-2	0.00152758	1.17471	0.272532	20	CACACGGTGGCAACGGGCACGAAGGAGCACCGGCCCGGAC	GGGGGAGGCAGAGGTCAGAG	+
M96	SP2_HUMAN.H11MO.0.A	-14	0.00176749	1.3592	0.272532	22	CACACGGTGGCAACGGGCACGAAGGAGCACCGGCCCGGAC	GGGGGGGGGGCGGGGCCGGGGG	+
M96	NFIA_HUMAN.H11MO.0.C	-6	0.0018027	1.38628	0.272532	15	CACACGGTGGCAACGGGCACGAAGGAGCACCGGCCCGGAC	TTGGCACCGTGCCAA	-
M96	VEZF1_HUMAN.H11MO.0.C	-7	0.00218294	1.67868	0.275013	22	CACACGGTGGCAACGGGCACGAAGGAGCACCGGCCCGGAC	GGGGAGGGGGGAGGGGGAGGGG	+
M96	COT1_HUMAN.H11MO.0.C	-5	0.0026916	2.06984	0.313011	17	CACACGGTGGCAACGGGCACGAAGGAGCACCGGCCCGGAC	GGGGTCAGAGGTCAGGG	+
M96	NR1D1_HUMAN.H11MO.0.B	-7	0.00374623	2.88085	0.36242	19	CACACGGTGGCAACGGGCACGAAGGAGCACCGGCCCGGAC	AGGGAAGTGGGTCAGAAGG	+
M96	ZN341_HUMAN.H11MO.0.C	-5	0.00404291	3.109	0.36242	22	CACACGGTGGCAACGGGCACGAAGGAGCACCGGCCCGGAC	GGGGGGGGGGGGAGGGAAGAGC	+
M96	OSR2_HUMAN.H11MO.0.C	-18	0.00409211	3.14683	0.36242	16	CACACGGTGGCAACGGGCACGAAGGAGCACCGGCCCGGAC	CAGCAGAAGCAGCAGC	-
M96	COT2_HUMAN.H11MO.1.A	-5	0.00427856	3.29021	0.36242	17	CACACGGTGGCAACGGGCACGAAGGAGCACCGGCCCGGAC	GGGGTCAAAGGTCAGGG	+
M96	ZFX_HUMAN.H11MO.1.A	-22	0.0046153	3.54917	0.36242	17	CACACGGTGGCAACGGGCACGAAGGAGCACCGGCCCGGAC	GGGGGCGGAGGCCGGGG	+
M96	NFIC_HUMAN.H11MO.0.A	-5	0.0046153	3.54917	0.36242	17	CACACGGTGGCAACGGGCACGAAGGAGCACCGGCCCGGAC	CTTGGCAGGGAGCCAAG	-
M96	SP4_HUMAN.H11MO.0.A	-14	0.00483971	3.72174	0.36242	20	CACACGGTGGCAACGGGCACGAAGGAGCACCGGCCCGGAC	GGGAAGGGGGCGGGGCCGGG	+
M96	ZN394_HUMAN.H11MO.0.C	-4	0.00518596	3.98801	0.36242	20	CACACGGTGGCAACGGGCACGAAGGAGCACCGGCCCGGAC	AGAATGGAATAGAATGGAAT	+
M96	PATZ1_HUMAN.H11MO.0.C	-3	0.00527402	4.05572	0.36242	22	CACACGGTGGCAACGGGCACGAAGGAGCACCGGCCCGGAC	GGGGAGGGGGCGGGGGGGGAGG	+
M96	PPARG_HUMAN.H11MO.0.A	-2	0.00577856	4.44371	0.379826	17	CACACGGTGGCAACGGGCACGAAGGAGCACCGGCCCGGAC	AAGTGGGGCAAAGGTCA	+
M96	ZKSC1_HUMAN.H11MO.0.B	-15	0.00660503	5.07927	0.399418	19	CACACGGTGGCAACGGGCACGAAGGAGCACCGGCCCGGAC	GGCACACAGTAGGTCCTCA	-
M96	TAF1_HUMAN.H11MO.0.A	-20	0.00702517	5.40236	0.408485	16	CACACGGTGGCAACGGGCACGAAGGAGCACCGGCCCGGAC	AAGATGGCGGCGGCGG	+
M96	ZN667_HUMAN.H11MO.0.C	-11	0.00758349	5.8317	0.424618	19	CACACGGTGGCAACGGGCACGAAGGAGCACCGGCCCGGAC	GCTGAGCTTTTAAGGCCAC	-
M96	CTCFL_HUMAN.H11MO.0.A	-15	0.00895815	6.88882	0.442361	17	CACACGGTGGCAACGGGCACGAAGGAGCACCGGCCCGGAC	GCCGCCAGGGGGCGCCG	+
M96	ETS1_HUMAN.H11MO.0.A	-14	0.00921008	7.08255	0.442361	13	CACACGGTGGCAACGGGCACGAAGGAGCACCGGCCCGGAC	AGACAGGAAGTGG	+
M96	KLF6_HUMAN.H11MO.0.A	-15	0.00930446	7.15513	0.442361	19	CACACGGTGGCAACGGGCACGAAGGAGCACCGGCCCGGAC	GGAAGGGCGGGGCCGGGGG	+
M96	KAISO_HUMAN.H11MO.2.A	-13	0.00936341	7.20046	0.442361	12	CACACGGTGGCAACGGGCACGAAGGAGCACCGGCCCGGAC	CTCGCAGGAAGA	+
M96	ZN418_HUMAN.H11MO.0.C	-9	0.0110924	8.53009	0.499344	17	CACACGGTGGCAACGGGCACGAAGGAGCACCGGCCCGGAC	GGAAGAGGCTAAAAGCA	-
M96	PAX8_HUMAN.H11MO.0.D	-13	0.0123164	9.4713	0.499344	14	CACACGGTGGCAACGGGCACGAAGGAGCACCGGCCCGGAC	CCCGCTTCAGTGAC	-
M96	ZIC2_HUMAN.H11MO.0.D	-14	0.0124799	9.59705	0.499344	15	CACACGGTGGCAACGGGCACGAAGGAGCACCGGCCCGGAC	TCACAGCAGGGGGCC	-
M96	RARG_HUMAN.H11MO.0.B	-6	0.0125815	9.67517	0.499344	18	CACACGGTGGCAACGGGCACGAAGGAGCACCGGCCCGGAC	AGGTCAGAGTGACCTGGG	+
M96	E2F1_HUMAN.H11MO.0.A	-11	0.0133036	10.2305	0.499344	14	CACACGGTGGCAACGGGCACGAAGGAGCACCGGCCCGGAC	GGGGGGCGGGAAAG	+
M96	ZNF41_HUMAN.H11MO.0.C	-2	0.0135198	10.3967	0.499344	24	CACACGGTGGCAACGGGCACGAAGGAGCACCGGCCCGGAC	CACAAGGGAGTAAGGCACCATGAG	+
M96	ZN214_HUMAN.H11MO.0.C	-6	0.0136833	10.5225	0.499344	22	CACACGGTGGCAACGGGCACGAAGGAGCACCGGCCCGGAC	TCATCAAAGGCCTCAAAAAGGA	-
M96	IRX2_HUMAN.H11MO.0.D	1	0.0138725	10.668	0.499344	18	CACACGGTGGCAACGGGCACGAAGGAGCACCGGCCCGGAC	ACATGGGTGGGCATGTTGG	+
M97	IRX2_HUMAN.H11MO.0.D	-6	0.000354682	0.27275	0.404536	19	CTTTGTCAGCAAGCCCAAACTATGCGGAACGTCACTCTAG	CCAACATGCCCACCCATGT	-
M97	MNX1_HUMAN.H11MO.0.D	0	0.000527195	0.405413	0.404536	19	CTTTGTCAGCAAGCCCAAACTATGCGGAACGTCACTCTAG	CTATTTTAATAACCCTTAA	+
M97	TLX1_HUMAN.H11MO.0.D	-2	0.00116129	0.893035	0.445552	17	CTTTGTCAGCAAGCCCAAACTATGCGGAACGTCACTCTAG	CTGGCAAGTTGCCAAGG	+
M98	IRX2_HUMAN.H11MO.0.D	-6	0.000469574	0.361102	0.336984	19	CCAGGTACATACTTGACAATGTTCTAAGGTTGGGGTGCCA	CCAACATGCCCACCCATGT	-
M98	MNX1_HUMAN.H11MO.0.D	-4	0.000749559	0.576411	0.336984	19	CCAGGTACATACTTGACAATGTTCTAAGGTTGGGGTGCCA	CTATTTTAATAACCCTTAA	+
M98	TLX1_HUMAN.H11MO.0.D	-12	0.000945791	0.727313	0.336984	17	CCAGGTACATACTTGACAATGTTCTAAGGTTGGGGTGCCA	CTGGCAAGTTGCCAAGG	+
M100	MNX1_HUMAN.H11MO.0.D	-8	8.08102e-05	0.062143	0.123936	19	CTCTCCTAAGATAGGCCTCGTACACAGGCAGCCCAACGCG	TTAAGGGTTATTAAAATAG	-
M100	TLX1_HUMAN.H11MO.0.D	-11	0.00048064	0.369612	0.368571	17	CTCTCCTAAGATAGGCCTCGTACACAGGCAGCCCAACGCG	CTGGCAAGTTGCCAAGG	+
M101	RXRA_HUMAN.H11MO.0.A	0	3.69836e-05	0.0284404	0.0559283	20	GAGGGATCAAGAGGCCCAGGTCGGTCCCTCGGTGCTCAAG	GGGGGAGGCAGAGGTCAGAG	+
M101	RARA_HUMAN.H11MO.0.A	0	0.000430008	0.330676	0.292229	20	GAGGGATCAAGAGGCCCAGGTCGGTCCCTCGGTGCTCAAG	GGGGGATCAAGAGGTCAAGG	+
M101	IRX2_HUMAN.H11MO.0.D	-6	0.00104874	0.806479	0.292229	19	GAGGGATCAAGAGGCCCAGGTCGGTCCCTCGGTGCTCAAG	CCAACATGCCCACCCATGT	-
M101	PAX8_HUMAN.H11MO.0.D	-14	0.00107141	0.823917	0.292229	14	GAGGGATCAAGAGGCCCAGGTCGGTCCCTCGGTGCTCAAG	CCCGCTTCAGTGAC	-
M101	ZN563_HUMAN.H11MO.0.C	-11	0.0012591	0.968249	0.292229	21	GAGGGATCAAGAGGCCCAGGTCGGTCCCTCGGTGCTCAAG	GGGATCCTCACTGGCAGCTGC	+
M101	MAFA_HUMAN.H11MO.0.D	-1	0.00169303	1.30194	0.292229	21	GAGGGATCAAGAGGCCCAGGTCGGTCCCTCGGTGCTCAAG	CGAAGGCTGCGGGGTCAGCAC	-
M101	THAP1_HUMAN.H11MO.0.C	-20	0.00186879	1.4371	0.292229	20	GAGGGATCAAGAGGCCCAGGTCGGTCCCTCGGTGCTCAAG	CGCCGCCATCTTGGCTGCGGGC	+
M101	KLF6_HUMAN.H11MO.0.A	-13	0.00196409	1.51038	0.292229	19	GAGGGATCAAGAGGCCCAGGTCGGTCCCTCGGTGCTCAAG	CCCCCGGCCCCGCCCTTCC	-
M101	ZN214_HUMAN.H11MO.0.C	-3	0.00247496	1.90324	0.292229	22	GAGGGATCAAGAGGCCCAGGTCGGTCCCTCGGTGCTCAAG	TCATCAAAGGCCTCAAAAAGGA	-
M101	SP3_HUMAN.H11MO.0.B	-13	0.00256219	1.97033	0.292229	20	GAGGGATCAAGAGGCCCAGGTCGGTCCCTCGGTGCTCAAG	CCCCGGCCCCGCCCCCCCCC	-
M101	NR1D1_HUMAN.H11MO.0.B	-4	0.00287066	2.20754	0.292229	19	GAGGGATCAAGAGGCCCAGGTCGGTCCCTCGGTGCTCAAG	AGGGAAGTGGGTCAGAAGG	+
M101	OLIG2_HUMAN.H11MO.0.B	-5	0.0029408	2.26147	0.292229	18	GAGGGATCAAGAGGCCCAGGTCGGTCCCTCGGTGCTCAAG	CAGAAGGGAAACAGCTGG	-
M101	TFCP2_HUMAN.H11MO.0.D	-15	0.00309654	2.38124	0.292229	16	GAGGGATCAAGAGGCCCAGGTCGGTCCCTCGGTGCTCAAG	TCTGGCCAGTTCAGGC	-
M101	ZFX_HUMAN.H11MO.1.A	-9	0.00371326	2.8555	0.292229	17	GAGGGATCAAGAGGCCCAGGTCGGTCCCTCGGTGCTCAAG	GGGGGCGGAGGCCGGGG	+
M101	PATZ1_HUMAN.H11MO.0.C	-13	0.00399859	3.07491	0.292229	22	GAGGGATCAAGAGGCCCAGGTCGGTCCCTCGGTGCTCAAG	CCTCCCCCCCCGCCCCCTCCCC	-
M101	LYL1_HUMAN.H11MO.0.A	-15	0.00427304	3.28597	0.292229	14	GAGGGATCAAGAGGCCCAGGTCGGTCCCTCGGTGCTCAAG	CCAGCTGTTTCCTG	+
M101	THA_HUMAN.H11MO.0.C	-11	0.00434106	3.33828	0.292229	17	GAGGGATCAAGAGGCCCAGGTCGGTCCCTCGGTGCTCAAG	CTGACCTGAAGTGACCC	-
M101	KLF3_HUMAN.H11MO.0.B	-14	0.00447013	3.43753	0.292229	19	GAGGGATCAAGAGGCCCAGGTCGGTCCCTCGGTGCTCAAG	CCCGGCCCCGCCCCTCCCC	-
M101	PAX2_HUMAN.H11MO.0.D	0	0.00463781	3.56647	0.292229	18	GAGGGATCAAGAGGCCCAGGTCGGTCCCTCGGTGCTCAAG	GTTCAGTCATGCGTGACA	+
M101	AIRE_HUMAN.H11MO.0.C	-2	0.00499661	3.84239	0.300454	18	GAGGGATCAAGAGGCCCAGGTCGGTCCCTCGGTGCTCAAG	TTAACCAATATAACCAAT	-
M101	NR1H3_HUMAN.H11MO.0.B	-12	0.0051657	3.97243	0.300454	19	GAGGGATCAAGAGGCCCAGGTCGGTCCCTCGGTGCTCAAG	TGACCTGCAGTGACCTCTG	-
M101	ZN589_HUMAN.H11MO.0.D	-6	0.00545592	4.19561	0.305581	16	GAGGGATCAAGAGGCCCAGGTCGGTCCCTCGGTGCTCAAG	CCCACGGTTACTGCCG	+
M101	ZN554_HUMAN.H11MO.0.C	0	0.00602629	4.63421	0.314249	20	GAGGGATCAAGAGGCCCAGGTCGGTCCCTCGGTGCTCAAG	AGCACCCCACATGGCTCAGC	-
M101	ZN341_HUMAN.H11MO.0.C	-15	0.00636419	4.89406	0.320807	22	GAGGGATCAAGAGGCCCAGGTCGGTCCCTCGGTGCTCAAG	GCTCTTCCCTCCCCCCCCCCCC	-
M101	SP2_HUMAN.H11MO.0.A	-13	0.00724814	5.57382	0.34253	22	GAGGGATCAAGAGGCCCAGGTCGGTCCCTCGGTGCTCAAG	CCCCCGGCCCCGCCCCCCCCCC	-
M101	ZN667_HUMAN.H11MO.0.C	-21	0.00907686	6.9801	0.415952	19	GAGGGATCAAGAGGCCCAGGTCGGTCCCTCGGTGCTCAAG	GTGGCCTTAAAAGCTCAGC	+
M101	MXI1_HUMAN.H11MO.0.A	-28	0.010195	7.83992	0.437381	12	GAGGGATCAAGAGGCCCAGGTCGGTCCCTCGGTGCTCAAG	CCCGCCGCCACGTGC	-
M101	USF2_HUMAN.H11MO.0.A	-27	0.0104121	8.00694	0.437381	13	GAGGGATCAAGAGGCCCAGGTCGGTCCCTCGGTGCTCAAG	CGCCGCGGCCACGTGACCC	-
M101	SP4_HUMAN.H11MO.0.A	-14	0.011076	8.51741	0.440778	20	GAGGGATCAAGAGGCCCAGGTCGGTCCCTCGGTGCTCAAG	CCCGGCCCCGCCCCCTTCCC	-
M101	VEZF1_HUMAN.H11MO.0.C	-14	0.0120483	9.26517	0.46718	22	GAGGGATCAAGAGGCCCAGGTCGGTCCCTCGGTGCTCAAG	CCCCTCCCCCTCCCCCCTCCCC	-
M101	RARG_HUMAN.H11MO.0.B	-3	0.0126981	9.76482	0.480065	18	GAGGGATCAAGAGGCCCAGGTCGGTCCCTCGGTGCTCAAG	AGGTCAGAGTGACCTGGG	+
M101	PROX1_HUMAN.H11MO.0.D	-14	0.0132613	10.198	0.489131	17	GAGGGATCAAGAGGCCCAGGTCGGTCCCTCGGTGCTCAAG	CCCAACCCGCCTTACCC	-
M101	CLOCK_HUMAN.H11MO.0.C	-12	0.0138065	10.6172	0.489985	14	GAGGGATCAAGAGGCCCAGGTCGGTCCCTCGGTGCTCAAG	TGTTCACGTGTCTG	-
M101	Z324A_HUMAN.H11MO.0.C	-4	0.0139553	10.7316	0.489985	23	GAGGGATCAAGAGGCCCAGGTCGGTCCCTCGGTGCTCAAG	TATCAAACCATCCTTTGCTGCCA	+
M101	GATA1_HUMAN.H11MO.0.A	-21	0.0145805	11.2124	0.489985	19	GAGGGATCAAGAGGCCCAGGTCGGTCCCTCGGTGCTCAAG	CTGGCGGGGACAGATAAGA	+
M102	IRX2_HUMAN.H11MO.0.D	-8	0.000661769	0.508901	0.297256	19	ACACAGGCTCAATTGGTTCCGACAATTTCCGAACTGGAGC	CCAACATGCCCACCCATGT	-
M102	MNX1_HUMAN.H11MO.0.D	-2	0.000716183	0.550745	0.297256	19	ACACAGGCTCAATTGGTTCCGACAATTTCCGAACTGGAGC	CTATTTTAATAACCCTTAA	+
M102	GATA1_HUMAN.H11MO.0.A	7	0.000716183	0.550745	0.297256	12	ACACAGGCTCAATTGGTTCCGACAATTTCCGAACTGGAGC	TCTTATCTGTCCCCGCCAG	-
M102	TLX1_HUMAN.H11MO.0.D	-9	0.00118846	0.913929	0.364781	17	ACACAGGCTCAATTGGTTCCGACAATTTCCGAACTGGAGC	CCTTGGCAACTTGCCAG	-
M102	ZN563_HUMAN.H11MO.0.C	-8	0.00223274	1.71698	0.429614	21	ACACAGGCTCAATTGGTTCCGACAATTTCCGAACTGGAGC	GCAGCTGCCAGTGAGGATCCC	-
M102	GATA2_HUMAN.H11MO.0.A	7	0.0022395	1.72218	0.429614	12	ACACAGGCTCAATTGGTTCCGACAATTTCCGAACTGGAGC	CCTTATCTCCACCCCCCAG	-
M103	Z324A_HUMAN.H11MO.0.C	-13	0.000187741	0.144373	0.286472	23	CTCCCTTCAGGCATCCGACACCAGCCGGCCGAACGACATG	TATCAAACCATCCTTTGCTGCCA	+
M103	HAND1_HUMAN.H11MO.0.D	-15	0.000419573	0.322652	0.320111	17	CTCCCTTCAGGCATCCGACACCAGCCGGCCGAACGACATG	TGACAAAAACCAGACCC	-
M103	PAX2_HUMAN.H11MO.0.D	-4	0.00115833	0.890753	0.459954	18	CTCCCTTCAGGCATCCGACACCAGCCGGCCGAACGACATG	GTTCAGTCATGCGTGACA	+
M103	ZN554_HUMAN.H11MO.0.C	-9	0.00153047	1.17693	0.459954	20	CTCCCTTCAGGCATCCGACACCAGCCGGCCGAACGACATG	AGCACCCCACATGGCTCAGC	-
M103	BRAC_HUMAN.H11MO.0.A	-12	0.00176478	1.35712	0.459954	20	CTCCCTTCAGGCATCCGACACCAGCCGGCCGAACGACATG	ATTTCACACCTCCCTGCTAA	-
M103	ZN563_HUMAN.H11MO.0.C	3	0.00182999	1.40726	0.459954	18	CTCCCTTCAGGCATCCGACACCAGCCGGCCGAACGACATG	GGGATCCTCACTGGCAGCTGC	+
M103	RFX5_HUMAN.H11MO.0.A	-9	0.00233757	1.79759	0.459954	20	CTCCCTTCAGGCATCCGACACCAGCCGGCCGAACGACATG	GTCAGCTGTTGCTAGGCAGA	+
M103	IRX2_HUMAN.H11MO.0.D	-20	0.00241147	1.85442	0.459954	19	CTCCCTTCAGGCATCCGACACCAGCCGGCCGAACGACATG	CCAACATGCCCACCCATGT	-
M105	Z324A_HUMAN.H11MO.0.C	-16	0.00029527	0.227063	0.454125	23	TCAACGTTCACACGGCTAGCAAGCCTGTAGTGTTTGCCTC	TATCAAACCATCCTTTGCTGCCA	+
M106	IRX2_HUMAN.H11MO.0.D	-17	0.000187948	0.144532	0.185413	19	ACCTGGGGTGCGGAAATACCCTATGACAGTAAGCGCAGCA	CCAACATGCCCACCCATGT	-
M106	MNX1_HUMAN.H11MO.0.D	0	0.000465138	0.357691	0.237789	19	ACCTGGGGTGCGGAAATACCCTATGACAGTAAGCGCAGCA	TTAAGGGTTATTAAAATAG	-
M106	RXRA_HUMAN.H11MO.0.A	-20	0.000903966	0.69515	0.289209	20	ACCTGGGGTGCGGAAATACCCTATGACAGTAAGCGCAGCA	CTCTGACCTCTGCCTCCCCC	-
M106	NR1D1_HUMAN.H11MO.0.B	-18	0.00127828	0.982998	0.326743	19	ACCTGGGGTGCGGAAATACCCTATGACAGTAAGCGCAGCA	CCTTCTGACCCACTTCCCT	-
M106	TLX1_HUMAN.H11MO.0.D	-20	0.00158212	1.21665	0.346636	17	ACCTGGGGTGCGGAAATACCCTATGACAGTAAGCGCAGCA	CCTTGGCAACTTGCCAG	-
M106	HXC10_HUMAN.H11MO.0.D	-7	0.00354476	2.72592	0.494226	19	ACCTGGGGTGCGGAAATACCCTATGACAGTAAGCGCAGCA	GTAATAAAAAAATTAAAAA	-
M106	GATA1_HUMAN.H11MO.0.A	-28	0.00354476	2.72592	0.494226	12	ACCTGGGGTGCGGAAATACCCTATGACAGTAAGCGCAGCA	CTGGCGGGGACAGATAAGA	+
M107	IRX2_HUMAN.H11MO.0.D	-18	8.48747e-05	0.0652686	0.13034	19	TCAAGTGTGACATGATAGGCATGTCTTCGGGTCAGAGAGG	ACATGGGTGGGCATGTTGG	+
M107	TLX1_HUMAN.H11MO.0.D	-23	0.000346408	0.266388	0.265985	17	TCAAGTGTGACATGATAGGCATGTCTTCGGGTCAGAGAGG	CCTTGGCAACTTGCCAG	-
M108	HME2_HUMAN.H11MO.0.D	0	0.000418204	0.321599	0.358925	11	GTCAACTAGGGAGCCAGAACAGTCACGGGGATTTGCGGCG	GGTAATTAGGG	+
M108	RXRA_HUMAN.H11MO.0.A	-8	0.000600897	0.46209	0.358925	20	GTCAACTAGGGAGCCAGAACAGTCACGGGGATTTGCGGCG	GGGGGAGGCAGAGGTCAGAG	+
M108	ZN394_HUMAN.H11MO.0.C	-15	0.000750429	0.57708	0.358925	20	GTCAACTAGGGAGCCAGAACAGTCACGGGGATTTGCGGCG	ATTCCATTCTATTCCATTCT	-
M108	MNX1_HUMAN.H11MO.0.D	-15	0.000934286	0.718466	0.358925	19	GTCAACTAGGGAGCCAGAACAGTCACGGGGATTTGCGGCG	TTAAGGGTTATTAAAATAG	-
M108	IRX2_HUMAN.H11MO.0.D	-18	0.00125776	0.967215	0.386555	19	GTCAACTAGGGAGCCAGAACAGTCACGGGGATTTGCGGCG	ACATGGGTGGGCATGTTGG	+
M110	RXRA_HUMAN.H11MO.0.A	-4	0.00019573	0.150516	0.218172	20	TGCAAGGTGGCACAATGGTTAGTGCGTTTTGCCATTGTCC	GGGGGAGGCAGAGGTCAGAG	+
M110	SOX17_HUMAN.H11MO.0.C	-8	0.000355368	0.273278	0.218172	11	TGCAAGGTGGCACAATGGTTAGTGCGTTTTGCCATTGTCC	AAAACAATGGC	-
M110	SPIC_HUMAN.H11MO.0.D	-9	0.000430259	0.330869	0.218172	13	TGCAAGGTGGCACAATGGTTAGTGCGTTTTGCCATTGTCC	GAGGAAGGGGAGG	+
M110	PPARA_HUMAN.H11MO.0.B	-4	0.00116906	0.899007	0.322757	17	TGCAAGGTGGCACAATGGTTAGTGCGTTTTGCCATTGTCC	AACTGGGGCAAAGGTCA	+
M110	VENTX_HUMAN.H11MO.0.D	-9	0.0011716	0.900963	0.322757	19	TGCAAGGTGGCACAATGGTTAGTGCGTTTTGCCATTGTCC	CGCTAATTGGTTTCTAATT	+
M110	PPARG_HUMAN.H11MO.0.A	-4	0.00135494	1.04195	0.322757	17	TGCAAGGTGGCACAATGGTTAGTGCGTTTTGCCATTGTCC	AAGTGGGGCAAAGGTCA	+
M110	NKX61_HUMAN.H11MO.0.B	-9	0.00155177	1.19331	0.322757	19	TGCAAGGTGGCACAATGGTTAGTGCGTTTTGCCATTGTCC	GATTAATGGGAATTTAATG	+
M110	ZN589_HUMAN.H11MO.0.D	-11	0.00190038	1.46139	0.322757	16	TGCAAGGTGGCACAATGGTTAGTGCGTTTTGCCATTGTCC	CCCACGGTTACTGCCG	+
M110	NR1D1_HUMAN.H11MO.0.B	-8	0.00190954	1.46843	0.322757	19	TGCAAGGTGGCACAATGGTTAGTGCGTTTTGCCATTGTCC	AGGGAAGTGGGTCAGAAGG	+
M110	SRBP2_HUMAN.H11MO.0.B	-12	0.00252494	1.94168	0.331299	13	TGCAAGGTGGCACAATGGTTAGTGCGTTTTGCCATTGTCC	GGGTGGGGTGAGG	+
M110	COT2_HUMAN.H11MO.1.A	-7	0.0025873	1.98963	0.331299	17	TGCAAGGTGGCACAATGGTTAGTGCGTTTTGCCATTGTCC	GGGGTCAAAGGTCAGGG	+
M110	MNX1_HUMAN.H11MO.0.D	-11	0.00286755	2.20515	0.331299	19	TGCAAGGTGGCACAATGGTTAGTGCGTTTTGCCATTGTCC	TTAAGGGTTATTAAAATAG	-
M110	NR2F6_HUMAN.H11MO.0.D	-8	0.00294185	2.26228	0.331299	18	TGCAAGGTGGCACAATGGTTAGTGCGTTTTGCCATTGTCC	AGGACAAAGTTCACTTGA	+
M110	ISL1_HUMAN.H11MO.0.A	-10	0.00304901	2.34469	0.331299	9	TGCAAGGTGGCACAATGGTTAGTGCGTTTTGCCATTGTCC	GCTAATGGA	+
M110	Z324A_HUMAN.H11MO.0.C	-6	0.00348504	2.68	0.340938	23	TGCAAGGTGGCACAATGGTTAGTGCGTTTTGCCATTGTCC	TGGCAGCAAAGGATGGTTTGATA	-
M110	TLX1_HUMAN.H11MO.0.D	-6	0.00366245	2.81642	0.340938	17	TGCAAGGTGGCACAATGGTTAGTGCGTTTTGCCATTGTCC	CTGGCAAGTTGCCAAGG	+
M110	GRHL1_HUMAN.H11MO.0.D	-8	0.00398269	3.06268	0.340938	12	TGCAAGGTGGCACAATGGTTAGTGCGTTTTGCCATTGTCC	GAAAAACAGGTT	-
M110	THAP1_HUMAN.H11MO.0.C	-1	0.00403421	3.10231	0.340938	22	TGCAAGGTGGCACAATGGTTAGTGCGTTTTGCCATTGTCC	GCCCGCAGCCAAGATGGCGGCG	-
M110	IRX2_HUMAN.H11MO.0.D	-12	0.00425943	3.2755	0.341026	19	TGCAAGGTGGCACAATGGTTAGTGCGTTTTGCCATTGTCC	ACATGGGTGGGCATGTTGG	+
M110	ZEP2_HUMAN.H11MO.0.D	-5	0.00477148	3.66927	0.357966	14	TGCAAGGTGGCACAATGGTTAGTGCGTTTTGCCATTGTCC	GGTAGGGAAACCCC	+
M110	COT1_HUMAN.H11MO.0.C	-7	0.00514173	3.95399	0.357966	17	TGCAAGGTGGCACAATGGTTAGTGCGTTTTGCCATTGTCC	GGGGTCAGAGGTCAGGG	+
M110	NR4A1_HUMAN.H11MO.0.A	-13	0.00517696	3.98108	0.357966	9	TGCAAGGTGGCACAATGGTTAGTGCGTTTTGCCATTGTCC	AAAGGTCAG	+
M110	ZN341_HUMAN.H11MO.0.C	-3	0.00580601	4.46482	0.384007	22	TGCAAGGTGGCACAATGGTTAGTGCGTTTTGCCATTGTCC	GGGGGGGGGGGGAGGGAAGAGC	+
M110	IRF3_HUMAN.H11MO.0.B	-5	0.00628452	4.8328	0.398337	20	TGCAAGGTGGCACAATGGTTAGTGCGTTTTGCCATTGTCC	GAAAGGGAAAGGGAAAGTGA	+
M110	ZN713_HUMAN.H11MO.0.D	-6	0.00755784	5.81198	0.441157	19	TGCAAGGTGGCACAATGGTTAGTGCGTTTTGCCATTGTCC	ATAGAAAAAAGACATGAAA	+
M110	SOX3_HUMAN.H11MO.0.B	-8	0.00779207	5.9921	0.441157	11	TGCAAGGTGGCACAATGGTTAGTGCGTTTTGCCATTGTCC	GGGACAAAGGC	-
M110	PRDM1_HUMAN.H11MO.0.A	-11	0.00788565	6.06406	0.441157	14	TGCAAGGTGGCACAATGGTTAGTGCGTTTTGCCATTGTCC	GAAAGTGAAAGTGA	+
M110	LEF1_HUMAN.H11MO.0.A	-5	0.00845926	6.50517	0.441157	14	TGCAAGGTGGCACAATGGTTAGTGCGTTTTGCCATTGTCC	AGCAAATCAAAGGA	-
M110	SOX18_HUMAN.H11MO.0.D	-3	0.00855734	6.5806	0.441157	19	TGCAAGGTGGCACAATGGTTAGTGCGTTTTGCCATTGTCC	GGAAAAGAACAATGGGTTC	-
M110	SPI1_HUMAN.H11MO.0.A	-10	0.00870011	6.69039	0.441157	17	TGCAAGGTGGCACAATGGTTAGTGCGTTTTGCCATTGTCC	AAAAAGAGGAAGTGAAA	+
M110	EGR2_HUMAN.H11MO.0.A	-6	0.00954476	7.33992	0.468374	18	TGCAAGGTGGCACAATGGTTAGTGCGTTTTGCCATTGTCC	GGGGGGGTGTGGGAGGGG	+
M110	PURA_HUMAN.H11MO.0.D	-1	0.0098909	7.60611	0.470193	17	TGCAAGGTGGCACAATGGTTAGTGCGTTTTGCCATTGTCC	GGAAGGGGGGGGCAGGG	+
M110	HXA7_HUMAN.H11MO.0.D	-10	0.0107766	8.28717	0.49677	15	TGCAAGGTGGCACAATGGTTAGTGCGTTTTGCCATTGTCC	TCCAATCTATTGATT	-
M111	MNX1_HUMAN.H11MO.0.D	-13	0.00031684	0.24365	0.4873	19	TCACGCATTGAACACAAGACTTAGGATCGAATCACTGCGC	TTAAGGGTTATTAAAATAG	-
M114	IRX2_HUMAN.H11MO.0.D	-20	0.00016902	0.129977	0.255174	19	AATATTGGTCCAGTCTTGAGCTTGGGAAAAGCCTCTGTGT	ACATGGGTGGGCATGTTGG	+
M114	TLX1_HUMAN.H11MO.0.D	-20	0.000400669	0.308114	0.255174	17	AATATTGGTCCAGTCTTGAGCTTGGGAAAAGCCTCTGTGT	CTGGCAAGTTGCCAAGG	+
M114	ZN563_HUMAN.H11MO.0.C	-17	0.00050223	0.386215	0.255174	21	AATATTGGTCCAGTCTTGAGCTTGGGAAAAGCCTCTGTGT	GGGATCCTCACTGGCAGCTGC	+
M114	ZN589_HUMAN.H11MO.0.D	-22	0.000878174	0.675316	0.302814	16	AATATTGGTCCAGTCTTGAGCTTGGGAAAAGCCTCTGTGT	CGGCAGTAACCGTGGG	-
M114	ZBT17_HUMAN.H11MO.0.A	-10	0.00115147	0.885478	0.302814	19	AATATTGGTCCAGTCTTGAGCTTGGGAAAAGCCTCTGTGT	GAGGGTGGGGGAGGGGAAG	+
M114	RARG_HUMAN.H11MO.2.D	-15	0.00119199	0.91664	0.302814	20	AATATTGGTCCAGTCTTGAGCTTGGGAAAAGCCTCTGTGT	GTGACCTCTGGGTGACCCCC	-
M114	KLF6_HUMAN.H11MO.0.A	-8	0.00167341	1.28685	0.364383	19	AATATTGGTCCAGTCTTGAGCTTGGGAAAAGCCTCTGTGT	GGAAGGGCGGGGCCGGGGG	+
M114	ZFX_HUMAN.H11MO.1.A	-20	0.00276606	2.1271	0.475733	17	AATATTGGTCCAGTCTTGAGCTTGGGAAAAGCCTCTGTGT	GGGGGCGGAGGCCGGGG	+
M114	THAP1_HUMAN.H11MO.0.C	-5	0.00336412	2.587	0.475733	22	AATATTGGTCCAGTCTTGAGCTTGGGAAAAGCCTCTGTGT	CGCCGCCATCTTGGCTGCGGGC	+
M114	SPIC_HUMAN.H11MO.0.D	-17	0.00384612	2.95767	0.475733	13	AATATTGGTCCAGTCTTGAGCTTGGGAAAAGCCTCTGTGT	GAGGAAGGGGAGG	+
M114	ZN341_HUMAN.H11MO.0.C	-10	0.00409206	3.1468	0.475733	22	AATATTGGTCCAGTCTTGAGCTTGGGAAAAGCCTCTGTGT	GGGGGGGGGGGGAGGGAAGAGC	+
M114	SP4_HUMAN.H11MO.0.A	-11	0.00520336	4.00139	0.475733	20	AATATTGGTCCAGTCTTGAGCTTGGGAAAAGCCTCTGTGT	GGGAAGGGGGCGGGGCCGGG	+
M114	MNX1_HUMAN.H11MO.0.D	-19	0.00523006	4.02192	0.475733	19	AATATTGGTCCAGTCTTGAGCTTGGGAAAAGCCTCTGTGT	CTATTTTAATAACCCTTAA	+
M114	TBX2_HUMAN.H11MO.0.D	-8	0.00585175	4.49999	0.475733	25	AATATTGGTCCAGTCTTGAGCTTGGGAAAAGCCTCTGTGT	TGCCATCAGAGGTGTGAAAAGCGAC	+
M114	PROX1_HUMAN.H11MO.0.D	-23	0.00622565	4.78752	0.475733	17	AATATTGGTCCAGTCTTGAGCTTGGGAAAAGCCTCTGTGT	GGGTAAGGCGGGTTGGG	+
M114	PTF1A_HUMAN.H11MO.0.B	-20	0.00638924	4.91332	0.475733	18	AATATTGGTCCAGTCTTGAGCTTGGGAAAAGCCTCTGTGT	GGGAAAGGGGGCAGCTGG	-
M114	ZIC2_HUMAN.H11MO.0.D	-25	0.00744875	5.72809	0.475733	15	AATATTGGTCCAGTCTTGAGCTTGGGAAAAGCCTCTGTGT	GGCCCCCTGCTGTGA	+
M114	LYL1_HUMAN.H11MO.0.A	-24	0.00794044	6.1062	0.475733	14	AATATTGGTCCAGTCTTGAGCTTGGGAAAAGCCTCTGTGT	CAGGAAACAGCTGG	-
M114	OLIG2_HUMAN.H11MO.0.B	-20	0.00841259	6.46929	0.475733	18	AATATTGGTCCAGTCTTGAGCTTGGGAAAAGCCTCTGTGT	CAGAAGGGAAACAGCTGG	-
M114	CLOCK_HUMAN.H11MO.0.C	-10	0.0085901	6.60578	0.475733	14	AATATTGGTCCAGTCTTGAGCTTGGGAAAAGCCTCTGTGT	TGTTCACGTGTCTG	-
M114	PATZ1_HUMAN.H11MO.0.C	-6	0.00873756	6.71918	0.475733	22	AATATTGGTCCAGTCTTGAGCTTGGGAAAAGCCTCTGTGT	GGGGAGGGGGCGGGGGGGGAGG	+
M114	ZN214_HUMAN.H11MO.0.C	-8	0.00873756	6.71918	0.475733	22	AATATTGGTCCAGTCTTGAGCTTGGGAAAAGCCTCTGTGT	TCCTTTTTGAGGCCTTTGATGA	+
M114	OLIG2_HUMAN.H11MO.1.B	-30	0.00873912	6.72038	0.475733	10	AATATTGGTCCAGTCTTGAGCTTGGGAAAAGCCTCTGTGT	CCATCTGTTT	+
M114	ZEP2_HUMAN.H11MO.0.D	-19	0.00928851	7.14286	0.488205	14	AATATTGGTCCAGTCTTGAGCTTGGGAAAAGCCTCTGTGT	GGTAGGGAAACCCC	+
M115	MNX1_HUMAN.H11MO.0.D	-20	4.91978e-05	0.0378331	0.0756015	19	TCAACTTCTCCGTTTACAACTTGAAGGATAACAGCTCTGG	TTAAGGGTTATTAAAATAG	-
M115	IRX2_HUMAN.H11MO.0.D	-19	0.000362261	0.278579	0.27834	19	TCAACTTCTCCGTTTACAACTTGAAGGATAACAGCTCTGG	CCAACATGCCCACCCATGT	-
M116	IRX2_HUMAN.H11MO.0.D	-13	2.01422e-05	0.0154894	0.0306412	19	TTATTTCCGCGTCCTGTCAAATGCAACTTTATGAGCTTTT	CCAACATGCCCACCCATGT	-
M116	CLOCK_HUMAN.H11MO.0.C	-13	0.00030797	0.236829	0.234249	14	TTATTTCCGCGTCCTGTCAAATGCAACTTTATGAGCTTTT	CAGACACGTGAACA	+
M116	MNX1_HUMAN.H11MO.0.D	-4	0.000984412	0.757013	0.336439	19	TTATTTCCGCGTCCTGTCAAATGCAACTTTATGAGCTTTT	TTAAGGGTTATTAAAATAG	-
M116	ZN563_HUMAN.H11MO.0.C	-5	0.00117048	0.900097	0.336439	21	TTATTTCCGCGTCCTGTCAAATGCAACTTTATGAGCTTTT	GCAGCTGCCAGTGAGGATCCC	-
M116	TLX1_HUMAN.H11MO.0.D	0	0.00129453	0.995494	0.336439	17	TTATTTCCGCGTCCTGTCAAATGCAACTTTATGAGCTTTT	CCTTGGCAACTTGCCAG	-
M116	FEV_HUMAN.H11MO.0.B	-7	0.00149655	1.15085	0.336439	10	TTATTTCCGCGTCCTGTCAAATGCAACTTTATGAGCTTTT	CGCTTCCCGC	-
M116	BARH2_HUMAN.H11MO.0.D	-15	0.00154812	1.19051	0.336439	18	TTATTTCCGCGTCCTGTCAAATGCAACTTTATGAGCTTTT	GCTAATTGGTCCTAATTG	+
M117	IRX2_HUMAN.H11MO.0.D	-6	0.000236351	0.181754	0.231291	19	CTCTATGTGACCGGCCACAAGATGTTGCAGATAACTGGCT	CCAACATGCCCACCCATGT	-
M117	MNX1_HUMAN.H11MO.0.D	-18	0.000327576	0.251906	0.231291	19	CTCTATGTGACCGGCCACAAGATGTTGCAGATAACTGGCT	TTAAGGGTTATTAAAATAG	-
M117	GATA1_HUMAN.H11MO.0.A	6	0.000841078	0.646789	0.323329	13	CTCTATGTGACCGGCCACAAGATGTTGCAGATAACTGGCT	TCTTATCTGTCCCCGCCAG	-
M117	TLX1_HUMAN.H11MO.0.D	-14	0.0012647	0.972557	0.344677	17	CTCTATGTGACCGGCCACAAGATGTTGCAGATAACTGGCT	CCTTGGCAACTTGCCAG	-
M117	RXRA_HUMAN.H11MO.0.A	0	0.00156907	1.20661	0.344677	20	CTCTATGTGACCGGCCACAAGATGTTGCAGATAACTGGCT	GGGGGAGGCAGAGGTCAGAG	+
M118	MNX1_HUMAN.H11MO.0.D	-6	0.000130734	0.100535	0.20107	19	CCCATCCTCTACGATACTCACTAAGTTCCAGCTCGAAGTG	TTAAGGGTTATTAAAATAG	-
M118	IRX2_HUMAN.H11MO.0.D	-10	0.000425044	0.326859	0.277666	19	CCCATCCTCTACGATACTCACTAAGTTCCAGCTCGAAGTG	CCAACATGCCCACCCATGT	-
M120	ZN563_HUMAN.H11MO.0.C	-17	0.000305143	0.234655	0.224042	21	AGGCAGGGGCCTCAGATAGGCTGCCTGCCGGTTCTGGCCG	GGGATCCTCACTGGCAGCTGC	+
M120	IRX2_HUMAN.H11MO.0.D	-10	0.000336509	0.258776	0.224042	19	AGGCAGGGGCCTCAGATAGGCTGCCTGCCGGTTCTGGCCG	CCAACATGCCCACCCATGT	-
M120	THAP1_HUMAN.H11MO.0.C	-17	0.000441953	0.339861	0.224042	22	AGGCAGGGGCCTCAGATAGGCTGCCTGCCGGTTCTGGCCG	CGCCGCCATCTTGGCTGCGGGC	+
M120	TFCP2_HUMAN.H11MO.0.D	-26	0.000972038	0.747497	0.26266	14	AGGCAGGGGCCTCAGATAGGCTGCCTGCCGGTTCTGGCCG	GCCTGAACTGGCCAGA	+
M120	TLX1_HUMAN.H11MO.0.D	-14	0.00103626	0.796885	0.26266	17	AGGCAGGGGCCTCAGATAGGCTGCCTGCCGGTTCTGGCCG	CCTTGGCAACTTGCCAG	-
M120	HESX1_HUMAN.H11MO.0.D	-25	0.00136315	1.04826	0.296157	15	AGGCAGGGGCCTCAGATAGGCTGCCTGCCGGTTCTGGCCG	ATCCGGCACGTGGCCT	+
M120	LYL1_HUMAN.H11MO.0.A	-13	0.0027595	2.12206	0.376962	14	AGGCAGGGGCCTCAGATAGGCTGCCTGCCGGTTCTGGCCG	CCAGCTGTTTCCTG	+
M120	ZN554_HUMAN.H11MO.0.C	-17	0.00277539	2.13427	0.376962	20	AGGCAGGGGCCTCAGATAGGCTGCCTGCCGGTTCTGGCCG	AGCACCCCACATGGCTCAGC	-
M120	RXRA_HUMAN.H11MO.0.A	-3	0.00297443	2.28733	0.376962	20	AGGCAGGGGCCTCAGATAGGCTGCCTGCCGGTTCTGGCCG	CTCTGACCTCTGCCTCCCCC	-
M120	GATA1_HUMAN.H11MO.0.A	-28	0.00379176	2.91587	0.426367	12	AGGCAGGGGCCTCAGATAGGCTGCCTGCCGGTTCTGGCCG	CTGGCGGGGACAGATAAGA	+
M120	PROX1_HUMAN.H11MO.0.D	-9	0.00392496	3.0183	0.426367	17	AGGCAGGGGCCTCAGATAGGCTGCCTGCCGGTTCTGGCCG	CCCAACCCGCCTTACCC	-
M120	SPIC_HUMAN.H11MO.0.D	-27	0.00426245	3.27782	0.432159	13	AGGCAGGGGCCTCAGATAGGCTGCCTGCCGGTTCTGGCCG	GAGGAAGGGGAGG	+
M121	RXRA_HUMAN.H11MO.0.A	-20	0.00020519	0.157791	0.185377	20	CGAGCAGCTCACCGCACTAGCCTGGGCCCTGGCGTCTCTG	CTCTGACCTCTGCCTCCCCC	-
M121	IRX2_HUMAN.H11MO.0.D	-15	0.000241586	0.185779	0.185377	19	CGAGCAGCTCACCGCACTAGCCTGGGCCCTGGCGTCTCTG	ACATGGGTGGGCATGTTGG	+
M122	ZN770_HUMAN.H11MO.0.C	-4	0.000234657	0.180451	0.231234	22	ATTTAGTCCACCACGCTCAGTCCCCTATGCCACTAAGCTT	GATCCTCCCGCCTCAGCCTCCC	-
M122	SP4_HUMAN.H11MO.0.A	-10	0.000443506	0.341056	0.231234	20	ATTTAGTCCACCACGCTCAGTCCCCTATGCCACTAAGCTT	CCCGGCCCCGCCCCCTTCCC	-
M122	NR1D1_HUMAN.H11MO.0.B	-7	0.000784804	0.603514	0.231234	19	ATTTAGTCCACCACGCTCAGTCCCCTATGCCACTAAGCTT	CCTTCTGACCCACTTCCCT	-
M122	SP2_HUMAN.H11MO.0.A	-8	0.000842041	0.647529	0.231234	22	ATTTAGTCCACCACGCTCAGTCCCCTATGCCACTAAGCTT	CCCCCGGCCCCGCCCCCCCCCC	-
M122	PATZ1_HUMAN.H11MO.0.C	-8	0.000901631	0.693354	0.231234	22	ATTTAGTCCACCACGCTCAGTCCCCTATGCCACTAAGCTT	CCTCCCCCCCCGCCCCCTCCCC	-
M122	IRX2_HUMAN.H11MO.0.D	-7	0.000981449	0.754734	0.231234	19	ATTTAGTCCACCACGCTCAGTCCCCTATGCCACTAAGCTT	CCAACATGCCCACCCATGT	-
M122	PAX5_HUMAN.H11MO.0.A	-9	0.00106053	0.815544	0.231234	21	ATTTAGTCCACCACGCTCAGTCCCCTATGCCACTAAGCTT	GTCACGCTCTGCTGCCCAGGC	-
M122	ZN341_HUMAN.H11MO.0.C	-4	0.00126405	0.972051	0.241158	22	ATTTAGTCCACCACGCTCAGTCCCCTATGCCACTAAGCTT	GCTCTTCCCTCCCCCCCCCCCC	-
M122	VEZF1_HUMAN.H11MO.0.C	-10	0.00164845	1.26766	0.254509	22	ATTTAGTCCACCACGCTCAGTCCCCTATGCCACTAAGCTT	CCCCTCCCCCTCCCCCCTCCCC	-
M122	Z324A_HUMAN.H11MO.0.C	-3	0.00166753	1.28233	0.254509	23	ATTTAGTCCACCACGCTCAGTCCCCTATGCCACTAAGCTT	TATCAAACCATCCTTTGCTGCCA	+
M122	RXRA_HUMAN.H11MO.0.A	-17	0.00200703	1.5434	0.278477	20	ATTTAGTCCACCACGCTCAGTCCCCTATGCCACTAAGCTT	CTCTGACCTCTGCCTCCCCC	-
M122	ZN350_HUMAN.H11MO.1.D	-4	0.00226877	1.74469	0.288562	24	ATTTAGTCCACCACGCTCAGTCCCCTATGCCACTAAGCTT	GGGCAACAAATCCCTGCGCCCCGT	-
M122	MAZ_HUMAN.H11MO.0.A	-4	0.00276856	2.12902	0.314646	22	ATTTAGTCCACCACGCTCAGTCCCCTATGCCACTAAGCTT	CCCCCCCCCCCCCCCCTCCCCC	-
M122	PROX1_HUMAN.H11MO.0.D	-6	0.00304436	2.34111	0.314646	17	ATTTAGTCCACCACGCTCAGTCCCCTATGCCACTAAGCTT	CCCAACCCGCCTTACCC	-
M122	ZN554_HUMAN.H11MO.0.C	-1	0.00322359	2.47894	0.314646	20	ATTTAGTCCACCACGCTCAGTCCCCTATGCCACTAAGCTT	AGCACCCCACATGGCTCAGC	-
M122	NR1H4_HUMAN.H11MO.0.B	-8	0.00329847	2.53652	0.314646	19	ATTTAGTCCACCACGCTCAGTCCCCTATGCCACTAAGCTT	CCTCGGGGTCATTGACCCC	-
M122	SP3_HUMAN.H11MO.0.B	-9	0.00478414	3.679	0.429521	20	ATTTAGTCCACCACGCTCAGTCCCCTATGCCACTAAGCTT	CCCCGGCCCCGCCCCCCCCC	-
M122	ZN667_HUMAN.H11MO.0.C	-19	0.00565468	4.34845	0.442598	19	ATTTAGTCCACCACGCTCAGTCCCCTATGCCACTAAGCTT	GTGGCCTTAAAAGCTCAGC	+
M122	KLF6_HUMAN.H11MO.0.A	-8	0.00565468	4.34845	0.442598	19	ATTTAGTCCACCACGCTCAGTCCCCTATGCCACTAAGCTT	CCCCCGGCCCCGCCCTTCC	-
M122	BRAC_HUMAN.H11MO.0.A	-4	0.00580564	4.46453	0.442598	20	ATTTAGTCCACCACGCTCAGTCCCCTATGCCACTAAGCTT	ATTTCACACCTCCCTGCTAA	-
M122	FOXD3_HUMAN.H11MO.0.D	-16	0.00608976	4.68302	0.442598	15	ATTTAGTCCACCACGCTCAGTCCCCTATGCCACTAAGCTT	TTTGTTTACTTAGCA	+
M122	BHE23_HUMAN.H11MO.0.D	-7	0.00688482	5.29443	0.477639	12	ATTTAGTCCACCACGCTCAGTCCCCTATGCCACTAAGCTT	CCACCATATGCT	-
M122	GATA1_HUMAN.H11MO.0.A	-1	0.00734938	5.65167	0.478706	19	ATTTAGTCCACCACGCTCAGTCCCCTATGCCACTAAGCTT	TCTTATCTGTCCCCGCCAG	-
M122	ZFX_HUMAN.H11MO.1.A	-14	0.00771459	5.93252	0.478706	17	ATTTAGTCCACCACGCTCAGTCCCCTATGCCACTAAGCTT	CCCCGGCCTCCGCCCCC	-
M122	ZBT17_HUMAN.H11MO.0.A	1	0.00784114	6.02984	0.478706	18	ATTTAGTCCACCACGCTCAGTCCCCTATGCCACTAAGCTT	CTTCCCCTCCCCCACCCTC	-
M123	PROX1_HUMAN.H11MO.0.D	-15	0.000181716	0.13974	0.137809	17	ATCAGGCTTAGGGGCCCCCAGGCTTCGGAAACAATTACCT	CCCAACCCGCCTTACCC	-
M123	ZFX_HUMAN.H11MO.1.A	-16	0.000181716	0.13974	0.137809	17	ATCAGGCTTAGGGGCCCCCAGGCTTCGGAAACAATTACCT	CCCCGGCCTCCGCCCCC	-
M123	KLF6_HUMAN.H11MO.0.A	-8	0.000336661	0.258892	0.17021	19	ATCAGGCTTAGGGGCCCCCAGGCTTCGGAAACAATTACCT	CCCCCGGCCCCGCCCTTCC	-
M123	MAFA_HUMAN.H11MO.0.D	-6	0.0012148	0.934179	0.32508	21	ATCAGGCTTAGGGGCCCCCAGGCTTCGGAAACAATTACCT	GTGCTGACCCCGCAGCCTTCG	+
M123	Z324A_HUMAN.H11MO.0.C	-5	0.00126612	0.973645	0.32508	23	ATCAGGCTTAGGGGCCCCCAGGCTTCGGAAACAATTACCT	TATCAAACCATCCTTTGCTGCCA	+
M123	ZN563_HUMAN.H11MO.0.C	-8	0.00150028	1.15372	0.32508	21	ATCAGGCTTAGGGGCCCCCAGGCTTCGGAAACAATTACCT	GGGATCCTCACTGGCAGCTGC	+
M123	ZN335_HUMAN.H11MO.0.A	-1	0.00229841	1.76748	0.364231	22	ATCAGGCTTAGGGGCCCCCAGGCTTCGGAAACAATTACCT	TCAGGCAGCGCCGAGGACAGCC	-
M123	ZIC2_HUMAN.H11MO.0.D	-13	0.0023065	1.7737	0.364231	15	ATCAGGCTTAGGGGCCCCCAGGCTTCGGAAACAATTACCT	GGCCCCCTGCTGTGA	+
M123	GATA2_HUMAN.H11MO.0.A	-16	0.00242567	1.86534	0.364231	19	ATCAGGCTTAGGGGCCCCCAGGCTTCGGAAACAATTACCT	CCTTATCTCCACCCCCCAG	-
M123	NR1D1_HUMAN.H11MO.0.B	-21	0.00299981	2.30686	0.364231	19	ATCAGGCTTAGGGGCCCCCAGGCTTCGGAAACAATTACCT	CCTTCTGACCCACTTCCCT	-
M123	KLF3_HUMAN.H11MO.0.B	-10	0.00321775	2.47445	0.364231	19	ATCAGGCTTAGGGGCCCCCAGGCTTCGGAAACAATTACCT	CCCGGCCCCGCCCCTCCCC	-
M123	SPIC_HUMAN.H11MO.0.D	-16	0.00329496	2.53382	0.364231	13	ATCAGGCTTAGGGGCCCCCAGGCTTCGGAAACAATTACCT	CCTCCCCTTCCTC	-
M123	FLI1_HUMAN.H11MO.0.A	-12	0.0035339	2.71757	0.364231	18	ATCAGGCTTAGGGGCCCCCAGGCTTCGGAAACAATTACCT	TCCCTCCTTCCTTCCTCC	-
M123	PURA_HUMAN.H11MO.0.D	-7	0.00360208	2.77	0.364231	17	ATCAGGCTTAGGGGCCCCCAGGCTTCGGAAACAATTACCT	CCCTGCCCCCCCCTTCC	-
M123	PATZ1_HUMAN.H11MO.0.C	-9	0.00440075	3.38418	0.392427	22	ATCAGGCTTAGGGGCCCCCAGGCTTCGGAAACAATTACCT	CCTCCCCCCCCGCCCCCTCCCC	-
M123	THAP1_HUMAN.H11MO.0.C	-5	0.00440075	3.38418	0.392427	22	ATCAGGCTTAGGGGCCCCCAGGCTTCGGAAACAATTACCT	GCCCGCAGCCAAGATGGCGGCG	-
M123	RXRA_HUMAN.H11MO.0.A	-16	0.00465711	3.58132	0.392427	20	ATCAGGCTTAGGGGCCCCCAGGCTTCGGAAACAATTACCT	CTCTGACCTCTGCCTCCCCC	-
M123	SP3_HUMAN.H11MO.0.B	-11	0.00497628	3.82676	0.397251	20	ATCAGGCTTAGGGGCCCCCAGGCTTCGGAAACAATTACCT	CCCCGGCCCCGCCCCCCCCC	-
M123	GATA1_HUMAN.H11MO.0.A	-16	0.00557121	4.28426	0.40401	19	ATCAGGCTTAGGGGCCCCCAGGCTTCGGAAACAATTACCT	TCTTATCTGTCCCCGCCAG	-
M123	VEZF1_HUMAN.H11MO.0.C	-10	0.00602546	4.63358	0.40401	22	ATCAGGCTTAGGGGCCCCCAGGCTTCGGAAACAATTACCT	CCCCTCCCCCTCCCCCCTCCCC	-
M123	IRX2_HUMAN.H11MO.0.D	-4	0.00636942	4.89809	0.40401	19	ATCAGGCTTAGGGGCCCCCAGGCTTCGGAAACAATTACCT	CCAACATGCCCACCCATGT	-
M123	TLX1_HUMAN.H11MO.0.D	-16	0.00639276	4.91604	0.40401	17	ATCAGGCTTAGGGGCCCCCAGGCTTCGGAAACAATTACCT	CCTTGGCAACTTGCCAG	-
M123	TAL1_HUMAN.H11MO.0.A	-16	0.00727238	5.59246	0.441216	19	ATCAGGCTTAGGGGCCCCCAGGCTTCGGAAACAATTACCT	CCTTATCTGCCCCCCCCAG	-
M123	ZBT17_HUMAN.H11MO.0.A	-6	0.00829242	6.37687	0.449544	19	ATCAGGCTTAGGGGCCCCCAGGCTTCGGAAACAATTACCT	CTTCCCCTCCCCCACCCTC	-
M123	ETV5_HUMAN.H11MO.0.C	-14	0.0085336	6.56234	0.449544	14	ATCAGGCTTAGGGGCCCCCAGGCTTCGGAAACAATTACCT	CTCACTTCCTGCTC	-
M123	ZN770_HUMAN.H11MO.0.C	-5	0.00870485	6.69403	0.449544	22	ATCAGGCTTAGGGGCCCCCAGGCTTCGGAAACAATTACCT	GATCCTCCCGCCTCAGCCTCCC	-
M123	SMAD3_HUMAN.H11MO.0.B	-16	0.00888221	6.83042	0.449544	12	ATCAGGCTTAGGGGCCCCCAGGCTTCGGAAACAATTACCT	CTCTGTCACCTG	+
M123	EGR1_HUMAN.H11MO.0.A	-10	0.00903932	6.95123	0.449544	17	ATCAGGCTTAGGGGCCCCCAGGCTTCGGAAACAATTACCT	CCCCCGCCCACGCCCTC	-
M123	LYL1_HUMAN.H11MO.0.A	-14	0.00918797	7.06555	0.449544	14	ATCAGGCTTAGGGGCCCCCAGGCTTCGGAAACAATTACCT	CCAGCTGTTTCCTG	+
M123	MAFF_HUMAN.H11MO.0.B	-20	0.0105837	8.13887	0.456509	18	ATCAGGCTTAGGGGCCCCCAGGCTTCGGAAACAATTACCT	TGCTGAGTCAGCATTTTT	+
M123	COT1_HUMAN.H11MO.0.C	-16	0.0110787	8.51949	0.456509	17	ATCAGGCTTAGGGGCCCCCAGGCTTCGGAAACAATTACCT	CCCTGACCTCTGACCCC	-
M123	SP4_HUMAN.H11MO.0.A	-8	0.0114503	8.80531	0.456509	20	ATCAGGCTTAGGGGCCCCCAGGCTTCGGAAACAATTACCT	CCCGGCCCCGCCCCCTTCCC	-
M123	ZN554_HUMAN.H11MO.0.C	-9	0.0114503	8.80531	0.456509	20	ATCAGGCTTAGGGGCCCCCAGGCTTCGGAAACAATTACCT	AGCACCCCACATGGCTCAGC	-
M123	OSR2_HUMAN.H11MO.0.C	-15	0.0115734	8.89994	0.456509	16	ATCAGGCTTAGGGGCCCCCAGGCTTCGGAAACAATTACCT	GCTGCTGCTTCTGCTG	+
M123	TAF1_HUMAN.H11MO.0.A	-12	0.0115734	8.89994	0.456509	16	ATCAGGCTTAGGGGCCCCCAGGCTTCGGAAACAATTACCT	CCGCCGCCGCCATCTT	-
M123	AP2B_HUMAN.H11MO.0.B	-13	0.0117061	9.00196	0.456509	10	ATCAGGCTTAGGGGCCCCCAGGCTTCGGAAACAATTACCT	GCCCCCGGGC	-
M123	RFX1_HUMAN.H11MO.0.B	-10	0.0117382	9.02664	0.456509	22	ATCAGGCTTAGGGGCCCCCAGGCTTCGGAAACAATTACCT	CCGTCGCCATGGCAACCGGGGC	-
M124	IRX2_HUMAN.H11MO.0.D	-11	0.000154638	0.118917	0.237319	19	ATTCTGGAGTGACTACATCACTCTTGACGGGAAAGTCTCC	CCAACATGCCCACCCATGT	-
M124	MNX1_HUMAN.H11MO.0.D	-5	0.00038271	0.294304	0.293667	19	ATTCTGGAGTGACTACATCACTCTTGACGGGAAAGTCTCC	CTATTTTAATAACCCTTAA	+
M124	SPIC_HUMAN.H11MO.0.D	-22	0.00107791	0.828916	0.348356	13	ATTCTGGAGTGACTACATCACTCTTGACGGGAAAGTCTCC	GAGGAAGGGGAGG	+
M124	GATA1_HUMAN.H11MO.0.A	8	0.00141946	1.09156	0.363068	11	ATTCTGGAGTGACTACATCACTCTTGACGGGAAAGTCTCC	TCTTATCTGTCCCCGCCAG	-
M125	TLX1_HUMAN.H11MO.0.D	-23	2.72326e-05	0.0209419	0.0418205	17	AGCGCGGGCTGCAAAGAAACGCGGAGGCCAGAAGGTTAGT	CTGGCAAGTTGCCAAGG	+
M125	IRX2_HUMAN.H11MO.0.D	-16	0.00024458	0.188082	0.187798	19	AGCGCGGGCTGCAAAGAAACGCGGAGGCCAGAAGGTTAGT	ACATGGGTGGGCATGTTGG	+
M125	ZN563_HUMAN.H11MO.0.C	0	0.000733931	0.564393	0.28931	21	AGCGCGGGCTGCAAAGAAACGCGGAGGCCAGAAGGTTAGT	GCAGCTGCCAGTGAGGATCCC	-
M125	RXRA_HUMAN.H11MO.0.A	-13	0.000753569	0.579495	0.28931	20	AGCGCGGGCTGCAAAGAAACGCGGAGGCCAGAAGGTTAGT	GGGGGAGGCAGAGGTCAGAG	+
M126	OLIG2_HUMAN.H11MO.0.B	-3	0.000600982	0.462155	0.46003	18	TCTGCAACCGCTACTCTGCGTGCTGTAACAACTCATAGGT	CCAGCTGTTTCCCTTCTG	+
M126	IRX2_HUMAN.H11MO.0.D	-7	0.000880869	0.677388	0.46003	19	TCTGCAACCGCTACTCTGCGTGCTGTAACAACTCATAGGT	ACATGGGTGGGCATGTTGG	+
M126	ZN589_HUMAN.H11MO.0.D	-3	0.00148178	1.13949	0.46003	16	TCTGCAACCGCTACTCTGCGTGCTGTAACAACTCATAGGT	CCCACGGTTACTGCCG	+
M126	Z324A_HUMAN.H11MO.0.C	0	0.00204567	1.57312	0.46003	23	TCTGCAACCGCTACTCTGCGTGCTGTAACAACTCATAGGT	TATCAAACCATCCTTTGCTGCCA	+
M126	CLOCK_HUMAN.H11MO.0.C	0	0.00207164	1.59309	0.46003	14	TCTGCAACCGCTACTCTGCGTGCTGTAACAACTCATAGGT	TGTTCACGTGTCTG	-
M126	BRAC_HUMAN.H11MO.0.A	-22	0.00216417	1.66425	0.46003	18	TCTGCAACCGCTACTCTGCGTGCTGTAACAACTCATAGGT	ATTTCACACCTCCCTGCTAA	-
M126	TLX1_HUMAN.H11MO.0.D	-22	0.00239963	1.84532	0.46003	17	TCTGCAACCGCTACTCTGCGTGCTGTAACAACTCATAGGT	CTGGCAAGTTGCCAAGG	+
M126	MNX1_HUMAN.H11MO.0.D	-16	0.00281047	2.16125	0.478926	19	TCTGCAACCGCTACTCTGCGTGCTGTAACAACTCATAGGT	CTATTTTAATAACCCTTAA	+
M127	IRX2_HUMAN.H11MO.0.D	-18	0.000216086	0.16617	0.33234	19	CATAGGTGTCCAATCGGTGCTAGATGGTAATCCCACCGGC	CCAACATGCCCACCCATGT	-
M127	MNX1_HUMAN.H11MO.0.D	-8	0.000579355	0.445524	0.407456	19	CATAGGTGTCCAATCGGTGCTAGATGGTAATCCCACCGGC	TTAAGGGTTATTAAAATAG	-
# Tomtom (Motif Comparison Tool): Version 5.5.5 compiled on Dec 7 2023 at 04:32:55
# The format of this file is described at http://localhost:8080/meme_5.5.5/doc/tomtom-output-format.html.
# tomtom -o /data/result_promoter1-k562 /data/k562-motif/result_motif_pr/motifs_pr1.txt /data/HOCOMOCOv11_full_HUMAN_mono_meme_format.meme
