# Supplementary material for: DeepEPI: CNN-transformer-based model for extracting TF interactions through predicting enhancer-promoter interactions
Source: Bioinform Adv. 2025 Sep 17;5(1):vbaf221. doi: 10.1093/bioadv/vbaf221 (PMC12478696; doi:10.1093/bioadv/vbaf221)
Supplement: vbaf221_Supplementary_Data [file vbaf221_supplementary_data.zip › Supplementary_file5/K562/result_promoter1-k562/tomtom.xml]

<?xml version='1.0' encoding='UTF-8' standalone='yes'?>
<tomtom version="5.5.5" release="Thu Sep 14 08:48:04 2023 +1000">
  <model>
    <command_line>tomtom -o /data/result_promoter1-k562 /data/k562-motif/result_motif_pr/motifs_pr1.txt /data/HOCOMOCOv11_full_HUMAN_mono_meme_format.meme</command_line>
    <distance_measure value="ed"/>
    <threshold type="qvalue">0.5</threshold>
    <alphabet name="DNA" like="dna">
      <letter id="A" symbol="A" complement="T" name="Adenine" colour="CC0000"/>
      <letter id="C" symbol="C" complement="G" name="Cytosine" colour="0000CC"/>
      <letter id="G" symbol="G" complement="C" name="Guanine" colour="FFB300"/>
      <letter id="T" symbol="T" aliases="U" complement="A" name="Thymine" colour="008000"/>
      <letter id="N" symbol="N" aliases="X." equals="ACGT" name="Any base"/>
      <letter id="V" symbol="V" equals="ACG" name="Not T"/>
      <letter id="H" symbol="H" equals="ACT" name="Not G"/>
      <letter id="D" symbol="D" equals="AGT" name="Not C"/>
      <letter id="B" symbol="B" equals="CGT" name="Not A"/>
      <letter id="M" symbol="M" equals="AC" name="Amino"/>
      <letter id="R" symbol="R" equals="AG" name="Purine"/>
      <letter id="W" symbol="W" equals="AT" name="Weak"/>
      <letter id="S" symbol="S" equals="CG" name="Strong"/>
      <letter id="Y" symbol="Y" equals="CT" name="Pyrimidine"/>
      <letter id="K" symbol="K" equals="GT" name="Keto"/>
    </alphabet>
    <strands>both</strands>
    <background from="--query--" A="0.25" C="0.25" G="0.25" T="0.25"/>
    <host>f5f03e2d8156</host>
    <when>Sun Jan 28 17:36:48 2024</when>
  </model>
  <query_dbs>
    <db source="/data/k562-motif/result_motif_pr/motifs_pr1.txt" name="motifs_pr1.txt" loaded="107" excluded="0" last_mod_date="Sat Jan 27 09:04:11 2024"/>
  </query_dbs>
  <target_dbs>
    <db source="/data/HOCOMOCOv11_full_HUMAN_mono_meme_format.meme" name="HOCOMOCOv11_full_HUMAN_mono_meme_format" loaded="769" excluded="0" last_mod_date="Fri Jan 12 11:21:36 2024"/>
  </target_dbs>
  <queries>
    <motif db="0" id="M0" alt="O0" length="40" nsites="8" evalue="1.3e-003">
      <pos A="0.200617" C="0.200617" G="0.398148" T="0.200617"/>
      <pos A="0.595679" C="0.398148" G="0.00308642" T="0.00308642"/>
      <pos A="0.398148" C="0.200617" G="0.200617" T="0.200617"/>
      <pos A="0.595679" C="0.00308642" G="0.398148" T="0.00308642"/>
      <pos A="0.200617" C="0.00308642" G="0.00308642" T="0.79321"/>
      <pos A="0.00308642" C="0.398148" G="0.398148" T="0.200617"/>
      <pos A="0.398148" C="0.00308642" G="0.200617" T="0.398148"/>
      <pos A="0.398148" C="0.00308642" G="0.595679" T="0.00308642"/>
      <pos A="0.00308642" C="0.398148" G="0.200617" T="0.398148"/>
      <pos A="0.200617" C="0.00308642" G="0.595679" T="0.200617"/>
      <pos A="0.595679" C="0.00308642" G="0.00308642" T="0.398148"/>
      <pos A="0.00308642" C="0.595679" G="0.398148" T="0.00308642"/>
      <pos A="0.200617" C="0.00308642" G="0.79321" T="0.00308642"/>
      <pos A="0.398148" C="0.00308642" G="0.200617" T="0.398148"/>
      <pos A="0.00308642" C="0.398148" G="0.595679" T="0.00308642"/>
      <pos A="0.398148" C="0.00308642" G="0.200617" T="0.398148"/>
      <pos A="0.200617" C="0.398148" G="0.200617" T="0.200617"/>
      <pos A="0.00308642" C="0.595679" G="0.200617" T="0.200617"/>
      <pos A="0.00308642" C="0.398148" G="0.200617" T="0.398148"/>
      <pos A="0.398148" C="0.00308642" G="0.200617" T="0.398148"/>
      <pos A="0.200617" C="0.200617" G="0.595679" T="0.00308642"/>
      <pos A="0.00308642" C="0.595679" G="0.398148" T="0.00308642"/>
      <pos A="0.00308642" C="0.398148" G="0.200617" T="0.398148"/>
      <pos A="0.00308642" C="0.398148" G="0.00308642" T="0.595679"/>
      <pos A="0.200617" C="0.200617" G="0.200617" T="0.398148"/>
      <pos A="0.200617" C="0.200617" G="0.200617" T="0.398148"/>
      <pos A="0.200617" C="0.200617" G="0.200617" T="0.398148"/>
      <pos A="0.200617" C="0.00308642" G="0.200617" T="0.595679"/>
      <pos A="0.200617" C="0.200617" G="0.200617" T="0.398148"/>
      <pos A="0.200617" C="0.200617" G="0.595679" T="0.00308642"/>
      <pos A="0.595679" C="0.200617" G="0.00308642" T="0.200617"/>
      <pos A="0.398148" C="0.398148" G="0.200617" T="0.00308642"/>
      <pos A="0.00308642" C="0.200617" G="0.595679" T="0.200617"/>
      <pos A="0.398148" C="0.595679" G="0.00308642" T="0.00308642"/>
      <pos A="0.00308642" C="0.398148" G="0.398148" T="0.200617"/>
      <pos A="0.200617" C="0.200617" G="0.200617" T="0.398148"/>
      <pos A="0.595679" C="0.200617" G="0.200617" T="0.00308642"/>
      <pos A="0.00308642" C="0.00308642" G="0.79321" T="0.200617"/>
      <pos A="0.200617" C="0.200617" G="0.595679" T="0.00308642"/>
      <pos A="0.398148" C="0.398148" G="0.00308642" T="0.200617"/>
    </motif>
    <motif db="0" id="M1" alt="O1" length="40" nsites="8" evalue="1.3e-003">
      <pos A="0.174852" C="0.41103" G="0.217794" T="0.196323"/>
      <pos A="0.0889699" C="0.475443" G="0.11044" T="0.325148"/>
      <pos A="0.282206" C="0.196323" G="0.0889699" T="0.432502"/>
      <pos A="0.217794" C="0.196323" G="0.325148" T="0.260736"/>
      <pos A="0.0889699" C="0.282206" G="0.325148" T="0.303677"/>
      <pos A="0.282206" C="0.024557" G="0.38956" T="0.303677"/>
      <pos A="0.239264" C="0.196323" G="0.518384" T="0.0460277"/>
      <pos A="0.239264" C="0.346618" G="0.239264" T="0.174852"/>
      <pos A="0.217794" C="0.260736" G="0.217794" T="0.303677"/>
      <pos A="0.38956" C="0.282206" G="0.217794" T="0.11044"/>
      <pos A="0.41103" C="0.325148" G="0.0674983" T="0.196323"/>
      <pos A="0.518384" C="0.174852" G="0.282206" T="0.024557"/>
      <pos A="0.325148" C="0.41103" G="0.131911" T="0.131911"/>
      <pos A="0.368089" C="0.303677" G="0.153382" T="0.174852"/>
      <pos A="0.38956" C="0.239264" G="0.217794" T="0.153382"/>
      <pos A="0.453972" C="0.131911" G="0.131911" T="0.282206"/>
      <pos A="0.196323" C="0.217794" G="0.303677" T="0.282206"/>
      <pos A="0.196323" C="0.346618" G="0.196323" T="0.260736"/>
      <pos A="0.153382" C="0.625738" G="0.174852" T="0.0460277"/>
      <pos A="0.453972" C="0.282206" G="0.196323" T="0.0674983"/>
      <pos A="0.604268" C="0.174852" G="0.217794" T="0.00308642"/>
      <pos A="0.303677" C="0.196323" G="0.00308642" T="0.496914"/>
      <pos A="0.217794" C="0.196323" G="0.303677" T="0.282206"/>
      <pos A="0.131911" C="0.217794" G="0.260736" T="0.38956"/>
      <pos A="0.239264" C="0.153382" G="0.539855" T="0.0674983"/>
      <pos A="0.303677" C="0.11044" G="0.368089" T="0.217794"/>
      <pos A="0.131911" C="0.260736" G="0.368089" T="0.239264"/>
      <pos A="0.174852" C="0.153382" G="0.561325" T="0.11044"/>
      <pos A="0.368089" C="0.217794" G="0.0889699" T="0.325148"/>
      <pos A="0.41103" C="0.174852" G="0.282206" T="0.131911"/>
      <pos A="0.625738" C="0.153382" G="0.024557" T="0.196323"/>
      <pos A="0.131911" C="0.282206" G="0.217794" T="0.368089"/>
      <pos A="0.217794" C="0.38956" G="0.282206" T="0.11044"/>
      <pos A="0.368089" C="0.131911" G="0.11044" T="0.38956"/>
      <pos A="0.024557" C="0.368089" G="0.346618" T="0.260736"/>
      <pos A="0.174852" C="0.325148" G="0.282206" T="0.217794"/>
      <pos A="0.0674983" C="0.325148" G="0.0889699" T="0.518384"/>
      <pos A="0.024557" C="0.38956" G="0.196323" T="0.38956"/>
      <pos A="0.11044" C="0.217794" G="0.368089" T="0.303677"/>
      <pos A="0.153382" C="0.346618" G="0.239264" T="0.260736"/>
    </motif>
    <motif db="0" id="M10" alt="O10" length="40" nsites="8" evalue="1.3e-003">
      <pos A="0.342593" C="0.25" G="0.25" T="0.157407"/>
      <pos A="0.157407" C="0.311728" G="0.219136" T="0.311728"/>
      <pos A="0.0339506" C="0.280864" G="0.404321" T="0.280864"/>
      <pos A="0.0648148" C="0.311728" G="0.311728" T="0.311728"/>
      <pos A="0.651235" C="0.157407" G="0.157407" T="0.0339506"/>
      <pos A="0.0648148" C="0.126543" G="0.311728" T="0.496914"/>
      <pos A="0.095679" C="0.496914" G="0.126543" T="0.280864"/>
      <pos A="0.095679" C="0.527778" G="0.188272" T="0.188272"/>
      <pos A="0.0648148" C="0.25" G="0.25" T="0.435185"/>
      <pos A="0.219136" C="0.126543" G="0.404321" T="0.25"/>
      <pos A="0.25" C="0.157407" G="0.466049" T="0.126543"/>
      <pos A="0.435185" C="0.280864" G="0.219136" T="0.0648148"/>
      <pos A="0.311728" C="0.311728" G="0.095679" T="0.280864"/>
      <pos A="0.280864" C="0.373457" G="0.280864" T="0.0648148"/>
      <pos A="0.0648148" C="0.280864" G="0.496914" T="0.157407"/>
      <pos A="0.188272" C="0.373457" G="0.188272" T="0.25"/>
      <pos A="0.188272" C="0.280864" G="0.435185" T="0.095679"/>
      <pos A="0.280864" C="0.342593" G="0.311728" T="0.0648148"/>
      <pos A="0.0339506" C="0.188272" G="0.435185" T="0.342593"/>
      <pos A="0.0339506" C="0.311728" G="0.435185" T="0.219136"/>
      <pos A="0.095679" C="0.404321" G="0.188272" T="0.311728"/>
      <pos A="0.188272" C="0.188272" G="0.589506" T="0.0339506"/>
      <pos A="0.0648148" C="0.342593" G="0.527778" T="0.0648148"/>
      <pos A="0.404321" C="0.095679" G="0.25" T="0.25"/>
      <pos A="0.0648148" C="0.157407" G="0.095679" T="0.682099"/>
      <pos A="0.095679" C="0.25" G="0.373457" T="0.280864"/>
      <pos A="0.188272" C="0.188272" G="0.188272" T="0.435185"/>
      <pos A="0.280864" C="0.280864" G="0.373457" T="0.0648148"/>
      <pos A="0.219136" C="0.435185" G="0.342593" T="0.00308642"/>
      <pos A="0.280864" C="0.280864" G="0.157407" T="0.280864"/>
      <pos A="0.342593" C="0.095679" G="0.404321" T="0.157407"/>
      <pos A="0.0339506" C="0.25" G="0.527778" T="0.188272"/>
      <pos A="0.0339506" C="0.435185" G="0.373457" T="0.157407"/>
      <pos A="0.558642" C="0.0339506" G="0.25" T="0.157407"/>
      <pos A="0.342593" C="0.0648148" G="0.25" T="0.342593"/>
      <pos A="0.0339506" C="0.00308642" G="0.774691" T="0.188272"/>
      <pos A="0.280864" C="0.126543" G="0.311728" T="0.280864"/>
      <pos A="0.0339506" C="0.496914" G="0.157407" T="0.311728"/>
      <pos A="0.219136" C="0.373457" G="0.0648148" T="0.342593"/>
      <pos A="0.188272" C="0.435185" G="0.126543" T="0.25"/>
    </motif>
    <motif db="0" id="M100" alt="O100" length="40" nsites="8" evalue="1.3e-003">
      <pos A="0.112826" C="0.478623" G="0.405464" T="0.00308642"/>
      <pos A="0.0396662" C="0.0762459" G="0.442043" T="0.442043"/>
      <pos A="0.0762459" C="0.588363" G="0.222565" T="0.112826"/>
      <pos A="0.405464" C="0.112826" G="0.00308642" T="0.478623"/>
      <pos A="0.259145" C="0.295724" G="0.295724" T="0.149405"/>
      <pos A="0.185985" C="0.368884" G="0.295724" T="0.149405"/>
      <pos A="0.259145" C="0.149405" G="0.112826" T="0.478623"/>
      <pos A="0.478623" C="0.442043" G="0.0396662" T="0.0396662"/>
      <pos A="0.405464" C="0.185985" G="0.185985" T="0.222565"/>
      <pos A="0.368884" C="0.00308642" G="0.405464" T="0.222565"/>
      <pos A="0.405464" C="0.112826" G="0.332304" T="0.149405"/>
      <pos A="0.185985" C="0.185985" G="0.259145" T="0.368884"/>
      <pos A="0.405464" C="0.112826" G="0.332304" T="0.149405"/>
      <pos A="0.259145" C="0.185985" G="0.442043" T="0.112826"/>
      <pos A="0.0762459" C="0.295724" G="0.478623" T="0.149405"/>
      <pos A="0.185985" C="0.442043" G="0.259145" T="0.112826"/>
      <pos A="0.185985" C="0.295724" G="0.295724" T="0.222565"/>
      <pos A="0.332304" C="0.185985" G="0.112826" T="0.368884"/>
      <pos A="0.112826" C="0.368884" G="0.222565" T="0.295724"/>
      <pos A="0.149405" C="0.295724" G="0.442043" T="0.112826"/>
      <pos A="0.222565" C="0.259145" G="0.149405" T="0.368884"/>
      <pos A="0.405464" C="0.185985" G="0.332304" T="0.0762459"/>
      <pos A="0.185985" C="0.478623" G="0.185985" T="0.149405"/>
      <pos A="0.368884" C="0.295724" G="0.00308642" T="0.332304"/>
      <pos A="0.185985" C="0.332304" G="0.259145" T="0.222565"/>
      <pos A="0.515204" C="0.259145" G="0.185985" T="0.0396662"/>
      <pos A="0.185985" C="0.0762459" G="0.588363" T="0.149405"/>
      <pos A="0.295724" C="0.185985" G="0.332304" T="0.185985"/>
      <pos A="0.222565" C="0.295724" G="0.295724" T="0.185985"/>
      <pos A="0.332304" C="0.259145" G="0.0762459" T="0.332304"/>
      <pos A="0.185985" C="0.149405" G="0.368884" T="0.295724"/>
      <pos A="0.149405" C="0.368884" G="0.332304" T="0.149405"/>
      <pos A="0.185985" C="0.368884" G="0.112826" T="0.332304"/>
      <pos A="0.295724" C="0.368884" G="0.149405" T="0.185985"/>
      <pos A="0.515204" C="0.185985" G="0.295724" T="0.00308642"/>
      <pos A="0.405464" C="0.149405" G="0.368884" T="0.0762459"/>
      <pos A="0.149405" C="0.478623" G="0.149405" T="0.222565"/>
      <pos A="0.259145" C="0.149405" G="0.295724" T="0.295724"/>
      <pos A="0.259145" C="0.368884" G="0.222565" T="0.149405"/>
      <pos A="0.222565" C="0.0762459" G="0.624943" T="0.0762459"/>
    </motif>
    <motif db="0" id="M101" alt="O101" length="40" nsites="8" evalue="1.3e-003">
      <pos A="0.362233" C="0.18266" G="0.362233" T="0.0928731"/>
      <pos A="0.272446" C="0.18266" G="0.272446" T="0.272446"/>
      <pos A="0.18266" C="0.00308642" G="0.631594" T="0.18266"/>
      <pos A="0.362233" C="0.0928731" G="0.362233" T="0.18266"/>
      <pos A="0.272446" C="0.272446" G="0.362233" T="0.0928731"/>
      <pos A="0.541807" C="0.0928731" G="0.18266" T="0.18266"/>
      <pos A="0.272446" C="0.272446" G="0.0928731" T="0.362233"/>
      <pos A="0.18266" C="0.45202" G="0.18266" T="0.18266"/>
      <pos A="0.541807" C="0.18266" G="0.0928731" T="0.18266"/>
      <pos A="0.45202" C="0.18266" G="0.0928731" T="0.272446"/>
      <pos A="0.18266" C="0.272446" G="0.541807" T="0.00308642"/>
      <pos A="0.362233" C="0.272446" G="0.272446" T="0.0928731"/>
      <pos A="0.272446" C="0.00308642" G="0.541807" T="0.18266"/>
      <pos A="0.272446" C="0.0928731" G="0.362233" T="0.272446"/>
      <pos A="0.18266" C="0.362233" G="0.18266" T="0.272446"/>
      <pos A="0.272446" C="0.362233" G="0.18266" T="0.18266"/>
      <pos A="0.0928731" C="0.811167" G="0.00308642" T="0.0928731"/>
      <pos A="0.362233" C="0.18266" G="0.272446" T="0.18266"/>
      <pos A="0.272446" C="0.0928731" G="0.541807" T="0.0928731"/>
      <pos A="0.272446" C="0.18266" G="0.362233" T="0.18266"/>
      <pos A="0.272446" C="0.362233" G="0.00308642" T="0.362233"/>
      <pos A="0.0928731" C="0.541807" G="0.362233" T="0.00308642"/>
      <pos A="0.272446" C="0.0928731" G="0.362233" T="0.272446"/>
      <pos A="0.18266" C="0.18266" G="0.541807" T="0.0928731"/>
      <pos A="0.272446" C="0.0928731" G="0.18266" T="0.45202"/>
      <pos A="0.00308642" C="0.541807" G="0.18266" T="0.272446"/>
      <pos A="0.272446" C="0.631594" G="0.0928731" T="0.00308642"/>
      <pos A="0.272446" C="0.541807" G="0.18266" T="0.00308642"/>
      <pos A="0.00308642" C="0.272446" G="0.18266" T="0.541807"/>
      <pos A="0.18266" C="0.541807" G="0.18266" T="0.0928731"/>
      <pos A="0.272446" C="0.272446" G="0.45202" T="0.00308642"/>
      <pos A="0.0928731" C="0.362233" G="0.45202" T="0.0928731"/>
      <pos A="0.0928731" C="0.362233" G="0.18266" T="0.362233"/>
      <pos A="0.18266" C="0.0928731" G="0.631594" T="0.0928731"/>
      <pos A="0.362233" C="0.45202" G="0.00308642" T="0.18266"/>
      <pos A="0.18266" C="0.362233" G="0.00308642" T="0.45202"/>
      <pos A="0.18266" C="0.45202" G="0.272446" T="0.0928731"/>
      <pos A="0.631594" C="0.0928731" G="0.18266" T="0.0928731"/>
      <pos A="0.272446" C="0.18266" G="0.272446" T="0.272446"/>
      <pos A="0.0928731" C="0.0928731" G="0.811167" T="0.00308642"/>
    </motif>
    <motif db="0" id="M102" alt="O102" length="40" nsites="8" evalue="1.3e-003">
      <pos A="0.328962" C="0.218666" G="0.163518" T="0.288854"/>
      <pos A="0.108369" C="0.459313" G="0.35403" T="0.0782884"/>
      <pos A="0.374084" C="0.248747" G="0.103356" T="0.273814"/>
      <pos A="0.148477" C="0.349016" G="0.283841" T="0.218666"/>
      <pos A="0.344003" C="0.178558" G="0.173545" T="0.303895"/>
      <pos A="0.0682617" C="0.258773" G="0.364056" T="0.308909"/>
      <pos A="0.233707" C="0.243733" G="0.278828" T="0.243733"/>
      <pos A="0.213652" C="0.278828" G="0.263787" T="0.243733"/>
      <pos A="0.278828" C="0.188585" G="0.243733" T="0.288854"/>
      <pos A="0.23872" C="0.328962" G="0.203626" T="0.228692"/>
      <pos A="0.379097" C="0.268801" G="0.198612" T="0.15349"/>
      <pos A="0.288854" C="0.268801" G="0.23872" T="0.203626"/>
      <pos A="0.23872" C="0.248747" G="0.183571" T="0.328962"/>
      <pos A="0.303895" C="0.13845" G="0.23872" T="0.318935"/>
      <pos A="0.158504" C="0.218666" G="0.439258" T="0.183571"/>
      <pos A="0.103356" C="0.344003" G="0.374084" T="0.178558"/>
      <pos A="0.283841" C="0.25376" G="0.0632484" T="0.399151"/>
      <pos A="0.233707" C="0.233707" G="0.208639" T="0.323949"/>
      <pos A="0.233707" C="0.35403" G="0.25376" T="0.158504"/>
      <pos A="0.223679" C="0.303895" G="0.173545" T="0.298881"/>
      <pos A="0.288854" C="0.25376" G="0.328962" T="0.128424"/>
      <pos A="0.344003" C="0.133437" G="0.298881" T="0.223679"/>
      <pos A="0.25376" C="0.318935" G="0.218666" T="0.208639"/>
      <pos A="0.323949" C="0.268801" G="0.118396" T="0.288854"/>
      <pos A="0.384111" C="0.163518" G="0.15349" T="0.298881"/>
      <pos A="0.223679" C="0.133437" G="0.283841" T="0.359043"/>
      <pos A="0.203626" C="0.263787" G="0.208639" T="0.323949"/>
      <pos A="0.258773" C="0.268801" G="0.203626" T="0.268801"/>
      <pos A="0.283841" C="0.308909" G="0.163518" T="0.243733"/>
      <pos A="0.23872" C="0.288854" G="0.278828" T="0.193598"/>
      <pos A="0.223679" C="0.208639" G="0.308909" T="0.258773"/>
      <pos A="0.404164" C="0.143464" G="0.298881" T="0.15349"/>
      <pos A="0.333975" C="0.293868" G="0.108369" T="0.263787"/>
      <pos A="0.0883151" C="0.439258" G="0.248747" T="0.223679"/>
      <pos A="0.198612" C="0.133437" G="0.193598" T="0.474353"/>
      <pos A="0.178558" C="0.193598" G="0.384111" T="0.243733"/>
      <pos A="0.308909" C="0.223679" G="0.374084" T="0.0933294"/>
      <pos A="0.33899" C="0.243733" G="0.223679" T="0.193598"/>
      <pos A="0.123409" C="0.328962" G="0.359043" T="0.188585"/>
      <pos A="0.128424" C="0.374084" G="0.288854" T="0.208639"/>
    </motif>
    <motif db="0" id="M103" alt="O103" length="40" nsites="8" evalue="1.3e-003">
      <pos A="0.101852" C="0.595679" G="0.25" T="0.0524691"/>
      <pos A="0.101852" C="0.101852" G="0.151235" T="0.645062"/>
      <pos A="0.101852" C="0.546296" G="0.25" T="0.101852"/>
      <pos A="0.348765" C="0.496914" G="0.101852" T="0.0524691"/>
      <pos A="0.00308642" C="0.546296" G="0.348765" T="0.101852"/>
      <pos A="0.200617" C="0.00308642" G="0.151235" T="0.645062"/>
      <pos A="0.00308642" C="0.299383" G="0.25" T="0.447531"/>
      <pos A="0.00308642" C="0.496914" G="0.151235" T="0.348765"/>
      <pos A="0.348765" C="0.200617" G="0.25" T="0.200617"/>
      <pos A="0.0524691" C="0.25" G="0.348765" T="0.348765"/>
      <pos A="0.101852" C="0.0524691" G="0.595679" T="0.25"/>
      <pos A="0.200617" C="0.496914" G="0.200617" T="0.101852"/>
      <pos A="0.546296" C="0.151235" G="0.25" T="0.0524691"/>
      <pos A="0.0524691" C="0.25" G="0.200617" T="0.496914"/>
      <pos A="0.101852" C="0.398148" G="0.151235" T="0.348765"/>
      <pos A="0.200617" C="0.299383" G="0.200617" T="0.299383"/>
      <pos A="0.25" C="0.0524691" G="0.595679" T="0.101852"/>
      <pos A="0.546296" C="0.151235" G="0.151235" T="0.151235"/>
      <pos A="0.101852" C="0.398148" G="0.398148" T="0.101852"/>
      <pos A="0.546296" C="0.00308642" G="0.25" T="0.200617"/>
      <pos A="0.0524691" C="0.595679" G="0.200617" T="0.151235"/>
      <pos A="0.101852" C="0.496914" G="0.398148" T="0.00308642"/>
      <pos A="0.595679" C="0.0524691" G="0.299383" T="0.0524691"/>
      <pos A="0.101852" C="0.25" G="0.348765" T="0.299383"/>
      <pos A="0.00308642" C="0.694444" G="0.25" T="0.0524691"/>
      <pos A="0.00308642" C="0.743827" G="0.101852" T="0.151235"/>
      <pos A="0.151235" C="0.25" G="0.299383" T="0.299383"/>
      <pos A="0.200617" C="0.0524691" G="0.546296" T="0.200617"/>
      <pos A="0.200617" C="0.447531" G="0.25" T="0.101852"/>
      <pos A="0.101852" C="0.348765" G="0.348765" T="0.200617"/>
      <pos A="0.0524691" C="0.447531" G="0.496914" T="0.00308642"/>
      <pos A="0.299383" C="0.25" G="0.151235" T="0.299383"/>
      <pos A="0.496914" C="0.00308642" G="0.0524691" T="0.447531"/>
      <pos A="0.299383" C="0.496914" G="0.200617" T="0.00308642"/>
      <pos A="0.200617" C="0.101852" G="0.447531" T="0.25"/>
      <pos A="0.496914" C="0.200617" G="0.101852" T="0.200617"/>
      <pos A="0.101852" C="0.447531" G="0.398148" T="0.0524691"/>
      <pos A="0.447531" C="0.151235" G="0.348765" T="0.0524691"/>
      <pos A="0.0524691" C="0.200617" G="0.25" T="0.496914"/>
      <pos A="0.00308642" C="0.348765" G="0.645062" T="0.00308642"/>
    </motif>
    <motif db="0" id="M105" alt="O105" length="40" nsites="8" evalue="1.3e-003">
      <pos A="0.25" C="0.00308642" G="0.373457" T="0.373457"/>
      <pos A="0.25" C="0.373457" G="0.25" T="0.126543"/>
      <pos A="0.496914" C="0.126543" G="0.00308642" T="0.373457"/>
      <pos A="0.496914" C="0.126543" G="0.00308642" T="0.373457"/>
      <pos A="0.126543" C="0.62037" G="0.25" T="0.00308642"/>
      <pos A="0.373457" C="0.126543" G="0.496914" T="0.00308642"/>
      <pos A="0.00308642" C="0.373457" G="0.25" T="0.373457"/>
      <pos A="0.25" C="0.126543" G="0.25" T="0.373457"/>
      <pos A="0.126543" C="0.496914" G="0.25" T="0.126543"/>
      <pos A="0.25" C="0.25" G="0.25" T="0.25"/>
      <pos A="0.25" C="0.62037" G="0.126543" T="0.00308642"/>
      <pos A="0.62037" C="0.00308642" G="0.25" T="0.126543"/>
      <pos A="0.00308642" C="0.496914" G="0.496914" T="0.00308642"/>
      <pos A="0.373457" C="0.126543" G="0.373457" T="0.126543"/>
      <pos A="0.25" C="0.126543" G="0.496914" T="0.126543"/>
      <pos A="0.25" C="0.373457" G="0.126543" T="0.25"/>
      <pos A="0.25" C="0.00308642" G="0.126543" T="0.62037"/>
      <pos A="0.373457" C="0.25" G="0.126543" T="0.25"/>
      <pos A="0.25" C="0.00308642" G="0.62037" T="0.126543"/>
      <pos A="0.126543" C="0.496914" G="0.373457" T="0.00308642"/>
      <pos A="0.496914" C="0.25" G="0.25" T="0.00308642"/>
      <pos A="0.62037" C="0.00308642" G="0.126543" T="0.25"/>
      <pos A="0.373457" C="0.126543" G="0.496914" T="0.00308642"/>
      <pos A="0.00308642" C="0.867284" G="0.00308642" T="0.126543"/>
      <pos A="0.00308642" C="0.496914" G="0.373457" T="0.126543"/>
      <pos A="0.25" C="0.00308642" G="0.00308642" T="0.743827"/>
      <pos A="0.126543" C="0.25" G="0.496914" T="0.126543"/>
      <pos A="0.25" C="0.25" G="0.126543" T="0.373457"/>
      <pos A="0.373457" C="0.25" G="0.126543" T="0.25"/>
      <pos A="0.373457" C="0.25" G="0.373457" T="0.00308642"/>
      <pos A="0.25" C="0.25" G="0.00308642" T="0.496914"/>
      <pos A="0.00308642" C="0.25" G="0.62037" T="0.126543"/>
      <pos A="0.373457" C="0.00308642" G="0.25" T="0.373457"/>
      <pos A="0.00308642" C="0.25" G="0.126543" T="0.62037"/>
      <pos A="0.25" C="0.126543" G="0.126543" T="0.496914"/>
      <pos A="0.00308642" C="0.25" G="0.496914" T="0.25"/>
      <pos A="0.126543" C="0.62037" G="0.126543" T="0.126543"/>
      <pos A="0.25" C="0.743827" G="0.00308642" T="0.00308642"/>
      <pos A="0.126543" C="0.25" G="0.126543" T="0.496914"/>
      <pos A="0.373457" C="0.62037" G="0.00308642" T="0.00308642"/>
    </motif>
    <motif db="0" id="M106" alt="O106" length="40" nsites="8" evalue="1.3e-003">
      <pos A="0.263787" C="0.263787" G="0.233707" T="0.23872"/>
      <pos A="0.178558" C="0.364056" G="0.228692" T="0.228692"/>
      <pos A="0.293868" C="0.419205" G="0.198612" T="0.0883151"/>
      <pos A="0.25376" C="0.228692" G="0.0782884" T="0.439258"/>
      <pos A="0.303895" C="0.123409" G="0.364056" T="0.208639"/>
      <pos A="0.278828" C="0.13845" G="0.333975" T="0.248747"/>
      <pos A="0.193598" C="0.293868" G="0.344003" T="0.168531"/>
      <pos A="0.188585" C="0.293868" G="0.303895" T="0.213652"/>
      <pos A="0.13845" C="0.208639" G="0.168531" T="0.48438"/>
      <pos A="0.218666" C="0.268801" G="0.268801" T="0.243733"/>
      <pos A="0.308909" C="0.333975" G="0.168531" T="0.188585"/>
      <pos A="0.223679" C="0.193598" G="0.328962" T="0.25376"/>
      <pos A="0.278828" C="0.23872" G="0.293868" T="0.188585"/>
      <pos A="0.379097" C="0.213652" G="0.213652" T="0.193598"/>
      <pos A="0.344003" C="0.178558" G="0.293868" T="0.183571"/>
      <pos A="0.374084" C="0.283841" G="0.223679" T="0.118396"/>
      <pos A="0.183571" C="0.213652" G="0.273814" T="0.328962"/>
      <pos A="0.33899" C="0.188585" G="0.228692" T="0.243733"/>
      <pos A="0.0983427" C="0.344003" G="0.278828" T="0.278828"/>
      <pos A="0.243733" C="0.278828" G="0.25376" T="0.223679"/>
      <pos A="0.183571" C="0.384111" G="0.248747" T="0.183571"/>
      <pos A="0.263787" C="0.258773" G="0.123409" T="0.35403"/>
      <pos A="0.293868" C="0.203626" G="0.233707" T="0.268801"/>
      <pos A="0.183571" C="0.23872" G="0.173545" T="0.404164"/>
      <pos A="0.193598" C="0.188585" G="0.489394" T="0.128424"/>
      <pos A="0.344003" C="0.183571" G="0.163518" T="0.308909"/>
      <pos A="0.108369" C="0.444273" G="0.344003" T="0.103356"/>
      <pos A="0.36907" C="0.36907" G="0.103356" T="0.158504"/>
      <pos A="0.263787" C="0.263787" G="0.273814" T="0.198612"/>
      <pos A="0.188585" C="0.198612" G="0.243733" T="0.36907"/>
      <pos A="0.414192" C="0.143464" G="0.0732751" T="0.36907"/>
      <pos A="0.323949" C="0.243733" G="0.133437" T="0.298881"/>
      <pos A="0.248747" C="0.233707" G="0.33899" T="0.178558"/>
      <pos A="0.213652" C="0.349016" G="0.173545" T="0.263787"/>
      <pos A="0.133437" C="0.268801" G="0.333975" T="0.263787"/>
      <pos A="0.263787" C="0.359043" G="0.273814" T="0.103356"/>
      <pos A="0.288854" C="0.15349" G="0.278828" T="0.278828"/>
      <pos A="0.193598" C="0.218666" G="0.323949" T="0.263787"/>
      <pos A="0.15349" C="0.298881" G="0.25376" T="0.293868"/>
      <pos A="0.36907" C="0.168531" G="0.23872" T="0.223679"/>
    </motif>
    <motif db="0" id="M107" alt="O107" length="40" nsites="8" evalue="1.3e-003">
      <pos A="0.133041" C="0.262996" G="0.237004" T="0.366959"/>
      <pos A="0.211013" C="0.418941" G="0.288987" T="0.0810588"/>
      <pos A="0.366959" C="0.288987" G="0.237004" T="0.10705"/>
      <pos A="0.470922" C="0.262996" G="0.237004" T="0.0290775"/>
      <pos A="0.159032" C="0.211013" G="0.366959" T="0.262996"/>
      <pos A="0.133041" C="0.237004" G="0.0550686" T="0.574886"/>
      <pos A="0.10705" C="0.133041" G="0.470922" T="0.288987"/>
      <pos A="0.00308642" C="0.0550686" G="0.444931" T="0.496914"/>
      <pos A="0.133041" C="0.340968" G="0.418941" T="0.10705"/>
      <pos A="0.288987" C="0.185023" G="0.262996" T="0.262996"/>
      <pos A="0.185023" C="0.288987" G="0.262996" T="0.262996"/>
      <pos A="0.496914" C="0.159032" G="0.288987" T="0.0550686"/>
      <pos A="0.0290775" C="0.314977" G="0.211013" T="0.444931"/>
      <pos A="0.185023" C="0.314977" G="0.366959" T="0.133041"/>
      <pos A="0.39295" C="0.0810588" G="0.262996" T="0.262996"/>
      <pos A="0.288987" C="0.159032" G="0.133041" T="0.418941"/>
      <pos A="0.366959" C="0.159032" G="0.237004" T="0.237004"/>
      <pos A="0.237004" C="0.262996" G="0.314977" T="0.185023"/>
      <pos A="0.288987" C="0.288987" G="0.340968" T="0.0810588"/>
      <pos A="0.00308642" C="0.522905" G="0.366959" T="0.10705"/>
      <pos A="0.522905" C="0.262996" G="0.0290775" T="0.185023"/>
      <pos A="0.133041" C="0.211013" G="0.262996" T="0.39295"/>
      <pos A="0.314977" C="0.159032" G="0.314977" T="0.211013"/>
      <pos A="0.10705" C="0.262996" G="0.237004" T="0.39295"/>
      <pos A="0.237004" C="0.340968" G="0.185023" T="0.237004"/>
      <pos A="0.262996" C="0.0550686" G="0.262996" T="0.418941"/>
      <pos A="0.10705" C="0.340968" G="0.211013" T="0.340968"/>
      <pos A="0.0810588" C="0.418941" G="0.39295" T="0.10705"/>
      <pos A="0.211013" C="0.0810588" G="0.470922" T="0.237004"/>
      <pos A="0.133041" C="0.340968" G="0.39295" T="0.133041"/>
      <pos A="0.237004" C="0.237004" G="0.288987" T="0.237004"/>
      <pos A="0.159032" C="0.340968" G="0.10705" T="0.39295"/>
      <pos A="0.237004" C="0.418941" G="0.262996" T="0.0810588"/>
      <pos A="0.418941" C="0.185023" G="0.211013" T="0.185023"/>
      <pos A="0.211013" C="0.185023" G="0.39295" T="0.211013"/>
      <pos A="0.418941" C="0.159032" G="0.262996" T="0.159032"/>
      <pos A="0.288987" C="0.262996" G="0.366959" T="0.0810588"/>
      <pos A="0.496914" C="0.159032" G="0.159032" T="0.185023"/>
      <pos A="0.444931" C="0.0550686" G="0.470922" T="0.0290775"/>
      <pos A="0.0550686" C="0.0550686" G="0.496914" T="0.39295"/>
    </motif>
    <motif db="0" id="M108" alt="O108" length="40" nsites="8" evalue="1.3e-003">
      <pos A="0.30698" C="0.231006" G="0.382953" T="0.0790598"/>
      <pos A="0.19302" C="0.19302" G="0.268994" T="0.344967"/>
      <pos A="0.0790598" C="0.534901" G="0.00308642" T="0.382953"/>
      <pos A="0.496914" C="0.155033" G="0.231006" T="0.117047"/>
      <pos A="0.42094" C="0.268994" G="0.231006" T="0.0790598"/>
      <pos A="0.155033" C="0.42094" G="0.19302" T="0.231006"/>
      <pos A="0.0790598" C="0.155033" G="0.19302" T="0.572887"/>
      <pos A="0.458926" C="0.155033" G="0.155033" T="0.231006"/>
      <pos A="0.0790598" C="0.117047" G="0.458926" T="0.344967"/>
      <pos A="0.19302" C="0.0790598" G="0.42094" T="0.30698"/>
      <pos A="0.231006" C="0.19302" G="0.496914" T="0.0790598"/>
      <pos A="0.382953" C="0.19302" G="0.268994" T="0.155033"/>
      <pos A="0.268994" C="0.231006" G="0.30698" T="0.19302"/>
      <pos A="0.117047" C="0.534901" G="0.268994" T="0.0790598"/>
      <pos A="0.155033" C="0.458926" G="0.30698" T="0.0790598"/>
      <pos A="0.42094" C="0.0790598" G="0.30698" T="0.19302"/>
      <pos A="0.344967" C="0.117047" G="0.382953" T="0.155033"/>
      <pos A="0.496914" C="0.155033" G="0.268994" T="0.0790598"/>
      <pos A="0.382953" C="0.30698" G="0.268994" T="0.0410736"/>
      <pos A="0.0410736" C="0.42094" G="0.19302" T="0.344967"/>
      <pos A="0.42094" C="0.19302" G="0.155033" T="0.231006"/>
      <pos A="0.155033" C="0.231006" G="0.496914" T="0.117047"/>
      <pos A="0.117047" C="0.231006" G="0.19302" T="0.458926"/>
      <pos A="0.117047" C="0.496914" G="0.231006" T="0.155033"/>
      <pos A="0.458926" C="0.382953" G="0.00308642" T="0.155033"/>
      <pos A="0.231006" C="0.458926" G="0.0790598" T="0.231006"/>
      <pos A="0.0790598" C="0.0410736" G="0.496914" T="0.382953"/>
      <pos A="0.0410736" C="0.155033" G="0.42094" T="0.382953"/>
      <pos A="0.344967" C="0.155033" G="0.458926" T="0.0410736"/>
      <pos A="0.0790598" C="0.117047" G="0.572887" T="0.231006"/>
      <pos A="0.534901" C="0.268994" G="0.0410736" T="0.155033"/>
      <pos A="0.0790598" C="0.0790598" G="0.30698" T="0.534901"/>
      <pos A="0.117047" C="0.117047" G="0.155033" T="0.610874"/>
      <pos A="0.0410736" C="0.344967" G="0.155033" T="0.458926"/>
      <pos A="0.155033" C="0.155033" G="0.382953" T="0.30698"/>
      <pos A="0.231006" C="0.458926" G="0.0410736" T="0.268994"/>
      <pos A="0.19302" C="0.231006" G="0.344967" T="0.231006"/>
      <pos A="0.19302" C="0.231006" G="0.534901" T="0.0410736"/>
      <pos A="0.19302" C="0.382953" G="0.268994" T="0.155033"/>
      <pos A="0.155033" C="0.344967" G="0.382953" T="0.117047"/>
    </motif>
    <motif db="0" id="M11" alt="O11" length="40" nsites="8" evalue="1.3e-003">
      <pos A="0.203704" C="0.332304" G="0.358025" T="0.105967"/>
      <pos A="0.25" C="0.265432" G="0.111111" T="0.373457"/>
      <pos A="0.177983" C="0.316872" G="0.162551" T="0.342593"/>
      <pos A="0.244856" C="0.332304" G="0.19856" T="0.22428"/>
      <pos A="0.322017" C="0.234568" G="0.167696" T="0.27572"/>
      <pos A="0.280864" C="0.188272" G="0.337449" T="0.193415"/>
      <pos A="0.213992" C="0.286008" G="0.280864" T="0.219136"/>
      <pos A="0.17284" C="0.358025" G="0.19856" T="0.270576"/>
      <pos A="0.404321" C="0.260288" G="0.141975" T="0.193415"/>
      <pos A="0.17284" C="0.239712" G="0.229424" T="0.358025"/>
      <pos A="0.363168" C="0.162551" G="0.260288" T="0.213992"/>
      <pos A="0.126543" C="0.0751032" G="0.424897" T="0.373457"/>
      <pos A="0.260288" C="0.291153" G="0.306585" T="0.141975"/>
      <pos A="0.162551" C="0.352881" G="0.342593" T="0.141975"/>
      <pos A="0.280864" C="0.234568" G="0.255144" T="0.229424"/>
      <pos A="0.316872" C="0.141975" G="0.265432" T="0.27572"/>
      <pos A="0.219136" C="0.352881" G="0.17284" T="0.255144"/>
      <pos A="0.347736" C="0.347736" G="0.1214" T="0.183128"/>
      <pos A="0.358025" C="0.126543" G="0.368313" T="0.147119"/>
      <pos A="0.157407" C="0.286008" G="0.234568" T="0.322017"/>
      <pos A="0.193415" C="0.27572" G="0.270576" T="0.260288"/>
      <pos A="0.388889" C="0.239712" G="0.213992" T="0.157407"/>
      <pos A="0.22428" C="0.306585" G="0.239712" T="0.229424"/>
      <pos A="0.255144" C="0.193415" G="0.280864" T="0.270576"/>
      <pos A="0.373457" C="0.157407" G="0.234568" T="0.234568"/>
      <pos A="0.177983" C="0.203704" G="0.22428" T="0.394033"/>
      <pos A="0.27572" C="0.286008" G="0.213992" T="0.22428"/>
      <pos A="0.116255" C="0.213992" G="0.244856" T="0.424897"/>
      <pos A="0.152264" C="0.306585" G="0.1214" T="0.419753"/>
      <pos A="0.291153" C="0.32716" G="0.152264" T="0.229424"/>
      <pos A="0.22428" C="0.280864" G="0.332304" T="0.162551"/>
      <pos A="0.280864" C="0.270576" G="0.332304" T="0.116255"/>
      <pos A="0.27572" C="0.213992" G="0.280864" T="0.229424"/>
      <pos A="0.363168" C="0.203704" G="0.22428" T="0.208847"/>
      <pos A="0.270576" C="0.22428" G="0.260288" T="0.244856"/>
      <pos A="0.25" C="0.332304" G="0.152264" T="0.265432"/>
      <pos A="0.157407" C="0.455761" G="0.177983" T="0.208847"/>
      <pos A="0.337449" C="0.177983" G="0.0802469" T="0.404321"/>
      <pos A="0.234568" C="0.100823" G="0.25" T="0.414609"/>
      <pos A="0.111111" C="0.244856" G="0.476338" T="0.167696"/>
    </motif>
    <motif db="0" id="M110" alt="O110" length="40" nsites="8" evalue="1.3e-003">
      <pos A="0.458926" C="0.00308642" G="0.00308642" T="0.534901"/>
      <pos A="0.231006" C="0.00308642" G="0.686847" T="0.0790598"/>
      <pos A="0.458926" C="0.534901" G="0.00308642" T="0.00308642"/>
      <pos A="0.610874" C="0.231006" G="0.0790598" T="0.0790598"/>
      <pos A="0.382953" C="0.231006" G="0.30698" T="0.0790598"/>
      <pos A="0.0790598" C="0.00308642" G="0.610874" T="0.30698"/>
      <pos A="0.382953" C="0.231006" G="0.382953" T="0.00308642"/>
      <pos A="0.0790598" C="0.382953" G="0.00308642" T="0.534901"/>
      <pos A="0.231006" C="0.0790598" G="0.610874" T="0.0790598"/>
      <pos A="0.0790598" C="0.231006" G="0.458926" T="0.231006"/>
      <pos A="0.30698" C="0.382953" G="0.30698" T="0.00308642"/>
      <pos A="0.458926" C="0.00308642" G="0.30698" T="0.231006"/>
      <pos A="0.382953" C="0.382953" G="0.231006" T="0.00308642"/>
      <pos A="0.914767" C="0.00308642" G="0.00308642" T="0.0790598"/>
      <pos A="0.762821" C="0.0790598" G="0.00308642" T="0.155033"/>
      <pos A="0.0790598" C="0.00308642" G="0.231006" T="0.686847"/>
      <pos A="0.00308642" C="0.00308642" G="0.686847" T="0.30698"/>
      <pos A="0.0790598" C="0.00308642" G="0.838794" T="0.0790598"/>
      <pos A="0.0790598" C="0.30698" G="0.30698" T="0.30698"/>
      <pos A="0.30698" C="0.0790598" G="0.00308642" T="0.610874"/>
      <pos A="0.686847" C="0.00308642" G="0.00308642" T="0.30698"/>
      <pos A="0.0790598" C="0.00308642" G="0.914767" T="0.00308642"/>
      <pos A="0.30698" C="0.0790598" G="0.231006" T="0.382953"/>
      <pos A="0.0790598" C="0.231006" G="0.458926" T="0.231006"/>
      <pos A="0.0790598" C="0.382953" G="0.30698" T="0.231006"/>
      <pos A="0.382953" C="0.231006" G="0.382953" T="0.00308642"/>
      <pos A="0.231006" C="0.0790598" G="0.00308642" T="0.686847"/>
      <pos A="0.231006" C="0.00308642" G="0.0790598" T="0.686847"/>
      <pos A="0.00308642" C="0.155033" G="0.30698" T="0.534901"/>
      <pos A="0.0790598" C="0.30698" G="0.30698" T="0.30698"/>
      <pos A="0.231006" C="0.0790598" G="0.458926" T="0.231006"/>
      <pos A="0.00308642" C="0.382953" G="0.30698" T="0.30698"/>
      <pos A="0.30698" C="0.382953" G="0.00308642" T="0.30698"/>
      <pos A="0.458926" C="0.00308642" G="0.30698" T="0.231006"/>
      <pos A="0.00308642" C="0.382953" G="0.00308642" T="0.610874"/>
      <pos A="0.0790598" C="0.231006" G="0.231006" T="0.458926"/>
      <pos A="0.30698" C="0.0790598" G="0.382953" T="0.231006"/>
      <pos A="0.00308642" C="0.155033" G="0.382953" T="0.458926"/>
      <pos A="0.0790598" C="0.382953" G="0.30698" T="0.231006"/>
      <pos A="0.0790598" C="0.458926" G="0.382953" T="0.0790598"/>
    </motif>
    <motif db="0" id="M111" alt="O111" length="40" nsites="8" evalue="1.3e-003">
      <pos A="0.19961" C="0.14418" G="0.179453" T="0.476758"/>
      <pos A="0.0837116" C="0.396132" G="0.164336" T="0.35582"/>
      <pos A="0.375976" C="0.285273" G="0.113946" T="0.224805"/>
      <pos A="0.179453" C="0.365898" G="0.285273" T="0.169375"/>
      <pos A="0.209688" C="0.280234" G="0.320547" T="0.189532"/>
      <pos A="0.174414" C="0.315508" G="0.255039" T="0.255039"/>
      <pos A="0.40621" C="0.179453" G="0.224805" T="0.189532"/>
      <pos A="0.159297" C="0.260078" G="0.229844" T="0.350781"/>
      <pos A="0.189532" C="0.129063" G="0.305429" T="0.375976"/>
      <pos A="0.320547" C="0.179453" G="0.340703" T="0.159297"/>
      <pos A="0.310468" C="0.260078" G="0.234883" T="0.194571"/>
      <pos A="0.305429" C="0.139141" G="0.30039" T="0.255039"/>
      <pos A="0.219766" C="0.295351" G="0.229844" T="0.255039"/>
      <pos A="0.280234" C="0.255039" G="0.224805" T="0.239922"/>
      <pos A="0.134102" C="0.340703" G="0.255039" T="0.270156"/>
      <pos A="0.330625" C="0.30039" G="0.234883" T="0.134102"/>
      <pos A="0.310468" C="0.25" G="0.270156" T="0.169375"/>
      <pos A="0.255039" C="0.260078" G="0.340703" T="0.14418"/>
      <pos A="0.275195" C="0.244961" G="0.275195" T="0.204649"/>
      <pos A="0.134102" C="0.446523" G="0.244961" T="0.174414"/>
      <pos A="0.320547" C="0.164336" G="0.14418" T="0.370937"/>
      <pos A="0.209688" C="0.265117" G="0.234883" T="0.290312"/>
      <pos A="0.295351" C="0.270156" G="0.159297" T="0.275195"/>
      <pos A="0.19961" C="0.149219" G="0.340703" T="0.310468"/>
      <pos A="0.154258" C="0.174414" G="0.40621" T="0.265117"/>
      <pos A="0.411249" C="0.14418" G="0.214727" T="0.229844"/>
      <pos A="0.315508" C="0.174414" G="0.124024" T="0.386054"/>
      <pos A="0.19961" C="0.386054" G="0.255039" T="0.159297"/>
      <pos A="0.219766" C="0.290312" G="0.30039" T="0.189532"/>
      <pos A="0.315508" C="0.224805" G="0.19961" T="0.260078"/>
      <pos A="0.345742" C="0.25" G="0.174414" T="0.229844"/>
      <pos A="0.224805" C="0.239922" G="0.239922" T="0.295351"/>
      <pos A="0.164336" C="0.345742" G="0.234883" T="0.255039"/>
      <pos A="0.386054" C="0.149219" G="0.204649" T="0.260078"/>
      <pos A="0.174414" C="0.396132" G="0.113946" T="0.315508"/>
      <pos A="0.154258" C="0.290312" G="0.129063" T="0.426366"/>
      <pos A="0.219766" C="0.244961" G="0.365898" T="0.169375"/>
      <pos A="0.260078" C="0.305429" G="0.295351" T="0.139141"/>
      <pos A="0.0887506" C="0.275195" G="0.411249" T="0.224805"/>
      <pos A="0.265117" C="0.330625" G="0.30039" T="0.103868"/>
    </motif>
    <motif db="0" id="M114" alt="O114" length="40" nsites="8" evalue="1.3e-003">
      <pos A="0.414609" C="0.332304" G="0.167696" T="0.0853906"/>
      <pos A="0.579218" C="0.0853906" G="0.167696" T="0.167696"/>
      <pos A="0.0853906" C="0.00308642" G="0.25" T="0.661523"/>
      <pos A="0.414609" C="0.167696" G="0.332304" T="0.0853906"/>
      <pos A="0.0853906" C="0.167696" G="0.25" T="0.496914"/>
      <pos A="0.25" C="0.00308642" G="0.332304" T="0.414609"/>
      <pos A="0.25" C="0.00308642" G="0.579218" T="0.167696"/>
      <pos A="0.25" C="0.25" G="0.414609" T="0.0853906"/>
      <pos A="0.0853906" C="0.167696" G="0.332304" T="0.414609"/>
      <pos A="0.00308642" C="0.496914" G="0.25" T="0.25"/>
      <pos A="0.25" C="0.414609" G="0.167696" T="0.167696"/>
      <pos A="0.414609" C="0.0853906" G="0.332304" T="0.167696"/>
      <pos A="0.167696" C="0.0853906" G="0.496914" T="0.25"/>
      <pos A="0.167696" C="0.0853906" G="0.332304" T="0.414609"/>
      <pos A="0.167696" C="0.496914" G="0.167696" T="0.167696"/>
      <pos A="0.167696" C="0.167696" G="0.167696" T="0.496914"/>
      <pos A="0.00308642" C="0.414609" G="0.167696" T="0.414609"/>
      <pos A="0.00308642" C="0.00308642" G="0.579218" T="0.414609"/>
      <pos A="0.496914" C="0.00308642" G="0.25" T="0.25"/>
      <pos A="0.00308642" C="0.332304" G="0.661523" T="0.00308642"/>
      <pos A="0.25" C="0.414609" G="0.167696" T="0.167696"/>
      <pos A="0.0853906" C="0.167696" G="0.332304" T="0.414609"/>
      <pos A="0.0853906" C="0.25" G="0.167696" T="0.496914"/>
      <pos A="0.00308642" C="0.0853906" G="0.743827" T="0.167696"/>
      <pos A="0.167696" C="0.0853906" G="0.496914" T="0.25"/>
      <pos A="0.25" C="0.0853906" G="0.661523" T="0.00308642"/>
      <pos A="0.414609" C="0.25" G="0.167696" T="0.167696"/>
      <pos A="0.332304" C="0.25" G="0.167696" T="0.25"/>
      <pos A="0.332304" C="0.0853906" G="0.25" T="0.332304"/>
      <pos A="0.332304" C="0.25" G="0.167696" T="0.25"/>
      <pos A="0.0853906" C="0.25" G="0.579218" T="0.0853906"/>
      <pos A="0.00308642" C="0.743827" G="0.0853906" T="0.167696"/>
      <pos A="0.25" C="0.579218" G="0.00308642" T="0.167696"/>
      <pos A="0.0853906" C="0.00308642" G="0.332304" T="0.579218"/>
      <pos A="0.167696" C="0.496914" G="0.167696" T="0.167696"/>
      <pos A="0.00308642" C="0.0853906" G="0.25" T="0.661523"/>
      <pos A="0.00308642" C="0.332304" G="0.579218" T="0.0853906"/>
      <pos A="0.167696" C="0.25" G="0.25" T="0.332304"/>
      <pos A="0.167696" C="0.25" G="0.414609" T="0.167696"/>
      <pos A="0.332304" C="0.167696" G="0.0853906" T="0.414609"/>
    </motif>
    <motif db="0" id="M115" alt="O115" length="40" nsites="8" evalue="1.3e-003">
      <pos A="0.313922" C="0.15349" G="0.193598" T="0.33899"/>
      <pos A="0.188585" C="0.409178" G="0.293868" T="0.108369"/>
      <pos A="0.359043" C="0.203626" G="0.223679" T="0.213652"/>
      <pos A="0.308909" C="0.278828" G="0.13845" T="0.273814"/>
      <pos A="0.273814" C="0.313922" G="0.278828" T="0.133437"/>
      <pos A="0.218666" C="0.168531" G="0.288854" T="0.323949"/>
      <pos A="0.173545" C="0.263787" G="0.278828" T="0.283841"/>
      <pos A="0.208639" C="0.374084" G="0.168531" T="0.248747"/>
      <pos A="0.223679" C="0.188585" G="0.263787" T="0.323949"/>
      <pos A="0.183571" C="0.344003" G="0.273814" T="0.198612"/>
      <pos A="0.273814" C="0.283841" G="0.268801" T="0.173545"/>
      <pos A="0.208639" C="0.268801" G="0.323949" T="0.198612"/>
      <pos A="0.278828" C="0.23872" G="0.193598" T="0.288854"/>
      <pos A="0.188585" C="0.248747" G="0.268801" T="0.293868"/>
      <pos A="0.228692" C="0.263787" G="0.198612" T="0.308909"/>
      <pos A="0.379097" C="0.173545" G="0.328962" T="0.118396"/>
      <pos A="0.228692" C="0.333975" G="0.218666" T="0.218666"/>
      <pos A="0.389124" C="0.308909" G="0.15349" T="0.148477"/>
      <pos A="0.298881" C="0.248747" G="0.178558" T="0.273814"/>
      <pos A="0.213652" C="0.35403" G="0.218666" T="0.213652"/>
      <pos A="0.223679" C="0.258773" G="0.25376" T="0.263787"/>
      <pos A="0.233707" C="0.143464" G="0.198612" T="0.424218"/>
      <pos A="0.15349" C="0.268801" G="0.389124" T="0.188585"/>
      <pos A="0.333975" C="0.25376" G="0.173545" T="0.23872"/>
      <pos A="0.349016" C="0.173545" G="0.313922" T="0.163518"/>
      <pos A="0.223679" C="0.158504" G="0.33899" T="0.278828"/>
      <pos A="0.268801" C="0.118396" G="0.449286" T="0.163518"/>
      <pos A="0.313922" C="0.133437" G="0.263787" T="0.288854"/>
      <pos A="0.113383" C="0.178558" G="0.323949" T="0.384111"/>
      <pos A="0.333975" C="0.298881" G="0.158504" T="0.208639"/>
      <pos A="0.278828" C="0.278828" G="0.223679" T="0.218666"/>
      <pos A="0.208639" C="0.308909" G="0.283841" T="0.198612"/>
      <pos A="0.344003" C="0.263787" G="0.15349" T="0.23872"/>
      <pos A="0.308909" C="0.223679" G="0.359043" T="0.108369"/>
      <pos A="0.36907" C="0.394137" G="0.15349" T="0.0833017"/>
      <pos A="0.333975" C="0.13845" G="0.148477" T="0.379097"/>
      <pos A="0.0431941" C="0.494407" G="0.15349" T="0.308909"/>
      <pos A="0.23872" C="0.223679" G="0.223679" T="0.313922"/>
      <pos A="0.143464" C="0.273814" G="0.298881" T="0.283841"/>
      <pos A="0.118396" C="0.228692" G="0.394137" T="0.258773"/>
    </motif>
    <motif db="0" id="M116" alt="O116" length="40" nsites="8" evalue="1.3e-003">
      <pos A="0.30698" C="0.231006" G="0.0790598" T="0.382953"/>
      <pos A="0.0790598" C="0.30698" G="0.231006" T="0.382953"/>
      <pos A="0.686847" C="0.231006" G="0.0790598" T="0.00308642"/>
      <pos A="0.155033" C="0.155033" G="0.30698" T="0.382953"/>
      <pos A="0.0790598" C="0.231006" G="0.30698" T="0.382953"/>
      <pos A="0.155033" C="0.0790598" G="0.382953" T="0.382953"/>
      <pos A="0.0790598" C="0.686847" G="0.155033" T="0.0790598"/>
      <pos A="0.0790598" C="0.382953" G="0.30698" T="0.231006"/>
      <pos A="0.382953" C="0.155033" G="0.382953" T="0.0790598"/>
      <pos A="0.155033" C="0.534901" G="0.30698" T="0.00308642"/>
      <pos A="0.0790598" C="0.382953" G="0.382953" T="0.155033"/>
      <pos A="0.0790598" C="0.0790598" G="0.155033" T="0.686847"/>
      <pos A="0.0790598" C="0.610874" G="0.231006" T="0.0790598"/>
      <pos A="0.155033" C="0.534901" G="0.155033" T="0.155033"/>
      <pos A="0.231006" C="0.231006" G="0.231006" T="0.30698"/>
      <pos A="0.231006" C="0.00308642" G="0.458926" T="0.30698"/>
      <pos A="0.30698" C="0.30698" G="0.0790598" T="0.30698"/>
      <pos A="0.231006" C="0.610874" G="0.0790598" T="0.0790598"/>
      <pos A="0.686847" C="0.30698" G="0.00308642" T="0.00308642"/>
      <pos A="0.458926" C="0.231006" G="0.231006" T="0.0790598"/>
      <pos A="0.534901" C="0.00308642" G="0.30698" T="0.155033"/>
      <pos A="0.155033" C="0.231006" G="0.30698" T="0.30698"/>
      <pos A="0.231006" C="0.30698" G="0.458926" T="0.00308642"/>
      <pos A="0.155033" C="0.382953" G="0.30698" T="0.155033"/>
      <pos A="0.382953" C="0.30698" G="0.00308642" T="0.30698"/>
      <pos A="0.534901" C="0.231006" G="0.231006" T="0.00308642"/>
      <pos A="0.30698" C="0.458926" G="0.0790598" T="0.155033"/>
      <pos A="0.231006" C="0.231006" G="0.155033" T="0.382953"/>
      <pos A="0.458926" C="0.0790598" G="0.00308642" T="0.458926"/>
      <pos A="0.155033" C="0.155033" G="0.231006" T="0.458926"/>
      <pos A="0.382953" C="0.0790598" G="0.30698" T="0.231006"/>
      <pos A="0.155033" C="0.231006" G="0.0790598" T="0.534901"/>
      <pos A="0.30698" C="0.155033" G="0.382953" T="0.155033"/>
      <pos A="0.534901" C="0.155033" G="0.30698" T="0.00308642"/>
      <pos A="0.0790598" C="0.231006" G="0.458926" T="0.231006"/>
      <pos A="0.0790598" C="0.610874" G="0.231006" T="0.0790598"/>
      <pos A="0.30698" C="0.0790598" G="0.0790598" T="0.534901"/>
      <pos A="0.231006" C="0.231006" G="0.00308642" T="0.534901"/>
      <pos A="0.231006" C="0.231006" G="0.155033" T="0.382953"/>
      <pos A="0.30698" C="0.231006" G="0.155033" T="0.30698"/>
    </motif>
    <motif db="0" id="M117" alt="O117" length="40" nsites="8" evalue="1.3e-003">
      <pos A="0.258773" C="0.384111" G="0.183571" T="0.173545"/>
      <pos A="0.308909" C="0.193598" G="0.168531" T="0.328962"/>
      <pos A="0.183571" C="0.323949" G="0.25376" T="0.23872"/>
      <pos A="0.263787" C="0.223679" G="0.188585" T="0.323949"/>
      <pos A="0.379097" C="0.143464" G="0.213652" T="0.263787"/>
      <pos A="0.228692" C="0.218666" G="0.273814" T="0.278828"/>
      <pos A="0.208639" C="0.283841" G="0.364056" T="0.143464"/>
      <pos A="0.218666" C="0.143464" G="0.228692" T="0.409178"/>
      <pos A="0.193598" C="0.318935" G="0.328962" T="0.158504"/>
      <pos A="0.33899" C="0.173545" G="0.158504" T="0.328962"/>
      <pos A="0.0833017" C="0.444273" G="0.268801" T="0.203626"/>
      <pos A="0.35403" C="0.359043" G="0.168531" T="0.118396"/>
      <pos A="0.193598" C="0.248747" G="0.374084" T="0.183571"/>
      <pos A="0.308909" C="0.0833017" G="0.359043" T="0.248747"/>
      <pos A="0.173545" C="0.389124" G="0.263787" T="0.173545"/>
      <pos A="0.133437" C="0.409178" G="0.178558" T="0.278828"/>
      <pos A="0.35403" C="0.243733" G="0.123409" T="0.278828"/>
      <pos A="0.263787" C="0.333975" G="0.318935" T="0.0833017"/>
      <pos A="0.394137" C="0.128424" G="0.243733" T="0.233707"/>
      <pos A="0.359043" C="0.128424" G="0.263787" T="0.248747"/>
      <pos A="0.143464" C="0.268801" G="0.333975" T="0.25376"/>
      <pos A="0.308909" C="0.243733" G="0.178558" T="0.268801"/>
      <pos A="0.218666" C="0.243733" G="0.228692" T="0.308909"/>
      <pos A="0.228692" C="0.228692" G="0.273814" T="0.268801"/>
      <pos A="0.0883151" C="0.243733" G="0.298881" T="0.36907"/>
      <pos A="0.258773" C="0.268801" G="0.143464" T="0.328962"/>
      <pos A="0.228692" C="0.148477" G="0.394137" T="0.228692"/>
      <pos A="0.248747" C="0.449286" G="0.233707" T="0.0682617"/>
      <pos A="0.313922" C="0.25376" G="0.158504" T="0.273814"/>
      <pos A="0.233707" C="0.223679" G="0.35403" T="0.188585"/>
      <pos A="0.328962" C="0.298881" G="0.113383" T="0.258773"/>
      <pos A="0.243733" C="0.243733" G="0.23872" T="0.273814"/>
      <pos A="0.374084" C="0.248747" G="0.0983427" T="0.278828"/>
      <pos A="0.359043" C="0.168531" G="0.248747" T="0.223679"/>
      <pos A="0.233707" C="0.303895" G="0.243733" T="0.218666"/>
      <pos A="0.243733" C="0.233707" G="0.228692" T="0.293868"/>
      <pos A="0.133437" C="0.218666" G="0.333975" T="0.313922"/>
      <pos A="0.168531" C="0.218666" G="0.328962" T="0.283841"/>
      <pos A="0.198612" C="0.349016" G="0.168531" T="0.283841"/>
      <pos A="0.178558" C="0.218666" G="0.258773" T="0.344003"/>
    </motif>
    <motif db="0" id="M118" alt="O118" length="40" nsites="8" evalue="1.3e-003">
      <pos A="0.118396" C="0.323949" G="0.318935" T="0.23872"/>
      <pos A="0.143464" C="0.509447" G="0.168531" T="0.178558"/>
      <pos A="0.223679" C="0.374084" G="0.188585" T="0.213652"/>
      <pos A="0.283841" C="0.25376" G="0.233707" T="0.228692"/>
      <pos A="0.178558" C="0.193598" G="0.208639" T="0.419205"/>
      <pos A="0.243733" C="0.308909" G="0.263787" T="0.183571"/>
      <pos A="0.0983427" C="0.318935" G="0.283841" T="0.298881"/>
      <pos A="0.218666" C="0.148477" G="0.158504" T="0.474353"/>
      <pos A="0.268801" C="0.298881" G="0.188585" T="0.243733"/>
      <pos A="0.203626" C="0.283841" G="0.228692" T="0.283841"/>
      <pos A="0.364056" C="0.113383" G="0.298881" T="0.223679"/>
      <pos A="0.283841" C="0.283841" G="0.163518" T="0.268801"/>
      <pos A="0.293868" C="0.123409" G="0.359043" T="0.223679"/>
      <pos A="0.318935" C="0.183571" G="0.288854" T="0.208639"/>
      <pos A="0.188585" C="0.248747" G="0.25376" T="0.308909"/>
      <pos A="0.449286" C="0.173545" G="0.228692" T="0.148477"/>
      <pos A="0.268801" C="0.333975" G="0.183571" T="0.213652"/>
      <pos A="0.25376" C="0.143464" G="0.243733" T="0.359043"/>
      <pos A="0.268801" C="0.273814" G="0.208639" T="0.248747"/>
      <pos A="0.384111" C="0.303895" G="0.263787" T="0.0482074"/>
      <pos A="0.313922" C="0.389124" G="0.118396" T="0.178558"/>
      <pos A="0.203626" C="0.263787" G="0.258773" T="0.273814"/>
      <pos A="0.35403" C="0.293868" G="0.133437" T="0.218666"/>
      <pos A="0.328962" C="0.198612" G="0.293868" T="0.178558"/>
      <pos A="0.128424" C="0.308909" G="0.35403" T="0.208639"/>
      <pos A="0.268801" C="0.13845" G="0.273814" T="0.318935"/>
      <pos A="0.178558" C="0.23872" G="0.233707" T="0.349016"/>
      <pos A="0.123409" C="0.36907" G="0.263787" T="0.243733"/>
      <pos A="0.183571" C="0.35403" G="0.213652" T="0.248747"/>
      <pos A="0.293868" C="0.208639" G="0.288854" T="0.208639"/>
      <pos A="0.218666" C="0.218666" G="0.419205" T="0.143464"/>
      <pos A="0.208639" C="0.283841" G="0.278828" T="0.228692"/>
      <pos A="0.33899" C="0.0381807" G="0.218666" T="0.404164"/>
      <pos A="0.25376" C="0.374084" G="0.243733" T="0.128424"/>
      <pos A="0.243733" C="0.263787" G="0.268801" T="0.223679"/>
      <pos A="0.328962" C="0.25376" G="0.15349" T="0.263787"/>
      <pos A="0.303895" C="0.23872" G="0.283841" T="0.173545"/>
      <pos A="0.158504" C="0.178558" G="0.389124" T="0.273814"/>
      <pos A="0.243733" C="0.168531" G="0.168531" T="0.419205"/>
      <pos A="0.13845" C="0.283841" G="0.328962" T="0.248747"/>
    </motif>
    <motif db="0" id="M119" alt="O119" length="40" nsites="8" evalue="1.3e-003">
      <pos A="0.263787" C="0.218666" G="0.283841" T="0.233707"/>
      <pos A="0.313922" C="0.168531" G="0.349016" T="0.168531"/>
      <pos A="0.228692" C="0.178558" G="0.333975" T="0.258773"/>
      <pos A="0.15349" C="0.293868" G="0.25376" T="0.298881"/>
      <pos A="0.23872" C="0.178558" G="0.243733" T="0.33899"/>
      <pos A="0.248747" C="0.519475" G="0.103356" T="0.128424"/>
      <pos A="0.389124" C="0.223679" G="0.0782884" T="0.308909"/>
      <pos A="0.0983427" C="0.243733" G="0.374084" T="0.283841"/>
      <pos A="0.444273" C="0.258773" G="0.218666" T="0.0782884"/>
      <pos A="0.213652" C="0.298881" G="0.258773" T="0.228692"/>
      <pos A="0.318935" C="0.108369" G="0.374084" T="0.198612"/>
      <pos A="0.308909" C="0.23872" G="0.218666" T="0.233707"/>
      <pos A="0.258773" C="0.293868" G="0.213652" T="0.233707"/>
      <pos A="0.248747" C="0.364056" G="0.123409" T="0.263787"/>
      <pos A="0.198612" C="0.208639" G="0.258773" T="0.333975"/>
      <pos A="0.349016" C="0.13845" G="0.288854" T="0.223679"/>
      <pos A="0.143464" C="0.404164" G="0.213652" T="0.23872"/>
      <pos A="0.198612" C="0.35403" G="0.213652" T="0.233707"/>
      <pos A="0.273814" C="0.173545" G="0.303895" T="0.248747"/>
      <pos A="0.258773" C="0.364056" G="0.263787" T="0.113383"/>
      <pos A="0.118396" C="0.243733" G="0.248747" T="0.389124"/>
      <pos A="0.0833017" C="0.213652" G="0.364056" T="0.33899"/>
      <pos A="0.283841" C="0.283841" G="0.218666" T="0.213652"/>
      <pos A="0.213652" C="0.293868" G="0.198612" T="0.293868"/>
      <pos A="0.283841" C="0.163518" G="0.188585" T="0.364056"/>
      <pos A="0.228692" C="0.263787" G="0.248747" T="0.258773"/>
      <pos A="0.203626" C="0.213652" G="0.198612" T="0.384111"/>
      <pos A="0.323949" C="0.193598" G="0.344003" T="0.13845"/>
      <pos A="0.349016" C="0.168531" G="0.288854" T="0.193598"/>
      <pos A="0.213652" C="0.298881" G="0.248747" T="0.23872"/>
      <pos A="0.173545" C="0.333975" G="0.313922" T="0.178558"/>
      <pos A="0.404164" C="0.188585" G="0.198612" T="0.208639"/>
      <pos A="0.404164" C="0.198612" G="0.15349" T="0.243733"/>
      <pos A="0.273814" C="0.118396" G="0.429232" T="0.178558"/>
      <pos A="0.173545" C="0.293868" G="0.263787" T="0.268801"/>
      <pos A="0.13845" C="0.439258" G="0.248747" T="0.173545"/>
      <pos A="0.308909" C="0.158504" G="0.13845" T="0.394137"/>
      <pos A="0.218666" C="0.278828" G="0.288854" T="0.213652"/>
      <pos A="0.303895" C="0.303895" G="0.128424" T="0.263787"/>
      <pos A="0.323949" C="0.288854" G="0.148477" T="0.23872"/>
    </motif>
    <motif db="0" id="M12" alt="O12" length="40" nsites="8" evalue="1.3e-003">
      <pos A="0.00308642" C="0.496914" G="0.25" T="0.25"/>
      <pos A="0.25" C="0.25" G="0.496914" T="0.00308642"/>
      <pos A="0.496914" C="0.496914" G="0.00308642" T="0.00308642"/>
      <pos A="0.25" C="0.00308642" G="0.25" T="0.496914"/>
      <pos A="0.00308642" C="0.496914" G="0.00308642" T="0.496914"/>
      <pos A="0.25" C="0.00308642" G="0.25" T="0.496914"/>
      <pos A="0.00308642" C="0.00308642" G="0.743827" T="0.25"/>
      <pos A="0.00308642" C="0.496914" G="0.25" T="0.25"/>
      <pos A="0.25" C="0.25" G="0.496914" T="0.00308642"/>
      <pos A="0.00308642" C="0.25" G="0.496914" T="0.25"/>
      <pos A="0.00308642" C="0.25" G="0.743827" T="0.00308642"/>
      <pos A="0.25" C="0.00308642" G="0.743827" T="0.00308642"/>
      <pos A="0.25" C="0.496914" G="0.00308642" T="0.25"/>
      <pos A="0.00308642" C="0.496914" G="0.25" T="0.25"/>
      <pos A="0.25" C="0.25" G="0.00308642" T="0.496914"/>
      <pos A="0.25" C="0.25" G="0.25" T="0.25"/>
      <pos A="0.496914" C="0.25" G="0.25" T="0.00308642"/>
      <pos A="0.496914" C="0.25" G="0.25" T="0.00308642"/>
      <pos A="0.00308642" C="0.00308642" G="0.743827" T="0.25"/>
      <pos A="0.00308642" C="0.25" G="0.743827" T="0.00308642"/>
      <pos A="0.496914" C="0.00308642" G="0.00308642" T="0.496914"/>
      <pos A="0.25" C="0.743827" G="0.00308642" T="0.00308642"/>
      <pos A="0.743827" C="0.25" G="0.00308642" T="0.00308642"/>
      <pos A="0.990741" C="0.00308642" G="0.00308642" T="0.00308642"/>
      <pos A="0.743827" C="0.25" G="0.00308642" T="0.00308642"/>
      <pos A="0.25" C="0.25" G="0.496914" T="0.00308642"/>
      <pos A="0.00308642" C="0.496914" G="0.25" T="0.25"/>
      <pos A="0.00308642" C="0.00308642" G="0.25" T="0.743827"/>
      <pos A="0.00308642" C="0.25" G="0.496914" T="0.25"/>
      <pos A="0.25" C="0.25" G="0.25" T="0.25"/>
      <pos A="0.00308642" C="0.496914" G="0.496914" T="0.00308642"/>
      <pos A="0.496914" C="0.496914" G="0.00308642" T="0.00308642"/>
      <pos A="0.25" C="0.496914" G="0.00308642" T="0.25"/>
      <pos A="0.743827" C="0.25" G="0.00308642" T="0.00308642"/>
      <pos A="0.00308642" C="0.990741" G="0.00308642" T="0.00308642"/>
      <pos A="0.25" C="0.496914" G="0.00308642" T="0.25"/>
      <pos A="0.496914" C="0.496914" G="0.00308642" T="0.00308642"/>
      <pos A="0.496914" C="0.00308642" G="0.25" T="0.25"/>
      <pos A="0.25" C="0.00308642" G="0.743827" T="0.00308642"/>
      <pos A="0.25" C="0.25" G="0.25" T="0.25"/>
    </motif>
    <motif db="0" id="M120" alt="O120" length="40" nsites="8" evalue="1.3e-003">
      <pos A="0.429134" C="0.371036" G="0.0611842" T="0.138647"/>
      <pos A="0.235476" C="0.0999151" G="0.35167" T="0.312938"/>
      <pos A="0.21611" C="0.177379" G="0.312938" T="0.293573"/>
      <pos A="0.235476" C="0.390402" G="0.196744" T="0.177379"/>
      <pos A="0.332304" C="0.196744" G="0.196744" T="0.274207"/>
      <pos A="0.00308642" C="0.332304" G="0.487231" T="0.177379"/>
      <pos A="0.293573" C="0.0418183" G="0.371036" T="0.293573"/>
      <pos A="0.0805491" C="0.409768" G="0.409768" T="0.0999151"/>
      <pos A="0.254841" C="0.196744" G="0.371036" T="0.177379"/>
      <pos A="0.119281" C="0.371036" G="0.312938" T="0.196744"/>
      <pos A="0.0418183" C="0.390402" G="0.312938" T="0.254841"/>
      <pos A="0.274207" C="0.196744" G="0.119281" T="0.409768"/>
      <pos A="0.312938" C="0.332304" G="0.0611842" T="0.293573"/>
      <pos A="0.371036" C="0.293573" G="0.158013" T="0.177379"/>
      <pos A="0.0224523" C="0.35167" G="0.371036" T="0.254841"/>
      <pos A="0.467865" C="0.235476" G="0.0611842" T="0.235476"/>
      <pos A="0.138647" C="0.0999151" G="0.371036" T="0.390402"/>
      <pos A="0.312938" C="0.21611" G="0.254841" T="0.21611"/>
      <pos A="0.0224523" C="0.158013" G="0.506597" T="0.312938"/>
      <pos A="0.177379" C="0.293573" G="0.409768" T="0.119281"/>
      <pos A="0.0805491" C="0.564693" G="0.293573" T="0.0611842"/>
      <pos A="0.235476" C="0.177379" G="0.0999151" T="0.487231"/>
      <pos A="0.312938" C="0.274207" G="0.332304" T="0.0805491"/>
      <pos A="0.235476" C="0.525962" G="0.0418183" T="0.196744"/>
      <pos A="0.21611" C="0.429134" G="0.138647" T="0.21611"/>
      <pos A="0.254841" C="0.177379" G="0.21611" T="0.35167"/>
      <pos A="0.00308642" C="0.196744" G="0.448499" T="0.35167"/>
      <pos A="0.0611842" C="0.467865" G="0.312938" T="0.158013"/>
      <pos A="0.21611" C="0.312938" G="0.235476" T="0.235476"/>
      <pos A="0.254841" C="0.0611842" G="0.506597" T="0.177379"/>
      <pos A="0.196744" C="0.0999151" G="0.584059" T="0.119281"/>
      <pos A="0.254841" C="0.235476" G="0.158013" T="0.35167"/>
      <pos A="0.35167" C="0.196744" G="0.0224523" T="0.429134"/>
      <pos A="0.196744" C="0.467865" G="0.274207" T="0.0611842"/>
      <pos A="0.235476" C="0.158013" G="0.274207" T="0.332304"/>
      <pos A="0.138647" C="0.138647" G="0.506597" T="0.21611"/>
      <pos A="0.254841" C="0.158013" G="0.390402" T="0.196744"/>
      <pos A="0.35167" C="0.35167" G="0.254841" T="0.0418183"/>
      <pos A="0.0999151" C="0.525962" G="0.177379" T="0.196744"/>
      <pos A="0.235476" C="0.21611" G="0.332304" T="0.21611"/>
    </motif>
    <motif db="0" id="M121" alt="O121" length="40" nsites="8" evalue="1.3e-003">
      <pos A="0.122802" C="0.382186" G="0.272446" T="0.222565"/>
      <pos A="0.0729205" C="0.382186" G="0.412115" T="0.132778"/>
      <pos A="0.292399" C="0.162707" G="0.252494" T="0.292399"/>
      <pos A="0.102849" C="0.102849" G="0.541807" T="0.252494"/>
      <pos A="0.222565" C="0.282423" G="0.252494" T="0.242518"/>
      <pos A="0.432067" C="0.252494" G="0.112826" T="0.202612"/>
      <pos A="0.202612" C="0.222565" G="0.382186" T="0.192636"/>
      <pos A="0.152731" C="0.521855" G="0.252494" T="0.0729205"/>
      <pos A="0.222565" C="0.26247" G="0.122802" T="0.392162"/>
      <pos A="0.272446" C="0.332304" G="0.282423" T="0.112826"/>
      <pos A="0.322328" C="0.272446" G="0.232541" T="0.172683"/>
      <pos A="0.112826" C="0.392162" G="0.272446" T="0.222565"/>
      <pos A="0.0928731" C="0.412115" G="0.272446" T="0.222565"/>
      <pos A="0.18266" C="0.18266" G="0.432067" T="0.202612"/>
      <pos A="0.272446" C="0.312352" G="0.162707" T="0.252494"/>
      <pos A="0.26247" C="0.26247" G="0.242518" T="0.232541"/>
      <pos A="0.162707" C="0.372209" G="0.242518" T="0.222565"/>
      <pos A="0.202612" C="0.272446" G="0.242518" T="0.282423"/>
      <pos A="0.45202" C="0.212589" G="0.252494" T="0.0828968"/>
      <pos A="0.312352" C="0.102849" G="0.412115" T="0.172683"/>
      <pos A="0.112826" C="0.402138" G="0.222565" T="0.26247"/>
      <pos A="0.0828968" C="0.402138" G="0.18266" T="0.332304"/>
      <pos A="0.312352" C="0.132778" G="0.222565" T="0.332304"/>
      <pos A="0.34228" C="0.0629442" G="0.432067" T="0.162707"/>
      <pos A="0.142755" C="0.202612" G="0.581713" T="0.0729205"/>
      <pos A="0.252494" C="0.122802" G="0.34228" T="0.282423"/>
      <pos A="0.212589" C="0.322328" G="0.272446" T="0.192636"/>
      <pos A="0.142755" C="0.531831" G="0.172683" T="0.152731"/>
      <pos A="0.252494" C="0.302375" G="0.172683" T="0.272446"/>
      <pos A="0.0529679" C="0.252494" G="0.232541" T="0.461996"/>
      <pos A="0.112826" C="0.212589" G="0.352257" T="0.322328"/>
      <pos A="0.26247" C="0.282423" G="0.292399" T="0.162707"/>
      <pos A="0.302375" C="0.422091" G="0.232541" T="0.0429916"/>
      <pos A="0.192636" C="0.18266" G="0.402138" T="0.222565"/>
      <pos A="0.212589" C="0.282423" G="0.212589" T="0.292399"/>
      <pos A="0.272446" C="0.34228" G="0.202612" T="0.18266"/>
      <pos A="0.192636" C="0.282423" G="0.232541" T="0.292399"/>
      <pos A="0.132778" C="0.56176" G="0.152731" T="0.152731"/>
      <pos A="0.202612" C="0.112826" G="0.302375" T="0.382186"/>
      <pos A="0.18266" C="0.132778" G="0.471972" T="0.212589"/>
    </motif>
    <motif db="0" id="M122" alt="O122" length="40" nsites="8" evalue="1.3e-003">
      <pos A="0.299383" C="0.25" G="0.151235" T="0.299383"/>
      <pos A="0.101852" C="0.200617" G="0.299383" T="0.398148"/>
      <pos A="0.299383" C="0.101852" G="0.25" T="0.348765"/>
      <pos A="0.0524691" C="0.0524691" G="0.25" T="0.645062"/>
      <pos A="0.398148" C="0.25" G="0.151235" T="0.200617"/>
      <pos A="0.398148" C="0.101852" G="0.496914" T="0.00308642"/>
      <pos A="0.25" C="0.101852" G="0.0524691" T="0.595679"/>
      <pos A="0.101852" C="0.595679" G="0.0524691" T="0.25"/>
      <pos A="0.151235" C="0.595679" G="0.151235" T="0.101852"/>
      <pos A="0.595679" C="0.101852" G="0.25" T="0.0524691"/>
      <pos A="0.299383" C="0.595679" G="0.00308642" T="0.101852"/>
      <pos A="0.200617" C="0.694444" G="0.101852" T="0.00308642"/>
      <pos A="0.447531" C="0.348765" G="0.151235" T="0.0524691"/>
      <pos A="0.101852" C="0.299383" G="0.299383" T="0.299383"/>
      <pos A="0.25" C="0.299383" G="0.447531" T="0.00308642"/>
      <pos A="0.0524691" C="0.496914" G="0.398148" T="0.0524691"/>
      <pos A="0.151235" C="0.25" G="0.200617" T="0.398148"/>
      <pos A="0.101852" C="0.546296" G="0.101852" T="0.25"/>
      <pos A="0.398148" C="0.200617" G="0.398148" T="0.00308642"/>
      <pos A="0.101852" C="0.151235" G="0.645062" T="0.101852"/>
      <pos A="0.101852" C="0.101852" G="0.25" T="0.546296"/>
      <pos A="0.151235" C="0.546296" G="0.200617" T="0.101852"/>
      <pos A="0.00308642" C="0.348765" G="0.299383" T="0.348765"/>
      <pos A="0.101852" C="0.595679" G="0.151235" T="0.151235"/>
      <pos A="0.101852" C="0.496914" G="0.00308642" T="0.398148"/>
      <pos A="0.00308642" C="0.348765" G="0.151235" T="0.496914"/>
      <pos A="0.398148" C="0.25" G="0.151235" T="0.200617"/>
      <pos A="0.299383" C="0.0524691" G="0.0524691" T="0.595679"/>
      <pos A="0.299383" C="0.200617" G="0.398148" T="0.101852"/>
      <pos A="0.101852" C="0.496914" G="0.299383" T="0.101852"/>
      <pos A="0.299383" C="0.447531" G="0.151235" T="0.101852"/>
      <pos A="0.496914" C="0.200617" G="0.200617" T="0.101852"/>
      <pos A="0.101852" C="0.496914" G="0.348765" T="0.0524691"/>
      <pos A="0.151235" C="0.200617" G="0.200617" T="0.447531"/>
      <pos A="0.595679" C="0.101852" G="0.101852" T="0.200617"/>
      <pos A="0.299383" C="0.25" G="0.299383" T="0.151235"/>
      <pos A="0.0524691" C="0.299383" G="0.398148" T="0.25"/>
      <pos A="0.348765" C="0.398148" G="0.200617" T="0.0524691"/>
      <pos A="0.151235" C="0.200617" G="0.200617" T="0.447531"/>
      <pos A="0.101852" C="0.299383" G="0.151235" T="0.447531"/>
    </motif>
    <motif db="0" id="M123" alt="O123" length="40" nsites="8" evalue="1.3e-003">
      <pos A="0.62037" C="0.373457" G="0.00308642" T="0.00308642"/>
      <pos A="0.126543" C="0.373457" G="0.126543" T="0.373457"/>
      <pos A="0.25" C="0.496914" G="0.00308642" T="0.25"/>
      <pos A="0.743827" C="0.00308642" G="0.00308642" T="0.25"/>
      <pos A="0.00308642" C="0.25" G="0.62037" T="0.126543"/>
      <pos A="0.25" C="0.373457" G="0.373457" T="0.00308642"/>
      <pos A="0.00308642" C="0.62037" G="0.373457" T="0.00308642"/>
      <pos A="0.373457" C="0.00308642" G="0.25" T="0.373457"/>
      <pos A="0.00308642" C="0.373457" G="0.25" T="0.373457"/>
      <pos A="0.496914" C="0.373457" G="0.126543" T="0.00308642"/>
      <pos A="0.25" C="0.126543" G="0.373457" T="0.25"/>
      <pos A="0.00308642" C="0.25" G="0.496914" T="0.25"/>
      <pos A="0.126543" C="0.373457" G="0.373457" T="0.126543"/>
      <pos A="0.25" C="0.25" G="0.373457" T="0.126543"/>
      <pos A="0.373457" C="0.496914" G="0.126543" T="0.00308642"/>
      <pos A="0.126543" C="0.62037" G="0.00308642" T="0.25"/>
      <pos A="0.126543" C="0.62037" G="0.00308642" T="0.25"/>
      <pos A="0.126543" C="0.62037" G="0.25" T="0.00308642"/>
      <pos A="0.126543" C="0.62037" G="0.00308642" T="0.25"/>
      <pos A="0.496914" C="0.126543" G="0.00308642" T="0.373457"/>
      <pos A="0.126543" C="0.25" G="0.496914" T="0.126543"/>
      <pos A="0.126543" C="0.00308642" G="0.743827" T="0.126543"/>
      <pos A="0.00308642" C="0.867284" G="0.126543" T="0.00308642"/>
      <pos A="0.126543" C="0.00308642" G="0.126543" T="0.743827"/>
      <pos A="0.00308642" C="0.25" G="0.25" T="0.496914"/>
      <pos A="0.00308642" C="0.62037" G="0.126543" T="0.25"/>
      <pos A="0.126543" C="0.25" G="0.496914" T="0.126543"/>
      <pos A="0.00308642" C="0.126543" G="0.496914" T="0.373457"/>
      <pos A="0.496914" C="0.25" G="0.00308642" T="0.25"/>
      <pos A="0.496914" C="0.373457" G="0.00308642" T="0.126543"/>
      <pos A="0.25" C="0.25" G="0.25" T="0.25"/>
      <pos A="0.25" C="0.496914" G="0.00308642" T="0.25"/>
      <pos A="0.62037" C="0.00308642" G="0.126543" T="0.25"/>
      <pos A="0.743827" C="0.126543" G="0.00308642" T="0.126543"/>
      <pos A="0.00308642" C="0.25" G="0.373457" T="0.373457"/>
      <pos A="0.00308642" C="0.00308642" G="0.373457" T="0.62037"/>
      <pos A="0.373457" C="0.25" G="0.126543" T="0.25"/>
      <pos A="0.373457" C="0.496914" G="0.00308642" T="0.126543"/>
      <pos A="0.00308642" C="0.496914" G="0.126543" T="0.373457"/>
      <pos A="0.00308642" C="0.126543" G="0.25" T="0.62037"/>
    </motif>
    <motif db="0" id="M124" alt="O124" length="40" nsites="8" evalue="1.3e-003">
      <pos A="0.298881" C="0.288854" G="0.148477" T="0.263787"/>
      <pos A="0.198612" C="0.323949" G="0.123409" T="0.35403"/>
      <pos A="0.243733" C="0.268801" G="0.208639" T="0.278828"/>
      <pos A="0.208639" C="0.293868" G="0.228692" T="0.268801"/>
      <pos A="0.128424" C="0.23872" G="0.278828" T="0.35403"/>
      <pos A="0.25376" C="0.178558" G="0.439258" T="0.128424"/>
      <pos A="0.203626" C="0.188585" G="0.333975" T="0.273814"/>
      <pos A="0.318935" C="0.293868" G="0.173545" T="0.213652"/>
      <pos A="0.183571" C="0.288854" G="0.308909" T="0.218666"/>
      <pos A="0.228692" C="0.23872" G="0.183571" T="0.349016"/>
      <pos A="0.133437" C="0.273814" G="0.394137" T="0.198612"/>
      <pos A="0.35403" C="0.223679" G="0.223679" T="0.198612"/>
      <pos A="0.273814" C="0.313922" G="0.213652" T="0.198612"/>
      <pos A="0.273814" C="0.143464" G="0.193598" T="0.389124"/>
      <pos A="0.374084" C="0.198612" G="0.283841" T="0.143464"/>
      <pos A="0.278828" C="0.303895" G="0.15349" T="0.263787"/>
      <pos A="0.399151" C="0.268801" G="0.133437" T="0.198612"/>
      <pos A="0.218666" C="0.25376" G="0.193598" T="0.333975"/>
      <pos A="0.0983427" C="0.36907" G="0.35403" T="0.178558"/>
      <pos A="0.364056" C="0.349016" G="0.183571" T="0.103356"/>
      <pos A="0.23872" C="0.293868" G="0.188585" T="0.278828"/>
      <pos A="0.233707" C="0.198612" G="0.163518" T="0.404164"/>
      <pos A="0.198612" C="0.288854" G="0.243733" T="0.268801"/>
      <pos A="0.218666" C="0.263787" G="0.23872" T="0.278828"/>
      <pos A="0.148477" C="0.228692" G="0.288854" T="0.333975"/>
      <pos A="0.228692" C="0.233707" G="0.349016" T="0.188585"/>
      <pos A="0.379097" C="0.223679" G="0.173545" T="0.223679"/>
      <pos A="0.293868" C="0.419205" G="0.118396" T="0.168531"/>
      <pos A="0.148477" C="0.213652" G="0.394137" T="0.243733"/>
      <pos A="0.188585" C="0.168531" G="0.399151" T="0.243733"/>
      <pos A="0.278828" C="0.198612" G="0.414192" T="0.108369"/>
      <pos A="0.35403" C="0.148477" G="0.203626" T="0.293868"/>
      <pos A="0.36907" C="0.198612" G="0.258773" T="0.173545"/>
      <pos A="0.313922" C="0.193598" G="0.25376" T="0.23872"/>
      <pos A="0.293868" C="0.173545" G="0.359043" T="0.173545"/>
      <pos A="0.168531" C="0.163518" G="0.273814" T="0.394137"/>
      <pos A="0.193598" C="0.35403" G="0.233707" T="0.218666"/>
      <pos A="0.173545" C="0.303895" G="0.108369" T="0.414192"/>
      <pos A="0.168531" C="0.439258" G="0.213652" T="0.178558"/>
      <pos A="0.223679" C="0.35403" G="0.178558" T="0.243733"/>
    </motif>
    <motif db="0" id="M125" alt="O125" length="40" nsites="8" evalue="1.3e-003">
      <pos A="0.511023" C="0.285273" G="0.059524" T="0.14418"/>
      <pos A="0.285273" C="0.115961" G="0.454586" T="0.14418"/>
      <pos A="0.14418" C="0.341711" G="0.200617" T="0.313492"/>
      <pos A="0.0877422" C="0.115961" G="0.398148" T="0.398148"/>
      <pos A="0.059524" C="0.426366" G="0.341711" T="0.172399"/>
      <pos A="0.00308642" C="0.200617" G="0.398148" T="0.398148"/>
      <pos A="0.0877422" C="0.228836" G="0.341711" T="0.341711"/>
      <pos A="0.285273" C="0.200617" G="0.341711" T="0.172399"/>
      <pos A="0.172399" C="0.511023" G="0.115961" T="0.200617"/>
      <pos A="0.200617" C="0.228836" G="0.228836" T="0.341711"/>
      <pos A="0.172399" C="0.0877422" G="0.595679" T="0.14418"/>
      <pos A="0.257055" C="0.426366" G="0.172399" T="0.14418"/>
      <pos A="0.398148" C="0.14418" G="0.257055" T="0.200617"/>
      <pos A="0.36993" C="0.341711" G="0.228836" T="0.059524"/>
      <pos A="0.313492" C="0.172399" G="0.257055" T="0.257055"/>
      <pos A="0.200617" C="0.257055" G="0.398148" T="0.14418"/>
      <pos A="0.426366" C="0.285273" G="0.00308642" T="0.285273"/>
      <pos A="0.36993" C="0.313492" G="0.115961" T="0.200617"/>
      <pos A="0.341711" C="0.228836" G="0.200617" T="0.228836"/>
      <pos A="0.14418" C="0.426366" G="0.257055" T="0.172399"/>
      <pos A="0.228836" C="0.0313047" G="0.398148" T="0.341711"/>
      <pos A="0.200617" C="0.313492" G="0.313492" T="0.172399"/>
      <pos A="0.228836" C="0.257055" G="0.36993" T="0.14418"/>
      <pos A="0.313492" C="0.0877422" G="0.36993" T="0.228836"/>
      <pos A="0.313492" C="0.313492" G="0.172399" T="0.200617"/>
      <pos A="0.172399" C="0.0313047" G="0.454586" T="0.341711"/>
      <pos A="0.172399" C="0.200617" G="0.341711" T="0.285273"/>
      <pos A="0.257055" C="0.426366" G="0.0877422" T="0.228836"/>
      <pos A="0.14418" C="0.454586" G="0.0877422" T="0.313492"/>
      <pos A="0.36993" C="0.285273" G="0.172399" T="0.172399"/>
      <pos A="0.285273" C="0.172399" G="0.341711" T="0.200617"/>
      <pos A="0.398148" C="0.228836" G="0.172399" T="0.200617"/>
      <pos A="0.36993" C="0.115961" G="0.200617" T="0.313492"/>
      <pos A="0.200617" C="0.14418" G="0.511023" T="0.14418"/>
      <pos A="0.14418" C="0.313492" G="0.341711" T="0.200617"/>
      <pos A="0.0313047" C="0.36993" G="0.172399" T="0.426366"/>
      <pos A="0.341711" C="0.14418" G="0.0313047" T="0.482804"/>
      <pos A="0.426366" C="0.257055" G="0.285273" T="0.0313047"/>
      <pos A="0.00308642" C="0.115961" G="0.708554" T="0.172399"/>
      <pos A="0.115961" C="0.14418" G="0.341711" T="0.398148"/>
    </motif>
    <motif db="0" id="M126" alt="O126" length="40" nsites="8" evalue="1.3e-003">
      <pos A="0.00308642" C="0.00308642" G="0.398148" T="0.595679"/>
      <pos A="0.134773" C="0.463992" G="0.332304" T="0.0689304"/>
      <pos A="0.0689304" C="0.00308642" G="0.332304" T="0.595679"/>
      <pos A="0.0689304" C="0.200617" G="0.463992" T="0.266461"/>
      <pos A="0.332304" C="0.529835" G="0.00308642" T="0.134773"/>
      <pos A="0.529835" C="0.134773" G="0.266461" T="0.0689304"/>
      <pos A="0.529835" C="0.0689304" G="0.0689304" T="0.332304"/>
      <pos A="0.134773" C="0.398148" G="0.266461" T="0.200617"/>
      <pos A="0.134773" C="0.595679" G="0.200617" T="0.0689304"/>
      <pos A="0.0689304" C="0.0689304" G="0.79321" T="0.0689304"/>
      <pos A="0.0689304" C="0.398148" G="0.200617" T="0.332304"/>
      <pos A="0.200617" C="0.266461" G="0.200617" T="0.332304"/>
      <pos A="0.332304" C="0.332304" G="0.134773" T="0.200617"/>
      <pos A="0.00308642" C="0.398148" G="0.200617" T="0.398148"/>
      <pos A="0.0689304" C="0.134773" G="0.266461" T="0.529835"/>
      <pos A="0.00308642" C="0.398148" G="0.398148" T="0.200617"/>
      <pos A="0.266461" C="0.200617" G="0.266461" T="0.266461"/>
      <pos A="0.0689304" C="0.200617" G="0.463992" T="0.266461"/>
      <pos A="0.134773" C="0.529835" G="0.0689304" T="0.266461"/>
      <pos A="0.200617" C="0.200617" G="0.463992" T="0.134773"/>
      <pos A="0.134773" C="0.0689304" G="0.332304" T="0.463992"/>
      <pos A="0.00308642" C="0.266461" G="0.398148" T="0.332304"/>
      <pos A="0.266461" C="0.398148" G="0.134773" T="0.200617"/>
      <pos A="0.266461" C="0.266461" G="0.0689304" T="0.398148"/>
      <pos A="0.266461" C="0.0689304" G="0.463992" T="0.200617"/>
      <pos A="0.00308642" C="0.398148" G="0.00308642" T="0.595679"/>
      <pos A="0.463992" C="0.398148" G="0.0689304" T="0.0689304"/>
      <pos A="0.398148" C="0.0689304" G="0.134773" T="0.398148"/>
      <pos A="0.332304" C="0.463992" G="0.200617" T="0.00308642"/>
      <pos A="0.463992" C="0.266461" G="0.266461" T="0.00308642"/>
      <pos A="0.529835" C="0.266461" G="0.134773" T="0.0689304"/>
      <pos A="0.134773" C="0.398148" G="0.0689304" T="0.398148"/>
      <pos A="0.266461" C="0.266461" G="0.200617" T="0.266461"/>
      <pos A="0.134773" C="0.398148" G="0.200617" T="0.266461"/>
      <pos A="0.529835" C="0.332304" G="0.0689304" T="0.0689304"/>
      <pos A="0.266461" C="0.200617" G="0.00308642" T="0.529835"/>
      <pos A="0.529835" C="0.134773" G="0.266461" T="0.0689304"/>
      <pos A="0.00308642" C="0.0689304" G="0.859054" T="0.0689304"/>
      <pos A="0.200617" C="0.134773" G="0.463992" T="0.200617"/>
      <pos A="0.134773" C="0.00308642" G="0.398148" T="0.463992"/>
    </motif>
    <motif db="0" id="M127" alt="O127" length="40" nsites="8" evalue="1.3e-003">
      <pos A="0.293868" C="0.323949" G="0.178558" T="0.203626"/>
      <pos A="0.288854" C="0.263787" G="0.183571" T="0.263787"/>
      <pos A="0.203626" C="0.198612" G="0.183571" T="0.414192"/>
      <pos A="0.318935" C="0.168531" G="0.248747" T="0.263787"/>
      <pos A="0.258773" C="0.158504" G="0.303895" T="0.278828"/>
      <pos A="0.15349" C="0.333975" G="0.454299" T="0.0582351"/>
      <pos A="0.198612" C="0.228692" G="0.143464" T="0.429232"/>
      <pos A="0.268801" C="0.318935" G="0.344003" T="0.0682617"/>
      <pos A="0.218666" C="0.188585" G="0.293868" T="0.298881"/>
      <pos A="0.213652" C="0.298881" G="0.208639" T="0.278828"/>
      <pos A="0.203626" C="0.359043" G="0.233707" T="0.203626"/>
      <pos A="0.384111" C="0.318935" G="0.0181264" T="0.278828"/>
      <pos A="0.313922" C="0.25376" G="0.308909" T="0.123409"/>
      <pos A="0.258773" C="0.25376" G="0.228692" T="0.258773"/>
      <pos A="0.233707" C="0.288854" G="0.243733" T="0.233707"/>
      <pos A="0.158504" C="0.273814" G="0.323949" T="0.243733"/>
      <pos A="0.25376" C="0.188585" G="0.374084" T="0.183571"/>
      <pos A="0.308909" C="0.15349" G="0.173545" T="0.364056"/>
      <pos A="0.283841" C="0.198612" G="0.293868" T="0.223679"/>
      <pos A="0.0732751" C="0.33899" G="0.323949" T="0.263787"/>
      <pos A="0.293868" C="0.228692" G="0.173545" T="0.303895"/>
      <pos A="0.389124" C="0.0833017" G="0.248747" T="0.278828"/>
      <pos A="0.268801" C="0.248747" G="0.293868" T="0.188585"/>
      <pos A="0.303895" C="0.273814" G="0.193598" T="0.228692"/>
      <pos A="0.23872" C="0.248747" G="0.13845" T="0.374084"/>
      <pos A="0.193598" C="0.303895" G="0.303895" T="0.198612"/>
      <pos A="0.208639" C="0.148477" G="0.359043" T="0.283841"/>
      <pos A="0.243733" C="0.23872" G="0.248747" T="0.268801"/>
      <pos A="0.349016" C="0.243733" G="0.25376" T="0.15349"/>
      <pos A="0.424218" C="0.223679" G="0.133437" T="0.218666"/>
      <pos A="0.208639" C="0.313922" G="0.108369" T="0.36907"/>
      <pos A="0.0933294" C="0.419205" G="0.223679" T="0.263787"/>
      <pos A="0.183571" C="0.374084" G="0.163518" T="0.278828"/>
      <pos A="0.223679" C="0.328962" G="0.188585" T="0.258773"/>
      <pos A="0.374084" C="0.163518" G="0.233707" T="0.228692"/>
      <pos A="0.183571" C="0.313922" G="0.243733" T="0.258773"/>
      <pos A="0.303895" C="0.333975" G="0.203626" T="0.158504"/>
      <pos A="0.163518" C="0.243733" G="0.33899" T="0.25376"/>
      <pos A="0.15349" C="0.228692" G="0.379097" T="0.23872"/>
      <pos A="0.243733" C="0.293868" G="0.288854" T="0.173545"/>
    </motif>
    <motif db="0" id="M13" alt="O13" length="40" nsites="8" evalue="1.3e-003">
      <pos A="0.269596" C="0.269596" G="0.238242" T="0.222565"/>
      <pos A="0.238242" C="0.45772" G="0.206888" T="0.0971486"/>
      <pos A="0.238242" C="0.442043" G="0.316627" T="0.00308642"/>
      <pos A="0.395012" C="0.206888" G="0.159857" T="0.238242"/>
      <pos A="0.0657946" C="0.222565" G="0.410689" T="0.30095"/>
      <pos A="0.0814716" C="0.363658" G="0.30095" T="0.253919"/>
      <pos A="0.206888" C="0.128503" G="0.238242" T="0.426366"/>
      <pos A="0.159857" C="0.159857" G="0.379335" T="0.30095"/>
      <pos A="0.489075" C="0.0971486" G="0.332304" T="0.0814716"/>
      <pos A="0.206888" C="0.45772" G="0.285273" T="0.0501175"/>
      <pos A="0.253919" C="0.285273" G="0.222565" T="0.238242"/>
      <pos A="0.112826" C="0.30095" G="0.175534" T="0.410689"/>
      <pos A="0.410689" C="0.332304" G="0.159857" T="0.0971486"/>
      <pos A="0.253919" C="0.332304" G="0.14418" T="0.269596"/>
      <pos A="0.222565" C="0.0501175" G="0.45772" T="0.269596"/>
      <pos A="0.112826" C="0.112826" G="0.473398" T="0.30095"/>
      <pos A="0.112826" C="0.52043" G="0.269596" T="0.0971486"/>
      <pos A="0.0971486" C="0.583138" G="0.206888" T="0.112826"/>
      <pos A="0.253919" C="0.206888" G="0.191211" T="0.347981"/>
      <pos A="0.269596" C="0.159857" G="0.30095" T="0.269596"/>
      <pos A="0.285273" C="0.159857" G="0.347981" T="0.206888"/>
      <pos A="0.128503" C="0.52043" G="0.253919" T="0.0971486"/>
      <pos A="0.347981" C="0.332304" G="0.222565" T="0.0971486"/>
      <pos A="0.159857" C="0.285273" G="0.363658" T="0.191211"/>
      <pos A="0.191211" C="0.379335" G="0.222565" T="0.206888"/>
      <pos A="0.191211" C="0.426366" G="0.238242" T="0.14418"/>
      <pos A="0.238242" C="0.128503" G="0.238242" T="0.395012"/>
      <pos A="0.0971486" C="0.379335" G="0.379335" T="0.14418"/>
      <pos A="0.363658" C="0.128503" G="0.253919" T="0.253919"/>
      <pos A="0.332304" C="0.0971486" G="0.316627" T="0.253919"/>
      <pos A="0.175534" C="0.285273" G="0.269596" T="0.269596"/>
      <pos A="0.45772" C="0.112826" G="0.269596" T="0.159857"/>
      <pos A="0.30095" C="0.112826" G="0.269596" T="0.316627"/>
      <pos A="0.316627" C="0.222565" G="0.363658" T="0.0971486"/>
      <pos A="0.395012" C="0.269596" G="0.112826" T="0.222565"/>
      <pos A="0.0501175" C="0.238242" G="0.316627" T="0.395012"/>
      <pos A="0.206888" C="0.30095" G="0.238242" T="0.253919"/>
      <pos A="0.253919" C="0.14418" G="0.159857" T="0.442043"/>
      <pos A="0.253919" C="0.332304" G="0.14418" T="0.269596"/>
      <pos A="0.379335" C="0.112826" G="0.238242" T="0.269596"/>
    </motif>
    <motif db="0" id="M14" alt="O14" length="40" nsites="8" evalue="1.3e-003">
      <pos A="0.268801" C="0.243733" G="0.108369" T="0.379097"/>
      <pos A="0.103356" C="0.439258" G="0.303895" T="0.15349"/>
      <pos A="0.364056" C="0.0782884" G="0.173545" T="0.384111"/>
      <pos A="0.178558" C="0.178558" G="0.308909" T="0.333975"/>
      <pos A="0.173545" C="0.248747" G="0.313922" T="0.263787"/>
      <pos A="0.323949" C="0.288854" G="0.218666" T="0.168531"/>
      <pos A="0.193598" C="0.33899" G="0.243733" T="0.223679"/>
      <pos A="0.344003" C="0.33899" G="0.193598" T="0.123409"/>
      <pos A="0.248747" C="0.293868" G="0.133437" T="0.323949"/>
      <pos A="0.188585" C="0.288854" G="0.213652" T="0.308909"/>
      <pos A="0.208639" C="0.278828" G="0.23872" T="0.273814"/>
      <pos A="0.278828" C="0.228692" G="0.288854" T="0.203626"/>
      <pos A="0.228692" C="0.15349" G="0.35403" T="0.263787"/>
      <pos A="0.288854" C="0.13845" G="0.414192" T="0.158504"/>
      <pos A="0.313922" C="0.248747" G="0.143464" T="0.293868"/>
      <pos A="0.228692" C="0.333975" G="0.203626" T="0.233707"/>
      <pos A="0.364056" C="0.118396" G="0.228692" T="0.288854"/>
      <pos A="0.193598" C="0.268801" G="0.243733" T="0.293868"/>
      <pos A="0.313922" C="0.243733" G="0.248747" T="0.193598"/>
      <pos A="0.278828" C="0.203626" G="0.263787" T="0.25376"/>
      <pos A="0.163518" C="0.298881" G="0.208639" T="0.328962"/>
      <pos A="0.173545" C="0.364056" G="0.203626" T="0.258773"/>
      <pos A="0.384111" C="0.0582351" G="0.243733" T="0.313922"/>
      <pos A="0.258773" C="0.258773" G="0.379097" T="0.103356"/>
      <pos A="0.333975" C="0.258773" G="0.233707" T="0.173545"/>
      <pos A="0.213652" C="0.283841" G="0.293868" T="0.208639"/>
      <pos A="0.268801" C="0.288854" G="0.193598" T="0.248747"/>
      <pos A="0.243733" C="0.333975" G="0.163518" T="0.258773"/>
      <pos A="0.183571" C="0.268801" G="0.258773" T="0.288854"/>
      <pos A="0.23872" C="0.128424" G="0.228692" T="0.404164"/>
      <pos A="0.103356" C="0.384111" G="0.389124" T="0.123409"/>
      <pos A="0.25376" C="0.193598" G="0.283841" T="0.268801"/>
      <pos A="0.108369" C="0.349016" G="0.218666" T="0.323949"/>
      <pos A="0.148477" C="0.308909" G="0.203626" T="0.33899"/>
      <pos A="0.223679" C="0.429232" G="0.148477" T="0.198612"/>
      <pos A="0.464326" C="0.248747" G="0.13845" T="0.148477"/>
      <pos A="0.344003" C="0.258773" G="0.158504" T="0.23872"/>
      <pos A="0.208639" C="0.313922" G="0.298881" T="0.178558"/>
      <pos A="0.13845" C="0.298881" G="0.223679" T="0.33899"/>
      <pos A="0.404164" C="0.103356" G="0.298881" T="0.193598"/>
    </motif>
    <motif db="0" id="M15" alt="O15" length="40" nsites="8" evalue="1.3e-003">
      <pos A="0.15349" C="0.364056" G="0.143464" T="0.33899"/>
      <pos A="0.293868" C="0.283841" G="0.228692" T="0.193598"/>
      <pos A="0.364056" C="0.268801" G="0.228692" T="0.13845"/>
      <pos A="0.323949" C="0.203626" G="0.283841" T="0.188585"/>
      <pos A="0.364056" C="0.0482074" G="0.359043" T="0.228692"/>
      <pos A="0.248747" C="0.419205" G="0.158504" T="0.173545"/>
      <pos A="0.183571" C="0.313922" G="0.258773" T="0.243733"/>
      <pos A="0.133437" C="0.198612" G="0.168531" T="0.49942"/>
      <pos A="0.208639" C="0.293868" G="0.218666" T="0.278828"/>
      <pos A="0.173545" C="0.13845" G="0.333975" T="0.35403"/>
      <pos A="0.15349" C="0.218666" G="0.414192" T="0.213652"/>
      <pos A="0.293868" C="0.263787" G="0.213652" T="0.228692"/>
      <pos A="0.148477" C="0.298881" G="0.208639" T="0.344003"/>
      <pos A="0.258773" C="0.303895" G="0.113383" T="0.323949"/>
      <pos A="0.0933294" C="0.218666" G="0.218666" T="0.469339"/>
      <pos A="0.208639" C="0.444273" G="0.203626" T="0.143464"/>
      <pos A="0.494407" C="0.263787" G="0.0281541" T="0.213652"/>
      <pos A="0.374084" C="0.198612" G="0.288854" T="0.13845"/>
      <pos A="0.248747" C="0.323949" G="0.288854" T="0.13845"/>
      <pos A="0.223679" C="0.193598" G="0.258773" T="0.323949"/>
      <pos A="0.263787" C="0.25376" G="0.25376" T="0.228692"/>
      <pos A="0.228692" C="0.364056" G="0.313922" T="0.0933294"/>
      <pos A="0.313922" C="0.168531" G="0.273814" T="0.243733"/>
      <pos A="0.168531" C="0.258773" G="0.303895" T="0.268801"/>
      <pos A="0.273814" C="0.298881" G="0.213652" T="0.213652"/>
      <pos A="0.35403" C="0.243733" G="0.213652" T="0.188585"/>
      <pos A="0.313922" C="0.233707" G="0.208639" T="0.243733"/>
      <pos A="0.178558" C="0.308909" G="0.243733" T="0.268801"/>
      <pos A="0.218666" C="0.303895" G="0.218666" T="0.258773"/>
      <pos A="0.163518" C="0.384111" G="0.213652" T="0.23872"/>
      <pos A="0.394137" C="0.258773" G="0.198612" T="0.148477"/>
      <pos A="0.213652" C="0.123409" G="0.36907" T="0.293868"/>
      <pos A="0.25376" C="0.13845" G="0.258773" T="0.349016"/>
      <pos A="0.218666" C="0.158504" G="0.268801" T="0.35403"/>
      <pos A="0.344003" C="0.163518" G="0.323949" T="0.168531"/>
      <pos A="0.243733" C="0.313922" G="0.218666" T="0.223679"/>
      <pos A="0.173545" C="0.424218" G="0.198612" T="0.203626"/>
      <pos A="0.323949" C="0.208639" G="0.188585" T="0.278828"/>
      <pos A="0.203626" C="0.243733" G="0.233707" T="0.318935"/>
      <pos A="0.118396" C="0.268801" G="0.288854" T="0.323949"/>
    </motif>
    <motif db="0" id="M16" alt="O16" length="40" nsites="8" evalue="1.3e-003">
      <pos A="0.398148" C="0.101852" G="0.496914" T="0.00308642"/>
      <pos A="0.398148" C="0.496914" G="0.101852" T="0.00308642"/>
      <pos A="0.200617" C="0.00308642" G="0.496914" T="0.299383"/>
      <pos A="0.200617" C="0.496914" G="0.101852" T="0.200617"/>
      <pos A="0.00308642" C="0.101852" G="0.496914" T="0.398148"/>
      <pos A="0.299383" C="0.101852" G="0.496914" T="0.101852"/>
      <pos A="0.101852" C="0.200617" G="0.694444" T="0.00308642"/>
      <pos A="0.398148" C="0.299383" G="0.00308642" T="0.299383"/>
      <pos A="0.891975" C="0.101852" G="0.00308642" T="0.00308642"/>
      <pos A="0.200617" C="0.101852" G="0.595679" T="0.101852"/>
      <pos A="0.496914" C="0.00308642" G="0.200617" T="0.299383"/>
      <pos A="0.200617" C="0.101852" G="0.595679" T="0.101852"/>
      <pos A="0.398148" C="0.00308642" G="0.398148" T="0.200617"/>
      <pos A="0.200617" C="0.00308642" G="0.595679" T="0.200617"/>
      <pos A="0.398148" C="0.398148" G="0.101852" T="0.101852"/>
      <pos A="0.00308642" C="0.101852" G="0.79321" T="0.101852"/>
      <pos A="0.00308642" C="0.101852" G="0.891975" T="0.00308642"/>
      <pos A="0.496914" C="0.398148" G="0.101852" T="0.00308642"/>
      <pos A="0.200617" C="0.200617" G="0.398148" T="0.200617"/>
      <pos A="0.398148" C="0.496914" G="0.00308642" T="0.101852"/>
      <pos A="0.496914" C="0.200617" G="0.00308642" T="0.299383"/>
      <pos A="0.595679" C="0.299383" G="0.101852" T="0.00308642"/>
      <pos A="0.398148" C="0.200617" G="0.299383" T="0.101852"/>
      <pos A="0.101852" C="0.200617" G="0.398148" T="0.299383"/>
      <pos A="0.00308642" C="0.00308642" G="0.79321" T="0.200617"/>
      <pos A="0.200617" C="0.200617" G="0.496914" T="0.101852"/>
      <pos A="0.398148" C="0.299383" G="0.101852" T="0.200617"/>
      <pos A="0.101852" C="0.101852" G="0.299383" T="0.496914"/>
      <pos A="0.00308642" C="0.595679" G="0.00308642" T="0.398148"/>
      <pos A="0.398148" C="0.200617" G="0.200617" T="0.200617"/>
      <pos A="0.00308642" C="0.398148" G="0.595679" T="0.00308642"/>
      <pos A="0.00308642" C="0.79321" G="0.00308642" T="0.200617"/>
      <pos A="0.398148" C="0.200617" G="0.299383" T="0.101852"/>
      <pos A="0.200617" C="0.101852" G="0.398148" T="0.299383"/>
      <pos A="0.299383" C="0.200617" G="0.00308642" T="0.496914"/>
      <pos A="0.299383" C="0.200617" G="0.299383" T="0.200617"/>
      <pos A="0.200617" C="0.496914" G="0.200617" T="0.101852"/>
      <pos A="0.398148" C="0.398148" G="0.101852" T="0.101852"/>
      <pos A="0.101852" C="0.101852" G="0.694444" T="0.101852"/>
      <pos A="0.00308642" C="0.595679" G="0.299383" T="0.101852"/>
    </motif>
    <motif db="0" id="M17" alt="O17" length="40" nsites="8" evalue="1.3e-003">
      <pos A="0.259145" C="0.112826" G="0.368884" T="0.259145"/>
      <pos A="0.112826" C="0.259145" G="0.442043" T="0.185985"/>
      <pos A="0.222565" C="0.259145" G="0.442043" T="0.0762459"/>
      <pos A="0.368884" C="0.332304" G="0.112826" T="0.185985"/>
      <pos A="0.0396662" C="0.222565" G="0.332304" T="0.405464"/>
      <pos A="0.0396662" C="0.0396662" G="0.259145" T="0.661523"/>
      <pos A="0.0762459" C="0.295724" G="0.259145" T="0.368884"/>
      <pos A="0.0396662" C="0.332304" G="0.185985" T="0.442043"/>
      <pos A="0.112826" C="0.442043" G="0.295724" T="0.149405"/>
      <pos A="0.149405" C="0.515204" G="0.0396662" T="0.295724"/>
      <pos A="0.185985" C="0.478623" G="0.222565" T="0.112826"/>
      <pos A="0.478623" C="0.222565" G="0.185985" T="0.112826"/>
      <pos A="0.112826" C="0.368884" G="0.0762459" T="0.442043"/>
      <pos A="0.222565" C="0.368884" G="0.185985" T="0.222565"/>
      <pos A="0.478623" C="0.0762459" G="0.259145" T="0.185985"/>
      <pos A="0.00308642" C="0.0762459" G="0.478623" T="0.442043"/>
      <pos A="0.222565" C="0.368884" G="0.112826" T="0.295724"/>
      <pos A="0.00308642" C="0.295724" G="0.295724" T="0.405464"/>
      <pos A="0.112826" C="0.112826" G="0.185985" T="0.588363"/>
      <pos A="0.185985" C="0.442043" G="0.295724" T="0.0762459"/>
      <pos A="0.442043" C="0.222565" G="0.185985" T="0.149405"/>
      <pos A="0.259145" C="0.478623" G="0.149405" T="0.112826"/>
      <pos A="0.259145" C="0.442043" G="0.112826" T="0.185985"/>
      <pos A="0.405464" C="0.332304" G="0.185985" T="0.0762459"/>
      <pos A="0.442043" C="0.112826" G="0.185985" T="0.259145"/>
      <pos A="0.149405" C="0.368884" G="0.185985" T="0.295724"/>
      <pos A="0.0762459" C="0.222565" G="0.405464" T="0.295724"/>
      <pos A="0.0396662" C="0.259145" G="0.368884" T="0.332304"/>
      <pos A="0.112826" C="0.259145" G="0.515204" T="0.112826"/>
      <pos A="0.332304" C="0.149405" G="0.405464" T="0.112826"/>
      <pos A="0.332304" C="0.149405" G="0.112826" T="0.405464"/>
      <pos A="0.0396662" C="0.259145" G="0.515204" T="0.185985"/>
      <pos A="0.295724" C="0.222565" G="0.222565" T="0.259145"/>
      <pos A="0.295724" C="0.112826" G="0.442043" T="0.149405"/>
      <pos A="0.588363" C="0.185985" G="0.185985" T="0.0396662"/>
      <pos A="0.0762459" C="0.332304" G="0.442043" T="0.149405"/>
      <pos A="0.332304" C="0.112826" G="0.332304" T="0.222565"/>
      <pos A="0.185985" C="0.332304" G="0.332304" T="0.149405"/>
      <pos A="0.149405" C="0.405464" G="0.185985" T="0.259145"/>
      <pos A="0.222565" C="0.222565" G="0.515204" T="0.0396662"/>
    </motif>
    <motif db="0" id="M18" alt="O18" length="40" nsites="8" evalue="1.3e-003">
      <pos A="0.268801" C="0.313922" G="0.163518" T="0.25376"/>
      <pos A="0.118396" C="0.459313" G="0.198612" T="0.223679"/>
      <pos A="0.399151" C="0.0833017" G="0.148477" T="0.36907"/>
      <pos A="0.163518" C="0.449286" G="0.288854" T="0.0983427"/>
      <pos A="0.243733" C="0.303895" G="0.213652" T="0.23872"/>
      <pos A="0.178558" C="0.23872" G="0.303895" T="0.278828"/>
      <pos A="0.283841" C="0.278828" G="0.283841" T="0.15349"/>
      <pos A="0.213652" C="0.198612" G="0.349016" T="0.23872"/>
      <pos A="0.188585" C="0.163518" G="0.298881" T="0.349016"/>
      <pos A="0.228692" C="0.298881" G="0.228692" T="0.243733"/>
      <pos A="0.203626" C="0.208639" G="0.313922" T="0.273814"/>
      <pos A="0.273814" C="0.268801" G="0.243733" T="0.213652"/>
      <pos A="0.394137" C="0.203626" G="0.0983427" T="0.303895"/>
      <pos A="0.278828" C="0.313922" G="0.128424" T="0.278828"/>
      <pos A="0.318935" C="0.198612" G="0.248747" T="0.233707"/>
      <pos A="0.288854" C="0.359043" G="0.133437" T="0.218666"/>
      <pos A="0.213652" C="0.328962" G="0.268801" T="0.188585"/>
      <pos A="0.384111" C="0.0331674" G="0.273814" T="0.308909"/>
      <pos A="0.188585" C="0.213652" G="0.288854" T="0.308909"/>
      <pos A="0.188585" C="0.419205" G="0.228692" T="0.163518"/>
      <pos A="0.25376" C="0.323949" G="0.188585" T="0.233707"/>
      <pos A="0.273814" C="0.23872" G="0.0933294" T="0.394137"/>
      <pos A="0.384111" C="0.218666" G="0.243733" T="0.15349"/>
      <pos A="0.303895" C="0.278828" G="0.273814" T="0.143464"/>
      <pos A="0.243733" C="0.283841" G="0.233707" T="0.23872"/>
      <pos A="0.128424" C="0.263787" G="0.333975" T="0.273814"/>
      <pos A="0.103356" C="0.298881" G="0.323949" T="0.273814"/>
      <pos A="0.233707" C="0.188585" G="0.283841" T="0.293868"/>
      <pos A="0.233707" C="0.143464" G="0.273814" T="0.349016"/>
      <pos A="0.389124" C="0.293868" G="0.203626" T="0.113383"/>
      <pos A="0.409178" C="0.218666" G="0.13845" T="0.233707"/>
      <pos A="0.123409" C="0.173545" G="0.429232" T="0.273814"/>
      <pos A="0.208639" C="0.223679" G="0.203626" T="0.364056"/>
      <pos A="0.223679" C="0.233707" G="0.359043" T="0.183571"/>
      <pos A="0.359043" C="0.158504" G="0.228692" T="0.25376"/>
      <pos A="0.178558" C="0.243733" G="0.454299" T="0.123409"/>
      <pos A="0.193598" C="0.248747" G="0.158504" T="0.399151"/>
      <pos A="0.198612" C="0.394137" G="0.178558" T="0.228692"/>
      <pos A="0.208639" C="0.313922" G="0.243733" T="0.233707"/>
      <pos A="0.133437" C="0.333975" G="0.248747" T="0.283841"/>
    </motif>
    <motif db="0" id="M19" alt="O19" length="40" nsites="8" evalue="1.3e-003">
      <pos A="0.33931" C="0.276268" G="0.171198" T="0.213226"/>
      <pos A="0.171198" C="0.276268" G="0.360323" T="0.192211"/>
      <pos A="0.171198" C="0.381337" G="0.192211" T="0.255253"/>
      <pos A="0.0871417" C="0.50742" G="0.12917" T="0.276268"/>
      <pos A="0.255253" C="0.192211" G="0.150184" T="0.402351"/>
      <pos A="0.171198" C="0.276268" G="0.360323" T="0.192211"/>
      <pos A="0.12917" C="0.61249" G="0.108156" T="0.150184"/>
      <pos A="0.171198" C="0.360323" G="0.150184" T="0.318295"/>
      <pos A="0.108156" C="0.444379" G="0.276268" T="0.171198"/>
      <pos A="0.150184" C="0.255253" G="0.192211" T="0.402351"/>
      <pos A="0.192211" C="0.360323" G="0.213226" T="0.23424"/>
      <pos A="0.570462" C="0.192211" G="0.0661284" T="0.171198"/>
      <pos A="0.171198" C="0.297281" G="0.150184" T="0.381337"/>
      <pos A="0.150184" C="0.318295" G="0.108156" T="0.423365"/>
      <pos A="0.192211" C="0.23424" G="0.276268" T="0.297281"/>
      <pos A="0.171198" C="0.213226" G="0.486407" T="0.12917"/>
      <pos A="0.0451141" C="0.318295" G="0.549448" T="0.0871417"/>
      <pos A="0.171198" C="0.423365" G="0.192211" T="0.213226"/>
      <pos A="0.213226" C="0.381337" G="0.171198" T="0.23424"/>
      <pos A="0.23424" C="0.318295" G="0.108156" T="0.33931"/>
      <pos A="0.276268" C="0.318295" G="0.150184" T="0.255253"/>
      <pos A="0.0871417" C="0.255253" G="0.318295" T="0.33931"/>
      <pos A="0.23424" C="0.150184" G="0.276268" T="0.33931"/>
      <pos A="0.318295" C="0.23424" G="0.213226" T="0.23424"/>
      <pos A="0.276268" C="0.12917" G="0.297281" T="0.297281"/>
      <pos A="0.33931" C="0.108156" G="0.465393" T="0.0871417"/>
      <pos A="0.0661284" C="0.171198" G="0.486407" T="0.276268"/>
      <pos A="0.0241007" C="0.570462" G="0.23424" T="0.171198"/>
      <pos A="0.12917" C="0.213226" G="0.0451141" T="0.61249"/>
      <pos A="0.150184" C="0.318295" G="0.192211" T="0.33931"/>
      <pos A="0.255253" C="0.465393" G="0.150184" T="0.12917"/>
      <pos A="0.0451141" C="0.402351" G="0.402351" T="0.150184"/>
      <pos A="0.360323" C="0.276268" G="0.255253" T="0.108156"/>
      <pos A="0.381337" C="0.192211" G="0.192211" T="0.23424"/>
      <pos A="0.213226" C="0.23424" G="0.171198" T="0.381337"/>
      <pos A="0.213226" C="0.0871417" G="0.33931" T="0.360323"/>
      <pos A="0.276268" C="0.0871417" G="0.423365" T="0.213226"/>
      <pos A="0.12917" C="0.318295" G="0.402351" T="0.150184"/>
      <pos A="0.402351" C="0.444379" G="0.108156" T="0.0451141"/>
      <pos A="0.0451141" C="0.171198" G="0.276268" T="0.50742"/>
    </motif>
    <motif db="0" id="M2" alt="O2" length="40" nsites="8" evalue="1.3e-003">
      <pos A="0.263787" C="0.198612" G="0.333975" T="0.203626"/>
      <pos A="0.228692" C="0.313922" G="0.263787" T="0.193598"/>
      <pos A="0.203626" C="0.333975" G="0.123409" T="0.33899"/>
      <pos A="0.333975" C="0.173545" G="0.208639" T="0.283841"/>
      <pos A="0.188585" C="0.243733" G="0.313922" T="0.25376"/>
      <pos A="0.23872" C="0.263787" G="0.258773" T="0.23872"/>
      <pos A="0.293868" C="0.208639" G="0.103356" T="0.394137"/>
      <pos A="0.163518" C="0.288854" G="0.283841" T="0.263787"/>
      <pos A="0.35403" C="0.218666" G="0.173545" T="0.25376"/>
      <pos A="0.178558" C="0.263787" G="0.278828" T="0.278828"/>
      <pos A="0.36907" C="0.173545" G="0.188585" T="0.268801"/>
      <pos A="0.13845" C="0.404164" G="0.344003" T="0.113383"/>
      <pos A="0.228692" C="0.288854" G="0.223679" T="0.258773"/>
      <pos A="0.178558" C="0.108369" G="0.349016" T="0.364056"/>
      <pos A="0.158504" C="0.379097" G="0.364056" T="0.0983427"/>
      <pos A="0.389124" C="0.208639" G="0.198612" T="0.203626"/>
      <pos A="0.283841" C="0.293868" G="0.13845" T="0.283841"/>
      <pos A="0.33899" C="0.303895" G="0.158504" T="0.198612"/>
      <pos A="0.183571" C="0.208639" G="0.384111" T="0.223679"/>
      <pos A="0.208639" C="0.113383" G="0.35403" T="0.323949"/>
      <pos A="0.118396" C="0.248747" G="0.374084" T="0.258773"/>
      <pos A="0.328962" C="0.25376" G="0.228692" T="0.188585"/>
      <pos A="0.359043" C="0.163518" G="0.23872" T="0.23872"/>
      <pos A="0.263787" C="0.223679" G="0.233707" T="0.278828"/>
      <pos A="0.278828" C="0.173545" G="0.208639" T="0.33899"/>
      <pos A="0.143464" C="0.364056" G="0.243733" T="0.248747"/>
      <pos A="0.318935" C="0.444273" G="0.148477" T="0.0883151"/>
      <pos A="0.333975" C="0.333975" G="0.0782884" T="0.25376"/>
      <pos A="0.223679" C="0.203626" G="0.278828" T="0.293868"/>
      <pos A="0.143464" C="0.25376" G="0.313922" T="0.288854"/>
      <pos A="0.293868" C="0.228692" G="0.143464" T="0.333975"/>
      <pos A="0.25376" C="0.278828" G="0.313922" T="0.15349"/>
      <pos A="0.228692" C="0.173545" G="0.333975" T="0.263787"/>
      <pos A="0.0883151" C="0.364056" G="0.278828" T="0.268801"/>
      <pos A="0.303895" C="0.263787" G="0.233707" T="0.198612"/>
      <pos A="0.298881" C="0.0833017" G="0.258773" T="0.359043"/>
      <pos A="0.173545" C="0.328962" G="0.218666" T="0.278828"/>
      <pos A="0.384111" C="0.333975" G="0.0883151" T="0.193598"/>
      <pos A="0.389124" C="0.218666" G="0.198612" T="0.193598"/>
      <pos A="0.173545" C="0.303895" G="0.35403" T="0.168531"/>
    </motif>
    <motif db="0" id="M21" alt="O21" length="40" nsites="8" evalue="1.3e-003">
      <pos A="0.00308642" C="0.00308642" G="0.990741" T="0.00308642"/>
      <pos A="0.00308642" C="0.00308642" G="0.00308642" T="0.990741"/>
      <pos A="0.25" C="0.25" G="0.496914" T="0.00308642"/>
      <pos A="0.496914" C="0.00308642" G="0.25" T="0.25"/>
      <pos A="0.00308642" C="0.25" G="0.743827" T="0.00308642"/>
      <pos A="0.00308642" C="0.496914" G="0.496914" T="0.00308642"/>
      <pos A="0.743827" C="0.25" G="0.00308642" T="0.00308642"/>
      <pos A="0.00308642" C="0.00308642" G="0.00308642" T="0.990741"/>
      <pos A="0.743827" C="0.00308642" G="0.25" T="0.00308642"/>
      <pos A="0.25" C="0.743827" G="0.00308642" T="0.00308642"/>
      <pos A="0.990741" C="0.00308642" G="0.00308642" T="0.00308642"/>
      <pos A="0.743827" C="0.00308642" G="0.25" T="0.00308642"/>
      <pos A="0.25" C="0.743827" G="0.00308642" T="0.00308642"/>
      <pos A="0.00308642" C="0.00308642" G="0.25" T="0.743827"/>
      <pos A="0.496914" C="0.00308642" G="0.00308642" T="0.496914"/>
      <pos A="0.00308642" C="0.496914" G="0.496914" T="0.00308642"/>
      <pos A="0.496914" C="0.00308642" G="0.25" T="0.25"/>
      <pos A="0.00308642" C="0.743827" G="0.00308642" T="0.25"/>
      <pos A="0.743827" C="0.00308642" G="0.25" T="0.00308642"/>
      <pos A="0.496914" C="0.00308642" G="0.25" T="0.25"/>
      <pos A="0.496914" C="0.00308642" G="0.00308642" T="0.496914"/>
      <pos A="0.25" C="0.25" G="0.496914" T="0.00308642"/>
      <pos A="0.25" C="0.25" G="0.00308642" T="0.496914"/>
      <pos A="0.00308642" C="0.00308642" G="0.00308642" T="0.990741"/>
      <pos A="0.00308642" C="0.25" G="0.496914" T="0.25"/>
      <pos A="0.496914" C="0.25" G="0.00308642" T="0.25"/>
      <pos A="0.25" C="0.00308642" G="0.743827" T="0.00308642"/>
      <pos A="0.25" C="0.743827" G="0.00308642" T="0.00308642"/>
      <pos A="0.00308642" C="0.00308642" G="0.25" T="0.743827"/>
      <pos A="0.00308642" C="0.743827" G="0.00308642" T="0.25"/>
      <pos A="0.25" C="0.743827" G="0.00308642" T="0.00308642"/>
      <pos A="0.00308642" C="0.25" G="0.25" T="0.496914"/>
      <pos A="0.00308642" C="0.990741" G="0.00308642" T="0.00308642"/>
      <pos A="0.25" C="0.496914" G="0.00308642" T="0.25"/>
      <pos A="0.00308642" C="0.25" G="0.25" T="0.496914"/>
      <pos A="0.00308642" C="0.00308642" G="0.25" T="0.743827"/>
      <pos A="0.00308642" C="0.25" G="0.00308642" T="0.743827"/>
      <pos A="0.00308642" C="0.496914" G="0.25" T="0.25"/>
      <pos A="0.00308642" C="0.496914" G="0.496914" T="0.00308642"/>
      <pos A="0.990741" C="0.00308642" G="0.00308642" T="0.00308642"/>
    </motif>
    <motif db="0" id="M22" alt="O22" length="40" nsites="8" evalue="1.3e-003">
      <pos A="0.349016" C="0.188585" G="0.379097" T="0.0833017"/>
      <pos A="0.183571" C="0.25376" G="0.243733" T="0.318935"/>
      <pos A="0.25376" C="0.308909" G="0.158504" T="0.278828"/>
      <pos A="0.108369" C="0.409178" G="0.288854" T="0.193598"/>
      <pos A="0.268801" C="0.328962" G="0.143464" T="0.258773"/>
      <pos A="0.113383" C="0.188585" G="0.374084" T="0.323949"/>
      <pos A="0.364056" C="0.308909" G="0.163518" T="0.163518"/>
      <pos A="0.298881" C="0.183571" G="0.213652" T="0.303895"/>
      <pos A="0.243733" C="0.198612" G="0.308909" T="0.248747"/>
      <pos A="0.193598" C="0.273814" G="0.218666" T="0.313922"/>
      <pos A="0.318935" C="0.148477" G="0.193598" T="0.33899"/>
      <pos A="0.248747" C="0.323949" G="0.318935" T="0.108369"/>
      <pos A="0.278828" C="0.313922" G="0.113383" T="0.293868"/>
      <pos A="0.158504" C="0.36907" G="0.148477" T="0.323949"/>
      <pos A="0.384111" C="0.243733" G="0.218666" T="0.15349"/>
      <pos A="0.213652" C="0.349016" G="0.223679" T="0.213652"/>
      <pos A="0.13845" C="0.278828" G="0.308909" T="0.273814"/>
      <pos A="0.223679" C="0.118396" G="0.283841" T="0.374084"/>
      <pos A="0.323949" C="0.173545" G="0.33899" T="0.163518"/>
      <pos A="0.218666" C="0.228692" G="0.133437" T="0.419205"/>
      <pos A="0.308909" C="0.258773" G="0.178558" T="0.25376"/>
      <pos A="0.248747" C="0.203626" G="0.298881" T="0.248747"/>
      <pos A="0.193598" C="0.243733" G="0.333975" T="0.228692"/>
      <pos A="0.25376" C="0.243733" G="0.268801" T="0.233707"/>
      <pos A="0.23872" C="0.268801" G="0.293868" T="0.198612"/>
      <pos A="0.263787" C="0.36907" G="0.193598" T="0.173545"/>
      <pos A="0.193598" C="0.384111" G="0.133437" T="0.288854"/>
      <pos A="0.293868" C="0.203626" G="0.288854" T="0.213652"/>
      <pos A="0.344003" C="0.243733" G="0.25376" T="0.158504"/>
      <pos A="0.193598" C="0.344003" G="0.223679" T="0.23872"/>
      <pos A="0.188585" C="0.33899" G="0.263787" T="0.208639"/>
      <pos A="0.218666" C="0.333975" G="0.148477" T="0.298881"/>
      <pos A="0.419205" C="0.0431941" G="0.218666" T="0.318935"/>
      <pos A="0.318935" C="0.258773" G="0.288854" T="0.133437"/>
      <pos A="0.288854" C="0.228692" G="0.158504" T="0.323949"/>
      <pos A="0.168531" C="0.25376" G="0.36907" T="0.208639"/>
      <pos A="0.198612" C="0.323949" G="0.33899" T="0.13845"/>
      <pos A="0.328962" C="0.328962" G="0.218666" T="0.123409"/>
      <pos A="0.278828" C="0.0632484" G="0.308909" T="0.349016"/>
      <pos A="0.258773" C="0.213652" G="0.283841" T="0.243733"/>
    </motif>
    <motif db="0" id="M23" alt="O23" length="40" nsites="8" evalue="1.3e-003">
      <pos A="0.398148" C="0.00308642" G="0.00308642" T="0.595679"/>
      <pos A="0.00308642" C="0.00308642" G="0.200617" T="0.79321"/>
      <pos A="0.00308642" C="0.398148" G="0.595679" T="0.00308642"/>
      <pos A="0.00308642" C="0.398148" G="0.398148" T="0.200617"/>
      <pos A="0.00308642" C="0.79321" G="0.200617" T="0.00308642"/>
      <pos A="0.595679" C="0.00308642" G="0.00308642" T="0.398148"/>
      <pos A="0.398148" C="0.200617" G="0.00308642" T="0.398148"/>
      <pos A="0.200617" C="0.398148" G="0.00308642" T="0.398148"/>
      <pos A="0.00308642" C="0.00308642" G="0.595679" T="0.398148"/>
      <pos A="0.398148" C="0.200617" G="0.398148" T="0.00308642"/>
      <pos A="0.00308642" C="0.200617" G="0.79321" T="0.00308642"/>
      <pos A="0.00308642" C="0.79321" G="0.00308642" T="0.200617"/>
      <pos A="0.00308642" C="0.00308642" G="0.00308642" T="0.990741"/>
      <pos A="0.00308642" C="0.398148" G="0.200617" T="0.398148"/>
      <pos A="0.00308642" C="0.398148" G="0.595679" T="0.00308642"/>
      <pos A="0.398148" C="0.00308642" G="0.00308642" T="0.595679"/>
      <pos A="0.595679" C="0.398148" G="0.00308642" T="0.00308642"/>
      <pos A="0.00308642" C="0.595679" G="0.398148" T="0.00308642"/>
      <pos A="0.398148" C="0.200617" G="0.00308642" T="0.398148"/>
      <pos A="0.398148" C="0.398148" G="0.00308642" T="0.200617"/>
      <pos A="0.398148" C="0.00308642" G="0.398148" T="0.200617"/>
      <pos A="0.398148" C="0.200617" G="0.398148" T="0.00308642"/>
      <pos A="0.00308642" C="0.00308642" G="0.990741" T="0.00308642"/>
      <pos A="0.00308642" C="0.398148" G="0.595679" T="0.00308642"/>
      <pos A="0.200617" C="0.398148" G="0.00308642" T="0.398148"/>
      <pos A="0.00308642" C="0.200617" G="0.00308642" T="0.79321"/>
      <pos A="0.200617" C="0.79321" G="0.00308642" T="0.00308642"/>
      <pos A="0.00308642" C="0.990741" G="0.00308642" T="0.00308642"/>
      <pos A="0.398148" C="0.398148" G="0.00308642" T="0.200617"/>
      <pos A="0.398148" C="0.398148" G="0.200617" T="0.00308642"/>
      <pos A="0.00308642" C="0.595679" G="0.398148" T="0.00308642"/>
      <pos A="0.00308642" C="0.398148" G="0.200617" T="0.398148"/>
      <pos A="0.00308642" C="0.00308642" G="0.398148" T="0.595679"/>
      <pos A="0.398148" C="0.00308642" G="0.595679" T="0.00308642"/>
      <pos A="0.00308642" C="0.200617" G="0.79321" T="0.00308642"/>
      <pos A="0.00308642" C="0.00308642" G="0.398148" T="0.595679"/>
      <pos A="0.398148" C="0.00308642" G="0.398148" T="0.200617"/>
      <pos A="0.398148" C="0.398148" G="0.200617" T="0.00308642"/>
      <pos A="0.00308642" C="0.00308642" G="0.200617" T="0.79321"/>
      <pos A="0.00308642" C="0.990741" G="0.00308642" T="0.00308642"/>
    </motif>
    <motif db="0" id="M24" alt="O24" length="40" nsites="8" evalue="1.3e-003">
      <pos A="0.295724" C="0.515204" G="0.112826" T="0.0762459"/>
      <pos A="0.112826" C="0.332304" G="0.259145" T="0.295724"/>
      <pos A="0.0762459" C="0.259145" G="0.405464" T="0.259145"/>
      <pos A="0.185985" C="0.368884" G="0.0396662" T="0.405464"/>
      <pos A="0.112826" C="0.259145" G="0.332304" T="0.295724"/>
      <pos A="0.112826" C="0.332304" G="0.295724" T="0.259145"/>
      <pos A="0.0396662" C="0.405464" G="0.332304" T="0.222565"/>
      <pos A="0.0396662" C="0.368884" G="0.478623" T="0.112826"/>
      <pos A="0.478623" C="0.185985" G="0.0762459" T="0.259145"/>
      <pos A="0.0762459" C="0.551784" G="0.295724" T="0.0762459"/>
      <pos A="0.624943" C="0.185985" G="0.112826" T="0.0762459"/>
      <pos A="0.295724" C="0.259145" G="0.295724" T="0.149405"/>
      <pos A="0.259145" C="0.0396662" G="0.405464" T="0.295724"/>
      <pos A="0.332304" C="0.185985" G="0.185985" T="0.295724"/>
      <pos A="0.259145" C="0.149405" G="0.368884" T="0.222565"/>
      <pos A="0.368884" C="0.112826" G="0.368884" T="0.149405"/>
      <pos A="0.332304" C="0.149405" G="0.405464" T="0.112826"/>
      <pos A="0.332304" C="0.185985" G="0.295724" T="0.185985"/>
      <pos A="0.259145" C="0.222565" G="0.259145" T="0.259145"/>
      <pos A="0.295724" C="0.0762459" G="0.405464" T="0.222565"/>
      <pos A="0.368884" C="0.185985" G="0.295724" T="0.149405"/>
      <pos A="0.332304" C="0.0396662" G="0.442043" T="0.185985"/>
      <pos A="0.259145" C="0.222565" G="0.478623" T="0.0396662"/>
      <pos A="0.0762459" C="0.442043" G="0.368884" T="0.112826"/>
      <pos A="0.405464" C="0.149405" G="0.222565" T="0.222565"/>
      <pos A="0.0762459" C="0.0762459" G="0.698103" T="0.149405"/>
      <pos A="0.0762459" C="0.551784" G="0.259145" T="0.112826"/>
      <pos A="0.442043" C="0.295724" G="0.149405" T="0.112826"/>
      <pos A="0.405464" C="0.0396662" G="0.332304" T="0.222565"/>
      <pos A="0.0762459" C="0.222565" G="0.295724" T="0.405464"/>
      <pos A="0.185985" C="0.185985" G="0.259145" T="0.368884"/>
      <pos A="0.222565" C="0.515204" G="0.0396662" T="0.222565"/>
      <pos A="0.222565" C="0.588363" G="0.185985" T="0.00308642"/>
      <pos A="0.405464" C="0.149405" G="0.149405" T="0.295724"/>
      <pos A="0.442043" C="0.185985" G="0.332304" T="0.0396662"/>
      <pos A="0.295724" C="0.442043" G="0.149405" T="0.112826"/>
      <pos A="0.405464" C="0.0396662" G="0.222565" T="0.332304"/>
      <pos A="0.0396662" C="0.222565" G="0.478623" T="0.259145"/>
      <pos A="0.112826" C="0.0762459" G="0.368884" T="0.442043"/>
      <pos A="0.112826" C="0.185985" G="0.551784" T="0.149405"/>
    </motif>
    <motif db="0" id="M25" alt="O25" length="40" nsites="8" evalue="1.3e-003">
      <pos A="0.272446" C="0.362233" G="0.18266" T="0.18266"/>
      <pos A="0.18266" C="0.18266" G="0.45202" T="0.18266"/>
      <pos A="0.541807" C="0.18266" G="0.272446" T="0.00308642"/>
      <pos A="0.0928731" C="0.272446" G="0.272446" T="0.362233"/>
      <pos A="0.00308642" C="0.45202" G="0.362233" T="0.18266"/>
      <pos A="0.45202" C="0.18266" G="0.272446" T="0.0928731"/>
      <pos A="0.18266" C="0.272446" G="0.272446" T="0.272446"/>
      <pos A="0.0928731" C="0.362233" G="0.362233" T="0.18266"/>
      <pos A="0.0928731" C="0.272446" G="0.00308642" T="0.631594"/>
      <pos A="0.00308642" C="0.362233" G="0.272446" T="0.362233"/>
      <pos A="0.0928731" C="0.272446" G="0.18266" T="0.45202"/>
      <pos A="0.45202" C="0.18266" G="0.0928731" T="0.272446"/>
      <pos A="0.00308642" C="0.541807" G="0.272446" T="0.18266"/>
      <pos A="0.362233" C="0.18266" G="0.00308642" T="0.45202"/>
      <pos A="0.362233" C="0.362233" G="0.00308642" T="0.272446"/>
      <pos A="0.18266" C="0.00308642" G="0.362233" T="0.45202"/>
      <pos A="0.18266" C="0.00308642" G="0.631594" T="0.18266"/>
      <pos A="0.18266" C="0.631594" G="0.0928731" T="0.0928731"/>
      <pos A="0.45202" C="0.362233" G="0.0928731" T="0.0928731"/>
      <pos A="0.18266" C="0.362233" G="0.18266" T="0.272446"/>
      <pos A="0.362233" C="0.362233" G="0.0928731" T="0.18266"/>
      <pos A="0.0928731" C="0.362233" G="0.45202" T="0.0928731"/>
      <pos A="0.272446" C="0.18266" G="0.00308642" T="0.541807"/>
      <pos A="0.362233" C="0.362233" G="0.18266" T="0.0928731"/>
      <pos A="0.18266" C="0.362233" G="0.00308642" T="0.45202"/>
      <pos A="0.272446" C="0.0928731" G="0.362233" T="0.272446"/>
      <pos A="0.272446" C="0.272446" G="0.272446" T="0.18266"/>
      <pos A="0.18266" C="0.541807" G="0.18266" T="0.0928731"/>
      <pos A="0.362233" C="0.18266" G="0.45202" T="0.00308642"/>
      <pos A="0.00308642" C="0.541807" G="0.272446" T="0.18266"/>
      <pos A="0.0928731" C="0.0928731" G="0.272446" T="0.541807"/>
      <pos A="0.00308642" C="0.45202" G="0.18266" T="0.362233"/>
      <pos A="0.0928731" C="0.541807" G="0.0928731" T="0.272446"/>
      <pos A="0.0928731" C="0.45202" G="0.00308642" T="0.45202"/>
      <pos A="0.18266" C="0.272446" G="0.00308642" T="0.541807"/>
      <pos A="0.272446" C="0.272446" G="0.00308642" T="0.45202"/>
      <pos A="0.00308642" C="0.0928731" G="0.18266" T="0.721381"/>
      <pos A="0.272446" C="0.362233" G="0.272446" T="0.0928731"/>
      <pos A="0.721381" C="0.272446" G="0.00308642" T="0.00308642"/>
      <pos A="0.45202" C="0.0928731" G="0.362233" T="0.0928731"/>
    </motif>
    <motif db="0" id="M26" alt="O26" length="40" nsites="8" evalue="1.3e-003">
      <pos A="0.14418" C="0.299383" G="0.271164" T="0.285273"/>
      <pos A="0.285273" C="0.341711" G="0.214727" T="0.158289"/>
      <pos A="0.13007" C="0.36993" G="0.384039" T="0.115961"/>
      <pos A="0.228836" C="0.398148" G="0.214727" T="0.158289"/>
      <pos A="0.14418" C="0.327601" G="0.285273" T="0.242945"/>
      <pos A="0.200617" C="0.242945" G="0.158289" T="0.398148"/>
      <pos A="0.158289" C="0.0877422" G="0.285273" T="0.468695"/>
      <pos A="0.384039" C="0.0877422" G="0.228836" T="0.299383"/>
      <pos A="0.214727" C="0.200617" G="0.313492" T="0.271164"/>
      <pos A="0.271164" C="0.017196" G="0.14418" T="0.567461"/>
      <pos A="0.257055" C="0.327601" G="0.172399" T="0.242945"/>
      <pos A="0.426366" C="0.214727" G="0.200617" T="0.158289"/>
      <pos A="0.341711" C="0.313492" G="0.0877422" T="0.257055"/>
      <pos A="0.35582" C="0.101852" G="0.242945" T="0.299383"/>
      <pos A="0.35582" C="0.242945" G="0.214727" T="0.186508"/>
      <pos A="0.186508" C="0.496914" G="0.200617" T="0.115961"/>
      <pos A="0.158289" C="0.341711" G="0.299383" T="0.200617"/>
      <pos A="0.200617" C="0.172399" G="0.186508" T="0.440476"/>
      <pos A="0.285273" C="0.285273" G="0.257055" T="0.172399"/>
      <pos A="0.172399" C="0.172399" G="0.35582" T="0.299383"/>
      <pos A="0.384039" C="0.13007" G="0.327601" T="0.158289"/>
      <pos A="0.0877422" C="0.200617" G="0.511023" T="0.200617"/>
      <pos A="0.101852" C="0.257055" G="0.412258" T="0.228836"/>
      <pos A="0.172399" C="0.257055" G="0.242945" T="0.327601"/>
      <pos A="0.454586" C="0.0736336" G="0.228836" T="0.242945"/>
      <pos A="0.440476" C="0.228836" G="0.299383" T="0.0313047"/>
      <pos A="0.426366" C="0.115961" G="0.242945" T="0.214727"/>
      <pos A="0.115961" C="0.158289" G="0.412258" T="0.313492"/>
      <pos A="0.0877422" C="0.327601" G="0.553351" T="0.0313047"/>
      <pos A="0.158289" C="0.384039" G="0.158289" T="0.299383"/>
      <pos A="0.257055" C="0.313492" G="0.257055" T="0.172399"/>
      <pos A="0.299383" C="0.285273" G="0.200617" T="0.214727"/>
      <pos A="0.214727" C="0.257055" G="0.115961" T="0.412258"/>
      <pos A="0.200617" C="0.341711" G="0.158289" T="0.299383"/>
      <pos A="0.0877422" C="0.228836" G="0.482804" T="0.200617"/>
      <pos A="0.059524" C="0.341711" G="0.299383" T="0.299383"/>
      <pos A="0.384039" C="0.35582" G="0.14418" T="0.115961"/>
      <pos A="0.341711" C="0.14418" G="0.257055" T="0.257055"/>
      <pos A="0.426366" C="0.214727" G="0.214727" T="0.14418"/>
      <pos A="0.214727" C="0.440476" G="0.257055" T="0.0877422"/>
    </motif>
    <motif db="0" id="M27" alt="O27" length="40" nsites="8" evalue="1.3e-003">
      <pos A="0.496914" C="0.496914" G="0.00308642" T="0.00308642"/>
      <pos A="0.496914" C="0.496914" G="0.00308642" T="0.00308642"/>
      <pos A="0.25" C="0.00308642" G="0.25" T="0.496914"/>
      <pos A="0.00308642" C="0.25" G="0.743827" T="0.00308642"/>
      <pos A="0.00308642" C="0.496914" G="0.00308642" T="0.496914"/>
      <pos A="0.25" C="0.743827" G="0.00308642" T="0.00308642"/>
      <pos A="0.00308642" C="0.00308642" G="0.496914" T="0.496914"/>
      <pos A="0.00308642" C="0.25" G="0.25" T="0.496914"/>
      <pos A="0.25" C="0.743827" G="0.00308642" T="0.00308642"/>
      <pos A="0.25" C="0.496914" G="0.00308642" T="0.25"/>
      <pos A="0.00308642" C="0.743827" G="0.00308642" T="0.25"/>
      <pos A="0.496914" C="0.496914" G="0.00308642" T="0.00308642"/>
      <pos A="0.00308642" C="0.25" G="0.496914" T="0.25"/>
      <pos A="0.00308642" C="0.496914" G="0.25" T="0.25"/>
      <pos A="0.496914" C="0.00308642" G="0.00308642" T="0.496914"/>
      <pos A="0.496914" C="0.25" G="0.25" T="0.00308642"/>
      <pos A="0.496914" C="0.496914" G="0.00308642" T="0.00308642"/>
      <pos A="0.25" C="0.25" G="0.00308642" T="0.496914"/>
      <pos A="0.990741" C="0.00308642" G="0.00308642" T="0.00308642"/>
      <pos A="0.25" C="0.00308642" G="0.496914" T="0.25"/>
      <pos A="0.496914" C="0.00308642" G="0.25" T="0.25"/>
      <pos A="0.25" C="0.25" G="0.25" T="0.25"/>
      <pos A="0.25" C="0.00308642" G="0.496914" T="0.25"/>
      <pos A="0.00308642" C="0.496914" G="0.496914" T="0.00308642"/>
      <pos A="0.25" C="0.496914" G="0.25" T="0.00308642"/>
      <pos A="0.25" C="0.25" G="0.25" T="0.25"/>
      <pos A="0.00308642" C="0.00308642" G="0.00308642" T="0.990741"/>
      <pos A="0.496914" C="0.25" G="0.25" T="0.00308642"/>
      <pos A="0.496914" C="0.496914" G="0.00308642" T="0.00308642"/>
      <pos A="0.25" C="0.00308642" G="0.496914" T="0.25"/>
      <pos A="0.25" C="0.25" G="0.25" T="0.25"/>
      <pos A="0.25" C="0.743827" G="0.00308642" T="0.00308642"/>
      <pos A="0.743827" C="0.00308642" G="0.00308642" T="0.25"/>
      <pos A="0.25" C="0.25" G="0.496914" T="0.00308642"/>
      <pos A="0.496914" C="0.00308642" G="0.25" T="0.25"/>
      <pos A="0.00308642" C="0.25" G="0.743827" T="0.00308642"/>
      <pos A="0.00308642" C="0.496914" G="0.00308642" T="0.496914"/>
      <pos A="0.25" C="0.25" G="0.00308642" T="0.496914"/>
      <pos A="0.00308642" C="0.00308642" G="0.25" T="0.743827"/>
      <pos A="0.25" C="0.00308642" G="0.25" T="0.496914"/>
    </motif>
    <motif db="0" id="M28" alt="O28" length="40" nsites="8" evalue="1.3e-003">
      <pos A="0.263787" C="0.108369" G="0.409178" T="0.218666"/>
      <pos A="0.103356" C="0.243733" G="0.278828" T="0.374084"/>
      <pos A="0.183571" C="0.23872" G="0.303895" T="0.273814"/>
      <pos A="0.288854" C="0.364056" G="0.163518" T="0.183571"/>
      <pos A="0.198612" C="0.359043" G="0.198612" T="0.243733"/>
      <pos A="0.293868" C="0.349016" G="0.143464" T="0.213652"/>
      <pos A="0.318935" C="0.218666" G="0.328962" T="0.133437"/>
      <pos A="0.268801" C="0.178558" G="0.414192" T="0.13845"/>
      <pos A="0.33899" C="0.409178" G="0.113383" T="0.13845"/>
      <pos A="0.223679" C="0.243733" G="0.243733" T="0.288854"/>
      <pos A="0.404164" C="0.308909" G="0.0883151" T="0.198612"/>
      <pos A="0.158504" C="0.33899" G="0.188585" T="0.313922"/>
      <pos A="0.193598" C="0.218666" G="0.308909" T="0.278828"/>
      <pos A="0.379097" C="0.133437" G="0.318935" T="0.168531"/>
      <pos A="0.188585" C="0.248747" G="0.25376" T="0.308909"/>
      <pos A="0.193598" C="0.178558" G="0.293868" T="0.333975"/>
      <pos A="0.0682617" C="0.61473" G="0.108369" T="0.208639"/>
      <pos A="0.399151" C="0.13845" G="0.188585" T="0.273814"/>
      <pos A="0.233707" C="0.203626" G="0.318935" T="0.243733"/>
      <pos A="0.133437" C="0.248747" G="0.263787" T="0.35403"/>
      <pos A="0.258773" C="0.158504" G="0.328962" T="0.25376"/>
      <pos A="0.278828" C="0.143464" G="0.25376" T="0.323949"/>
      <pos A="0.288854" C="0.158504" G="0.293868" T="0.258773"/>
      <pos A="0.359043" C="0.263787" G="0.178558" T="0.198612"/>
      <pos A="0.213652" C="0.218666" G="0.288854" T="0.278828"/>
      <pos A="0.258773" C="0.273814" G="0.218666" T="0.248747"/>
      <pos A="0.273814" C="0.374084" G="0.208639" T="0.143464"/>
      <pos A="0.364056" C="0.243733" G="0.213652" T="0.178558"/>
      <pos A="0.178558" C="0.268801" G="0.183571" T="0.36907"/>
      <pos A="0.303895" C="0.25376" G="0.333975" T="0.108369"/>
      <pos A="0.173545" C="0.23872" G="0.263787" T="0.323949"/>
      <pos A="0.248747" C="0.25376" G="0.328962" T="0.168531"/>
      <pos A="0.328962" C="0.208639" G="0.288854" T="0.173545"/>
      <pos A="0.349016" C="0.273814" G="0.163518" T="0.213652"/>
      <pos A="0.273814" C="0.188585" G="0.25376" T="0.283841"/>
      <pos A="0.268801" C="0.158504" G="0.203626" T="0.36907"/>
      <pos A="0.223679" C="0.404164" G="0.193598" T="0.178558"/>
      <pos A="0.278828" C="0.198612" G="0.168531" T="0.35403"/>
      <pos A="0.128424" C="0.298881" G="0.268801" T="0.303895"/>
      <pos A="0.0833017" C="0.283841" G="0.33899" T="0.293868"/>
    </motif>
    <motif db="0" id="M29" alt="O29" length="40" nsites="8" evalue="1.3e-003">
      <pos A="0.328499" C="0.15152" G="0.162938" T="0.357044"/>
      <pos A="0.134393" C="0.334207" G="0.202901" T="0.328499"/>
      <pos A="0.220028" C="0.254281" G="0.282827" T="0.242864"/>
      <pos A="0.2657" C="0.362753" G="0.208609" T="0.162938"/>
      <pos A="0.214319" C="0.271408" G="0.254281" T="0.259991"/>
      <pos A="0.0944306" C="0.368461" G="0.311372" T="0.225737"/>
      <pos A="0.391298" C="0.231446" G="0.191482" T="0.185774"/>
      <pos A="0.231446" C="0.419842" G="0.134393" T="0.214319"/>
      <pos A="0.414133" C="0.277118" G="0.15152" T="0.157229"/>
      <pos A="0.311372" C="0.237155" G="0.197192" T="0.254281"/>
      <pos A="0.191482" C="0.197192" G="0.339916" T="0.271408"/>
      <pos A="0.202901" C="0.15152" G="0.248573" T="0.397006"/>
      <pos A="0.134393" C="0.134393" G="0.277118" T="0.454096"/>
      <pos A="0.225737" C="0.237155" G="0.31708" T="0.220028"/>
      <pos A="0.231446" C="0.311372" G="0.231446" T="0.225737"/>
      <pos A="0.2657" C="0.174356" G="0.277118" T="0.282827"/>
      <pos A="0.134393" C="0.37988" G="0.231446" T="0.254281"/>
      <pos A="0.562567" C="0.122975" G="0.145811" T="0.168647"/>
      <pos A="0.259991" C="0.128684" G="0.174356" T="0.436969"/>
      <pos A="0.122975" C="0.339916" G="0.214319" T="0.322789"/>
      <pos A="0.237155" C="0.197192" G="0.208609" T="0.357044"/>
      <pos A="0.197192" C="0.0430489" G="0.37988" T="0.37988"/>
      <pos A="0.299954" C="0.339916" G="0.185774" T="0.174356"/>
      <pos A="0.357044" C="0.208609" G="0.259991" T="0.174356"/>
      <pos A="0.282827" C="0.254281" G="0.2657" T="0.197192"/>
      <pos A="0.191482" C="0.345626" G="0.248573" T="0.214319"/>
      <pos A="0.197192" C="0.385588" G="0.105848" T="0.311372"/>
      <pos A="0.357044" C="0.231446" G="0.180065" T="0.231446"/>
      <pos A="0.248573" C="0.254281" G="0.305662" T="0.191482"/>
      <pos A="0.254281" C="0.391298" G="0.168647" T="0.185774"/>
      <pos A="0.368461" C="0.214319" G="0.157229" T="0.259991"/>
      <pos A="0.100139" C="0.391298" G="0.322789" T="0.185774"/>
      <pos A="0.185774" C="0.37988" G="0.254281" T="0.180065"/>
      <pos A="0.294245" C="0.271408" G="0.180065" T="0.254281"/>
      <pos A="0.391298" C="0.100139" G="0.339916" T="0.168647"/>
      <pos A="0.305662" C="0.37988" G="0.231446" T="0.0830123"/>
      <pos A="0.351334" C="0.174356" G="0.202901" T="0.271408"/>
      <pos A="0.242864" C="0.345626" G="0.140102" T="0.271408"/>
      <pos A="0.220028" C="0.0944306" G="0.357044" T="0.328499"/>
      <pos A="0.174356" C="0.282827" G="0.425552" T="0.117266"/>
    </motif>
    <motif db="0" id="M3" alt="O3" length="40" nsites="8" evalue="1.3e-003">
      <pos A="0.00308642" C="0.990741" G="0.00308642" T="0.00308642"/>
      <pos A="0.00308642" C="0.00308642" G="0.00308642" T="0.990741"/>
      <pos A="0.00308642" C="0.990741" G="0.00308642" T="0.00308642"/>
      <pos A="0.990741" C="0.00308642" G="0.00308642" T="0.00308642"/>
      <pos A="0.00308642" C="0.00308642" G="0.990741" T="0.00308642"/>
      <pos A="0.00308642" C="0.00308642" G="0.990741" T="0.00308642"/>
      <pos A="0.990741" C="0.00308642" G="0.00308642" T="0.00308642"/>
      <pos A="0.990741" C="0.00308642" G="0.00308642" T="0.00308642"/>
      <pos A="0.990741" C="0.00308642" G="0.00308642" T="0.00308642"/>
      <pos A="0.00308642" C="0.990741" G="0.00308642" T="0.00308642"/>
      <pos A="0.00308642" C="0.00308642" G="0.00308642" T="0.990741"/>
      <pos A="0.00308642" C="0.00308642" G="0.00308642" T="0.990741"/>
      <pos A="0.990741" C="0.00308642" G="0.00308642" T="0.00308642"/>
      <pos A="0.00308642" C="0.990741" G="0.00308642" T="0.00308642"/>
      <pos A="0.990741" C="0.00308642" G="0.00308642" T="0.00308642"/>
      <pos A="0.990741" C="0.00308642" G="0.00308642" T="0.00308642"/>
      <pos A="0.00308642" C="0.00308642" G="0.00308642" T="0.990741"/>
      <pos A="0.00308642" C="0.990741" G="0.00308642" T="0.00308642"/>
      <pos A="0.990741" C="0.00308642" G="0.00308642" T="0.00308642"/>
      <pos A="0.00308642" C="0.990741" G="0.00308642" T="0.00308642"/>
      <pos A="0.00308642" C="0.00308642" G="0.990741" T="0.00308642"/>
      <pos A="0.00308642" C="0.00308642" G="0.990741" T="0.00308642"/>
      <pos A="0.00308642" C="0.990741" G="0.00308642" T="0.00308642"/>
      <pos A="0.990741" C="0.00308642" G="0.00308642" T="0.00308642"/>
      <pos A="0.00308642" C="0.00308642" G="0.990741" T="0.00308642"/>
      <pos A="0.990741" C="0.00308642" G="0.00308642" T="0.00308642"/>
      <pos A="0.990741" C="0.00308642" G="0.00308642" T="0.00308642"/>
      <pos A="0.00308642" C="0.00308642" G="0.990741" T="0.00308642"/>
      <pos A="0.00308642" C="0.00308642" G="0.00308642" T="0.990741"/>
      <pos A="0.00308642" C="0.00308642" G="0.990741" T="0.00308642"/>
      <pos A="0.00308642" C="0.00308642" G="0.990741" T="0.00308642"/>
      <pos A="0.990741" C="0.00308642" G="0.00308642" T="0.00308642"/>
      <pos A="0.990741" C="0.00308642" G="0.00308642" T="0.00308642"/>
      <pos A="0.00308642" C="0.00308642" G="0.990741" T="0.00308642"/>
      <pos A="0.00308642" C="0.990741" G="0.00308642" T="0.00308642"/>
      <pos A="0.990741" C="0.00308642" G="0.00308642" T="0.00308642"/>
      <pos A="0.990741" C="0.00308642" G="0.00308642" T="0.00308642"/>
      <pos A="0.00308642" C="0.00308642" G="0.990741" T="0.00308642"/>
      <pos A="0.00308642" C="0.00308642" G="0.990741" T="0.00308642"/>
      <pos A="0.00308642" C="0.990741" G="0.00308642" T="0.00308642"/>
    </motif>
    <motif db="0" id="M30" alt="O30" length="40" nsites="8" evalue="1.3e-003">
      <pos A="0.195419" C="0.288987" G="0.216211" T="0.299383"/>
      <pos A="0.299383" C="0.190221" G="0.138239" T="0.372157"/>
      <pos A="0.190221" C="0.408544" G="0.237004" T="0.16423"/>
      <pos A="0.314977" C="0.16423" G="0.16423" T="0.356563"/>
      <pos A="0.153834" C="0.299383" G="0.299383" T="0.2474"/>
      <pos A="0.2526" C="0.22141" G="0.231806" T="0.294185"/>
      <pos A="0.273392" C="0.351365" G="0.231806" T="0.143437"/>
      <pos A="0.33577" C="0.169428" G="0.273392" T="0.22141"/>
      <pos A="0.159032" C="0.216211" G="0.361761" T="0.262996"/>
      <pos A="0.185023" C="0.372157" G="0.216211" T="0.226608"/>
      <pos A="0.439733" C="0.205815" G="0.0394736" T="0.314977"/>
      <pos A="0.226608" C="0.231806" G="0.444931" T="0.0966538"/>
      <pos A="0.257798" C="0.257798" G="0.283789" T="0.200617"/>
      <pos A="0.211013" C="0.320176" G="0.33577" T="0.133041"/>
      <pos A="0.143437" C="0.257798" G="0.2474" T="0.351365"/>
      <pos A="0.2526" C="0.211013" G="0.288987" T="0.2474"/>
      <pos A="0.314977" C="0.159032" G="0.273392" T="0.2526"/>
      <pos A="0.434535" C="0.33577" G="0.0966538" T="0.133041"/>
      <pos A="0.299383" C="0.294185" G="0.127843" T="0.27859"/>
      <pos A="0.325374" C="0.211013" G="0.205815" T="0.257798"/>
      <pos A="0.22141" C="0.237004" G="0.211013" T="0.330572"/>
      <pos A="0.242202" C="0.242202" G="0.304581" T="0.211013"/>
      <pos A="0.356563" C="0.0810588" G="0.283789" T="0.27859"/>
      <pos A="0.195419" C="0.2526" G="0.33577" T="0.216211"/>
      <pos A="0.0758607" C="0.429337" G="0.294185" T="0.200617"/>
      <pos A="0.174626" C="0.283789" G="0.143437" T="0.398148"/>
      <pos A="0.138239" C="0.356563" G="0.304581" T="0.200617"/>
      <pos A="0.351365" C="0.27859" G="0.117446" T="0.2526"/>
      <pos A="0.159032" C="0.330572" G="0.309779" T="0.200617"/>
      <pos A="0.33577" C="0.294185" G="0.0446716" T="0.325374"/>
      <pos A="0.257798" C="0.226608" G="0.16423" T="0.351365"/>
      <pos A="0.200617" C="0.231806" G="0.27859" T="0.288987"/>
      <pos A="0.174626" C="0.2474" G="0.366959" T="0.211013"/>
      <pos A="0.2474" C="0.366959" G="0.22141" T="0.16423"/>
      <pos A="0.2474" C="0.268194" G="0.216211" T="0.268194"/>
      <pos A="0.377355" C="0.242202" G="0.27859" T="0.101852"/>
      <pos A="0.2526" C="0.2526" G="0.299383" T="0.195419"/>
      <pos A="0.190221" C="0.148635" G="0.320176" T="0.340968"/>
      <pos A="0.262996" C="0.242202" G="0.257798" T="0.237004"/>
      <pos A="0.403346" C="0.112248" G="0.0966538" T="0.387752"/>
    </motif>
    <motif db="0" id="M32" alt="O32" length="40" nsites="8" evalue="1.3e-003">
      <pos A="0.293868" C="0.23872" G="0.173545" T="0.293868"/>
      <pos A="0.33899" C="0.258773" G="0.243733" T="0.158504"/>
      <pos A="0.288854" C="0.228692" G="0.288854" T="0.193598"/>
      <pos A="0.148477" C="0.344003" G="0.303895" T="0.203626"/>
      <pos A="0.168531" C="0.208639" G="0.288854" T="0.333975"/>
      <pos A="0.233707" C="0.349016" G="0.318935" T="0.0983427"/>
      <pos A="0.313922" C="0.23872" G="0.0983427" T="0.349016"/>
      <pos A="0.213652" C="0.308909" G="0.183571" T="0.293868"/>
      <pos A="0.218666" C="0.303895" G="0.168531" T="0.308909"/>
      <pos A="0.308909" C="0.0632484" G="0.258773" T="0.36907"/>
      <pos A="0.283841" C="0.173545" G="0.218666" T="0.323949"/>
      <pos A="0.414192" C="0.308909" G="0.148477" T="0.128424"/>
      <pos A="0.208639" C="0.198612" G="0.283841" T="0.308909"/>
      <pos A="0.188585" C="0.263787" G="0.208639" T="0.33899"/>
      <pos A="0.198612" C="0.359043" G="0.25376" T="0.188585"/>
      <pos A="0.198612" C="0.449286" G="0.228692" T="0.123409"/>
      <pos A="0.439258" C="0.213652" G="0.203626" T="0.143464"/>
      <pos A="0.288854" C="0.23872" G="0.258773" T="0.213652"/>
      <pos A="0.143464" C="0.203626" G="0.328962" T="0.323949"/>
      <pos A="0.178558" C="0.374084" G="0.248747" T="0.198612"/>
      <pos A="0.198612" C="0.298881" G="0.133437" T="0.36907"/>
      <pos A="0.163518" C="0.384111" G="0.103356" T="0.349016"/>
      <pos A="0.349016" C="0.288854" G="0.223679" T="0.13845"/>
      <pos A="0.268801" C="0.168531" G="0.36907" T="0.193598"/>
      <pos A="0.213652" C="0.15349" G="0.278828" T="0.35403"/>
      <pos A="0.25376" C="0.158504" G="0.349016" T="0.23872"/>
      <pos A="0.283841" C="0.278828" G="0.288854" T="0.148477"/>
      <pos A="0.288854" C="0.394137" G="0.213652" T="0.103356"/>
      <pos A="0.25376" C="0.198612" G="0.268801" T="0.278828"/>
      <pos A="0.424218" C="0.13845" G="0.243733" T="0.193598"/>
      <pos A="0.143464" C="0.223679" G="0.344003" T="0.288854"/>
      <pos A="0.208639" C="0.198612" G="0.303895" T="0.288854"/>
      <pos A="0.15349" C="0.233707" G="0.268801" T="0.344003"/>
      <pos A="0.308909" C="0.148477" G="0.178558" T="0.364056"/>
      <pos A="0.318935" C="0.384111" G="0.208639" T="0.0883151"/>
      <pos A="0.243733" C="0.23872" G="0.213652" T="0.303895"/>
      <pos A="0.258773" C="0.248747" G="0.374084" T="0.118396"/>
      <pos A="0.323949" C="0.278828" G="0.163518" T="0.233707"/>
      <pos A="0.25376" C="0.439258" G="0.193598" T="0.113383"/>
      <pos A="0.15349" C="0.23872" G="0.263787" T="0.344003"/>
    </motif>
    <motif db="0" id="M33" alt="O33" length="40" nsites="8" evalue="1.3e-003">
      <pos A="0.333975" C="0.293868" G="0.23872" T="0.133437"/>
      <pos A="0.148477" C="0.344003" G="0.273814" T="0.233707"/>
      <pos A="0.303895" C="0.163518" G="0.163518" T="0.36907"/>
      <pos A="0.288854" C="0.173545" G="0.203626" T="0.333975"/>
      <pos A="0.118396" C="0.293868" G="0.33899" T="0.248747"/>
      <pos A="0.223679" C="0.273814" G="0.173545" T="0.328962"/>
      <pos A="0.103356" C="0.328962" G="0.203626" T="0.364056"/>
      <pos A="0.188585" C="0.318935" G="0.278828" T="0.213652"/>
      <pos A="0.263787" C="0.248747" G="0.248747" T="0.23872"/>
      <pos A="0.128424" C="0.283841" G="0.273814" T="0.313922"/>
      <pos A="0.359043" C="0.178558" G="0.33899" T="0.123409"/>
      <pos A="0.36907" C="0.183571" G="0.193598" T="0.25376"/>
      <pos A="0.133437" C="0.349016" G="0.33899" T="0.178558"/>
      <pos A="0.328962" C="0.23872" G="0.218666" T="0.213652"/>
      <pos A="0.268801" C="0.349016" G="0.168531" T="0.213652"/>
      <pos A="0.33899" C="0.178558" G="0.258773" T="0.223679"/>
      <pos A="0.0983427" C="0.233707" G="0.273814" T="0.394137"/>
      <pos A="0.318935" C="0.108369" G="0.273814" T="0.298881"/>
      <pos A="0.223679" C="0.243733" G="0.384111" T="0.148477"/>
      <pos A="0.313922" C="0.344003" G="0.15349" T="0.188585"/>
      <pos A="0.203626" C="0.213652" G="0.268801" T="0.313922"/>
      <pos A="0.273814" C="0.333975" G="0.183571" T="0.208639"/>
      <pos A="0.188585" C="0.208639" G="0.273814" T="0.328962"/>
      <pos A="0.283841" C="0.178558" G="0.178558" T="0.359043"/>
      <pos A="0.318935" C="0.328962" G="0.268801" T="0.0833017"/>
      <pos A="0.323949" C="0.313922" G="0.188585" T="0.173545"/>
      <pos A="0.318935" C="0.258773" G="0.318935" T="0.103356"/>
      <pos A="0.0732751" C="0.359043" G="0.323949" T="0.243733"/>
      <pos A="0.439258" C="0.0632484" G="0.163518" T="0.333975"/>
      <pos A="0.273814" C="0.228692" G="0.208639" T="0.288854"/>
      <pos A="0.479367" C="0.203626" G="0.163518" T="0.15349"/>
      <pos A="0.218666" C="0.278828" G="0.228692" T="0.273814"/>
      <pos A="0.158504" C="0.268801" G="0.228692" T="0.344003"/>
      <pos A="0.188585" C="0.328962" G="0.303895" T="0.178558"/>
      <pos A="0.263787" C="0.288854" G="0.233707" T="0.213652"/>
      <pos A="0.218666" C="0.273814" G="0.168531" T="0.33899"/>
      <pos A="0.0983427" C="0.293868" G="0.364056" T="0.243733"/>
      <pos A="0.193598" C="0.223679" G="0.288854" T="0.293868"/>
      <pos A="0.158504" C="0.283841" G="0.313922" T="0.243733"/>
      <pos A="0.318935" C="0.25376" G="0.23872" T="0.188585"/>
    </motif>
    <motif db="0" id="M34" alt="O34" length="40" nsites="8" evalue="1.3e-003">
      <pos A="0.00308642" C="0.272446" G="0.362233" T="0.362233"/>
      <pos A="0.541807" C="0.362233" G="0.0928731" T="0.00308642"/>
      <pos A="0.362233" C="0.18266" G="0.18266" T="0.272446"/>
      <pos A="0.362233" C="0.0928731" G="0.272446" T="0.272446"/>
      <pos A="0.362233" C="0.0928731" G="0.541807" T="0.00308642"/>
      <pos A="0.18266" C="0.541807" G="0.18266" T="0.0928731"/>
      <pos A="0.00308642" C="0.0928731" G="0.18266" T="0.721381"/>
      <pos A="0.00308642" C="0.541807" G="0.362233" T="0.0928731"/>
      <pos A="0.272446" C="0.272446" G="0.18266" T="0.272446"/>
      <pos A="0.00308642" C="0.362233" G="0.362233" T="0.272446"/>
      <pos A="0.0928731" C="0.721381" G="0.18266" T="0.00308642"/>
      <pos A="0.362233" C="0.541807" G="0.00308642" T="0.0928731"/>
      <pos A="0.18266" C="0.0928731" G="0.18266" T="0.541807"/>
      <pos A="0.272446" C="0.272446" G="0.18266" T="0.272446"/>
      <pos A="0.0928731" C="0.00308642" G="0.900954" T="0.00308642"/>
      <pos A="0.272446" C="0.00308642" G="0.631594" T="0.0928731"/>
      <pos A="0.00308642" C="0.18266" G="0.811167" T="0.00308642"/>
      <pos A="0.00308642" C="0.362233" G="0.541807" T="0.0928731"/>
      <pos A="0.0928731" C="0.631594" G="0.272446" T="0.00308642"/>
      <pos A="0.45202" C="0.0928731" G="0.272446" T="0.18266"/>
      <pos A="0.541807" C="0.18266" G="0.0928731" T="0.18266"/>
      <pos A="0.362233" C="0.272446" G="0.362233" T="0.00308642"/>
      <pos A="0.00308642" C="0.45202" G="0.45202" T="0.0928731"/>
      <pos A="0.00308642" C="0.541807" G="0.18266" T="0.272446"/>
      <pos A="0.362233" C="0.0928731" G="0.362233" T="0.18266"/>
      <pos A="0.0928731" C="0.362233" G="0.541807" T="0.00308642"/>
      <pos A="0.18266" C="0.00308642" G="0.0928731" T="0.721381"/>
      <pos A="0.272446" C="0.272446" G="0.45202" T="0.00308642"/>
      <pos A="0.362233" C="0.272446" G="0.362233" T="0.00308642"/>
      <pos A="0.272446" C="0.362233" G="0.18266" T="0.18266"/>
      <pos A="0.18266" C="0.00308642" G="0.721381" T="0.0928731"/>
      <pos A="0.18266" C="0.272446" G="0.0928731" T="0.45202"/>
      <pos A="0.00308642" C="0.0928731" G="0.541807" T="0.362233"/>
      <pos A="0.00308642" C="0.362233" G="0.631594" T="0.00308642"/>
      <pos A="0.45202" C="0.541807" G="0.00308642" T="0.00308642"/>
      <pos A="0.00308642" C="0.362233" G="0.541807" T="0.0928731"/>
      <pos A="0.18266" C="0.45202" G="0.18266" T="0.18266"/>
      <pos A="0.362233" C="0.272446" G="0.0928731" T="0.272446"/>
      <pos A="0.18266" C="0.272446" G="0.272446" T="0.272446"/>
      <pos A="0.00308642" C="0.541807" G="0.18266" T="0.272446"/>
    </motif>
    <motif db="0" id="M37" alt="O37" length="40" nsites="8" evalue="1.3e-003">
      <pos A="0.335564" C="0.257334" G="0.139989" T="0.267113"/>
      <pos A="0.296449" C="0.257334" G="0.188883" T="0.257334"/>
      <pos A="0.20844" C="0.159547" G="0.335564" T="0.296449"/>
      <pos A="0.20844" C="0.061759" G="0.482246" T="0.247556"/>
      <pos A="0.120432" C="0.404016" G="0.276892" T="0.198662"/>
      <pos A="0.276892" C="0.404016" G="0.237777" T="0.0813165"/>
      <pos A="0.198662" C="0.335564" G="0.169325" T="0.296449"/>
      <pos A="0.276892" C="0.286671" G="0.227998" T="0.20844"/>
      <pos A="0.20844" C="0.413795" G="0.169325" T="0.20844"/>
      <pos A="0.198662" C="0.0813165" G="0.306228" T="0.413795"/>
      <pos A="0.00308642" C="0.218219" G="0.276892" T="0.501802"/>
      <pos A="0.306228" C="0.198662" G="0.276892" T="0.218219"/>
      <pos A="0.237777" C="0.227998" G="0.188883" T="0.345343"/>
      <pos A="0.316007" C="0.100874" G="0.267113" T="0.316007"/>
      <pos A="0.159547" C="0.276892" G="0.384458" T="0.179104"/>
      <pos A="0.257334" C="0.149768" G="0.423573" T="0.169325"/>
      <pos A="0.247556" C="0.345343" G="0.227998" T="0.179104"/>
      <pos A="0.276892" C="0.257334" G="0.296449" T="0.169325"/>
      <pos A="0.227998" C="0.355122" G="0.100874" T="0.316007"/>
      <pos A="0.13021" C="0.384458" G="0.316007" T="0.169325"/>
      <pos A="0.37468" C="0.0813165" G="0.237777" T="0.306228"/>
      <pos A="0.37468" C="0.316007" G="0.257334" T="0.0519802"/>
      <pos A="0.286671" C="0.325786" G="0.227998" T="0.159547"/>
      <pos A="0.286671" C="0.306228" G="0.179104" T="0.227998"/>
      <pos A="0.218219" C="0.100874" G="0.227998" T="0.45291"/>
      <pos A="0.149768" C="0.179104" G="0.462688" T="0.20844"/>
      <pos A="0.061759" C="0.345343" G="0.404016" T="0.188883"/>
      <pos A="0.296449" C="0.276892" G="0.247556" T="0.179104"/>
      <pos A="0.462688" C="0.247556" G="0.120432" T="0.169325"/>
      <pos A="0.139989" C="0.413795" G="0.227998" T="0.218219"/>
      <pos A="0.169325" C="0.394237" G="0.316007" T="0.120432"/>
      <pos A="0.276892" C="0.316007" G="0.100874" T="0.306228"/>
      <pos A="0.335564" C="0.227998" G="0.237777" T="0.198662"/>
      <pos A="0.139989" C="0.364901" G="0.355122" T="0.139989"/>
      <pos A="0.198662" C="0.198662" G="0.257334" T="0.345343"/>
      <pos A="0.169325" C="0.159547" G="0.335564" T="0.335564"/>
      <pos A="0.276892" C="0.179104" G="0.169325" T="0.37468"/>
      <pos A="0.325786" C="0.218219" G="0.364901" T="0.0910953"/>
      <pos A="0.306228" C="0.110653" G="0.433352" T="0.149768"/>
      <pos A="0.0519802" C="0.345343" G="0.404016" T="0.198662"/>
    </motif>
    <motif db="0" id="M38" alt="O38" length="40" nsites="8" evalue="1.3e-003">
      <pos A="0.174626" C="0.179824" G="0.33577" T="0.309779"/>
      <pos A="0.143437" C="0.257798" G="0.377355" T="0.22141"/>
      <pos A="0.242202" C="0.138239" G="0.398148" T="0.22141"/>
      <pos A="0.268194" C="0.237004" G="0.190221" T="0.304581"/>
      <pos A="0.377355" C="0.195419" G="0.153834" T="0.273392"/>
      <pos A="0.169428" C="0.377355" G="0.216211" T="0.237004"/>
      <pos A="0.22141" C="0.346166" G="0.226608" T="0.205815"/>
      <pos A="0.242202" C="0.387752" G="0.153834" T="0.216211"/>
      <pos A="0.403346" C="0.0602667" G="0.330572" T="0.205815"/>
      <pos A="0.0914558" C="0.231806" G="0.429337" T="0.2474"/>
      <pos A="0.190221" C="0.195419" G="0.314977" T="0.299383"/>
      <pos A="0.237004" C="0.304581" G="0.2474" T="0.211013"/>
      <pos A="0.262996" C="0.2526" G="0.314977" T="0.169428"/>
      <pos A="0.22141" C="0.237004" G="0.122645" T="0.418941"/>
      <pos A="0.195419" C="0.159032" G="0.356563" T="0.288987"/>
      <pos A="0.398148" C="0.262996" G="0.148635" T="0.190221"/>
      <pos A="0.226608" C="0.387752" G="0.138239" T="0.2474"/>
      <pos A="0.283789" C="0.257798" G="0.195419" T="0.262996"/>
      <pos A="0.309779" C="0.190221" G="0.294185" T="0.205815"/>
      <pos A="0.185023" C="0.2474" G="0.330572" T="0.237004"/>
      <pos A="0.133041" C="0.444931" G="0.257798" T="0.16423"/>
      <pos A="0.372157" C="0.268194" G="0.153834" T="0.205815"/>
      <pos A="0.237004" C="0.242202" G="0.22141" T="0.299383"/>
      <pos A="0.294185" C="0.185023" G="0.366959" T="0.153834"/>
      <pos A="0.122645" C="0.351365" G="0.231806" T="0.294185"/>
      <pos A="0.33577" C="0.231806" G="0.262996" T="0.169428"/>
      <pos A="0.288987" C="0.320176" G="0.143437" T="0.2474"/>
      <pos A="0.309779" C="0.45013" G="0.179824" T="0.0602667"/>
      <pos A="0.179824" C="0.148635" G="0.205815" T="0.465724"/>
      <pos A="0.179824" C="0.174626" G="0.33577" T="0.309779"/>
      <pos A="0.153834" C="0.27859" G="0.372157" T="0.195419"/>
      <pos A="0.398148" C="0.2526" G="0.0966538" T="0.2526"/>
      <pos A="0.242202" C="0.2526" G="0.314977" T="0.190221"/>
      <pos A="0.346166" C="0.22141" G="0.179824" T="0.2526"/>
      <pos A="0.179824" C="0.2474" G="0.257798" T="0.314977"/>
      <pos A="0.237004" C="0.257798" G="0.2474" T="0.257798"/>
      <pos A="0.174626" C="0.101852" G="0.361761" T="0.361761"/>
      <pos A="0.382554" C="0.226608" G="0.231806" T="0.159032"/>
      <pos A="0.309779" C="0.185023" G="0.257798" T="0.2474"/>
      <pos A="0.205815" C="0.304581" G="0.262996" T="0.226608"/>
    </motif>
    <motif db="0" id="M4" alt="O4" length="40" nsites="8" evalue="1.3e-003">
      <pos A="0.198612" C="0.208639" G="0.273814" T="0.318935"/>
      <pos A="0.208639" C="0.203626" G="0.35403" T="0.233707"/>
      <pos A="0.283841" C="0.188585" G="0.163518" T="0.364056"/>
      <pos A="0.243733" C="0.394137" G="0.13845" T="0.223679"/>
      <pos A="0.288854" C="0.288854" G="0.163518" T="0.258773"/>
      <pos A="0.183571" C="0.178558" G="0.258773" T="0.379097"/>
      <pos A="0.243733" C="0.328962" G="0.15349" T="0.273814"/>
      <pos A="0.158504" C="0.303895" G="0.15349" T="0.384111"/>
      <pos A="0.318935" C="0.213652" G="0.33899" T="0.128424"/>
      <pos A="0.35403" C="0.288854" G="0.148477" T="0.208639"/>
      <pos A="0.298881" C="0.183571" G="0.303895" T="0.213652"/>
      <pos A="0.263787" C="0.178558" G="0.374084" T="0.183571"/>
      <pos A="0.13845" C="0.298881" G="0.228692" T="0.333975"/>
      <pos A="0.218666" C="0.434245" G="0.233707" T="0.113383"/>
      <pos A="0.328962" C="0.208639" G="0.258773" T="0.203626"/>
      <pos A="0.419205" C="0.178558" G="0.33899" T="0.0632484"/>
      <pos A="0.193598" C="0.288854" G="0.384111" T="0.133437"/>
      <pos A="0.183571" C="0.213652" G="0.258773" T="0.344003"/>
      <pos A="0.168531" C="0.173545" G="0.333975" T="0.323949"/>
      <pos A="0.123409" C="0.389124" G="0.25376" T="0.233707"/>
      <pos A="0.35403" C="0.188585" G="0.158504" T="0.298881"/>
      <pos A="0.33899" C="0.108369" G="0.268801" T="0.283841"/>
      <pos A="0.143464" C="0.409178" G="0.313922" T="0.133437"/>
      <pos A="0.243733" C="0.258773" G="0.193598" T="0.303895"/>
      <pos A="0.193598" C="0.258773" G="0.13845" T="0.409178"/>
      <pos A="0.248747" C="0.108369" G="0.183571" T="0.459313"/>
      <pos A="0.228692" C="0.344003" G="0.218666" T="0.208639"/>
      <pos A="0.128424" C="0.36907" G="0.35403" T="0.148477"/>
      <pos A="0.449286" C="0.15349" G="0.223679" T="0.173545"/>
      <pos A="0.173545" C="0.143464" G="0.33899" T="0.344003"/>
      <pos A="0.273814" C="0.25376" G="0.273814" T="0.198612"/>
      <pos A="0.223679" C="0.394137" G="0.198612" T="0.183571"/>
      <pos A="0.308909" C="0.258773" G="0.15349" T="0.278828"/>
      <pos A="0.198612" C="0.288854" G="0.268801" T="0.243733"/>
      <pos A="0.168531" C="0.328962" G="0.283841" T="0.218666"/>
      <pos A="0.123409" C="0.409178" G="0.258773" T="0.208639"/>
      <pos A="0.36907" C="0.323949" G="0.163518" T="0.143464"/>
      <pos A="0.444273" C="0.128424" G="0.23872" T="0.188585"/>
      <pos A="0.364056" C="0.128424" G="0.268801" T="0.23872"/>
      <pos A="0.333975" C="0.298881" G="0.13845" T="0.228692"/>
    </motif>
    <motif db="0" id="M40" alt="O40" length="40" nsites="8" evalue="1.3e-003">
      <pos A="0.256331" C="0.119579" G="0.281655" T="0.342435"/>
      <pos A="0.30698" C="0.291786" G="0.29685" T="0.104384"/>
      <pos A="0.195553" C="0.362694" G="0.261396" T="0.180358"/>
      <pos A="0.266461" C="0.398148" G="0.0588" T="0.276591"/>
      <pos A="0.246201" C="0.342435" G="0.190488" T="0.220877"/>
      <pos A="0.220877" C="0.210747" G="0.170228" T="0.398148"/>
      <pos A="0.155033" C="0.210747" G="0.190488" T="0.443732"/>
      <pos A="0.0993195" C="0.377888" G="0.190488" T="0.332304"/>
      <pos A="0.352564" C="0.32724" G="0.124644" T="0.195553"/>
      <pos A="0.220877" C="0.200617" G="0.301915" T="0.276591"/>
      <pos A="0.388019" C="0.246201" G="0.149968" T="0.215812"/>
      <pos A="0.276591" C="0.180358" G="0.438668" T="0.104384"/>
      <pos A="0.180358" C="0.180358" G="0.367759" T="0.271526"/>
      <pos A="0.271526" C="0.301915" G="0.225942" T="0.200617"/>
      <pos A="0.261396" C="0.185422" G="0.195553" T="0.357629"/>
      <pos A="0.246201" C="0.134773" G="0.322175" T="0.29685"/>
      <pos A="0.0993195" C="0.301915" G="0.332304" T="0.266461"/>
      <pos A="0.312045" C="0.301915" G="0.241137" T="0.144904"/>
      <pos A="0.30698" C="0.139839" G="0.301915" T="0.251266"/>
      <pos A="0.134773" C="0.220877" G="0.33737" T="0.30698"/>
      <pos A="0.175293" C="0.28672" G="0.301915" T="0.236071"/>
      <pos A="0.332304" C="0.190488" G="0.231006" T="0.246201"/>
      <pos A="0.190488" C="0.301915" G="0.362694" T="0.144904"/>
      <pos A="0.342435" C="0.246201" G="0.170228" T="0.241137"/>
      <pos A="0.352564" C="0.149968" G="0.251266" T="0.246201"/>
      <pos A="0.28672" C="0.276591" G="0.180358" T="0.256331"/>
      <pos A="0.251266" C="0.160098" G="0.28672" T="0.301915"/>
      <pos A="0.195553" C="0.220877" G="0.428537" T="0.155033"/>
      <pos A="0.185422" C="0.347499" G="0.30698" T="0.160098"/>
      <pos A="0.403213" C="0.200617" G="0.195553" T="0.200617"/>
      <pos A="0.301915" C="0.195553" G="0.210747" T="0.291786"/>
      <pos A="0.261396" C="0.377888" G="0.160098" T="0.200617"/>
      <pos A="0.190488" C="0.220877" G="0.190488" T="0.398148"/>
      <pos A="0.246201" C="0.408278" G="0.200617" T="0.144904"/>
      <pos A="0.388019" C="0.312045" G="0.104384" T="0.195553"/>
      <pos A="0.124644" C="0.388019" G="0.200617" T="0.28672"/>
      <pos A="0.261396" C="0.246201" G="0.241137" T="0.251266"/>
      <pos A="0.362694" C="0.160098" G="0.185422" T="0.291786"/>
      <pos A="0.210747" C="0.29685" G="0.246201" T="0.246201"/>
      <pos A="0.114515" C="0.29685" G="0.413343" T="0.175293"/>
    </motif>
    <motif db="0" id="M42" alt="O42" length="40" nsites="8" evalue="1.3e-003">
      <pos A="0.158504" C="0.359043" G="0.258773" T="0.223679"/>
      <pos A="0.293868" C="0.359043" G="0.193598" T="0.15349"/>
      <pos A="0.278828" C="0.15349" G="0.278828" T="0.288854"/>
      <pos A="0.258773" C="0.13845" G="0.288854" T="0.313922"/>
      <pos A="0.213652" C="0.308909" G="0.178558" T="0.298881"/>
      <pos A="0.233707" C="0.308909" G="0.278828" T="0.178558"/>
      <pos A="0.203626" C="0.333975" G="0.33899" T="0.123409"/>
      <pos A="0.303895" C="0.173545" G="0.183571" T="0.33899"/>
      <pos A="0.173545" C="0.344003" G="0.233707" T="0.248747"/>
      <pos A="0.15349" C="0.429232" G="0.213652" T="0.203626"/>
      <pos A="0.33899" C="0.23872" G="0.0682617" T="0.35403"/>
      <pos A="0.15349" C="0.268801" G="0.218666" T="0.359043"/>
      <pos A="0.278828" C="0.143464" G="0.273814" T="0.303895"/>
      <pos A="0.233707" C="0.263787" G="0.268801" T="0.233707"/>
      <pos A="0.25376" C="0.183571" G="0.323949" T="0.23872"/>
      <pos A="0.298881" C="0.0482074" G="0.298881" T="0.35403"/>
      <pos A="0.148477" C="0.193598" G="0.454299" T="0.203626"/>
      <pos A="0.118396" C="0.208639" G="0.283841" T="0.389124"/>
      <pos A="0.218666" C="0.278828" G="0.288854" T="0.213652"/>
      <pos A="0.349016" C="0.263787" G="0.143464" T="0.243733"/>
      <pos A="0.143464" C="0.193598" G="0.33899" T="0.323949"/>
      <pos A="0.434245" C="0.36907" G="0.0883151" T="0.108369"/>
      <pos A="0.349016" C="0.173545" G="0.203626" T="0.273814"/>
      <pos A="0.198612" C="0.349016" G="0.198612" T="0.25376"/>
      <pos A="0.328962" C="0.399151" G="0.128424" T="0.143464"/>
      <pos A="0.273814" C="0.13845" G="0.303895" T="0.283841"/>
      <pos A="0.203626" C="0.409178" G="0.223679" T="0.163518"/>
      <pos A="0.318935" C="0.143464" G="0.323949" T="0.213652"/>
      <pos A="0.283841" C="0.23872" G="0.268801" T="0.208639"/>
      <pos A="0.208639" C="0.328962" G="0.278828" T="0.183571"/>
      <pos A="0.178558" C="0.384111" G="0.188585" T="0.248747"/>
      <pos A="0.188585" C="0.349016" G="0.148477" T="0.313922"/>
      <pos A="0.313922" C="0.243733" G="0.258773" T="0.183571"/>
      <pos A="0.258773" C="0.15349" G="0.273814" T="0.313922"/>
      <pos A="0.25376" C="0.273814" G="0.258773" T="0.213652"/>
      <pos A="0.203626" C="0.163518" G="0.364056" T="0.268801"/>
      <pos A="0.128424" C="0.359043" G="0.273814" T="0.23872"/>
      <pos A="0.188585" C="0.288854" G="0.208639" T="0.313922"/>
      <pos A="0.454299" C="0.188585" G="0.258773" T="0.0983427"/>
      <pos A="0.318935" C="0.278828" G="0.198612" T="0.203626"/>
    </motif>
    <motif db="0" id="M43" alt="O43" length="40" nsites="8" evalue="1.3e-003">
      <pos A="0.00308642" C="0.990741" G="0.00308642" T="0.00308642"/>
      <pos A="0.00308642" C="0.00308642" G="0.00308642" T="0.990741"/>
      <pos A="0.00308642" C="0.00308642" G="0.990741" T="0.00308642"/>
      <pos A="0.00308642" C="0.00308642" G="0.990741" T="0.00308642"/>
      <pos A="0.00308642" C="0.990741" G="0.00308642" T="0.00308642"/>
      <pos A="0.990741" C="0.00308642" G="0.00308642" T="0.00308642"/>
      <pos A="0.00308642" C="0.00308642" G="0.990741" T="0.00308642"/>
      <pos A="0.990741" C="0.00308642" G="0.00308642" T="0.00308642"/>
      <pos A="0.00308642" C="0.00308642" G="0.990741" T="0.00308642"/>
      <pos A="0.00308642" C="0.00308642" G="0.990741" T="0.00308642"/>
      <pos A="0.00308642" C="0.00308642" G="0.990741" T="0.00308642"/>
      <pos A="0.00308642" C="0.00308642" G="0.990741" T="0.00308642"/>
      <pos A="0.990741" C="0.00308642" G="0.00308642" T="0.00308642"/>
      <pos A="0.00308642" C="0.990741" G="0.00308642" T="0.00308642"/>
      <pos A="0.00308642" C="0.00308642" G="0.00308642" T="0.990741"/>
      <pos A="0.00308642" C="0.00308642" G="0.990741" T="0.00308642"/>
      <pos A="0.00308642" C="0.990741" G="0.00308642" T="0.00308642"/>
      <pos A="0.990741" C="0.00308642" G="0.00308642" T="0.00308642"/>
      <pos A="0.00308642" C="0.00308642" G="0.990741" T="0.00308642"/>
      <pos A="0.00308642" C="0.00308642" G="0.990741" T="0.00308642"/>
      <pos A="0.00308642" C="0.990741" G="0.00308642" T="0.00308642"/>
      <pos A="0.00308642" C="0.00308642" G="0.00308642" T="0.990741"/>
      <pos A="0.00308642" C="0.00308642" G="0.00308642" T="0.990741"/>
      <pos A="0.00308642" C="0.00308642" G="0.00308642" T="0.990741"/>
      <pos A="0.00308642" C="0.00308642" G="0.990741" T="0.00308642"/>
      <pos A="0.00308642" C="0.00308642" G="0.990741" T="0.00308642"/>
      <pos A="0.990741" C="0.00308642" G="0.00308642" T="0.00308642"/>
      <pos A="0.990741" C="0.00308642" G="0.00308642" T="0.00308642"/>
      <pos A="0.00308642" C="0.990741" G="0.00308642" T="0.00308642"/>
      <pos A="0.00308642" C="0.990741" G="0.00308642" T="0.00308642"/>
      <pos A="0.990741" C="0.00308642" G="0.00308642" T="0.00308642"/>
      <pos A="0.990741" C="0.00308642" G="0.00308642" T="0.00308642"/>
      <pos A="0.00308642" C="0.00308642" G="0.990741" T="0.00308642"/>
      <pos A="0.00308642" C="0.00308642" G="0.990741" T="0.00308642"/>
      <pos A="0.990741" C="0.00308642" G="0.00308642" T="0.00308642"/>
      <pos A="0.990741" C="0.00308642" G="0.00308642" T="0.00308642"/>
      <pos A="0.00308642" C="0.990741" G="0.00308642" T="0.00308642"/>
      <pos A="0.00308642" C="0.00308642" G="0.00308642" T="0.990741"/>
      <pos A="0.00308642" C="0.990741" G="0.00308642" T="0.00308642"/>
      <pos A="0.00308642" C="0.990741" G="0.00308642" T="0.00308642"/>
    </motif>
    <motif db="0" id="M44" alt="O44" length="40" nsites="8" evalue="1.3e-003">
      <pos A="0.374084" C="0.213652" G="0.263787" T="0.148477"/>
      <pos A="0.173545" C="0.35403" G="0.158504" T="0.313922"/>
      <pos A="0.288854" C="0.188585" G="0.15349" T="0.36907"/>
      <pos A="0.158504" C="0.404164" G="0.328962" T="0.108369"/>
      <pos A="0.544541" C="0.178558" G="0.118396" T="0.158504"/>
      <pos A="0.203626" C="0.213652" G="0.298881" T="0.283841"/>
      <pos A="0.233707" C="0.258773" G="0.203626" T="0.303895"/>
      <pos A="0.188585" C="0.298881" G="0.25376" T="0.258773"/>
      <pos A="0.13845" C="0.288854" G="0.283841" T="0.288854"/>
      <pos A="0.298881" C="0.218666" G="0.278828" T="0.203626"/>
      <pos A="0.228692" C="0.133437" G="0.298881" T="0.33899"/>
      <pos A="0.283841" C="0.293868" G="0.248747" T="0.173545"/>
      <pos A="0.328962" C="0.333975" G="0.0482074" T="0.288854"/>
      <pos A="0.313922" C="0.23872" G="0.228692" T="0.218666"/>
      <pos A="0.374084" C="0.113383" G="0.323949" T="0.188585"/>
      <pos A="0.208639" C="0.213652" G="0.278828" T="0.298881"/>
      <pos A="0.25376" C="0.293868" G="0.323949" T="0.128424"/>
      <pos A="0.183571" C="0.268801" G="0.278828" T="0.268801"/>
      <pos A="0.208639" C="0.193598" G="0.293868" T="0.303895"/>
      <pos A="0.198612" C="0.178558" G="0.308909" T="0.313922"/>
      <pos A="0.198612" C="0.248747" G="0.344003" T="0.208639"/>
      <pos A="0.318935" C="0.268801" G="0.128424" T="0.283841"/>
      <pos A="0.213652" C="0.0782884" G="0.303895" T="0.404164"/>
      <pos A="0.13845" C="0.404164" G="0.178558" T="0.278828"/>
      <pos A="0.193598" C="0.308909" G="0.213652" T="0.283841"/>
      <pos A="0.188585" C="0.333975" G="0.193598" T="0.283841"/>
      <pos A="0.479367" C="0.213652" G="0.0983427" T="0.208639"/>
      <pos A="0.323949" C="0.248747" G="0.223679" T="0.203626"/>
      <pos A="0.288854" C="0.35403" G="0.198612" T="0.158504"/>
      <pos A="0.263787" C="0.349016" G="0.0983427" T="0.288854"/>
      <pos A="0.118396" C="0.313922" G="0.243733" T="0.323949"/>
      <pos A="0.228692" C="0.133437" G="0.359043" T="0.278828"/>
      <pos A="0.158504" C="0.223679" G="0.328962" T="0.288854"/>
      <pos A="0.243733" C="0.223679" G="0.243733" T="0.288854"/>
      <pos A="0.293868" C="0.283841" G="0.298881" T="0.123409"/>
      <pos A="0.208639" C="0.263787" G="0.399151" T="0.128424"/>
      <pos A="0.268801" C="0.25376" G="0.163518" T="0.313922"/>
      <pos A="0.278828" C="0.273814" G="0.128424" T="0.318935"/>
      <pos A="0.273814" C="0.308909" G="0.33899" T="0.0782884"/>
      <pos A="0.268801" C="0.248747" G="0.213652" T="0.268801"/>
    </motif>
    <motif db="0" id="M46" alt="O46" length="40" nsites="8" evalue="1.3e-003">
      <pos A="0.183571" C="0.173545" G="0.364056" T="0.278828"/>
      <pos A="0.228692" C="0.308909" G="0.203626" T="0.258773"/>
      <pos A="0.173545" C="0.263787" G="0.303895" T="0.258773"/>
      <pos A="0.243733" C="0.243733" G="0.278828" T="0.233707"/>
      <pos A="0.243733" C="0.318935" G="0.168531" T="0.268801"/>
      <pos A="0.278828" C="0.23872" G="0.268801" T="0.213652"/>
      <pos A="0.288854" C="0.133437" G="0.198612" T="0.379097"/>
      <pos A="0.283841" C="0.203626" G="0.293868" T="0.218666"/>
      <pos A="0.143464" C="0.379097" G="0.198612" T="0.278828"/>
      <pos A="0.33899" C="0.36907" G="0.188585" T="0.103356"/>
      <pos A="0.148477" C="0.143464" G="0.303895" T="0.404164"/>
      <pos A="0.233707" C="0.313922" G="0.288854" T="0.163518"/>
      <pos A="0.359043" C="0.188585" G="0.178558" T="0.273814"/>
      <pos A="0.288854" C="0.243733" G="0.303895" T="0.163518"/>
      <pos A="0.298881" C="0.233707" G="0.288854" T="0.178558"/>
      <pos A="0.248747" C="0.268801" G="0.243733" T="0.23872"/>
      <pos A="0.0632484" C="0.36907" G="0.203626" T="0.364056"/>
      <pos A="0.188585" C="0.359043" G="0.198612" T="0.25376"/>
      <pos A="0.328962" C="0.359043" G="0.178558" T="0.133437"/>
      <pos A="0.359043" C="0.258773" G="0.15349" T="0.228692"/>
      <pos A="0.228692" C="0.25376" G="0.303895" T="0.213652"/>
      <pos A="0.283841" C="0.35403" G="0.263787" T="0.0983427"/>
      <pos A="0.323949" C="0.218666" G="0.118396" T="0.33899"/>
      <pos A="0.278828" C="0.248747" G="0.263787" T="0.208639"/>
      <pos A="0.25376" C="0.223679" G="0.263787" T="0.258773"/>
      <pos A="0.293868" C="0.208639" G="0.243733" T="0.25376"/>
      <pos A="0.0833017" C="0.0532207" G="0.389124" T="0.474353"/>
      <pos A="0.223679" C="0.303895" G="0.409178" T="0.0632484"/>
      <pos A="0.288854" C="0.35403" G="0.203626" T="0.15349"/>
      <pos A="0.344003" C="0.273814" G="0.118396" T="0.263787"/>
      <pos A="0.243733" C="0.143464" G="0.233707" T="0.379097"/>
      <pos A="0.283841" C="0.208639" G="0.183571" T="0.323949"/>
      <pos A="0.414192" C="0.183571" G="0.203626" T="0.198612"/>
      <pos A="0.208639" C="0.208639" G="0.344003" T="0.23872"/>
      <pos A="0.15349" C="0.273814" G="0.278828" T="0.293868"/>
      <pos A="0.318935" C="0.198612" G="0.323949" T="0.158504"/>
      <pos A="0.233707" C="0.303895" G="0.233707" T="0.228692"/>
      <pos A="0.283841" C="0.13845" G="0.168531" T="0.409178"/>
      <pos A="0.203626" C="0.328962" G="0.188585" T="0.278828"/>
      <pos A="0.0482074" C="0.384111" G="0.248747" T="0.318935"/>
    </motif>
    <motif db="0" id="M47" alt="O47" length="40" nsites="8" evalue="1.3e-003">
      <pos A="0.00308642" C="0.743827" G="0.25" T="0.00308642"/>
      <pos A="0.00308642" C="0.743827" G="0.25" T="0.00308642"/>
      <pos A="0.496914" C="0.00308642" G="0.25" T="0.25"/>
      <pos A="0.00308642" C="0.496914" G="0.496914" T="0.00308642"/>
      <pos A="0.00308642" C="0.743827" G="0.00308642" T="0.25"/>
      <pos A="0.00308642" C="0.00308642" G="0.496914" T="0.496914"/>
      <pos A="0.25" C="0.00308642" G="0.25" T="0.496914"/>
      <pos A="0.00308642" C="0.496914" G="0.496914" T="0.00308642"/>
      <pos A="0.00308642" C="0.25" G="0.496914" T="0.25"/>
      <pos A="0.25" C="0.496914" G="0.00308642" T="0.25"/>
      <pos A="0.00308642" C="0.496914" G="0.25" T="0.25"/>
      <pos A="0.00308642" C="0.00308642" G="0.743827" T="0.25"/>
      <pos A="0.00308642" C="0.00308642" G="0.990741" T="0.00308642"/>
      <pos A="0.25" C="0.496914" G="0.00308642" T="0.25"/>
      <pos A="0.00308642" C="0.25" G="0.496914" T="0.25"/>
      <pos A="0.00308642" C="0.496914" G="0.25" T="0.25"/>
      <pos A="0.25" C="0.496914" G="0.25" T="0.00308642"/>
      <pos A="0.00308642" C="0.25" G="0.25" T="0.496914"/>
      <pos A="0.00308642" C="0.743827" G="0.25" T="0.00308642"/>
      <pos A="0.743827" C="0.00308642" G="0.00308642" T="0.25"/>
      <pos A="0.496914" C="0.25" G="0.25" T="0.00308642"/>
      <pos A="0.25" C="0.00308642" G="0.496914" T="0.25"/>
      <pos A="0.00308642" C="0.743827" G="0.25" T="0.00308642"/>
      <pos A="0.25" C="0.00308642" G="0.25" T="0.496914"/>
      <pos A="0.00308642" C="0.00308642" G="0.743827" T="0.25"/>
      <pos A="0.743827" C="0.25" G="0.00308642" T="0.00308642"/>
      <pos A="0.00308642" C="0.00308642" G="0.496914" T="0.496914"/>
      <pos A="0.25" C="0.496914" G="0.25" T="0.00308642"/>
      <pos A="0.496914" C="0.00308642" G="0.25" T="0.25"/>
      <pos A="0.00308642" C="0.00308642" G="0.496914" T="0.496914"/>
      <pos A="0.25" C="0.496914" G="0.25" T="0.00308642"/>
      <pos A="0.25" C="0.00308642" G="0.00308642" T="0.743827"/>
      <pos A="0.25" C="0.00308642" G="0.00308642" T="0.743827"/>
      <pos A="0.496914" C="0.25" G="0.25" T="0.00308642"/>
      <pos A="0.25" C="0.25" G="0.25" T="0.25"/>
      <pos A="0.496914" C="0.00308642" G="0.496914" T="0.00308642"/>
      <pos A="0.25" C="0.00308642" G="0.25" T="0.496914"/>
      <pos A="0.25" C="0.00308642" G="0.496914" T="0.25"/>
      <pos A="0.25" C="0.496914" G="0.00308642" T="0.25"/>
      <pos A="0.25" C="0.25" G="0.25" T="0.25"/>
    </motif>
    <motif db="0" id="M48" alt="O48" length="40" nsites="8" evalue="1.3e-003">
      <pos A="0.213652" C="0.349016" G="0.328962" T="0.108369"/>
      <pos A="0.25376" C="0.173545" G="0.364056" T="0.208639"/>
      <pos A="0.163518" C="0.479367" G="0.208639" T="0.148477"/>
      <pos A="0.293868" C="0.188585" G="0.13845" T="0.379097"/>
      <pos A="0.0833017" C="0.318935" G="0.25376" T="0.344003"/>
      <pos A="0.218666" C="0.133437" G="0.213652" T="0.434245"/>
      <pos A="0.113383" C="0.178558" G="0.333975" T="0.374084"/>
      <pos A="0.318935" C="0.218666" G="0.213652" T="0.248747"/>
      <pos A="0.328962" C="0.318935" G="0.0933294" T="0.258773"/>
      <pos A="0.178558" C="0.283841" G="0.193598" T="0.344003"/>
      <pos A="0.374084" C="0.288854" G="0.148477" T="0.188585"/>
      <pos A="0.268801" C="0.35403" G="0.283841" T="0.0933294"/>
      <pos A="0.328962" C="0.223679" G="0.143464" T="0.303895"/>
      <pos A="0.313922" C="0.15349" G="0.303895" T="0.228692"/>
      <pos A="0.223679" C="0.278828" G="0.233707" T="0.263787"/>
      <pos A="0.168531" C="0.298881" G="0.213652" T="0.318935"/>
      <pos A="0.389124" C="0.263787" G="0.15349" T="0.193598"/>
      <pos A="0.359043" C="0.213652" G="0.273814" T="0.15349"/>
      <pos A="0.198612" C="0.328962" G="0.333975" T="0.13845"/>
      <pos A="0.223679" C="0.293868" G="0.178558" T="0.303895"/>
      <pos A="0.183571" C="0.13845" G="0.35403" T="0.323949"/>
      <pos A="0.123409" C="0.268801" G="0.293868" T="0.313922"/>
      <pos A="0.218666" C="0.298881" G="0.263787" T="0.218666"/>
      <pos A="0.193598" C="0.298881" G="0.273814" T="0.233707"/>
      <pos A="0.399151" C="0.198612" G="0.203626" T="0.198612"/>
      <pos A="0.223679" C="0.243733" G="0.328962" T="0.203626"/>
      <pos A="0.283841" C="0.323949" G="0.193598" T="0.198612"/>
      <pos A="0.193598" C="0.223679" G="0.23872" T="0.344003"/>
      <pos A="0.444273" C="0.15349" G="0.263787" T="0.13845"/>
      <pos A="0.374084" C="0.25376" G="0.128424" T="0.243733"/>
      <pos A="0.258773" C="0.118396" G="0.248747" T="0.374084"/>
      <pos A="0.158504" C="0.344003" G="0.258773" T="0.23872"/>
      <pos A="0.23872" C="0.323949" G="0.188585" T="0.248747"/>
      <pos A="0.308909" C="0.193598" G="0.25376" T="0.243733"/>
      <pos A="0.198612" C="0.263787" G="0.409178" T="0.128424"/>
      <pos A="0.133437" C="0.198612" G="0.36907" T="0.298881"/>
      <pos A="0.173545" C="0.389124" G="0.168531" T="0.268801"/>
      <pos A="0.389124" C="0.283841" G="0.128424" T="0.198612"/>
      <pos A="0.213652" C="0.25376" G="0.323949" T="0.208639"/>
      <pos A="0.103356" C="0.414192" G="0.36907" T="0.113383"/>
    </motif>
    <motif db="0" id="M49" alt="O49" length="40" nsites="8" evalue="1.3e-003">
      <pos A="0.183571" C="0.0782884" G="0.364056" T="0.374084"/>
      <pos A="0.273814" C="0.328962" G="0.23872" T="0.158504"/>
      <pos A="0.0883151" C="0.243733" G="0.33899" T="0.328962"/>
      <pos A="0.13845" C="0.248747" G="0.283841" T="0.328962"/>
      <pos A="0.258773" C="0.328962" G="0.15349" T="0.258773"/>
      <pos A="0.419205" C="0.313922" G="0.123409" T="0.143464"/>
      <pos A="0.333975" C="0.133437" G="0.158504" T="0.374084"/>
      <pos A="0.263787" C="0.143464" G="0.364056" T="0.228692"/>
      <pos A="0.293868" C="0.35403" G="0.263787" T="0.0883151"/>
      <pos A="0.33899" C="0.0983427" G="0.268801" T="0.293868"/>
      <pos A="0.183571" C="0.183571" G="0.328962" T="0.303895"/>
      <pos A="0.303895" C="0.404164" G="0.13845" T="0.15349"/>
      <pos A="0.278828" C="0.36907" G="0.188585" T="0.163518"/>
      <pos A="0.23872" C="0.193598" G="0.283841" T="0.283841"/>
      <pos A="0.23872" C="0.148477" G="0.349016" T="0.263787"/>
      <pos A="0.173545" C="0.258773" G="0.36907" T="0.198612"/>
      <pos A="0.198612" C="0.394137" G="0.243733" T="0.163518"/>
      <pos A="0.163518" C="0.298881" G="0.258773" T="0.278828"/>
      <pos A="0.303895" C="0.183571" G="0.188585" T="0.323949"/>
      <pos A="0.173545" C="0.379097" G="0.133437" T="0.313922"/>
      <pos A="0.263787" C="0.158504" G="0.193598" T="0.384111"/>
      <pos A="0.223679" C="0.298881" G="0.203626" T="0.273814"/>
      <pos A="0.233707" C="0.208639" G="0.268801" T="0.288854"/>
      <pos A="0.384111" C="0.178558" G="0.263787" T="0.173545"/>
      <pos A="0.313922" C="0.188585" G="0.344003" T="0.15349"/>
      <pos A="0.303895" C="0.278828" G="0.178558" T="0.23872"/>
      <pos A="0.223679" C="0.213652" G="0.293868" T="0.268801"/>
      <pos A="0.158504" C="0.193598" G="0.328962" T="0.318935"/>
      <pos A="0.333975" C="0.33899" G="0.193598" T="0.133437"/>
      <pos A="0.218666" C="0.308909" G="0.15349" T="0.318935"/>
      <pos A="0.303895" C="0.233707" G="0.208639" T="0.25376"/>
      <pos A="0.293868" C="0.173545" G="0.263787" T="0.268801"/>
      <pos A="0.113383" C="0.318935" G="0.374084" T="0.193598"/>
      <pos A="0.208639" C="0.23872" G="0.228692" T="0.323949"/>
      <pos A="0.198612" C="0.298881" G="0.25376" T="0.248747"/>
      <pos A="0.313922" C="0.298881" G="0.118396" T="0.268801"/>
      <pos A="0.243733" C="0.344003" G="0.278828" T="0.133437"/>
      <pos A="0.193598" C="0.168531" G="0.344003" T="0.293868"/>
      <pos A="0.178558" C="0.494407" G="0.128424" T="0.198612"/>
      <pos A="0.374084" C="0.223679" G="0.198612" T="0.203626"/>
    </motif>
    <motif db="0" id="M5" alt="O5" length="40" nsites="8" evalue="1.3e-003">
      <pos A="0.408544" C="0.133041" G="0.195419" T="0.262996"/>
      <pos A="0.226608" C="0.398148" G="0.179824" T="0.195419"/>
      <pos A="0.231806" C="0.148635" G="0.330572" T="0.288987"/>
      <pos A="0.101852" C="0.340968" G="0.304581" T="0.2526"/>
      <pos A="0.27859" C="0.356563" G="0.10705" T="0.257798"/>
      <pos A="0.340968" C="0.262996" G="0.283789" T="0.112248"/>
      <pos A="0.0238795" C="0.33577" G="0.299383" T="0.340968"/>
      <pos A="0.117446" C="0.211013" G="0.320176" T="0.351365"/>
      <pos A="0.304581" C="0.159032" G="0.304581" T="0.231806"/>
      <pos A="0.361761" C="0.299383" G="0.185023" T="0.153834"/>
      <pos A="0.309779" C="0.304581" G="0.185023" T="0.200617"/>
      <pos A="0.216211" C="0.340968" G="0.138239" T="0.304581"/>
      <pos A="0.2526" C="0.2474" G="0.195419" T="0.304581"/>
      <pos A="0.211013" C="0.403346" G="0.185023" T="0.200617"/>
      <pos A="0.216211" C="0.0550686" G="0.403346" T="0.325374"/>
      <pos A="0.0654647" C="0.200617" G="0.330572" T="0.403346"/>
      <pos A="0.112248" C="0.340968" G="0.226608" T="0.320176"/>
      <pos A="0.309779" C="0.231806" G="0.288987" T="0.169428"/>
      <pos A="0.268194" C="0.148635" G="0.257798" T="0.325374"/>
      <pos A="0.356563" C="0.273392" G="0.148635" T="0.22141"/>
      <pos A="0.366959" C="0.169428" G="0.179824" T="0.283789"/>
      <pos A="0.262996" C="0.288987" G="0.216211" T="0.231806"/>
      <pos A="0.356563" C="0.101852" G="0.262996" T="0.27859"/>
      <pos A="0.304581" C="0.268194" G="0.257798" T="0.169428"/>
      <pos A="0.299383" C="0.294185" G="0.257798" T="0.148635"/>
      <pos A="0.2474" C="0.174626" G="0.39295" T="0.185023"/>
      <pos A="0.2526" C="0.351365" G="0.294185" T="0.101852"/>
      <pos A="0.211013" C="0.22141" G="0.262996" T="0.304581"/>
      <pos A="0.231806" C="0.288987" G="0.174626" T="0.304581"/>
      <pos A="0.190221" C="0.340968" G="0.231806" T="0.237004"/>
      <pos A="0.216211" C="0.346166" G="0.257798" T="0.179824"/>
      <pos A="0.216211" C="0.185023" G="0.39295" T="0.205815"/>
      <pos A="0.314977" C="0.0966538" G="0.242202" T="0.346166"/>
      <pos A="0.112248" C="0.48132" G="0.216211" T="0.190221"/>
      <pos A="0.33577" C="0.242202" G="0.174626" T="0.2474"/>
      <pos A="0.169428" C="0.237004" G="0.356563" T="0.237004"/>
      <pos A="0.143437" C="0.237004" G="0.33577" T="0.283789"/>
      <pos A="0.361761" C="0.242202" G="0.205815" T="0.190221"/>
      <pos A="0.299383" C="0.2474" G="0.169428" T="0.283789"/>
      <pos A="0.27859" C="0.294185" G="0.185023" T="0.242202"/>
    </motif>
    <motif db="0" id="M50" alt="O50" length="40" nsites="8" evalue="1.3e-003">
      <pos A="0.184492" C="0.426366" G="0.270156" T="0.118985"/>
      <pos A="0.204649" C="0.194571" G="0.229844" T="0.370937"/>
      <pos A="0.239922" C="0.239922" G="0.255039" T="0.265117"/>
      <pos A="0.0786726" C="0.30039" G="0.335664" T="0.285273"/>
      <pos A="0.0585156" C="0.320547" G="0.270156" T="0.350781"/>
      <pos A="0.411249" C="0.305429" G="0.0786726" T="0.204649"/>
      <pos A="0.275195" C="0.234883" G="0.184492" T="0.305429"/>
      <pos A="0.375976" C="0.149219" G="0.265117" T="0.209688"/>
      <pos A="0.35582" C="0.229844" G="0.204649" T="0.209688"/>
      <pos A="0.330625" C="0.19961" G="0.270156" T="0.19961"/>
      <pos A="0.154258" C="0.340703" G="0.244961" T="0.260078"/>
      <pos A="0.229844" C="0.275195" G="0.255039" T="0.239922"/>
      <pos A="0.159297" C="0.224805" G="0.265117" T="0.350781"/>
      <pos A="0.224805" C="0.204649" G="0.25" T="0.320547"/>
      <pos A="0.159297" C="0.381015" G="0.305429" T="0.154258"/>
      <pos A="0.375976" C="0.239922" G="0.0736336" T="0.310468"/>
      <pos A="0.370937" C="0.139141" G="0.25" T="0.239922"/>
      <pos A="0.340703" C="0.255039" G="0.265117" T="0.139141"/>
      <pos A="0.224805" C="0.290312" G="0.255039" T="0.229844"/>
      <pos A="0.275195" C="0.214727" G="0.295351" T="0.214727"/>
      <pos A="0.204649" C="0.234883" G="0.320547" T="0.239922"/>
      <pos A="0.335664" C="0.265117" G="0.194571" T="0.204649"/>
      <pos A="0.234883" C="0.219766" G="0.285273" T="0.260078"/>
      <pos A="0.194571" C="0.426366" G="0.19961" T="0.179453"/>
      <pos A="0.239922" C="0.194571" G="0.204649" T="0.360859"/>
      <pos A="0.124024" C="0.164336" G="0.365898" T="0.345742"/>
      <pos A="0.396132" C="0.204649" G="0.224805" T="0.174414"/>
      <pos A="0.260078" C="0.295351" G="0.290312" T="0.154258"/>
      <pos A="0.365898" C="0.310468" G="0.0484375" T="0.275195"/>
      <pos A="0.265117" C="0.280234" G="0.19961" T="0.255039"/>
      <pos A="0.239922" C="0.214727" G="0.30039" T="0.244961"/>
      <pos A="0.0534765" C="0.270156" G="0.365898" T="0.310468"/>
      <pos A="0.134102" C="0.275195" G="0.310468" T="0.280234"/>
      <pos A="0.209688" C="0.310468" G="0.224805" T="0.255039"/>
      <pos A="0.365898" C="0.290312" G="0.184492" T="0.159297"/>
      <pos A="0.139141" C="0.335664" G="0.265117" T="0.260078"/>
      <pos A="0.204649" C="0.260078" G="0.229844" T="0.305429"/>
      <pos A="0.46164" C="0.219766" G="0.244961" T="0.0736336"/>
      <pos A="0.315508" C="0.0988286" G="0.340703" T="0.244961"/>
      <pos A="0.295351" C="0.219766" G="0.164336" T="0.320547"/>
    </motif>
    <motif db="0" id="M52" alt="O52" length="40" nsites="8" evalue="1.3e-003">
      <pos A="0.496914" C="0.00308642" G="0.496914" T="0.00308642"/>
      <pos A="0.00308642" C="0.496914" G="0.496914" T="0.00308642"/>
      <pos A="0.00308642" C="0.00308642" G="0.00308642" T="0.990741"/>
      <pos A="0.00308642" C="0.990741" G="0.00308642" T="0.00308642"/>
      <pos A="0.00308642" C="0.00308642" G="0.00308642" T="0.990741"/>
      <pos A="0.00308642" C="0.496914" G="0.496914" T="0.00308642"/>
      <pos A="0.00308642" C="0.00308642" G="0.990741" T="0.00308642"/>
      <pos A="0.496914" C="0.496914" G="0.00308642" T="0.00308642"/>
      <pos A="0.00308642" C="0.496914" G="0.00308642" T="0.496914"/>
      <pos A="0.00308642" C="0.990741" G="0.00308642" T="0.00308642"/>
      <pos A="0.496914" C="0.00308642" G="0.00308642" T="0.496914"/>
      <pos A="0.00308642" C="0.00308642" G="0.496914" T="0.496914"/>
      <pos A="0.496914" C="0.00308642" G="0.496914" T="0.00308642"/>
      <pos A="0.00308642" C="0.00308642" G="0.496914" T="0.496914"/>
      <pos A="0.00308642" C="0.496914" G="0.496914" T="0.00308642"/>
      <pos A="0.496914" C="0.496914" G="0.00308642" T="0.00308642"/>
      <pos A="0.496914" C="0.00308642" G="0.00308642" T="0.496914"/>
      <pos A="0.990741" C="0.00308642" G="0.00308642" T="0.00308642"/>
      <pos A="0.00308642" C="0.496914" G="0.496914" T="0.00308642"/>
      <pos A="0.00308642" C="0.00308642" G="0.990741" T="0.00308642"/>
      <pos A="0.00308642" C="0.00308642" G="0.00308642" T="0.990741"/>
      <pos A="0.00308642" C="0.496914" G="0.496914" T="0.00308642"/>
      <pos A="0.496914" C="0.00308642" G="0.00308642" T="0.496914"/>
      <pos A="0.990741" C="0.00308642" G="0.00308642" T="0.00308642"/>
      <pos A="0.00308642" C="0.496914" G="0.496914" T="0.00308642"/>
      <pos A="0.496914" C="0.00308642" G="0.00308642" T="0.496914"/>
      <pos A="0.496914" C="0.00308642" G="0.00308642" T="0.496914"/>
      <pos A="0.496914" C="0.00308642" G="0.496914" T="0.00308642"/>
      <pos A="0.00308642" C="0.00308642" G="0.496914" T="0.496914"/>
      <pos A="0.496914" C="0.496914" G="0.00308642" T="0.00308642"/>
      <pos A="0.00308642" C="0.496914" G="0.496914" T="0.00308642"/>
      <pos A="0.00308642" C="0.496914" G="0.496914" T="0.00308642"/>
      <pos A="0.00308642" C="0.990741" G="0.00308642" T="0.00308642"/>
      <pos A="0.00308642" C="0.00308642" G="0.496914" T="0.496914"/>
      <pos A="0.00308642" C="0.990741" G="0.00308642" T="0.00308642"/>
      <pos A="0.00308642" C="0.496914" G="0.00308642" T="0.496914"/>
      <pos A="0.00308642" C="0.496914" G="0.496914" T="0.00308642"/>
      <pos A="0.00308642" C="0.496914" G="0.496914" T="0.00308642"/>
      <pos A="0.496914" C="0.496914" G="0.00308642" T="0.00308642"/>
      <pos A="0.00308642" C="0.496914" G="0.496914" T="0.00308642"/>
    </motif>
    <motif db="0" id="M53" alt="O53" length="40" nsites="8" evalue="1.3e-003">
      <pos A="0.113383" C="0.313922" G="0.193598" T="0.379097"/>
      <pos A="0.298881" C="0.308909" G="0.103356" T="0.288854"/>
      <pos A="0.23872" C="0.218666" G="0.0833017" T="0.459313"/>
      <pos A="0.113383" C="0.308909" G="0.439258" T="0.13845"/>
      <pos A="0.203626" C="0.25376" G="0.243733" T="0.298881"/>
      <pos A="0.404164" C="0.258773" G="0.278828" T="0.0582351"/>
      <pos A="0.288854" C="0.228692" G="0.218666" T="0.263787"/>
      <pos A="0.248747" C="0.298881" G="0.178558" T="0.273814"/>
      <pos A="0.23872" C="0.268801" G="0.223679" T="0.268801"/>
      <pos A="0.258773" C="0.198612" G="0.263787" T="0.278828"/>
      <pos A="0.23872" C="0.303895" G="0.188585" T="0.268801"/>
      <pos A="0.328962" C="0.193598" G="0.178558" T="0.298881"/>
      <pos A="0.298881" C="0.213652" G="0.288854" T="0.198612"/>
      <pos A="0.228692" C="0.36907" G="0.173545" T="0.228692"/>
      <pos A="0.223679" C="0.288854" G="0.23872" T="0.248747"/>
      <pos A="0.223679" C="0.15349" G="0.288854" T="0.333975"/>
      <pos A="0.198612" C="0.173545" G="0.308909" T="0.318935"/>
      <pos A="0.15349" C="0.333975" G="0.349016" T="0.163518"/>
      <pos A="0.278828" C="0.273814" G="0.233707" T="0.213652"/>
      <pos A="0.344003" C="0.0732751" G="0.374084" T="0.208639"/>
      <pos A="0.283841" C="0.283841" G="0.33899" T="0.0933294"/>
      <pos A="0.384111" C="0.233707" G="0.188585" T="0.193598"/>
      <pos A="0.278828" C="0.158504" G="0.228692" T="0.333975"/>
      <pos A="0.243733" C="0.25376" G="0.328962" T="0.173545"/>
      <pos A="0.148477" C="0.318935" G="0.258773" T="0.273814"/>
      <pos A="0.328962" C="0.243733" G="0.118396" T="0.308909"/>
      <pos A="0.243733" C="0.313922" G="0.288854" T="0.15349"/>
      <pos A="0.263787" C="0.178558" G="0.298881" T="0.258773"/>
      <pos A="0.313922" C="0.123409" G="0.288854" T="0.273814"/>
      <pos A="0.35403" C="0.183571" G="0.374084" T="0.0883151"/>
      <pos A="0.213652" C="0.243733" G="0.283841" T="0.258773"/>
      <pos A="0.333975" C="0.223679" G="0.23872" T="0.203626"/>
      <pos A="0.283841" C="0.278828" G="0.168531" T="0.268801"/>
      <pos A="0.123409" C="0.449286" G="0.113383" T="0.313922"/>
      <pos A="0.218666" C="0.283841" G="0.188585" T="0.308909"/>
      <pos A="0.148477" C="0.248747" G="0.168531" T="0.434245"/>
      <pos A="0.223679" C="0.308909" G="0.283841" T="0.183571"/>
      <pos A="0.0782884" C="0.283841" G="0.333975" T="0.303895"/>
      <pos A="0.283841" C="0.364056" G="0.113383" T="0.23872"/>
      <pos A="0.25376" C="0.188585" G="0.258773" T="0.298881"/>
    </motif>
    <motif db="0" id="M54" alt="O54" length="40" nsites="8" evalue="1.3e-003">
      <pos A="0.43018" C="0.18994" G="0.283367" T="0.0965136"/>
      <pos A="0.296713" C="0.296713" G="0.123207" T="0.283367"/>
      <pos A="0.256674" C="0.336754" G="0.256674" T="0.1499"/>
      <pos A="0.43018" C="0.176594" G="0.176594" T="0.216633"/>
      <pos A="0.256674" C="0.1499" G="0.376793" T="0.216633"/>
      <pos A="0.0564731" C="0.376793" G="0.283367" T="0.283367"/>
      <pos A="0.323406" C="0.10986" G="0.22998" T="0.336754"/>
      <pos A="0.123207" C="0.617034" G="0.0965136" T="0.163246"/>
      <pos A="0.22998" C="0.363447" G="0.1499" T="0.256674"/>
      <pos A="0.336754" C="0.136553" G="0.3501" T="0.176594"/>
      <pos A="0.31006" C="0.336754" G="0.163246" T="0.18994"/>
      <pos A="0.0965136" C="0.3501" G="0.323406" T="0.22998"/>
      <pos A="0.176594" C="0.216633" G="0.323406" T="0.283367"/>
      <pos A="0.0965136" C="0.376793" G="0.203287" T="0.323406"/>
      <pos A="0.10986" C="0.243326" G="0.243326" T="0.403486"/>
      <pos A="0.136553" C="0.363447" G="0.22998" T="0.27002"/>
      <pos A="0.27002" C="0.10986" G="0.296713" T="0.323406"/>
      <pos A="0.136553" C="0.3501" G="0.283367" T="0.22998"/>
      <pos A="0.22998" C="0.283367" G="0.243326" T="0.243326"/>
      <pos A="0.163246" C="0.523607" G="0.1499" T="0.163246"/>
      <pos A="0.216633" C="0.31006" G="0.123207" T="0.3501"/>
      <pos A="0.363447" C="0.0564731" G="0.31006" T="0.27002"/>
      <pos A="0.1499" C="0.176594" G="0.323406" T="0.3501"/>
      <pos A="0.3501" C="0.323406" G="0.216633" T="0.10986"/>
      <pos A="0.323406" C="0.323406" G="0.1499" T="0.203287"/>
      <pos A="0.323406" C="0.323406" G="0.18994" T="0.163246"/>
      <pos A="0.27002" C="0.22998" G="0.243326" T="0.256674"/>
      <pos A="0.176594" C="0.3501" G="0.416834" T="0.0564731"/>
      <pos A="0.123207" C="0.576994" G="0.123207" T="0.176594"/>
      <pos A="0.0698202" C="0.256674" G="0.27002" T="0.403486"/>
      <pos A="0.22998" C="0.47022" G="0.0698202" T="0.22998"/>
      <pos A="0.27002" C="0.403486" G="0.163246" T="0.163246"/>
      <pos A="0.1499" C="0.256674" G="0.123207" T="0.47022"/>
      <pos A="0.296713" C="0.176594" G="0.363447" T="0.163246"/>
      <pos A="0.243326" C="0.10986" G="0.456873" T="0.18994"/>
      <pos A="0.296713" C="0.136553" G="0.22998" T="0.336754"/>
      <pos A="0.283367" C="0.336754" G="0.136553" T="0.243326"/>
      <pos A="0.563647" C="0.123207" G="0.163246" T="0.1499"/>
      <pos A="0.283367" C="0.176594" G="0.336754" T="0.203287"/>
      <pos A="0.18994" C="0.256674" G="0.443527" T="0.10986"/>
    </motif>
    <motif db="0" id="M55" alt="O55" length="40" nsites="8" evalue="1.3e-003">
      <pos A="0.283841" C="0.328962" G="0.13845" T="0.248747"/>
      <pos A="0.429232" C="0.374084" G="0.133437" T="0.0632484"/>
      <pos A="0.33899" C="0.103356" G="0.233707" T="0.323949"/>
      <pos A="0.13845" C="0.188585" G="0.494407" T="0.178558"/>
      <pos A="0.133437" C="0.298881" G="0.258773" T="0.308909"/>
      <pos A="0.298881" C="0.203626" G="0.288854" T="0.208639"/>
      <pos A="0.163518" C="0.318935" G="0.193598" T="0.323949"/>
      <pos A="0.128424" C="0.123409" G="0.273814" T="0.474353"/>
      <pos A="0.178558" C="0.328962" G="0.268801" T="0.223679"/>
      <pos A="0.233707" C="0.308909" G="0.233707" T="0.223679"/>
      <pos A="0.364056" C="0.273814" G="0.25376" T="0.108369"/>
      <pos A="0.574622" C="0.203626" G="0.148477" T="0.0732751"/>
      <pos A="0.283841" C="0.213652" G="0.313922" T="0.188585"/>
      <pos A="0.278828" C="0.298881" G="0.183571" T="0.23872"/>
      <pos A="0.213652" C="0.404164" G="0.0883151" T="0.293868"/>
      <pos A="0.349016" C="0.183571" G="0.133437" T="0.333975"/>
      <pos A="0.268801" C="0.228692" G="0.283841" T="0.218666"/>
      <pos A="0.198612" C="0.258773" G="0.178558" T="0.364056"/>
      <pos A="0.303895" C="0.178558" G="0.35403" T="0.163518"/>
      <pos A="0.15349" C="0.293868" G="0.23872" T="0.313922"/>
      <pos A="0.13845" C="0.323949" G="0.293868" T="0.243733"/>
      <pos A="0.198612" C="0.313922" G="0.203626" T="0.283841"/>
      <pos A="0.248747" C="0.278828" G="0.173545" T="0.298881"/>
      <pos A="0.173545" C="0.173545" G="0.298881" T="0.35403"/>
      <pos A="0.198612" C="0.389124" G="0.203626" T="0.208639"/>
      <pos A="0.323949" C="0.35403" G="0.163518" T="0.158504"/>
      <pos A="0.328962" C="0.213652" G="0.25376" T="0.203626"/>
      <pos A="0.25376" C="0.173545" G="0.313922" T="0.258773"/>
      <pos A="0.25376" C="0.183571" G="0.213652" T="0.349016"/>
      <pos A="0.303895" C="0.168531" G="0.328962" T="0.198612"/>
      <pos A="0.133437" C="0.228692" G="0.409178" T="0.228692"/>
      <pos A="0.25376" C="0.228692" G="0.298881" T="0.218666"/>
      <pos A="0.25376" C="0.118396" G="0.384111" T="0.243733"/>
      <pos A="0.328962" C="0.193598" G="0.389124" T="0.0883151"/>
      <pos A="0.258773" C="0.374084" G="0.118396" T="0.248747"/>
      <pos A="0.384111" C="0.208639" G="0.158504" T="0.248747"/>
      <pos A="0.15349" C="0.318935" G="0.243733" T="0.283841"/>
      <pos A="0.123409" C="0.283841" G="0.293868" T="0.298881"/>
      <pos A="0.263787" C="0.248747" G="0.248747" T="0.23872"/>
      <pos A="0.293868" C="0.35403" G="0.0933294" T="0.258773"/>
    </motif>
    <motif db="0" id="M57" alt="O57" length="40" nsites="8" evalue="1.3e-003">
      <pos A="0.260736" C="0.0889699" G="0.346618" T="0.303677"/>
      <pos A="0.131911" C="0.561325" G="0.0460277" T="0.260736"/>
      <pos A="0.217794" C="0.38956" G="0.174852" T="0.217794"/>
      <pos A="0.174852" C="0.260736" G="0.303677" T="0.260736"/>
      <pos A="0.0460277" C="0.647209" G="0.174852" T="0.131911"/>
      <pos A="0.561325" C="0.217794" G="0.131911" T="0.0889699"/>
      <pos A="0.260736" C="0.303677" G="0.432502" T="0.00308642"/>
      <pos A="0.00308642" C="0.38956" G="0.346618" T="0.260736"/>
      <pos A="0.0889699" C="0.475443" G="0.260736" T="0.174852"/>
      <pos A="0.0460277" C="0.260736" G="0.131911" T="0.561325"/>
      <pos A="0.303677" C="0.432502" G="0.217794" T="0.0460277"/>
      <pos A="0.346618" C="0.260736" G="0.131911" T="0.260736"/>
      <pos A="0.518384" C="0.217794" G="0.0460277" T="0.217794"/>
      <pos A="0.260736" C="0.38956" G="0.0889699" T="0.260736"/>
      <pos A="0.131911" C="0.260736" G="0.475443" T="0.131911"/>
      <pos A="0.174852" C="0.0889699" G="0.346618" T="0.38956"/>
      <pos A="0.174852" C="0.131911" G="0.174852" T="0.518384"/>
      <pos A="0.346618" C="0.0889699" G="0.0460277" T="0.518384"/>
      <pos A="0.0889699" C="0.0889699" G="0.38956" T="0.432502"/>
      <pos A="0.174852" C="0.38956" G="0.217794" T="0.217794"/>
      <pos A="0.346618" C="0.475443" G="0.0460277" T="0.131911"/>
      <pos A="0.346618" C="0.0889699" G="0.0460277" T="0.518384"/>
      <pos A="0.432502" C="0.0889699" G="0.0889699" T="0.38956"/>
      <pos A="0.131911" C="0.38956" G="0.217794" T="0.260736"/>
      <pos A="0.346618" C="0.174852" G="0.131911" T="0.346618"/>
      <pos A="0.0889699" C="0.0460277" G="0.260736" T="0.604268"/>
      <pos A="0.174852" C="0.217794" G="0.217794" T="0.38956"/>
      <pos A="0.0889699" C="0.217794" G="0.432502" T="0.260736"/>
      <pos A="0.174852" C="0.346618" G="0.217794" T="0.260736"/>
      <pos A="0.38956" C="0.303677" G="0.00308642" T="0.303677"/>
      <pos A="0.0460277" C="0.303677" G="0.38956" T="0.260736"/>
      <pos A="0.260736" C="0.174852" G="0.346618" T="0.217794"/>
      <pos A="0.0889699" C="0.174852" G="0.432502" T="0.303677"/>
      <pos A="0.38956" C="0.217794" G="0.0889699" T="0.303677"/>
      <pos A="0.38956" C="0.174852" G="0.0889699" T="0.346618"/>
      <pos A="0.38956" C="0.0460277" G="0.432502" T="0.131911"/>
      <pos A="0.131911" C="0.131911" G="0.518384" T="0.217794"/>
      <pos A="0.0889699" C="0.217794" G="0.475443" T="0.217794"/>
      <pos A="0.217794" C="0.131911" G="0.518384" T="0.131911"/>
      <pos A="0.38956" C="0.131911" G="0.0460277" T="0.432502"/>
    </motif>
    <motif db="0" id="M58" alt="O58" length="40" nsites="8" evalue="1.3e-003">
      <pos A="0.417657" C="0.149405" G="0.271338" T="0.161599"/>
      <pos A="0.246952" C="0.283532" G="0.283532" T="0.185985"/>
      <pos A="0.368884" C="0.185985" G="0.368884" T="0.0762459"/>
      <pos A="0.125019" C="0.271338" G="0.149405" T="0.454237"/>
      <pos A="0.01528" C="0.417657" G="0.259145" T="0.307918"/>
      <pos A="0.234759" C="0.344498" G="0.0884395" T="0.332304"/>
      <pos A="0.0762459" C="0.332304" G="0.222565" T="0.368884"/>
      <pos A="0.307918" C="0.173793" G="0.405464" T="0.112826"/>
      <pos A="0.478623" C="0.0884395" G="0.246952" T="0.185985"/>
      <pos A="0.295724" C="0.210372" G="0.283532" T="0.210372"/>
      <pos A="0.185985" C="0.161599" G="0.356691" T="0.295724"/>
      <pos A="0.149405" C="0.368884" G="0.283532" T="0.198179"/>
      <pos A="0.356691" C="0.0762459" G="0.198179" T="0.368884"/>
      <pos A="0.234759" C="0.149405" G="0.356691" T="0.259145"/>
      <pos A="0.490817" C="0.210372" G="0.125019" T="0.173793"/>
      <pos A="0.466431" C="0.0518598" G="0.198179" T="0.283532"/>
      <pos A="0.0762459" C="0.53959" G="0.234759" T="0.149405"/>
      <pos A="0.271338" C="0.222565" G="0.210372" T="0.295724"/>
      <pos A="0.173793" C="0.198179" G="0.393271" T="0.234759"/>
      <pos A="0.320112" C="0.381078" G="0.246952" T="0.0518598"/>
      <pos A="0.234759" C="0.210372" G="0.259145" T="0.295724"/>
      <pos A="0.0762459" C="0.527397" G="0.112826" T="0.283532"/>
      <pos A="0.185985" C="0.185985" G="0.210372" T="0.417657"/>
      <pos A="0.00308642" C="0.295724" G="0.137212" T="0.563976"/>
      <pos A="0.234759" C="0.320112" G="0.246952" T="0.198179"/>
      <pos A="0.222565" C="0.271338" G="0.295724" T="0.210372"/>
      <pos A="0.259145" C="0.417657" G="0.246952" T="0.0762459"/>
      <pos A="0.198179" C="0.320112" G="0.0884395" T="0.393271"/>
      <pos A="0.271338" C="0.100632" G="0.210372" T="0.417657"/>
      <pos A="0.198179" C="0.234759" G="0.271338" T="0.295724"/>
      <pos A="0.259145" C="0.185985" G="0.283532" T="0.271338"/>
      <pos A="0.320112" C="0.112826" G="0.173793" T="0.393271"/>
      <pos A="0.466431" C="0.173793" G="0.198179" T="0.161599"/>
      <pos A="0.515204" C="0.173793" G="0.161599" T="0.149405"/>
      <pos A="0.100632" C="0.259145" G="0.368884" T="0.271338"/>
      <pos A="0.137212" C="0.271338" G="0.344498" T="0.246952"/>
      <pos A="0.295724" C="0.185985" G="0.149405" T="0.368884"/>
      <pos A="0.417657" C="0.259145" G="0.259145" T="0.0640523"/>
      <pos A="0.149405" C="0.356691" G="0.198179" T="0.295724"/>
      <pos A="0.307918" C="0.198179" G="0.125019" T="0.368884"/>
    </motif>
    <motif db="0" id="M59" alt="O59" length="40" nsites="8" evalue="1.3e-003">
      <pos A="0.328962" C="0.268801" G="0.23872" T="0.163518"/>
      <pos A="0.173545" C="0.318935" G="0.323949" T="0.183571"/>
      <pos A="0.313922" C="0.258773" G="0.148477" T="0.278828"/>
      <pos A="0.158504" C="0.173545" G="0.328962" T="0.33899"/>
      <pos A="0.293868" C="0.33899" G="0.198612" T="0.168531"/>
      <pos A="0.223679" C="0.35403" G="0.0833017" T="0.33899"/>
      <pos A="0.158504" C="0.323949" G="0.233707" T="0.283841"/>
      <pos A="0.313922" C="0.213652" G="0.283841" T="0.188585"/>
      <pos A="0.454299" C="0.158504" G="0.158504" T="0.228692"/>
      <pos A="0.223679" C="0.183571" G="0.349016" T="0.243733"/>
      <pos A="0.13845" C="0.323949" G="0.308909" T="0.228692"/>
      <pos A="0.323949" C="0.223679" G="0.183571" T="0.268801"/>
      <pos A="0.0431941" C="0.213652" G="0.349016" T="0.394137"/>
      <pos A="0.349016" C="0.293868" G="0.233707" T="0.123409"/>
      <pos A="0.344003" C="0.198612" G="0.173545" T="0.283841"/>
      <pos A="0.183571" C="0.33899" G="0.248747" T="0.228692"/>
      <pos A="0.223679" C="0.273814" G="0.168531" T="0.333975"/>
      <pos A="0.0682617" C="0.389124" G="0.198612" T="0.344003"/>
      <pos A="0.318935" C="0.278828" G="0.13845" T="0.263787"/>
      <pos A="0.218666" C="0.128424" G="0.344003" T="0.308909"/>
      <pos A="0.248747" C="0.298881" G="0.268801" T="0.183571"/>
      <pos A="0.213652" C="0.35403" G="0.233707" T="0.198612"/>
      <pos A="0.203626" C="0.218666" G="0.333975" T="0.243733"/>
      <pos A="0.218666" C="0.243733" G="0.313922" T="0.223679"/>
      <pos A="0.233707" C="0.298881" G="0.193598" T="0.273814"/>
      <pos A="0.273814" C="0.288854" G="0.168531" T="0.268801"/>
      <pos A="0.349016" C="0.323949" G="0.198612" T="0.128424"/>
      <pos A="0.258773" C="0.36907" G="0.208639" T="0.163518"/>
      <pos A="0.424218" C="0.268801" G="0.13845" T="0.168531"/>
      <pos A="0.359043" C="0.188585" G="0.359043" T="0.0933294"/>
      <pos A="0.193598" C="0.173545" G="0.323949" T="0.308909"/>
      <pos A="0.248747" C="0.178558" G="0.283841" T="0.288854"/>
      <pos A="0.263787" C="0.0833017" G="0.344003" T="0.308909"/>
      <pos A="0.193598" C="0.198612" G="0.344003" T="0.263787"/>
      <pos A="0.288854" C="0.263787" G="0.248747" T="0.198612"/>
      <pos A="0.248747" C="0.379097" G="0.15349" T="0.218666"/>
      <pos A="0.328962" C="0.283841" G="0.148477" T="0.23872"/>
      <pos A="0.13845" C="0.318935" G="0.333975" T="0.208639"/>
      <pos A="0.223679" C="0.143464" G="0.248747" T="0.384111"/>
      <pos A="0.288854" C="0.23872" G="0.243733" T="0.228692"/>
    </motif>
    <motif db="0" id="M6" alt="O6" length="40" nsites="8" evalue="1.3e-003">
      <pos A="0.242518" C="0.302375" G="0.332304" T="0.122802"/>
      <pos A="0.332304" C="0.422091" G="0.0330153" T="0.212589"/>
      <pos A="0.242518" C="0.0928731" G="0.0330153" T="0.631594"/>
      <pos A="0.45202" C="0.242518" G="0.0330153" T="0.272446"/>
      <pos A="0.392162" C="0.242518" G="0.272446" T="0.0928731"/>
      <pos A="0.0629442" C="0.511879" G="0.152731" T="0.272446"/>
      <pos A="0.332304" C="0.422091" G="0.0330153" T="0.212589"/>
      <pos A="0.392162" C="0.00308642" G="0.18266" T="0.422091"/>
      <pos A="0.481949" C="0.122802" G="0.242518" T="0.152731"/>
      <pos A="0.152731" C="0.18266" G="0.0629442" T="0.601665"/>
      <pos A="0.122802" C="0.0330153" G="0.481949" T="0.362233"/>
      <pos A="0.272446" C="0.0330153" G="0.392162" T="0.302375"/>
      <pos A="0.0629442" C="0.272446" G="0.302375" T="0.362233"/>
      <pos A="0.362233" C="0.242518" G="0.272446" T="0.122802"/>
      <pos A="0.18266" C="0.362233" G="0.302375" T="0.152731"/>
      <pos A="0.571736" C="0.00308642" G="0.302375" T="0.122802"/>
      <pos A="0.0928731" C="0.302375" G="0.18266" T="0.422091"/>
      <pos A="0.392162" C="0.0330153" G="0.332304" T="0.242518"/>
      <pos A="0.00308642" C="0.00308642" G="0.601665" T="0.392162"/>
      <pos A="0.152731" C="0.212589" G="0.332304" T="0.302375"/>
      <pos A="0.152731" C="0.422091" G="0.152731" T="0.272446"/>
      <pos A="0.242518" C="0.122802" G="0.302375" T="0.332304"/>
      <pos A="0.152731" C="0.0928731" G="0.272446" T="0.481949"/>
      <pos A="0.272446" C="0.302375" G="0.212589" T="0.212589"/>
      <pos A="0.18266" C="0.0330153" G="0.302375" T="0.481949"/>
      <pos A="0.0330153" C="0.392162" G="0.422091" T="0.152731"/>
      <pos A="0.332304" C="0.422091" G="0.242518" T="0.00308642"/>
      <pos A="0.511879" C="0.122802" G="0.18266" T="0.18266"/>
      <pos A="0.332304" C="0.0629442" G="0.302375" T="0.302375"/>
      <pos A="0.332304" C="0.152731" G="0.332304" T="0.18266"/>
      <pos A="0.362233" C="0.152731" G="0.18266" T="0.302375"/>
      <pos A="0.122802" C="0.45202" G="0.392162" T="0.0330153"/>
      <pos A="0.392162" C="0.0928731" G="0.362233" T="0.152731"/>
      <pos A="0.212589" C="0.18266" G="0.362233" T="0.242518"/>
      <pos A="0.212589" C="0.152731" G="0.362233" T="0.272446"/>
      <pos A="0.18266" C="0.332304" G="0.18266" T="0.302375"/>
      <pos A="0.362233" C="0.362233" G="0.122802" T="0.152731"/>
      <pos A="0.00308642" C="0.302375" G="0.362233" T="0.332304"/>
      <pos A="0.392162" C="0.152731" G="0.242518" T="0.212589"/>
      <pos A="0.0330153" C="0.272446" G="0.511879" T="0.18266"/>
    </motif>
    <motif db="0" id="M60" alt="O60" length="40" nsites="8" evalue="1.3e-003">
      <pos A="0.200617" C="0.398148" G="0.398148" T="0.00308642"/>
      <pos A="0.00308642" C="0.79321" G="0.200617" T="0.00308642"/>
      <pos A="0.00308642" C="0.00308642" G="0.398148" T="0.595679"/>
      <pos A="0.200617" C="0.595679" G="0.200617" T="0.00308642"/>
      <pos A="0.200617" C="0.200617" G="0.595679" T="0.00308642"/>
      <pos A="0.00308642" C="0.398148" G="0.00308642" T="0.595679"/>
      <pos A="0.00308642" C="0.79321" G="0.200617" T="0.00308642"/>
      <pos A="0.398148" C="0.595679" G="0.00308642" T="0.00308642"/>
      <pos A="0.200617" C="0.00308642" G="0.200617" T="0.595679"/>
      <pos A="0.200617" C="0.595679" G="0.200617" T="0.00308642"/>
      <pos A="0.200617" C="0.200617" G="0.398148" T="0.200617"/>
      <pos A="0.00308642" C="0.398148" G="0.398148" T="0.200617"/>
      <pos A="0.200617" C="0.398148" G="0.398148" T="0.00308642"/>
      <pos A="0.200617" C="0.200617" G="0.398148" T="0.200617"/>
      <pos A="0.00308642" C="0.990741" G="0.00308642" T="0.00308642"/>
      <pos A="0.00308642" C="0.00308642" G="0.398148" T="0.595679"/>
      <pos A="0.00308642" C="0.595679" G="0.200617" T="0.200617"/>
      <pos A="0.200617" C="0.398148" G="0.398148" T="0.00308642"/>
      <pos A="0.00308642" C="0.595679" G="0.200617" T="0.200617"/>
      <pos A="0.00308642" C="0.595679" G="0.200617" T="0.200617"/>
      <pos A="0.00308642" C="0.200617" G="0.398148" T="0.398148"/>
      <pos A="0.00308642" C="0.398148" G="0.00308642" T="0.595679"/>
      <pos A="0.200617" C="0.200617" G="0.00308642" T="0.595679"/>
      <pos A="0.00308642" C="0.200617" G="0.595679" T="0.200617"/>
      <pos A="0.200617" C="0.200617" G="0.595679" T="0.00308642"/>
      <pos A="0.00308642" C="0.398148" G="0.595679" T="0.00308642"/>
      <pos A="0.595679" C="0.398148" G="0.00308642" T="0.00308642"/>
      <pos A="0.00308642" C="0.79321" G="0.00308642" T="0.200617"/>
      <pos A="0.398148" C="0.00308642" G="0.00308642" T="0.595679"/>
      <pos A="0.00308642" C="0.398148" G="0.200617" T="0.398148"/>
      <pos A="0.595679" C="0.00308642" G="0.398148" T="0.00308642"/>
      <pos A="0.200617" C="0.00308642" G="0.79321" T="0.00308642"/>
      <pos A="0.200617" C="0.79321" G="0.00308642" T="0.00308642"/>
      <pos A="0.398148" C="0.200617" G="0.00308642" T="0.398148"/>
      <pos A="0.200617" C="0.595679" G="0.200617" T="0.00308642"/>
      <pos A="0.00308642" C="0.200617" G="0.200617" T="0.595679"/>
      <pos A="0.200617" C="0.00308642" G="0.79321" T="0.00308642"/>
      <pos A="0.00308642" C="0.990741" G="0.00308642" T="0.00308642"/>
      <pos A="0.398148" C="0.00308642" G="0.398148" T="0.200617"/>
      <pos A="0.00308642" C="0.200617" G="0.79321" T="0.00308642"/>
    </motif>
    <motif db="0" id="M61" alt="O61" length="40" nsites="8" evalue="1.3e-003">
      <pos A="0.271055" C="0.110274" G="0.347617" T="0.271055"/>
      <pos A="0.0796484" C="0.30168" G="0.408867" T="0.209804"/>
      <pos A="0.278711" C="0.255742" G="0.0566805" T="0.408867"/>
      <pos A="0.232773" C="0.332304" G="0.156211" T="0.278711"/>
      <pos A="0.347617" C="0.217461" G="0.263399" T="0.171524"/>
      <pos A="0.294024" C="0.355273" G="0.163868" T="0.186837"/>
      <pos A="0.401211" C="0.110274" G="0.202148" T="0.286367"/>
      <pos A="0.355273" C="0.286367" G="0.209804" T="0.148555"/>
      <pos A="0.186837" C="0.362929" G="0.0643368" T="0.385898"/>
      <pos A="0.17918" C="0.278711" G="0.194492" T="0.347617"/>
      <pos A="0.186837" C="0.24043" G="0.408867" T="0.163868"/>
      <pos A="0.278711" C="0.186837" G="0.42418" T="0.110274"/>
      <pos A="0.271055" C="0.255742" G="0.225117" T="0.248086"/>
      <pos A="0.186837" C="0.393555" G="0.194492" T="0.225117"/>
      <pos A="0.248086" C="0.286367" G="0.248086" T="0.217461"/>
      <pos A="0.324648" C="0.294024" G="0.0873047" T="0.294024"/>
      <pos A="0.316992" C="0.110274" G="0.485429" T="0.0873047"/>
      <pos A="0.362929" C="0.102617" G="0.362929" T="0.171524"/>
      <pos A="0.148555" C="0.324648" G="0.209804" T="0.316992"/>
      <pos A="0.278711" C="0.263399" G="0.248086" T="0.209804"/>
      <pos A="0.225117" C="0.225117" G="0.470117" T="0.0796484"/>
      <pos A="0.163868" C="0.217461" G="0.30168" T="0.316992"/>
      <pos A="0.102617" C="0.163868" G="0.286367" T="0.447148"/>
      <pos A="0.0796484" C="0.263399" G="0.30168" T="0.355273"/>
      <pos A="0.255742" C="0.209804" G="0.17918" T="0.355273"/>
      <pos A="0.094961" C="0.362929" G="0.271055" T="0.271055"/>
      <pos A="0.294024" C="0.332304" G="0.11793" T="0.255742"/>
      <pos A="0.30168" C="0.232773" G="0.0719921" T="0.393555"/>
      <pos A="0.324648" C="0.232773" G="0.24043" T="0.202148"/>
      <pos A="0.209804" C="0.294024" G="0.186837" T="0.309336"/>
      <pos A="0.125586" C="0.33996" G="0.225117" T="0.309336"/>
      <pos A="0.263399" C="0.140899" G="0.271055" T="0.324648"/>
      <pos A="0.362929" C="0.225117" G="0.140899" T="0.271055"/>
      <pos A="0.278711" C="0.362929" G="0.17918" T="0.17918"/>
      <pos A="0.278711" C="0.286367" G="0.186837" T="0.248086"/>
      <pos A="0.30168" C="0.370586" G="0.148555" T="0.17918"/>
      <pos A="0.393555" C="0.255742" G="0.094961" T="0.255742"/>
      <pos A="0.11793" C="0.416523" G="0.248086" T="0.217461"/>
      <pos A="0.17918" C="0.24043" G="0.24043" T="0.33996"/>
      <pos A="0.33996" C="0.156211" G="0.248086" T="0.255742"/>
    </motif>
    <motif db="0" id="M62" alt="O62" length="40" nsites="8" evalue="1.3e-003">
      <pos A="0.254185" C="0.203965" G="0.176065" T="0.365785"/>
      <pos A="0.309984" C="0.304405" G="0.270924" T="0.114685"/>
      <pos A="0.399264" C="0.159325" G="0.114685" T="0.326725"/>
      <pos A="0.153745" C="0.315564" G="0.332304" T="0.198385"/>
      <pos A="0.231865" C="0.198385" G="0.215125" T="0.354624"/>
      <pos A="0.192805" C="0.270924" G="0.315564" T="0.220705"/>
      <pos A="0.137005" C="0.466224" G="0.209546" T="0.187226"/>
      <pos A="0.298825" C="0.181645" G="0.332304" T="0.187226"/>
      <pos A="0.254185" C="0.382524" G="0.192805" T="0.170486"/>
      <pos A="0.282085" C="0.237445" G="0.243025" T="0.237445"/>
      <pos A="0.376944" C="0.187226" G="0.215125" T="0.220705"/>
      <pos A="0.282085" C="0.259765" G="0.259765" T="0.198385"/>
      <pos A="0.176065" C="0.159325" G="0.354624" T="0.309984"/>
      <pos A="0.103526" C="0.416004" G="0.181645" T="0.298825"/>
      <pos A="0.287665" C="0.125846" G="0.176065" T="0.410424"/>
      <pos A="0.142586" C="0.209546" G="0.449483" T="0.198385"/>
      <pos A="0.354624" C="0.248605" G="0.192805" T="0.203965"/>
      <pos A="0.237445" C="0.176065" G="0.388105" T="0.198385"/>
      <pos A="0.265345" C="0.187226" G="0.226285" T="0.321145"/>
      <pos A="0.142586" C="0.482964" G="0.153745" T="0.220705"/>
      <pos A="0.170486" C="0.393684" G="0.270924" T="0.164906"/>
      <pos A="0.293244" C="0.125846" G="0.209546" T="0.371364"/>
      <pos A="0.142586" C="0.0588859" G="0.421584" T="0.376944"/>
      <pos A="0.209546" C="0.332304" G="0.192805" T="0.265345"/>
      <pos A="0.477384" C="0.354624" G="0.0867862" T="0.0812059"/>
      <pos A="0.321145" C="0.187226" G="0.293244" T="0.198385"/>
      <pos A="0.125846" C="0.203965" G="0.326725" T="0.343465"/>
      <pos A="0.270924" C="0.443904" G="0.159325" T="0.125846"/>
      <pos A="0.254185" C="0.354624" G="0.159325" T="0.231865"/>
      <pos A="0.153745" C="0.466224" G="0.220705" T="0.159325"/>
      <pos A="0.276505" C="0.254185" G="0.198385" T="0.270924"/>
      <pos A="0.321145" C="0.153745" G="0.293244" T="0.231865"/>
      <pos A="0.254185" C="0.209546" G="0.220705" T="0.315564"/>
      <pos A="0.137005" C="0.231865" G="0.248605" T="0.382524"/>
      <pos A="0.270924" C="0.203965" G="0.287665" T="0.237445"/>
      <pos A="0.248605" C="0.237445" G="0.287665" T="0.226285"/>
      <pos A="0.287665" C="0.181645" G="0.315564" T="0.215125"/>
      <pos A="0.365785" C="0.120266" G="0.226285" T="0.287665"/>
      <pos A="0.187226" C="0.371364" G="0.315564" T="0.125846"/>
      <pos A="0.287665" C="0.332304" G="0.203965" T="0.176065"/>
    </motif>
    <motif db="0" id="M63" alt="O63" length="40" nsites="8" evalue="1.3e-003">
      <pos A="0.285273" C="0.426366" G="0.14418" T="0.14418"/>
      <pos A="0.332304" C="0.191211" G="0.238242" T="0.238242"/>
      <pos A="0.14418" C="0.191211" G="0.332304" T="0.332304"/>
      <pos A="0.0501175" C="0.14418" G="0.52043" T="0.285273"/>
      <pos A="0.191211" C="0.14418" G="0.332304" T="0.332304"/>
      <pos A="0.14418" C="0.00308642" G="0.52043" T="0.332304"/>
      <pos A="0.0501175" C="0.379335" G="0.238242" T="0.332304"/>
      <pos A="0.238242" C="0.0501175" G="0.238242" T="0.473398"/>
      <pos A="0.238242" C="0.191211" G="0.379335" T="0.191211"/>
      <pos A="0.00308642" C="0.614492" G="0.0501175" T="0.332304"/>
      <pos A="0.191211" C="0.0971486" G="0.0971486" T="0.614492"/>
      <pos A="0.0501175" C="0.473398" G="0.238242" T="0.238242"/>
      <pos A="0.332304" C="0.473398" G="0.14418" T="0.0501175"/>
      <pos A="0.0971486" C="0.238242" G="0.238242" T="0.426366"/>
      <pos A="0.379335" C="0.0971486" G="0.473398" T="0.0501175"/>
      <pos A="0.379335" C="0.473398" G="0.0501175" T="0.0971486"/>
      <pos A="0.0971486" C="0.708554" G="0.191211" T="0.00308642"/>
      <pos A="0.0971486" C="0.332304" G="0.0971486" T="0.473398"/>
      <pos A="0.14418" C="0.473398" G="0.191211" T="0.191211"/>
      <pos A="0.00308642" C="0.332304" G="0.379335" T="0.285273"/>
      <pos A="0.285273" C="0.332304" G="0.191211" T="0.191211"/>
      <pos A="0.285273" C="0.285273" G="0.285273" T="0.14418"/>
      <pos A="0.0971486" C="0.614492" G="0.191211" T="0.0971486"/>
      <pos A="0.285273" C="0.238242" G="0.14418" T="0.332304"/>
      <pos A="0.0971486" C="0.191211" G="0.191211" T="0.52043"/>
      <pos A="0.0501175" C="0.238242" G="0.426366" T="0.285273"/>
      <pos A="0.0971486" C="0.238242" G="0.379335" T="0.285273"/>
      <pos A="0.14418" C="0.191211" G="0.426366" T="0.238242"/>
      <pos A="0.52043" C="0.238242" G="0.238242" T="0.00308642"/>
      <pos A="0.238242" C="0.238242" G="0.14418" T="0.379335"/>
      <pos A="0.0971486" C="0.285273" G="0.332304" T="0.285273"/>
      <pos A="0.285273" C="0.285273" G="0.00308642" T="0.426366"/>
      <pos A="0.0971486" C="0.00308642" G="0.426366" T="0.473398"/>
      <pos A="0.238242" C="0.52043" G="0.0971486" T="0.14418"/>
      <pos A="0.238242" C="0.332304" G="0.0971486" T="0.332304"/>
      <pos A="0.191211" C="0.379335" G="0.14418" T="0.285273"/>
      <pos A="0.238242" C="0.473398" G="0.14418" T="0.14418"/>
      <pos A="0.238242" C="0.238242" G="0.238242" T="0.285273"/>
      <pos A="0.238242" C="0.0971486" G="0.379335" T="0.285273"/>
      <pos A="0.238242" C="0.332304" G="0.191211" T="0.238242"/>
    </motif>
    <motif db="0" id="M64" alt="O64" length="40" nsites="8" evalue="1.3e-003">
      <pos A="0.00308642" C="0.990741" G="0.00308642" T="0.00308642"/>
      <pos A="0.00308642" C="0.00308642" G="0.00308642" T="0.990741"/>
      <pos A="0.00308642" C="0.00308642" G="0.496914" T="0.496914"/>
      <pos A="0.00308642" C="0.00308642" G="0.990741" T="0.00308642"/>
      <pos A="0.00308642" C="0.496914" G="0.496914" T="0.00308642"/>
      <pos A="0.00308642" C="0.496914" G="0.00308642" T="0.496914"/>
      <pos A="0.00308642" C="0.00308642" G="0.00308642" T="0.990741"/>
      <pos A="0.496914" C="0.00308642" G="0.496914" T="0.00308642"/>
      <pos A="0.00308642" C="0.00308642" G="0.496914" T="0.496914"/>
      <pos A="0.496914" C="0.496914" G="0.00308642" T="0.00308642"/>
      <pos A="0.496914" C="0.496914" G="0.00308642" T="0.00308642"/>
      <pos A="0.496914" C="0.496914" G="0.00308642" T="0.00308642"/>
      <pos A="0.00308642" C="0.496914" G="0.496914" T="0.00308642"/>
      <pos A="0.496914" C="0.00308642" G="0.496914" T="0.00308642"/>
      <pos A="0.00308642" C="0.00308642" G="0.990741" T="0.00308642"/>
      <pos A="0.00308642" C="0.496914" G="0.496914" T="0.00308642"/>
      <pos A="0.00308642" C="0.990741" G="0.00308642" T="0.00308642"/>
      <pos A="0.00308642" C="0.00308642" G="0.00308642" T="0.990741"/>
      <pos A="0.00308642" C="0.496914" G="0.496914" T="0.00308642"/>
      <pos A="0.496914" C="0.00308642" G="0.496914" T="0.00308642"/>
      <pos A="0.496914" C="0.00308642" G="0.496914" T="0.00308642"/>
      <pos A="0.00308642" C="0.00308642" G="0.990741" T="0.00308642"/>
      <pos A="0.00308642" C="0.496914" G="0.496914" T="0.00308642"/>
      <pos A="0.00308642" C="0.00308642" G="0.496914" T="0.496914"/>
      <pos A="0.00308642" C="0.496914" G="0.496914" T="0.00308642"/>
      <pos A="0.00308642" C="0.00308642" G="0.496914" T="0.496914"/>
      <pos A="0.00308642" C="0.00308642" G="0.00308642" T="0.990741"/>
      <pos A="0.00308642" C="0.990741" G="0.00308642" T="0.00308642"/>
      <pos A="0.496914" C="0.496914" G="0.00308642" T="0.00308642"/>
      <pos A="0.00308642" C="0.00308642" G="0.00308642" T="0.990741"/>
      <pos A="0.00308642" C="0.00308642" G="0.990741" T="0.00308642"/>
      <pos A="0.496914" C="0.496914" G="0.00308642" T="0.00308642"/>
      <pos A="0.00308642" C="0.00308642" G="0.00308642" T="0.990741"/>
      <pos A="0.00308642" C="0.496914" G="0.496914" T="0.00308642"/>
      <pos A="0.00308642" C="0.496914" G="0.496914" T="0.00308642"/>
      <pos A="0.496914" C="0.496914" G="0.00308642" T="0.00308642"/>
      <pos A="0.990741" C="0.00308642" G="0.00308642" T="0.00308642"/>
      <pos A="0.00308642" C="0.00308642" G="0.990741" T="0.00308642"/>
      <pos A="0.496914" C="0.00308642" G="0.496914" T="0.00308642"/>
      <pos A="0.496914" C="0.496914" G="0.00308642" T="0.00308642"/>
    </motif>
    <motif db="0" id="M66" alt="O66" length="40" nsites="8" evalue="1.3e-003">
      <pos A="0.496914" C="0.00308642" G="0.496914" T="0.00308642"/>
      <pos A="0.00308642" C="0.00308642" G="0.496914" T="0.496914"/>
      <pos A="0.00308642" C="0.496914" G="0.496914" T="0.00308642"/>
      <pos A="0.00308642" C="0.00308642" G="0.00308642" T="0.990741"/>
      <pos A="0.00308642" C="0.496914" G="0.496914" T="0.00308642"/>
      <pos A="0.00308642" C="0.990741" G="0.00308642" T="0.00308642"/>
      <pos A="0.990741" C="0.00308642" G="0.00308642" T="0.00308642"/>
      <pos A="0.00308642" C="0.00308642" G="0.496914" T="0.496914"/>
      <pos A="0.00308642" C="0.00308642" G="0.496914" T="0.496914"/>
      <pos A="0.00308642" C="0.00308642" G="0.496914" T="0.496914"/>
      <pos A="0.00308642" C="0.990741" G="0.00308642" T="0.00308642"/>
      <pos A="0.496914" C="0.00308642" G="0.496914" T="0.00308642"/>
      <pos A="0.00308642" C="0.990741" G="0.00308642" T="0.00308642"/>
      <pos A="0.00308642" C="0.496914" G="0.496914" T="0.00308642"/>
      <pos A="0.00308642" C="0.990741" G="0.00308642" T="0.00308642"/>
      <pos A="0.496914" C="0.00308642" G="0.496914" T="0.00308642"/>
      <pos A="0.00308642" C="0.00308642" G="0.496914" T="0.496914"/>
      <pos A="0.00308642" C="0.00308642" G="0.496914" T="0.496914"/>
      <pos A="0.496914" C="0.496914" G="0.00308642" T="0.00308642"/>
      <pos A="0.496914" C="0.496914" G="0.00308642" T="0.00308642"/>
      <pos A="0.00308642" C="0.00308642" G="0.496914" T="0.496914"/>
      <pos A="0.00308642" C="0.00308642" G="0.00308642" T="0.990741"/>
      <pos A="0.00308642" C="0.496914" G="0.00308642" T="0.496914"/>
      <pos A="0.00308642" C="0.00308642" G="0.00308642" T="0.990741"/>
      <pos A="0.00308642" C="0.990741" G="0.00308642" T="0.00308642"/>
      <pos A="0.496914" C="0.496914" G="0.00308642" T="0.00308642"/>
      <pos A="0.496914" C="0.496914" G="0.00308642" T="0.00308642"/>
      <pos A="0.00308642" C="0.00308642" G="0.496914" T="0.496914"/>
      <pos A="0.00308642" C="0.496914" G="0.00308642" T="0.496914"/>
      <pos A="0.00308642" C="0.496914" G="0.00308642" T="0.496914"/>
      <pos A="0.496914" C="0.496914" G="0.00308642" T="0.00308642"/>
      <pos A="0.496914" C="0.496914" G="0.00308642" T="0.00308642"/>
      <pos A="0.496914" C="0.496914" G="0.00308642" T="0.00308642"/>
      <pos A="0.496914" C="0.00308642" G="0.00308642" T="0.496914"/>
      <pos A="0.00308642" C="0.496914" G="0.00308642" T="0.496914"/>
      <pos A="0.00308642" C="0.00308642" G="0.00308642" T="0.990741"/>
      <pos A="0.00308642" C="0.00308642" G="0.496914" T="0.496914"/>
      <pos A="0.00308642" C="0.496914" G="0.496914" T="0.00308642"/>
      <pos A="0.00308642" C="0.00308642" G="0.496914" T="0.496914"/>
      <pos A="0.00308642" C="0.496914" G="0.496914" T="0.00308642"/>
    </motif>
    <motif db="0" id="M67" alt="O67" length="40" nsites="8" evalue="1.3e-003">
      <pos A="0.273814" C="0.33899" G="0.193598" T="0.193598"/>
      <pos A="0.193598" C="0.328962" G="0.203626" T="0.273814"/>
      <pos A="0.298881" C="0.163518" G="0.23872" T="0.298881"/>
      <pos A="0.133437" C="0.228692" G="0.404164" T="0.233707"/>
      <pos A="0.213652" C="0.118396" G="0.333975" T="0.333975"/>
      <pos A="0.25376" C="0.258773" G="0.323949" T="0.163518"/>
      <pos A="0.419205" C="0.15349" G="0.193598" T="0.233707"/>
      <pos A="0.208639" C="0.233707" G="0.193598" T="0.364056"/>
      <pos A="0.218666" C="0.35403" G="0.248747" T="0.178558"/>
      <pos A="0.258773" C="0.143464" G="0.283841" T="0.313922"/>
      <pos A="0.148477" C="0.258773" G="0.359043" T="0.233707"/>
      <pos A="0.208639" C="0.328962" G="0.213652" T="0.248747"/>
      <pos A="0.444273" C="0.318935" G="0.128424" T="0.108369"/>
      <pos A="0.25376" C="0.313922" G="0.163518" T="0.268801"/>
      <pos A="0.25376" C="0.168531" G="0.429232" T="0.148477"/>
      <pos A="0.308909" C="0.183571" G="0.243733" T="0.263787"/>
      <pos A="0.183571" C="0.258773" G="0.298881" T="0.258773"/>
      <pos A="0.288854" C="0.223679" G="0.374084" T="0.113383"/>
      <pos A="0.233707" C="0.434245" G="0.198612" T="0.133437"/>
      <pos A="0.434245" C="0.183571" G="0.218666" T="0.163518"/>
      <pos A="0.0933294" C="0.323949" G="0.188585" T="0.394137"/>
      <pos A="0.208639" C="0.173545" G="0.218666" T="0.399151"/>
      <pos A="0.198612" C="0.278828" G="0.218666" T="0.303895"/>
      <pos A="0.268801" C="0.35403" G="0.158504" T="0.218666"/>
      <pos A="0.0883151" C="0.303895" G="0.25376" T="0.35403"/>
      <pos A="0.328962" C="0.193598" G="0.128424" T="0.349016"/>
      <pos A="0.228692" C="0.35403" G="0.223679" T="0.193598"/>
      <pos A="0.258773" C="0.158504" G="0.128424" T="0.454299"/>
      <pos A="0.218666" C="0.303895" G="0.223679" T="0.25376"/>
      <pos A="0.263787" C="0.178558" G="0.258773" T="0.298881"/>
      <pos A="0.273814" C="0.218666" G="0.308909" T="0.198612"/>
      <pos A="0.25376" C="0.364056" G="0.203626" T="0.178558"/>
      <pos A="0.323949" C="0.233707" G="0.258773" T="0.183571"/>
      <pos A="0.23872" C="0.223679" G="0.344003" T="0.193598"/>
      <pos A="0.414192" C="0.233707" G="0.203626" T="0.148477"/>
      <pos A="0.188585" C="0.33899" G="0.213652" T="0.258773"/>
      <pos A="0.208639" C="0.168531" G="0.173545" T="0.449286"/>
      <pos A="0.108369" C="0.344003" G="0.374084" T="0.173545"/>
      <pos A="0.293868" C="0.108369" G="0.429232" T="0.168531"/>
      <pos A="0.303895" C="0.0983427" G="0.288854" T="0.308909"/>
    </motif>
    <motif db="0" id="M69" alt="O69" length="40" nsites="8" evalue="1.3e-003">
      <pos A="0.222565" C="0.167696" G="0.387174" T="0.222565"/>
      <pos A="0.0579565" C="0.387174" G="0.332304" T="0.222565"/>
      <pos A="0.661523" C="0.167696" G="0.167696" T="0.00308642"/>
      <pos A="0.0579565" C="0.0579565" G="0.332304" T="0.551784"/>
      <pos A="0.0579565" C="0.661523" G="0.277435" T="0.00308642"/>
      <pos A="0.112826" C="0.606653" G="0.00308642" T="0.277435"/>
      <pos A="0.442043" C="0.277435" G="0.167696" T="0.112826"/>
      <pos A="0.222565" C="0.277435" G="0.112826" T="0.387174"/>
      <pos A="0.496914" C="0.332304" G="0.0579565" T="0.112826"/>
      <pos A="0.606653" C="0.0579565" G="0.112826" T="0.222565"/>
      <pos A="0.167696" C="0.442043" G="0.167696" T="0.222565"/>
      <pos A="0.0579565" C="0.167696" G="0.442043" T="0.332304"/>
      <pos A="0.112826" C="0.0579565" G="0.167696" T="0.661523"/>
      <pos A="0.222565" C="0.332304" G="0.167696" T="0.277435"/>
      <pos A="0.00308642" C="0.442043" G="0.112826" T="0.442043"/>
      <pos A="0.222565" C="0.277435" G="0.112826" T="0.387174"/>
      <pos A="0.277435" C="0.387174" G="0.277435" T="0.0579565"/>
      <pos A="0.00308642" C="0.167696" G="0.112826" T="0.716392"/>
      <pos A="0.222565" C="0.387174" G="0.00308642" T="0.387174"/>
      <pos A="0.00308642" C="0.387174" G="0.00308642" T="0.606653"/>
      <pos A="0.332304" C="0.387174" G="0.0579565" T="0.222565"/>
      <pos A="0.167696" C="0.112826" G="0.0579565" T="0.661523"/>
      <pos A="0.332304" C="0.00308642" G="0.112826" T="0.551784"/>
      <pos A="0.112826" C="0.387174" G="0.222565" T="0.277435"/>
      <pos A="0.222565" C="0.0579565" G="0.112826" T="0.606653"/>
      <pos A="0.496914" C="0.112826" G="0.277435" T="0.112826"/>
      <pos A="0.167696" C="0.332304" G="0.442043" T="0.0579565"/>
      <pos A="0.826131" C="0.0579565" G="0.0579565" T="0.0579565"/>
      <pos A="0.112826" C="0.222565" G="0.222565" T="0.442043"/>
      <pos A="0.496914" C="0.332304" G="0.112826" T="0.0579565"/>
      <pos A="0.167696" C="0.442043" G="0.00308642" T="0.387174"/>
      <pos A="0.277435" C="0.00308642" G="0.332304" T="0.387174"/>
      <pos A="0.332304" C="0.0579565" G="0.277435" T="0.332304"/>
      <pos A="0.332304" C="0.00308642" G="0.332304" T="0.332304"/>
      <pos A="0.00308642" C="0.332304" G="0.387174" T="0.277435"/>
      <pos A="0.00308642" C="0.112826" G="0.222565" T="0.661523"/>
      <pos A="0.00308642" C="0.277435" G="0.0579565" T="0.661523"/>
      <pos A="0.277435" C="0.387174" G="0.167696" T="0.167696"/>
      <pos A="0.222565" C="0.606653" G="0.112826" T="0.0579565"/>
      <pos A="0.332304" C="0.277435" G="0.387174" T="0.00308642"/>
    </motif>
    <motif db="0" id="M70" alt="O70" length="40" nsites="8" evalue="1.3e-003">
      <pos A="0.200617" C="0.00308642" G="0.79321" T="0.00308642"/>
      <pos A="0.200617" C="0.200617" G="0.200617" T="0.398148"/>
      <pos A="0.595679" C="0.200617" G="0.200617" T="0.00308642"/>
      <pos A="0.200617" C="0.00308642" G="0.00308642" T="0.79321"/>
      <pos A="0.398148" C="0.200617" G="0.200617" T="0.200617"/>
      <pos A="0.00308642" C="0.200617" G="0.398148" T="0.398148"/>
      <pos A="0.00308642" C="0.200617" G="0.00308642" T="0.79321"/>
      <pos A="0.200617" C="0.00308642" G="0.595679" T="0.200617"/>
      <pos A="0.200617" C="0.200617" G="0.200617" T="0.398148"/>
      <pos A="0.00308642" C="0.398148" G="0.595679" T="0.00308642"/>
      <pos A="0.200617" C="0.398148" G="0.398148" T="0.00308642"/>
      <pos A="0.200617" C="0.00308642" G="0.595679" T="0.200617"/>
      <pos A="0.200617" C="0.200617" G="0.398148" T="0.200617"/>
      <pos A="0.200617" C="0.79321" G="0.00308642" T="0.00308642"/>
      <pos A="0.200617" C="0.398148" G="0.398148" T="0.00308642"/>
      <pos A="0.200617" C="0.00308642" G="0.398148" T="0.398148"/>
      <pos A="0.200617" C="0.00308642" G="0.595679" T="0.200617"/>
      <pos A="0.200617" C="0.398148" G="0.398148" T="0.00308642"/>
      <pos A="0.200617" C="0.79321" G="0.00308642" T="0.00308642"/>
      <pos A="0.200617" C="0.595679" G="0.00308642" T="0.200617"/>
      <pos A="0.398148" C="0.00308642" G="0.398148" T="0.200617"/>
      <pos A="0.398148" C="0.200617" G="0.398148" T="0.00308642"/>
      <pos A="0.398148" C="0.595679" G="0.00308642" T="0.00308642"/>
      <pos A="0.00308642" C="0.595679" G="0.398148" T="0.00308642"/>
      <pos A="0.200617" C="0.398148" G="0.00308642" T="0.398148"/>
      <pos A="0.200617" C="0.200617" G="0.200617" T="0.398148"/>
      <pos A="0.398148" C="0.00308642" G="0.200617" T="0.398148"/>
      <pos A="0.00308642" C="0.200617" G="0.595679" T="0.200617"/>
      <pos A="0.200617" C="0.398148" G="0.398148" T="0.00308642"/>
      <pos A="0.595679" C="0.200617" G="0.200617" T="0.00308642"/>
      <pos A="0.00308642" C="0.398148" G="0.398148" T="0.200617"/>
      <pos A="0.200617" C="0.595679" G="0.00308642" T="0.200617"/>
      <pos A="0.398148" C="0.00308642" G="0.200617" T="0.398148"/>
      <pos A="0.200617" C="0.200617" G="0.00308642" T="0.595679"/>
      <pos A="0.00308642" C="0.200617" G="0.398148" T="0.398148"/>
      <pos A="0.00308642" C="0.398148" G="0.398148" T="0.200617"/>
      <pos A="0.200617" C="0.00308642" G="0.200617" T="0.595679"/>
      <pos A="0.00308642" C="0.990741" G="0.00308642" T="0.00308642"/>
      <pos A="0.200617" C="0.595679" G="0.00308642" T="0.200617"/>
      <pos A="0.79321" C="0.00308642" G="0.200617" T="0.00308642"/>
    </motif>
    <motif db="0" id="M71" alt="O71" length="40" nsites="8" evalue="1.3e-003">
      <pos A="0.0993195" C="0.347499" G="0.271526" T="0.281655"/>
      <pos A="0.33737" C="0.149968" G="0.266461" T="0.246201"/>
      <pos A="0.195553" C="0.347499" G="0.155033" T="0.301915"/>
      <pos A="0.33737" C="0.139839" G="0.261396" T="0.261396"/>
      <pos A="0.408278" C="0.185422" G="0.291786" T="0.114515"/>
      <pos A="0.200617" C="0.322175" G="0.30698" T="0.170228"/>
      <pos A="0.129709" C="0.347499" G="0.180358" T="0.342435"/>
      <pos A="0.165163" C="0.372824" G="0.0739951" T="0.388019"/>
      <pos A="0.276591" C="0.246201" G="0.185422" T="0.291786"/>
      <pos A="0.291786" C="0.0537353" G="0.347499" T="0.30698"/>
      <pos A="0.332304" C="0.231006" G="0.266461" T="0.170228"/>
      <pos A="0.271526" C="0.236071" G="0.408278" T="0.0841244"/>
      <pos A="0.210747" C="0.266461" G="0.251266" T="0.271526"/>
      <pos A="0.261396" C="0.301915" G="0.155033" T="0.281655"/>
      <pos A="0.195553" C="0.149968" G="0.29685" T="0.357629"/>
      <pos A="0.261396" C="0.393083" G="0.241137" T="0.104384"/>
      <pos A="0.388019" C="0.251266" G="0.175293" T="0.185422"/>
      <pos A="0.241137" C="0.261396" G="0.231006" T="0.266461"/>
      <pos A="0.220877" C="0.210747" G="0.32724" T="0.241137"/>
      <pos A="0.200617" C="0.251266" G="0.276591" T="0.271526"/>
      <pos A="0.347499" C="0.215812" G="0.210747" T="0.225942"/>
      <pos A="0.271526" C="0.104384" G="0.205682" T="0.418408"/>
      <pos A="0.175293" C="0.301915" G="0.281655" T="0.241137"/>
      <pos A="0.332304" C="0.246201" G="0.225942" T="0.195553"/>
      <pos A="0.205682" C="0.205682" G="0.291786" T="0.29685"/>
      <pos A="0.398148" C="0.266461" G="0.119579" T="0.215812"/>
      <pos A="0.195553" C="0.398148" G="0.0993195" T="0.30698"/>
      <pos A="0.29685" C="0.29685" G="0.160098" T="0.246201"/>
      <pos A="0.190488" C="0.322175" G="0.215812" T="0.271526"/>
      <pos A="0.241137" C="0.372824" G="0.28672" T="0.0993195"/>
      <pos A="0.261396" C="0.246201" G="0.30698" T="0.185422"/>
      <pos A="0.256331" C="0.124644" G="0.342435" T="0.276591"/>
      <pos A="0.114515" C="0.367759" G="0.271526" T="0.246201"/>
      <pos A="0.443732" C="0.129709" G="0.215812" T="0.210747"/>
      <pos A="0.312045" C="0.236071" G="0.352564" T="0.0993195"/>
      <pos A="0.134773" C="0.200617" G="0.31711" T="0.347499"/>
      <pos A="0.114515" C="0.453862" G="0.256331" T="0.175293"/>
      <pos A="0.256331" C="0.124644" G="0.210747" T="0.408278"/>
      <pos A="0.175293" C="0.33737" G="0.29685" T="0.190488"/>
      <pos A="0.170228" C="0.241137" G="0.281655" T="0.30698"/>
    </motif>
    <motif db="0" id="M72" alt="O72" length="40" nsites="8" evalue="1.3e-003">
      <pos A="0.409178" C="0.163518" G="0.288854" T="0.13845"/>
      <pos A="0.143464" C="0.313922" G="0.243733" T="0.298881"/>
      <pos A="0.25376" C="0.268801" G="0.203626" T="0.273814"/>
      <pos A="0.123409" C="0.273814" G="0.223679" T="0.379097"/>
      <pos A="0.36907" C="0.193598" G="0.273814" T="0.163518"/>
      <pos A="0.143464" C="0.308909" G="0.293868" T="0.25376"/>
      <pos A="0.183571" C="0.298881" G="0.243733" T="0.273814"/>
      <pos A="0.273814" C="0.203626" G="0.218666" T="0.303895"/>
      <pos A="0.163518" C="0.25376" G="0.223679" T="0.359043"/>
      <pos A="0.203626" C="0.318935" G="0.313922" T="0.163518"/>
      <pos A="0.359043" C="0.228692" G="0.15349" T="0.258773"/>
      <pos A="0.308909" C="0.198612" G="0.223679" T="0.268801"/>
      <pos A="0.248747" C="0.268801" G="0.228692" T="0.25376"/>
      <pos A="0.384111" C="0.118396" G="0.278828" T="0.218666"/>
      <pos A="0.0732751" C="0.25376" G="0.349016" T="0.323949"/>
      <pos A="0.15349" C="0.308909" G="0.213652" T="0.323949"/>
      <pos A="0.333975" C="0.148477" G="0.218666" T="0.298881"/>
      <pos A="0.228692" C="0.293868" G="0.193598" T="0.283841"/>
      <pos A="0.273814" C="0.263787" G="0.33899" T="0.123409"/>
      <pos A="0.283841" C="0.303895" G="0.218666" T="0.193598"/>
      <pos A="0.333975" C="0.268801" G="0.193598" T="0.203626"/>
      <pos A="0.228692" C="0.419205" G="0.263787" T="0.0883151"/>
      <pos A="0.208639" C="0.123409" G="0.183571" T="0.48438"/>
      <pos A="0.228692" C="0.178558" G="0.318935" T="0.273814"/>
      <pos A="0.203626" C="0.359043" G="0.228692" T="0.208639"/>
      <pos A="0.163518" C="0.509447" G="0.228692" T="0.0983427"/>
      <pos A="0.35403" C="0.293868" G="0.258773" T="0.0933294"/>
      <pos A="0.36907" C="0.158504" G="0.318935" T="0.15349"/>
      <pos A="0.223679" C="0.258773" G="0.208639" T="0.308909"/>
      <pos A="0.273814" C="0.23872" G="0.313922" T="0.173545"/>
      <pos A="0.278828" C="0.183571" G="0.293868" T="0.243733"/>
      <pos A="0.218666" C="0.374084" G="0.158504" T="0.248747"/>
      <pos A="0.203626" C="0.123409" G="0.263787" T="0.409178"/>
      <pos A="0.108369" C="0.313922" G="0.344003" T="0.233707"/>
      <pos A="0.183571" C="0.278828" G="0.394137" T="0.143464"/>
      <pos A="0.374084" C="0.158504" G="0.248747" T="0.218666"/>
      <pos A="0.384111" C="0.15349" G="0.268801" T="0.193598"/>
      <pos A="0.464326" C="0.293868" G="0.0833017" T="0.158504"/>
      <pos A="0.168531" C="0.23872" G="0.173545" T="0.419205"/>
      <pos A="0.163518" C="0.384111" G="0.233707" T="0.218666"/>
    </motif>
    <motif db="0" id="M74" alt="O74" length="40" nsites="8" evalue="1.3e-003">
      <pos A="0.0782884" C="0.283841" G="0.278828" T="0.359043"/>
      <pos A="0.103356" C="0.288854" G="0.328962" T="0.278828"/>
      <pos A="0.534515" C="0.203626" G="0.133437" T="0.128424"/>
      <pos A="0.298881" C="0.33899" G="0.23872" T="0.123409"/>
      <pos A="0.25376" C="0.318935" G="0.258773" T="0.168531"/>
      <pos A="0.313922" C="0.288854" G="0.0933294" T="0.303895"/>
      <pos A="0.33899" C="0.208639" G="0.163518" T="0.288854"/>
      <pos A="0.143464" C="0.323949" G="0.298881" T="0.233707"/>
      <pos A="0.313922" C="0.173545" G="0.198612" T="0.313922"/>
      <pos A="0.178558" C="0.248747" G="0.313922" T="0.258773"/>
      <pos A="0.263787" C="0.203626" G="0.328962" T="0.203626"/>
      <pos A="0.108369" C="0.33899" G="0.439258" T="0.113383"/>
      <pos A="0.213652" C="0.108369" G="0.303895" T="0.374084"/>
      <pos A="0.268801" C="0.273814" G="0.25376" T="0.203626"/>
      <pos A="0.228692" C="0.288854" G="0.188585" T="0.293868"/>
      <pos A="0.263787" C="0.193598" G="0.23872" T="0.303895"/>
      <pos A="0.243733" C="0.203626" G="0.278828" T="0.273814"/>
      <pos A="0.13845" C="0.298881" G="0.298881" T="0.263787"/>
      <pos A="0.359043" C="0.198612" G="0.188585" T="0.25376"/>
      <pos A="0.389124" C="0.263787" G="0.23872" T="0.108369"/>
      <pos A="0.328962" C="0.183571" G="0.379097" T="0.108369"/>
      <pos A="0.263787" C="0.349016" G="0.173545" T="0.213652"/>
      <pos A="0.293868" C="0.213652" G="0.208639" T="0.283841"/>
      <pos A="0.268801" C="0.23872" G="0.293868" T="0.198612"/>
      <pos A="0.243733" C="0.198612" G="0.213652" T="0.344003"/>
      <pos A="0.263787" C="0.218666" G="0.268801" T="0.248747"/>
      <pos A="0.218666" C="0.268801" G="0.15349" T="0.359043"/>
      <pos A="0.293868" C="0.349016" G="0.183571" T="0.173545"/>
      <pos A="0.243733" C="0.293868" G="0.278828" T="0.183571"/>
      <pos A="0.258773" C="0.208639" G="0.263787" T="0.268801"/>
      <pos A="0.273814" C="0.228692" G="0.173545" T="0.323949"/>
      <pos A="0.213652" C="0.208639" G="0.399151" T="0.178558"/>
      <pos A="0.233707" C="0.434245" G="0.25376" T="0.0782884"/>
      <pos A="0.359043" C="0.268801" G="0.25376" T="0.118396"/>
      <pos A="0.158504" C="0.263787" G="0.203626" T="0.374084"/>
      <pos A="0.228692" C="0.183571" G="0.203626" T="0.384111"/>
      <pos A="0.13845" C="0.198612" G="0.333975" T="0.328962"/>
      <pos A="0.203626" C="0.394137" G="0.158504" T="0.243733"/>
      <pos A="0.233707" C="0.248747" G="0.178558" T="0.33899"/>
      <pos A="0.349016" C="0.158504" G="0.203626" T="0.288854"/>
    </motif>
    <motif db="0" id="M75" alt="O75" length="40" nsites="8" evalue="1.3e-003">
      <pos A="0.273814" C="0.384111" G="0.118396" T="0.223679"/>
      <pos A="0.198612" C="0.469339" G="0.258773" T="0.0732751"/>
      <pos A="0.293868" C="0.298881" G="0.208639" T="0.198612"/>
      <pos A="0.35403" C="0.218666" G="0.143464" T="0.283841"/>
      <pos A="0.208639" C="0.148477" G="0.318935" T="0.323949"/>
      <pos A="0.158504" C="0.318935" G="0.23872" T="0.283841"/>
      <pos A="0.313922" C="0.158504" G="0.278828" T="0.248747"/>
      <pos A="0.113383" C="0.258773" G="0.318935" T="0.308909"/>
      <pos A="0.243733" C="0.198612" G="0.36907" T="0.188585"/>
      <pos A="0.318935" C="0.173545" G="0.163518" T="0.344003"/>
      <pos A="0.173545" C="0.263787" G="0.293868" T="0.268801"/>
      <pos A="0.35403" C="0.268801" G="0.0983427" T="0.278828"/>
      <pos A="0.35403" C="0.218666" G="0.158504" T="0.268801"/>
      <pos A="0.273814" C="0.303895" G="0.298881" T="0.123409"/>
      <pos A="0.33899" C="0.163518" G="0.318935" T="0.178558"/>
      <pos A="0.268801" C="0.193598" G="0.313922" T="0.223679"/>
      <pos A="0.188585" C="0.549555" G="0.213652" T="0.0482074"/>
      <pos A="0.349016" C="0.223679" G="0.188585" T="0.23872"/>
      <pos A="0.288854" C="0.163518" G="0.143464" T="0.404164"/>
      <pos A="0.15349" C="0.193598" G="0.429232" T="0.223679"/>
      <pos A="0.0782884" C="0.288854" G="0.318935" T="0.313922"/>
      <pos A="0.25376" C="0.298881" G="0.283841" T="0.163518"/>
      <pos A="0.193598" C="0.318935" G="0.313922" T="0.173545"/>
      <pos A="0.243733" C="0.33899" G="0.158504" T="0.258773"/>
      <pos A="0.173545" C="0.273814" G="0.198612" T="0.35403"/>
      <pos A="0.203626" C="0.283841" G="0.148477" T="0.364056"/>
      <pos A="0.118396" C="0.36907" G="0.25376" T="0.258773"/>
      <pos A="0.213652" C="0.228692" G="0.208639" T="0.349016"/>
      <pos A="0.298881" C="0.163518" G="0.404164" T="0.133437"/>
      <pos A="0.308909" C="0.15349" G="0.364056" T="0.173545"/>
      <pos A="0.394137" C="0.193598" G="0.233707" T="0.178558"/>
      <pos A="0.323949" C="0.288854" G="0.213652" T="0.173545"/>
      <pos A="0.308909" C="0.193598" G="0.178558" T="0.318935"/>
      <pos A="0.208639" C="0.243733" G="0.193598" T="0.35403"/>
      <pos A="0.268801" C="0.293868" G="0.228692" T="0.208639"/>
      <pos A="0.374084" C="0.198612" G="0.293868" T="0.133437"/>
      <pos A="0.258773" C="0.308909" G="0.113383" T="0.318935"/>
      <pos A="0.0883151" C="0.288854" G="0.344003" T="0.278828"/>
      <pos A="0.218666" C="0.298881" G="0.163518" T="0.318935"/>
      <pos A="0.208639" C="0.248747" G="0.218666" T="0.323949"/>
    </motif>
    <motif db="0" id="M77" alt="O77" length="40" nsites="8" evalue="1.3e-003">
      <pos A="0.79321" C="0.200617" G="0.00308642" T="0.00308642"/>
      <pos A="0.200617" C="0.200617" G="0.595679" T="0.00308642"/>
      <pos A="0.200617" C="0.200617" G="0.595679" T="0.00308642"/>
      <pos A="0.79321" C="0.00308642" G="0.200617" T="0.00308642"/>
      <pos A="0.00308642" C="0.200617" G="0.200617" T="0.595679"/>
      <pos A="0.79321" C="0.00308642" G="0.00308642" T="0.200617"/>
      <pos A="0.00308642" C="0.200617" G="0.79321" T="0.00308642"/>
      <pos A="0.595679" C="0.00308642" G="0.200617" T="0.200617"/>
      <pos A="0.00308642" C="0.398148" G="0.00308642" T="0.595679"/>
      <pos A="0.00308642" C="0.00308642" G="0.990741" T="0.00308642"/>
      <pos A="0.595679" C="0.200617" G="0.200617" T="0.00308642"/>
      <pos A="0.00308642" C="0.990741" G="0.00308642" T="0.00308642"/>
      <pos A="0.00308642" C="0.79321" G="0.200617" T="0.00308642"/>
      <pos A="0.79321" C="0.200617" G="0.00308642" T="0.00308642"/>
      <pos A="0.00308642" C="0.00308642" G="0.79321" T="0.200617"/>
      <pos A="0.00308642" C="0.00308642" G="0.990741" T="0.00308642"/>
      <pos A="0.200617" C="0.595679" G="0.200617" T="0.00308642"/>
      <pos A="0.595679" C="0.200617" G="0.200617" T="0.00308642"/>
      <pos A="0.200617" C="0.79321" G="0.00308642" T="0.00308642"/>
      <pos A="0.79321" C="0.200617" G="0.00308642" T="0.00308642"/>
      <pos A="0.200617" C="0.00308642" G="0.79321" T="0.00308642"/>
      <pos A="0.00308642" C="0.398148" G="0.00308642" T="0.595679"/>
      <pos A="0.00308642" C="0.00308642" G="0.79321" T="0.200617"/>
      <pos A="0.00308642" C="0.00308642" G="0.79321" T="0.200617"/>
      <pos A="0.00308642" C="0.990741" G="0.00308642" T="0.00308642"/>
      <pos A="0.00308642" C="0.00308642" G="0.200617" T="0.79321"/>
      <pos A="0.398148" C="0.595679" G="0.00308642" T="0.00308642"/>
      <pos A="0.595679" C="0.00308642" G="0.398148" T="0.00308642"/>
      <pos A="0.00308642" C="0.00308642" G="0.200617" T="0.79321"/>
      <pos A="0.00308642" C="0.200617" G="0.595679" T="0.200617"/>
      <pos A="0.200617" C="0.79321" G="0.00308642" T="0.00308642"/>
      <pos A="0.00308642" C="0.595679" G="0.200617" T="0.200617"/>
      <pos A="0.595679" C="0.398148" G="0.00308642" T="0.00308642"/>
      <pos A="0.200617" C="0.200617" G="0.595679" T="0.00308642"/>
      <pos A="0.00308642" C="0.200617" G="0.200617" T="0.595679"/>
      <pos A="0.595679" C="0.200617" G="0.200617" T="0.00308642"/>
      <pos A="0.595679" C="0.00308642" G="0.200617" T="0.200617"/>
      <pos A="0.00308642" C="0.398148" G="0.00308642" T="0.595679"/>
      <pos A="0.00308642" C="0.990741" G="0.00308642" T="0.00308642"/>
      <pos A="0.00308642" C="0.79321" G="0.200617" T="0.00308642"/>
    </motif>
    <motif db="0" id="M78" alt="O78" length="40" nsites="8" evalue="1.3e-003">
      <pos A="0.00308642" C="0.00308642" G="0.743827" T="0.25"/>
      <pos A="0.496914" C="0.25" G="0.25" T="0.00308642"/>
      <pos A="0.496914" C="0.00308642" G="0.496914" T="0.00308642"/>
      <pos A="0.496914" C="0.00308642" G="0.496914" T="0.00308642"/>
      <pos A="0.25" C="0.00308642" G="0.25" T="0.496914"/>
      <pos A="0.25" C="0.25" G="0.25" T="0.25"/>
      <pos A="0.00308642" C="0.743827" G="0.00308642" T="0.25"/>
      <pos A="0.496914" C="0.25" G="0.00308642" T="0.25"/>
      <pos A="0.496914" C="0.00308642" G="0.25" T="0.25"/>
      <pos A="0.496914" C="0.25" G="0.25" T="0.00308642"/>
      <pos A="0.25" C="0.25" G="0.25" T="0.25"/>
      <pos A="0.496914" C="0.00308642" G="0.496914" T="0.00308642"/>
      <pos A="0.25" C="0.25" G="0.496914" T="0.00308642"/>
      <pos A="0.00308642" C="0.00308642" G="0.25" T="0.743827"/>
      <pos A="0.00308642" C="0.25" G="0.743827" T="0.00308642"/>
      <pos A="0.00308642" C="0.496914" G="0.25" T="0.25"/>
      <pos A="0.25" C="0.25" G="0.496914" T="0.00308642"/>
      <pos A="0.00308642" C="0.496914" G="0.00308642" T="0.496914"/>
      <pos A="0.00308642" C="0.00308642" G="0.496914" T="0.496914"/>
      <pos A="0.00308642" C="0.496914" G="0.496914" T="0.00308642"/>
      <pos A="0.25" C="0.25" G="0.496914" T="0.00308642"/>
      <pos A="0.25" C="0.00308642" G="0.743827" T="0.00308642"/>
      <pos A="0.743827" C="0.00308642" G="0.00308642" T="0.25"/>
      <pos A="0.25" C="0.00308642" G="0.496914" T="0.25"/>
      <pos A="0.25" C="0.496914" G="0.00308642" T="0.25"/>
      <pos A="0.25" C="0.25" G="0.25" T="0.25"/>
      <pos A="0.25" C="0.25" G="0.496914" T="0.00308642"/>
      <pos A="0.25" C="0.25" G="0.25" T="0.25"/>
      <pos A="0.25" C="0.00308642" G="0.25" T="0.496914"/>
      <pos A="0.00308642" C="0.496914" G="0.496914" T="0.00308642"/>
      <pos A="0.743827" C="0.25" G="0.00308642" T="0.00308642"/>
      <pos A="0.25" C="0.00308642" G="0.743827" T="0.00308642"/>
      <pos A="0.743827" C="0.00308642" G="0.25" T="0.00308642"/>
      <pos A="0.496914" C="0.25" G="0.25" T="0.00308642"/>
      <pos A="0.25" C="0.00308642" G="0.25" T="0.496914"/>
      <pos A="0.25" C="0.25" G="0.00308642" T="0.496914"/>
      <pos A="0.496914" C="0.25" G="0.00308642" T="0.25"/>
      <pos A="0.25" C="0.25" G="0.496914" T="0.00308642"/>
      <pos A="0.25" C="0.25" G="0.00308642" T="0.496914"/>
      <pos A="0.496914" C="0.00308642" G="0.496914" T="0.00308642"/>
    </motif>
    <motif db="0" id="M79" alt="O79" length="40" nsites="8" evalue="1.3e-003">
      <pos A="0.00308642" C="0.990741" G="0.00308642" T="0.00308642"/>
      <pos A="0.00308642" C="0.00308642" G="0.00308642" T="0.990741"/>
      <pos A="0.00308642" C="0.00308642" G="0.990741" T="0.00308642"/>
      <pos A="0.990741" C="0.00308642" G="0.00308642" T="0.00308642"/>
      <pos A="0.00308642" C="0.990741" G="0.00308642" T="0.00308642"/>
      <pos A="0.00308642" C="0.00308642" G="0.00308642" T="0.990741"/>
      <pos A="0.00308642" C="0.990741" G="0.00308642" T="0.00308642"/>
      <pos A="0.00308642" C="0.990741" G="0.00308642" T="0.00308642"/>
      <pos A="0.00308642" C="0.00308642" G="0.00308642" T="0.990741"/>
      <pos A="0.990741" C="0.00308642" G="0.00308642" T="0.00308642"/>
      <pos A="0.00308642" C="0.990741" G="0.00308642" T="0.00308642"/>
      <pos A="0.990741" C="0.00308642" G="0.00308642" T="0.00308642"/>
      <pos A="0.990741" C="0.00308642" G="0.00308642" T="0.00308642"/>
      <pos A="0.00308642" C="0.00308642" G="0.990741" T="0.00308642"/>
      <pos A="0.00308642" C="0.00308642" G="0.990741" T="0.00308642"/>
      <pos A="0.00308642" C="0.990741" G="0.00308642" T="0.00308642"/>
      <pos A="0.00308642" C="0.990741" G="0.00308642" T="0.00308642"/>
      <pos A="0.00308642" C="0.990741" G="0.00308642" T="0.00308642"/>
      <pos A="0.990741" C="0.00308642" G="0.00308642" T="0.00308642"/>
      <pos A="0.00308642" C="0.990741" G="0.00308642" T="0.00308642"/>
      <pos A="0.00308642" C="0.00308642" G="0.00308642" T="0.990741"/>
      <pos A="0.00308642" C="0.00308642" G="0.00308642" T="0.990741"/>
      <pos A="0.00308642" C="0.00308642" G="0.00308642" T="0.990741"/>
      <pos A="0.990741" C="0.00308642" G="0.00308642" T="0.00308642"/>
      <pos A="0.990741" C="0.00308642" G="0.00308642" T="0.00308642"/>
      <pos A="0.00308642" C="0.990741" G="0.00308642" T="0.00308642"/>
      <pos A="0.00308642" C="0.00308642" G="0.990741" T="0.00308642"/>
      <pos A="0.00308642" C="0.990741" G="0.00308642" T="0.00308642"/>
      <pos A="0.00308642" C="0.00308642" G="0.00308642" T="0.990741"/>
      <pos A="0.00308642" C="0.00308642" G="0.00308642" T="0.990741"/>
      <pos A="0.00308642" C="0.990741" G="0.00308642" T="0.00308642"/>
      <pos A="0.00308642" C="0.00308642" G="0.00308642" T="0.990741"/>
      <pos A="0.00308642" C="0.00308642" G="0.00308642" T="0.990741"/>
      <pos A="0.00308642" C="0.00308642" G="0.00308642" T="0.990741"/>
      <pos A="0.00308642" C="0.990741" G="0.00308642" T="0.00308642"/>
      <pos A="0.990741" C="0.00308642" G="0.00308642" T="0.00308642"/>
      <pos A="0.990741" C="0.00308642" G="0.00308642" T="0.00308642"/>
      <pos A="0.00308642" C="0.990741" G="0.00308642" T="0.00308642"/>
      <pos A="0.00308642" C="0.990741" G="0.00308642" T="0.00308642"/>
      <pos A="0.990741" C="0.00308642" G="0.00308642" T="0.00308642"/>
    </motif>
    <motif db="0" id="M8" alt="O8" length="40" nsites="8" evalue="1.3e-003">
      <pos A="0.293868" C="0.359043" G="0.108369" T="0.23872"/>
      <pos A="0.23872" C="0.273814" G="0.163518" T="0.323949"/>
      <pos A="0.298881" C="0.313922" G="0.218666" T="0.168531"/>
      <pos A="0.163518" C="0.298881" G="0.36907" T="0.168531"/>
      <pos A="0.268801" C="0.15349" G="0.35403" T="0.223679"/>
      <pos A="0.198612" C="0.133437" G="0.374084" T="0.293868"/>
      <pos A="0.178558" C="0.384111" G="0.293868" T="0.143464"/>
      <pos A="0.389124" C="0.213652" G="0.0933294" T="0.303895"/>
      <pos A="0.379097" C="0.13845" G="0.303895" T="0.178558"/>
      <pos A="0.243733" C="0.173545" G="0.258773" T="0.323949"/>
      <pos A="0.333975" C="0.178558" G="0.23872" T="0.248747"/>
      <pos A="0.0331674" C="0.268801" G="0.35403" T="0.344003"/>
      <pos A="0.243733" C="0.344003" G="0.198612" T="0.213652"/>
      <pos A="0.364056" C="0.208639" G="0.128424" T="0.298881"/>
      <pos A="0.128424" C="0.168531" G="0.474353" T="0.228692"/>
      <pos A="0.25376" C="0.33899" G="0.223679" T="0.183571"/>
      <pos A="0.133437" C="0.313922" G="0.248747" T="0.303895"/>
      <pos A="0.203626" C="0.218666" G="0.303895" T="0.273814"/>
      <pos A="0.13845" C="0.399151" G="0.13845" T="0.323949"/>
      <pos A="0.258773" C="0.404164" G="0.163518" T="0.173545"/>
      <pos A="0.33899" C="0.268801" G="0.193598" T="0.198612"/>
      <pos A="0.323949" C="0.178558" G="0.313922" T="0.183571"/>
      <pos A="0.203626" C="0.258773" G="0.328962" T="0.208639"/>
      <pos A="0.308909" C="0.208639" G="0.213652" T="0.268801"/>
      <pos A="0.328962" C="0.123409" G="0.268801" T="0.278828"/>
      <pos A="0.298881" C="0.148477" G="0.208639" T="0.344003"/>
      <pos A="0.158504" C="0.233707" G="0.308909" T="0.298881"/>
      <pos A="0.268801" C="0.228692" G="0.248747" T="0.25376"/>
      <pos A="0.268801" C="0.429232" G="0.0582351" T="0.243733"/>
      <pos A="0.35403" C="0.333975" G="0.143464" T="0.168531"/>
      <pos A="0.404164" C="0.148477" G="0.243733" T="0.203626"/>
      <pos A="0.203626" C="0.25376" G="0.389124" T="0.15349"/>
      <pos A="0.328962" C="0.193598" G="0.258773" T="0.218666"/>
      <pos A="0.173545" C="0.399151" G="0.278828" T="0.148477"/>
      <pos A="0.15349" C="0.384111" G="0.163518" T="0.298881"/>
      <pos A="0.248747" C="0.178558" G="0.293868" T="0.278828"/>
      <pos A="0.158504" C="0.248747" G="0.328962" T="0.263787"/>
      <pos A="0.203626" C="0.233707" G="0.168531" T="0.394137"/>
      <pos A="0.168531" C="0.328962" G="0.328962" T="0.173545"/>
      <pos A="0.313922" C="0.178558" G="0.308909" T="0.198612"/>
    </motif>
    <motif db="0" id="M81" alt="O81" length="40" nsites="8" evalue="1.3e-003">
      <pos A="0.18266" C="0.362233" G="0.00308642" T="0.45202"/>
      <pos A="0.272446" C="0.362233" G="0.272446" T="0.0928731"/>
      <pos A="0.272446" C="0.631594" G="0.0928731" T="0.00308642"/>
      <pos A="0.272446" C="0.18266" G="0.541807" T="0.00308642"/>
      <pos A="0.362233" C="0.45202" G="0.0928731" T="0.0928731"/>
      <pos A="0.0928731" C="0.272446" G="0.541807" T="0.0928731"/>
      <pos A="0.272446" C="0.18266" G="0.18266" T="0.362233"/>
      <pos A="0.0928731" C="0.541807" G="0.18266" T="0.18266"/>
      <pos A="0.00308642" C="0.541807" G="0.272446" T="0.18266"/>
      <pos A="0.541807" C="0.00308642" G="0.272446" T="0.18266"/>
      <pos A="0.362233" C="0.45202" G="0.00308642" T="0.18266"/>
      <pos A="0.272446" C="0.362233" G="0.0928731" T="0.272446"/>
      <pos A="0.0928731" C="0.45202" G="0.272446" T="0.18266"/>
      <pos A="0.18266" C="0.272446" G="0.0928731" T="0.45202"/>
      <pos A="0.00308642" C="0.631594" G="0.00308642" T="0.362233"/>
      <pos A="0.0928731" C="0.45202" G="0.18266" T="0.272446"/>
      <pos A="0.362233" C="0.362233" G="0.272446" T="0.00308642"/>
      <pos A="0.272446" C="0.362233" G="0.18266" T="0.18266"/>
      <pos A="0.45202" C="0.18266" G="0.0928731" T="0.272446"/>
      <pos A="0.272446" C="0.45202" G="0.272446" T="0.00308642"/>
      <pos A="0.18266" C="0.18266" G="0.272446" T="0.362233"/>
      <pos A="0.18266" C="0.18266" G="0.362233" T="0.272446"/>
      <pos A="0.0928731" C="0.541807" G="0.0928731" T="0.272446"/>
      <pos A="0.45202" C="0.18266" G="0.18266" T="0.18266"/>
      <pos A="0.00308642" C="0.272446" G="0.631594" T="0.0928731"/>
      <pos A="0.272446" C="0.362233" G="0.362233" T="0.00308642"/>
      <pos A="0.362233" C="0.272446" G="0.18266" T="0.18266"/>
      <pos A="0.00308642" C="0.362233" G="0.541807" T="0.0928731"/>
      <pos A="0.0928731" C="0.18266" G="0.45202" T="0.272446"/>
      <pos A="0.18266" C="0.0928731" G="0.541807" T="0.18266"/>
      <pos A="0.362233" C="0.362233" G="0.18266" T="0.0928731"/>
      <pos A="0.18266" C="0.272446" G="0.362233" T="0.18266"/>
      <pos A="0.362233" C="0.00308642" G="0.18266" T="0.45202"/>
      <pos A="0.00308642" C="0.541807" G="0.362233" T="0.0928731"/>
      <pos A="0.18266" C="0.272446" G="0.0928731" T="0.45202"/>
      <pos A="0.0928731" C="0.721381" G="0.0928731" T="0.0928731"/>
      <pos A="0.362233" C="0.0928731" G="0.45202" T="0.0928731"/>
      <pos A="0.272446" C="0.272446" G="0.362233" T="0.0928731"/>
      <pos A="0.45202" C="0.00308642" G="0.45202" T="0.0928731"/>
      <pos A="0.541807" C="0.0928731" G="0.362233" T="0.00308642"/>
    </motif>
    <motif db="0" id="M83" alt="O83" length="40" nsites="8" evalue="1.3e-003">
      <pos A="0.00308642" C="0.496914" G="0.25" T="0.25"/>
      <pos A="0.496914" C="0.00308642" G="0.00308642" T="0.496914"/>
      <pos A="0.00308642" C="0.00308642" G="0.496914" T="0.496914"/>
      <pos A="0.25" C="0.00308642" G="0.743827" T="0.00308642"/>
      <pos A="0.00308642" C="0.00308642" G="0.00308642" T="0.990741"/>
      <pos A="0.00308642" C="0.00308642" G="0.00308642" T="0.990741"/>
      <pos A="0.00308642" C="0.00308642" G="0.743827" T="0.25"/>
      <pos A="0.00308642" C="0.00308642" G="0.25" T="0.743827"/>
      <pos A="0.00308642" C="0.496914" G="0.496914" T="0.00308642"/>
      <pos A="0.25" C="0.00308642" G="0.496914" T="0.25"/>
      <pos A="0.25" C="0.743827" G="0.00308642" T="0.00308642"/>
      <pos A="0.743827" C="0.00308642" G="0.25" T="0.00308642"/>
      <pos A="0.25" C="0.00308642" G="0.25" T="0.496914"/>
      <pos A="0.00308642" C="0.00308642" G="0.990741" T="0.00308642"/>
      <pos A="0.00308642" C="0.00308642" G="0.990741" T="0.00308642"/>
      <pos A="0.00308642" C="0.25" G="0.743827" T="0.00308642"/>
      <pos A="0.00308642" C="0.25" G="0.00308642" T="0.743827"/>
      <pos A="0.25" C="0.743827" G="0.00308642" T="0.00308642"/>
      <pos A="0.25" C="0.25" G="0.00308642" T="0.496914"/>
      <pos A="0.496914" C="0.00308642" G="0.496914" T="0.00308642"/>
      <pos A="0.496914" C="0.25" G="0.25" T="0.00308642"/>
      <pos A="0.743827" C="0.00308642" G="0.25" T="0.00308642"/>
      <pos A="0.00308642" C="0.496914" G="0.496914" T="0.00308642"/>
      <pos A="0.00308642" C="0.496914" G="0.00308642" T="0.496914"/>
      <pos A="0.00308642" C="0.25" G="0.00308642" T="0.743827"/>
      <pos A="0.25" C="0.496914" G="0.00308642" T="0.25"/>
      <pos A="0.496914" C="0.25" G="0.25" T="0.00308642"/>
      <pos A="0.25" C="0.496914" G="0.25" T="0.00308642"/>
      <pos A="0.00308642" C="0.00308642" G="0.25" T="0.743827"/>
      <pos A="0.25" C="0.496914" G="0.25" T="0.00308642"/>
      <pos A="0.25" C="0.00308642" G="0.25" T="0.496914"/>
      <pos A="0.00308642" C="0.00308642" G="0.00308642" T="0.990741"/>
      <pos A="0.00308642" C="0.743827" G="0.25" T="0.00308642"/>
      <pos A="0.00308642" C="0.25" G="0.25" T="0.496914"/>
      <pos A="0.25" C="0.00308642" G="0.00308642" T="0.743827"/>
      <pos A="0.25" C="0.00308642" G="0.743827" T="0.00308642"/>
      <pos A="0.496914" C="0.00308642" G="0.496914" T="0.00308642"/>
      <pos A="0.25" C="0.00308642" G="0.25" T="0.496914"/>
      <pos A="0.25" C="0.00308642" G="0.743827" T="0.00308642"/>
      <pos A="0.496914" C="0.00308642" G="0.00308642" T="0.496914"/>
    </motif>
    <motif db="0" id="M84" alt="O84" length="40" nsites="8" evalue="1.3e-003">
      <pos A="0.134773" C="0.134773" G="0.233539" T="0.496914"/>
      <pos A="0.0689304" C="0.562758" G="0.365227" T="0.00308642"/>
      <pos A="0.43107" C="0.167696" G="0.167696" T="0.233539"/>
      <pos A="0.200617" C="0.496914" G="0.233539" T="0.0689304"/>
      <pos A="0.496914" C="0.266461" G="0.101852" T="0.134773"/>
      <pos A="0.266461" C="0.167696" G="0.0689304" T="0.496914"/>
      <pos A="0.00308642" C="0.562758" G="0.299383" T="0.134773"/>
      <pos A="0.266461" C="0.167696" G="0.167696" T="0.398148"/>
      <pos A="0.0689304" C="0.43107" G="0.365227" T="0.134773"/>
      <pos A="0.134773" C="0.167696" G="0.43107" T="0.266461"/>
      <pos A="0.134773" C="0.299383" G="0.200617" T="0.365227"/>
      <pos A="0.101852" C="0.6286" G="0.134773" T="0.134773"/>
      <pos A="0.167696" C="0.595679" G="0.00308642" T="0.233539"/>
      <pos A="0.233539" C="0.167696" G="0.365227" T="0.233539"/>
      <pos A="0.266461" C="0.101852" G="0.233539" T="0.398148"/>
      <pos A="0.562758" C="0.233539" G="0.134773" T="0.0689304"/>
      <pos A="0.101852" C="0.332304" G="0.398148" T="0.167696"/>
      <pos A="0.200617" C="0.134773" G="0.101852" T="0.562758"/>
      <pos A="0.167696" C="0.332304" G="0.167696" T="0.332304"/>
      <pos A="0.134773" C="0.0360079" G="0.266461" T="0.562758"/>
      <pos A="0.00308642" C="0.101852" G="0.233539" T="0.661523"/>
      <pos A="0.134773" C="0.266461" G="0.365227" T="0.233539"/>
      <pos A="0.332304" C="0.167696" G="0.332304" T="0.167696"/>
      <pos A="0.266461" C="0.43107" G="0.101852" T="0.200617"/>
      <pos A="0.101852" C="0.398148" G="0.134773" T="0.365227"/>
      <pos A="0.101852" C="0.463992" G="0.0689304" T="0.365227"/>
      <pos A="0.463992" C="0.167696" G="0.167696" T="0.200617"/>
      <pos A="0.0689304" C="0.134773" G="0.661523" T="0.134773"/>
      <pos A="0.167696" C="0.365227" G="0.299383" T="0.167696"/>
      <pos A="0.365227" C="0.167696" G="0.266461" T="0.200617"/>
      <pos A="0.101852" C="0.332304" G="0.101852" T="0.463992"/>
      <pos A="0.0360079" C="0.562758" G="0.200617" T="0.200617"/>
      <pos A="0.299383" C="0.167696" G="0.299383" T="0.233539"/>
      <pos A="0.0689304" C="0.496914" G="0.332304" T="0.101852"/>
      <pos A="0.200617" C="0.332304" G="0.200617" T="0.266461"/>
      <pos A="0.398148" C="0.266461" G="0.200617" T="0.134773"/>
      <pos A="0.398148" C="0.365227" G="0.134773" T="0.101852"/>
      <pos A="0.167696" C="0.233539" G="0.299383" T="0.299383"/>
      <pos A="0.167696" C="0.332304" G="0.299383" T="0.200617"/>
      <pos A="0.463992" C="0.167696" G="0.0360079" T="0.332304"/>
    </motif>
    <motif db="0" id="M85" alt="O85" length="40" nsites="8" evalue="1.3e-003">
      <pos A="0.23872" C="0.228692" G="0.25376" T="0.278828"/>
      <pos A="0.0933294" C="0.494407" G="0.188585" T="0.223679"/>
      <pos A="0.268801" C="0.504434" G="0.0883151" T="0.13845"/>
      <pos A="0.193598" C="0.233707" G="0.168531" T="0.404164"/>
      <pos A="0.258773" C="0.198612" G="0.35403" T="0.188585"/>
      <pos A="0.248747" C="0.223679" G="0.183571" T="0.344003"/>
      <pos A="0.188585" C="0.243733" G="0.359043" T="0.208639"/>
      <pos A="0.218666" C="0.434245" G="0.128424" T="0.218666"/>
      <pos A="0.36907" C="0.163518" G="0.178558" T="0.288854"/>
      <pos A="0.203626" C="0.183571" G="0.359043" T="0.25376"/>
      <pos A="0.303895" C="0.113383" G="0.203626" T="0.379097"/>
      <pos A="0.223679" C="0.23872" G="0.344003" T="0.193598"/>
      <pos A="0.318935" C="0.278828" G="0.243733" T="0.158504"/>
      <pos A="0.148477" C="0.344003" G="0.313922" T="0.193598"/>
      <pos A="0.183571" C="0.213652" G="0.278828" T="0.323949"/>
      <pos A="0.313922" C="0.243733" G="0.248747" T="0.193598"/>
      <pos A="0.313922" C="0.118396" G="0.318935" T="0.248747"/>
      <pos A="0.333975" C="0.258773" G="0.218666" T="0.188585"/>
      <pos A="0.228692" C="0.374084" G="0.298881" T="0.0983427"/>
      <pos A="0.278828" C="0.168531" G="0.303895" T="0.248747"/>
      <pos A="0.243733" C="0.288854" G="0.113383" T="0.35403"/>
      <pos A="0.33899" C="0.248747" G="0.178558" T="0.233707"/>
      <pos A="0.218666" C="0.318935" G="0.359043" T="0.103356"/>
      <pos A="0.243733" C="0.278828" G="0.183571" T="0.293868"/>
      <pos A="0.233707" C="0.243733" G="0.248747" T="0.273814"/>
      <pos A="0.278828" C="0.203626" G="0.118396" T="0.399151"/>
      <pos A="0.23872" C="0.173545" G="0.208639" T="0.379097"/>
      <pos A="0.143464" C="0.399151" G="0.303895" T="0.15349"/>
      <pos A="0.228692" C="0.273814" G="0.243733" T="0.25376"/>
      <pos A="0.384111" C="0.223679" G="0.213652" T="0.178558"/>
      <pos A="0.379097" C="0.208639" G="0.233707" T="0.178558"/>
      <pos A="0.198612" C="0.35403" G="0.0782884" T="0.36907"/>
      <pos A="0.15349" C="0.434245" G="0.198612" T="0.213652"/>
      <pos A="0.303895" C="0.168531" G="0.228692" T="0.298881"/>
      <pos A="0.308909" C="0.223679" G="0.313922" T="0.15349"/>
      <pos A="0.173545" C="0.178558" G="0.399151" T="0.248747"/>
      <pos A="0.213652" C="0.278828" G="0.273814" T="0.233707"/>
      <pos A="0.183571" C="0.163518" G="0.323949" T="0.328962"/>
      <pos A="0.288854" C="0.213652" G="0.349016" T="0.148477"/>
      <pos A="0.198612" C="0.328962" G="0.188585" T="0.283841"/>
    </motif>
    <motif db="0" id="M86" alt="O86" length="40" nsites="8" evalue="1.3e-003">
      <pos A="0.213652" C="0.23872" G="0.263787" T="0.283841"/>
      <pos A="0.173545" C="0.36907" G="0.148477" T="0.308909"/>
      <pos A="0.193598" C="0.49942" G="0.213652" T="0.0933294"/>
      <pos A="0.273814" C="0.283841" G="0.228692" T="0.213652"/>
      <pos A="0.333975" C="0.218666" G="0.263787" T="0.183571"/>
      <pos A="0.203626" C="0.228692" G="0.288854" T="0.278828"/>
      <pos A="0.384111" C="0.183571" G="0.168531" T="0.263787"/>
      <pos A="0.158504" C="0.303895" G="0.208639" T="0.328962"/>
      <pos A="0.203626" C="0.168531" G="0.414192" T="0.213652"/>
      <pos A="0.298881" C="0.203626" G="0.293868" T="0.203626"/>
      <pos A="0.349016" C="0.13845" G="0.318935" T="0.193598"/>
      <pos A="0.128424" C="0.33899" G="0.298881" T="0.233707"/>
      <pos A="0.178558" C="0.243733" G="0.23872" T="0.33899"/>
      <pos A="0.0983427" C="0.208639" G="0.308909" T="0.384111"/>
      <pos A="0.163518" C="0.228692" G="0.223679" T="0.384111"/>
      <pos A="0.323949" C="0.318935" G="0.218666" T="0.13845"/>
      <pos A="0.459313" C="0.178558" G="0.128424" T="0.233707"/>
      <pos A="0.35403" C="0.183571" G="0.323949" T="0.13845"/>
      <pos A="0.203626" C="0.374084" G="0.15349" T="0.268801"/>
      <pos A="0.133437" C="0.308909" G="0.198612" T="0.359043"/>
      <pos A="0.243733" C="0.133437" G="0.208639" T="0.414192"/>
      <pos A="0.248747" C="0.349016" G="0.0632484" T="0.33899"/>
      <pos A="0.298881" C="0.374084" G="0.188585" T="0.13845"/>
      <pos A="0.384111" C="0.283841" G="0.228692" T="0.103356"/>
      <pos A="0.248747" C="0.143464" G="0.384111" T="0.223679"/>
      <pos A="0.263787" C="0.344003" G="0.228692" T="0.163518"/>
      <pos A="0.233707" C="0.33899" G="0.203626" T="0.223679"/>
      <pos A="0.384111" C="0.168531" G="0.148477" T="0.298881"/>
      <pos A="0.158504" C="0.163518" G="0.429232" T="0.248747"/>
      <pos A="0.248747" C="0.288854" G="0.218666" T="0.243733"/>
      <pos A="0.203626" C="0.293868" G="0.25376" T="0.248747"/>
      <pos A="0.258773" C="0.308909" G="0.213652" T="0.218666"/>
      <pos A="0.303895" C="0.15349" G="0.268801" T="0.273814"/>
      <pos A="0.35403" C="0.113383" G="0.409178" T="0.123409"/>
      <pos A="0.203626" C="0.233707" G="0.303895" T="0.258773"/>
      <pos A="0.223679" C="0.213652" G="0.273814" T="0.288854"/>
      <pos A="0.203626" C="0.33899" G="0.243733" T="0.213652"/>
      <pos A="0.268801" C="0.223679" G="0.133437" T="0.374084"/>
      <pos A="0.178558" C="0.268801" G="0.333975" T="0.218666"/>
      <pos A="0.258773" C="0.248747" G="0.193598" T="0.298881"/>
    </motif>
    <motif db="0" id="M87" alt="O87" length="40" nsites="8" evalue="1.3e-003">
      <pos A="0.323949" C="0.323949" G="0.15349" T="0.198612"/>
      <pos A="0.318935" C="0.233707" G="0.283841" T="0.163518"/>
      <pos A="0.223679" C="0.303895" G="0.228692" T="0.243733"/>
      <pos A="0.263787" C="0.178558" G="0.228692" T="0.328962"/>
      <pos A="0.213652" C="0.344003" G="0.258773" T="0.183571"/>
      <pos A="0.233707" C="0.178558" G="0.288854" T="0.298881"/>
      <pos A="0.203626" C="0.243733" G="0.379097" T="0.173545"/>
      <pos A="0.414192" C="0.15349" G="0.213652" T="0.218666"/>
      <pos A="0.228692" C="0.198612" G="0.25376" T="0.318935"/>
      <pos A="0.13845" C="0.344003" G="0.23872" T="0.278828"/>
      <pos A="0.203626" C="0.278828" G="0.123409" T="0.394137"/>
      <pos A="0.183571" C="0.313922" G="0.263787" T="0.23872"/>
      <pos A="0.258773" C="0.203626" G="0.248747" T="0.288854"/>
      <pos A="0.288854" C="0.278828" G="0.223679" T="0.208639"/>
      <pos A="0.434245" C="0.23872" G="0.193598" T="0.133437"/>
      <pos A="0.318935" C="0.223679" G="0.133437" T="0.323949"/>
      <pos A="0.108369" C="0.278828" G="0.389124" T="0.223679"/>
      <pos A="0.158504" C="0.213652" G="0.278828" T="0.349016"/>
      <pos A="0.258773" C="0.278828" G="0.183571" T="0.278828"/>
      <pos A="0.419205" C="0.33899" G="0.0732751" T="0.168531"/>
      <pos A="0.23872" C="0.278828" G="0.33899" T="0.143464"/>
      <pos A="0.248747" C="0.364056" G="0.183571" T="0.203626"/>
      <pos A="0.248747" C="0.233707" G="0.283841" T="0.233707"/>
      <pos A="0.404164" C="0.0682617" G="0.15349" T="0.374084"/>
      <pos A="0.158504" C="0.313922" G="0.308909" T="0.218666"/>
      <pos A="0.223679" C="0.188585" G="0.384111" T="0.203626"/>
      <pos A="0.163518" C="0.384111" G="0.218666" T="0.233707"/>
      <pos A="0.268801" C="0.163518" G="0.273814" T="0.293868"/>
      <pos A="0.168531" C="0.258773" G="0.429232" T="0.143464"/>
      <pos A="0.308909" C="0.133437" G="0.298881" T="0.258773"/>
      <pos A="0.258773" C="0.203626" G="0.25376" T="0.283841"/>
      <pos A="0.158504" C="0.203626" G="0.308909" T="0.328962"/>
      <pos A="0.188585" C="0.364056" G="0.203626" T="0.243733"/>
      <pos A="0.328962" C="0.429232" G="0.163518" T="0.0782884"/>
      <pos A="0.203626" C="0.233707" G="0.133437" T="0.429232"/>
      <pos A="0.168531" C="0.364056" G="0.25376" T="0.213652"/>
      <pos A="0.404164" C="0.198612" G="0.143464" T="0.25376"/>
      <pos A="0.278828" C="0.268801" G="0.203626" T="0.248747"/>
      <pos A="0.394137" C="0.133437" G="0.404164" T="0.0682617"/>
      <pos A="0.173545" C="0.198612" G="0.203626" T="0.424218"/>
    </motif>
    <motif db="0" id="M88" alt="O88" length="40" nsites="8" evalue="1.3e-003">
      <pos A="0.359043" C="0.0933294" G="0.278828" T="0.268801"/>
      <pos A="0.298881" C="0.208639" G="0.288854" T="0.203626"/>
      <pos A="0.15349" C="0.173545" G="0.35403" T="0.318935"/>
      <pos A="0.0632484" C="0.494407" G="0.268801" T="0.173545"/>
      <pos A="0.298881" C="0.283841" G="0.113383" T="0.303895"/>
      <pos A="0.173545" C="0.359043" G="0.158504" T="0.308909"/>
      <pos A="0.288854" C="0.163518" G="0.188585" T="0.359043"/>
      <pos A="0.233707" C="0.313922" G="0.308909" T="0.143464"/>
      <pos A="0.183571" C="0.268801" G="0.258773" T="0.288854"/>
      <pos A="0.193598" C="0.23872" G="0.23872" T="0.328962"/>
      <pos A="0.268801" C="0.128424" G="0.308909" T="0.293868"/>
      <pos A="0.203626" C="0.263787" G="0.23872" T="0.293868"/>
      <pos A="0.188585" C="0.23872" G="0.23872" T="0.333975"/>
      <pos A="0.228692" C="0.333975" G="0.188585" T="0.248747"/>
      <pos A="0.494407" C="0.128424" G="0.143464" T="0.233707"/>
      <pos A="0.158504" C="0.243733" G="0.308909" T="0.288854"/>
      <pos A="0.248747" C="0.328962" G="0.148477" T="0.273814"/>
      <pos A="0.36907" C="0.283841" G="0.218666" T="0.128424"/>
      <pos A="0.389124" C="0.263787" G="0.0782884" T="0.268801"/>
      <pos A="0.13845" C="0.313922" G="0.35403" T="0.193598"/>
      <pos A="0.188585" C="0.248747" G="0.344003" T="0.218666"/>
      <pos A="0.344003" C="0.258773" G="0.288854" T="0.108369"/>
      <pos A="0.308909" C="0.143464" G="0.328962" T="0.218666"/>
      <pos A="0.359043" C="0.328962" G="0.233707" T="0.0782884"/>
      <pos A="0.318935" C="0.188585" G="0.163518" T="0.328962"/>
      <pos A="0.233707" C="0.298881" G="0.303895" T="0.163518"/>
      <pos A="0.193598" C="0.384111" G="0.233707" T="0.188585"/>
      <pos A="0.178558" C="0.208639" G="0.323949" T="0.288854"/>
      <pos A="0.193598" C="0.308909" G="0.288854" T="0.208639"/>
      <pos A="0.178558" C="0.23872" G="0.178558" T="0.404164"/>
      <pos A="0.193598" C="0.273814" G="0.318935" T="0.213652"/>
      <pos A="0.293868" C="0.293868" G="0.193598" T="0.218666"/>
      <pos A="0.173545" C="0.198612" G="0.303895" T="0.323949"/>
      <pos A="0.344003" C="0.203626" G="0.148477" T="0.303895"/>
      <pos A="0.35403" C="0.349016" G="0.133437" T="0.163518"/>
      <pos A="0.293868" C="0.283841" G="0.25376" T="0.168531"/>
      <pos A="0.198612" C="0.193598" G="0.374084" T="0.233707"/>
      <pos A="0.288854" C="0.278828" G="0.288854" T="0.143464"/>
      <pos A="0.223679" C="0.223679" G="0.15349" T="0.399151"/>
      <pos A="0.213652" C="0.183571" G="0.273814" T="0.328962"/>
    </motif>
    <motif db="0" id="M89" alt="O89" length="40" nsites="8" evalue="1.3e-003">
      <pos A="0.00308642" C="0.990741" G="0.00308642" T="0.00308642"/>
      <pos A="0.00308642" C="0.00308642" G="0.00308642" T="0.990741"/>
      <pos A="0.00308642" C="0.990741" G="0.00308642" T="0.00308642"/>
      <pos A="0.00308642" C="0.00308642" G="0.00308642" T="0.990741"/>
      <pos A="0.00308642" C="0.00308642" G="0.990741" T="0.00308642"/>
      <pos A="0.00308642" C="0.00308642" G="0.990741" T="0.00308642"/>
      <pos A="0.00308642" C="0.990741" G="0.00308642" T="0.00308642"/>
      <pos A="0.00308642" C="0.990741" G="0.00308642" T="0.00308642"/>
      <pos A="0.990741" C="0.00308642" G="0.00308642" T="0.00308642"/>
      <pos A="0.990741" C="0.00308642" G="0.00308642" T="0.00308642"/>
      <pos A="0.990741" C="0.00308642" G="0.00308642" T="0.00308642"/>
      <pos A="0.990741" C="0.00308642" G="0.00308642" T="0.00308642"/>
      <pos A="0.00308642" C="0.00308642" G="0.990741" T="0.00308642"/>
      <pos A="0.990741" C="0.00308642" G="0.00308642" T="0.00308642"/>
      <pos A="0.00308642" C="0.00308642" G="0.00308642" T="0.990741"/>
      <pos A="0.990741" C="0.00308642" G="0.00308642" T="0.00308642"/>
      <pos A="0.00308642" C="0.990741" G="0.00308642" T="0.00308642"/>
      <pos A="0.990741" C="0.00308642" G="0.00308642" T="0.00308642"/>
      <pos A="0.00308642" C="0.00308642" G="0.00308642" T="0.990741"/>
      <pos A="0.00308642" C="0.00308642" G="0.00308642" T="0.990741"/>
      <pos A="0.990741" C="0.00308642" G="0.00308642" T="0.00308642"/>
      <pos A="0.00308642" C="0.00308642" G="0.00308642" T="0.990741"/>
      <pos A="0.00308642" C="0.990741" G="0.00308642" T="0.00308642"/>
      <pos A="0.00308642" C="0.00308642" G="0.00308642" T="0.990741"/>
      <pos A="0.00308642" C="0.00308642" G="0.990741" T="0.00308642"/>
      <pos A="0.00308642" C="0.00308642" G="0.00308642" T="0.990741"/>
      <pos A="0.00308642" C="0.00308642" G="0.00308642" T="0.990741"/>
      <pos A="0.00308642" C="0.990741" G="0.00308642" T="0.00308642"/>
      <pos A="0.00308642" C="0.00308642" G="0.00308642" T="0.990741"/>
      <pos A="0.00308642" C="0.00308642" G="0.00308642" T="0.990741"/>
      <pos A="0.990741" C="0.00308642" G="0.00308642" T="0.00308642"/>
      <pos A="0.990741" C="0.00308642" G="0.00308642" T="0.00308642"/>
      <pos A="0.00308642" C="0.990741" G="0.00308642" T="0.00308642"/>
      <pos A="0.00308642" C="0.00308642" G="0.00308642" T="0.990741"/>
      <pos A="0.990741" C="0.00308642" G="0.00308642" T="0.00308642"/>
      <pos A="0.990741" C="0.00308642" G="0.00308642" T="0.00308642"/>
      <pos A="0.00308642" C="0.990741" G="0.00308642" T="0.00308642"/>
      <pos A="0.00308642" C="0.00308642" G="0.00308642" T="0.990741"/>
      <pos A="0.00308642" C="0.990741" G="0.00308642" T="0.00308642"/>
      <pos A="0.00308642" C="0.990741" G="0.00308642" T="0.00308642"/>
    </motif>
    <motif db="0" id="M9" alt="O9" length="40" nsites="8" evalue="1.3e-003">
      <pos A="0.0928731" C="0.18266" G="0.45202" T="0.272446"/>
      <pos A="0.00308642" C="0.18266" G="0.631594" T="0.18266"/>
      <pos A="0.18266" C="0.00308642" G="0.18266" T="0.631594"/>
      <pos A="0.00308642" C="0.541807" G="0.272446" T="0.18266"/>
      <pos A="0.0928731" C="0.0928731" G="0.272446" T="0.541807"/>
      <pos A="0.0928731" C="0.18266" G="0.362233" T="0.362233"/>
      <pos A="0.00308642" C="0.631594" G="0.18266" T="0.18266"/>
      <pos A="0.272446" C="0.18266" G="0.362233" T="0.18266"/>
      <pos A="0.362233" C="0.0928731" G="0.45202" T="0.0928731"/>
      <pos A="0.362233" C="0.631594" G="0.00308642" T="0.00308642"/>
      <pos A="0.0928731" C="0.272446" G="0.272446" T="0.362233"/>
      <pos A="0.45202" C="0.362233" G="0.0928731" T="0.0928731"/>
      <pos A="0.00308642" C="0.18266" G="0.721381" T="0.0928731"/>
      <pos A="0.272446" C="0.0928731" G="0.45202" T="0.18266"/>
      <pos A="0.0928731" C="0.0928731" G="0.721381" T="0.0928731"/>
      <pos A="0.0928731" C="0.362233" G="0.541807" T="0.00308642"/>
      <pos A="0.18266" C="0.18266" G="0.45202" T="0.18266"/>
      <pos A="0.541807" C="0.362233" G="0.0928731" T="0.00308642"/>
      <pos A="0.00308642" C="0.541807" G="0.362233" T="0.0928731"/>
      <pos A="0.272446" C="0.18266" G="0.362233" T="0.18266"/>
      <pos A="0.0928731" C="0.272446" G="0.541807" T="0.0928731"/>
      <pos A="0.362233" C="0.0928731" G="0.272446" T="0.272446"/>
      <pos A="0.362233" C="0.0928731" G="0.45202" T="0.0928731"/>
      <pos A="0.362233" C="0.18266" G="0.18266" T="0.272446"/>
      <pos A="0.18266" C="0.18266" G="0.362233" T="0.272446"/>
      <pos A="0.272446" C="0.272446" G="0.362233" T="0.0928731"/>
      <pos A="0.00308642" C="0.45202" G="0.362233" T="0.18266"/>
      <pos A="0.362233" C="0.272446" G="0.362233" T="0.00308642"/>
      <pos A="0.541807" C="0.18266" G="0.272446" T="0.00308642"/>
      <pos A="0.18266" C="0.631594" G="0.0928731" T="0.0928731"/>
      <pos A="0.0928731" C="0.0928731" G="0.362233" T="0.45202"/>
      <pos A="0.0928731" C="0.18266" G="0.541807" T="0.18266"/>
      <pos A="0.0928731" C="0.18266" G="0.362233" T="0.362233"/>
      <pos A="0.272446" C="0.0928731" G="0.362233" T="0.272446"/>
      <pos A="0.18266" C="0.272446" G="0.45202" T="0.0928731"/>
      <pos A="0.362233" C="0.362233" G="0.18266" T="0.0928731"/>
      <pos A="0.541807" C="0.0928731" G="0.272446" T="0.0928731"/>
      <pos A="0.811167" C="0.0928731" G="0.0928731" T="0.00308642"/>
      <pos A="0.272446" C="0.18266" G="0.45202" T="0.0928731"/>
      <pos A="0.362233" C="0.18266" G="0.272446" T="0.18266"/>
    </motif>
    <motif db="0" id="M91" alt="O91" length="40" nsites="8" evalue="1.3e-003">
      <pos A="0.224009" C="0.275991" G="0.39295" T="0.10705"/>
      <pos A="0.379955" C="0.25" G="0.159032" T="0.211013"/>
      <pos A="0.0550686" C="0.25" G="0.418941" T="0.275991"/>
      <pos A="0.120045" C="0.39295" G="0.39295" T="0.0940543"/>
      <pos A="0.25" C="0.288987" G="0.224009" T="0.237004"/>
      <pos A="0.262996" C="0.172028" G="0.405946" T="0.159032"/>
      <pos A="0.25" C="0.172028" G="0.483918" T="0.0940543"/>
      <pos A="0.340968" C="0.353963" G="0.172028" T="0.133041"/>
      <pos A="0.301982" C="0.237004" G="0.133041" T="0.327972"/>
      <pos A="0.275991" C="0.185023" G="0.185023" T="0.353963"/>
      <pos A="0.275991" C="0.0940543" G="0.172028" T="0.457927"/>
      <pos A="0.288987" C="0.159032" G="0.366959" T="0.185023"/>
      <pos A="0.224009" C="0.379955" G="0.146037" T="0.25"/>
      <pos A="0.120045" C="0.198018" G="0.353963" T="0.327972"/>
      <pos A="0.470922" C="0.237004" G="0.275991" T="0.016082"/>
      <pos A="0.224009" C="0.457927" G="0.133041" T="0.185023"/>
      <pos A="0.00308642" C="0.483918" G="0.25" T="0.262996"/>
      <pos A="0.211013" C="0.25" G="0.25" T="0.288987"/>
      <pos A="0.405946" C="0.159032" G="0.288987" T="0.146037"/>
      <pos A="0.10705" C="0.405946" G="0.120045" T="0.366959"/>
      <pos A="0.0940543" C="0.159032" G="0.39295" T="0.353963"/>
      <pos A="0.133041" C="0.366959" G="0.340968" T="0.159032"/>
      <pos A="0.133041" C="0.275991" G="0.379955" T="0.211013"/>
      <pos A="0.314977" C="0.237004" G="0.198018" T="0.25"/>
      <pos A="0.275991" C="0.288987" G="0.275991" T="0.159032"/>
      <pos A="0.237004" C="0.314977" G="0.0680632" T="0.379955"/>
      <pos A="0.340968" C="0.353963" G="0.275991" T="0.0290775"/>
      <pos A="0.39295" C="0.262996" G="0.185023" T="0.159032"/>
      <pos A="0.470922" C="0.262996" G="0.133041" T="0.133041"/>
      <pos A="0.146037" C="0.275991" G="0.405946" T="0.172028"/>
      <pos A="0.0940543" C="0.353963" G="0.10705" T="0.444931"/>
      <pos A="0.185023" C="0.224009" G="0.340968" T="0.25"/>
      <pos A="0.10705" C="0.353963" G="0.39295" T="0.146037"/>
      <pos A="0.172028" C="0.353963" G="0.275991" T="0.198018"/>
      <pos A="0.25" C="0.237004" G="0.340968" T="0.172028"/>
      <pos A="0.25" C="0.185023" G="0.262996" T="0.301982"/>
      <pos A="0.301982" C="0.172028" G="0.340968" T="0.185023"/>
      <pos A="0.120045" C="0.0940543" G="0.470922" T="0.314977"/>
      <pos A="0.120045" C="0.56189" G="0.159032" T="0.159032"/>
      <pos A="0.211013" C="0.39295" G="0.133041" T="0.262996"/>
    </motif>
    <motif db="0" id="M92" alt="O92" length="40" nsites="8" evalue="1.3e-003">
      <pos A="0.344003" C="0.123409" G="0.344003" T="0.188585"/>
      <pos A="0.208639" C="0.379097" G="0.283841" T="0.128424"/>
      <pos A="0.33899" C="0.178558" G="0.188585" T="0.293868"/>
      <pos A="0.193598" C="0.359043" G="0.293868" T="0.15349"/>
      <pos A="0.298881" C="0.344003" G="0.193598" T="0.163518"/>
      <pos A="0.283841" C="0.243733" G="0.23872" T="0.233707"/>
      <pos A="0.268801" C="0.268801" G="0.243733" T="0.218666"/>
      <pos A="0.273814" C="0.273814" G="0.203626" T="0.248747"/>
      <pos A="0.303895" C="0.318935" G="0.163518" T="0.213652"/>
      <pos A="0.0632484" C="0.23872" G="0.359043" T="0.33899"/>
      <pos A="0.158504" C="0.248747" G="0.218666" T="0.374084"/>
      <pos A="0.318935" C="0.108369" G="0.258773" T="0.313922"/>
      <pos A="0.113383" C="0.333975" G="0.359043" T="0.193598"/>
      <pos A="0.233707" C="0.193598" G="0.248747" T="0.323949"/>
      <pos A="0.263787" C="0.233707" G="0.223679" T="0.278828"/>
      <pos A="0.394137" C="0.273814" G="0.133437" T="0.198612"/>
      <pos A="0.384111" C="0.183571" G="0.218666" T="0.213652"/>
      <pos A="0.168531" C="0.323949" G="0.268801" T="0.23872"/>
      <pos A="0.188585" C="0.35403" G="0.228692" T="0.228692"/>
      <pos A="0.208639" C="0.313922" G="0.298881" T="0.178558"/>
      <pos A="0.23872" C="0.404164" G="0.118396" T="0.23872"/>
      <pos A="0.288854" C="0.308909" G="0.178558" T="0.223679"/>
      <pos A="0.228692" C="0.379097" G="0.203626" T="0.188585"/>
      <pos A="0.263787" C="0.223679" G="0.118396" T="0.394137"/>
      <pos A="0.288854" C="0.198612" G="0.379097" T="0.133437"/>
      <pos A="0.313922" C="0.108369" G="0.333975" T="0.243733"/>
      <pos A="0.113383" C="0.268801" G="0.384111" T="0.233707"/>
      <pos A="0.108369" C="0.379097" G="0.193598" T="0.318935"/>
      <pos A="0.409178" C="0.293868" G="0.0933294" T="0.203626"/>
      <pos A="0.233707" C="0.163518" G="0.203626" T="0.399151"/>
      <pos A="0.198612" C="0.193598" G="0.399151" T="0.208639"/>
      <pos A="0.293868" C="0.308909" G="0.198612" T="0.198612"/>
      <pos A="0.283841" C="0.0933294" G="0.33899" T="0.283841"/>
      <pos A="0.359043" C="0.268801" G="0.23872" T="0.133437"/>
      <pos A="0.283841" C="0.228692" G="0.243733" T="0.243733"/>
      <pos A="0.268801" C="0.193598" G="0.258773" T="0.278828"/>
      <pos A="0.0532207" C="0.33899" G="0.308909" T="0.298881"/>
      <pos A="0.223679" C="0.143464" G="0.228692" T="0.404164"/>
      <pos A="0.25376" C="0.203626" G="0.283841" T="0.258773"/>
      <pos A="0.399151" C="0.273814" G="0.258773" T="0.0682617"/>
    </motif>
    <motif db="0" id="M93" alt="O93" length="40" nsites="8" evalue="1.3e-003">
      <pos A="0.379097" C="0.0682617" G="0.223679" T="0.328962"/>
      <pos A="0.113383" C="0.444273" G="0.25376" T="0.188585"/>
      <pos A="0.243733" C="0.213652" G="0.108369" T="0.434245"/>
      <pos A="0.268801" C="0.128424" G="0.35403" T="0.248747"/>
      <pos A="0.35403" C="0.25376" G="0.243733" T="0.148477"/>
      <pos A="0.193598" C="0.213652" G="0.293868" T="0.298881"/>
      <pos A="0.233707" C="0.23872" G="0.243733" T="0.283841"/>
      <pos A="0.258773" C="0.35403" G="0.23872" T="0.148477"/>
      <pos A="0.193598" C="0.278828" G="0.258773" T="0.268801"/>
      <pos A="0.23872" C="0.243733" G="0.113383" T="0.404164"/>
      <pos A="0.318935" C="0.23872" G="0.318935" T="0.123409"/>
      <pos A="0.313922" C="0.273814" G="0.183571" T="0.228692"/>
      <pos A="0.323949" C="0.208639" G="0.223679" T="0.243733"/>
      <pos A="0.183571" C="0.333975" G="0.223679" T="0.258773"/>
      <pos A="0.193598" C="0.168531" G="0.243733" T="0.394137"/>
      <pos A="0.203626" C="0.148477" G="0.359043" T="0.288854"/>
      <pos A="0.133437" C="0.49942" G="0.223679" T="0.143464"/>
      <pos A="0.414192" C="0.288854" G="0.133437" T="0.163518"/>
      <pos A="0.23872" C="0.489394" G="0.15349" T="0.118396"/>
      <pos A="0.288854" C="0.223679" G="0.198612" T="0.288854"/>
      <pos A="0.0983427" C="0.278828" G="0.389124" T="0.233707"/>
      <pos A="0.258773" C="0.218666" G="0.203626" T="0.318935"/>
      <pos A="0.263787" C="0.248747" G="0.283841" T="0.203626"/>
      <pos A="0.409178" C="0.118396" G="0.223679" T="0.248747"/>
      <pos A="0.208639" C="0.128424" G="0.359043" T="0.303895"/>
      <pos A="0.183571" C="0.268801" G="0.333975" T="0.213652"/>
      <pos A="0.268801" C="0.33899" G="0.233707" T="0.158504"/>
      <pos A="0.273814" C="0.298881" G="0.13845" T="0.288854"/>
      <pos A="0.268801" C="0.198612" G="0.243733" T="0.288854"/>
      <pos A="0.474353" C="0.208639" G="0.148477" T="0.168531"/>
      <pos A="0.323949" C="0.243733" G="0.173545" T="0.258773"/>
      <pos A="0.258773" C="0.283841" G="0.323949" T="0.133437"/>
      <pos A="0.0883151" C="0.248747" G="0.13845" T="0.524488"/>
      <pos A="0.158504" C="0.419205" G="0.183571" T="0.23872"/>
      <pos A="0.178558" C="0.258773" G="0.293868" T="0.268801"/>
      <pos A="0.168531" C="0.288854" G="0.268801" T="0.273814"/>
      <pos A="0.384111" C="0.158504" G="0.288854" T="0.168531"/>
      <pos A="0.13845" C="0.25376" G="0.384111" T="0.223679"/>
      <pos A="0.218666" C="0.333975" G="0.213652" T="0.233707"/>
      <pos A="0.359043" C="0.263787" G="0.128424" T="0.248747"/>
    </motif>
    <motif db="0" id="M94" alt="O94" length="40" nsites="8" evalue="1.3e-003">
      <pos A="0.595679" C="0.398148" G="0.00308642" T="0.00308642"/>
      <pos A="0.00308642" C="0.00308642" G="0.200617" T="0.79321"/>
      <pos A="0.398148" C="0.00308642" G="0.398148" T="0.200617"/>
      <pos A="0.200617" C="0.398148" G="0.398148" T="0.00308642"/>
      <pos A="0.79321" C="0.200617" G="0.00308642" T="0.00308642"/>
      <pos A="0.398148" C="0.398148" G="0.00308642" T="0.200617"/>
      <pos A="0.00308642" C="0.595679" G="0.200617" T="0.200617"/>
      <pos A="0.200617" C="0.398148" G="0.200617" T="0.200617"/>
      <pos A="0.79321" C="0.00308642" G="0.200617" T="0.00308642"/>
      <pos A="0.200617" C="0.00308642" G="0.79321" T="0.00308642"/>
      <pos A="0.00308642" C="0.200617" G="0.200617" T="0.595679"/>
      <pos A="0.00308642" C="0.200617" G="0.398148" T="0.398148"/>
      <pos A="0.200617" C="0.00308642" G="0.00308642" T="0.79321"/>
      <pos A="0.00308642" C="0.00308642" G="0.398148" T="0.595679"/>
      <pos A="0.398148" C="0.200617" G="0.398148" T="0.00308642"/>
      <pos A="0.200617" C="0.595679" G="0.200617" T="0.00308642"/>
      <pos A="0.595679" C="0.200617" G="0.200617" T="0.00308642"/>
      <pos A="0.00308642" C="0.398148" G="0.00308642" T="0.595679"/>
      <pos A="0.200617" C="0.595679" G="0.00308642" T="0.200617"/>
      <pos A="0.595679" C="0.200617" G="0.200617" T="0.00308642"/>
      <pos A="0.398148" C="0.00308642" G="0.398148" T="0.200617"/>
      <pos A="0.200617" C="0.398148" G="0.00308642" T="0.398148"/>
      <pos A="0.200617" C="0.595679" G="0.00308642" T="0.200617"/>
      <pos A="0.200617" C="0.595679" G="0.00308642" T="0.200617"/>
      <pos A="0.00308642" C="0.595679" G="0.00308642" T="0.398148"/>
      <pos A="0.398148" C="0.200617" G="0.398148" T="0.00308642"/>
      <pos A="0.00308642" C="0.398148" G="0.398148" T="0.200617"/>
      <pos A="0.00308642" C="0.200617" G="0.200617" T="0.595679"/>
      <pos A="0.398148" C="0.200617" G="0.200617" T="0.200617"/>
      <pos A="0.200617" C="0.398148" G="0.200617" T="0.200617"/>
      <pos A="0.398148" C="0.398148" G="0.200617" T="0.00308642"/>
      <pos A="0.200617" C="0.398148" G="0.200617" T="0.200617"/>
      <pos A="0.200617" C="0.398148" G="0.398148" T="0.00308642"/>
      <pos A="0.398148" C="0.200617" G="0.200617" T="0.200617"/>
      <pos A="0.200617" C="0.200617" G="0.398148" T="0.200617"/>
      <pos A="0.00308642" C="0.00308642" G="0.398148" T="0.595679"/>
      <pos A="0.00308642" C="0.200617" G="0.00308642" T="0.79321"/>
      <pos A="0.79321" C="0.00308642" G="0.200617" T="0.00308642"/>
      <pos A="0.398148" C="0.00308642" G="0.200617" T="0.398148"/>
      <pos A="0.00308642" C="0.200617" G="0.200617" T="0.595679"/>
    </motif>
    <motif db="0" id="M95" alt="O95" length="40" nsites="8" evalue="1.3e-003">
      <pos A="0.17867" C="0.529835" G="0.266461" T="0.0250341"/>
      <pos A="0.463992" C="0.0689304" G="0.090878" T="0.3762"/>
      <pos A="0.0689304" C="0.222565" G="0.288409" T="0.420096"/>
      <pos A="0.134773" C="0.134773" G="0.288409" T="0.442043"/>
      <pos A="0.200617" C="0.0469817" G="0.288409" T="0.463992"/>
      <pos A="0.266461" C="0.332304" G="0.112826" T="0.288409"/>
      <pos A="0.156722" C="0.288409" G="0.310357" T="0.244513"/>
      <pos A="0.332304" C="0.222565" G="0.266461" T="0.17867"/>
      <pos A="0.200617" C="0.3762" G="0.156722" T="0.266461"/>
      <pos A="0.266461" C="0.156722" G="0.3762" T="0.200617"/>
      <pos A="0.551784" C="0.332304" G="0.0250341" T="0.090878"/>
      <pos A="0.310357" C="0.200617" G="0.288409" T="0.200617"/>
      <pos A="0.0689304" C="0.288409" G="0.3762" T="0.266461"/>
      <pos A="0.156722" C="0.442043" G="0.244513" T="0.156722"/>
      <pos A="0.244513" C="0.17867" G="0.112826" T="0.463992"/>
      <pos A="0.354253" C="0.0250341" G="0.332304" T="0.288409"/>
      <pos A="0.442043" C="0.112826" G="0.0689304" T="0.3762"/>
      <pos A="0.200617" C="0.463992" G="0.244513" T="0.090878"/>
      <pos A="0.112826" C="0.398148" G="0.200617" T="0.288409"/>
      <pos A="0.310357" C="0.200617" G="0.244513" T="0.244513"/>
      <pos A="0.288409" C="0.288409" G="0.332304" T="0.090878"/>
      <pos A="0.266461" C="0.310357" G="0.244513" T="0.17867"/>
      <pos A="0.134773" C="0.222565" G="0.266461" T="0.3762"/>
      <pos A="0.354253" C="0.3762" G="0.090878" T="0.17867"/>
      <pos A="0.17867" C="0.354253" G="0.354253" T="0.112826"/>
      <pos A="0.156722" C="0.134773" G="0.398148" T="0.310357"/>
      <pos A="0.200617" C="0.0689304" G="0.420096" T="0.310357"/>
      <pos A="0.0689304" C="0.134773" G="0.551784" T="0.244513"/>
      <pos A="0.463992" C="0.310357" G="0.156722" T="0.0689304"/>
      <pos A="0.332304" C="0.0469817" G="0.090878" T="0.529835"/>
      <pos A="0.222565" C="0.156722" G="0.310357" T="0.310357"/>
      <pos A="0.112826" C="0.200617" G="0.332304" T="0.354253"/>
      <pos A="0.17867" C="0.156722" G="0.463992" T="0.200617"/>
      <pos A="0.222565" C="0.112826" G="0.354253" T="0.310357"/>
      <pos A="0.3762" C="0.200617" G="0.310357" T="0.112826"/>
      <pos A="0.112826" C="0.551784" G="0.112826" T="0.222565"/>
      <pos A="0.0689304" C="0.200617" G="0.17867" T="0.551784"/>
      <pos A="0.0689304" C="0.3762" G="0.090878" T="0.463992"/>
      <pos A="0.3762" C="0.288409" G="0.00308642" T="0.332304"/>
      <pos A="0.156722" C="0.529835" G="0.0689304" T="0.244513"/>
    </motif>
    <motif db="0" id="M96" alt="O96" length="40" nsites="8" evalue="1.3e-003">
      <pos A="0.00308642" C="0.496914" G="0.00308642" T="0.496914"/>
      <pos A="0.496914" C="0.25" G="0.00308642" T="0.25"/>
      <pos A="0.00308642" C="0.743827" G="0.25" T="0.00308642"/>
      <pos A="0.25" C="0.25" G="0.25" T="0.25"/>
      <pos A="0.00308642" C="0.496914" G="0.25" T="0.25"/>
      <pos A="0.25" C="0.00308642" G="0.496914" T="0.25"/>
      <pos A="0.25" C="0.00308642" G="0.496914" T="0.25"/>
      <pos A="0.25" C="0.00308642" G="0.25" T="0.496914"/>
      <pos A="0.25" C="0.00308642" G="0.743827" T="0.00308642"/>
      <pos A="0.25" C="0.00308642" G="0.496914" T="0.25"/>
      <pos A="0.00308642" C="0.743827" G="0.25" T="0.00308642"/>
      <pos A="0.496914" C="0.25" G="0.25" T="0.00308642"/>
      <pos A="0.496914" C="0.00308642" G="0.25" T="0.25"/>
      <pos A="0.00308642" C="0.496914" G="0.25" T="0.25"/>
      <pos A="0.00308642" C="0.25" G="0.496914" T="0.25"/>
      <pos A="0.25" C="0.25" G="0.496914" T="0.00308642"/>
      <pos A="0.00308642" C="0.25" G="0.743827" T="0.00308642"/>
      <pos A="0.00308642" C="0.990741" G="0.00308642" T="0.00308642"/>
      <pos A="0.496914" C="0.25" G="0.00308642" T="0.25"/>
      <pos A="0.25" C="0.496914" G="0.00308642" T="0.25"/>
      <pos A="0.25" C="0.00308642" G="0.496914" T="0.25"/>
      <pos A="0.743827" C="0.00308642" G="0.25" T="0.00308642"/>
      <pos A="0.496914" C="0.00308642" G="0.25" T="0.25"/>
      <pos A="0.00308642" C="0.00308642" G="0.743827" T="0.25"/>
      <pos A="0.00308642" C="0.00308642" G="0.496914" T="0.496914"/>
      <pos A="0.496914" C="0.00308642" G="0.496914" T="0.00308642"/>
      <pos A="0.00308642" C="0.25" G="0.743827" T="0.00308642"/>
      <pos A="0.00308642" C="0.496914" G="0.25" T="0.25"/>
      <pos A="0.496914" C="0.25" G="0.00308642" T="0.25"/>
      <pos A="0.25" C="0.496914" G="0.25" T="0.00308642"/>
      <pos A="0.25" C="0.496914" G="0.00308642" T="0.25"/>
      <pos A="0.25" C="0.25" G="0.496914" T="0.00308642"/>
      <pos A="0.25" C="0.25" G="0.496914" T="0.00308642"/>
      <pos A="0.00308642" C="0.743827" G="0.00308642" T="0.25"/>
      <pos A="0.00308642" C="0.496914" G="0.496914" T="0.00308642"/>
      <pos A="0.00308642" C="0.496914" G="0.496914" T="0.00308642"/>
      <pos A="0.25" C="0.25" G="0.496914" T="0.00308642"/>
      <pos A="0.00308642" C="0.00308642" G="0.496914" T="0.496914"/>
      <pos A="0.496914" C="0.496914" G="0.00308642" T="0.00308642"/>
      <pos A="0.00308642" C="0.496914" G="0.25" T="0.25"/>
    </motif>
    <motif db="0" id="M97" alt="O97" length="40" nsites="8" evalue="1.3e-003">
      <pos A="0.223679" C="0.36907" G="0.233707" T="0.173545"/>
      <pos A="0.23872" C="0.25376" G="0.203626" T="0.303895"/>
      <pos A="0.283841" C="0.163518" G="0.183571" T="0.36907"/>
      <pos A="0.15349" C="0.208639" G="0.313922" T="0.323949"/>
      <pos A="0.198612" C="0.208639" G="0.349016" T="0.243733"/>
      <pos A="0.278828" C="0.178558" G="0.223679" T="0.318935"/>
      <pos A="0.168531" C="0.444273" G="0.203626" T="0.183571"/>
      <pos A="0.379097" C="0.25376" G="0.248747" T="0.118396"/>
      <pos A="0.243733" C="0.228692" G="0.283841" T="0.243733"/>
      <pos A="0.168531" C="0.318935" G="0.248747" T="0.263787"/>
      <pos A="0.288854" C="0.228692" G="0.243733" T="0.23872"/>
      <pos A="0.36907" C="0.143464" G="0.198612" T="0.288854"/>
      <pos A="0.178558" C="0.158504" G="0.364056" T="0.298881"/>
      <pos A="0.103356" C="0.394137" G="0.213652" T="0.288854"/>
      <pos A="0.243733" C="0.303895" G="0.168531" T="0.283841"/>
      <pos A="0.208639" C="0.344003" G="0.308909" T="0.13845"/>
      <pos A="0.394137" C="0.203626" G="0.258773" T="0.143464"/>
      <pos A="0.349016" C="0.243733" G="0.128424" T="0.278828"/>
      <pos A="0.389124" C="0.188585" G="0.318935" T="0.103356"/>
      <pos A="0.198612" C="0.379097" G="0.15349" T="0.268801"/>
      <pos A="0.173545" C="0.273814" G="0.223679" T="0.328962"/>
      <pos A="0.379097" C="0.25376" G="0.0933294" T="0.273814"/>
      <pos A="0.218666" C="0.258773" G="0.208639" T="0.313922"/>
      <pos A="0.15349" C="0.118396" G="0.424218" T="0.303895"/>
      <pos A="0.128424" C="0.459313" G="0.258773" T="0.15349"/>
      <pos A="0.178558" C="0.213652" G="0.359043" T="0.248747"/>
      <pos A="0.0983427" C="0.173545" G="0.389124" T="0.33899"/>
      <pos A="0.424218" C="0.25376" G="0.13845" T="0.183571"/>
      <pos A="0.364056" C="0.25376" G="0.218666" T="0.163518"/>
      <pos A="0.203626" C="0.323949" G="0.23872" T="0.233707"/>
      <pos A="0.283841" C="0.148477" G="0.293868" T="0.273814"/>
      <pos A="0.23872" C="0.168531" G="0.228692" T="0.364056"/>
      <pos A="0.263787" C="0.328962" G="0.298881" T="0.108369"/>
      <pos A="0.313922" C="0.303895" G="0.203626" T="0.178558"/>
      <pos A="0.263787" C="0.308909" G="0.123409" T="0.303895"/>
      <pos A="0.113383" C="0.198612" G="0.318935" T="0.36907"/>
      <pos A="0.15349" C="0.323949" G="0.25376" T="0.268801"/>
      <pos A="0.218666" C="0.23872" G="0.158504" T="0.384111"/>
      <pos A="0.298881" C="0.228692" G="0.213652" T="0.258773"/>
      <pos A="0.213652" C="0.308909" G="0.36907" T="0.108369"/>
    </motif>
    <motif db="0" id="M98" alt="O98" length="40" nsites="8" evalue="1.3e-003">
      <pos A="0.158504" C="0.379097" G="0.23872" T="0.223679"/>
      <pos A="0.188585" C="0.374084" G="0.263787" T="0.173545"/>
      <pos A="0.414192" C="0.0883151" G="0.273814" T="0.223679"/>
      <pos A="0.168531" C="0.293868" G="0.328962" T="0.208639"/>
      <pos A="0.23872" C="0.223679" G="0.35403" T="0.183571"/>
      <pos A="0.15349" C="0.278828" G="0.178558" T="0.389124"/>
      <pos A="0.278828" C="0.228692" G="0.25376" T="0.23872"/>
      <pos A="0.148477" C="0.313922" G="0.25376" T="0.283841"/>
      <pos A="0.33899" C="0.308909" G="0.198612" T="0.15349"/>
      <pos A="0.328962" C="0.203626" G="0.133437" T="0.333975"/>
      <pos A="0.323949" C="0.273814" G="0.158504" T="0.243733"/>
      <pos A="0.278828" C="0.35403" G="0.158504" T="0.208639"/>
      <pos A="0.203626" C="0.25376" G="0.173545" T="0.36907"/>
      <pos A="0.33899" C="0.113383" G="0.188585" T="0.359043"/>
      <pos A="0.163518" C="0.323949" G="0.333975" T="0.178558"/>
      <pos A="0.308909" C="0.183571" G="0.278828" T="0.228692"/>
      <pos A="0.158504" C="0.404164" G="0.193598" T="0.243733"/>
      <pos A="0.404164" C="0.168531" G="0.15349" T="0.273814"/>
      <pos A="0.323949" C="0.268801" G="0.293868" T="0.113383"/>
      <pos A="0.223679" C="0.168531" G="0.298881" T="0.308909"/>
      <pos A="0.108369" C="0.258773" G="0.389124" T="0.243733"/>
      <pos A="0.248747" C="0.273814" G="0.193598" T="0.283841"/>
      <pos A="0.273814" C="0.263787" G="0.183571" T="0.278828"/>
      <pos A="0.173545" C="0.364056" G="0.248747" T="0.213652"/>
      <pos A="0.223679" C="0.178558" G="0.203626" T="0.394137"/>
      <pos A="0.379097" C="0.273814" G="0.218666" T="0.128424"/>
      <pos A="0.333975" C="0.25376" G="0.218666" T="0.193598"/>
      <pos A="0.283841" C="0.163518" G="0.389124" T="0.163518"/>
      <pos A="0.258773" C="0.198612" G="0.389124" T="0.15349"/>
      <pos A="0.25376" C="0.278828" G="0.168531" T="0.298881"/>
      <pos A="0.258773" C="0.223679" G="0.128424" T="0.389124"/>
      <pos A="0.328962" C="0.198612" G="0.349016" T="0.123409"/>
      <pos A="0.118396" C="0.298881" G="0.333975" T="0.248747"/>
      <pos A="0.283841" C="0.273814" G="0.293868" T="0.148477"/>
      <pos A="0.263787" C="0.188585" G="0.359043" T="0.188585"/>
      <pos A="0.213652" C="0.223679" G="0.208639" T="0.35403"/>
      <pos A="0.0732751" C="0.288854" G="0.333975" T="0.303895"/>
      <pos A="0.203626" C="0.414192" G="0.143464" T="0.23872"/>
      <pos A="0.278828" C="0.298881" G="0.15349" T="0.268801"/>
      <pos A="0.349016" C="0.13845" G="0.193598" T="0.318935"/>
    </motif>
    <motif db="0" id="M99" alt="O99" length="40" nsites="8" evalue="1.3e-003">
      <pos A="0.133326" C="0.263566" G="0.296126" T="0.30698"/>
      <pos A="0.11162" C="0.285273" G="0.393806" T="0.2093"/>
      <pos A="0.2093" C="0.317833" G="0.263566" T="0.2093"/>
      <pos A="0.27442" C="0.350393" G="0.198446" T="0.17674"/>
      <pos A="0.361246" C="0.0899131" G="0.220153" T="0.328686"/>
      <pos A="0.122473" C="0.317833" G="0.198446" T="0.361246"/>
      <pos A="0.100766" C="0.524047" G="0.24186" T="0.133326"/>
      <pos A="0.33954" C="0.14418" G="0.317833" T="0.198446"/>
      <pos A="0.165886" C="0.2093" G="0.350393" T="0.27442"/>
      <pos A="0.165886" C="0.3721" G="0.100766" T="0.361246"/>
      <pos A="0.27442" C="0.252713" G="0.2093" T="0.263566"/>
      <pos A="0.187593" C="0.198446" G="0.502341" T="0.11162"/>
      <pos A="0.30698" C="0.252713" G="0.187593" T="0.252713"/>
      <pos A="0.231006" C="0.187593" G="0.328686" T="0.252713"/>
      <pos A="0.361246" C="0.165886" G="0.2093" T="0.263566"/>
      <pos A="0.187593" C="0.252713" G="0.252713" T="0.30698"/>
      <pos A="0.24186" C="0.3721" G="0.122473" T="0.263566"/>
      <pos A="0.27442" C="0.40466" G="0.100766" T="0.220153"/>
      <pos A="0.382953" C="0.100766" G="0.24186" T="0.27442"/>
      <pos A="0.0790598" C="0.317833" G="0.350393" T="0.252713"/>
      <pos A="0.11162" C="0.43722" G="0.165886" T="0.285273"/>
      <pos A="0.122473" C="0.480633" G="0.24186" T="0.155033"/>
      <pos A="0.2093" C="0.296126" G="0.33954" T="0.155033"/>
      <pos A="0.198446" C="0.317833" G="0.231006" T="0.252713"/>
      <pos A="0.220153" C="0.328686" G="0.2093" T="0.24186"/>
      <pos A="0.198446" C="0.17674" G="0.220153" T="0.40466"/>
      <pos A="0.17674" C="0.231006" G="0.285273" T="0.30698"/>
      <pos A="0.3721" C="0.187593" G="0.231006" T="0.2093"/>
      <pos A="0.2093" C="0.24186" G="0.415513" T="0.133326"/>
      <pos A="0.502341" C="0.122473" G="0.198446" T="0.17674"/>
      <pos A="0.231006" C="0.252713" G="0.263566" T="0.252713"/>
      <pos A="0.252713" C="0.0899131" G="0.263566" T="0.393806"/>
      <pos A="0.263566" C="0.328686" G="0.198446" T="0.2093"/>
      <pos A="0.133326" C="0.40466" G="0.328686" T="0.133326"/>
      <pos A="0.0790598" C="0.415513" G="0.11162" T="0.393806"/>
      <pos A="0.11162" C="0.0356464" G="0.491486" T="0.361246"/>
      <pos A="0.263566" C="0.17674" G="0.252713" T="0.30698"/>
      <pos A="0.2093" C="0.0899131" G="0.30698" T="0.393806"/>
      <pos A="0.220153" C="0.198446" G="0.40466" T="0.17674"/>
      <pos A="0.328686" C="0.11162" G="0.165886" T="0.393806"/>
    </motif>
  </queries>
  <targets>
    <motif db="0" id="AIRE_HUMAN.H11MO.0.C" length="18" nsites="41" evalue="1.0e+000"
        url="http://hocomoco.autosome.ru/motif/AIRE_HUMAN.H11MO.0.C">
      <pos A="0.397368" C="0.261336" G="0.125304" T="0.215992"/>
      <pos A="0.181984" C="0.181984" G="0.13664" T="0.499392"/>
      <pos A="0.13664" C="0.13664" G="0.204656" T="0.522064"/>
      <pos A="0.0459522" C="0.000608273" G="0.884815" T="0.0686242"/>
      <pos A="0.000608273" C="0.000608273" G="0.816799" T="0.181984"/>
      <pos A="0.318016" C="0.0459522" G="0.0232802" T="0.612752"/>
      <pos A="0.386032" C="0.0912962" G="0.0232802" T="0.499392"/>
      <pos A="0.36336" C="0.13664" G="0.13664" T="0.36336"/>
      <pos A="0.340688" C="0.0686242" G="0.13664" T="0.454048"/>
      <pos A="0.522064" C="0.0912962" G="0.13664" T="0.25"/>
      <pos A="0.386032" C="0.0459522" G="0.0686242" T="0.499392"/>
      <pos A="0.227328" C="0.13664" G="0.0686242" T="0.567408"/>
      <pos A="0.000608273" C="0.0232802" G="0.884815" T="0.0912962"/>
      <pos A="0.000608273" C="0.000608273" G="0.975503" T="0.0232802"/>
      <pos A="0.227328" C="0.0912962" G="0.25" T="0.431376"/>
      <pos A="0.0686242" C="0.181984" G="0.181984" T="0.567408"/>
      <pos A="0.454048" C="0.0232802" G="0.159312" T="0.36336"/>
      <pos A="0.403036" C="0.267004" G="0.1083" T="0.22166"/>
    </motif>
    <motif db="0" id="ANDR_HUMAN.H11MO.2.A" length="12" nsites="500" evalue="1.0e+000"
        url="http://hocomoco.autosome.ru/motif/ANDR_HUMAN.H11MO.2.A">
      <pos A="0.140022" C="0.323985" G="0.242002" T="0.293991"/>
      <pos A="0.248" C="0.130024" G="0.118026" T="0.503949"/>
      <pos A="0.138022" C="0.389972" G="0.317986" T="0.154019"/>
      <pos A="0.0460408" C="0.0160468" G="0.00204959" T="0.935863"/>
      <pos A="0.00604879" C="0.020046" G="0.969856" T="0.00404919"/>
      <pos A="0.010048" C="0.0120476" G="0.00204959" T="0.975855"/>
      <pos A="0.0540392" C="0.120026" G="0.188012" T="0.637922"/>
      <pos A="4.999e-05" C="0.983853" G="0.00604879" T="0.010048"/>
      <pos A="0.0280444" C="0.405969" G="0.00404919" T="0.561938"/>
      <pos A="0.172016" C="0.238002" G="0.114027" T="0.475955"/>
      <pos A="0.186013" C="0.140022" G="0.269996" T="0.403969"/>
      <pos A="0.122026" C="0.218006" G="0.242002" T="0.417966"/>
    </motif>
    <motif db="0" id="AP2A_HUMAN.H11MO.0.A" length="15" nsites="500" evalue="1.0e+000"
        url="http://hocomoco.autosome.ru/motif/AP2A_HUMAN.H11MO.0.A">
      <pos A="0.416124" C="0.185377" G="0.193138" T="0.205362"/>
      <pos A="0.231121" C="0.0911524" G="0.134692" T="0.543034"/>
      <pos A="0.176775" C="0.0944298" G="0.470182" T="0.258612"/>
      <pos A="0.0108813" C="0.520551" G="0.431413" T="0.0371549"/>
      <pos A="4.999e-05" C="0.99985" G="4.999e-05" T="4.999e-05"/>
      <pos A="4.999e-05" C="0.900843" G="4.999e-05" T="0.099057"/>
      <pos A="0.0509783" C="0.111333" G="0.0128321" T="0.824856"/>
      <pos A="0.00188818" C="4.999e-05" G="0.796457" T="0.201605"/>
      <pos A="0.535277" C="0.0386298" G="0.409205" T="0.0168892"/>
      <pos A="0.14218" C="4.999e-05" G="0.855965" T="0.00180471"/>
      <pos A="4.999e-05" C="4.999e-05" G="0.99985" T="4.999e-05"/>
      <pos A="0.0479051" C="0.556058" G="0.379971" T="0.0160658"/>
      <pos A="0.308242" C="0.38161" G="0.0917715" T="0.218376"/>
      <pos A="0.512988" C="0.0934521" G="0.204267" T="0.189292"/>
      <pos A="0.238522" C="0.148913" G="0.208406" T="0.404159"/>
    </motif>
    <motif db="0" id="AP2B_HUMAN.H11MO.0.B" length="10" nsites="28" evalue="1.0e+000"
        url="http://hocomoco.autosome.ru/motif/AP2B_HUMAN.H11MO.0.B">
      <pos A="0.0402747" C="0.00088968" G="0.780713" T="0.178122"/>
      <pos A="0.00088968" C="0.646804" G="0.245077" T="0.107229"/>
      <pos A="0.00088968" C="0.961884" G="0.00088968" T="0.0363362"/>
      <pos A="0.115106" C="0.571973" G="0.00088968" T="0.312031"/>
      <pos A="0.0757212" C="0.0363362" G="0.887053" T="0.00088968"/>
      <pos A="0.327785" C="0.31597" G="0.355355" T="0.00088968"/>
      <pos A="0.0717827" C="0.0363362" G="0.851606" T="0.0402747"/>
      <pos A="0.00088968" C="0.00088968" G="0.997331" T="0.00088968"/>
      <pos A="0.190922" C="0.123968" G="0.675358" T="0.00975131"/>
      <pos A="0.22243" C="0.446925" G="0.253939" T="0.0767059"/>
    </motif>
    <motif db="0" id="AP2C_HUMAN.H11MO.0.A" length="14" nsites="500" evalue="1.0e+000"
        url="http://hocomoco.autosome.ru/motif/AP2C_HUMAN.H11MO.0.A">
      <pos A="0.3872" C="0.20104" G="0.269563" T="0.142197"/>
      <pos A="0.196086" C="0.123624" G="0.166417" T="0.513874"/>
      <pos A="0.184609" C="0.0998022" G="0.518376" T="0.197212"/>
      <pos A="0.00958288" C="0.506988" G="0.471848" T="0.0115807"/>
      <pos A="0.00385284" C="0.988136" G="0.0079615" T="4.999e-05"/>
      <pos A="0.00191784" C="0.951682" G="0.00239436" T="0.0440054"/>
      <pos A="0.0500552" C="0.13189" G="0.025422" T="0.792633"/>
      <pos A="0.0354071" C="4.999e-05" G="0.917075" T="0.0474675"/>
      <pos A="0.554976" C="0.0254436" G="0.415804" T="0.0037759"/>
      <pos A="0.0734759" C="4.999e-05" G="0.924454" T="0.0020204"/>
      <pos A="4.999e-05" C="4.999e-05" G="0.997967" T="0.00193309"/>
      <pos A="0.0289758" C="0.618174" G="0.340999" T="0.0118516"/>
      <pos A="0.313913" C="0.351519" G="0.0971829" T="0.237385"/>
      <pos A="0.42824" C="0.170536" G="0.24167" T="0.159554"/>
    </motif>
    <motif db="0" id="BARH2_HUMAN.H11MO.0.D" length="18" nsites="42825" evalue="1.0e+000"
        url="http://hocomoco.autosome.ru/motif/BARH2_HUMAN.H11MO.0.D">
      <pos A="0.221277" C="0.229626" G="0.413979" T="0.135118"/>
      <pos A="0.167058" C="0.385056" G="0.121355" T="0.326531"/>
      <pos A="0.0090238" C="0.00622148" G="0.00605889" T="0.978696"/>
      <pos A="0.988399" C="0.000650948" G="0.00147868" T="0.00947101"/>
      <pos A="0.99828" C="0.000780282" G="0.000647253" T="0.000292509"/>
      <pos A="0.476164" C="0.00180756" G="0.0308855" T="0.491143"/>
      <pos A="0.0165538" C="0.447798" G="0.0168763" T="0.518772"/>
      <pos A="0.0210791" C="0.00169064" G="0.971392" T="0.00583803"/>
      <pos A="0.204192" C="0.247647" G="0.346599" T="0.201562"/>
      <pos A="0.0565878" C="0.275451" G="0.0624176" T="0.605543"/>
      <pos A="0.144585" C="0.383472" G="0.294382" T="0.17756"/>
      <pos A="0.218691" C="0.379395" G="0.13358" T="0.268334"/>
      <pos A="0.268555" C="0.122333" G="0.101111" T="0.508001"/>
      <pos A="0.522536" C="0.0208406" G="0.0498196" T="0.406804"/>
      <pos A="0.490371" C="0.0184796" G="0.0137296" T="0.47742"/>
      <pos A="0.41991" C="0.0322168" G="0.0496664" T="0.498207"/>
      <pos A="0.336494" C="0.182098" G="0.118011" T="0.363397"/>
      <pos A="0.228191" C="0.155706" G="0.43546" T="0.180643"/>
    </motif>
    <motif db="0" id="BATF3_HUMAN.H11MO.0.B" length="17" nsites="500" evalue="1.0e+000"
        url="http://hocomoco.autosome.ru/motif/BATF3_HUMAN.H11MO.0.B">
      <pos A="0.172016" C="0.353979" G="0.206009" T="0.267996"/>
      <pos A="0.483953" C="0.0560388" G="0.244001" T="0.216007"/>
      <pos A="0.030044" C="0.389972" G="0.50195" T="0.0780344"/>
      <pos A="0.030044" C="0.0160468" G="0.0140472" T="0.939862"/>
      <pos A="0.0460408" C="0.0640372" G="0.00804839" T="0.881874"/>
      <pos A="0.0420416" C="0.160018" G="0.0420416" T="0.755899"/>
      <pos A="0.0180464" C="0.855879" G="0.020046" T="0.106029"/>
      <pos A="0.50195" C="0.178014" G="0.120026" T="0.20001"/>
      <pos A="0.210008" C="0.182014" G="0.218006" T="0.389972"/>
      <pos A="0.230004" C="0.0420416" G="0.0640372" T="0.663917"/>
      <pos A="0.481954" C="0.19801" G="0.0560388" T="0.263997"/>
      <pos A="0.00804839" C="4.999e-05" G="0.010048" T="0.981854"/>
      <pos A="0.0120476" C="0.0240452" G="0.809888" T="0.154019"/>
      <pos A="0.863877" C="0.00604879" G="0.0420416" T="0.0880324"/>
      <pos A="0.10003" C="0.461958" G="0.317986" T="0.120026"/>
      <pos A="0.252" C="0.120026" G="0.146021" T="0.481954"/>
      <pos A="0.242002" C="0.385973" G="0.186013" T="0.186013"/>
    </motif>
    <motif db="0" id="BC11A_HUMAN.H11MO.0.A" length="17" nsites="500" evalue="1.0e+000"
        url="http://hocomoco.autosome.ru/motif/BC11A_HUMAN.H11MO.0.A">
      <pos A="0.37573" C="0.184625" G="0.286195" T="0.153451"/>
      <pos A="0.55058" C="0.0994705" G="0.224094" T="0.125856"/>
      <pos A="0.500164" C="0.142363" G="0.230714" T="0.126759"/>
      <pos A="0.589982" C="0.0166164" G="0.226051" T="0.167351"/>
      <pos A="0.187435" C="0.160796" G="0.580417" T="0.071352"/>
      <pos A="0.664511" C="0.0145816" G="0.269377" T="0.051531"/>
      <pos A="0.104037" C="0.0144884" G="0.828551" T="0.0529239"/>
      <pos A="0.200417" C="0.0327717" G="0.758546" T="0.00826493"/>
      <pos A="0.880098" C="0.0431253" G="0.0485975" T="0.0281795"/>
      <pos A="0.867864" C="0.00583965" G="0.0555442" T="0.0707524"/>
      <pos A="0.248399" C="0.226047" G="0.502141" T="0.0234139"/>
      <pos A="0.150158" C="0.154992" G="0.0315585" T="0.663292"/>
      <pos A="0.117832" C="0.0724923" G="0.760189" T="0.0494865"/>
      <pos A="0.658749" C="0.064413" G="0.250663" T="0.0261749"/>
      <pos A="0.458785" C="0.143453" G="0.310166" T="0.0875961"/>
      <pos A="0.622702" C="0.078845" G="0.157294" T="0.141159"/>
      <pos A="0.358985" C="0.2047" G="0.318076" T="0.118238"/>
    </motif>
    <motif db="0" id="BHE23_HUMAN.H11MO.0.D" length="12" nsites="392" evalue="1.0e+000"
        url="http://hocomoco.autosome.ru/motif/BHE23_HUMAN.H11MO.0.D">
      <pos A="0.412586" C="0.0988906" G="0.328424" T="0.160099"/>
      <pos A="0.238523" C="0.192617" G="0.401747" T="0.167113"/>
      <pos A="0.118018" C="0.498023" G="0.26594" T="0.118018"/>
      <pos A="0.577085" C="0.0338562" G="0.288893" T="0.100166"/>
      <pos A="0.11228" C="0.0281178" G="0.239799" T="0.619804"/>
      <pos A="0.568796" C="0.0179163" G="0.290806" T="0.122482"/>
      <pos A="0.104629" C="0.00261413" G="6.37592e-05" T="0.892693"/>
      <pos A="6.37592e-05" C="6.37592e-05" G="0.999809" T="6.37592e-05"/>
      <pos A="0.0128156" C="0.0561719" G="0.614703" T="0.31631"/>
      <pos A="0.098253" C="0.121206" G="0.14416" T="0.636381"/>
      <pos A="0.203456" C="0.114193" G="0.402385" T="0.279967"/>
      <pos A="0.144797" C="0.193254" G="0.381982" T="0.279967"/>
    </motif>
    <motif db="0" id="BHE41_HUMAN.H11MO.0.D" length="20" nsites="10" evalue="1.0e+000"
        url="http://hocomoco.autosome.ru/motif/BHE41_HUMAN.H11MO.0.D">
      <pos A="0.382694" C="0.0764775" G="0.168342" T="0.372486"/>
      <pos A="0.00247525" C="0.584286" G="0.410763" T="0.00247525"/>
      <pos A="0.298484" C="0.308691" G="0.298484" T="0.0943401"/>
      <pos A="0.400556" C="0.104547" G="0.492421" T="0.00247525"/>
      <pos A="0.104547" C="0.104547" G="0.410763" T="0.380142"/>
      <pos A="0.00247525" C="0.400556" G="0.492421" T="0.104547"/>
      <pos A="0.00247525" C="0.492421" G="0.00247525" T="0.502628"/>
      <pos A="0.00247525" C="0.992574" G="0.00247525" T="0.00247525"/>
      <pos A="0.706772" C="0.00247525" G="0.196412" T="0.0943401"/>
      <pos A="0.206619" C="0.594493" G="0.0943401" T="0.104547"/>
      <pos A="0.00247525" C="0.104547" G="0.798637" T="0.0943401"/>
      <pos A="0.00247525" C="0.00247525" G="0.00247525" T="0.992574"/>
      <pos A="0.00247525" C="0.00247525" G="0.992574" T="0.00247525"/>
      <pos A="0.308691" C="0.594493" G="0.0943401" T="0.00247525"/>
      <pos A="0.410763" C="0.196412" G="0.104547" T="0.288277"/>
      <pos A="0.00247525" C="0.0943401" G="0.706772" T="0.196412"/>
      <pos A="0.492421" C="0.196412" G="0.308691" T="0.00247525"/>
      <pos A="0.400556" C="0.0943401" G="0.400556" T="0.104547"/>
      <pos A="0.308691" C="0.104547" G="0.584286" T="0.00247525"/>
      <pos A="0.232137" C="0.324002" G="0.324002" T="0.119858"/>
    </motif>
    <motif db="0" id="BRAC_HUMAN.H11MO.0.A" length="20" nsites="500" evalue="1.0e+000"
        url="http://hocomoco.autosome.ru/motif/BRAC_HUMAN.H11MO.0.A">
      <pos A="0.120026" C="0.252" G="0.146021" T="0.481954"/>
      <pos A="0.0780344" C="0.20201" G="0.106029" T="0.613927"/>
      <pos A="0.335983" C="0.311988" G="0.224005" T="0.128024"/>
      <pos A="0.333983" C="0.164017" G="0.379974" T="0.122026"/>
      <pos A="0.138022" C="0.673915" G="0.128024" T="0.060038"/>
      <pos A="0.669916" C="0.0720356" G="0.162018" T="0.0960308"/>
      <pos A="0.19801" C="0.174015" G="0.407968" T="0.220006"/>
      <pos A="0.182014" C="0.252" G="0.40197" T="0.164017"/>
      <pos A="0.244001" C="0.166017" G="0.339982" T="0.25"/>
      <pos A="0.469956" C="0.190012" G="0.230004" T="0.110028"/>
      <pos A="0.343981" C="0.0520396" G="0.437962" T="0.166017"/>
      <pos A="0.060038" C="0.128024" G="0.7479" T="0.0640372"/>
      <pos A="0.0380424" C="0.0160468" G="0.00404919" T="0.941862"/>
      <pos A="0.00204959" C="0.0140472" G="0.969856" T="0.0140472"/>
      <pos A="0.224005" C="0.0520396" G="0.0440412" T="0.679914"/>
      <pos A="0.0320436" C="0.15202" G="0.631924" T="0.184013"/>
      <pos A="0.905869" C="0.020046" G="0.0620376" T="0.0120476"/>
      <pos A="0.659918" C="0.0580384" G="0.222006" T="0.060038"/>
      <pos A="0.34998" C="0.0880324" G="0.261998" T="0.29999"/>
      <pos A="0.20001" C="0.136023" G="0.19801" T="0.465957"/>
    </motif>
    <motif db="0" id="CLOCK_HUMAN.H11MO.0.C" length="14" nsites="252" evalue="1.0e+000"
        url="http://hocomoco.autosome.ru/motif/CLOCK_HUMAN.H11MO.0.C">
      <pos A="0.158766" C="0.599068" G="0.1786" T="0.063566"/>
      <pos A="0.424534" C="0.115133" G="0.1905" T="0.269833"/>
      <pos A="0.2024" C="0.146866" G="0.511801" T="0.138933"/>
      <pos A="0.337267" C="0.3214" G="0.1667" T="0.174633"/>
      <pos A="0.0952995" C="0.848969" G="0.0437326" T="0.0119992"/>
      <pos A="0.809302" C="0.063566" G="0.0437326" T="0.0833994"/>
      <pos A="0.1548" C="0.607001" G="0.127033" T="0.111166"/>
      <pos A="0.253967" C="0.0556327" G="0.642701" T="0.0476993"/>
      <pos A="0.0952995" C="0.1191" G="0.0437326" T="0.741868"/>
      <pos A="0.0873661" C="0.0238992" G="0.860869" T="0.0278659"/>
      <pos A="0.400734" C="0.313467" G="0.1786" T="0.1072"/>
      <pos A="0.369" C="0.242067" G="0.281733" T="0.1072"/>
      <pos A="0.222233" C="0.388834" G="0.289667" T="0.0992662"/>
      <pos A="0.491967" C="0.2976" G="0.0238992" T="0.186533"/>
    </motif>
    <motif db="0" id="COE1_HUMAN.H11MO.0.A" length="15" nsites="500" evalue="1.0e+000"
        url="http://hocomoco.autosome.ru/motif/COE1_HUMAN.H11MO.0.A">
      <pos A="0.417966" C="0.20201" G="0.20001" T="0.180014"/>
      <pos A="0.419966" C="0.090032" G="0.271996" T="0.218006"/>
      <pos A="0.118026" C="0.255999" G="0.413967" T="0.212008"/>
      <pos A="0.0580384" C="0.20201" G="0.0240452" T="0.715907"/>
      <pos A="0.00204959" C="0.989852" G="0.00204959" T="0.00604879"/>
      <pos A="0.0140472" C="0.813887" G="4.999e-05" T="0.172016"/>
      <pos A="0.00604879" C="0.945861" G="0.00204959" T="0.0460408"/>
      <pos A="0.25" C="0.623925" G="0.040042" T="0.0860328"/>
      <pos A="0.673915" C="0.0140472" G="0.0120476" T="0.29999"/>
      <pos A="0.0180464" C="4.999e-05" G="0.981854" T="4.999e-05"/>
      <pos A="0.248" C="0.00204959" G="0.723905" T="0.0260448"/>
      <pos A="0.00604879" C="0.00404919" G="0.989852" T="4.999e-05"/>
      <pos A="0.657918" C="0.0460408" G="0.255999" T="0.040042"/>
      <pos A="0.220006" C="0.433963" G="0.253999" T="0.0920316"/>
      <pos A="0.212008" C="0.35198" G="0.0920316" T="0.343981"/>
    </motif>
    <motif db="0" id="COT1_HUMAN.H11MO.0.C" length="17" nsites="500" evalue="1.0e+000"
        url="http://hocomoco.autosome.ru/motif/COT1_HUMAN.H11MO.0.C">
      <pos A="0.180014" C="0.146021" G="0.539942" T="0.134023"/>
      <pos A="0.287992" C="0.0740352" G="0.54994" T="0.0880324"/>
      <pos A="0.248" C="0.0780344" G="0.591932" T="0.0820336"/>
      <pos A="0.208008" C="0.118026" G="0.589932" T="0.0840332"/>
      <pos A="0.0860328" C="0.15002" G="0.361978" T="0.40197"/>
      <pos A="0.132024" C="0.475955" G="0.289992" T="0.10203"/>
      <pos A="0.631924" C="0.112028" G="0.194011" T="0.0620376"/>
      <pos A="0.411968" C="0.0480404" G="0.523945" T="0.0160468"/>
      <pos A="0.725905" C="4.999e-05" G="0.269996" T="0.00404919"/>
      <pos A="0.0180464" C="4.999e-05" G="0.911868" T="0.070036"/>
      <pos A="0.0160468" C="0.010048" G="0.961858" T="0.0120476"/>
      <pos A="0.010048" C="0.0780344" G="0.279994" T="0.631924"/>
      <pos A="0.0660368" C="0.863877" G="0.0420416" T="0.0280444"/>
      <pos A="0.959858" C="0.00404919" G="0.0160468" T="0.020046"/>
      <pos A="0.204009" C="0.126025" G="0.517946" T="0.15202"/>
      <pos A="0.226005" C="0.184013" G="0.493951" T="0.0960308"/>
      <pos A="0.186013" C="0.168016" G="0.505949" T="0.140022"/>
    </motif>
    <motif db="0" id="COT1_HUMAN.H11MO.1.C" length="13" nsites="478" evalue="1.0e+000"
        url="http://hocomoco.autosome.ru/motif/COT1_HUMAN.H11MO.1.C">
      <pos A="0.0837168" C="0.194572" G="0.382817" T="0.338894"/>
      <pos A="0.125549" C="0.502039" G="0.284512" T="0.0879"/>
      <pos A="0.591979" C="0.108816" G="0.167381" T="0.131824"/>
      <pos A="0.368176" C="0.0335181" G="0.591979" T="0.00632713"/>
      <pos A="0.719567" C="5.22903e-05" G="0.278237" T="0.0021439"/>
      <pos A="0.00841874" C="0.0021439" G="0.951736" T="0.0377013"/>
      <pos A="0.00632713" C="5.22903e-05" G="0.966377" T="0.0272433"/>
      <pos A="0.00841874" C="0.0690755" G="0.21758" T="0.704926"/>
      <pos A="0.0335181" C="0.914087" G="0.0272433" T="0.0251516"/>
      <pos A="0.991477" C="0.0021439" G="0.00632713" T="5.22903e-05"/>
      <pos A="0.223855" C="0.154832" G="0.525047" T="0.0962665"/>
      <pos A="0.313794" C="0.146465" G="0.456024" T="0.0837168"/>
      <pos A="0.146465" C="0.0962665" G="0.635903" T="0.121366"/>
    </motif>
    <motif db="0" id="COT2_HUMAN.H11MO.0.A" length="13" nsites="500" evalue="1.0e+000"
        url="http://hocomoco.autosome.ru/motif/COT2_HUMAN.H11MO.0.A">
      <pos A="0.18882" C="0.470321" G="0.185447" T="0.155412"/>
      <pos A="0.666713" C="0.14924" G="0.0850922" T="0.0989545"/>
      <pos A="0.531143" C="0.0743138" G="0.343923" T="0.0506204"/>
      <pos A="0.732758" C="0.00214156" G="0.259166" T="0.00593431"/>
      <pos A="0.00755762" C="4.999e-05" G="0.981054" T="0.0113384"/>
      <pos A="0.0355165" C="0.0074742" G="0.903614" T="0.0533951"/>
      <pos A="0.0075581" C="0.050158" G="0.0817676" T="0.860516"/>
      <pos A="0.0018688" C="0.925665" G="0.0217774" T="0.0506891"/>
      <pos A="0.988309" C="4.999e-05" G="0.00798988" T="0.00365105"/>
      <pos A="0.373561" C="0.120966" G="0.377556" T="0.127917"/>
      <pos A="0.408907" C="0.116651" G="0.38332" T="0.0911222"/>
      <pos A="0.212829" C="0.0575095" G="0.564802" T="0.16486"/>
      <pos A="0.232575" C="0.127389" G="0.379913" T="0.260122"/>
    </motif>
    <motif db="0" id="COT2_HUMAN.H11MO.1.A" length="17" nsites="500" evalue="1.0e+000"
        url="http://hocomoco.autosome.ru/motif/COT2_HUMAN.H11MO.1.A">
      <pos A="0.315987" C="0.0860328" G="0.429964" T="0.168016"/>
      <pos A="0.263997" C="0.0460408" G="0.563937" T="0.126025"/>
      <pos A="0.269996" C="0.10203" G="0.507948" T="0.120026"/>
      <pos A="0.182014" C="0.184013" G="0.511948" T="0.122026"/>
      <pos A="0.128024" C="0.263997" G="0.20001" T="0.407968"/>
      <pos A="0.19801" C="0.543941" G="0.124025" T="0.134023"/>
      <pos A="0.637922" C="0.0760348" G="0.118026" T="0.168016"/>
      <pos A="0.49795" C="0.0240452" G="0.457958" T="0.020046"/>
      <pos A="0.731904" C="0.00204959" G="0.257998" T="0.00804839"/>
      <pos A="0.0260448" C="0.00404919" G="0.89987" T="0.070036"/>
      <pos A="0.0280444" C="0.010048" G="0.909868" T="0.0520396"/>
      <pos A="0.0120476" C="0.0480404" G="0.184013" T="0.755899"/>
      <pos A="0.070036" C="0.831884" G="0.0480404" T="0.05004"/>
      <pos A="0.957858" C="0.0140472" G="0.0160468" T="0.0120476"/>
      <pos A="0.226005" C="0.180014" G="0.415967" T="0.178014"/>
      <pos A="0.30199" C="0.196011" G="0.373975" T="0.128024"/>
      <pos A="0.259998" C="0.154019" G="0.463957" T="0.122026"/>
    </motif>
    <motif db="0" id="CRX_HUMAN.H11MO.0.B" length="13" nsites="500" evalue="1.0e+000"
        url="http://hocomoco.autosome.ru/motif/CRX_HUMAN.H11MO.0.B">
      <pos A="0.248" C="0.164017" G="0.15202" T="0.435963"/>
      <pos A="0.533943" C="0.104029" G="0.261998" T="0.10003"/>
      <pos A="0.573935" C="0.0460408" G="0.275995" T="0.104029"/>
      <pos A="0.172016" C="0.0920316" G="0.565937" T="0.170016"/>
      <pos A="0.49795" C="0.164017" G="0.261998" T="0.0760348"/>
      <pos A="0.192012" C="0.00604879" G="0.775895" T="0.0260448"/>
      <pos A="0.0320436" C="0.010048" G="0.935863" T="0.0220456"/>
      <pos A="0.763897" C="0.218006" G="0.0160468" T="0.00204959"/>
      <pos A="4.999e-05" C="4.999e-05" G="4.999e-05" T="0.99985"/>
      <pos A="0.0220456" C="0.0580384" G="0.0240452" T="0.895871"/>
      <pos A="0.879874" C="0.00404919" G="0.0340432" T="0.0820336"/>
      <pos A="0.269996" C="0.0660368" G="0.525945" T="0.138022"/>
      <pos A="0.234003" C="0.323985" G="0.343981" T="0.0980304"/>
    </motif>
    <motif db="0" id="CTCFL_HUMAN.H11MO.0.A" length="17" nsites="450" evalue="1.0e+000"
        url="http://hocomoco.autosome.ru/motif/CTCFL_HUMAN.H11MO.0.A">
      <pos A="0.166685" C="0.182237" G="0.44218" T="0.208898"/>
      <pos A="0.0444901" C="0.833204" G="0.0733726" T="0.0489336"/>
      <pos A="0.0178294" C="0.942068" G="0.0267163" T="0.0133859"/>
      <pos A="0.33998" C="0.0689291" G="0.373306" T="0.217785"/>
      <pos A="0.124472" C="0.446623" G="0.417741" T="0.0111642"/>
      <pos A="0.142246" C="0.511053" G="0.0911464" T="0.255554"/>
      <pos A="0.873195" C="0.0444901" G="0.0311597" T="0.0511553"/>
      <pos A="0.00894246" C="0.0111642" G="0.977616" T="0.00227727"/>
      <pos A="0.231115" C="5.55432e-05" G="0.755443" T="0.0133859"/>
      <pos A="0.0800378" C="0.0911464" G="0.733226" T="0.0955899"/>
      <pos A="0.00894246" C="0.00227727" G="0.98206" T="0.00672073"/>
      <pos A="0.0111642" C="0.0133859" G="0.935403" T="0.0400467"/>
      <pos A="0.0822595" C="0.897634" G="0.004499" T="0.0156076"/>
      <pos A="0.21112" C="0.004499" G="0.768774" T="0.0156076"/>
      <pos A="0.028938" C="0.706565" G="0.206676" T="0.0578205"/>
      <pos A="0.128916" C="0.408854" G="0.077816" T="0.384415"/>
      <pos A="0.264441" C="0.26222" G="0.379971" T="0.0933681"/>
    </motif>
    <motif db="0" id="CTCF_HUMAN.H11MO.0.A" length="19" nsites="500" evalue="1.0e+000"
        url="http://hocomoco.autosome.ru/motif/CTCF_HUMAN.H11MO.0.A">
      <pos A="0.0940312" C="0.359978" G="0.126025" T="0.419966"/>
      <pos A="0.15202" C="0.168016" G="0.521946" T="0.158018"/>
      <pos A="0.257998" C="0.0840332" G="0.553939" T="0.104029"/>
      <pos A="0.0680364" C="0.855879" G="0.0360428" T="0.040042"/>
      <pos A="0.00204959" C="0.995851" G="0.00204959" T="4.999e-05"/>
      <pos A="0.69991" C="0.00604879" G="0.242002" T="0.0520396"/>
      <pos A="0.0160468" C="0.65192" G="0.321986" T="0.010048"/>
      <pos A="0.0980304" C="0.593931" G="0.0740352" T="0.234003"/>
      <pos A="0.905869" C="0.0180464" G="0.0540392" T="0.0220456"/>
      <pos A="0.00204959" C="0.00204959" G="0.991852" T="0.00404919"/>
      <pos A="0.385973" C="4.999e-05" G="0.611928" T="0.00204959"/>
      <pos A="0.0260448" C="0.0260448" G="0.587932" T="0.359978"/>
      <pos A="0.0120476" C="0.00204959" G="0.983853" T="0.00204959"/>
      <pos A="0.05004" C="0.0260448" G="0.859878" T="0.0640372"/>
      <pos A="0.0680364" C="0.875875" G="0.0120476" T="0.0440412"/>
      <pos A="0.395971" C="0.0140472" G="0.583933" T="0.00604879"/>
      <pos A="0.0760348" C="0.561938" G="0.325985" T="0.0360428"/>
      <pos A="0.0960308" C="0.421966" G="0.116027" T="0.365977"/>
      <pos A="0.371976" C="0.267996" G="0.315987" T="0.0440412"/>
    </motif>
    <motif db="0" id="E2F1_HUMAN.H11MO.0.A" length="14" nsites="500" evalue="1.0e+000"
        url="http://hocomoco.autosome.ru/motif/E2F1_HUMAN.H11MO.0.A">
      <pos A="0.327984" C="0.160018" G="0.377974" T="0.134023"/>
      <pos A="0.236003" C="0.20001" G="0.45196" T="0.112028"/>
      <pos A="0.271996" C="0.210008" G="0.289992" T="0.228004"/>
      <pos A="0.190012" C="0.10203" G="0.465957" T="0.242002"/>
      <pos A="0.0820336" C="0.20001" G="0.703909" T="0.0140472"/>
      <pos A="0.0180464" C="0.00604879" G="0.965857" T="0.010048"/>
      <pos A="0.0560388" C="0.921866" G="0.00404919" T="0.0180464"/>
      <pos A="0.0160468" C="0.00804839" G="0.957858" T="0.0180464"/>
      <pos A="0.0220456" C="0.0820336" G="0.889872" T="0.00604879"/>
      <pos A="0.0680364" C="0.0340432" G="0.889872" T="0.00804839"/>
      <pos A="0.855879" C="0.020046" G="0.090032" T="0.0340432"/>
      <pos A="0.653919" C="0.0640372" G="0.271996" T="0.010048"/>
      <pos A="0.39997" C="0.140022" G="0.365977" T="0.0940312"/>
      <pos A="0.271996" C="0.164017" G="0.395971" T="0.168016"/>
    </motif>
    <motif db="0" id="E2F4_HUMAN.H11MO.0.A" length="13" nsites="500" evalue="1.0e+000"
        url="http://hocomoco.autosome.ru/motif/E2F4_HUMAN.H11MO.0.A">
      <pos A="0.146021" C="0.257998" G="0.505949" T="0.090032"/>
      <pos A="0.277994" C="0.0960308" G="0.461958" T="0.164017"/>
      <pos A="0.244001" C="0.10003" G="0.525945" T="0.130024"/>
      <pos A="0.10003" C="0.188012" G="0.695911" T="0.0160468"/>
      <pos A="0.00404919" C="0.0360428" G="0.957858" T="0.00204959"/>
      <pos A="0.0120476" C="0.973855" G="4.999e-05" T="0.0140472"/>
      <pos A="0.0360428" C="0.00204959" G="0.945861" T="0.0160468"/>
      <pos A="0.00404919" C="0.0380424" G="0.94986" T="0.00804839"/>
      <pos A="0.090032" C="0.0140472" G="0.893871" T="0.00204959"/>
      <pos A="0.715907" C="0.0220456" G="0.25" T="0.0120476"/>
      <pos A="0.535943" C="0.20001" G="0.222006" T="0.0420416"/>
      <pos A="0.381974" C="0.188012" G="0.281994" T="0.14802"/>
      <pos A="0.253999" C="0.114027" G="0.305989" T="0.325985"/>
    </motif>
    <motif db="0" id="E2F6_HUMAN.H11MO.0.A" length="13" nsites="500" evalue="1.0e+000"
        url="http://hocomoco.autosome.ru/motif/E2F6_HUMAN.H11MO.0.A">
      <pos A="0.337982" C="0.14802" G="0.341982" T="0.172016"/>
      <pos A="0.261998" C="0.0340432" G="0.555939" T="0.14802"/>
      <pos A="0.154019" C="0.126025" G="0.69991" T="0.020046"/>
      <pos A="0.010048" C="0.0160468" G="0.963857" T="0.010048"/>
      <pos A="0.214007" C="0.707908" G="0.0120476" T="0.0660368"/>
      <pos A="0.040042" C="0.0180464" G="0.893871" T="0.0480404"/>
      <pos A="0.0240452" C="0.0480404" G="0.895871" T="0.0320436"/>
      <pos A="0.0720356" C="0.0440412" G="0.871876" T="0.0120476"/>
      <pos A="0.941862" C="0.0320436" G="0.0140472" T="0.0120476"/>
      <pos A="0.511948" C="0.0360428" G="0.435963" T="0.0160468"/>
      <pos A="0.383973" C="0.108028" G="0.437962" T="0.070036"/>
      <pos A="0.277994" C="0.218006" G="0.377974" T="0.126025"/>
      <pos A="0.275995" C="0.162018" G="0.425965" T="0.136023"/>
    </motif>
    <motif db="0" id="E2F7_HUMAN.H11MO.0.B" length="13" nsites="500" evalue="1.0e+000"
        url="http://hocomoco.autosome.ru/motif/E2F7_HUMAN.H11MO.0.B">
      <pos A="0.196011" C="0.14802" G="0.529944" T="0.126025"/>
      <pos A="0.337982" C="0.0320436" G="0.415967" T="0.214007"/>
      <pos A="0.142022" C="0.0820336" G="0.771896" T="0.00404919"/>
      <pos A="0.0440412" C="0.00404919" G="0.941862" T="0.010048"/>
      <pos A="0.0840332" C="0.853879" G="0.00404919" T="0.0580384"/>
      <pos A="0.140022" C="0.0160468" G="0.813887" T="0.030044"/>
      <pos A="0.0220456" C="0.0120476" G="0.957858" T="0.00804839"/>
      <pos A="0.204009" C="0.00604879" G="0.775895" T="0.0140472"/>
      <pos A="0.713907" C="0.00404919" G="0.275995" T="0.00604879"/>
      <pos A="0.603929" C="0.138022" G="0.240002" T="0.0180464"/>
      <pos A="0.427964" C="0.192012" G="0.224005" T="0.156019"/>
      <pos A="0.343981" C="0.0860328" G="0.355979" T="0.214007"/>
      <pos A="0.259998" C="0.15202" G="0.485953" T="0.10203"/>
    </motif>
    <motif db="0" id="E2F8_HUMAN.H11MO.0.D" length="12" nsites="28" evalue="1.0e+000"
        url="http://hocomoco.autosome.ru/motif/E2F8_HUMAN.H11MO.0.D">
      <pos A="0.232206" C="0.125445" G="0.161032" T="0.481317"/>
      <pos A="0.178826" C="0.107651" G="0.178826" T="0.534698"/>
      <pos A="0.0453737" C="0.116548" G="0.152135" T="0.685943"/>
      <pos A="0.303381" C="0.0186833" G="0.588078" T="0.0898577"/>
      <pos A="0.107651" C="0.00088968" G="0.677046" T="0.214413"/>
      <pos A="0.321174" C="0.463523" G="0.00088968" T="0.214413"/>
      <pos A="0.00088968" C="0.0364769" G="0.926157" T="0.0364769"/>
      <pos A="0.00088968" C="0.00088968" G="0.961744" T="0.0364769"/>
      <pos A="0.00088968" C="0.00088968" G="0.890569" T="0.107651"/>
      <pos A="0.685943" C="0.00978648" G="0.0453737" T="0.258897"/>
      <pos A="0.579181" C="0.152135" G="0.0809609" T="0.187722"/>
      <pos A="0.436833" C="0.116548" G="0.152135" T="0.294484"/>
    </motif>
    <motif db="0" id="EGR1_HUMAN.H11MO.0.A" length="17" nsites="500" evalue="1.0e+000"
        url="http://hocomoco.autosome.ru/motif/EGR1_HUMAN.H11MO.0.A">
      <pos A="0.232004" C="0.248" G="0.409968" T="0.110028"/>
      <pos A="0.319986" C="0.128024" G="0.317986" T="0.234003"/>
      <pos A="0.277994" C="0.180014" G="0.459958" T="0.0820336"/>
      <pos A="0.236003" C="0.112028" G="0.353979" T="0.29799"/>
      <pos A="0.112028" C="0.030044" G="0.807888" T="0.05004"/>
      <pos A="0.236003" C="0.505949" G="0.0460408" T="0.212008"/>
      <pos A="0.0560388" C="0.0340432" G="0.869876" T="0.040042"/>
      <pos A="0.0320436" C="0.00404919" G="0.409968" T="0.553939"/>
      <pos A="0.0920316" C="0.00204959" G="0.891872" T="0.0140472"/>
      <pos A="0.0160468" C="0.00404919" G="0.957858" T="0.0220456"/>
      <pos A="0.0240452" C="0.0320436" G="0.929864" T="0.0140472"/>
      <pos A="0.220006" C="0.475955" G="0.00404919" T="0.29999"/>
      <pos A="0.0880324" C="0.010048" G="0.841882" T="0.060038"/>
      <pos A="0.110028" C="0.0220456" G="0.695911" T="0.172016"/>
      <pos A="0.337982" C="0.128024" G="0.405969" T="0.128024"/>
      <pos A="0.311988" C="0.0820336" G="0.455959" T="0.15002"/>
      <pos A="0.263997" C="0.182014" G="0.435963" T="0.118026"/>
    </motif>
    <motif db="0" id="EGR2_HUMAN.H11MO.0.A" length="18" nsites="500" evalue="1.0e+000"
        url="http://hocomoco.autosome.ru/motif/EGR2_HUMAN.H11MO.0.A">
      <pos A="0.216007" C="0.0740352" G="0.611928" T="0.0980304"/>
      <pos A="0.293991" C="0.0960308" G="0.411968" T="0.19801"/>
      <pos A="0.228004" C="0.0740352" G="0.621926" T="0.0760348"/>
      <pos A="0.253999" C="0.0680364" G="0.50195" T="0.176015"/>
      <pos A="0.319986" C="0.104029" G="0.505949" T="0.070036"/>
      <pos A="0.15002" C="0.104029" G="0.44996" T="0.295991"/>
      <pos A="0.0760348" C="0.10203" G="0.765897" T="0.0560388"/>
      <pos A="0.369976" C="0.190012" G="0.0440412" T="0.395971"/>
      <pos A="0.0340432" C="0.0220456" G="0.929864" T="0.0140472"/>
      <pos A="0.040042" C="0.0120476" G="0.461958" T="0.485953"/>
      <pos A="0.182014" C="0.00604879" G="0.793891" T="0.0180464"/>
      <pos A="0.0360428" C="0.0140472" G="0.889872" T="0.060038"/>
      <pos A="0.0240452" C="0.040042" G="0.915867" T="0.020046"/>
      <pos A="0.34998" C="0.281994" G="0.0220456" T="0.345981"/>
      <pos A="0.0580384" C="0.00604879" G="0.873875" T="0.0620376"/>
      <pos A="0.0760348" C="0.0340432" G="0.781894" T="0.108028"/>
      <pos A="0.341982" C="0.0740352" G="0.50195" T="0.0820336"/>
      <pos A="0.253999" C="0.0480404" G="0.561938" T="0.136023"/>
    </motif>
    <motif db="0" id="EGR2_HUMAN.H11MO.1.A" length="16" nsites="498" evalue="1.0e+000"
        url="http://hocomoco.autosome.ru/motif/EGR2_HUMAN.H11MO.1.A">
      <pos A="0.19479" C="0.144599" G="0.45779" T="0.202821"/>
      <pos A="0.281118" C="0.172706" G="0.453774" T="0.0924011"/>
      <pos A="0.188767" C="0.100432" G="0.373469" T="0.337332"/>
      <pos A="0.0622867" C="0.0663019" G="0.849277" T="0.0221341"/>
      <pos A="0.244981" C="0.365439" G="0.0582714" T="0.331309"/>
      <pos A="0.00607308" C="0.0181189" G="0.969735" T="0.00607308"/>
      <pos A="0.012096" C="0.0100883" G="0.34737" T="0.630446"/>
      <pos A="0.162668" C="0.00406545" G="0.81314" T="0.0201265"/>
      <pos A="0.0241417" C="0.0100883" G="0.92356" T="0.0422104"/>
      <pos A="0.0241417" C="0.0181189" G="0.953674" T="0.00406545"/>
      <pos A="0.321271" C="0.357408" G="0.012096" T="0.309225"/>
      <pos A="0.0321723" C="0.00607308" G="0.911514" T="0.0502409"/>
      <pos A="0.0683096" C="0.028157" G="0.712758" T="0.190775"/>
      <pos A="0.299187" C="0.0944088" G="0.459797" T="0.146607"/>
      <pos A="0.220889" C="0.0803554" G="0.524041" T="0.174714"/>
      <pos A="0.188767" C="0.164676" G="0.516011" T="0.130546"/>
    </motif>
    <motif db="0" id="ERR1_HUMAN.H11MO.0.A" length="15" nsites="284" evalue="1.0e+000"
        url="http://hocomoco.autosome.ru/motif/ERR1_HUMAN.H11MO.0.A">
      <pos A="0.102165" C="0.408395" G="0.228881" T="0.26056"/>
      <pos A="0.0775255" C="0.390795" G="0.0493664" T="0.482313"/>
      <pos A="0.102165" C="0.682946" G="0.183122" T="0.031767"/>
      <pos A="0.915259" C="0.00712777" G="0.0669659" T="0.0106477"/>
      <pos A="0.971577" C="8.79972e-05" G="0.0282471" T="8.79972e-05"/>
      <pos A="0.00360788" C="8.79972e-05" G="0.989176" T="0.00712777"/>
      <pos A="0.00712777" C="0.00360788" G="0.989176" T="8.79972e-05"/>
      <pos A="0.063446" C="0.00360788" G="0.0458465" T="0.8871"/>
      <pos A="8.79972e-05" C="0.922298" G="0.0528863" T="0.0247272"/>
      <pos A="0.985656" C="0.00360788" G="0.00712777" T="0.00360788"/>
      <pos A="0.23592" C="0.429514" G="0.140883" T="0.193682"/>
      <pos A="0.418955" C="0.197202" G="0.183122" T="0.200722"/>
      <pos A="0.147923" C="0.345037" G="0.302798" T="0.204241"/>
      <pos A="0.411915" C="0.172562" G="0.193682" T="0.221841"/>
      <pos A="0.207761" C="0.24296" G="0.397835" T="0.151443"/>
    </motif>
    <motif db="0" id="ETS1_HUMAN.H11MO.0.A" length="13" nsites="500" evalue="1.0e+000"
        url="http://hocomoco.autosome.ru/motif/ETS1_HUMAN.H11MO.0.A">
      <pos A="0.367976" C="0.178014" G="0.341982" T="0.112028"/>
      <pos A="0.259998" C="0.182014" G="0.471956" T="0.0860328"/>
      <pos A="0.479954" C="0.0680364" G="0.423965" T="0.0280444"/>
      <pos A="0.128024" C="0.637922" G="0.228004" T="0.00604879"/>
      <pos A="0.615927" C="0.34998" G="0.0340432" T="4.999e-05"/>
      <pos A="0.00404919" C="4.999e-05" G="0.993851" T="0.00204959"/>
      <pos A="0.0120476" C="0.00604879" G="0.979854" T="0.00204959"/>
      <pos A="0.991852" C="0.00604879" G="4.999e-05" T="0.00204959"/>
      <pos A="0.827884" C="0.010048" G="0.00404919" T="0.158018"/>
      <pos A="0.184013" C="0.010048" G="0.805889" T="4.999e-05"/>
      <pos A="0.0840332" C="0.188012" G="0.0580384" T="0.669916"/>
      <pos A="0.130024" C="0.112028" G="0.633923" T="0.124025"/>
      <pos A="0.138022" C="0.126025" G="0.627924" T="0.108028"/>
    </motif>
    <motif db="0" id="ETS2_HUMAN.H11MO.0.B" length="13" nsites="500" evalue="1.0e+000"
        url="http://hocomoco.autosome.ru/motif/ETS2_HUMAN.H11MO.0.B">
      <pos A="0.230004" C="0.140022" G="0.435963" T="0.194011"/>
      <pos A="0.317986" C="0.146021" G="0.345981" T="0.190012"/>
      <pos A="0.321986" C="0.279994" G="0.29799" T="0.10003"/>
      <pos A="0.473955" C="0.0760348" G="0.365977" T="0.0840332"/>
      <pos A="0.192012" C="0.00804839" G="0.7519" T="0.0480404"/>
      <pos A="0.00404919" C="0.010048" G="0.967856" T="0.0180464"/>
      <pos A="0.981854" C="0.0160468" G="4.999e-05" T="0.00204959"/>
      <pos A="0.953859" C="0.0180464" G="0.0240452" T="0.00404919"/>
      <pos A="0.381974" C="0.0840332" G="0.519946" T="0.0140472"/>
      <pos A="0.391972" C="0.261998" G="0.19801" T="0.14802"/>
      <pos A="0.421966" C="0.0480404" G="0.459958" T="0.070036"/>
      <pos A="0.329984" C="0.0860328" G="0.495951" T="0.0880324"/>
      <pos A="0.495951" C="0.10003" G="0.319986" T="0.0840332"/>
    </motif>
    <motif db="0" id="ETV5_HUMAN.H11MO.0.C" length="14" nsites="500" evalue="1.0e+000"
        url="http://hocomoco.autosome.ru/motif/ETV5_HUMAN.H11MO.0.C">
      <pos A="0.327984" C="0.180014" G="0.381974" T="0.110028"/>
      <pos A="0.455959" C="0.0880324" G="0.327984" T="0.128024"/>
      <pos A="0.29799" C="0.0980304" G="0.493951" T="0.110028"/>
      <pos A="0.20001" C="0.417966" G="0.345981" T="0.0360428"/>
      <pos A="0.839882" C="0.0360428" G="0.0840332" T="0.040042"/>
      <pos A="0.0160468" C="0.00604879" G="0.961858" T="0.0160468"/>
      <pos A="0.0440412" C="0.0160468" G="0.935863" T="0.00404919"/>
      <pos A="0.793891" C="0.0680364" G="0.10203" T="0.0360428"/>
      <pos A="0.945861" C="0.00604879" G="0.0120476" T="0.0360428"/>
      <pos A="0.371976" C="0.0620376" G="0.54794" T="0.0180464"/>
      <pos A="0.228004" C="0.10003" G="0.232004" T="0.439962"/>
      <pos A="0.218006" C="0.106029" G="0.537942" T="0.138022"/>
      <pos A="0.405969" C="0.120026" G="0.385973" T="0.0880324"/>
      <pos A="0.271996" C="0.216007" G="0.373975" T="0.138022"/>
    </motif>
    <motif db="0" id="FEV_HUMAN.H11MO.0.B" length="10" nsites="498" evalue="1.0e+000"
        url="http://hocomoco.autosome.ru/motif/FEV_HUMAN.H11MO.0.B">
      <pos A="0.224905" C="0.204828" G="0.520026" T="0.0502409"/>
      <pos A="0.255019" C="0.530064" G="0.134561" T="0.0803554"/>
      <pos A="0.281118" C="0.321271" G="0.355401" T="0.0422104"/>
      <pos A="0.317256" C="0.012096" G="0.658552" T="0.012096"/>
      <pos A="0.0321723" C="0.00607308" G="0.947651" T="0.0141036"/>
      <pos A="0.967727" C="0.0221341" G="0.00406545" T="0.00607308"/>
      <pos A="0.672606" C="0.0582714" G="0.251004" T="0.0181189"/>
      <pos A="0.18676" C="0.132554" G="0.602339" T="0.0783477"/>
      <pos A="0.154638" C="0.387523" G="0.0883859" T="0.369454"/>
      <pos A="0.0723248" C="0.230928" G="0.58427" T="0.112477"/>
    </motif>
    <motif db="0" id="FLI1_HUMAN.H11MO.0.A" length="18" nsites="497" evalue="1.0e+000"
        url="http://hocomoco.autosome.ru/motif/FLI1_HUMAN.H11MO.0.A">
      <pos A="0.209264" C="0.227369" G="0.440606" T="0.122762"/>
      <pos A="0.315882" C="0.148914" G="0.432559" T="0.102645"/>
      <pos A="0.446641" C="0.086552" G="0.37422" T="0.092587"/>
      <pos A="0.201217" C="0.0543653" G="0.653842" T="0.0905753"/>
      <pos A="0.299789" C="0.0362603" G="0.635737" T="0.0282136"/>
      <pos A="0.422501" C="0.388302" G="0.183112" T="0.00608529"/>
      <pos A="0.915359" C="0.0342486" G="0.0402836" T="0.0101086"/>
      <pos A="0.00407363" C="0.00407363" G="0.981744" T="0.0101086"/>
      <pos A="0.00206196" C="0.0121203" G="0.985767" T="5.02917e-05"/>
      <pos A="0.937487" C="0.0181553" G="0.044307" T="5.02917e-05"/>
      <pos A="0.957604" C="0.00206196" G="0.026202" T="0.014132"/>
      <pos A="0.146902" C="0.0282136" G="0.822822" T="0.00206196"/>
      <pos A="0.134832" C="0.171042" G="0.500956" T="0.19317"/>
      <pos A="0.41043" C="0.124774" G="0.402384" T="0.062412"/>
      <pos A="0.394337" C="0.0764937" G="0.474804" T="0.0543653"/>
      <pos A="0.3018" C="0.12075" G="0.509002" T="0.068447"/>
      <pos A="0.24145" C="0.150925" G="0.529119" T="0.0785053"/>
      <pos A="0.388302" C="0.130809" G="0.364162" T="0.116727"/>
    </motif>
    <motif db="0" id="FOXD3_HUMAN.H11MO.0.D" length="15" nsites="465" evalue="1.0e+000"
        url="http://hocomoco.autosome.ru/motif/FOXD3_HUMAN.H11MO.0.D">
      <pos A="0.157009" C="0.17636" G="0.298914" T="0.367717"/>
      <pos A="0.118308" C="0.217211" G="0.266663" T="0.397818"/>
      <pos A="0.135508" C="0.00650398" G="0.0559557" T="0.802032"/>
      <pos A="0.0387551" C="0.0688562" G="0.872984" T="0.0194044"/>
      <pos A="0.092507" C="0.0516556" G="0.036605" T="0.819232"/>
      <pos A="0.036605" C="0.111858" G="0.0495055" T="0.802032"/>
      <pos A="0.0538056" C="5.37519e-05" G="0.0946571" T="0.851484"/>
      <pos A="0.339766" C="0.200011" G="0.225812" T="0.234412"/>
      <pos A="0.0581058" C="0.599925" G="0.0624059" T="0.279564"/>
      <pos A="0.294614" C="0.202161" G="0.0409052" T="0.46232"/>
      <pos A="0.109708" C="0.223662" G="0.0710062" T="0.595625"/>
      <pos A="0.404268" C="0.0473554" G="0.146259" T="0.402118"/>
      <pos A="0.230112" C="0.141959" G="0.427919" T="0.200011"/>
      <pos A="0.101107" C="0.363416" G="0.348366" T="0.18711"/>
      <pos A="0.356966" C="0.292464" G="0.111858" T="0.238712"/>
    </motif>
    <motif db="0" id="GATA1_HUMAN.H11MO.0.A" length="19" nsites="500" evalue="1.0e+000"
        url="http://hocomoco.autosome.ru/motif/GATA1_HUMAN.H11MO.0.A">
      <pos A="0.192012" C="0.403969" G="0.206009" T="0.19801"/>
      <pos A="0.116027" C="0.144021" G="0.190012" T="0.54994"/>
      <pos A="0.0560388" C="0.0780344" G="0.639922" T="0.226005"/>
      <pos A="0.118026" C="0.206009" G="0.389972" T="0.285993"/>
      <pos A="0.194011" C="0.313987" G="0.281994" T="0.210008"/>
      <pos A="0.267996" C="0.246001" G="0.277994" T="0.208008"/>
      <pos A="0.224005" C="0.210008" G="0.367976" T="0.19801"/>
      <pos A="0.261998" C="0.168016" G="0.339982" T="0.230004"/>
      <pos A="0.214007" C="0.224005" G="0.313987" T="0.248"/>
      <pos A="0.331984" C="0.188012" G="0.323985" T="0.156019"/>
      <pos A="0.184013" C="0.387972" G="0.321986" T="0.106029"/>
      <pos A="0.719906" C="0.020046" G="0.00804839" T="0.252"/>
      <pos A="0.00604879" C="4.999e-05" G="0.993851" T="4.999e-05"/>
      <pos A="0.995851" C="4.999e-05" G="4.999e-05" T="0.00404919"/>
      <pos A="0.00204959" C="4.999e-05" G="0.0120476" T="0.985853"/>
      <pos A="0.945861" C="0.00404919" G="0.0140472" T="0.0360428"/>
      <pos A="0.857878" C="0.0160468" G="0.090032" T="0.0360428"/>
      <pos A="0.214007" C="0.154019" G="0.553939" T="0.0780344"/>
      <pos A="0.35198" C="0.188012" G="0.345981" T="0.114027"/>
    </motif>
    <motif db="0" id="GATA2_HUMAN.H11MO.0.A" length="19" nsites="500" evalue="1.0e+000"
        url="http://hocomoco.autosome.ru/motif/GATA2_HUMAN.H11MO.0.A">
      <pos A="0.132024" C="0.45196" G="0.226005" T="0.190012"/>
      <pos A="0.124025" C="0.104029" G="0.158018" T="0.613927"/>
      <pos A="0.080034" C="0.05004" G="0.65192" T="0.218006"/>
      <pos A="0.132024" C="0.222006" G="0.413967" T="0.232004"/>
      <pos A="0.271996" C="0.156019" G="0.289992" T="0.281994"/>
      <pos A="0.303989" C="0.158018" G="0.305989" T="0.232004"/>
      <pos A="0.248" C="0.19801" G="0.367976" T="0.186013"/>
      <pos A="0.269996" C="0.196011" G="0.275995" T="0.257998"/>
      <pos A="0.222006" C="0.224005" G="0.267996" T="0.285993"/>
      <pos A="0.325985" C="0.114027" G="0.343981" T="0.216007"/>
      <pos A="0.192012" C="0.337982" G="0.371976" T="0.0980304"/>
      <pos A="0.773895" C="0.00404919" G="0.00804839" T="0.214007"/>
      <pos A="4.999e-05" C="4.999e-05" G="0.995851" T="0.00404919"/>
      <pos A="0.985853" C="4.999e-05" G="0.00804839" T="0.00604879"/>
      <pos A="0.00604879" C="0.00204959" G="0.0160468" T="0.975855"/>
      <pos A="0.965857" C="0.00604879" G="4.999e-05" T="0.0280444"/>
      <pos A="0.843881" C="0.010048" G="0.114027" T="0.0320436"/>
      <pos A="0.140022" C="0.168016" G="0.627924" T="0.0640372"/>
      <pos A="0.343981" C="0.192012" G="0.389972" T="0.0740352"/>
    </motif>
    <motif db="0" id="GRHL1_HUMAN.H11MO.0.D" length="12" nsites="500" evalue="1.0e+000"
        url="http://hocomoco.autosome.ru/motif/GRHL1_HUMAN.H11MO.0.D">
      <pos A="0.661918" C="0.060038" G="0.0920316" T="0.186013"/>
      <pos A="0.575935" C="0.0120476" G="0.142022" T="0.269996"/>
      <pos A="0.0120476" C="0.953859" G="0.030044" T="0.00404919"/>
      <pos A="0.0140472" C="0.829884" G="0.00404919" T="0.15202"/>
      <pos A="0.325985" C="0.0160468" G="0.184013" T="0.473955"/>
      <pos A="0.00404919" C="0.0460408" G="0.893871" T="0.0560388"/>
      <pos A="0.00804839" C="0.166017" G="0.0460408" T="0.779894"/>
      <pos A="0.0240452" C="0.228004" G="0.0420416" T="0.705909"/>
      <pos A="0.0540392" C="0.353979" G="0.0320436" T="0.559938"/>
      <pos A="0.0740352" C="0.196011" G="0.19801" T="0.531944"/>
      <pos A="0.228004" C="0.188012" G="0.238002" T="0.345981"/>
      <pos A="0.0440412" C="0.791892" G="0.0520396" T="0.112028"/>
    </motif>
    <motif db="0" id="HAND1_HUMAN.H11MO.0.D" length="17" nsites="500" evalue="1.0e+000"
        url="http://hocomoco.autosome.ru/motif/HAND1_HUMAN.H11MO.0.D">
      <pos A="0.242002" C="0.114027" G="0.439962" T="0.204009"/>
      <pos A="0.154019" C="0.132024" G="0.495951" T="0.218006"/>
      <pos A="0.136023" C="0.265997" G="0.45196" T="0.146021"/>
      <pos A="0.0380424" C="0.40197" G="0.0520396" T="0.507948"/>
      <pos A="0.0240452" C="0.94786" G="0.00604879" T="0.0220456"/>
      <pos A="0.0160468" C="4.999e-05" G="4.999e-05" T="0.983853"/>
      <pos A="0.00204959" C="0.00204959" G="0.987852" T="0.00804839"/>
      <pos A="0.00204959" C="0.224005" G="0.613927" T="0.160018"/>
      <pos A="0.182014" C="0.303989" G="0.126025" T="0.387972"/>
      <pos A="0.192012" C="0.252" G="0.0940312" T="0.461958"/>
      <pos A="0.335983" C="0.10203" G="0.0280444" T="0.533943"/>
      <pos A="0.178014" C="0.222006" G="0.291992" T="0.307988"/>
      <pos A="0.05004" C="0.236003" G="0.0740352" T="0.639922"/>
      <pos A="0.170016" C="0.311988" G="0.39797" T="0.120026"/>
      <pos A="0.0240452" C="0.0260448" G="0.0340432" T="0.915867"/>
      <pos A="0.020046" C="0.867876" G="0.05004" T="0.0620376"/>
      <pos A="0.611928" C="0.108028" G="0.0360428" T="0.244001"/>
    </motif>
    <motif db="0" id="HEN1_HUMAN.H11MO.0.C" length="20" nsites="55" evalue="1.0e+000"
        url="http://hocomoco.autosome.ru/motif/HEN1_HUMAN.H11MO.0.C">
      <pos A="0.119988" C="0.230301" G="0.293337" T="0.356374"/>
      <pos A="0.110767" C="0.0950081" G="0.63618" T="0.158044"/>
      <pos A="0.0319719" C="0.0319719" G="0.778012" T="0.158044"/>
      <pos A="0.0950081" C="0.000453721" G="0.856807" T="0.0477309"/>
      <pos A="0.126526" C="0.126526" G="0.462831" T="0.284117"/>
      <pos A="0.494349" C="0.457467" G="0.0477309" T="0.000453721"/>
      <pos A="0.126526" C="0.142285" G="0.441708" T="0.289481"/>
      <pos A="0.0477309" C="0.919843" G="0.0319719" T="0.000453721"/>
      <pos A="0.967121" C="0.0162128" G="0.0162128" T="0.000453721"/>
      <pos A="0.000453721" C="0.0792491" G="0.872566" T="0.0477309"/>
      <pos A="0.000453721" C="0.998639" G="0.000453721" T="0.000453721"/>
      <pos A="0.06349" C="0.000453721" G="0.000453721" T="0.935603"/>
      <pos A="0.000453721" C="0.000453721" G="0.98288" T="0.0162128"/>
      <pos A="0.0162128" C="0.888325" G="0.06349" T="0.0319719"/>
      <pos A="0.0477309" C="0.0162128" G="0.825289" T="0.110767"/>
      <pos A="0.000453721" C="0.221081" G="0.284117" T="0.494349"/>
      <pos A="0.0162128" C="0.888325" G="0.06349" T="0.0319719"/>
      <pos A="0.0950081" C="0.699217" G="0.0792491" T="0.126526"/>
      <pos A="0.110767" C="0.425949" G="0.0950081" T="0.368276"/>
      <pos A="0.127867" C="0.395771" G="0.0648309" T="0.41153"/>
    </motif>
    <motif db="0" id="HESX1_HUMAN.H11MO.0.D" length="16" nsites="8" evalue="1.0e+000"
        url="http://hocomoco.autosome.ru/motif/HESX1_HUMAN.H11MO.0.D">
      <pos A="0.436949" C="0.19709" G="0.182981" T="0.182981"/>
      <pos A="0.00308642" C="0.257055" G="0.35582" T="0.384039"/>
      <pos A="0.00308642" C="0.511023" G="0.482804" T="0.00308642"/>
      <pos A="0.130071" C="0.511023" G="0.00308642" T="0.35582"/>
      <pos A="0.00308642" C="0.00308642" G="0.990741" T="0.00308642"/>
      <pos A="0.14418" C="0.00308642" G="0.722663" T="0.130071"/>
      <pos A="0.130071" C="0.863757" G="0.00308642" T="0.00308642"/>
      <pos A="0.482804" C="0.130071" G="0.00308642" T="0.384039"/>
      <pos A="0.398148" C="0.595679" G="0.00308642" T="0.00308642"/>
      <pos A="0.271164" C="0.130071" G="0.468695" T="0.130071"/>
      <pos A="0.00308642" C="0.115961" G="0.00308642" T="0.877866"/>
      <pos A="0.384039" C="0.00308642" G="0.468695" T="0.14418"/>
      <pos A="0.369929" C="0.115961" G="0.511023" T="0.00308642"/>
      <pos A="0.271164" C="0.468695" G="0.130071" T="0.130071"/>
      <pos A="0.369929" C="0.384039" G="0.115961" T="0.130071"/>
      <pos A="0.0348325" C="0.161817" G="0.147707" T="0.655644"/>
    </motif>
    <motif db="0" id="HME2_HUMAN.H11MO.0.D" length="11" nsites="9518" evalue="1.0e+000"
        url="http://hocomoco.autosome.ru/motif/HME2_HUMAN.H11MO.0.D">
      <pos A="0.244325" C="0.209856" G="0.327616" T="0.218203"/>
      <pos A="0.222948" C="0.212323" G="0.360715" T="0.204014"/>
      <pos A="0.149905" C="0.152816" G="0.187179" T="0.5101"/>
      <pos A="0.52314" C="0.0291164" G="0.304896" T="0.142848"/>
      <pos A="0.626911" C="0.056187" G="0.316789" T="0.000113385"/>
      <pos A="0.000129208" C="0.000129208" G="0.0238613" T="0.97588"/>
      <pos A="0.000113385" C="0.000113385" G="0.306856" T="0.692917"/>
      <pos A="0.590944" C="0.0533394" G="0.214088" T="0.141628"/>
      <pos A="0.261311" C="0.141312" G="0.469406" T="0.127972"/>
      <pos A="0.161324" C="0.286372" G="0.320998" T="0.231306"/>
      <pos A="0.177369" C="0.218461" G="0.383176" T="0.220994"/>
    </motif>
    <motif db="0" id="HNF4G_HUMAN.H11MO.0.B" length="14" nsites="500" evalue="1.0e+000"
        url="http://hocomoco.autosome.ru/motif/HNF4G_HUMAN.H11MO.0.B">
      <pos A="0.281994" C="0.253999" G="0.353979" T="0.110028"/>
      <pos A="0.455959" C="0.0320436" G="0.39797" T="0.114027"/>
      <pos A="0.0720356" C="0.0180464" G="0.84788" T="0.0620376"/>
      <pos A="0.182014" C="0.070036" G="0.325985" T="0.421966"/>
      <pos A="0.15002" C="0.307988" G="0.277994" T="0.263997"/>
      <pos A="0.00804839" C="0.925865" G="0.010048" T="0.0560388"/>
      <pos A="0.94986" C="0.0220456" G="0.0160468" T="0.0120476"/>
      <pos A="0.845881" C="0.00804839" G="0.144021" T="0.00204959"/>
      <pos A="0.921866" C="4.999e-05" G="0.0680364" T="0.010048"/>
      <pos A="0.00804839" C="0.00604879" G="0.967856" T="0.0180464"/>
      <pos A="0.0160468" C="0.00804839" G="0.381974" T="0.593931"/>
      <pos A="0.0420416" C="0.495951" G="0.128024" T="0.333983"/>
      <pos A="0.0180464" C="0.835883" G="0.0160468" T="0.130024"/>
      <pos A="0.70191" C="0.0640372" G="0.130024" T="0.104029"/>
    </motif>
    <motif db="0" id="HXA7_HUMAN.H11MO.0.D" length="15" nsites="19" evalue="1.0e+000"
        url="http://hocomoco.autosome.ru/motif/HXA7_HUMAN.H11MO.0.D">
      <pos A="0.356791" C="0.245611" G="0.304127" T="0.0934709"/>
      <pos A="0.522097" C="0.264629" G="0.0539729" T="0.159301"/>
      <pos A="0.211965" C="0.0539729" G="0.0013089" T="0.732753"/>
      <pos A="0.153449" C="0.685941" G="0.0539729" T="0.106637"/>
      <pos A="0.416769" C="0.159301" G="0.264629" T="0.159301"/>
      <pos A="0.732753" C="0.159301" G="0.0013089" T="0.106637"/>
      <pos A="0.159301" C="0.153449" G="0.159301" T="0.527949"/>
      <pos A="0.522097" C="0.317293" G="0.0013089" T="0.159301"/>
      <pos A="0.0013089" C="0.0539729" G="0.838081" T="0.106637"/>
      <pos A="0.791269" C="0.100785" G="0.106637" T="0.0013089"/>
      <pos A="0.0013089" C="0.106637" G="0.211965" T="0.680089"/>
      <pos A="0.0539729" C="0.0013089" G="0.0539729" T="0.890745"/>
      <pos A="0.211965" C="0.153449" G="0.633277" T="0.0013089"/>
      <pos A="0.211965" C="0.153449" G="0.527949" T="0.106637"/>
      <pos A="0.383123" C="0.277795" G="0.172467" T="0.166615"/>
    </motif>
    <motif db="0" id="HXC10_HUMAN.H11MO.0.D" length="19" nsites="8980" evalue="1.0e+000"
        url="http://hocomoco.autosome.ru/motif/HXC10_HUMAN.H11MO.0.D">
      <pos A="0.234693" C="0.162725" G="0.18171" T="0.420872"/>
      <pos A="0.310597" C="0.114299" G="0.119065" T="0.456039"/>
      <pos A="0.42012" C="0.0660397" G="0.0691729" T="0.444668"/>
      <pos A="0.39671" C="0.0458541" G="0.0488348" T="0.508602"/>
      <pos A="0.42914" C="0.0408564" G="0.0917172" T="0.438286"/>
      <pos A="0.471936" C="0.0571737" G="0.16006" T="0.310831"/>
      <pos A="0.410822" C="0.163883" G="0.195754" T="0.229541"/>
      <pos A="0.295694" C="0.187922" G="0.216997" T="0.299386"/>
      <pos A="0.253352" C="0.193965" G="0.216088" T="0.336594"/>
      <pos A="0.247208" C="0.139666" G="0.201695" T="0.41143"/>
      <pos A="0.0931916" C="0.102039" G="0.124499" T="0.68027"/>
      <pos A="0.0225628" C="0.0133644" G="0.0946819" T="0.869391"/>
      <pos A="0.000594755" C="0.0131897" G="0.00844149" T="0.977774"/>
      <pos A="0.370085" C="0.0164393" G="0.0142794" T="0.599196"/>
      <pos A="0.987531" C="0.00460824" G="0.00778436" T="7.62601e-05"/>
      <pos A="0.0400997" C="0.17204" G="0.0546661" T="0.733195"/>
      <pos A="0.115705" C="0.0918097" G="0.393457" T="0.399029"/>
      <pos A="0.471773" C="0.0897992" G="0.317194" T="0.121235"/>
      <pos A="0.167595" C="0.426743" G="0.202757" T="0.202905"/>
    </motif>
    <motif db="0" id="IRF3_HUMAN.H11MO.0.B" length="20" nsites="500" evalue="1.0e+000"
        url="http://hocomoco.autosome.ru/motif/IRF3_HUMAN.H11MO.0.B">
      <pos A="0.29999" C="0.0780344" G="0.513947" T="0.108028"/>
      <pos A="0.603929" C="0.0440412" G="0.29999" T="0.0520396"/>
      <pos A="0.677914" C="0.0660368" G="0.214007" T="0.0420416"/>
      <pos A="0.719906" C="0.0740352" G="0.110028" T="0.0960308"/>
      <pos A="0.305989" C="0.108028" G="0.455959" T="0.130024"/>
      <pos A="0.224005" C="0.0540392" G="0.557938" T="0.164017"/>
      <pos A="0.20201" C="0.0540392" G="0.731904" T="0.0120476"/>
      <pos A="0.819886" C="0.0180464" G="0.14802" T="0.0140472"/>
      <pos A="0.815887" C="0.0360428" G="0.126025" T="0.0220456"/>
      <pos A="0.89987" C="0.0160468" G="0.030044" T="0.0540392"/>
      <pos A="0.224005" C="0.261998" G="0.445961" T="0.0680364"/>
      <pos A="0.291992" C="0.0880324" G="0.40197" T="0.218006"/>
      <pos A="0.20001" C="0.00604879" G="0.783893" T="0.010048"/>
      <pos A="0.673915" C="0.0240452" G="0.289992" T="0.0120476"/>
      <pos A="0.879874" C="0.0360428" G="0.0720356" T="0.0120476"/>
      <pos A="0.941862" C="0.00404919" G="0.040042" T="0.0140472"/>
      <pos A="0.0960308" C="0.313987" G="0.54794" T="0.0420416"/>
      <pos A="0.265997" C="0.142022" G="0.273995" T="0.317986"/>
      <pos A="0.228004" C="0.122026" G="0.585933" T="0.0640372"/>
      <pos A="0.681914" C="0.070036" G="0.178014" T="0.070036"/>
    </motif>
    <motif db="0" id="IRX2_HUMAN.H11MO.0.D" length="19" nsites="19306" evalue="1.0e+000"
        url="http://hocomoco.autosome.ru/motif/IRX2_HUMAN.H11MO.0.D">
      <pos A="0.409626" C="0.178973" G="0.237918" T="0.173483"/>
      <pos A="0.174687" C="0.429166" G="0.204574" T="0.191573"/>
      <pos A="0.42229" C="0.128186" G="0.222353" T="0.22717"/>
      <pos A="0.151534" C="0.156403" G="0.305009" T="0.387055"/>
      <pos A="0.129986" C="0.0788106" G="0.640757" T="0.150446"/>
      <pos A="0.177652" C="0.100734" G="0.434514" T="0.2871"/>
      <pos A="0.139271" C="0.212615" G="0.361377" T="0.286737"/>
      <pos A="0.285908" C="0.049092" G="0.24763" T="0.417369"/>
      <pos A="0.0808307" C="0.039393" G="0.447658" T="0.432119"/>
      <pos A="0.138869" C="0.0292667" G="0.636691" T="0.195173"/>
      <pos A="0.224619" C="0.0283084" G="0.386485" T="0.360587"/>
      <pos A="0.0672857" C="0.729926" G="0.0462561" T="0.156532"/>
      <pos A="0.493084" C="0.00127032" G="0.45838" T="0.0472661"/>
      <pos A="0.00132212" C="0.00588027" G="0.333393" T="0.659404"/>
      <pos A="0.00119263" C="0.00103724" G="0.996992" T="0.000778251"/>
      <pos A="0.0509308" C="0.0562659" G="0.129714" T="0.763089"/>
      <pos A="0.336605" C="0.0830579" G="0.232026" T="0.348311"/>
      <pos A="0.241065" C="0.215788" G="0.397389" T="0.145758"/>
      <pos A="0.189799" C="0.137432" G="0.414184" T="0.258585"/>
    </motif>
    <motif db="0" id="ISL1_HUMAN.H11MO.0.A" length="9" nsites="500" evalue="1.0e+000"
        url="http://hocomoco.autosome.ru/motif/ISL1_HUMAN.H11MO.0.A">
      <pos A="0.184013" C="0.307988" G="0.363977" T="0.144021"/>
      <pos A="0.0460408" C="0.657918" G="0.0480404" T="0.248"/>
      <pos A="0.285993" C="0.0560388" G="0.0120476" T="0.645921"/>
      <pos A="0.711908" C="0.0580384" G="0.224005" T="0.00604879"/>
      <pos A="0.977854" C="0.0120476" G="0.010048" T="4.999e-05"/>
      <pos A="0.0160468" C="0.00604879" G="0.309988" T="0.667916"/>
      <pos A="0.05004" C="4.999e-05" G="0.619926" T="0.329984"/>
      <pos A="0.164017" C="0.040042" G="0.763897" T="0.0320436"/>
      <pos A="0.339982" C="0.293991" G="0.295991" T="0.070036"/>
    </motif>
    <motif db="0" id="KAISO_HUMAN.H11MO.2.A" length="12" nsites="2010" evalue="1.0e+000"
        url="http://hocomoco.autosome.ru/motif/KAISO_HUMAN.H11MO.2.A">
      <pos A="0.128168" C="0.448044" G="0.105282" T="0.318506"/>
      <pos A="0.00229991" C="0.000714659" G="0.00982462" T="0.987161"/>
      <pos A="0.146952" C="0.526845" G="0.280704" T="0.0454996"/>
      <pos A="0.0125332" C="0.0187534" G="0.968602" T="0.000111541"/>
      <pos A="0.00196629" C="0.992443" G="0.00522355" T="0.00036731"/>
      <pos A="0.620562" C="0.00187843" G="0.377548" T="1.24372e-05"/>
      <pos A="0.309059" C="1.24372e-05" G="0.669995" T="0.0209332"/>
      <pos A="0.00597257" C="0.00353793" G="0.883838" T="0.106652"/>
      <pos A="0.892584" C="0.106255" G="0.000574174" T="0.000586361"/>
      <pos A="0.40966" C="0.0554551" G="0.343043" T="0.191842"/>
      <pos A="0.179571" C="0.120415" G="0.414855" T="0.285159"/>
      <pos A="0.364435" C="0.188523" G="0.177901" T="0.269141"/>
    </motif>
    <motif db="0" id="KLF15_HUMAN.H11MO.0.A" length="19" nsites="479" evalue="1.0e+000"
        url="http://hocomoco.autosome.ru/motif/KLF15_HUMAN.H11MO.0.A">
      <pos A="0.311052" C="0.0355354" G="0.542736" T="0.110676"/>
      <pos A="0.258871" C="0.0125757" G="0.695105" T="0.0334481"/>
      <pos A="5.21812e-05" C="0.00213943" G="0.997756" T="5.21812e-05"/>
      <pos A="0.0167502" C="0.00631392" G="0.974796" T="0.00213943"/>
      <pos A="0.536475" C="0.354884" G="5.21812e-05" T="0.108589"/>
      <pos A="0.0689313" C="0.00631392" G="0.918441" T="0.00631392"/>
      <pos A="0.0125757" C="0.0146629" G="0.885045" T="0.0877166"/>
      <pos A="0.492642" C="0.0313609" G="0.423763" T="0.0522334"/>
      <pos A="0.116938" C="0.00631392" G="0.868347" T="0.00840117"/>
      <pos A="0.313139" C="0.344448" G="0.298528" T="0.0438844"/>
      <pos A="0.344448" C="0.16077" G="0.286005" T="0.208777"/>
      <pos A="0.233824" C="0.0438844" G="0.582394" T="0.139898"/>
      <pos A="0.150334" C="0.0209247" G="0.797381" T="0.0313609"/>
      <pos A="0.185817" C="0.0313609" G="0.770246" T="0.0125757"/>
      <pos A="0.256784" C="0.133636" G="0.576132" T="0.0334481"/>
      <pos A="0.177468" C="0.104415" G="0.665884" T="0.0522334"/>
      <pos A="0.277656" C="0.129461" G="0.446723" T="0.146159"/>
      <pos A="0.0877166" C="0.0939783" G="0.743112" T="0.0751931"/>
      <pos A="0.18373" C="0.0167502" G="0.730589" T="0.0689313"/>
    </motif>
    <motif db="0" id="KLF3_HUMAN.H11MO.0.B" length="19" nsites="498" evalue="1.0e+000"
        url="http://hocomoco.autosome.ru/motif/KLF3_HUMAN.H11MO.0.B">
      <pos A="0.212859" C="0.188767" G="0.471843" T="0.126531"/>
      <pos A="0.226912" C="0.222897" G="0.461805" T="0.0883859"/>
      <pos A="0.259034" C="0.204828" G="0.42366" T="0.112477"/>
      <pos A="0.244981" C="0.18676" G="0.495935" T="0.0723248"/>
      <pos A="0.327294" C="0.246989" G="0.315248" T="0.11047"/>
      <pos A="0.345362" C="0.044218" G="0.359416" T="0.251004"/>
      <pos A="0.0341799" C="5.01907e-05" G="0.96572" T="5.01907e-05"/>
      <pos A="0.00607308" C="5.01907e-05" G="0.991819" T="0.00205782"/>
      <pos A="0.00406545" C="0.00808071" G="0.985796" T="0.00205782"/>
      <pos A="0.0863782" C="0.642491" G="5.01907e-05" T="0.27108"/>
      <pos A="0.00808071" C="0.00607308" G="0.981781" T="0.00406545"/>
      <pos A="0.00406545" C="0.0261494" G="0.724804" T="0.244981"/>
      <pos A="0.184752" C="0.0181189" G="0.754919" T="0.0422104"/>
      <pos A="0.0763401" C="0.0100883" G="0.843254" T="0.0703172"/>
      <pos A="0.0843706" C="0.6184" G="0.148615" T="0.148615"/>
      <pos A="0.182744" C="0.3815" G="0.162668" T="0.273088"/>
      <pos A="0.130546" C="0.204828" G="0.495935" T="0.168691"/>
      <pos A="0.0924011" C="0.242973" G="0.530064" T="0.134561"/>
      <pos A="0.160661" C="0.218882" G="0.481881" T="0.138577"/>
    </motif>
    <motif db="0" id="KLF6_HUMAN.H11MO.0.A" length="19" nsites="496" evalue="1.0e+000"
        url="http://hocomoco.autosome.ru/motif/KLF6_HUMAN.H11MO.0.A">
      <pos A="0.155261" C="0.185497" G="0.510028" T="0.149214"/>
      <pos A="0.22178" C="0.247984" G="0.479792" T="0.0504435"/>
      <pos A="0.445525" C="0.189528" G="0.280236" T="0.0847107"/>
      <pos A="0.459635" C="0.0181919" G="0.368928" T="0.153245"/>
      <pos A="0.0484277" C="0.00609756" G="0.814402" T="0.131072"/>
      <pos A="0.0242391" C="5.03931e-05" G="0.955503" T="0.0202076"/>
      <pos A="0.0443963" C="0.0524592" G="0.891" T="0.0121447"/>
      <pos A="0.260079" C="0.457619" G="5.03931e-05" T="0.282252"/>
      <pos A="0.116962" C="0.00609756" G="0.854717" T="0.0222233"/>
      <pos A="0.0282705" C="0.0222233" G="0.689428" T="0.260079"/>
      <pos A="0.209686" C="0.0645535" G="0.68338" T="0.0423806"/>
      <pos A="0.0867265" C="0.0302862" G="0.836575" T="0.046412"/>
      <pos A="0.229843" C="0.453588" G="0.20767" T="0.108899"/>
      <pos A="0.294346" C="0.318535" G="0.13712" T="0.25"/>
      <pos A="0.0625378" C="0.157277" G="0.522123" T="0.258063"/>
      <pos A="0.147198" C="0.127041" G="0.608799" T="0.116962"/>
      <pos A="0.161308" C="0.171387" G="0.602751" T="0.0645535"/>
      <pos A="0.34877" C="0.110915" G="0.433431" T="0.106884"/>
      <pos A="0.258063" C="0.233874" G="0.455604" T="0.0524592"/>
    </motif>
    <motif db="0" id="LEF1_HUMAN.H11MO.0.A" length="14" nsites="456" evalue="1.0e+000"
        url="http://hocomoco.autosome.ru/motif/LEF1_HUMAN.H11MO.0.A">
      <pos A="0.0767924" C="0.260963" G="0.274118" T="0.388128"/>
      <pos A="0.0329423" C="0.63588" G="0.184225" T="0.146952"/>
      <pos A="0.0175948" C="0.708233" G="0.0132098" T="0.260963"/>
      <pos A="0.122835" C="0.0460973" G="0.0197873" T="0.81128"/>
      <pos A="0.00224731" C="0.138182" G="0.0351348" T="0.824435"/>
      <pos A="0.00224731" C="0.0132098" G="0.0329423" T="0.951601"/>
      <pos A="0.0439048" C="0.4254" G="0.519678" T="0.0110173"/>
      <pos A="0.456095" C="0.138182" G="0.0154023" T="0.39032"/>
      <pos A="0.278503" C="0.166685" G="0.157915" T="0.396898"/>
      <pos A="0.28508" C="0.190802" G="0.201765" T="0.322353"/>
      <pos A="0.0417123" C="0.129412" G="0.149145" T="0.67973"/>
      <pos A="0.0395198" C="0.31139" G="0.383743" T="0.265348"/>
      <pos A="0.116257" C="0.46048" G="0.0899474" T="0.333315"/>
      <pos A="0.313583" C="0.221497" G="0.103102" T="0.361818"/>
    </motif>
    <motif db="0" id="LYL1_HUMAN.H11MO.0.A" length="14" nsites="453" evalue="1.0e+000"
        url="http://hocomoco.autosome.ru/motif/LYL1_HUMAN.H11MO.0.A">
      <pos A="0.205308" C="0.441459" G="0.203101" T="0.150132"/>
      <pos A="0.145718" C="0.695266" G="0.0265394" T="0.132476"/>
      <pos A="0.64009" C="0.0508166" G="0.0464026" T="0.26269"/>
      <pos A="0.0574377" C="0.125855" G="0.490013" T="0.326694"/>
      <pos A="0.130269" C="0.730578" G="0.0441955" T="0.094957"/>
      <pos A="0.105992" C="5.51755e-05" G="0.00667623" T="0.887277"/>
      <pos A="0.00226219" C="0.176617" G="0.810031" T="0.0110903"/>
      <pos A="0.00667623" C="0.298003" G="0.181031" T="0.51429"/>
      <pos A="0.0618517" C="0.207515" G="0.220757" T="0.509876"/>
      <pos A="0.207515" C="0.220757" G="0.130269" T="0.441459"/>
      <pos A="0.0441955" C="0.512083" G="0.119234" T="0.324487"/>
      <pos A="0.094957" C="0.580501" G="0.110406" T="0.214136"/>
      <pos A="0.141304" C="0.187652" G="0.181031" T="0.490013"/>
      <pos A="0.119234" C="0.273725" G="0.379662" T="0.227378"/>
    </motif>
    <motif db="0" id="MAFA_HUMAN.H11MO.0.D" length="21" nsites="27" evalue="1.0e+000"
        url="http://hocomoco.autosome.ru/motif/MAFA_HUMAN.H11MO.0.D">
      <pos A="0.101003" C="0.35739" G="0.368635" T="0.172972"/>
      <pos A="0.104377" C="0.000922509" G="0.279799" T="0.614901"/>
      <pos A="0.0324086" C="0.0324086" G="0.774581" T="0.160602"/>
      <pos A="0.000922509" C="0.981489" G="0.0166656" T="0.000922509"/>
      <pos A="0.0931318" C="0.000922509" G="0.000922509" T="0.905023"/>
      <pos A="0.000922509" C="0.0998788" G="0.898276" T="0.000922509"/>
      <pos A="0.713858" C="0.104377" G="0.0166656" T="0.1651"/>
      <pos A="0.149357" C="0.592411" G="0.138112" T="0.12012"/>
      <pos A="0.000922509" C="0.381005" G="0.363013" T="0.25506"/>
      <pos A="0.324779" C="0.457471" G="0.0369066" T="0.180843"/>
      <pos A="0.167349" C="0.376507" G="0.117871" T="0.338274"/>
      <pos A="0.0369066" C="0.153855" G="0.668877" T="0.140361"/>
      <pos A="0.0818868" C="0.614901" G="0.0683927" T="0.234819"/>
      <pos A="0.66213" C="0.0841358" G="0.0818868" T="0.171847"/>
      <pos A="0.246064" C="0.144859" G="0.506949" T="0.102128"/>
      <pos A="0.0841358" C="0.538435" G="0.0683927" T="0.309036"/>
      <pos A="0.252811" C="0.396748" G="0.000922509" T="0.349519"/>
      <pos A="0.149357" C="0.133614" G="0.104377" T="0.612652"/>
      <pos A="0.0841358" C="0.342772" G="0.0818868" T="0.491206"/>
      <pos A="0.113373" C="0.648636" G="0.0886338" T="0.149357"/>
      <pos A="0.250562" C="0.318032" G="0.32253" T="0.108875"/>
    </motif>
    <motif db="0" id="MAFF_HUMAN.H11MO.0.B" length="18" nsites="473" evalue="1.0e+000"
        url="http://hocomoco.autosome.ru/motif/MAFF_HUMAN.H11MO.0.B">
      <pos A="0.0571232" C="0.0698055" G="0.0824878" T="0.790583"/>
      <pos A="0.02119" C="0.0951702" G="0.765219" T="0.118421"/>
      <pos A="0.0550095" C="0.883587" G="0.0296449" T="0.0317586"/>
      <pos A="0.0846016" C="0.0613507" G="0.006394" T="0.847654"/>
      <pos A="0.0275312" C="0.11208" G="0.744082" T="0.116307"/>
      <pos A="0.77156" C="0.0507821" G="0.0444409" T="0.133217"/>
      <pos A="0.0592369" C="0.410114" G="0.433365" T="0.0972839"/>
      <pos A="0.0846016" C="0.088829" G="0.0592369" T="0.767332"/>
      <pos A="0.0909427" C="0.661647" G="0.0423272" T="0.205083"/>
      <pos A="0.672215" C="0.0571232" G="0.122648" T="0.148013"/>
      <pos A="0.0655781" C="0.0930564" G="0.625713" T="0.215652"/>
      <pos A="0.0402135" C="0.780015" G="0.11208" T="0.0676918"/>
      <pos A="0.58978" C="0.109966" G="0.120535" T="0.179719"/>
      <pos A="0.177605" C="0.234676" G="0.224107" T="0.363612"/>
      <pos A="0.234676" C="0.137445" G="0.122648" T="0.505231"/>
      <pos A="0.164923" C="0.177605" G="0.0465546" T="0.610917"/>
      <pos A="0.0993976" C="0.253699" G="0.0782604" T="0.568643"/>
      <pos A="0.131103" C="0.205083" G="0.133217" T="0.530596"/>
    </motif>
    <motif db="0" id="MAF_HUMAN.H11MO.0.A" length="19" nsites="500" evalue="1.0e+000"
        url="http://hocomoco.autosome.ru/motif/MAF_HUMAN.H11MO.0.A">
      <pos A="0.305989" C="0.236003" G="0.333983" T="0.124025"/>
      <pos A="0.469956" C="0.142022" G="0.20201" T="0.186013"/>
      <pos A="0.587932" C="0.0840332" G="0.0780344" T="0.25"/>
      <pos A="0.391972" C="0.0880324" G="0.118026" T="0.40197"/>
      <pos A="0.154019" C="0.311988" G="0.269996" T="0.263997"/>
      <pos A="0.110028" C="0.040042" G="0.0260448" T="0.823885"/>
      <pos A="0.0180464" C="0.0140472" G="0.959858" T="0.00804839"/>
      <pos A="0.124025" C="0.855879" G="0.00604879" T="0.0140472"/>
      <pos A="0.0640372" C="0.00604879" G="0.0120476" T="0.917866"/>
      <pos A="0.0180464" C="0.00604879" G="0.90187" T="0.0740352"/>
      <pos A="0.881874" C="0.0240452" G="0.0680364" T="0.0260448"/>
      <pos A="0.10203" C="0.445961" G="0.327984" T="0.124025"/>
      <pos A="0.238002" C="0.118026" G="0.154019" T="0.489952"/>
      <pos A="0.242002" C="0.411968" G="0.120026" T="0.226005"/>
      <pos A="0.473955" C="0.112028" G="0.154019" T="0.259998"/>
      <pos A="0.194011" C="0.0720356" G="0.575935" T="0.158018"/>
      <pos A="0.160018" C="0.511948" G="0.218006" T="0.110028"/>
      <pos A="0.461958" C="0.236003" G="0.146021" T="0.156019"/>
      <pos A="0.40197" C="0.15202" G="0.234003" T="0.212008"/>
    </motif>
    <motif db="0" id="MAZ_HUMAN.H11MO.0.A" length="22" nsites="500" evalue="1.0e+000"
        url="http://hocomoco.autosome.ru/motif/MAZ_HUMAN.H11MO.0.A">
      <pos A="0.216007" C="0.144021" G="0.503949" T="0.136023"/>
      <pos A="0.283993" C="0.0240452" G="0.65192" T="0.040042"/>
      <pos A="0.30199" C="0.0120476" G="0.673915" T="0.0120476"/>
      <pos A="0.0820336" C="0.0180464" G="0.865877" T="0.0340432"/>
      <pos A="0.0520396" C="0.112028" G="0.825885" T="0.010048"/>
      <pos A="0.64792" C="0.0880324" G="0.0260448" T="0.238002"/>
      <pos A="0.0540392" C="0.010048" G="0.905869" T="0.030044"/>
      <pos A="0.114027" C="0.020046" G="0.85188" T="0.0140472"/>
      <pos A="0.265997" C="0.0340432" G="0.665917" T="0.0340432"/>
      <pos A="0.271996" C="0.00804839" G="0.679914" T="0.040042"/>
      <pos A="0.114027" C="0.20201" G="0.655919" T="0.0280444"/>
      <pos A="0.317986" C="0.134023" G="0.331984" T="0.216007"/>
      <pos A="0.174015" C="0.040042" G="0.69791" T="0.0880324"/>
      <pos A="0.333983" C="0.0540392" G="0.553939" T="0.0580384"/>
      <pos A="0.190012" C="0.120026" G="0.64792" T="0.0420416"/>
      <pos A="0.365977" C="0.0780344" G="0.511948" T="0.0440412"/>
      <pos A="0.29999" C="0.0720356" G="0.569936" T="0.0580384"/>
      <pos A="0.329984" C="0.134023" G="0.455959" T="0.080034"/>
      <pos A="0.259998" C="0.0620376" G="0.555939" T="0.122026"/>
      <pos A="0.273995" C="0.204009" G="0.445961" T="0.0760348"/>
      <pos A="0.355979" C="0.106029" G="0.429964" T="0.108028"/>
      <pos A="0.273995" C="0.0980304" G="0.561938" T="0.0660368"/>
    </motif>
    <motif db="0" id="MLXPL_HUMAN.H11MO.0.D" length="19" nsites="10" evalue="1.0e+000"
        url="http://hocomoco.autosome.ru/motif/MLXPL_HUMAN.H11MO.0.D">
      <pos A="0.0531731" C="0.244036" G="0.649618" T="0.0531731"/>
      <pos A="0.121764" C="0.873285" G="0.00247525" T="0.00247525"/>
      <pos A="0.921001" C="0.00247525" G="0.00247525" T="0.0740487"/>
      <pos A="0.00247525" C="0.3842" G="0.121764" T="0.49156"/>
      <pos A="0.0859776" C="0.121764" G="0.789783" T="0.00247525"/>
      <pos A="0.121764" C="0.00247525" G="0.312627" T="0.563134"/>
      <pos A="0.00247525" C="0.00247525" G="0.992574" T="0.00247525"/>
      <pos A="0.431916" C="0.252982" G="0.312627" T="0.00247525"/>
      <pos A="0.217196" C="0.706281" G="0.00247525" T="0.0740487"/>
      <pos A="0.622778" C="0.300698" G="0.0740487" T="0.00247525"/>
      <pos A="0.419987" C="0.479631" G="0.00247525" T="0.0979065"/>
      <pos A="0.181409" C="0.586992" G="0.00247525" T="0.229124"/>
      <pos A="0.0979065" C="0.3842" G="0.419987" T="0.0979065"/>
      <pos A="0.0859776" C="0.324556" G="0.27684" T="0.312627"/>
      <pos A="0.00247525" C="0.682423" G="0.217196" T="0.0979065"/>
      <pos A="0.0979065" C="0.00247525" G="0.897143" T="0.00247525"/>
      <pos A="0.00247525" C="0.00247525" G="0.00247525" T="0.992574"/>
      <pos A="0.00247525" C="0.121764" G="0.873285" T="0.00247525"/>
      <pos A="0.0531731" C="0.220178" G="0.375253" T="0.351396"/>
    </motif>
    <motif db="0" id="MNX1_HUMAN.H11MO.0.D" length="19" nsites="27" evalue="1.0e+000"
        url="http://hocomoco.autosome.ru/motif/MNX1_HUMAN.H11MO.0.D">
      <pos A="0.305351" C="0.489852" G="0.0839483" T="0.120849"/>
      <pos A="0.111624" C="0.222325" G="0.259225" T="0.406827"/>
      <pos A="0.554428" C="0.0747232" G="0.111624" T="0.259225"/>
      <pos A="0.130074" C="0.166974" G="0.0931734" T="0.609779"/>
      <pos A="0.000922509" C="0.000922509" G="0.0747232" T="0.923432"/>
      <pos A="0.111624" C="0.259225" G="0.0378229" T="0.591328"/>
      <pos A="0.333026" C="0.0747232" G="0.222325" T="0.369926"/>
      <pos A="0.443727" C="0.333026" G="0.000922509" T="0.222325"/>
      <pos A="0.369926" C="0.148524" G="0.148524" T="0.333026"/>
      <pos A="0.222325" C="0.0747232" G="0.111624" T="0.591328"/>
      <pos A="0.369926" C="0.296125" G="0.0747232" T="0.259225"/>
      <pos A="0.591328" C="0.0747232" G="0.000922509" T="0.333026"/>
      <pos A="0.0378229" C="0.849631" G="0.0747232" T="0.0378229"/>
      <pos A="0.0747232" C="0.443727" G="0.0747232" T="0.406827"/>
      <pos A="0.259225" C="0.480627" G="0.000922509" T="0.259225"/>
      <pos A="0.0101476" C="0.305351" G="0.157749" T="0.526753"/>
      <pos A="0.157749" C="0.194649" G="0.157749" T="0.489852"/>
      <pos A="0.351476" C="0.203875" G="0.130074" T="0.314576"/>
      <pos A="0.369926" C="0.185424" G="0.148524" T="0.296125"/>
    </motif>
    <motif db="0" id="MXI1_HUMAN.H11MO.0.A" length="15" nsites="500" evalue="1.0e+000"
        url="http://hocomoco.autosome.ru/motif/MXI1_HUMAN.H11MO.0.A">
      <pos A="0.229116" C="0.302422" G="0.393893" T="0.0745693"/>
      <pos A="0.00426041" C="0.967884" G="0.0258572" T="0.00199819"/>
      <pos A="0.964584" C="0.00170879" G="0.0299196" T="0.00378757"/>
      <pos A="0.022062" C="0.890618" G="0.0661165" T="0.0212036"/>
      <pos A="0.172994" C="0.0657976" G="0.751726" T="0.00948167"/>
      <pos A="0.0666986" C="0.0944282" G="0.0422768" T="0.796596"/>
      <pos A="0.007851" C="4.999e-05" G="0.985773" T="0.00632647"/>
      <pos A="0.0611057" C="0.171933" G="0.594561" T="0.1724"/>
      <pos A="0.119062" C="0.391811" G="0.371152" T="0.117974"/>
      <pos A="0.198314" C="0.239882" G="0.284866" T="0.276938"/>
      <pos A="0.0335558" C="0.232127" G="0.56559" T="0.168727"/>
      <pos A="0.118677" C="0.391928" G="0.320073" T="0.169323"/>
      <pos A="0.139129" C="0.305183" G="0.362948" T="0.19274"/>
      <pos A="0.163426" C="0.217487" G="0.451574" T="0.167513"/>
      <pos A="0.178987" C="0.307097" G="0.413344" T="0.100572"/>
    </motif>
    <motif db="0" id="MZF1_HUMAN.H11MO.0.B" length="13" nsites="500" evalue="1.0e+000"
        url="http://hocomoco.autosome.ru/motif/MZF1_HUMAN.H11MO.0.B">
      <pos A="0.365977" C="0.134023" G="0.377974" T="0.122026"/>
      <pos A="0.343981" C="0.110028" G="0.463957" T="0.0820336"/>
      <pos A="0.445961" C="0.0360428" G="0.246001" T="0.271996"/>
      <pos A="0.383973" C="4.999e-05" G="0.609928" T="0.00604879"/>
      <pos A="0.0120476" C="0.00404919" G="0.853879" T="0.130024"/>
      <pos A="0.0220456" C="4.999e-05" G="0.973855" T="0.00404919"/>
      <pos A="0.00604879" C="0.00604879" G="0.983853" T="0.00404919"/>
      <pos A="0.987852" C="0.00404919" G="0.00404919" T="0.00404919"/>
      <pos A="0.405969" C="0.010048" G="0.106029" T="0.477954"/>
      <pos A="0.0520396" C="0.144021" G="0.259998" T="0.543941"/>
      <pos A="0.184013" C="0.140022" G="0.375975" T="0.29999"/>
      <pos A="0.291992" C="0.114027" G="0.477954" T="0.116027"/>
      <pos A="0.34798" C="0.172016" G="0.359978" T="0.120026"/>
    </motif>
    <motif db="0" id="NANOG_HUMAN.H11MO.0.A" length="17" nsites="499" evalue="1.0e+000"
        url="http://hocomoco.autosome.ru/motif/NANOG_HUMAN.H11MO.0.A">
      <pos A="0.128281" C="0.258515" G="0.280555" T="0.332649"/>
      <pos A="0.0441294" C="0.486926" G="0.178371" T="0.290573"/>
      <pos A="0.0882088" C="0.51097" G="0.0701763" T="0.330645"/>
      <pos A="0.306602" C="0.0441294" G="0.0601583" T="0.58911"/>
      <pos A="0.0120717" C="0.0601583" G="0.0421258" T="0.885644"/>
      <pos A="0.0681727" C="0.00806452" G="0.0381186" T="0.885644"/>
      <pos A="0.110248" C="0.248497" G="0.58911" T="0.0521439"/>
      <pos A="0.376728" C="0.0421258" G="0.036115" T="0.545031"/>
      <pos A="0.230465" C="0.260519" G="0.192396" T="0.31662"/>
      <pos A="0.807504" C="0.0341114" G="0.0401222" T="0.118263"/>
      <pos A="0.0681727" C="0.0140753" G="0.0301042" T="0.887648"/>
      <pos A="0.026097" C="0.0180825" G="0.811511" T="0.14431"/>
      <pos A="0.0281006" C="0.635193" G="0.116259" T="0.220447"/>
      <pos A="0.681276" C="0.0321078" G="0.0160789" T="0.270537"/>
      <pos A="0.663244" C="0.0501403" G="0.240483" T="0.046133"/>
      <pos A="0.8055" C="0.0481366" G="0.0681727" T="0.0781907"/>
      <pos A="0.140303" C="0.150321" G="0.200411" T="0.508966"/>
    </motif>
    <motif db="0" id="NFAC1_HUMAN.H11MO.0.B" length="15" nsites="500" evalue="1.0e+000"
        url="http://hocomoco.autosome.ru/motif/NFAC1_HUMAN.H11MO.0.B">
      <pos A="0.481954" C="0.230004" G="0.234003" T="0.0540392"/>
      <pos A="0.393971" C="0.05004" G="0.060038" T="0.495951"/>
      <pos A="0.0840332" C="0.00804839" G="0.903869" T="0.00404919"/>
      <pos A="0.0140472" C="0.0460408" G="0.929864" T="0.010048"/>
      <pos A="0.945861" C="0.0120476" G="0.0360428" T="0.00604879"/>
      <pos A="0.809888" C="0.0680364" G="0.104029" T="0.0180464"/>
      <pos A="0.821886" C="0.0680364" G="0.0840332" T="0.0260448"/>
      <pos A="0.49995" C="0.166017" G="0.267996" T="0.0660368"/>
      <pos A="0.493951" C="0.0520396" G="0.142022" T="0.311988"/>
      <pos A="0.355979" C="0.238002" G="0.345981" T="0.060038"/>
      <pos A="0.487952" C="0.0880324" G="0.0440412" T="0.379974"/>
      <pos A="0.263997" C="0.030044" G="0.54794" T="0.158018"/>
      <pos A="0.537942" C="0.122026" G="0.222006" T="0.118026"/>
      <pos A="0.429964" C="0.317986" G="0.188012" T="0.0640372"/>
      <pos A="0.44996" C="0.120026" G="0.138022" T="0.291992"/>
    </motif>
    <motif db="0" id="NFIA_HUMAN.H11MO.0.C" length="15" nsites="233" evalue="1.0e+000"
        url="http://hocomoco.autosome.ru/motif/NFIA_HUMAN.H11MO.0.C">
      <pos A="0.145398" C="0.213939" G="0.108192" T="0.532471"/>
      <pos A="0.0336163" C="0.03057" G="0.0693013" T="0.866512"/>
      <pos A="0.0458014" C="0.0088109" G="0.877827" T="0.0675605"/>
      <pos A="0.0658198" C="0.0296997" G="0.854762" T="0.0497181"/>
      <pos A="0.111079" C="0.720291" G="0.114995" T="0.0536347"/>
      <pos A="0.415136" C="0.250003" G="0.1225" T="0.212362"/>
      <pos A="0.214864" C="0.327348" G="0.207028" T="0.250759"/>
      <pos A="0.367463" C="0.00192051" G="0.629421" T="0.00119521"/>
      <pos A="0.230311" C="0.218126" G="0.344318" T="0.207246"/>
      <pos A="0.302551" C="0.130874" G="0.101722" T="0.464852"/>
      <pos A="0.0755026" C="0.0694101" G="0.736284" T="0.118803"/>
      <pos A="0.0597272" C="0.812115" G="0.0629911" T="0.065167"/>
      <pos A="0.0571162" C="0.838661" G="0.0575513" T="0.0466718"/>
      <pos A="0.778823" C="0.0640791" G="0.0703892" T="0.0867086"/>
      <pos A="0.440599" C="0.0898609" G="0.354874" T="0.114666"/>
    </motif>
    <motif db="0" id="NFIC_HUMAN.H11MO.0.A" length="17" nsites="500" evalue="1.0e+000"
        url="http://hocomoco.autosome.ru/motif/NFIC_HUMAN.H11MO.0.A">
      <pos A="0.118026" C="0.487952" G="0.212008" T="0.182014"/>
      <pos A="0.0760348" C="0.435963" G="0.0360428" T="0.45196"/>
      <pos A="0.0660368" C="0.0220456" G="0.168016" T="0.743901"/>
      <pos A="0.0140472" C="0.00804839" G="0.915867" T="0.0620376"/>
      <pos A="0.0420416" C="0.0320436" G="0.889872" T="0.0360428"/>
      <pos A="0.204009" C="0.679914" G="0.0580384" T="0.0580384"/>
      <pos A="0.317986" C="0.253999" G="0.0640372" T="0.363977"/>
      <pos A="0.0920316" C="0.413967" G="0.252" T="0.242002"/>
      <pos A="4.999e-05" C="0.60193" G="4.999e-05" T="0.39797"/>
      <pos A="0.234003" C="0.39997" G="0.174015" T="0.192012"/>
      <pos A="0.285993" C="0.090032" G="0.180014" T="0.443961"/>
      <pos A="0.020046" C="0.0880324" G="0.627924" T="0.263997"/>
      <pos A="0.0240452" C="0.857878" G="0.0460408" T="0.0720356"/>
      <pos A="0.0180464" C="0.961858" G="0.00804839" T="0.0120476"/>
      <pos A="0.669916" C="0.244001" G="0.0140472" T="0.0720356"/>
      <pos A="0.455959" C="0.070036" G="0.377974" T="0.0960308"/>
      <pos A="0.214007" C="0.222006" G="0.457958" T="0.106029"/>
    </motif>
    <motif db="0" id="NKX22_HUMAN.H11MO.0.D" length="8" nsites="500" evalue="1.0e+000"
        url="http://hocomoco.autosome.ru/motif/NKX22_HUMAN.H11MO.0.D">
      <pos A="0.303989" C="0.070036" G="0.291992" T="0.333983"/>
      <pos A="0.208008" C="0.269996" G="0.517946" T="0.00404919"/>
      <pos A="0.977854" C="0.00204959" G="0.0120476" T="0.00804839"/>
      <pos A="0.279994" C="0.0120476" G="0.70191" T="0.00604879"/>
      <pos A="0.459958" C="4.999e-05" G="0.0740352" T="0.465957"/>
      <pos A="0.00804839" C="4.999e-05" G="0.989852" T="0.00204959"/>
      <pos A="0.0980304" C="0.295991" G="0.525945" T="0.080034"/>
      <pos A="0.263997" C="0.389972" G="0.0680364" T="0.277994"/>
    </motif>
    <motif db="0" id="NKX25_HUMAN.H11MO.0.B" length="8" nsites="499" evalue="1.0e+000"
        url="http://hocomoco.autosome.ru/motif/NKX25_HUMAN.H11MO.0.B">
      <pos A="0.106241" C="0.164346" G="0.310609" T="0.418804"/>
      <pos A="0.0761871" C="0.114256" G="0.537017" T="0.272541"/>
      <pos A="0.422811" C="0.0341114" G="0.518984" T="0.0240934"/>
      <pos A="0.979814" C="0.0160789" G="5.00902e-05" T="0.0040573"/>
      <pos A="0.036115" C="0.0040573" G="0.959778" T="5.00902e-05"/>
      <pos A="0.545031" C="0.0601583" G="0.0180825" T="0.376728"/>
      <pos A="0.198407" C="0.0020537" G="0.769435" T="0.0301042"/>
      <pos A="0.168353" C="0.302595" G="0.484923" T="0.0441294"/>
    </motif>
    <motif db="0" id="NKX61_HUMAN.H11MO.0.B" length="19" nsites="500" evalue="1.0e+000"
        url="http://hocomoco.autosome.ru/motif/NKX61_HUMAN.H11MO.0.B">
      <pos A="0.244001" C="0.118026" G="0.525945" T="0.112028"/>
      <pos A="0.705909" C="0.0880324" G="0.15002" T="0.0560388"/>
      <pos A="0.168016" C="0.269996" G="0.0920316" T="0.469956"/>
      <pos A="0.311988" C="0.05004" G="0.118026" T="0.519946"/>
      <pos A="0.607928" C="0.060038" G="0.265997" T="0.0660368"/>
      <pos A="0.985853" C="0.00204959" G="0.00804839" T="0.00404919"/>
      <pos A="0.030044" C="0.0460408" G="0.124025" T="0.79989"/>
      <pos A="0.0420416" C="0.0920316" G="0.559938" T="0.305989"/>
      <pos A="0.377974" C="0.0740352" G="0.39997" T="0.14802"/>
      <pos A="0.126025" C="0.335983" G="0.431964" T="0.106029"/>
      <pos A="0.333983" C="0.216007" G="0.158018" T="0.291992"/>
      <pos A="0.459958" C="0.060038" G="0.106029" T="0.373975"/>
      <pos A="0.389972" C="0.0560388" G="0.0420416" T="0.511948"/>
      <pos A="0.29799" C="0.0560388" G="0.0480404" T="0.59793"/>
      <pos A="0.138022" C="0.104029" G="0.0520396" T="0.705909"/>
      <pos A="0.595931" C="0.108028" G="0.253999" T="0.0420416"/>
      <pos A="0.979854" C="4.999e-05" G="0.0140472" T="0.00604879"/>
      <pos A="0.126025" C="0.030044" G="0.070036" T="0.773895"/>
      <pos A="0.154019" C="0.0920316" G="0.39797" T="0.355979"/>
    </motif>
    <motif db="0" id="NR0B1_HUMAN.H11MO.0.D" length="10" nsites="9" evalue="1.0e+000"
        url="http://hocomoco.autosome.ru/motif/NR0B1_HUMAN.H11MO.0.D">
      <pos A="0.0255205" C="0.246747" G="0.611119" T="0.116614"/>
      <pos A="0.341093" C="0.653412" G="0.00274725" T="0.00274725"/>
      <pos A="0.106854" C="0.00274725" G="0.887652" T="0.00274725"/>
      <pos A="0.119867" C="0.00274725" G="0.354106" T="0.523279"/>
      <pos A="0.00274725" C="0.00274725" G="0.991758" T="0.00274725"/>
      <pos A="0.00274725" C="0.197947" G="0.796559" T="0.00274725"/>
      <pos A="0.21096" C="0.00274725" G="0.679439" T="0.106854"/>
      <pos A="0.757519" C="0.119867" G="0.119867" T="0.00274725"/>
      <pos A="0.197947" C="0.36712" G="0.432186" T="0.00274725"/>
      <pos A="0.562319" C="0.00274725" G="0.432186" T="0.00274725"/>
    </motif>
    <motif db="0" id="NR1D1_HUMAN.H11MO.0.B" length="19" nsites="500" evalue="1.0e+000"
        url="http://hocomoco.autosome.ru/motif/NR1D1_HUMAN.H11MO.0.B">
      <pos A="0.421966" C="0.080034" G="0.321986" T="0.176015"/>
      <pos A="0.307988" C="0.0560388" G="0.535943" T="0.10003"/>
      <pos A="0.25" C="0.210008" G="0.491952" T="0.0480404"/>
      <pos A="0.269996" C="0.214007" G="0.321986" T="0.194011"/>
      <pos A="0.473955" C="0.44996" G="0.0460408" T="0.030044"/>
      <pos A="0.737902" C="0.00604879" G="0.0560388" T="0.20001"/>
      <pos A="0.080034" C="0.365977" G="0.427964" T="0.126025"/>
      <pos A="0.106029" C="0.0240452" G="0.0820336" T="0.787892"/>
      <pos A="0.196011" C="0.00204959" G="0.771896" T="0.030044"/>
      <pos A="0.0660368" C="0.0120476" G="0.729904" T="0.192012"/>
      <pos A="0.020046" C="0.05004" G="0.889872" T="0.040042"/>
      <pos A="0.146021" C="0.142022" G="0.196011" T="0.515947"/>
      <pos A="0.124025" C="0.669916" G="0.116027" T="0.090032"/>
      <pos A="0.877874" C="0.040042" G="0.0220456" T="0.060038"/>
      <pos A="0.210008" C="0.194011" G="0.465957" T="0.130024"/>
      <pos A="0.359978" C="0.118026" G="0.311988" T="0.210008"/>
      <pos A="0.367976" C="0.130024" G="0.35198" T="0.15002"/>
      <pos A="0.267996" C="0.0860328" G="0.417966" T="0.228004"/>
      <pos A="0.234003" C="0.176015" G="0.431964" T="0.158018"/>
    </motif>
    <motif db="0" id="NR1H3_HUMAN.H11MO.0.B" length="19" nsites="500" evalue="1.0e+000"
        url="http://hocomoco.autosome.ru/motif/NR1H3_HUMAN.H11MO.0.B">
      <pos A="0.168016" C="0.481954" G="0.208008" T="0.142022"/>
      <pos A="0.423965" C="0.224005" G="0.124025" T="0.228004"/>
      <pos A="0.373975" C="0.126025" G="0.419966" T="0.080034"/>
      <pos A="0.543941" C="0.0260448" G="0.379974" T="0.05004"/>
      <pos A="0.122026" C="0.00604879" G="0.813887" T="0.0580384"/>
      <pos A="0.0380424" C="0.0440412" G="0.755899" T="0.162018"/>
      <pos A="0.0640372" C="0.158018" G="0.15202" T="0.625925"/>
      <pos A="0.144021" C="0.427964" G="0.0840332" T="0.343981"/>
      <pos A="0.829884" C="0.0180464" G="0.0540392" T="0.0980304"/>
      <pos A="0.114027" C="0.591932" G="0.142022" T="0.15202"/>
      <pos A="0.224005" C="0.178014" G="0.0860328" T="0.511948"/>
      <pos A="0.240002" C="0.228004" G="0.289992" T="0.242002"/>
      <pos A="0.228004" C="0.323985" G="0.283993" T="0.164017"/>
      <pos A="0.659918" C="0.090032" G="0.172016" T="0.0780344"/>
      <pos A="0.080034" C="0.0260448" G="0.835883" T="0.0580384"/>
      <pos A="0.106029" C="0.040042" G="0.717906" T="0.136023"/>
      <pos A="0.15202" C="0.138022" G="0.220006" T="0.489952"/>
      <pos A="0.0780344" C="0.737902" G="0.0720356" T="0.112028"/>
      <pos A="0.871876" C="0.0440412" G="0.0480404" T="0.0360428"/>
    </motif>
    <motif db="0" id="NR1H3_HUMAN.H11MO.1.B" length="10" nsites="500" evalue="1.0e+000"
        url="http://hocomoco.autosome.ru/motif/NR1H3_HUMAN.H11MO.1.B">
      <pos A="0.487952" C="0.277994" G="0.10003" T="0.134023"/>
      <pos A="0.455959" C="0.265997" G="0.248" T="0.030044"/>
      <pos A="0.877874" C="0.00604879" G="0.0960308" T="0.020046"/>
      <pos A="0.0120476" C="4.999e-05" G="0.975855" T="0.0120476"/>
      <pos A="0.00604879" C="0.00804839" G="0.883873" T="0.10203"/>
      <pos A="0.106029" C="0.126025" G="0.154019" T="0.613927"/>
      <pos A="0.00604879" C="0.969856" G="0.0140472" T="0.010048"/>
      <pos A="0.981854" C="0.00804839" G="0.00804839" T="0.00204959"/>
      <pos A="0.206009" C="0.323985" G="0.34998" T="0.120026"/>
      <pos A="0.409968" C="0.14802" G="0.273995" T="0.168016"/>
    </motif>
    <motif db="0" id="NR1H4_HUMAN.H11MO.0.B" length="19" nsites="451" evalue="1.0e+000"
        url="http://hocomoco.autosome.ru/motif/NR1H4_HUMAN.H11MO.0.B">
      <pos A="0.270505" C="0.195134" G="0.438982" T="0.095378"/>
      <pos A="0.481102" C="0.015573" G="0.492186" T="0.0111394"/>
      <pos A="0.0732099" C="0.00892263" G="0.855742" T="0.0621259"/>
      <pos A="0.102028" C="0.0355243" G="0.740468" T="0.12198"/>
      <pos A="0.0244403" C="0.12198" G="0.332576" T="0.521004"/>
      <pos A="0.0288739" C="0.729384" G="0.146364" T="0.095378"/>
      <pos A="0.755985" C="0.0599091" G="0.1774" T="0.00670583"/>
      <pos A="0.370262" C="0.237253" G="0.29489" T="0.0975948"/>
      <pos A="0.0643427" C="0.179616" G="0.104245" T="0.651796"/>
      <pos A="0.0665595" C="0.0333075" G="0.89121" T="0.00892263"/>
      <pos A="0.483319" C="0.095378" G="0.321492" T="0.0998116"/>
      <pos A="0.0709931" C="0.846874" G="0.0576923" T="0.0244403"/>
      <pos A="0.0798603" C="0.804755" G="0.0111394" T="0.104245"/>
      <pos A="0.0776435" C="0.356961" G="0.279373" T="0.286023"/>
      <pos A="0.170749" C="0.421248" G="0.235037" T="0.172966"/>
      <pos A="0.119763" C="0.219519" G="0.474451" T="0.186267"/>
      <pos A="0.319275" C="0.290457" G="0.305974" T="0.0842939"/>
      <pos A="0.0709931" C="0.00670583" G="0.809189" T="0.113112"/>
      <pos A="0.0732099" C="0.0643427" G="0.771503" T="0.0909444"/>
    </motif>
    <motif db="0" id="NR2C2_HUMAN.H11MO.0.B" length="12" nsites="500" evalue="1.0e+000"
        url="http://hocomoco.autosome.ru/motif/NR2C2_HUMAN.H11MO.0.B">
      <pos A="0.208008" C="0.112028" G="0.625925" T="0.0540392"/>
      <pos A="0.0420416" C="0.319986" G="0.453959" T="0.184013"/>
      <pos A="0.030044" C="0.0280444" G="0.0920316" T="0.84988"/>
      <pos A="0.00804839" C="0.403969" G="0.0540392" T="0.533943"/>
      <pos A="0.373975" C="0.587932" G="0.0280444" T="0.010048"/>
      <pos A="0.236003" C="0.465957" G="0.291992" T="0.00604879"/>
      <pos A="0.357978" C="4.999e-05" G="0.637922" T="0.00404919"/>
      <pos A="0.0160468" C="0.00604879" G="0.955859" T="0.0220456"/>
      <pos A="0.0160468" C="0.0120476" G="0.84988" T="0.122026"/>
      <pos A="0.00804839" C="0.030044" G="0.228004" T="0.733903"/>
      <pos A="0.020046" C="0.80189" G="0.118026" T="0.060038"/>
      <pos A="0.675915" C="0.0420416" G="0.261998" T="0.020046"/>
    </motif>
    <motif db="0" id="NR2E3_HUMAN.H11MO.0.C" length="14" nsites="23" evalue="1.0e+000"
        url="http://hocomoco.autosome.ru/motif/NR2E3_HUMAN.H11MO.0.C">
      <pos A="0.500306" C="0.155152" G="0.18939" T="0.155152"/>
      <pos A="0.825564" C="0.0695578" G="0.0695578" T="0.03532"/>
      <pos A="0.782999" C="0.03532" G="0.146361" T="0.03532"/>
      <pos A="0.0695578" C="0.0695578" G="0.722851" T="0.138033"/>
      <pos A="0.0695578" C="0.00108225" G="0.103796" T="0.825564"/>
      <pos A="0.0695578" C="0.89404" G="0.03532" T="0.00108225"/>
      <pos A="0.928278" C="0.00108225" G="0.03532" T="0.03532"/>
      <pos A="0.791327" C="0.138033" G="0.0695578" T="0.00108225"/>
      <pos A="0.962515" C="0.00108225" G="0.00108225" T="0.03532"/>
      <pos A="0.817236" C="0.00108225" G="0.146361" T="0.03532"/>
      <pos A="0.249075" C="0.0695578" G="0.61181" T="0.0695578"/>
      <pos A="0.03532" C="0.0695578" G="0.206509" T="0.688613"/>
      <pos A="0.138033" C="0.688613" G="0.103796" T="0.0695578"/>
      <pos A="0.731411" C="0.146593" G="0.0781172" T="0.0438794"/>
    </motif>
    <motif db="0" id="NR2F6_HUMAN.H11MO.0.D" length="18" nsites="11" evalue="1.0e+000"
        url="http://hocomoco.autosome.ru/motif/NR2F6_HUMAN.H11MO.0.D">
      <pos A="0.473459" C="0.0265412" G="0.288862" T="0.211138"/>
      <pos A="0.177133" C="0.00225225" G="0.818362" T="0.00225225"/>
      <pos A="0.0896926" C="0.274289" G="0.633766" T="0.00225225"/>
      <pos A="0.44917" C="0.00225225" G="0.186849" T="0.361729"/>
      <pos A="0.186849" C="0.721207" G="0.0896926" T="0.00225225"/>
      <pos A="0.993243" C="0.00225225" G="0.00225225" T="0.00225225"/>
      <pos A="0.905803" C="0.00225225" G="0.0896926" T="0.00225225"/>
      <pos A="0.711491" C="0.00225225" G="0.284005" T="0.00225225"/>
      <pos A="0.00225225" C="0.00225225" G="0.993243" T="0.00225225"/>
      <pos A="0.177133" C="0.0994082" G="0.274289" T="0.44917"/>
      <pos A="0.186849" C="0.186849" G="0.177133" T="0.44917"/>
      <pos A="0.177133" C="0.633766" G="0.186849" T="0.00225225"/>
      <pos A="0.905803" C="0.00225225" G="0.0896926" T="0.00225225"/>
      <pos A="0.274289" C="0.274289" G="0.186849" T="0.264573"/>
      <pos A="0.186849" C="0.284005" G="0.177133" T="0.352014"/>
      <pos A="0.186849" C="0.00225225" G="0.361729" T="0.44917"/>
      <pos A="0.264573" C="0.0896926" G="0.468601" T="0.177133"/>
      <pos A="0.53661" C="0.186849" G="0.274289" T="0.00225225"/>
    </motif>
    <motif db="0" id="NR4A1_HUMAN.H11MO.0.A" length="9" nsites="491" evalue="1.0e+000"
        url="http://hocomoco.autosome.ru/motif/NR4A1_HUMAN.H11MO.0.A">
      <pos A="0.794187" C="0.0367033" G="0.148697" T="0.0204134"/>
      <pos A="0.816585" C="0.0163409" G="0.142588" T="0.0244858"/>
      <pos A="0.908216" C="0.0265221" G="0.0529933" T="0.0122684"/>
      <pos A="0.126298" C="0.00819589" G="0.584453" T="0.281053"/>
      <pos A="0.0713195" C="0.0570658" G="0.798259" T="0.0733557"/>
      <pos A="0.110008" C="0.144624" G="0.281053" T="0.464315"/>
      <pos A="0.0570658" C="0.788078" G="0.0692832" T="0.0855732"/>
      <pos A="0.855274" C="0.0143046" G="0.0407758" T="0.0896457"/>
      <pos A="0.240328" C="0.254582" G="0.338068" T="0.167023"/>
    </motif>
    <motif db="0" id="NR4A3_HUMAN.H11MO.0.D" length="10" nsites="5" evalue="1.0e+000"
        url="http://hocomoco.autosome.ru/motif/NR4A3_HUMAN.H11MO.0.D">
      <pos A="0.209376" C="0.725557" G="0.0325336" T="0.0325336"/>
      <pos A="0.808452" C="0.181744" G="0.00490196" T="0.00490196"/>
      <pos A="0.985294" C="0.00490196" G="0.00490196" T="0.00490196"/>
      <pos A="0.985294" C="0.00490196" G="0.00490196" T="0.00490196"/>
      <pos A="0.00490196" C="0.00490196" G="0.985294" T="0.00490196"/>
      <pos A="0.00490196" C="0.00490196" G="0.985294" T="0.00490196"/>
      <pos A="0.00490196" C="0.00490196" G="0.00490196" T="0.985294"/>
      <pos A="0.00490196" C="0.874768" G="0.115429" T="0.00490196"/>
      <pos A="0.985294" C="0.00490196" G="0.00490196" T="0.00490196"/>
      <pos A="0.0325336" C="0.386219" G="0.548714" T="0.0325336"/>
    </motif>
    <motif db="0" id="OLIG2_HUMAN.H11MO.0.B" length="18" nsites="500" evalue="1.0e+000"
        url="http://hocomoco.autosome.ru/motif/OLIG2_HUMAN.H11MO.0.B">
      <pos A="0.216007" C="0.619926" G="0.142022" T="0.0220456"/>
      <pos A="0.15202" C="0.825885" G="0.00404919" T="0.0180464"/>
      <pos A="0.839882" C="0.0160468" G="0.0260448" T="0.118026"/>
      <pos A="0.00804839" C="0.0260448" G="0.489952" T="0.475955"/>
      <pos A="0.154019" C="0.783893" G="0.05004" T="0.0120476"/>
      <pos A="0.0340432" C="0.0140472" G="0.00604879" T="0.945861"/>
      <pos A="4.999e-05" C="0.0140472" G="0.911868" T="0.0740352"/>
      <pos A="0.0120476" C="0.361978" G="0.180014" T="0.445961"/>
      <pos A="0.0240452" C="0.252" G="0.0340432" T="0.689912"/>
      <pos A="0.080034" C="0.257998" G="0.154019" T="0.507948"/>
      <pos A="0.0980304" C="0.431964" G="0.186013" T="0.283993"/>
      <pos A="0.104029" C="0.489952" G="0.114027" T="0.291992"/>
      <pos A="0.176015" C="0.381974" G="0.166017" T="0.275995"/>
      <pos A="0.267996" C="0.0860328" G="0.192012" T="0.453959"/>
      <pos A="0.0820336" C="0.259998" G="0.291992" T="0.365977"/>
      <pos A="0.188012" C="0.45196" G="0.136023" T="0.224005"/>
      <pos A="0.228004" C="0.230004" G="0.10203" T="0.439962"/>
      <pos A="0.130024" C="0.19801" G="0.339982" T="0.331984"/>
    </motif>
    <motif db="0" id="OLIG2_HUMAN.H11MO.1.B" length="10" nsites="498" evalue="1.0e+000"
        url="http://hocomoco.autosome.ru/motif/OLIG2_HUMAN.H11MO.1.B">
      <pos A="0.174714" C="0.58427" G="0.116493" T="0.124523"/>
      <pos A="0.22892" C="0.732835" G="0.00607308" T="0.0321723"/>
      <pos A="0.66056" C="0.0642943" G="0.0683096" T="0.206836"/>
      <pos A="0.028157" C="0.0542562" G="0.397561" T="0.520026"/>
      <pos A="0.172706" C="0.698705" G="0.0522485" T="0.0763401"/>
      <pos A="0.0161112" C="0.00808071" G="0.00808071" T="0.967727"/>
      <pos A="0.0100883" C="0.0241417" G="0.8553" T="0.11047"/>
      <pos A="0.00808071" C="0.321271" G="0.214866" T="0.455782"/>
      <pos A="0.0381951" C="0.327294" G="0.0783477" T="0.556163"/>
      <pos A="0.15263" C="0.251004" G="0.172706" T="0.42366"/>
    </motif>
    <motif db="0" id="OSR2_HUMAN.H11MO.0.C" length="16" nsites="473" evalue="1.0e+000"
        url="http://hocomoco.autosome.ru/motif/OSR2_HUMAN.H11MO.0.C">
      <pos A="0.173378" C="0.164923" G="0.488322" T="0.173378"/>
      <pos A="0.0719193" C="0.403773" G="0.211425" T="0.312883"/>
      <pos A="0.167037" C="0.287518" G="0.122648" T="0.422796"/>
      <pos A="0.131103" C="0.346703" G="0.378408" T="0.143786"/>
      <pos A="0.0550095" C="0.670101" G="0.0592369" T="0.215652"/>
      <pos A="0.344589" C="0.02119" G="0.145899" T="0.488322"/>
      <pos A="0.0338723" C="0.0169626" G="0.944885" T="0.00428028"/>
      <pos A="0.0148489" C="0.972363" G="0.00850772" T="0.00428028"/>
      <pos A="0.00216656" C="0.0486684" G="0.00216656" T="0.946999"/>
      <pos A="0.24313" C="0.215652" G="0.205083" T="0.336134"/>
      <pos A="0.00216656" C="0.991387" G="0.00216656" T="0.00428028"/>
      <pos A="0.00850772" C="0.173378" G="0.00216656" T="0.815948"/>
      <pos A="0.0951702" C="0.167037" G="0.617259" T="0.120535"/>
      <pos A="0.181833" C="0.446047" G="0.122648" T="0.249472"/>
      <pos A="0.302315" C="0.109966" G="0.232562" T="0.355157"/>
      <pos A="0.0803741" C="0.16915" G="0.587666" T="0.162809"/>
    </motif>
    <motif db="0" id="P73_HUMAN.H11MO.0.A" length="19" nsites="500" evalue="1.0e+000"
        url="http://hocomoco.autosome.ru/motif/P73_HUMAN.H11MO.0.A">
      <pos A="0.355979" C="0.160018" G="0.319986" T="0.164017"/>
      <pos A="0.321986" C="0.0920316" G="0.39997" T="0.186013"/>
      <pos A="0.389972" C="0.0760348" G="0.379974" T="0.154019"/>
      <pos A="0.0340432" C="0.873875" G="0.040042" T="0.0520396"/>
      <pos A="0.609928" C="0.14802" G="0.0680364" T="0.174015"/>
      <pos A="0.311988" C="0.0120476" G="0.0780344" T="0.59793"/>
      <pos A="0.00804839" C="0.010048" G="0.975855" T="0.00604879"/>
      <pos A="0.0680364" C="0.479954" G="0.0140472" T="0.437962"/>
      <pos A="0.136023" C="0.585933" G="0.0740352" T="0.204009"/>
      <pos A="0.122026" C="0.739902" G="0.0840332" T="0.0540392"/>
      <pos A="0.617926" C="0.212008" G="0.010048" T="0.160018"/>
      <pos A="0.283993" C="0.0860328" G="0.513947" T="0.116027"/>
      <pos A="0.555939" C="0.0380424" G="0.313987" T="0.0920316"/>
      <pos A="0.010048" C="0.953859" G="0.0240452" T="0.0120476"/>
      <pos A="0.50195" C="0.160018" G="0.0260448" T="0.311988"/>
      <pos A="0.110028" C="0.0960308" G="0.110028" T="0.683913"/>
      <pos A="0.0340432" C="0.0120476" G="0.939862" T="0.0140472"/>
      <pos A="0.0880324" C="0.49995" G="0.0420416" T="0.369976"/>
      <pos A="0.188012" C="0.509948" G="0.0820336" T="0.220006"/>
    </motif>
    <motif db="0" id="PATZ1_HUMAN.H11MO.0.C" length="22" nsites="491" evalue="1.0e+000"
        url="http://hocomoco.autosome.ru/motif/PATZ1_HUMAN.H11MO.0.C">
      <pos A="0.234219" C="0.0916819" G="0.560018" T="0.114081"/>
      <pos A="0.136479" C="0.0265221" G="0.639432" T="0.197567"/>
      <pos A="0.142588" C="0.083537" G="0.682193" T="0.0916819"/>
      <pos A="0.0407758" C="0.0855732" G="0.84102" T="0.0326308"/>
      <pos A="0.458206" C="0.287161" G="0.136479" T="0.118153"/>
      <pos A="0.2444" C="0.0611383" G="0.623142" T="0.0713195"/>
      <pos A="0.142588" C="0.0305946" G="0.706628" T="0.120189"/>
      <pos A="0.215893" C="0.0652108" G="0.692374" T="0.0265221"/>
      <pos A="0.126298" C="0.0163409" G="0.847129" T="0.0102321"/>
      <pos A="0.21182" C="0.118153" G="0.614997" T="0.0550295"/>
      <pos A="0.417481" C="0.557982" G="0.00819589" T="0.0163409"/>
      <pos A="0.0794645" C="0.0285583" G="0.55391" T="0.338068"/>
      <pos A="0.0285583" C="0.142588" G="0.765679" T="0.0631745"/>
      <pos A="0.160914" C="0.160914" G="0.606852" T="0.0713195"/>
      <pos A="0.327886" C="0.0631745" G="0.578345" T="0.0305946"/>
      <pos A="0.291234" C="0.191458" G="0.494858" T="0.0224496"/>
      <pos A="0.240328" C="0.240328" G="0.348249" T="0.171095"/>
      <pos A="0.158878" C="0.075392" G="0.576308" T="0.189422"/>
      <pos A="0.128334" C="0.0570658" G="0.773824" T="0.0407758"/>
      <pos A="0.413409" C="0.217929" G="0.313633" T="0.0550295"/>
      <pos A="0.317705" C="0.0143046" G="0.623142" T="0.0448483"/>
      <pos A="0.138516" C="0.203675" G="0.48875" T="0.169059"/>
    </motif>
    <motif db="0" id="PAX2_HUMAN.H11MO.0.D" length="18" nsites="50" evalue="1.0e+000"
        url="http://hocomoco.autosome.ru/motif/PAX2_HUMAN.H11MO.0.D">
      <pos A="0.231252" C="0.182936" G="0.41177" T="0.174043"/>
      <pos A="0.331888" C="0.274679" G="0.0577075" T="0.335725"/>
      <pos A="0.0577075" C="0.156776" G="0.252006" T="0.533511"/>
      <pos A="0.17753" C="0.462004" G="0.182936" T="0.17753"/>
      <pos A="0.547292" C="0.160262" G="0.200203" T="0.0922429"/>
      <pos A="0.194798" C="0.174043" G="0.453629" T="0.17753"/>
      <pos A="0.000499002" C="0.154857" G="0.0196853" T="0.824959"/>
      <pos A="0.0803807" C="0.583395" G="0.295784" T="0.0404398"/>
      <pos A="0.821472" C="0.0404398" G="0.137589" T="0.000499002"/>
      <pos A="0.15137" C="0.257412" G="0.0941615" T="0.497057"/>
      <pos A="0.217471" C="0.0596261" G="0.585314" T="0.137589"/>
      <pos A="0.262817" C="0.519213" G="0.120322" T="0.0976484"/>
      <pos A="0.196716" C="0.0922429" G="0.510838" T="0.200203"/>
      <pos A="0.0577075" C="0.240144" G="0.000499002" T="0.701649"/>
      <pos A="0.0803807" C="0.0976484" G="0.821472" T="0.000499002"/>
      <pos A="0.779612" C="0.000499002" G="0.0404398" T="0.179449"/>
      <pos A="0.0695697" C="0.609906" G="0.000499002" T="0.320026"/>
      <pos A="0.51437" C="0.042054" G="0.144609" T="0.298967"/>
    </motif>
    <motif db="0" id="PAX5_HUMAN.H11MO.0.A" length="21" nsites="202" evalue="1.0e+000"
        url="http://hocomoco.autosome.ru/motif/PAX5_HUMAN.H11MO.0.A">
      <pos A="0.133721" C="0.282162" G="0.504824" T="0.0792924"/>
      <pos A="0.128773" C="0.499876" G="0.188149" T="0.183201"/>
      <pos A="0.148565" C="0.41576" G="0.331643" T="0.104033"/>
      <pos A="0.202994" C="0.0545522" G="0.257422" T="0.485032"/>
      <pos A="0.198046" C="0.0446561" G="0.752227" T="0.00507175"/>
      <pos A="0.158461" C="0.138669" G="0.539461" T="0.163409"/>
      <pos A="0.0248639" C="0.118877" G="0.623577" T="0.232682"/>
      <pos A="0.03476" C="0.875928" G="0.0595002" T="0.029812"/>
      <pos A="0.781915" C="0.03476" G="0.163409" T="0.0199159"/>
      <pos A="0.386071" C="0.113929" G="0.46524" T="0.03476"/>
      <pos A="0.03476" C="0.732434" G="0.128773" T="0.104033"/>
      <pos A="0.410811" C="0.267318" G="0.277214" T="0.0446561"/>
      <pos A="0.311851" C="0.0199159" G="0.618629" T="0.0496042"/>
      <pos A="0.682954" C="0.0397081" G="0.163409" T="0.113929"/>
      <pos A="0.03476" C="0.163409" G="0.772019" T="0.029812"/>
      <pos A="0.0100198" C="0.781915" G="0.0446561" T="0.163409"/>
      <pos A="0.217838" C="0.03476" G="0.71759" T="0.029812"/>
      <pos A="0.321747" C="0.029812" G="0.158461" T="0.48998"/>
      <pos A="0.173305" C="0.029812" G="0.791811" T="0.00507175"/>
      <pos A="0.811603" C="0.03476" G="0.104033" T="0.0496042"/>
      <pos A="0.118877" C="0.801707" G="0.029812" T="0.0496042"/>
    </motif>
    <motif db="0" id="PAX8_HUMAN.H11MO.0.D" length="14" nsites="37" evalue="1.0e+000"
        url="http://hocomoco.autosome.ru/motif/PAX8_HUMAN.H11MO.0.D">
      <pos A="0.116622" C="0.212108" G="0.397019" T="0.274251"/>
      <pos A="0.0825195" C="0.223476" G="0.0961605" T="0.597844"/>
      <pos A="0.246211" C="0.379589" G="0.318963" T="0.0552376"/>
      <pos A="0.831256" C="0.0703942" G="0.0552376" T="0.0431123"/>
      <pos A="0.137083" C="0.449309" G="0.000673854" T="0.412933"/>
      <pos A="0.0688786" C="0.159818" G="0.0431123" T="0.728191"/>
      <pos A="0.0855508" C="0.437184" G="0.449309" T="0.0279557"/>
      <pos A="0.464466" C="0.058269" G="0.391714" T="0.0855508"/>
      <pos A="0.42809" C="0.328057" G="0.134052" T="0.109801"/>
      <pos A="0.0279557" C="0.224992" G="0.678174" T="0.0688786"/>
      <pos A="0.143146" C="0.528124" G="0.000673854" T="0.328057"/>
      <pos A="0.388683" C="0.109801" G="0.500842" T="0.000673854"/>
      <pos A="0.000673854" C="0.0976761" G="0.455372" T="0.446278"/>
      <pos A="0.343971" C="0.0559955" G="0.434911" T="0.165123"/>
    </motif>
    <motif db="0" id="PITX3_HUMAN.H11MO.0.D" length="18" nsites="7586" evalue="1.0e+000"
        url="http://hocomoco.autosome.ru/motif/PITX3_HUMAN.H11MO.0.D">
      <pos A="0.225416" C="0.161219" G="0.41405" T="0.199315"/>
      <pos A="0.196053" C="0.11472" G="0.518748" T="0.17048"/>
      <pos A="0.197173" C="0.0886852" G="0.545573" T="0.168568"/>
      <pos A="0.246408" C="0.031014" G="0.538785" T="0.183793"/>
      <pos A="0.291062" C="0.033881" G="0.392432" T="0.282625"/>
      <pos A="0.522769" C="0.0935626" G="0.00972502" T="0.373944"/>
      <pos A="0.22067" C="0.0460085" G="0.030981" T="0.70234"/>
      <pos A="0.266082" C="0.132417" G="0.0695384" T="0.531963"/>
      <pos A="0.599323" C="0.146785" G="0.137558" T="0.116334"/>
      <pos A="0.480652" C="0.0938921" G="0.237049" T="0.188407"/>
      <pos A="0.217111" C="0.119432" G="0.548111" T="0.115346"/>
      <pos A="0.0751407" C="0.00698976" G="0.898752" T="0.0191172"/>
      <pos A="0.00778068" C="0.00224424" G="0.962553" T="0.0274219"/>
      <pos A="0.88557" C="0.107305" G="0.00158514" T="0.00553974"/>
      <pos A="3.62505e-05" C="0.000299891" G="0.000168071" T="0.999496"/>
      <pos A="0.00451813" C="0.00834091" G="0.000695351" T="0.986446"/>
      <pos A="0.963641" C="0.00122263" G="0.00280447" T="0.0323322"/>
      <pos A="0.375493" C="0.101702" G="0.357302" T="0.165503"/>
    </motif>
    <motif db="0" id="PLAG1_HUMAN.H11MO.0.D" length="17" nsites="25" evalue="1.0e+000"
        url="http://hocomoco.autosome.ru/motif/PLAG1_HUMAN.H11MO.0.D">
      <pos A="0.22012" C="0.0209163" G="0.658367" T="0.100598"/>
      <pos A="0.200199" C="0.000996016" G="0.797809" T="0.000996016"/>
      <pos A="0.399402" C="0.000996016" G="0.598606" T="0.000996016"/>
      <pos A="0.000996016" C="0.000996016" G="0.997012" T="0.000996016"/>
      <pos A="0.000996016" C="0.319721" G="0.678287" T="0.000996016"/>
      <pos A="0.0408367" C="0.558765" G="0.27988" T="0.120518"/>
      <pos A="0.518924" C="0.359562" G="0.0806773" T="0.0408367"/>
      <pos A="0.200199" C="0.319721" G="0.120518" T="0.359562"/>
      <pos A="0.200199" C="0.319721" G="0.24004" T="0.24004"/>
      <pos A="0.439243" C="0.0806773" G="0.200199" T="0.27988"/>
      <pos A="0.319721" C="0.24004" G="0.439243" T="0.000996016"/>
      <pos A="0.160359" C="0.0806773" G="0.479084" T="0.27988"/>
      <pos A="0.678287" C="0.160359" G="0.120518" T="0.0408367"/>
      <pos A="0.0806773" C="0.000996016" G="0.797809" T="0.120518"/>
      <pos A="0.0408367" C="0.000996016" G="0.957171" T="0.000996016"/>
      <pos A="0.000996016" C="0.000996016" G="0.997012" T="0.000996016"/>
      <pos A="0.0806773" C="0.0408367" G="0.678287" T="0.200199"/>
    </motif>
    <motif db="0" id="PO3F3_HUMAN.H11MO.0.D" length="17" nsites="1346" evalue="1.0e+000"
        url="http://hocomoco.autosome.ru/motif/PO3F3_HUMAN.H11MO.0.D">
      <pos A="0.378519" C="0.162339" G="0.159368" T="0.299773"/>
      <pos A="0.309431" C="0.114795" G="0.108109" T="0.467666"/>
      <pos A="0.462651" C="0.0525778" G="0.0748644" T="0.409906"/>
      <pos A="0.696289" C="0.0403202" G="0.0722643" T="0.191126"/>
      <pos A="0.482152" C="0.0542493" G="0.0475633" T="0.416035"/>
      <pos A="0.20357" C="0.0408773" G="0.0780217" T="0.677531"/>
      <pos A="0.246657" C="0.0587066" G="0.0475633" T="0.647073"/>
      <pos A="0.915998" C="0.0275054" G="0.03642" T="0.0200765"/>
      <pos A="0.0267625" C="0.063164" G="0.106251" T="0.803822"/>
      <pos A="0.00819033" C="0.0178479" G="0.70799" T="0.265972"/>
      <pos A="0.109223" C="0.609929" G="0.0683642" T="0.212484"/>
      <pos A="0.564613" C="0.0111619" G="0.0639068" T="0.360319"/>
      <pos A="0.547526" C="0.0698499" G="0.0520207" T="0.330603"/>
      <pos A="0.657288" C="0.0503492" G="0.0808075" T="0.211556"/>
      <pos A="0.258543" C="0.0609353" G="0.0594495" T="0.621072"/>
      <pos A="0.232728" C="0.109409" G="0.148782" T="0.509082"/>
      <pos A="0.335246" C="0.138381" G="0.138381" T="0.387991"/>
    </motif>
    <motif db="0" id="PPARA_HUMAN.H11MO.0.B" length="17" nsites="500" evalue="1.0e+000"
        url="http://hocomoco.autosome.ru/motif/PPARA_HUMAN.H11MO.0.B">
      <pos A="0.491952" C="0.216007" G="0.126025" T="0.166017"/>
[truncated: 201,273 more chars]
