# Supplementary material for: DeepEPI: CNN-transformer-based model for extracting TF interactions through predicting enhancer-promoter interactions
Source: Bioinform Adv. 2025 Sep 17;5(1):vbaf221. doi: 10.1093/bioadv/vbaf221 (PMC12478696; doi:10.1093/bioadv/vbaf221)
Supplement: vbaf221_Supplementary_Data [file vbaf221_supplementary_data.zip › Supplementary_file5/K562/result_promoter3-k562/tomtom.tsv]

Query_ID	Target_ID	Optimal_offset	p-value	E-value	q-value	Overlap	Query_consensus	Target_consensus	Orientation
M0	RXRA_HUMAN.H11MO.0.A	-19	0.000149852	0.115236	0.145393	20	GCCGTTGTGAAGGACGGTTTCGAAGTGATGACGTGAGGGC	GGGGGAGGCAGAGGTCAGAG	+
M0	BC11A_HUMAN.H11MO.0.A	-22	0.000322069	0.247671	0.145393	17	GCCGTTGTGAAGGACGGTTTCGAAGTGATGACGTGAGGGC	AAAAGAGGAAGTGAAAA	+
M0	ATF1_HUMAN.H11MO.0.B	-25	0.000440301	0.338591	0.145393	11	GCCGTTGTGAAGGACGGTTTCGAAGTGATGACGTGAGGGC	CGGTGACGTCA	+
M0	CREB1_HUMAN.H11MO.0.A	-25	0.000440301	0.338591	0.145393	11	GCCGTTGTGAAGGACGGTTTCGAAGTGATGACGTGAGGGC	CGATGACGTCA	+
M0	IRX2_HUMAN.H11MO.0.D	-20	0.000480118	0.369211	0.145393	19	GCCGTTGTGAAGGACGGTTTCGAAGTGATGACGTGAGGGC	ACATGGGTGGGCATGTTGG	+
M0	RARG_HUMAN.H11MO.0.B	-16	0.000764038	0.587545	0.19281	18	GCCGTTGTGAAGGACGGTTTCGAAGTGATGACGTGAGGGC	CCCAGGTCACTCTGACCT	-
M0	SMAD3_HUMAN.H11MO.0.B	-27	0.000908241	0.698437	0.196458	12	GCCGTTGTGAAGGACGGTTTCGAAGTGATGACGTGAGGGC	CAGGTGACAGAG	-
M0	PROX1_HUMAN.H11MO.0.D	-23	0.00156203	1.2012	0.264471	17	GCCGTTGTGAAGGACGGTTTCGAAGTGATGACGTGAGGGC	GGGTAAGGCGGGTTGGG	+
M0	ATF2_HUMAN.H11MO.0.B	-26	0.00178417	1.37203	0.264471	11	GCCGTTGTGAAGGACGGTTTCGAAGTGATGACGTGAGGGC	GATGACGTCAT	+
M0	CREM_HUMAN.H11MO.0.C	-25	0.00178417	1.37203	0.264471	11	GCCGTTGTGAAGGACGGTTTCGAAGTGATGACGTGAGGGC	CACTGACGTCA	+
M0	GATA1_HUMAN.H11MO.0.A	-17	0.00193769	1.49008	0.264471	19	GCCGTTGTGAAGGACGGTTTCGAAGTGATGACGTGAGGGC	CTGGCGGGGACAGATAAGA	+
M0	NR1H3_HUMAN.H11MO.0.B	-22	0.00209601	1.61183	0.264471	18	GCCGTTGTGAAGGACGGTTTCGAAGTGATGACGTGAGGGC	CAGAGGTCACTGCAGGTCA	+
M0	THB_HUMAN.H11MO.0.C	-24	0.00277275	2.13225	0.296692	16	GCCGTTGTGAAGGACGGTTTCGAAGTGATGACGTGAGGGC	GAGGTCAGGTCAGGTCA	+
M0	GATA2_HUMAN.H11MO.0.A	-17	0.00285876	2.19838	0.296692	19	GCCGTTGTGAAGGACGGTTTCGAAGTGATGACGTGAGGGC	CTGGGGGGTGGAGATAAGG	+
M0	ZN563_HUMAN.H11MO.0.C	-14	0.00305669	2.3506	0.296692	21	GCCGTTGTGAAGGACGGTTTCGAAGTGATGACGTGAGGGC	GCAGCTGCCAGTGAGGATCCC	-
M0	THA_HUMAN.H11MO.1.D	-27	0.00322876	2.48292	0.296692	10	GCCGTTGTGAAGGACGGTTTCGAAGTGATGACGTGAGGGC	CTGACCTGAA	-
M0	TAL1_HUMAN.H11MO.0.A	-17	0.0033311	2.56162	0.296692	19	GCCGTTGTGAAGGACGGTTTCGAAGTGATGACGTGAGGGC	CTGGGGGGGGCAGATAAGG	+
M0	IRF4_HUMAN.H11MO.0.A	-22	0.00417472	3.21036	0.351173	18	GCCGTTGTGAAGGACGGTTTCGAAGTGATGACGTGAGGGC	AAAAGAGGAAGTGAAACT	+
M0	THA_HUMAN.H11MO.0.C	-20	0.00445843	3.42853	0.3553	17	GCCGTTGTGAAGGACGGTTTCGAAGTGATGACGTGAGGGC	GGGTCACTTCAGGTCAG	+
M0	SRBP2_HUMAN.H11MO.0.B	-25	0.00478233	3.67761	0.360349	13	GCCGTTGTGAAGGACGGTTTCGAAGTGATGACGTGAGGGC	GGGTGGGGTGAGG	+
M0	CLOCK_HUMAN.H11MO.0.C	-25	0.00512284	3.93947	0.360349	14	GCCGTTGTGAAGGACGGTTTCGAAGTGATGACGTGAGGGC	TGTTCACGTGTCTG	-
M0	TBX20_HUMAN.H11MO.0.D	-22	0.00602937	4.63658	0.360349	14	GCCGTTGTGAAGGACGGTTTCGAAGTGATGACGTGAGGGC	AGGTGCTGACAGGT	+
M0	MNX1_HUMAN.H11MO.0.D	-21	0.00605039	4.65275	0.360349	19	GCCGTTGTGAAGGACGGTTTCGAAGTGATGACGTGAGGGC	TTAAGGGTTATTAAAATAG	-
M0	COT2_HUMAN.H11MO.1.A	-25	0.00606771	4.66607	0.360349	15	GCCGTTGTGAAGGACGGTTTCGAAGTGATGACGTGAGGGC	CCCTGACCTTTGACCCC	-
M0	BRAC_HUMAN.H11MO.0.A	-19	0.00639676	4.91911	0.360349	20	GCCGTTGTGAAGGACGGTTTCGAAGTGATGACGTGAGGGC	TTAGCAGGGAGGTGTGAAAT	+
M0	ZN214_HUMAN.H11MO.0.C	-12	0.00652573	5.01828	0.360349	22	GCCGTTGTGAAGGACGGTTTCGAAGTGATGACGTGAGGGC	TCCTTTTTGAGGCCTTTGATGA	+
M0	MAF_HUMAN.H11MO.0.A	-23	0.00699821	5.38163	0.360349	17	GCCGTTGTGAAGGACGGTTTCGAAGTGATGACGTGAGGGC	GAATCTGCTGACTCAGCAA	+
M0	ETS2_HUMAN.H11MO.0.B	-24	0.00723249	5.56178	0.360349	13	GCCGTTGTGAAGGACGGTTTCGAAGTGATGACGTGAGGGC	GGAAGGAAGAGGA	+
M0	ZN394_HUMAN.H11MO.0.C	-23	0.00791241	6.08464	0.360349	17	GCCGTTGTGAAGGACGGTTTCGAAGTGATGACGTGAGGGC	AGAATGGAATAGAATGGAAT	+
M0	COT1_HUMAN.H11MO.0.C	-22	0.00820317	6.30824	0.360349	17	GCCGTTGTGAAGGACGGTTTCGAAGTGATGACGTGAGGGC	GGGGTCAGAGGTCAGGG	+
M0	LEF1_HUMAN.H11MO.0.A	-27	0.00830247	6.3846	0.360349	13	GCCGTTGTGAAGGACGGTTTCGAAGTGATGACGTGAGGGC	AGCAAATCAAAGGA	-
M0	RFX5_HUMAN.H11MO.0.A	-22	0.00848776	6.52709	0.360349	18	GCCGTTGTGAAGGACGGTTTCGAAGTGATGACGTGAGGGC	GTCAGCTGTTGCTAGGCAGA	+
M0	COT1_HUMAN.H11MO.1.C	-26	0.00850283	6.53867	0.360349	13	GCCGTTGTGAAGGACGGTTTCGAAGTGATGACGTGAGGGC	GCAGAGGTCAGGG	+
M0	USF2_HUMAN.H11MO.0.A	-20	0.00868171	6.67624	0.360349	19	GCCGTTGTGAAGGACGGTTTCGAAGTGATGACGTGAGGGC	CGCCGCGGCCACGTGACCC	-
M0	PAX2_HUMAN.H11MO.0.D	-15	0.00880559	6.7715	0.360349	18	GCCGTTGTGAAGGACGGTTTCGAAGTGATGACGTGAGGGC	GTTCAGTCATGCGTGACA	+
M0	Z324A_HUMAN.H11MO.0.C	-1	0.00940263	7.23063	0.374656	23	GCCGTTGTGAAGGACGGTTTCGAAGTGATGACGTGAGGGC	TGGCAGCAAAGGATGGTTTGATA	-
M0	RARA_HUMAN.H11MO.0.A	-19	0.009757	7.50313	0.378807	20	GCCGTTGTGAAGGACGGTTTCGAAGTGATGACGTGAGGGC	GGGGGATCAAGAGGTCAAGG	+
M0	ETV5_HUMAN.H11MO.0.C	-23	0.0105	8.07454	0.397464	14	GCCGTTGTGAAGGACGGTTTCGAAGTGATGACGTGAGGGC	GAGCAGGAAGTGAG	+
M0	THB_HUMAN.H11MO.1.D	-28	0.0123027	9.46078	0.4451	10	GCCGTTGTGAAGGACGGTTTCGAAGTGATGACGTGAGGGC	TGACCTGACC	-
M0	MAFA_HUMAN.H11MO.0.D	-24	0.0132658	10.2014	0.456508	16	GCCGTTGTGAAGGACGGTTTCGAAGTGATGACGTGAGGGC	GTGCTGACCCCGCAGCCTTCG	+
M0	RARB_HUMAN.H11MO.0.D	-24	0.01452	11.1659	0.488565	11	GCCGTTGTGAAGGACGGTTTCGAAGTGATGACGTGAGGGC	GCCCTGACCTC	-
M1	RXRA_HUMAN.H11MO.0.A	-19	3.33007e-05	0.0256083	0.0507247	20	ACTTCAGGAGTAAGCATTGAATGGATGGGGAGGTCATTGG	GGGGGAGGCAGAGGTCAGAG	+
M1	MNX1_HUMAN.H11MO.0.D	-5	0.000449529	0.345688	0.221555	19	ACTTCAGGAGTAAGCATTGAATGGATGGGGAGGTCATTGG	TTAAGGGTTATTAAAATAG	-
M1	ZFX_HUMAN.H11MO.1.A	-22	0.000547375	0.420931	0.221555	17	ACTTCAGGAGTAAGCATTGAATGGATGGGGAGGTCATTGG	GGGGGCGGAGGCCGGGG	+
M1	IRX2_HUMAN.H11MO.0.D	-18	0.000581801	0.447405	0.221555	19	ACTTCAGGAGTAAGCATTGAATGGATGGGGAGGTCATTGG	ACATGGGTGGGCATGTTGG	+
M1	ZN394_HUMAN.H11MO.0.C	-12	0.000948492	0.72939	0.232328	20	ACTTCAGGAGTAAGCATTGAATGGATGGGGAGGTCATTGG	AGAATGGAATAGAATGGAAT	+
M1	GATA1_HUMAN.H11MO.0.A	5	0.000963374	0.740835	0.232328	14	ACTTCAGGAGTAAGCATTGAATGGATGGGGAGGTCATTGG	TCTTATCTGTCCCCGCCAG	-
M1	GATA2_HUMAN.H11MO.0.A	5	0.0011359	0.873507	0.232328	14	ACTTCAGGAGTAAGCATTGAATGGATGGGGAGGTCATTGG	CCTTATCTCCACCCCCCAG	-
M1	PAX8_HUMAN.H11MO.0.D	-16	0.0012476	0.959405	0.232328	14	ACTTCAGGAGTAAGCATTGAATGGATGGGGAGGTCATTGG	GTCACTGAAGCGGG	+
M1	ZN563_HUMAN.H11MO.0.C	-17	0.00145958	1.12242	0.232328	21	ACTTCAGGAGTAAGCATTGAATGGATGGGGAGGTCATTGG	GCAGCTGCCAGTGAGGATCCC	-
M1	RARG_HUMAN.H11MO.2.D	4	0.00152523	1.1729	0.232328	16	ACTTCAGGAGTAAGCATTGAATGGATGGGGAGGTCATTGG	GTGACCTCTGGGTGACCCCC	-
M1	TLX1_HUMAN.H11MO.0.D	0	0.00205181	1.57784	0.284125	17	ACTTCAGGAGTAAGCATTGAATGGATGGGGAGGTCATTGG	CCTTGGCAACTTGCCAG	-
M1	Z324A_HUMAN.H11MO.0.C	-8	0.00230994	1.77634	0.293214	23	ACTTCAGGAGTAAGCATTGAATGGATGGGGAGGTCATTGG	TGGCAGCAAAGGATGGTTTGATA	-
M1	AIRE_HUMAN.H11MO.0.C	-19	0.00260204	2.00097	0.304885	18	ACTTCAGGAGTAAGCATTGAATGGATGGGGAGGTCATTGG	ATTGGTTTTATTGGTTAA	+
M1	BRAC_HUMAN.H11MO.0.A	-16	0.00326586	2.51145	0.331645	20	ACTTCAGGAGTAAGCATTGAATGGATGGGGAGGTCATTGG	TTAGCAGGGAGGTGTGAAAT	+
M1	NR1D1_HUMAN.H11MO.0.B	-14	0.00400119	3.07692	0.380922	19	ACTTCAGGAGTAAGCATTGAATGGATGGGGAGGTCATTGG	AGGGAAGTGGGTCAGAAGG	+
M1	COT2_HUMAN.H11MO.1.A	-22	0.00546674	4.20392	0.421271	17	ACTTCAGGAGTAAGCATTGAATGGATGGGGAGGTCATTGG	GGGGTCAAAGGTCAGGG	+
M1	PATZ1_HUMAN.H11MO.0.C	-11	0.00571036	4.39127	0.421271	22	ACTTCAGGAGTAAGCATTGAATGGATGGGGAGGTCATTGG	GGGGAGGGGGCGGGGGGGGAGG	+
M1	NR1H3_HUMAN.H11MO.0.B	-27	0.00580784	4.46623	0.421271	13	ACTTCAGGAGTAAGCATTGAATGGATGGGGAGGTCATTGG	CAGAGGTCACTGCAGGTCA	+
M1	RARG_HUMAN.H11MO.0.B	-27	0.00661292	5.08534	0.432628	13	ACTTCAGGAGTAAGCATTGAATGGATGGGGAGGTCATTGG	CCCAGGTCACTCTGACCT	-
M1	RARA_HUMAN.H11MO.0.A	-19	0.00673946	5.18264	0.432628	20	ACTTCAGGAGTAAGCATTGAATGGATGGGGAGGTCATTGG	GGGGGATCAAGAGGTCAAGG	+
M1	TAF1_HUMAN.H11MO.0.A	-17	0.0071278	5.48128	0.432628	16	ACTTCAGGAGTAAGCATTGAATGGATGGGGAGGTCATTGG	AAGATGGCGGCGGCGG	+
M1	COT1_HUMAN.H11MO.0.C	-22	0.00806506	6.20203	0.432628	17	ACTTCAGGAGTAAGCATTGAATGGATGGGGAGGTCATTGG	GGGGTCAGAGGTCAGGG	+
M1	TAL1_HUMAN.H11MO.0.A	5	0.0083487	6.42015	0.432628	14	ACTTCAGGAGTAAGCATTGAATGGATGGGGAGGTCATTGG	CCTTATCTGCCCCCCCCAG	-
M1	SPIC_HUMAN.H11MO.0.D	-16	0.008421	6.47575	0.432628	13	ACTTCAGGAGTAAGCATTGAATGGATGGGGAGGTCATTGG	GAGGAAGGGGAGG	+
M1	ZN214_HUMAN.H11MO.0.C	3	0.00852059	6.55233	0.432628	19	ACTTCAGGAGTAAGCATTGAATGGATGGGGAGGTCATTGG	TCATCAAAGGCCTCAAAAAGGA	-
M1	RARA_HUMAN.H11MO.2.A	-19	0.0101295	7.78957	0.456774	17	ACTTCAGGAGTAAGCATTGAATGGATGGGGAGGTCATTGG	AGGTCACCGAGAGGTCA	+
M1	HXA7_HUMAN.H11MO.0.D	-10	0.0109255	8.40172	0.456774	15	ACTTCAGGAGTAAGCATTGAATGGATGGGGAGGTCATTGG	AATCAATAGATTGGA	+
M1	LEF1_HUMAN.H11MO.0.A	-11	0.0110952	8.53224	0.456774	14	ACTTCAGGAGTAAGCATTGAATGGATGGGGAGGTCATTGG	AGCAAATCAAAGGA	-
M1	LYL1_HUMAN.H11MO.0.A	-14	0.0110952	8.53224	0.456774	14	ACTTCAGGAGTAAGCATTGAATGGATGGGGAGGTCATTGG	CAGGAAACAGCTGG	-
M4	IRX2_HUMAN.H11MO.0.D	-2	0.000315219	0.242403	0.307434	19	TGTCATCTGAAGTCAAGTGCATCTTTCCATACGGGGCAAA	ACATGGGTGGGCATGTTGG	+
M4	MNX1_HUMAN.H11MO.0.D	-13	0.0010085	0.775534	0.359566	19	TGTCATCTGAAGTCAAGTGCATCTTTCCATACGGGGCAAA	TTAAGGGTTATTAAAATAG	-
M4	GATA1_HUMAN.H11MO.0.A	7	0.0010085	0.775534	0.359566	12	TGTCATCTGAAGTCAAGTGCATCTTTCCATACGGGGCAAA	TCTTATCTGTCCCCGCCAG	-
M4	GATA2_HUMAN.H11MO.0.A	7	0.00126036	0.969216	0.359566	12	TGTCATCTGAAGTCAAGTGCATCTTTCCATACGGGGCAAA	CCTTATCTCCACCCCCCAG	-
M4	TLX1_HUMAN.H11MO.0.D	-22	0.00140485	1.08033	0.359566	17	TGTCATCTGAAGTCAAGTGCATCTTTCCATACGGGGCAAA	CCTTGGCAACTTGCCAG	-
M6	IRX2_HUMAN.H11MO.0.D	-11	0.000321179	0.246987	0.493228	19	CCTCGGATTTGTTAGGCAGTGTCCTCCAGATCATCAGGTG	ACATGGGTGGGCATGTTGG	+
M8	IRX2_HUMAN.H11MO.0.D	-19	5.60736e-06	0.00431206	0.00862412	19	CTGGGGCAGTTTCAGCGTTCCAGAATGGCCACACCGGTCA	CCAACATGCCCACCCATGT	-
M8	MNX1_HUMAN.H11MO.0.D	-21	0.00113901	0.875901	0.388633	19	CTGGGGCAGTTTCAGCGTTCCAGAATGGCCACACCGGTCA	CTATTTTAATAACCCTTAA	+
M8	ZN563_HUMAN.H11MO.0.C	-14	0.00119098	0.91586	0.388633	21	CTGGGGCAGTTTCAGCGTTCCAGAATGGCCACACCGGTCA	GGGATCCTCACTGGCAGCTGC	+
M8	RXRA_HUMAN.H11MO.0.A	-14	0.00126344	0.971582	0.388633	20	CTGGGGCAGTTTCAGCGTTCCAGAATGGCCACACCGGTCA	GGGGGAGGCAGAGGTCAGAG	+
M10	RXRA_HUMAN.H11MO.0.A	0	0.00023934	0.184052	0.277053	20	GTGAAACCTGGCTCCAGATCCAGATCTCAGGTGAGGATCC	CTCTGACCTCTGCCTCCCCC	-
M10	GATA1_HUMAN.H11MO.0.A	-17	0.000675826	0.51971	0.277053	19	GTGAAACCTGGCTCCAGATCCAGATCTCAGGTGAGGATCC	CTGGCGGGGACAGATAAGA	+
M10	ZFX_HUMAN.H11MO.1.A	0	0.000696492	0.535603	0.277053	17	GTGAAACCTGGCTCCAGATCCAGATCTCAGGTGAGGATCC	CCCCGGCCTCCGCCCCC	-
M10	IRX2_HUMAN.H11MO.0.D	-2	0.00085787	0.659702	0.277053	19	GTGAAACCTGGCTCCAGATCCAGATCTCAGGTGAGGATCC	CCAACATGCCCACCCATGT	-
M10	RARG_HUMAN.H11MO.0.B	6	0.00174265	1.3401	0.339309	12	GTGAAACCTGGCTCCAGATCCAGATCTCAGGTGAGGATCC	AGGTCAGAGTGACCTGGG	+
M10	GATA2_HUMAN.H11MO.0.A	-17	0.0019994	1.53754	0.339309	19	GTGAAACCTGGCTCCAGATCCAGATCTCAGGTGAGGATCC	CTGGGGGGTGGAGATAAGG	+
M10	TLX1_HUMAN.H11MO.0.D	-19	0.00204527	1.57281	0.339309	17	GTGAAACCTGGCTCCAGATCCAGATCTCAGGTGAGGATCC	CTGGCAAGTTGCCAAGG	+
M10	THA_HUMAN.H11MO.0.C	-20	0.00221531	1.70357	0.339309	17	GTGAAACCTGGCTCCAGATCCAGATCTCAGGTGAGGATCC	CTGACCTGAAGTGACCC	-
M10	THAP1_HUMAN.H11MO.0.C	-4	0.00302264	2.32441	0.420878	22	GTGAAACCTGGCTCCAGATCCAGATCTCAGGTGAGGATCC	GCCCGCAGCCAAGATGGCGGCG	-
M10	TAL1_HUMAN.H11MO.0.A	-17	0.0038682	2.97464	0.493729	19	GTGAAACCTGGCTCCAGATCCAGATCTCAGGTGAGGATCC	CTGGGGGGGGCAGATAAGG	+
M11	IRX2_HUMAN.H11MO.0.D	-6	0.000379001	0.291452	0.360078	19	CTCTTGGCCTGTACTTCCATGATGATCTCAGGGAACCAAG	ACATGGGTGGGCATGTTGG	+
M11	GATA1_HUMAN.H11MO.0.A	8	0.00052044	0.400218	0.360078	11	CTCTTGGCCTGTACTTCCATGATGATCTCAGGGAACCAAG	TCTTATCTGTCCCCGCCAG	-
M11	TLX1_HUMAN.H11MO.0.D	-24	0.00144433	1.11069	0.360078	16	CTCTTGGCCTGTACTTCCATGATGATCTCAGGGAACCAAG	CTGGCAAGTTGCCAAGG	+
M11	RXRA_HUMAN.H11MO.0.A	-13	0.00155186	1.19338	0.360078	20	CTCTTGGCCTGTACTTCCATGATGATCTCAGGGAACCAAG	GGGGGAGGCAGAGGTCAGAG	+
M11	MNX1_HUMAN.H11MO.0.D	-7	0.00174554	1.34232	0.360078	19	CTCTTGGCCTGTACTTCCATGATGATCTCAGGGAACCAAG	TTAAGGGTTATTAAAATAG	-
M11	GATA2_HUMAN.H11MO.0.A	8	0.00187703	1.44343	0.360078	11	CTCTTGGCCTGTACTTCCATGATGATCTCAGGGAACCAAG	CCTTATCTCCACCCCCCAG	-
M12	ZN341_HUMAN.H11MO.0.C	-10	4.4328e-05	0.0340882	0.0674498	22	CCAGCAGTTTGAGGTTCAGGGGGAGGCTGAGCTCAAGGTC	GGGGGGGGGGGGAGGGAAGAGC	+
M12	RXRA_HUMAN.H11MO.0.A	-18	0.000394794	0.303597	0.141195	20	CCAGCAGTTTGAGGTTCAGGGGGAGGCTGAGCTCAAGGTC	GGGGGAGGCAGAGGTCAGAG	+
M12	ZBT17_HUMAN.H11MO.0.A	-12	0.000437716	0.336603	0.141195	19	CCAGCAGTTTGAGGTTCAGGGGGAGGCTGAGCTCAAGGTC	GAGGGTGGGGGAGGGGAAG	+
M12	VEZF1_HUMAN.H11MO.0.C	-12	0.000492672	0.378865	0.141195	22	CCAGCAGTTTGAGGTTCAGGGGGAGGCTGAGCTCAAGGTC	GGGGAGGGGGGAGGGGGAGGGG	+
M12	RARA_HUMAN.H11MO.0.A	-18	0.000579027	0.445272	0.141195	20	CCAGCAGTTTGAGGTTCAGGGGGAGGCTGAGCTCAAGGTC	GGGGGATCAAGAGGTCAAGG	+
M12	SPIC_HUMAN.H11MO.0.D	-12	0.000627055	0.482205	0.141195	13	CCAGCAGTTTGAGGTTCAGGGGGAGGCTGAGCTCAAGGTC	GAGGAAGGGGAGG	+
M12	NR1D1_HUMAN.H11MO.0.B	-19	0.000755636	0.581084	0.141195	19	CCAGCAGTTTGAGGTTCAGGGGGAGGCTGAGCTCAAGGTC	AGGGAAGTGGGTCAGAAGG	+
M12	ZFX_HUMAN.H11MO.1.A	-15	0.000826607	0.635661	0.141195	17	CCAGCAGTTTGAGGTTCAGGGGGAGGCTGAGCTCAAGGTC	GGGGGCGGAGGCCGGGG	+
M12	NKX25_HUMAN.H11MO.0.B	-14	0.000835141	0.642223	0.141195	8	CCAGCAGTTTGAGGTTCAGGGGGAGGCTGAGCTCAAGGTC	TGGAGAGG	+
M12	SP4_HUMAN.H11MO.0.A	-16	0.00121541	0.934651	0.184938	20	CCAGCAGTTTGAGGTTCAGGGGGAGGCTGAGCTCAAGGTC	GGGAAGGGGGCGGGGCCGGG	+
M12	ZN667_HUMAN.H11MO.0.C	-18	0.00185242	1.42451	0.228046	19	CCAGCAGTTTGAGGTTCAGGGGGAGGCTGAGCTCAAGGTC	GTGGCCTTAAAAGCTCAGC	+
M12	SP2_HUMAN.H11MO.0.A	-16	0.00186812	1.43658	0.228046	22	CCAGCAGTTTGAGGTTCAGGGGGAGGCTGAGCTCAAGGTC	GGGGGGGGGGCGGGGCCGGGGG	+
M12	TAF1_HUMAN.H11MO.0.A	-16	0.00222985	1.71476	0.228046	16	CCAGCAGTTTGAGGTTCAGGGGGAGGCTGAGCTCAAGGTC	AAGATGGCGGCGGCGG	+
M12	ZN563_HUMAN.H11MO.0.C	-15	0.00223936	1.72207	0.228046	21	CCAGCAGTTTGAGGTTCAGGGGGAGGCTGAGCTCAAGGTC	GCAGCTGCCAGTGAGGATCCC	-
M12	NKX22_HUMAN.H11MO.0.D	-15	0.00224808	1.72877	0.228046	8	CCAGCAGTTTGAGGTTCAGGGGGAGGCTGAGCTCAAGGTC	TGAGTGGC	+
M12	SP3_HUMAN.H11MO.0.B	-17	0.00264864	2.0368	0.251887	20	CCAGCAGTTTGAGGTTCAGGGGGAGGCTGAGCTCAAGGTC	GGGGGGGGGCGGGGCCGGGG	+
M12	ZN554_HUMAN.H11MO.0.C	-15	0.00372746	2.86641	0.315645	20	CCAGCAGTTTGAGGTTCAGGGGGAGGCTGAGCTCAAGGTC	GCTGAGCCATGTGGGGTGCT	+
M12	MAFA_HUMAN.H11MO.0.D	-1	0.00382802	2.94375	0.315645	21	CCAGCAGTTTGAGGTTCAGGGGGAGGCTGAGCTCAAGGTC	CGAAGGCTGCGGGGTCAGCAC	-
M12	ZN394_HUMAN.H11MO.0.C	-15	0.00426422	3.27919	0.315645	20	CCAGCAGTTTGAGGTTCAGGGGGAGGCTGAGCTCAAGGTC	AGAATGGAATAGAATGGAAT	+
M12	VEZF1_HUMAN.H11MO.1.C	-11	0.00435129	3.34614	0.315645	12	CCAGCAGTTTGAGGTTCAGGGGGAGGCTGAGCTCAAGGTC	AGAGGGAGGGGG	+
M12	KLF6_HUMAN.H11MO.0.A	-10	0.00463576	3.5649	0.315645	19	CCAGCAGTTTGAGGTTCAGGGGGAGGCTGAGCTCAAGGTC	GGAAGGGCGGGGCCGGGGG	+
M12	PATZ1_HUMAN.H11MO.0.C	-13	0.00467267	3.59328	0.315645	22	CCAGCAGTTTGAGGTTCAGGGGGAGGCTGAGCTCAAGGTC	GGGGAGGGGGCGGGGGGGGAGG	+
M12	ZN263_HUMAN.H11MO.0.A	-17	0.00487237	3.74685	0.315645	20	CCAGCAGTTTGAGGTTCAGGGGGAGGCTGAGCTCAAGGTC	GGGAGGAGGGAGAGGAGGAG	+
M12	MAZ_HUMAN.H11MO.0.A	-12	0.00497861	3.82855	0.315645	22	CCAGCAGTTTGAGGTTCAGGGGGAGGCTGAGCTCAAGGTC	GGGGGAGGGGGGGGGGGGGGGG	+
M12	ZN713_HUMAN.H11MO.0.D	-15	0.00742654	5.71101	0.407058	19	CCAGCAGTTTGAGGTTCAGGGGGAGGCTGAGCTCAAGGTC	ATAGAAAAAAGACATGAAA	+
M12	EGR2_HUMAN.H11MO.0.A	-10	0.00742876	5.71272	0.407058	18	CCAGCAGTTTGAGGTTCAGGGGGAGGCTGAGCTCAAGGTC	GGGGGGGTGTGGGAGGGG	+
M12	PURA_HUMAN.H11MO.0.D	-14	0.00744959	5.72873	0.407058	17	CCAGCAGTTTGAGGTTCAGGGGGAGGCTGAGCTCAAGGTC	GGAAGGGGGGGGCAGGG	+
M12	OSR2_HUMAN.H11MO.0.C	-13	0.00749051	5.7602	0.407058	16	CCAGCAGTTTGAGGTTCAGGGGGAGGCTGAGCTCAAGGTC	CAGCAGAAGCAGCAGC	-
M12	OLIG2_HUMAN.H11MO.0.B	-5	0.00851157	6.5454	0.446596	18	CCAGCAGTTTGAGGTTCAGGGGGAGGCTGAGCTCAAGGTC	CAGAAGGGAAACAGCTGG	-
M12	RARG_HUMAN.H11MO.0.B	-12	0.00973885	7.48917	0.482155	18	CCAGCAGTTTGAGGTTCAGGGGGAGGCTGAGCTCAAGGTC	AGGTCAGAGTGACCTGGG	+
M12	ETS2_HUMAN.H11MO.0.B	-10	0.00982303	7.55391	0.482155	13	CCAGCAGTTTGAGGTTCAGGGGGAGGCTGAGCTCAAGGTC	GGAAGGAAGAGGA	+
M12	THAP1_HUMAN.H11MO.0.C	-6	0.0104327	8.02277	0.496079	22	CCAGCAGTTTGAGGTTCAGGGGGAGGCTGAGCTCAAGGTC	GCCCGCAGCCAAGATGGCGGCG	-
M13	NR1D1_HUMAN.H11MO.0.B	-1	0.000219003	0.168413	0.334477	19	GCCCGCTGAGGTAGTGCGCGGCCCCCTCATCAAGATCTCA	CCTTCTGACCCACTTCCCT	-
M13	IRX2_HUMAN.H11MO.0.D	-1	0.00052199	0.40141	0.398611	19	GCCCGCTGAGGTAGTGCGCGGCCCCCTCATCAAGATCTCA	ACATGGGTGGGCATGTTGG	+
M13	RXRA_HUMAN.H11MO.0.A	-3	0.00105153	0.808624	0.423085	20	GCCCGCTGAGGTAGTGCGCGGCCCCCTCATCAAGATCTCA	GGGGGAGGCAGAGGTCAGAG	+
M13	MNX1_HUMAN.H11MO.0.D	-19	0.00110808	0.852113	0.423085	19	GCCCGCTGAGGTAGTGCGCGGCCCCCTCATCAAGATCTCA	TTAAGGGTTATTAAAATAG	-
M14	IRX2_HUMAN.H11MO.0.D	-6	8.97732e-05	0.0690356	0.100286	19	TCAGGGCAACCAGGCCACATCCTGACCAGTGACTCAAGTA	CCAACATGCCCACCCATGT	-
M14	RXRA_HUMAN.H11MO.0.A	-19	0.000130608	0.100437	0.100286	20	TCAGGGCAACCAGGCCACATCCTGACCAGTGACTCAAGTA	CTCTGACCTCTGCCTCCCCC	-
M15	IRX2_HUMAN.H11MO.0.D	-4	0.000152676	0.117408	0.234615	19	CAAAACCTCGGTTTTCAAATTGGGAAGCACAGGGAGCACT	ACATGGGTGGGCATGTTGG	+
M18	IRX2_HUMAN.H11MO.0.D	-10	0.00040072	0.308154	0.333845	19	CCACTTGGGCGGTCACCAGCCTAACCTGTAAGTGAGCCCC	CCAACATGCCCACCCATGT	-
M18	MNX1_HUMAN.H11MO.0.D	-20	0.000434501	0.334131	0.333845	19	CCACTTGGGCGGTCACCAGCCTAACCTGTAAGTGAGCCCC	TTAAGGGTTATTAAAATAG	-
M19	ZN563_HUMAN.H11MO.0.C	-17	0.000485102	0.373043	0.370074	21	AGTCAGCCCTTATTAAGTCTTGCACGGCTGCGGCCTACAG	GGGATCCTCACTGGCAGCTGC	+
M19	IRX2_HUMAN.H11MO.0.D	-2	0.000611544	0.470277	0.370074	19	AGTCAGCCCTTATTAAGTCTTGCACGGCTGCGGCCTACAG	ACATGGGTGGGCATGTTGG	+
M19	Z324A_HUMAN.H11MO.0.C	-10	0.000878196	0.675333	0.370074	23	AGTCAGCCCTTATTAAGTCTTGCACGGCTGCGGCCTACAG	TATCAAACCATCCTTTGCTGCCA	+
M19	HME2_HUMAN.H11MO.0.D	-6	0.00119836	0.921537	0.370074	11	AGTCAGCCCTTATTAAGTCTTGCACGGCTGCGGCCTACAG	CCCTAATTACC	-
M19	RXRA_HUMAN.H11MO.0.A	-1	0.00153485	1.1803	0.370074	20	AGTCAGCCCTTATTAAGTCTTGCACGGCTGCGGCCTACAG	CTCTGACCTCTGCCTCCCCC	-
M19	GATA1_HUMAN.H11MO.0.A	-21	0.00169243	1.30148	0.370074	19	AGTCAGCCCTTATTAAGTCTTGCACGGCTGCGGCCTACAG	TCTTATCTGTCCCCGCCAG	-
M19	TLX1_HUMAN.H11MO.0.D	-21	0.00294867	2.26753	0.452573	17	AGTCAGCCCTTATTAAGTCTTGCACGGCTGCGGCCTACAG	CCTTGGCAACTTGCCAG	-
M19	ZFX_HUMAN.H11MO.1.A	-21	0.00344549	2.64958	0.452573	17	AGTCAGCCCTTATTAAGTCTTGCACGGCTGCGGCCTACAG	CCCCGGCCTCCGCCCCC	-
M19	MNX1_HUMAN.H11MO.0.D	-2	0.00354808	2.72847	0.452573	19	AGTCAGCCCTTATTAAGTCTTGCACGGCTGCGGCCTACAG	TTAAGGGTTATTAAAATAG	-
M19	HXC10_HUMAN.H11MO.0.D	-9	0.00409642	3.15015	0.482323	19	AGTCAGCCCTTATTAAGTCTTGCACGGCTGCGGCCTACAG	TTTTTAATTTTTTTATTAC	+
M19	TAL1_HUMAN.H11MO.0.A	-21	0.00472276	3.63181	0.485691	19	AGTCAGCCCTTATTAAGTCTTGCACGGCTGCGGCCTACAG	CCTTATCTGCCCCCCCCAG	-
M19	PATZ1_HUMAN.H11MO.0.C	-18	0.00475964	3.66017	0.485691	22	AGTCAGCCCTTATTAAGTCTTGCACGGCTGCGGCCTACAG	CCTCCCCCCCCGCCCCCTCCCC	-
M21	NKX31_HUMAN.H11MO.0.C	-28	9.34858e-05	0.0718906	0.143781	12	TGGTCCTGAATCCCACAGCCATTATTGCAAAGCACTGAAC	AAAGCACTTAAC	-
M21	NKX22_HUMAN.H11MO.0.D	-30	0.000611945	0.470586	0.470586	8	TGGTCCTGAATCCCACAGCCATTATTGCAAAGCACTGAAC	GCCACTCA	-
M23	OLIG2_HUMAN.H11MO.0.B	-3	0.000164094	0.126188	0.248793	18	CTAACACCGTCATCCTCTCTCTGACTACCAAGGCGGGCCC	CCAGCTGTTTCCCTTCTG	+
M23	PURA_HUMAN.H11MO.0.D	-18	0.000699879	0.538207	0.31439	17	CTAACACCGTCATCCTCTCTCTGACTACCAAGGCGGGCCC	CCCTGCCCCCCCCTTCC	-
M23	RFX5_HUMAN.H11MO.0.A	-19	0.000815602	0.627198	0.31439	20	CTAACACCGTCATCCTCTCTCTGACTACCAAGGCGGGCCC	TCTGCCTAGCAACAGCTGAC	-
M23	ARNT2_HUMAN.H11MO.0.D	-22	0.000967061	0.74367	0.31439	12	CTAACACCGTCATCCTCTCTCTGACTACCAAGGCGGGCCC	GCCTCCCACGCC	-
M23	MYBA_HUMAN.H11MO.0.D	-17	0.00118018	0.907558	0.31439	15	CTAACACCGTCATCCTCTCTCTGACTACCAAGGCGGGCCC	TCTCCAACTGCCACT	-
M23	MAZ_HUMAN.H11MO.0.A	-9	0.00132166	1.01636	0.31439	22	CTAACACCGTCATCCTCTCTCTGACTACCAAGGCGGGCCC	CCCCCCCCCCCCCCCCTCCCCC	-
M23	KLF6_HUMAN.H11MO.0.A	-15	0.0015425	1.18618	0.31439	19	CTAACACCGTCATCCTCTCTCTGACTACCAAGGCGGGCCC	CCCCCGGCCCCGCCCTTCC	-
M23	ZN263_HUMAN.H11MO.0.A	-10	0.00167018	1.28437	0.31439	20	CTAACACCGTCATCCTCTCTCTGACTACCAAGGCGGGCCC	CTCCTCCTCTCCCTCCTCCC	-
M23	PATZ1_HUMAN.H11MO.0.C	-9	0.0021194	1.62982	0.31439	22	CTAACACCGTCATCCTCTCTCTGACTACCAAGGCGGGCCC	CCTCCCCCCCCGCCCCCTCCCC	-
M23	VEZF1_HUMAN.H11MO.0.C	-9	0.0021194	1.62982	0.31439	22	CTAACACCGTCATCCTCTCTCTGACTACCAAGGCGGGCCC	CCCCTCCCCCTCCCCCCTCCCC	-
M23	EGR1_HUMAN.H11MO.0.A	-21	0.0023791	1.82953	0.31439	17	CTAACACCGTCATCCTCTCTCTGACTACCAAGGCGGGCCC	CCCCCGCCCACGCCCTC	-
M23	PAX5_HUMAN.H11MO.0.A	-12	0.00248831	1.91351	0.31439	21	CTAACACCGTCATCCTCTCTCTGACTACCAAGGCGGGCCC	GTCACGCTCTGCTGCCCAGGC	-
M23	RXRA_HUMAN.H11MO.0.A	-18	0.0040523	3.11622	0.360537	20	CTAACACCGTCATCCTCTCTCTGACTACCAAGGCGGGCCC	CTCTGACCTCTGCCTCCCCC	-
M23	SP3_HUMAN.H11MO.0.B	-16	0.0040523	3.11622	0.360537	20	CTAACACCGTCATCCTCTCTCTGACTACCAAGGCGGGCCC	CCCCGGCCCCGCCCCCCCCC	-
M23	GATA1_HUMAN.H11MO.0.A	-12	0.00438127	3.3692	0.360537	19	CTAACACCGTCATCCTCTCTCTGACTACCAAGGCGGGCCC	TCTTATCTGTCCCCGCCAG	-
M23	PROX1_HUMAN.H11MO.0.D	-17	0.00454406	3.49439	0.360537	17	CTAACACCGTCATCCTCTCTCTGACTACCAAGGCGGGCCC	CCCAACCCGCCTTACCC	-
M23	IRX2_HUMAN.H11MO.0.D	-15	0.00468536	3.60304	0.360537	19	CTAACACCGTCATCCTCTCTCTGACTACCAAGGCGGGCCC	CCAACATGCCCACCCATGT	-
M23	Z324A_HUMAN.H11MO.0.C	-17	0.00472804	3.63586	0.360537	23	CTAACACCGTCATCCTCTCTCTGACTACCAAGGCGGGCCC	TATCAAACCATCCTTTGCTGCCA	+
M23	LEF1_HUMAN.H11MO.0.A	-20	0.00474419	3.64828	0.360537	14	CTAACACCGTCATCCTCTCTCTGACTACCAAGGCGGGCCC	AGCAAATCAAAGGA	-
M23	TLX1_HUMAN.H11MO.0.D	-16	0.00487424	3.74829	0.360537	17	CTAACACCGTCATCCTCTCTCTGACTACCAAGGCGGGCCC	CTGGCAAGTTGCCAAGG	+
M23	EGR2_HUMAN.H11MO.0.A	-22	0.00499371	3.84016	0.360537	18	CTAACACCGTCATCCTCTCTCTGACTACCAAGGCGGGCCC	CCCCTCCCACACCCCCCC	-
M23	ZBT17_HUMAN.H11MO.0.A	-10	0.00535339	4.11676	0.360622	19	CTAACACCGTCATCCTCTCTCTGACTACCAAGGCGGGCCC	CTTCCCCTCCCCCACCCTC	-
M23	GATA2_HUMAN.H11MO.0.A	-12	0.00571971	4.39846	0.360622	19	CTAACACCGTCATCCTCTCTCTGACTACCAAGGCGGGCCC	CCTTATCTCCACCCCCCAG	-
M23	ZN467_HUMAN.H11MO.0.C	-9	0.00593419	4.56339	0.360622	22	CTAACACCGTCATCCTCTCTCTGACTACCAAGGCGGGCCC	CCCCCCCCCCCCTCCCCTCCCC	-
M23	LYL1_HUMAN.H11MO.0.A	-3	0.0059463	4.5727	0.360622	14	CTAACACCGTCATCCTCTCTCTGACTACCAAGGCGGGCCC	CCAGCTGTTTCCTG	+
M23	ZIC1_HUMAN.H11MO.0.B	-22	0.00683923	5.25937	0.37866	9	CTAACACCGTCATCCTCTCTCTGACTACCAAGGCGGGCCC	GACCACCCC	-
M23	PTF1A_HUMAN.H11MO.0.B	-3	0.00699298	5.3776	0.37866	18	CTAACACCGTCATCCTCTCTCTGACTACCAAGGCGGGCCC	CCAGCTGCCCCCTTTCCC	+
M23	ZN350_HUMAN.H11MO.0.C	-10	0.00699298	5.3776	0.37866	18	CTAACACCGTCATCCTCTCTCTGACTACCAAGGCGGGCCC	CAGTCCTTTTATGACCTA	+
M23	ZFX_HUMAN.H11MO.1.A	-22	0.00737122	5.66847	0.383844	17	CTAACACCGTCATCCTCTCTCTGACTACCAAGGCGGGCCC	GGGGGCGGAGGCCGGGG	+
M23	RFX1_HUMAN.H11MO.0.B	-16	0.00759504	5.84059	0.383844	22	CTAACACCGTCATCCTCTCTCTGACTACCAAGGCGGGCCC	CCGTCGCCATGGCAACCGGGGC	-
M23	ZN341_HUMAN.H11MO.0.C	-8	0.00857882	6.59712	0.396654	22	CTAACACCGTCATCCTCTCTCTGACTACCAAGGCGGGCCC	GCTCTTCCCTCCCCCCCCCCCC	-
M23	THAP1_HUMAN.H11MO.0.C	-22	0.00857882	6.59712	0.396654	18	CTAACACCGTCATCCTCTCTCTGACTACCAAGGCGGGCCC	CGCCGCCATCTTGGCTGCGGGC	+
M23	NFIC_HUMAN.H11MO.0.A	-15	0.00902305	6.93873	0.396654	17	CTAACACCGTCATCCTCTCTCTGACTACCAAGGCGGGCCC	CTTGGCTCCCTGCCAAG	+
M23	ZN770_HUMAN.H11MO.0.C	-7	0.00911392	7.0086	0.396654	22	CTAACACCGTCATCCTCTCTCTGACTACCAAGGCGGGCCC	GATCCTCCCGCCTCAGCCTCCC	-
M23	GLI1_HUMAN.H11MO.0.D	-21	0.00932659	7.17215	0.396654	12	CTAACACCGTCATCCTCTCTCTGACTACCAAGGCGGGCCC	AGACCACCCAGG	-
M23	EGR2_HUMAN.H11MO.1.A	-21	0.00950058	7.30595	0.396654	16	CTAACACCGTCATCCTCTCTCTGACTACCAAGGCGGGCCC	CCCCCGCCCACGCCCC	-
M23	ZN214_HUMAN.H11MO.0.C	-12	0.00967984	7.4438	0.396654	22	CTAACACCGTCATCCTCTCTCTGACTACCAAGGCGGGCCC	TCCTTTTTGAGGCCTTTGATGA	+
M23	ZN563_HUMAN.H11MO.0.C	-10	0.0108081	8.31145	0.415851	21	CTAACACCGTCATCCTCTCTCTGACTACCAAGGCGGGCCC	GGGATCCTCACTGGCAGCTGC	+
M23	TAL1_HUMAN.H11MO.0.A	-12	0.0109041	8.38522	0.415851	19	CTAACACCGTCATCCTCTCTCTGACTACCAAGGCGGGCCC	CCTTATCTGCCCCCCCCAG	-
M23	RARG_HUMAN.H11MO.0.B	-9	0.0110552	8.50146	0.415851	18	CTAACACCGTCATCCTCTCTCTGACTACCAAGGCGGGCCC	CCCAGGTCACTCTGACCT	-
M23	TAL1_HUMAN.H11MO.1.A	-2	0.0112454	8.64773	0.415851	15	CTAACACCGTCATCCTCTCTCTGACTACCAAGGCGGGCCC	CACATCTGCTTCCTG	-
M23	SP2_HUMAN.H11MO.0.A	-15	0.012285	9.4472	0.443479	22	CTAACACCGTCATCCTCTCTCTGACTACCAAGGCGGGCCC	CCCCCGGCCCCGCCCCCCCCCC	-
M23	SOX2_HUMAN.H11MO.1.A	-19	0.0133042	10.2309	0.469101	16	CTAACACCGTCATCCTCTCTCTGACTACCAAGGCGGGCCC	TTTGCATAACAAAGGA	-
M23	BHE23_HUMAN.H11MO.0.D	0	0.0136162	10.4709	0.46919	12	CTAACACCGTCATCCTCTCTCTGACTACCAAGGCGGGCCC	CCACCATATGCT	-
M23	TBX15_HUMAN.H11MO.0.D	-21	0.0139962	10.7631	0.471568	19	CTAACACCGTCATCCTCTCTCTGACTACCAAGGCGGGCCC	CCCCCACCCCCCCCCCCCC	-
M24	THAP1_HUMAN.H11MO.0.C	3	0.000107649	0.0827819	0.0632718	19	CACCGGCGAGAGGCTCGCGGGGGCGGCAGTCCCAGCGGGG	GCCCGCAGCCAAGATGGCGGCG	-
M24	MAFA_HUMAN.H11MO.0.D	-8	0.000150492	0.115729	0.0632718	21	CACCGGCGAGAGGCTCGCGGGGGCGGCAGTCCCAGCGGGG	CGAAGGCTGCGGGGTCAGCAC	-
M24	PATZ1_HUMAN.H11MO.0.C	-3	0.000174674	0.134324	0.0632718	22	CACCGGCGAGAGGCTCGCGGGGGCGGCAGTCCCAGCGGGG	GGGGAGGGGGCGGGGGGGGAGG	+
M24	SP2_HUMAN.H11MO.0.A	-4	0.000204716	0.157426	0.0632718	22	CACCGGCGAGAGGCTCGCGGGGGCGGCAGTCCCAGCGGGG	GGGGGGGGGGCGGGGCCGGGGG	+
M24	PAX5_HUMAN.H11MO.0.A	-16	0.000208936	0.160672	0.0632718	21	CACCGGCGAGAGGCTCGCGGGGGCGGCAGTCCCAGCGGGG	GCCTGGGCAGCAGAGCGTGAC	+
M24	RXRA_HUMAN.H11MO.0.A	-7	0.000318082	0.244605	0.0802703	20	CACCGGCGAGAGGCTCGCGGGGGCGGCAGTCCCAGCGGGG	GGGGGAGGCAGAGGTCAGAG	+
M24	ZFX_HUMAN.H11MO.1.A	-2	0.00043251	0.3326	0.0935545	17	CACCGGCGAGAGGCTCGCGGGGGCGGCAGTCCCAGCGGGG	GGGGGCGGAGGCCGGGG	+
M24	SP3_HUMAN.H11MO.0.B	-4	0.0006059	0.465937	0.101935	20	CACCGGCGAGAGGCTCGCGGGGGCGGCAGTCCCAGCGGGG	GGGGGGGGGCGGGGCCGGGG	+
M24	SP4_HUMAN.H11MO.0.A	-7	0.0006059	0.465937	0.101935	20	CACCGGCGAGAGGCTCGCGGGGGCGGCAGTCCCAGCGGGG	GGGAAGGGGGCGGGGCCGGG	+
M24	VEZF1_HUMAN.H11MO.0.C	-8	0.000806127	0.619912	0.122059	22	CACCGGCGAGAGGCTCGCGGGGGCGGCAGTCCCAGCGGGG	GGGGAGGGGGGAGGGGGAGGGG	+
M24	ZN589_HUMAN.H11MO.0.D	-23	0.00102141	0.785466	0.140597	16	CACCGGCGAGAGGCTCGCGGGGGCGGCAGTCCCAGCGGGG	CGGCAGTAACCGTGGG	-
M24	PROX1_HUMAN.H11MO.0.D	-9	0.00112542	0.865451	0.142004	17	CACCGGCGAGAGGCTCGCGGGGGCGGCAGTCCCAGCGGGG	GGGTAAGGCGGGTTGGG	+
M24	KLF6_HUMAN.H11MO.0.A	-7	0.00127059	0.977081	0.147988	19	CACCGGCGAGAGGCTCGCGGGGGCGGCAGTCCCAGCGGGG	GGAAGGGCGGGGCCGGGGG	+
M24	IRX2_HUMAN.H11MO.0.D	-22	0.00148449	1.14158	0.157918	18	CACCGGCGAGAGGCTCGCGGGGGCGGCAGTCCCAGCGGGG	CCAACATGCCCACCCATGT	-
M24	MAZ_HUMAN.H11MO.0.A	-3	0.00177303	1.36346	0.157918	22	CACCGGCGAGAGGCTCGCGGGGGCGGCAGTCCCAGCGGGG	GGGGGAGGGGGGGGGGGGGGGG	+
M24	ZN341_HUMAN.H11MO.0.C	-8	0.00177303	1.36346	0.157918	22	CACCGGCGAGAGGCTCGCGGGGGCGGCAGTCCCAGCGGGG	GGGGGGGGGGGGAGGGAAGAGC	+
M24	ZBT17_HUMAN.H11MO.0.A	-16	0.00217611	1.67343	0.176093	19	CACCGGCGAGAGGCTCGCGGGGGCGGCAGTCCCAGCGGGG	GAGGGTGGGGGAGGGGAAG	+
M24	ZN563_HUMAN.H11MO.0.C	-18	0.00220968	1.69924	0.176093	21	CACCGGCGAGAGGCTCGCGGGGGCGGCAGTCCCAGCGGGG	GGGATCCTCACTGGCAGCTGC	+
M24	NR1D1_HUMAN.H11MO.0.B	-11	0.00293551	2.25741	0.203174	19	CACCGGCGAGAGGCTCGCGGGGGCGGCAGTCCCAGCGGGG	AGGGAAGTGGGTCAGAAGG	+
M24	RARA_HUMAN.H11MO.0.A	-16	0.00295206	2.27013	0.203174	20	CACCGGCGAGAGGCTCGCGGGGGCGGCAGTCCCAGCGGGG	GGGGGATCAAGAGGTCAAGG	+
M24	PTF1A_HUMAN.H11MO.0.B	-21	0.00335489	2.57991	0.211658	18	CACCGGCGAGAGGCTCGCGGGGGCGGCAGTCCCAGCGGGG	GGGAAAGGGGGCAGCTGG	-
M24	LYL1_HUMAN.H11MO.0.A	-25	0.00363124	2.79242	0.219928	14	CACCGGCGAGAGGCTCGCGGGGGCGGCAGTCCCAGCGGGG	CAGGAAACAGCTGG	-
M24	RARG_HUMAN.H11MO.2.D	-9	0.00392368	3.01731	0.2285	20	CACCGGCGAGAGGCTCGCGGGGGCGGCAGTCCCAGCGGGG	GGGGGTCACCCAGAGGTCAC	+
M24	TLX1_HUMAN.H11MO.0.D	-3	0.00517078	3.97633	0.279618	17	CACCGGCGAGAGGCTCGCGGGGGCGGCAGTCCCAGCGGGG	CTGGCAAGTTGCCAAGG	+
M24	TAL1_HUMAN.H11MO.0.A	9	0.00563628	4.3343	0.29428	10	CACCGGCGAGAGGCTCGCGGGGGCGGCAGTCCCAGCGGGG	CCTTATCTGCCCCCCCCAG	-
M24	BHE41_HUMAN.H11MO.0.D	-8	0.0068219	5.24604	0.333204	20	CACCGGCGAGAGGCTCGCGGGGGCGGCAGTCCCAGCGGGG	ACCGGGTCACGTGCAGAAGG	+
M24	RARA_HUMAN.H11MO.2.A	-8	0.00752866	5.78954	0.346435	17	CACCGGCGAGAGGCTCGCGGGGGCGGCAGTCCCAGCGGGG	AGGTCACCGAGAGGTCA	+
M24	RARG_HUMAN.H11MO.0.B	-19	0.00755038	5.80624	0.346435	18	CACCGGCGAGAGGCTCGCGGGGGCGGCAGTCCCAGCGGGG	AGGTCAGAGTGACCTGGG	+
M24	RFX5_HUMAN.H11MO.0.A	-1	0.0083488	6.42023	0.365211	20	CACCGGCGAGAGGCTCGCGGGGGCGGCAGTCCCAGCGGGG	TCTGCCTAGCAACAGCTGAC	-
M24	PURA_HUMAN.H11MO.0.D	-14	0.008724	6.70875	0.365211	17	CACCGGCGAGAGGCTCGCGGGGGCGGCAGTCCCAGCGGGG	GGAAGGGGGGGGCAGGG	+
M24	ZN263_HUMAN.H11MO.0.A	-7	0.00892439	6.86286	0.365211	20	CACCGGCGAGAGGCTCGCGGGGGCGGCAGTCCCAGCGGGG	GGGAGGAGGGAGAGGAGGAG	+
M24	GATA1_HUMAN.H11MO.0.A	9	0.00917636	7.05662	0.36564	10	CACCGGCGAGAGGCTCGCGGGGGCGGCAGTCCCAGCGGGG	TCTTATCTGTCCCCGCCAG	-
M24	CLOCK_HUMAN.H11MO.0.C	-2	0.0100223	7.70713	0.372714	14	CACCGGCGAGAGGCTCGCGGGGGCGGCAGTCCCAGCGGGG	TGTTCACGTGTCTG	-
M24	NR1H3_HUMAN.H11MO.0.B	-14	0.010514	8.08527	0.37904	19	CACCGGCGAGAGGCTCGCGGGGGCGGCAGTCCCAGCGGGG	CAGAGGTCACTGCAGGTCA	+
M24	NR1H4_HUMAN.H11MO.0.B	-21	0.0112483	8.64994	0.38708	19	CACCGGCGAGAGGCTCGCGGGGGCGGCAGTCCCAGCGGGG	GGGGTCAATGACCCCGAGG	+
M24	USF2_HUMAN.H11MO.0.A	-11	0.0146835	11.2916	0.473042	19	CACCGGCGAGAGGCTCGCGGGGGCGGCAGTCCCAGCGGGG	GGGTCACGTGGCCGCGGCG	+
M24	GATA2_HUMAN.H11MO.0.A	9	0.0146835	11.2916	0.473042	10	CACCGGCGAGAGGCTCGCGGGGGCGGCAGTCCCAGCGGGG	CCTTATCTCCACCCCCCAG	-
M24	SPIC_HUMAN.H11MO.0.D	-12	0.0152793	11.7498	0.481981	13	CACCGGCGAGAGGCTCGCGGGGGCGGCAGTCCCAGCGGGG	GAGGAAGGGGAGG	+
M24	KLF3_HUMAN.H11MO.0.B	-8	0.0156814	12.059	0.484567	19	CACCGGCGAGAGGCTCGCGGGGGCGGCAGTCCCAGCGGGG	GGGGAGGGGCGGGGCCGGG	+
M25	PAX2_HUMAN.H11MO.0.D	-6	3.69884e-05	0.0284441	0.0565792	18	TGCTCATGTCTAGAATGCATTTACTGCAATGAGTTGTAAG	TGTCACGCATGACTGAAC	-
M25	ZN394_HUMAN.H11MO.0.C	-10	0.000107379	0.0825743	0.0821259	20	TGCTCATGTCTAGAATGCATTTACTGCAATGAGTTGTAAG	AGAATGGAATAGAATGGAAT	+
M25	RARG_HUMAN.H11MO.0.B	-5	0.000966307	0.74309	0.307902	18	TGCTCATGTCTAGAATGCATTTACTGCAATGAGTTGTAAG	AGGTCAGAGTGACCTGGG	+
M25	MNX1_HUMAN.H11MO.0.D	-3	0.0012095	0.930105	0.307902	19	TGCTCATGTCTAGAATGCATTTACTGCAATGAGTTGTAAG	CTATTTTAATAACCCTTAA	+
M25	TFCP2_HUMAN.H11MO.0.D	2	0.00121289	0.932711	0.307902	14	TGCTCATGTCTAGAATGCATTTACTGCAATGAGTTGTAAG	TCTGGCCAGTTCAGGC	-
M25	Z324A_HUMAN.H11MO.0.C	-6	0.00123799	0.952016	0.307902	23	TGCTCATGTCTAGAATGCATTTACTGCAATGAGTTGTAAG	TATCAAACCATCCTTTGCTGCCA	+
M25	THA_HUMAN.H11MO.0.C	0	0.00184034	1.41522	0.351883	17	TGCTCATGTCTAGAATGCATTTACTGCAATGAGTTGTAAG	GGGTCACTTCAGGTCAG	+
M25	ZN563_HUMAN.H11MO.0.C	-1	0.00229072	1.76156	0.376673	21	TGCTCATGTCTAGAATGCATTTACTGCAATGAGTTGTAAG	GCAGCTGCCAGTGAGGATCCC	-
M25	LYL1_HUMAN.H11MO.0.A	-23	0.00270873	2.08301	0.376673	14	TGCTCATGTCTAGAATGCATTTACTGCAATGAGTTGTAAG	CAGGAAACAGCTGG	-
M25	PAX8_HUMAN.H11MO.0.D	-19	0.00270873	2.08301	0.376673	14	TGCTCATGTCTAGAATGCATTTACTGCAATGAGTTGTAAG	CCCGCTTCAGTGAC	-
M25	IRX2_HUMAN.H11MO.0.D	-13	0.00318106	2.44624	0.402937	19	TGCTCATGTCTAGAATGCATTTACTGCAATGAGTTGTAAG	CCAACATGCCCACCCATGT	-
M25	TLX1_HUMAN.H11MO.0.D	-3	0.00371559	2.85729	0.402937	17	TGCTCATGTCTAGAATGCATTTACTGCAATGAGTTGTAAG	CCTTGGCAACTTGCCAG	-
M25	MAFA_HUMAN.H11MO.0.D	-8	0.00395128	3.03853	0.402937	21	TGCTCATGTCTAGAATGCATTTACTGCAATGAGTTGTAAG	CGAAGGCTGCGGGGTCAGCAC	-
M25	CLOCK_HUMAN.H11MO.0.C	0	0.00491953	3.78312	0.470322	14	TGCTCATGTCTAGAATGCATTTACTGCAATGAGTTGTAAG	CAGACACGTGAACA	+
M26	IRX2_HUMAN.H11MO.0.D	-21	5.32552e-05	0.0409532	0.0817828	19	GCGCGGTAGTCACAGCGTGTAGGAAAAGGCACTCGCCGAC	CCAACATGCCCACCCATGT	-
M26	MNX1_HUMAN.H11MO.0.D	-5	0.000166857	0.128313	0.12812	19	GCGCGGTAGTCACAGCGTGTAGGAAAAGGCACTCGCCGAC	CTATTTTAATAACCCTTAA	+
M26	BRAC_HUMAN.H11MO.0.A	-6	0.000405382	0.311739	0.207512	20	GCGCGGTAGTCACAGCGTGTAGGAAAAGGCACTCGCCGAC	ATTTCACACCTCCCTGCTAA	-
M26	HME2_HUMAN.H11MO.0.D	-4	0.00137211	1.05515	0.351187	11	GCGCGGTAGTCACAGCGTGTAGGAAAAGGCACTCGCCGAC	GGTAATTAGGG	+
M26	ZN589_HUMAN.H11MO.0.D	-3	0.00219907	1.69109	0.482439	16	GCGCGGTAGTCACAGCGTGTAGGAAAAGGCACTCGCCGAC	CGGCAGTAACCGTGGG	-
M27	PURA_HUMAN.H11MO.0.D	-23	0.000147348	0.11331	0.101001	17	TAGGTCGCCCCCGCGACTGGTTGCACTCCTTCGCGTCTTC	CCCTGCCCCCCCCTTCC	-
M27	ZN563_HUMAN.H11MO.0.C	0	0.00030126	0.231669	0.101001	21	TAGGTCGCCCCCGCGACTGGTTGCACTCCTTCGCGTCTTC	GGGATCCTCACTGGCAGCTGC	+
M27	VEZF1_HUMAN.H11MO.0.C	-20	0.000307249	0.236274	0.101001	20	TAGGTCGCCCCCGCGACTGGTTGCACTCCTTCGCGTCTTC	CCCCTCCCCCTCCCCCCTCCCC	-
M27	Z324A_HUMAN.H11MO.0.C	-2	0.000328721	0.252786	0.101001	23	TAGGTCGCCCCCGCGACTGGTTGCACTCCTTCGCGTCTTC	TATCAAACCATCCTTTGCTGCCA	+
M27	PATZ1_HUMAN.H11MO.0.C	-20	0.000357112	0.274619	0.101001	20	TAGGTCGCCCCCGCGACTGGTTGCACTCCTTCGCGTCTTC	CCTCCCCCCCCGCCCCCTCCCC	-
M27	IRX2_HUMAN.H11MO.0.D	-19	0.000400116	0.307689	0.101001	19	TAGGTCGCCCCCGCGACTGGTTGCACTCCTTCGCGTCTTC	CCAACATGCCCACCCATGT	-
M27	MAZ_HUMAN.H11MO.0.A	-21	0.000643914	0.49517	0.124083	19	TAGGTCGCCCCCGCGACTGGTTGCACTCCTTCGCGTCTTC	CCCCCCCCCCCCCCCCTCCCCC	-
M27	RXRA_HUMAN.H11MO.0.A	-19	0.000683114	0.525314	0.124083	20	TAGGTCGCCCCCGCGACTGGTTGCACTCCTTCGCGTCTTC	CTCTGACCTCTGCCTCCCCC	-
M27	RFX5_HUMAN.H11MO.0.A	-4	0.000737335	0.56701	0.124083	20	TAGGTCGCCCCCGCGACTGGTTGCACTCCTTCGCGTCTTC	TCTGCCTAGCAACAGCTGAC	-
M27	ZN341_HUMAN.H11MO.0.C	-2	0.00085851	0.660194	0.126927	22	TAGGTCGCCCCCGCGACTGGTTGCACTCCTTCGCGTCTTC	GCTCTTCCCTCCCCCCCCCCCC	-
M27	SP2_HUMAN.H11MO.0.A	-7	0.000921842	0.708897	0.126927	22	TAGGTCGCCCCCGCGACTGGTTGCACTCCTTCGCGTCTTC	CCCCCGGCCCCGCCCCCCCCCC	-
M27	SP3_HUMAN.H11MO.0.B	-14	0.00134224	1.03218	0.148854	20	TAGGTCGCCCCCGCGACTGGTTGCACTCCTTCGCGTCTTC	CCCCGGCCCCGCCCCCCCCC	-
M27	ZN263_HUMAN.H11MO.0.A	-21	0.00144447	1.11079	0.148854	19	TAGGTCGCCCCCGCGACTGGTTGCACTCCTTCGCGTCTTC	CTCCTCCTCTCCCTCCTCCC	-
M27	KLF6_HUMAN.H11MO.0.A	-6	0.00152311	1.17127	0.148854	19	TAGGTCGCCCCCGCGACTGGTTGCACTCCTTCGCGTCTTC	CCCCCGGCCCCGCCCTTCC	-
M27	ZEP2_HUMAN.H11MO.0.D	-16	0.0015725	1.20925	0.148854	14	TAGGTCGCCCCCGCGACTGGTTGCACTCCTTCGCGTCTTC	GGGGTTTCCCTACC	-
M27	MNX1_HUMAN.H11MO.0.D	-16	0.00190754	1.4669	0.155905	19	TAGGTCGCCCCCGCGACTGGTTGCACTCCTTCGCGTCTTC	CTATTTTAATAACCCTTAA	+
M27	NR1D1_HUMAN.H11MO.0.B	-7	0.00190754	1.4669	0.155905	19	TAGGTCGCCCCCGCGACTGGTTGCACTCCTTCGCGTCTTC	CCTTCTGACCCACTTCCCT	-
M27	PROX1_HUMAN.H11MO.0.D	-9	0.00195579	1.504	0.155905	17	TAGGTCGCCCCCGCGACTGGTTGCACTCCTTCGCGTCTTC	CCCAACCCGCCTTACCC	-
M27	SP4_HUMAN.H11MO.0.A	-15	0.00239281	1.84007	0.166792	20	TAGGTCGCCCCCGCGACTGGTTGCACTCCTTCGCGTCTTC	CCCGGCCCCGCCCCCTTCCC	-
M27	THAP1_HUMAN.H11MO.0.C	-18	0.00242275	1.86309	0.166792	22	TAGGTCGCCCCCGCGACTGGTTGCACTCCTTCGCGTCTTC	CGCCGCCATCTTGGCTGCGGGC	+
M27	RFX1_HUMAN.H11MO.0.B	-1	0.00242275	1.86309	0.166792	22	TAGGTCGCCCCCGCGACTGGTTGCACTCCTTCGCGTCTTC	CCGTCGCCATGGCAACCGGGGC	-
M27	AP2A_HUMAN.H11MO.0.A	-3	0.00286304	2.20168	0.18657	15	TAGGTCGCCCCCGCGACTGGTTGCACTCCTTCGCGTCTTC	ATGGCCTCAGGGCAT	-
M27	ZN394_HUMAN.H11MO.0.C	-19	0.0029564	2.27347	0.18657	20	TAGGTCGCCCCCGCGACTGGTTGCACTCCTTCGCGTCTTC	ATTCCATTCTATTCCATTCT	-
M27	ZN554_HUMAN.H11MO.0.C	-22	0.00339869	2.61359	0.205902	18	TAGGTCGCCCCCGCGACTGGTTGCACTCCTTCGCGTCTTC	AGCACCCCACATGGCTCAGC	-
M27	ZN335_HUMAN.H11MO.0.A	-1	0.00360416	2.7716	0.209952	22	TAGGTCGCCCCCGCGACTGGTTGCACTCCTTCGCGTCTTC	GGCTGTCCTCGGCGCTGCCTGA	+
M27	ZN467_HUMAN.H11MO.0.C	-20	0.00410524	3.15693	0.227248	20	TAGGTCGCCCCCGCGACTGGTTGCACTCCTTCGCGTCTTC	CCCCCCCCCCCCTCCCCTCCCC	-
M27	SPIC_HUMAN.H11MO.0.D	-19	0.00425703	3.27365	0.227248	13	TAGGTCGCCCCCGCGACTGGTTGCACTCCTTCGCGTCTTC	CCTCCCCTTCCTC	-
M27	ZN589_HUMAN.H11MO.0.D	-7	0.00443236	3.40848	0.227248	16	TAGGTCGCCCCCGCGACTGGTTGCACTCCTTCGCGTCTTC	CCCACGGTTACTGCCG	+
M27	ZFX_HUMAN.H11MO.1.A	-8	0.00458816	3.5283	0.227248	17	TAGGTCGCCCCCGCGACTGGTTGCACTCCTTCGCGTCTTC	CCCCGGCCTCCGCCCCC	-
M27	SRBP2_HUMAN.H11MO.0.B	-2	0.00465127	3.57683	0.227248	13	TAGGTCGCCCCCGCGACTGGTTGCACTCCTTCGCGTCTTC	CCTCACCCCACCC	-
M27	TAF1_HUMAN.H11MO.0.A	-4	0.00518362	3.98621	0.245343	16	TAGGTCGCCCCCGCGACTGGTTGCACTCCTTCGCGTCTTC	CCGCCGCCGCCATCTT	-
M27	ZBT17_HUMAN.H11MO.0.A	-5	0.00560842	4.31287	0.257405	19	TAGGTCGCCCCCGCGACTGGTTGCACTCCTTCGCGTCTTC	CTTCCCCTCCCCCACCCTC	-
M27	TBX3_HUMAN.H11MO.0.C	-29	0.00610001	4.69091	0.271733	11	TAGGTCGCCCCCGCGACTGGTTGCACTCCTTCGCGTCTTC	TTCCCACCTCC	-
M27	NR0B1_HUMAN.H11MO.0.D	-4	0.00649474	4.99446	0.279893	10	TAGGTCGCCCCCGCGACTGGTTGCACTCCTTCGCGTCTTC	TCTCCCACGC	-
M27	TLX1_HUMAN.H11MO.0.D	-10	0.0066528	5.116	0.279893	17	TAGGTCGCCCCCGCGACTGGTTGCACTCCTTCGCGTCTTC	CCTTGGCAACTTGCCAG	-
M27	MAFA_HUMAN.H11MO.0.D	-20	0.00825072	6.3448	0.329816	20	TAGGTCGCCCCCGCGACTGGTTGCACTCCTTCGCGTCTTC	GTGCTGACCCCGCAGCCTTCG	+
M27	THA_HUMAN.H11MO.0.C	-1	0.00827495	6.36344	0.329816	17	TAGGTCGCCCCCGCGACTGGTTGCACTCCTTCGCGTCTTC	GGGTCACTTCAGGTCAG	+
M27	ETV5_HUMAN.H11MO.0.C	-25	0.00878309	6.75419	0.341093	14	TAGGTCGCCCCCGCGACTGGTTGCACTCCTTCGCGTCTTC	CTCACTTCCTGCTC	-
M27	RARG_HUMAN.H11MO.2.D	8	0.00929171	7.14533	0.345242	12	TAGGTCGCCCCCGCGACTGGTTGCACTCCTTCGCGTCTTC	GTGACCTCTGGGTGACCCCC	-
M27	FLI1_HUMAN.H11MO.0.A	-22	0.00934583	7.18694	0.345242	18	TAGGTCGCCCCCGCGACTGGTTGCACTCCTTCGCGTCTTC	TCCCTCCTTCCTTCCTCC	-
M27	COE1_HUMAN.H11MO.0.A	-1	0.00960373	7.38527	0.346323	15	TAGGTCGCCCCCGCGACTGGTTGCACTCCTTCGCGTCTTC	AAGTCCCCAGGGACC	+
M27	KLF3_HUMAN.H11MO.0.B	-15	0.0117826	9.06082	0.415014	19	TAGGTCGCCCCCGCGACTGGTTGCACTCCTTCGCGTCTTC	CCCGGCCCCGCCCCTCCCC	-
M27	E2F6_HUMAN.H11MO.0.A	-26	0.012874	9.90013	0.443151	13	TAGGTCGCCCCCGCGACTGGTTGCACTCCTTCGCGTCTTC	CCCTTCCCGCCCC	-
M27	KLF15_HUMAN.H11MO.0.A	-26	0.0134266	10.3251	0.451903	14	TAGGTCGCCCCCGCGACTGGTTGCACTCCTTCGCGTCTTC	CCCCCCCCTGCTCCTCCCC	-
M27	AP2C_HUMAN.H11MO.0.A	-4	0.0152567	11.7324	0.486887	14	TAGGTCGCCCCCGCGACTGGTTGCACTCCTTCGCGTCTTC	TGGCCTCAGGGCAT	-
M27	SMAD3_HUMAN.H11MO.0.B	-1	0.016078	12.364	0.486887	12	TAGGTCGCCCCCGCGACTGGTTGCACTCCTTCGCGTCTTC	CTCTGTCACCTG	+
M27	ZBT7B_HUMAN.H11MO.0.D	0	0.0162915	12.5282	0.486887	21	TAGGTCGCCCCCGCGACTGGTTGCACTCCTTCGCGTCTTC	CCCGTTGCCATGGCAACGGCG	-
M27	TBX21_HUMAN.H11MO.0.A	-21	0.0163949	12.6077	0.486887	13	TAGGTCGCCCCCGCGACTGGTTGCACTCCTTCGCGTCTTC	TTCACACCTCCAC	-
M28	IRX2_HUMAN.H11MO.0.D	-2	0.000244946	0.188364	0.375913	19	GTGCCAAGCACCGACTCACTTATCGTAACGCCACAACTGC	CCAACATGCCCACCCATGT	-
M28	MNX1_HUMAN.H11MO.0.D	-11	0.000860308	0.661577	0.440097	19	GTGCCAAGCACCGACTCACTTATCGTAACGCCACAACTGC	CTATTTTAATAACCCTTAA	+
M28	TLX1_HUMAN.H11MO.0.D	-4	0.00118936	0.91462	0.446903	17	GTGCCAAGCACCGACTCACTTATCGTAACGCCACAACTGC	CTGGCAAGTTGCCAAGG	+
M28	CLOCK_HUMAN.H11MO.0.C	-12	0.0016401	1.26123	0.446903	14	GTGCCAAGCACCGACTCACTTATCGTAACGCCACAACTGC	TGTTCACGTGTCTG	-
M28	GATA1_HUMAN.H11MO.0.A	8	0.00203843	1.56755	0.446903	11	GTGCCAAGCACCGACTCACTTATCGTAACGCCACAACTGC	TCTTATCTGTCCCCGCCAG	-
M29	IRX2_HUMAN.H11MO.0.D	-11	8.45661e-05	0.0650313	0.129951	19	ATGCCCACCTGATGCGCAATTGCGACTAACACCTACACTG	ACATGGGTGGGCATGTTGG	+
M29	MNX1_HUMAN.H11MO.0.D	-10	0.000281593	0.216545	0.21636	19	ATGCCCACCTGATGCGCAATTGCGACTAACACCTACACTG	TTAAGGGTTATTAAAATAG	-
M30	IRX2_HUMAN.H11MO.0.D	-14	0.000488957	0.376008	0.293009	19	CTCACACTGCTGGGCAGAATCGTGCTGCGATAGCGACGTA	CCAACATGCCCACCCATGT	-
M30	MAF_HUMAN.H11MO.0.A	-17	0.000528962	0.406772	0.293009	19	CTCACACTGCTGGGCAGAATCGTGCTGCGATAGCGACGTA	GAATCTGCTGACTCAGCAA	+
M30	MNX1_HUMAN.H11MO.0.D	-15	0.000979306	0.753086	0.376221	19	CTCACACTGCTGGGCAGAATCGTGCTGCGATAGCGACGTA	TTAAGGGTTATTAAAATAG	-
M31	SP1_HUMAN.H11MO.0.A	-17	0.000106759	0.0820975	0.145183	22	ACCGCTGGACTCCGGGACTGACCCGCGGGCCGGCCCCCCT	CCCCCCCCCGGCCCCGCCCCCC	-
M31	SP1_HUMAN.H11MO.1.A	-25	0.000189576	0.145784	0.145183	14	ACCGCTGGACTCCGGGACTGACCCGCGGGCCGGCCCCCCT	CGGCCCCGCCCCCC	-
M31	PLAL1_HUMAN.H11MO.0.D	-30	0.000386302	0.297066	0.197227	10	ACCGCTGGACTCCGGGACTGACCCGCGGGCCGGCCCCCCT	GGGCCCCCCG	-
M31	MECP2_HUMAN.H11MO.0.C	-9	0.000928732	0.714195	0.34206	7	ACCGCTGGACTCCGGGACTGACCCGCGGGCCGGCCCCCCT	CTCCGGG	-
M31	AP2B_HUMAN.H11MO.0.B	-20	0.00141138	1.08535	0.34206	10	ACCGCTGGACTCCGGGACTGACCCGCGGGCCGGCCCCCCT	GCCCCCGGGC	-
M31	NR1H4_HUMAN.H11MO.1.B	-16	0.00165389	1.27184	0.34206	8	ACCGCTGGACTCCGGGACTGACCCGCGGGCCGGCCCCCCT	ACTGACCT	-
M31	SP2_HUMAN.H11MO.1.B	-27	0.00190386	1.46407	0.34206	12	ACCGCTGGACTCCGGGACTGACCCGCGGGCCGGCCCCCCT	GCCCCGCCCCCT	-
M31	NFKB1_HUMAN.H11MO.1.B	-13	0.00206781	1.59014	0.34206	11	ACCGCTGGACTCCGGGACTGACCCGCGGGCCGGCCCCCCT	GGGAATTTCCC	-
M31	ZN219_HUMAN.H11MO.0.D	-29	0.0021259	1.63481	0.34206	11	ACCGCTGGACTCCGGGACTGACCCGCGGGCCGGCCCCCCT	TCCGCCCCCCTC	-
M31	SP2_HUMAN.H11MO.0.A	-21	0.0022863	1.75817	0.34206	19	ACCGCTGGACTCCGGGACTGACCCGCGGGCCGGCCCCCCT	CCCCCGGCCCCGCCCCCCCCCC	-
M31	NFKB2_HUMAN.H11MO.0.B	-13	0.00245659	1.88912	0.34206	11	ACCGCTGGACTCCGGGACTGACCCGCGGGCCGGCCCCCCT	GGGGCTTTCCC	-
M31	ESR2_HUMAN.H11MO.1.A	-17	0.0029382	2.25947	0.375026	7	ACCGCTGGACTCCGGGACTGACCCGCGGGCCGGCCCCCCT	GTGACCT	-
M31	EGR4_HUMAN.H11MO.0.D	-27	0.00326071	2.50749	0.384177	11	ACCGCTGGACTCCGGGACTGACCCGCGGGCCGGCCCCCCT	GCCCTGCCGCC	-
M31	RARG_HUMAN.H11MO.1.B	-17	0.00403118	3.09998	0.441028	8	ACCGCTGGACTCCGGGACTGACCCGCGGGCCGGCCCCCCT	CTGACCTC	-
M32	IRX2_HUMAN.H11MO.0.D	-1	0.000367086	0.282289	0.309693	19	AAACGCTGGTAAGCCCAAGCTTAAGTGCCAGGCTCTGCCG	CCAACATGCCCACCCATGT	-
M32	MNX1_HUMAN.H11MO.0.D	-13	0.000504926	0.388288	0.309693	19	AAACGCTGGTAAGCCCAAGCTTAAGTGCCAGGCTCTGCCG	TTAAGGGTTATTAAAATAG	-
M33	IRX2_HUMAN.H11MO.0.D	-19	0.000181236	0.13937	0.278502	19	ATAATTCCCGAACACTTAGCTATACTGGATACTCGCGGGC	CCAACATGCCCACCCATGT	-
M33	MNX1_HUMAN.H11MO.0.D	0	0.000607477	0.46715	0.457051	19	ATAATTCCCGAACACTTAGCTATACTGGATACTCGCGGGC	CTATTTTAATAACCCTTAA	+
M34	ZN563_HUMAN.H11MO.0.C	-1	0.000252506	0.194177	0.242211	21	AACAGCGGACCAACGGGGGCTATTGATGAAGTGCAGCAGC	GCAGCTGCCAGTGAGGATCCC	-
M34	ZN214_HUMAN.H11MO.0.C	-7	0.000614113	0.472253	0.242211	22	AACAGCGGACCAACGGGGGCTATTGATGAAGTGCAGCAGC	TCCTTTTTGAGGCCTTTGATGA	+
M34	SPZ1_HUMAN.H11MO.0.D	-2	0.000642746	0.494271	0.242211	16	AACAGCGGACCAACGGGGGCTATTGATGAAGTGCAGCAGC	CGGCTGTTACCCTGGG	+
M34	OLIG2_HUMAN.H11MO.0.B	-25	0.000704661	0.541885	0.242211	15	AACAGCGGACCAACGGGGGCTATTGATGAAGTGCAGCAGC	CAGAAGGGAAACAGCTGG	-
M34	ZN554_HUMAN.H11MO.0.C	-4	0.00140709	1.08206	0.315811	20	AACAGCGGACCAACGGGGGCTATTGATGAAGTGCAGCAGC	GCTGAGCCATGTGGGGTGCT	+
M34	PATZ1_HUMAN.H11MO.0.C	-15	0.00164487	1.2649	0.315811	22	AACAGCGGACCAACGGGGGCTATTGATGAAGTGCAGCAGC	GGGGAGGGGGCGGGGGGGGAGG	+
M34	PTF1A_HUMAN.H11MO.0.B	-22	0.00165906	1.27582	0.315811	18	AACAGCGGACCAACGGGGGCTATTGATGAAGTGCAGCAGC	GGGAAAGGGGGCAGCTGG	-
M34	CUX1_HUMAN.H11MO.0.C	-15	0.00197459	1.51846	0.33411	14	AACAGCGGACCAACGGGGGCTATTGATGAAGTGCAGCAGC	AGGGGGATCGATGG	+
M34	THAP1_HUMAN.H11MO.0.C	-12	0.0029337	2.25601	0.446756	22	AACAGCGGACCAACGGGGGCTATTGATGAAGTGCAGCAGC	CGCCGCCATCTTGGCTGCGGGC	+
M35	TBX21_HUMAN.H11MO.0.A	0	0.000153028	0.117679	0.149172	13	CTCTCAACCTCTTGCTATTGTTTTTTGTCCATGCATGTAT	TTCACACCTCCAC	-
M35	VEZF1_HUMAN.H11MO.0.C	1	0.000310905	0.239086	0.149172	21	CTCTCAACCTCTTGCTATTGTTTTTTGTCCATGCATGTAT	CCCCTCCCCCTCCCCCCTCCCC	-
M35	LYL1_HUMAN.H11MO.0.A	-13	0.000343252	0.263961	0.149172	14	CTCTCAACCTCTTGCTATTGTTTTTTGTCCATGCATGTAT	CCAGCTGTTTCCTG	+
M35	NR1D1_HUMAN.H11MO.0.B	2	0.000642674	0.494216	0.149172	17	CTCTCAACCTCTTGCTATTGTTTTTTGTCCATGCATGTAT	CCTTCTGACCCACTTCCCT	-
M35	IRX2_HUMAN.H11MO.0.D	-18	0.000760461	0.584795	0.149172	19	CTCTCAACCTCTTGCTATTGTTTTTTGTCCATGCATGTAT	ACATGGGTGGGCATGTTGG	+
M35	TFCP2_HUMAN.H11MO.0.D	-18	0.000808239	0.621536	0.149172	16	CTCTCAACCTCTTGCTATTGTTTTTTGTCCATGCATGTAT	TCTGGCCAGTTCAGGC	-
M35	SPIC_HUMAN.H11MO.0.D	-2	0.000811214	0.623824	0.149172	13	CTCTCAACCTCTTGCTATTGTTTTTTGTCCATGCATGTAT	CCTCCCCTTCCTC	-
M35	TLX1_HUMAN.H11MO.0.D	-17	0.000896604	0.689488	0.149172	17	CTCTCAACCTCTTGCTATTGTTTTTTGTCCATGCATGTAT	CTGGCAAGTTGCCAAGG	+
M35	P73_HUMAN.H11MO.1.A	-26	0.000912236	0.70151	0.149172	12	CTCTCAACCTCTTGCTATTGTTTTTTGTCCATGCATGTAT	GAACATGCCTGG	+
M35	CLOCK_HUMAN.H11MO.0.C	-23	0.00106652	0.820157	0.149172	14	CTCTCAACCTCTTGCTATTGTTTTTTGTCCATGCATGTAT	TGTTCACGTGTCTG	-
M35	P63_HUMAN.H11MO.1.A	-26	0.00109505	0.842093	0.149172	11	CTCTCAACCTCTTGCTATTGTTTTTTGTCCATGCATGTAT	GAGCATGCCTG	+
M35	ZN214_HUMAN.H11MO.0.C	-12	0.00134557	1.03474	0.155098	22	CTCTCAACCTCTTGCTATTGTTTTTTGTCCATGCATGTAT	TCCTTTTTGAGGCCTTTGATGA	+
M35	RXRA_HUMAN.H11MO.0.A	0	0.0015338	1.17949	0.164167	20	CTCTCAACCTCTTGCTATTGTTTTTTGTCCATGCATGTAT	CTCTGACCTCTGCCTCCCCC	-
M35	EGR2_HUMAN.H11MO.0.A	1	0.00174433	1.34139	0.174254	17	CTCTCAACCTCTTGCTATTGTTTTTTGTCCATGCATGTAT	CCCCTCCCACACCCCCCC	-
M35	LEF1_HUMAN.H11MO.0.A	-13	0.00191263	1.47081	0.177707	14	CTCTCAACCTCTTGCTATTGTTTTTTGTCCATGCATGTAT	TCCTTTGATTTGCT	+
M35	P73_HUMAN.H11MO.0.A	-20	0.00201608	1.55036	0.177707	19	CTCTCAACCTCTTGCTATTGTTTTTTGTCCATGCATGTAT	AGACATGCCCAGACATGCC	+
M35	ZN134_HUMAN.H11MO.0.C	-7	0.00223939	1.72209	0.180213	22	CTCTCAACCTCTTGCTATTGTTTTTTGTCCATGCATGTAT	CCTTCAACTGATTAGGTGAGGC	-
M35	OSR2_HUMAN.H11MO.0.C	-7	0.00237652	1.82754	0.180213	16	CTCTCAACCTCTTGCTATTGTTTTTTGTCCATGCATGTAT	GCTGCTGCTTCTGCTG	+
M35	ZN341_HUMAN.H11MO.0.C	-7	0.0024053	1.84968	0.180213	22	CTCTCAACCTCTTGCTATTGTTTTTTGTCCATGCATGTAT	GCTCTTCCCTCCCCCCCCCCCC	-
M35	MNX1_HUMAN.H11MO.0.D	-14	0.00254923	1.96036	0.181901	19	CTCTCAACCTCTTGCTATTGTTTTTTGTCCATGCATGTAT	CTATTTTAATAACCCTTAA	+
M35	BRAC_HUMAN.H11MO.0.A	2	0.00281913	2.16791	0.192017	18	CTCTCAACCTCTTGCTATTGTTTTTTGTCCATGCATGTAT	ATTTCACACCTCCCTGCTAA	-
M35	THAP1_HUMAN.H11MO.0.C	-8	0.00297478	2.28761	0.193809	22	CTCTCAACCTCTTGCTATTGTTTTTTGTCCATGCATGTAT	CGCCGCCATCTTGGCTGCGGGC	+
M35	PROX1_HUMAN.H11MO.0.D	0	0.00351135	2.70023	0.202913	17	CTCTCAACCTCTTGCTATTGTTTTTTGTCCATGCATGTAT	CCCAACCCGCCTTACCC	-
M35	ZN394_HUMAN.H11MO.0.C	-7	0.00378865	2.91347	0.202913	20	CTCTCAACCTCTTGCTATTGTTTTTTGTCCATGCATGTAT	ATTCCATTCTATTCCATTCT	-
M35	PAX2_HUMAN.H11MO.0.D	-22	0.00389944	2.99867	0.202913	18	CTCTCAACCTCTTGCTATTGTTTTTTGTCCATGCATGTAT	GTTCAGTCATGCGTGACA	+
M35	MYBB_HUMAN.H11MO.0.D	-3	0.00390882	3.00588	0.202913	10	CTCTCAACCTCTTGCTATTGTTTTTTGTCCATGCATGTAT	TCAACCTGCA	-
M35	TAF1_HUMAN.H11MO.0.A	-4	0.00396115	3.04612	0.202913	16	CTCTCAACCTCTTGCTATTGTTTTTTGTCCATGCATGTAT	CCGCCGCCGCCATCTT	-
M35	ZBT17_HUMAN.H11MO.0.A	-2	0.00403252	3.10101	0.202913	19	CTCTCAACCTCTTGCTATTGTTTTTTGTCCATGCATGTAT	CTTCCCCTCCCCCACCCTC	-
M35	OLIG2_HUMAN.H11MO.0.B	-10	0.00421596	3.24207	0.202913	18	CTCTCAACCTCTTGCTATTGTTTTTTGTCCATGCATGTAT	CCAGCTGTTTCCCTTCTG	+
M35	NR2F6_HUMAN.H11MO.0.D	-13	0.00421596	3.24207	0.202913	18	CTCTCAACCTCTTGCTATTGTTTTTTGTCCATGCATGTAT	TCAATTGAACTTTGTCCT	-
M35	ZN563_HUMAN.H11MO.0.C	-19	0.00433326	3.33228	0.202913	21	CTCTCAACCTCTTGCTATTGTTTTTTGTCCATGCATGTAT	GGGATCCTCACTGGCAGCTGC	+
M35	FOXD3_HUMAN.H11MO.0.D	-16	0.00479961	3.6909	0.21211	15	CTCTCAACCTCTTGCTATTGTTTTTTGTCCATGCATGTAT	TTTGTTTACTTAGCA	+
M35	HES1_HUMAN.H11MO.0.D	-24	0.00481276	3.70102	0.21211	13	CTCTCAACCTCTTGCTATTGTTTTTTGTCCATGCATGTAT	GGGCTCGTGGCGG	-
M35	KLF6_HUMAN.H11MO.0.A	0	0.00543203	4.17723	0.226102	19	CTCTCAACCTCTTGCTATTGTTTTTTGTCCATGCATGTAT	CCCCCGGCCCCGCCCTTCC	-
M35	Z324A_HUMAN.H11MO.0.C	-7	0.00572384	4.40163	0.23181	23	CTCTCAACCTCTTGCTATTGTTTTTTGTCCATGCATGTAT	TATCAAACCATCCTTTGCTGCCA	+
M35	MCR_HUMAN.H11MO.0.D	-5	0.0066385	5.10501	0.261777	17	CTCTCAACCTCTTGCTATTGTTTTTTGTCCATGCATGTAT	TACAACAACCTGTTCTT	-
M35	HESX1_HUMAN.H11MO.0.D	-8	0.00702519	5.40237	0.26578	16	CTCTCAACCTCTTGCTATTGTTTTTTGTCCATGCATGTAT	ATCCGGCACGTGGCCT	+
M35	PTF1A_HUMAN.H11MO.0.B	-13	0.00719356	5.53185	0.26578	18	CTCTCAACCTCTTGCTATTGTTTTTTGTCCATGCATGTAT	CCAGCTGCCCCCTTTCCC	+
M35	GATA1_HUMAN.H11MO.0.A	-13	0.00727212	5.59226	0.26578	19	CTCTCAACCTCTTGCTATTGTTTTTTGTCCATGCATGTAT	TCTTATCTGTCCCCGCCAG	-
M35	RARG_HUMAN.H11MO.0.B	-27	0.00775094	5.96047	0.270104	13	CTCTCAACCTCTTGCTATTGTTTTTTGTCCATGCATGTAT	CCCAGGTCACTCTGACCT	-
M35	P63_HUMAN.H11MO.0.A	-21	0.00901433	6.93202	0.303027	19	CTCTCAACCTCTTGCTATTGTTTTTTGTCCATGCATGTAT	GGCATGTCCAGGCATGCCC	+
M35	VEZF1_HUMAN.H11MO.1.C	-4	0.00910015	6.99802	0.303027	12	CTCTCAACCTCTTGCTATTGTTTTTTGTCCATGCATGTAT	CCCCCTCCCCCT	-
M35	ZN335_HUMAN.H11MO.0.A	-16	0.0106974	8.22633	0.348472	22	CTCTCAACCTCTTGCTATTGTTTTTTGTCCATGCATGTAT	GGCTGTCCTCGGCGCTGCCTGA	+
M35	BC11A_HUMAN.H11MO.0.A	2	0.0121869	9.3717	0.364209	15	CTCTCAACCTCTTGCTATTGTTTTTTGTCCATGCATGTAT	TTTTCACTTCCTCTTTT	-
M35	SOX17_HUMAN.H11MO.0.C	-13	0.0127989	9.84236	0.364209	11	CTCTCAACCTCTTGCTATTGTTTTTTGTCCATGCATGTAT	GCCATTGTTTT	+
M35	NFIC_HUMAN.H11MO.0.A	-16	0.0131214	10.0904	0.364209	17	CTCTCAACCTCTTGCTATTGTTTTTTGTCCATGCATGTAT	CTTGGCTCCCTGCCAAG	+
M35	ZFX_HUMAN.H11MO.1.A	-1	0.0131214	10.0904	0.364209	17	CTCTCAACCTCTTGCTATTGTTTTTTGTCCATGCATGTAT	CCCCGGCCTCCGCCCCC	-
M35	TCF7_HUMAN.H11MO.0.A	-12	0.013125	10.0931	0.364209	16	CTCTCAACCTCTTGCTATTGTTTTTTGTCCATGCATGTAT	TTCCTTTGATGTGGTT	-
M35	ZIC2_HUMAN.H11MO.0.D	-24	0.0150785	11.5954	0.393028	15	CTCTCAACCTCTTGCTATTGTTTTTTGTCCATGCATGTAT	GGCCCCCTGCTGTGA	+
M35	COT2_HUMAN.H11MO.1.A	0	0.0151903	11.6814	0.393028	17	CTCTCAACCTCTTGCTATTGTTTTTTGTCCATGCATGTAT	CCCTGACCTTTGACCCC	-
M35	SOX18_HUMAN.H11MO.0.D	-10	0.015716	12.0856	0.393028	19	CTCTCAACCTCTTGCTATTGTTTTTTGTCCATGCATGTAT	GAACCCATTGTTCTTTTCC	+
M35	GATA2_HUMAN.H11MO.0.A	-13	0.015716	12.0856	0.393028	19	CTCTCAACCTCTTGCTATTGTTTTTTGTCCATGCATGTAT	CCTTATCTCCACCCCCCAG	-
M35	ZN554_HUMAN.H11MO.0.C	-7	0.016283	12.5216	0.393539	20	CTCTCAACCTCTTGCTATTGTTTTTTGTCCATGCATGTAT	GCTGAGCCATGTGGGGTGCT	+
M35	SP4_HUMAN.H11MO.0.A	0	0.016283	12.5216	0.393539	20	CTCTCAACCTCTTGCTATTGTTTTTTGTCCATGCATGTAT	CCCGGCCCCGCCCCCTTCCC	-
M35	TAL1_HUMAN.H11MO.1.A	-2	0.0176055	13.5386	0.412375	15	CTCTCAACCTCTTGCTATTGTTTTTTGTCCATGCATGTAT	CACATCTGCTTCCTG	-
M35	ZNF41_HUMAN.H11MO.0.C	-11	0.0176127	13.5442	0.412375	24	CTCTCAACCTCTTGCTATTGTTTTTTGTCCATGCATGTAT	CTCATGGTGCCTTACTCCCTTGTG	-
M35	BPTF_HUMAN.H11MO.0.D	-16	0.0185166	14.2393	0.420401	12	CTCTCAACCTCTTGCTATTGTTTTTTGTCCATGCATGTAT	TTTGTTGTGTTC	+
M35	BHE23_HUMAN.H11MO.0.D	-4	0.0185166	14.2393	0.420401	12	CTCTCAACCTCTTGCTATTGTTTTTTGTCCATGCATGTAT	CCACCATATGCT	-
M35	TAL1_HUMAN.H11MO.0.A	-13	0.0192363	14.7927	0.430222	19	CTCTCAACCTCTTGCTATTGTTTTTTGTCCATGCATGTAT	CCTTATCTGCCCCCCCCAG	-
M35	ETV5_HUMAN.H11MO.0.C	0	0.0200856	15.4458	0.439095	14	CTCTCAACCTCTTGCTATTGTTTTTTGTCCATGCATGTAT	CTCACTTCCTGCTC	-
M35	THA_HUMAN.H11MO.0.C	-20	0.0202476	15.5704	0.439095	17	CTCTCAACCTCTTGCTATTGTTTTTTGTCCATGCATGTAT	GGGTCACTTCAGGTCAG	+
M35	TEAD3_HUMAN.H11MO.0.D	-4	0.0205121	15.7738	0.439095	15	CTCTCAACCTCTTGCTATTGTTTTTTGTCCATGCATGTAT	GATATTTCTGCTCTA	+
M35	TEAD4_HUMAN.H11MO.0.A	-25	0.0211732	16.2822	0.446862	13	CTCTCAACCTCTTGCTATTGTTTTTTGTCCATGCATGTAT	ATGCCAGGAATGT	-
M35	PPARA_HUMAN.H11MO.0.B	-3	0.0217311	16.7112	0.450949	17	CTCTCAACCTCTTGCTATTGTTTTTTGTCCATGCATGTAT	TGACCTTTGCCCCAGTT	-
M35	ZN713_HUMAN.H11MO.0.D	1	0.0219687	16.894	0.450949	18	CTCTCAACCTCTTGCTATTGTTTTTTGTCCATGCATGTAT	TTTCGTGTCATTTTTCTAT	-
M35	ZN524_HUMAN.H11MO.0.D	1	0.0225713	17.3573	0.457056	17	CTCTCAACCTCTTGCTATTGTTTTTTGTCCATGCATGTAT	ACTCGAACCCTCGAACCC	-
M35	SRBP2_HUMAN.H11MO.0.B	1	0.0229676	17.6621	0.458881	12	CTCTCAACCTCTTGCTATTGTTTTTTGTCCATGCATGTAT	CCTCACCCCACCC	-
M35	ZNF41_HUMAN.H11MO.1.C	-8	0.023893	18.3737	0.470767	12	CTCTCAACCTCTTGCTATTGTTTTTTGTCCATGCATGTAT	TTCTCCCTTGTG	-
M35	MAFA_HUMAN.H11MO.0.D	8	0.0241909	18.6028	0.470767	13	CTCTCAACCTCTTGCTATTGTTTTTTGTCCATGCATGTAT	GTGCTGACCCCGCAGCCTTCG	+
M37	IRX2_HUMAN.H11MO.0.D	-21	0.000111056	0.0854019	0.169765	19	AGGGGCCTCTTCTCTGCACCTGCCTGTTACCCAGGGTGGG	ACATGGGTGGGCATGTTGG	+
M37	GATA1_HUMAN.H11MO.0.A	-7	0.000266707	0.205097	0.175302	19	AGGGGCCTCTTCTCTGCACCTGCCTGTTACCCAGGGTGGG	TCTTATCTGTCCCCGCCAG	-
M37	ZN563_HUMAN.H11MO.0.C	-2	0.000552085	0.424553	0.210985	21	AGGGGCCTCTTCTCTGCACCTGCCTGTTACCCAGGGTGGG	GGGATCCTCACTGGCAGCTGC	+
M37	THAP1_HUMAN.H11MO.0.C	-2	0.00152437	1.17224	0.304733	22	AGGGGCCTCTTCTCTGCACCTGCCTGTTACCCAGGGTGGG	CGCCGCCATCTTGGCTGCGGGC	+
M37	RXRA_HUMAN.H11MO.0.A	1	0.0015894	1.22225	0.304733	19	AGGGGCCTCTTCTCTGCACCTGCCTGTTACCCAGGGTGGG	CTCTGACCTCTGCCTCCCCC	-
M37	ZN394_HUMAN.H11MO.0.C	-8	0.00184284	1.41715	0.304733	20	AGGGGCCTCTTCTCTGCACCTGCCTGTTACCCAGGGTGGG	ATTCCATTCTATTCCATTCT	-
M37	MNX1_HUMAN.H11MO.0.D	-6	0.00199349	1.53299	0.304733	19	AGGGGCCTCTTCTCTGCACCTGCCTGTTACCCAGGGTGGG	CTATTTTAATAACCCTTAA	+
M37	GATA2_HUMAN.H11MO.0.A	-7	0.00199349	1.53299	0.304733	19	AGGGGCCTCTTCTCTGCACCTGCCTGTTACCCAGGGTGGG	CCTTATCTCCACCCCCCAG	-
M37	HME2_HUMAN.H11MO.0.D	-4	0.00219367	1.68693	0.304849	11	AGGGGCCTCTTCTCTGCACCTGCCTGTTACCCAGGGTGGG	CCCTAATTACC	-
M37	TLX1_HUMAN.H11MO.0.D	-19	0.00262925	2.02189	0.334932	17	AGGGGCCTCTTCTCTGCACCTGCCTGTTACCCAGGGTGGG	CTGGCAAGTTGCCAAGG	+
M37	CLOCK_HUMAN.H11MO.0.C	-12	0.00333008	2.56083	0.391578	14	AGGGGCCTCTTCTCTGCACCTGCCTGTTACCCAGGGTGGG	TGTTCACGTGTCTG	-
M37	PAX8_HUMAN.H11MO.0.D	-12	0.00433322	3.33224	0.439965	14	AGGGGCCTCTTCTCTGCACCTGCCTGTTACCCAGGGTGGG	CCCGCTTCAGTGAC	-
M37	TAL1_HUMAN.H11MO.0.A	-7	0.00480933	3.69837	0.439965	19	AGGGGCCTCTTCTCTGCACCTGCCTGTTACCCAGGGTGGG	CCTTATCTGCCCCCCCCAG	-
M37	PAX2_HUMAN.H11MO.0.D	-1	0.00489284	3.76259	0.439965	18	AGGGGCCTCTTCTCTGCACCTGCCTGTTACCCAGGGTGGG	TGTCACGCATGACTGAAC	-
M38	IRX2_HUMAN.H11MO.0.D	-5	0.000605736	0.465811	0.369848	19	TGGAACCAGGTCGCGACTGCCCAACCTCTGGAGATCGAAC	ACATGGGTGGGCATGTTGG	+
M38	MNX1_HUMAN.H11MO.0.D	-13	0.000707738	0.544251	0.369848	19	TGGAACCAGGTCGCGACTGCCCAACCTCTGGAGATCGAAC	CTATTTTAATAACCCTTAA	+
M38	ZN563_HUMAN.H11MO.0.C	-10	0.00154095	1.18499	0.473996	21	TGGAACCAGGTCGCGACTGCCCAACCTCTGGAGATCGAAC	GGGATCCTCACTGGCAGCTGC	+
M40	GATA1_HUMAN.H11MO.0.A	7	0.000236739	0.182052	0.19744	12	TCGCCCTGCGAGGCTTTAGGCAGGTCAGCAGCTCCCAACG	TCTTATCTGTCCCCGCCAG	-
M40	IRX2_HUMAN.H11MO.0.D	-21	0.000257137	0.197738	0.19744	19	TCGCCCTGCGAGGCTTTAGGCAGGTCAGCAGCTCCCAACG	CCAACATGCCCACCCATGT	-
M40	GATA2_HUMAN.H11MO.0.A	7	0.000726836	0.558937	0.372062	12	TCGCCCTGCGAGGCTTTAGGCAGGTCAGCAGCTCCCAACG	CCTTATCTCCACCCCCCAG	-
M41	CPEB1_HUMAN.H11MO.0.D	-2	5.47742e-06	0.00421213	0.00841155	17	GCAAAAAAAAAAAAAAAAATCCGAAGAGCCCCTGCGTAGT	AAAAAAAAAAATAAAAA	-
M41	FOXL1_HUMAN.H11MO.0.D	-2	6.94289e-05	0.0533908	0.0533102	19	GCAAAAAAAAAAAAAAAAATCCGAAGAGCCCCTGCGTAGT	AAAAGTAAACAAACAAACA	-
M41	GLIS2_HUMAN.H11MO.0.D	-25	0.000636951	0.489815	0.271283	14	GCAAAAAAAAAAAAAAAAATCCGAAGAGCCCCTGCGTAGT	GACCCCCCGCGAAG	-
M41	FOXJ3_HUMAN.H11MO.0.A	-6	0.00091759	0.705627	0.271283	13	GCAAAAAAAAAAAAAAAAATCCGAAGAGCCCCTGCGTAGT	AAAAAATAAACAA	-
M41	ONEC3_HUMAN.H11MO.0.D	-13	0.000929915	0.715105	0.271283	12	GCAAAAAAAAAAAAAAAAATCCGAAGAGCCCCTGCGTAGT	AAAAAATCAATA	-
M41	FOXJ3_HUMAN.H11MO.1.B	-1	0.00114342	0.879291	0.271283	13	GCAAAAAAAAAAAAAAAAATCCGAAGAGCCCCTGCGTAGT	TAAACAAAAACAA	-
M41	HXC6_HUMAN.H11MO.0.D	-8	0.00123657	0.950925	0.271283	15	GCAAAAAAAAAAAAAAAAATCCGAAGAGCCCCTGCGTAGT	AAAGTAATAAATCAT	-
M41	FOXG1_HUMAN.H11MO.0.D	-3	0.00232245	1.78596	0.445817	17	GCAAAAAAAAAAAAAAAAATCCGAAGAGCCCCTGCGTAGT	AAAAAAATATAAACAAT	-
M41	ZN341_HUMAN.H11MO.1.C	-21	0.00275605	2.1194	0.470267	9	GCAAAAAAAAAAAAAAAAATCCGAAGAGCCCCTGCGTAGT	GGAACAGCC	+
M41	IRF5_HUMAN.H11MO.0.D	-4	0.00314883	2.42145	0.483559	20	GCAAAAAAAAAAAAAAAAATCCGAAGAGCCCCTGCGTAGT	TAAAGGAAAGCCAAAAGTGA	+
M42	MNX1_HUMAN.H11MO.0.D	-7	0.000219422	0.168736	0.336962	19	CCTTCCCACCATGTTAGTGTCAACAGCGACCCAACGCCAC	TTAAGGGTTATTAAAATAG	-
M42	IRX2_HUMAN.H11MO.0.D	-16	0.000455258	0.350094	0.349565	19	CCTTCCCACCATGTTAGTGTCAACAGCGACCCAACGCCAC	CCAACATGCCCACCCATGT	-
M44	IRX2_HUMAN.H11MO.0.D	-2	0.000158601	0.121964	0.243929	19	ATACATTCCGGCTAGAGGTGGTTCCCAAACTGGGACCACA	ACATGGGTGGGCATGTTGG	+
M44	MNX1_HUMAN.H11MO.0.D	-11	0.000332316	0.255551	0.255551	19	ATACATTCCGGCTAGAGGTGGTTCCCAAACTGGGACCACA	TTAAGGGTTATTAAAATAG	-
M44	GATA1_HUMAN.H11MO.0.A	-28	0.00123673	0.951042	0.474557	12	ATACATTCCGGCTAGAGGTGGTTCCCAAACTGGGACCACA	CTGGCGGGGACAGATAAGA	+
M44	GATA2_HUMAN.H11MO.0.A	-28	0.00154277	1.18639	0.474557	12	ATACATTCCGGCTAGAGGTGGTTCCCAAACTGGGACCACA	CTGGGGGGTGGAGATAAGG	+
M45	SP1_HUMAN.H11MO.1.A	-15	1.27458e-05	0.00980155	0.0187337	14	ACCCCAGGCAACCCGCCCCGGCCCGGCCCAGCCACCAGCA	GGGGGGCGGGGCCG	+
M45	SP1_HUMAN.H11MO.0.A	-15	2.73129e-05	0.0210036	0.0200721	22	ACCCCAGGCAACCCGCCCCGGCCCGGCCCAGCCACCAGCA	CCCCCCCCCGGCCCCGCCCCCC	-
M45	KLF12_HUMAN.H11MO.0.C	-16	5.06279e-05	0.0389328	0.0248042	11	ACCCCAGGCAACCCGCCCCGGCCCGGCCCAGCCACCAGCA	AGGGGCGGGGC	+
M45	KLF3_HUMAN.H11MO.0.B	-12	0.000112218	0.0862956	0.0254654	19	ACCCCAGGCAACCCGCCCCGGCCCGGCCCAGCCACCAGCA	GGGGAGGGGCGGGGCCGGG	+
M45	SP2_HUMAN.H11MO.0.A	-14	0.000123028	0.0946089	0.0254654	22	ACCCCAGGCAACCCGCCCCGGCCCGGCCCAGCCACCAGCA	CCCCCGGCCCCGCCCCCCCCCC	-
M45	KLF1_HUMAN.H11MO.0.A	-17	0.000152779	0.117487	0.0254654	14	ACCCCAGGCAACCCGCCCCGGCCCGGCCCAGCCACCAGCA	GGGGCGGGGCCGGG	+
M45	KLF9_HUMAN.H11MO.0.C	-13	0.000158402	0.121811	0.0254654	15	ACCCCAGGCAACCCGCCCCGGCCCGGCCCAGCCACCAGCA	GGAGGGGGCGTGGCC	+
M45	SP3_HUMAN.H11MO.0.B	-12	0.000173259	0.133236	0.0254654	20	ACCCCAGGCAACCCGCCCCGGCCCGGCCCAGCCACCAGCA	GGGGGGGGGCGGGGCCGGGG	+
M45	ZFX_HUMAN.H11MO.0.A	-21	0.000329741	0.25357	0.0400146	10	ACCCCAGGCAACCCGCCCCGGCCCGGCCCAGCCACCAGCA	CCAGGCCCCG	+
M45	EGR4_HUMAN.H11MO.0.D	-16	0.000401509	0.30876	0.0421524	11	ACCCCAGGCAACCCGCCCCGGCCCGGCCCAGCCACCAGCA	GGCGGCAGGGC	+
M45	ZN335_HUMAN.H11MO.1.A	-3	0.000903077	0.694466	0.075129	7	ACCCCAGGCAACCCGCCCCGGCCCGGCCCAGCCACCAGCA	TCAGGCA	-
M45	ZFX_HUMAN.H11MO.1.A	-15	0.000992408	0.763162	0.075129	17	ACCCCAGGCAACCCGCCCCGGCCCGGCCCAGCCACCAGCA	GGGGGCGGAGGCCGGGG	+
M45	KLF6_HUMAN.H11MO.0.A	-14	0.00108546	0.834717	0.075129	19	ACCCCAGGCAACCCGCCCCGGCCCGGCCCAGCCACCAGCA	GGAAGGGCGGGGCCGGGGG	+
M45	AP2D_HUMAN.H11MO.0.D	-18	0.00110286	0.848099	0.075129	14	ACCCCAGGCAACCCGCCCCGGCCCGGCCCAGCCACCAGCA	CGCCCGAGGCGCGT	+
M45	SNAI1_HUMAN.H11MO.0.C	-3	0.00111621	0.858367	0.075129	8	ACCCCAGGCAACCCGCCCCGGCCCGGCCCAGCCACCAGCA	CCAGGTGG	+
M45	ZEB1_HUMAN.H11MO.0.A	-2	0.00117439	0.903108	0.075129	10	ACCCCAGGCAACCCGCCCCGGCCCGGCCCAGCCACCAGCA	GACAGGTGAG	+
M45	HAND1_HUMAN.H11MO.1.D	-3	0.00117565	0.904078	0.075129	7	ACCCCAGGCAACCCGCCCCGGCCCGGCCCAGCCACCAGCA	CCAGGCC	-
M45	ZN331_HUMAN.H11MO.0.C	-19	0.00144994	1.11501	0.0763454	20	ACCCCAGGCAACCCGCCCCGGCCCGGCCCAGCCACCAGCA	GGCTGGGCTCAGCTGGGTGG	+
M45	SP4_HUMAN.H11MO.1.A	-13	0.00145633	1.11992	0.0763454	16	ACCCCAGGCAACCCGCCCCGGCCCGGCCCAGCCACCAGCA	GGAGGGGGCGGGGCCG	+
M45	ZF64A_HUMAN.H11MO.0.D	-22	0.00145633	1.11992	0.0763454	16	ACCCCAGGCAACCCGCCCCGGCCCGGCCCAGCCACCAGCA	GGGGCCCGGGAACCTG	+
M45	SP2_HUMAN.H11MO.1.B	-15	0.00150635	1.15838	0.0763454	12	ACCCCAGGCAACCCGCCCCGGCCCGGCCCAGCCACCAGCA	AGGGGGCGGGGC	+
M45	RFX1_HUMAN.H11MO.0.B	4	0.002077	1.59722	0.0953988	18	ACCCCAGGCAACCCGCCCCGGCCCGGCCCAGCCACCAGCA	CCGTCGCCATGGCAACCGGGGC	-
M45	SP4_HUMAN.H11MO.0.A	-11	0.00222845	1.71368	0.0992534	20	ACCCCAGGCAACCCGCCCCGGCCCGGCCCAGCCACCAGCA	GGGAAGGGGGCGGGGCCGGG	+
M45	P63_HUMAN.H11MO.0.A	-9	0.00235287	1.80936	0.101713	19	ACCCCAGGCAACCCGCCCCGGCCCGGCCCAGCCACCAGCA	GGCATGTCCAGGCATGCCC	+
M45	THAP1_HUMAN.H11MO.0.C	-6	0.00267024	2.05341	0.111449	22	ACCCCAGGCAACCCGCCCCGGCCCGGCCCAGCCACCAGCA	CGCCGCCATCTTGGCTGCGGGC	+
M45	USF1_HUMAN.H11MO.0.A	-1	0.00307751	2.3666	0.122251	12	ACCCCAGGCAACCCGCCCCGGCCCGGCCCAGCCACCAGCA	GGTCACGTGACC	-
M45	HEN1_HUMAN.H11MO.0.C	-16	0.00375939	2.89097	0.138138	20	ACCCCAGGCAACCCGCCCCGGCCCGGCCCAGCCACCAGCA	TGGGGAGCAGCTGCGTCCCT	+
M45	KLF5_HUMAN.H11MO.0.A	-17	0.00417804	3.21292	0.149777	14	ACCCCAGGCAACCCGCCCCGGCCCGGCCCAGCCACCAGCA	AGGGTGGGGCTGGG	+
M45	PLAL1_HUMAN.H11MO.0.D	-19	0.00497828	3.8283	0.168325	10	ACCCCAGGCAACCCGCCCCGGCCCGGCCCAGCCACCAGCA	CGGGGGGCCC	+
M45	ZN341_HUMAN.H11MO.0.C	-5	0.00504839	3.88221	0.168325	22	ACCCCAGGCAACCCGCCCCGGCCCGGCCCAGCCACCAGCA	GGGGGGGGGGGGAGGGAAGAGC	+
M45	MYCN_HUMAN.H11MO.0.A	-1	0.00540054	4.15302	0.168887	12	ACCCCAGGCAACCCGCCCCGGCCCGGCCCAGCCACCAGCA	GCCCACGTGGCC	-
M45	KLF4_HUMAN.H11MO.0.A	-17	0.00567441	4.36362	0.173754	10	ACCCCAGGCAACCCGCCCCGGCCCGGCCCAGCCACCAGCA	AGGGTGTGGC	+
M45	KLF14_HUMAN.H11MO.0.D	-14	0.00634114	4.87634	0.186192	13	ACCCCAGGCAACCCGCCCCGGCCCGGCCCAGCCACCAGCA	AGGGGGGCGTGGC	+
M45	XBP1_HUMAN.H11MO.0.D	-25	0.00718659	5.52649	0.203131	11	ACCCCAGGCAACCCGCCCCGGCCCGGCCCAGCCACCAGCA	GCCACGTCAGC	-
M45	ZN770_HUMAN.H11MO.0.C	-5	0.00738417	5.67843	0.204777	22	ACCCCAGGCAACCCGCCCCGGCCCGGCCCAGCCACCAGCA	GGGAGGCTGAGGCGGGAGGATC	+
M45	MXI1_HUMAN.H11MO.0.A	-3	0.00761753	5.85788	0.207337	15	ACCCCAGGCAACCCGCCCCGGCCCGGCCCAGCCACCAGCA	GCACGTGGCGGCGGG	+
M45	USF2_HUMAN.H11MO.0.A	0	0.00822299	6.32348	0.215823	19	ACCCCAGGCAACCCGCCCCGGCCCGGCCCAGCCACCAGCA	GGGTCACGTGGCCGCGGCG	+
M45	P73_HUMAN.H11MO.0.A	-9	0.00822299	6.32348	0.215823	19	ACCCCAGGCAACCCGCCCCGGCCCGGCCCAGCCACCAGCA	GGCATGTCTGGGCATGTCT	-
M45	PATZ1_HUMAN.H11MO.0.C	-17	0.00890075	6.84468	0.229513	22	ACCCCAGGCAACCCGCCCCGGCCCGGCCCAGCCACCAGCA	GGGGAGGGGGCGGGGGGGGAGG	+
M45	ZN554_HUMAN.H11MO.1.D	-25	0.0113631	8.7382	0.283074	9	ACCCCAGGCAACCCGCCCCGGCCCGGCCCAGCCACCAGCA	GCAGAGCCA	+
M45	RFX5_HUMAN.H11MO.0.A	1	0.011793	9.06884	0.288888	19	ACCCCAGGCAACCCGCCCCGGCCCGGCCCAGCCACCAGCA	TCTGCCTAGCAACAGCTGAC	-
M45	MLXPL_HUMAN.H11MO.0.D	-20	0.0128319	9.86773	0.309184	19	ACCCCAGGCAACCCGCCCCGGCCCGGCCCAGCCACCAGCA	CCACGGCGGTGTCACATGC	-
M45	E2F4_HUMAN.H11MO.0.A	-16	0.0133842	10.2925	0.31729	13	ACCCCAGGCAACCCGCCCCGGCCCGGCCCAGCCACCAGCA	GGGGGCGGGAAAT	+
M45	P53_HUMAN.H11MO.0.A	-8	0.0156751	12.0541	0.364444	20	ACCCCAGGCAACCCGCCCCGGCCCGGCCCAGCCACCAGCA	AGACATGCCCAGACATGCCC	+
M45	MESP1_HUMAN.H11MO.0.D	-3	0.0158692	12.2034	0.364444	11	ACCCCAGGCAACCCGCCCCGGCCCGGCCCAGCCACCAGCA	GCAGGTGTGGA	+
M45	MAZ_HUMAN.H11MO.1.A	-16	0.0168345	12.9458	0.369302	11	ACCCCAGGCAACCCGCCCCGGCCCGGCCCAGCCACCAGCA	GAGGGAGGGGG	+
M45	TBX15_HUMAN.H11MO.0.D	-13	0.0171359	13.1775	0.370386	19	ACCCCAGGCAACCCGCCCCGGCCCGGCCCAGCCACCAGCA	GGGGGGGGGGGGGTGGGGG	+
M45	PAX5_HUMAN.H11MO.0.A	-1	0.0197482	15.1864	0.403392	21	ACCCCAGGCAACCCGCCCCGGCCCGGCCCAGCCACCAGCA	GCCTGGGCAGCAGAGCGTGAC	+
M45	P53_HUMAN.H11MO.1.A	-21	0.0208026	15.9972	0.405388	13	ACCCCAGGCAACCCGCCCCGGCCCGGCCCAGCCACCAGCA	CCCAGGCATGTCC	-
M45	ZN449_HUMAN.H11MO.0.C	-18	0.0212622	16.3506	0.405856	11	ACCCCAGGCAACCCGCCCCGGCCCGGCCCAGCCACCAGCA	TGGTTGGGCTT	+
M45	MECP2_HUMAN.H11MO.0.C	-3	0.0217533	16.7283	0.407972	7	ACCCCAGGCAACCCGCCCCGGCCCGGCCCAGCCACCAGCA	CCCGGAG	+
M45	BMAL1_HUMAN.H11MO.0.A	-2	0.0225249	17.3216	0.407972	11	ACCCCAGGCAACCCGCCCCGGCCCGGCCCAGCCACCAGCA	GCCACGTGACT	+
M45	NR5A2_HUMAN.H11MO.0.B	0	0.0225249	17.3216	0.407972	11	ACCCCAGGCAACCCGCCCCGGCCCGGCCCAGCCACCAGCA	GTTCAAGGCCA	+
M45	CR3L1_HUMAN.H11MO.0.D	-1	0.0225249	17.3216	0.407972	11	ACCCCAGGCAACCCGCCCCGGCCCGGCCCAGCCACCAGCA	TGCCACGTGGC	-
M45	MXI1_HUMAN.H11MO.1.A	-2	0.0238561	18.3453	0.407972	11	ACCCCAGGCAACCCGCCCCGGCCCGGCCCAGCCACCAGCA	CCCACGTGCTC	+
M45	ZIC2_HUMAN.H11MO.0.D	2	0.0244982	18.8391	0.407972	13	ACCCCAGGCAACCCGCCCCGGCCCGGCCCAGCCACCAGCA	TCACAGCAGGGGGCC	-
M45	ZIC3_HUMAN.H11MO.0.B	2	0.0244982	18.8391	0.407972	13	ACCCCAGGCAACCCGCCCCGGCCCGGCCCAGCCACCAGCA	TCACAGCAGGGGGCC	-
M45	TBX1_HUMAN.H11MO.0.D	-14	0.0248661	19.1221	0.407972	20	ACCCCAGGCAACCCGCCCCGGCCCGGCCCAGCCACCAGCA	GGGTGGGCAGGGGTGGGCGG	+
M45	KLF16_HUMAN.H11MO.0.D	-3	0.0249636	19.197	0.407972	19	ACCCCAGGCAACCCGCCCCGGCCCGGCCCAGCCACCAGCA	GGGGGCGGGGGGGGGGGGG	+
M45	KLF15_HUMAN.H11MO.0.A	-11	0.0249636	19.197	0.407972	19	ACCCCAGGCAACCCGCCCCGGCCCGGCCCAGCCACCAGCA	CCCCCCCCTGCTCCTCCCC	-
M45	RFX1_HUMAN.H11MO.1.B	-2	0.025259	19.4241	0.407972	11	ACCCCAGGCAACCCGCCCCGGCCCGGCCCAGCCACCAGCA	CCATGGCAACC	-
M45	ZN148_HUMAN.H11MO.0.D	-11	0.0257744	19.8205	0.411772	15	ACCCCAGGCAACCCGCCCCGGCCCGGCCCAGCCACCAGCA	GGGGTGGGGGAGGGG	+
M45	MYC_HUMAN.H11MO.0.A	-2	0.026737	20.5607	0.412401	11	ACCCCAGGCAACCCGCCCCGGCCCGGCCCAGCCACCAGCA	GCCACGTGCTC	+
M45	PURA_HUMAN.H11MO.0.D	-9	0.0270291	20.7854	0.412401	17	ACCCCAGGCAACCCGCCCCGGCCCGGCCCAGCCACCAGCA	GGAAGGGGGGGGCAGGG	+
M45	HES1_HUMAN.H11MO.0.D	-28	0.0272028	20.919	0.412401	12	ACCCCAGGCAACCCGCCCCGGCCCGGCCCAGCCACCAGCA	CCGCCACGAGCCC	+
M45	ZN554_HUMAN.H11MO.0.C	-25	0.0272167	20.9297	0.412401	15	ACCCCAGGCAACCCGCCCCGGCCCGGCCCAGCCACCAGCA	GCTGAGCCATGTGGGGTGCT	+
M45	MITF_HUMAN.H11MO.0.A	-3	0.0280945	21.6047	0.414917	10	ACCCCAGGCAACCCGCCCCGGCCCGGCCCAGCCACCAGCA	TCACGTGACC	+
M45	SNAI2_HUMAN.H11MO.0.A	-2	0.0280945	21.6047	0.414917	10	ACCCCAGGCAACCCGCCCCGGCCCGGCCCAGCCACCAGCA	GGCAGGTGCA	+
M45	ID4_HUMAN.H11MO.0.D	-2	0.0282936	21.7578	0.414917	11	ACCCCAGGCAACCCGCCCCGGCCCGGCCCAGCCACCAGCA	GACAGGTGTAA	+
M45	ZN281_HUMAN.H11MO.0.A	-12	0.028512	21.9257	0.414917	15	ACCCCAGGCAACCCGCCCCGGCCCGGCCCAGCCACCAGCA	GGGTGGGGGAGGGGA	+
M45	ZBT7B_HUMAN.H11MO.0.D	5	0.029457	22.6524	0.420034	16	ACCCCAGGCAACCCGCCCCGGCCCGGCCCAGCCACCAGCA	CCCGTTGCCATGGCAACGGCG	-
M45	ZN335_HUMAN.H11MO.0.A	-9	0.0296011	22.7633	0.420034	22	ACCCCAGGCAACCCGCCCCGGCCCGGCCCAGCCACCAGCA	GGCTGTCCTCGGCGCTGCCTGA	+
M45	RFX5_HUMAN.H11MO.1.A	-3	0.0299324	23.018	0.420034	11	ACCCCAGGCAACCCGCCCCGGCCCGGCCCAGCCACCAGCA	CCTAGCAACAG	-
M45	EGR1_HUMAN.H11MO.0.A	-10	0.0312297	24.0156	0.43303	17	ACCCCAGGCAACCCGCCCCGGCCCGGCCCAGCCACCAGCA	GAGGGCGTGGGCGGGGG	+
M45	EGR2_HUMAN.H11MO.1.A	-20	0.0325432	25.0258	0.447026	16	ACCCCAGGCAACCCGCCCCGGCCCGGCCCAGCCACCAGCA	CCCCCGCCCACGCCCC	-
M45	ATF6A_HUMAN.H11MO.0.B	-26	0.0340486	26.1834	0.450937	12	ACCCCAGGCAACCCGCCCCGGCCCGGCCCAGCCACCAGCA	CCACGTCACCAC	-
M45	ETV2_HUMAN.H11MO.0.B	1	0.0341691	26.276	0.450937	15	ACCCCAGGCAACCCGCCCCGGCCCGGCCCAGCCACCAGCA	GGAAACAGGAAGTGGG	+
M45	CTCFL_HUMAN.H11MO.0.A	-23	0.0343527	26.4172	0.450937	17	ACCCCAGGCAACCCGCCCCGGCCCGGCCCAGCCACCAGCA	CGGCGCCCCCTGGCGGC	-
M45	E2F1_HUMAN.H11MO.0.A	-15	0.0349074	26.8438	0.450937	14	ACCCCAGGCAACCCGCCCCGGCCCGGCCCAGCCACCAGCA	GGGGGGCGGGAAAG	+
M45	TFE3_HUMAN.H11MO.0.B	-3	0.0353245	27.1646	0.450937	10	ACCCCAGGCAACCCGCCCCGGCCCGGCCCAGCCACCAGCA	TCACGTGACC	-
M45	FIGLA_HUMAN.H11MO.0.D	-1	0.0353811	27.2081	0.450937	11	ACCCCAGGCAACCCGCCCCGGCCCGGCCCAGCCACCAGCA	TAACAGGTGTT	+
M45	MBD2_HUMAN.H11MO.0.B	-17	0.0353811	27.2081	0.450937	11	ACCCCAGGCAACCCGCCCCGGCCCGGCCCAGCCACCAGCA	GGGGCCGGAGG	+
M45	HEY2_HUMAN.H11MO.0.D	-20	0.0360186	27.6983	0.450937	17	ACCCCAGGCAACCCGCCCCGGCCCGGCCCAGCCACCAGCA	GGGGGCACGTGGCATTA	+
M45	ETV6_HUMAN.H11MO.0.D	-3	0.0362028	27.8399	0.450937	9	ACCCCAGGCAACCCGCCCCGGCCCGGCCCAGCCACCAGCA	ACAGGAAGT	+
M45	STF1_HUMAN.H11MO.0.B	0	0.0373881	28.7515	0.45794	11	ACCCCAGGCAACCCGCCCCGGCCCGGCCCAGCCACCAGCA	GCTCAAGGCCA	+
M45	HES7_HUMAN.H11MO.0.D	-18	0.0378823	29.1315	0.459707	12	ACCCCAGGCAACCCGCCCCGGCCCGGCCCAGCCACCAGCA	CGGCACGTGCCA	-
M45	TFEB_HUMAN.H11MO.0.C	-4	0.038362	29.5003	0.459707	9	ACCCCAGGCAACCCGCCCCGGCCCGGCCCAGCCACCAGCA	CACGTGACC	-
M45	BACH1_HUMAN.H11MO.0.A	-24	0.039214	30.1556	0.459707	13	ACCCCAGGCAACCCGCCCCGGCCCGGCCCAGCCACCAGCA	TGCTGAGTCATGC	+
M45	KLF13_HUMAN.H11MO.0.D	-22	0.0394977	30.3737	0.459707	11	ACCCCAGGCAACCCGCCCCGGCCCGGCCCAGCCACCAGCA	CACGCCCCCCT	-
M45	VEZF1_HUMAN.H11MO.0.C	-5	0.0397218	30.5461	0.459707	22	ACCCCAGGCAACCCGCCCCGGCCCGGCCCAGCCACCAGCA	GGGGAGGGGGGAGGGGGAGGGG	+
M45	ERR1_HUMAN.H11MO.0.A	-1	0.0403236	31.0088	0.463025	15	ACCCCAGGCAACCCGCCCCGGCCCGGCCCAGCCACCAGCA	CTCAAGGTCACACAG	+
M45	ZN341_HUMAN.H11MO.1.C	-19	0.0430337	33.0929	0.486543	9	ACCCCAGGCAACCCGCCCCGGCCCGGCCCAGCCACCAGCA	GGAACAGCC	+
M45	ELK3_HUMAN.H11MO.0.D	-2	0.0443703	34.1207	0.494053	12	ACCCCAGGCAACCCGCCCCGGCCCGGCCCAGCCACCAGCA	CCCAGGAAGTGC	+
M45	ZBT48_HUMAN.H11MO.0.C	-3	0.0443703	34.1207	0.494053	12	ACCCCAGGCAACCCGCCCCGGCCCGGCCCAGCCACCAGCA	TTAGGGACCGTG	+
M45	NR1H4_HUMAN.H11MO.0.B	-12	0.0449261	34.5481	0.496481	19	ACCCCAGGCAACCCGCCCCGGCCCGGCCCAGCCACCAGCA	CCTCGGGGTCATTGACCCC	-
M45	SRBP2_HUMAN.H11MO.0.B	4	0.0457023	35.1451	0.497577	9	ACCCCAGGCAACCCGCCCCGGCCCGGCCCAGCCACCAGCA	CCTCACCCCACCC	-
M46	MNX1_HUMAN.H11MO.0.D	-1	0.00018143	0.13952	0.278618	19	GCGCCAAACGTCAGCCTCCTGAAAGAGCCCTAAGCACTCC	CTATTTTAATAACCCTTAA	+
M46	IRX2_HUMAN.H11MO.0.D	-4	0.000574946	0.442133	0.441466	19	GCGCCAAACGTCAGCCTCCTGAAAGAGCCCTAAGCACTCC	CCAACATGCCCACCCATGT	-
M47	ZBTB6_HUMAN.H11MO.0.C	-26	3.31755e-05	0.025512	0.0506802	13	CCTGGGAGCCAGGCACAGCCCGAGGATGTGATGAAGGCAC	GGTGCTGGAGCCG	+
M47	PATZ1_HUMAN.H11MO.0.C	-15	0.0001271	0.0977399	0.0860591	22	CCTGGGAGCCAGGCACAGCCCGAGGATGTGATGAAGGCAC	GGGGAGGGGGCGGGGGGGGAGG	+
M47	THAP1_HUMAN.H11MO.0.C	-17	0.000194673	0.149703	0.0860591	22	CCTGGGAGCCAGGCACAGCCCGAGGATGTGATGAAGGCAC	GCCCGCAGCCAAGATGGCGGCG	-
M47	ZN708_HUMAN.H11MO.0.C	-23	0.000243559	0.187297	0.0860591	17	CCTGGGAGCCAGGCACAGCCCGAGGATGTGATGAAGGCAC	GCCTAATAAGCAGGTACAGC	+
M47	ZN322_HUMAN.H11MO.0.B	-20	0.000281674	0.216607	0.0860591	20	CCTGGGAGCCAGGCACAGCCCGAGGATGTGATGAAGGCAC	CCAGGCTCTGTACCAGGCTC	-
M47	ZN341_HUMAN.H11MO.0.C	-21	0.000711742	0.54733	0.158958	19	CCTGGGAGCCAGGCACAGCCCGAGGATGTGATGAAGGCAC	GGGGGGGGGGGGAGGGAAGAGC	+
M47	ZBT17_HUMAN.H11MO.0.A	-14	0.000728385	0.560128	0.158958	19	CCTGGGAGCCAGGCACAGCCCGAGGATGTGATGAAGGCAC	GAGGGTGGGGGAGGGGAAG	+
M47	SP4_HUMAN.H11MO.0.A	-15	0.0013959	1.07345	0.224793	20	CCTGGGAGCCAGGCACAGCCCGAGGATGTGATGAAGGCAC	GGGAAGGGGGCGGGGCCGGG	+
M47	EGR2_HUMAN.H11MO.0.A	-21	0.00141439	1.08767	0.224793	18	CCTGGGAGCCAGGCACAGCCCGAGGATGTGATGAAGGCAC	GGGGGGGTGTGGGAGGGG	+
M47	ZFX_HUMAN.H11MO.1.A	-8	0.00147151	1.13159	0.224793	17	CCTGGGAGCCAGGCACAGCCCGAGGATGTGATGAAGGCAC	GGGGGCGGAGGCCGGGG	+
M47	Z324A_HUMAN.H11MO.0.C	-2	0.00204043	1.56909	0.277817	23	CCTGGGAGCCAGGCACAGCCCGAGGATGTGATGAAGGCAC	TGGCAGCAAAGGATGGTTTGATA	-
M47	RARA_HUMAN.H11MO.0.A	-17	0.00236419	1.81806	0.277817	20	CCTGGGAGCCAGGCACAGCCCGAGGATGTGATGAAGGCAC	GGGGGATCAAGAGGTCAAGG	+
M47	WT1_HUMAN.H11MO.0.C	-16	0.00236419	1.81806	0.277817	20	CCTGGGAGCCAGGCACAGCCCGAGGATGTGATGAAGGCAC	GGGCGGGGGAGGAGGGGGGG	+
M47	ZN667_HUMAN.H11MO.0.C	-5	0.00286066	2.19985	0.312147	19	CCTGGGAGCCAGGCACAGCCCGAGGATGTGATGAAGGCAC	GTGGCCTTAAAAGCTCAGC	+
M47	SP2_HUMAN.H11MO.0.A	-15	0.00392516	3.01845	0.374764	22	CCTGGGAGCCAGGCACAGCCCGAGGATGTGATGAAGGCAC	GGGGGGGGGGCGGGGCCGGGGG	+
M47	MAZ_HUMAN.H11MO.0.A	-20	0.00392516	3.01845	0.374764	20	CCTGGGAGCCAGGCACAGCCCGAGGATGTGATGAAGGCAC	GGGGGAGGGGGGGGGGGGGGGG	+
M47	RXRA_HUMAN.H11MO.0.A	-5	0.00447277	3.43956	0.398894	20	CCTGGGAGCCAGGCACAGCCCGAGGATGTGATGAAGGCAC	GGGGGAGGCAGAGGTCAGAG	+
M47	ZN335_HUMAN.H11MO.0.A	-20	0.00470012	3.6144	0.398894	20	CCTGGGAGCCAGGCACAGCCCGAGGATGTGATGAAGGCAC	TCAGGCAGCGCCGAGGACAGCC	-
M47	ZN708_HUMAN.H11MO.1.D	-34	0.00531361	4.08617	0.405864	6	CCTGGGAGCCAGGCACAGCCCGAGGATGTGATGAAGGCAC	AGGTACAGC	+
M48	MNX1_HUMAN.H11MO.0.D	-14	0.000347177	0.266979	0.313396	19	CGCACTTTCCCCAATCAAGTGTCGATCTATTCTAAGCAAC	TTAAGGGTTATTAAAATAG	-
M48	IRX2_HUMAN.H11MO.0.D	-14	0.000564921	0.434424	0.313396	19	CGCACTTTCCCCAATCAAGTGTCGATCTATTCTAAGCAAC	CCAACATGCCCACCCATGT	-
M49	IRX2_HUMAN.H11MO.0.D	-15	0.000113804	0.0875152	0.174995	19	TCTCCAAGGATCCTGGCTTCATGAGATGACAAGTAACGCC	CCAACATGCCCACCCATGT	-
M49	MNX1_HUMAN.H11MO.0.D	-6	0.000962446	0.740121	0.493314	19	TCTCCAAGGATCCTGGCTTCATGAGATGACAAGTAACGCC	TTAAGGGTTATTAAAATAG	-
M50	IRX2_HUMAN.H11MO.0.D	-5	8.15659e-05	0.0627242	0.125259	19	CTAGTATAACCAGGCCACTATCGCTTAGACCGGAAGCAGA	CCAACATGCCCACCCATGT	-
M50	GATA1_HUMAN.H11MO.0.A	6	0.000557988	0.429092	0.250247	13	CTAGTATAACCAGGCCACTATCGCTTAGACCGGAAGCAGA	TCTTATCTGTCCCCGCCAG	-
M50	TLX1_HUMAN.H11MO.0.D	-22	0.000651821	0.50125	0.250247	17	CTAGTATAACCAGGCCACTATCGCTTAGACCGGAAGCAGA	CCTTGGCAACTTGCCAG	-
M50	MNX1_HUMAN.H11MO.0.D	-16	0.00188502	1.44958	0.389253	19	CTAGTATAACCAGGCCACTATCGCTTAGACCGGAAGCAGA	CTATTTTAATAACCCTTAA	+
M50	GATA2_HUMAN.H11MO.0.A	-29	0.00202778	1.55936	0.389253	11	CTAGTATAACCAGGCCACTATCGCTTAGACCGGAAGCAGA	CTGGGGGGTGGAGATAAGG	+
M52	PATZ1_HUMAN.H11MO.0.C	-3	4.29111e-06	0.00329986	0.00416686	22	GCAGCCGACGGCACGGAGCCGGCGGCGGCCTCGGCAGGAG	GGGGAGGGGGCGGGGGGGGAGG	+
M52	VEZF1_HUMAN.H11MO.0.C	-5	5.59076e-06	0.00429929	0.00416686	22	GCAGCCGACGGCACGGAGCCGGCGGCGGCCTCGGCAGGAG	GGGGAGGGGGGAGGGGGAGGGG	+
M52	SP2_HUMAN.H11MO.0.A	-3	8.63462e-06	0.00664002	0.00421227	22	GCAGCCGACGGCACGGAGCCGGCGGCGGCCTCGGCAGGAG	GGGGGGGGGGCGGGGCCGGGGG	+
M52	ZN563_HUMAN.H11MO.0.C	0	1.13034e-05	0.00869229	0.00421227	21	GCAGCCGACGGCACGGAGCCGGCGGCGGCCTCGGCAGGAG	GCAGCTGCCAGTGAGGATCCC	-
M52	TAF1_HUMAN.H11MO.0.A	-15	2.85013e-05	0.0219175	0.00818914	16	GCAGCCGACGGCACGGAGCCGGCGGCGGCCTCGGCAGGAG	AAGATGGCGGCGGCGG	+
M52	MAZ_HUMAN.H11MO.0.A	-8	3.29626e-05	0.0253482	0.00818914	22	GCAGCCGACGGCACGGAGCCGGCGGCGGCCTCGGCAGGAG	GGGGGAGGGGGGGGGGGGGGGG	+
M52	KLF15_HUMAN.H11MO.0.A	-9	7.21816e-05	0.0555077	0.0153708	19	GCAGCCGACGGCACGGAGCCGGCGGCGGCCTCGGCAGGAG	GGGGAGGAGCAGGGGGGGG	+
M52	SP4_HUMAN.H11MO.1.A	-14	9.39095e-05	0.0722164	0.0166704	16	GCAGCCGACGGCACGGAGCCGGCGGCGGCCTCGGCAGGAG	GGAGGGGGCGGGGCCG	+
M52	ZBT17_HUMAN.H11MO.0.A	-11	0.000100651	0.0774009	0.0166704	19	GCAGCCGACGGCACGGAGCCGGCGGCGGCCTCGGCAGGAG	GAGGGTGGGGGAGGGGAAG	+
M52	SP3_HUMAN.H11MO.0.B	-4	0.000203972	0.156855	0.0304046	20	GCAGCCGACGGCACGGAGCCGGCGGCGGCCTCGGCAGGAG	GGGGGGGGGCGGGGCCGGGG	+
M52	EGR2_HUMAN.H11MO.0.A	-9	0.000244133	0.187738	0.0330828	18	GCAGCCGACGGCACGGAGCCGGCGGCGGCCTCGGCAGGAG	GGGGGGGTGTGGGAGGGG	+
M52	ZN467_HUMAN.H11MO.0.C	-3	0.000266989	0.205314	0.033165	22	GCAGCCGACGGCACGGAGCCGGCGGCGGCCTCGGCAGGAG	GGGGAGGGGAGGGGGGGGGGGG	+
M52	PURA_HUMAN.H11MO.0.D	1	0.000350538	0.269564	0.0401939	16	GCAGCCGACGGCACGGAGCCGGCGGCGGCCTCGGCAGGAG	GGAAGGGGGGGGCAGGG	+
M52	SP4_HUMAN.H11MO.0.A	-3	0.000439109	0.337674	0.0467533	20	GCAGCCGACGGCACGGAGCCGGCGGCGGCCTCGGCAGGAG	GGGAAGGGGGCGGGGCCGGG	+
M52	PLAG1_HUMAN.H11MO.0.D	-23	0.000523845	0.402837	0.0489376	17	GCAGCCGACGGCACGGAGCCGGCGGCGGCCTCGGCAGGAG	GGGGGCATCAGGAGGGG	+
M52	MAFA_HUMAN.H11MO.0.D	-19	0.000525284	0.403943	0.0489376	21	GCAGCCGACGGCACGGAGCCGGCGGCGGCCTCGGCAGGAG	CGAAGGCTGCGGGGTCAGCAC	-
M52	THAP1_HUMAN.H11MO.0.C	-5	0.000590915	0.454414	0.0518137	22	GCAGCCGACGGCACGGAGCCGGCGGCGGCCTCGGCAGGAG	GCCCGCAGCCAAGATGGCGGCG	-
M52	ZN341_HUMAN.H11MO.0.C	0	0.000729775	0.561197	0.0604345	22	GCAGCCGACGGCACGGAGCCGGCGGCGGCCTCGGCAGGAG	GGGGGGGGGGGGAGGGAAGAGC	+
M52	KLF6_HUMAN.H11MO.0.A	-6	0.000964392	0.741617	0.0718773	19	GCAGCCGACGGCACGGAGCCGGCGGCGGCCTCGGCAGGAG	GGAAGGGCGGGGCCGGGGG	+
M52	TBX15_HUMAN.H11MO.0.D	-21	0.000964392	0.741617	0.0718773	19	GCAGCCGACGGCACGGAGCCGGCGGCGGCCTCGGCAGGAG	GGGGGGGGGGGGGTGGGGG	+
M52	CTCFL_HUMAN.H11MO.0.A	-22	0.00105797	0.813581	0.0750972	17	GCAGCCGACGGCACGGAGCCGGCGGCGGCCTCGGCAGGAG	CGGCGCCCCCTGGCGGC	-
M52	EGR1_HUMAN.H11MO.0.A	-11	0.00114211	0.878279	0.0759403	17	GCAGCCGACGGCACGGAGCCGGCGGCGGCCTCGGCAGGAG	GAGGGCGTGGGCGGGGG	+
M52	KLF16_HUMAN.H11MO.0.D	-20	0.00120076	0.923384	0.0759403	19	GCAGCCGACGGCACGGAGCCGGCGGCGGCCTCGGCAGGAG	GGGGGCGGGGGGGGGGGGG	+
M52	WT1_HUMAN.H11MO.0.C	-7	0.00122269	0.940246	0.0759403	20	GCAGCCGACGGCACGGAGCCGGCGGCGGCCTCGGCAGGAG	GGGCGGGGGAGGAGGGGGGG	+
M52	SP1_HUMAN.H11MO.0.A	-7	0.00155067	1.19247	0.0924588	22	GCAGCCGACGGCACGGAGCCGGCGGCGGCCTCGGCAGGAG	GGGGGGCGGGGCCGGGGGGGGG	+
M52	PROX1_HUMAN.H11MO.0.D	-18	0.0019343	1.48748	0.110897	17	GCAGCCGACGGCACGGAGCCGGCGGCGGCCTCGGCAGGAG	GGGTAAGGCGGGTTGGG	+
M52	ZN350_HUMAN.H11MO.1.D	-7	0.00203349	1.56376	0.112266	24	GCAGCCGACGGCACGGAGCCGGCGGCGGCCTCGGCAGGAG	ACGGGGCGCAGGGATTTGTTGCCC	+
M52	RXRA_HUMAN.H11MO.0.A	-7	0.00214044	1.646	0.11395	20	GCAGCCGACGGCACGGAGCCGGCGGCGGCCTCGGCAGGAG	GGGGGAGGCAGAGGTCAGAG	+
M52	VEZF1_HUMAN.H11MO.1.C	-16	0.0022208	1.70779	0.114151	12	GCAGCCGACGGCACGGAGCCGGCGGCGGCCTCGGCAGGAG	AGAGGGAGGGGG	+
M52	CTCF_HUMAN.H11MO.0.A	-22	0.0026227	2.01686	0.124633	18	GCAGCCGACGGCACGGAGCCGGCGGCGGCCTCGGCAGGAG	TGGCGCCCCCTGGTGGCCA	-
M52	ZN263_HUMAN.H11MO.0.A	2	0.00262834	2.0212	0.124633	18	GCAGCCGACGGCACGGAGCCGGCGGCGGCCTCGGCAGGAG	GGGAGGAGGGAGAGGAGGAG	+
M52	SMAD3_HUMAN.H11MO.0.B	-1	0.00267556	2.05751	0.124633	12	GCAGCCGACGGCACGGAGCCGGCGGCGGCCTCGGCAGGAG	CAGGTGACAGAG	-
M52	ZFX_HUMAN.H11MO.1.A	-17	0.00300187	2.30844	0.135596	17	GCAGCCGACGGCACGGAGCCGGCGGCGGCCTCGGCAGGAG	GGGGGCGGAGGCCGGGG	+
M52	KLF3_HUMAN.H11MO.0.B	-14	0.00322585	2.48068	0.137387	19	GCAGCCGACGGCACGGAGCCGGCGGCGGCCTCGGCAGGAG	GGGGAGGGGCGGGGCCGGG	+
M52	NR1H3_HUMAN.H11MO.0.B	-22	0.00322585	2.48068	0.137387	18	GCAGCCGACGGCACGGAGCCGGCGGCGGCCTCGGCAGGAG	CAGAGGTCACTGCAGGTCA	+
M52	EGR2_HUMAN.H11MO.1.A	-12	0.00341134	2.62332	0.141251	16	GCAGCCGACGGCACGGAGCCGGCGGCGGCCTCGGCAGGAG	GGGGCGTGGGCGGGGG	+
M52	PTF1A_HUMAN.H11MO.0.B	-8	0.00363412	2.79464	0.146408	18	GCAGCCGACGGCACGGAGCCGGCGGCGGCCTCGGCAGGAG	GGGAAAGGGGGCAGCTGG	-
M52	ASCL2_HUMAN.H11MO.0.D	1	0.00391855	3.01337	0.153713	8	GCAGCCGACGGCACGGAGCCGGCGGCGGCCTCGGCAGGAG	AGCAGCTGG	-
M52	NR1H4_HUMAN.H11MO.0.B	-6	0.00423408	3.256	0.159609	19	GCAGCCGACGGCACGGAGCCGGCGGCGGCCTCGGCAGGAG	GGGGTCAATGACCCCGAGG	+
M52	ZIC2_HUMAN.H11MO.0.D	-28	0.00435377	3.34805	0.159609	12	GCAGCCGACGGCACGGAGCCGGCGGCGGCCTCGGCAGGAG	TCACAGCAGGGGGCC	-
M52	ZN770_HUMAN.H11MO.0.C	-19	0.00439009	3.37598	0.159609	21	GCAGCCGACGGCACGGAGCCGGCGGCGGCCTCGGCAGGAG	GGGAGGCTGAGGCGGGAGGATC	+
M52	ZN148_HUMAN.H11MO.0.D	-12	0.00469845	3.61311	0.165186	15	GCAGCCGACGGCACGGAGCCGGCGGCGGCCTCGGCAGGAG	GGGGTGGGGGAGGGG	+
M52	MYF6_HUMAN.H11MO.0.C	0	0.00476511	3.66437	0.165186	7	GCAGCCGACGGCACGGAGCCGGCGGCGGCCTCGGCAGGAG	GCAGCTG	-
M52	THB_HUMAN.H11MO.0.C	-24	0.00494282	3.80103	0.167452	16	GCAGCCGACGGCACGGAGCCGGCGGCGGCCTCGGCAGGAG	GAGGTCAGGTCAGGTCA	+
M52	ZN335_HUMAN.H11MO.0.A	4	0.00529748	4.07376	0.175061	18	GCAGCCGACGGCACGGAGCCGGCGGCGGCCTCGGCAGGAG	TCAGGCAGCGCCGAGGACAGCC	-
M52	ELF2_HUMAN.H11MO.0.C	-15	0.00540231	4.15438	0.175061	13	GCAGCCGACGGCACGGAGCCGGCGGCGGCCTCGGCAGGAG	AACCCGGAAGTGG	+
M52	ITF2_HUMAN.H11MO.0.C	1	0.00728313	5.60073	0.230988	9	GCAGCCGACGGCACGGAGCCGGCGGCGGCCTCGGCAGGAG	GGCAGCTGGG	+
M52	SP2_HUMAN.H11MO.1.B	-16	0.00778159	5.98404	0.241147	12	GCAGCCGACGGCACGGAGCCGGCGGCGGCCTCGGCAGGAG	AGGGGGCGGGGC	+
M52	ZN281_HUMAN.H11MO.0.A	-13	0.00792701	6.09587	0.241147	15	GCAGCCGACGGCACGGAGCCGGCGGCGGCCTCGGCAGGAG	GGGTGGGGGAGGGGA	+
M52	GABPA_HUMAN.H11MO.0.A	-14	0.0081674	6.28073	0.243491	14	GCAGCCGACGGCACGGAGCCGGCGGCGGCCTCGGCAGGAG	GGAACCGGAAGTGG	+
M52	TLX1_HUMAN.H11MO.0.D	-5	0.0085797	6.59779	0.250767	17	GCAGCCGACGGCACGGAGCCGGCGGCGGCCTCGGCAGGAG	CCTTGGCAACTTGCCAG	-
M52	THA_HUMAN.H11MO.0.C	-25	0.00917922	7.05882	0.26313	15	GCAGCCGACGGCACGGAGCCGGCGGCGGCCTCGGCAGGAG	GGGTCACTTCAGGTCAG	+
M52	RARA_HUMAN.H11MO.0.A	-5	0.00969284	7.45379	0.272611	20	GCAGCCGACGGCACGGAGCCGGCGGCGGCCTCGGCAGGAG	GGGGGATCAAGAGGTCAAGG	+
M52	FLI1_HUMAN.H11MO.0.A	-6	0.0106583	8.19621	0.294213	18	GCAGCCGACGGCACGGAGCCGGCGGCGGCCTCGGCAGGAG	GGAGGAAGGAAGGAGGGA	+
M52	SRBP2_HUMAN.H11MO.0.B	-27	0.011275	8.67049	0.303204	13	GCAGCCGACGGCACGGAGCCGGCGGCGGCCTCGGCAGGAG	GGGTGGGGTGAGG	+
M52	NFIA_HUMAN.H11MO.0.C	-7	0.0113908	8.75954	0.303204	15	GCAGCCGACGGCACGGAGCCGGCGGCGGCCTCGGCAGGAG	TTGGCACGGTGCCAA	+
M52	PAX5_HUMAN.H11MO.0.A	-3	0.0119836	9.21542	0.307985	21	GCAGCCGACGGCACGGAGCCGGCGGCGGCCTCGGCAGGAG	GCCTGGGCAGCAGAGCGTGAC	+
M52	ELF5_HUMAN.H11MO.0.A	-13	0.0140956	10.8395	0.356123	15	GCAGCCGACGGCACGGAGCCGGCGGCGGCCTCGGCAGGAG	GGAAGGAGGAAGTGG	+
M52	ZIC3_HUMAN.H11MO.0.B	-28	0.0151217	11.6286	0.369522	12	GCAGCCGACGGCACGGAGCCGGCGGCGGCCTCGGCAGGAG	TCACAGCAGGGGGCC	-
M52	OSR2_HUMAN.H11MO.0.C	5	0.0161277	12.4022	0.377941	11	GCAGCCGACGGCACGGAGCCGGCGGCGGCCTCGGCAGGAG	CAGCAGAAGCAGCAGC	-
M52	IRX2_HUMAN.H11MO.0.D	-23	0.0163783	12.5949	0.377941	17	GCAGCCGACGGCACGGAGCCGGCGGCGGCCTCGGCAGGAG	ACATGGGTGGGCATGTTGG	+
M52	PTF1A_HUMAN.H11MO.1.B	1	0.0171373	13.1786	0.377941	8	GCAGCCGACGGCACGGAGCCGGCGGCGGCCTCGGCAGGAG	AGCAGCTGG	+
M52	SPZ1_HUMAN.H11MO.0.D	-22	0.0172411	13.2584	0.377941	16	GCAGCCGACGGCACGGAGCCGGCGGCGGCCTCGGCAGGAG	CGGCTGTTACCCTGGG	+
M52	ZSC22_HUMAN.H11MO.0.C	-12	0.0172411	13.2584	0.377941	16	GCAGCCGACGGCACGGAGCCGGCGGCGGCCTCGGCAGGAG	GGTCTGAGGGAGGAGG	+
M52	NFIC_HUMAN.H11MO.0.A	-6	0.0177288	13.6335	0.383	17	GCAGCCGACGGCACGGAGCCGGCGGCGGCCTCGGCAGGAG	CTTGGCAGGGAGCCAAG	-
M52	MYB_HUMAN.H11MO.0.A	-17	0.019253	14.8056	0.407126	12	GCAGCCGACGGCACGGAGCCGGCGGCGGCCTCGGCAGGAG	GGTGGCAGTTGG	+
M52	ERG_HUMAN.H11MO.0.A	-15	0.0194141	14.9295	0.407126	13	GCAGCCGACGGCACGGAGCCGGCGGCGGCCTCGGCAGGAG	GGGCAGGAAGTGG	+
M52	ZN667_HUMAN.H11MO.0.C	-23	0.019665	15.1224	0.407126	17	GCAGCCGACGGCACGGAGCCGGCGGCGGCCTCGGCAGGAG	GCTGAGCTTTTAAGGCCAC	-
M52	MYBA_HUMAN.H11MO.0.D	-17	0.019954	15.3446	0.407452	15	GCAGCCGACGGCACGGAGCCGGCGGCGGCCTCGGCAGGAG	AGTGGCAGTTGGAGA	+
M52	ELF1_HUMAN.H11MO.0.A	-14	0.0214003	16.4568	0.428275	14	GCAGCCGACGGCACGGAGCCGGCGGCGGCCTCGGCAGGAG	GAACCCGGAAGTGG	+
M52	FEV_HUMAN.H11MO.0.B	-11	0.0215484	16.5707	0.428275	10	GCAGCCGACGGCACGGAGCCGGCGGCGGCCTCGGCAGGAG	GCGGGAAGCG	+
M52	RFX1_HUMAN.H11MO.0.B	-18	0.021937	16.8695	0.430261	22	GCAGCCGACGGCACGGAGCCGGCGGCGGCCTCGGCAGGAG	GCCCCGGTTGCCATGGCGACGG	+
M52	SPIC_HUMAN.H11MO.0.D	-11	0.0225709	17.357	0.433548	13	GCAGCCGACGGCACGGAGCCGGCGGCGGCCTCGGCAGGAG	GAGGAAGGGGAGG	+
M52	E2F1_HUMAN.H11MO.0.A	-16	0.0229771	17.6694	0.433548	14	GCAGCCGACGGCACGGAGCCGGCGGCGGCCTCGGCAGGAG	GGGGGGCGGGAAAG	+
M52	LYL1_HUMAN.H11MO.0.A	-12	0.0229771	17.6694	0.433548	14	GCAGCCGACGGCACGGAGCCGGCGGCGGCCTCGGCAGGAG	CAGGAAACAGCTGG	-
M52	MBD2_HUMAN.H11MO.0.B	-30	0.0242639	18.659	0.450292	10	GCAGCCGACGGCACGGAGCCGGCGGCGGCCTCGGCAGGAG	GGGGCCGGAGG	+
M52	ZBTB4_HUMAN.H11MO.1.D	-13	0.0244687	18.8164	0.450292	15	GCAGCCGACGGCACGGAGCCGGCGGCGGCCTCGGCAGGAG	CAATAGCGGTGGTGG	+
M52	RREB1_HUMAN.H11MO.0.D	-17	0.0259295	19.9398	0.463903	22	GCAGCCGACGGCACGGAGCCGGCGGCGGCCTCGGCAGGAG	GGGGGGGGGGGTGGTTTGGGGT	+
M52	ZN219_HUMAN.H11MO.0.D	-30	0.0263165	20.2374	0.463903	10	GCAGCCGACGGCACGGAGCCGGCGGCGGCCTCGGCAGGAG	GAGGGGGGCGGA	+
M52	ETV5_HUMAN.H11MO.0.C	-15	0.0264532	20.3425	0.463903	14	GCAGCCGACGGCACGGAGCCGGCGGCGGCCTCGGCAGGAG	GAGCAGGAAGTGAG	+
M52	COT1_HUMAN.H11MO.0.C	-8	0.0275782	21.2076	0.478009	17	GCAGCCGACGGCACGGAGCCGGCGGCGGCCTCGGCAGGAG	GGGGTCAGAGGTCAGGG	+
M52	ZN816_HUMAN.H11MO.0.C	-17	0.0286961	22.0673	0.489351	21	GCAGCCGACGGCACGGAGCCGGCGGCGGCCTCGGCAGGAG	AAAAAAGGGGGACATGCAGGG	+
M52	ZN589_HUMAN.H11MO.0.D	-22	0.0290465	22.3368	0.489351	16	GCAGCCGACGGCACGGAGCCGGCGGCGGCCTCGGCAGGAG	CGGCAGTAACCGTGGG	-
M52	HTF4_HUMAN.H11MO.0.A	-29	0.0302429	23.2568	0.489351	10	GCAGCCGACGGCACGGAGCCGGCGGCGGCCTCGGCAGGAG	CACAGCTGCA	-
M52	ETS1_HUMAN.H11MO.0.A	-15	0.0303203	23.3163	0.489351	13	GCAGCCGACGGCACGGAGCCGGCGGCGGCCTCGGCAGGAG	AGACAGGAAGTGG	+
M52	FLI1_HUMAN.H11MO.1.A	-15	0.0303203	23.3163	0.489351	13	GCAGCCGACGGCACGGAGCCGGCGGCGGCCTCGGCAGGAG	AGGCAGGAAGTGG	+
M52	TFDP1_HUMAN.H11MO.0.C	-16	0.0304016	23.3788	0.489351	14	GCAGCCGACGGCACGGAGCCGGCGGCGGCCTCGGCAGGAG	GGGGGGCGGGAAAA	+
M52	OLIG2_HUMAN.H11MO.0.B	-8	0.0307478	23.6451	0.489351	18	GCAGCCGACGGCACGGAGCCGGCGGCGGCCTCGGCAGGAG	CAGAAGGGAAACAGCTGG	-
M52	TFE2_HUMAN.H11MO.0.A	2	0.0308588	23.7304	0.489351	9	GCAGCCGACGGCACGGAGCCGGCGGCGGCCTCGGCAGGAG	CTGCAGCTGTG	-
M52	ZN322_HUMAN.H11MO.0.B	-3	0.0319742	24.5882	0.496475	20	GCAGCCGACGGCACGGAGCCGGCGGCGGCCTCGGCAGGAG	GAGCCTGGTACAGAGCCTGG	+
M52	TBX1_HUMAN.H11MO.0.D	6	0.0319742	24.5882	0.496475	14	GCAGCCGACGGCACGGAGCCGGCGGCGGCCTCGGCAGGAG	GGGTGGGCAGGGGTGGGCGG	+
M53	IRX2_HUMAN.H11MO.0.D	-17	0.000253243	0.194744	0.363949	19	CATGAAACTTCTGCCGTCCGCAAGCACATAAAACCTGTCG	CCAACATGCCCACCCATGT	-
M53	TLX1_HUMAN.H11MO.0.D	0	0.000709914	0.545924	0.363949	17	CATGAAACTTCTGCCGTCCGCAAGCACATAAAACCTGTCG	CCTTGGCAACTTGCCAG	-
M54	MNX1_HUMAN.H11MO.0.D	-21	6.78497e-05	0.0521764	0.103991	19	ATGGGCTCTGACTTTCACACTGTAAAGGCTACTAGTCAGG	TTAAGGGTTATTAAAATAG	-
M54	IRX2_HUMAN.H11MO.0.D	-14	0.000514992	0.396029	0.295912	19	ATGGGCTCTGACTTTCACACTGTAAAGGCTACTAGTCAGG	CCAACATGCCCACCCATGT	-
M54	RXRA_HUMAN.H11MO.0.A	-15	0.000579211	0.445414	0.295912	20	ATGGGCTCTGACTTTCACACTGTAAAGGCTACTAGTCAGG	GGGGGAGGCAGAGGTCAGAG	+
M54	NR1D1_HUMAN.H11MO.0.B	-15	0.00163598	1.25807	0.414442	19	ATGGGCTCTGACTTTCACACTGTAAAGGCTACTAGTCAGG	CCTTCTGACCCACTTCCCT	-
M54	BRAC_HUMAN.H11MO.0.A	-3	0.00189284	1.4556	0.414442	20	ATGGGCTCTGACTTTCACACTGTAAAGGCTACTAGTCAGG	ATTTCACACCTCCCTGCTAA	-
M57	MNX1_HUMAN.H11MO.0.D	-10	9.14065e-05	0.0702916	0.0922886	19	ACGCCACTCTCTATGGTATTAATCTGCTGCCCGAAGGTGT	CTATTTTAATAACCCTTAA	+
M57	IRX2_HUMAN.H11MO.0.D	-7	0.000120508	0.0926707	0.0922886	19	ACGCCACTCTCTATGGTATTAATCTGCTGCCCGAAGGTGT	CCAACATGCCCACCCATGT	-
M57	SPIC_HUMAN.H11MO.0.D	0	0.000427685	0.32889	0.174329	13	ACGCCACTCTCTATGGTATTAATCTGCTGCCCGAAGGTGT	CCTCCCCTTCCTC	-
M57	ZN394_HUMAN.H11MO.0.C	-17	0.000455269	0.350102	0.174329	20	ACGCCACTCTCTATGGTATTAATCTGCTGCCCGAAGGTGT	AGAATGGAATAGAATGGAAT	+
M57	BRAC_HUMAN.H11MO.0.A	-17	0.00068306	0.525273	0.209243	20	ACGCCACTCTCTATGGTATTAATCTGCTGCCCGAAGGTGT	TTAGCAGGGAGGTGTGAAAT	+
M57	OLIG2_HUMAN.H11MO.0.B	-8	0.00122397	0.941235	0.267815	18	ACGCCACTCTCTATGGTATTAATCTGCTGCCCGAAGGTGT	CCAGCTGTTTCCCTTCTG	+
M57	PTF1A_HUMAN.H11MO.0.B	7	0.00233616	1.79651	0.397577	11	ACGCCACTCTCTATGGTATTAATCTGCTGCCCGAAGGTGT	CCAGCTGCCCCCTTTCCC	+
M57	RXRA_HUMAN.H11MO.0.A	7	0.00292846	2.25199	0.44854	13	ACGCCACTCTCTATGGTATTAATCTGCTGCCCGAAGGTGT	CTCTGACCTCTGCCTCCCCC	-
M57	ZN341_HUMAN.H11MO.0.C	7	0.00364771	2.80509	0.453423	15	ACGCCACTCTCTATGGTATTAATCTGCTGCCCGAAGGTGT	GCTCTTCCCTCCCCCCCCCCCC	-
M57	NR1D1_HUMAN.H11MO.0.B	0	0.00384844	2.95945	0.453423	19	ACGCCACTCTCTATGGTATTAATCTGCTGCCCGAAGGTGT	CCTTCTGACCCACTTCCCT	-
M58	IRX2_HUMAN.H11MO.0.D	-17	0.000273839	0.210582	0.351377	19	AGATTTTGAGGCTGAACCCAGCTTGGACAAATAAGGCCCC	CCAACATGCCCACCCATGT	-
M58	RARG_HUMAN.H11MO.2.D	-7	0.000591019	0.454494	0.351377	20	AGATTTTGAGGCTGAACCCAGCTTGGACAAATAAGGCCCC	GGGGGTCACCCAGAGGTCAC	+
M58	ZN563_HUMAN.H11MO.0.C	-17	0.000749358	0.576256	0.351377	21	AGATTTTGAGGCTGAACCCAGCTTGGACAAATAAGGCCCC	GCAGCTGCCAGTGAGGATCCC	-
M58	MNX1_HUMAN.H11MO.0.D	-5	0.00145226	1.11679	0.445165	19	AGATTTTGAGGCTGAACCCAGCTTGGACAAATAAGGCCCC	TTAAGGGTTATTAAAATAG	-
M58	PROX1_HUMAN.H11MO.0.D	-10	0.0022027	1.69387	0.461982	17	AGATTTTGAGGCTGAACCCAGCTTGGACAAATAAGGCCCC	GGGTAAGGCGGGTTGGG	+
M58	GATA1_HUMAN.H11MO.0.A	-17	0.00227	1.74563	0.461982	19	AGATTTTGAGGCTGAACCCAGCTTGGACAAATAAGGCCCC	CTGGCGGGGACAGATAAGA	+
M58	RXRA_HUMAN.H11MO.0.A	-8	0.0024114	1.85436	0.461982	20	AGATTTTGAGGCTGAACCCAGCTTGGACAAATAAGGCCCC	GGGGGAGGCAGAGGTCAGAG	+
M60	ZN335_HUMAN.H11MO.1.A	-16	0.000409766	0.31511	0.347102	7	CTGAGCCATCGCGCCCTGCCTAAGACTTCCAGCCACAAAC	TGCCTGA	+
M60	JUND_HUMAN.H11MO.0.A	1	0.000970319	0.746175	0.347102	10	CTGAGCCATCGCGCCCTGCCTAAGACTTCCAGCCACAAAC	GATGAGTCATC	+
M60	JUN_HUMAN.H11MO.0.A	1	0.00103668	0.797205	0.347102	10	CTGAGCCATCGCGCCCTGCCTAAGACTTCCAGCCACAAAC	GATGAGTCATC	+
M60	ZFX_HUMAN.H11MO.0.A	-9	0.00133581	1.02724	0.347102	10	CTGAGCCATCGCGCCCTGCCTAAGACTTCCAGCCACAAAC	CGGGGCCTGG	-
M60	FOSB_HUMAN.H11MO.0.A	0	0.00161155	1.23928	0.347102	9	CTGAGCCATCGCGCCCTGCCTAAGACTTCCAGCCACAAAC	ATGAGTCAT	+
M60	FOS_HUMAN.H11MO.0.A	0	0.00161155	1.23928	0.347102	9	CTGAGCCATCGCGCCCTGCCTAAGACTTCCAGCCACAAAC	GTGAGTCAC	+
M60	JUNB_HUMAN.H11MO.0.A	1	0.00174397	1.34112	0.347102	10	CTGAGCCATCGCGCCCTGCCTAAGACTTCCAGCCACAAAC	TCTGAGTCACC	+
M60	FOSL2_HUMAN.H11MO.0.A	2	0.00233372	1.79463	0.347102	10	CTGAGCCATCGCGCCCTGCCTAAGACTTCCAGCCACAAAC	GGATGAGTCATC	+
M60	ZN257_HUMAN.H11MO.0.C	-11	0.00263368	2.0253	0.347102	12	CTGAGCCATCGCGCCCTGCCTAAGACTTCCAGCCACAAAC	GCTCTTGCCTCT	+
M60	FOSL1_HUMAN.H11MO.0.A	2	0.00263368	2.0253	0.347102	10	CTGAGCCATCGCGCCCTGCCTAAGACTTCCAGCCACAAAC	GGATGAGTCACC	+
M60	P63_HUMAN.H11MO.1.A	-11	0.00271384	2.08694	0.347102	11	CTGAGCCATCGCGCCCTGCCTAAGACTTCCAGCCACAAAC	GAGCATGCCTG	+
M60	P53_HUMAN.H11MO.1.A	-11	0.00274288	2.10927	0.347102	13	CTGAGCCATCGCGCCCTGCCTAAGACTTCCAGCCACAAAC	GGACATGCCTGGG	+
M60	ETV4_HUMAN.H11MO.0.B	-13	0.00347556	2.6727	0.396128	11	CTGAGCCATCGCGCCCTGCCTAAGACTTCCAGCCACAAAC	CCCTTCCTGTT	-
M60	ZN335_HUMAN.H11MO.0.A	-1	0.00365201	2.8084	0.396128	22	CTGAGCCATCGCGCCCTGCCTAAGACTTCCAGCCACAAAC	GGCTGTCCTCGGCGCTGCCTGA	+
M62	IRX2_HUMAN.H11MO.0.D	-8	0.000379959	0.292188	0.227834	19	ACAGTGCGCGAATCTGAGTCCTTCAATACCTGACGAAAAC	ACATGGGTGGGCATGTTGG	+
M62	GATA1_HUMAN.H11MO.0.A	7	0.000446249	0.343165	0.227834	12	ACAGTGCGCGAATCTGAGTCCTTCAATACCTGACGAAAAC	TCTTATCTGTCCCCGCCAG	-
M62	RXRA_HUMAN.H11MO.0.A	-11	0.00134504	1.03434	0.41203	20	ACAGTGCGCGAATCTGAGTCCTTCAATACCTGACGAAAAC	CTCTGACCTCTGCCTCCCCC	-
M62	MNX1_HUMAN.H11MO.0.D	-11	0.00177517	1.3651	0.423013	19	ACAGTGCGCGAATCTGAGTCCTTCAATACCTGACGAAAAC	TTAAGGGTTATTAAAATAG	-
M62	GATA2_HUMAN.H11MO.0.A	-28	0.00205472	1.58008	0.423013	12	ACAGTGCGCGAATCTGAGTCCTTCAATACCTGACGAAAAC	CTGGGGGGTGGAGATAAGG	+
M62	HME2_HUMAN.H11MO.0.D	-19	0.00286002	2.19936	0.438058	11	ACAGTGCGCGAATCTGAGTCCTTCAATACCTGACGAAAAC	CCCTAATTACC	-
M62	HXC10_HUMAN.H11MO.0.D	-10	0.00363737	2.79714	0.481107	19	ACAGTGCGCGAATCTGAGTCCTTCAATACCTGACGAAAAC	TTTTTAATTTTTTTATTAC	+
M62	PAX2_HUMAN.H11MO.0.D	-20	0.0041915	3.22326	0.481107	18	ACAGTGCGCGAATCTGAGTCCTTCAATACCTGACGAAAAC	GTTCAGTCATGCGTGACA	+
M62	CLOCK_HUMAN.H11MO.0.C	-2	0.00438911	3.37523	0.481107	14	ACAGTGCGCGAATCTGAGTCCTTCAATACCTGACGAAAAC	TGTTCACGTGTCTG	-
M62	BRAC_HUMAN.H11MO.0.A	-19	0.00439752	3.38169	0.481107	20	ACAGTGCGCGAATCTGAGTCCTTCAATACCTGACGAAAAC	ATTTCACACCTCCCTGCTAA	-
M63	IRX2_HUMAN.H11MO.0.D	-7	8.97777e-05	0.0690391	0.137509	19	AAGGATTACCTCCAGCCTTGGGCCTGTGAATATCACCACT	CCAACATGCCCACCCATGT	-
M63	ZN563_HUMAN.H11MO.0.C	-6	0.00022757	0.175001	0.170349	21	AAGGATTACCTCCAGCCTTGGGCCTGTGAATATCACCACT	GGGATCCTCACTGGCAGCTGC	+
M63	ZN214_HUMAN.H11MO.0.C	-10	0.000333656	0.256581	0.170349	22	AAGGATTACCTCCAGCCTTGGGCCTGTGAATATCACCACT	TCCTTTTTGAGGCCTTTGATGA	+
M63	TLX1_HUMAN.H11MO.0.D	-15	0.000831783	0.639641	0.224252	17	AAGGATTACCTCCAGCCTTGGGCCTGTGAATATCACCACT	CCTTGGCAACTTGCCAG	-
M63	MNX1_HUMAN.H11MO.0.D	-16	0.000939145	0.722202	0.224252	19	AAGGATTACCTCCAGCCTTGGGCCTGTGAATATCACCACT	TTAAGGGTTATTAAAATAG	-
M63	CLOCK_HUMAN.H11MO.0.C	-5	0.00102488	0.788133	0.224252	14	AAGGATTACCTCCAGCCTTGGGCCTGTGAATATCACCACT	TGTTCACGTGTCTG	-
M63	TBX21_HUMAN.H11MO.0.A	-17	0.00158333	1.21758	0.249758	13	AAGGATTACCTCCAGCCTTGGGCCTGTGAATATCACCACT	GTGGAGGTGTGAA	+
M63	PAX8_HUMAN.H11MO.0.D	-5	0.00163064	1.25396	0.249758	14	AAGGATTACCTCCAGCCTTGGGCCTGTGAATATCACCACT	GTCACTGAAGCGGG	+
M63	ZN394_HUMAN.H11MO.0.C	-8	0.00242735	1.86663	0.337988	20	AAGGATTACCTCCAGCCTTGGGCCTGTGAATATCACCACT	ATTCCATTCTATTCCATTCT	-
M63	BRAC_HUMAN.H11MO.0.A	-3	0.00279862	2.15214	0.353877	20	AAGGATTACCTCCAGCCTTGGGCCTGTGAATATCACCACT	ATTTCACACCTCCCTGCTAA	-
M63	Z324A_HUMAN.H11MO.0.C	-9	0.00363381	2.7944	0.397554	23	AAGGATTACCTCCAGCCTTGGGCCTGTGAATATCACCACT	TGGCAGCAAAGGATGGTTTGATA	-
M66	RARA_HUMAN.H11MO.0.A	5	4.48788e-05	0.0345118	0.0688142	15	AGCTCCTGCCCCTGCTTGAATTCGTGCTGAACCACGAAAT	CCTTGACCTCTTGATCCCCC	-
M67	IRX2_HUMAN.H11MO.0.D	-9	0.000386239	0.297018	0.346055	19	CTGGGCATCAGGCCGTGACATTGCTAGTCTGCGAACTCGA	CCAACATGCCCACCCATGT	-
M67	TLX1_HUMAN.H11MO.0.D	-1	0.000713353	0.548568	0.346055	17	CTGGGCATCAGGCCGTGACATTGCTAGTCTGCGAACTCGA	CTGGCAAGTTGCCAAGG	+
M67	ZN563_HUMAN.H11MO.0.C	-2	0.00112525	0.865314	0.346055	21	CTGGGCATCAGGCCGTGACATTGCTAGTCTGCGAACTCGA	GGGATCCTCACTGGCAGCTGC	+
M71	IRX2_HUMAN.H11MO.0.D	-1	0.000353486	0.271831	0.345633	19	CGCAACCTCTGGCAGCATGCGTAAGACAACGGGAGTCTCA	CCAACATGCCCACCCATGT	-
M71	MNX1_HUMAN.H11MO.0.D	-13	0.000449843	0.34593	0.345633	19	CGCAACCTCTGGCAGCATGCGTAAGACAACGGGAGTCTCA	TTAAGGGTTATTAAAATAG	-
M72	IRX2_HUMAN.H11MO.0.D	-16	0.000528903	0.406726	0.478027	19	ACTTACCCTCAGCAGTATGCCCTGCCAATGGCTGCAGATC	CCAACATGCCCACCCATGT	-
M72	MNX1_HUMAN.H11MO.0.D	-2	0.00147766	1.13632	0.480496	19	ACTTACCCTCAGCAGTATGCCCTGCCAATGGCTGCAGATC	CTATTTTAATAACCCTTAA	+
M72	TLX1_HUMAN.H11MO.0.D	-13	0.00205031	1.57669	0.480496	17	ACTTACCCTCAGCAGTATGCCCTGCCAATGGCTGCAGATC	CTGGCAAGTTGCCAAGG	+
M72	GATA1_HUMAN.H11MO.0.A	7	0.00232285	1.78627	0.480496	12	ACTTACCCTCAGCAGTATGCCCTGCCAATGGCTGCAGATC	TCTTATCTGTCCCCGCCAG	-
M72	ZN563_HUMAN.H11MO.0.C	-20	0.0024326	1.87067	0.480496	20	ACTTACCCTCAGCAGTATGCCCTGCCAATGGCTGCAGATC	GGGATCCTCACTGGCAGCTGC	+
M72	NR1D1_HUMAN.H11MO.0.B	-13	0.00250147	1.92363	0.480496	19	ACTTACCCTCAGCAGTATGCCCTGCCAATGGCTGCAGATC	AGGGAAGTGGGTCAGAAGG	+
M75	MNX1_HUMAN.H11MO.0.D	-2	0.00016739	0.128723	0.211659	19	CCCAGCGCGTTATCAACATTTGGACTTTGAAAACCGCCAG	TTAAGGGTTATTAAAATAG	-
M75	IRX2_HUMAN.H11MO.0.D	-1	0.000275239	0.211659	0.211659	19	CCCAGCGCGTTATCAACATTTGGACTTTGAAAACCGCCAG	CCAACATGCCCACCCATGT	-
M77	EGR1_HUMAN.H11MO.0.A	-23	5.10409e-05	0.0392504	0.0688948	17	AAGTGGCGAGGAAGTGCCGCACGCCAAGGGGGAGTGGACG	GAGGGCGTGGGCGGGGG	+
M77	SP3_HUMAN.H11MO.0.B	-23	0.000113112	0.0869829	0.0688948	17	AAGTGGCGAGGAAGTGCCGCACGCCAAGGGGGAGTGGACG	GGGGGGGGGCGGGGCCGGGG	+
M77	THAP1_HUMAN.H11MO.0.C	-14	0.000138215	0.106287	0.0688948	22	AAGTGGCGAGGAAGTGCCGCACGCCAAGGGGGAGTGGACG	GCCCGCAGCCAAGATGGCGGCG	-
M77	EGR2_HUMAN.H11MO.1.A	-24	0.000250935	0.192969	0.0932105	16	AAGTGGCGAGGAAGTGCCGCACGCCAAGGGGGAGTGGACG	GGGGCGTGGGCGGGGG	+
M77	ZBT17_HUMAN.H11MO.0.A	-21	0.000345441	0.265644	0.0932105	19	AAGTGGCGAGGAAGTGCCGCACGCCAAGGGGGAGTGGACG	GAGGGTGGGGGAGGGGAAG	+
M77	SP4_HUMAN.H11MO.0.A	-22	0.00042283	0.325156	0.0932105	18	AAGTGGCGAGGAAGTGCCGCACGCCAAGGGGGAGTGGACG	GGGAAGGGGGCGGGGCCGGG	+
M77	NR1D1_HUMAN.H11MO.0.B	-21	0.000436325	0.335534	0.0932105	19	AAGTGGCGAGGAAGTGCCGCACGCCAAGGGGGAGTGGACG	AGGGAAGTGGGTCAGAAGG	+
M77	SP2_HUMAN.H11MO.0.A	-22	0.000507191	0.39003	0.0948056	18	AAGTGGCGAGGAAGTGCCGCACGCCAAGGGGGAGTGGACG	GGGGGGGGGGCGGGGCCGGGGG	+
M77	EGR2_HUMAN.H11MO.0.A	-21	0.000702414	0.540157	0.116709	18	AAGTGGCGAGGAAGTGCCGCACGCCAAGGGGGAGTGGACG	GGGGGGGTGTGGGAGGGG	+
M77	PATZ1_HUMAN.H11MO.0.C	-13	0.000941272	0.723838	0.140756	22	AAGTGGCGAGGAAGTGCCGCACGCCAAGGGGGAGTGGACG	GGGGAGGGGGCGGGGGGGGAGG	+
M77	VEZF1_HUMAN.H11MO.0.C	-15	0.00115147	0.88548	0.145521	22	AAGTGGCGAGGAAGTGCCGCACGCCAAGGGGGAGTGGACG	GGGGAGGGGGGAGGGGGAGGGG	+
M77	ZN148_HUMAN.H11MO.0.D	-22	0.00119368	0.917943	0.145521	15	AAGTGGCGAGGAAGTGCCGCACGCCAAGGGGGAGTGGACG	GGGGTGGGGGAGGGG	+
M77	KLF9_HUMAN.H11MO.0.C	-24	0.00129907	0.998986	0.145521	15	AAGTGGCGAGGAAGTGCCGCACGCCAAGGGGGAGTGGACG	GGAGGGGGCGTGGCC	+
M77	TBX21_HUMAN.H11MO.0.A	-25	0.00136239	1.04768	0.145521	13	AAGTGGCGAGGAAGTGCCGCACGCCAAGGGGGAGTGGACG	GTGGAGGTGTGAA	+
M77	ZN219_HUMAN.H11MO.0.D	-26	0.00178666	1.37394	0.171093	12	AAGTGGCGAGGAAGTGCCGCACGCCAAGGGGGAGTGGACG	GAGGGGGGCGGA	+
M77	PURA_HUMAN.H11MO.0.D	-24	0.00196463	1.5108	0.171093	16	AAGTGGCGAGGAAGTGCCGCACGCCAAGGGGGAGTGGACG	GGAAGGGGGGGGCAGGG	+
M77	ZN589_HUMAN.H11MO.0.D	-23	0.00205946	1.58372	0.171093	16	AAGTGGCGAGGAAGTGCCGCACGCCAAGGGGGAGTGGACG	CCCACGGTTACTGCCG	+
M77	ELK3_HUMAN.H11MO.0.D	-5	0.00256004	1.96867	0.194419	12	AAGTGGCGAGGAAGTGCCGCACGCCAAGGGGGAGTGGACG	CCCAGGAAGTGC	+
M77	Z324A_HUMAN.H11MO.0.C	-17	0.00269235	2.07042	0.194419	23	AAGTGGCGAGGAAGTGCCGCACGCCAAGGGGGAGTGGACG	TGGCAGCAAAGGATGGTTTGATA	-
M77	KLF3_HUMAN.H11MO.0.B	-23	0.00273272	2.10146	0.194419	17	AAGTGGCGAGGAAGTGCCGCACGCCAAGGGGGAGTGGACG	GGGGAGGGGCGGGGCCGGG	+
M77	KLF6_HUMAN.H11MO.0.A	-25	0.00292899	2.25239	0.194419	15	AAGTGGCGAGGAAGTGCCGCACGCCAAGGGGGAGTGGACG	GGAAGGGCGGGGCCGGGGG	+
M77	KLF14_HUMAN.H11MO.0.D	-25	0.0029903	2.29954	0.194419	13	AAGTGGCGAGGAAGTGCCGCACGCCAAGGGGGAGTGGACG	AGGGGGGCGTGGC	+
M77	SPIC_HUMAN.H11MO.0.D	-27	0.00325496	2.50307	0.202051	13	AAGTGGCGAGGAAGTGCCGCACGCCAAGGGGGAGTGGACG	GAGGAAGGGGAGG	+
M77	SP1_HUMAN.H11MO.1.A	-26	0.00337792	2.59762	0.202051	14	AAGTGGCGAGGAAGTGCCGCACGCCAAGGGGGAGTGGACG	GGGGGGCGGGGCCG	+
M77	NR1H3_HUMAN.H11MO.0.B	-24	0.00385391	2.96366	0.221657	16	AAGTGGCGAGGAAGTGCCGCACGCCAAGGGGGAGTGGACG	CAGAGGTCACTGCAGGTCA	+
M77	PROX1_HUMAN.H11MO.0.D	-22	0.00413837	3.18241	0.229202	17	AAGTGGCGAGGAAGTGCCGCACGCCAAGGGGGAGTGGACG	GGGTAAGGCGGGTTGGG	+
M77	TBX15_HUMAN.H11MO.0.D	-21	0.00504663	3.88086	0.254645	19	AAGTGGCGAGGAAGTGCCGCACGCCAAGGGGGAGTGGACG	GGGGGGGGGGGGGTGGGGG	+
M77	KLF16_HUMAN.H11MO.0.D	-27	0.00504663	3.88086	0.254645	13	AAGTGGCGAGGAAGTGCCGCACGCCAAGGGGGAGTGGACG	GGGGGCGGGGGGGGGGGGG	+
M77	AP2A_HUMAN.H11MO.0.A	-12	0.00510861	3.92852	0.254645	15	AAGTGGCGAGGAAGTGCCGCACGCCAAGGGGGAGTGGACG	ATGGCCTCAGGGCAT	-
M77	SP4_HUMAN.H11MO.1.A	-24	0.00555073	4.26851	0.264861	16	AAGTGGCGAGGAAGTGCCGCACGCCAAGGGGGAGTGGACG	GGAGGGGGCGGGGCCG	+
M77	VEZF1_HUMAN.H11MO.1.C	-26	0.00606098	4.6609	0.274651	12	AAGTGGCGAGGAAGTGCCGCACGCCAAGGGGGAGTGGACG	AGAGGGAGGGGG	+
M77	BRAC_HUMAN.H11MO.0.A	-20	0.00716178	5.50741	0.296329	20	AAGTGGCGAGGAAGTGCCGCACGCCAAGGGGGAGTGGACG	TTAGCAGGGAGGTGTGAAAT	+
M77	ZN554_HUMAN.H11MO.0.C	-17	0.00716178	5.50741	0.296329	20	AAGTGGCGAGGAAGTGCCGCACGCCAAGGGGGAGTGGACG	AGCACCCCACATGGCTCAGC	-
M77	RXRA_HUMAN.H11MO.0.A	-16	0.0076285	5.86632	0.296329	20	AAGTGGCGAGGAAGTGCCGCACGCCAAGGGGGAGTGGACG	GGGGGAGGCAGAGGTCAGAG	+
M77	ZN563_HUMAN.H11MO.0.C	1	0.00772576	5.94111	0.296329	20	AAGTGGCGAGGAAGTGCCGCACGCCAAGGGGGAGTGGACG	GCAGCTGCCAGTGAGGATCCC	-
M77	ZIC1_HUMAN.H11MO.0.B	-30	0.00776043	5.96777	0.296329	9	AAGTGGCGAGGAAGTGCCGCACGCCAAGGGGGAGTGGACG	GGGGTGGTC	+
M77	SRBP2_HUMAN.H11MO.0.B	-26	0.00800906	6.15897	0.296329	13	AAGTGGCGAGGAAGTGCCGCACGCCAAGGGGGAGTGGACG	GGGTGGGGTGAGG	+
M77	CLOCK_HUMAN.H11MO.0.C	-22	0.00807173	6.20716	0.296329	14	AAGTGGCGAGGAAGTGCCGCACGCCAAGGGGGAGTGGACG	TGTTCACGTGTCTG	-
M77	ZN341_HUMAN.H11MO.0.C	-20	0.00812465	6.24785	0.296329	20	AAGTGGCGAGGAAGTGCCGCACGCCAAGGGGGAGTGGACG	GGGGGGGGGGGGAGGGAAGAGC	+
M77	ZN350_HUMAN.H11MO.1.D	-11	0.00858935	6.60521	0.305819	24	AAGTGGCGAGGAAGTGCCGCACGCCAAGGGGGAGTGGACG	ACGGGGCGCAGGGATTTGTTGCCC	+
M77	MXI1_HUMAN.H11MO.0.A	-23	0.0100236	7.70817	0.340663	15	AAGTGGCGAGGAAGTGCCGCACGCCAAGGGGGAGTGGACG	GCACGTGGCGGCGGG	+
M77	BC11A_HUMAN.H11MO.0.A	-23	0.010326	7.94068	0.34314	17	AAGTGGCGAGGAAGTGCCGCACGCCAAGGGGGAGTGGACG	AAAAGAGGAAGTGAAAA	+
M77	TAF1_HUMAN.H11MO.0.A	-24	0.0106051	8.15533	0.344755	16	AAGTGGCGAGGAAGTGCCGCACGCCAAGGGGGAGTGGACG	AAGATGGCGGCGGCGG	+
M77	PAX8_HUMAN.H11MO.0.D	-24	0.0109291	8.40447	0.345308	14	AAGTGGCGAGGAAGTGCCGCACGCCAAGGGGGAGTGGACG	CCCGCTTCAGTGAC	-
M77	WT1_HUMAN.H11MO.1.B	-27	0.0110873	8.52611	0.345308	11	AAGTGGCGAGGAAGTGCCGCACGCCAAGGGGGAGTGGACG	GTGGGAGGAGG	+
M77	IRX2_HUMAN.H11MO.0.D	-27	0.0117296	9.0201	0.345308	13	AAGTGGCGAGGAAGTGCCGCACGCCAAGGGGGAGTGGACG	ACATGGGTGGGCATGTTGG	+
M77	ETV5_HUMAN.H11MO.0.C	-4	0.011776	9.05574	0.345308	14	AAGTGGCGAGGAAGTGCCGCACGCCAAGGGGGAGTGGACG	GAGCAGGAAGTGAG	+
M77	ZN335_HUMAN.H11MO.0.A	5	0.0122331	9.40727	0.351217	17	AAGTGGCGAGGAAGTGCCGCACGCCAAGGGGGAGTGGACG	TCAGGCAGCGCCGAGGACAGCC	-
M77	ZN816_HUMAN.H11MO.1.C	-25	0.0126828	9.75309	0.351217	14	AAGTGGCGAGGAAGTGCCGCACGCCAAGGGGGAGTGGACG	AAGGGGGACATGCA	+
M77	SPZ1_HUMAN.H11MO.0.D	-23	0.0130679	10.0492	0.352999	16	AAGTGGCGAGGAAGTGCCGCACGCCAAGGGGGAGTGGACG	CCCAGGGTAACAGCCG	-
M77	NKX25_HUMAN.H11MO.0.B	-29	0.0132252	10.1701	0.352999	8	AAGTGGCGAGGAAGTGCCGCACGCCAAGGGGGAGTGGACG	TGGAGAGG	+
M77	KLF8_HUMAN.H11MO.0.C	-25	0.0134554	10.3472	0.352999	9	AAGTGGCGAGGAAGTGCCGCACGCCAAGGGGGAGTGGACG	CAGGGGGTG	+
M77	KLF1_HUMAN.H11MO.0.A	-28	0.0158014	12.1513	0.390815	12	AAGTGGCGAGGAAGTGCCGCACGCCAAGGGGGAGTGGACG	GGGGCGGGGCCGGG	+
M77	NR1H4_HUMAN.H11MO.0.B	-11	0.0160084	12.3105	0.390815	19	AAGTGGCGAGGAAGTGCCGCACGCCAAGGGGGAGTGGACG	GGGGTCAATGACCCCGAGG	+
M77	HESX1_HUMAN.H11MO.0.D	-13	0.0160465	12.3398	0.390815	16	AAGTGGCGAGGAAGTGCCGCACGCCAAGGGGGAGTGGACG	ATCCGGCACGTGGCCT	+
M77	HEY2_HUMAN.H11MO.0.D	-11	0.0164782	12.6717	0.390815	17	AAGTGGCGAGGAAGTGCCGCACGCCAAGGGGGAGTGGACG	TAATGCCACGTGCCCCC	-
M77	SALL4_HUMAN.H11MO.0.B	-26	0.0167332	12.8679	0.390815	10	AAGTGGCGAGGAAGTGCCGCACGCCAAGGGGGAGTGGACG	GGAGGGTGGG	+
M77	BHE41_HUMAN.H11MO.0.D	-10	0.0169043	12.9994	0.390815	20	AAGTGGCGAGGAAGTGCCGCACGCCAAGGGGGAGTGGACG	ACCGGGTCACGTGCAGAAGG	+
M77	ZEP2_HUMAN.H11MO.0.D	-4	0.0169876	13.0635	0.390815	14	AAGTGGCGAGGAAGTGCCGCACGCCAAGGGGGAGTGGACG	GGTAGGGAAACCCC	+
M77	MZF1_HUMAN.H11MO.0.B	-25	0.0172615	13.2741	0.3911	13	AAGTGGCGAGGAAGTGCCGCACGCCAAGGGGGAGTGGACG	GGAGGGGATTGGG	+
M77	RARG_HUMAN.H11MO.0.B	-12	0.0179434	13.7985	0.395617	18	AAGTGGCGAGGAAGTGCCGCACGCCAAGGGGGAGTGGACG	AGGTCAGAGTGACCTGGG	+
M77	MAZ_HUMAN.H11MO.0.A	-21	0.0182034	13.9984	0.395617	19	AAGTGGCGAGGAAGTGCCGCACGCCAAGGGGGAGTGGACG	GGGGGAGGGGGGGGGGGGGGGG	+
M77	AP2C_HUMAN.H11MO.0.A	-13	0.0182546	14.0378	0.395617	14	AAGTGGCGAGGAAGTGCCGCACGCCAAGGGGGAGTGGACG	TGGCCTCAGGGCAT	-
M77	MYBA_HUMAN.H11MO.0.D	-26	0.0190055	14.6153	0.406008	14	AAGTGGCGAGGAAGTGCCGCACGCCAAGGGGGAGTGGACG	AGTGGCAGTTGGAGA	+
M77	ELF5_HUMAN.H11MO.0.A	-22	0.0203628	15.659	0.428876	15	AAGTGGCGAGGAAGTGCCGCACGCCAAGGGGGAGTGGACG	GGAAGGAGGAAGTGG	+
M77	ELF1_HUMAN.H11MO.0.A	-23	0.0210505	16.1879	0.437203	14	AAGTGGCGAGGAAGTGCCGCACGCCAAGGGGGAGTGGACG	GAACCCGGAAGTGG	+
M77	WT1_HUMAN.H11MO.0.C	-23	0.0213907	16.4495	0.438183	17	AAGTGGCGAGGAAGTGCCGCACGCCAAGGGGGAGTGGACG	GGGCGGGGGAGGAGGGGGGG	+
M77	GABPA_HUMAN.H11MO.0.A	-23	0.0225899	17.3716	0.456494	14	AAGTGGCGAGGAAGTGCCGCACGCCAAGGGGGAGTGGACG	GGAACCGGAAGTGG	+
M77	ZFX_HUMAN.H11MO.1.A	-12	0.0242566	18.6534	0.462485	17	AAGTGGCGAGGAAGTGCCGCACGCCAAGGGGGAGTGGACG	GGGGGCGGAGGCCGGGG	+
M77	PAX2_HUMAN.H11MO.0.D	-8	0.024473	18.8198	0.462485	18	AAGTGGCGAGGAAGTGCCGCACGCCAAGGGGGAGTGGACG	GTTCAGTCATGCGTGACA	+
M77	KLF13_HUMAN.H11MO.0.D	-25	0.0246856	18.9833	0.462485	11	AAGTGGCGAGGAAGTGCCGCACGCCAAGGGGGAGTGGACG	AGGGGGGCGTG	+
M77	MAZ_HUMAN.H11MO.1.A	-27	0.0246856	18.9833	0.462485	11	AAGTGGCGAGGAAGTGCCGCACGCCAAGGGGGAGTGGACG	GAGGGAGGGGG	+
M77	HES1_HUMAN.H11MO.0.D	-13	0.0248909	19.1411	0.462485	13	AAGTGGCGAGGAAGTGCCGCACGCCAAGGGGGAGTGGACG	CCGCCACGAGCCC	+
M77	NKX21_HUMAN.H11MO.0.A	-28	0.0252349	19.4056	0.462485	10	AAGTGGCGAGGAAGTGCCGCACGCCAAGGGGGAGTGGACG	CTTGAGTGGC	+
M77	TFCP2_HUMAN.H11MO.0.D	-5	0.0255595	19.6553	0.462485	16	AAGTGGCGAGGAAGTGCCGCACGCCAAGGGGGAGTGGACG	GCCTGAACTGGCCAGA	+
M77	KLF5_HUMAN.H11MO.0.A	-28	0.0278408	21.4096	0.484101	12	AAGTGGCGAGGAAGTGCCGCACGCCAAGGGGGAGTGGACG	AGGGTGGGGCTGGG	+
M77	ZN281_HUMAN.H11MO.0.A	-23	0.0285668	21.9679	0.491015	15	AAGTGGCGAGGAAGTGCCGCACGCCAAGGGGGAGTGGACG	GGGTGGGGGAGGGGA	+
M78	PEBB_HUMAN.H11MO.0.C	-22	0.000151779	0.116718	0.23339	11	CCTCACCAACTAGGCAAATCATAGGACCACAGAGATACTA	CAAACCACAGA	-
M78	TF7L1_HUMAN.H11MO.0.B	-24	0.00061132	0.470105	0.279555	13	CCTCACCAACTAGGCAAATCATAGGACCACAGAGATACTA	AACATCAAAGGCA	-
M78	UBIP1_HUMAN.H11MO.0.D	-26	0.000808803	0.62197	0.279555	7	CCTCACCAACTAGGCAAATCATAGGACCACAGAGATACTA	GCAGAGA	+
M78	SOX10_HUMAN.H11MO.1.A	-24	0.000955	0.734395	0.279555	13	CCTCACCAACTAGGCAAATCATAGGACCACAGAGATACTA	GAGAACAAAGGAA	-
M78	TCF7_HUMAN.H11MO.0.A	-21	0.00103259	0.794064	0.279555	16	CCTCACCAACTAGGCAAATCATAGGACCACAGAGATACTA	AACCACATCAAAGGAA	+
M78	LEF1_HUMAN.H11MO.0.A	-22	0.00109081	0.838834	0.279555	14	CCTCACCAACTAGGCAAATCATAGGACCACAGAGATACTA	AGCAAATCAAAGGA	-
M79	PATZ1_HUMAN.H11MO.0.C	-14	0.000178602	0.137345	0.0742327	22	CGGACTCAGATCTGATACCACCGCGATCTGATCCCCAGTC	CCTCCCCCCCCGCCCCCTCCCC	-
M79	PAX2_HUMAN.H11MO.0.D	1	0.000185609	0.142733	0.0742327	17	CGGACTCAGATCTGATACCACCGCGATCTGATCCCCAGTC	GTTCAGTCATGCGTGACA	+
M79	ZN563_HUMAN.H11MO.0.C	-1	0.000199571	0.15347	0.0742327	21	CGGACTCAGATCTGATACCACCGCGATCTGATCCCCAGTC	GGGATCCTCACTGGCAGCTGC	+
M79	RXRA_HUMAN.H11MO.0.A	-20	0.000274546	0.211126	0.0742327	20	CGGACTCAGATCTGATACCACCGCGATCTGATCCCCAGTC	CTCTGACCTCTGCCTCCCCC	-
M79	SP2_HUMAN.H11MO.0.A	-18	0.000293044	0.225351	0.0742327	22	CGGACTCAGATCTGATACCACCGCGATCTGATCCCCAGTC	CCCCCGGCCCCGCCCCCCCCCC	-
M79	PPARG_HUMAN.H11MO.0.A	-23	0.000310568	0.238827	0.0742327	17	CGGACTCAGATCTGATACCACCGCGATCTGATCCCCAGTC	TGACCTTTGCCCCACTT	-
M79	RARA_HUMAN.H11MO.2.A	-12	0.000341275	0.26244	0.0742327	17	CGGACTCAGATCTGATACCACCGCGATCTGATCCCCAGTC	TGACCTCTCGGTGACCT	-
M79	KLF15_HUMAN.H11MO.0.A	-17	0.000631865	0.485905	0.120261	19	CGGACTCAGATCTGATACCACCGCGATCTGATCCCCAGTC	CCCCCCCCTGCTCCTCCCC	-
M79	KLF6_HUMAN.H11MO.0.A	-20	0.00074781	0.575066	0.126514	19	CGGACTCAGATCTGATACCACCGCGATCTGATCCCCAGTC	CCCCCGGCCCCGCCCTTCC	-
M79	ZFX_HUMAN.H11MO.1.A	-20	0.000851554	0.654845	0.129659	17	CGGACTCAGATCTGATACCACCGCGATCTGATCCCCAGTC	CCCCGGCCTCCGCCCCC	-
M79	PPARA_HUMAN.H11MO.0.B	-23	0.00110936	0.853095	0.153556	17	CGGACTCAGATCTGATACCACCGCGATCTGATCCCCAGTC	TGACCTTTGCCCCAGTT	-
M79	IRX2_HUMAN.H11MO.0.D	-20	0.00133087	1.02344	0.168866	19	CGGACTCAGATCTGATACCACCGCGATCTGATCCCCAGTC	CCAACATGCCCACCCATGT	-
M79	SP3_HUMAN.H11MO.0.B	-19	0.00154519	1.18825	0.180979	20	CGGACTCAGATCTGATACCACCGCGATCTGATCCCCAGTC	CCCCGGCCCCGCCCCCCCCC	-
M79	NR1H4_HUMAN.H11MO.0.B	-18	0.0018334	1.40988	0.199397	19	CGGACTCAGATCTGATACCACCGCGATCTGATCCCCAGTC	CCTCGGGGTCATTGACCCC	-
M79	THAP1_HUMAN.H11MO.0.C	-18	0.00216412	1.66421	0.219675	22	CGGACTCAGATCTGATACCACCGCGATCTGATCCCCAGTC	CGCCGCCATCTTGGCTGCGGGC	+
M79	SP4_HUMAN.H11MO.0.A	-20	0.00264519	2.03415	0.251725	20	CGGACTCAGATCTGATACCACCGCGATCTGATCCCCAGTC	CCCGGCCCCGCCCCCTTCCC	-
M79	COT2_HUMAN.H11MO.1.A	-20	0.0028184	2.16735	0.252432	17	CGGACTCAGATCTGATACCACCGCGATCTGATCCCCAGTC	CCCTGACCTTTGACCCC	-
M79	PURA_HUMAN.H11MO.0.D	-18	0.00331859	2.552	0.280719	17	CGGACTCAGATCTGATACCACCGCGATCTGATCCCCAGTC	CCCTGCCCCCCCCTTCC	-
M79	ZN554_HUMAN.H11MO.0.C	1	0.00356691	2.74295	0.285843	19	CGGACTCAGATCTGATACCACCGCGATCTGATCCCCAGTC	GCTGAGCCATGTGGGGTGCT	+
M79	MAFF_HUMAN.H11MO.0.B	2	0.00432665	3.3272	0.311943	16	CGGACTCAGATCTGATACCACCGCGATCTGATCCCCAGTC	TGCTGAGTCAGCATTTTT	+
M79	COT1_HUMAN.H11MO.0.C	-20	0.00457557	3.51861	0.311943	17	CGGACTCAGATCTGATACCACCGCGATCTGATCCCCAGTC	CCCTGACCTCTGACCCC	-
M79	RARG_HUMAN.H11MO.0.B	-11	0.00467209	3.59284	0.311943	18	CGGACTCAGATCTGATACCACCGCGATCTGATCCCCAGTC	CCCAGGTCACTCTGACCT	-
M79	ZN350_HUMAN.H11MO.1.D	2	0.00537826	4.13588	0.341209	22	CGGACTCAGATCTGATACCACCGCGATCTGATCCCCAGTC	GGGCAACAAATCCCTGCGCCCCGT	-
M79	RFX5_HUMAN.H11MO.0.A	-5	0.00593413	4.56334	0.353535	20	CGGACTCAGATCTGATACCACCGCGATCTGATCCCCAGTC	TCTGCCTAGCAACAGCTGAC	-
M79	MAF_HUMAN.H11MO.0.A	-7	0.00619624	4.76491	0.353535	19	CGGACTCAGATCTGATACCACCGCGATCTGATCCCCAGTC	GAATCTGCTGACTCAGCAA	+
M79	RARG_HUMAN.H11MO.2.D	-11	0.00637243	4.9004	0.353535	20	CGGACTCAGATCTGATACCACCGCGATCTGATCCCCAGTC	GTGACCTCTGGGTGACCCCC	-
M79	LYL1_HUMAN.H11MO.0.A	-23	0.00650131	4.99951	0.353535	14	CGGACTCAGATCTGATACCACCGCGATCTGATCCCCAGTC	CCAGCTGTTTCCTG	+
M79	BATF_HUMAN.H11MO.0.A	0	0.00734327	5.64697	0.38555	18	CGGACTCAGATCTGATACCACCGCGATCTGATCCCCAGTC	ATGAGTCATATCGAAAGT	-
M79	OSR2_HUMAN.H11MO.0.C	-7	0.00913185	7.0224	0.448525	16	CGGACTCAGATCTGATACCACCGCGATCTGATCCCCAGTC	GCTGCTGCTTCTGCTG	+
M81	NR1D1_HUMAN.H11MO.0.B	-21	3.55341e-06	0.00273257	0.00541046	19	TCCAAATGCACTCAACCCTGTATTGAAGTGCGACAGAAAA	AGGGAAGTGGGTCAGAAGG	+
M81	ZBT17_HUMAN.H11MO.0.A	-17	0.000198189	0.152408	0.105959	19	TCCAAATGCACTCAACCCTGTATTGAAGTGCGACAGAAAA	GAGGGTGGGGGAGGGGAAG	+
M81	ZN713_HUMAN.H11MO.0.D	-21	0.000236517	0.181882	0.105959	19	TCCAAATGCACTCAACCCTGTATTGAAGTGCGACAGAAAA	ATAGAAAAAAGACATGAAA	+
M81	ZN589_HUMAN.H11MO.0.D	-2	0.000337039	0.259183	0.105959	16	TCCAAATGCACTCAACCCTGTATTGAAGTGCGACAGAAAA	CCCACGGTTACTGCCG	+
M81	VEZF1_HUMAN.H11MO.0.C	-17	0.000347951	0.267575	0.105959	22	TCCAAATGCACTCAACCCTGTATTGAAGTGCGACAGAAAA	GGGGAGGGGGGAGGGGGAGGGG	+
M81	BC11A_HUMAN.H11MO.0.A	-23	0.000540377	0.41555	0.12906	17	TCCAAATGCACTCAACCCTGTATTGAAGTGCGACAGAAAA	AAAAGAGGAAGTGAAAA	+
M81	PAX5_HUMAN.H11MO.0.A	-15	0.000593337	0.456276	0.12906	21	TCCAAATGCACTCAACCCTGTATTGAAGTGCGACAGAAAA	GCCTGGGCAGCAGAGCGTGAC	+
M81	SPIC_HUMAN.H11MO.0.D	-21	0.000684972	0.526743	0.130368	13	TCCAAATGCACTCAACCCTGTATTGAAGTGCGACAGAAAA	GAGGAAGGGGAGG	+
M81	PAX8_HUMAN.H11MO.0.D	-6	0.000945732	0.727268	0.140087	14	TCCAAATGCACTCAACCCTGTATTGAAGTGCGACAGAAAA	GTCACTGAAGCGGG	+
M81	PAX2_HUMAN.H11MO.0.D	-17	0.00104931	0.806919	0.140087	18	TCCAAATGCACTCAACCCTGTATTGAAGTGCGACAGAAAA	GTTCAGTCATGCGTGACA	+
M81	ZN341_HUMAN.H11MO.0.C	-22	0.00109722	0.843766	0.140087	18	TCCAAATGCACTCAACCCTGTATTGAAGTGCGACAGAAAA	GGGGGGGGGGGGAGGGAAGAGC	+
M81	NKX25_HUMAN.H11MO.0.B	-23	0.00110405	0.849015	0.140087	8	TCCAAATGCACTCAACCCTGTATTGAAGTGCGACAGAAAA	TGGAGAGG	+
M81	RXRA_HUMAN.H11MO.0.A	-27	0.00149069	1.14634	0.169152	13	TCCAAATGCACTCAACCCTGTATTGAAGTGCGACAGAAAA	GGGGGAGGCAGAGGTCAGAG	+
M81	ZN394_HUMAN.H11MO.0.C	-24	0.0017373	1.33599	0.169152	16	TCCAAATGCACTCAACCCTGTATTGAAGTGCGACAGAAAA	AGAATGGAATAGAATGGAAT	+
M81	IRX2_HUMAN.H11MO.0.D	-15	0.00187769	1.44395	0.169152	19	TCCAAATGCACTCAACCCTGTATTGAAGTGCGACAGAAAA	ACATGGGTGGGCATGTTGG	+
M81	PTF1A_HUMAN.H11MO.0.B	-29	0.00201362	1.54847	0.169152	11	TCCAAATGCACTCAACCCTGTATTGAAGTGCGACAGAAAA	GGGAAAGGGGGCAGCTGG	-
M81	MNX1_HUMAN.H11MO.0.D	-11	0.00202947	1.56066	0.169152	19	TCCAAATGCACTCAACCCTGTATTGAAGTGCGACAGAAAA	TTAAGGGTTATTAAAATAG	-
M81	MAZ_HUMAN.H11MO.0.A	-17	0.00211077	1.62318	0.169152	22	TCCAAATGCACTCAACCCTGTATTGAAGTGCGACAGAAAA	GGGGGAGGGGGGGGGGGGGGGG	+
M81	PATZ1_HUMAN.H11MO.0.C	-18	0.00243266	1.87072	0.1852	22	TCCAAATGCACTCAACCCTGTATTGAAGTGCGACAGAAAA	GGGGAGGGGGCGGGGGGGGAGG	+
M81	ZN214_HUMAN.H11MO.0.C	-20	0.00261036	2.00736	0.189265	20	TCCAAATGCACTCAACCCTGTATTGAAGTGCGACAGAAAA	TCATCAAAGGCCTCAAAAAGGA	-
M81	PROX1_HUMAN.H11MO.0.D	-1	0.00293894	2.26005	0.203403	17	TCCAAATGCACTCAACCCTGTATTGAAGTGCGACAGAAAA	CCCAACCCGCCTTACCC	-
M81	MAFA_HUMAN.H11MO.0.D	-5	0.00411219	3.16228	0.27223	21	TCCAAATGCACTCAACCCTGTATTGAAGTGCGACAGAAAA	GTGCTGACCCCGCAGCCTTCG	+
M81	CLOCK_HUMAN.H11MO.0.C	2	0.00625215	4.80791	0.364451	12	TCCAAATGCACTCAACCCTGTATTGAAGTGCGACAGAAAA	CAGACACGTGAACA	+
M81	OLIG2_HUMAN.H11MO.0.B	-30	0.00637037	4.89881	0.364451	10	TCCAAATGCACTCAACCCTGTATTGAAGTGCGACAGAAAA	CAGAAGGGAAACAGCTGG	-
M81	Z324A_HUMAN.H11MO.0.C	-5	0.00640279	4.92374	0.364451	23	TCCAAATGCACTCAACCCTGTATTGAAGTGCGACAGAAAA	TGGCAGCAAAGGATGGTTTGATA	-
M81	IRF3_HUMAN.H11MO.0.B	-25	0.00646269	4.96981	0.364451	15	TCCAAATGCACTCAACCCTGTATTGAAGTGCGACAGAAAA	GAAAGGGAAAGGGAAAGTGA	+
M81	THAP1_HUMAN.H11MO.0.C	-15	0.00881008	6.77495	0.462564	22	TCCAAATGCACTCAACCCTGTATTGAAGTGCGACAGAAAA	GCCCGCAGCCAAGATGGCGGCG	-
M83	BHE41_HUMAN.H11MO.0.D	-20	4.47299e-05	0.0343973	0.068376	20	GATAGGGACACGTGCCTGCTTCAATCACGCGTGGAGAGGC	ACCGGGTCACGTGCAGAAGG	+
M83	HESX1_HUMAN.H11MO.0.D	-4	0.000122732	0.0943812	0.093807	16	GATAGGGACACGTGCCTGCTTCAATCACGCGTGGAGAGGC	AGGCCACGTGCCGGAT	-
M83	ZN563_HUMAN.H11MO.0.C	-7	0.000344908	0.265234	0.136067	21	GATAGGGACACGTGCCTGCTTCAATCACGCGTGGAGAGGC	GCAGCTGCCAGTGAGGATCCC	-
M83	CLOCK_HUMAN.H11MO.0.C	-4	0.000356047	0.2738	0.136067	14	GATAGGGACACGTGCCTGCTTCAATCACGCGTGGAGAGGC	TGTTCACGTGTCTG	-
M83	THAP1_HUMAN.H11MO.0.C	-13	0.000489823	0.376674	0.149753	22	GATAGGGACACGTGCCTGCTTCAATCACGCGTGGAGAGGC	GCCCGCAGCCAAGATGGCGGCG	-
M83	ZFX_HUMAN.H11MO.1.A	-3	0.000755299	0.580825	0.19243	17	GATAGGGACACGTGCCTGCTTCAATCACGCGTGGAGAGGC	GGGGGCGGAGGCCGGGG	+
M83	ZN341_HUMAN.H11MO.0.C	-24	0.00115774	0.890305	0.252825	16	GATAGGGACACGTGCCTGCTTCAATCACGCGTGGAGAGGC	GGGGGGGGGGGGAGGGAAGAGC	+
M83	ZN547_HUMAN.H11MO.0.C	-9	0.00186693	1.43567	0.332604	20	GATAGGGACACGTGCCTGCTTCAATCACGCGTGGAGAGGC	GTATGCCTGCTGCATTAGCA	-
M83	HIC2_HUMAN.H11MO.0.D	-9	0.00295788	2.27461	0.411049	11	GATAGGGACACGTGCCTGCTTCAATCACGCGTGGAGAGGC	CCATGCCAGGC	+
M83	PAX8_HUMAN.H11MO.0.D	-19	0.00351457	2.7027	0.444143	14	GATAGGGACACGTGCCTGCTTCAATCACGCGTGGAGAGGC	GTCACTGAAGCGGG	+
M83	MXI1_HUMAN.H11MO.0.A	-7	0.00419766	3.228	0.444143	15	GATAGGGACACGTGCCTGCTTCAATCACGCGTGGAGAGGC	GCACGTGGCGGCGGG	+
M83	MLXPL_HUMAN.H11MO.0.D	4	0.00435821	3.35146	0.444143	15	GATAGGGACACGTGCCTGCTTCAATCACGCGTGGAGAGGC	CCACGGCGGTGTCACATGC	-
M83	TLX1_HUMAN.H11MO.0.D	-8	0.00479524	3.68754	0.446102	17	GATAGGGACACGTGCCTGCTTCAATCACGCGTGGAGAGGC	CCTTGGCAACTTGCCAG	-
M83	TAL1_HUMAN.H11MO.1.A	-6	0.00496109	3.81508	0.446102	15	GATAGGGACACGTGCCTGCTTCAATCACGCGTGGAGAGGC	CACATCTGCTTCCTG	-
M83	RXRA_HUMAN.H11MO.0.A	-25	0.00535488	4.1179	0.454761	15	GATAGGGACACGTGCCTGCTTCAATCACGCGTGGAGAGGC	GGGGGAGGCAGAGGTCAGAG	+
M84	IRX2_HUMAN.H11MO.0.D	-2	5.9538e-05	0.0457847	0.083332	19	TGACATCCCGGCCGGACTTGCTGGTCAGGATCGCTCAGAA	CCAACATGCCCACCCATGT	-
M84	TLX1_HUMAN.H11MO.0.D	1	0.000108457	0.0834034	0.083332	16	TGACATCCCGGCCGGACTTGCTGGTCAGGATCGCTCAGAA	CTGGCAAGTTGCCAAGG	+
M84	ZN563_HUMAN.H11MO.0.C	-13	0.000757657	0.582639	0.388093	21	TGACATCCCGGCCGGACTTGCTGGTCAGGATCGCTCAGAA	GCAGCTGCCAGTGAGGATCCC	-
M86	IRX2_HUMAN.H11MO.0.D	-21	0.000349896	0.26907	0.448969	19	TTCAGCTTGGGCTTTAAGCCTTCAGCCAGTCCAGAGGTCC	CCAACATGCCCACCCATGT	-
M86	MNX1_HUMAN.H11MO.0.D	-20	0.00096885	0.745046	0.448969	19	TTCAGCTTGGGCTTTAAGCCTTCAGCCAGTCCAGAGGTCC	TTAAGGGTTATTAAAATAG	-
M86	RXRA_HUMAN.H11MO.0.A	-7	0.00116767	0.897937	0.448969	20	TTCAGCTTGGGCTTTAAGCCTTCAGCCAGTCCAGAGGTCC	GGGGGAGGCAGAGGTCAGAG	+
M87	IRX2_HUMAN.H11MO.0.D	-21	0.000738549	0.567944	0.477869	19	CGCTCAGATTTGCACACTAAGCGTGGGAGGGCCATCACGT	CCAACATGCCCACCCATGT	-
M87	MNX1_HUMAN.H11MO.0.D	-7	0.00086335	0.663916	0.477869	19	CGCTCAGATTTGCACACTAAGCGTGGGAGGGCCATCACGT	CTATTTTAATAACCCTTAA	+
M90	ZN423_HUMAN.H11MO.0.D	-21	7.18431e-05	0.0552474	0.109895	15	GGGGCCTCGCAGCGACGCCTGGCACTCTGGCGCGCCCCCT	GCACCCTTGGGTGCC	-
M90	ZBT14_HUMAN.H11MO.0.C	-29	0.000164611	0.126586	0.125898	9	GGGGCCTCGCAGCGACGCCTGGCACTCTGGCGCGCCCCCT	GCGCGCTCC	-
M90	KLF13_HUMAN.H11MO.0.D	-30	0.000382331	0.294013	0.194944	10	GGGGCCTCGCAGCGACGCCTGGCACTCTGGCGCGCCCCCT	CACGCCCCCCT	-
M90	KLF14_HUMAN.H11MO.0.D	-28	0.000763252	0.586941	0.213365	12	GGGGCCTCGCAGCGACGCCTGGCACTCTGGCGCGCCCCCT	GCCACGCCCCCCT	-
M90	CR3L1_HUMAN.H11MO.0.D	-13	0.000968826	0.745027	0.213365	11	GGGGCCTCGCAGCGACGCCTGGCACTCTGGCGCGCCCCCT	GCCACGTGGCA	+
M90	SP1_HUMAN.H11MO.1.A	-26	0.00100313	0.771403	0.213365	14	GGGGCCTCGCAGCGACGCCTGGCACTCTGGCGCGCCCCCT	CGGCCCCGCCCCCC	-
M90	KLF9_HUMAN.H11MO.0.C	-27	0.00119398	0.918174	0.213365	13	GGGGCCTCGCAGCGACGCCTGGCACTCTGGCGCGCCCCCT	GGCCACGCCCCCTCC	-
M90	SP1_HUMAN.H11MO.0.A	-18	0.00125537	0.965383	0.213365	22	GGGGCCTCGCAGCGACGCCTGGCACTCTGGCGCGCCCCCT	CCCCCCCCCGGCCCCGCCCCCC	-
M90	SP2_HUMAN.H11MO.1.B	-28	0.00172191	1.32415	0.263392	12	GGGGCCTCGCAGCGACGCCTGGCACTCTGGCGCGCCCCCT	GCCCCGCCCCCT	-
M90	INSM1_HUMAN.H11MO.0.C	-32	0.00192398	1.47954	0.267547	8	GGGGCCTCGCAGCGACGCCTGGCACTCTGGCGCGCCCCCT	TGCCCCCTGACA	-
M90	KLF12_HUMAN.H11MO.0.C	-28	0.00221063	1.69997	0.28179	11	GGGGCCTCGCAGCGACGCCTGGCACTCTGGCGCGCCCCCT	GCCCCGCCCCT	-
M90	ZFX_HUMAN.H11MO.0.A	1	0.00246982	1.89929	0.290612	9	GGGGCCTCGCAGCGACGCCTGGCACTCTGGCGCGCCCCCT	CGGGGCCTGG	-
M90	HIC2_HUMAN.H11MO.0.D	-16	0.00293965	2.26059	0.321188	11	GGGGCCTCGCAGCGACGCCTGGCACTCTGGCGCGCCCCCT	GCCTGGCATGT	-
M90	E2F5_HUMAN.H11MO.0.B	-24	0.00353035	2.71484	0.34792	10	GGGGCCTCGCAGCGACGCCTGGCACTCTGGCGCGCCCCCT	GTTTGGCGCG	-
M90	NFIB_HUMAN.H11MO.0.D	-16	0.00363921	2.79856	0.34792	9	GGGGCCTCGCAGCGACGCCTGGCACTCTGGCGCGCCCCCT	CCCTGGCAG	+
M90	SNAI1_HUMAN.H11MO.0.C	-14	0.00562725	4.32735	0.475993	8	GGGGCCTCGCAGCGACGCCTGGCACTCTGGCGCGCCCCCT	CCACCTGG	-
M90	KLF1_HUMAN.H11MO.0.A	-24	0.00582239	4.47742	0.475993	14	GGGGCCTCGCAGCGACGCCTGGCACTCTGGCGCGCCCCCT	CCCGGCCCCGCCCC	-
M90	PLAL1_HUMAN.H11MO.0.D	-31	0.00594125	4.56882	0.475993	9	GGGGCCTCGCAGCGACGCCTGGCACTCTGGCGCGCCCCCT	GGGCCCCCCG	-
M90	HES7_HUMAN.H11MO.0.D	-27	0.00622356	4.78592	0.475993	12	GGGGCCTCGCAGCGACGCCTGGCACTCTGGCGCGCCCCCT	TGGCACGTGCCG	+
M91	IRX2_HUMAN.H11MO.0.D	-1	0.000442436	0.340233	0.400805	19	GTGCCGGCATTTCGAGCGTTTCCTGCGAAGCCCTACAGCC	ACATGGGTGGGCATGTTGG	+
M92	IRX2_HUMAN.H11MO.0.D	-18	9.00911e-05	0.0692801	0.13856	19	ACACCAATCTTGGTAAAACCCACTGGCCATGCAAAGCTGA	CCAACATGCCCACCCATGT	-
M93	RXRA_HUMAN.H11MO.0.A	-18	0.000149442	0.114921	0.229345	20	ACTGAATCGTGAGTTGCACTGTGAGGAAGACGTCGCAGAC	GGGGGAGGCAGAGGTCAGAG	+
M93	ZN563_HUMAN.H11MO.0.C	-10	0.000545977	0.419856	0.341153	21	ACTGAATCGTGAGTTGCACTGTGAGGAAGACGTCGCAGAC	GCAGCTGCCAGTGAGGATCCC	-
M93	MNX1_HUMAN.H11MO.0.D	-4	0.000788135	0.606076	0.341153	19	ACTGAATCGTGAGTTGCACTGTGAGGAAGACGTCGCAGAC	CTATTTTAATAACCCTTAA	+
M93	IRX2_HUMAN.H11MO.0.D	-7	0.00114967	0.884096	0.341153	19	ACTGAATCGTGAGTTGCACTGTGAGGAAGACGTCGCAGAC	CCAACATGCCCACCCATGT	-
M95	IRX2_HUMAN.H11MO.0.D	-14	0.000213205	0.163954	0.326557	19	CATGTTCGCGATGGCTAGCACCGCCGGGAAATGTGATCAT	CCAACATGCCCACCCATGT	-
M95	RARG_HUMAN.H11MO.0.B	-21	0.00172689	1.32798	0.496983	18	CATGTTCGCGATGGCTAGCACCGCCGGGAAATGTGATCAT	CCCAGGTCACTCTGACCT	-
M95	MNX1_HUMAN.H11MO.0.D	-21	0.00183504	1.41114	0.496983	19	CATGTTCGCGATGGCTAGCACCGCCGGGAAATGTGATCAT	TTAAGGGTTATTAAAATAG	-
M95	ZN563_HUMAN.H11MO.0.C	-3	0.00279785	2.15154	0.496983	21	CATGTTCGCGATGGCTAGCACCGCCGGGAAATGTGATCAT	GCAGCTGCCAGTGAGGATCCC	-
M95	ZN589_HUMAN.H11MO.0.D	-8	0.00327712	2.5201	0.496983	16	CATGTTCGCGATGGCTAGCACCGCCGGGAAATGTGATCAT	CCCACGGTTACTGCCG	+
M95	ZN394_HUMAN.H11MO.0.C	0	0.00343902	2.64461	0.496983	20	CATGTTCGCGATGGCTAGCACCGCCGGGAAATGTGATCAT	ATTCCATTCTATTCCATTCT	-
M95	PAX2_HUMAN.H11MO.0.D	-3	0.00349985	2.69138	0.496983	18	CATGTTCGCGATGGCTAGCACCGCCGGGAAATGTGATCAT	TGTCACGCATGACTGAAC	-
M95	TLX1_HUMAN.H11MO.0.D	-11	0.00356921	2.74472	0.496983	17	CATGTTCGCGATGGCTAGCACCGCCGGGAAATGTGATCAT	CTGGCAAGTTGCCAAGG	+
M95	GATA1_HUMAN.H11MO.0.A	-10	0.00452393	3.4789	0.499323	19	CATGTTCGCGATGGCTAGCACCGCCGGGAAATGTGATCAT	CTGGCGGGGACAGATAAGA	+
M100	ZFX_HUMAN.H11MO.1.A	-1	0.000575724	0.442732	0.437202	17	GTGAGGCCAAGGCAGGCCCATACTGAGATAAGTAGTTTAG	GGGGGCGGAGGCCGGGG	+
M100	IRX2_HUMAN.H11MO.0.D	-17	0.00127155	0.977818	0.437202	19	GTGAGGCCAAGGCAGGCCCATACTGAGATAAGTAGTTTAG	CCAACATGCCCACCCATGT	-
M100	THA_HUMAN.H11MO.0.C	2	0.00133098	1.02352	0.437202	15	GTGAGGCCAAGGCAGGCCCATACTGAGATAAGTAGTTTAG	GGGTCACTTCAGGTCAG	+
M100	MNX1_HUMAN.H11MO.0.D	-16	0.00148072	1.13868	0.437202	19	GTGAGGCCAAGGCAGGCCCATACTGAGATAAGTAGTTTAG	TTAAGGGTTATTAAAATAG	-
M100	RARG_HUMAN.H11MO.0.B	-5	0.00159683	1.22796	0.437202	18	GTGAGGCCAAGGCAGGCCCATACTGAGATAAGTAGTTTAG	CCCAGGTCACTCTGACCT	-
M100	TFCP2_HUMAN.H11MO.0.D	-1	0.00227102	1.74642	0.437202	16	GTGAGGCCAAGGCAGGCCCATACTGAGATAAGTAGTTTAG	TCTGGCCAGTTCAGGC	-
M100	TLX1_HUMAN.H11MO.0.D	-11	0.00252336	1.94047	0.437202	17	GTGAGGCCAAGGCAGGCCCATACTGAGATAAGTAGTTTAG	CTGGCAAGTTGCCAAGG	+
M100	Z324A_HUMAN.H11MO.0.C	0	0.00271135	2.08503	0.437202	23	GTGAGGCCAAGGCAGGCCCATACTGAGATAAGTAGTTTAG	TGGCAGCAAAGGATGGTTTGATA	-
M100	LYL1_HUMAN.H11MO.0.A	-2	0.00336407	2.58697	0.437202	14	GTGAGGCCAAGGCAGGCCCATACTGAGATAAGTAGTTTAG	CAGGAAACAGCTGG	-
M100	P73_HUMAN.H11MO.0.A	0	0.0035838	2.75594	0.437202	19	GTGAGGCCAAGGCAGGCCCATACTGAGATAAGTAGTTTAG	GGCATGTCTGGGCATGTCT	-
M100	ZN214_HUMAN.H11MO.0.C	-11	0.00402402	3.09447	0.439956	22	GTGAGGCCAAGGCAGGCCCATACTGAGATAAGTAGTTTAG	TCATCAAAGGCCTCAAAAAGGA	-
M100	GATA1_HUMAN.H11MO.0.A	-6	0.00443494	3.41047	0.452557	19	GTGAGGCCAAGGCAGGCCCATACTGAGATAAGTAGTTTAG	TCTTATCTGTCCCCGCCAG	-
M100	P63_HUMAN.H11MO.0.A	0	0.00672877	5.17442	0.472097	19	GTGAGGCCAAGGCAGGCCCATACTGAGATAAGTAGTTTAG	GGCATGTCCAGGCATGCCC	+
M100	HXC10_HUMAN.H11MO.0.D	-19	0.00672877	5.17442	0.472097	19	GTGAGGCCAAGGCAGGCCCATACTGAGATAAGTAGTTTAG	GTAATAAAAAAATTAAAAA	-
M100	CLOCK_HUMAN.H11MO.0.C	-12	0.00715643	5.50329	0.472097	14	GTGAGGCCAAGGCAGGCCCATACTGAGATAAGTAGTTTAG	CAGACACGTGAACA	+
M100	NR1D1_HUMAN.H11MO.0.B	-8	0.00720426	5.54007	0.472097	19	GTGAGGCCAAGGCAGGCCCATACTGAGATAAGTAGTTTAG	AGGGAAGTGGGTCAGAAGG	+
M100	ZN350_HUMAN.H11MO.0.C	-12	0.0075441	5.80141	0.472097	18	GTGAGGCCAAGGCAGGCCCATACTGAGATAAGTAGTTTAG	CAGTCCTTTTATGACCTA	+
M101	IRX2_HUMAN.H11MO.0.D	-4	0.000167444	0.128765	0.206653	19	ATGTGGGGGGGTTTCCCGGTTGAACTCGCACGCGCCCCCG	ACATGGGTGGGCATGTTGG	+
M101	PAX8_HUMAN.H11MO.0.D	-14	0.000427442	0.328703	0.206653	14	ATGTGGGGGGGTTTCCCGGTTGAACTCGCACGCGCCCCCG	CCCGCTTCAGTGAC	-
M101	ZN350_HUMAN.H11MO.1.D	-16	0.000639185	0.491533	0.206653	24	ATGTGGGGGGGTTTCCCGGTTGAACTCGCACGCGCCCCCG	GGGCAACAAATCCCTGCGCCCCGT	-
M101	PROX1_HUMAN.H11MO.0.D	-23	0.000805671	0.619561	0.206653	17	ATGTGGGGGGGTTTCCCGGTTGAACTCGCACGCGCCCCCG	CCCAACCCGCCTTACCC	-
M101	ZN563_HUMAN.H11MO.0.C	-7	0.000937003	0.720555	0.206653	21	ATGTGGGGGGGTTTCCCGGTTGAACTCGCACGCGCCCCCG	GCAGCTGCCAGTGAGGATCCC	-
M101	PATZ1_HUMAN.H11MO.0.C	-14	0.000961764	0.739596	0.206653	22	ATGTGGGGGGGTTTCCCGGTTGAACTCGCACGCGCCCCCG	CCTCCCCCCCCGCCCCCTCCCC	-
M101	ZN589_HUMAN.H11MO.0.D	-16	0.0017694	1.36067	0.332666	16	ATGTGGGGGGGTTTCCCGGTTGAACTCGCACGCGCCCCCG	CGGCAGTAACCGTGGG	-
M101	SP2_HUMAN.H11MO.0.A	-16	0.00248776	1.91309	0.390846	22	ATGTGGGGGGGTTTCCCGGTTGAACTCGCACGCGCCCCCG	CCCCCGGCCCCGCCCCCCCCCC	-
M101	SP3_HUMAN.H11MO.0.B	-21	0.0031023	2.38567	0.390846	19	ATGTGGGGGGGTTTCCCGGTTGAACTCGCACGCGCCCCCG	CCCCGGCCCCGCCCCCCCCC	-
M101	ZFX_HUMAN.H11MO.1.A	-3	0.00311828	2.39796	0.390846	17	ATGTGGGGGGGTTTCCCGGTTGAACTCGCACGCGCCCCCG	GGGGGCGGAGGCCGGGG	+
M101	ZEP2_HUMAN.H11MO.0.D	-7	0.00382307	2.93994	0.393356	14	ATGTGGGGGGGTTTCCCGGTTGAACTCGCACGCGCCCCCG	GGGGTTTCCCTACC	-
M101	CLOCK_HUMAN.H11MO.0.C	-24	0.00455936	3.50615	0.393356	14	ATGTGGGGGGGTTTCCCGGTTGAACTCGCACGCGCCCCCG	CAGACACGTGAACA	+
M101	VEZF1_HUMAN.H11MO.0.C	-15	0.00498169	3.83092	0.393356	22	ATGTGGGGGGGTTTCCCGGTTGAACTCGCACGCGCCCCCG	CCCCTCCCCCTCCCCCCTCCCC	-
M101	MXI1_HUMAN.H11MO.0.A	-20	0.00540956	4.15995	0.393356	15	ATGTGGGGGGGTTTCCCGGTTGAACTCGCACGCGCCCCCG	CCCGCCGCCACGTGC	-
M101	THA_HUMAN.H11MO.0.C	-6	0.00587493	4.51782	0.393356	17	ATGTGGGGGGGTTTCCCGGTTGAACTCGCACGCGCCCCCG	GGGTCACTTCAGGTCAG	+
M101	BHE41_HUMAN.H11MO.0.D	-21	0.00638352	4.90893	0.393356	19	ATGTGGGGGGGTTTCCCGGTTGAACTCGCACGCGCCCCCG	ACCGGGTCACGTGCAGAAGG	+
M101	MYCN_HUMAN.H11MO.0.A	-25	0.00674484	5.18678	0.393356	12	ATGTGGGGGGGTTTCCCGGTTGAACTCGCACGCGCCCCCG	GCCCACGTGGCC	-
M101	HEY2_HUMAN.H11MO.0.D	-22	0.00685283	5.26983	0.393356	17	ATGTGGGGGGGTTTCCCGGTTGAACTCGCACGCGCCCCCG	TAATGCCACGTGCCCCC	-
M101	KLF6_HUMAN.H11MO.0.A	-2	0.00693865	5.33582	0.393356	19	ATGTGGGGGGGTTTCCCGGTTGAACTCGCACGCGCCCCCG	GGAAGGGCGGGGCCGGGGG	+
M101	RXRA_HUMAN.H11MO.0.A	-4	0.00734328	5.64698	0.393356	20	ATGTGGGGGGGTTTCCCGGTTGAACTCGCACGCGCCCCCG	GGGGGAGGCAGAGGTCAGAG	+
M101	TLX1_HUMAN.H11MO.0.D	-24	0.0073964	5.68783	0.393356	16	ATGTGGGGGGGTTTCCCGGTTGAACTCGCACGCGCCCCCG	CTGGCAAGTTGCCAAGG	+
M101	E2F4_HUMAN.H11MO.0.A	-24	0.00761636	5.85698	0.393356	13	ATGTGGGGGGGTTTCCCGGTTGAACTCGCACGCGCCCCCG	ATTTCCCGCCCCC	-
M101	EGR1_HUMAN.H11MO.0.A	-20	0.00797962	6.13633	0.393356	17	ATGTGGGGGGGTTTCCCGGTTGAACTCGCACGCGCCCCCG	CCCCCGCCCACGCCCTC	-
M101	OLIG2_HUMAN.H11MO.0.B	-15	0.00803109	6.17591	0.393356	18	ATGTGGGGGGGTTTCCCGGTTGAACTCGCACGCGCCCCCG	CAGAAGGGAAACAGCTGG	-
M101	HES1_HUMAN.H11MO.0.D	-24	0.00831146	6.39151	0.393356	13	ATGTGGGGGGGTTTCCCGGTTGAACTCGCACGCGCCCCCG	CCGCCACGAGCCC	+
M101	PAX5_HUMAN.H11MO.0.A	-12	0.00877421	6.74736	0.393356	21	ATGTGGGGGGGTTTCCCGGTTGAACTCGCACGCGCCCCCG	GTCACGCTCTGCTGCCCAGGC	-
M101	ZN341_HUMAN.H11MO.0.C	-4	0.00906151	6.9683	0.393356	22	ATGTGGGGGGGTTTCCCGGTTGAACTCGCACGCGCCCCCG	GGGGGGGGGGGGAGGGAAGAGC	+
M101	TBX21_HUMAN.H11MO.0.A	-24	0.0090645	6.9706	0.393356	13	ATGTGGGGGGGTTTCCCGGTTGAACTCGCACGCGCCCCCG	TTCACACCTCCAC	-
M101	MAZ_HUMAN.H11MO.0.A	-15	0.00966935	7.43573	0.393356	22	ATGTGGGGGGGTTTCCCGGTTGAACTCGCACGCGCCCCCG	CCCCCCCCCCCCCCCCTCCCCC	-
M101	SP4_HUMAN.H11MO.0.A	-18	0.00967646	7.4412	0.393356	20	ATGTGGGGGGGTTTCCCGGTTGAACTCGCACGCGCCCCCG	CCCGGCCCCGCCCCCTTCCC	-
M101	ELF1_HUMAN.H11MO.0.A	-21	0.0106403	8.18242	0.407423	14	ATGTGGGGGGGTTTCCCGGTTGAACTCGCACGCGCCCCCG	GAACCCGGAAGTGG	+
M101	ZN554_HUMAN.H11MO.0.C	-21	0.0110845	8.52394	0.407423	19	ATGTGGGGGGGTTTCCCGGTTGAACTCGCACGCGCCCCCG	AGCACCCCACATGGCTCAGC	-
M101	Z324A_HUMAN.H11MO.0.C	-17	0.0111948	8.60878	0.407423	23	ATGTGGGGGGGTTTCCCGGTTGAACTCGCACGCGCCCCCG	TATCAAACCATCCTTTGCTGCCA	+
M101	ZBT17_HUMAN.H11MO.0.A	-4	0.0113769	8.74882	0.407423	19	ATGTGGGGGGGTTTCCCGGTTGAACTCGCACGCGCCCCCG	GAGGGTGGGGGAGGGGAAG	+
M101	NR1H4_HUMAN.H11MO.0.B	-22	0.0113769	8.74882	0.407423	18	ATGTGGGGGGGTTTCCCGGTTGAACTCGCACGCGCCCCCG	GGGGTCAATGACCCCGAGG	+
M101	THAP1_HUMAN.H11MO.0.C	-17	0.012498	9.61094	0.429231	22	ATGTGGGGGGGTTTCCCGGTTGAACTCGCACGCGCCCCCG	GCCCGCAGCCAAGATGGCGGCG	-
M101	HESX1_HUMAN.H11MO.0.D	-24	0.0133661	10.2785	0.429231	16	ATGTGGGGGGGTTTCCCGGTTGAACTCGCACGCGCCCCCG	AGGCCACGTGCCGGAT	-
M101	PURA_HUMAN.H11MO.0.D	-19	0.0134107	10.3129	0.429231	17	ATGTGGGGGGGTTTCCCGGTTGAACTCGCACGCGCCCCCG	CCCTGCCCCCCCCTTCC	-
M101	RELB_HUMAN.H11MO.0.C	-5	0.0138123	10.6217	0.429231	12	ATGTGGGGGGGTTTCCCGGTTGAACTCGCACGCGCCCCCG	GGGGGATTTCCC	+
M101	SPIC_HUMAN.H11MO.0.D	-24	0.0138593	10.6578	0.429231	13	ATGTGGGGGGGTTTCCCGGTTGAACTCGCACGCGCCCCCG	CCTCCCCTTCCTC	-
M101	ZN667_HUMAN.H11MO.0.C	-4	0.0139835	10.7533	0.429231	19	ATGTGGGGGGGTTTCCCGGTTGAACTCGCACGCGCCCCCG	GCTGAGCTTTTAAGGCCAC	-
M101	TFCP2_HUMAN.H11MO.0.D	-17	0.014404	11.0767	0.429398	16	ATGTGGGGGGGTTTCCCGGTTGAACTCGCACGCGCCCCCG	GCCTGAACTGGCCAGA	+
M101	MAFA_HUMAN.H11MO.0.D	-16	0.0158188	12.1647	0.429398	21	ATGTGGGGGGGTTTCCCGGTTGAACTCGCACGCGCCCCCG	GTGCTGACCCCGCAGCCTTCG	+
M101	E2F4_HUMAN.H11MO.1.A	-20	0.0159241	12.2456	0.429398	14	ATGTGGGGGGGTTTCCCGGTTGAACTCGCACGCGCCCCCG	TCAAATTTCCCGCC	-
M101	MNX1_HUMAN.H11MO.0.D	-1	0.0160151	12.3156	0.429398	19	ATGTGGGGGGGTTTCCCGGTTGAACTCGCACGCGCCCCCG	TTAAGGGTTATTAAAATAG	-
M101	KLF3_HUMAN.H11MO.0.B	0	0.0171293	13.1724	0.429398	19	ATGTGGGGGGGTTTCCCGGTTGAACTCGCACGCGCCCCCG	GGGGAGGGGCGGGGCCGGG	+
M101	SPZ1_HUMAN.H11MO.0.D	-5	0.0179765	13.8239	0.443248	16	ATGTGGGGGGGTTTCCCGGTTGAACTCGCACGCGCCCCCG	CGGCTGTTACCCTGGG	+
M101	ZN816_HUMAN.H11MO.1.C	-26	0.0186393	14.3337	0.452179	14	ATGTGGGGGGGTTTCCCGGTTGAACTCGCACGCGCCCCCG	TGCATGTCCCCCTT	-
M101	REL_HUMAN.H11MO.0.B	-3	0.0192042	14.768	0.452332	15	ATGTGGGGGGGTTTCCCGGTTGAACTCGCACGCGCCCCCG	TGAAGGGAAATTCCA	+
M101	AIRE_HUMAN.H11MO.0.C	-4	0.0201412	15.4886	0.452332	18	ATGTGGGGGGGTTTCCCGGTTGAACTCGCACGCGCCCCCG	ATTGGTTTTATTGGTTAA	+
M101	PAX2_HUMAN.H11MO.0.D	-19	0.0201412	15.4886	0.452332	18	ATGTGGGGGGGTTTCCCGGTTGAACTCGCACGCGCCCCCG	GTTCAGTCATGCGTGACA	+
M101	LYL1_HUMAN.H11MO.0.A	-25	0.0201494	15.4949	0.452332	14	ATGTGGGGGGGTTTCCCGGTTGAACTCGCACGCGCCCCCG	CCAGCTGTTTCCTG	+
M101	NR1D1_HUMAN.H11MO.0.B	-18	0.0209117	16.0811	0.462543	19	ATGTGGGGGGGTTTCCCGGTTGAACTCGCACGCGCCCCCG	CCTTCTGACCCACTTCCCT	-
M101	MXI1_HUMAN.H11MO.1.A	-26	0.0226221	17.3964	0.483371	11	ATGTGGGGGGGTTTCCCGGTTGAACTCGCACGCGCCCCCG	CCCACGTGCTC	+
M102	IRX2_HUMAN.H11MO.0.D	-19	0.000620698	0.477317	0.469946	19	ACAAAGAAGCTCTGGCTCGCAGACATTTCCGAACTGGCGC	CCAACATGCCCACCCATGT	-
M102	TLX1_HUMAN.H11MO.0.D	-9	0.000793662	0.610326	0.469946	17	ACAAAGAAGCTCTGGCTCGCAGACATTTCCGAACTGGCGC	CCTTGGCAACTTGCCAG	-
M105	KLF6_HUMAN.H11MO.0.A	0	0.00020756	0.159614	0.116355	19	GGAAGGGGTGCACGCGGAAGCAAAGTGGAATCGCGCCCGC	GGAAGGGCGGGGCCGGGGG	+
M105	PURA_HUMAN.H11MO.0.D	0	0.00021422	0.164735	0.116355	17	GGAAGGGGTGCACGCGGAAGCAAAGTGGAATCGCGCCCGC	GGAAGGGGGGGGCAGGG	+
M105	VEZF1_HUMAN.H11MO.0.C	0	0.000344034	0.264562	0.116355	22	GGAAGGGGTGCACGCGGAAGCAAAGTGGAATCGCGCCCGC	GGGGAGGGGGGAGGGGGAGGGG	+
M105	ZFX_HUMAN.H11MO.1.A	0	0.000431937	0.33216	0.116355	17	GGAAGGGGTGCACGCGGAAGCAAAGTGGAATCGCGCCCGC	GGGGGCGGAGGCCGGGG	+
M105	ZN341_HUMAN.H11MO.0.C	-1	0.000446065	0.343024	0.116355	22	GGAAGGGGTGCACGCGGAAGCAAAGTGGAATCGCGCCCGC	GGGGGGGGGGGGAGGGAAGAGC	+
M105	IRX2_HUMAN.H11MO.0.D	-1	0.000638882	0.491301	0.116355	19	GGAAGGGGTGCACGCGGAAGCAAAGTGGAATCGCGCCCGC	ACATGGGTGGGCATGTTGG	+
M105	SPIC_HUMAN.H11MO.0.D	2	0.000663561	0.510278	0.116355	11	GGAAGGGGTGCACGCGGAAGCAAAGTGGAATCGCGCCCGC	GAGGAAGGGGAGG	+
M105	THAP1_HUMAN.H11MO.0.C	-11	0.00068243	0.524789	0.116355	22	GGAAGGGGTGCACGCGGAAGCAAAGTGGAATCGCGCCCGC	GCCCGCAGCCAAGATGGCGGCG	-
M105	MAZ_HUMAN.H11MO.0.A	0	0.000742155	0.570717	0.116355	22	GGAAGGGGTGCACGCGGAAGCAAAGTGGAATCGCGCCCGC	GGGGGAGGGGGGGGGGGGGGGG	+
M105	PATZ1_HUMAN.H11MO.0.C	2	0.000806802	0.620431	0.116355	20	GGAAGGGGTGCACGCGGAAGCAAAGTGGAATCGCGCCCGC	GGGGAGGGGGCGGGGGGGGAGG	+
M105	ZN263_HUMAN.H11MO.0.A	7	0.000887439	0.682441	0.116355	13	GGAAGGGGTGCACGCGGAAGCAAAGTGGAATCGCGCCCGC	GGGAGGAGGGAGAGGAGGAG	+
M105	ZN667_HUMAN.H11MO.0.C	-6	0.000915805	0.704254	0.116355	19	GGAAGGGGTGCACGCGGAAGCAAAGTGGAATCGCGCCCGC	GCTGAGCTTTTAAGGCCAC	-
M105	MNX1_HUMAN.H11MO.0.D	-14	0.00109352	0.840914	0.128246	19	GGAAGGGGTGCACGCGGAAGCAAAGTGGAATCGCGCCCGC	TTAAGGGTTATTAAAATAG	-
M105	ZN589_HUMAN.H11MO.0.D	0	0.00122424	0.941437	0.133321	16	GGAAGGGGTGCACGCGGAAGCAAAGTGGAATCGCGCCCGC	CCCACGGTTACTGCCG	+
M105	RXRA_HUMAN.H11MO.0.A	-2	0.00265473	2.04149	0.265885	20	GGAAGGGGTGCACGCGGAAGCAAAGTGGAATCGCGCCCGC	GGGGGAGGCAGAGGTCAGAG	+
M105	SP3_HUMAN.H11MO.0.B	-1	0.00287994	2.21467	0.265885	20	GGAAGGGGTGCACGCGGAAGCAAAGTGGAATCGCGCCCGC	GGGGGGGGGCGGGGCCGGGG	+
M105	NR1D1_HUMAN.H11MO.0.B	2	0.0030544	2.34883	0.265885	17	GGAAGGGGTGCACGCGGAAGCAAAGTGGAATCGCGCCCGC	AGGGAAGTGGGTCAGAAGG	+
M105	SP2_HUMAN.H11MO.0.A	2	0.00315309	2.42473	0.265885	20	GGAAGGGGTGCACGCGGAAGCAAAGTGGAATCGCGCCCGC	GGGGGGGGGGCGGGGCCGGGGG	+
M105	PROX1_HUMAN.H11MO.0.D	2	0.00331348	2.54807	0.265885	15	GGAAGGGGTGCACGCGGAAGCAAAGTGGAATCGCGCCCGC	GGGTAAGGCGGGTTGGG	+
M105	ZBT17_HUMAN.H11MO.0.A	-1	0.00391041	3.00711	0.298095	19	GGAAGGGGTGCACGCGGAAGCAAAGTGGAATCGCGCCCGC	GAGGGTGGGGGAGGGGAAG	+
M105	THA_HUMAN.H11MO.0.C	-8	0.0042938	3.30193	0.311735	17	GGAAGGGGTGCACGCGGAAGCAAAGTGGAATCGCGCCCGC	GGGTCACTTCAGGTCAG	+
M105	ZN394_HUMAN.H11MO.0.C	-16	0.00503523	3.87209	0.348947	20	GGAAGGGGTGCACGCGGAAGCAAAGTGGAATCGCGCCCGC	AGAATGGAATAGAATGGAAT	+
M105	RARG_HUMAN.H11MO.2.D	-5	0.00686809	5.28156	0.436302	20	GGAAGGGGTGCACGCGGAAGCAAAGTGGAATCGCGCCCGC	GGGGGTCACCCAGAGGTCAC	+
M105	SP4_HUMAN.H11MO.0.A	1	0.00686809	5.28156	0.436302	19	GGAAGGGGTGCACGCGGAAGCAAAGTGGAATCGCGCCCGC	GGGAAGGGGGCGGGGCCGGG	+
M106	IRX2_HUMAN.H11MO.0.D	-15	7.38345e-05	0.0567788	0.113312	19	CCCAATCCTGAGGAACCATCCAATGTCCCGATGCCCAGCA	ACATGGGTGGGCATGTTGG	+
M106	MNX1_HUMAN.H11MO.0.D	-14	0.000512947	0.394457	0.201394	19	CCCAATCCTGAGGAACCATCCAATGTCCCGATGCCCAGCA	CTATTTTAATAACCCTTAA	+
M106	RXRA_HUMAN.H11MO.0.A	-20	0.000538396	0.414026	0.201394	20	CCCAATCCTGAGGAACCATCCAATGTCCCGATGCCCAGCA	CTCTGACCTCTGCCTCCCCC	-
M106	TLX1_HUMAN.H11MO.0.D	-20	0.000661887	0.508991	0.201394	17	CCCAATCCTGAGGAACCATCCAATGTCCCGATGCCCAGCA	CCTTGGCAACTTGCCAG	-
M107	IRX2_HUMAN.H11MO.0.D	-1	0.00040733	0.313237	0.438394	19	CGAAGTGGGGTACGTGCTGGAGCCATCCACACCAGGCAGT	ACATGGGTGGGCATGTTGG	+
M107	TLX1_HUMAN.H11MO.0.D	-19	0.00124559	0.957861	0.438394	17	CGAAGTGGGGTACGTGCTGGAGCCATCCACACCAGGCAGT	CTGGCAAGTTGCCAAGG	+
M107	Z324A_HUMAN.H11MO.0.C	-15	0.00214101	1.64643	0.438394	23	CGAAGTGGGGTACGTGCTGGAGCCATCCACACCAGGCAGT	TATCAAACCATCCTTTGCTGCCA	+
M107	SRBP2_HUMAN.H11MO.0.B	-24	0.00232401	1.78716	0.438394	13	CGAAGTGGGGTACGTGCTGGAGCCATCCACACCAGGCAGT	CCTCACCCCACCC	-
M107	ZN554_HUMAN.H11MO.0.C	-20	0.00256288	1.97086	0.438394	20	CGAAGTGGGGTACGTGCTGGAGCCATCCACACCAGGCAGT	AGCACCCCACATGGCTCAGC	-
M107	TFCP2_HUMAN.H11MO.0.D	-25	0.0027779	2.1362	0.438394	15	CGAAGTGGGGTACGTGCTGGAGCCATCCACACCAGGCAGT	GCCTGAACTGGCCAGA	+
M107	ZN563_HUMAN.H11MO.0.C	-15	0.00279966	2.15294	0.438394	21	CGAAGTGGGGTACGTGCTGGAGCCATCCACACCAGGCAGT	GGGATCCTCACTGGCAGCTGC	+
M107	RXRA_HUMAN.H11MO.0.A	-17	0.00295804	2.27473	0.438394	20	CGAAGTGGGGTACGTGCTGGAGCCATCCACACCAGGCAGT	GGGGGAGGCAGAGGTCAGAG	+
M107	NR1D1_HUMAN.H11MO.0.B	-20	0.00309715	2.38171	0.438394	19	CGAAGTGGGGTACGTGCTGGAGCCATCCACACCAGGCAGT	AGGGAAGTGGGTCAGAAGG	+
M107	TBX21_HUMAN.H11MO.0.A	-25	0.00367913	2.82925	0.438394	13	CGAAGTGGGGTACGTGCTGGAGCCATCCACACCAGGCAGT	TTCACACCTCCAC	-
M107	PURA_HUMAN.H11MO.0.D	0	0.00381255	2.93185	0.438394	17	CGAAGTGGGGTACGTGCTGGAGCCATCCACACCAGGCAGT	GGAAGGGGGGGGCAGGG	+
M107	ZFX_HUMAN.H11MO.1.A	-17	0.00381255	2.93185	0.438394	17	CGAAGTGGGGTACGTGCTGGAGCCATCCACACCAGGCAGT	CCCCGGCCTCCGCCCCC	-
M107	RARG_HUMAN.H11MO.0.B	-16	0.00401331	3.08623	0.438394	18	CGAAGTGGGGTACGTGCTGGAGCCATCCACACCAGGCAGT	CCCAGGTCACTCTGACCT	-
M107	CLOCK_HUMAN.H11MO.0.C	-6	0.00509394	3.91724	0.498486	14	CGAAGTGGGGTACGTGCTGGAGCCATCCACACCAGGCAGT	TGTTCACGTGTCTG	-
M107	SPIC_HUMAN.H11MO.0.D	0	0.00525697	4.04261	0.498486	13	CGAAGTGGGGTACGTGCTGGAGCCATCCACACCAGGCAGT	GAGGAAGGGGAGG	+
M107	PAX8_HUMAN.H11MO.0.D	-12	0.0055413	4.26126	0.498486	14	CGAAGTGGGGTACGTGCTGGAGCCATCCACACCAGGCAGT	CCCGCTTCAGTGAC	-
M108	IRX2_HUMAN.H11MO.0.D	-9	0.000131037	0.100767	0.200129	19	GGTTCCTGGGGGCCCAGACCAGACAGGGATATGGGTAGCG	CCAACATGCCCACCCATGT	-
M109	THA_HUMAN.H11MO.0.C	-16	0.000587412	0.45172	0.420696	17	GGATGGTCTCGAACTCCTGACCTCAGGTGATTCACCCGCC	CTGACCTGAAGTGACCC	-
M109	JUND_HUMAN.H11MO.0.A	-25	0.00110266	0.847945	0.420696	11	GGATGGTCTCGAACTCCTGACCTCAGGTGATTCACCCGCC	GATGAGTCATC	+
M109	JUN_HUMAN.H11MO.0.A	-25	0.00170752	1.31308	0.420696	11	GGATGGTCTCGAACTCCTGACCTCAGGTGATTCACCCGCC	GATGAGTCATC	+
M109	RARA_HUMAN.H11MO.0.A	-6	0.00191443	1.47219	0.420696	20	GGATGGTCTCGAACTCCTGACCTCAGGTGATTCACCCGCC	CCTTGACCTCTTGATCCCCC	-
M109	THB_HUMAN.H11MO.0.C	-17	0.00209277	1.60934	0.420696	17	GGATGGTCTCGAACTCCTGACCTCAGGTGATTCACCCGCC	TGACCTGACCTGACCTC	-
M109	FOSL1_HUMAN.H11MO.0.A	-25	0.00237782	1.82854	0.420696	12	GGATGGTCTCGAACTCCTGACCTCAGGTGATTCACCCGCC	GGTGACTCATCC	-
M109	JUNB_HUMAN.H11MO.0.A	-25	0.00243755	1.87447	0.420696	11	GGATGGTCTCGAACTCCTGACCTCAGGTGATTCACCCGCC	TCTGAGTCACC	+
M109	FOSL2_HUMAN.H11MO.0.A	-25	0.00272929	2.09882	0.420696	12	GGATGGTCTCGAACTCCTGACCTCAGGTGATTCACCCGCC	GATGACTCATCC	-
M109	FOS_HUMAN.H11MO.0.A	-26	0.00312239	2.40112	0.420696	9	GGATGGTCTCGAACTCCTGACCTCAGGTGATTCACCCGCC	GTGAGTCAC	+
M109	NR1I2_HUMAN.H11MO.0.C	-16	0.00358417	2.75623	0.420696	19	GGATGGTCTCGAACTCCTGACCTCAGGTGATTCACCCGCC	CTGAACTTTTTTGACCTCA	-
M109	NR2C1_HUMAN.H11MO.0.C	-16	0.0047992	3.69058	0.488292	13	GGATGGTCTCGAACTCCTGACCTCAGGTGATTCACCCGCC	CTGACCTCTGGCC	-
M110	ZN335_HUMAN.H11MO.0.A	-2	0.000112653	0.0866298	0.173111	22	TGAATCTCCGCGGTCTGGACAGCCCCAGCTCTTATTGCAA	TCAGGCAGCGCCGAGGACAGCC	-
M110	ZN563_HUMAN.H11MO.0.C	-6	0.000640153	0.492277	0.491856	21	TGAATCTCCGCGGTCTGGACAGCCCCAGCTCTTATTGCAA	GCAGCTGCCAGTGAGGATCCC	-
M114	ZN563_HUMAN.H11MO.0.C	-16	0.00041441	0.318681	0.453253	21	TTTCATGCCCGGGTCTCCAGCGTGCGTGGAGGTGCCGTAG	GCAGCTGCCAGTGAGGATCCC	-
M114	EGR1_HUMAN.H11MO.0.A	-15	0.000592507	0.455638	0.453253	17	TTTCATGCCCGGGTCTCCAGCGTGCGTGGAGGTGCCGTAG	GAGGGCGTGGGCGGGGG	+
M115	MNX1_HUMAN.H11MO.0.D	-20	0.000114701	0.0882051	0.17641	19	TCAACGTTTCCCATCACAACCTGGAGGTGAACAGAACAGG	TTAAGGGTTATTAAAATAG	-
M116	NFIC_HUMAN.H11MO.0.A	-5	8.08587e-05	0.0621803	0.0911437	17	TAGGATTTGGGTGCGATCCGAGCCTATTTTCACCCGTTCC	CTTGGCAGGGAGCCAAG	-
M116	TLX1_HUMAN.H11MO.0.D	-6	0.00012892	0.0991398	0.0911437	17	TAGGATTTGGGTGCGATCCGAGCCTATTTTCACCCGTTCC	CTGGCAAGTTGCCAAGG	+
M116	Z324A_HUMAN.H11MO.0.C	-11	0.00020983	0.161359	0.0911437	23	TAGGATTTGGGTGCGATCCGAGCCTATTTTCACCCGTTCC	TGGCAGCAAAGGATGGTTTGATA	-
M116	RXRA_HUMAN.H11MO.0.A	-2	0.000409292	0.314746	0.0911437	20	TAGGATTTGGGTGCGATCCGAGCCTATTTTCACCCGTTCC	GGGGGAGGCAGAGGTCAGAG	+
M116	RARG_HUMAN.H11MO.0.B	-17	0.000420024	0.322998	0.0911437	18	TAGGATTTGGGTGCGATCCGAGCCTATTTTCACCCGTTCC	CCCAGGTCACTCTGACCT	-
M116	NFIA_HUMAN.H11MO.0.C	-6	0.0012721	0.978246	0.241536	15	TAGGATTTGGGTGCGATCCGAGCCTATTTTCACCCGTTCC	TTGGCACCGTGCCAA	-
M116	TBX4_HUMAN.H11MO.0.D	-18	0.00194873	1.49857	0.328896	20	TAGGATTTGGGTGCGATCCGAGCCTATTTTCACCCGTTCC	GGTGTGAAATTTCACACCTT	-
M116	PATZ1_HUMAN.H11MO.0.C	-1	0.00246911	1.89875	0.350449	22	TAGGATTTGGGTGCGATCCGAGCCTATTTTCACCCGTTCC	GGGGAGGGGGCGGGGGGGGAGG	+
M116	TBX21_HUMAN.H11MO.0.A	-28	0.00253786	1.95161	0.350449	12	TAGGATTTGGGTGCGATCCGAGCCTATTTTCACCCGTTCC	TTCACACCTCCAC	-
M116	VEZF1_HUMAN.H11MO.0.C	-1	0.00281571	2.16528	0.356416	22	TAGGATTTGGGTGCGATCCGAGCCTATTTTCACCCGTTCC	GGGGAGGGGGGAGGGGGAGGGG	+
M116	HAND1_HUMAN.H11MO.0.D	-2	0.00310099	2.38466	0.362332	17	TAGGATTTGGGTGCGATCCGAGCCTATTTTCACCCGTTCC	GGGTCTGGTTTTTGTCA	+
M116	SOX10_HUMAN.H11MO.0.B	-15	0.00403866	3.10573	0.421911	16	TAGGATTTGGGTGCGATCCGAGCCTATTTTCACCCGTTCC	AACAATGCCTCCTTTG	-
M116	SP4_HUMAN.H11MO.0.A	-8	0.00416641	3.20397	0.421911	20	TAGGATTTGGGTGCGATCCGAGCCTATTTTCACCCGTTCC	GGGAAGGGGGCGGGGCCGGG	+
M116	PAX2_HUMAN.H11MO.0.D	-20	0.00490259	3.77009	0.426971	18	TAGGATTTGGGTGCGATCCGAGCCTATTTTCACCCGTTCC	TGTCACGCATGACTGAAC	-
M116	SPIC_HUMAN.H11MO.0.D	-2	0.00519718	3.99663	0.426971	13	TAGGATTTGGGTGCGATCCGAGCCTATTTTCACCCGTTCC	GAGGAAGGGGAGG	+
M116	ZN341_HUMAN.H11MO.0.C	-1	0.00534074	4.10703	0.426971	22	TAGGATTTGGGTGCGATCCGAGCCTATTTTCACCCGTTCC	GGGGGGGGGGGGAGGGAAGAGC	+
M116	THAP1_HUMAN.H11MO.0.C	-1	0.00605027	4.65266	0.448005	22	TAGGATTTGGGTGCGATCCGAGCCTATTTTCACCCGTTCC	CGCCGCCATCTTGGCTGCGGGC	+
M116	ZFX_HUMAN.H11MO.1.A	-6	0.00648867	4.98978	0.448005	17	TAGGATTTGGGTGCGATCCGAGCCTATTTTCACCCGTTCC	GGGGGCGGAGGCCGGGG	+
M116	THA_HUMAN.H11MO.0.C	-23	0.00648867	4.98978	0.448005	17	TAGGATTTGGGTGCGATCCGAGCCTATTTTCACCCGTTCC	CTGACCTGAAGTGACCC	-
M116	MAZ_HUMAN.H11MO.0.A	-1	0.00728029	5.59854	0.477379	22	TAGGATTTGGGTGCGATCCGAGCCTATTTTCACCCGTTCC	GGGGGAGGGGGGGGGGGGGGGG	+
M116	SP3_HUMAN.H11MO.0.B	-9	0.00754266	5.8003	0.477379	20	TAGGATTTGGGTGCGATCCGAGCCTATTTTCACCCGTTCC	GGGGGGGGGCGGGGCCGGGG	+
M120	IRX2_HUMAN.H11MO.0.D	-1	0.000567284	0.436241	0.311868	19	CGGAGCTCCGCTAATACAGCGCGCTATTCAGTCGTGACCC	ACATGGGTGGGCATGTTGG	+
M120	ZN589_HUMAN.H11MO.0.D	-7	0.000809334	0.622378	0.311868	16	CGGAGCTCCGCTAATACAGCGCGCTATTCAGTCGTGACCC	CGGCAGTAACCGTGGG	-
M120	ZN563_HUMAN.H11MO.0.C	-6	0.000990015	0.761321	0.311868	21	CGGAGCTCCGCTAATACAGCGCGCTATTCAGTCGTGACCC	GGGATCCTCACTGGCAGCTGC	+
M120	TLX1_HUMAN.H11MO.0.D	-24	0.00113052	0.869371	0.311868	16	CGGAGCTCCGCTAATACAGCGCGCTATTCAGTCGTGACCC	CCTTGGCAACTTGCCAG	-
M120	ZN667_HUMAN.H11MO.0.C	-4	0.00113535	0.873086	0.311868	19	CGGAGCTCCGCTAATACAGCGCGCTATTCAGTCGTGACCC	GCTGAGCTTTTAAGGCCAC	-
M120	MNX1_HUMAN.H11MO.0.D	-11	0.00142157	1.09319	0.311868	19	CGGAGCTCCGCTAATACAGCGCGCTATTCAGTCGTGACCC	CTATTTTAATAACCCTTAA	+
M120	ZN554_HUMAN.H11MO.0.C	-17	0.00176843	1.35993	0.312867	20	CGGAGCTCCGCTAATACAGCGCGCTATTCAGTCGTGACCC	AGCACCCCACATGGCTCAGC	-
M120	RXRA_HUMAN.H11MO.0.A	-16	0.00203732	1.5667	0.312867	20	CGGAGCTCCGCTAATACAGCGCGCTATTCAGTCGTGACCC	CTCTGACCTCTGCCTCCCCC	-
M122	ZN554_HUMAN.H11MO.0.C	-1	0.000349749	0.268957	0.262119	20	CGCTTGGTCACCAAGGGTGTTCTCCTGTGGCTTTTAGTCT	GCTGAGCCATGTGGGGTGCT	+
M122	ZN394_HUMAN.H11MO.0.C	-20	0.00061759	0.474927	0.262119	20	CGCTTGGTCACCAAGGGTGTTCTCCTGTGGCTTTTAGTCT	ATTCCATTCTATTCCATTCT	-
M122	IRX2_HUMAN.H11MO.0.D	-10	0.000663754	0.510427	0.262119	19	CGCTTGGTCACCAAGGGTGTTCTCCTGTGGCTTTTAGTCT	ACATGGGTGGGCATGTTGG	+
M122	RARG_HUMAN.H11MO.2.D	5	0.000847592	0.651798	0.262119	15	CGCTTGGTCACCAAGGGTGTTCTCCTGTGGCTTTTAGTCT	GTGACCTCTGGGTGACCCCC	-
M122	ZN589_HUMAN.H11MO.0.D	-10	0.00108567	0.834884	0.262119	16	CGCTTGGTCACCAAGGGTGTTCTCCTGTGGCTTTTAGTCT	CCCACGGTTACTGCCG	+
M122	LYL1_HUMAN.H11MO.0.A	-10	0.00134142	1.03155	0.262119	14	CGCTTGGTCACCAAGGGTGTTCTCCTGTGGCTTTTAGTCT	CCAGCTGTTTCCTG	+
M122	MNX1_HUMAN.H11MO.0.D	-18	0.00136907	1.05282	0.262119	19	CGCTTGGTCACCAAGGGTGTTCTCCTGTGGCTTTTAGTCT	CTATTTTAATAACCCTTAA	+
M122	PAX8_HUMAN.H11MO.0.D	-17	0.00162249	1.2477	0.276123	14	CGCTTGGTCACCAAGGGTGTTCTCCTGTGGCTTTTAGTCT	CCCGCTTCAGTGAC	-
M122	Z324A_HUMAN.H11MO.0.C	-4	0.00189284	1.45559	0.289918	23	CGCTTGGTCACCAAGGGTGTTCTCCTGTGGCTTTTAGTCT	TATCAAACCATCCTTTGCTGCCA	+
M122	NR1D1_HUMAN.H11MO.0.B	-2	0.00273503	2.10324	0.349094	19	CGCTTGGTCACCAAGGGTGTTCTCCTGTGGCTTTTAGTCT	CCTTCTGACCCACTTCCCT	-
M122	NR1H3_HUMAN.H11MO.0.B	-7	0.00273503	2.10324	0.349094	19	CGCTTGGTCACCAAGGGTGTTCTCCTGTGGCTTTTAGTCT	TGACCTGCAGTGACCTCTG	-
M122	PAX5_HUMAN.H11MO.0.A	4	0.00355765	2.73583	0.419161	17	CGCTTGGTCACCAAGGGTGTTCTCCTGTGGCTTTTAGTCT	GTCACGCTCTGCTGCCCAGGC	-
M122	RXRA_HUMAN.H11MO.0.A	-4	0.00405898	3.12135	0.444069	20	CGCTTGGTCACCAAGGGTGTTCTCCTGTGGCTTTTAGTCT	CTCTGACCTCTGCCTCCCCC	-
M123	ZFP82_HUMAN.H11MO.0.C	3	0.000640638	0.492651	0.495931	21	CAGAGACTTAATCAGTCACAAGGGCCGGGAAAACAGCTGT	GAAGAGAGAATTAGTGAAATGGAA	-
M123	LYL1_HUMAN.H11MO.0.A	-26	0.000893614	0.687189	0.495931	14	CAGAGACTTAATCAGTCACAAGGGCCGGGAAAACAGCTGT	CAGGAAACAGCTGG	-
M123	HNF1B_HUMAN.H11MO.1.A	-5	0.00142627	1.0968	0.495931	11	CAGAGACTTAATCAGTCACAAGGGCCGGGAAAACAGCTGT	AGTTAATGATT	+
M123	TAL1_HUMAN.H11MO.1.A	-26	0.00150097	1.15425	0.495931	14	CAGAGACTTAATCAGTCACAAGGGCCGGGAAAACAGCTGT	CAGGAAGCAGATGTG	+
M123	HNF1A_HUMAN.H11MO.0.C	-5	0.00162614	1.2505	0.495931	15	CAGAGACTTAATCAGTCACAAGGGCCGGGAAAACAGCTGT	AGTTAATCATTAACC	-
M124	IRX2_HUMAN.H11MO.0.D	-16	0.000261305	0.200944	0.368539	19	CTTCTAGCGTGACTGAATCCATGTTGACGGGAAAGTCCCC	ACATGGGTGGGCATGTTGG	+
M124	SPIC_HUMAN.H11MO.0.D	-22	0.000685241	0.52695	0.368539	13	CTTCTAGCGTGACTGAATCCATGTTGACGGGAAAGTCCCC	GAGGAAGGGGAGG	+
M124	GATA1_HUMAN.H11MO.0.A	8	0.000997799	0.767307	0.368539	11	CTTCTAGCGTGACTGAATCCATGTTGACGGGAAAGTCCCC	TCTTATCTGTCCCCGCCAG	-
M124	MNX1_HUMAN.H11MO.0.D	-2	0.00145026	1.11525	0.368539	19	CTTCTAGCGTGACTGAATCCATGTTGACGGGAAAGTCCCC	TTAAGGGTTATTAAAATAG	-
M124	RXRA_HUMAN.H11MO.0.A	-1	0.00159633	1.22758	0.368539	20	CTTCTAGCGTGACTGAATCCATGTTGACGGGAAAGTCCCC	CTCTGACCTCTGCCTCCCCC	-
M124	TLX1_HUMAN.H11MO.0.D	-18	0.00192113	1.47735	0.368539	17	CTTCTAGCGTGACTGAATCCATGTTGACGGGAAAGTCCCC	CCTTGGCAACTTGCCAG	-
M124	ZN563_HUMAN.H11MO.0.C	-17	0.00258493	1.98781	0.440781	21	CTTCTAGCGTGACTGAATCCATGTTGACGGGAAAGTCCCC	GGGATCCTCACTGGCAGCTGC	+
M124	GATA2_HUMAN.H11MO.0.A	8	0.00298432	2.29494	0.457995	11	CTTCTAGCGTGACTGAATCCATGTTGACGGGAAAGTCCCC	CCTTATCTCCACCCCCCAG	-
M125	TLX1_HUMAN.H11MO.0.D	-7	0.000294495	0.226467	0.199473	17	AGGGAGTAAGGAAGAGTACCAGGAAGTACCAAAGGTAGGT	CTGGCAAGTTGCCAAGG	+
M125	IRX2_HUMAN.H11MO.0.D	-20	0.000315852	0.24289	0.199473	19	AGGGAGTAAGGAAGAGTACCAGGAAGTACCAAAGGTAGGT	ACATGGGTGGGCATGTTGG	+
M125	ZN214_HUMAN.H11MO.0.C	-6	0.0003907	0.300448	0.199473	22	AGGGAGTAAGGAAGAGTACCAGGAAGTACCAAAGGTAGGT	TCATCAAAGGCCTCAAAAAGGA	-
M125	MNX1_HUMAN.H11MO.0.D	-15	0.00142322	1.09445	0.363313	19	AGGGAGTAAGGAAGAGTACCAGGAAGTACCAAAGGTAGGT	TTAAGGGTTATTAAAATAG	-
M125	AIRE_HUMAN.H11MO.0.C	-5	0.00178221	1.37052	0.389962	18	AGGGAGTAAGGAAGAGTACCAGGAAGTACCAAAGGTAGGT	TTAACCAATATAACCAAT	-
M125	NR1D1_HUMAN.H11MO.0.B	-7	0.00222695	1.71253	0.426366	19	AGGGAGTAAGGAAGAGTACCAGGAAGTACCAAAGGTAGGT	AGGGAAGTGGGTCAGAAGG	+
M127	IRX2_HUMAN.H11MO.0.D	-1	0.000100271	0.0771081	0.154216	19	CCTAGCTCTCCCAACCGTGGTTGAAGGCGATCCCGGCGGC	CCAACATGCCCACCCATGT	-
M127	MNX1_HUMAN.H11MO.0.D	-10	0.000588766	0.452761	0.414429	19	CCTAGCTCTCCCAACCGTGGTTGAAGGCGATCCCGGCGGC	TTAAGGGTTATTAAAATAG	-
M127	GATA1_HUMAN.H11MO.0.A	-29	0.00128566	0.988671	0.494335	11	CCTAGCTCTCCCAACCGTGGTTGAAGGCGATCCCGGCGGC	CTGGCGGGGACAGATAAGA	+
# Tomtom (Motif Comparison Tool): Version 5.5.5 compiled on Dec 7 2023 at 04:32:55
# The format of this file is described at http://localhost:8080/meme_5.5.5/doc/tomtom-output-format.html.
# tomtom -o /data/result_promoter3-k562 /data/k562-motif/result_motif_pr/motifs_pr3.txt /data/HOCOMOCOv11_full_HUMAN_mono_meme_format.meme
