# Supplementary material for: DeepEPI: CNN-transformer-based model for extracting TF interactions through predicting enhancer-promoter interactions
Source: Bioinform Adv. 2025 Sep 17;5(1):vbaf221. doi: 10.1093/bioadv/vbaf221 (PMC12478696; doi:10.1093/bioadv/vbaf221)
Supplement: vbaf221_Supplementary_Data [file vbaf221_supplementary_data.zip › Supplementary_file5/K562/result_promoter3-k562/tomtom.xml]

<?xml version='1.0' encoding='UTF-8' standalone='yes'?>
<tomtom version="5.5.5" release="Thu Sep 14 08:48:04 2023 +1000">
  <model>
    <command_line>tomtom -o /data/result_promoter3-k562 /data/k562-motif/result_motif_pr/motifs_pr3.txt /data/HOCOMOCOv11_full_HUMAN_mono_meme_format.meme</command_line>
    <distance_measure value="ed"/>
    <threshold type="qvalue">0.5</threshold>
    <alphabet name="DNA" like="dna">
      <letter id="A" symbol="A" complement="T" name="Adenine" colour="CC0000"/>
      <letter id="C" symbol="C" complement="G" name="Cytosine" colour="0000CC"/>
      <letter id="G" symbol="G" complement="C" name="Guanine" colour="FFB300"/>
      <letter id="T" symbol="T" aliases="U" complement="A" name="Thymine" colour="008000"/>
      <letter id="N" symbol="N" aliases="X." equals="ACGT" name="Any base"/>
      <letter id="V" symbol="V" equals="ACG" name="Not T"/>
      <letter id="H" symbol="H" equals="ACT" name="Not G"/>
      <letter id="D" symbol="D" equals="AGT" name="Not C"/>
      <letter id="B" symbol="B" equals="CGT" name="Not A"/>
      <letter id="M" symbol="M" equals="AC" name="Amino"/>
      <letter id="R" symbol="R" equals="AG" name="Purine"/>
      <letter id="W" symbol="W" equals="AT" name="Weak"/>
      <letter id="S" symbol="S" equals="CG" name="Strong"/>
      <letter id="Y" symbol="Y" equals="CT" name="Pyrimidine"/>
      <letter id="K" symbol="K" equals="GT" name="Keto"/>
    </alphabet>
    <strands>both</strands>
    <background from="--query--" A="0.25" C="0.25" G="0.25" T="0.25"/>
    <host>f5f03e2d8156</host>
    <when>Sun Jan 28 18:34:44 2024</when>
  </model>
  <query_dbs>
    <db source="/data/k562-motif/result_motif_pr/motifs_pr3.txt" name="motifs_pr3.txt" loaded="112" excluded="0" last_mod_date="Sat Jan 27 09:04:11 2024"/>
  </query_dbs>
  <target_dbs>
    <db source="/data/HOCOMOCOv11_full_HUMAN_mono_meme_format.meme" name="HOCOMOCOv11_full_HUMAN_mono_meme_format" loaded="769" excluded="0" last_mod_date="Fri Jan 12 11:21:36 2024"/>
  </target_dbs>
  <queries>
    <motif db="0" id="M0" alt="O0" length="40" nsites="8" evalue="1.3e-003">
      <pos A="0.18266" C="0.362233" G="0.362233" T="0.0928731"/>
      <pos A="0.362233" C="0.45202" G="0.0928731" T="0.0928731"/>
      <pos A="0.18266" C="0.362233" G="0.272446" T="0.18266"/>
      <pos A="0.00308642" C="0.362233" G="0.631594" T="0.00308642"/>
      <pos A="0.272446" C="0.0928731" G="0.18266" T="0.45202"/>
      <pos A="0.18266" C="0.18266" G="0.272446" T="0.362233"/>
      <pos A="0.0928731" C="0.18266" G="0.541807" T="0.18266"/>
      <pos A="0.00308642" C="0.272446" G="0.272446" T="0.45202"/>
      <pos A="0.00308642" C="0.18266" G="0.45202" T="0.362233"/>
      <pos A="0.272446" C="0.272446" G="0.272446" T="0.18266"/>
      <pos A="0.362233" C="0.18266" G="0.272446" T="0.18266"/>
      <pos A="0.00308642" C="0.45202" G="0.45202" T="0.0928731"/>
      <pos A="0.0928731" C="0.362233" G="0.45202" T="0.0928731"/>
      <pos A="0.45202" C="0.18266" G="0.18266" T="0.18266"/>
      <pos A="0.0928731" C="0.45202" G="0.272446" T="0.18266"/>
      <pos A="0.362233" C="0.00308642" G="0.541807" T="0.0928731"/>
      <pos A="0.18266" C="0.362233" G="0.45202" T="0.00308642"/>
      <pos A="0.0928731" C="0.362233" G="0.00308642" T="0.541807"/>
      <pos A="0.18266" C="0.272446" G="0.00308642" T="0.541807"/>
      <pos A="0.18266" C="0.272446" G="0.00308642" T="0.541807"/>
      <pos A="0.0928731" C="0.541807" G="0.362233" T="0.00308642"/>
      <pos A="0.0928731" C="0.18266" G="0.45202" T="0.272446"/>
      <pos A="0.362233" C="0.272446" G="0.18266" T="0.18266"/>
      <pos A="0.362233" C="0.272446" G="0.272446" T="0.0928731"/>
      <pos A="0.0928731" C="0.362233" G="0.362233" T="0.18266"/>
      <pos A="0.272446" C="0.272446" G="0.0928731" T="0.362233"/>
      <pos A="0.0928731" C="0.18266" G="0.45202" T="0.272446"/>
      <pos A="0.272446" C="0.272446" G="0.18266" T="0.272446"/>
      <pos A="0.00308642" C="0.0928731" G="0.362233" T="0.541807"/>
      <pos A="0.00308642" C="0.00308642" G="0.990741" T="0.00308642"/>
      <pos A="0.721381" C="0.0928731" G="0.0928731" T="0.0928731"/>
      <pos A="0.0928731" C="0.541807" G="0.00308642" T="0.362233"/>
      <pos A="0.272446" C="0.18266" G="0.541807" T="0.00308642"/>
      <pos A="0.272446" C="0.362233" G="0.00308642" T="0.362233"/>
      <pos A="0.0928731" C="0.45202" G="0.45202" T="0.00308642"/>
      <pos A="0.900954" C="0.00308642" G="0.00308642" T="0.0928731"/>
      <pos A="0.362233" C="0.0928731" G="0.541807" T="0.00308642"/>
      <pos A="0.362233" C="0.0928731" G="0.362233" T="0.18266"/>
      <pos A="0.00308642" C="0.18266" G="0.541807" T="0.272446"/>
      <pos A="0.18266" C="0.45202" G="0.18266" T="0.18266"/>
    </motif>
    <motif db="0" id="M1" alt="O1" length="40" nsites="8" evalue="1.3e-003">
      <pos A="0.41103" C="0.260736" G="0.0674983" T="0.260736"/>
      <pos A="0.0460277" C="0.711621" G="0.0674983" T="0.174852"/>
      <pos A="0.196323" C="0.153382" G="0.024557" T="0.625738"/>
      <pos A="0.260736" C="0.153382" G="0.282206" T="0.303677"/>
      <pos A="0.260736" C="0.41103" G="0.153382" T="0.174852"/>
      <pos A="0.346618" C="0.0889699" G="0.282206" T="0.282206"/>
      <pos A="0.174852" C="0.0889699" G="0.561325" T="0.174852"/>
      <pos A="0.174852" C="0.303677" G="0.303677" T="0.217794"/>
      <pos A="0.325148" C="0.282206" G="0.174852" T="0.217794"/>
      <pos A="0.325148" C="0.174852" G="0.38956" T="0.11044"/>
      <pos A="0.217794" C="0.282206" G="0.196323" T="0.303677"/>
      <pos A="0.453972" C="0.282206" G="0.239264" T="0.024557"/>
      <pos A="0.432502" C="0.153382" G="0.11044" T="0.303677"/>
      <pos A="0.346618" C="0.260736" G="0.346618" T="0.0460277"/>
      <pos A="0.325148" C="0.41103" G="0.217794" T="0.0460277"/>
      <pos A="0.518384" C="0.282206" G="0.174852" T="0.024557"/>
      <pos A="0.131911" C="0.174852" G="0.303677" T="0.38956"/>
      <pos A="0.217794" C="0.282206" G="0.0674983" T="0.432502"/>
      <pos A="0.260736" C="0.346618" G="0.346618" T="0.0460277"/>
      <pos A="0.346618" C="0.303677" G="0.303677" T="0.0460277"/>
      <pos A="0.368089" C="0.239264" G="0.303677" T="0.0889699"/>
      <pos A="0.217794" C="0.217794" G="0.0674983" T="0.496914"/>
      <pos A="0.131911" C="0.217794" G="0.453972" T="0.196323"/>
      <pos A="0.0674983" C="0.131911" G="0.625738" T="0.174852"/>
      <pos A="0.38956" C="0.239264" G="0.260736" T="0.11044"/>
      <pos A="0.174852" C="0.260736" G="0.217794" T="0.346618"/>
      <pos A="0.174852" C="0.282206" G="0.38956" T="0.153382"/>
      <pos A="0.196323" C="0.282206" G="0.368089" T="0.153382"/>
      <pos A="0.260736" C="0.239264" G="0.282206" T="0.217794"/>
      <pos A="0.282206" C="0.153382" G="0.496914" T="0.0674983"/>
      <pos A="0.453972" C="0.0889699" G="0.0460277" T="0.41103"/>
      <pos A="0.0674983" C="0.217794" G="0.539855" T="0.174852"/>
      <pos A="0.174852" C="0.239264" G="0.561325" T="0.024557"/>
      <pos A="0.217794" C="0.260736" G="0.131911" T="0.38956"/>
      <pos A="0.153382" C="0.41103" G="0.217794" T="0.217794"/>
      <pos A="0.38956" C="0.303677" G="0.174852" T="0.131911"/>
      <pos A="0.239264" C="0.282206" G="0.174852" T="0.303677"/>
      <pos A="0.00308642" C="0.346618" G="0.196323" T="0.453972"/>
      <pos A="0.346618" C="0.174852" G="0.346618" T="0.131911"/>
      <pos A="0.174852" C="0.196323" G="0.325148" T="0.303677"/>
    </motif>
    <motif db="0" id="M10" alt="O10" length="40" nsites="8" evalue="1.3e-003">
      <pos A="0.191211" C="0.238242" G="0.332304" T="0.238242"/>
      <pos A="0.00308642" C="0.238242" G="0.285273" T="0.473398"/>
      <pos A="0.0501175" C="0.332304" G="0.426366" T="0.191211"/>
      <pos A="0.426366" C="0.238242" G="0.191211" T="0.14418"/>
      <pos A="0.661523" C="0.0501175" G="0.238242" T="0.0501175"/>
      <pos A="0.332304" C="0.191211" G="0.332304" T="0.14418"/>
      <pos A="0.238242" C="0.567461" G="0.0971486" T="0.0971486"/>
      <pos A="0.0971486" C="0.614492" G="0.00308642" T="0.285273"/>
      <pos A="0.0501175" C="0.191211" G="0.238242" T="0.52043"/>
      <pos A="0.14418" C="0.285273" G="0.426366" T="0.14418"/>
      <pos A="0.191211" C="0.191211" G="0.379335" T="0.238242"/>
      <pos A="0.191211" C="0.332304" G="0.332304" T="0.14418"/>
      <pos A="0.238242" C="0.285273" G="0.14418" T="0.332304"/>
      <pos A="0.238242" C="0.52043" G="0.0501175" T="0.191211"/>
      <pos A="0.00308642" C="0.379335" G="0.332304" T="0.285273"/>
      <pos A="0.473398" C="0.191211" G="0.0501175" T="0.285273"/>
      <pos A="0.14418" C="0.14418" G="0.426366" T="0.285273"/>
      <pos A="0.379335" C="0.379335" G="0.14418" T="0.0971486"/>
      <pos A="0.00308642" C="0.191211" G="0.285273" T="0.52043"/>
      <pos A="0.00308642" C="0.379335" G="0.332304" T="0.285273"/>
      <pos A="0.0971486" C="0.332304" G="0.238242" T="0.332304"/>
      <pos A="0.332304" C="0.191211" G="0.332304" T="0.14418"/>
      <pos A="0.0501175" C="0.191211" G="0.567461" T="0.191211"/>
      <pos A="0.52043" C="0.00308642" G="0.00308642" T="0.473398"/>
      <pos A="0.0971486" C="0.285273" G="0.238242" T="0.379335"/>
      <pos A="0.191211" C="0.332304" G="0.332304" T="0.14418"/>
      <pos A="0.191211" C="0.191211" G="0.285273" T="0.332304"/>
      <pos A="0.191211" C="0.332304" G="0.332304" T="0.14418"/>
      <pos A="0.52043" C="0.191211" G="0.285273" T="0.00308642"/>
      <pos A="0.285273" C="0.285273" G="0.332304" T="0.0971486"/>
      <pos A="0.332304" C="0.0501175" G="0.379335" T="0.238242"/>
      <pos A="0.00308642" C="0.285273" G="0.285273" T="0.426366"/>
      <pos A="0.14418" C="0.238242" G="0.379335" T="0.238242"/>
      <pos A="0.614492" C="0.00308642" G="0.238242" T="0.14418"/>
      <pos A="0.285273" C="0.00308642" G="0.52043" T="0.191211"/>
      <pos A="0.285273" C="0.14418" G="0.332304" T="0.238242"/>
      <pos A="0.332304" C="0.285273" G="0.0971486" T="0.285273"/>
      <pos A="0.14418" C="0.238242" G="0.0971486" T="0.52043"/>
      <pos A="0.191211" C="0.473398" G="0.14418" T="0.191211"/>
      <pos A="0.332304" C="0.379335" G="0.0501175" T="0.238242"/>
    </motif>
    <motif db="0" id="M100" alt="O100" length="40" nsites="8" evalue="1.3e-003">
      <pos A="0.0902321" C="0.322621" G="0.409768" T="0.177379"/>
      <pos A="0.206427" C="0.119281" G="0.322621" T="0.35167"/>
      <pos A="0.0321353" C="0.293573" G="0.584059" T="0.0902321"/>
      <pos A="0.613108" C="0.0902321" G="0.0321353" T="0.264524"/>
      <pos A="0.264524" C="0.206427" G="0.438816" T="0.0902321"/>
      <pos A="0.206427" C="0.235476" G="0.35167" T="0.206427"/>
      <pos A="0.0611842" C="0.525962" G="0.0611842" T="0.35167"/>
      <pos A="0.409768" C="0.525962" G="0.0321353" T="0.0321353"/>
      <pos A="0.409768" C="0.0902321" G="0.380719" T="0.119281"/>
      <pos A="0.409768" C="0.322621" G="0.235476" T="0.0321353"/>
      <pos A="0.206427" C="0.14833" G="0.555011" T="0.0902321"/>
      <pos A="0.14833" C="0.14833" G="0.409768" T="0.293573"/>
      <pos A="0.119281" C="0.642157" G="0.14833" T="0.0902321"/>
      <pos A="0.438816" C="0.14833" G="0.14833" T="0.264524"/>
      <pos A="0.00308642" C="0.35167" G="0.496914" T="0.14833"/>
      <pos A="0.14833" C="0.293573" G="0.35167" T="0.206427"/>
      <pos A="0.235476" C="0.409768" G="0.264524" T="0.0902321"/>
      <pos A="0.14833" C="0.409768" G="0.119281" T="0.322621"/>
      <pos A="0.0611842" C="0.35167" G="0.264524" T="0.322621"/>
      <pos A="0.380719" C="0.177379" G="0.177379" T="0.264524"/>
      <pos A="0.35167" C="0.177379" G="0.119281" T="0.35167"/>
      <pos A="0.35167" C="0.322621" G="0.264524" T="0.0611842"/>
      <pos A="0.235476" C="0.467865" G="0.235476" T="0.0611842"/>
      <pos A="0.235476" C="0.206427" G="0.0902321" T="0.467865"/>
      <pos A="0.177379" C="0.235476" G="0.35167" T="0.235476"/>
      <pos A="0.555011" C="0.235476" G="0.119281" T="0.0902321"/>
      <pos A="0.264524" C="0.119281" G="0.525962" T="0.0902321"/>
      <pos A="0.409768" C="0.119281" G="0.322621" T="0.14833"/>
      <pos A="0.264524" C="0.293573" G="0.119281" T="0.322621"/>
      <pos A="0.380719" C="0.206427" G="0.206427" T="0.206427"/>
      <pos A="0.322621" C="0.235476" G="0.177379" T="0.264524"/>
      <pos A="0.264524" C="0.119281" G="0.409768" T="0.206427"/>
      <pos A="0.0321353" C="0.35167" G="0.177379" T="0.438816"/>
      <pos A="0.409768" C="0.380719" G="0.0611842" T="0.14833"/>
      <pos A="0.264524" C="0.235476" G="0.293573" T="0.206427"/>
      <pos A="0.235476" C="0.264524" G="0.235476" T="0.264524"/>
      <pos A="0.0902321" C="0.380719" G="0.14833" T="0.380719"/>
      <pos A="0.14833" C="0.235476" G="0.264524" T="0.35167"/>
      <pos A="0.35167" C="0.206427" G="0.206427" T="0.235476"/>
      <pos A="0.206427" C="0.177379" G="0.555011" T="0.0611842"/>
    </motif>
    <motif db="0" id="M101" alt="O101" length="40" nsites="8" evalue="1.3e-003">
      <pos A="0.458926" C="0.155033" G="0.30698" T="0.0790598"/>
      <pos A="0.231006" C="0.00308642" G="0.155033" T="0.610874"/>
      <pos A="0.00308642" C="0.0790598" G="0.534901" T="0.382953"/>
      <pos A="0.30698" C="0.00308642" G="0.155033" T="0.534901"/>
      <pos A="0.30698" C="0.155033" G="0.458926" T="0.0790598"/>
      <pos A="0.231006" C="0.231006" G="0.382953" T="0.155033"/>
      <pos A="0.00308642" C="0.155033" G="0.458926" T="0.382953"/>
      <pos A="0.0790598" C="0.231006" G="0.686847" T="0.00308642"/>
      <pos A="0.30698" C="0.0790598" G="0.610874" T="0.00308642"/>
      <pos A="0.0790598" C="0.155033" G="0.458926" T="0.30698"/>
      <pos A="0.231006" C="0.155033" G="0.610874" T="0.00308642"/>
      <pos A="0.382953" C="0.155033" G="0.0790598" T="0.382953"/>
      <pos A="0.231006" C="0.0790598" G="0.231006" T="0.458926"/>
      <pos A="0.155033" C="0.231006" G="0.231006" T="0.382953"/>
      <pos A="0.00308642" C="0.534901" G="0.231006" T="0.231006"/>
      <pos A="0.30698" C="0.610874" G="0.00308642" T="0.0790598"/>
      <pos A="0.155033" C="0.382953" G="0.30698" T="0.155033"/>
      <pos A="0.0790598" C="0.155033" G="0.610874" T="0.155033"/>
      <pos A="0.0790598" C="0.458926" G="0.458926" T="0.00308642"/>
      <pos A="0.00308642" C="0.30698" G="0.231006" T="0.458926"/>
      <pos A="0.30698" C="0.30698" G="0.00308642" T="0.382953"/>
      <pos A="0.30698" C="0.231006" G="0.382953" T="0.0790598"/>
      <pos A="0.382953" C="0.231006" G="0.30698" T="0.0790598"/>
      <pos A="0.534901" C="0.00308642" G="0.382953" T="0.0790598"/>
      <pos A="0.382953" C="0.382953" G="0.155033" T="0.0790598"/>
      <pos A="0.0790598" C="0.30698" G="0.30698" T="0.30698"/>
      <pos A="0.30698" C="0.610874" G="0.00308642" T="0.0790598"/>
      <pos A="0.30698" C="0.30698" G="0.382953" T="0.00308642"/>
      <pos A="0.00308642" C="0.610874" G="0.155033" T="0.231006"/>
      <pos A="0.534901" C="0.30698" G="0.155033" T="0.00308642"/>
      <pos A="0.382953" C="0.458926" G="0.0790598" T="0.0790598"/>
      <pos A="0.0790598" C="0.00308642" G="0.838794" T="0.0790598"/>
      <pos A="0.0790598" C="0.534901" G="0.00308642" T="0.382953"/>
      <pos A="0.00308642" C="0.382953" G="0.382953" T="0.231006"/>
      <pos A="0.0790598" C="0.534901" G="0.155033" T="0.231006"/>
      <pos A="0.155033" C="0.610874" G="0.0790598" T="0.155033"/>
      <pos A="0.0790598" C="0.534901" G="0.382953" T="0.00308642"/>
      <pos A="0.30698" C="0.382953" G="0.30698" T="0.00308642"/>
      <pos A="0.30698" C="0.458926" G="0.231006" T="0.00308642"/>
      <pos A="0.155033" C="0.0790598" G="0.762821" T="0.00308642"/>
    </motif>
    <motif db="0" id="M102" alt="O102" length="40" nsites="8" evalue="1.3e-003">
      <pos A="0.276591" C="0.241137" G="0.261396" T="0.220877"/>
      <pos A="0.144904" C="0.469057" G="0.342435" T="0.0436059"/>
      <pos A="0.443732" C="0.185422" G="0.0739951" T="0.29685"/>
      <pos A="0.266461" C="0.256331" G="0.246201" T="0.231006"/>
      <pos A="0.408278" C="0.124644" G="0.160098" T="0.30698"/>
      <pos A="0.124644" C="0.281655" G="0.342435" T="0.251266"/>
      <pos A="0.291786" C="0.160098" G="0.281655" T="0.266461"/>
      <pos A="0.32724" C="0.236071" G="0.31711" T="0.119579"/>
      <pos A="0.236071" C="0.160098" G="0.31711" T="0.28672"/>
      <pos A="0.215812" C="0.367759" G="0.205682" T="0.210747"/>
      <pos A="0.266461" C="0.266461" G="0.139839" T="0.32724"/>
      <pos A="0.200617" C="0.281655" G="0.256331" T="0.261396"/>
      <pos A="0.190488" C="0.276591" G="0.225942" T="0.30698"/>
      <pos A="0.31711" C="0.165163" G="0.33737" T="0.180358"/>
      <pos A="0.165163" C="0.261396" G="0.382953" T="0.190488"/>
      <pos A="0.129709" C="0.367759" G="0.301915" T="0.200617"/>
      <pos A="0.281655" C="0.195553" G="0.0942548" T="0.428537"/>
      <pos A="0.200617" C="0.332304" G="0.266461" T="0.200617"/>
      <pos A="0.231006" C="0.251266" G="0.312045" T="0.205682"/>
      <pos A="0.190488" C="0.357629" G="0.190488" T="0.261396"/>
      <pos A="0.28672" C="0.241137" G="0.28672" T="0.185422"/>
      <pos A="0.281655" C="0.139839" G="0.388019" T="0.190488"/>
      <pos A="0.332304" C="0.251266" G="0.210747" T="0.205682"/>
      <pos A="0.31711" C="0.322175" G="0.114515" T="0.246201"/>
      <pos A="0.32724" C="0.195553" G="0.195553" T="0.281655"/>
      <pos A="0.205682" C="0.139839" G="0.312045" T="0.342435"/>
      <pos A="0.190488" C="0.231006" G="0.28672" T="0.291786"/>
      <pos A="0.271526" C="0.241137" G="0.160098" T="0.32724"/>
      <pos A="0.29685" C="0.367759" G="0.144904" T="0.190488"/>
      <pos A="0.266461" C="0.352564" G="0.231006" T="0.149968"/>
      <pos A="0.190488" C="0.190488" G="0.342435" T="0.276591"/>
      <pos A="0.388019" C="0.155033" G="0.32724" T="0.129709"/>
      <pos A="0.382953" C="0.256331" G="0.144904" T="0.215812"/>
      <pos A="0.0993195" C="0.388019" G="0.291786" T="0.220877"/>
      <pos A="0.210747" C="0.165163" G="0.231006" T="0.393083"/>
      <pos A="0.210747" C="0.231006" G="0.29685" T="0.261396"/>
      <pos A="0.246201" C="0.32724" G="0.367759" T="0.0588"/>
      <pos A="0.28672" C="0.301915" G="0.241137" T="0.170228"/>
      <pos A="0.124644" C="0.31711" G="0.403213" T="0.155033"/>
      <pos A="0.165163" C="0.423473" G="0.220877" T="0.190488"/>
    </motif>
    <motif db="0" id="M103" alt="O103" length="40" nsites="8" evalue="1.3e-003">
      <pos A="0.0928731" C="0.631594" G="0.18266" T="0.0928731"/>
      <pos A="0.00308642" C="0.45202" G="0.541807" T="0.00308642"/>
      <pos A="0.0928731" C="0.45202" G="0.272446" T="0.18266"/>
      <pos A="0.45202" C="0.18266" G="0.18266" T="0.18266"/>
      <pos A="0.00308642" C="0.272446" G="0.541807" T="0.18266"/>
      <pos A="0.18266" C="0.362233" G="0.18266" T="0.272446"/>
      <pos A="0.00308642" C="0.631594" G="0.00308642" T="0.362233"/>
      <pos A="0.0928731" C="0.362233" G="0.272446" T="0.272446"/>
      <pos A="0.18266" C="0.272446" G="0.0928731" T="0.45202"/>
      <pos A="0.18266" C="0.00308642" G="0.362233" T="0.45202"/>
      <pos A="0.00308642" C="0.45202" G="0.362233" T="0.18266"/>
      <pos A="0.00308642" C="0.18266" G="0.541807" T="0.272446"/>
      <pos A="0.362233" C="0.362233" G="0.272446" T="0.00308642"/>
      <pos A="0.0928731" C="0.362233" G="0.272446" T="0.272446"/>
      <pos A="0.541807" C="0.00308642" G="0.18266" T="0.272446"/>
      <pos A="0.541807" C="0.00308642" G="0.45202" T="0.00308642"/>
      <pos A="0.631594" C="0.00308642" G="0.00308642" T="0.362233"/>
      <pos A="0.272446" C="0.00308642" G="0.631594" T="0.0928731"/>
      <pos A="0.00308642" C="0.631594" G="0.0928731" T="0.272446"/>
      <pos A="0.45202" C="0.00308642" G="0.362233" T="0.18266"/>
      <pos A="0.0928731" C="0.362233" G="0.362233" T="0.18266"/>
      <pos A="0.0928731" C="0.721381" G="0.18266" T="0.00308642"/>
      <pos A="0.541807" C="0.00308642" G="0.45202" T="0.00308642"/>
      <pos A="0.362233" C="0.362233" G="0.272446" T="0.00308642"/>
      <pos A="0.0928731" C="0.631594" G="0.00308642" T="0.272446"/>
      <pos A="0.0928731" C="0.272446" G="0.541807" T="0.0928731"/>
      <pos A="0.0928731" C="0.541807" G="0.00308642" T="0.362233"/>
      <pos A="0.0928731" C="0.18266" G="0.631594" T="0.0928731"/>
      <pos A="0.272446" C="0.272446" G="0.362233" T="0.0928731"/>
      <pos A="0.0928731" C="0.272446" G="0.362233" T="0.272446"/>
      <pos A="0.00308642" C="0.272446" G="0.45202" T="0.272446"/>
      <pos A="0.0928731" C="0.362233" G="0.362233" T="0.18266"/>
      <pos A="0.272446" C="0.00308642" G="0.541807" T="0.18266"/>
      <pos A="0.272446" C="0.45202" G="0.18266" T="0.0928731"/>
      <pos A="0.362233" C="0.0928731" G="0.45202" T="0.0928731"/>
      <pos A="0.45202" C="0.272446" G="0.272446" T="0.00308642"/>
      <pos A="0.45202" C="0.45202" G="0.0928731" T="0.00308642"/>
      <pos A="0.45202" C="0.0928731" G="0.45202" T="0.00308642"/>
      <pos A="0.18266" C="0.362233" G="0.18266" T="0.272446"/>
      <pos A="0.18266" C="0.18266" G="0.631594" T="0.00308642"/>
    </motif>
    <motif db="0" id="M105" alt="O105" length="40" nsites="8" evalue="1.3e-003">
      <pos A="0.0790598" C="0.0790598" G="0.534901" T="0.30698"/>
      <pos A="0.155033" C="0.231006" G="0.458926" T="0.155033"/>
      <pos A="0.610874" C="0.155033" G="0.155033" T="0.0790598"/>
      <pos A="0.762821" C="0.00308642" G="0.155033" T="0.0790598"/>
      <pos A="0.155033" C="0.155033" G="0.686847" T="0.00308642"/>
      <pos A="0.30698" C="0.155033" G="0.382953" T="0.155033"/>
      <pos A="0.155033" C="0.231006" G="0.534901" T="0.0790598"/>
      <pos A="0.0790598" C="0.155033" G="0.458926" T="0.30698"/>
      <pos A="0.0790598" C="0.0790598" G="0.382953" T="0.458926"/>
      <pos A="0.231006" C="0.0790598" G="0.686847" T="0.00308642"/>
      <pos A="0.0790598" C="0.458926" G="0.231006" T="0.231006"/>
      <pos A="0.382953" C="0.0790598" G="0.231006" T="0.30698"/>
      <pos A="0.0790598" C="0.686847" G="0.231006" T="0.00308642"/>
      <pos A="0.30698" C="0.30698" G="0.30698" T="0.0790598"/>
      <pos A="0.0790598" C="0.534901" G="0.30698" T="0.0790598"/>
      <pos A="0.155033" C="0.30698" G="0.30698" T="0.231006"/>
      <pos A="0.0790598" C="0.0790598" G="0.458926" T="0.382953"/>
      <pos A="0.458926" C="0.155033" G="0.231006" T="0.155033"/>
      <pos A="0.458926" C="0.231006" G="0.30698" T="0.00308642"/>
      <pos A="0.155033" C="0.30698" G="0.534901" T="0.00308642"/>
      <pos A="0.0790598" C="0.458926" G="0.30698" T="0.155033"/>
      <pos A="0.534901" C="0.00308642" G="0.30698" T="0.155033"/>
      <pos A="0.382953" C="0.30698" G="0.155033" T="0.155033"/>
      <pos A="0.458926" C="0.231006" G="0.0790598" T="0.231006"/>
      <pos A="0.155033" C="0.382953" G="0.382953" T="0.0790598"/>
      <pos A="0.155033" C="0.00308642" G="0.231006" T="0.610874"/>
      <pos A="0.155033" C="0.30698" G="0.382953" T="0.155033"/>
      <pos A="0.0790598" C="0.0790598" G="0.534901" T="0.30698"/>
      <pos A="0.534901" C="0.30698" G="0.155033" T="0.00308642"/>
      <pos A="0.534901" C="0.382953" G="0.0790598" T="0.00308642"/>
      <pos A="0.382953" C="0.155033" G="0.0790598" T="0.382953"/>
      <pos A="0.30698" C="0.534901" G="0.155033" T="0.00308642"/>
      <pos A="0.0790598" C="0.0790598" G="0.534901" T="0.30698"/>
      <pos A="0.155033" C="0.534901" G="0.231006" T="0.0790598"/>
      <pos A="0.30698" C="0.0790598" G="0.458926" T="0.155033"/>
      <pos A="0.231006" C="0.382953" G="0.155033" T="0.231006"/>
      <pos A="0.0790598" C="0.534901" G="0.382953" T="0.00308642"/>
      <pos A="0.0790598" C="0.534901" G="0.0790598" T="0.30698"/>
      <pos A="0.0790598" C="0.382953" G="0.382953" T="0.155033"/>
      <pos A="0.00308642" C="0.990741" G="0.00308642" T="0.00308642"/>
    </motif>
    <motif db="0" id="M106" alt="O106" length="40" nsites="8" evalue="1.3e-003">
      <pos A="0.193598" C="0.298881" G="0.223679" T="0.283841"/>
      <pos A="0.183571" C="0.35403" G="0.193598" T="0.268801"/>
      <pos A="0.25376" C="0.374084" G="0.213652" T="0.158504"/>
      <pos A="0.313922" C="0.258773" G="0.163518" T="0.263787"/>
      <pos A="0.328962" C="0.218666" G="0.233707" T="0.218666"/>
      <pos A="0.263787" C="0.188585" G="0.243733" T="0.303895"/>
      <pos A="0.268801" C="0.278828" G="0.278828" T="0.173545"/>
      <pos A="0.243733" C="0.283841" G="0.213652" T="0.258773"/>
      <pos A="0.0632484" C="0.213652" G="0.218666" T="0.504434"/>
      <pos A="0.213652" C="0.243733" G="0.293868" T="0.248747"/>
      <pos A="0.303895" C="0.293868" G="0.178558" T="0.223679"/>
      <pos A="0.23872" C="0.188585" G="0.364056" T="0.208639"/>
      <pos A="0.288854" C="0.193598" G="0.333975" T="0.183571"/>
      <pos A="0.414192" C="0.188585" G="0.188585" T="0.208639"/>
      <pos A="0.333975" C="0.15349" G="0.333975" T="0.178558"/>
      <pos A="0.303895" C="0.323949" G="0.288854" T="0.0833017"/>
      <pos A="0.258773" C="0.268801" G="0.208639" T="0.263787"/>
      <pos A="0.298881" C="0.233707" G="0.25376" T="0.213652"/>
      <pos A="0.0732751" C="0.213652" G="0.328962" T="0.384111"/>
      <pos A="0.228692" C="0.303895" G="0.223679" T="0.243733"/>
      <pos A="0.183571" C="0.419205" G="0.223679" T="0.173545"/>
      <pos A="0.328962" C="0.208639" G="0.168531" T="0.293868"/>
      <pos A="0.308909" C="0.15349" G="0.278828" T="0.258773"/>
      <pos A="0.208639" C="0.188585" G="0.203626" T="0.399151"/>
      <pos A="0.223679" C="0.173545" G="0.489394" T="0.113383"/>
      <pos A="0.303895" C="0.208639" G="0.133437" T="0.35403"/>
      <pos A="0.0983427" C="0.48438" G="0.328962" T="0.0883151"/>
      <pos A="0.293868" C="0.384111" G="0.168531" T="0.15349"/>
      <pos A="0.243733" C="0.283841" G="0.233707" T="0.23872"/>
      <pos A="0.158504" C="0.208639" G="0.344003" T="0.288854"/>
      <pos A="0.394137" C="0.108369" G="0.13845" T="0.359043"/>
      <pos A="0.298881" C="0.25376" G="0.128424" T="0.318935"/>
      <pos A="0.263787" C="0.218666" G="0.313922" T="0.203626"/>
      <pos A="0.218666" C="0.344003" G="0.228692" T="0.208639"/>
      <pos A="0.128424" C="0.349016" G="0.258773" T="0.263787"/>
      <pos A="0.218666" C="0.444273" G="0.248747" T="0.0883151"/>
      <pos A="0.308909" C="0.208639" G="0.288854" T="0.193598"/>
      <pos A="0.143464" C="0.298881" G="0.349016" T="0.208639"/>
      <pos A="0.173545" C="0.323949" G="0.223679" T="0.278828"/>
      <pos A="0.419205" C="0.158504" G="0.193598" T="0.228692"/>
    </motif>
    <motif db="0" id="M107" alt="O107" length="40" nsites="8" evalue="1.3e-003">
      <pos A="0.205682" C="0.332304" G="0.281655" T="0.180358"/>
      <pos A="0.180358" C="0.205682" G="0.382953" T="0.231006"/>
      <pos A="0.382953" C="0.155033" G="0.231006" T="0.231006"/>
      <pos A="0.357629" C="0.281655" G="0.30698" T="0.0537353"/>
      <pos A="0.129709" C="0.231006" G="0.332304" T="0.30698"/>
      <pos A="0.104384" C="0.30698" G="0.129709" T="0.458926"/>
      <pos A="0.155033" C="0.205682" G="0.484251" T="0.155033"/>
      <pos A="0.00308642" C="0.256331" G="0.534901" T="0.205682"/>
      <pos A="0.155033" C="0.231006" G="0.357629" T="0.256331"/>
      <pos A="0.129709" C="0.129709" G="0.408278" T="0.332304"/>
      <pos A="0.205682" C="0.155033" G="0.256331" T="0.382953"/>
      <pos A="0.509576" C="0.155033" G="0.281655" T="0.0537353"/>
      <pos A="0.0284109" C="0.458926" G="0.256331" T="0.256331"/>
      <pos A="0.205682" C="0.256331" G="0.408278" T="0.129709"/>
      <pos A="0.30698" C="0.231006" G="0.155033" T="0.30698"/>
      <pos A="0.256331" C="0.180358" G="0.382953" T="0.180358"/>
      <pos A="0.205682" C="0.30698" G="0.281655" T="0.205682"/>
      <pos A="0.0790598" C="0.30698" G="0.281655" T="0.332304"/>
      <pos A="0.281655" C="0.205682" G="0.408278" T="0.104384"/>
      <pos A="0.00308642" C="0.332304" G="0.408278" T="0.256331"/>
      <pos A="0.408278" C="0.332304" G="0.104384" T="0.155033"/>
      <pos A="0.0537353" C="0.180358" G="0.509576" T="0.256331"/>
      <pos A="0.0537353" C="0.357629" G="0.231006" T="0.357629"/>
      <pos A="0.104384" C="0.357629" G="0.256331" T="0.281655"/>
      <pos A="0.433602" C="0.155033" G="0.205682" T="0.205682"/>
      <pos A="0.205682" C="0.231006" G="0.231006" T="0.332304"/>
      <pos A="0.00308642" C="0.458926" G="0.281655" T="0.256331"/>
      <pos A="0.104384" C="0.560225" G="0.155033" T="0.180358"/>
      <pos A="0.534901" C="0.0537353" G="0.332304" T="0.0790598"/>
      <pos A="0.104384" C="0.433602" G="0.433602" T="0.0284109"/>
      <pos A="0.332304" C="0.281655" G="0.180358" T="0.205682"/>
      <pos A="0.129709" C="0.433602" G="0.205682" T="0.231006"/>
      <pos A="0.104384" C="0.686847" G="0.155033" T="0.0537353"/>
      <pos A="0.433602" C="0.180358" G="0.155033" T="0.231006"/>
      <pos A="0.180358" C="0.332304" G="0.433602" T="0.0537353"/>
      <pos A="0.332304" C="0.231006" G="0.357629" T="0.0790598"/>
      <pos A="0.155033" C="0.534901" G="0.180358" T="0.129709"/>
      <pos A="0.357629" C="0.256331" G="0.357629" T="0.0284109"/>
      <pos A="0.382953" C="0.0790598" G="0.509576" T="0.0284109"/>
      <pos A="0.104384" C="0.231006" G="0.205682" T="0.458926"/>
    </motif>
    <motif db="0" id="M108" alt="O108" length="40" nsites="8" evalue="1.3e-003">
      <pos A="0.200617" C="0.27963" G="0.319136" T="0.200617"/>
      <pos A="0.200617" C="0.0425926" G="0.635185" T="0.121605"/>
      <pos A="0.0425926" C="0.27963" G="0.0425926" T="0.635185"/>
      <pos A="0.0820988" C="0.319136" G="0.121605" T="0.47716"/>
      <pos A="0.200617" C="0.437654" G="0.319136" T="0.0425926"/>
      <pos A="0.121605" C="0.47716" G="0.0820988" T="0.319136"/>
      <pos A="0.27963" C="0.240123" G="0.121605" T="0.358642"/>
      <pos A="0.319136" C="0.161111" G="0.358642" T="0.161111"/>
      <pos A="0.121605" C="0.240123" G="0.358642" T="0.27963"/>
      <pos A="0.0425926" C="0.240123" G="0.556173" T="0.161111"/>
      <pos A="0.121605" C="0.358642" G="0.47716" T="0.0425926"/>
      <pos A="0.240123" C="0.240123" G="0.27963" T="0.240123"/>
      <pos A="0.00308642" C="0.47716" G="0.398148" T="0.121605"/>
      <pos A="0.161111" C="0.635185" G="0.161111" T="0.0425926"/>
      <pos A="0.319136" C="0.358642" G="0.27963" T="0.0425926"/>
      <pos A="0.398148" C="0.200617" G="0.200617" T="0.200617"/>
      <pos A="0.240123" C="0.161111" G="0.358642" T="0.240123"/>
      <pos A="0.398148" C="0.161111" G="0.161111" T="0.27963"/>
      <pos A="0.0820988" C="0.47716" G="0.161111" T="0.27963"/>
      <pos A="0.00308642" C="0.595679" G="0.0820988" T="0.319136"/>
      <pos A="0.437654" C="0.200617" G="0.0820988" T="0.27963"/>
      <pos A="0.161111" C="0.358642" G="0.398148" T="0.0820988"/>
      <pos A="0.437654" C="0.200617" G="0.240123" T="0.121605"/>
      <pos A="0.240123" C="0.437654" G="0.200617" T="0.121605"/>
      <pos A="0.47716" C="0.437654" G="0.00308642" T="0.0820988"/>
      <pos A="0.121605" C="0.319136" G="0.358642" T="0.200617"/>
      <pos A="0.00308642" C="0.240123" G="0.398148" T="0.358642"/>
      <pos A="0.121605" C="0.240123" G="0.398148" T="0.240123"/>
      <pos A="0.556173" C="0.161111" G="0.161111" T="0.121605"/>
      <pos A="0.0820988" C="0.240123" G="0.240123" T="0.437654"/>
      <pos A="0.319136" C="0.319136" G="0.0820988" T="0.27963"/>
      <pos A="0.27963" C="0.121605" G="0.161111" T="0.437654"/>
      <pos A="0.200617" C="0.161111" G="0.319136" T="0.319136"/>
      <pos A="0.00308642" C="0.319136" G="0.47716" T="0.200617"/>
      <pos A="0.0820988" C="0.161111" G="0.47716" T="0.27963"/>
      <pos A="0.161111" C="0.358642" G="0.0425926" T="0.437654"/>
      <pos A="0.398148" C="0.0820988" G="0.358642" T="0.161111"/>
      <pos A="0.319136" C="0.27963" G="0.358642" T="0.0425926"/>
      <pos A="0.358642" C="0.437654" G="0.0820988" T="0.121605"/>
      <pos A="0.161111" C="0.27963" G="0.437654" T="0.121605"/>
    </motif>
    <motif db="0" id="M109" alt="O109" length="40" nsites="8" evalue="1.3e-003">
      <pos A="0.332304" C="0.00308642" G="0.661523" T="0.00308642"/>
      <pos A="0.332304" C="0.00308642" G="0.661523" T="0.00308642"/>
      <pos A="0.990741" C="0.00308642" G="0.00308642" T="0.00308642"/>
      <pos A="0.332304" C="0.00308642" G="0.00308642" T="0.661523"/>
      <pos A="0.00308642" C="0.332304" G="0.661523" T="0.00308642"/>
      <pos A="0.332304" C="0.00308642" G="0.661523" T="0.00308642"/>
      <pos A="0.332304" C="0.00308642" G="0.00308642" T="0.661523"/>
      <pos A="0.332304" C="0.661523" G="0.00308642" T="0.00308642"/>
      <pos A="0.00308642" C="0.00308642" G="0.332304" T="0.661523"/>
      <pos A="0.00308642" C="0.661523" G="0.00308642" T="0.332304"/>
      <pos A="0.00308642" C="0.332304" G="0.661523" T="0.00308642"/>
      <pos A="0.661523" C="0.00308642" G="0.00308642" T="0.332304"/>
      <pos A="0.661523" C="0.332304" G="0.00308642" T="0.00308642"/>
      <pos A="0.00308642" C="0.990741" G="0.00308642" T="0.00308642"/>
      <pos A="0.00308642" C="0.00308642" G="0.00308642" T="0.990741"/>
      <pos A="0.00308642" C="0.661523" G="0.332304" T="0.00308642"/>
      <pos A="0.00308642" C="0.990741" G="0.00308642" T="0.00308642"/>
      <pos A="0.00308642" C="0.332304" G="0.00308642" T="0.661523"/>
      <pos A="0.00308642" C="0.332304" G="0.661523" T="0.00308642"/>
      <pos A="0.990741" C="0.00308642" G="0.00308642" T="0.00308642"/>
      <pos A="0.332304" C="0.661523" G="0.00308642" T="0.00308642"/>
      <pos A="0.332304" C="0.661523" G="0.00308642" T="0.00308642"/>
      <pos A="0.00308642" C="0.00308642" G="0.00308642" T="0.990741"/>
      <pos A="0.00308642" C="0.661523" G="0.00308642" T="0.332304"/>
      <pos A="0.661523" C="0.332304" G="0.00308642" T="0.00308642"/>
      <pos A="0.00308642" C="0.00308642" G="0.661523" T="0.332304"/>
      <pos A="0.332304" C="0.00308642" G="0.661523" T="0.00308642"/>
      <pos A="0.332304" C="0.00308642" G="0.00308642" T="0.661523"/>
      <pos A="0.00308642" C="0.332304" G="0.661523" T="0.00308642"/>
      <pos A="0.990741" C="0.00308642" G="0.00308642" T="0.00308642"/>
      <pos A="0.00308642" C="0.00308642" G="0.332304" T="0.661523"/>
      <pos A="0.00308642" C="0.00308642" G="0.00308642" T="0.990741"/>
      <pos A="0.00308642" C="0.661523" G="0.00308642" T="0.332304"/>
      <pos A="0.990741" C="0.00308642" G="0.00308642" T="0.00308642"/>
      <pos A="0.00308642" C="0.990741" G="0.00308642" T="0.00308642"/>
      <pos A="0.00308642" C="0.990741" G="0.00308642" T="0.00308642"/>
      <pos A="0.332304" C="0.661523" G="0.00308642" T="0.00308642"/>
      <pos A="0.00308642" C="0.332304" G="0.661523" T="0.00308642"/>
      <pos A="0.00308642" C="0.990741" G="0.00308642" T="0.00308642"/>
      <pos A="0.332304" C="0.661523" G="0.00308642" T="0.00308642"/>
    </motif>
    <motif db="0" id="M11" alt="O11" length="40" nsites="8" evalue="1.3e-003">
      <pos A="0.238242" C="0.332304" G="0.321853" T="0.1076"/>
      <pos A="0.154631" C="0.285273" G="0.118051" T="0.442043"/>
      <pos A="0.217339" C="0.332304" G="0.201662" T="0.248693"/>
      <pos A="0.248693" C="0.248693" G="0.222565" T="0.280047"/>
      <pos A="0.290499" C="0.185985" G="0.201662" T="0.321853"/>
      <pos A="0.347981" C="0.138954" G="0.389787" T="0.123277"/>
      <pos A="0.290499" C="0.217339" G="0.290499" T="0.201662"/>
      <pos A="0.26437" C="0.311401" G="0.201662" T="0.222565"/>
      <pos A="0.269596" C="0.431592" G="0.185985" T="0.112826"/>
      <pos A="0.206888" C="0.290499" G="0.170308" T="0.332304"/>
      <pos A="0.321853" C="0.128503" G="0.33753" T="0.212114"/>
      <pos A="0.217339" C="0.0866973" G="0.332304" T="0.363658"/>
      <pos A="0.290499" C="0.285273" G="0.26437" T="0.159857"/>
      <pos A="0.233016" C="0.389787" G="0.290499" T="0.0866973"/>
      <pos A="0.227791" C="0.26437" G="0.233016" T="0.274822"/>
      <pos A="0.295724" C="0.123277" G="0.233016" T="0.347981"/>
      <pos A="0.14418" C="0.33753" G="0.206888" T="0.311401"/>
      <pos A="0.311401" C="0.415915" G="0.118051" T="0.154631"/>
      <pos A="0.389787" C="0.128503" G="0.311401" T="0.170308"/>
      <pos A="0.0971486" C="0.26437" G="0.280047" T="0.358433"/>
      <pos A="0.191211" C="0.259145" G="0.306176" T="0.243468"/>
      <pos A="0.421141" C="0.154631" G="0.259145" T="0.165082"/>
      <pos A="0.227791" C="0.259145" G="0.248693" T="0.26437"/>
      <pos A="0.206888" C="0.159857" G="0.342756" T="0.290499"/>
      <pos A="0.363658" C="0.217339" G="0.269596" T="0.149405"/>
      <pos A="0.212114" C="0.206888" G="0.227791" T="0.353207"/>
      <pos A="0.243468" C="0.274822" G="0.269596" T="0.212114"/>
      <pos A="0.0710202" C="0.259145" G="0.217339" T="0.452495"/>
      <pos A="0.175534" C="0.37411" G="0.14418" T="0.306176"/>
      <pos A="0.33753" C="0.30095" G="0.1076" T="0.253919"/>
      <pos A="0.233016" C="0.327079" G="0.347981" T="0.091923"/>
      <pos A="0.217339" C="0.248693" G="0.358433" T="0.175534"/>
      <pos A="0.274822" C="0.138954" G="0.30095" T="0.285273"/>
      <pos A="0.280047" C="0.243468" G="0.280047" T="0.196437"/>
      <pos A="0.311401" C="0.253919" G="0.248693" T="0.185985"/>
      <pos A="0.248693" C="0.400238" G="0.138954" T="0.212114"/>
      <pos A="0.133728" C="0.395012" G="0.295724" T="0.175534"/>
      <pos A="0.384561" C="0.175534" G="0.165082" T="0.274822"/>
      <pos A="0.347981" C="0.165082" G="0.280047" T="0.206888"/>
      <pos A="0.170308" C="0.238242" G="0.389787" T="0.201662"/>
    </motif>
    <motif db="0" id="M110" alt="O110" length="40" nsites="8" evalue="1.3e-003">
      <pos A="0.18266" C="0.00308642" G="0.272446" T="0.541807"/>
      <pos A="0.0928731" C="0.272446" G="0.541807" T="0.0928731"/>
      <pos A="0.631594" C="0.18266" G="0.18266" T="0.00308642"/>
      <pos A="0.541807" C="0.362233" G="0.0928731" T="0.00308642"/>
      <pos A="0.362233" C="0.00308642" G="0.18266" T="0.45202"/>
      <pos A="0.0928731" C="0.45202" G="0.0928731" T="0.362233"/>
      <pos A="0.0928731" C="0.0928731" G="0.362233" T="0.45202"/>
      <pos A="0.0928731" C="0.721381" G="0.0928731" T="0.0928731"/>
      <pos A="0.18266" C="0.272446" G="0.272446" T="0.272446"/>
      <pos A="0.272446" C="0.0928731" G="0.631594" T="0.00308642"/>
      <pos A="0.272446" C="0.45202" G="0.00308642" T="0.272446"/>
      <pos A="0.362233" C="0.00308642" G="0.45202" T="0.18266"/>
      <pos A="0.18266" C="0.00308642" G="0.721381" T="0.0928731"/>
      <pos A="0.0928731" C="0.18266" G="0.18266" T="0.541807"/>
      <pos A="0.272446" C="0.45202" G="0.18266" T="0.0928731"/>
      <pos A="0.00308642" C="0.45202" G="0.0928731" T="0.45202"/>
      <pos A="0.272446" C="0.0928731" G="0.541807" T="0.0928731"/>
      <pos A="0.18266" C="0.00308642" G="0.811167" T="0.00308642"/>
      <pos A="0.541807" C="0.18266" G="0.272446" T="0.00308642"/>
      <pos A="0.272446" C="0.45202" G="0.18266" T="0.0928731"/>
      <pos A="0.541807" C="0.00308642" G="0.0928731" T="0.362233"/>
      <pos A="0.00308642" C="0.272446" G="0.541807" T="0.18266"/>
      <pos A="0.272446" C="0.45202" G="0.272446" T="0.00308642"/>
      <pos A="0.00308642" C="0.811167" G="0.00308642" T="0.18266"/>
      <pos A="0.45202" C="0.45202" G="0.0928731" T="0.00308642"/>
      <pos A="0.00308642" C="0.631594" G="0.362233" T="0.00308642"/>
      <pos A="0.272446" C="0.272446" G="0.272446" T="0.18266"/>
      <pos A="0.18266" C="0.0928731" G="0.631594" T="0.0928731"/>
      <pos A="0.0928731" C="0.541807" G="0.0928731" T="0.272446"/>
      <pos A="0.272446" C="0.00308642" G="0.272446" T="0.45202"/>
      <pos A="0.362233" C="0.362233" G="0.00308642" T="0.272446"/>
      <pos A="0.18266" C="0.0928731" G="0.272446" T="0.45202"/>
      <pos A="0.18266" C="0.0928731" G="0.272446" T="0.45202"/>
      <pos A="0.45202" C="0.18266" G="0.0928731" T="0.272446"/>
      <pos A="0.0928731" C="0.45202" G="0.00308642" T="0.45202"/>
      <pos A="0.00308642" C="0.00308642" G="0.362233" T="0.631594"/>
      <pos A="0.00308642" C="0.272446" G="0.631594" T="0.0928731"/>
      <pos A="0.00308642" C="0.45202" G="0.272446" T="0.272446"/>
      <pos A="0.272446" C="0.18266" G="0.272446" T="0.272446"/>
      <pos A="0.272446" C="0.272446" G="0.272446" T="0.18266"/>
    </motif>
    <motif db="0" id="M111" alt="O111" length="40" nsites="8" evalue="1.3e-003">
      <pos A="0.158504" C="0.158504" G="0.228692" T="0.454299"/>
      <pos A="0.0482074" C="0.394137" G="0.143464" T="0.414192"/>
      <pos A="0.218666" C="0.33899" G="0.148477" T="0.293868"/>
      <pos A="0.218666" C="0.288854" G="0.359043" T="0.133437"/>
      <pos A="0.15349" C="0.25376" G="0.359043" T="0.233707"/>
      <pos A="0.15349" C="0.223679" G="0.35403" T="0.268801"/>
      <pos A="0.409178" C="0.213652" G="0.233707" T="0.143464"/>
      <pos A="0.258773" C="0.218666" G="0.213652" T="0.308909"/>
      <pos A="0.183571" C="0.193598" G="0.349016" T="0.273814"/>
      <pos A="0.384111" C="0.178558" G="0.323949" T="0.113383"/>
      <pos A="0.323949" C="0.298881" G="0.203626" T="0.173545"/>
      <pos A="0.218666" C="0.168531" G="0.308909" T="0.303895"/>
      <pos A="0.158504" C="0.273814" G="0.233707" T="0.333975"/>
      <pos A="0.23872" C="0.303895" G="0.163518" T="0.293868"/>
      <pos A="0.183571" C="0.303895" G="0.243733" T="0.268801"/>
      <pos A="0.308909" C="0.36907" G="0.158504" T="0.163518"/>
      <pos A="0.278828" C="0.263787" G="0.263787" T="0.193598"/>
      <pos A="0.268801" C="0.258773" G="0.328962" T="0.143464"/>
      <pos A="0.288854" C="0.218666" G="0.293868" T="0.198612"/>
      <pos A="0.133437" C="0.419205" G="0.25376" T="0.193598"/>
      <pos A="0.313922" C="0.208639" G="0.168531" T="0.308909"/>
      <pos A="0.243733" C="0.258773" G="0.193598" T="0.303895"/>
      <pos A="0.303895" C="0.243733" G="0.148477" T="0.303895"/>
      <pos A="0.283841" C="0.168531" G="0.263787" T="0.283841"/>
      <pos A="0.25376" C="0.223679" G="0.374084" T="0.148477"/>
      <pos A="0.419205" C="0.173545" G="0.163518" T="0.243733"/>
      <pos A="0.258773" C="0.15349" G="0.193598" T="0.394137"/>
      <pos A="0.198612" C="0.288854" G="0.434245" T="0.0782884"/>
      <pos A="0.268801" C="0.313922" G="0.188585" T="0.228692"/>
      <pos A="0.258773" C="0.203626" G="0.273814" T="0.263787"/>
      <pos A="0.188585" C="0.258773" G="0.268801" T="0.283841"/>
      <pos A="0.308909" C="0.228692" G="0.198612" T="0.263787"/>
      <pos A="0.128424" C="0.394137" G="0.318935" T="0.158504"/>
      <pos A="0.414192" C="0.188585" G="0.158504" T="0.23872"/>
      <pos A="0.243733" C="0.35403" G="0.163518" T="0.23872"/>
      <pos A="0.143464" C="0.33899" G="0.188585" T="0.328962"/>
      <pos A="0.258773" C="0.328962" G="0.318935" T="0.0933294"/>
      <pos A="0.333975" C="0.208639" G="0.298881" T="0.158504"/>
      <pos A="0.123409" C="0.23872" G="0.36907" T="0.268801"/>
      <pos A="0.303895" C="0.288854" G="0.298881" T="0.108369"/>
    </motif>
    <motif db="0" id="M114" alt="O114" length="40" nsites="8" evalue="1.3e-003">
      <pos A="0.00308642" C="0.25" G="0.00308642" T="0.743827"/>
      <pos A="0.25" C="0.126543" G="0.25" T="0.373457"/>
      <pos A="0.126543" C="0.00308642" G="0.25" T="0.62037"/>
      <pos A="0.126543" C="0.496914" G="0.126543" T="0.25"/>
      <pos A="0.62037" C="0.00308642" G="0.126543" T="0.25"/>
      <pos A="0.25" C="0.00308642" G="0.25" T="0.496914"/>
      <pos A="0.126543" C="0.126543" G="0.62037" T="0.126543"/>
      <pos A="0.126543" C="0.62037" G="0.00308642" T="0.25"/>
      <pos A="0.126543" C="0.62037" G="0.126543" T="0.126543"/>
      <pos A="0.25" C="0.496914" G="0.25" T="0.00308642"/>
      <pos A="0.373457" C="0.25" G="0.373457" T="0.00308642"/>
      <pos A="0.25" C="0.25" G="0.373457" T="0.126543"/>
      <pos A="0.373457" C="0.126543" G="0.373457" T="0.126543"/>
      <pos A="0.00308642" C="0.25" G="0.126543" T="0.62037"/>
      <pos A="0.373457" C="0.373457" G="0.126543" T="0.126543"/>
      <pos A="0.126543" C="0.25" G="0.25" T="0.373457"/>
      <pos A="0.00308642" C="0.496914" G="0.126543" T="0.373457"/>
      <pos A="0.126543" C="0.62037" G="0.126543" T="0.126543"/>
      <pos A="0.62037" C="0.00308642" G="0.126543" T="0.25"/>
      <pos A="0.00308642" C="0.00308642" G="0.867284" T="0.126543"/>
      <pos A="0.126543" C="0.496914" G="0.126543" T="0.25"/>
      <pos A="0.00308642" C="0.00308642" G="0.62037" T="0.373457"/>
      <pos A="0.126543" C="0.00308642" G="0.25" T="0.62037"/>
      <pos A="0.00308642" C="0.00308642" G="0.867284" T="0.126543"/>
      <pos A="0.25" C="0.373457" G="0.126543" T="0.25"/>
      <pos A="0.00308642" C="0.25" G="0.62037" T="0.126543"/>
      <pos A="0.00308642" C="0.373457" G="0.126543" T="0.496914"/>
      <pos A="0.126543" C="0.25" G="0.373457" T="0.25"/>
      <pos A="0.25" C="0.373457" G="0.373457" T="0.00308642"/>
      <pos A="0.743827" C="0.126543" G="0.126543" T="0.00308642"/>
      <pos A="0.00308642" C="0.373457" G="0.62037" T="0.00308642"/>
      <pos A="0.25" C="0.373457" G="0.373457" T="0.00308642"/>
      <pos A="0.25" C="0.373457" G="0.00308642" T="0.373457"/>
      <pos A="0.00308642" C="0.373457" G="0.373457" T="0.25"/>
      <pos A="0.25" C="0.373457" G="0.126543" T="0.25"/>
      <pos A="0.00308642" C="0.496914" G="0.25" T="0.25"/>
      <pos A="0.126543" C="0.126543" G="0.496914" T="0.25"/>
      <pos A="0.373457" C="0.126543" G="0.126543" T="0.373457"/>
      <pos A="0.373457" C="0.25" G="0.126543" T="0.25"/>
      <pos A="0.126543" C="0.126543" G="0.62037" T="0.126543"/>
    </motif>
    <motif db="0" id="M115" alt="O115" length="40" nsites="8" evalue="1.3e-003">
      <pos A="0.33899" C="0.173545" G="0.13845" T="0.349016"/>
      <pos A="0.143464" C="0.454299" G="0.273814" T="0.128424"/>
      <pos A="0.303895" C="0.278828" G="0.258773" T="0.158504"/>
      <pos A="0.308909" C="0.213652" G="0.248747" T="0.228692"/>
      <pos A="0.223679" C="0.308909" G="0.278828" T="0.188585"/>
      <pos A="0.213652" C="0.163518" G="0.374084" T="0.248747"/>
      <pos A="0.168531" C="0.268801" G="0.213652" T="0.349016"/>
      <pos A="0.218666" C="0.293868" G="0.15349" T="0.333975"/>
      <pos A="0.128424" C="0.268801" G="0.298881" T="0.303895"/>
      <pos A="0.143464" C="0.389124" G="0.303895" T="0.163518"/>
      <pos A="0.188585" C="0.344003" G="0.248747" T="0.218666"/>
      <pos A="0.218666" C="0.318935" G="0.268801" T="0.193598"/>
      <pos A="0.298881" C="0.218666" G="0.193598" T="0.288854"/>
      <pos A="0.23872" C="0.23872" G="0.23872" T="0.283841"/>
      <pos A="0.25376" C="0.288854" G="0.23872" T="0.218666"/>
      <pos A="0.419205" C="0.143464" G="0.333975" T="0.103356"/>
      <pos A="0.288854" C="0.298881" G="0.203626" T="0.208639"/>
      <pos A="0.33899" C="0.243733" G="0.198612" T="0.218666"/>
      <pos A="0.323949" C="0.243733" G="0.183571" T="0.248747"/>
      <pos A="0.163518" C="0.333975" G="0.178558" T="0.323949"/>
      <pos A="0.188585" C="0.318935" G="0.278828" T="0.213652"/>
      <pos A="0.23872" C="0.15349" G="0.148477" T="0.459313"/>
      <pos A="0.173545" C="0.233707" G="0.36907" T="0.223679"/>
      <pos A="0.263787" C="0.258773" G="0.293868" T="0.183571"/>
      <pos A="0.389124" C="0.183571" G="0.223679" T="0.203626"/>
      <pos A="0.203626" C="0.123409" G="0.384111" T="0.288854"/>
      <pos A="0.278828" C="0.173545" G="0.399151" T="0.148477"/>
      <pos A="0.198612" C="0.178558" G="0.273814" T="0.349016"/>
      <pos A="0.163518" C="0.208639" G="0.379097" T="0.248747"/>
      <pos A="0.35403" C="0.318935" G="0.13845" T="0.188585"/>
      <pos A="0.298881" C="0.218666" G="0.268801" T="0.213652"/>
      <pos A="0.233707" C="0.333975" G="0.163518" T="0.268801"/>
      <pos A="0.364056" C="0.233707" G="0.113383" T="0.288854"/>
      <pos A="0.258773" C="0.218666" G="0.364056" T="0.158504"/>
      <pos A="0.374084" C="0.364056" G="0.188585" T="0.0732751"/>
      <pos A="0.318935" C="0.128424" G="0.248747" T="0.303895"/>
      <pos A="0.0833017" C="0.544541" G="0.0933294" T="0.278828"/>
      <pos A="0.278828" C="0.218666" G="0.248747" T="0.25376"/>
      <pos A="0.173545" C="0.25376" G="0.288854" T="0.283841"/>
      <pos A="0.143464" C="0.293868" G="0.36907" T="0.193598"/>
    </motif>
    <motif db="0" id="M116" alt="O116" length="40" nsites="8" evalue="1.3e-003">
      <pos A="0.200617" C="0.332304" G="0.0689304" T="0.398148"/>
      <pos A="0.463992" C="0.266461" G="0.134773" T="0.134773"/>
      <pos A="0.0689304" C="0.134773" G="0.727366" T="0.0689304"/>
      <pos A="0.200617" C="0.00308642" G="0.595679" T="0.200617"/>
      <pos A="0.463992" C="0.0689304" G="0.332304" T="0.134773"/>
      <pos A="0.0689304" C="0.200617" G="0.266461" T="0.463992"/>
      <pos A="0.00308642" C="0.463992" G="0.0689304" T="0.463992"/>
      <pos A="0.00308642" C="0.266461" G="0.134773" T="0.595679"/>
      <pos A="0.200617" C="0.134773" G="0.661523" T="0.00308642"/>
      <pos A="0.266461" C="0.0689304" G="0.595679" T="0.0689304"/>
      <pos A="0.200617" C="0.200617" G="0.463992" T="0.134773"/>
      <pos A="0.00308642" C="0.134773" G="0.398148" T="0.463992"/>
      <pos A="0.200617" C="0.134773" G="0.332304" T="0.332304"/>
      <pos A="0.200617" C="0.332304" G="0.200617" T="0.266461"/>
      <pos A="0.200617" C="0.134773" G="0.463992" T="0.200617"/>
      <pos A="0.463992" C="0.00308642" G="0.332304" T="0.200617"/>
      <pos A="0.0689304" C="0.266461" G="0.200617" T="0.463992"/>
      <pos A="0.0689304" C="0.661523" G="0.266461" T="0.00308642"/>
      <pos A="0.266461" C="0.661523" G="0.00308642" T="0.0689304"/>
      <pos A="0.332304" C="0.0689304" G="0.529835" T="0.0689304"/>
      <pos A="0.398148" C="0.0689304" G="0.332304" T="0.200617"/>
      <pos A="0.134773" C="0.00308642" G="0.727366" T="0.134773"/>
      <pos A="0.332304" C="0.398148" G="0.200617" T="0.0689304"/>
      <pos A="0.200617" C="0.463992" G="0.134773" T="0.200617"/>
      <pos A="0.332304" C="0.266461" G="0.00308642" T="0.398148"/>
      <pos A="0.398148" C="0.200617" G="0.332304" T="0.0689304"/>
      <pos A="0.0689304" C="0.200617" G="0.266461" T="0.463992"/>
      <pos A="0.266461" C="0.134773" G="0.200617" T="0.398148"/>
      <pos A="0.00308642" C="0.463992" G="0.0689304" T="0.463992"/>
      <pos A="0.0689304" C="0.0689304" G="0.0689304" T="0.79321"/>
      <pos A="0.00308642" C="0.398148" G="0.398148" T="0.200617"/>
      <pos A="0.661523" C="0.134773" G="0.0689304" T="0.134773"/>
      <pos A="0.200617" C="0.463992" G="0.200617" T="0.134773"/>
      <pos A="0.398148" C="0.463992" G="0.134773" T="0.00308642"/>
      <pos A="0.0689304" C="0.529835" G="0.332304" T="0.0689304"/>
      <pos A="0.134773" C="0.398148" G="0.463992" T="0.00308642"/>
      <pos A="0.266461" C="0.0689304" G="0.266461" T="0.398148"/>
      <pos A="0.134773" C="0.200617" G="0.134773" T="0.529835"/>
      <pos A="0.200617" C="0.595679" G="0.0689304" T="0.134773"/>
      <pos A="0.266461" C="0.332304" G="0.332304" T="0.0689304"/>
    </motif>
    <motif db="0" id="M117" alt="O117" length="40" nsites="8" evalue="1.3e-003">
      <pos A="0.243733" C="0.379097" G="0.23872" T="0.13845"/>
      <pos A="0.399151" C="0.15349" G="0.168531" T="0.278828"/>
      <pos A="0.203626" C="0.278828" G="0.263787" T="0.25376"/>
      <pos A="0.213652" C="0.293868" G="0.193598" T="0.298881"/>
      <pos A="0.303895" C="0.203626" G="0.183571" T="0.308909"/>
      <pos A="0.263787" C="0.213652" G="0.273814" T="0.248747"/>
      <pos A="0.163518" C="0.313922" G="0.333975" T="0.188585"/>
      <pos A="0.218666" C="0.178558" G="0.178558" T="0.424218"/>
      <pos A="0.218666" C="0.273814" G="0.313922" T="0.193598"/>
      <pos A="0.288854" C="0.223679" G="0.163518" T="0.323949"/>
      <pos A="0.0983427" C="0.424218" G="0.273814" T="0.203626"/>
      <pos A="0.308909" C="0.384111" G="0.188585" T="0.118396"/>
      <pos A="0.288854" C="0.223679" G="0.25376" T="0.233707"/>
      <pos A="0.263787" C="0.143464" G="0.328962" T="0.263787"/>
      <pos A="0.163518" C="0.33899" G="0.243733" T="0.25376"/>
      <pos A="0.113383" C="0.318935" G="0.128424" T="0.439258"/>
      <pos A="0.36907" C="0.223679" G="0.173545" T="0.233707"/>
      <pos A="0.218666" C="0.328962" G="0.318935" T="0.133437"/>
      <pos A="0.409178" C="0.0582351" G="0.33899" T="0.193598"/>
      <pos A="0.278828" C="0.163518" G="0.424218" T="0.133437"/>
      <pos A="0.158504" C="0.248747" G="0.308909" T="0.283841"/>
      <pos A="0.268801" C="0.208639" G="0.188585" T="0.333975"/>
      <pos A="0.223679" C="0.223679" G="0.223679" T="0.328962"/>
      <pos A="0.298881" C="0.158504" G="0.308909" T="0.233707"/>
      <pos A="0.113383" C="0.258773" G="0.359043" T="0.268801"/>
      <pos A="0.33899" C="0.248747" G="0.118396" T="0.293868"/>
      <pos A="0.188585" C="0.178558" G="0.424218" T="0.208639"/>
      <pos A="0.288854" C="0.399151" G="0.273814" T="0.0381807"/>
      <pos A="0.278828" C="0.283841" G="0.218666" T="0.218666"/>
      <pos A="0.263787" C="0.228692" G="0.349016" T="0.158504"/>
      <pos A="0.273814" C="0.36907" G="0.0582351" T="0.298881"/>
      <pos A="0.283841" C="0.178558" G="0.268801" T="0.268801"/>
      <pos A="0.349016" C="0.248747" G="0.123409" T="0.278828"/>
      <pos A="0.399151" C="0.178558" G="0.223679" T="0.198612"/>
      <pos A="0.344003" C="0.313922" G="0.203626" T="0.13845"/>
      <pos A="0.273814" C="0.308909" G="0.148477" T="0.268801"/>
      <pos A="0.188585" C="0.248747" G="0.374084" T="0.188585"/>
      <pos A="0.168531" C="0.258773" G="0.293868" T="0.278828"/>
      <pos A="0.128424" C="0.379097" G="0.173545" T="0.318935"/>
      <pos A="0.248747" C="0.183571" G="0.364056" T="0.203626"/>
    </motif>
    <motif db="0" id="M118" alt="O118" length="40" nsites="8" evalue="1.3e-003">
      <pos A="0.0782884" C="0.323949" G="0.33899" T="0.258773"/>
      <pos A="0.158504" C="0.489394" G="0.158504" T="0.193598"/>
      <pos A="0.283841" C="0.344003" G="0.15349" T="0.218666"/>
      <pos A="0.223679" C="0.233707" G="0.268801" T="0.273814"/>
      <pos A="0.173545" C="0.223679" G="0.203626" T="0.399151"/>
      <pos A="0.298881" C="0.228692" G="0.278828" T="0.193598"/>
      <pos A="0.128424" C="0.283841" G="0.308909" T="0.278828"/>
      <pos A="0.223679" C="0.15349" G="0.128424" T="0.494407"/>
      <pos A="0.183571" C="0.308909" G="0.198612" T="0.308909"/>
      <pos A="0.208639" C="0.344003" G="0.188585" T="0.258773"/>
      <pos A="0.323949" C="0.163518" G="0.35403" T="0.158504"/>
      <pos A="0.168531" C="0.33899" G="0.23872" T="0.25376"/>
      <pos A="0.263787" C="0.133437" G="0.303895" T="0.298881"/>
      <pos A="0.389124" C="0.133437" G="0.228692" T="0.248747"/>
      <pos A="0.228692" C="0.173545" G="0.303895" T="0.293868"/>
      <pos A="0.333975" C="0.228692" G="0.288854" T="0.148477"/>
      <pos A="0.394137" C="0.344003" G="0.183571" T="0.0782884"/>
      <pos A="0.303895" C="0.103356" G="0.228692" T="0.364056"/>
      <pos A="0.233707" C="0.23872" G="0.313922" T="0.213652"/>
      <pos A="0.263787" C="0.414192" G="0.233707" T="0.0883151"/>
      <pos A="0.298881" C="0.374084" G="0.163518" T="0.163518"/>
      <pos A="0.168531" C="0.213652" G="0.293868" T="0.323949"/>
      <pos A="0.333975" C="0.313922" G="0.128424" T="0.223679"/>
      <pos A="0.359043" C="0.273814" G="0.213652" T="0.15349"/>
      <pos A="0.198612" C="0.333975" G="0.298881" T="0.168531"/>
      <pos A="0.223679" C="0.158504" G="0.308909" T="0.308909"/>
      <pos A="0.198612" C="0.218666" G="0.258773" T="0.323949"/>
      <pos A="0.15349" C="0.303895" G="0.318935" T="0.223679"/>
      <pos A="0.233707" C="0.323949" G="0.213652" T="0.228692"/>
      <pos A="0.248747" C="0.213652" G="0.243733" T="0.293868"/>
      <pos A="0.188585" C="0.278828" G="0.359043" T="0.173545"/>
      <pos A="0.188585" C="0.283841" G="0.25376" T="0.273814"/>
      <pos A="0.364056" C="0.0632484" G="0.188585" T="0.384111"/>
      <pos A="0.223679" C="0.298881" G="0.303895" T="0.173545"/>
      <pos A="0.283841" C="0.263787" G="0.25376" T="0.198612"/>
      <pos A="0.258773" C="0.313922" G="0.178558" T="0.248747"/>
      <pos A="0.193598" C="0.318935" G="0.359043" T="0.128424"/>
      <pos A="0.13845" C="0.178558" G="0.479367" T="0.203626"/>
      <pos A="0.25376" C="0.188585" G="0.143464" T="0.414192"/>
      <pos A="0.178558" C="0.33899" G="0.293868" T="0.188585"/>
    </motif>
    <motif db="0" id="M119" alt="O119" length="40" nsites="8" evalue="1.3e-003">
      <pos A="0.243733" C="0.183571" G="0.273814" T="0.298881"/>
      <pos A="0.258773" C="0.123409" G="0.454299" T="0.163518"/>
      <pos A="0.193598" C="0.208639" G="0.35403" T="0.243733"/>
      <pos A="0.228692" C="0.25376" G="0.243733" T="0.273814"/>
      <pos A="0.248747" C="0.178558" G="0.233707" T="0.33899"/>
      <pos A="0.263787" C="0.529501" G="0.13845" T="0.0682617"/>
      <pos A="0.379097" C="0.283841" G="0.113383" T="0.223679"/>
      <pos A="0.123409" C="0.25376" G="0.344003" T="0.278828"/>
      <pos A="0.288854" C="0.243733" G="0.333975" T="0.133437"/>
      <pos A="0.178558" C="0.323949" G="0.318935" T="0.178558"/>
      <pos A="0.313922" C="0.0983427" G="0.349016" T="0.23872"/>
      <pos A="0.25376" C="0.278828" G="0.233707" T="0.233707"/>
      <pos A="0.278828" C="0.283841" G="0.228692" T="0.208639"/>
      <pos A="0.183571" C="0.404164" G="0.158504" T="0.25376"/>
      <pos A="0.198612" C="0.25376" G="0.248747" T="0.298881"/>
      <pos A="0.268801" C="0.178558" G="0.333975" T="0.218666"/>
      <pos A="0.163518" C="0.394137" G="0.223679" T="0.218666"/>
      <pos A="0.198612" C="0.293868" G="0.223679" T="0.283841"/>
      <pos A="0.33899" C="0.198612" G="0.198612" T="0.263787"/>
      <pos A="0.258773" C="0.364056" G="0.218666" T="0.158504"/>
      <pos A="0.158504" C="0.203626" G="0.25376" T="0.384111"/>
      <pos A="0.0632484" C="0.263787" G="0.268801" T="0.404164"/>
      <pos A="0.318935" C="0.163518" G="0.23872" T="0.278828"/>
      <pos A="0.208639" C="0.359043" G="0.213652" T="0.218666"/>
      <pos A="0.364056" C="0.148477" G="0.178558" T="0.308909"/>
      <pos A="0.243733" C="0.243733" G="0.288854" T="0.223679"/>
      <pos A="0.193598" C="0.248747" G="0.193598" T="0.364056"/>
      <pos A="0.278828" C="0.188585" G="0.409178" T="0.123409"/>
      <pos A="0.364056" C="0.228692" G="0.248747" T="0.158504"/>
      <pos A="0.233707" C="0.323949" G="0.233707" T="0.208639"/>
      <pos A="0.148477" C="0.434245" G="0.248747" T="0.168531"/>
      <pos A="0.434245" C="0.273814" G="0.148477" T="0.143464"/>
      <pos A="0.323949" C="0.188585" G="0.243733" T="0.243733"/>
      <pos A="0.233707" C="0.0833017" G="0.459313" T="0.223679"/>
      <pos A="0.193598" C="0.288854" G="0.273814" T="0.243733"/>
      <pos A="0.15349" C="0.464326" G="0.203626" T="0.178558"/>
      <pos A="0.379097" C="0.13845" G="0.143464" T="0.33899"/>
      <pos A="0.218666" C="0.243733" G="0.323949" T="0.213652"/>
      <pos A="0.36907" C="0.303895" G="0.118396" T="0.208639"/>
      <pos A="0.243733" C="0.293868" G="0.263787" T="0.198612"/>
    </motif>
    <motif db="0" id="M12" alt="O12" length="40" nsites="8" evalue="1.3e-003">
      <pos A="0.0790598" C="0.762821" G="0.155033" T="0.00308642"/>
      <pos A="0.0790598" C="0.686847" G="0.231006" T="0.00308642"/>
      <pos A="0.610874" C="0.231006" G="0.155033" T="0.00308642"/>
      <pos A="0.155033" C="0.155033" G="0.382953" T="0.30698"/>
      <pos A="0.0790598" C="0.686847" G="0.231006" T="0.00308642"/>
      <pos A="0.458926" C="0.00308642" G="0.231006" T="0.30698"/>
      <pos A="0.00308642" C="0.30698" G="0.382953" T="0.30698"/>
      <pos A="0.231006" C="0.155033" G="0.30698" T="0.30698"/>
      <pos A="0.30698" C="0.0790598" G="0.30698" T="0.30698"/>
      <pos A="0.00308642" C="0.458926" G="0.00308642" T="0.534901"/>
      <pos A="0.155033" C="0.155033" G="0.458926" T="0.231006"/>
      <pos A="0.458926" C="0.0790598" G="0.382953" T="0.0790598"/>
      <pos A="0.155033" C="0.0790598" G="0.458926" T="0.30698"/>
      <pos A="0.30698" C="0.30698" G="0.382953" T="0.00308642"/>
      <pos A="0.00308642" C="0.30698" G="0.30698" T="0.382953"/>
      <pos A="0.231006" C="0.00308642" G="0.30698" T="0.458926"/>
      <pos A="0.30698" C="0.382953" G="0.155033" T="0.155033"/>
      <pos A="0.914767" C="0.00308642" G="0.0790598" T="0.00308642"/>
      <pos A="0.155033" C="0.00308642" G="0.838794" T="0.00308642"/>
      <pos A="0.30698" C="0.155033" G="0.30698" T="0.231006"/>
      <pos A="0.231006" C="0.155033" G="0.458926" T="0.155033"/>
      <pos A="0.0790598" C="0.30698" G="0.534901" T="0.0790598"/>
      <pos A="0.155033" C="0.382953" G="0.458926" T="0.00308642"/>
      <pos A="0.762821" C="0.231006" G="0.00308642" T="0.00308642"/>
      <pos A="0.155033" C="0.231006" G="0.382953" T="0.231006"/>
      <pos A="0.0790598" C="0.231006" G="0.610874" T="0.0790598"/>
      <pos A="0.231006" C="0.686847" G="0.0790598" T="0.00308642"/>
      <pos A="0.231006" C="0.0790598" G="0.30698" T="0.382953"/>
      <pos A="0.382953" C="0.00308642" G="0.458926" T="0.155033"/>
      <pos A="0.534901" C="0.00308642" G="0.30698" T="0.155033"/>
      <pos A="0.00308642" C="0.155033" G="0.534901" T="0.30698"/>
      <pos A="0.0790598" C="0.838794" G="0.0790598" T="0.00308642"/>
      <pos A="0.458926" C="0.0790598" G="0.00308642" T="0.458926"/>
      <pos A="0.155033" C="0.458926" G="0.30698" T="0.0790598"/>
      <pos A="0.382953" C="0.0790598" G="0.30698" T="0.231006"/>
      <pos A="0.686847" C="0.0790598" G="0.155033" T="0.0790598"/>
      <pos A="0.155033" C="0.231006" G="0.534901" T="0.0790598"/>
      <pos A="0.00308642" C="0.382953" G="0.534901" T="0.0790598"/>
      <pos A="0.155033" C="0.30698" G="0.231006" T="0.30698"/>
      <pos A="0.458926" C="0.458926" G="0.00308642" T="0.0790598"/>
    </motif>
    <motif db="0" id="M120" alt="O120" length="40" nsites="8" evalue="1.3e-003">
      <pos A="0.332304" C="0.387174" G="0.185985" T="0.0945363"/>
      <pos A="0.259145" C="0.149405" G="0.387174" T="0.204276"/>
      <pos A="0.185985" C="0.240855" G="0.350595" T="0.222565"/>
      <pos A="0.314015" C="0.204276" G="0.222565" T="0.259145"/>
      <pos A="0.314015" C="0.131116" G="0.405464" T="0.149405"/>
      <pos A="0.00308642" C="0.442043" G="0.405464" T="0.149405"/>
      <pos A="0.167696" C="0.112826" G="0.295724" T="0.423754"/>
      <pos A="0.149405" C="0.423754" G="0.350595" T="0.0762459"/>
      <pos A="0.167696" C="0.387174" G="0.277435" T="0.167696"/>
      <pos A="0.204276" C="0.167696" G="0.533493" T="0.0945363"/>
      <pos A="0.0396662" C="0.387174" G="0.368884" T="0.204276"/>
      <pos A="0.314015" C="0.149405" G="0.131116" T="0.405464"/>
      <pos A="0.332304" C="0.222565" G="0.167696" T="0.277435"/>
      <pos A="0.277435" C="0.277435" G="0.204276" T="0.240855"/>
      <pos A="0.0579565" C="0.240855" G="0.295724" T="0.405464"/>
      <pos A="0.442043" C="0.222565" G="0.314015" T="0.0213768"/>
      <pos A="0.204276" C="0.368884" G="0.240855" T="0.185985"/>
      <pos A="0.387174" C="0.131116" G="0.131116" T="0.350595"/>
      <pos A="0.0762459" C="0.204276" G="0.533493" T="0.185985"/>
      <pos A="0.222565" C="0.277435" G="0.259145" T="0.240855"/>
      <pos A="0.0579565" C="0.387174" G="0.387174" T="0.167696"/>
      <pos A="0.259145" C="0.295724" G="0.185985" T="0.259145"/>
      <pos A="0.314015" C="0.259145" G="0.350595" T="0.0762459"/>
      <pos A="0.332304" C="0.496914" G="0.0945363" T="0.0762459"/>
      <pos A="0.131116" C="0.350595" G="0.0945363" T="0.423754"/>
      <pos A="0.332304" C="0.149405" G="0.204276" T="0.314015"/>
      <pos A="0.149405" C="0.277435" G="0.131116" T="0.442043"/>
      <pos A="0.112826" C="0.259145" G="0.295724" T="0.332304"/>
      <pos A="0.222565" C="0.314015" G="0.222565" T="0.240855"/>
      <pos A="0.368884" C="0.149405" G="0.332304" T="0.149405"/>
      <pos A="0.295724" C="0.167696" G="0.460334" T="0.0762459"/>
      <pos A="0.295724" C="0.277435" G="0.112826" T="0.314015"/>
      <pos A="0.332304" C="0.350595" G="0.0762459" T="0.240855"/>
      <pos A="0.204276" C="0.314015" G="0.405464" T="0.0762459"/>
      <pos A="0.259145" C="0.112826" G="0.295724" T="0.332304"/>
      <pos A="0.0762459" C="0.131116" G="0.442043" T="0.350595"/>
      <pos A="0.332304" C="0.295724" G="0.222565" T="0.149405"/>
      <pos A="0.368884" C="0.496914" G="0.112826" T="0.0213768"/>
      <pos A="0.185985" C="0.478623" G="0.204276" T="0.131116"/>
      <pos A="0.295724" C="0.368884" G="0.204276" T="0.131116"/>
    </motif>
    <motif db="0" id="M121" alt="O121" length="40" nsites="8" evalue="1.3e-003">
      <pos A="0.123081" C="0.446146" G="0.30769" T="0.123081"/>
      <pos A="0.123081" C="0.381534" G="0.363073" T="0.132312"/>
      <pos A="0.215386" C="0.233847" G="0.30769" T="0.243078"/>
      <pos A="0.252307" C="0.123081" G="0.344611" T="0.279999"/>
      <pos A="0.252307" C="0.187695" G="0.243078" T="0.31692"/>
      <pos A="0.353842" C="0.28923" G="0.113852" T="0.243078"/>
      <pos A="0.196925" C="0.31692" G="0.372303" T="0.113852"/>
      <pos A="0.132312" C="0.52922" G="0.252307" T="0.08616"/>
      <pos A="0.196925" C="0.261538" G="0.178464" T="0.363073"/>
      <pos A="0.261538" C="0.418455" G="0.224616" T="0.0953906"/>
      <pos A="0.344611" C="0.28923" G="0.215386" T="0.150773"/>
      <pos A="0.261538" C="0.409225" G="0.215386" T="0.113852"/>
      <pos A="0.123081" C="0.344611" G="0.30769" T="0.224616"/>
      <pos A="0.187695" C="0.178464" G="0.427686" T="0.206155"/>
      <pos A="0.243078" C="0.298459" G="0.150773" T="0.30769"/>
      <pos A="0.335382" C="0.224616" G="0.123081" T="0.31692"/>
      <pos A="0.113852" C="0.381534" G="0.335382" T="0.169234"/>
      <pos A="0.169234" C="0.28923" G="0.215386" T="0.326151"/>
      <pos A="0.436916" C="0.298459" G="0.150773" T="0.113852"/>
      <pos A="0.399994" C="0.141543" G="0.252307" T="0.206155"/>
      <pos A="0.187695" C="0.30769" G="0.270768" T="0.233847"/>
      <pos A="0.150773" C="0.372303" G="0.279999" T="0.196925"/>
      <pos A="0.344611" C="0.113852" G="0.298459" T="0.243078"/>
      <pos A="0.399994" C="0.0769294" G="0.335382" T="0.187695"/>
      <pos A="0.113852" C="0.279999" G="0.501529" T="0.104621"/>
      <pos A="0.270768" C="0.123081" G="0.261538" T="0.344611"/>
      <pos A="0.224616" C="0.344611" G="0.196925" T="0.233847"/>
      <pos A="0.206155" C="0.335382" G="0.206155" T="0.252307"/>
      <pos A="0.270768" C="0.335382" G="0.243078" T="0.150773"/>
      <pos A="0.141543" C="0.261538" G="0.243078" T="0.353842"/>
      <pos A="0.150773" C="0.178464" G="0.436916" T="0.233847"/>
      <pos A="0.206155" C="0.30769" G="0.372303" T="0.113852"/>
      <pos A="0.31692" C="0.353842" G="0.28923" T="0.0400079"/>
      <pos A="0.160004" C="0.113852" G="0.446146" T="0.279999"/>
      <pos A="0.178464" C="0.363073" G="0.187695" T="0.270768"/>
      <pos A="0.252307" C="0.31692" G="0.150773" T="0.279999"/>
      <pos A="0.150773" C="0.344611" G="0.28923" T="0.215386"/>
      <pos A="0.224616" C="0.473838" G="0.150773" T="0.150773"/>
      <pos A="0.279999" C="0.113852" G="0.196925" T="0.409225"/>
      <pos A="0.270768" C="0.141543" G="0.455377" T="0.132312"/>
    </motif>
    <motif db="0" id="M122" alt="O122" length="40" nsites="8" evalue="1.3e-003">
      <pos A="0.311728" C="0.496914" G="0.0648148" T="0.126543"/>
      <pos A="0.0648148" C="0.188272" G="0.435185" T="0.311728"/>
      <pos A="0.311728" C="0.496914" G="0.00308642" T="0.188272"/>
      <pos A="0.00308642" C="0.25" G="0.00308642" T="0.743827"/>
      <pos A="0.0648148" C="0.25" G="0.25" T="0.435185"/>
      <pos A="0.311728" C="0.126543" G="0.435185" T="0.126543"/>
      <pos A="0.188272" C="0.311728" G="0.435185" T="0.0648148"/>
      <pos A="0.00308642" C="0.373457" G="0.188272" T="0.435185"/>
      <pos A="0.25" C="0.373457" G="0.311728" T="0.0648148"/>
      <pos A="0.558642" C="0.0648148" G="0.25" T="0.126543"/>
      <pos A="0.373457" C="0.435185" G="0.0648148" T="0.126543"/>
      <pos A="0.126543" C="0.558642" G="0.311728" T="0.00308642"/>
      <pos A="0.373457" C="0.311728" G="0.0648148" T="0.25"/>
      <pos A="0.373457" C="0.311728" G="0.126543" T="0.188272"/>
      <pos A="0.0648148" C="0.435185" G="0.496914" T="0.00308642"/>
      <pos A="0.126543" C="0.311728" G="0.496914" T="0.0648148"/>
      <pos A="0.0648148" C="0.188272" G="0.62037" T="0.126543"/>
      <pos A="0.0648148" C="0.188272" G="0.25" T="0.496914"/>
      <pos A="0.311728" C="0.25" G="0.311728" T="0.126543"/>
      <pos A="0.00308642" C="0.311728" G="0.311728" T="0.373457"/>
      <pos A="0.25" C="0.0648148" G="0.25" T="0.435185"/>
      <pos A="0.0648148" C="0.62037" G="0.126543" T="0.188272"/>
      <pos A="0.188272" C="0.126543" G="0.0648148" T="0.62037"/>
      <pos A="0.00308642" C="0.435185" G="0.25" T="0.311728"/>
      <pos A="0.126543" C="0.496914" G="0.00308642" T="0.373457"/>
      <pos A="0.25" C="0.188272" G="0.126543" T="0.435185"/>
      <pos A="0.311728" C="0.0648148" G="0.373457" T="0.25"/>
      <pos A="0.126543" C="0.188272" G="0.25" T="0.435185"/>
      <pos A="0.00308642" C="0.188272" G="0.435185" T="0.373457"/>
      <pos A="0.00308642" C="0.188272" G="0.558642" T="0.25"/>
      <pos A="0.25" C="0.496914" G="0.126543" T="0.126543"/>
      <pos A="0.188272" C="0.188272" G="0.311728" T="0.311728"/>
      <pos A="0.0648148" C="0.311728" G="0.311728" T="0.311728"/>
      <pos A="0.188272" C="0.188272" G="0.311728" T="0.311728"/>
      <pos A="0.311728" C="0.188272" G="0.188272" T="0.311728"/>
      <pos A="0.435185" C="0.188272" G="0.188272" T="0.188272"/>
      <pos A="0.25" C="0.25" G="0.373457" T="0.126543"/>
      <pos A="0.25" C="0.373457" G="0.00308642" T="0.373457"/>
      <pos A="0.126543" C="0.496914" G="0.25" T="0.126543"/>
      <pos A="0.126543" C="0.25" G="0.311728" T="0.311728"/>
    </motif>
    <motif db="0" id="M123" alt="O123" length="40" nsites="8" evalue="1.3e-003">
      <pos A="0.25" C="0.496914" G="0.00308642" T="0.25"/>
      <pos A="0.496914" C="0.25" G="0.25" T="0.00308642"/>
      <pos A="0.00308642" C="0.25" G="0.743827" T="0.00308642"/>
      <pos A="0.743827" C="0.00308642" G="0.25" T="0.00308642"/>
      <pos A="0.00308642" C="0.00308642" G="0.743827" T="0.25"/>
      <pos A="0.496914" C="0.00308642" G="0.496914" T="0.00308642"/>
      <pos A="0.00308642" C="0.496914" G="0.496914" T="0.00308642"/>
      <pos A="0.00308642" C="0.25" G="0.00308642" T="0.743827"/>
      <pos A="0.00308642" C="0.25" G="0.00308642" T="0.743827"/>
      <pos A="0.496914" C="0.00308642" G="0.496914" T="0.00308642"/>
      <pos A="0.743827" C="0.00308642" G="0.00308642" T="0.25"/>
      <pos A="0.00308642" C="0.00308642" G="0.00308642" T="0.990741"/>
      <pos A="0.25" C="0.496914" G="0.25" T="0.00308642"/>
      <pos A="0.743827" C="0.00308642" G="0.25" T="0.00308642"/>
      <pos A="0.25" C="0.00308642" G="0.496914" T="0.25"/>
      <pos A="0.25" C="0.00308642" G="0.00308642" T="0.743827"/>
      <pos A="0.00308642" C="0.496914" G="0.00308642" T="0.496914"/>
      <pos A="0.496914" C="0.496914" G="0.00308642" T="0.00308642"/>
      <pos A="0.00308642" C="0.496914" G="0.25" T="0.25"/>
      <pos A="0.990741" C="0.00308642" G="0.00308642" T="0.00308642"/>
      <pos A="0.743827" C="0.25" G="0.00308642" T="0.00308642"/>
      <pos A="0.00308642" C="0.00308642" G="0.496914" T="0.496914"/>
      <pos A="0.00308642" C="0.25" G="0.743827" T="0.00308642"/>
      <pos A="0.00308642" C="0.00308642" G="0.743827" T="0.25"/>
      <pos A="0.00308642" C="0.496914" G="0.00308642" T="0.496914"/>
      <pos A="0.00308642" C="0.496914" G="0.496914" T="0.00308642"/>
      <pos A="0.25" C="0.00308642" G="0.496914" T="0.25"/>
      <pos A="0.00308642" C="0.00308642" G="0.743827" T="0.25"/>
      <pos A="0.25" C="0.00308642" G="0.496914" T="0.25"/>
      <pos A="0.743827" C="0.00308642" G="0.25" T="0.00308642"/>
      <pos A="0.496914" C="0.00308642" G="0.25" T="0.25"/>
      <pos A="0.496914" C="0.00308642" G="0.25" T="0.25"/>
      <pos A="0.496914" C="0.00308642" G="0.496914" T="0.00308642"/>
      <pos A="0.00308642" C="0.990741" G="0.00308642" T="0.00308642"/>
      <pos A="0.743827" C="0.25" G="0.00308642" T="0.00308642"/>
      <pos A="0.00308642" C="0.25" G="0.496914" T="0.25"/>
      <pos A="0.00308642" C="0.496914" G="0.00308642" T="0.496914"/>
      <pos A="0.25" C="0.00308642" G="0.25" T="0.496914"/>
      <pos A="0.00308642" C="0.25" G="0.743827" T="0.00308642"/>
      <pos A="0.25" C="0.00308642" G="0.00308642" T="0.743827"/>
    </motif>
    <motif db="0" id="M124" alt="O124" length="40" nsites="8" evalue="1.3e-003">
      <pos A="0.23872" C="0.374084" G="0.198612" T="0.188585"/>
      <pos A="0.223679" C="0.288854" G="0.0833017" T="0.404164"/>
      <pos A="0.213652" C="0.273814" G="0.23872" T="0.273814"/>
      <pos A="0.15349" C="0.35403" G="0.223679" T="0.268801"/>
      <pos A="0.0782884" C="0.198612" G="0.328962" T="0.394137"/>
      <pos A="0.364056" C="0.148477" G="0.35403" T="0.133437"/>
      <pos A="0.268801" C="0.168531" G="0.349016" T="0.213652"/>
      <pos A="0.283841" C="0.384111" G="0.173545" T="0.158504"/>
      <pos A="0.193598" C="0.313922" G="0.33899" T="0.15349"/>
      <pos A="0.25376" C="0.283841" G="0.118396" T="0.344003"/>
      <pos A="0.0682617" C="0.298881" G="0.419205" T="0.213652"/>
      <pos A="0.364056" C="0.168531" G="0.258773" T="0.208639"/>
      <pos A="0.258773" C="0.288854" G="0.193598" T="0.258773"/>
      <pos A="0.263787" C="0.203626" G="0.203626" T="0.328962"/>
      <pos A="0.333975" C="0.228692" G="0.349016" T="0.0883151"/>
      <pos A="0.323949" C="0.233707" G="0.203626" T="0.23872"/>
      <pos A="0.333975" C="0.303895" G="0.198612" T="0.163518"/>
      <pos A="0.173545" C="0.263787" G="0.268801" T="0.293868"/>
      <pos A="0.108369" C="0.36907" G="0.263787" T="0.258773"/>
      <pos A="0.323949" C="0.33899" G="0.168531" T="0.168531"/>
      <pos A="0.288854" C="0.248747" G="0.223679" T="0.23872"/>
      <pos A="0.23872" C="0.248747" G="0.168531" T="0.344003"/>
      <pos A="0.208639" C="0.248747" G="0.318935" T="0.223679"/>
      <pos A="0.288854" C="0.188585" G="0.203626" T="0.318935"/>
      <pos A="0.158504" C="0.203626" G="0.288854" T="0.349016"/>
      <pos A="0.213652" C="0.223679" G="0.364056" T="0.198612"/>
      <pos A="0.379097" C="0.163518" G="0.173545" T="0.283841"/>
      <pos A="0.243733" C="0.429232" G="0.15349" T="0.173545"/>
      <pos A="0.128424" C="0.258773" G="0.374084" T="0.23872"/>
      <pos A="0.213652" C="0.15349" G="0.399151" T="0.233707"/>
      <pos A="0.298881" C="0.163518" G="0.384111" T="0.15349"/>
      <pos A="0.318935" C="0.188585" G="0.218666" T="0.273814"/>
      <pos A="0.399151" C="0.218666" G="0.233707" T="0.148477"/>
      <pos A="0.404164" C="0.188585" G="0.228692" T="0.178558"/>
      <pos A="0.23872" C="0.213652" G="0.409178" T="0.13845"/>
      <pos A="0.103356" C="0.203626" G="0.273814" T="0.419205"/>
      <pos A="0.223679" C="0.384111" G="0.248747" T="0.143464"/>
      <pos A="0.23872" C="0.323949" G="0.123409" T="0.313922"/>
      <pos A="0.198612" C="0.399151" G="0.208639" T="0.193598"/>
      <pos A="0.25376" C="0.33899" G="0.183571" T="0.223679"/>
    </motif>
    <motif db="0" id="M125" alt="O125" length="40" nsites="8" evalue="1.3e-003">
      <pos A="0.411771" C="0.173372" G="0.071201" T="0.343657"/>
      <pos A="0.173372" C="0.173372" G="0.513942" T="0.139315"/>
      <pos A="0.00308642" C="0.207429" G="0.513942" T="0.275543"/>
      <pos A="0.071201" C="0.139315" G="0.445828" T="0.343657"/>
      <pos A="0.343657" C="0.173372" G="0.139315" T="0.343657"/>
      <pos A="0.173372" C="0.173372" G="0.343657" T="0.3096"/>
      <pos A="0.105257" C="0.139315" G="0.139315" T="0.616114"/>
      <pos A="0.343657" C="0.3096" G="0.173372" T="0.173372"/>
      <pos A="0.411771" C="0.241485" G="0.105257" T="0.241485"/>
      <pos A="0.105257" C="0.275543" G="0.377714" T="0.241485"/>
      <pos A="0.173372" C="0.105257" G="0.479885" T="0.241485"/>
      <pos A="0.411771" C="0.377714" G="0.071201" T="0.139315"/>
      <pos A="0.547999" C="0.139315" G="0.071201" T="0.241485"/>
      <pos A="0.275543" C="0.241485" G="0.411771" T="0.071201"/>
      <pos A="0.377714" C="0.207429" G="0.241485" T="0.173372"/>
      <pos A="0.3096" C="0.207429" G="0.343657" T="0.139315"/>
      <pos A="0.3096" C="0.207429" G="0.0371437" T="0.445828"/>
      <pos A="0.343657" C="0.343657" G="0.105257" T="0.207429"/>
      <pos A="0.173372" C="0.513942" G="0.00308642" T="0.3096"/>
      <pos A="0.173372" C="0.479885" G="0.139315" T="0.207429"/>
      <pos A="0.445828" C="0.071201" G="0.343657" T="0.139315"/>
      <pos A="0.207429" C="0.343657" G="0.377714" T="0.071201"/>
      <pos A="0.173372" C="0.275543" G="0.343657" T="0.207429"/>
      <pos A="0.479885" C="0.241485" G="0.139315" T="0.139315"/>
      <pos A="0.445828" C="0.207429" G="0.207429" T="0.139315"/>
      <pos A="0.3096" C="0.071201" G="0.411771" T="0.207429"/>
      <pos A="0.139315" C="0.173372" G="0.3096" T="0.377714"/>
      <pos A="0.377714" C="0.241485" G="0.139315" T="0.241485"/>
      <pos A="0.343657" C="0.547999" G="0.071201" T="0.0371437"/>
      <pos A="0.275543" C="0.343657" G="0.173372" T="0.207429"/>
      <pos A="0.3096" C="0.173372" G="0.241485" T="0.275543"/>
      <pos A="0.377714" C="0.275543" G="0.173372" T="0.173372"/>
      <pos A="0.377714" C="0.105257" G="0.241485" T="0.275543"/>
      <pos A="0.207429" C="0.105257" G="0.582056" T="0.105257"/>
      <pos A="0.173372" C="0.3096" G="0.343657" T="0.173372"/>
      <pos A="0.0371437" C="0.275543" G="0.071201" T="0.616114"/>
      <pos A="0.343657" C="0.241485" G="0.105257" T="0.3096"/>
      <pos A="0.139315" C="0.275543" G="0.377714" T="0.207429"/>
      <pos A="0.139315" C="0.139315" G="0.479885" T="0.241485"/>
      <pos A="0.071201" C="0.105257" G="0.377714" T="0.445828"/>
    </motif>
    <motif db="0" id="M126" alt="O126" length="40" nsites="8" evalue="1.3e-003">
      <pos A="0.00308642" C="0.126543" G="0.373457" T="0.496914"/>
      <pos A="0.126543" C="0.496914" G="0.126543" T="0.25"/>
      <pos A="0.126543" C="0.496914" G="0.25" T="0.126543"/>
      <pos A="0.00308642" C="0.496914" G="0.126543" T="0.373457"/>
      <pos A="0.25" C="0.496914" G="0.126543" T="0.126543"/>
      <pos A="0.496914" C="0.373457" G="0.126543" T="0.00308642"/>
      <pos A="0.25" C="0.373457" G="0.00308642" T="0.373457"/>
      <pos A="0.00308642" C="0.743827" G="0.00308642" T="0.25"/>
      <pos A="0.496914" C="0.126543" G="0.126543" T="0.25"/>
      <pos A="0.25" C="0.496914" G="0.25" T="0.00308642"/>
      <pos A="0.373457" C="0.496914" G="0.126543" T="0.00308642"/>
      <pos A="0.62037" C="0.25" G="0.126543" T="0.00308642"/>
      <pos A="0.00308642" C="0.25" G="0.25" T="0.496914"/>
      <pos A="0.126543" C="0.126543" G="0.25" T="0.496914"/>
      <pos A="0.126543" C="0.00308642" G="0.743827" T="0.126543"/>
      <pos A="0.00308642" C="0.373457" G="0.25" T="0.373457"/>
      <pos A="0.743827" C="0.00308642" G="0.126543" T="0.126543"/>
      <pos A="0.373457" C="0.00308642" G="0.496914" T="0.126543"/>
      <pos A="0.126543" C="0.373457" G="0.126543" T="0.373457"/>
      <pos A="0.126543" C="0.496914" G="0.373457" T="0.00308642"/>
      <pos A="0.496914" C="0.00308642" G="0.00308642" T="0.496914"/>
      <pos A="0.00308642" C="0.25" G="0.25" T="0.496914"/>
      <pos A="0.373457" C="0.126543" G="0.373457" T="0.126543"/>
      <pos A="0.62037" C="0.126543" G="0.126543" T="0.126543"/>
      <pos A="0.373457" C="0.00308642" G="0.62037" T="0.00308642"/>
      <pos A="0.373457" C="0.126543" G="0.00308642" T="0.496914"/>
      <pos A="0.496914" C="0.126543" G="0.126543" T="0.25"/>
      <pos A="0.25" C="0.25" G="0.25" T="0.25"/>
      <pos A="0.00308642" C="0.867284" G="0.126543" T="0.00308642"/>
      <pos A="0.496914" C="0.126543" G="0.373457" T="0.00308642"/>
      <pos A="0.373457" C="0.25" G="0.25" T="0.126543"/>
      <pos A="0.126543" C="0.496914" G="0.25" T="0.126543"/>
      <pos A="0.373457" C="0.00308642" G="0.373457" T="0.25"/>
      <pos A="0.62037" C="0.25" G="0.126543" T="0.00308642"/>
      <pos A="0.496914" C="0.373457" G="0.00308642" T="0.126543"/>
      <pos A="0.25" C="0.126543" G="0.00308642" T="0.62037"/>
      <pos A="0.25" C="0.126543" G="0.496914" T="0.126543"/>
      <pos A="0.126543" C="0.25" G="0.496914" T="0.126543"/>
      <pos A="0.00308642" C="0.25" G="0.496914" T="0.25"/>
      <pos A="0.25" C="0.373457" G="0.373457" T="0.00308642"/>
    </motif>
    <motif db="0" id="M127" alt="O127" length="40" nsites="8" evalue="1.3e-003">
      <pos A="0.288854" C="0.303895" G="0.178558" T="0.228692"/>
      <pos A="0.23872" C="0.278828" G="0.248747" T="0.233707"/>
      <pos A="0.293868" C="0.158504" G="0.188585" T="0.359043"/>
      <pos A="0.318935" C="0.23872" G="0.193598" T="0.248747"/>
      <pos A="0.25376" C="0.123409" G="0.359043" T="0.263787"/>
      <pos A="0.108369" C="0.51446" G="0.328962" T="0.0482074"/>
      <pos A="0.168531" C="0.243733" G="0.15349" T="0.434245"/>
      <pos A="0.263787" C="0.414192" G="0.278828" T="0.0431941"/>
      <pos A="0.258773" C="0.163518" G="0.268801" T="0.308909"/>
      <pos A="0.228692" C="0.349016" G="0.213652" T="0.208639"/>
      <pos A="0.193598" C="0.35403" G="0.23872" T="0.213652"/>
      <pos A="0.323949" C="0.374084" G="0.0281541" T="0.273814"/>
      <pos A="0.35403" C="0.223679" G="0.278828" T="0.143464"/>
      <pos A="0.374084" C="0.203626" G="0.223679" T="0.198612"/>
      <pos A="0.228692" C="0.273814" G="0.263787" T="0.233707"/>
      <pos A="0.223679" C="0.303895" G="0.288854" T="0.183571"/>
      <pos A="0.228692" C="0.273814" G="0.298881" T="0.198612"/>
      <pos A="0.283841" C="0.128424" G="0.213652" T="0.374084"/>
      <pos A="0.303895" C="0.143464" G="0.333975" T="0.218666"/>
      <pos A="0.0983427" C="0.243733" G="0.359043" T="0.298881"/>
      <pos A="0.258773" C="0.148477" G="0.273814" T="0.318935"/>
      <pos A="0.298881" C="0.118396" G="0.223679" T="0.359043"/>
      <pos A="0.293868" C="0.15349" G="0.318935" T="0.233707"/>
      <pos A="0.328962" C="0.278828" G="0.23872" T="0.15349"/>
      <pos A="0.288854" C="0.283841" G="0.148477" T="0.278828"/>
      <pos A="0.198612" C="0.283841" G="0.293868" T="0.223679"/>
      <pos A="0.198612" C="0.198612" G="0.313922" T="0.288854"/>
      <pos A="0.248747" C="0.278828" G="0.213652" T="0.258773"/>
      <pos A="0.293868" C="0.233707" G="0.298881" T="0.173545"/>
      <pos A="0.439258" C="0.193598" G="0.118396" T="0.248747"/>
      <pos A="0.233707" C="0.278828" G="0.0983427" T="0.389124"/>
      <pos A="0.128424" C="0.454299" G="0.228692" T="0.188585"/>
      <pos A="0.248747" C="0.263787" G="0.248747" T="0.23872"/>
      <pos A="0.213652" C="0.323949" G="0.283841" T="0.178558"/>
      <pos A="0.263787" C="0.15349" G="0.344003" T="0.23872"/>
      <pos A="0.158504" C="0.258773" G="0.333975" T="0.248747"/>
      <pos A="0.303895" C="0.328962" G="0.203626" T="0.163518"/>
      <pos A="0.148477" C="0.288854" G="0.359043" T="0.203626"/>
      <pos A="0.213652" C="0.25376" G="0.33899" T="0.193598"/>
      <pos A="0.268801" C="0.288854" G="0.243733" T="0.198612"/>
    </motif>
    <motif db="0" id="M13" alt="O13" length="40" nsites="8" evalue="1.3e-003">
      <pos A="0.261396" C="0.231006" G="0.322175" T="0.185422"/>
      <pos A="0.231006" C="0.534901" G="0.109449" T="0.124644"/>
      <pos A="0.215812" C="0.458926" G="0.30698" T="0.0182815"/>
      <pos A="0.246201" C="0.367759" G="0.231006" T="0.155033"/>
      <pos A="0.246201" C="0.109449" G="0.367759" T="0.276591"/>
      <pos A="0.124644" C="0.413343" G="0.30698" T="0.155033"/>
      <pos A="0.170228" C="0.170228" G="0.185422" T="0.474121"/>
      <pos A="0.170228" C="0.170228" G="0.382953" T="0.276591"/>
      <pos A="0.382953" C="0.291786" G="0.109449" T="0.215812"/>
      <pos A="0.124644" C="0.382953" G="0.443732" T="0.0486706"/>
      <pos A="0.215812" C="0.139839" G="0.413343" T="0.231006"/>
      <pos A="0.170228" C="0.276591" G="0.276591" T="0.276591"/>
      <pos A="0.489317" C="0.276591" G="0.109449" T="0.124644"/>
      <pos A="0.291786" C="0.215812" G="0.367759" T="0.124644"/>
      <pos A="0.155033" C="0.124644" G="0.322175" T="0.398148"/>
      <pos A="0.124644" C="0.185422" G="0.489317" T="0.200617"/>
      <pos A="0.124644" C="0.519706" G="0.215812" T="0.139839"/>
      <pos A="0.0638647" C="0.322175" G="0.413343" T="0.200617"/>
      <pos A="0.0790598" C="0.382953" G="0.231006" T="0.30698"/>
      <pos A="0.200617" C="0.231006" G="0.33737" T="0.231006"/>
      <pos A="0.33737" C="0.109449" G="0.367759" T="0.185422"/>
      <pos A="0.170228" C="0.519706" G="0.215812" T="0.0942548"/>
      <pos A="0.276591" C="0.322175" G="0.276591" T="0.124644"/>
      <pos A="0.155033" C="0.367759" G="0.367759" T="0.109449"/>
      <pos A="0.185422" C="0.33737" G="0.246201" T="0.231006"/>
      <pos A="0.124644" C="0.382953" G="0.322175" T="0.170228"/>
      <pos A="0.170228" C="0.200617" G="0.215812" T="0.413343"/>
      <pos A="0.185422" C="0.413343" G="0.291786" T="0.109449"/>
      <pos A="0.291786" C="0.215812" G="0.261396" T="0.231006"/>
      <pos A="0.261396" C="0.200617" G="0.231006" T="0.30698"/>
      <pos A="0.170228" C="0.291786" G="0.291786" T="0.246201"/>
      <pos A="0.413343" C="0.109449" G="0.322175" T="0.155033"/>
      <pos A="0.519706" C="0.0942548" G="0.231006" T="0.155033"/>
      <pos A="0.276591" C="0.276591" G="0.428537" T="0.0182815"/>
      <pos A="0.474121" C="0.352564" G="0.0334756" T="0.139839"/>
      <pos A="0.0942548" C="0.170228" G="0.215812" T="0.519706"/>
      <pos A="0.124644" C="0.33737" G="0.30698" T="0.231006"/>
      <pos A="0.215812" C="0.291786" G="0.109449" T="0.382953"/>
      <pos A="0.261396" C="0.398148" G="0.185422" T="0.155033"/>
      <pos A="0.413343" C="0.139839" G="0.246201" T="0.200617"/>
    </motif>
    <motif db="0" id="M14" alt="O14" length="40" nsites="8" evalue="1.3e-003">
      <pos A="0.278828" C="0.243733" G="0.13845" T="0.33899"/>
      <pos A="0.0883151" C="0.454299" G="0.323949" T="0.133437"/>
      <pos A="0.419205" C="0.0883151" G="0.178558" T="0.313922"/>
      <pos A="0.25376" C="0.168531" G="0.288854" T="0.288854"/>
      <pos A="0.173545" C="0.248747" G="0.298881" T="0.278828"/>
      <pos A="0.233707" C="0.25376" G="0.258773" T="0.25376"/>
      <pos A="0.163518" C="0.349016" G="0.263787" T="0.223679"/>
      <pos A="0.364056" C="0.35403" G="0.158504" T="0.123409"/>
      <pos A="0.303895" C="0.223679" G="0.183571" T="0.288854"/>
      <pos A="0.223679" C="0.313922" G="0.208639" T="0.25376"/>
      <pos A="0.228692" C="0.333975" G="0.213652" T="0.223679"/>
      <pos A="0.308909" C="0.228692" G="0.273814" T="0.188585"/>
      <pos A="0.203626" C="0.193598" G="0.33899" T="0.263787"/>
      <pos A="0.243733" C="0.143464" G="0.49942" T="0.113383"/>
      <pos A="0.273814" C="0.308909" G="0.158504" T="0.258773"/>
      <pos A="0.203626" C="0.35403" G="0.198612" T="0.243733"/>
      <pos A="0.33899" C="0.13845" G="0.25376" T="0.268801"/>
      <pos A="0.25376" C="0.263787" G="0.233707" T="0.248747"/>
      <pos A="0.318935" C="0.273814" G="0.25376" T="0.15349"/>
      <pos A="0.23872" C="0.213652" G="0.248747" T="0.298881"/>
      <pos A="0.183571" C="0.313922" G="0.233707" T="0.268801"/>
      <pos A="0.133437" C="0.36907" G="0.203626" T="0.293868"/>
      <pos A="0.303895" C="0.113383" G="0.23872" T="0.344003"/>
      <pos A="0.328962" C="0.158504" G="0.444273" T="0.0682617"/>
      <pos A="0.36907" C="0.208639" G="0.233707" T="0.188585"/>
      <pos A="0.158504" C="0.303895" G="0.278828" T="0.258773"/>
      <pos A="0.188585" C="0.323949" G="0.193598" T="0.293868"/>
      <pos A="0.349016" C="0.233707" G="0.143464" T="0.273814"/>
      <pos A="0.203626" C="0.283841" G="0.288854" T="0.223679"/>
      <pos A="0.263787" C="0.133437" G="0.223679" T="0.379097"/>
      <pos A="0.188585" C="0.248747" G="0.394137" T="0.168531"/>
      <pos A="0.303895" C="0.23872" G="0.248747" T="0.208639"/>
      <pos A="0.108369" C="0.33899" G="0.328962" T="0.223679"/>
      <pos A="0.13845" C="0.303895" G="0.203626" T="0.35403"/>
      <pos A="0.23872" C="0.389124" G="0.113383" T="0.258773"/>
      <pos A="0.404164" C="0.278828" G="0.198612" T="0.118396"/>
      <pos A="0.364056" C="0.298881" G="0.203626" T="0.133437"/>
      <pos A="0.183571" C="0.298881" G="0.308909" T="0.208639"/>
      <pos A="0.248747" C="0.248747" G="0.23872" T="0.263787"/>
      <pos A="0.364056" C="0.123409" G="0.283841" T="0.228692"/>
    </motif>
    <motif db="0" id="M15" alt="O15" length="40" nsites="8" evalue="1.3e-003">
      <pos A="0.178558" C="0.323949" G="0.193598" T="0.303895"/>
      <pos A="0.364056" C="0.223679" G="0.268801" T="0.143464"/>
      <pos A="0.374084" C="0.25376" G="0.288854" T="0.0833017"/>
      <pos A="0.333975" C="0.248747" G="0.258773" T="0.158504"/>
      <pos A="0.439258" C="0.0482074" G="0.308909" T="0.203626"/>
      <pos A="0.273814" C="0.36907" G="0.118396" T="0.23872"/>
      <pos A="0.143464" C="0.328962" G="0.268801" T="0.258773"/>
      <pos A="0.193598" C="0.25376" G="0.163518" T="0.389124"/>
      <pos A="0.193598" C="0.349016" G="0.273814" T="0.183571"/>
      <pos A="0.13845" C="0.118396" G="0.379097" T="0.364056"/>
      <pos A="0.118396" C="0.173545" G="0.48438" T="0.223679"/>
      <pos A="0.223679" C="0.233707" G="0.198612" T="0.344003"/>
      <pos A="0.208639" C="0.258773" G="0.218666" T="0.313922"/>
      <pos A="0.248747" C="0.298881" G="0.0883151" T="0.364056"/>
      <pos A="0.0682617" C="0.233707" G="0.283841" T="0.414192"/>
      <pos A="0.178558" C="0.359043" G="0.25376" T="0.208639"/>
      <pos A="0.449286" C="0.333975" G="0.0131131" T="0.203626"/>
      <pos A="0.313922" C="0.188585" G="0.308909" T="0.188585"/>
      <pos A="0.323949" C="0.293868" G="0.25376" T="0.128424"/>
      <pos A="0.233707" C="0.173545" G="0.278828" T="0.313922"/>
      <pos A="0.243733" C="0.203626" G="0.273814" T="0.278828"/>
      <pos A="0.233707" C="0.303895" G="0.333975" T="0.128424"/>
      <pos A="0.303895" C="0.143464" G="0.33899" T="0.213652"/>
      <pos A="0.128424" C="0.278828" G="0.344003" T="0.248747"/>
      <pos A="0.333975" C="0.278828" G="0.128424" T="0.258773"/>
      <pos A="0.35403" C="0.25376" G="0.23872" T="0.15349"/>
      <pos A="0.248747" C="0.25376" G="0.318935" T="0.178558"/>
      <pos A="0.233707" C="0.303895" G="0.258773" T="0.203626"/>
      <pos A="0.308909" C="0.243733" G="0.228692" T="0.218666"/>
      <pos A="0.173545" C="0.404164" G="0.148477" T="0.273814"/>
      <pos A="0.389124" C="0.288854" G="0.158504" T="0.163518"/>
      <pos A="0.303895" C="0.113383" G="0.323949" T="0.258773"/>
      <pos A="0.23872" C="0.248747" G="0.258773" T="0.25376"/>
      <pos A="0.278828" C="0.113383" G="0.33899" T="0.268801"/>
      <pos A="0.313922" C="0.223679" G="0.308909" T="0.15349"/>
      <pos A="0.198612" C="0.233707" G="0.308909" T="0.258773"/>
      <pos A="0.173545" C="0.349016" G="0.278828" T="0.198612"/>
      <pos A="0.323949" C="0.228692" G="0.223679" T="0.223679"/>
      <pos A="0.203626" C="0.35403" G="0.218666" T="0.223679"/>
      <pos A="0.13845" C="0.318935" G="0.198612" T="0.344003"/>
    </motif>
    <motif db="0" id="M16" alt="O16" length="40" nsites="8" evalue="1.3e-003">
      <pos A="0.426366" C="0.14418" G="0.426366" T="0.00308642"/>
      <pos A="0.00308642" C="0.14418" G="0.708554" T="0.14418"/>
      <pos A="0.00308642" C="0.14418" G="0.708554" T="0.14418"/>
      <pos A="0.567461" C="0.285273" G="0.00308642" T="0.14418"/>
      <pos A="0.14418" C="0.285273" G="0.285273" T="0.285273"/>
      <pos A="0.14418" C="0.285273" G="0.00308642" T="0.567461"/>
      <pos A="0.567461" C="0.14418" G="0.14418" T="0.14418"/>
      <pos A="0.285273" C="0.708554" G="0.00308642" T="0.00308642"/>
      <pos A="0.426366" C="0.00308642" G="0.567461" T="0.00308642"/>
      <pos A="0.14418" C="0.567461" G="0.14418" T="0.14418"/>
      <pos A="0.708554" C="0.00308642" G="0.14418" T="0.14418"/>
      <pos A="0.00308642" C="0.426366" G="0.567461" T="0.00308642"/>
      <pos A="0.285273" C="0.00308642" G="0.285273" T="0.426366"/>
      <pos A="0.285273" C="0.285273" G="0.00308642" T="0.426366"/>
      <pos A="0.426366" C="0.14418" G="0.426366" T="0.00308642"/>
      <pos A="0.567461" C="0.00308642" G="0.285273" T="0.14418"/>
      <pos A="0.00308642" C="0.426366" G="0.567461" T="0.00308642"/>
      <pos A="0.00308642" C="0.567461" G="0.426366" T="0.00308642"/>
      <pos A="0.14418" C="0.285273" G="0.285273" T="0.285273"/>
      <pos A="0.708554" C="0.00308642" G="0.285273" T="0.00308642"/>
      <pos A="0.426366" C="0.00308642" G="0.00308642" T="0.567461"/>
      <pos A="0.285273" C="0.285273" G="0.426366" T="0.00308642"/>
      <pos A="0.285273" C="0.14418" G="0.285273" T="0.285273"/>
      <pos A="0.285273" C="0.14418" G="0.426366" T="0.14418"/>
      <pos A="0.00308642" C="0.00308642" G="0.708554" T="0.285273"/>
      <pos A="0.285273" C="0.426366" G="0.285273" T="0.00308642"/>
      <pos A="0.14418" C="0.849647" G="0.00308642" T="0.00308642"/>
      <pos A="0.00308642" C="0.567461" G="0.426366" T="0.00308642"/>
      <pos A="0.00308642" C="0.285273" G="0.14418" T="0.567461"/>
      <pos A="0.285273" C="0.426366" G="0.285273" T="0.00308642"/>
      <pos A="0.14418" C="0.567461" G="0.285273" T="0.00308642"/>
      <pos A="0.14418" C="0.849647" G="0.00308642" T="0.00308642"/>
      <pos A="0.14418" C="0.14418" G="0.567461" T="0.14418"/>
      <pos A="0.567461" C="0.14418" G="0.14418" T="0.14418"/>
      <pos A="0.285273" C="0.14418" G="0.285273" T="0.285273"/>
      <pos A="0.285273" C="0.00308642" G="0.708554" T="0.00308642"/>
      <pos A="0.285273" C="0.426366" G="0.14418" T="0.14418"/>
      <pos A="0.00308642" C="0.285273" G="0.426366" T="0.285273"/>
      <pos A="0.426366" C="0.285273" G="0.14418" T="0.14418"/>
      <pos A="0.00308642" C="0.14418" G="0.00308642" T="0.849647"/>
    </motif>
    <motif db="0" id="M17" alt="O17" length="40" nsites="8" evalue="1.3e-003">
      <pos A="0.104384" C="0.357629" G="0.357629" T="0.180358"/>
      <pos A="0.104384" C="0.332304" G="0.180358" T="0.382953"/>
      <pos A="0.357629" C="0.104384" G="0.332304" T="0.205682"/>
      <pos A="0.205682" C="0.458926" G="0.155033" T="0.180358"/>
      <pos A="0.0537353" C="0.357629" G="0.205682" T="0.382953"/>
      <pos A="0.0284109" C="0.484251" G="0.180358" T="0.30698"/>
      <pos A="0.104384" C="0.155033" G="0.30698" T="0.433602"/>
      <pos A="0.0284109" C="0.357629" G="0.433602" T="0.180358"/>
      <pos A="0.104384" C="0.433602" G="0.180358" T="0.281655"/>
      <pos A="0.0284109" C="0.737496" G="0.0284109" T="0.205682"/>
      <pos A="0.256331" C="0.256331" G="0.382953" T="0.104384"/>
      <pos A="0.281655" C="0.256331" G="0.408278" T="0.0537353"/>
      <pos A="0.0537353" C="0.382953" G="0.231006" T="0.332304"/>
      <pos A="0.281655" C="0.281655" G="0.256331" T="0.180358"/>
      <pos A="0.256331" C="0.129709" G="0.155033" T="0.458926"/>
      <pos A="0.00308642" C="0.256331" G="0.205682" T="0.534901"/>
      <pos A="0.205682" C="0.256331" G="0.155033" T="0.382953"/>
      <pos A="0.129709" C="0.332304" G="0.256331" T="0.281655"/>
      <pos A="0.357629" C="0.0790598" G="0.231006" T="0.332304"/>
      <pos A="0.129709" C="0.231006" G="0.458926" T="0.180358"/>
      <pos A="0.458926" C="0.0537353" G="0.332304" T="0.155033"/>
      <pos A="0.357629" C="0.231006" G="0.256331" T="0.155033"/>
      <pos A="0.155033" C="0.332304" G="0.180358" T="0.332304"/>
      <pos A="0.180358" C="0.155033" G="0.484251" T="0.180358"/>
      <pos A="0.256331" C="0.205682" G="0.382953" T="0.155033"/>
      <pos A="0.281655" C="0.382953" G="0.0284109" T="0.30698"/>
      <pos A="0.104384" C="0.332304" G="0.382953" T="0.180358"/>
      <pos A="0.0537353" C="0.408278" G="0.231006" T="0.30698"/>
      <pos A="0.180358" C="0.129709" G="0.281655" T="0.408278"/>
      <pos A="0.382953" C="0.281655" G="0.180358" T="0.155033"/>
      <pos A="0.560225" C="0.129709" G="0.104384" T="0.205682"/>
      <pos A="0.0284109" C="0.382953" G="0.458926" T="0.129709"/>
      <pos A="0.180358" C="0.30698" G="0.205682" T="0.30698"/>
      <pos A="0.256331" C="0.231006" G="0.382953" T="0.129709"/>
      <pos A="0.433602" C="0.180358" G="0.332304" T="0.0537353"/>
      <pos A="0.0537353" C="0.231006" G="0.560225" T="0.155033"/>
      <pos A="0.30698" C="0.129709" G="0.484251" T="0.0790598"/>
      <pos A="0.129709" C="0.433602" G="0.129709" T="0.30698"/>
      <pos A="0.180358" C="0.256331" G="0.129709" T="0.433602"/>
      <pos A="0.180358" C="0.534901" G="0.155033" T="0.129709"/>
    </motif>
    <motif db="0" id="M18" alt="O18" length="40" nsites="8" evalue="1.3e-003">
      <pos A="0.25376" C="0.293868" G="0.188585" T="0.263787"/>
      <pos A="0.0782884" C="0.464326" G="0.188585" T="0.268801"/>
      <pos A="0.36907" C="0.133437" G="0.148477" T="0.349016"/>
      <pos A="0.223679" C="0.36907" G="0.303895" T="0.103356"/>
      <pos A="0.248747" C="0.248747" G="0.243733" T="0.258773"/>
      <pos A="0.23872" C="0.228692" G="0.233707" T="0.298881"/>
      <pos A="0.283841" C="0.273814" G="0.313922" T="0.128424"/>
      <pos A="0.198612" C="0.208639" G="0.313922" T="0.278828"/>
      <pos A="0.25376" C="0.158504" G="0.298881" T="0.288854"/>
      <pos A="0.193598" C="0.308909" G="0.273814" T="0.223679"/>
      <pos A="0.243733" C="0.243733" G="0.303895" T="0.208639"/>
      <pos A="0.218666" C="0.243733" G="0.318935" T="0.218666"/>
      <pos A="0.33899" C="0.188585" G="0.103356" T="0.36907"/>
      <pos A="0.268801" C="0.384111" G="0.133437" T="0.213652"/>
      <pos A="0.323949" C="0.178558" G="0.303895" T="0.193598"/>
      <pos A="0.223679" C="0.474353" G="0.133437" T="0.168531"/>
      <pos A="0.258773" C="0.328962" G="0.288854" T="0.123409"/>
      <pos A="0.364056" C="0.0883151" G="0.308909" T="0.23872"/>
      <pos A="0.183571" C="0.263787" G="0.288854" T="0.263787"/>
      <pos A="0.203626" C="0.36907" G="0.233707" T="0.193598"/>
      <pos A="0.198612" C="0.308909" G="0.213652" T="0.278828"/>
      <pos A="0.25376" C="0.243733" G="0.128424" T="0.374084"/>
      <pos A="0.349016" C="0.213652" G="0.23872" T="0.198612"/>
      <pos A="0.344003" C="0.213652" G="0.25376" T="0.188585"/>
      <pos A="0.233707" C="0.283841" G="0.248747" T="0.233707"/>
      <pos A="0.143464" C="0.364056" G="0.283841" T="0.208639"/>
      <pos A="0.168531" C="0.243733" G="0.248747" T="0.33899"/>
      <pos A="0.213652" C="0.163518" G="0.318935" T="0.303895"/>
      <pos A="0.248747" C="0.133437" G="0.258773" T="0.359043"/>
      <pos A="0.308909" C="0.303895" G="0.243733" T="0.143464"/>
      <pos A="0.414192" C="0.223679" G="0.168531" T="0.193598"/>
      <pos A="0.108369" C="0.173545" G="0.429232" T="0.288854"/>
      <pos A="0.23872" C="0.163518" G="0.158504" T="0.439258"/>
      <pos A="0.203626" C="0.243733" G="0.429232" T="0.123409"/>
      <pos A="0.344003" C="0.228692" G="0.203626" T="0.223679"/>
      <pos A="0.198612" C="0.23872" G="0.429232" T="0.133437"/>
      <pos A="0.228692" C="0.288854" G="0.198612" T="0.283841"/>
      <pos A="0.258773" C="0.419205" G="0.168531" T="0.15349"/>
      <pos A="0.198612" C="0.36907" G="0.283841" T="0.148477"/>
      <pos A="0.173545" C="0.399151" G="0.213652" T="0.213652"/>
    </motif>
    <motif db="0" id="M19" alt="O19" length="40" nsites="8" evalue="1.3e-003">
      <pos A="0.426366" C="0.285273" G="0.172399" T="0.115961"/>
      <pos A="0.115961" C="0.228836" G="0.341711" T="0.313492"/>
      <pos A="0.257055" C="0.172399" G="0.200617" T="0.36993"/>
      <pos A="0.172399" C="0.567461" G="0.14418" T="0.115961"/>
      <pos A="0.398148" C="0.14418" G="0.115961" T="0.341711"/>
      <pos A="0.285273" C="0.172399" G="0.398148" T="0.14418"/>
      <pos A="0.228836" C="0.482804" G="0.257055" T="0.0313047"/>
      <pos A="0.285273" C="0.36993" G="0.172399" T="0.172399"/>
      <pos A="0.059524" C="0.567461" G="0.341711" T="0.0313047"/>
      <pos A="0.285273" C="0.115961" G="0.14418" T="0.454586"/>
      <pos A="0.0877422" C="0.313492" G="0.257055" T="0.341711"/>
      <pos A="0.511023" C="0.0877422" G="0.172399" T="0.228836"/>
      <pos A="0.059524" C="0.115961" G="0.285273" T="0.539241"/>
      <pos A="0.059524" C="0.200617" G="0.313492" T="0.426366"/>
      <pos A="0.454586" C="0.200617" G="0.257055" T="0.0877422"/>
      <pos A="0.313492" C="0.228836" G="0.200617" T="0.257055"/>
      <pos A="0.0313047" C="0.257055" G="0.539241" T="0.172399"/>
      <pos A="0.172399" C="0.172399" G="0.285273" T="0.36993"/>
      <pos A="0.257055" C="0.36993" G="0.257055" T="0.115961"/>
      <pos A="0.200617" C="0.14418" G="0.228836" T="0.426366"/>
      <pos A="0.172399" C="0.14418" G="0.285273" T="0.398148"/>
      <pos A="0.0877422" C="0.285273" G="0.313492" T="0.313492"/>
      <pos A="0.14418" C="0.398148" G="0.257055" T="0.200617"/>
      <pos A="0.36993" C="0.313492" G="0.14418" T="0.172399"/>
      <pos A="0.285273" C="0.313492" G="0.115961" T="0.285273"/>
      <pos A="0.257055" C="0.200617" G="0.398148" T="0.14418"/>
      <pos A="0.14418" C="0.0877422" G="0.398148" T="0.36993"/>
      <pos A="0.228836" C="0.539241" G="0.14418" T="0.0877422"/>
      <pos A="0.257055" C="0.228836" G="0.0313047" T="0.482804"/>
      <pos A="0.14418" C="0.172399" G="0.398148" T="0.285273"/>
      <pos A="0.285273" C="0.426366" G="0.172399" T="0.115961"/>
      <pos A="0.0313047" C="0.398148" G="0.482804" T="0.0877422"/>
      <pos A="0.172399" C="0.228836" G="0.454586" T="0.14418"/>
      <pos A="0.228836" C="0.398148" G="0.200617" T="0.172399"/>
      <pos A="0.115961" C="0.511023" G="0.228836" T="0.14418"/>
      <pos A="0.285273" C="0.115961" G="0.285273" T="0.313492"/>
      <pos A="0.398148" C="0.059524" G="0.341711" T="0.200617"/>
      <pos A="0.0877422" C="0.482804" G="0.200617" T="0.228836"/>
      <pos A="0.341711" C="0.341711" G="0.285273" T="0.0313047"/>
      <pos A="0.115961" C="0.285273" G="0.341711" T="0.257055"/>
    </motif>
    <motif db="0" id="M2" alt="O2" length="40" nsites="8" evalue="1.3e-003">
      <pos A="0.344003" C="0.228692" G="0.273814" T="0.15349"/>
      <pos A="0.23872" C="0.328962" G="0.188585" T="0.243733"/>
      <pos A="0.193598" C="0.333975" G="0.188585" T="0.283841"/>
      <pos A="0.318935" C="0.223679" G="0.183571" T="0.273814"/>
      <pos A="0.203626" C="0.218666" G="0.35403" T="0.223679"/>
      <pos A="0.288854" C="0.228692" G="0.33899" T="0.143464"/>
      <pos A="0.233707" C="0.193598" G="0.193598" T="0.379097"/>
      <pos A="0.163518" C="0.263787" G="0.258773" T="0.313922"/>
      <pos A="0.323949" C="0.318935" G="0.148477" T="0.208639"/>
      <pos A="0.15349" C="0.303895" G="0.248747" T="0.293868"/>
      <pos A="0.273814" C="0.218666" G="0.233707" T="0.273814"/>
      <pos A="0.158504" C="0.424218" G="0.308909" T="0.108369"/>
      <pos A="0.178558" C="0.293868" G="0.193598" T="0.333975"/>
      <pos A="0.283841" C="0.143464" G="0.313922" T="0.258773"/>
      <pos A="0.218666" C="0.394137" G="0.278828" T="0.108369"/>
      <pos A="0.469339" C="0.148477" G="0.198612" T="0.183571"/>
      <pos A="0.288854" C="0.218666" G="0.258773" T="0.233707"/>
      <pos A="0.33899" C="0.268801" G="0.168531" T="0.223679"/>
      <pos A="0.173545" C="0.213652" G="0.409178" T="0.203626"/>
      <pos A="0.243733" C="0.13845" G="0.323949" T="0.293868"/>
      <pos A="0.15349" C="0.25376" G="0.359043" T="0.233707"/>
      <pos A="0.288854" C="0.328962" G="0.15349" T="0.228692"/>
      <pos A="0.333975" C="0.228692" G="0.233707" T="0.203626"/>
      <pos A="0.193598" C="0.213652" G="0.293868" T="0.298881"/>
      <pos A="0.288854" C="0.178558" G="0.228692" T="0.303895"/>
      <pos A="0.143464" C="0.288854" G="0.233707" T="0.333975"/>
      <pos A="0.288854" C="0.494407" G="0.0732751" T="0.143464"/>
      <pos A="0.328962" C="0.359043" G="0.0532207" T="0.258773"/>
      <pos A="0.158504" C="0.228692" G="0.404164" T="0.208639"/>
      <pos A="0.173545" C="0.243733" G="0.288854" T="0.293868"/>
      <pos A="0.419205" C="0.163518" G="0.128424" T="0.288854"/>
      <pos A="0.344003" C="0.233707" G="0.344003" T="0.0782884"/>
      <pos A="0.308909" C="0.128424" G="0.273814" T="0.288854"/>
      <pos A="0.118396" C="0.414192" G="0.233707" T="0.233707"/>
      <pos A="0.178558" C="0.293868" G="0.23872" T="0.288854"/>
      <pos A="0.25376" C="0.123409" G="0.293868" T="0.328962"/>
      <pos A="0.148477" C="0.268801" G="0.318935" T="0.263787"/>
      <pos A="0.379097" C="0.313922" G="0.143464" T="0.163518"/>
      <pos A="0.374084" C="0.243733" G="0.228692" T="0.15349"/>
      <pos A="0.168531" C="0.318935" G="0.379097" T="0.133437"/>
    </motif>
    <motif db="0" id="M21" alt="O21" length="40" nsites="8" evalue="1.3e-003">
      <pos A="0.14418" C="0.14418" G="0.14418" T="0.567461"/>
      <pos A="0.14418" C="0.14418" G="0.567461" T="0.14418"/>
      <pos A="0.00308642" C="0.14418" G="0.849647" T="0.00308642"/>
      <pos A="0.00308642" C="0.285273" G="0.00308642" T="0.708554"/>
      <pos A="0.285273" C="0.567461" G="0.14418" T="0.00308642"/>
      <pos A="0.00308642" C="0.708554" G="0.285273" T="0.00308642"/>
      <pos A="0.426366" C="0.00308642" G="0.14418" T="0.426366"/>
      <pos A="0.14418" C="0.14418" G="0.426366" T="0.285273"/>
      <pos A="0.426366" C="0.14418" G="0.285273" T="0.14418"/>
      <pos A="0.567461" C="0.14418" G="0.00308642" T="0.285273"/>
      <pos A="0.14418" C="0.00308642" G="0.285273" T="0.567461"/>
      <pos A="0.14418" C="0.708554" G="0.14418" T="0.00308642"/>
      <pos A="0.426366" C="0.426366" G="0.14418" T="0.00308642"/>
      <pos A="0.00308642" C="0.567461" G="0.00308642" T="0.426366"/>
      <pos A="0.708554" C="0.14418" G="0.14418" T="0.00308642"/>
      <pos A="0.00308642" C="0.708554" G="0.14418" T="0.14418"/>
      <pos A="0.567461" C="0.285273" G="0.00308642" T="0.14418"/>
      <pos A="0.00308642" C="0.00308642" G="0.849647" T="0.14418"/>
      <pos A="0.14418" C="0.426366" G="0.285273" T="0.14418"/>
      <pos A="0.426366" C="0.426366" G="0.00308642" T="0.14418"/>
      <pos A="0.708554" C="0.00308642" G="0.00308642" T="0.285273"/>
      <pos A="0.00308642" C="0.00308642" G="0.426366" T="0.567461"/>
      <pos A="0.14418" C="0.285273" G="0.00308642" T="0.567461"/>
      <pos A="0.708554" C="0.00308642" G="0.285273" T="0.00308642"/>
      <pos A="0.00308642" C="0.285273" G="0.00308642" T="0.708554"/>
      <pos A="0.14418" C="0.426366" G="0.00308642" T="0.426366"/>
      <pos A="0.285273" C="0.14418" G="0.567461" T="0.00308642"/>
      <pos A="0.00308642" C="0.708554" G="0.14418" T="0.14418"/>
      <pos A="0.708554" C="0.00308642" G="0.285273" T="0.00308642"/>
      <pos A="0.567461" C="0.14418" G="0.14418" T="0.14418"/>
      <pos A="0.567461" C="0.00308642" G="0.285273" T="0.14418"/>
      <pos A="0.00308642" C="0.285273" G="0.567461" T="0.14418"/>
      <pos A="0.00308642" C="0.990741" G="0.00308642" T="0.00308642"/>
      <pos A="0.708554" C="0.00308642" G="0.00308642" T="0.285273"/>
      <pos A="0.00308642" C="0.567461" G="0.00308642" T="0.426366"/>
      <pos A="0.00308642" C="0.285273" G="0.14418" T="0.567461"/>
      <pos A="0.00308642" C="0.285273" G="0.426366" T="0.285273"/>
      <pos A="0.426366" C="0.14418" G="0.14418" T="0.285273"/>
      <pos A="0.567461" C="0.14418" G="0.285273" T="0.00308642"/>
      <pos A="0.285273" C="0.567461" G="0.14418" T="0.00308642"/>
    </motif>
    <motif db="0" id="M22" alt="O22" length="40" nsites="8" evalue="1.3e-003">
      <pos A="0.308909" C="0.178558" G="0.328962" T="0.183571"/>
      <pos A="0.258773" C="0.228692" G="0.223679" T="0.288854"/>
      <pos A="0.223679" C="0.313922" G="0.168531" T="0.293868"/>
      <pos A="0.163518" C="0.379097" G="0.303895" T="0.15349"/>
      <pos A="0.223679" C="0.308909" G="0.233707" T="0.233707"/>
      <pos A="0.133437" C="0.273814" G="0.35403" T="0.23872"/>
      <pos A="0.454299" C="0.198612" G="0.243733" T="0.103356"/>
      <pos A="0.243733" C="0.208639" G="0.213652" T="0.333975"/>
      <pos A="0.208639" C="0.233707" G="0.268801" T="0.288854"/>
      <pos A="0.198612" C="0.273814" G="0.228692" T="0.298881"/>
      <pos A="0.349016" C="0.198612" G="0.113383" T="0.33899"/>
      <pos A="0.168531" C="0.374084" G="0.328962" T="0.128424"/>
      <pos A="0.33899" C="0.283841" G="0.103356" T="0.273814"/>
      <pos A="0.0682617" C="0.389124" G="0.188585" T="0.35403"/>
      <pos A="0.449286" C="0.223679" G="0.193598" T="0.133437"/>
      <pos A="0.178558" C="0.344003" G="0.283841" T="0.193598"/>
      <pos A="0.128424" C="0.228692" G="0.349016" T="0.293868"/>
      <pos A="0.268801" C="0.0983427" G="0.33899" T="0.293868"/>
      <pos A="0.35403" C="0.15349" G="0.344003" T="0.148477"/>
      <pos A="0.23872" C="0.163518" G="0.163518" T="0.434245"/>
      <pos A="0.233707" C="0.258773" G="0.243733" T="0.263787"/>
      <pos A="0.218666" C="0.263787" G="0.293868" T="0.223679"/>
      <pos A="0.178558" C="0.233707" G="0.288854" T="0.298881"/>
      <pos A="0.228692" C="0.218666" G="0.278828" T="0.273814"/>
      <pos A="0.198612" C="0.23872" G="0.33899" T="0.223679"/>
      <pos A="0.213652" C="0.404164" G="0.258773" T="0.123409"/>
      <pos A="0.308909" C="0.283841" G="0.103356" T="0.303895"/>
      <pos A="0.268801" C="0.283841" G="0.308909" T="0.13845"/>
      <pos A="0.36907" C="0.208639" G="0.258773" T="0.163518"/>
      <pos A="0.218666" C="0.344003" G="0.188585" T="0.248747"/>
      <pos A="0.123409" C="0.419205" G="0.258773" T="0.198612"/>
      <pos A="0.233707" C="0.33899" G="0.148477" T="0.278828"/>
      <pos A="0.444273" C="0.0632484" G="0.163518" T="0.328962"/>
      <pos A="0.318935" C="0.248747" G="0.313922" T="0.118396"/>
      <pos A="0.318935" C="0.208639" G="0.233707" T="0.23872"/>
      <pos A="0.158504" C="0.248747" G="0.33899" T="0.25376"/>
      <pos A="0.168531" C="0.35403" G="0.298881" T="0.178558"/>
      <pos A="0.288854" C="0.33899" G="0.248747" T="0.123409"/>
      <pos A="0.258773" C="0.0883151" G="0.364056" T="0.288854"/>
      <pos A="0.273814" C="0.213652" G="0.263787" T="0.248747"/>
    </motif>
    <motif db="0" id="M23" alt="O23" length="40" nsites="8" evalue="1.3e-003">
      <pos A="0.101852" C="0.595679" G="0.299383" T="0.00308642"/>
      <pos A="0.200617" C="0.299383" G="0.101852" T="0.398148"/>
      <pos A="0.496914" C="0.101852" G="0.200617" T="0.200617"/>
      <pos A="0.398148" C="0.398148" G="0.101852" T="0.101852"/>
      <pos A="0.398148" C="0.496914" G="0.101852" T="0.00308642"/>
      <pos A="0.79321" C="0.00308642" G="0.00308642" T="0.200617"/>
      <pos A="0.101852" C="0.694444" G="0.101852" T="0.101852"/>
      <pos A="0.299383" C="0.496914" G="0.101852" T="0.101852"/>
      <pos A="0.101852" C="0.00308642" G="0.496914" T="0.398148"/>
      <pos A="0.00308642" C="0.101852" G="0.398148" T="0.496914"/>
      <pos A="0.101852" C="0.398148" G="0.200617" T="0.299383"/>
      <pos A="0.299383" C="0.200617" G="0.200617" T="0.299383"/>
      <pos A="0.00308642" C="0.101852" G="0.398148" T="0.496914"/>
      <pos A="0.101852" C="0.398148" G="0.101852" T="0.398148"/>
      <pos A="0.00308642" C="0.595679" G="0.200617" T="0.200617"/>
      <pos A="0.200617" C="0.299383" G="0.101852" T="0.398148"/>
      <pos A="0.299383" C="0.496914" G="0.00308642" T="0.200617"/>
      <pos A="0.101852" C="0.299383" G="0.200617" T="0.398148"/>
      <pos A="0.200617" C="0.595679" G="0.101852" T="0.101852"/>
      <pos A="0.101852" C="0.101852" G="0.200617" T="0.595679"/>
      <pos A="0.101852" C="0.299383" G="0.299383" T="0.299383"/>
      <pos A="0.200617" C="0.299383" G="0.101852" T="0.398148"/>
      <pos A="0.101852" C="0.200617" G="0.694444" T="0.00308642"/>
      <pos A="0.496914" C="0.299383" G="0.101852" T="0.101852"/>
      <pos A="0.200617" C="0.694444" G="0.00308642" T="0.101852"/>
      <pos A="0.101852" C="0.299383" G="0.200617" T="0.398148"/>
      <pos A="0.299383" C="0.101852" G="0.299383" T="0.299383"/>
      <pos A="0.00308642" C="0.79321" G="0.101852" T="0.101852"/>
      <pos A="0.00308642" C="0.891975" G="0.101852" T="0.00308642"/>
      <pos A="0.398148" C="0.200617" G="0.299383" T="0.101852"/>
      <pos A="0.79321" C="0.200617" G="0.00308642" T="0.00308642"/>
      <pos A="0.299383" C="0.00308642" G="0.694444" T="0.00308642"/>
      <pos A="0.200617" C="0.200617" G="0.496914" T="0.101852"/>
      <pos A="0.101852" C="0.496914" G="0.299383" T="0.101852"/>
      <pos A="0.00308642" C="0.398148" G="0.595679" T="0.00308642"/>
      <pos A="0.101852" C="0.101852" G="0.398148" T="0.398148"/>
      <pos A="0.299383" C="0.299383" G="0.398148" T="0.00308642"/>
      <pos A="0.00308642" C="0.694444" G="0.299383" T="0.00308642"/>
      <pos A="0.299383" C="0.496914" G="0.200617" T="0.00308642"/>
      <pos A="0.299383" C="0.694444" G="0.00308642" T="0.00308642"/>
    </motif>
    <motif db="0" id="M24" alt="O24" length="40" nsites="8" evalue="1.3e-003">
      <pos A="0.362233" C="0.407127" G="0.0928731" T="0.137767"/>
      <pos A="0.407127" C="0.137767" G="0.227554" T="0.227554"/>
      <pos A="0.0479802" C="0.362233" G="0.31734" T="0.272446"/>
      <pos A="0.137767" C="0.45202" G="0.18266" T="0.227554"/>
      <pos A="0.18266" C="0.272446" G="0.362233" T="0.18266"/>
      <pos A="0.0928731" C="0.31734" G="0.362233" T="0.227554"/>
      <pos A="0.00308642" C="0.496914" G="0.362233" T="0.137767"/>
      <pos A="0.272446" C="0.272446" G="0.362233" T="0.0928731"/>
      <pos A="0.496914" C="0.0479802" G="0.31734" T="0.137767"/>
      <pos A="0.0928731" C="0.18266" G="0.676487" T="0.0479802"/>
      <pos A="0.45202" C="0.272446" G="0.18266" T="0.0928731"/>
      <pos A="0.18266" C="0.0928731" G="0.496914" T="0.227554"/>
      <pos A="0.227554" C="0.0928731" G="0.407127" T="0.272446"/>
      <pos A="0.227554" C="0.496914" G="0.227554" T="0.0479802"/>
      <pos A="0.227554" C="0.362233" G="0.0479802" T="0.362233"/>
      <pos A="0.137767" C="0.45202" G="0.272446" T="0.137767"/>
      <pos A="0.31734" C="0.272446" G="0.407127" T="0.00308642"/>
      <pos A="0.227554" C="0.496914" G="0.272446" T="0.00308642"/>
      <pos A="0.0928731" C="0.31734" G="0.541807" T="0.0479802"/>
      <pos A="0.227554" C="0.18266" G="0.407127" T="0.18266"/>
      <pos A="0.00308642" C="0.227554" G="0.541807" T="0.227554"/>
      <pos A="0.137767" C="0.0928731" G="0.496914" T="0.272446"/>
      <pos A="0.0479802" C="0.362233" G="0.362233" T="0.227554"/>
      <pos A="0.00308642" C="0.541807" G="0.45202" T="0.00308642"/>
      <pos A="0.272446" C="0.0928731" G="0.496914" T="0.137767"/>
      <pos A="0.227554" C="0.272446" G="0.407127" T="0.0928731"/>
      <pos A="0.0479802" C="0.5867" G="0.31734" T="0.0479802"/>
      <pos A="0.496914" C="0.227554" G="0.18266" T="0.0928731"/>
      <pos A="0.31734" C="0.0928731" G="0.541807" T="0.0479802"/>
      <pos A="0.0479802" C="0.31734" G="0.272446" T="0.362233"/>
      <pos A="0.137767" C="0.362233" G="0.272446" T="0.227554"/>
      <pos A="0.18266" C="0.496914" G="0.137767" T="0.18266"/>
      <pos A="0.45202" C="0.45202" G="0.0928731" T="0.00308642"/>
      <pos A="0.45202" C="0.18266" G="0.0479802" T="0.31734"/>
      <pos A="0.227554" C="0.137767" G="0.496914" T="0.137767"/>
      <pos A="0.407127" C="0.496914" G="0.0928731" T="0.00308642"/>
      <pos A="0.137767" C="0.227554" G="0.31734" T="0.31734"/>
      <pos A="0.00308642" C="0.31734" G="0.541807" T="0.137767"/>
      <pos A="0.227554" C="0.272446" G="0.407127" T="0.0928731"/>
      <pos A="0.0928731" C="0.0928731" G="0.5867" T="0.227554"/>
    </motif>
    <motif db="0" id="M25" alt="O25" length="40" nsites="8" evalue="1.3e-003">
      <pos A="0.311728" C="0.188272" G="0.126543" T="0.373457"/>
      <pos A="0.373457" C="0.00308642" G="0.496914" T="0.126543"/>
      <pos A="0.25" C="0.435185" G="0.311728" T="0.00308642"/>
      <pos A="0.0648148" C="0.373457" G="0.0648148" T="0.496914"/>
      <pos A="0.126543" C="0.435185" G="0.373457" T="0.0648148"/>
      <pos A="0.558642" C="0.0648148" G="0.25" T="0.126543"/>
      <pos A="0.0648148" C="0.188272" G="0.25" T="0.496914"/>
      <pos A="0.0648148" C="0.00308642" G="0.62037" T="0.311728"/>
      <pos A="0.00308642" C="0.25" G="0.0648148" T="0.682099"/>
      <pos A="0.00308642" C="0.682099" G="0.25" T="0.0648148"/>
      <pos A="0.373457" C="0.25" G="0.00308642" T="0.373457"/>
      <pos A="0.373457" C="0.311728" G="0.25" T="0.0648148"/>
      <pos A="0.00308642" C="0.188272" G="0.558642" T="0.25"/>
      <pos A="0.373457" C="0.188272" G="0.188272" T="0.25"/>
      <pos A="0.496914" C="0.188272" G="0.25" T="0.0648148"/>
      <pos A="0.188272" C="0.0648148" G="0.25" T="0.496914"/>
      <pos A="0.311728" C="0.00308642" G="0.435185" T="0.25"/>
      <pos A="0.311728" C="0.496914" G="0.0648148" T="0.126543"/>
      <pos A="0.496914" C="0.188272" G="0.188272" T="0.126543"/>
      <pos A="0.25" C="0.126543" G="0.188272" T="0.435185"/>
      <pos A="0.25" C="0.311728" G="0.0648148" T="0.373457"/>
      <pos A="0.0648148" C="0.25" G="0.311728" T="0.373457"/>
      <pos A="0.373457" C="0.0648148" G="0.311728" T="0.25"/>
      <pos A="0.25" C="0.496914" G="0.188272" T="0.0648148"/>
      <pos A="0.373457" C="0.188272" G="0.00308642" T="0.435185"/>
      <pos A="0.311728" C="0.0648148" G="0.62037" T="0.00308642"/>
      <pos A="0.25" C="0.435185" G="0.311728" T="0.00308642"/>
      <pos A="0.496914" C="0.311728" G="0.188272" T="0.00308642"/>
      <pos A="0.558642" C="0.188272" G="0.25" T="0.00308642"/>
      <pos A="0.188272" C="0.311728" G="0.00308642" T="0.496914"/>
      <pos A="0.0648148" C="0.25" G="0.435185" T="0.25"/>
      <pos A="0.435185" C="0.188272" G="0.126543" T="0.25"/>
      <pos A="0.311728" C="0.126543" G="0.496914" T="0.0648148"/>
      <pos A="0.126543" C="0.188272" G="0.126543" T="0.558642"/>
      <pos A="0.00308642" C="0.435185" G="0.00308642" T="0.558642"/>
      <pos A="0.188272" C="0.188272" G="0.496914" T="0.126543"/>
      <pos A="0.00308642" C="0.0648148" G="0.435185" T="0.496914"/>
      <pos A="0.435185" C="0.25" G="0.311728" T="0.00308642"/>
      <pos A="0.435185" C="0.188272" G="0.311728" T="0.0648148"/>
      <pos A="0.373457" C="0.0648148" G="0.373457" T="0.188272"/>
    </motif>
    <motif db="0" id="M26" alt="O26" length="40" nsites="8" evalue="1.3e-003">
      <pos A="0.100233" C="0.21357" G="0.343098" T="0.343098"/>
      <pos A="0.197379" C="0.424054" G="0.262143" T="0.116424"/>
      <pos A="0.164997" C="0.326908" G="0.407863" T="0.100233"/>
      <pos A="0.245953" C="0.310716" G="0.245953" T="0.197379"/>
      <pos A="0.132615" C="0.262143" G="0.472627" T="0.132615"/>
      <pos A="0.294525" C="0.132615" G="0.35929" T="0.21357"/>
      <pos A="0.229761" C="0.164997" G="0.21357" T="0.391672"/>
      <pos A="0.537392" C="0.0516593" G="0.132615" T="0.278335"/>
      <pos A="0.116424" C="0.181188" G="0.37548" T="0.326908"/>
      <pos A="0.21357" C="0.019277" G="0.148806" T="0.618347"/>
      <pos A="0.181188" C="0.326908" G="0.21357" T="0.278335"/>
      <pos A="0.424054" C="0.197379" G="0.148806" T="0.229761"/>
      <pos A="0.245953" C="0.424054" G="0.197379" T="0.132615"/>
      <pos A="0.407863" C="0.0678509" G="0.245953" T="0.278335"/>
      <pos A="0.294525" C="0.229761" G="0.343098" T="0.132615"/>
      <pos A="0.262143" C="0.37548" G="0.116424" T="0.245953"/>
      <pos A="0.245953" C="0.164997" G="0.37548" T="0.21357"/>
      <pos A="0.164997" C="0.132615" G="0.229761" T="0.472627"/>
      <pos A="0.116424" C="0.310716" G="0.35929" T="0.21357"/>
      <pos A="0.116424" C="0.262143" G="0.278335" T="0.343098"/>
      <pos A="0.343098" C="0.245953" G="0.229761" T="0.181188"/>
      <pos A="0.100233" C="0.278335" G="0.310716" T="0.310716"/>
      <pos A="0.019277" C="0.310716" G="0.407863" T="0.262143"/>
      <pos A="0.310716" C="0.262143" G="0.164997" T="0.262143"/>
      <pos A="0.456436" C="0.148806" G="0.21357" T="0.181188"/>
      <pos A="0.37548" C="0.310716" G="0.310716" T="0.00308642"/>
      <pos A="0.424054" C="0.0840415" G="0.21357" T="0.278335"/>
      <pos A="0.21357" C="0.245953" G="0.310716" T="0.229761"/>
      <pos A="0.148806" C="0.35929" G="0.456436" T="0.0354686"/>
      <pos A="0.229761" C="0.37548" G="0.197379" T="0.197379"/>
      <pos A="0.440245" C="0.294525" G="0.21357" T="0.0516593"/>
      <pos A="0.278335" C="0.391672" G="0.164997" T="0.164997"/>
      <pos A="0.245953" C="0.310716" G="0.116424" T="0.326908"/>
      <pos A="0.262143" C="0.343098" G="0.148806" T="0.245953"/>
      <pos A="0.245953" C="0.245953" G="0.278335" T="0.229761"/>
      <pos A="0.0840415" C="0.35929" G="0.326908" T="0.229761"/>
      <pos A="0.278335" C="0.310716" G="0.21357" T="0.197379"/>
      <pos A="0.326908" C="0.181188" G="0.343098" T="0.148806"/>
      <pos A="0.310716" C="0.278335" G="0.229761" T="0.181188"/>
      <pos A="0.148806" C="0.488818" G="0.278335" T="0.0840415"/>
    </motif>
    <motif db="0" id="M27" alt="O27" length="40" nsites="8" evalue="1.3e-003">
      <pos A="0.25" C="0.25" G="0.00308642" T="0.496914"/>
      <pos A="0.496914" C="0.25" G="0.25" T="0.00308642"/>
      <pos A="0.25" C="0.126543" G="0.496914" T="0.126543"/>
      <pos A="0.126543" C="0.373457" G="0.373457" T="0.126543"/>
      <pos A="0.00308642" C="0.126543" G="0.126543" T="0.743827"/>
      <pos A="0.00308642" C="0.62037" G="0.25" T="0.126543"/>
      <pos A="0.00308642" C="0.373457" G="0.373457" T="0.25"/>
      <pos A="0.00308642" C="0.743827" G="0.00308642" T="0.25"/>
      <pos A="0.25" C="0.62037" G="0.00308642" T="0.126543"/>
      <pos A="0.373457" C="0.373457" G="0.126543" T="0.126543"/>
      <pos A="0.126543" C="0.62037" G="0.126543" T="0.126543"/>
      <pos A="0.373457" C="0.496914" G="0.126543" T="0.00308642"/>
      <pos A="0.00308642" C="0.126543" G="0.62037" T="0.25"/>
      <pos A="0.00308642" C="0.496914" G="0.496914" T="0.00308642"/>
      <pos A="0.126543" C="0.25" G="0.496914" T="0.126543"/>
      <pos A="0.373457" C="0.25" G="0.126543" T="0.25"/>
      <pos A="0.25" C="0.62037" G="0.00308642" T="0.126543"/>
      <pos A="0.00308642" C="0.25" G="0.373457" T="0.373457"/>
      <pos A="0.373457" C="0.25" G="0.373457" T="0.00308642"/>
      <pos A="0.00308642" C="0.373457" G="0.62037" T="0.00308642"/>
      <pos A="0.126543" C="0.25" G="0.00308642" T="0.62037"/>
      <pos A="0.00308642" C="0.373457" G="0.126543" T="0.496914"/>
      <pos A="0.25" C="0.126543" G="0.373457" T="0.25"/>
      <pos A="0.00308642" C="0.743827" G="0.25" T="0.00308642"/>
      <pos A="0.496914" C="0.373457" G="0.00308642" T="0.126543"/>
      <pos A="0.373457" C="0.373457" G="0.25" T="0.00308642"/>
      <pos A="0.00308642" C="0.373457" G="0.25" T="0.373457"/>
      <pos A="0.373457" C="0.496914" G="0.126543" T="0.00308642"/>
      <pos A="0.126543" C="0.62037" G="0.126543" T="0.126543"/>
      <pos A="0.126543" C="0.373457" G="0.126543" T="0.373457"/>
      <pos A="0.00308642" C="0.25" G="0.25" T="0.496914"/>
      <pos A="0.25" C="0.373457" G="0.126543" T="0.25"/>
      <pos A="0.126543" C="0.373457" G="0.373457" T="0.126543"/>
      <pos A="0.126543" C="0.62037" G="0.25" T="0.00308642"/>
      <pos A="0.126543" C="0.126543" G="0.62037" T="0.126543"/>
      <pos A="0.00308642" C="0.25" G="0.373457" T="0.373457"/>
      <pos A="0.00308642" C="0.62037" G="0.126543" T="0.25"/>
      <pos A="0.126543" C="0.25" G="0.00308642" T="0.62037"/>
      <pos A="0.00308642" C="0.373457" G="0.25" T="0.373457"/>
      <pos A="0.00308642" C="0.743827" G="0.126543" T="0.126543"/>
    </motif>
    <motif db="0" id="M28" alt="O28" length="40" nsites="8" evalue="1.3e-003">
      <pos A="0.198612" C="0.103356" G="0.404164" T="0.293868"/>
      <pos A="0.123409" C="0.268801" G="0.288854" T="0.318935"/>
      <pos A="0.233707" C="0.268801" G="0.308909" T="0.188585"/>
      <pos A="0.278828" C="0.283841" G="0.163518" T="0.273814"/>
      <pos A="0.15349" C="0.323949" G="0.308909" T="0.213652"/>
      <pos A="0.318935" C="0.288854" G="0.178558" T="0.213652"/>
      <pos A="0.293868" C="0.198612" G="0.283841" T="0.223679"/>
      <pos A="0.359043" C="0.163518" G="0.404164" T="0.0732751"/>
      <pos A="0.323949" C="0.333975" G="0.13845" T="0.203626"/>
      <pos A="0.273814" C="0.223679" G="0.23872" T="0.263787"/>
      <pos A="0.35403" C="0.359043" G="0.158504" T="0.128424"/>
      <pos A="0.198612" C="0.389124" G="0.163518" T="0.248747"/>
      <pos A="0.193598" C="0.293868" G="0.328962" T="0.183571"/>
      <pos A="0.364056" C="0.168531" G="0.273814" T="0.193598"/>
      <pos A="0.133437" C="0.298881" G="0.278828" T="0.288854"/>
      <pos A="0.163518" C="0.123409" G="0.25376" T="0.459313"/>
      <pos A="0.0732751" C="0.609717" G="0.13845" T="0.178558"/>
      <pos A="0.399151" C="0.128424" G="0.228692" T="0.243733"/>
      <pos A="0.228692" C="0.273814" G="0.228692" T="0.268801"/>
      <pos A="0.0883151" C="0.288854" G="0.288854" T="0.333975"/>
      <pos A="0.218666" C="0.108369" G="0.283841" T="0.389124"/>
      <pos A="0.328962" C="0.168531" G="0.323949" T="0.178558"/>
      <pos A="0.268801" C="0.193598" G="0.243733" T="0.293868"/>
      <pos A="0.273814" C="0.364056" G="0.168531" T="0.193598"/>
      <pos A="0.248747" C="0.183571" G="0.293868" T="0.273814"/>
      <pos A="0.233707" C="0.263787" G="0.223679" T="0.278828"/>
      <pos A="0.298881" C="0.23872" G="0.258773" T="0.203626"/>
      <pos A="0.344003" C="0.318935" G="0.188585" T="0.148477"/>
      <pos A="0.223679" C="0.313922" G="0.248747" T="0.213652"/>
      <pos A="0.283841" C="0.243733" G="0.35403" T="0.118396"/>
      <pos A="0.173545" C="0.278828" G="0.278828" T="0.268801"/>
      <pos A="0.258773" C="0.328962" G="0.25376" T="0.158504"/>
      <pos A="0.36907" C="0.193598" G="0.193598" T="0.243733"/>
      <pos A="0.283841" C="0.318935" G="0.263787" T="0.133437"/>
      <pos A="0.313922" C="0.163518" G="0.303895" T="0.218666"/>
      <pos A="0.308909" C="0.168531" G="0.233707" T="0.288854"/>
      <pos A="0.233707" C="0.328962" G="0.293868" T="0.143464"/>
      <pos A="0.278828" C="0.228692" G="0.203626" T="0.288854"/>
      <pos A="0.123409" C="0.293868" G="0.293868" T="0.288854"/>
      <pos A="0.0732751" C="0.349016" G="0.323949" T="0.25376"/>
    </motif>
    <motif db="0" id="M29" alt="O29" length="40" nsites="8" evalue="1.3e-003">
      <pos A="0.399234" C="0.14418" G="0.165886" T="0.2907"/>
      <pos A="0.133326" C="0.236434" G="0.24186" T="0.38838"/>
      <pos A="0.198446" C="0.252713" G="0.317833" T="0.231006"/>
      <pos A="0.285273" C="0.3721" G="0.203874" T="0.138754"/>
      <pos A="0.182167" C="0.312407" G="0.279847" T="0.22558"/>
      <pos A="0.100766" C="0.35582" G="0.328686" T="0.214727"/>
      <pos A="0.458926" C="0.22558" G="0.17674" T="0.138754"/>
      <pos A="0.198446" C="0.350393" G="0.165886" T="0.285273"/>
      <pos A="0.263566" C="0.393806" G="0.171314" T="0.171314"/>
      <pos A="0.252713" C="0.236434" G="0.214727" T="0.296126"/>
      <pos A="0.198446" C="0.24186" G="0.285273" T="0.27442"/>
      <pos A="0.334114" C="0.187593" G="0.220153" T="0.25814"/>
      <pos A="0.122473" C="0.25814" G="0.27442" T="0.344967"/>
      <pos A="0.165886" C="0.279847" G="0.296126" T="0.25814"/>
      <pos A="0.231006" C="0.301554" G="0.203874" T="0.263566"/>
      <pos A="0.22558" C="0.2093" G="0.361246" T="0.203874"/>
      <pos A="0.117047" C="0.328686" G="0.317833" T="0.236434"/>
      <pos A="0.43722" C="0.2093" G="0.19302" T="0.16046"/>
      <pos A="0.317833" C="0.14418" G="0.220153" T="0.317833"/>
      <pos A="0.155033" C="0.25814" G="0.22558" T="0.361246"/>
      <pos A="0.236434" C="0.214727" G="0.236434" T="0.312407"/>
      <pos A="0.25814" C="0.0410736" G="0.366674" T="0.334114"/>
      <pos A="0.279847" C="0.32326" G="0.138754" T="0.25814"/>
      <pos A="0.32326" C="0.16046" G="0.35582" T="0.16046"/>
      <pos A="0.2907" C="0.24186" G="0.22558" T="0.24186"/>
      <pos A="0.2093" C="0.317833" G="0.296126" T="0.17674"/>
      <pos A="0.16046" C="0.35582" G="0.0899131" T="0.393806"/>
      <pos A="0.377527" C="0.203874" G="0.19302" T="0.22558"/>
      <pos A="0.328686" C="0.14418" G="0.247287" T="0.279847"/>
      <pos A="0.198446" C="0.377527" G="0.231006" T="0.19302"/>
      <pos A="0.334114" C="0.263566" G="0.182167" T="0.220153"/>
      <pos A="0.155033" C="0.426366" G="0.317833" T="0.100766"/>
      <pos A="0.236434" C="0.393806" G="0.2093" T="0.16046"/>
      <pos A="0.279847" C="0.25814" G="0.17674" T="0.285273"/>
      <pos A="0.431794" C="0.11162" G="0.350393" T="0.106194"/>
      <pos A="0.27442" C="0.33954" G="0.268994" T="0.117047"/>
      <pos A="0.361246" C="0.19302" G="0.182167" T="0.263566"/>
      <pos A="0.27442" C="0.317833" G="0.16046" T="0.247287"/>
      <pos A="0.285273" C="0.0953402" G="0.30698" T="0.312407"/>
      <pos A="0.16046" C="0.312407" G="0.33954" T="0.187593"/>
    </motif>
    <motif db="0" id="M30" alt="O30" length="40" nsites="8" evalue="1.3e-003">
      <pos A="0.182195" C="0.335717" G="0.161725" T="0.320364"/>
      <pos A="0.212899" C="0.223134" G="0.115669" T="0.448298"/>
      <pos A="0.274307" C="0.361303" G="0.253838" T="0.110551"/>
      <pos A="0.38689" C="0.166842" G="0.177078" T="0.26919"/>
      <pos A="0.131021" C="0.330599" G="0.320364" T="0.218017"/>
      <pos A="0.279425" C="0.243603" G="0.258955" T="0.218017"/>
      <pos A="0.274307" C="0.422711" G="0.197547" T="0.105434"/>
      <pos A="0.258955" C="0.15149" G="0.289659" T="0.299894"/>
      <pos A="0.125903" C="0.248721" G="0.361303" T="0.264073"/>
      <pos A="0.146373" C="0.381773" G="0.223134" T="0.248721"/>
      <pos A="0.330599" C="0.264073" G="0.0696128" T="0.335717"/>
      <pos A="0.26919" C="0.279425" G="0.315246" T="0.136138"/>
      <pos A="0.238486" C="0.233369" G="0.330599" T="0.197547"/>
      <pos A="0.182195" C="0.315246" G="0.356186" T="0.146373"/>
      <pos A="0.207782" C="0.299894" G="0.233369" T="0.258955"/>
      <pos A="0.315246" C="0.131021" G="0.294777" T="0.258955"/>
      <pos A="0.238486" C="0.146373" G="0.345951" T="0.26919"/>
      <pos A="0.397125" C="0.212899" G="0.202665" T="0.187312"/>
      <pos A="0.361303" C="0.258955" G="0.146373" T="0.233369"/>
      <pos A="0.305011" C="0.141255" G="0.238486" T="0.315246"/>
      <pos A="0.177078" C="0.320364" G="0.197547" T="0.305011"/>
      <pos A="0.156607" C="0.248721" G="0.371538" T="0.223134"/>
      <pos A="0.320364" C="0.115669" G="0.207782" T="0.356186"/>
      <pos A="0.141255" C="0.289659" G="0.381773" T="0.187312"/>
      <pos A="0.0849649" C="0.453416" G="0.248721" T="0.212899"/>
      <pos A="0.212899" C="0.233369" G="0.156607" T="0.397125"/>
      <pos A="0.207782" C="0.218017" G="0.351069" T="0.223134"/>
      <pos A="0.330599" C="0.340834" G="0.125903" T="0.202665"/>
      <pos A="0.187312" C="0.228251" G="0.422711" T="0.161725"/>
      <pos A="0.345951" C="0.248721" G="0.100317" T="0.305011"/>
      <pos A="0.264073" C="0.279425" G="0.156607" T="0.299894"/>
      <pos A="0.305011" C="0.182195" G="0.284542" T="0.228251"/>
      <pos A="0.161725" C="0.264073" G="0.325481" T="0.248721"/>
      <pos A="0.202665" C="0.407359" G="0.264073" T="0.125903"/>
      <pos A="0.218017" C="0.279425" G="0.310129" T="0.19243"/>
      <pos A="0.356186" C="0.279425" G="0.274307" T="0.090082"/>
      <pos A="0.253838" C="0.356186" G="0.274307" T="0.115669"/>
      <pos A="0.202665" C="0.228251" G="0.325481" T="0.243603"/>
      <pos A="0.228251" C="0.274307" G="0.187312" T="0.310129"/>
      <pos A="0.381773" C="0.187312" G="0.0798469" T="0.351069"/>
    </motif>
    <motif db="0" id="M31" alt="O31" length="40" nsites="8" evalue="1.3e-003">
      <pos A="0.990741" C="0.00308642" G="0.00308642" T="0.00308642"/>
      <pos A="0.00308642" C="0.990741" G="0.00308642" T="0.00308642"/>
      <pos A="0.00308642" C="0.990741" G="0.00308642" T="0.00308642"/>
      <pos A="0.00308642" C="0.00308642" G="0.990741" T="0.00308642"/>
      <pos A="0.00308642" C="0.990741" G="0.00308642" T="0.00308642"/>
      <pos A="0.00308642" C="0.00308642" G="0.00308642" T="0.990741"/>
      <pos A="0.00308642" C="0.00308642" G="0.990741" T="0.00308642"/>
      <pos A="0.00308642" C="0.00308642" G="0.990741" T="0.00308642"/>
      <pos A="0.990741" C="0.00308642" G="0.00308642" T="0.00308642"/>
      <pos A="0.00308642" C="0.990741" G="0.00308642" T="0.00308642"/>
      <pos A="0.00308642" C="0.00308642" G="0.00308642" T="0.990741"/>
      <pos A="0.00308642" C="0.990741" G="0.00308642" T="0.00308642"/>
      <pos A="0.00308642" C="0.990741" G="0.00308642" T="0.00308642"/>
      <pos A="0.00308642" C="0.00308642" G="0.990741" T="0.00308642"/>
      <pos A="0.00308642" C="0.00308642" G="0.990741" T="0.00308642"/>
      <pos A="0.00308642" C="0.00308642" G="0.990741" T="0.00308642"/>
      <pos A="0.990741" C="0.00308642" G="0.00308642" T="0.00308642"/>
      <pos A="0.00308642" C="0.990741" G="0.00308642" T="0.00308642"/>
      <pos A="0.00308642" C="0.00308642" G="0.00308642" T="0.990741"/>
      <pos A="0.00308642" C="0.00308642" G="0.990741" T="0.00308642"/>
      <pos A="0.990741" C="0.00308642" G="0.00308642" T="0.00308642"/>
      <pos A="0.00308642" C="0.990741" G="0.00308642" T="0.00308642"/>
      <pos A="0.00308642" C="0.990741" G="0.00308642" T="0.00308642"/>
      <pos A="0.00308642" C="0.990741" G="0.00308642" T="0.00308642"/>
      <pos A="0.00308642" C="0.00308642" G="0.990741" T="0.00308642"/>
      <pos A="0.00308642" C="0.990741" G="0.00308642" T="0.00308642"/>
      <pos A="0.00308642" C="0.00308642" G="0.990741" T="0.00308642"/>
      <pos A="0.00308642" C="0.00308642" G="0.990741" T="0.00308642"/>
      <pos A="0.00308642" C="0.00308642" G="0.990741" T="0.00308642"/>
      <pos A="0.00308642" C="0.990741" G="0.00308642" T="0.00308642"/>
      <pos A="0.00308642" C="0.990741" G="0.00308642" T="0.00308642"/>
      <pos A="0.00308642" C="0.00308642" G="0.990741" T="0.00308642"/>
      <pos A="0.00308642" C="0.00308642" G="0.990741" T="0.00308642"/>
      <pos A="0.00308642" C="0.990741" G="0.00308642" T="0.00308642"/>
      <pos A="0.00308642" C="0.990741" G="0.00308642" T="0.00308642"/>
      <pos A="0.00308642" C="0.990741" G="0.00308642" T="0.00308642"/>
      <pos A="0.00308642" C="0.990741" G="0.00308642" T="0.00308642"/>
      <pos A="0.00308642" C="0.990741" G="0.00308642" T="0.00308642"/>
      <pos A="0.00308642" C="0.990741" G="0.00308642" T="0.00308642"/>
      <pos A="0.00308642" C="0.00308642" G="0.00308642" T="0.990741"/>
    </motif>
    <motif db="0" id="M32" alt="O32" length="40" nsites="8" evalue="1.3e-003">
      <pos A="0.33899" C="0.203626" G="0.15349" T="0.303895"/>
      <pos A="0.333975" C="0.23872" G="0.263787" T="0.163518"/>
      <pos A="0.303895" C="0.158504" G="0.263787" T="0.273814"/>
      <pos A="0.128424" C="0.414192" G="0.298881" T="0.158504"/>
      <pos A="0.203626" C="0.218666" G="0.288854" T="0.288854"/>
      <pos A="0.223679" C="0.349016" G="0.323949" T="0.103356"/>
      <pos A="0.298881" C="0.233707" G="0.13845" T="0.328962"/>
      <pos A="0.203626" C="0.223679" G="0.308909" T="0.263787"/>
      <pos A="0.183571" C="0.198612" G="0.323949" T="0.293868"/>
      <pos A="0.283841" C="0.123409" G="0.283841" T="0.308909"/>
      <pos A="0.318935" C="0.223679" G="0.198612" T="0.258773"/>
      <pos A="0.409178" C="0.263787" G="0.193598" T="0.133437"/>
      <pos A="0.178558" C="0.233707" G="0.308909" T="0.278828"/>
      <pos A="0.148477" C="0.33899" G="0.218666" T="0.293868"/>
      <pos A="0.263787" C="0.399151" G="0.148477" T="0.188585"/>
      <pos A="0.268801" C="0.419205" G="0.218666" T="0.0933294"/>
      <pos A="0.414192" C="0.198612" G="0.223679" T="0.163518"/>
      <pos A="0.278828" C="0.208639" G="0.268801" T="0.243733"/>
      <pos A="0.113383" C="0.243733" G="0.414192" T="0.228692"/>
      <pos A="0.143464" C="0.298881" G="0.293868" T="0.263787"/>
      <pos A="0.243733" C="0.198612" G="0.108369" T="0.449286"/>
      <pos A="0.13845" C="0.333975" G="0.183571" T="0.344003"/>
      <pos A="0.298881" C="0.288854" G="0.228692" T="0.183571"/>
      <pos A="0.33899" C="0.108369" G="0.293868" T="0.258773"/>
      <pos A="0.158504" C="0.208639" G="0.344003" T="0.288854"/>
      <pos A="0.218666" C="0.213652" G="0.23872" T="0.328962"/>
      <pos A="0.243733" C="0.23872" G="0.268801" T="0.248747"/>
      <pos A="0.33899" C="0.33899" G="0.248747" T="0.0732751"/>
      <pos A="0.258773" C="0.273814" G="0.218666" T="0.248747"/>
      <pos A="0.414192" C="0.173545" G="0.233707" T="0.178558"/>
      <pos A="0.148477" C="0.273814" G="0.323949" T="0.25376"/>
      <pos A="0.228692" C="0.213652" G="0.328962" T="0.228692"/>
      <pos A="0.15349" C="0.303895" G="0.248747" T="0.293868"/>
      <pos A="0.333975" C="0.168531" G="0.123409" T="0.374084"/>
      <pos A="0.283841" C="0.389124" G="0.288854" T="0.0381807"/>
      <pos A="0.223679" C="0.258773" G="0.198612" T="0.318935"/>
      <pos A="0.268801" C="0.208639" G="0.419205" T="0.103356"/>
      <pos A="0.273814" C="0.308909" G="0.208639" T="0.208639"/>
      <pos A="0.283841" C="0.404164" G="0.158504" T="0.15349"/>
      <pos A="0.113383" C="0.288854" G="0.33899" T="0.258773"/>
    </motif>
    <motif db="0" id="M33" alt="O33" length="40" nsites="8" evalue="1.3e-003">
      <pos A="0.288854" C="0.25376" G="0.25376" T="0.203626"/>
      <pos A="0.178558" C="0.203626" G="0.268801" T="0.349016"/>
      <pos A="0.298881" C="0.163518" G="0.25376" T="0.283841"/>
      <pos A="0.374084" C="0.133437" G="0.223679" T="0.268801"/>
      <pos A="0.118396" C="0.278828" G="0.293868" T="0.308909"/>
      <pos A="0.183571" C="0.288854" G="0.193598" T="0.333975"/>
      <pos A="0.168531" C="0.359043" G="0.15349" T="0.318935"/>
      <pos A="0.218666" C="0.288854" G="0.283841" T="0.208639"/>
      <pos A="0.223679" C="0.278828" G="0.278828" T="0.218666"/>
      <pos A="0.128424" C="0.313922" G="0.33899" T="0.218666"/>
      <pos A="0.384111" C="0.183571" G="0.323949" T="0.108369"/>
      <pos A="0.333975" C="0.228692" G="0.193598" T="0.243733"/>
      <pos A="0.0732751" C="0.35403" G="0.313922" T="0.258773"/>
      <pos A="0.379097" C="0.278828" G="0.188585" T="0.15349"/>
      <pos A="0.198612" C="0.409178" G="0.198612" T="0.193598"/>
      <pos A="0.258773" C="0.188585" G="0.233707" T="0.318935"/>
      <pos A="0.0883151" C="0.278828" G="0.288854" T="0.344003"/>
      <pos A="0.409178" C="0.0933294" G="0.208639" T="0.288854"/>
      <pos A="0.243733" C="0.218666" G="0.384111" T="0.15349"/>
      <pos A="0.298881" C="0.303895" G="0.178558" T="0.218666"/>
      <pos A="0.208639" C="0.268801" G="0.208639" T="0.313922"/>
      <pos A="0.33899" C="0.233707" G="0.25376" T="0.173545"/>
      <pos A="0.148477" C="0.233707" G="0.273814" T="0.344003"/>
      <pos A="0.323949" C="0.188585" G="0.213652" T="0.273814"/>
      <pos A="0.318935" C="0.389124" G="0.23872" T="0.0532207"/>
      <pos A="0.228692" C="0.268801" G="0.198612" T="0.303895"/>
      <pos A="0.328962" C="0.15349" G="0.374084" T="0.143464"/>
      <pos A="0.15349" C="0.33899" G="0.33899" T="0.168531"/>
      <pos A="0.429232" C="0.0933294" G="0.173545" T="0.303895"/>
      <pos A="0.223679" C="0.243733" G="0.203626" T="0.328962"/>
      <pos A="0.459313" C="0.203626" G="0.108369" T="0.228692"/>
      <pos A="0.248747" C="0.33899" G="0.263787" T="0.148477"/>
      <pos A="0.163518" C="0.268801" G="0.218666" T="0.349016"/>
      <pos A="0.208639" C="0.409178" G="0.273814" T="0.108369"/>
      <pos A="0.278828" C="0.268801" G="0.318935" T="0.133437"/>
      <pos A="0.268801" C="0.308909" G="0.218666" T="0.203626"/>
      <pos A="0.118396" C="0.203626" G="0.439258" T="0.23872"/>
      <pos A="0.198612" C="0.218666" G="0.33899" T="0.243733"/>
      <pos A="0.168531" C="0.23872" G="0.318935" T="0.273814"/>
      <pos A="0.33899" C="0.349016" G="0.15349" T="0.158504"/>
    </motif>
    <motif db="0" id="M34" alt="O34" length="40" nsites="8" evalue="1.3e-003">
      <pos A="0.332304" C="0.332304" G="0.167696" T="0.167696"/>
      <pos A="0.332304" C="0.332304" G="0.332304" T="0.00308642"/>
      <pos A="0.332304" C="0.496914" G="0.00308642" T="0.167696"/>
      <pos A="0.332304" C="0.167696" G="0.332304" T="0.167696"/>
      <pos A="0.167696" C="0.167696" G="0.496914" T="0.167696"/>
      <pos A="0.167696" C="0.661523" G="0.00308642" T="0.167696"/>
      <pos A="0.167696" C="0.167696" G="0.332304" T="0.332304"/>
      <pos A="0.00308642" C="0.00308642" G="0.990741" T="0.00308642"/>
      <pos A="0.496914" C="0.167696" G="0.00308642" T="0.332304"/>
      <pos A="0.00308642" C="0.496914" G="0.332304" T="0.167696"/>
      <pos A="0.167696" C="0.496914" G="0.167696" T="0.167696"/>
      <pos A="0.332304" C="0.167696" G="0.332304" T="0.167696"/>
      <pos A="0.332304" C="0.167696" G="0.332304" T="0.167696"/>
      <pos A="0.00308642" C="0.496914" G="0.332304" T="0.167696"/>
      <pos A="0.00308642" C="0.332304" G="0.496914" T="0.167696"/>
      <pos A="0.167696" C="0.167696" G="0.661523" T="0.00308642"/>
      <pos A="0.167696" C="0.00308642" G="0.826131" T="0.00308642"/>
      <pos A="0.167696" C="0.167696" G="0.496914" T="0.167696"/>
      <pos A="0.00308642" C="0.332304" G="0.496914" T="0.167696"/>
      <pos A="0.167696" C="0.332304" G="0.332304" T="0.167696"/>
      <pos A="0.167696" C="0.332304" G="0.00308642" T="0.496914"/>
      <pos A="0.332304" C="0.332304" G="0.00308642" T="0.332304"/>
      <pos A="0.00308642" C="0.167696" G="0.167696" T="0.661523"/>
      <pos A="0.00308642" C="0.332304" G="0.167696" T="0.496914"/>
      <pos A="0.00308642" C="0.167696" G="0.661523" T="0.167696"/>
      <pos A="0.332304" C="0.332304" G="0.332304" T="0.00308642"/>
      <pos A="0.167696" C="0.00308642" G="0.167696" T="0.661523"/>
      <pos A="0.167696" C="0.00308642" G="0.826131" T="0.00308642"/>
      <pos A="0.332304" C="0.332304" G="0.332304" T="0.00308642"/>
      <pos A="0.496914" C="0.332304" G="0.00308642" T="0.167696"/>
      <pos A="0.167696" C="0.332304" G="0.496914" T="0.00308642"/>
      <pos A="0.00308642" C="0.167696" G="0.332304" T="0.496914"/>
      <pos A="0.167696" C="0.00308642" G="0.496914" T="0.332304"/>
      <pos A="0.00308642" C="0.661523" G="0.332304" T="0.00308642"/>
      <pos A="0.826131" C="0.00308642" G="0.00308642" T="0.167696"/>
      <pos A="0.167696" C="0.00308642" G="0.661523" T="0.167696"/>
      <pos A="0.167696" C="0.496914" G="0.167696" T="0.167696"/>
      <pos A="0.661523" C="0.167696" G="0.00308642" T="0.167696"/>
      <pos A="0.00308642" C="0.167696" G="0.661523" T="0.167696"/>
      <pos A="0.00308642" C="0.661523" G="0.332304" T="0.00308642"/>
    </motif>
    <motif db="0" id="M35" alt="O35" length="40" nsites="8" evalue="1.3e-003">
      <pos A="0.00308642" C="0.496914" G="0.25" T="0.25"/>
      <pos A="0.25" C="0.126543" G="0.00308642" T="0.62037"/>
      <pos A="0.126543" C="0.62037" G="0.126543" T="0.126543"/>
      <pos A="0.373457" C="0.00308642" G="0.25" T="0.373457"/>
      <pos A="0.126543" C="0.496914" G="0.25" T="0.126543"/>
      <pos A="0.62037" C="0.25" G="0.00308642" T="0.126543"/>
      <pos A="0.496914" C="0.496914" G="0.00308642" T="0.00308642"/>
      <pos A="0.25" C="0.62037" G="0.126543" T="0.00308642"/>
      <pos A="0.25" C="0.496914" G="0.00308642" T="0.25"/>
      <pos A="0.126543" C="0.00308642" G="0.25" T="0.62037"/>
      <pos A="0.00308642" C="0.62037" G="0.25" T="0.126543"/>
      <pos A="0.25" C="0.373457" G="0.00308642" T="0.373457"/>
      <pos A="0.25" C="0.126543" G="0.25" T="0.373457"/>
      <pos A="0.126543" C="0.373457" G="0.373457" T="0.126543"/>
      <pos A="0.25" C="0.743827" G="0.00308642" T="0.00308642"/>
      <pos A="0.126543" C="0.373457" G="0.00308642" T="0.496914"/>
      <pos A="0.25" C="0.25" G="0.25" T="0.25"/>
      <pos A="0.126543" C="0.126543" G="0.373457" T="0.373457"/>
      <pos A="0.00308642" C="0.126543" G="0.126543" T="0.743827"/>
      <pos A="0.126543" C="0.126543" G="0.496914" T="0.25"/>
      <pos A="0.25" C="0.00308642" G="0.373457" T="0.373457"/>
      <pos A="0.25" C="0.00308642" G="0.373457" T="0.373457"/>
      <pos A="0.126543" C="0.00308642" G="0.373457" T="0.496914"/>
      <pos A="0.126543" C="0.373457" G="0.00308642" T="0.496914"/>
      <pos A="0.00308642" C="0.25" G="0.373457" T="0.373457"/>
      <pos A="0.126543" C="0.25" G="0.126543" T="0.496914"/>
      <pos A="0.126543" C="0.25" G="0.373457" T="0.25"/>
      <pos A="0.126543" C="0.25" G="0.25" T="0.373457"/>
      <pos A="0.126543" C="0.496914" G="0.126543" T="0.25"/>
      <pos A="0.126543" C="0.743827" G="0.126543" T="0.00308642"/>
      <pos A="0.496914" C="0.25" G="0.126543" T="0.126543"/>
      <pos A="0.373457" C="0.126543" G="0.00308642" T="0.496914"/>
      <pos A="0.00308642" C="0.126543" G="0.867284" T="0.00308642"/>
      <pos A="0.126543" C="0.496914" G="0.25" T="0.126543"/>
      <pos A="0.496914" C="0.496914" G="0.00308642" T="0.00308642"/>
      <pos A="0.126543" C="0.00308642" G="0.373457" T="0.496914"/>
      <pos A="0.00308642" C="0.00308642" G="0.743827" T="0.25"/>
      <pos A="0.00308642" C="0.126543" G="0.373457" T="0.496914"/>
      <pos A="0.25" C="0.25" G="0.25" T="0.25"/>
      <pos A="0.126543" C="0.00308642" G="0.373457" T="0.496914"/>
    </motif>
    <motif db="0" id="M37" alt="O37" length="40" nsites="8" evalue="1.3e-003">
      <pos A="0.313492" C="0.181804" G="0.210024" T="0.29468"/>
      <pos A="0.200617" C="0.21943" G="0.36993" T="0.210024"/>
      <pos A="0.285273" C="0.0407111" G="0.416961" T="0.257055"/>
      <pos A="0.21943" C="0.125368" G="0.473398" T="0.181804"/>
      <pos A="0.162993" C="0.29468" G="0.304086" T="0.238242"/>
      <pos A="0.162993" C="0.435773" G="0.21943" T="0.181804"/>
      <pos A="0.153586" C="0.313492" G="0.238242" T="0.29468"/>
      <pos A="0.162993" C="0.304086" G="0.21943" T="0.313492"/>
      <pos A="0.228836" C="0.407555" G="0.125368" T="0.238242"/>
      <pos A="0.285273" C="0.106555" G="0.21943" T="0.388742"/>
      <pos A="0.0218993" C="0.191211" G="0.162993" T="0.623897"/>
      <pos A="0.285273" C="0.285273" G="0.200617" T="0.228836"/>
      <pos A="0.181804" C="0.304086" G="0.200617" T="0.313492"/>
      <pos A="0.247648" C="0.29468" G="0.191211" T="0.266461"/>
      <pos A="0.172399" C="0.257055" G="0.285273" T="0.285273"/>
      <pos A="0.238242" C="0.228836" G="0.388742" T="0.14418"/>
      <pos A="0.266461" C="0.426366" G="0.238242" T="0.0689304"/>
      <pos A="0.322899" C="0.228836" G="0.266461" T="0.181804"/>
      <pos A="0.134773" C="0.36993" G="0.172399" T="0.322899"/>
      <pos A="0.059524" C="0.341711" G="0.341711" T="0.257055"/>
      <pos A="0.29468" C="0.134773" G="0.257055" T="0.313492"/>
      <pos A="0.379335" C="0.162993" G="0.407555" T="0.0501175"/>
      <pos A="0.162993" C="0.341711" G="0.322899" T="0.172399"/>
      <pos A="0.21943" C="0.36993" G="0.210024" T="0.200617"/>
      <pos A="0.257055" C="0.14418" G="0.238242" T="0.360523"/>
      <pos A="0.153586" C="0.228836" G="0.398148" T="0.21943"/>
      <pos A="0.0124928" C="0.313492" G="0.285273" T="0.388742"/>
      <pos A="0.275867" C="0.181804" G="0.21943" T="0.322899"/>
      <pos A="0.407555" C="0.162993" G="0.181804" T="0.247648"/>
      <pos A="0.0971486" C="0.398148" G="0.351117" T="0.153586"/>
      <pos A="0.125368" C="0.463992" G="0.360523" T="0.0501175"/>
      <pos A="0.332304" C="0.360523" G="0.059524" T="0.247648"/>
      <pos A="0.341711" C="0.29468" G="0.191211" T="0.172399"/>
      <pos A="0.181804" C="0.304086" G="0.407555" T="0.106555"/>
      <pos A="0.266461" C="0.162993" G="0.322899" T="0.247648"/>
      <pos A="0.134773" C="0.266461" G="0.379335" T="0.21943"/>
      <pos A="0.238242" C="0.172399" G="0.134773" T="0.454586"/>
      <pos A="0.313492" C="0.21943" G="0.379335" T="0.0877422"/>
      <pos A="0.313492" C="0.181804" G="0.388742" T="0.115961"/>
      <pos A="0.115961" C="0.257055" G="0.398148" T="0.228836"/>
    </motif>
    <motif db="0" id="M38" alt="O38" length="40" nsites="8" evalue="1.3e-003">
      <pos A="0.14418" C="0.154631" G="0.321853" T="0.379335"/>
      <pos A="0.170308" C="0.227791" G="0.379335" T="0.222565"/>
      <pos A="0.280047" C="0.133728" G="0.37411" T="0.212114"/>
      <pos A="0.327079" C="0.185985" G="0.170308" T="0.316627"/>
      <pos A="0.37411" C="0.154631" G="0.133728" T="0.33753"/>
      <pos A="0.138954" C="0.363658" G="0.259145" T="0.238242"/>
      <pos A="0.175534" C="0.447269" G="0.217339" T="0.159857"/>
      <pos A="0.368884" C="0.253919" G="0.212114" T="0.165082"/>
      <pos A="0.290499" C="0.138954" G="0.332304" T="0.238242"/>
      <pos A="0.0710202" C="0.238242" G="0.415915" T="0.274822"/>
      <pos A="0.217339" C="0.170308" G="0.274822" T="0.33753"/>
      <pos A="0.212114" C="0.327079" G="0.30095" T="0.159857"/>
      <pos A="0.243468" C="0.233016" G="0.316627" T="0.206888"/>
      <pos A="0.285273" C="0.327079" G="0.128503" T="0.259145"/>
      <pos A="0.159857" C="0.154631" G="0.358433" T="0.327079"/>
      <pos A="0.395012" C="0.26437" G="0.170308" T="0.170308"/>
      <pos A="0.196437" C="0.353207" G="0.212114" T="0.238242"/>
      <pos A="0.274822" C="0.196437" G="0.233016" T="0.295724"/>
      <pos A="0.248693" C="0.18076" G="0.332304" T="0.238242"/>
      <pos A="0.196437" C="0.295724" G="0.238242" T="0.269596"/>
      <pos A="0.128503" C="0.499527" G="0.212114" T="0.159857"/>
      <pos A="0.280047" C="0.290499" G="0.165082" T="0.26437"/>
      <pos A="0.290499" C="0.191211" G="0.248693" T="0.269596"/>
      <pos A="0.321853" C="0.212114" G="0.280047" T="0.185985"/>
      <pos A="0.123277" C="0.400238" G="0.212114" T="0.26437"/>
      <pos A="0.253919" C="0.280047" G="0.243468" T="0.222565"/>
      <pos A="0.26437" C="0.26437" G="0.159857" T="0.311401"/>
      <pos A="0.30095" C="0.436818" G="0.185985" T="0.0762459"/>
      <pos A="0.248693" C="0.112826" G="0.253919" T="0.384561"/>
      <pos A="0.18076" C="0.185985" G="0.316627" T="0.316627"/>
      <pos A="0.217339" C="0.191211" G="0.347981" T="0.243468"/>
      <pos A="0.395012" C="0.30095" G="0.128503" T="0.175534"/>
      <pos A="0.269596" C="0.14418" G="0.30095" T="0.285273"/>
      <pos A="0.321853" C="0.285273" G="0.206888" T="0.185985"/>
      <pos A="0.238242" C="0.259145" G="0.159857" T="0.342756"/>
      <pos A="0.222565" C="0.30095" G="0.233016" T="0.243468"/>
      <pos A="0.217339" C="0.123277" G="0.389787" T="0.269596"/>
      <pos A="0.395012" C="0.253919" G="0.196437" T="0.154631"/>
      <pos A="0.321853" C="0.201662" G="0.290499" T="0.185985"/>
      <pos A="0.259145" C="0.358433" G="0.165082" T="0.217339"/>
    </motif>
    <motif db="0" id="M4" alt="O4" length="40" nsites="8" evalue="1.3e-003">
      <pos A="0.228692" C="0.208639" G="0.263787" T="0.298881"/>
      <pos A="0.15349" C="0.283841" G="0.328962" T="0.233707"/>
      <pos A="0.293868" C="0.128424" G="0.248747" T="0.328962"/>
      <pos A="0.173545" C="0.394137" G="0.188585" T="0.243733"/>
      <pos A="0.328962" C="0.273814" G="0.188585" T="0.208639"/>
      <pos A="0.143464" C="0.278828" G="0.233707" T="0.344003"/>
      <pos A="0.23872" C="0.404164" G="0.213652" T="0.143464"/>
      <pos A="0.178558" C="0.313922" G="0.123409" T="0.384111"/>
      <pos A="0.208639" C="0.288854" G="0.328962" T="0.173545"/>
      <pos A="0.298881" C="0.258773" G="0.23872" T="0.203626"/>
      <pos A="0.33899" C="0.163518" G="0.233707" T="0.263787"/>
      <pos A="0.248747" C="0.193598" G="0.399151" T="0.158504"/>
      <pos A="0.248747" C="0.193598" G="0.23872" T="0.318935"/>
      <pos A="0.188585" C="0.474353" G="0.243733" T="0.0933294"/>
      <pos A="0.318935" C="0.25376" G="0.25376" T="0.173545"/>
      <pos A="0.434245" C="0.178558" G="0.298881" T="0.0883151"/>
      <pos A="0.293868" C="0.248747" G="0.333975" T="0.123409"/>
      <pos A="0.243733" C="0.213652" G="0.203626" T="0.33899"/>
      <pos A="0.163518" C="0.193598" G="0.344003" T="0.298881"/>
      <pos A="0.13845" C="0.35403" G="0.258773" T="0.248747"/>
      <pos A="0.384111" C="0.13845" G="0.148477" T="0.328962"/>
      <pos A="0.278828" C="0.108369" G="0.288854" T="0.323949"/>
      <pos A="0.168531" C="0.459313" G="0.178558" T="0.193598"/>
      <pos A="0.243733" C="0.23872" G="0.193598" T="0.323949"/>
      <pos A="0.163518" C="0.318935" G="0.168531" T="0.349016"/>
      <pos A="0.223679" C="0.0833017" G="0.243733" T="0.449286"/>
      <pos A="0.193598" C="0.323949" G="0.283841" T="0.198612"/>
      <pos A="0.163518" C="0.36907" G="0.288854" T="0.178558"/>
      <pos A="0.389124" C="0.188585" G="0.243733" T="0.178558"/>
      <pos A="0.213652" C="0.123409" G="0.303895" T="0.359043"/>
      <pos A="0.278828" C="0.258773" G="0.263787" T="0.198612"/>
      <pos A="0.243733" C="0.344003" G="0.258773" T="0.15349"/>
      <pos A="0.258773" C="0.198612" G="0.313922" T="0.228692"/>
      <pos A="0.13845" C="0.298881" G="0.344003" T="0.218666"/>
      <pos A="0.213652" C="0.23872" G="0.323949" T="0.223679"/>
      <pos A="0.133437" C="0.328962" G="0.374084" T="0.163518"/>
      <pos A="0.298881" C="0.454299" G="0.0732751" T="0.173545"/>
      <pos A="0.419205" C="0.13845" G="0.268801" T="0.173545"/>
      <pos A="0.349016" C="0.183571" G="0.23872" T="0.228692"/>
      <pos A="0.323949" C="0.308909" G="0.183571" T="0.183571"/>
    </motif>
    <motif db="0" id="M40" alt="O40" length="40" nsites="8" evalue="1.3e-003">
      <pos A="0.23872" C="0.113383" G="0.263787" T="0.384111"/>
      <pos A="0.303895" C="0.349016" G="0.23872" T="0.108369"/>
      <pos A="0.208639" C="0.278828" G="0.308909" T="0.203626"/>
      <pos A="0.318935" C="0.384111" G="0.0281541" T="0.268801"/>
      <pos A="0.268801" C="0.308909" G="0.208639" T="0.213652"/>
      <pos A="0.188585" C="0.313922" G="0.203626" T="0.293868"/>
      <pos A="0.188585" C="0.23872" G="0.213652" T="0.359043"/>
      <pos A="0.0582351" C="0.298881" G="0.349016" T="0.293868"/>
      <pos A="0.33899" C="0.419205" G="0.108369" T="0.133437"/>
      <pos A="0.23872" C="0.273814" G="0.273814" T="0.213652"/>
      <pos A="0.318935" C="0.213652" G="0.183571" T="0.283841"/>
      <pos A="0.208639" C="0.243733" G="0.454299" T="0.0933294"/>
      <pos A="0.25376" C="0.248747" G="0.318935" T="0.178558"/>
      <pos A="0.303895" C="0.35403" G="0.203626" T="0.13845"/>
      <pos A="0.233707" C="0.13845" G="0.168531" T="0.459313"/>
      <pos A="0.258773" C="0.188585" G="0.223679" T="0.328962"/>
      <pos A="0.133437" C="0.268801" G="0.258773" T="0.33899"/>
      <pos A="0.318935" C="0.258773" G="0.263787" T="0.158504"/>
      <pos A="0.243733" C="0.178558" G="0.308909" T="0.268801"/>
      <pos A="0.0782884" C="0.248747" G="0.379097" T="0.293868"/>
      <pos A="0.228692" C="0.293868" G="0.263787" T="0.213652"/>
      <pos A="0.349016" C="0.223679" G="0.228692" T="0.198612"/>
      <pos A="0.273814" C="0.213652" G="0.318935" T="0.193598"/>
      <pos A="0.278828" C="0.183571" G="0.283841" T="0.25376"/>
      <pos A="0.218666" C="0.228692" G="0.233707" T="0.318935"/>
      <pos A="0.23872" C="0.308909" G="0.218666" T="0.233707"/>
      <pos A="0.404164" C="0.128424" G="0.268801" T="0.198612"/>
      <pos A="0.248747" C="0.228692" G="0.313922" T="0.208639"/>
      <pos A="0.203626" C="0.313922" G="0.293868" T="0.188585"/>
      <pos A="0.36907" C="0.188585" G="0.143464" T="0.298881"/>
      <pos A="0.273814" C="0.178558" G="0.364056" T="0.183571"/>
      <pos A="0.23872" C="0.469339" G="0.183571" T="0.108369"/>
      <pos A="0.268801" C="0.193598" G="0.15349" T="0.384111"/>
      <pos A="0.243733" C="0.333975" G="0.323949" T="0.0983427"/>
      <pos A="0.323949" C="0.333975" G="0.133437" T="0.208639"/>
      <pos A="0.173545" C="0.35403" G="0.223679" T="0.248747"/>
      <pos A="0.288854" C="0.243733" G="0.278828" T="0.188585"/>
      <pos A="0.298881" C="0.188585" G="0.223679" T="0.288854"/>
      <pos A="0.208639" C="0.288854" G="0.228692" T="0.273814"/>
      <pos A="0.103356" C="0.323949" G="0.33899" T="0.233707"/>
    </motif>
    <motif db="0" id="M41" alt="O41" length="40" nsites="8" evalue="1.3e-003">
      <pos A="0.00308642" C="0.00308642" G="0.990741" T="0.00308642"/>
      <pos A="0.00308642" C="0.990741" G="0.00308642" T="0.00308642"/>
      <pos A="0.990741" C="0.00308642" G="0.00308642" T="0.00308642"/>
      <pos A="0.990741" C="0.00308642" G="0.00308642" T="0.00308642"/>
      <pos A="0.990741" C="0.00308642" G="0.00308642" T="0.00308642"/>
      <pos A="0.990741" C="0.00308642" G="0.00308642" T="0.00308642"/>
      <pos A="0.990741" C="0.00308642" G="0.00308642" T="0.00308642"/>
      <pos A="0.990741" C="0.00308642" G="0.00308642" T="0.00308642"/>
      <pos A="0.990741" C="0.00308642" G="0.00308642" T="0.00308642"/>
      <pos A="0.990741" C="0.00308642" G="0.00308642" T="0.00308642"/>
      <pos A="0.990741" C="0.00308642" G="0.00308642" T="0.00308642"/>
      <pos A="0.990741" C="0.00308642" G="0.00308642" T="0.00308642"/>
      <pos A="0.990741" C="0.00308642" G="0.00308642" T="0.00308642"/>
      <pos A="0.990741" C="0.00308642" G="0.00308642" T="0.00308642"/>
      <pos A="0.990741" C="0.00308642" G="0.00308642" T="0.00308642"/>
      <pos A="0.990741" C="0.00308642" G="0.00308642" T="0.00308642"/>
      <pos A="0.990741" C="0.00308642" G="0.00308642" T="0.00308642"/>
      <pos A="0.990741" C="0.00308642" G="0.00308642" T="0.00308642"/>
      <pos A="0.990741" C="0.00308642" G="0.00308642" T="0.00308642"/>
      <pos A="0.00308642" C="0.00308642" G="0.00308642" T="0.990741"/>
      <pos A="0.00308642" C="0.990741" G="0.00308642" T="0.00308642"/>
      <pos A="0.00308642" C="0.990741" G="0.00308642" T="0.00308642"/>
      <pos A="0.00308642" C="0.00308642" G="0.990741" T="0.00308642"/>
      <pos A="0.990741" C="0.00308642" G="0.00308642" T="0.00308642"/>
      <pos A="0.990741" C="0.00308642" G="0.00308642" T="0.00308642"/>
      <pos A="0.00308642" C="0.00308642" G="0.990741" T="0.00308642"/>
      <pos A="0.990741" C="0.00308642" G="0.00308642" T="0.00308642"/>
      <pos A="0.00308642" C="0.00308642" G="0.990741" T="0.00308642"/>
      <pos A="0.00308642" C="0.990741" G="0.00308642" T="0.00308642"/>
      <pos A="0.00308642" C="0.990741" G="0.00308642" T="0.00308642"/>
      <pos A="0.00308642" C="0.990741" G="0.00308642" T="0.00308642"/>
      <pos A="0.00308642" C="0.990741" G="0.00308642" T="0.00308642"/>
      <pos A="0.00308642" C="0.00308642" G="0.00308642" T="0.990741"/>
      <pos A="0.00308642" C="0.00308642" G="0.990741" T="0.00308642"/>
      <pos A="0.00308642" C="0.990741" G="0.00308642" T="0.00308642"/>
      <pos A="0.00308642" C="0.00308642" G="0.990741" T="0.00308642"/>
      <pos A="0.00308642" C="0.00308642" G="0.00308642" T="0.990741"/>
      <pos A="0.990741" C="0.00308642" G="0.00308642" T="0.00308642"/>
      <pos A="0.00308642" C="0.00308642" G="0.990741" T="0.00308642"/>
      <pos A="0.00308642" C="0.00308642" G="0.00308642" T="0.990741"/>
    </motif>
    <motif db="0" id="M42" alt="O42" length="40" nsites="8" evalue="1.3e-003">
      <pos A="0.128424" C="0.36907" G="0.258773" T="0.243733"/>
      <pos A="0.173545" C="0.384111" G="0.248747" T="0.193598"/>
      <pos A="0.258773" C="0.198612" G="0.25376" T="0.288854"/>
      <pos A="0.223679" C="0.0983427" G="0.23872" T="0.439258"/>
      <pos A="0.183571" C="0.318935" G="0.233707" T="0.263787"/>
      <pos A="0.323949" C="0.328962" G="0.218666" T="0.128424"/>
      <pos A="0.183571" C="0.414192" G="0.263787" T="0.13845"/>
      <pos A="0.429232" C="0.148477" G="0.173545" T="0.248747"/>
      <pos A="0.243733" C="0.328962" G="0.25376" T="0.173545"/>
      <pos A="0.13845" C="0.399151" G="0.293868" T="0.168531"/>
      <pos A="0.349016" C="0.188585" G="0.148477" T="0.313922"/>
      <pos A="0.173545" C="0.233707" G="0.268801" T="0.323949"/>
      <pos A="0.263787" C="0.123409" G="0.349016" T="0.263787"/>
      <pos A="0.208639" C="0.223679" G="0.233707" T="0.333975"/>
      <pos A="0.248747" C="0.198612" G="0.268801" T="0.283841"/>
      <pos A="0.323949" C="0.0883151" G="0.273814" T="0.313922"/>
      <pos A="0.163518" C="0.283841" G="0.364056" T="0.188585"/>
      <pos A="0.213652" C="0.273814" G="0.218666" T="0.293868"/>
      <pos A="0.198612" C="0.23872" G="0.389124" T="0.173545"/>
      <pos A="0.313922" C="0.193598" G="0.15349" T="0.33899"/>
      <pos A="0.0983427" C="0.333975" G="0.333975" T="0.233707"/>
      <pos A="0.529501" C="0.243733" G="0.0833017" T="0.143464"/>
      <pos A="0.349016" C="0.168531" G="0.233707" T="0.248747"/>
      <pos A="0.263787" C="0.344003" G="0.193598" T="0.198612"/>
      <pos A="0.409178" C="0.293868" G="0.15349" T="0.143464"/>
      <pos A="0.263787" C="0.148477" G="0.344003" T="0.243733"/>
      <pos A="0.148477" C="0.404164" G="0.273814" T="0.173545"/>
      <pos A="0.233707" C="0.183571" G="0.308909" T="0.273814"/>
      <pos A="0.313922" C="0.228692" G="0.248747" T="0.208639"/>
      <pos A="0.248747" C="0.283841" G="0.208639" T="0.258773"/>
      <pos A="0.133437" C="0.384111" G="0.233707" T="0.248747"/>
      <pos A="0.273814" C="0.283841" G="0.188585" T="0.25376"/>
      <pos A="0.364056" C="0.203626" G="0.228692" T="0.203626"/>
      <pos A="0.288854" C="0.15349" G="0.273814" T="0.283841"/>
      <pos A="0.183571" C="0.298881" G="0.258773" T="0.258773"/>
      <pos A="0.133437" C="0.188585" G="0.479367" T="0.198612"/>
      <pos A="0.13845" C="0.33899" G="0.263787" T="0.258773"/>
      <pos A="0.233707" C="0.303895" G="0.208639" T="0.25376"/>
      <pos A="0.414192" C="0.23872" G="0.248747" T="0.0983427"/>
      <pos A="0.268801" C="0.278828" G="0.178558" T="0.273814"/>
    </motif>
    <motif db="0" id="M43" alt="O43" length="40" nsites="8" evalue="1.3e-003">
      <pos A="0.00308642" C="0.00308642" G="0.990741" T="0.00308642"/>
      <pos A="0.00308642" C="0.990741" G="0.00308642" T="0.00308642"/>
      <pos A="0.00308642" C="0.00308642" G="0.496914" T="0.496914"/>
      <pos A="0.00308642" C="0.00308642" G="0.990741" T="0.00308642"/>
      <pos A="0.00308642" C="0.496914" G="0.00308642" T="0.496914"/>
      <pos A="0.496914" C="0.496914" G="0.00308642" T="0.00308642"/>
      <pos A="0.496914" C="0.00308642" G="0.496914" T="0.00308642"/>
      <pos A="0.00308642" C="0.496914" G="0.496914" T="0.00308642"/>
      <pos A="0.00308642" C="0.00308642" G="0.990741" T="0.00308642"/>
      <pos A="0.00308642" C="0.00308642" G="0.00308642" T="0.990741"/>
      <pos A="0.00308642" C="0.00308642" G="0.496914" T="0.496914"/>
      <pos A="0.496914" C="0.00308642" G="0.00308642" T="0.496914"/>
      <pos A="0.00308642" C="0.00308642" G="0.496914" T="0.496914"/>
      <pos A="0.496914" C="0.00308642" G="0.496914" T="0.00308642"/>
      <pos A="0.496914" C="0.496914" G="0.00308642" T="0.00308642"/>
      <pos A="0.00308642" C="0.496914" G="0.496914" T="0.00308642"/>
      <pos A="0.00308642" C="0.496914" G="0.496914" T="0.00308642"/>
      <pos A="0.990741" C="0.00308642" G="0.00308642" T="0.00308642"/>
      <pos A="0.00308642" C="0.00308642" G="0.496914" T="0.496914"/>
      <pos A="0.00308642" C="0.00308642" G="0.496914" T="0.496914"/>
      <pos A="0.496914" C="0.496914" G="0.00308642" T="0.00308642"/>
      <pos A="0.00308642" C="0.496914" G="0.496914" T="0.00308642"/>
      <pos A="0.496914" C="0.00308642" G="0.00308642" T="0.496914"/>
      <pos A="0.00308642" C="0.00308642" G="0.990741" T="0.00308642"/>
      <pos A="0.00308642" C="0.496914" G="0.496914" T="0.00308642"/>
      <pos A="0.496914" C="0.496914" G="0.00308642" T="0.00308642"/>
      <pos A="0.990741" C="0.00308642" G="0.00308642" T="0.00308642"/>
      <pos A="0.496914" C="0.496914" G="0.00308642" T="0.00308642"/>
      <pos A="0.496914" C="0.00308642" G="0.496914" T="0.00308642"/>
      <pos A="0.496914" C="0.00308642" G="0.00308642" T="0.496914"/>
      <pos A="0.496914" C="0.00308642" G="0.00308642" T="0.496914"/>
      <pos A="0.00308642" C="0.496914" G="0.496914" T="0.00308642"/>
      <pos A="0.00308642" C="0.496914" G="0.496914" T="0.00308642"/>
      <pos A="0.00308642" C="0.00308642" G="0.00308642" T="0.990741"/>
      <pos A="0.00308642" C="0.00308642" G="0.496914" T="0.496914"/>
      <pos A="0.00308642" C="0.00308642" G="0.990741" T="0.00308642"/>
      <pos A="0.990741" C="0.00308642" G="0.00308642" T="0.00308642"/>
      <pos A="0.990741" C="0.00308642" G="0.00308642" T="0.00308642"/>
      <pos A="0.496914" C="0.496914" G="0.00308642" T="0.00308642"/>
      <pos A="0.00308642" C="0.00308642" G="0.496914" T="0.496914"/>
    </motif>
    <motif db="0" id="M44" alt="O44" length="40" nsites="8" evalue="1.3e-003">
      <pos A="0.36907" C="0.248747" G="0.168531" T="0.213652"/>
      <pos A="0.233707" C="0.258773" G="0.208639" T="0.298881"/>
      <pos A="0.328962" C="0.218666" G="0.198612" T="0.25376"/>
      <pos A="0.173545" C="0.444273" G="0.278828" T="0.103356"/>
      <pos A="0.529501" C="0.188585" G="0.133437" T="0.148477"/>
      <pos A="0.223679" C="0.208639" G="0.263787" T="0.303895"/>
      <pos A="0.228692" C="0.198612" G="0.223679" T="0.349016"/>
      <pos A="0.143464" C="0.323949" G="0.308909" T="0.223679"/>
      <pos A="0.173545" C="0.359043" G="0.188585" T="0.278828"/>
      <pos A="0.173545" C="0.278828" G="0.293868" T="0.25376"/>
      <pos A="0.23872" C="0.163518" G="0.344003" T="0.25376"/>
      <pos A="0.258773" C="0.344003" G="0.25376" T="0.143464"/>
      <pos A="0.318935" C="0.268801" G="0.0582351" T="0.35403"/>
      <pos A="0.293868" C="0.278828" G="0.258773" T="0.168531"/>
      <pos A="0.328962" C="0.178558" G="0.328962" T="0.163518"/>
      <pos A="0.35403" C="0.23872" G="0.188585" T="0.218666"/>
      <pos A="0.278828" C="0.158504" G="0.459313" T="0.103356"/>
      <pos A="0.108369" C="0.318935" G="0.35403" T="0.218666"/>
      <pos A="0.208639" C="0.233707" G="0.218666" T="0.33899"/>
      <pos A="0.213652" C="0.198612" G="0.323949" T="0.263787"/>
      <pos A="0.223679" C="0.258773" G="0.308909" T="0.208639"/>
      <pos A="0.23872" C="0.283841" G="0.183571" T="0.293868"/>
      <pos A="0.243733" C="0.0632484" G="0.263787" T="0.429232"/>
      <pos A="0.178558" C="0.364056" G="0.228692" T="0.228692"/>
      <pos A="0.173545" C="0.344003" G="0.198612" T="0.283841"/>
      <pos A="0.163518" C="0.389124" G="0.178558" T="0.268801"/>
      <pos A="0.419205" C="0.218666" G="0.113383" T="0.248747"/>
      <pos A="0.298881" C="0.248747" G="0.258773" T="0.193598"/>
      <pos A="0.303895" C="0.298881" G="0.233707" T="0.163518"/>
      <pos A="0.248747" C="0.35403" G="0.118396" T="0.278828"/>
      <pos A="0.0682617" C="0.273814" G="0.328962" T="0.328962"/>
      <pos A="0.218666" C="0.118396" G="0.404164" T="0.258773"/>
      <pos A="0.263787" C="0.188585" G="0.313922" T="0.233707"/>
      <pos A="0.243733" C="0.143464" G="0.384111" T="0.228692"/>
      <pos A="0.33899" C="0.268801" G="0.293868" T="0.0983427"/>
      <pos A="0.233707" C="0.33899" G="0.318935" T="0.108369"/>
      <pos A="0.223679" C="0.308909" G="0.208639" T="0.258773"/>
      <pos A="0.323949" C="0.268801" G="0.123409" T="0.283841"/>
      <pos A="0.293868" C="0.33899" G="0.298881" T="0.0682617"/>
      <pos A="0.303895" C="0.25376" G="0.193598" T="0.248747"/>
    </motif>
    <motif db="0" id="M45" alt="O45" length="40" nsites="8" evalue="1.3e-003">
      <pos A="0.496914" C="0.00308642" G="0.00308642" T="0.496914"/>
      <pos A="0.00308642" C="0.496914" G="0.496914" T="0.00308642"/>
      <pos A="0.00308642" C="0.496914" G="0.496914" T="0.00308642"/>
      <pos A="0.00308642" C="0.990741" G="0.00308642" T="0.00308642"/>
      <pos A="0.00308642" C="0.990741" G="0.00308642" T="0.00308642"/>
      <pos A="0.990741" C="0.00308642" G="0.00308642" T="0.00308642"/>
      <pos A="0.00308642" C="0.00308642" G="0.990741" T="0.00308642"/>
      <pos A="0.00308642" C="0.00308642" G="0.990741" T="0.00308642"/>
      <pos A="0.00308642" C="0.496914" G="0.00308642" T="0.496914"/>
      <pos A="0.496914" C="0.00308642" G="0.496914" T="0.00308642"/>
      <pos A="0.496914" C="0.00308642" G="0.496914" T="0.00308642"/>
      <pos A="0.00308642" C="0.990741" G="0.00308642" T="0.00308642"/>
      <pos A="0.00308642" C="0.496914" G="0.00308642" T="0.496914"/>
      <pos A="0.00308642" C="0.496914" G="0.496914" T="0.00308642"/>
      <pos A="0.00308642" C="0.00308642" G="0.990741" T="0.00308642"/>
      <pos A="0.00308642" C="0.496914" G="0.496914" T="0.00308642"/>
      <pos A="0.00308642" C="0.496914" G="0.496914" T="0.00308642"/>
      <pos A="0.00308642" C="0.496914" G="0.496914" T="0.00308642"/>
      <pos A="0.00308642" C="0.496914" G="0.496914" T="0.00308642"/>
      <pos A="0.00308642" C="0.00308642" G="0.990741" T="0.00308642"/>
      <pos A="0.00308642" C="0.00308642" G="0.990741" T="0.00308642"/>
      <pos A="0.00308642" C="0.990741" G="0.00308642" T="0.00308642"/>
      <pos A="0.00308642" C="0.496914" G="0.496914" T="0.00308642"/>
      <pos A="0.00308642" C="0.496914" G="0.496914" T="0.00308642"/>
      <pos A="0.00308642" C="0.00308642" G="0.990741" T="0.00308642"/>
      <pos A="0.00308642" C="0.00308642" G="0.990741" T="0.00308642"/>
      <pos A="0.00308642" C="0.990741" G="0.00308642" T="0.00308642"/>
      <pos A="0.00308642" C="0.990741" G="0.00308642" T="0.00308642"/>
      <pos A="0.00308642" C="0.496914" G="0.496914" T="0.00308642"/>
      <pos A="0.496914" C="0.496914" G="0.00308642" T="0.00308642"/>
      <pos A="0.00308642" C="0.00308642" G="0.990741" T="0.00308642"/>
      <pos A="0.00308642" C="0.496914" G="0.00308642" T="0.496914"/>
      <pos A="0.00308642" C="0.990741" G="0.00308642" T="0.00308642"/>
      <pos A="0.496914" C="0.496914" G="0.00308642" T="0.00308642"/>
      <pos A="0.00308642" C="0.496914" G="0.496914" T="0.00308642"/>
      <pos A="0.00308642" C="0.496914" G="0.496914" T="0.00308642"/>
      <pos A="0.496914" C="0.00308642" G="0.00308642" T="0.496914"/>
      <pos A="0.00308642" C="0.00308642" G="0.990741" T="0.00308642"/>
      <pos A="0.00308642" C="0.496914" G="0.496914" T="0.00308642"/>
      <pos A="0.496914" C="0.496914" G="0.00308642" T="0.00308642"/>
    </motif>
    <motif db="0" id="M46" alt="O46" length="40" nsites="8" evalue="1.3e-003">
      <pos A="0.178558" C="0.173545" G="0.333975" T="0.313922"/>
      <pos A="0.233707" C="0.278828" G="0.233707" T="0.25376"/>
      <pos A="0.198612" C="0.218666" G="0.359043" T="0.223679"/>
      <pos A="0.25376" C="0.278828" G="0.278828" T="0.188585"/>
      <pos A="0.293868" C="0.313922" G="0.168531" T="0.223679"/>
      <pos A="0.298881" C="0.163518" G="0.293868" T="0.243733"/>
      <pos A="0.333975" C="0.13845" G="0.193598" T="0.333975"/>
      <pos A="0.313922" C="0.183571" G="0.293868" T="0.208639"/>
      <pos A="0.178558" C="0.359043" G="0.223679" T="0.23872"/>
      <pos A="0.288854" C="0.233707" G="0.323949" T="0.15349"/>
      <pos A="0.158504" C="0.188585" G="0.313922" T="0.33899"/>
      <pos A="0.233707" C="0.333975" G="0.25376" T="0.178558"/>
      <pos A="0.399151" C="0.198612" G="0.168531" T="0.233707"/>
      <pos A="0.223679" C="0.278828" G="0.323949" T="0.173545"/>
      <pos A="0.183571" C="0.288854" G="0.268801" T="0.258773"/>
      <pos A="0.268801" C="0.333975" G="0.148477" T="0.248747"/>
      <pos A="0.0632484" C="0.298881" G="0.173545" T="0.464326"/>
      <pos A="0.173545" C="0.36907" G="0.228692" T="0.228692"/>
      <pos A="0.25376" C="0.419205" G="0.218666" T="0.108369"/>
      <pos A="0.278828" C="0.23872" G="0.168531" T="0.313922"/>
      <pos A="0.278828" C="0.183571" G="0.323949" T="0.213652"/>
      <pos A="0.313922" C="0.288854" G="0.293868" T="0.103356"/>
      <pos A="0.36907" C="0.308909" G="0.0782884" T="0.243733"/>
      <pos A="0.278828" C="0.233707" G="0.263787" T="0.223679"/>
      <pos A="0.273814" C="0.158504" G="0.298881" T="0.268801"/>
      <pos A="0.308909" C="0.163518" G="0.288854" T="0.23872"/>
      <pos A="0.158504" C="0.0782884" G="0.429232" T="0.333975"/>
      <pos A="0.188585" C="0.409178" G="0.313922" T="0.0883151"/>
      <pos A="0.313922" C="0.389124" G="0.168531" T="0.128424"/>
      <pos A="0.273814" C="0.364056" G="0.123409" T="0.23872"/>
      <pos A="0.25376" C="0.13845" G="0.198612" T="0.409178"/>
      <pos A="0.283841" C="0.248747" G="0.188585" T="0.278828"/>
      <pos A="0.434245" C="0.183571" G="0.243733" T="0.13845"/>
      <pos A="0.228692" C="0.203626" G="0.374084" T="0.193598"/>
      <pos A="0.188585" C="0.33899" G="0.233707" T="0.23872"/>
      <pos A="0.344003" C="0.223679" G="0.293868" T="0.13845"/>
      <pos A="0.198612" C="0.298881" G="0.278828" T="0.223679"/>
      <pos A="0.243733" C="0.193598" G="0.25376" T="0.308909"/>
      <pos A="0.188585" C="0.359043" G="0.208639" T="0.243733"/>
      <pos A="0.108369" C="0.35403" G="0.25376" T="0.283841"/>
    </motif>
    <motif db="0" id="M47" alt="O47" length="40" nsites="8" evalue="1.3e-003">
      <pos A="0.00308642" C="0.743827" G="0.25" T="0.00308642"/>
      <pos A="0.00308642" C="0.496914" G="0.25" T="0.25"/>
      <pos A="0.25" C="0.25" G="0.00308642" T="0.496914"/>
      <pos A="0.00308642" C="0.00308642" G="0.743827" T="0.25"/>
      <pos A="0.00308642" C="0.25" G="0.496914" T="0.25"/>
      <pos A="0.00308642" C="0.00308642" G="0.743827" T="0.25"/>
      <pos A="0.496914" C="0.00308642" G="0.25" T="0.25"/>
      <pos A="0.25" C="0.00308642" G="0.743827" T="0.00308642"/>
      <pos A="0.00308642" C="0.496914" G="0.496914" T="0.00308642"/>
      <pos A="0.00308642" C="0.743827" G="0.25" T="0.00308642"/>
      <pos A="0.743827" C="0.00308642" G="0.00308642" T="0.25"/>
      <pos A="0.00308642" C="0.25" G="0.496914" T="0.25"/>
      <pos A="0.00308642" C="0.00308642" G="0.743827" T="0.25"/>
      <pos A="0.00308642" C="0.496914" G="0.25" T="0.25"/>
      <pos A="0.496914" C="0.25" G="0.25" T="0.00308642"/>
      <pos A="0.25" C="0.496914" G="0.25" T="0.00308642"/>
      <pos A="0.743827" C="0.00308642" G="0.00308642" T="0.25"/>
      <pos A="0.00308642" C="0.00308642" G="0.743827" T="0.25"/>
      <pos A="0.00308642" C="0.743827" G="0.25" T="0.00308642"/>
      <pos A="0.25" C="0.496914" G="0.00308642" T="0.25"/>
      <pos A="0.25" C="0.496914" G="0.25" T="0.00308642"/>
      <pos A="0.25" C="0.00308642" G="0.743827" T="0.00308642"/>
      <pos A="0.496914" C="0.25" G="0.25" T="0.00308642"/>
      <pos A="0.00308642" C="0.00308642" G="0.743827" T="0.25"/>
      <pos A="0.00308642" C="0.25" G="0.743827" T="0.00308642"/>
      <pos A="0.496914" C="0.496914" G="0.00308642" T="0.00308642"/>
      <pos A="0.00308642" C="0.00308642" G="0.25" T="0.743827"/>
      <pos A="0.25" C="0.00308642" G="0.743827" T="0.00308642"/>
      <pos A="0.25" C="0.25" G="0.00308642" T="0.496914"/>
      <pos A="0.25" C="0.00308642" G="0.743827" T="0.00308642"/>
      <pos A="0.496914" C="0.496914" G="0.00308642" T="0.00308642"/>
      <pos A="0.00308642" C="0.00308642" G="0.25" T="0.743827"/>
      <pos A="0.00308642" C="0.25" G="0.743827" T="0.00308642"/>
      <pos A="0.496914" C="0.25" G="0.25" T="0.00308642"/>
      <pos A="0.990741" C="0.00308642" G="0.00308642" T="0.00308642"/>
      <pos A="0.00308642" C="0.00308642" G="0.990741" T="0.00308642"/>
      <pos A="0.25" C="0.00308642" G="0.743827" T="0.00308642"/>
      <pos A="0.00308642" C="0.496914" G="0.00308642" T="0.496914"/>
      <pos A="0.743827" C="0.00308642" G="0.00308642" T="0.25"/>
      <pos A="0.00308642" C="0.496914" G="0.496914" T="0.00308642"/>
    </motif>
    <motif db="0" id="M48" alt="O48" length="40" nsites="8" evalue="1.3e-003">
      <pos A="0.293868" C="0.303895" G="0.258773" T="0.143464"/>
      <pos A="0.258773" C="0.198612" G="0.33899" T="0.203626"/>
      <pos A="0.183571" C="0.379097" G="0.243733" T="0.193598"/>
      <pos A="0.328962" C="0.173545" G="0.178558" T="0.318935"/>
      <pos A="0.118396" C="0.349016" G="0.233707" T="0.298881"/>
      <pos A="0.203626" C="0.158504" G="0.243733" T="0.394137"/>
      <pos A="0.133437" C="0.218666" G="0.313922" T="0.333975"/>
      <pos A="0.273814" C="0.183571" G="0.223679" T="0.318935"/>
      <pos A="0.25376" C="0.333975" G="0.163518" T="0.248747"/>
      <pos A="0.123409" C="0.394137" G="0.248747" T="0.233707"/>
      <pos A="0.323949" C="0.344003" G="0.143464" T="0.188585"/>
      <pos A="0.268801" C="0.35403" G="0.288854" T="0.0883151"/>
      <pos A="0.288854" C="0.23872" G="0.228692" T="0.243733"/>
      <pos A="0.36907" C="0.118396" G="0.313922" T="0.198612"/>
      <pos A="0.223679" C="0.243733" G="0.25376" T="0.278828"/>
      <pos A="0.173545" C="0.298881" G="0.25376" T="0.273814"/>
      <pos A="0.359043" C="0.203626" G="0.228692" T="0.208639"/>
      <pos A="0.374084" C="0.258773" G="0.223679" T="0.143464"/>
      <pos A="0.183571" C="0.308909" G="0.364056" T="0.143464"/>
      <pos A="0.268801" C="0.248747" G="0.158504" T="0.323949"/>
      <pos A="0.108369" C="0.183571" G="0.414192" T="0.293868"/>
      <pos A="0.183571" C="0.198612" G="0.308909" T="0.308909"/>
      <pos A="0.25376" C="0.263787" G="0.243733" T="0.23872"/>
      <pos A="0.203626" C="0.308909" G="0.318935" T="0.168531"/>
      <pos A="0.439258" C="0.208639" G="0.148477" T="0.203626"/>
      <pos A="0.218666" C="0.23872" G="0.223679" T="0.318935"/>
      <pos A="0.258773" C="0.349016" G="0.163518" T="0.228692"/>
      <pos A="0.228692" C="0.168531" G="0.193598" T="0.409178"/>
      <pos A="0.439258" C="0.143464" G="0.263787" T="0.15349"/>
      <pos A="0.278828" C="0.268801" G="0.143464" T="0.308909"/>
      <pos A="0.25376" C="0.0833017" G="0.298881" T="0.364056"/>
      <pos A="0.178558" C="0.384111" G="0.258773" T="0.178558"/>
      <pos A="0.278828" C="0.243733" G="0.178558" T="0.298881"/>
      <pos A="0.318935" C="0.258773" G="0.223679" T="0.198612"/>
      <pos A="0.313922" C="0.218666" G="0.268801" T="0.198612"/>
      <pos A="0.213652" C="0.203626" G="0.364056" T="0.218666"/>
      <pos A="0.148477" C="0.424218" G="0.198612" T="0.228692"/>
      <pos A="0.389124" C="0.293868" G="0.148477" T="0.168531"/>
      <pos A="0.293868" C="0.258773" G="0.268801" T="0.178558"/>
      <pos A="0.0732751" C="0.424218" G="0.419205" T="0.0833017"/>
    </motif>
    <motif db="0" id="M49" alt="O49" length="40" nsites="8" evalue="1.3e-003">
      <pos A="0.163518" C="0.0933294" G="0.313922" T="0.429232"/>
      <pos A="0.173545" C="0.404164" G="0.25376" T="0.168531"/>
      <pos A="0.0983427" C="0.308909" G="0.268801" T="0.323949"/>
      <pos A="0.198612" C="0.323949" G="0.273814" T="0.203626"/>
      <pos A="0.243733" C="0.323949" G="0.218666" T="0.213652"/>
      <pos A="0.469339" C="0.273814" G="0.128424" T="0.128424"/>
      <pos A="0.318935" C="0.178558" G="0.213652" T="0.288854"/>
      <pos A="0.298881" C="0.0682617" G="0.35403" T="0.278828"/>
      <pos A="0.293868" C="0.308909" G="0.308909" T="0.0883151"/>
      <pos A="0.449286" C="0.103356" G="0.228692" T="0.218666"/>
      <pos A="0.188585" C="0.193598" G="0.308909" T="0.308909"/>
      <pos A="0.308909" C="0.364056" G="0.13845" T="0.188585"/>
      <pos A="0.25376" C="0.344003" G="0.243733" T="0.158504"/>
      <pos A="0.223679" C="0.203626" G="0.273814" T="0.298881"/>
      <pos A="0.218666" C="0.168531" G="0.33899" T="0.273814"/>
      <pos A="0.198612" C="0.25376" G="0.318935" T="0.228692"/>
      <pos A="0.178558" C="0.394137" G="0.268801" T="0.158504"/>
      <pos A="0.183571" C="0.248747" G="0.208639" T="0.359043"/>
      <pos A="0.173545" C="0.208639" G="0.228692" T="0.389124"/>
      <pos A="0.148477" C="0.409178" G="0.228692" T="0.213652"/>
      <pos A="0.323949" C="0.268801" G="0.168531" T="0.23872"/>
      <pos A="0.248747" C="0.243733" G="0.158504" T="0.349016"/>
      <pos A="0.163518" C="0.243733" G="0.318935" T="0.273814"/>
      <pos A="0.399151" C="0.208639" G="0.213652" T="0.178558"/>
      <pos A="0.283841" C="0.218666" G="0.399151" T="0.0983427"/>
      <pos A="0.273814" C="0.268801" G="0.188585" T="0.268801"/>
      <pos A="0.208639" C="0.213652" G="0.25376" T="0.323949"/>
      <pos A="0.163518" C="0.183571" G="0.399151" T="0.25376"/>
      <pos A="0.33899" C="0.298881" G="0.243733" T="0.118396"/>
      <pos A="0.233707" C="0.273814" G="0.223679" T="0.268801"/>
      <pos A="0.33899" C="0.293868" G="0.213652" T="0.15349"/>
      <pos A="0.384111" C="0.0983427" G="0.198612" T="0.318935"/>
      <pos A="0.133437" C="0.328962" G="0.35403" T="0.183571"/>
      <pos A="0.173545" C="0.223679" G="0.283841" T="0.318935"/>
      <pos A="0.308909" C="0.248747" G="0.243733" T="0.198612"/>
      <pos A="0.288854" C="0.288854" G="0.15349" T="0.268801"/>
      <pos A="0.203626" C="0.359043" G="0.318935" T="0.118396"/>
      <pos A="0.218666" C="0.173545" G="0.36907" T="0.23872"/>
      <pos A="0.15349" C="0.519475" G="0.0933294" T="0.233707"/>
      <pos A="0.288854" C="0.303895" G="0.268801" T="0.13845"/>
    </motif>
    <motif db="0" id="M5" alt="O5" length="40" nsites="8" evalue="1.3e-003">
      <pos A="0.449483" C="0.131426" G="0.148166" T="0.270924"/>
      <pos A="0.315564" C="0.382524" G="0.0756257" T="0.226285"/>
      <pos A="0.137005" C="0.198385" G="0.404844" T="0.259765"/>
      <pos A="0.137005" C="0.343465" G="0.226285" T="0.293244"/>
      <pos A="0.231865" C="0.276505" G="0.103526" T="0.388105"/>
      <pos A="0.343465" C="0.293244" G="0.298825" T="0.0644662"/>
      <pos A="0.0979457" C="0.315564" G="0.287665" T="0.298825"/>
      <pos A="0.187226" C="0.176065" G="0.421584" T="0.215125"/>
      <pos A="0.349044" C="0.120266" G="0.365785" T="0.164906"/>
      <pos A="0.388105" C="0.276505" G="0.215125" T="0.120266"/>
      <pos A="0.265345" C="0.282085" G="0.164906" T="0.287665"/>
      <pos A="0.231865" C="0.332304" G="0.120266" T="0.315564"/>
      <pos A="0.209546" C="0.287665" G="0.243025" T="0.259765"/>
      <pos A="0.237445" C="0.287665" G="0.265345" T="0.209546"/>
      <pos A="0.176065" C="0.131426" G="0.421584" T="0.270924"/>
      <pos A="0.0700464" C="0.231865" G="0.332304" T="0.365785"/>
      <pos A="0.0867862" C="0.404844" G="0.243025" T="0.265345"/>
      <pos A="0.309984" C="0.248605" G="0.265345" T="0.176065"/>
      <pos A="0.265345" C="0.125846" G="0.237445" T="0.371364"/>
      <pos A="0.243025" C="0.243025" G="0.243025" T="0.270924"/>
      <pos A="0.365785" C="0.0756257" G="0.265345" T="0.293244"/>
      <pos A="0.276505" C="0.309984" G="0.215125" T="0.198385"/>
      <pos A="0.298825" C="0.159325" G="0.298825" T="0.243025"/>
      <pos A="0.332304" C="0.254185" G="0.237445" T="0.176065"/>
      <pos A="0.332304" C="0.248605" G="0.215125" T="0.203965"/>
      <pos A="0.192805" C="0.198385" G="0.332304" T="0.276505"/>
      <pos A="0.293244" C="0.287665" G="0.243025" T="0.176065"/>
      <pos A="0.209546" C="0.276505" G="0.237445" T="0.276505"/>
      <pos A="0.192805" C="0.215125" G="0.192805" T="0.399264"/>
      <pos A="0.209546" C="0.282085" G="0.248605" T="0.259765"/>
      <pos A="0.270924" C="0.309984" G="0.282085" T="0.137005"/>
      <pos A="0.248605" C="0.209546" G="0.404844" T="0.137005"/>
      <pos A="0.399264" C="0.159325" G="0.176065" T="0.265345"/>
      <pos A="0.164906" C="0.404844" G="0.270924" T="0.159325"/>
      <pos A="0.321145" C="0.293244" G="0.159325" T="0.226285"/>
      <pos A="0.187226" C="0.270924" G="0.254185" T="0.287665"/>
      <pos A="0.187226" C="0.237445" G="0.337884" T="0.237445"/>
      <pos A="0.304405" C="0.293244" G="0.198385" T="0.203965"/>
      <pos A="0.360204" C="0.142586" G="0.243025" T="0.254185"/>
      <pos A="0.343465" C="0.220705" G="0.237445" T="0.198385"/>
    </motif>
    <motif db="0" id="M50" alt="O50" length="40" nsites="8" evalue="1.3e-003">
      <pos A="0.170228" C="0.377888" G="0.301915" T="0.149968"/>
      <pos A="0.225942" C="0.190488" G="0.175293" T="0.408278"/>
      <pos A="0.30698" C="0.246201" G="0.210747" T="0.236071"/>
      <pos A="0.104384" C="0.261396" G="0.32724" T="0.30698"/>
      <pos A="0.129709" C="0.261396" G="0.251266" T="0.357629"/>
      <pos A="0.372824" C="0.33737" G="0.0993195" T="0.190488"/>
      <pos A="0.251266" C="0.241137" G="0.220877" T="0.28672"/>
      <pos A="0.28672" C="0.220877" G="0.281655" T="0.210747"/>
      <pos A="0.418408" C="0.180358" G="0.185422" T="0.215812"/>
      <pos A="0.236071" C="0.342435" G="0.236071" T="0.185422"/>
      <pos A="0.225942" C="0.469057" G="0.165163" T="0.139839"/>
      <pos A="0.271526" C="0.225942" G="0.246201" T="0.256331"/>
      <pos A="0.165163" C="0.170228" G="0.377888" T="0.28672"/>
      <pos A="0.231006" C="0.165163" G="0.30698" T="0.29685"/>
      <pos A="0.134773" C="0.433602" G="0.291786" T="0.139839"/>
      <pos A="0.301915" C="0.332304" G="0.0891891" T="0.276591"/>
      <pos A="0.372824" C="0.0689304" G="0.301915" T="0.256331"/>
      <pos A="0.28672" C="0.33737" G="0.266461" T="0.109449"/>
      <pos A="0.220877" C="0.231006" G="0.256331" T="0.291786"/>
      <pos A="0.31711" C="0.225942" G="0.210747" T="0.246201"/>
      <pos A="0.215812" C="0.225942" G="0.276591" T="0.281655"/>
      <pos A="0.251266" C="0.281655" G="0.231006" T="0.236071"/>
      <pos A="0.236071" C="0.160098" G="0.342435" T="0.261396"/>
      <pos A="0.246201" C="0.408278" G="0.185422" T="0.160098"/>
      <pos A="0.236071" C="0.155033" G="0.261396" T="0.347499"/>
      <pos A="0.0739951" C="0.155033" G="0.352564" T="0.418408"/>
      <pos A="0.32724" C="0.114515" G="0.312045" T="0.246201"/>
      <pos A="0.271526" C="0.231006" G="0.372824" T="0.124644"/>
      <pos A="0.347499" C="0.32724" G="0.0537353" T="0.271526"/>
      <pos A="0.170228" C="0.403213" G="0.256331" T="0.170228"/>
      <pos A="0.225942" C="0.31711" G="0.271526" T="0.185422"/>
      <pos A="0.0993195" C="0.261396" G="0.332304" T="0.30698"/>
      <pos A="0.155033" C="0.236071" G="0.352564" T="0.256331"/>
      <pos A="0.281655" C="0.271526" G="0.215812" T="0.231006"/>
      <pos A="0.347499" C="0.190488" G="0.236071" T="0.225942"/>
      <pos A="0.190488" C="0.301915" G="0.301915" T="0.205682"/>
      <pos A="0.210747" C="0.372824" G="0.220877" T="0.195553"/>
      <pos A="0.413343" C="0.271526" G="0.225942" T="0.0891891"/>
      <pos A="0.215812" C="0.119579" G="0.382953" T="0.281655"/>
      <pos A="0.32724" C="0.241137" G="0.144904" T="0.28672"/>
    </motif>
    <motif db="0" id="M52" alt="O52" length="40" nsites="8" evalue="1.3e-003">
      <pos A="0.00308642" C="0.00308642" G="0.990741" T="0.00308642"/>
      <pos A="0.00308642" C="0.661523" G="0.332304" T="0.00308642"/>
      <pos A="0.661523" C="0.00308642" G="0.332304" T="0.00308642"/>
      <pos A="0.00308642" C="0.00308642" G="0.990741" T="0.00308642"/>
      <pos A="0.00308642" C="0.661523" G="0.332304" T="0.00308642"/>
      <pos A="0.00308642" C="0.332304" G="0.332304" T="0.332304"/>
      <pos A="0.00308642" C="0.332304" G="0.661523" T="0.00308642"/>
      <pos A="0.332304" C="0.332304" G="0.332304" T="0.00308642"/>
      <pos A="0.00308642" C="0.332304" G="0.332304" T="0.332304"/>
      <pos A="0.332304" C="0.00308642" G="0.661523" T="0.00308642"/>
      <pos A="0.332304" C="0.00308642" G="0.661523" T="0.00308642"/>
      <pos A="0.00308642" C="0.661523" G="0.332304" T="0.00308642"/>
      <pos A="0.332304" C="0.332304" G="0.332304" T="0.00308642"/>
      <pos A="0.00308642" C="0.661523" G="0.332304" T="0.00308642"/>
      <pos A="0.332304" C="0.00308642" G="0.661523" T="0.00308642"/>
      <pos A="0.332304" C="0.00308642" G="0.661523" T="0.00308642"/>
      <pos A="0.661523" C="0.00308642" G="0.00308642" T="0.332304"/>
      <pos A="0.332304" C="0.00308642" G="0.661523" T="0.00308642"/>
      <pos A="0.00308642" C="0.661523" G="0.332304" T="0.00308642"/>
      <pos A="0.00308642" C="0.332304" G="0.332304" T="0.332304"/>
      <pos A="0.00308642" C="0.00308642" G="0.661523" T="0.332304"/>
      <pos A="0.332304" C="0.00308642" G="0.661523" T="0.00308642"/>
      <pos A="0.332304" C="0.661523" G="0.00308642" T="0.00308642"/>
      <pos A="0.332304" C="0.00308642" G="0.661523" T="0.00308642"/>
      <pos A="0.00308642" C="0.00308642" G="0.990741" T="0.00308642"/>
      <pos A="0.00308642" C="0.332304" G="0.332304" T="0.332304"/>
      <pos A="0.332304" C="0.00308642" G="0.661523" T="0.00308642"/>
      <pos A="0.332304" C="0.00308642" G="0.661523" T="0.00308642"/>
      <pos A="0.00308642" C="0.332304" G="0.332304" T="0.332304"/>
      <pos A="0.00308642" C="0.661523" G="0.332304" T="0.00308642"/>
      <pos A="0.00308642" C="0.332304" G="0.00308642" T="0.661523"/>
      <pos A="0.00308642" C="0.661523" G="0.332304" T="0.00308642"/>
      <pos A="0.00308642" C="0.00308642" G="0.661523" T="0.332304"/>
      <pos A="0.00308642" C="0.332304" G="0.661523" T="0.00308642"/>
      <pos A="0.00308642" C="0.661523" G="0.332304" T="0.00308642"/>
      <pos A="0.332304" C="0.00308642" G="0.332304" T="0.332304"/>
      <pos A="0.00308642" C="0.00308642" G="0.990741" T="0.00308642"/>
      <pos A="0.00308642" C="0.00308642" G="0.990741" T="0.00308642"/>
      <pos A="0.332304" C="0.332304" G="0.00308642" T="0.332304"/>
      <pos A="0.00308642" C="0.332304" G="0.661523" T="0.00308642"/>
    </motif>
    <motif db="0" id="M53" alt="O53" length="40" nsites="8" evalue="1.3e-003">
      <pos A="0.173545" C="0.344003" G="0.168531" T="0.313922"/>
      <pos A="0.389124" C="0.298881" G="0.0732751" T="0.23872"/>
      <pos A="0.193598" C="0.243733" G="0.0632484" T="0.49942"/>
      <pos A="0.148477" C="0.303895" G="0.414192" T="0.133437"/>
      <pos A="0.35403" C="0.168531" G="0.273814" T="0.203626"/>
      <pos A="0.333975" C="0.243733" G="0.313922" T="0.108369"/>
      <pos A="0.288854" C="0.233707" G="0.25376" T="0.223679"/>
      <pos A="0.258773" C="0.263787" G="0.248747" T="0.228692"/>
      <pos A="0.268801" C="0.268801" G="0.193598" T="0.268801"/>
      <pos A="0.223679" C="0.25376" G="0.23872" T="0.283841"/>
      <pos A="0.25376" C="0.263787" G="0.23872" T="0.243733"/>
      <pos A="0.268801" C="0.203626" G="0.23872" T="0.288854"/>
      <pos A="0.233707" C="0.133437" G="0.33899" T="0.293868"/>
      <pos A="0.218666" C="0.424218" G="0.198612" T="0.158504"/>
      <pos A="0.268801" C="0.333975" G="0.128424" T="0.268801"/>
      <pos A="0.248747" C="0.183571" G="0.298881" T="0.268801"/>
      <pos A="0.183571" C="0.13845" G="0.328962" T="0.349016"/>
      <pos A="0.15349" C="0.344003" G="0.318935" T="0.183571"/>
      <pos A="0.183571" C="0.33899" G="0.25376" T="0.223679"/>
      <pos A="0.303895" C="0.0833017" G="0.333975" T="0.278828"/>
      <pos A="0.298881" C="0.349016" G="0.273814" T="0.0782884"/>
      <pos A="0.394137" C="0.273814" G="0.168531" T="0.163518"/>
      <pos A="0.33899" C="0.148477" G="0.258773" T="0.25376"/>
      <pos A="0.203626" C="0.248747" G="0.349016" T="0.198612"/>
      <pos A="0.148477" C="0.349016" G="0.213652" T="0.288854"/>
      <pos A="0.318935" C="0.268801" G="0.108369" T="0.303895"/>
      <pos A="0.258773" C="0.318935" G="0.23872" T="0.183571"/>
      <pos A="0.303895" C="0.268801" G="0.263787" T="0.163518"/>
      <pos A="0.223679" C="0.148477" G="0.288854" T="0.33899"/>
      <pos A="0.33899" C="0.263787" G="0.308909" T="0.0883151"/>
      <pos A="0.288854" C="0.228692" G="0.228692" T="0.25376"/>
      <pos A="0.308909" C="0.203626" G="0.288854" T="0.198612"/>
      <pos A="0.308909" C="0.258773" G="0.198612" T="0.233707"/>
      <pos A="0.178558" C="0.349016" G="0.128424" T="0.344003"/>
      <pos A="0.168531" C="0.288854" G="0.268801" T="0.273814"/>
      <pos A="0.168531" C="0.318935" G="0.178558" T="0.333975"/>
      <pos A="0.233707" C="0.323949" G="0.33899" T="0.103356"/>
      <pos A="0.128424" C="0.23872" G="0.293868" T="0.33899"/>
      <pos A="0.293868" C="0.384111" G="0.0532207" T="0.268801"/>
      <pos A="0.193598" C="0.15349" G="0.434245" T="0.218666"/>
    </motif>
    <motif db="0" id="M54" alt="O54" length="40" nsites="8" evalue="1.3e-003">
      <pos A="0.440245" C="0.116424" G="0.262143" T="0.181188"/>
      <pos A="0.21357" C="0.197379" G="0.197379" T="0.391672"/>
      <pos A="0.181188" C="0.21357" G="0.424054" T="0.181188"/>
      <pos A="0.294525" C="0.164997" G="0.326908" T="0.21357"/>
      <pos A="0.245953" C="0.197379" G="0.294525" T="0.262143"/>
      <pos A="0.0840415" C="0.440245" G="0.229761" T="0.245953"/>
      <pos A="0.278335" C="0.197379" G="0.116424" T="0.407863"/>
      <pos A="0.0516593" C="0.391672" G="0.245953" T="0.310716"/>
      <pos A="0.229761" C="0.310716" G="0.132615" T="0.326908"/>
      <pos A="0.35929" C="0.164997" G="0.37548" T="0.100233"/>
      <pos A="0.326908" C="0.326908" G="0.164997" T="0.181188"/>
      <pos A="0.100233" C="0.472627" G="0.181188" T="0.245953"/>
      <pos A="0.0840415" C="0.294525" G="0.164997" T="0.456436"/>
      <pos A="0.0840415" C="0.310716" G="0.181188" T="0.424054"/>
      <pos A="0.148806" C="0.294525" G="0.181188" T="0.37548"/>
      <pos A="0.100233" C="0.35929" G="0.35929" T="0.181188"/>
      <pos A="0.37548" C="0.229761" G="0.164997" T="0.229761"/>
      <pos A="0.21357" C="0.326908" G="0.164997" T="0.294525"/>
      <pos A="0.35929" C="0.148806" G="0.310716" T="0.181188"/>
      <pos A="0.132615" C="0.488818" G="0.262143" T="0.116424"/>
      <pos A="0.148806" C="0.310716" G="0.0840415" T="0.456436"/>
      <pos A="0.35929" C="0.0516593" G="0.407863" T="0.181188"/>
      <pos A="0.262143" C="0.132615" G="0.245953" T="0.35929"/>
      <pos A="0.407863" C="0.343098" G="0.164997" T="0.0840415"/>
      <pos A="0.407863" C="0.278335" G="0.148806" T="0.164997"/>
      <pos A="0.37548" C="0.229761" G="0.197379" T="0.197379"/>
      <pos A="0.310716" C="0.181188" G="0.343098" T="0.164997"/>
      <pos A="0.116424" C="0.294525" G="0.585964" T="0.00308642"/>
      <pos A="0.100233" C="0.407863" G="0.181188" T="0.310716"/>
      <pos A="0.0840415" C="0.148806" G="0.35929" T="0.407863"/>
      <pos A="0.343098" C="0.326908" G="0.116424" T="0.21357"/>
      <pos A="0.310716" C="0.35929" G="0.148806" T="0.181188"/>
      <pos A="0.21357" C="0.229761" G="0.164997" T="0.391672"/>
      <pos A="0.343098" C="0.164997" G="0.343098" T="0.148806"/>
      <pos A="0.391672" C="0.116424" G="0.407863" T="0.0840415"/>
      <pos A="0.278335" C="0.0354686" G="0.326908" T="0.35929"/>
      <pos A="0.21357" C="0.343098" G="0.21357" T="0.229761"/>
      <pos A="0.440245" C="0.100233" G="0.197379" T="0.262143"/>
      <pos A="0.181188" C="0.148806" G="0.35929" T="0.310716"/>
      <pos A="0.0678509" C="0.407863" G="0.424054" T="0.100233"/>
    </motif>
    <motif db="0" id="M55" alt="O55" length="40" nsites="8" evalue="1.3e-003">
      <pos A="0.219766" C="0.350781" G="0.0786726" T="0.350781"/>
      <pos A="0.365898" C="0.315508" G="0.260078" T="0.0585156"/>
      <pos A="0.325586" C="0.0433985" G="0.295351" T="0.335664"/>
      <pos A="0.154258" C="0.270156" G="0.421327" T="0.154258"/>
      <pos A="0.174414" C="0.25" G="0.280234" T="0.295351"/>
      <pos A="0.305429" C="0.214727" G="0.229844" T="0.25"/>
      <pos A="0.139141" C="0.295351" G="0.244961" T="0.320547"/>
      <pos A="0.189532" C="0.113946" G="0.305429" T="0.391093"/>
      <pos A="0.184492" C="0.295351" G="0.30039" T="0.219766"/>
      <pos A="0.30039" C="0.260078" G="0.25" T="0.189532"/>
      <pos A="0.350781" C="0.229844" G="0.315508" T="0.103868"/>
      <pos A="0.537226" C="0.239922" G="0.174414" T="0.0484375"/>
      <pos A="0.244961" C="0.234883" G="0.345742" T="0.174414"/>
      <pos A="0.35582" C="0.30039" G="0.219766" T="0.124024"/>
      <pos A="0.164336" C="0.335664" G="0.184492" T="0.315508"/>
      <pos A="0.244961" C="0.189532" G="0.179453" T="0.386054"/>
      <pos A="0.229844" C="0.255039" G="0.244961" T="0.270156"/>
      <pos A="0.113946" C="0.396132" G="0.174414" T="0.315508"/>
      <pos A="0.260078" C="0.179453" G="0.350781" T="0.209688"/>
      <pos A="0.194571" C="0.285273" G="0.265117" T="0.255039"/>
      <pos A="0.214727" C="0.35582" G="0.219766" T="0.209688"/>
      <pos A="0.229844" C="0.345742" G="0.194571" T="0.229844"/>
      <pos A="0.189532" C="0.340703" G="0.169375" T="0.30039"/>
      <pos A="0.174414" C="0.0988286" G="0.305429" T="0.421327"/>
      <pos A="0.194571" C="0.436445" G="0.194571" T="0.174414"/>
      <pos A="0.350781" C="0.35582" G="0.149219" T="0.14418"/>
      <pos A="0.40621" C="0.139141" G="0.265117" T="0.189532"/>
      <pos A="0.345742" C="0.149219" G="0.229844" T="0.275195"/>
      <pos A="0.214727" C="0.229844" G="0.234883" T="0.320547"/>
      <pos A="0.30039" C="0.179453" G="0.320547" T="0.19961"/>
      <pos A="0.209688" C="0.179453" G="0.335664" T="0.275195"/>
      <pos A="0.239922" C="0.275195" G="0.285273" T="0.19961"/>
      <pos A="0.260078" C="0.159297" G="0.386054" T="0.194571"/>
      <pos A="0.386054" C="0.229844" G="0.25" T="0.134102"/>
      <pos A="0.25" C="0.421327" G="0.164336" T="0.164336"/>
      <pos A="0.305429" C="0.275195" G="0.239922" T="0.179453"/>
      <pos A="0.164336" C="0.295351" G="0.30039" T="0.239922"/>
      <pos A="0.103868" C="0.305429" G="0.204649" T="0.386054"/>
      <pos A="0.234883" C="0.295351" G="0.255039" T="0.214727"/>
      <pos A="0.255039" C="0.345742" G="0.174414" T="0.224805"/>
    </motif>
    <motif db="0" id="M57" alt="O57" length="40" nsites="8" evalue="1.3e-003">
      <pos A="0.411771" C="0.377714" G="0.139315" T="0.071201"/>
      <pos A="0.173372" C="0.411771" G="0.105257" T="0.3096"/>
      <pos A="0.173372" C="0.241485" G="0.343657" T="0.241485"/>
      <pos A="0.139315" C="0.377714" G="0.139315" T="0.343657"/>
      <pos A="0.00308642" C="0.445828" G="0.275543" T="0.275543"/>
      <pos A="0.445828" C="0.241485" G="0.139315" T="0.173372"/>
      <pos A="0.139315" C="0.547999" G="0.207429" T="0.105257"/>
      <pos A="0.241485" C="0.241485" G="0.207429" T="0.3096"/>
      <pos A="0.105257" C="0.513942" G="0.241485" T="0.139315"/>
      <pos A="0.275543" C="0.275543" G="0.139315" T="0.3096"/>
      <pos A="0.241485" C="0.547999" G="0.173372" T="0.0371437"/>
      <pos A="0.139315" C="0.3096" G="0.173372" T="0.377714"/>
      <pos A="0.411771" C="0.377714" G="0.00308642" T="0.207429"/>
      <pos A="0.139315" C="0.241485" G="0.071201" T="0.547999"/>
      <pos A="0.241485" C="0.139315" G="0.582056" T="0.0371437"/>
      <pos A="0.139315" C="0.173372" G="0.343657" T="0.343657"/>
      <pos A="0.207429" C="0.105257" G="0.207429" T="0.479885"/>
      <pos A="0.411771" C="0.3096" G="0.139315" T="0.139315"/>
      <pos A="0.241485" C="0.139315" G="0.241485" T="0.377714"/>
      <pos A="0.275543" C="0.241485" G="0.139315" T="0.343657"/>
      <pos A="0.445828" C="0.3096" G="0.173372" T="0.071201"/>
      <pos A="0.343657" C="0.173372" G="0.207429" T="0.275543"/>
      <pos A="0.3096" C="0.071201" G="0.275543" T="0.343657"/>
      <pos A="0.275543" C="0.275543" G="0.207429" T="0.241485"/>
      <pos A="0.3096" C="0.207429" G="0.071201" T="0.411771"/>
      <pos A="0.105257" C="0.207429" G="0.377714" T="0.3096"/>
      <pos A="0.275543" C="0.3096" G="0.207429" T="0.207429"/>
      <pos A="0.139315" C="0.173372" G="0.275543" T="0.411771"/>
      <pos A="0.139315" C="0.343657" G="0.445828" T="0.071201"/>
      <pos A="0.241485" C="0.343657" G="0.071201" T="0.343657"/>
      <pos A="0.3096" C="0.343657" G="0.241485" T="0.105257"/>
      <pos A="0.3096" C="0.343657" G="0.0371437" T="0.3096"/>
      <pos A="0.0371437" C="0.105257" G="0.684227" T="0.173372"/>
      <pos A="0.513942" C="0.241485" G="0.105257" T="0.139315"/>
      <pos A="0.616114" C="0.207429" G="0.173372" T="0.00308642"/>
      <pos A="0.377714" C="0.00308642" G="0.547999" T="0.071201"/>
      <pos A="0.241485" C="0.139315" G="0.377714" T="0.241485"/>
      <pos A="0.071201" C="0.071201" G="0.411771" T="0.445828"/>
      <pos A="0.139315" C="0.275543" G="0.411771" T="0.173372"/>
      <pos A="0.275543" C="0.139315" G="0.0371437" T="0.547999"/>
    </motif>
    <motif db="0" id="M58" alt="O58" length="40" nsites="8" evalue="1.3e-003">
      <pos A="0.312472" C="0.181578" G="0.241076" T="0.264874"/>
      <pos A="0.14588" C="0.348171" G="0.407668" T="0.0982825"/>
      <pos A="0.395768" C="0.217276" G="0.348171" T="0.0387852"/>
      <pos A="0.217276" C="0.300573" G="0.15778" T="0.324371"/>
      <pos A="0.074483" C="0.336271" G="0.205377" T="0.383869"/>
      <pos A="0.229176" C="0.205377" G="0.169679" T="0.395768"/>
      <pos A="0.0506844" C="0.264874" G="0.252975" T="0.431467"/>
      <pos A="0.193478" C="0.122081" G="0.502863" T="0.181578"/>
      <pos A="0.419567" C="0.110182" G="0.264874" T="0.205377"/>
      <pos A="0.276773" C="0.169679" G="0.312472" T="0.241076"/>
      <pos A="0.15778" C="0.110182" G="0.443366" T="0.288674"/>
      <pos A="0.110182" C="0.36007" G="0.336271" T="0.193478"/>
      <pos A="0.348171" C="0.0982825" G="0.193478" T="0.36007"/>
      <pos A="0.181578" C="0.13398" G="0.36007" T="0.324371"/>
      <pos A="0.36007" C="0.193478" G="0.15778" T="0.288674"/>
      <pos A="0.371969" C="0.15778" G="0.169679" T="0.300573"/>
      <pos A="0.169679" C="0.550461" G="0.074483" T="0.205377"/>
      <pos A="0.252975" C="0.324371" G="0.229176" T="0.193478"/>
      <pos A="0.205377" C="0.371969" G="0.217276" T="0.205377"/>
      <pos A="0.383869" C="0.276773" G="0.229176" T="0.110182"/>
      <pos A="0.276773" C="0.15778" G="0.300573" T="0.264874"/>
      <pos A="0.0982825" C="0.443366" G="0.336271" T="0.122081"/>
      <pos A="0.074483" C="0.13398" G="0.300573" T="0.490964"/>
      <pos A="0.00308642" C="0.324371" G="0.181578" T="0.490964"/>
      <pos A="0.229176" C="0.312472" G="0.324371" T="0.13398"/>
      <pos A="0.312472" C="0.13398" G="0.395768" T="0.15778"/>
      <pos A="0.348171" C="0.229176" G="0.312472" T="0.110182"/>
      <pos A="0.241076" C="0.36007" G="0.181578" T="0.217276"/>
      <pos A="0.383869" C="0.122081" G="0.229176" T="0.264874"/>
      <pos A="0.300573" C="0.229176" G="0.288674" T="0.181578"/>
      <pos A="0.336271" C="0.15778" G="0.312472" T="0.193478"/>
      <pos A="0.229176" C="0.181578" G="0.205377" T="0.383869"/>
      <pos A="0.407668" C="0.276773" G="0.205377" T="0.110182"/>
      <pos A="0.621858" C="0.205377" G="0.0625837" T="0.110182"/>
      <pos A="0.205377" C="0.205377" G="0.395768" T="0.193478"/>
      <pos A="0.074483" C="0.312472" G="0.324371" T="0.288674"/>
      <pos A="0.336271" C="0.371969" G="0.122081" T="0.169679"/>
      <pos A="0.264874" C="0.36007" G="0.288674" T="0.0863822"/>
      <pos A="0.122081" C="0.348171" G="0.288674" T="0.241076"/>
      <pos A="0.217276" C="0.407668" G="0.110182" T="0.264874"/>
    </motif>
    <motif db="0" id="M59" alt="O59" length="40" nsites="8" evalue="1.3e-003">
      <pos A="0.305429" C="0.295351" G="0.209688" T="0.189532"/>
      <pos A="0.209688" C="0.335664" G="0.280234" T="0.174414"/>
      <pos A="0.340703" C="0.320547" G="0.14418" T="0.194571"/>
      <pos A="0.19961" C="0.189532" G="0.320547" T="0.290312"/>
      <pos A="0.345742" C="0.265117" G="0.260078" T="0.129063"/>
      <pos A="0.214727" C="0.360859" G="0.14418" T="0.280234"/>
      <pos A="0.19961" C="0.370937" G="0.214727" T="0.214727"/>
      <pos A="0.275195" C="0.219766" G="0.396132" T="0.108907"/>
      <pos A="0.40621" C="0.113946" G="0.179453" T="0.30039"/>
      <pos A="0.164336" C="0.204649" G="0.426366" T="0.204649"/>
      <pos A="0.154258" C="0.280234" G="0.260078" T="0.305429"/>
      <pos A="0.335664" C="0.270156" G="0.174414" T="0.219766"/>
      <pos A="0.0635546" C="0.184492" G="0.386054" T="0.365898"/>
      <pos A="0.255039" C="0.365898" G="0.270156" T="0.108907"/>
      <pos A="0.365898" C="0.0837116" G="0.219766" T="0.330625"/>
      <pos A="0.209688" C="0.244961" G="0.204649" T="0.340703"/>
      <pos A="0.229844" C="0.239922" G="0.169375" T="0.360859"/>
      <pos A="0.0635546" C="0.391093" G="0.224805" T="0.320547"/>
      <pos A="0.320547" C="0.19961" G="0.189532" T="0.290312"/>
      <pos A="0.224805" C="0.108907" G="0.370937" T="0.295351"/>
      <pos A="0.30039" C="0.219766" G="0.275195" T="0.204649"/>
      <pos A="0.184492" C="0.365898" G="0.260078" T="0.189532"/>
      <pos A="0.260078" C="0.214727" G="0.229844" T="0.295351"/>
      <pos A="0.19961" C="0.305429" G="0.350781" T="0.14418"/>
      <pos A="0.275195" C="0.189532" G="0.239922" T="0.295351"/>
      <pos A="0.265117" C="0.285273" G="0.164336" T="0.285273"/>
      <pos A="0.421327" C="0.229844" G="0.239922" T="0.108907"/>
      <pos A="0.325586" C="0.360859" G="0.239922" T="0.0736336"/>
      <pos A="0.315508" C="0.431405" G="0.113946" T="0.139141"/>
      <pos A="0.335664" C="0.194571" G="0.335664" T="0.134102"/>
      <pos A="0.19961" C="0.174414" G="0.305429" T="0.320547"/>
      <pos A="0.255039" C="0.209688" G="0.295351" T="0.239922"/>
      <pos A="0.305429" C="0.0937896" G="0.350781" T="0.25"/>
      <pos A="0.280234" C="0.179453" G="0.265117" T="0.275195"/>
      <pos A="0.224805" C="0.370937" G="0.270156" T="0.134102"/>
      <pos A="0.270156" C="0.360859" G="0.113946" T="0.255039"/>
      <pos A="0.290312" C="0.320547" G="0.14418" T="0.244961"/>
      <pos A="0.0988286" C="0.451562" G="0.260078" T="0.189532"/>
      <pos A="0.270156" C="0.149219" G="0.30039" T="0.280234"/>
      <pos A="0.234883" C="0.270156" G="0.275195" T="0.219766"/>
    </motif>
    <motif db="0" id="M6" alt="O6" length="40" nsites="8" evalue="1.3e-003">
      <pos A="0.10705" C="0.470922" G="0.314977" T="0.10705"/>
      <pos A="0.211013" C="0.574886" G="0.0550686" T="0.159032"/>
      <pos A="0.418941" C="0.10705" G="0.0550686" T="0.418941"/>
      <pos A="0.262996" C="0.418941" G="0.211013" T="0.10705"/>
      <pos A="0.262996" C="0.159032" G="0.366959" T="0.211013"/>
      <pos A="0.159032" C="0.262996" G="0.314977" T="0.262996"/>
      <pos A="0.418941" C="0.159032" G="0.211013" T="0.211013"/>
      <pos A="0.314977" C="0.0550686" G="0.262996" T="0.366959"/>
      <pos A="0.159032" C="0.262996" G="0.159032" T="0.418941"/>
      <pos A="0.159032" C="0.314977" G="0.10705" T="0.418941"/>
      <pos A="0.262996" C="0.00308642" G="0.470922" T="0.262996"/>
      <pos A="0.262996" C="0.10705" G="0.314977" T="0.314977"/>
      <pos A="0.0550686" C="0.211013" G="0.314977" T="0.418941"/>
      <pos A="0.470922" C="0.10705" G="0.366959" T="0.0550686"/>
      <pos A="0.159032" C="0.314977" G="0.418941" T="0.10705"/>
      <pos A="0.366959" C="0.00308642" G="0.522905" T="0.10705"/>
      <pos A="0.262996" C="0.418941" G="0.10705" T="0.211013"/>
      <pos A="0.366959" C="0.00308642" G="0.314977" T="0.314977"/>
      <pos A="0.00308642" C="0.00308642" G="0.522905" T="0.470922"/>
      <pos A="0.211013" C="0.159032" G="0.262996" T="0.366959"/>
      <pos A="0.0550686" C="0.314977" G="0.522905" T="0.10705"/>
      <pos A="0.314977" C="0.211013" G="0.159032" T="0.314977"/>
      <pos A="0.0550686" C="0.67885" G="0.211013" T="0.0550686"/>
      <pos A="0.262996" C="0.314977" G="0.211013" T="0.211013"/>
      <pos A="0.10705" C="0.211013" G="0.314977" T="0.366959"/>
      <pos A="0.0550686" C="0.470922" G="0.366959" T="0.10705"/>
      <pos A="0.159032" C="0.626868" G="0.10705" T="0.10705"/>
      <pos A="0.418941" C="0.366959" G="0.159032" T="0.0550686"/>
      <pos A="0.262996" C="0.211013" G="0.418941" T="0.10705"/>
      <pos A="0.470922" C="0.366959" G="0.10705" T="0.0550686"/>
      <pos A="0.418941" C="0.10705" G="0.00308642" T="0.470922"/>
      <pos A="0.10705" C="0.522905" G="0.314977" T="0.0550686"/>
      <pos A="0.418941" C="0.10705" G="0.211013" T="0.262996"/>
      <pos A="0.159032" C="0.211013" G="0.262996" T="0.366959"/>
      <pos A="0.10705" C="0.470922" G="0.366959" T="0.0550686"/>
      <pos A="0.366959" C="0.10705" G="0.211013" T="0.314977"/>
      <pos A="0.314977" C="0.159032" G="0.418941" T="0.10705"/>
      <pos A="0.10705" C="0.314977" G="0.418941" T="0.159032"/>
      <pos A="0.159032" C="0.262996" G="0.0550686" T="0.522905"/>
      <pos A="0.0550686" C="0.366959" G="0.470922" T="0.10705"/>
    </motif>
    <motif db="0" id="M60" alt="O60" length="40" nsites="8" evalue="1.3e-003">
      <pos A="0.00308642" C="0.496914" G="0.496914" T="0.00308642"/>
      <pos A="0.00308642" C="0.00308642" G="0.00308642" T="0.990741"/>
      <pos A="0.00308642" C="0.00308642" G="0.990741" T="0.00308642"/>
      <pos A="0.990741" C="0.00308642" G="0.00308642" T="0.00308642"/>
      <pos A="0.00308642" C="0.00308642" G="0.990741" T="0.00308642"/>
      <pos A="0.00308642" C="0.496914" G="0.00308642" T="0.496914"/>
      <pos A="0.00308642" C="0.496914" G="0.00308642" T="0.496914"/>
      <pos A="0.990741" C="0.00308642" G="0.00308642" T="0.00308642"/>
      <pos A="0.00308642" C="0.00308642" G="0.00308642" T="0.990741"/>
      <pos A="0.00308642" C="0.496914" G="0.00308642" T="0.496914"/>
      <pos A="0.00308642" C="0.00308642" G="0.496914" T="0.496914"/>
      <pos A="0.00308642" C="0.496914" G="0.496914" T="0.00308642"/>
      <pos A="0.00308642" C="0.00308642" G="0.990741" T="0.00308642"/>
      <pos A="0.00308642" C="0.496914" G="0.00308642" T="0.496914"/>
      <pos A="0.00308642" C="0.990741" G="0.00308642" T="0.00308642"/>
      <pos A="0.00308642" C="0.990741" G="0.00308642" T="0.00308642"/>
      <pos A="0.00308642" C="0.00308642" G="0.00308642" T="0.990741"/>
      <pos A="0.00308642" C="0.00308642" G="0.990741" T="0.00308642"/>
      <pos A="0.00308642" C="0.990741" G="0.00308642" T="0.00308642"/>
      <pos A="0.00308642" C="0.990741" G="0.00308642" T="0.00308642"/>
      <pos A="0.00308642" C="0.00308642" G="0.00308642" T="0.990741"/>
      <pos A="0.496914" C="0.00308642" G="0.496914" T="0.00308642"/>
      <pos A="0.496914" C="0.00308642" G="0.00308642" T="0.496914"/>
      <pos A="0.00308642" C="0.00308642" G="0.990741" T="0.00308642"/>
      <pos A="0.496914" C="0.496914" G="0.00308642" T="0.00308642"/>
      <pos A="0.00308642" C="0.496914" G="0.00308642" T="0.496914"/>
      <pos A="0.00308642" C="0.00308642" G="0.00308642" T="0.990741"/>
      <pos A="0.00308642" C="0.00308642" G="0.00308642" T="0.990741"/>
      <pos A="0.00308642" C="0.496914" G="0.496914" T="0.00308642"/>
      <pos A="0.00308642" C="0.496914" G="0.00308642" T="0.496914"/>
      <pos A="0.496914" C="0.00308642" G="0.00308642" T="0.496914"/>
      <pos A="0.00308642" C="0.00308642" G="0.496914" T="0.496914"/>
      <pos A="0.00308642" C="0.990741" G="0.00308642" T="0.00308642"/>
      <pos A="0.00308642" C="0.496914" G="0.00308642" T="0.496914"/>
      <pos A="0.496914" C="0.00308642" G="0.00308642" T="0.496914"/>
      <pos A="0.00308642" C="0.990741" G="0.00308642" T="0.00308642"/>
      <pos A="0.496914" C="0.496914" G="0.00308642" T="0.00308642"/>
      <pos A="0.496914" C="0.496914" G="0.00308642" T="0.00308642"/>
      <pos A="0.990741" C="0.00308642" G="0.00308642" T="0.00308642"/>
      <pos A="0.00308642" C="0.496914" G="0.496914" T="0.00308642"/>
    </motif>
    <motif db="0" id="M61" alt="O61" length="40" nsites="8" evalue="1.3e-003">
      <pos A="0.242518" C="0.130284" G="0.287411" T="0.339787"/>
      <pos A="0.145248" C="0.309858" G="0.287411" T="0.257482"/>
      <pos A="0.242518" C="0.212589" G="0.0704267" T="0.474467"/>
      <pos A="0.235035" C="0.422091" G="0.145248" T="0.197625"/>
      <pos A="0.362233" C="0.220071" G="0.264965" T="0.152731"/>
      <pos A="0.309858" C="0.377198" G="0.18266" T="0.130284"/>
      <pos A="0.31734" C="0.130284" G="0.197625" T="0.354752"/>
      <pos A="0.257482" C="0.212589" G="0.205106" T="0.324823"/>
      <pos A="0.145248" C="0.429573" G="0.122802" T="0.302375"/>
      <pos A="0.122802" C="0.257482" G="0.167696" T="0.45202"/>
      <pos A="0.167696" C="0.25" G="0.422091" T="0.160213"/>
      <pos A="0.257482" C="0.25" G="0.392162" T="0.100356"/>
      <pos A="0.347269" C="0.287411" G="0.18266" T="0.18266"/>
      <pos A="0.205106" C="0.437056" G="0.167696" T="0.190142"/>
      <pos A="0.212589" C="0.242518" G="0.257482" T="0.287411"/>
      <pos A="0.264965" C="0.324823" G="0.145248" T="0.264965"/>
      <pos A="0.227554" C="0.11532" G="0.496914" T="0.160213"/>
      <pos A="0.399644" C="0.152731" G="0.257482" T="0.190142"/>
      <pos A="0.18266" C="0.279929" G="0.242518" T="0.294894"/>
      <pos A="0.309858" C="0.287411" G="0.220071" T="0.18266"/>
      <pos A="0.235035" C="0.242518" G="0.474467" T="0.0479802"/>
      <pos A="0.0629442" C="0.145248" G="0.294894" T="0.496914"/>
      <pos A="0.167696" C="0.152731" G="0.272446" T="0.407127"/>
      <pos A="0.100356" C="0.212589" G="0.339787" T="0.347269"/>
      <pos A="0.242518" C="0.167696" G="0.197625" T="0.392162"/>
      <pos A="0.0704267" C="0.279929" G="0.324823" T="0.324823"/>
      <pos A="0.309858" C="0.392162" G="0.0779091" T="0.220071"/>
      <pos A="0.302375" C="0.294894" G="0.0554617" T="0.347269"/>
      <pos A="0.279929" C="0.287411" G="0.272446" T="0.160213"/>
      <pos A="0.25" C="0.235035" G="0.197625" T="0.31734"/>
      <pos A="0.100356" C="0.369716" G="0.272446" T="0.257482"/>
      <pos A="0.227554" C="0.197625" G="0.190142" T="0.38468"/>
      <pos A="0.407127" C="0.242518" G="0.145248" T="0.205106"/>
      <pos A="0.38468" C="0.190142" G="0.18266" T="0.242518"/>
      <pos A="0.302375" C="0.294894" G="0.242518" T="0.160213"/>
      <pos A="0.437056" C="0.264965" G="0.137767" T="0.160213"/>
      <pos A="0.31734" C="0.362233" G="0.11532" T="0.205106"/>
      <pos A="0.18266" C="0.294894" G="0.287411" T="0.235035"/>
      <pos A="0.205106" C="0.190142" G="0.279929" T="0.324823"/>
      <pos A="0.369716" C="0.242518" G="0.18266" T="0.205106"/>
    </motif>
    <motif db="0" id="M62" alt="O62" length="40" nsites="8" evalue="1.3e-003">
      <pos A="0.328686" C="0.187593" G="0.2093" T="0.27442"/>
      <pos A="0.24186" C="0.377527" G="0.32326" T="0.0573531"/>
      <pos A="0.42094" C="0.16046" G="0.0682064" T="0.350393"/>
      <pos A="0.171314" C="0.30698" G="0.30698" T="0.214727"/>
      <pos A="0.301554" C="0.155033" G="0.236434" T="0.30698"/>
      <pos A="0.19302" C="0.296126" G="0.317833" T="0.19302"/>
      <pos A="0.165886" C="0.33954" G="0.24186" T="0.252713"/>
      <pos A="0.27442" C="0.231006" G="0.35582" T="0.138754"/>
      <pos A="0.27442" C="0.410087" G="0.198446" T="0.117047"/>
      <pos A="0.252713" C="0.24186" G="0.32326" T="0.182167"/>
      <pos A="0.382953" C="0.19302" G="0.17674" T="0.247287"/>
      <pos A="0.268994" C="0.236434" G="0.268994" T="0.22558"/>
      <pos A="0.17674" C="0.24186" G="0.268994" T="0.312407"/>
      <pos A="0.0844869" C="0.458926" G="0.19302" T="0.263566"/>
      <pos A="0.344967" C="0.0953402" G="0.182167" T="0.377527"/>
      <pos A="0.171314" C="0.187593" G="0.415513" T="0.22558"/>
      <pos A="0.312407" C="0.236434" G="0.296126" T="0.155033"/>
      <pos A="0.25814" C="0.165886" G="0.382953" T="0.19302"/>
      <pos A="0.247287" C="0.149607" G="0.263566" T="0.33954"/>
      <pos A="0.165886" C="0.43722" G="0.155033" T="0.24186"/>
      <pos A="0.198446" C="0.30698" G="0.268994" T="0.22558"/>
      <pos A="0.187593" C="0.155033" G="0.236434" T="0.42094"/>
      <pos A="0.138754" C="0.0410736" G="0.361246" T="0.458926"/>
      <pos A="0.203874" C="0.410087" G="0.149607" T="0.236434"/>
      <pos A="0.448073" C="0.30698" G="0.149607" T="0.0953402"/>
      <pos A="0.317833" C="0.247287" G="0.296126" T="0.138754"/>
      <pos A="0.1279" C="0.2093" G="0.27442" T="0.38838"/>
      <pos A="0.361246" C="0.35582" G="0.187593" T="0.0953402"/>
      <pos A="0.247287" C="0.35582" G="0.171314" T="0.22558"/>
      <pos A="0.236434" C="0.328686" G="0.24186" T="0.19302"/>
      <pos A="0.24186" C="0.220153" G="0.247287" T="0.2907"/>
      <pos A="0.268994" C="0.198446" G="0.296126" T="0.236434"/>
      <pos A="0.2907" C="0.171314" G="0.263566" T="0.27442"/>
      <pos A="0.165886" C="0.312407" G="0.24186" T="0.279847"/>
      <pos A="0.252713" C="0.2093" G="0.38838" T="0.149607"/>
      <pos A="0.2907" C="0.25814" G="0.220153" T="0.231006"/>
      <pos A="0.361246" C="0.220153" G="0.19302" T="0.22558"/>
      <pos A="0.3721" C="0.182167" G="0.2907" T="0.155033"/>
      <pos A="0.317833" C="0.301554" G="0.27442" T="0.106194"/>
      <pos A="0.24186" C="0.328686" G="0.236434" T="0.19302"/>
    </motif>
    <motif db="0" id="M63" alt="O63" length="40" nsites="8" evalue="1.3e-003">
      <pos A="0.480984" C="0.353545" G="0.130525" T="0.0349462"/>
      <pos A="0.385404" C="0.130525" G="0.321685" T="0.162385"/>
      <pos A="0.194245" C="0.0986657" G="0.385404" T="0.321685"/>
      <pos A="0.130525" C="0.0349462" G="0.576563" T="0.257965"/>
      <pos A="0.544703" C="0.0986657" G="0.226105" T="0.130525"/>
      <pos A="0.0668059" C="0.0349462" G="0.417264" T="0.480984"/>
      <pos A="0.0668059" C="0.0986657" G="0.321685" T="0.512843"/>
      <pos A="0.321685" C="0.257965" G="0.226105" T="0.194245"/>
      <pos A="0.162385" C="0.321685" G="0.257965" T="0.257965"/>
      <pos A="0.0349462" C="0.512843" G="0.130525" T="0.321685"/>
      <pos A="0.194245" C="0.130525" G="0.162385" T="0.512843"/>
      <pos A="0.0668059" C="0.672142" G="0.0986657" T="0.162385"/>
      <pos A="0.257965" C="0.480984" G="0.226105" T="0.0349462"/>
      <pos A="0.385404" C="0.162385" G="0.162385" T="0.289825"/>
      <pos A="0.257965" C="0.162385" G="0.576563" T="0.00308642"/>
      <pos A="0.194245" C="0.480984" G="0.0986657" T="0.226105"/>
      <pos A="0.162385" C="0.417264" G="0.226105" T="0.194245"/>
      <pos A="0.257965" C="0.289825" G="0.0349462" T="0.417264"/>
      <pos A="0.226105" C="0.130525" G="0.289825" T="0.353545"/>
      <pos A="0.194245" C="0.226105" G="0.449124" T="0.130525"/>
      <pos A="0.194245" C="0.194245" G="0.385404" T="0.226105"/>
      <pos A="0.353545" C="0.0986657" G="0.385404" T="0.162385"/>
      <pos A="0.257965" C="0.353545" G="0.162385" T="0.226105"/>
      <pos A="0.257965" C="0.353545" G="0.0668059" T="0.321685"/>
      <pos A="0.289825" C="0.00308642" G="0.226105" T="0.480984"/>
      <pos A="0.0349462" C="0.226105" G="0.385404" T="0.353545"/>
      <pos A="0.130525" C="0.162385" G="0.130525" T="0.576563"/>
      <pos A="0.257965" C="0.0986657" G="0.385404" T="0.257965"/>
      <pos A="0.544703" C="0.130525" G="0.257965" T="0.0668059"/>
      <pos A="0.353545" C="0.321685" G="0.162385" T="0.162385"/>
      <pos A="0.162385" C="0.194245" G="0.257965" T="0.385404"/>
      <pos A="0.544703" C="0.194245" G="0.0349462" T="0.226105"/>
      <pos A="0.162385" C="0.130525" G="0.130525" T="0.576563"/>
      <pos A="0.257965" C="0.353545" G="0.162385" T="0.226105"/>
      <pos A="0.480984" C="0.130525" G="0.0668059" T="0.321685"/>
      <pos A="0.385404" C="0.417264" G="0.162385" T="0.0349462"/>
      <pos A="0.162385" C="0.544703" G="0.194245" T="0.0986657"/>
      <pos A="0.417264" C="0.289825" G="0.194245" T="0.0986657"/>
      <pos A="0.162385" C="0.321685" G="0.257965" T="0.257965"/>
      <pos A="0.162385" C="0.194245" G="0.321685" T="0.321685"/>
    </motif>
    <motif db="0" id="M64" alt="O64" length="40" nsites="8" evalue="1.3e-003">
      <pos A="0.595679" C="0.200617" G="0.00308642" T="0.200617"/>
      <pos A="0.00308642" C="0.00308642" G="0.00308642" T="0.990741"/>
      <pos A="0.200617" C="0.00308642" G="0.595679" T="0.200617"/>
      <pos A="0.00308642" C="0.200617" G="0.79321" T="0.00308642"/>
      <pos A="0.200617" C="0.200617" G="0.595679" T="0.00308642"/>
      <pos A="0.00308642" C="0.398148" G="0.00308642" T="0.595679"/>
      <pos A="0.398148" C="0.595679" G="0.00308642" T="0.00308642"/>
      <pos A="0.200617" C="0.79321" G="0.00308642" T="0.00308642"/>
      <pos A="0.398148" C="0.00308642" G="0.595679" T="0.00308642"/>
      <pos A="0.200617" C="0.595679" G="0.200617" T="0.00308642"/>
      <pos A="0.00308642" C="0.200617" G="0.200617" T="0.595679"/>
      <pos A="0.79321" C="0.00308642" G="0.00308642" T="0.200617"/>
      <pos A="0.595679" C="0.00308642" G="0.398148" T="0.00308642"/>
      <pos A="0.200617" C="0.200617" G="0.595679" T="0.00308642"/>
      <pos A="0.200617" C="0.200617" G="0.595679" T="0.00308642"/>
      <pos A="0.00308642" C="0.79321" G="0.200617" T="0.00308642"/>
      <pos A="0.398148" C="0.00308642" G="0.00308642" T="0.595679"/>
      <pos A="0.200617" C="0.00308642" G="0.00308642" T="0.79321"/>
      <pos A="0.200617" C="0.00308642" G="0.200617" T="0.595679"/>
      <pos A="0.200617" C="0.00308642" G="0.200617" T="0.595679"/>
      <pos A="0.398148" C="0.595679" G="0.00308642" T="0.00308642"/>
      <pos A="0.398148" C="0.595679" G="0.00308642" T="0.00308642"/>
      <pos A="0.00308642" C="0.595679" G="0.398148" T="0.00308642"/>
      <pos A="0.00308642" C="0.00308642" G="0.00308642" T="0.990741"/>
      <pos A="0.595679" C="0.200617" G="0.200617" T="0.00308642"/>
      <pos A="0.00308642" C="0.79321" G="0.00308642" T="0.200617"/>
      <pos A="0.79321" C="0.00308642" G="0.200617" T="0.00308642"/>
      <pos A="0.79321" C="0.00308642" G="0.200617" T="0.00308642"/>
      <pos A="0.990741" C="0.00308642" G="0.00308642" T="0.00308642"/>
      <pos A="0.79321" C="0.00308642" G="0.200617" T="0.00308642"/>
      <pos A="0.00308642" C="0.00308642" G="0.00308642" T="0.990741"/>
      <pos A="0.00308642" C="0.595679" G="0.398148" T="0.00308642"/>
      <pos A="0.200617" C="0.79321" G="0.00308642" T="0.00308642"/>
      <pos A="0.00308642" C="0.200617" G="0.00308642" T="0.79321"/>
      <pos A="0.00308642" C="0.00308642" G="0.200617" T="0.79321"/>
      <pos A="0.595679" C="0.200617" G="0.200617" T="0.00308642"/>
      <pos A="0.595679" C="0.00308642" G="0.200617" T="0.200617"/>
      <pos A="0.200617" C="0.00308642" G="0.79321" T="0.00308642"/>
      <pos A="0.79321" C="0.00308642" G="0.200617" T="0.00308642"/>
      <pos A="0.398148" C="0.00308642" G="0.00308642" T="0.595679"/>
    </motif>
    <motif db="0" id="M66" alt="O66" length="40" nsites="8" evalue="1.3e-003">
      <pos A="0.743827" C="0.00308642" G="0.25" T="0.00308642"/>
      <pos A="0.25" C="0.25" G="0.496914" T="0.00308642"/>
      <pos A="0.00308642" C="0.990741" G="0.00308642" T="0.00308642"/>
      <pos A="0.00308642" C="0.25" G="0.00308642" T="0.743827"/>
      <pos A="0.00308642" C="0.743827" G="0.00308642" T="0.25"/>
      <pos A="0.25" C="0.496914" G="0.25" T="0.00308642"/>
      <pos A="0.25" C="0.25" G="0.00308642" T="0.496914"/>
      <pos A="0.00308642" C="0.00308642" G="0.743827" T="0.25"/>
      <pos A="0.25" C="0.496914" G="0.25" T="0.00308642"/>
      <pos A="0.25" C="0.496914" G="0.00308642" T="0.25"/>
      <pos A="0.00308642" C="0.990741" G="0.00308642" T="0.00308642"/>
      <pos A="0.00308642" C="0.496914" G="0.00308642" T="0.496914"/>
      <pos A="0.00308642" C="0.00308642" G="0.25" T="0.743827"/>
      <pos A="0.25" C="0.00308642" G="0.496914" T="0.25"/>
      <pos A="0.00308642" C="0.743827" G="0.00308642" T="0.25"/>
      <pos A="0.25" C="0.00308642" G="0.25" T="0.496914"/>
      <pos A="0.25" C="0.00308642" G="0.25" T="0.496914"/>
      <pos A="0.00308642" C="0.00308642" G="0.496914" T="0.496914"/>
      <pos A="0.25" C="0.25" G="0.25" T="0.25"/>
      <pos A="0.496914" C="0.25" G="0.25" T="0.00308642"/>
      <pos A="0.00308642" C="0.00308642" G="0.25" T="0.743827"/>
      <pos A="0.00308642" C="0.25" G="0.00308642" T="0.743827"/>
      <pos A="0.00308642" C="0.743827" G="0.00308642" T="0.25"/>
      <pos A="0.25" C="0.25" G="0.496914" T="0.00308642"/>
      <pos A="0.00308642" C="0.25" G="0.25" T="0.496914"/>
      <pos A="0.25" C="0.25" G="0.496914" T="0.00308642"/>
      <pos A="0.25" C="0.743827" G="0.00308642" T="0.00308642"/>
      <pos A="0.25" C="0.00308642" G="0.25" T="0.496914"/>
      <pos A="0.25" C="0.25" G="0.496914" T="0.00308642"/>
      <pos A="0.25" C="0.25" G="0.25" T="0.25"/>
      <pos A="0.496914" C="0.25" G="0.25" T="0.00308642"/>
      <pos A="0.00308642" C="0.743827" G="0.25" T="0.00308642"/>
      <pos A="0.25" C="0.496914" G="0.25" T="0.00308642"/>
      <pos A="0.496914" C="0.00308642" G="0.25" T="0.25"/>
      <pos A="0.00308642" C="0.496914" G="0.25" T="0.25"/>
      <pos A="0.00308642" C="0.25" G="0.496914" T="0.25"/>
      <pos A="0.25" C="0.25" G="0.25" T="0.25"/>
      <pos A="0.496914" C="0.25" G="0.00308642" T="0.25"/>
      <pos A="0.496914" C="0.00308642" G="0.00308642" T="0.496914"/>
      <pos A="0.25" C="0.25" G="0.00308642" T="0.496914"/>
    </motif>
    <motif db="0" id="M67" alt="O67" length="40" nsites="8" evalue="1.3e-003">
      <pos A="0.243733" C="0.399151" G="0.168531" T="0.188585"/>
      <pos A="0.158504" C="0.318935" G="0.183571" T="0.33899"/>
      <pos A="0.243733" C="0.163518" G="0.359043" T="0.233707"/>
      <pos A="0.128424" C="0.243733" G="0.414192" T="0.213652"/>
      <pos A="0.113383" C="0.108369" G="0.399151" T="0.379097"/>
      <pos A="0.273814" C="0.303895" G="0.25376" T="0.168531"/>
      <pos A="0.349016" C="0.218666" G="0.123409" T="0.308909"/>
      <pos A="0.188585" C="0.268801" G="0.198612" T="0.344003"/>
      <pos A="0.223679" C="0.318935" G="0.258773" T="0.198612"/>
      <pos A="0.328962" C="0.208639" G="0.228692" T="0.233707"/>
      <pos A="0.158504" C="0.213652" G="0.364056" T="0.263787"/>
      <pos A="0.278828" C="0.223679" G="0.293868" T="0.203626"/>
      <pos A="0.379097" C="0.389124" G="0.13845" T="0.0933294"/>
      <pos A="0.278828" C="0.33899" G="0.123409" T="0.258773"/>
      <pos A="0.223679" C="0.208639" G="0.414192" T="0.15349"/>
      <pos A="0.23872" C="0.168531" G="0.293868" T="0.298881"/>
      <pos A="0.198612" C="0.178558" G="0.333975" T="0.288854"/>
      <pos A="0.374084" C="0.188585" G="0.33899" T="0.0983427"/>
      <pos A="0.243733" C="0.379097" G="0.228692" T="0.148477"/>
      <pos A="0.394137" C="0.243733" G="0.178558" T="0.183571"/>
      <pos A="0.108369" C="0.313922" G="0.208639" T="0.36907"/>
      <pos A="0.213652" C="0.233707" G="0.188585" T="0.364056"/>
      <pos A="0.233707" C="0.25376" G="0.273814" T="0.23872"/>
      <pos A="0.298881" C="0.344003" G="0.118396" T="0.23872"/>
      <pos A="0.193598" C="0.188585" G="0.278828" T="0.33899"/>
      <pos A="0.303895" C="0.23872" G="0.163518" T="0.293868"/>
      <pos A="0.158504" C="0.258773" G="0.33899" T="0.243733"/>
      <pos A="0.228692" C="0.193598" G="0.203626" T="0.374084"/>
      <pos A="0.178558" C="0.303895" G="0.233707" T="0.283841"/>
      <pos A="0.178558" C="0.248747" G="0.258773" T="0.313922"/>
      <pos A="0.273814" C="0.25376" G="0.318935" T="0.15349"/>
      <pos A="0.223679" C="0.474353" G="0.173545" T="0.128424"/>
      <pos A="0.278828" C="0.243733" G="0.313922" T="0.163518"/>
      <pos A="0.303895" C="0.228692" G="0.298881" T="0.168531"/>
      <pos A="0.414192" C="0.173545" G="0.233707" T="0.178558"/>
      <pos A="0.15349" C="0.439258" G="0.218666" T="0.188585"/>
      <pos A="0.213652" C="0.148477" G="0.218666" T="0.419205"/>
      <pos A="0.143464" C="0.384111" G="0.273814" T="0.198612"/>
      <pos A="0.328962" C="0.168531" G="0.359043" T="0.143464"/>
      <pos A="0.313922" C="0.163518" G="0.263787" T="0.258773"/>
    </motif>
    <motif db="0" id="M69" alt="O69" length="40" nsites="8" evalue="1.3e-003">
      <pos A="0.30698" C="0.0790598" G="0.155033" T="0.458926"/>
      <pos A="0.231006" C="0.0790598" G="0.610874" T="0.0790598"/>
      <pos A="0.686847" C="0.0790598" G="0.155033" T="0.0790598"/>
      <pos A="0.0790598" C="0.00308642" G="0.30698" T="0.610874"/>
      <pos A="0.00308642" C="0.610874" G="0.382953" T="0.00308642"/>
      <pos A="0.0790598" C="0.534901" G="0.00308642" T="0.382953"/>
      <pos A="0.231006" C="0.458926" G="0.155033" T="0.155033"/>
      <pos A="0.155033" C="0.00308642" G="0.534901" T="0.30698"/>
      <pos A="0.231006" C="0.30698" G="0.231006" T="0.231006"/>
      <pos A="0.382953" C="0.155033" G="0.382953" T="0.0790598"/>
      <pos A="0.30698" C="0.231006" G="0.0790598" T="0.382953"/>
      <pos A="0.00308642" C="0.231006" G="0.610874" T="0.155033"/>
      <pos A="0.0790598" C="0.231006" G="0.382953" T="0.30698"/>
      <pos A="0.155033" C="0.231006" G="0.231006" T="0.382953"/>
      <pos A="0.00308642" C="0.382953" G="0.30698" T="0.30698"/>
      <pos A="0.30698" C="0.0790598" G="0.382953" T="0.231006"/>
      <pos A="0.458926" C="0.231006" G="0.231006" T="0.0790598"/>
      <pos A="0.00308642" C="0.30698" G="0.30698" T="0.382953"/>
      <pos A="0.231006" C="0.382953" G="0.00308642" T="0.382953"/>
      <pos A="0.00308642" C="0.155033" G="0.00308642" T="0.838794"/>
      <pos A="0.382953" C="0.155033" G="0.155033" T="0.30698"/>
      <pos A="0.155033" C="0.155033" G="0.231006" T="0.458926"/>
      <pos A="0.382953" C="0.0790598" G="0.231006" T="0.30698"/>
      <pos A="0.155033" C="0.30698" G="0.0790598" T="0.458926"/>
      <pos A="0.00308642" C="0.458926" G="0.30698" T="0.231006"/>
      <pos A="0.382953" C="0.382953" G="0.0790598" T="0.155033"/>
      <pos A="0.30698" C="0.155033" G="0.231006" T="0.30698"/>
      <pos A="0.231006" C="0.0790598" G="0.534901" T="0.155033"/>
      <pos A="0.00308642" C="0.458926" G="0.155033" T="0.382953"/>
      <pos A="0.610874" C="0.155033" G="0.0790598" T="0.155033"/>
      <pos A="0.30698" C="0.155033" G="0.458926" T="0.0790598"/>
      <pos A="0.155033" C="0.30698" G="0.231006" T="0.30698"/>
      <pos A="0.30698" C="0.155033" G="0.382953" T="0.155033"/>
      <pos A="0.30698" C="0.00308642" G="0.155033" T="0.534901"/>
      <pos A="0.00308642" C="0.30698" G="0.458926" T="0.231006"/>
      <pos A="0.231006" C="0.155033" G="0.382953" T="0.231006"/>
      <pos A="0.0790598" C="0.458926" G="0.00308642" T="0.458926"/>
      <pos A="0.534901" C="0.30698" G="0.0790598" T="0.0790598"/>
      <pos A="0.231006" C="0.458926" G="0.231006" T="0.0790598"/>
      <pos A="0.458926" C="0.382953" G="0.155033" T="0.00308642"/>
    </motif>
    <motif db="0" id="M70" alt="O70" length="40" nsites="8" evalue="1.3e-003">
      <pos A="0.332304" C="0.00308642" G="0.661523" T="0.00308642"/>
      <pos A="0.332304" C="0.661523" G="0.00308642" T="0.00308642"/>
      <pos A="0.332304" C="0.00308642" G="0.332304" T="0.332304"/>
      <pos A="0.00308642" C="0.332304" G="0.332304" T="0.332304"/>
      <pos A="0.332304" C="0.332304" G="0.332304" T="0.00308642"/>
      <pos A="0.332304" C="0.00308642" G="0.661523" T="0.00308642"/>
      <pos A="0.00308642" C="0.332304" G="0.00308642" T="0.661523"/>
      <pos A="0.00308642" C="0.332304" G="0.00308642" T="0.661523"/>
      <pos A="0.332304" C="0.332304" G="0.332304" T="0.00308642"/>
      <pos A="0.332304" C="0.332304" G="0.332304" T="0.00308642"/>
      <pos A="0.332304" C="0.332304" G="0.332304" T="0.00308642"/>
      <pos A="0.00308642" C="0.661523" G="0.00308642" T="0.332304"/>
      <pos A="0.00308642" C="0.00308642" G="0.332304" T="0.661523"/>
      <pos A="0.332304" C="0.661523" G="0.00308642" T="0.00308642"/>
      <pos A="0.332304" C="0.332304" G="0.332304" T="0.00308642"/>
      <pos A="0.00308642" C="0.00308642" G="0.990741" T="0.00308642"/>
      <pos A="0.661523" C="0.00308642" G="0.332304" T="0.00308642"/>
      <pos A="0.332304" C="0.00308642" G="0.661523" T="0.00308642"/>
      <pos A="0.661523" C="0.332304" G="0.00308642" T="0.00308642"/>
      <pos A="0.332304" C="0.661523" G="0.00308642" T="0.00308642"/>
      <pos A="0.332304" C="0.00308642" G="0.00308642" T="0.661523"/>
      <pos A="0.332304" C="0.332304" G="0.332304" T="0.00308642"/>
      <pos A="0.661523" C="0.332304" G="0.00308642" T="0.00308642"/>
      <pos A="0.00308642" C="0.661523" G="0.332304" T="0.00308642"/>
      <pos A="0.00308642" C="0.661523" G="0.00308642" T="0.332304"/>
      <pos A="0.00308642" C="0.661523" G="0.00308642" T="0.332304"/>
      <pos A="0.00308642" C="0.00308642" G="0.990741" T="0.00308642"/>
      <pos A="0.00308642" C="0.661523" G="0.00308642" T="0.332304"/>
      <pos A="0.00308642" C="0.332304" G="0.661523" T="0.00308642"/>
      <pos A="0.332304" C="0.00308642" G="0.332304" T="0.332304"/>
      <pos A="0.332304" C="0.332304" G="0.332304" T="0.00308642"/>
      <pos A="0.00308642" C="0.661523" G="0.332304" T="0.00308642"/>
      <pos A="0.332304" C="0.332304" G="0.00308642" T="0.332304"/>
      <pos A="0.00308642" C="0.00308642" G="0.661523" T="0.332304"/>
      <pos A="0.00308642" C="0.00308642" G="0.661523" T="0.332304"/>
      <pos A="0.00308642" C="0.661523" G="0.332304" T="0.00308642"/>
      <pos A="0.661523" C="0.332304" G="0.00308642" T="0.00308642"/>
      <pos A="0.332304" C="0.661523" G="0.00308642" T="0.00308642"/>
      <pos A="0.332304" C="0.661523" G="0.00308642" T="0.00308642"/>
      <pos A="0.661523" C="0.332304" G="0.00308642" T="0.00308642"/>
    </motif>
    <motif db="0" id="M71" alt="O71" length="40" nsites="8" evalue="1.3e-003">
      <pos A="0.0782884" C="0.313922" G="0.308909" T="0.298881"/>
      <pos A="0.293868" C="0.123409" G="0.303895" T="0.278828"/>
      <pos A="0.173545" C="0.323949" G="0.193598" T="0.308909"/>
      <pos A="0.394137" C="0.108369" G="0.213652" T="0.283841"/>
      <pos A="0.389124" C="0.228692" G="0.23872" T="0.143464"/>
      <pos A="0.203626" C="0.389124" G="0.248747" T="0.158504"/>
      <pos A="0.118396" C="0.394137" G="0.178558" T="0.308909"/>
      <pos A="0.198612" C="0.364056" G="0.0682617" T="0.36907"/>
      <pos A="0.213652" C="0.328962" G="0.188585" T="0.268801"/>
      <pos A="0.218666" C="0.113383" G="0.313922" T="0.35403"/>
      <pos A="0.278828" C="0.248747" G="0.308909" T="0.163518"/>
      <pos A="0.13845" C="0.25376" G="0.424218" T="0.183571"/>
      <pos A="0.193598" C="0.349016" G="0.243733" T="0.213652"/>
      <pos A="0.323949" C="0.258773" G="0.193598" T="0.223679"/>
      <pos A="0.228692" C="0.148477" G="0.318935" T="0.303895"/>
      <pos A="0.283841" C="0.389124" G="0.228692" T="0.0983427"/>
      <pos A="0.409178" C="0.283841" G="0.15349" T="0.15349"/>
      <pos A="0.25376" C="0.163518" G="0.263787" T="0.318935"/>
      <pos A="0.188585" C="0.278828" G="0.303895" T="0.228692"/>
      <pos A="0.198612" C="0.318935" G="0.258773" T="0.223679"/>
      <pos A="0.293868" C="0.158504" G="0.298881" T="0.248747"/>
      <pos A="0.23872" C="0.133437" G="0.208639" T="0.419205"/>
      <pos A="0.318935" C="0.243733" G="0.213652" T="0.223679"/>
      <pos A="0.344003" C="0.193598" G="0.298881" T="0.163518"/>
      <pos A="0.183571" C="0.273814" G="0.303895" T="0.23872"/>
      <pos A="0.344003" C="0.268801" G="0.133437" T="0.25376"/>
      <pos A="0.13845" C="0.409178" G="0.143464" T="0.308909"/>
      <pos A="0.308909" C="0.228692" G="0.178558" T="0.283841"/>
      <pos A="0.268801" C="0.228692" G="0.248747" T="0.25376"/>
      <pos A="0.268801" C="0.409178" G="0.218666" T="0.103356"/>
      <pos A="0.248747" C="0.278828" G="0.293868" T="0.178558"/>
      <pos A="0.198612" C="0.0482074" G="0.404164" T="0.349016"/>
      <pos A="0.168531" C="0.288854" G="0.344003" T="0.198612"/>
      <pos A="0.323949" C="0.193598" G="0.283841" T="0.198612"/>
      <pos A="0.313922" C="0.268801" G="0.318935" T="0.0983427"/>
      <pos A="0.123409" C="0.163518" G="0.318935" T="0.394137"/>
      <pos A="0.15349" C="0.394137" G="0.293868" T="0.158504"/>
      <pos A="0.308909" C="0.108369" G="0.243733" T="0.33899"/>
      <pos A="0.15349" C="0.328962" G="0.283841" T="0.233707"/>
      <pos A="0.303895" C="0.293868" G="0.268801" T="0.133437"/>
    </motif>
    <motif db="0" id="M72" alt="O72" length="40" nsites="8" evalue="1.3e-003">
      <pos A="0.333975" C="0.223679" G="0.263787" T="0.178558"/>
      <pos A="0.143464" C="0.374084" G="0.23872" T="0.243733"/>
      <pos A="0.25376" C="0.273814" G="0.168531" T="0.303895"/>
      <pos A="0.143464" C="0.278828" G="0.183571" T="0.394137"/>
      <pos A="0.344003" C="0.163518" G="0.278828" T="0.213652"/>
      <pos A="0.13845" C="0.323949" G="0.308909" T="0.228692"/>
      <pos A="0.173545" C="0.33899" G="0.248747" T="0.23872"/>
      <pos A="0.233707" C="0.278828" G="0.233707" T="0.25376"/>
      <pos A="0.248747" C="0.168531" G="0.243733" T="0.33899"/>
      <pos A="0.218666" C="0.283841" G="0.278828" T="0.218666"/>
      <pos A="0.384111" C="0.233707" G="0.158504" T="0.223679"/>
      <pos A="0.268801" C="0.233707" G="0.288854" T="0.208639"/>
      <pos A="0.278828" C="0.288854" G="0.228692" T="0.203626"/>
      <pos A="0.434245" C="0.148477" G="0.258773" T="0.158504"/>
      <pos A="0.0983427" C="0.218666" G="0.344003" T="0.33899"/>
      <pos A="0.163518" C="0.278828" G="0.243733" T="0.313922"/>
      <pos A="0.35403" C="0.123409" G="0.25376" T="0.268801"/>
      <pos A="0.273814" C="0.243733" G="0.173545" T="0.308909"/>
      <pos A="0.308909" C="0.168531" G="0.344003" T="0.178558"/>
      <pos A="0.268801" C="0.318935" G="0.208639" T="0.203626"/>
      <pos A="0.248747" C="0.313922" G="0.163518" T="0.273814"/>
      <pos A="0.243733" C="0.374084" G="0.278828" T="0.103356"/>
      <pos A="0.203626" C="0.203626" G="0.193598" T="0.399151"/>
      <pos A="0.248747" C="0.158504" G="0.333975" T="0.258773"/>
      <pos A="0.148477" C="0.349016" G="0.193598" T="0.308909"/>
      <pos A="0.128424" C="0.574622" G="0.13845" T="0.158504"/>
      <pos A="0.333975" C="0.213652" G="0.25376" T="0.198612"/>
      <pos A="0.374084" C="0.173545" G="0.298881" T="0.15349"/>
      <pos A="0.278828" C="0.233707" G="0.168531" T="0.318935"/>
      <pos A="0.283841" C="0.233707" G="0.344003" T="0.13845"/>
      <pos A="0.283841" C="0.173545" G="0.313922" T="0.228692"/>
      <pos A="0.188585" C="0.313922" G="0.203626" T="0.293868"/>
      <pos A="0.228692" C="0.0883151" G="0.303895" T="0.379097"/>
      <pos A="0.0632484" C="0.298881" G="0.469339" T="0.168531"/>
      <pos A="0.203626" C="0.318935" G="0.268801" T="0.208639"/>
      <pos A="0.424218" C="0.178558" G="0.233707" T="0.163518"/>
      <pos A="0.328962" C="0.13845" G="0.409178" T="0.123409"/>
      <pos A="0.464326" C="0.349016" G="0.0732751" T="0.113383"/>
      <pos A="0.128424" C="0.248747" G="0.213652" T="0.409178"/>
      <pos A="0.163518" C="0.409178" G="0.183571" T="0.243733"/>
    </motif>
    <motif db="0" id="M74" alt="O74" length="40" nsites="8" evalue="1.3e-003">
      <pos A="0.0883151" C="0.318935" G="0.293868" T="0.298881"/>
      <pos A="0.0833017" C="0.344003" G="0.313922" T="0.258773"/>
      <pos A="0.559582" C="0.148477" G="0.15349" T="0.13845"/>
      <pos A="0.318935" C="0.323949" G="0.268801" T="0.0883151"/>
      <pos A="0.288854" C="0.208639" G="0.303895" T="0.198612"/>
      <pos A="0.364056" C="0.323949" G="0.0883151" T="0.223679"/>
      <pos A="0.344003" C="0.208639" G="0.108369" T="0.33899"/>
      <pos A="0.148477" C="0.323949" G="0.318935" T="0.208639"/>
      <pos A="0.374084" C="0.168531" G="0.188585" T="0.268801"/>
      <pos A="0.178558" C="0.328962" G="0.243733" T="0.248747"/>
      <pos A="0.303895" C="0.198612" G="0.364056" T="0.133437"/>
      <pos A="0.128424" C="0.308909" G="0.469339" T="0.0933294"/>
      <pos A="0.228692" C="0.163518" G="0.243733" T="0.364056"/>
      <pos A="0.263787" C="0.268801" G="0.288854" T="0.178558"/>
      <pos A="0.208639" C="0.288854" G="0.213652" T="0.288854"/>
      <pos A="0.223679" C="0.288854" G="0.203626" T="0.283841"/>
      <pos A="0.208639" C="0.218666" G="0.303895" T="0.268801"/>
      <pos A="0.128424" C="0.33899" G="0.268801" T="0.263787"/>
      <pos A="0.288854" C="0.243733" G="0.168531" T="0.298881"/>
      <pos A="0.35403" C="0.248747" G="0.288854" T="0.108369"/>
      <pos A="0.308909" C="0.223679" G="0.273814" T="0.193598"/>
      <pos A="0.328962" C="0.293868" G="0.158504" T="0.218666"/>
      <pos A="0.278828" C="0.198612" G="0.268801" T="0.25376"/>
      <pos A="0.33899" C="0.248747" G="0.263787" T="0.148477"/>
      <pos A="0.273814" C="0.188585" G="0.23872" T="0.298881"/>
      <pos A="0.228692" C="0.268801" G="0.298881" T="0.203626"/>
      <pos A="0.228692" C="0.308909" G="0.108369" T="0.35403"/>
      <pos A="0.308909" C="0.313922" G="0.15349" T="0.223679"/>
      <pos A="0.173545" C="0.328962" G="0.283841" T="0.213652"/>
      <pos A="0.288854" C="0.213652" G="0.233707" T="0.263787"/>
      <pos A="0.268801" C="0.193598" G="0.213652" T="0.323949"/>
      <pos A="0.118396" C="0.233707" G="0.454299" T="0.193598"/>
      <pos A="0.374084" C="0.268801" G="0.293868" T="0.0632484"/>
      <pos A="0.278828" C="0.268801" G="0.36907" T="0.0833017"/>
      <pos A="0.223679" C="0.193598" G="0.263787" T="0.318935"/>
      <pos A="0.178558" C="0.25376" G="0.188585" T="0.379097"/>
      <pos A="0.108369" C="0.283841" G="0.308909" T="0.298881"/>
      <pos A="0.23872" C="0.394137" G="0.178558" T="0.188585"/>
      <pos A="0.303895" C="0.248747" G="0.178558" T="0.268801"/>
      <pos A="0.328962" C="0.208639" G="0.223679" T="0.23872"/>
    </motif>
    <motif db="0" id="M75" alt="O75" length="40" nsites="8" evalue="1.3e-003">
      <pos A="0.265117" C="0.46668" G="0.113946" T="0.154258"/>
      <pos A="0.239922" C="0.46668" G="0.179453" T="0.113946"/>
      <pos A="0.229844" C="0.30039" G="0.285273" T="0.184492"/>
      <pos A="0.35582" C="0.139141" G="0.174414" T="0.330625"/>
      <pos A="0.184492" C="0.214727" G="0.360859" T="0.239922"/>
      <pos A="0.139141" C="0.370937" G="0.25" T="0.239922"/>
      <pos A="0.239922" C="0.179453" G="0.350781" T="0.229844"/>
      <pos A="0.129063" C="0.315508" G="0.260078" T="0.295351"/>
      <pos A="0.239922" C="0.234883" G="0.330625" T="0.194571"/>
      <pos A="0.25" C="0.214727" G="0.194571" T="0.340703"/>
      <pos A="0.164336" C="0.270156" G="0.239922" T="0.325586"/>
      <pos A="0.421327" C="0.305429" G="0.0534765" T="0.219766"/>
      <pos A="0.30039" C="0.159297" G="0.234883" T="0.305429"/>
      <pos A="0.270156" C="0.295351" G="0.275195" T="0.159297"/>
      <pos A="0.396132" C="0.179453" G="0.305429" T="0.118985"/>
      <pos A="0.340703" C="0.14418" G="0.325586" T="0.189532"/>
      <pos A="0.25" C="0.416288" G="0.275195" T="0.0585156"/>
      <pos A="0.365898" C="0.229844" G="0.194571" T="0.209688"/>
      <pos A="0.214727" C="0.134102" G="0.219766" T="0.431405"/>
      <pos A="0.0887506" C="0.234883" G="0.335664" T="0.340703"/>
      <pos A="0.0685946" C="0.234883" G="0.310468" T="0.386054"/>
      <pos A="0.25" C="0.224805" G="0.315508" T="0.209688"/>
      <pos A="0.265117" C="0.275195" G="0.330625" T="0.129063"/>
      <pos A="0.315508" C="0.315508" G="0.139141" T="0.229844"/>
      <pos A="0.14418" C="0.35582" G="0.209688" T="0.290312"/>
      <pos A="0.159297" C="0.30039" G="0.179453" T="0.360859"/>
      <pos A="0.179453" C="0.255039" G="0.260078" T="0.305429"/>
      <pos A="0.25" C="0.255039" G="0.189532" T="0.305429"/>
      <pos A="0.270156" C="0.214727" G="0.30039" T="0.214727"/>
      <pos A="0.416288" C="0.169375" G="0.270156" T="0.14418"/>
      <pos A="0.330625" C="0.25" G="0.189532" T="0.229844"/>
      <pos A="0.340703" C="0.234883" G="0.310468" T="0.113946"/>
      <pos A="0.310468" C="0.159297" G="0.229844" T="0.30039"/>
      <pos A="0.14418" C="0.381015" G="0.244961" T="0.229844"/>
      <pos A="0.234883" C="0.295351" G="0.270156" T="0.19961"/>
      <pos A="0.290312" C="0.204649" G="0.350781" T="0.154258"/>
      <pos A="0.270156" C="0.396132" G="0.0887506" T="0.244961"/>
      <pos A="0.169375" C="0.35582" G="0.305429" T="0.169375"/>
      <pos A="0.335664" C="0.19961" G="0.224805" T="0.239922"/>
      <pos A="0.244961" C="0.25" G="0.260078" T="0.244961"/>
    </motif>
    <motif db="0" id="M77" alt="O77" length="40" nsites="8" evalue="1.3e-003">
      <pos A="0.442043" C="0.332304" G="0.222565" T="0.00308642"/>
      <pos A="0.551784" C="0.332304" G="0.00308642" T="0.112826"/>
      <pos A="0.112826" C="0.00308642" G="0.771262" T="0.112826"/>
      <pos A="0.112826" C="0.332304" G="0.00308642" T="0.551784"/>
      <pos A="0.332304" C="0.00308642" G="0.551784" T="0.112826"/>
      <pos A="0.112826" C="0.332304" G="0.442043" T="0.112826"/>
      <pos A="0.112826" C="0.442043" G="0.112826" T="0.332304"/>
      <pos A="0.112826" C="0.442043" G="0.442043" T="0.00308642"/>
      <pos A="0.332304" C="0.332304" G="0.112826" T="0.222565"/>
      <pos A="0.00308642" C="0.00308642" G="0.661523" T="0.332304"/>
      <pos A="0.112826" C="0.00308642" G="0.551784" T="0.332304"/>
      <pos A="0.661523" C="0.332304" G="0.00308642" T="0.00308642"/>
      <pos A="0.551784" C="0.332304" G="0.112826" T="0.00308642"/>
      <pos A="0.222565" C="0.222565" G="0.551784" T="0.00308642"/>
      <pos A="0.112826" C="0.00308642" G="0.442043" T="0.442043"/>
      <pos A="0.00308642" C="0.442043" G="0.551784" T="0.00308642"/>
      <pos A="0.112826" C="0.661523" G="0.222565" T="0.00308642"/>
      <pos A="0.222565" C="0.551784" G="0.222565" T="0.00308642"/>
      <pos A="0.332304" C="0.00308642" G="0.661523" T="0.00308642"/>
      <pos A="0.222565" C="0.771262" G="0.00308642" T="0.00308642"/>
      <pos A="0.551784" C="0.00308642" G="0.442043" T="0.00308642"/>
      <pos A="0.332304" C="0.442043" G="0.00308642" T="0.222565"/>
      <pos A="0.222565" C="0.222565" G="0.551784" T="0.00308642"/>
      <pos A="0.00308642" C="0.551784" G="0.442043" T="0.00308642"/>
      <pos A="0.00308642" C="0.442043" G="0.222565" T="0.332304"/>
      <pos A="0.332304" C="0.332304" G="0.112826" T="0.222565"/>
      <pos A="0.332304" C="0.332304" G="0.112826" T="0.222565"/>
      <pos A="0.222565" C="0.222565" G="0.551784" T="0.00308642"/>
      <pos A="0.00308642" C="0.222565" G="0.442043" T="0.332304"/>
      <pos A="0.00308642" C="0.112826" G="0.771262" T="0.112826"/>
      <pos A="0.00308642" C="0.00308642" G="0.551784" T="0.442043"/>
      <pos A="0.112826" C="0.00308642" G="0.771262" T="0.112826"/>
      <pos A="0.442043" C="0.222565" G="0.112826" T="0.222565"/>
      <pos A="0.00308642" C="0.222565" G="0.771262" T="0.00308642"/>
      <pos A="0.112826" C="0.222565" G="0.00308642" T="0.661523"/>
      <pos A="0.112826" C="0.332304" G="0.551784" T="0.00308642"/>
      <pos A="0.112826" C="0.222565" G="0.661523" T="0.00308642"/>
      <pos A="0.551784" C="0.222565" G="0.222565" T="0.00308642"/>
      <pos A="0.00308642" C="0.661523" G="0.332304" T="0.00308642"/>
      <pos A="0.332304" C="0.112826" G="0.551784" T="0.00308642"/>
    </motif>
    <motif db="0" id="M78" alt="O78" length="40" nsites="8" evalue="1.3e-003">
      <pos A="0.00308642" C="0.661523" G="0.00308642" T="0.332304"/>
      <pos A="0.00308642" C="0.661523" G="0.332304" T="0.00308642"/>
      <pos A="0.00308642" C="0.00308642" G="0.332304" T="0.661523"/>
      <pos A="0.00308642" C="0.332304" G="0.332304" T="0.332304"/>
      <pos A="0.661523" C="0.00308642" G="0.00308642" T="0.332304"/>
      <pos A="0.00308642" C="0.661523" G="0.332304" T="0.00308642"/>
      <pos A="0.332304" C="0.661523" G="0.00308642" T="0.00308642"/>
      <pos A="0.661523" C="0.332304" G="0.00308642" T="0.00308642"/>
      <pos A="0.332304" C="0.00308642" G="0.332304" T="0.332304"/>
      <pos A="0.332304" C="0.661523" G="0.00308642" T="0.00308642"/>
      <pos A="0.332304" C="0.00308642" G="0.00308642" T="0.661523"/>
      <pos A="0.332304" C="0.00308642" G="0.332304" T="0.332304"/>
      <pos A="0.00308642" C="0.00308642" G="0.990741" T="0.00308642"/>
      <pos A="0.00308642" C="0.00308642" G="0.661523" T="0.332304"/>
      <pos A="0.332304" C="0.661523" G="0.00308642" T="0.00308642"/>
      <pos A="0.661523" C="0.00308642" G="0.00308642" T="0.332304"/>
      <pos A="0.661523" C="0.332304" G="0.00308642" T="0.00308642"/>
      <pos A="0.332304" C="0.00308642" G="0.332304" T="0.332304"/>
      <pos A="0.332304" C="0.00308642" G="0.00308642" T="0.661523"/>
      <pos A="0.00308642" C="0.332304" G="0.332304" T="0.332304"/>
      <pos A="0.332304" C="0.332304" G="0.332304" T="0.00308642"/>
      <pos A="0.00308642" C="0.00308642" G="0.332304" T="0.661523"/>
      <pos A="0.332304" C="0.332304" G="0.00308642" T="0.332304"/>
      <pos A="0.00308642" C="0.00308642" G="0.661523" T="0.332304"/>
      <pos A="0.332304" C="0.00308642" G="0.661523" T="0.00308642"/>
      <pos A="0.661523" C="0.00308642" G="0.00308642" T="0.332304"/>
      <pos A="0.00308642" C="0.661523" G="0.332304" T="0.00308642"/>
      <pos A="0.332304" C="0.661523" G="0.00308642" T="0.00308642"/>
      <pos A="0.661523" C="0.00308642" G="0.332304" T="0.00308642"/>
      <pos A="0.00308642" C="0.661523" G="0.332304" T="0.00308642"/>
      <pos A="0.990741" C="0.00308642" G="0.00308642" T="0.00308642"/>
      <pos A="0.332304" C="0.00308642" G="0.661523" T="0.00308642"/>
      <pos A="0.990741" C="0.00308642" G="0.00308642" T="0.00308642"/>
      <pos A="0.00308642" C="0.332304" G="0.661523" T="0.00308642"/>
      <pos A="0.332304" C="0.332304" G="0.332304" T="0.00308642"/>
      <pos A="0.00308642" C="0.00308642" G="0.332304" T="0.661523"/>
      <pos A="0.661523" C="0.00308642" G="0.00308642" T="0.332304"/>
      <pos A="0.00308642" C="0.661523" G="0.00308642" T="0.332304"/>
      <pos A="0.00308642" C="0.00308642" G="0.332304" T="0.661523"/>
      <pos A="0.332304" C="0.00308642" G="0.332304" T="0.332304"/>
    </motif>
    <motif db="0" id="M79" alt="O79" length="40" nsites="8" evalue="1.3e-003">
      <pos A="0.167696" C="0.661523" G="0.167696" T="0.00308642"/>
      <pos A="0.167696" C="0.167696" G="0.332304" T="0.332304"/>
      <pos A="0.167696" C="0.00308642" G="0.661523" T="0.167696"/>
      <pos A="0.496914" C="0.332304" G="0.167696" T="0.00308642"/>
      <pos A="0.167696" C="0.332304" G="0.332304" T="0.167696"/>
      <pos A="0.00308642" C="0.167696" G="0.00308642" T="0.826131"/>
      <pos A="0.167696" C="0.661523" G="0.167696" T="0.00308642"/>
      <pos A="0.496914" C="0.496914" G="0.00308642" T="0.00308642"/>
      <pos A="0.00308642" C="0.00308642" G="0.496914" T="0.496914"/>
      <pos A="0.332304" C="0.167696" G="0.167696" T="0.332304"/>
      <pos A="0.167696" C="0.332304" G="0.00308642" T="0.496914"/>
      <pos A="0.00308642" C="0.496914" G="0.167696" T="0.332304"/>
      <pos A="0.167696" C="0.167696" G="0.00308642" T="0.661523"/>
      <pos A="0.00308642" C="0.167696" G="0.826131" T="0.00308642"/>
      <pos A="0.496914" C="0.496914" G="0.00308642" T="0.00308642"/>
      <pos A="0.167696" C="0.167696" G="0.167696" T="0.496914"/>
      <pos A="0.496914" C="0.167696" G="0.332304" T="0.00308642"/>
      <pos A="0.00308642" C="0.826131" G="0.00308642" T="0.167696"/>
      <pos A="0.00308642" C="0.496914" G="0.332304" T="0.167696"/>
      <pos A="0.496914" C="0.167696" G="0.332304" T="0.00308642"/>
      <pos A="0.00308642" C="0.496914" G="0.332304" T="0.167696"/>
      <pos A="0.167696" C="0.332304" G="0.167696" T="0.332304"/>
      <pos A="0.167696" C="0.00308642" G="0.496914" T="0.332304"/>
      <pos A="0.167696" C="0.332304" G="0.332304" T="0.167696"/>
      <pos A="0.00308642" C="0.332304" G="0.661523" T="0.00308642"/>
      <pos A="0.496914" C="0.332304" G="0.167696" T="0.00308642"/>
      <pos A="0.167696" C="0.167696" G="0.167696" T="0.496914"/>
      <pos A="0.00308642" C="0.990741" G="0.00308642" T="0.00308642"/>
      <pos A="0.00308642" C="0.332304" G="0.167696" T="0.496914"/>
      <pos A="0.00308642" C="0.167696" G="0.496914" T="0.332304"/>
      <pos A="0.496914" C="0.496914" G="0.00308642" T="0.00308642"/>
      <pos A="0.167696" C="0.00308642" G="0.332304" T="0.496914"/>
      <pos A="0.167696" C="0.496914" G="0.167696" T="0.167696"/>
      <pos A="0.00308642" C="0.661523" G="0.167696" T="0.167696"/>
      <pos A="0.167696" C="0.826131" G="0.00308642" T="0.00308642"/>
      <pos A="0.167696" C="0.496914" G="0.167696" T="0.167696"/>
      <pos A="0.332304" C="0.167696" G="0.167696" T="0.332304"/>
      <pos A="0.167696" C="0.167696" G="0.661523" T="0.00308642"/>
      <pos A="0.332304" C="0.167696" G="0.00308642" T="0.496914"/>
      <pos A="0.00308642" C="0.496914" G="0.496914" T="0.00308642"/>
    </motif>
    <motif db="0" id="M8" alt="O8" length="40" nsites="8" evalue="1.3e-003">
      <pos A="0.278828" C="0.344003" G="0.143464" T="0.233707"/>
      <pos A="0.25376" C="0.283841" G="0.133437" T="0.328962"/>
      <pos A="0.248747" C="0.283841" G="0.298881" T="0.168531"/>
      <pos A="0.193598" C="0.288854" G="0.399151" T="0.118396"/>
      <pos A="0.248747" C="0.133437" G="0.379097" T="0.23872"/>
      <pos A="0.248747" C="0.188585" G="0.298881" T="0.263787"/>
      <pos A="0.263787" C="0.333975" G="0.268801" T="0.133437"/>
      <pos A="0.419205" C="0.23872" G="0.103356" T="0.23872"/>
      <pos A="0.303895" C="0.203626" G="0.33899" T="0.15349"/>
      <pos A="0.268801" C="0.233707" G="0.203626" T="0.293868"/>
      <pos A="0.218666" C="0.218666" G="0.23872" T="0.323949"/>
      <pos A="0.0732751" C="0.268801" G="0.23872" T="0.419205"/>
      <pos A="0.203626" C="0.364056" G="0.233707" T="0.198612"/>
      <pos A="0.333975" C="0.213652" G="0.188585" T="0.263787"/>
      <pos A="0.163518" C="0.188585" G="0.414192" T="0.233707"/>
      <pos A="0.25376" C="0.273814" G="0.203626" T="0.268801"/>
      <pos A="0.223679" C="0.213652" G="0.313922" T="0.248747"/>
      <pos A="0.188585" C="0.178558" G="0.278828" T="0.35403"/>
      <pos A="0.118396" C="0.33899" G="0.198612" T="0.344003"/>
      <pos A="0.183571" C="0.449286" G="0.218666" T="0.148477"/>
      <pos A="0.303895" C="0.36907" G="0.188585" T="0.13845"/>
      <pos A="0.313922" C="0.183571" G="0.233707" T="0.268801"/>
      <pos A="0.228692" C="0.203626" G="0.313922" T="0.25376"/>
      <pos A="0.349016" C="0.23872" G="0.223679" T="0.188585"/>
      <pos A="0.35403" C="0.15349" G="0.278828" T="0.213652"/>
      <pos A="0.318935" C="0.168531" G="0.173545" T="0.33899"/>
      <pos A="0.118396" C="0.183571" G="0.424218" T="0.273814"/>
      <pos A="0.208639" C="0.193598" G="0.303895" T="0.293868"/>
      <pos A="0.278828" C="0.349016" G="0.0883151" T="0.283841"/>
      <pos A="0.278828" C="0.424218" G="0.158504" T="0.13845"/>
      <pos A="0.424218" C="0.103356" G="0.203626" T="0.268801"/>
      <pos A="0.243733" C="0.344003" G="0.278828" T="0.133437"/>
      <pos A="0.333975" C="0.223679" G="0.243733" T="0.198612"/>
      <pos A="0.213652" C="0.439258" G="0.243733" T="0.103356"/>
      <pos A="0.193598" C="0.333975" G="0.223679" T="0.248747"/>
      <pos A="0.278828" C="0.218666" G="0.313922" T="0.188585"/>
      <pos A="0.13845" C="0.25376" G="0.424218" T="0.183571"/>
      <pos A="0.213652" C="0.283841" G="0.173545" T="0.328962"/>
      <pos A="0.203626" C="0.449286" G="0.268801" T="0.0782884"/>
      <pos A="0.36907" C="0.183571" G="0.278828" T="0.168531"/>
    </motif>
    <motif db="0" id="M81" alt="O81" length="40" nsites="8" evalue="1.3e-003">
      <pos A="0.398148" C="0.101852" G="0.00308642" T="0.496914"/>
      <pos A="0.299383" C="0.398148" G="0.200617" T="0.101852"/>
      <pos A="0.00308642" C="0.79321" G="0.101852" T="0.101852"/>
      <pos A="0.398148" C="0.398148" G="0.200617" T="0.00308642"/>
      <pos A="0.496914" C="0.299383" G="0.101852" T="0.101852"/>
      <pos A="0.496914" C="0.200617" G="0.299383" T="0.00308642"/>
      <pos A="0.00308642" C="0.101852" G="0.398148" T="0.496914"/>
      <pos A="0.200617" C="0.00308642" G="0.694444" T="0.101852"/>
      <pos A="0.200617" C="0.398148" G="0.200617" T="0.200617"/>
      <pos A="0.398148" C="0.00308642" G="0.200617" T="0.398148"/>
      <pos A="0.200617" C="0.496914" G="0.101852" T="0.200617"/>
      <pos A="0.398148" C="0.00308642" G="0.00308642" T="0.595679"/>
      <pos A="0.200617" C="0.496914" G="0.200617" T="0.101852"/>
      <pos A="0.398148" C="0.101852" G="0.299383" T="0.200617"/>
      <pos A="0.595679" C="0.299383" G="0.101852" T="0.00308642"/>
      <pos A="0.101852" C="0.398148" G="0.398148" T="0.101852"/>
      <pos A="0.101852" C="0.595679" G="0.299383" T="0.00308642"/>
      <pos A="0.200617" C="0.398148" G="0.299383" T="0.101852"/>
      <pos A="0.299383" C="0.200617" G="0.101852" T="0.398148"/>
      <pos A="0.398148" C="0.101852" G="0.496914" T="0.00308642"/>
      <pos A="0.00308642" C="0.101852" G="0.398148" T="0.496914"/>
      <pos A="0.299383" C="0.101852" G="0.299383" T="0.299383"/>
      <pos A="0.200617" C="0.101852" G="0.200617" T="0.496914"/>
      <pos A="0.101852" C="0.101852" G="0.299383" T="0.496914"/>
      <pos A="0.101852" C="0.299383" G="0.496914" T="0.101852"/>
      <pos A="0.496914" C="0.299383" G="0.200617" T="0.00308642"/>
      <pos A="0.694444" C="0.00308642" G="0.00308642" T="0.299383"/>
      <pos A="0.200617" C="0.101852" G="0.694444" T="0.00308642"/>
      <pos A="0.398148" C="0.101852" G="0.00308642" T="0.496914"/>
      <pos A="0.101852" C="0.101852" G="0.496914" T="0.299383"/>
      <pos A="0.00308642" C="0.595679" G="0.398148" T="0.00308642"/>
      <pos A="0.200617" C="0.101852" G="0.694444" T="0.00308642"/>
      <pos A="0.496914" C="0.00308642" G="0.398148" T="0.101852"/>
      <pos A="0.101852" C="0.398148" G="0.398148" T="0.101852"/>
      <pos A="0.496914" C="0.101852" G="0.200617" T="0.200617"/>
      <pos A="0.200617" C="0.299383" G="0.398148" T="0.101852"/>
      <pos A="0.496914" C="0.101852" G="0.299383" T="0.101852"/>
      <pos A="0.496914" C="0.101852" G="0.299383" T="0.101852"/>
      <pos A="0.595679" C="0.00308642" G="0.299383" T="0.101852"/>
      <pos A="0.694444" C="0.00308642" G="0.299383" T="0.00308642"/>
    </motif>
    <motif db="0" id="M82" alt="O82" length="40" nsites="8" evalue="1.3e-003">
      <pos A="0.990741" C="0.00308642" G="0.00308642" T="0.00308642"/>
      <pos A="0.00308642" C="0.00308642" G="0.990741" T="0.00308642"/>
      <pos A="0.00308642" C="0.990741" G="0.00308642" T="0.00308642"/>
      <pos A="0.00308642" C="0.00308642" G="0.00308642" T="0.990741"/>
      <pos A="0.00308642" C="0.990741" G="0.00308642" T="0.00308642"/>
      <pos A="0.00308642" C="0.00308642" G="0.00308642" T="0.990741"/>
      <pos A="0.00308642" C="0.990741" G="0.00308642" T="0.00308642"/>
      <pos A="0.00308642" C="0.990741" G="0.00308642" T="0.00308642"/>
      <pos A="0.00308642" C="0.00308642" G="0.990741" T="0.00308642"/>
      <pos A="0.00308642" C="0.00308642" G="0.990741" T="0.00308642"/>
      <pos A="0.00308642" C="0.00308642" G="0.990741" T="0.00308642"/>
      <pos A="0.990741" C="0.00308642" G="0.00308642" T="0.00308642"/>
      <pos A="0.990741" C="0.00308642" G="0.00308642" T="0.00308642"/>
      <pos A="0.00308642" C="0.00308642" G="0.990741" T="0.00308642"/>
      <pos A="0.00308642" C="0.990741" G="0.00308642" T="0.00308642"/>
      <pos A="0.990741" C="0.00308642" G="0.00308642" T="0.00308642"/>
      <pos A="0.00308642" C="0.00308642" G="0.990741" T="0.00308642"/>
      <pos A="0.00308642" C="0.990741" G="0.00308642" T="0.00308642"/>
      <pos A="0.990741" C="0.00308642" G="0.00308642" T="0.00308642"/>
      <pos A="0.00308642" C="0.00308642" G="0.990741" T="0.00308642"/>
      <pos A="0.990741" C="0.00308642" G="0.00308642" T="0.00308642"/>
      <pos A="0.00308642" C="0.990741" G="0.00308642" T="0.00308642"/>
      <pos A="0.00308642" C="0.00308642" G="0.990741" T="0.00308642"/>
      <pos A="0.00308642" C="0.990741" G="0.00308642" T="0.00308642"/>
      <pos A="0.990741" C="0.00308642" G="0.00308642" T="0.00308642"/>
      <pos A="0.00308642" C="0.990741" G="0.00308642" T="0.00308642"/>
      <pos A="0.00308642" C="0.00308642" G="0.990741" T="0.00308642"/>
      <pos A="0.00308642" C="0.00308642" G="0.990741" T="0.00308642"/>
      <pos A="0.00308642" C="0.990741" G="0.00308642" T="0.00308642"/>
      <pos A="0.00308642" C="0.00308642" G="0.990741" T="0.00308642"/>
      <pos A="0.00308642" C="0.00308642" G="0.990741" T="0.00308642"/>
      <pos A="0.00308642" C="0.00308642" G="0.00308642" T="0.990741"/>
      <pos A="0.00308642" C="0.990741" G="0.00308642" T="0.00308642"/>
      <pos A="0.00308642" C="0.00308642" G="0.00308642" T="0.990741"/>
      <pos A="0.00308642" C="0.00308642" G="0.990741" T="0.00308642"/>
      <pos A="0.00308642" C="0.00308642" G="0.990741" T="0.00308642"/>
      <pos A="0.990741" C="0.00308642" G="0.00308642" T="0.00308642"/>
      <pos A="0.00308642" C="0.00308642" G="0.00308642" T="0.990741"/>
      <pos A="0.00308642" C="0.990741" G="0.00308642" T="0.00308642"/>
      <pos A="0.00308642" C="0.00308642" G="0.00308642" T="0.990741"/>
    </motif>
    <motif db="0" id="M83" alt="O83" length="40" nsites="8" evalue="1.3e-003">
      <pos A="0.14418" C="0.00308642" G="0.567461" T="0.285273"/>
      <pos A="0.426366" C="0.285273" G="0.285273" T="0.00308642"/>
      <pos A="0.285273" C="0.00308642" G="0.285273" T="0.426366"/>
      <pos A="0.708554" C="0.14418" G="0.14418" T="0.00308642"/>
      <pos A="0.00308642" C="0.14418" G="0.567461" T="0.285273"/>
      <pos A="0.14418" C="0.14418" G="0.426366" T="0.285273"/>
      <pos A="0.426366" C="0.00308642" G="0.567461" T="0.00308642"/>
      <pos A="0.426366" C="0.285273" G="0.00308642" T="0.285273"/>
      <pos A="0.14418" C="0.567461" G="0.14418" T="0.14418"/>
      <pos A="0.426366" C="0.285273" G="0.285273" T="0.00308642"/>
      <pos A="0.285273" C="0.426366" G="0.14418" T="0.14418"/>
      <pos A="0.285273" C="0.00308642" G="0.567461" T="0.14418"/>
      <pos A="0.14418" C="0.00308642" G="0.285273" T="0.567461"/>
      <pos A="0.00308642" C="0.00308642" G="0.849647" T="0.14418"/>
      <pos A="0.00308642" C="0.990741" G="0.00308642" T="0.00308642"/>
      <pos A="0.00308642" C="0.426366" G="0.285273" T="0.285273"/>
      <pos A="0.00308642" C="0.14418" G="0.285273" T="0.567461"/>
      <pos A="0.14418" C="0.285273" G="0.567461" T="0.00308642"/>
      <pos A="0.285273" C="0.426366" G="0.14418" T="0.14418"/>
      <pos A="0.285273" C="0.00308642" G="0.285273" T="0.426366"/>
      <pos A="0.285273" C="0.14418" G="0.285273" T="0.285273"/>
      <pos A="0.14418" C="0.567461" G="0.14418" T="0.14418"/>
      <pos A="0.567461" C="0.14418" G="0.14418" T="0.14418"/>
      <pos A="0.567461" C="0.00308642" G="0.14418" T="0.285273"/>
      <pos A="0.14418" C="0.285273" G="0.285273" T="0.285273"/>
      <pos A="0.14418" C="0.426366" G="0.285273" T="0.14418"/>
      <pos A="0.426366" C="0.14418" G="0.285273" T="0.14418"/>
      <pos A="0.00308642" C="0.708554" G="0.285273" T="0.00308642"/>
      <pos A="0.00308642" C="0.285273" G="0.426366" T="0.285273"/>
      <pos A="0.285273" C="0.426366" G="0.285273" T="0.00308642"/>
      <pos A="0.14418" C="0.285273" G="0.567461" T="0.00308642"/>
      <pos A="0.00308642" C="0.14418" G="0.426366" T="0.426366"/>
      <pos A="0.14418" C="0.00308642" G="0.708554" T="0.14418"/>
      <pos A="0.285273" C="0.285273" G="0.285273" T="0.14418"/>
      <pos A="0.567461" C="0.285273" G="0.14418" T="0.00308642"/>
      <pos A="0.14418" C="0.14418" G="0.567461" T="0.14418"/>
      <pos A="0.426366" C="0.285273" G="0.285273" T="0.00308642"/>
      <pos A="0.285273" C="0.14418" G="0.426366" T="0.14418"/>
      <pos A="0.14418" C="0.00308642" G="0.849647" T="0.00308642"/>
      <pos A="0.00308642" C="0.567461" G="0.285273" T="0.14418"/>
    </motif>
    <motif db="0" id="M84" alt="O84" length="40" nsites="8" evalue="1.3e-003">
      <pos A="0.112826" C="0.185985" G="0.295724" T="0.405464"/>
      <pos A="0.112826" C="0.185985" G="0.624943" T="0.0762459"/>
      <pos A="0.442043" C="0.112826" G="0.259145" T="0.185985"/>
      <pos A="0.222565" C="0.332304" G="0.185985" T="0.259145"/>
      <pos A="0.698103" C="0.149405" G="0.0396662" T="0.112826"/>
      <pos A="0.0396662" C="0.295724" G="0.112826" T="0.551784"/>
      <pos A="0.0396662" C="0.515204" G="0.295724" T="0.149405"/>
      <pos A="0.222565" C="0.332304" G="0.149405" T="0.295724"/>
      <pos A="0.222565" C="0.368884" G="0.222565" T="0.185985"/>
      <pos A="0.149405" C="0.112826" G="0.588363" T="0.149405"/>
      <pos A="0.0396662" C="0.295724" G="0.368884" T="0.295724"/>
      <pos A="0.0396662" C="0.661523" G="0.112826" T="0.185985"/>
      <pos A="0.332304" C="0.405464" G="0.0762459" T="0.185985"/>
      <pos A="0.259145" C="0.185985" G="0.368884" T="0.185985"/>
      <pos A="0.222565" C="0.149405" G="0.405464" T="0.222565"/>
      <pos A="0.551784" C="0.259145" G="0.0396662" T="0.149405"/>
      <pos A="0.0762459" C="0.405464" G="0.222565" T="0.295724"/>
      <pos A="0.259145" C="0.0396662" G="0.149405" T="0.551784"/>
      <pos A="0.112826" C="0.222565" G="0.259145" T="0.405464"/>
      <pos A="0.295724" C="0.149405" G="0.368884" T="0.185985"/>
      <pos A="0.112826" C="0.295724" G="0.295724" T="0.295724"/>
      <pos A="0.0396662" C="0.259145" G="0.332304" T="0.368884"/>
      <pos A="0.368884" C="0.00308642" G="0.368884" T="0.259145"/>
      <pos A="0.368884" C="0.112826" G="0.442043" T="0.0762459"/>
      <pos A="0.149405" C="0.222565" G="0.295724" T="0.332304"/>
      <pos A="0.222565" C="0.405464" G="0.222565" T="0.149405"/>
      <pos A="0.442043" C="0.149405" G="0.185985" T="0.222565"/>
      <pos A="0.112826" C="0.185985" G="0.368884" T="0.332304"/>
      <pos A="0.259145" C="0.222565" G="0.332304" T="0.185985"/>
      <pos A="0.368884" C="0.185985" G="0.259145" T="0.185985"/>
      <pos A="0.222565" C="0.295724" G="0.0762459" T="0.405464"/>
      <pos A="0.0396662" C="0.515204" G="0.295724" T="0.149405"/>
      <pos A="0.295724" C="0.185985" G="0.368884" T="0.149405"/>
      <pos A="0.0762459" C="0.661523" G="0.0396662" T="0.222565"/>
      <pos A="0.185985" C="0.222565" G="0.222565" T="0.368884"/>
      <pos A="0.0762459" C="0.442043" G="0.332304" T="0.149405"/>
      <pos A="0.442043" C="0.295724" G="0.149405" T="0.112826"/>
      <pos A="0.295724" C="0.0396662" G="0.368884" T="0.295724"/>
      <pos A="0.368884" C="0.332304" G="0.185985" T="0.112826"/>
      <pos A="0.588363" C="0.185985" G="0.0396662" T="0.185985"/>
    </motif>
    <motif db="0" id="M85" alt="O85" length="40" nsites="8" evalue="1.3e-003">
      <pos A="0.228692" C="0.25376" G="0.283841" T="0.233707"/>
      <pos A="0.113383" C="0.439258" G="0.208639" T="0.23872"/>
      <pos A="0.298881" C="0.509447" G="0.0732751" T="0.118396"/>
      <pos A="0.243733" C="0.183571" G="0.163518" T="0.409178"/>
      <pos A="0.23872" C="0.228692" G="0.288854" T="0.243733"/>
      <pos A="0.278828" C="0.248747" G="0.193598" T="0.278828"/>
      <pos A="0.23872" C="0.198612" G="0.35403" T="0.208639"/>
      <pos A="0.228692" C="0.459313" G="0.15349" T="0.158504"/>
      <pos A="0.333975" C="0.223679" G="0.193598" T="0.248747"/>
      <pos A="0.158504" C="0.263787" G="0.303895" T="0.273814"/>
      <pos A="0.323949" C="0.143464" G="0.143464" T="0.389124"/>
      <pos A="0.203626" C="0.278828" G="0.23872" T="0.278828"/>
      <pos A="0.384111" C="0.243733" G="0.223679" T="0.148477"/>
      <pos A="0.128424" C="0.308909" G="0.379097" T="0.183571"/>
      <pos A="0.243733" C="0.203626" G="0.25376" T="0.298881"/>
      <pos A="0.258773" C="0.223679" G="0.313922" T="0.203626"/>
      <pos A="0.258773" C="0.188585" G="0.293868" T="0.258773"/>
      <pos A="0.208639" C="0.323949" G="0.208639" T="0.258773"/>
      <pos A="0.203626" C="0.308909" G="0.359043" T="0.128424"/>
      <pos A="0.303895" C="0.128424" G="0.318935" T="0.248747"/>
      <pos A="0.293868" C="0.243733" G="0.158504" T="0.303895"/>
      <pos A="0.36907" C="0.223679" G="0.193598" T="0.213652"/>
      <pos A="0.243733" C="0.278828" G="0.359043" T="0.118396"/>
      <pos A="0.193598" C="0.35403" G="0.188585" T="0.263787"/>
      <pos A="0.258773" C="0.328962" G="0.188585" T="0.223679"/>
      <pos A="0.278828" C="0.15349" G="0.218666" T="0.349016"/>
      <pos A="0.228692" C="0.148477" G="0.268801" T="0.35403"/>
      <pos A="0.123409" C="0.384111" G="0.328962" T="0.163518"/>
      <pos A="0.333975" C="0.263787" G="0.23872" T="0.163518"/>
      <pos A="0.35403" C="0.288854" G="0.23872" T="0.118396"/>
      <pos A="0.344003" C="0.283841" G="0.243733" T="0.128424"/>
      <pos A="0.248747" C="0.268801" G="0.0782884" T="0.404164"/>
      <pos A="0.198612" C="0.333975" G="0.268801" T="0.198612"/>
      <pos A="0.273814" C="0.178558" G="0.243733" T="0.303895"/>
      <pos A="0.278828" C="0.213652" G="0.33899" T="0.168531"/>
      <pos A="0.133437" C="0.228692" G="0.434245" T="0.203626"/>
      <pos A="0.278828" C="0.288854" G="0.208639" T="0.223679"/>
      <pos A="0.198612" C="0.188585" G="0.359043" T="0.25376"/>
      <pos A="0.283841" C="0.308909" G="0.333975" T="0.0732751"/>
      <pos A="0.148477" C="0.35403" G="0.113383" T="0.384111"/>
    </motif>
    <motif db="0" id="M86" alt="O86" length="40" nsites="8" evalue="1.3e-003">
      <pos A="0.23872" C="0.213652" G="0.268801" T="0.278828"/>
      <pos A="0.23872" C="0.323949" G="0.0883151" T="0.349016"/>
      <pos A="0.203626" C="0.454299" G="0.278828" T="0.0632484"/>
      <pos A="0.313922" C="0.25376" G="0.258773" T="0.173545"/>
      <pos A="0.263787" C="0.178558" G="0.328962" T="0.228692"/>
      <pos A="0.178558" C="0.328962" G="0.228692" T="0.263787"/>
      <pos A="0.263787" C="0.203626" G="0.188585" T="0.344003"/>
      <pos A="0.168531" C="0.288854" G="0.183571" T="0.359043"/>
      <pos A="0.208639" C="0.168531" G="0.374084" T="0.248747"/>
      <pos A="0.23872" C="0.213652" G="0.394137" T="0.15349"/>
      <pos A="0.278828" C="0.208639" G="0.323949" T="0.188585"/>
      <pos A="0.178558" C="0.349016" G="0.228692" T="0.243733"/>
      <pos A="0.23872" C="0.223679" G="0.258773" T="0.278828"/>
      <pos A="0.0732751" C="0.233707" G="0.333975" T="0.359043"/>
      <pos A="0.148477" C="0.213652" G="0.273814" T="0.364056"/>
      <pos A="0.328962" C="0.268801" G="0.278828" T="0.123409"/>
      <pos A="0.454299" C="0.173545" G="0.143464" T="0.228692"/>
      <pos A="0.273814" C="0.193598" G="0.404164" T="0.128424"/>
      <pos A="0.248747" C="0.328962" G="0.163518" T="0.258773"/>
      <pos A="0.123409" C="0.434245" G="0.118396" T="0.323949"/>
      <pos A="0.228692" C="0.198612" G="0.178558" T="0.394137"/>
      <pos A="0.193598" C="0.349016" G="0.0532207" T="0.404164"/>
      <pos A="0.308909" C="0.308909" G="0.223679" T="0.158504"/>
      <pos A="0.394137" C="0.258773" G="0.223679" T="0.123409"/>
      <pos A="0.283841" C="0.143464" G="0.374084" T="0.198612"/>
      <pos A="0.263787" C="0.328962" G="0.293868" T="0.113383"/>
      <pos A="0.233707" C="0.288854" G="0.288854" T="0.188585"/>
      <pos A="0.344003" C="0.208639" G="0.203626" T="0.243733"/>
      <pos A="0.188585" C="0.148477" G="0.429232" T="0.233707"/>
      <pos A="0.198612" C="0.258773" G="0.248747" T="0.293868"/>
      <pos A="0.263787" C="0.283841" G="0.233707" T="0.218666"/>
      <pos A="0.283841" C="0.323949" G="0.15349" T="0.23872"/>
      <pos A="0.323949" C="0.163518" G="0.278828" T="0.233707"/>
      <pos A="0.35403" C="0.168531" G="0.389124" T="0.0883151"/>
      <pos A="0.278828" C="0.278828" G="0.223679" T="0.218666"/>
      <pos A="0.218666" C="0.188585" G="0.359043" T="0.233707"/>
      <pos A="0.173545" C="0.303895" G="0.333975" T="0.188585"/>
      <pos A="0.248747" C="0.233707" G="0.123409" T="0.394137"/>
      <pos A="0.173545" C="0.333975" G="0.318935" T="0.173545"/>
      <pos A="0.278828" C="0.303895" G="0.123409" T="0.293868"/>
    </motif>
    <motif db="0" id="M87" alt="O87" length="40" nsites="8" evalue="1.3e-003">
      <pos A="0.333975" C="0.349016" G="0.133437" T="0.183571"/>
      <pos A="0.243733" C="0.248747" G="0.288854" T="0.218666"/>
      <pos A="0.203626" C="0.364056" G="0.258773" T="0.173545"/>
      <pos A="0.308909" C="0.233707" G="0.143464" T="0.313922"/>
      <pos A="0.173545" C="0.323949" G="0.308909" T="0.193598"/>
      <pos A="0.308909" C="0.183571" G="0.273814" T="0.233707"/>
      <pos A="0.243733" C="0.168531" G="0.374084" T="0.213652"/>
      <pos A="0.374084" C="0.158504" G="0.23872" T="0.228692"/>
      <pos A="0.213652" C="0.223679" G="0.233707" T="0.328962"/>
      <pos A="0.15349" C="0.263787" G="0.233707" T="0.349016"/>
      <pos A="0.0933294" C="0.313922" G="0.173545" T="0.419205"/>
      <pos A="0.208639" C="0.243733" G="0.364056" T="0.183571"/>
      <pos A="0.163518" C="0.328962" G="0.258773" T="0.248747"/>
      <pos A="0.293868" C="0.248747" G="0.23872" T="0.218666"/>
      <pos A="0.298881" C="0.328962" G="0.193598" T="0.178558"/>
      <pos A="0.344003" C="0.203626" G="0.158504" T="0.293868"/>
      <pos A="0.0732751" C="0.33899" G="0.288854" T="0.298881"/>
      <pos A="0.198612" C="0.25376" G="0.233707" T="0.313922"/>
      <pos A="0.36907" C="0.293868" G="0.123409" T="0.213652"/>
      <pos A="0.454299" C="0.248747" G="0.168531" T="0.128424"/>
      <pos A="0.268801" C="0.23872" G="0.328962" T="0.163518"/>
      <pos A="0.273814" C="0.359043" G="0.158504" T="0.208639"/>
      <pos A="0.208639" C="0.263787" G="0.288854" T="0.23872"/>
      <pos A="0.313922" C="0.128424" G="0.203626" T="0.35403"/>
      <pos A="0.213652" C="0.273814" G="0.349016" T="0.163518"/>
      <pos A="0.288854" C="0.168531" G="0.293868" T="0.248747"/>
      <pos A="0.133437" C="0.303895" G="0.33899" T="0.223679"/>
      <pos A="0.429232" C="0.193598" G="0.133437" T="0.243733"/>
      <pos A="0.193598" C="0.288854" G="0.394137" T="0.123409"/>
      <pos A="0.25376" C="0.13845" G="0.318935" T="0.288854"/>
      <pos A="0.223679" C="0.173545" G="0.313922" T="0.288854"/>
      <pos A="0.118396" C="0.298881" G="0.298881" T="0.283841"/>
      <pos A="0.213652" C="0.293868" G="0.203626" T="0.288854"/>
      <pos A="0.379097" C="0.323949" G="0.203626" T="0.0933294"/>
      <pos A="0.183571" C="0.293868" G="0.133437" T="0.389124"/>
      <pos A="0.163518" C="0.33899" G="0.313922" T="0.183571"/>
      <pos A="0.409178" C="0.233707" G="0.158504" T="0.198612"/>
      <pos A="0.25376" C="0.384111" G="0.168531" T="0.193598"/>
      <pos A="0.333975" C="0.163518" G="0.424218" T="0.0782884"/>
      <pos A="0.218666" C="0.213652" G="0.168531" T="0.399151"/>
    </motif>
    <motif db="0" id="M88" alt="O88" length="40" nsites="8" evalue="1.3e-003">
      <pos A="0.379097" C="0.0983427" G="0.23872" T="0.283841"/>
      <pos A="0.288854" C="0.218666" G="0.323949" T="0.168531"/>
      <pos A="0.203626" C="0.13845" G="0.389124" T="0.268801"/>
      <pos A="0.108369" C="0.359043" G="0.303895" T="0.228692"/>
      <pos A="0.243733" C="0.293868" G="0.128424" T="0.333975"/>
      <pos A="0.13845" C="0.394137" G="0.193598" T="0.273814"/>
      <pos A="0.25376" C="0.183571" G="0.243733" T="0.318935"/>
      <pos A="0.318935" C="0.203626" G="0.323949" T="0.15349"/>
      <pos A="0.188585" C="0.193598" G="0.359043" T="0.258773"/>
      <pos A="0.183571" C="0.35403" G="0.223679" T="0.23872"/>
      <pos A="0.183571" C="0.143464" G="0.344003" T="0.328962"/>
      <pos A="0.13845" C="0.389124" G="0.168531" T="0.303895"/>
      <pos A="0.213652" C="0.248747" G="0.273814" T="0.263787"/>
      <pos A="0.23872" C="0.293868" G="0.268801" T="0.198612"/>
      <pos A="0.504434" C="0.178558" G="0.143464" T="0.173545"/>
      <pos A="0.133437" C="0.293868" G="0.278828" T="0.293868"/>
      <pos A="0.228692" C="0.308909" G="0.133437" T="0.328962"/>
      <pos A="0.364056" C="0.308909" G="0.25376" T="0.0732751"/>
      <pos A="0.384111" C="0.273814" G="0.0582351" T="0.283841"/>
      <pos A="0.133437" C="0.283841" G="0.424218" T="0.158504"/>
      <pos A="0.263787" C="0.173545" G="0.35403" T="0.208639"/>
      <pos A="0.318935" C="0.359043" G="0.223679" T="0.0983427"/>
      <pos A="0.308909" C="0.13845" G="0.303895" T="0.248747"/>
      <pos A="0.25376" C="0.439258" G="0.178558" T="0.128424"/>
      <pos A="0.288854" C="0.148477" G="0.158504" T="0.404164"/>
      <pos A="0.193598" C="0.228692" G="0.439258" T="0.13845"/>
      <pos A="0.218666" C="0.318935" G="0.208639" T="0.25376"/>
      <pos A="0.203626" C="0.158504" G="0.389124" T="0.248747"/>
      <pos A="0.233707" C="0.25376" G="0.218666" T="0.293868"/>
      <pos A="0.183571" C="0.313922" G="0.108369" T="0.394137"/>
      <pos A="0.228692" C="0.293868" G="0.288854" T="0.188585"/>
      <pos A="0.333975" C="0.333975" G="0.178558" T="0.15349"/>
      <pos A="0.278828" C="0.113383" G="0.318935" T="0.288854"/>
      <pos A="0.273814" C="0.25376" G="0.183571" T="0.288854"/>
      <pos A="0.404164" C="0.308909" G="0.168531" T="0.118396"/>
      <pos A="0.349016" C="0.298881" G="0.163518" T="0.188585"/>
      <pos A="0.193598" C="0.198612" G="0.404164" T="0.203626"/>
      <pos A="0.188585" C="0.328962" G="0.374084" T="0.108369"/>
      <pos A="0.223679" C="0.258773" G="0.208639" T="0.308909"/>
      <pos A="0.15349" C="0.203626" G="0.364056" T="0.278828"/>
    </motif>
    <motif db="0" id="M9" alt="O9" length="40" nsites="8" evalue="1.3e-003">
      <pos A="0.272446" C="0.00308642" G="0.272446" T="0.45202"/>
      <pos A="0.00308642" C="0.0928731" G="0.541807" T="0.362233"/>
      <pos A="0.18266" C="0.272446" G="0.00308642" T="0.541807"/>
      <pos A="0.18266" C="0.45202" G="0.18266" T="0.18266"/>
      <pos A="0.272446" C="0.0928731" G="0.45202" T="0.18266"/>
      <pos A="0.0928731" C="0.00308642" G="0.362233" T="0.541807"/>
      <pos A="0.362233" C="0.18266" G="0.45202" T="0.00308642"/>
      <pos A="0.0928731" C="0.362233" G="0.18266" T="0.362233"/>
      <pos A="0.18266" C="0.272446" G="0.541807" T="0.00308642"/>
      <pos A="0.721381" C="0.272446" G="0.00308642" T="0.00308642"/>
      <pos A="0.272446" C="0.362233" G="0.0928731" T="0.272446"/>
      <pos A="0.45202" C="0.00308642" G="0.541807" T="0.00308642"/>
      <pos A="0.0928731" C="0.18266" G="0.362233" T="0.362233"/>
      <pos A="0.541807" C="0.00308642" G="0.362233" T="0.0928731"/>
      <pos A="0.18266" C="0.0928731" G="0.362233" T="0.362233"/>
      <pos A="0.18266" C="0.272446" G="0.362233" T="0.18266"/>
      <pos A="0.18266" C="0.631594" G="0.18266" T="0.00308642"/>
      <pos A="0.362233" C="0.362233" G="0.0928731" T="0.18266"/>
      <pos A="0.00308642" C="0.272446" G="0.45202" T="0.272446"/>
      <pos A="0.272446" C="0.362233" G="0.0928731" T="0.272446"/>
      <pos A="0.00308642" C="0.272446" G="0.631594" T="0.0928731"/>
      <pos A="0.272446" C="0.00308642" G="0.18266" T="0.541807"/>
      <pos A="0.45202" C="0.272446" G="0.18266" T="0.0928731"/>
      <pos A="0.00308642" C="0.18266" G="0.0928731" T="0.721381"/>
      <pos A="0.18266" C="0.18266" G="0.541807" T="0.0928731"/>
      <pos A="0.0928731" C="0.00308642" G="0.631594" T="0.272446"/>
      <pos A="0.00308642" C="0.631594" G="0.272446" T="0.0928731"/>
      <pos A="0.362233" C="0.272446" G="0.272446" T="0.0928731"/>
      <pos A="0.811167" C="0.0928731" G="0.00308642" T="0.0928731"/>
      <pos A="0.0928731" C="0.721381" G="0.0928731" T="0.0928731"/>
      <pos A="0.362233" C="0.00308642" G="0.272446" T="0.362233"/>
      <pos A="0.362233" C="0.00308642" G="0.18266" T="0.45202"/>
      <pos A="0.0928731" C="0.272446" G="0.0928731" T="0.541807"/>
      <pos A="0.272446" C="0.45202" G="0.272446" T="0.00308642"/>
      <pos A="0.18266" C="0.18266" G="0.631594" T="0.00308642"/>
      <pos A="0.18266" C="0.18266" G="0.272446" T="0.362233"/>
      <pos A="0.631594" C="0.0928731" G="0.272446" T="0.00308642"/>
      <pos A="0.900954" C="0.00308642" G="0.00308642" T="0.0928731"/>
      <pos A="0.362233" C="0.0928731" G="0.362233" T="0.18266"/>
      <pos A="0.272446" C="0.362233" G="0.272446" T="0.0928731"/>
    </motif>
    <motif db="0" id="M90" alt="O90" length="40" nsites="8" evalue="1.3e-003">
      <pos A="0.00308642" C="0.00308642" G="0.990741" T="0.00308642"/>
      <pos A="0.00308642" C="0.00308642" G="0.990741" T="0.00308642"/>
      <pos A="0.00308642" C="0.00308642" G="0.990741" T="0.00308642"/>
      <pos A="0.00308642" C="0.00308642" G="0.990741" T="0.00308642"/>
      <pos A="0.00308642" C="0.990741" G="0.00308642" T="0.00308642"/>
      <pos A="0.00308642" C="0.990741" G="0.00308642" T="0.00308642"/>
      <pos A="0.00308642" C="0.00308642" G="0.00308642" T="0.990741"/>
      <pos A="0.00308642" C="0.990741" G="0.00308642" T="0.00308642"/>
      <pos A="0.00308642" C="0.00308642" G="0.990741" T="0.00308642"/>
      <pos A="0.00308642" C="0.990741" G="0.00308642" T="0.00308642"/>
      <pos A="0.990741" C="0.00308642" G="0.00308642" T="0.00308642"/>
      <pos A="0.00308642" C="0.00308642" G="0.990741" T="0.00308642"/>
      <pos A="0.00308642" C="0.990741" G="0.00308642" T="0.00308642"/>
      <pos A="0.00308642" C="0.00308642" G="0.990741" T="0.00308642"/>
      <pos A="0.990741" C="0.00308642" G="0.00308642" T="0.00308642"/>
      <pos A="0.00308642" C="0.990741" G="0.00308642" T="0.00308642"/>
      <pos A="0.00308642" C="0.00308642" G="0.990741" T="0.00308642"/>
      <pos A="0.00308642" C="0.990741" G="0.00308642" T="0.00308642"/>
      <pos A="0.00308642" C="0.990741" G="0.00308642" T="0.00308642"/>
      <pos A="0.00308642" C="0.00308642" G="0.00308642" T="0.990741"/>
      <pos A="0.00308642" C="0.00308642" G="0.990741" T="0.00308642"/>
      <pos A="0.00308642" C="0.00308642" G="0.990741" T="0.00308642"/>
      <pos A="0.00308642" C="0.990741" G="0.00308642" T="0.00308642"/>
      <pos A="0.990741" C="0.00308642" G="0.00308642" T="0.00308642"/>
      <pos A="0.00308642" C="0.990741" G="0.00308642" T="0.00308642"/>
      <pos A="0.00308642" C="0.00308642" G="0.00308642" T="0.990741"/>
      <pos A="0.00308642" C="0.990741" G="0.00308642" T="0.00308642"/>
      <pos A="0.00308642" C="0.00308642" G="0.00308642" T="0.990741"/>
      <pos A="0.00308642" C="0.00308642" G="0.990741" T="0.00308642"/>
      <pos A="0.00308642" C="0.00308642" G="0.990741" T="0.00308642"/>
      <pos A="0.00308642" C="0.990741" G="0.00308642" T="0.00308642"/>
      <pos A="0.00308642" C="0.00308642" G="0.990741" T="0.00308642"/>
      <pos A="0.00308642" C="0.990741" G="0.00308642" T="0.00308642"/>
      <pos A="0.00308642" C="0.00308642" G="0.990741" T="0.00308642"/>
      <pos A="0.00308642" C="0.990741" G="0.00308642" T="0.00308642"/>
      <pos A="0.00308642" C="0.990741" G="0.00308642" T="0.00308642"/>
      <pos A="0.00308642" C="0.990741" G="0.00308642" T="0.00308642"/>
      <pos A="0.00308642" C="0.990741" G="0.00308642" T="0.00308642"/>
      <pos A="0.00308642" C="0.990741" G="0.00308642" T="0.00308642"/>
      <pos A="0.00308642" C="0.00308642" G="0.00308642" T="0.990741"/>
    </motif>
    <motif db="0" id="M91" alt="O91" length="40" nsites="8" evalue="1.3e-003">
      <pos A="0.373457" C="0.126543" G="0.385802" T="0.114198"/>
      <pos A="0.274691" C="0.225309" G="0.16358" T="0.33642"/>
      <pos A="0.101852" C="0.311728" G="0.42284" T="0.16358"/>
      <pos A="0.114198" C="0.435185" G="0.348765" T="0.101852"/>
      <pos A="0.262346" C="0.324074" G="0.151235" T="0.262346"/>
      <pos A="0.188272" C="0.101852" G="0.583333" T="0.126543"/>
      <pos A="0.237654" C="0.188272" G="0.509259" T="0.0648148"/>
      <pos A="0.324074" C="0.361111" G="0.212963" T="0.101852"/>
      <pos A="0.299383" C="0.126543" G="0.274691" T="0.299383"/>
      <pos A="0.16358" C="0.287037" G="0.188272" T="0.361111"/>
      <pos A="0.200617" C="0.16358" G="0.25" T="0.385802"/>
      <pos A="0.200617" C="0.188272" G="0.287037" T="0.324074"/>
      <pos A="0.16358" C="0.496914" G="0.126543" T="0.212963"/>
      <pos A="0.225309" C="0.237654" G="0.311728" T="0.225309"/>
      <pos A="0.385802" C="0.324074" G="0.225309" T="0.0648148"/>
      <pos A="0.16358" C="0.311728" G="0.33642" T="0.188272"/>
      <pos A="0.138889" C="0.447531" G="0.175926" T="0.237654"/>
      <pos A="0.151235" C="0.200617" G="0.348765" T="0.299383"/>
      <pos A="0.274691" C="0.175926" G="0.200617" T="0.348765"/>
      <pos A="0.101852" C="0.200617" G="0.33642" T="0.361111"/>
      <pos A="0.16358" C="0.225309" G="0.299383" T="0.311728"/>
      <pos A="0.225309" C="0.361111" G="0.311728" T="0.101852"/>
      <pos A="0.0771605" C="0.324074" G="0.311728" T="0.287037"/>
      <pos A="0.188272" C="0.16358" G="0.237654" T="0.410494"/>
      <pos A="0.274691" C="0.225309" G="0.324074" T="0.175926"/>
      <pos A="0.25" C="0.398148" G="0.0524691" T="0.299383"/>
      <pos A="0.25" C="0.324074" G="0.33642" T="0.0895062"/>
      <pos A="0.398148" C="0.287037" G="0.237654" T="0.0771605"/>
      <pos A="0.435185" C="0.212963" G="0.101852" T="0.25"/>
      <pos A="0.126543" C="0.262346" G="0.385802" T="0.225309"/>
      <pos A="0.0277778" C="0.472222" G="0.138889" T="0.361111"/>
      <pos A="0.25" C="0.311728" G="0.237654" T="0.200617"/>
      <pos A="0.0524691" C="0.435185" G="0.361111" T="0.151235"/>
      <pos A="0.225309" C="0.237654" G="0.25" T="0.287037"/>
      <pos A="0.33642" C="0.175926" G="0.33642" T="0.151235"/>
      <pos A="0.237654" C="0.373457" G="0.262346" T="0.126543"/>
      <pos A="0.484568" C="0.225309" G="0.138889" T="0.151235"/>
      <pos A="0.126543" C="0.188272" G="0.608025" T="0.0771605"/>
      <pos A="0.188272" C="0.570988" G="0.151235" T="0.0895062"/>
      <pos A="0.188272" C="0.385802" G="0.126543" T="0.299383"/>
    </motif>
    <motif db="0" id="M92" alt="O92" length="40" nsites="8" evalue="1.3e-003">
      <pos A="0.35403" C="0.128424" G="0.318935" T="0.198612"/>
      <pos A="0.178558" C="0.419205" G="0.263787" T="0.13845"/>
      <pos A="0.344003" C="0.208639" G="0.158504" T="0.288854"/>
      <pos A="0.223679" C="0.374084" G="0.263787" T="0.13845"/>
      <pos A="0.218666" C="0.33899" G="0.268801" T="0.173545"/>
      <pos A="0.298881" C="0.168531" G="0.263787" T="0.268801"/>
      <pos A="0.278828" C="0.23872" G="0.263787" T="0.218666"/>
      <pos A="0.23872" C="0.183571" G="0.273814" T="0.303895"/>
      <pos A="0.168531" C="0.293868" G="0.263787" T="0.273814"/>
      <pos A="0.0582351" C="0.278828" G="0.308909" T="0.35403"/>
      <pos A="0.13845" C="0.273814" G="0.228692" T="0.359043"/>
      <pos A="0.258773" C="0.163518" G="0.323949" T="0.25376"/>
      <pos A="0.148477" C="0.23872" G="0.333975" T="0.278828"/>
      <pos A="0.198612" C="0.288854" G="0.208639" T="0.303895"/>
      <pos A="0.308909" C="0.228692" G="0.178558" T="0.283841"/>
      <pos A="0.409178" C="0.188585" G="0.208639" T="0.193598"/>
      <pos A="0.323949" C="0.13845" G="0.308909" T="0.228692"/>
      <pos A="0.283841" C="0.258773" G="0.183571" T="0.273814"/>
      <pos A="0.228692" C="0.328962" G="0.23872" T="0.203626"/>
      <pos A="0.208639" C="0.328962" G="0.308909" T="0.15349"/>
      <pos A="0.288854" C="0.394137" G="0.128424" T="0.188585"/>
      <pos A="0.293868" C="0.228692" G="0.193598" T="0.283841"/>
      <pos A="0.13845" C="0.384111" G="0.273814" T="0.203626"/>
      <pos A="0.318935" C="0.298881" G="0.0632484" T="0.318935"/>
      <pos A="0.263787" C="0.223679" G="0.33899" T="0.173545"/>
      <pos A="0.33899" C="0.0682617" G="0.384111" T="0.208639"/>
      <pos A="0.158504" C="0.328962" G="0.308909" T="0.203626"/>
      <pos A="0.0883151" C="0.409178" G="0.198612" T="0.303895"/>
      <pos A="0.36907" C="0.303895" G="0.103356" T="0.223679"/>
      <pos A="0.188585" C="0.178558" G="0.228692" T="0.404164"/>
      <pos A="0.218666" C="0.23872" G="0.283841" T="0.258773"/>
      <pos A="0.283841" C="0.35403" G="0.198612" T="0.163518"/>
      <pos A="0.35403" C="0.0983427" G="0.298881" T="0.248747"/>
      <pos A="0.323949" C="0.208639" G="0.298881" T="0.168531"/>
      <pos A="0.379097" C="0.163518" G="0.228692" T="0.228692"/>
      <pos A="0.213652" C="0.233707" G="0.364056" T="0.188585"/>
      <pos A="0.0482074" C="0.419205" G="0.359043" T="0.173545"/>
      <pos A="0.163518" C="0.203626" G="0.208639" T="0.424218"/>
      <pos A="0.213652" C="0.248747" G="0.288854" T="0.248747"/>
      <pos A="0.444273" C="0.273814" G="0.243733" T="0.0381807"/>
    </motif>
    <motif db="0" id="M93" alt="O93" length="40" nsites="8" evalue="1.3e-003">
      <pos A="0.349016" C="0.118396" G="0.198612" T="0.333975"/>
      <pos A="0.113383" C="0.454299" G="0.243733" T="0.188585"/>
      <pos A="0.258773" C="0.198612" G="0.163518" T="0.379097"/>
      <pos A="0.344003" C="0.0682617" G="0.374084" T="0.213652"/>
      <pos A="0.344003" C="0.248747" G="0.268801" T="0.13845"/>
      <pos A="0.308909" C="0.208639" G="0.278828" T="0.203626"/>
      <pos A="0.258773" C="0.263787" G="0.208639" T="0.268801"/>
      <pos A="0.23872" C="0.35403" G="0.23872" T="0.168531"/>
      <pos A="0.15349" C="0.258773" G="0.344003" T="0.243733"/>
      <pos A="0.258773" C="0.283841" G="0.108369" T="0.349016"/>
      <pos A="0.313922" C="0.183571" G="0.33899" T="0.163518"/>
      <pos A="0.323949" C="0.288854" G="0.223679" T="0.163518"/>
      <pos A="0.223679" C="0.213652" G="0.293868" T="0.268801"/>
      <pos A="0.213652" C="0.263787" G="0.243733" T="0.278828"/>
      <pos A="0.15349" C="0.258773" G="0.23872" T="0.349016"/>
      <pos A="0.193598" C="0.188585" G="0.323949" T="0.293868"/>
      <pos A="0.148477" C="0.449286" G="0.243733" T="0.158504"/>
      <pos A="0.318935" C="0.293868" G="0.193598" T="0.193598"/>
      <pos A="0.223679" C="0.49942" G="0.143464" T="0.133437"/>
      <pos A="0.258773" C="0.208639" G="0.168531" T="0.364056"/>
      <pos A="0.108369" C="0.233707" G="0.36907" T="0.288854"/>
      <pos A="0.248747" C="0.218666" G="0.228692" T="0.303895"/>
      <pos A="0.288854" C="0.243733" G="0.33899" T="0.128424"/>
      <pos A="0.444273" C="0.0682617" G="0.258773" T="0.228692"/>
      <pos A="0.203626" C="0.183571" G="0.36907" T="0.243733"/>
      <pos A="0.108369" C="0.283841" G="0.323949" T="0.283841"/>
      <pos A="0.283841" C="0.263787" G="0.273814" T="0.178558"/>
      <pos A="0.379097" C="0.228692" G="0.143464" T="0.248747"/>
      <pos A="0.208639" C="0.223679" G="0.35403" T="0.213652"/>
      <pos A="0.449286" C="0.218666" G="0.148477" T="0.183571"/>
      <pos A="0.263787" C="0.35403" G="0.123409" T="0.258773"/>
      <pos A="0.233707" C="0.248747" G="0.313922" T="0.203626"/>
      <pos A="0.0933294" C="0.278828" G="0.25376" T="0.374084"/>
      <pos A="0.273814" C="0.379097" G="0.123409" T="0.223679"/>
      <pos A="0.148477" C="0.25376" G="0.439258" T="0.158504"/>
      <pos A="0.293868" C="0.374084" G="0.173545" T="0.158504"/>
      <pos A="0.434245" C="0.133437" G="0.308909" T="0.123409"/>
      <pos A="0.173545" C="0.263787" G="0.35403" T="0.208639"/>
      <pos A="0.288854" C="0.273814" G="0.208639" T="0.228692"/>
      <pos A="0.273814" C="0.323949" G="0.158504" T="0.243733"/>
    </motif>
    <motif db="0" id="M94" alt="O94" length="40" nsites="8" evalue="1.3e-003">
      <pos A="0.496914" C="0.00308642" G="0.00308642" T="0.496914"/>
      <pos A="0.496914" C="0.00308642" G="0.496914" T="0.00308642"/>
      <pos A="0.00308642" C="0.00308642" G="0.00308642" T="0.990741"/>
      <pos A="0.00308642" C="0.00308642" G="0.496914" T="0.496914"/>
      <pos A="0.496914" C="0.00308642" G="0.00308642" T="0.496914"/>
      <pos A="0.496914" C="0.00308642" G="0.00308642" T="0.496914"/>
      <pos A="0.00308642" C="0.00308642" G="0.496914" T="0.496914"/>
      <pos A="0.00308642" C="0.496914" G="0.00308642" T="0.496914"/>
      <pos A="0.00308642" C="0.496914" G="0.496914" T="0.00308642"/>
      <pos A="0.00308642" C="0.496914" G="0.496914" T="0.00308642"/>
      <pos A="0.496914" C="0.00308642" G="0.00308642" T="0.496914"/>
      <pos A="0.00308642" C="0.496914" G="0.00308642" T="0.496914"/>
      <pos A="0.496914" C="0.496914" G="0.00308642" T="0.00308642"/>
      <pos A="0.00308642" C="0.00308642" G="0.00308642" T="0.990741"/>
      <pos A="0.00308642" C="0.00308642" G="0.990741" T="0.00308642"/>
      <pos A="0.00308642" C="0.990741" G="0.00308642" T="0.00308642"/>
      <pos A="0.496914" C="0.496914" G="0.00308642" T="0.00308642"/>
      <pos A="0.00308642" C="0.00308642" G="0.00308642" T="0.990741"/>
      <pos A="0.496914" C="0.00308642" G="0.496914" T="0.00308642"/>
      <pos A="0.990741" C="0.00308642" G="0.00308642" T="0.00308642"/>
      <pos A="0.496914" C="0.00308642" G="0.496914" T="0.00308642"/>
      <pos A="0.496914" C="0.496914" G="0.00308642" T="0.00308642"/>
      <pos A="0.00308642" C="0.990741" G="0.00308642" T="0.00308642"/>
      <pos A="0.00308642" C="0.00308642" G="0.00308642" T="0.990741"/>
      <pos A="0.00308642" C="0.00308642" G="0.00308642" T="0.990741"/>
      <pos A="0.496914" C="0.00308642" G="0.496914" T="0.00308642"/>
      <pos A="0.496914" C="0.496914" G="0.00308642" T="0.00308642"/>
      <pos A="0.00308642" C="0.00308642" G="0.496914" T="0.496914"/>
      <pos A="0.00308642" C="0.00308642" G="0.496914" T="0.496914"/>
      <pos A="0.496914" C="0.496914" G="0.00308642" T="0.00308642"/>
      <pos A="0.00308642" C="0.496914" G="0.496914" T="0.00308642"/>
      <pos A="0.496914" C="0.496914" G="0.00308642" T="0.00308642"/>
      <pos A="0.00308642" C="0.496914" G="0.00308642" T="0.496914"/>
      <pos A="0.00308642" C="0.496914" G="0.496914" T="0.00308642"/>
      <pos A="0.990741" C="0.00308642" G="0.00308642" T="0.00308642"/>
      <pos A="0.496914" C="0.00308642" G="0.00308642" T="0.496914"/>
      <pos A="0.00308642" C="0.00308642" G="0.496914" T="0.496914"/>
      <pos A="0.990741" C="0.00308642" G="0.00308642" T="0.00308642"/>
      <pos A="0.00308642" C="0.00308642" G="0.00308642" T="0.990741"/>
      <pos A="0.00308642" C="0.990741" G="0.00308642" T="0.00308642"/>
    </motif>
    <motif db="0" id="M95" alt="O95" length="40" nsites="8" evalue="1.3e-003">
      <pos A="0.229424" C="0.435185" G="0.25" T="0.0853906"/>
      <pos A="0.311728" C="0.167696" G="0.25" T="0.270576"/>
      <pos A="0.0236622" C="0.25" G="0.25" T="0.476338"/>
      <pos A="0.25" C="0.25" G="0.311728" T="0.188272"/>
      <pos A="0.167696" C="0.208847" G="0.208847" T="0.414609"/>
      <pos A="0.311728" C="0.311728" G="0.044239" T="0.332304"/>
      <pos A="0.044239" C="0.435185" G="0.332304" T="0.188272"/>
      <pos A="0.229424" C="0.126543" G="0.394033" T="0.25"/>
      <pos A="0.0853906" C="0.455761" G="0.229424" T="0.229424"/>
      <pos A="0.126543" C="0.208847" G="0.414609" T="0.25"/>
      <pos A="0.414609" C="0.373457" G="0.0853906" T="0.126543"/>
      <pos A="0.332304" C="0.126543" G="0.188272" T="0.352881"/>
      <pos A="0.105967" C="0.105967" G="0.435185" T="0.352881"/>
      <pos A="0.044239" C="0.270576" G="0.538066" T="0.147119"/>
      <pos A="0.208847" C="0.373457" G="0.167696" T="0.25"/>
      <pos A="0.188272" C="0.229424" G="0.25" T="0.332304"/>
      <pos A="0.394033" C="0.147119" G="0.0853906" T="0.373457"/>
      <pos A="0.291153" C="0.208847" G="0.311728" T="0.188272"/>
      <pos A="0.208847" C="0.332304" G="0.291153" T="0.167696"/>
      <pos A="0.476338" C="0.291153" G="0.00308642" T="0.229424"/>
      <pos A="0.167696" C="0.414609" G="0.332304" T="0.0853906"/>
      <pos A="0.291153" C="0.311728" G="0.147119" T="0.25"/>
      <pos A="0.147119" C="0.291153" G="0.332304" T="0.229424"/>
      <pos A="0.208847" C="0.682099" G="0.044239" T="0.0648148"/>
      <pos A="0.147119" C="0.414609" G="0.291153" T="0.147119"/>
      <pos A="0.352881" C="0.044239" G="0.414609" T="0.188272"/>
      <pos A="0.229424" C="0.0648148" G="0.414609" T="0.291153"/>
      <pos A="0.229424" C="0.167696" G="0.476338" T="0.126543"/>
      <pos A="0.496914" C="0.373457" G="0.0853906" T="0.044239"/>
      <pos A="0.394033" C="0.044239" G="0.188272" T="0.373457"/>
      <pos A="0.311728" C="0.270576" G="0.126543" T="0.291153"/>
      <pos A="0.126543" C="0.229424" G="0.291153" T="0.352881"/>
      <pos A="0.208847" C="0.208847" G="0.311728" T="0.270576"/>
      <pos A="0.044239" C="0.188272" G="0.352881" T="0.414609"/>
      <pos A="0.208847" C="0.229424" G="0.414609" T="0.147119"/>
      <pos A="0.476338" C="0.394033" G="0.044239" T="0.0853906"/>
      <pos A="0.0236622" C="0.229424" G="0.332304" T="0.414609"/>
      <pos A="0.147119" C="0.435185" G="0.0648148" T="0.352881"/>
      <pos A="0.435185" C="0.291153" G="0.044239" T="0.229424"/>
      <pos A="0.167696" C="0.291153" G="0.126543" T="0.414609"/>
    </motif>
    <motif db="0" id="M96" alt="O96" length="40" nsites="8" evalue="1.3e-003">
      <pos A="0.00308642" C="0.990741" G="0.00308642" T="0.00308642"/>
      <pos A="0.00308642" C="0.25" G="0.00308642" T="0.743827"/>
      <pos A="0.496914" C="0.00308642" G="0.25" T="0.25"/>
      <pos A="0.25" C="0.25" G="0.496914" T="0.00308642"/>
      <pos A="0.00308642" C="0.25" G="0.743827" T="0.00308642"/>
      <pos A="0.496914" C="0.00308642" G="0.496914" T="0.00308642"/>
      <pos A="0.496914" C="0.25" G="0.25" T="0.00308642"/>
      <pos A="0.496914" C="0.00308642" G="0.00308642" T="0.496914"/>
      <pos A="0.25" C="0.743827" G="0.00308642" T="0.00308642"/>
      <pos A="0.496914" C="0.00308642" G="0.25" T="0.25"/>
      <pos A="0.743827" C="0.00308642" G="0.25" T="0.00308642"/>
      <pos A="0.25" C="0.25" G="0.00308642" T="0.496914"/>
      <pos A="0.496914" C="0.00308642" G="0.496914" T="0.00308642"/>
      <pos A="0.00308642" C="0.25" G="0.00308642" T="0.743827"/>
      <pos A="0.00308642" C="0.496914" G="0.25" T="0.25"/>
      <pos A="0.25" C="0.743827" G="0.00308642" T="0.00308642"/>
      <pos A="0.496914" C="0.00308642" G="0.496914" T="0.00308642"/>
      <pos A="0.496914" C="0.496914" G="0.00308642" T="0.00308642"/>
      <pos A="0.25" C="0.25" G="0.00308642" T="0.496914"/>
      <pos A="0.00308642" C="0.743827" G="0.00308642" T="0.25"/>
      <pos A="0.496914" C="0.00308642" G="0.25" T="0.25"/>
      <pos A="0.496914" C="0.00308642" G="0.496914" T="0.00308642"/>
      <pos A="0.743827" C="0.00308642" G="0.00308642" T="0.25"/>
      <pos A="0.496914" C="0.00308642" G="0.496914" T="0.00308642"/>
      <pos A="0.496914" C="0.25" G="0.25" T="0.00308642"/>
      <pos A="0.496914" C="0.00308642" G="0.25" T="0.25"/>
      <pos A="0.743827" C="0.00308642" G="0.00308642" T="0.25"/>
      <pos A="0.25" C="0.496914" G="0.25" T="0.00308642"/>
      <pos A="0.25" C="0.25" G="0.00308642" T="0.496914"/>
      <pos A="0.743827" C="0.25" G="0.00308642" T="0.00308642"/>
      <pos A="0.496914" C="0.00308642" G="0.25" T="0.25"/>
      <pos A="0.496914" C="0.25" G="0.25" T="0.00308642"/>
      <pos A="0.25" C="0.496914" G="0.00308642" T="0.25"/>
      <pos A="0.25" C="0.25" G="0.25" T="0.25"/>
      <pos A="0.25" C="0.00308642" G="0.496914" T="0.25"/>
      <pos A="0.00308642" C="0.25" G="0.496914" T="0.25"/>
      <pos A="0.25" C="0.25" G="0.25" T="0.25"/>
      <pos A="0.25" C="0.25" G="0.25" T="0.25"/>
      <pos A="0.496914" C="0.496914" G="0.00308642" T="0.00308642"/>
      <pos A="0.496914" C="0.25" G="0.25" T="0.00308642"/>
    </motif>
    <motif db="0" id="M97" alt="O97" length="40" nsites="8" evalue="1.3e-003">
      <pos A="0.25376" C="0.35403" G="0.223679" T="0.168531"/>
      <pos A="0.273814" C="0.25376" G="0.173545" T="0.298881"/>
      <pos A="0.218666" C="0.168531" G="0.23872" T="0.374084"/>
      <pos A="0.193598" C="0.208639" G="0.248747" T="0.349016"/>
      <pos A="0.193598" C="0.293868" G="0.25376" T="0.258773"/>
      <pos A="0.273814" C="0.163518" G="0.208639" T="0.35403"/>
      <pos A="0.108369" C="0.429232" G="0.248747" T="0.213652"/>
      <pos A="0.394137" C="0.23872" G="0.258773" T="0.108369"/>
      <pos A="0.23872" C="0.283841" G="0.308909" T="0.168531"/>
      <pos A="0.188585" C="0.213652" G="0.293868" T="0.303895"/>
      <pos A="0.258773" C="0.268801" G="0.288854" T="0.183571"/>
      <pos A="0.33899" C="0.173545" G="0.193598" T="0.293868"/>
      <pos A="0.248747" C="0.198612" G="0.288854" T="0.263787"/>
      <pos A="0.178558" C="0.318935" G="0.23872" T="0.263787"/>
      <pos A="0.203626" C="0.293868" G="0.23872" T="0.263787"/>
      <pos A="0.258773" C="0.344003" G="0.248747" T="0.148477"/>
      <pos A="0.404164" C="0.203626" G="0.288854" T="0.103356"/>
      <pos A="0.333975" C="0.268801" G="0.13845" T="0.258773"/>
      <pos A="0.318935" C="0.168531" G="0.414192" T="0.0983427"/>
      <pos A="0.263787" C="0.25376" G="0.168531" T="0.313922"/>
      <pos A="0.178558" C="0.283841" G="0.268801" T="0.268801"/>
      <pos A="0.424218" C="0.228692" G="0.0532207" T="0.293868"/>
      <pos A="0.173545" C="0.308909" G="0.263787" T="0.25376"/>
      <pos A="0.208639" C="0.183571" G="0.359043" T="0.248747"/>
      <pos A="0.15349" C="0.51446" G="0.218666" T="0.113383"/>
      <pos A="0.208639" C="0.198612" G="0.318935" T="0.273814"/>
      <pos A="0.0632484" C="0.168531" G="0.394137" T="0.374084"/>
      <pos A="0.333975" C="0.248747" G="0.193598" T="0.223679"/>
      <pos A="0.389124" C="0.203626" G="0.193598" T="0.213652"/>
      <pos A="0.158504" C="0.303895" G="0.263787" T="0.273814"/>
      <pos A="0.23872" C="0.178558" G="0.23872" T="0.344003"/>
      <pos A="0.233707" C="0.133437" G="0.273814" T="0.359043"/>
      <pos A="0.268801" C="0.228692" G="0.379097" T="0.123409"/>
      <pos A="0.248747" C="0.36907" G="0.203626" T="0.178558"/>
      <pos A="0.163518" C="0.359043" G="0.173545" T="0.303895"/>
      <pos A="0.183571" C="0.233707" G="0.33899" T="0.243733"/>
      <pos A="0.193598" C="0.359043" G="0.25376" T="0.193598"/>
      <pos A="0.35403" C="0.263787" G="0.178558" T="0.203626"/>
      <pos A="0.35403" C="0.313922" G="0.148477" T="0.183571"/>
      <pos A="0.258773" C="0.273814" G="0.379097" T="0.0883151"/>
    </motif>
    <motif db="0" id="M98" alt="O98" length="40" nsites="8" evalue="1.3e-003">
      <pos A="0.149968" C="0.32724" G="0.276591" T="0.246201"/>
      <pos A="0.241137" C="0.367759" G="0.215812" T="0.175293"/>
      <pos A="0.377888" C="0.129709" G="0.32724" T="0.165163"/>
      <pos A="0.241137" C="0.236071" G="0.357629" T="0.165163"/>
      <pos A="0.195553" C="0.200617" G="0.443732" T="0.160098"/>
      <pos A="0.205682" C="0.220877" G="0.215812" T="0.357629"/>
      <pos A="0.236071" C="0.322175" G="0.241137" T="0.200617"/>
      <pos A="0.276591" C="0.241137" G="0.170228" T="0.312045"/>
      <pos A="0.236071" C="0.231006" G="0.30698" T="0.225942"/>
      <pos A="0.251266" C="0.200617" G="0.225942" T="0.322175"/>
      <pos A="0.225942" C="0.342435" G="0.165163" T="0.266461"/>
      <pos A="0.220877" C="0.403213" G="0.139839" T="0.236071"/>
      <pos A="0.190488" C="0.347499" G="0.134773" T="0.32724"/>
      <pos A="0.362694" C="0.134773" G="0.190488" T="0.312045"/>
      <pos A="0.170228" C="0.301915" G="0.33737" T="0.190488"/>
      <pos A="0.281655" C="0.175293" G="0.332304" T="0.210747"/>
      <pos A="0.220877" C="0.352564" G="0.185422" T="0.241137"/>
      <pos A="0.428537" C="0.0993195" G="0.175293" T="0.29685"/>
      <pos A="0.236071" C="0.220877" G="0.428537" T="0.114515"/>
      <pos A="0.236071" C="0.195553" G="0.261396" T="0.30698"/>
      <pos A="0.144904" C="0.261396" G="0.342435" T="0.251266"/>
      <pos A="0.256331" C="0.31711" G="0.180358" T="0.246201"/>
      <pos A="0.241137" C="0.266461" G="0.109449" T="0.382953"/>
      <pos A="0.0942548" C="0.367759" G="0.312045" T="0.225942"/>
      <pos A="0.29685" C="0.144904" G="0.160098" T="0.398148"/>
      <pos A="0.382953" C="0.241137" G="0.241137" T="0.134773"/>
      <pos A="0.33737" C="0.251266" G="0.225942" T="0.185422"/>
      <pos A="0.30698" C="0.149968" G="0.423473" T="0.119579"/>
      <pos A="0.246201" C="0.271526" G="0.357629" T="0.124644"/>
      <pos A="0.200617" C="0.367759" G="0.0790598" T="0.352564"/>
      <pos A="0.30698" C="0.246201" G="0.210747" T="0.236071"/>
      <pos A="0.332304" C="0.190488" G="0.342435" T="0.134773"/>
      <pos A="0.129709" C="0.352564" G="0.342435" T="0.175293"/>
      <pos A="0.322175" C="0.28672" G="0.291786" T="0.0993195"/>
      <pos A="0.225942" C="0.281655" G="0.352564" T="0.139839"/>
      <pos A="0.246201" C="0.261396" G="0.210747" T="0.281655"/>
      <pos A="0.104384" C="0.220877" G="0.418408" T="0.256331"/>
      <pos A="0.190488" C="0.458926" G="0.144904" T="0.205682"/>
      <pos A="0.31711" C="0.271526" G="0.114515" T="0.29685"/>
      <pos A="0.28672" C="0.185422" G="0.210747" T="0.31711"/>
    </motif>
    <motif db="0" id="M99" alt="O99" length="40" nsites="8" evalue="1.3e-003">
      <pos A="0.216909" C="0.267818" G="0.237272" T="0.278001"/>
      <pos A="0.186362" C="0.339092" G="0.288183" T="0.186362"/>
      <pos A="0.298364" C="0.247455" G="0.278001" T="0.176181"/>
      <pos A="0.186362" C="0.308546" G="0.257637" T="0.247455"/>
      <pos A="0.359457" C="0.0845422" G="0.298364" T="0.257637"/>
      <pos A="0.216909" C="0.318729" G="0.115088" T="0.349274"/>
      <pos A="0.135453" C="0.593642" G="0.155816" T="0.115088"/>
      <pos A="0.318729" C="0.145635" G="0.288183" T="0.247455"/>
      <pos A="0.145635" C="0.216909" G="0.390003" T="0.247455"/>
      <pos A="0.135453" C="0.349274" G="0.104907" T="0.410366"/>
      <pos A="0.339092" C="0.216909" G="0.186362" T="0.257637"/>
      <pos A="0.22709" C="0.308546" G="0.369639" T="0.0947249"/>
      <pos A="0.349274" C="0.257637" G="0.237272" T="0.155816"/>
      <pos A="0.155816" C="0.165998" G="0.451094" T="0.22709"/>
      <pos A="0.359457" C="0.186362" G="0.247455" T="0.206727"/>
      <pos A="0.247455" C="0.176181" G="0.288183" T="0.288183"/>
      <pos A="0.267818" C="0.186362" G="0.186362" T="0.359457"/>
      <pos A="0.298364" C="0.349274" G="0.145635" T="0.206727"/>
      <pos A="0.440913" C="0.115088" G="0.216909" T="0.22709"/>
      <pos A="0.0743605" C="0.247455" G="0.440913" T="0.237272"/>
      <pos A="0.186362" C="0.410366" G="0.155816" T="0.247455"/>
      <pos A="0.145635" C="0.410366" G="0.237272" T="0.206727"/>
      <pos A="0.267818" C="0.237272" G="0.318729" T="0.176181"/>
      <pos A="0.216909" C="0.328911" G="0.267818" T="0.186362"/>
      <pos A="0.216909" C="0.37982" G="0.186362" T="0.216909"/>
      <pos A="0.216909" C="0.176181" G="0.278001" T="0.328911"/>
      <pos A="0.267818" C="0.267818" G="0.206727" T="0.257637"/>
      <pos A="0.104907" C="0.502005" G="0.165998" T="0.22709"/>
      <pos A="0.206727" C="0.369639" G="0.257637" T="0.165998"/>
      <pos A="0.430731" C="0.104907" G="0.206727" T="0.257637"/>
      <pos A="0.216909" C="0.176181" G="0.328911" T="0.278001"/>
      <pos A="0.288183" C="0.145635" G="0.206727" T="0.359457"/>
      <pos A="0.339092" C="0.37982" G="0.135453" T="0.145635"/>
      <pos A="0.288183" C="0.298364" G="0.237272" T="0.176181"/>
      <pos A="0.053996" C="0.440913" G="0.155816" T="0.349274"/>
      <pos A="0.0845422" C="0.0743605" G="0.471459" T="0.369639"/>
      <pos A="0.247455" C="0.267818" G="0.216909" T="0.267818"/>
      <pos A="0.206727" C="0.104907" G="0.339092" T="0.349274"/>
      <pos A="0.430731" C="0.247455" G="0.308546" T="0.0132681"/>
      <pos A="0.278001" C="0.135453" G="0.186362" T="0.400185"/>
    </motif>
  </queries>
  <targets>
    <motif db="0" id="AIRE_HUMAN.H11MO.0.C" length="18" nsites="41" evalue="1.0e+000"
        url="http://hocomoco.autosome.ru/motif/AIRE_HUMAN.H11MO.0.C">
      <pos A="0.397368" C="0.261336" G="0.125304" T="0.215992"/>
      <pos A="0.181984" C="0.181984" G="0.13664" T="0.499392"/>
      <pos A="0.13664" C="0.13664" G="0.204656" T="0.522064"/>
      <pos A="0.0459522" C="0.000608273" G="0.884815" T="0.0686242"/>
      <pos A="0.000608273" C="0.000608273" G="0.816799" T="0.181984"/>
      <pos A="0.318016" C="0.0459522" G="0.0232802" T="0.612752"/>
      <pos A="0.386032" C="0.0912962" G="0.0232802" T="0.499392"/>
      <pos A="0.36336" C="0.13664" G="0.13664" T="0.36336"/>
      <pos A="0.340688" C="0.0686242" G="0.13664" T="0.454048"/>
      <pos A="0.522064" C="0.0912962" G="0.13664" T="0.25"/>
      <pos A="0.386032" C="0.0459522" G="0.0686242" T="0.499392"/>
      <pos A="0.227328" C="0.13664" G="0.0686242" T="0.567408"/>
      <pos A="0.000608273" C="0.0232802" G="0.884815" T="0.0912962"/>
      <pos A="0.000608273" C="0.000608273" G="0.975503" T="0.0232802"/>
      <pos A="0.227328" C="0.0912962" G="0.25" T="0.431376"/>
      <pos A="0.0686242" C="0.181984" G="0.181984" T="0.567408"/>
      <pos A="0.454048" C="0.0232802" G="0.159312" T="0.36336"/>
      <pos A="0.403036" C="0.267004" G="0.1083" T="0.22166"/>
    </motif>
    <motif db="0" id="AP2A_HUMAN.H11MO.0.A" length="15" nsites="500" evalue="1.0e+000"
        url="http://hocomoco.autosome.ru/motif/AP2A_HUMAN.H11MO.0.A">
      <pos A="0.416124" C="0.185377" G="0.193138" T="0.205362"/>
      <pos A="0.231121" C="0.0911524" G="0.134692" T="0.543034"/>
      <pos A="0.176775" C="0.0944298" G="0.470182" T="0.258612"/>
      <pos A="0.0108813" C="0.520551" G="0.431413" T="0.0371549"/>
      <pos A="4.999e-05" C="0.99985" G="4.999e-05" T="4.999e-05"/>
      <pos A="4.999e-05" C="0.900843" G="4.999e-05" T="0.099057"/>
      <pos A="0.0509783" C="0.111333" G="0.0128321" T="0.824856"/>
      <pos A="0.00188818" C="4.999e-05" G="0.796457" T="0.201605"/>
      <pos A="0.535277" C="0.0386298" G="0.409205" T="0.0168892"/>
      <pos A="0.14218" C="4.999e-05" G="0.855965" T="0.00180471"/>
      <pos A="4.999e-05" C="4.999e-05" G="0.99985" T="4.999e-05"/>
      <pos A="0.0479051" C="0.556058" G="0.379971" T="0.0160658"/>
      <pos A="0.308242" C="0.38161" G="0.0917715" T="0.218376"/>
      <pos A="0.512988" C="0.0934521" G="0.204267" T="0.189292"/>
      <pos A="0.238522" C="0.148913" G="0.208406" T="0.404159"/>
    </motif>
    <motif db="0" id="AP2B_HUMAN.H11MO.0.B" length="10" nsites="28" evalue="1.0e+000"
        url="http://hocomoco.autosome.ru/motif/AP2B_HUMAN.H11MO.0.B">
      <pos A="0.0402747" C="0.00088968" G="0.780713" T="0.178122"/>
      <pos A="0.00088968" C="0.646804" G="0.245077" T="0.107229"/>
      <pos A="0.00088968" C="0.961884" G="0.00088968" T="0.0363362"/>
      <pos A="0.115106" C="0.571973" G="0.00088968" T="0.312031"/>
      <pos A="0.0757212" C="0.0363362" G="0.887053" T="0.00088968"/>
      <pos A="0.327785" C="0.31597" G="0.355355" T="0.00088968"/>
      <pos A="0.0717827" C="0.0363362" G="0.851606" T="0.0402747"/>
      <pos A="0.00088968" C="0.00088968" G="0.997331" T="0.00088968"/>
      <pos A="0.190922" C="0.123968" G="0.675358" T="0.00975131"/>
      <pos A="0.22243" C="0.446925" G="0.253939" T="0.0767059"/>
    </motif>
    <motif db="0" id="AP2C_HUMAN.H11MO.0.A" length="14" nsites="500" evalue="1.0e+000"
        url="http://hocomoco.autosome.ru/motif/AP2C_HUMAN.H11MO.0.A">
      <pos A="0.3872" C="0.20104" G="0.269563" T="0.142197"/>
      <pos A="0.196086" C="0.123624" G="0.166417" T="0.513874"/>
      <pos A="0.184609" C="0.0998022" G="0.518376" T="0.197212"/>
      <pos A="0.00958288" C="0.506988" G="0.471848" T="0.0115807"/>
      <pos A="0.00385284" C="0.988136" G="0.0079615" T="4.999e-05"/>
      <pos A="0.00191784" C="0.951682" G="0.00239436" T="0.0440054"/>
      <pos A="0.0500552" C="0.13189" G="0.025422" T="0.792633"/>
      <pos A="0.0354071" C="4.999e-05" G="0.917075" T="0.0474675"/>
      <pos A="0.554976" C="0.0254436" G="0.415804" T="0.0037759"/>
      <pos A="0.0734759" C="4.999e-05" G="0.924454" T="0.0020204"/>
      <pos A="4.999e-05" C="4.999e-05" G="0.997967" T="0.00193309"/>
      <pos A="0.0289758" C="0.618174" G="0.340999" T="0.0118516"/>
      <pos A="0.313913" C="0.351519" G="0.0971829" T="0.237385"/>
      <pos A="0.42824" C="0.170536" G="0.24167" T="0.159554"/>
    </motif>
    <motif db="0" id="AP2D_HUMAN.H11MO.0.D" length="14" nsites="5" evalue="1.0e+000"
        url="http://hocomoco.autosome.ru/motif/AP2D_HUMAN.H11MO.0.D">
      <pos A="0.2329" C="0.483698" G="0.2329" T="0.0505016"/>
      <pos A="0.00490196" C="0.00490196" G="0.985294" T="0.00490196"/>
      <pos A="0.00490196" C="0.620497" G="0.187301" T="0.187301"/>
      <pos A="0.00490196" C="0.985294" G="0.00490196" T="0.00490196"/>
      <pos A="0.00490196" C="0.597697" G="0.00490196" T="0.392499"/>
      <pos A="0.00490196" C="0.00490196" G="0.985294" T="0.00490196"/>
      <pos A="0.392499" C="0.2329" G="0.369699" T="0.00490196"/>
      <pos A="0.00490196" C="0.00490196" G="0.985294" T="0.00490196"/>
      <pos A="0.00490196" C="0.00490196" G="0.985294" T="0.00490196"/>
      <pos A="0.00490196" C="0.802896" G="0.187301" T="0.00490196"/>
      <pos A="0.187301" C="0.2329" G="0.392499" T="0.187301"/>
      <pos A="0.00490196" C="0.802896" G="0.187301" T="0.00490196"/>
      <pos A="0.00490196" C="0.187301" G="0.802896" T="0.00490196"/>
      <pos A="0.0505016" C="0.2329" G="0.0505016" T="0.666097"/>
    </motif>
    <motif db="0" id="ARNT2_HUMAN.H11MO.0.D" length="12" nsites="18" evalue="1.0e+000"
        url="http://hocomoco.autosome.ru/motif/ARNT2_HUMAN.H11MO.0.D">
      <pos A="0.193565" C="0.0837457" G="0.584034" T="0.138655"/>
      <pos A="0.16611" C="0.282031" G="0.330839" T="0.22102"/>
      <pos A="0.00138122" C="0.660297" G="0.22102" T="0.117302"/>
      <pos A="0.00138122" C="0.0562909" G="0.940947" T="0.00138122"/>
      <pos A="0.00138122" C="0.00138122" G="0.0562909" T="0.940947"/>
      <pos A="0.00138122" C="0.0562909" G="0.940947" T="0.00138122"/>
      <pos A="0.0562909" C="0.00138122" G="0.879936" T="0.062392"/>
      <pos A="0.16611" C="0.330839" G="0.39185" T="0.111201"/>
      <pos A="0.556579" C="0.00138122" G="0.27593" T="0.16611"/>
      <pos A="0.00138122" C="0.330839" G="0.556579" T="0.111201"/>
      <pos A="0.39185" C="0.00138122" G="0.495568" T="0.111201"/>
      <pos A="0.138655" C="0.584034" G="0.193565" T="0.0837457"/>
    </motif>
    <motif db="0" id="ASCL2_HUMAN.H11MO.0.D" length="9" nsites="499" evalue="1.0e+000"
        url="http://hocomoco.autosome.ru/motif/ASCL2_HUMAN.H11MO.0.D">
      <pos A="0.262523" C="0.352685" G="0.33866" T="0.046133"/>
      <pos A="0.0020537" C="0.989832" G="0.0040573" T="0.0040573"/>
      <pos A="0.985824" C="0.00606091" G="0.0020537" T="0.00606091"/>
      <pos A="0.00606091" C="0.352685" G="0.587107" T="0.0541475"/>
      <pos A="0.0140753" C="0.979814" G="0.0020537" T="0.0040573"/>
      <pos A="0.0040573" C="0.0040573" G="5.00902e-05" T="0.991835"/>
      <pos A="0.0020537" C="0.0100681" G="0.963785" T="0.0240934"/>
      <pos A="0.00606091" C="0.867612" G="0.0140753" T="0.112252"/>
      <pos A="0.102234" C="0.29458" G="0.00806452" T="0.595121"/>
    </motif>
    <motif db="0" id="ATF1_HUMAN.H11MO.0.B" length="11" nsites="500" evalue="1.0e+000"
        url="http://hocomoco.autosome.ru/motif/ATF1_HUMAN.H11MO.0.B">
      <pos A="0.287992" C="0.359978" G="0.158018" T="0.194011"/>
      <pos A="0.357978" C="0.114027" G="0.361978" T="0.166017"/>
      <pos A="0.35198" C="0.106029" G="0.509948" T="0.0320436"/>
      <pos A="0.0180464" C="0.00604879" G="0.0320436" T="0.943861"/>
      <pos A="0.020046" C="0.010048" G="0.95186" T="0.0180464"/>
      <pos A="0.945861" C="0.010048" G="0.0160468" T="0.0280444"/>
      <pos A="0.0320436" C="0.829884" G="0.0540392" T="0.0840332"/>
      <pos A="0.0240452" C="0.0160468" G="0.875875" T="0.0840332"/>
      <pos A="0.0780344" C="0.317986" G="0.0160468" T="0.587932"/>
      <pos A="0.287992" C="0.465957" G="0.144021" T="0.10203"/>
      <pos A="0.535943" C="0.114027" G="0.186013" T="0.164017"/>
    </motif>
    <motif db="0" id="ATF2_HUMAN.H11MO.0.B" length="11" nsites="500" evalue="1.0e+000"
        url="http://hocomoco.autosome.ru/motif/ATF2_HUMAN.H11MO.0.B">
      <pos A="0.315987" C="0.0880324" G="0.463957" T="0.132024"/>
      <pos A="0.423965" C="0.166017" G="0.383973" T="0.0260448"/>
      <pos A="0.020046" C="0.0240452" G="0.0120476" T="0.943861"/>
      <pos A="0.0160468" C="0.0140472" G="0.939862" T="0.030044"/>
      <pos A="0.903869" C="0.0120476" G="0.0140472" T="0.070036"/>
      <pos A="0.0340432" C="0.361978" G="0.248" T="0.355979"/>
      <pos A="0.00204959" C="0.0420416" G="0.933863" T="0.0220456"/>
      <pos A="0.126025" C="0.0720356" G="0.0260448" T="0.775895"/>
      <pos A="0.158018" C="0.775895" G="0.0360428" T="0.030044"/>
      <pos A="0.875875" C="0.0180464" G="0.0640372" T="0.0420416"/>
      <pos A="0.0620376" C="0.253999" G="0.184013" T="0.49995"/>
    </motif>
    <motif db="0" id="ATF6A_HUMAN.H11MO.0.B" length="12" nsites="20" evalue="1.0e+000"
        url="http://hocomoco.autosome.ru/motif/ATF6A_HUMAN.H11MO.0.B">
      <pos A="0.184941" C="0.184941" G="0.582951" T="0.047168"/>
      <pos A="0.00124378" C="0.215557" G="0.322713" T="0.460486"/>
      <pos A="0.00124378" C="0.261481" G="0.598259" T="0.139016"/>
      <pos A="0.0930922" C="0.399254" G="0.460486" T="0.047168"/>
      <pos A="0.00124378" C="0.0318599" G="0.00124378" T="0.965653"/>
      <pos A="0.00124378" C="0.047168" G="0.950344" T="0.00124378"/>
      <pos A="0.919728" C="0.047168" G="0.00124378" T="0.0318599"/>
      <pos A="0.00124378" C="0.996269" G="0.00124378" T="0.00124378"/>
      <pos A="0.00124378" C="0.00124378" G="0.996269" T="0.00124378"/>
      <pos A="0.00124378" C="0.00124378" G="0.00124378" T="0.996269"/>
      <pos A="0.00124378" C="0.0930922" G="0.90442" T="0.00124378"/>
      <pos A="0.0930922" C="0.00124378" G="0.90442" T="0.00124378"/>
    </motif>
    <motif db="0" id="BACH1_HUMAN.H11MO.0.A" length="13" nsites="500" evalue="1.0e+000"
        url="http://hocomoco.autosome.ru/motif/BACH1_HUMAN.H11MO.0.A">
      <pos A="0.0628514" C="0.168181" G="0.0975447" T="0.671423"/>
      <pos A="0.00920666" C="0.066425" G="0.922336" T="0.00203205"/>
      <pos A="0.0209144" C="0.967526" G="0.00397444" T="0.00758555"/>
      <pos A="0.0362182" C="0.0795832" G="0.080139" T="0.80406"/>
      <pos A="0.00389824" C="0.0613564" G="0.890887" T="0.0438579"/>
      <pos A="0.80282" C="0.020619" G="0.124523" T="0.0520378"/>
      <pos A="0.0133116" C="0.214865" G="0.763223" T="0.00860036"/>
      <pos A="0.00624957" C="0.0361794" G="0.145878" T="0.811693"/>
      <pos A="0.0162411" C="0.943692" G="0.0343167" T="0.00574993"/>
      <pos A="0.786281" C="0.0958376" G="0.0824533" T="0.0354277"/>
      <pos A="0.00982731" C="0.334262" G="0.256606" T="0.399305"/>
      <pos A="0.151628" C="0.265556" G="0.394692" T="0.188124"/>
      <pos A="0.105265" C="0.378564" G="0.372601" T="0.143571"/>
    </motif>
    <motif db="0" id="BATF_HUMAN.H11MO.0.A" length="18" nsites="500" evalue="1.0e+000"
        url="http://hocomoco.autosome.ru/motif/BATF_HUMAN.H11MO.0.A">
      <pos A="0.45196" C="0.0780344" G="0.263997" T="0.206009"/>
      <pos A="0.0480404" C="0.39997" G="0.345981" T="0.206009"/>
      <pos A="0.0120476" C="0.0180464" G="0.0440412" T="0.925865"/>
      <pos A="0.134023" C="0.327984" G="0.0240452" T="0.513947"/>
      <pos A="0.0860328" C="0.238002" G="0.0520396" T="0.623925"/>
      <pos A="0.142022" C="0.545941" G="0.0460408" T="0.265997"/>
      <pos A="0.379974" C="0.0860328" G="0.395971" T="0.138022"/>
      <pos A="0.369976" C="0.114027" G="0.230004" T="0.285993"/>
      <pos A="0.337982" C="0.0180464" G="0.0840332" T="0.559938"/>
      <pos A="0.577934" C="0.158018" G="0.0220456" T="0.242002"/>
      <pos A="0.00204959" C="0.00204959" G="4.999e-05" T="0.995851"/>
      <pos A="0.00404919" C="0.0560388" G="0.84988" T="0.090032"/>
      <pos A="0.977854" C="0.00804839" G="0.0120476" T="0.00204959"/>
      <pos A="0.104029" C="0.557938" G="0.315987" T="0.0220456"/>
      <pos A="0.0720356" C="0.030044" G="0.020046" T="0.877874"/>
      <pos A="0.212008" C="0.507948" G="0.212008" T="0.0680364"/>
      <pos A="0.611928" C="0.0840332" G="0.110028" T="0.194011"/>
      <pos A="0.142022" C="0.186013" G="0.305989" T="0.365977"/>
    </motif>
    <motif db="0" id="BC11A_HUMAN.H11MO.0.A" length="17" nsites="500" evalue="1.0e+000"
        url="http://hocomoco.autosome.ru/motif/BC11A_HUMAN.H11MO.0.A">
      <pos A="0.37573" C="0.184625" G="0.286195" T="0.153451"/>
      <pos A="0.55058" C="0.0994705" G="0.224094" T="0.125856"/>
      <pos A="0.500164" C="0.142363" G="0.230714" T="0.126759"/>
      <pos A="0.589982" C="0.0166164" G="0.226051" T="0.167351"/>
      <pos A="0.187435" C="0.160796" G="0.580417" T="0.071352"/>
      <pos A="0.664511" C="0.0145816" G="0.269377" T="0.051531"/>
      <pos A="0.104037" C="0.0144884" G="0.828551" T="0.0529239"/>
      <pos A="0.200417" C="0.0327717" G="0.758546" T="0.00826493"/>
      <pos A="0.880098" C="0.0431253" G="0.0485975" T="0.0281795"/>
      <pos A="0.867864" C="0.00583965" G="0.0555442" T="0.0707524"/>
      <pos A="0.248399" C="0.226047" G="0.502141" T="0.0234139"/>
      <pos A="0.150158" C="0.154992" G="0.0315585" T="0.663292"/>
      <pos A="0.117832" C="0.0724923" G="0.760189" T="0.0494865"/>
      <pos A="0.658749" C="0.064413" G="0.250663" T="0.0261749"/>
      <pos A="0.458785" C="0.143453" G="0.310166" T="0.0875961"/>
      <pos A="0.622702" C="0.078845" G="0.157294" T="0.141159"/>
      <pos A="0.358985" C="0.2047" G="0.318076" T="0.118238"/>
    </motif>
    <motif db="0" id="BHE23_HUMAN.H11MO.0.D" length="12" nsites="392" evalue="1.0e+000"
        url="http://hocomoco.autosome.ru/motif/BHE23_HUMAN.H11MO.0.D">
      <pos A="0.412586" C="0.0988906" G="0.328424" T="0.160099"/>
      <pos A="0.238523" C="0.192617" G="0.401747" T="0.167113"/>
      <pos A="0.118018" C="0.498023" G="0.26594" T="0.118018"/>
      <pos A="0.577085" C="0.0338562" G="0.288893" T="0.100166"/>
      <pos A="0.11228" C="0.0281178" G="0.239799" T="0.619804"/>
      <pos A="0.568796" C="0.0179163" G="0.290806" T="0.122482"/>
      <pos A="0.104629" C="0.00261413" G="6.37592e-05" T="0.892693"/>
      <pos A="6.37592e-05" C="6.37592e-05" G="0.999809" T="6.37592e-05"/>
      <pos A="0.0128156" C="0.0561719" G="0.614703" T="0.31631"/>
      <pos A="0.098253" C="0.121206" G="0.14416" T="0.636381"/>
      <pos A="0.203456" C="0.114193" G="0.402385" T="0.279967"/>
      <pos A="0.144797" C="0.193254" G="0.381982" T="0.279967"/>
    </motif>
    <motif db="0" id="BHE41_HUMAN.H11MO.0.D" length="20" nsites="10" evalue="1.0e+000"
        url="http://hocomoco.autosome.ru/motif/BHE41_HUMAN.H11MO.0.D">
      <pos A="0.382694" C="0.0764775" G="0.168342" T="0.372486"/>
      <pos A="0.00247525" C="0.584286" G="0.410763" T="0.00247525"/>
      <pos A="0.298484" C="0.308691" G="0.298484" T="0.0943401"/>
      <pos A="0.400556" C="0.104547" G="0.492421" T="0.00247525"/>
      <pos A="0.104547" C="0.104547" G="0.410763" T="0.380142"/>
      <pos A="0.00247525" C="0.400556" G="0.492421" T="0.104547"/>
      <pos A="0.00247525" C="0.492421" G="0.00247525" T="0.502628"/>
      <pos A="0.00247525" C="0.992574" G="0.00247525" T="0.00247525"/>
      <pos A="0.706772" C="0.00247525" G="0.196412" T="0.0943401"/>
      <pos A="0.206619" C="0.594493" G="0.0943401" T="0.104547"/>
      <pos A="0.00247525" C="0.104547" G="0.798637" T="0.0943401"/>
      <pos A="0.00247525" C="0.00247525" G="0.00247525" T="0.992574"/>
      <pos A="0.00247525" C="0.00247525" G="0.992574" T="0.00247525"/>
      <pos A="0.308691" C="0.594493" G="0.0943401" T="0.00247525"/>
      <pos A="0.410763" C="0.196412" G="0.104547" T="0.288277"/>
      <pos A="0.00247525" C="0.0943401" G="0.706772" T="0.196412"/>
      <pos A="0.492421" C="0.196412" G="0.308691" T="0.00247525"/>
      <pos A="0.400556" C="0.0943401" G="0.400556" T="0.104547"/>
      <pos A="0.308691" C="0.104547" G="0.584286" T="0.00247525"/>
      <pos A="0.232137" C="0.324002" G="0.324002" T="0.119858"/>
    </motif>
    <motif db="0" id="BMAL1_HUMAN.H11MO.0.A" length="11" nsites="410" evalue="1.0e+000"
        url="http://hocomoco.autosome.ru/motif/BMAL1_HUMAN.H11MO.0.A">
      <pos A="0.160997" C="0.160997" G="0.370702" T="0.307303"/>
      <pos A="0.173189" C="0.521885" G="0.292673" T="0.0122531"/>
      <pos A="0.0658986" C="0.926664" G="0.00249939" T="0.00493782"/>
      <pos A="0.897403" C="0.0122531" G="0.034199" T="0.0561448"/>
      <pos A="0.0244453" C="0.73159" G="0.034199" T="0.209766"/>
      <pos A="0.00737625" C="0.0220068" G="0.951049" T="0.0195684"/>
      <pos A="0.0146915" C="6.09607e-05" G="0.0122531" T="0.972994"/>
      <pos A="6.09607e-05" C="0.00493782" G="0.975433" T="0.0195684"/>
      <pos A="0.453609" C="0.26585" G="0.0268837" T="0.253658"/>
      <pos A="0.051268" C="0.492624" G="0.292673" T="0.163436"/>
      <pos A="0.139051" C="0.319495" G="0.143928" T="0.397525"/>
    </motif>
    <motif db="0" id="BPTF_HUMAN.H11MO.0.D" length="12" nsites="21" evalue="1.0e+000"
        url="http://hocomoco.autosome.ru/motif/BPTF_HUMAN.H11MO.0.D">
      <pos A="0.0959716" C="0.0959716" G="0.380332" T="0.427725"/>
      <pos A="0.0485782" C="0.00118483" G="0.380332" T="0.569905"/>
      <pos A="0.0959716" C="0.0485782" G="0.190758" T="0.664692"/>
      <pos A="0.143365" C="0.238152" G="0.332938" T="0.285545"/>
      <pos A="0.0485782" C="0.00118483" G="0.00118483" T="0.949052"/>
      <pos A="0.00118483" C="0.00118483" G="0.0485782" T="0.949052"/>
      <pos A="0.00118483" C="0.00118483" G="0.759479" T="0.238152"/>
      <pos A="0.0485782" C="0.143365" G="0.00118483" T="0.806872"/>
      <pos A="0.0485782" C="0.00118483" G="0.475118" T="0.475118"/>
      <pos A="0.0485782" C="0.0959716" G="0.332938" T="0.522512"/>
      <pos A="0.143365" C="0.143365" G="0.285545" T="0.427725"/>
      <pos A="0.190758" C="0.427725" G="0.285545" T="0.0959716"/>
    </motif>
    <motif db="0" id="BRAC_HUMAN.H11MO.0.A" length="20" nsites="500" evalue="1.0e+000"
        url="http://hocomoco.autosome.ru/motif/BRAC_HUMAN.H11MO.0.A">
      <pos A="0.120026" C="0.252" G="0.146021" T="0.481954"/>
      <pos A="0.0780344" C="0.20201" G="0.106029" T="0.613927"/>
      <pos A="0.335983" C="0.311988" G="0.224005" T="0.128024"/>
      <pos A="0.333983" C="0.164017" G="0.379974" T="0.122026"/>
      <pos A="0.138022" C="0.673915" G="0.128024" T="0.060038"/>
      <pos A="0.669916" C="0.0720356" G="0.162018" T="0.0960308"/>
      <pos A="0.19801" C="0.174015" G="0.407968" T="0.220006"/>
      <pos A="0.182014" C="0.252" G="0.40197" T="0.164017"/>
      <pos A="0.244001" C="0.166017" G="0.339982" T="0.25"/>
      <pos A="0.469956" C="0.190012" G="0.230004" T="0.110028"/>
      <pos A="0.343981" C="0.0520396" G="0.437962" T="0.166017"/>
      <pos A="0.060038" C="0.128024" G="0.7479" T="0.0640372"/>
      <pos A="0.0380424" C="0.0160468" G="0.00404919" T="0.941862"/>
      <pos A="0.00204959" C="0.0140472" G="0.969856" T="0.0140472"/>
      <pos A="0.224005" C="0.0520396" G="0.0440412" T="0.679914"/>
      <pos A="0.0320436" C="0.15202" G="0.631924" T="0.184013"/>
      <pos A="0.905869" C="0.020046" G="0.0620376" T="0.0120476"/>
      <pos A="0.659918" C="0.0580384" G="0.222006" T="0.060038"/>
      <pos A="0.34998" C="0.0880324" G="0.261998" T="0.29999"/>
      <pos A="0.20001" C="0.136023" G="0.19801" T="0.465957"/>
    </motif>
    <motif db="0" id="CLOCK_HUMAN.H11MO.0.C" length="14" nsites="252" evalue="1.0e+000"
        url="http://hocomoco.autosome.ru/motif/CLOCK_HUMAN.H11MO.0.C">
      <pos A="0.158766" C="0.599068" G="0.1786" T="0.063566"/>
      <pos A="0.424534" C="0.115133" G="0.1905" T="0.269833"/>
      <pos A="0.2024" C="0.146866" G="0.511801" T="0.138933"/>
      <pos A="0.337267" C="0.3214" G="0.1667" T="0.174633"/>
      <pos A="0.0952995" C="0.848969" G="0.0437326" T="0.0119992"/>
      <pos A="0.809302" C="0.063566" G="0.0437326" T="0.0833994"/>
      <pos A="0.1548" C="0.607001" G="0.127033" T="0.111166"/>
      <pos A="0.253967" C="0.0556327" G="0.642701" T="0.0476993"/>
      <pos A="0.0952995" C="0.1191" G="0.0437326" T="0.741868"/>
      <pos A="0.0873661" C="0.0238992" G="0.860869" T="0.0278659"/>
      <pos A="0.400734" C="0.313467" G="0.1786" T="0.1072"/>
      <pos A="0.369" C="0.242067" G="0.281733" T="0.1072"/>
      <pos A="0.222233" C="0.388834" G="0.289667" T="0.0992662"/>
      <pos A="0.491967" C="0.2976" G="0.0238992" T="0.186533"/>
    </motif>
    <motif db="0" id="COE1_HUMAN.H11MO.0.A" length="15" nsites="500" evalue="1.0e+000"
        url="http://hocomoco.autosome.ru/motif/COE1_HUMAN.H11MO.0.A">
      <pos A="0.417966" C="0.20201" G="0.20001" T="0.180014"/>
      <pos A="0.419966" C="0.090032" G="0.271996" T="0.218006"/>
      <pos A="0.118026" C="0.255999" G="0.413967" T="0.212008"/>
      <pos A="0.0580384" C="0.20201" G="0.0240452" T="0.715907"/>
      <pos A="0.00204959" C="0.989852" G="0.00204959" T="0.00604879"/>
      <pos A="0.0140472" C="0.813887" G="4.999e-05" T="0.172016"/>
      <pos A="0.00604879" C="0.945861" G="0.00204959" T="0.0460408"/>
      <pos A="0.25" C="0.623925" G="0.040042" T="0.0860328"/>
      <pos A="0.673915" C="0.0140472" G="0.0120476" T="0.29999"/>
      <pos A="0.0180464" C="4.999e-05" G="0.981854" T="4.999e-05"/>
      <pos A="0.248" C="0.00204959" G="0.723905" T="0.0260448"/>
      <pos A="0.00604879" C="0.00404919" G="0.989852" T="4.999e-05"/>
      <pos A="0.657918" C="0.0460408" G="0.255999" T="0.040042"/>
      <pos A="0.220006" C="0.433963" G="0.253999" T="0.0920316"/>
      <pos A="0.212008" C="0.35198" G="0.0920316" T="0.343981"/>
    </motif>
    <motif db="0" id="COT1_HUMAN.H11MO.0.C" length="17" nsites="500" evalue="1.0e+000"
        url="http://hocomoco.autosome.ru/motif/COT1_HUMAN.H11MO.0.C">
      <pos A="0.180014" C="0.146021" G="0.539942" T="0.134023"/>
      <pos A="0.287992" C="0.0740352" G="0.54994" T="0.0880324"/>
      <pos A="0.248" C="0.0780344" G="0.591932" T="0.0820336"/>
      <pos A="0.208008" C="0.118026" G="0.589932" T="0.0840332"/>
      <pos A="0.0860328" C="0.15002" G="0.361978" T="0.40197"/>
      <pos A="0.132024" C="0.475955" G="0.289992" T="0.10203"/>
      <pos A="0.631924" C="0.112028" G="0.194011" T="0.0620376"/>
      <pos A="0.411968" C="0.0480404" G="0.523945" T="0.0160468"/>
      <pos A="0.725905" C="4.999e-05" G="0.269996" T="0.00404919"/>
      <pos A="0.0180464" C="4.999e-05" G="0.911868" T="0.070036"/>
      <pos A="0.0160468" C="0.010048" G="0.961858" T="0.0120476"/>
      <pos A="0.010048" C="0.0780344" G="0.279994" T="0.631924"/>
      <pos A="0.0660368" C="0.863877" G="0.0420416" T="0.0280444"/>
      <pos A="0.959858" C="0.00404919" G="0.0160468" T="0.020046"/>
      <pos A="0.204009" C="0.126025" G="0.517946" T="0.15202"/>
      <pos A="0.226005" C="0.184013" G="0.493951" T="0.0960308"/>
      <pos A="0.186013" C="0.168016" G="0.505949" T="0.140022"/>
    </motif>
    <motif db="0" id="COT1_HUMAN.H11MO.1.C" length="13" nsites="478" evalue="1.0e+000"
        url="http://hocomoco.autosome.ru/motif/COT1_HUMAN.H11MO.1.C">
      <pos A="0.0837168" C="0.194572" G="0.382817" T="0.338894"/>
      <pos A="0.125549" C="0.502039" G="0.284512" T="0.0879"/>
      <pos A="0.591979" C="0.108816" G="0.167381" T="0.131824"/>
      <pos A="0.368176" C="0.0335181" G="0.591979" T="0.00632713"/>
      <pos A="0.719567" C="5.22903e-05" G="0.278237" T="0.0021439"/>
      <pos A="0.00841874" C="0.0021439" G="0.951736" T="0.0377013"/>
      <pos A="0.00632713" C="5.22903e-05" G="0.966377" T="0.0272433"/>
      <pos A="0.00841874" C="0.0690755" G="0.21758" T="0.704926"/>
      <pos A="0.0335181" C="0.914087" G="0.0272433" T="0.0251516"/>
      <pos A="0.991477" C="0.0021439" G="0.00632713" T="5.22903e-05"/>
      <pos A="0.223855" C="0.154832" G="0.525047" T="0.0962665"/>
      <pos A="0.313794" C="0.146465" G="0.456024" T="0.0837168"/>
      <pos A="0.146465" C="0.0962665" G="0.635903" T="0.121366"/>
    </motif>
    <motif db="0" id="COT2_HUMAN.H11MO.1.A" length="17" nsites="500" evalue="1.0e+000"
        url="http://hocomoco.autosome.ru/motif/COT2_HUMAN.H11MO.1.A">
      <pos A="0.315987" C="0.0860328" G="0.429964" T="0.168016"/>
      <pos A="0.263997" C="0.0460408" G="0.563937" T="0.126025"/>
      <pos A="0.269996" C="0.10203" G="0.507948" T="0.120026"/>
      <pos A="0.182014" C="0.184013" G="0.511948" T="0.122026"/>
      <pos A="0.128024" C="0.263997" G="0.20001" T="0.407968"/>
      <pos A="0.19801" C="0.543941" G="0.124025" T="0.134023"/>
      <pos A="0.637922" C="0.0760348" G="0.118026" T="0.168016"/>
      <pos A="0.49795" C="0.0240452" G="0.457958" T="0.020046"/>
      <pos A="0.731904" C="0.00204959" G="0.257998" T="0.00804839"/>
      <pos A="0.0260448" C="0.00404919" G="0.89987" T="0.070036"/>
      <pos A="0.0280444" C="0.010048" G="0.909868" T="0.0520396"/>
      <pos A="0.0120476" C="0.0480404" G="0.184013" T="0.755899"/>
      <pos A="0.070036" C="0.831884" G="0.0480404" T="0.05004"/>
      <pos A="0.957858" C="0.0140472" G="0.0160468" T="0.0120476"/>
      <pos A="0.226005" C="0.180014" G="0.415967" T="0.178014"/>
      <pos A="0.30199" C="0.196011" G="0.373975" T="0.128024"/>
      <pos A="0.259998" C="0.154019" G="0.463957" T="0.122026"/>
    </motif>
    <motif db="0" id="CPEB1_HUMAN.H11MO.0.D" length="17" nsites="1803" evalue="1.0e+000"
        url="http://hocomoco.autosome.ru/motif/CPEB1_HUMAN.H11MO.0.D">
      <pos A="0.163621" C="0.217972" G="0.0893045" T="0.529103"/>
      <pos A="0.000568465" C="0.000568465" G="0.000568465" T="0.998295"/>
      <pos A="0.00472797" C="0.00361877" G="0.000291165" T="0.991362"/>
      <pos A="0.000707116" C="0.00181632" G="0.000152515" T="0.997324"/>
      <pos A="1.3865e-05" C="0.00167767" G="1.3865e-05" T="0.998295"/>
      <pos A="0.996631" C="0.000568465" G="0.00223227" T="0.000568465"/>
      <pos A="0.00223227" C="0.0543647" G="0.00334147" T="0.940062"/>
      <pos A="0.128127" C="0.235719" G="0.0282985" T="0.607856"/>
      <pos A="0.181923" C="0.250693" G="0.0732211" T="0.494163"/>
      <pos A="0.0926321" C="0.223518" G="0.0482641" T="0.635586"/>
      <pos A="0.0809855" C="0.184141" G="0.0343991" T="0.700474"/>
      <pos A="0.0654567" C="0.135891" G="0.0260801" T="0.772572"/>
      <pos A="0.100397" C="0.118144" G="0.0160973" T="0.765362"/>
      <pos A="0.18123" C="0.0991487" G="0.0115218" T="0.7081"/>
      <pos A="0.224072" C="0.11648" G="0.0233071" T="0.636141"/>
      <pos A="0.240294" C="0.168751" G="0.0345377" T="0.556417"/>
      <pos A="0.223656" C="0.210346" G="0.0700322" T="0.495965"/>
    </motif>
    <motif db="0" id="CR3L1_HUMAN.H11MO.0.D" length="11" nsites="30982" evalue="1.0e+000"
        url="http://hocomoco.autosome.ru/motif/CR3L1_HUMAN.H11MO.0.D">
      <pos A="0.071483" C="0.0761542" G="0.686216" T="0.166147"/>
      <pos A="0.265587" C="0.581048" G="0.00339906" T="0.149966"/>
      <pos A="0.0281621" C="0.788326" G="0.159464" T="0.0240475"/>
      <pos A="0.999998" C="8.06918e-07" G="8.06918e-07" T="8.06918e-07"/>
      <pos A="8.06918e-07" C="0.999998" G="8.06918e-07" T="8.06918e-07"/>
      <pos A="8.06918e-07" C="8.06918e-07" G="0.999998" T="8.06918e-07"/>
      <pos A="8.06918e-07" C="8.06918e-07" G="8.06918e-07" T="0.999998"/>
      <pos A="8.06918e-07" C="8.06918e-07" G="0.999998" T="8.06918e-07"/>
      <pos A="8.06918e-07" C="8.06918e-07" G="0.999998" T="8.06918e-07"/>
      <pos A="8.06918e-07" C="0.999998" G="8.06918e-07" T="8.06918e-07"/>
      <pos A="0.982503" C="0.00583243" G="0.00583243" T="0.00583243"/>
    </motif>
    <motif db="0" id="CREB1_HUMAN.H11MO.0.A" length="11" nsites="500" evalue="1.0e+000"
        url="http://hocomoco.autosome.ru/motif/CREB1_HUMAN.H11MO.0.A">
      <pos A="0.281994" C="0.285993" G="0.15202" T="0.279994"/>
      <pos A="0.345981" C="0.0960308" G="0.425965" T="0.132024"/>
      <pos A="0.509948" C="0.0420416" G="0.435963" T="0.0120476"/>
      <pos A="0.00404919" C="0.0240452" G="0.010048" T="0.961858"/>
      <pos A="0.00804839" C="0.00604879" G="0.977854" T="0.00804839"/>
      <pos A="0.969856" C="4.999e-05" G="0.0220456" T="0.00804839"/>
      <pos A="0.010048" C="0.865877" G="0.0280444" T="0.0960308"/>
      <pos A="0.0180464" C="0.0120476" G="0.895871" T="0.0740352"/>
      <pos A="0.080034" C="0.267996" G="0.0120476" T="0.639922"/>
      <pos A="0.313987" C="0.503949" G="0.0820336" T="0.10003"/>
      <pos A="0.621926" C="0.122026" G="0.116027" T="0.140022"/>
    </motif>
    <motif db="0" id="CREM_HUMAN.H11MO.0.C" length="11" nsites="30" evalue="1.0e+000"
        url="http://hocomoco.autosome.ru/motif/CREM_HUMAN.H11MO.0.C">
      <pos A="0.0426992" C="0.569631" G="0.259191" T="0.128479"/>
      <pos A="0.462407" C="0.209153" G="0.32761" T="0.000830565"/>
      <pos A="0.258169" C="0.40522" G="0.262254" T="0.074356"/>
      <pos A="0.000830565" C="0.000830565" G="0.000830565" T="0.997508"/>
      <pos A="0.0335085" C="0.000830565" G="0.96483" T="0.000830565"/>
      <pos A="0.960746" C="0.0375933" G="0.000830565" T="0.000830565"/>
      <pos A="0.0335085" C="0.899474" G="0.0661865" T="0.000830565"/>
      <pos A="0.217322" C="0.000830565" G="0.781017" T="0.000830565"/>
      <pos A="0.107034" C="0.0335085" G="0.000830565" T="0.858627"/>
      <pos A="0.0294238" C="0.703407" G="0.225492" T="0.041678"/>
      <pos A="0.838203" C="0.102949" G="0.0335085" T="0.025339"/>
    </motif>
    <motif db="0" id="CTCFL_HUMAN.H11MO.0.A" length="17" nsites="450" evalue="1.0e+000"
        url="http://hocomoco.autosome.ru/motif/CTCFL_HUMAN.H11MO.0.A">
      <pos A="0.166685" C="0.182237" G="0.44218" T="0.208898"/>
      <pos A="0.0444901" C="0.833204" G="0.0733726" T="0.0489336"/>
      <pos A="0.0178294" C="0.942068" G="0.0267163" T="0.0133859"/>
      <pos A="0.33998" C="0.0689291" G="0.373306" T="0.217785"/>
      <pos A="0.124472" C="0.446623" G="0.417741" T="0.0111642"/>
      <pos A="0.142246" C="0.511053" G="0.0911464" T="0.255554"/>
      <pos A="0.873195" C="0.0444901" G="0.0311597" T="0.0511553"/>
      <pos A="0.00894246" C="0.0111642" G="0.977616" T="0.00227727"/>
      <pos A="0.231115" C="5.55432e-05" G="0.755443" T="0.0133859"/>
      <pos A="0.0800378" C="0.0911464" G="0.733226" T="0.0955899"/>
      <pos A="0.00894246" C="0.00227727" G="0.98206" T="0.00672073"/>
      <pos A="0.0111642" C="0.0133859" G="0.935403" T="0.0400467"/>
      <pos A="0.0822595" C="0.897634" G="0.004499" T="0.0156076"/>
      <pos A="0.21112" C="0.004499" G="0.768774" T="0.0156076"/>
      <pos A="0.028938" C="0.706565" G="0.206676" T="0.0578205"/>
      <pos A="0.128916" C="0.408854" G="0.077816" T="0.384415"/>
      <pos A="0.264441" C="0.26222" G="0.379971" T="0.0933681"/>
    </motif>
    <motif db="0" id="CTCF_HUMAN.H11MO.0.A" length="19" nsites="500" evalue="1.0e+000"
        url="http://hocomoco.autosome.ru/motif/CTCF_HUMAN.H11MO.0.A">
      <pos A="0.0940312" C="0.359978" G="0.126025" T="0.419966"/>
      <pos A="0.15202" C="0.168016" G="0.521946" T="0.158018"/>
      <pos A="0.257998" C="0.0840332" G="0.553939" T="0.104029"/>
      <pos A="0.0680364" C="0.855879" G="0.0360428" T="0.040042"/>
      <pos A="0.00204959" C="0.995851" G="0.00204959" T="4.999e-05"/>
      <pos A="0.69991" C="0.00604879" G="0.242002" T="0.0520396"/>
      <pos A="0.0160468" C="0.65192" G="0.321986" T="0.010048"/>
      <pos A="0.0980304" C="0.593931" G="0.0740352" T="0.234003"/>
      <pos A="0.905869" C="0.0180464" G="0.0540392" T="0.0220456"/>
      <pos A="0.00204959" C="0.00204959" G="0.991852" T="0.00404919"/>
      <pos A="0.385973" C="4.999e-05" G="0.611928" T="0.00204959"/>
      <pos A="0.0260448" C="0.0260448" G="0.587932" T="0.359978"/>
      <pos A="0.0120476" C="0.00204959" G="0.983853" T="0.00204959"/>
      <pos A="0.05004" C="0.0260448" G="0.859878" T="0.0640372"/>
      <pos A="0.0680364" C="0.875875" G="0.0120476" T="0.0440412"/>
      <pos A="0.395971" C="0.0140472" G="0.583933" T="0.00604879"/>
      <pos A="0.0760348" C="0.561938" G="0.325985" T="0.0360428"/>
      <pos A="0.0960308" C="0.421966" G="0.116027" T="0.365977"/>
      <pos A="0.371976" C="0.267996" G="0.315987" T="0.0440412"/>
    </motif>
    <motif db="0" id="CUX1_HUMAN.H11MO.0.C" length="14" nsites="97" evalue="1.0e+000"
        url="http://hocomoco.autosome.ru/motif/CUX1_HUMAN.H11MO.0.C">
      <pos A="0.469114" C="0.141621" G="0.320682" T="0.0685833"/>
      <pos A="0.125129" C="0.201701" G="0.376049" T="0.297121"/>
      <pos A="0.312436" C="0.139265" G="0.515057" T="0.0332423"/>
      <pos A="0.198461" C="0.243226" G="0.452916" T="0.105397"/>
      <pos A="0.15723" C="0.285635" G="0.319798" T="0.237336"/>
      <pos A="0.271205" C="0.0732954" G="0.351311" T="0.304189"/>
      <pos A="0.946216" C="0.0108597" G="0.0320643" T="0.0108597"/>
      <pos A="0.0108597" C="0.0238181" G="0.000257467" T="0.965065"/>
      <pos A="0.000257467" C="0.67468" G="0.0426666" T="0.282396"/>
      <pos A="0.134553" C="0.0426666" G="0.758909" T="0.0638711"/>
      <pos A="0.688227" C="0.000257467" G="0.268848" T="0.0426666"/>
      <pos A="0.0120378" C="0.0226401" G="0.000257467" T="0.965065"/>
      <pos A="0.0709393" C="0.259424" G="0.506811" T="0.162826"/>
      <pos A="0.128074" C="0.183441" G="0.389597" T="0.298888"/>
    </motif>
    <motif db="0" id="E2F1_HUMAN.H11MO.0.A" length="14" nsites="500" evalue="1.0e+000"
        url="http://hocomoco.autosome.ru/motif/E2F1_HUMAN.H11MO.0.A">
      <pos A="0.327984" C="0.160018" G="0.377974" T="0.134023"/>
      <pos A="0.236003" C="0.20001" G="0.45196" T="0.112028"/>
      <pos A="0.271996" C="0.210008" G="0.289992" T="0.228004"/>
      <pos A="0.190012" C="0.10203" G="0.465957" T="0.242002"/>
      <pos A="0.0820336" C="0.20001" G="0.703909" T="0.0140472"/>
      <pos A="0.0180464" C="0.00604879" G="0.965857" T="0.010048"/>
      <pos A="0.0560388" C="0.921866" G="0.00404919" T="0.0180464"/>
      <pos A="0.0160468" C="0.00804839" G="0.957858" T="0.0180464"/>
      <pos A="0.0220456" C="0.0820336" G="0.889872" T="0.00604879"/>
      <pos A="0.0680364" C="0.0340432" G="0.889872" T="0.00804839"/>
      <pos A="0.855879" C="0.020046" G="0.090032" T="0.0340432"/>
      <pos A="0.653919" C="0.0640372" G="0.271996" T="0.010048"/>
      <pos A="0.39997" C="0.140022" G="0.365977" T="0.0940312"/>
      <pos A="0.271996" C="0.164017" G="0.395971" T="0.168016"/>
    </motif>
    <motif db="0" id="E2F4_HUMAN.H11MO.0.A" length="13" nsites="500" evalue="1.0e+000"
        url="http://hocomoco.autosome.ru/motif/E2F4_HUMAN.H11MO.0.A">
      <pos A="0.146021" C="0.257998" G="0.505949" T="0.090032"/>
      <pos A="0.277994" C="0.0960308" G="0.461958" T="0.164017"/>
      <pos A="0.244001" C="0.10003" G="0.525945" T="0.130024"/>
      <pos A="0.10003" C="0.188012" G="0.695911" T="0.0160468"/>
      <pos A="0.00404919" C="0.0360428" G="0.957858" T="0.00204959"/>
      <pos A="0.0120476" C="0.973855" G="4.999e-05" T="0.0140472"/>
      <pos A="0.0360428" C="0.00204959" G="0.945861" T="0.0160468"/>
      <pos A="0.00404919" C="0.0380424" G="0.94986" T="0.00804839"/>
      <pos A="0.090032" C="0.0140472" G="0.893871" T="0.00204959"/>
      <pos A="0.715907" C="0.0220456" G="0.25" T="0.0120476"/>
      <pos A="0.535943" C="0.20001" G="0.222006" T="0.0420416"/>
      <pos A="0.381974" C="0.188012" G="0.281994" T="0.14802"/>
      <pos A="0.253999" C="0.114027" G="0.305989" T="0.325985"/>
    </motif>
    <motif db="0" id="E2F4_HUMAN.H11MO.1.A" length="14" nsites="500" evalue="1.0e+000"
        url="http://hocomoco.autosome.ru/motif/E2F4_HUMAN.H11MO.1.A">
      <pos A="0.106029" C="0.224005" G="0.64792" T="0.0220456"/>
      <pos A="0.0120476" C="0.0860328" G="0.90187" T="4.999e-05"/>
      <pos A="0.0420416" C="0.931864" G="0.00804839" T="0.0180464"/>
      <pos A="0.020046" C="0.00204959" G="0.963857" T="0.0140472"/>
      <pos A="0.0180464" C="0.246001" G="0.731904" T="0.00404919"/>
      <pos A="0.0320436" C="0.0740352" G="0.871876" T="0.0220456"/>
      <pos A="0.7499" C="0.0980304" G="0.136023" T="0.0160468"/>
      <pos A="0.717906" C="0.0620376" G="0.172016" T="0.0480404"/>
      <pos A="0.393971" C="0.132024" G="0.255999" T="0.218006"/>
      <pos A="0.224005" C="0.122026" G="0.20001" T="0.453959"/>
      <pos A="0.146021" C="0.204009" G="0.184013" T="0.465957"/>
      <pos A="0.130024" C="0.321986" G="0.20201" T="0.345981"/>
      <pos A="0.313987" C="0.176015" G="0.331984" T="0.178014"/>
      <pos A="0.471956" C="0.10003" G="0.315987" T="0.112028"/>
    </motif>
    <motif db="0" id="E2F5_HUMAN.H11MO.0.B" length="10" nsites="12" evalue="1.0e+000"
        url="http://hocomoco.autosome.ru/motif/E2F5_HUMAN.H11MO.0.B">
      <pos A="0.135254" C="0.397531" G="0.331962" T="0.135254"/>
      <pos A="0.00206612" C="0.108616" G="0.887252" T="0.00206612"/>
      <pos A="0.00206612" C="0.993802" G="0.00206612" T="0.00206612"/>
      <pos A="0.00206612" C="0.00206612" G="0.993802" T="0.00206612"/>
      <pos A="0.00206612" C="0.846271" G="0.149597" T="0.00206612"/>
      <pos A="0.00206612" C="0.530719" G="0.465149" T="0.00206612"/>
      <pos A="0.993802" C="0.00206612" G="0.00206612" T="0.00206612"/>
      <pos A="0.993802" C="0.00206612" G="0.00206612" T="0.00206612"/>
      <pos A="0.993802" C="0.00206612" G="0.00206612" T="0.00206612"/>
      <pos A="0.266392" C="0.397531" G="0.135254" T="0.200823"/>
    </motif>
    <motif db="0" id="E2F6_HUMAN.H11MO.0.A" length="13" nsites="500" evalue="1.0e+000"
        url="http://hocomoco.autosome.ru/motif/E2F6_HUMAN.H11MO.0.A">
      <pos A="0.337982" C="0.14802" G="0.341982" T="0.172016"/>
      <pos A="0.261998" C="0.0340432" G="0.555939" T="0.14802"/>
      <pos A="0.154019" C="0.126025" G="0.69991" T="0.020046"/>
      <pos A="0.010048" C="0.0160468" G="0.963857" T="0.010048"/>
      <pos A="0.214007" C="0.707908" G="0.0120476" T="0.0660368"/>
      <pos A="0.040042" C="0.0180464" G="0.893871" T="0.0480404"/>
      <pos A="0.0240452" C="0.0480404" G="0.895871" T="0.0320436"/>
      <pos A="0.0720356" C="0.0440412" G="0.871876" T="0.0120476"/>
      <pos A="0.941862" C="0.0320436" G="0.0140472" T="0.0120476"/>
      <pos A="0.511948" C="0.0360428" G="0.435963" T="0.0160468"/>
      <pos A="0.383973" C="0.108028" G="0.437962" T="0.070036"/>
      <pos A="0.277994" C="0.218006" G="0.377974" T="0.126025"/>
      <pos A="0.275995" C="0.162018" G="0.425965" T="0.136023"/>
    </motif>
    <motif db="0" id="EGR1_HUMAN.H11MO.0.A" length="17" nsites="500" evalue="1.0e+000"
        url="http://hocomoco.autosome.ru/motif/EGR1_HUMAN.H11MO.0.A">
      <pos A="0.232004" C="0.248" G="0.409968" T="0.110028"/>
      <pos A="0.319986" C="0.128024" G="0.317986" T="0.234003"/>
      <pos A="0.277994" C="0.180014" G="0.459958" T="0.0820336"/>
      <pos A="0.236003" C="0.112028" G="0.353979" T="0.29799"/>
      <pos A="0.112028" C="0.030044" G="0.807888" T="0.05004"/>
      <pos A="0.236003" C="0.505949" G="0.0460408" T="0.212008"/>
      <pos A="0.0560388" C="0.0340432" G="0.869876" T="0.040042"/>
      <pos A="0.0320436" C="0.00404919" G="0.409968" T="0.553939"/>
      <pos A="0.0920316" C="0.00204959" G="0.891872" T="0.0140472"/>
      <pos A="0.0160468" C="0.00404919" G="0.957858" T="0.0220456"/>
      <pos A="0.0240452" C="0.0320436" G="0.929864" T="0.0140472"/>
      <pos A="0.220006" C="0.475955" G="0.00404919" T="0.29999"/>
      <pos A="0.0880324" C="0.010048" G="0.841882" T="0.060038"/>
      <pos A="0.110028" C="0.0220456" G="0.695911" T="0.172016"/>
      <pos A="0.337982" C="0.128024" G="0.405969" T="0.128024"/>
      <pos A="0.311988" C="0.0820336" G="0.455959" T="0.15002"/>
      <pos A="0.263997" C="0.182014" G="0.435963" T="0.118026"/>
    </motif>
    <motif db="0" id="EGR2_HUMAN.H11MO.0.A" length="18" nsites="500" evalue="1.0e+000"
        url="http://hocomoco.autosome.ru/motif/EGR2_HUMAN.H11MO.0.A">
      <pos A="0.216007" C="0.0740352" G="0.611928" T="0.0980304"/>
      <pos A="0.293991" C="0.0960308" G="0.411968" T="0.19801"/>
      <pos A="0.228004" C="0.0740352" G="0.621926" T="0.0760348"/>
      <pos A="0.253999" C="0.0680364" G="0.50195" T="0.176015"/>
      <pos A="0.319986" C="0.104029" G="0.505949" T="0.070036"/>
      <pos A="0.15002" C="0.104029" G="0.44996" T="0.295991"/>
      <pos A="0.0760348" C="0.10203" G="0.765897" T="0.0560388"/>
      <pos A="0.369976" C="0.190012" G="0.0440412" T="0.395971"/>
      <pos A="0.0340432" C="0.0220456" G="0.929864" T="0.0140472"/>
      <pos A="0.040042" C="0.0120476" G="0.461958" T="0.485953"/>
      <pos A="0.182014" C="0.00604879" G="0.793891" T="0.0180464"/>
      <pos A="0.0360428" C="0.0140472" G="0.889872" T="0.060038"/>
      <pos A="0.0240452" C="0.040042" G="0.915867" T="0.020046"/>
      <pos A="0.34998" C="0.281994" G="0.0220456" T="0.345981"/>
      <pos A="0.0580384" C="0.00604879" G="0.873875" T="0.0620376"/>
      <pos A="0.0760348" C="0.0340432" G="0.781894" T="0.108028"/>
      <pos A="0.341982" C="0.0740352" G="0.50195" T="0.0820336"/>
      <pos A="0.253999" C="0.0480404" G="0.561938" T="0.136023"/>
    </motif>
    <motif db="0" id="EGR2_HUMAN.H11MO.1.A" length="16" nsites="498" evalue="1.0e+000"
        url="http://hocomoco.autosome.ru/motif/EGR2_HUMAN.H11MO.1.A">
      <pos A="0.19479" C="0.144599" G="0.45779" T="0.202821"/>
      <pos A="0.281118" C="0.172706" G="0.453774" T="0.0924011"/>
      <pos A="0.188767" C="0.100432" G="0.373469" T="0.337332"/>
      <pos A="0.0622867" C="0.0663019" G="0.849277" T="0.0221341"/>
      <pos A="0.244981" C="0.365439" G="0.0582714" T="0.331309"/>
      <pos A="0.00607308" C="0.0181189" G="0.969735" T="0.00607308"/>
      <pos A="0.012096" C="0.0100883" G="0.34737" T="0.630446"/>
      <pos A="0.162668" C="0.00406545" G="0.81314" T="0.0201265"/>
      <pos A="0.0241417" C="0.0100883" G="0.92356" T="0.0422104"/>
      <pos A="0.0241417" C="0.0181189" G="0.953674" T="0.00406545"/>
      <pos A="0.321271" C="0.357408" G="0.012096" T="0.309225"/>
      <pos A="0.0321723" C="0.00607308" G="0.911514" T="0.0502409"/>
      <pos A="0.0683096" C="0.028157" G="0.712758" T="0.190775"/>
      <pos A="0.299187" C="0.0944088" G="0.459797" T="0.146607"/>
      <pos A="0.220889" C="0.0803554" G="0.524041" T="0.174714"/>
      <pos A="0.188767" C="0.164676" G="0.516011" T="0.130546"/>
    </motif>
    <motif db="0" id="EGR4_HUMAN.H11MO.0.D" length="11" nsites="6" evalue="1.0e+000"
        url="http://hocomoco.autosome.ru/motif/EGR4_HUMAN.H11MO.0.D">
      <pos A="0.0247157" C="0.0247157" G="0.925853" T="0.0247157"/>
      <pos A="0.00409836" C="0.00409836" G="0.987705" T="0.00409836"/>
      <pos A="0.00409836" C="0.509383" G="0.333976" T="0.152543"/>
      <pos A="0.00409836" C="0.00409836" G="0.987705" T="0.00409836"/>
      <pos A="0.00409836" C="0.00409836" G="0.987705" T="0.00409836"/>
      <pos A="0.00409836" C="0.591852" G="0.0865677" T="0.317482"/>
      <pos A="0.575358" C="0.00409836" G="0.416445" T="0.00409836"/>
      <pos A="0.00409836" C="0.00409836" G="0.83926" T="0.152543"/>
      <pos A="0.00409836" C="0.0865677" G="0.905236" T="0.00409836"/>
      <pos A="0.00409836" C="0.00409836" G="0.987705" T="0.00409836"/>
      <pos A="0.268" C="0.525877" G="0.103062" T="0.103062"/>
    </motif>
    <motif db="0" id="ELF1_HUMAN.H11MO.0.A" length="14" nsites="500" evalue="1.0e+000"
        url="http://hocomoco.autosome.ru/motif/ELF1_HUMAN.H11MO.0.A">
      <pos A="0.25" C="0.252" G="0.40197" T="0.0960308"/>
      <pos A="0.457958" C="0.15202" G="0.267996" T="0.122026"/>
      <pos A="0.573935" C="0.0880324" G="0.128024" T="0.210008"/>
      <pos A="0.218006" C="0.461958" G="0.190012" T="0.130024"/>
      <pos A="0.10203" C="0.677914" G="0.208008" T="0.0120476"/>
      <pos A="0.29999" C="0.673915" G="0.0160468" T="0.010048"/>
      <pos A="4.999e-05" C="4.999e-05" G="0.99985" T="4.999e-05"/>
      <pos A="0.00604879" C="4.999e-05" G="0.993851" T="4.999e-05"/>
      <pos A="0.99785" C="4.999e-05" G="4.999e-05" T="0.00204959"/>
      <pos A="0.987852" C="4.999e-05" G="0.00204959" T="0.010048"/>
      <pos A="0.116027" C="0.0320436" G="0.839882" T="0.0120476"/>
      <pos A="0.136023" C="0.164017" G="0.0440412" T="0.655919"/>
      <pos A="0.158018" C="0.156019" G="0.577934" T="0.108028"/>
      <pos A="0.126025" C="0.339982" G="0.461958" T="0.0720356"/>
    </motif>
    <motif db="0" id="ELF2_HUMAN.H11MO.0.C" length="13" nsites="500" evalue="1.0e+000"
        url="http://hocomoco.autosome.ru/motif/ELF2_HUMAN.H11MO.0.C">
      <pos A="0.391972" C="0.15202" G="0.317986" T="0.138022"/>
      <pos A="0.489952" C="0.10203" G="0.218006" T="0.190012"/>
      <pos A="0.311988" C="0.317986" G="0.29799" T="0.0720356"/>
      <pos A="0.0720356" C="0.615927" G="0.291992" T="0.020046"/>
      <pos A="0.232004" C="0.739902" G="0.0140472" T="0.0140472"/>
      <pos A="0.00804839" C="4.999e-05" G="0.985853" T="0.00604879"/>
      <pos A="0.0120476" C="0.00804839" G="0.977854" T="0.00204959"/>
      <pos A="0.973855" C="0.010048" G="0.00804839" T="0.00804839"/>
      <pos A="0.979854" C="0.00204959" G="0.00804839" T="0.010048"/>
      <pos A="0.0860328" C="0.0140472" G="0.889872" T="0.010048"/>
      <pos A="0.130024" C="0.208008" G="0.104029" T="0.557938"/>
      <pos A="0.196011" C="0.142022" G="0.55194" T="0.110028"/>
      <pos A="0.313987" C="0.192012" G="0.433963" T="0.060038"/>
    </motif>
    <motif db="0" id="ELF5_HUMAN.H11MO.0.A" length="15" nsites="500" evalue="1.0e+000"
        url="http://hocomoco.autosome.ru/motif/ELF5_HUMAN.H11MO.0.A">
      <pos A="0.253999" C="0.222006" G="0.405969" T="0.118026"/>
      <pos A="0.216007" C="0.20201" G="0.491952" T="0.090032"/>
      <pos A="0.467956" C="0.168016" G="0.263997" T="0.10003"/>
      <pos A="0.79989" C="0.0220456" G="0.0740352" T="0.104029"/>
      <pos A="0.144021" C="0.307988" G="0.369976" T="0.178014"/>
      <pos A="0.184013" C="0.365977" G="0.443961" T="0.00604879"/>
      <pos A="0.683913" C="0.257998" G="0.05004" T="0.00804839"/>
      <pos A="4.999e-05" C="4.999e-05" G="0.99985" T="4.999e-05"/>
      <pos A="0.00604879" C="0.00204959" G="0.991852" T="4.999e-05"/>
      <pos A="0.991852" C="4.999e-05" G="0.00604879" T="0.00204959"/>
      <pos A="0.981854" C="0.00604879" G="0.00604879" T="0.00604879"/>
      <pos A="0.15002" C="0.0180464" G="0.827884" T="0.00404919"/>
      <pos A="0.158018" C="0.154019" G="0.124025" T="0.563937"/>
      <pos A="0.257998" C="0.120026" G="0.475955" T="0.146021"/>
      <pos A="0.279994" C="0.220006" G="0.395971" T="0.104029"/>
    </motif>
    <motif db="0" id="ELK3_HUMAN.H11MO.0.D" length="12" nsites="7" evalue="1.0e+000"
        url="http://hocomoco.autosome.ru/motif/ELK3_HUMAN.H11MO.0.D">
      <pos A="0.319758" C="0.394167" G="0.226747" T="0.0593277"/>
      <pos A="0.356963" C="0.449973" G="0.096532" T="0.096532"/>
      <pos A="0.096532" C="0.896426" G="0.00352113" T="0.00352113"/>
      <pos A="0.412769" C="0.33836" G="0.00352113" T="0.245349"/>
      <pos A="0.00352113" C="0.00352113" G="0.989437" T="0.00352113"/>
      <pos A="0.00352113" C="0.00352113" G="0.989437" T="0.00352113"/>
      <pos A="0.989437" C="0.00352113" G="0.00352113" T="0.00352113"/>
      <pos A="0.710404" C="0.096532" G="0.00352113" T="0.189543"/>
      <pos A="0.394167" C="0.00352113" G="0.598791" T="0.00352113"/>
      <pos A="0.00352113" C="0.170941" G="0.00352113" T="0.822017"/>
      <pos A="0.00352113" C="0.449973" G="0.542984" T="0.00352113"/>
      <pos A="0.0267739" C="0.770861" G="0.175591" T="0.0267739"/>
    </motif>
    <motif db="0" id="ERG_HUMAN.H11MO.0.A" length="13" nsites="500" evalue="1.0e+000"
        url="http://hocomoco.autosome.ru/motif/ERG_HUMAN.H11MO.0.A">
      <pos A="0.337982" C="0.15202" G="0.359978" T="0.15002"/>
      <pos A="0.307988" C="0.156019" G="0.457958" T="0.0780344"/>
      <pos A="0.435963" C="0.0520396" G="0.455959" T="0.0560388"/>
      <pos A="0.10203" C="0.559938" G="0.333983" T="0.00404919"/>
      <pos A="0.865877" C="0.116027" G="0.0160468" T="0.00204959"/>
      <pos A="0.00404919" C="0.00404919" G="0.985853" T="0.00604879"/>
      <pos A="0.00604879" C="0.00404919" G="0.989852" T="4.999e-05"/>
      <pos A="0.975855" C="0.010048" G="0.010048" T="0.00404919"/>
      <pos A="0.935863" C="0.00204959" G="0.0220456" T="0.040042"/>
      <pos A="0.204009" C="0.0160468" G="0.777894" T="0.00204959"/>
      <pos A="0.10203" C="0.309988" G="0.174015" T="0.413967"/>
      <pos A="0.224005" C="0.160018" G="0.513947" T="0.10203"/>
      <pos A="0.261998" C="0.134023" G="0.539942" T="0.0640372"/>
    </motif>
    <motif db="0" id="ERR1_HUMAN.H11MO.0.A" length="15" nsites="284" evalue="1.0e+000"
        url="http://hocomoco.autosome.ru/motif/ERR1_HUMAN.H11MO.0.A">
      <pos A="0.102165" C="0.408395" G="0.228881" T="0.26056"/>
      <pos A="0.0775255" C="0.390795" G="0.0493664" T="0.482313"/>
      <pos A="0.102165" C="0.682946" G="0.183122" T="0.031767"/>
      <pos A="0.915259" C="0.00712777" G="0.0669659" T="0.0106477"/>
      <pos A="0.971577" C="8.79972e-05" G="0.0282471" T="8.79972e-05"/>
      <pos A="0.00360788" C="8.79972e-05" G="0.989176" T="0.00712777"/>
      <pos A="0.00712777" C="0.00360788" G="0.989176" T="8.79972e-05"/>
      <pos A="0.063446" C="0.00360788" G="0.0458465" T="0.8871"/>
      <pos A="8.79972e-05" C="0.922298" G="0.0528863" T="0.0247272"/>
      <pos A="0.985656" C="0.00360788" G="0.00712777" T="0.00360788"/>
      <pos A="0.23592" C="0.429514" G="0.140883" T="0.193682"/>
      <pos A="0.418955" C="0.197202" G="0.183122" T="0.200722"/>
      <pos A="0.147923" C="0.345037" G="0.302798" T="0.204241"/>
      <pos A="0.411915" C="0.172562" G="0.193682" T="0.221841"/>
      <pos A="0.207761" C="0.24296" G="0.397835" T="0.151443"/>
    </motif>
    <motif db="0" id="ESR2_HUMAN.H11MO.1.A" length="7" nsites="500" evalue="1.0e+000"
        url="http://hocomoco.autosome.ru/motif/ESR2_HUMAN.H11MO.1.A">
      <pos A="0.693911" C="0.0340432" G="0.261998" T="0.010048"/>
      <pos A="0.0160468" C="0.00204959" G="0.945861" T="0.0360428"/>
      <pos A="0.00204959" C="0.010048" G="0.981854" T="0.00604879"/>
      <pos A="0.0180464" C="0.0160468" G="0.104029" T="0.861878"/>
      <pos A="0.00204959" C="0.991852" G="0.00204959" T="0.00404919"/>
      <pos A="0.94986" C="0.00604879" G="0.040042" T="0.00404919"/>
      <pos A="0.070036" C="0.459958" G="0.39997" T="0.070036"/>
    </motif>
    <motif db="0" id="ETS1_HUMAN.H11MO.0.A" length="13" nsites="500" evalue="1.0e+000"
        url="http://hocomoco.autosome.ru/motif/ETS1_HUMAN.H11MO.0.A">
      <pos A="0.367976" C="0.178014" G="0.341982" T="0.112028"/>
      <pos A="0.259998" C="0.182014" G="0.471956" T="0.0860328"/>
      <pos A="0.479954" C="0.0680364" G="0.423965" T="0.0280444"/>
      <pos A="0.128024" C="0.637922" G="0.228004" T="0.00604879"/>
      <pos A="0.615927" C="0.34998" G="0.0340432" T="4.999e-05"/>
      <pos A="0.00404919" C="4.999e-05" G="0.993851" T="0.00204959"/>
      <pos A="0.0120476" C="0.00604879" G="0.979854" T="0.00204959"/>
      <pos A="0.991852" C="0.00604879" G="4.999e-05" T="0.00204959"/>
      <pos A="0.827884" C="0.010048" G="0.00404919" T="0.158018"/>
      <pos A="0.184013" C="0.010048" G="0.805889" T="4.999e-05"/>
      <pos A="0.0840332" C="0.188012" G="0.0580384" T="0.669916"/>
      <pos A="0.130024" C="0.112028" G="0.633923" T="0.124025"/>
      <pos A="0.138022" C="0.126025" G="0.627924" T="0.108028"/>
    </motif>
    <motif db="0" id="ETS2_HUMAN.H11MO.0.B" length="13" nsites="500" evalue="1.0e+000"
        url="http://hocomoco.autosome.ru/motif/ETS2_HUMAN.H11MO.0.B">
      <pos A="0.230004" C="0.140022" G="0.435963" T="0.194011"/>
      <pos A="0.317986" C="0.146021" G="0.345981" T="0.190012"/>
      <pos A="0.321986" C="0.279994" G="0.29799" T="0.10003"/>
      <pos A="0.473955" C="0.0760348" G="0.365977" T="0.0840332"/>
      <pos A="0.192012" C="0.00804839" G="0.7519" T="0.0480404"/>
      <pos A="0.00404919" C="0.010048" G="0.967856" T="0.0180464"/>
      <pos A="0.981854" C="0.0160468" G="4.999e-05" T="0.00204959"/>
      <pos A="0.953859" C="0.0180464" G="0.0240452" T="0.00404919"/>
      <pos A="0.381974" C="0.0840332" G="0.519946" T="0.0140472"/>
      <pos A="0.391972" C="0.261998" G="0.19801" T="0.14802"/>
      <pos A="0.421966" C="0.0480404" G="0.459958" T="0.070036"/>
      <pos A="0.329984" C="0.0860328" G="0.495951" T="0.0880324"/>
      <pos A="0.495951" C="0.10003" G="0.319986" T="0.0840332"/>
    </motif>
    <motif db="0" id="ETV2_HUMAN.H11MO.0.B" length="16" nsites="229" evalue="1.0e+000"
        url="http://hocomoco.autosome.ru/motif/ETV2_HUMAN.H11MO.0.B">
      <pos A="0.323112" C="0.174705" G="0.353667" T="0.148516"/>
      <pos A="0.301288" C="0.174705" G="0.4366" T="0.0874072"/>
      <pos A="0.580642" C="0.135421" G="0.20526" T="0.0786774"/>
      <pos A="0.528263" C="0.0612178" G="0.384221" T="0.0262986"/>
      <pos A="0.563182" C="0.0393933" G="0.388586" T="0.00883893"/>
      <pos A="0.0262986" C="0.87309" G="0.0917722" T="0.00883893"/>
      <pos A="0.89055" C="0.104867" G="0.000109123" T="0.00447403"/>
      <pos A="0.000109123" C="0.000109123" G="0.999673" T="0.000109123"/>
      <pos A="0.000109123" C="0.00447403" G="0.995308" T="0.000109123"/>
      <pos A="0.986578" C="0.000109123" G="0.0132038" T="0.000109123"/>
      <pos A="0.929834" C="0.000109123" G="0.000109123" T="0.0699476"/>
      <pos A="0.475884" C="0.0175687" G="0.506438" T="0.000109123"/>
      <pos A="0.0568529" C="0.323112" G="0.0568529" T="0.563182"/>
      <pos A="0.349302" C="0.135421" G="0.406045" T="0.109232"/>
      <pos A="0.109232" C="0.262003" G="0.567547" T="0.0612178"/>
      <pos A="0.174705" C="0.288193" G="0.4366" T="0.100502"/>
    </motif>
    <motif db="0" id="ETV4_HUMAN.H11MO.0.B" length="11" nsites="500" evalue="1.0e+000"
        url="http://hocomoco.autosome.ru/motif/ETV4_HUMAN.H11MO.0.B">
      <pos A="0.335983" C="0.234003" G="0.329984" T="0.10003"/>
      <pos A="0.383973" C="0.134023" G="0.319986" T="0.162018"/>
      <pos A="0.136023" C="0.609928" G="0.234003" T="0.020046"/>
      <pos A="0.955859" C="0.010048" G="0.020046" T="0.0140472"/>
      <pos A="0.00604879" C="0.00204959" G="0.975855" T="0.0160468"/>
      <pos A="0.0160468" C="0.0260448" G="0.957858" T="4.999e-05"/>
      <pos A="0.923865" C="0.0160468" G="0.05004" T="0.010048"/>
      <pos A="0.869876" C="0.0140472" G="0.0460408" T="0.070036"/>
      <pos A="0.307988" C="0.0220456" G="0.587932" T="0.0820336"/>
      <pos A="0.138022" C="0.178014" G="0.345981" T="0.337982"/>
      <pos A="0.287992" C="0.132024" G="0.413967" T="0.166017"/>
    </motif>
    <motif db="0" id="ETV5_HUMAN.H11MO.0.C" length="14" nsites="500" evalue="1.0e+000"
        url="http://hocomoco.autosome.ru/motif/ETV5_HUMAN.H11MO.0.C">
      <pos A="0.327984" C="0.180014" G="0.381974" T="0.110028"/>
      <pos A="0.455959" C="0.0880324" G="0.327984" T="0.128024"/>
      <pos A="0.29799" C="0.0980304" G="0.493951" T="0.110028"/>
      <pos A="0.20001" C="0.417966" G="0.345981" T="0.0360428"/>
      <pos A="0.839882" C="0.0360428" G="0.0840332" T="0.040042"/>
      <pos A="0.0160468" C="0.00604879" G="0.961858" T="0.0160468"/>
      <pos A="0.0440412" C="0.0160468" G="0.935863" T="0.00404919"/>
      <pos A="0.793891" C="0.0680364" G="0.10203" T="0.0360428"/>
      <pos A="0.945861" C="0.00604879" G="0.0120476" T="0.0360428"/>
      <pos A="0.371976" C="0.0620376" G="0.54794" T="0.0180464"/>
      <pos A="0.228004" C="0.10003" G="0.232004" T="0.439962"/>
      <pos A="0.218006" C="0.106029" G="0.537942" T="0.138022"/>
      <pos A="0.405969" C="0.120026" G="0.385973" T="0.0880324"/>
      <pos A="0.271996" C="0.216007" G="0.373975" T="0.138022"/>
    </motif>
    <motif db="0" id="ETV6_HUMAN.H11MO.0.D" length="9" nsites="500" evalue="1.0e+000"
        url="http://hocomoco.autosome.ru/motif/ETV6_HUMAN.H11MO.0.D">
      <pos A="0.373975" C="0.160018" G="0.303989" T="0.162018"/>
      <pos A="0.126025" C="0.573935" G="0.269996" T="0.030044"/>
      <pos A="0.915867" C="0.010048" G="0.00404919" T="0.070036"/>
      <pos A="0.00604879" C="4.999e-05" G="0.991852" T="0.00204959"/>
      <pos A="0.00404919" C="0.010048" G="0.977854" T="0.00804839"/>
      <pos A="0.885873" C="0.0660368" G="0.0480404" T="4.999e-05"/>
      <pos A="0.917866" C="0.00604879" G="0.0220456" T="0.0540392"/>
      <pos A="0.389972" C="0.0180464" G="0.503949" T="0.0880324"/>
      <pos A="0.122026" C="0.130024" G="0.329984" T="0.417966"/>
    </motif>
    <motif db="0" id="FEV_HUMAN.H11MO.0.B" length="10" nsites="498" evalue="1.0e+000"
        url="http://hocomoco.autosome.ru/motif/FEV_HUMAN.H11MO.0.B">
      <pos A="0.224905" C="0.204828" G="0.520026" T="0.0502409"/>
      <pos A="0.255019" C="0.530064" G="0.134561" T="0.0803554"/>
      <pos A="0.281118" C="0.321271" G="0.355401" T="0.0422104"/>
      <pos A="0.317256" C="0.012096" G="0.658552" T="0.012096"/>
      <pos A="0.0321723" C="0.00607308" G="0.947651" T="0.0141036"/>
      <pos A="0.967727" C="0.0221341" G="0.00406545" T="0.00607308"/>
      <pos A="0.672606" C="0.0582714" G="0.251004" T="0.0181189"/>
      <pos A="0.18676" C="0.132554" G="0.602339" T="0.0783477"/>
      <pos A="0.154638" C="0.387523" G="0.0883859" T="0.369454"/>
      <pos A="0.0723248" C="0.230928" G="0.58427" T="0.112477"/>
    </motif>
    <motif db="0" id="FIGLA_HUMAN.H11MO.0.D" length="11" nsites="159" evalue="1.0e+000"
        url="http://hocomoco.autosome.ru/motif/FIGLA_HUMAN.H11MO.0.D">
      <pos A="0.212288" C="0.130578" G="0.281427" T="0.375707"/>
      <pos A="0.35528" C="0.17929" G="0.160434" T="0.304997"/>
      <pos A="0.452703" C="0.339566" G="0.0881521" T="0.119579"/>
      <pos A="0.055154" C="0.891106" G="0.0174419" T="0.0362979"/>
      <pos A="0.968102" C="0.00644249" G="0.0190132" T="0.00644249"/>
      <pos A="0.0190132" C="0.05044" G="0.905248" T="0.0252986"/>
      <pos A="0.000157134" C="0.151006" G="0.817253" T="0.0315839"/>
      <pos A="0.0252986" C="0.000157134" G="0.0127278" T="0.961816"/>
      <pos A="0.0237272" C="0.0174419" G="0.928818" T="0.0300126"/>
      <pos A="0.0787241" C="0.0975801" G="0.36785" T="0.455845"/>
      <pos A="0.237429" C="0.0928661" G="0.143149" T="0.526556"/>
    </motif>
    <motif db="0" id="FLI1_HUMAN.H11MO.0.A" length="18" nsites="497" evalue="1.0e+000"
        url="http://hocomoco.autosome.ru/motif/FLI1_HUMAN.H11MO.0.A">
      <pos A="0.209264" C="0.227369" G="0.440606" T="0.122762"/>
      <pos A="0.315882" C="0.148914" G="0.432559" T="0.102645"/>
      <pos A="0.446641" C="0.086552" G="0.37422" T="0.092587"/>
      <pos A="0.201217" C="0.0543653" G="0.653842" T="0.0905753"/>
      <pos A="0.299789" C="0.0362603" G="0.635737" T="0.0282136"/>
      <pos A="0.422501" C="0.388302" G="0.183112" T="0.00608529"/>
      <pos A="0.915359" C="0.0342486" G="0.0402836" T="0.0101086"/>
      <pos A="0.00407363" C="0.00407363" G="0.981744" T="0.0101086"/>
      <pos A="0.00206196" C="0.0121203" G="0.985767" T="5.02917e-05"/>
      <pos A="0.937487" C="0.0181553" G="0.044307" T="5.02917e-05"/>
      <pos A="0.957604" C="0.00206196" G="0.026202" T="0.014132"/>
      <pos A="0.146902" C="0.0282136" G="0.822822" T="0.00206196"/>
      <pos A="0.134832" C="0.171042" G="0.500956" T="0.19317"/>
      <pos A="0.41043" C="0.124774" G="0.402384" T="0.062412"/>
      <pos A="0.394337" C="0.0764937" G="0.474804" T="0.0543653"/>
      <pos A="0.3018" C="0.12075" G="0.509002" T="0.068447"/>
      <pos A="0.24145" C="0.150925" G="0.529119" T="0.0785053"/>
      <pos A="0.388302" C="0.130809" G="0.364162" T="0.116727"/>
    </motif>
    <motif db="0" id="FLI1_HUMAN.H11MO.1.A" length="13" nsites="500" evalue="1.0e+000"
        url="http://hocomoco.autosome.ru/motif/FLI1_HUMAN.H11MO.1.A">
      <pos A="0.375975" C="0.14802" G="0.34798" T="0.128024"/>
      <pos A="0.325985" C="0.0840332" G="0.49795" T="0.0920316"/>
      <pos A="0.45196" C="0.0180464" G="0.483953" T="0.0460408"/>
      <pos A="0.168016" C="0.54994" G="0.271996" T="0.010048"/>
      <pos A="0.817886" C="0.160018" G="0.0120476" T="0.010048"/>
      <pos A="0.00204959" C="0.00204959" G="0.993851" T="0.00204959"/>
      <pos A="0.010048" C="0.00404919" G="0.983853" T="0.00204959"/>
      <pos A="0.985853" C="0.00604879" G="0.00404919" T="0.00404919"/>
      <pos A="0.963857" C="0.00404919" G="0.00804839" T="0.0240452"/>
      <pos A="0.244001" C="0.00604879" G="0.739902" T="0.010048"/>
      <pos A="0.10203" C="0.295991" G="0.218006" T="0.383973"/>
      <pos A="0.265997" C="0.196011" G="0.427964" T="0.110028"/>
      <pos A="0.246001" C="0.108028" G="0.503949" T="0.142022"/>
    </motif>
    <motif db="0" id="FOSB_HUMAN.H11MO.0.A" length="9" nsites="500" evalue="1.0e+000"
        url="http://hocomoco.autosome.ru/motif/FOSB_HUMAN.H11MO.0.A">
      <pos A="0.413967" C="0.206009" G="0.291992" T="0.0880324"/>
      <pos A="0.010048" C="0.0120476" G="0.00204959" T="0.975855"/>
      <pos A="0.0120476" C="0.0140472" G="0.917866" T="0.0560388"/>
      <pos A="0.895871" C="0.0120476" G="0.0180464" T="0.0740352"/>
      <pos A="0.204009" C="4.999e-05" G="0.795891" T="4.999e-05"/>
      <pos A="0.0180464" C="0.030044" G="0.106029" T="0.845881"/>
      <pos A="0.0540392" C="0.903869" G="0.0280444" T="0.0140472"/>
      <pos A="0.965857" C="0.010048" G="0.00604879" T="0.0180464"/>
      <pos A="0.0720356" C="0.329984" G="0.230004" T="0.367976"/>
    </motif>
    <motif db="0" id="FOSL1_HUMAN.H11MO.0.A" length="12" nsites="500" evalue="1.0e+000"
        url="http://hocomoco.autosome.ru/motif/FOSL1_HUMAN.H11MO.0.A">
      <pos A="0.19801" C="0.186013" G="0.405969" T="0.210008"/>
      <pos A="0.317986" C="0.164017" G="0.34798" T="0.170016"/>
      <pos A="0.429964" C="0.269996" G="0.281994" T="0.0180464"/>
      <pos A="4.999e-05" C="4.999e-05" G="0.00604879" T="0.993851"/>
      <pos A="4.999e-05" C="0.00404919" G="0.941862" T="0.0540392"/>
      <pos A="0.987852" C="0.00204959" G="0.00204959" T="0.00804839"/>
      <pos A="0.0780344" C="4.999e-05" G="0.921866" T="4.999e-05"/>
      <pos A="4.999e-05" C="4.999e-05" G="4.999e-05" T="0.99985"/>
      <pos A="0.0180464" C="0.979854" G="0.00204959" T="4.999e-05"/>
      <pos A="0.995851" C="0.00404919" G="4.999e-05" T="4.999e-05"/>
      <pos A="0.0220456" C="0.411968" G="0.162018" T="0.403969"/>
      <pos A="0.210008" C="0.40197" G="0.154019" T="0.234003"/>
    </motif>
    <motif db="0" id="FOSL2_HUMAN.H11MO.0.A" length="12" nsites="500" evalue="1.0e+000"
        url="http://hocomoco.autosome.ru/motif/FOSL2_HUMAN.H11MO.0.A">
      <pos A="0.194011" C="0.190012" G="0.373975" T="0.242002"/>
      <pos A="0.281994" C="0.134023" G="0.381974" T="0.20201"/>
      <pos A="0.519946" C="0.158018" G="0.29799" T="0.0240452"/>
      <pos A="4.999e-05" C="4.999e-05" G="0.00204959" T="0.99785"/>
      <pos A="4.999e-05" C="0.00204959" G="0.957858" T="0.040042"/>
      <pos A="0.985853" C="0.00404919" G="4.999e-05" T="0.010048"/>
      <pos A="0.10203" C="4.999e-05" G="0.89787" T="4.999e-05"/>
      <pos A="0.00404919" C="0.00404919" G="0.00404919" T="0.987852"/>
      <pos A="0.00604879" C="0.991852" G="0.00204959" T="4.999e-05"/>
      <pos A="0.99785" C="4.999e-05" G="4.999e-05" T="0.00204959"/>
      <pos A="0.0240452" C="0.35198" G="0.114027" T="0.509948"/>
      <pos A="0.216007" C="0.377974" G="0.138022" T="0.267996"/>
    </motif>
    <motif db="0" id="FOS_HUMAN.H11MO.0.A" length="9" nsites="500" evalue="1.0e+000"
        url="http://hocomoco.autosome.ru/motif/FOS_HUMAN.H11MO.0.A">
      <pos A="0.345981" C="0.216007" G="0.359978" T="0.0780344"/>
      <pos A="0.010048" C="0.0180464" G="0.010048" T="0.961858"/>
      <pos A="0.0160468" C="0.0340432" G="0.859878" T="0.090032"/>
      <pos A="0.935863" C="0.00804839" G="0.0280444" T="0.0280444"/>
      <pos A="0.116027" C="4.999e-05" G="0.883873" T="4.999e-05"/>
      <pos A="0.0220456" C="0.0260448" G="0.0240452" T="0.927864"/>
      <pos A="0.0420416" C="0.933863" G="0.0240452" T="4.999e-05"/>
      <pos A="0.959858" C="0.0160468" G="0.0120476" T="0.0120476"/>
      <pos A="0.0280444" C="0.417966" G="0.263997" T="0.289992"/>
    </motif>
    <motif db="0" id="FOXD3_HUMAN.H11MO.0.D" length="15" nsites="465" evalue="1.0e+000"
        url="http://hocomoco.autosome.ru/motif/FOXD3_HUMAN.H11MO.0.D">
      <pos A="0.157009" C="0.17636" G="0.298914" T="0.367717"/>
      <pos A="0.118308" C="0.217211" G="0.266663" T="0.397818"/>
      <pos A="0.135508" C="0.00650398" G="0.0559557" T="0.802032"/>
      <pos A="0.0387551" C="0.0688562" G="0.872984" T="0.0194044"/>
      <pos A="0.092507" C="0.0516556" G="0.036605" T="0.819232"/>
      <pos A="0.036605" C="0.111858" G="0.0495055" T="0.802032"/>
      <pos A="0.0538056" C="5.37519e-05" G="0.0946571" T="0.851484"/>
      <pos A="0.339766" C="0.200011" G="0.225812" T="0.234412"/>
      <pos A="0.0581058" C="0.599925" G="0.0624059" T="0.279564"/>
      <pos A="0.294614" C="0.202161" G="0.0409052" T="0.46232"/>
      <pos A="0.109708" C="0.223662" G="0.0710062" T="0.595625"/>
      <pos A="0.404268" C="0.0473554" G="0.146259" T="0.402118"/>
      <pos A="0.230112" C="0.141959" G="0.427919" T="0.200011"/>
      <pos A="0.101107" C="0.363416" G="0.348366" T="0.18711"/>
      <pos A="0.356966" C="0.292464" G="0.111858" T="0.238712"/>
    </motif>
    <motif db="0" id="FOXG1_HUMAN.H11MO.0.D" length="17" nsites="310" evalue="1.0e+000"
        url="http://hocomoco.autosome.ru/motif/FOXG1_HUMAN.H11MO.0.D">
      <pos A="0.358366" C="0.152243" G="0.184567" T="0.304825"/>
      <pos A="0.150395" C="0.11105" G="0.121211" T="0.617344"/>
      <pos A="0.0332385" C="0.0360077" G="0.0297281" T="0.901026"/>
      <pos A="0.102416" C="0.0200309" G="0.857522" T="0.0200309"/>
      <pos A="8.06192e-05" C="0.00322038" G="0.00949991" T="0.987199"/>
      <pos A="8.06192e-05" C="8.06192e-05" G="0.231877" T="0.767961"/>
      <pos A="0.00340567" C="8.06192e-05" G="0.0926261" T="0.903888"/>
      <pos A="0.687419" C="0.164275" G="0.10851" T="0.0397959"/>
      <pos A="0.0396106" C="0.353237" G="0.0255693" T="0.581583"/>
      <pos A="0.309115" C="0.0957659" G="0.292284" T="0.302835"/>
      <pos A="0.191081" C="0.0710083" G="0.118661" T="0.619251"/>
      <pos A="0.366382" C="0.0569669" G="0.178511" T="0.39814"/>
      <pos A="0.0616328" C="0.0549827" G="0.0200747" T="0.86331"/>
      <pos A="0.313871" C="0.0397446" G="0.316269" T="0.330115"/>
      <pos A="0.04912" C="0.074794" G="0.0882795" T="0.787806"/>
      <pos A="0.23873" C="0.0549364" G="0.0785823" T="0.627751"/>
      <pos A="0.0828775" C="0.134411" G="0.197031" T="0.585681"/>
    </motif>
    <motif db="0" id="FOXJ3_HUMAN.H11MO.0.A" length="13" nsites="626" evalue="1.0e+000"
        url="http://hocomoco.autosome.ru/motif/FOXJ3_HUMAN.H11MO.0.A">
      <pos A="0.194105" C="0.146488" G="0.164704" T="0.494704"/>
      <pos A="3.99297e-05" C="3.99297e-05" G="3.99297e-05" T="0.99988"/>
      <pos A="0.0829617" C="3.99297e-05" G="0.914274" T="0.00272405"/>
      <pos A="0.00111358" C="3.99297e-05" G="3.99297e-05" T="0.998807"/>
      <pos A="3.99297e-05" C="3.99297e-05" G="3.99297e-05" T="0.99988"/>
      <pos A="0.00887273" C="3.99297e-05" G="0.175705" T="0.815383"/>
      <pos A="0.818151" C="3.99297e-05" G="0.036961" T="0.144848"/>
      <pos A="3.99297e-05" C="0.0711412" G="3.99297e-05" T="0.928779"/>
      <pos A="0.113304" C="3.99297e-05" G="0.430181" T="0.456475"/>
      <pos A="0.0440546" C="3.99297e-05" G="0.325667" T="0.630238"/>
      <pos A="0.0528131" C="3.99297e-05" G="0.0291567" T="0.91799"/>
      <pos A="0.00590464" C="0.0101738" G="0.0168448" T="0.967077"/>
      <pos A="0.358504" C="0.0704075" G="0.138476" T="0.432613"/>
    </motif>
    <motif db="0" id="FOXJ3_HUMAN.H11MO.1.B" length="13" nsites="613" evalue="1.0e+000"
        url="http://hocomoco.autosome.ru/motif/FOXJ3_HUMAN.H11MO.1.B">
      <pos A="0.126259" C="0.100135" G="0.122353" T="0.651253"/>
      <pos A="0.0347939" C="4.07764e-05" G="0.390465" T="0.574701"/>
      <pos A="0.0300326" C="4.07764e-05" G="0.516097" T="0.45383"/>
      <pos A="4.07764e-05" C="4.07764e-05" G="4.07764e-05" T="0.999878"/>
      <pos A="0.0547307" C="4.07764e-05" G="0.115346" T="0.829882"/>
      <pos A="0.396786" C="4.07764e-05" G="0.115356" T="0.487817"/>
      <pos A="0.356257" C="0.0775062" G="4.07764e-05" T="0.566196"/>
      <pos A="4.07764e-05" C="4.07764e-05" G="4.07764e-05" T="0.999878"/>
      <pos A="0.163658" C="4.07764e-05" G="0.83626" T="4.07764e-05"/>
      <pos A="4.07764e-05" C="4.07764e-05" G="4.07764e-05" T="0.999878"/>
      <pos A="4.07764e-05" C="4.07764e-05" G="4.07764e-05" T="0.999878"/>
      <pos A="4.07764e-05" C="4.07764e-05" G="0.0127158" T="0.987203"/>
      <pos A="0.645552" C="0.1047" G="0.116957" T="0.132792"/>
    </motif>
    <motif db="0" id="FOXL1_HUMAN.H11MO.0.D" length="19" nsites="1207" evalue="1.0e+000"
        url="http://hocomoco.autosome.ru/motif/FOXL1_HUMAN.H11MO.0.D">
      <pos A="0.160529" C="0.163843" G="0.222662" T="0.452966"/>
      <pos A="0.140233" C="0.18911" G="0.444267" T="0.22639"/>
      <pos A="0.191181" C="0.0404068" G="0.132363" T="0.636049"/>
      <pos A="0.0629815" C="0.0240452" G="0.0414423" T="0.871531"/>
      <pos A="0.000642035" C="0.000642035" G="0.000642035" T="0.998074"/>
      <pos A="0.0874203" C="0.000434927" G="0.905082" T="0.00706238"/>
      <pos A="0.00830503" C="2.07108e-05" G="2.07108e-05" T="0.991654"/>
      <pos A="2.07108e-05" C="2.07108e-05" G="2.07108e-05" T="0.999938"/>
      <pos A="2.07108e-05" C="2.07108e-05" G="2.07108e-05" T="0.999938"/>
      <pos A="0.47057" C="2.07108e-05" G="0.529389" T="2.07108e-05"/>
      <pos A="2.07108e-05" C="2.07108e-05" G="2.07108e-05" T="0.999938"/>
      <pos A="2.07108e-05" C="2.07108e-05" G="2.07108e-05" T="0.999938"/>
      <pos A="2.07108e-05" C="2.07108e-05" G="2.07108e-05" T="0.999938"/>
      <pos A="0.985855" C="2.07108e-05" G="0.0116188" T="0.00250601"/>
      <pos A="0.000849143" C="0.511992" G="0.000849143" T="0.48631"/>
      <pos A="0.414858" C="0.0188675" G="0.0213528" T="0.544922"/>
      <pos A="0.103989" C="0.0145183" G="0.0186604" T="0.862832"/>
      <pos A="0.226183" C="0.0174178" G="0.0149325" T="0.741467"/>
      <pos A="0.193252" C="0.125321" G="0.0838994" T="0.597527"/>
    </motif>
    <motif db="0" id="GABPA_HUMAN.H11MO.0.A" length="14" nsites="500" evalue="1.0e+000"
        url="http://hocomoco.autosome.ru/motif/GABPA_HUMAN.H11MO.0.A">
      <pos A="0.182014" C="0.226005" G="0.483953" T="0.108028"/>
      <pos A="0.285993" C="0.252" G="0.385973" T="0.0760348"/>
      <pos A="0.363977" C="0.230004" G="0.269996" T="0.136023"/>
      <pos A="0.429964" C="0.146021" G="0.383973" T="0.040042"/>
      <pos A="0.0980304" C="0.611928" G="0.269996" T="0.020046"/>
      <pos A="0.112028" C="0.855879" G="0.0260448" T="0.00604879"/>
      <pos A="0.00804839" C="4.999e-05" G="0.991852" T="4.999e-05"/>
      <pos A="0.00804839" C="0.00404919" G="0.985853" T="0.00204959"/>
      <pos A="0.995851" C="4.999e-05" G="0.00404919" T="4.999e-05"/>
      <pos A="0.985853" C="0.00204959" G="4.999e-05" T="0.0120476"/>
      <pos A="0.106029" C="0.0240452" G="0.867876" T="0.00204959"/>
      <pos A="0.0980304" C="0.188012" G="0.0320436" T="0.681914"/>
      <pos A="0.178014" C="0.130024" G="0.569936" T="0.122026"/>
      <pos A="0.287992" C="0.269996" G="0.383973" T="0.0580384"/>
    </motif>
    <motif db="0" id="GATA1_HUMAN.H11MO.0.A" length="19" nsites="500" evalue="1.0e+000"
        url="http://hocomoco.autosome.ru/motif/GATA1_HUMAN.H11MO.0.A">
      <pos A="0.192012" C="0.403969" G="0.206009" T="0.19801"/>
      <pos A="0.116027" C="0.144021" G="0.190012" T="0.54994"/>
      <pos A="0.0560388" C="0.0780344" G="0.639922" T="0.226005"/>
      <pos A="0.118026" C="0.206009" G="0.389972" T="0.285993"/>
      <pos A="0.194011" C="0.313987" G="0.281994" T="0.210008"/>
      <pos A="0.267996" C="0.246001" G="0.277994" T="0.208008"/>
      <pos A="0.224005" C="0.210008" G="0.367976" T="0.19801"/>
      <pos A="0.261998" C="0.168016" G="0.339982" T="0.230004"/>
      <pos A="0.214007" C="0.224005" G="0.313987" T="0.248"/>
      <pos A="0.331984" C="0.188012" G="0.323985" T="0.156019"/>
      <pos A="0.184013" C="0.387972" G="0.321986" T="0.106029"/>
      <pos A="0.719906" C="0.020046" G="0.00804839" T="0.252"/>
      <pos A="0.00604879" C="4.999e-05" G="0.993851" T="4.999e-05"/>
      <pos A="0.995851" C="4.999e-05" G="4.999e-05" T="0.00404919"/>
      <pos A="0.00204959" C="4.999e-05" G="0.0120476" T="0.985853"/>
      <pos A="0.945861" C="0.00404919" G="0.0140472" T="0.0360428"/>
      <pos A="0.857878" C="0.0160468" G="0.090032" T="0.0360428"/>
      <pos A="0.214007" C="0.154019" G="0.553939" T="0.0780344"/>
      <pos A="0.35198" C="0.188012" G="0.345981" T="0.114027"/>
    </motif>
    <motif db="0" id="GATA2_HUMAN.H11MO.0.A" length="19" nsites="500" evalue="1.0e+000"
        url="http://hocomoco.autosome.ru/motif/GATA2_HUMAN.H11MO.0.A">
      <pos A="0.132024" C="0.45196" G="0.226005" T="0.190012"/>
      <pos A="0.124025" C="0.104029" G="0.158018" T="0.613927"/>
      <pos A="0.080034" C="0.05004" G="0.65192" T="0.218006"/>
      <pos A="0.132024" C="0.222006" G="0.413967" T="0.232004"/>
      <pos A="0.271996" C="0.156019" G="0.289992" T="0.281994"/>
      <pos A="0.303989" C="0.158018" G="0.305989" T="0.232004"/>
      <pos A="0.248" C="0.19801" G="0.367976" T="0.186013"/>
      <pos A="0.269996" C="0.196011" G="0.275995" T="0.257998"/>
      <pos A="0.222006" C="0.224005" G="0.267996" T="0.285993"/>
      <pos A="0.325985" C="0.114027" G="0.343981" T="0.216007"/>
      <pos A="0.192012" C="0.337982" G="0.371976" T="0.0980304"/>
      <pos A="0.773895" C="0.00404919" G="0.00804839" T="0.214007"/>
      <pos A="4.999e-05" C="4.999e-05" G="0.995851" T="0.00404919"/>
      <pos A="0.985853" C="4.999e-05" G="0.00804839" T="0.00604879"/>
      <pos A="0.00604879" C="0.00204959" G="0.0160468" T="0.975855"/>
      <pos A="0.965857" C="0.00604879" G="4.999e-05" T="0.0280444"/>
      <pos A="0.843881" C="0.010048" G="0.114027" T="0.0320436"/>
      <pos A="0.140022" C="0.168016" G="0.627924" T="0.0640372"/>
      <pos A="0.343981" C="0.192012" G="0.389972" T="0.0740352"/>
    </motif>
    <motif db="0" id="GLI1_HUMAN.H11MO.0.D" length="12" nsites="500" evalue="1.0e+000"
        url="http://hocomoco.autosome.ru/motif/GLI1_HUMAN.H11MO.0.D">
      <pos A="0.112028" C="0.391972" G="0.184013" T="0.311988"/>
      <pos A="0.0340432" C="0.471956" G="0.39997" T="0.0940312"/>
      <pos A="0.070036" C="0.0760348" G="0.0120476" T="0.841882"/>
      <pos A="0.020046" C="0.0280444" G="0.905869" T="0.0460408"/>
      <pos A="0.010048" C="0.0120476" G="0.763897" T="0.214007"/>
      <pos A="0.0120476" C="0.040042" G="0.94786" T="4.999e-05"/>
      <pos A="0.0660368" C="0.0220456" G="0.020046" T="0.891872"/>
      <pos A="0.0120476" C="0.00804839" G="0.973855" T="0.00604879"/>
      <pos A="0.0160468" C="0.00404919" G="0.937862" T="0.0420416"/>
      <pos A="0.0140472" C="0.238002" G="0.15202" T="0.595931"/>
      <pos A="0.0420416" C="0.879874" G="0.0420416" T="0.0360428"/>
      <pos A="0.116027" C="0.359978" G="0.060038" T="0.463957"/>
    </motif>
    <motif db="0" id="GLIS2_HUMAN.H11MO.0.D" length="14" nsites="1681" evalue="1.0e+000"
        url="http://hocomoco.autosome.ru/motif/GLIS2_HUMAN.H11MO.0.D">
      <pos A="0.0783862" C="0.745806" G="0.120026" T="0.0557819"/>
      <pos A="0.193043" C="0.118092" G="0.256692" T="0.432172"/>
      <pos A="0.204494" C="0.234831" G="0.0510231" T="0.509651"/>
      <pos A="0.0358545" C="0.628919" G="0.0346648" T="0.300562"/>
      <pos A="0.0404646" C="0.0107221" G="0.94404" T="0.00477366"/>
      <pos A="0.0247011" C="0.701044" G="0.00864018" T="0.265615"/>
      <pos A="0.0703557" C="0.00135328" G="0.894816" T="0.0334751"/>
      <pos A="0.00060972" C="1.48712e-05" G="0.973782" T="0.0255934"/>
      <pos A="0.00060972" C="1.48712e-05" G="0.997576" T="0.00179942"/>
      <pos A="0.00120457" C="0.00060972" G="0.995197" T="0.00298911"/>
      <pos A="0.00150199" C="0.000312296" G="0.997873" T="0.000312296"/>
      <pos A="0.00611207" C="0.00135328" G="0.987612" T="0.00492237"/>
      <pos A="0.00804533" C="0.124636" G="0.0532538" T="0.814065"/>
      <pos A="0.289557" C="0.520359" G="0.114672" T="0.0754119"/>
    </motif>
    <motif db="0" id="HAND1_HUMAN.H11MO.0.D" length="17" nsites="500" evalue="1.0e+000"
        url="http://hocomoco.autosome.ru/motif/HAND1_HUMAN.H11MO.0.D">
      <pos A="0.242002" C="0.114027" G="0.439962" T="0.204009"/>
      <pos A="0.154019" C="0.132024" G="0.495951" T="0.218006"/>
      <pos A="0.136023" C="0.265997" G="0.45196" T="0.146021"/>
      <pos A="0.0380424" C="0.40197" G="0.0520396" T="0.507948"/>
      <pos A="0.0240452" C="0.94786" G="0.00604879" T="0.0220456"/>
      <pos A="0.0160468" C="4.999e-05" G="4.999e-05" T="0.983853"/>
      <pos A="0.00204959" C="0.00204959" G="0.987852" T="0.00804839"/>
      <pos A="0.00204959" C="0.224005" G="0.613927" T="0.160018"/>
      <pos A="0.182014" C="0.303989" G="0.126025" T="0.387972"/>
      <pos A="0.192012" C="0.252" G="0.0940312" T="0.461958"/>
      <pos A="0.335983" C="0.10203" G="0.0280444" T="0.533943"/>
      <pos A="0.178014" C="0.222006" G="0.291992" T="0.307988"/>
      <pos A="0.05004" C="0.236003" G="0.0740352" T="0.639922"/>
      <pos A="0.170016" C="0.311988" G="0.39797" T="0.120026"/>
      <pos A="0.0240452" C="0.0260448" G="0.0340432" T="0.915867"/>
      <pos A="0.020046" C="0.867876" G="0.05004" T="0.0620376"/>
      <pos A="0.611928" C="0.108028" G="0.0360428" T="0.244001"/>
    </motif>
    <motif db="0" id="HAND1_HUMAN.H11MO.1.D" length="7" nsites="500" evalue="1.0e+000"
        url="http://hocomoco.autosome.ru/motif/HAND1_HUMAN.H11MO.1.D">
      <pos A="0.15202" C="0.0520396" G="0.511948" T="0.283993"/>
      <pos A="0.0660368" C="0.337982" G="0.531944" T="0.0640372"/>
      <pos A="0.0180464" C="0.529944" G="0.0220456" T="0.429964"/>
      <pos A="0.00204959" C="0.993851" G="0.00204959" T="0.00204959"/>
      <pos A="0.00204959" C="0.00204959" G="0.00204959" T="0.993851"/>
      <pos A="4.999e-05" C="4.999e-05" G="0.99785" T="0.00204959"/>
      <pos A="0.0140472" C="0.140022" G="0.739902" T="0.106029"/>
    </motif>
    <motif db="0" id="HEN1_HUMAN.H11MO.0.C" length="20" nsites="55" evalue="1.0e+000"
        url="http://hocomoco.autosome.ru/motif/HEN1_HUMAN.H11MO.0.C">
      <pos A="0.119988" C="0.230301" G="0.293337" T="0.356374"/>
      <pos A="0.110767" C="0.0950081" G="0.63618" T="0.158044"/>
      <pos A="0.0319719" C="0.0319719" G="0.778012" T="0.158044"/>
      <pos A="0.0950081" C="0.000453721" G="0.856807" T="0.0477309"/>
      <pos A="0.126526" C="0.126526" G="0.462831" T="0.284117"/>
      <pos A="0.494349" C="0.457467" G="0.0477309" T="0.000453721"/>
      <pos A="0.126526" C="0.142285" G="0.441708" T="0.289481"/>
      <pos A="0.0477309" C="0.919843" G="0.0319719" T="0.000453721"/>
      <pos A="0.967121" C="0.0162128" G="0.0162128" T="0.000453721"/>
      <pos A="0.000453721" C="0.0792491" G="0.872566" T="0.0477309"/>
      <pos A="0.000453721" C="0.998639" G="0.000453721" T="0.000453721"/>
      <pos A="0.06349" C="0.000453721" G="0.000453721" T="0.935603"/>
      <pos A="0.000453721" C="0.000453721" G="0.98288" T="0.0162128"/>
      <pos A="0.0162128" C="0.888325" G="0.06349" T="0.0319719"/>
      <pos A="0.0477309" C="0.0162128" G="0.825289" T="0.110767"/>
      <pos A="0.000453721" C="0.221081" G="0.284117" T="0.494349"/>
      <pos A="0.0162128" C="0.888325" G="0.06349" T="0.0319719"/>
      <pos A="0.0950081" C="0.699217" G="0.0792491" T="0.126526"/>
      <pos A="0.110767" C="0.425949" G="0.0950081" T="0.368276"/>
      <pos A="0.127867" C="0.395771" G="0.0648309" T="0.41153"/>
    </motif>
    <motif db="0" id="HES1_HUMAN.H11MO.0.D" length="13" nsites="28" evalue="1.0e+000"
        url="http://hocomoco.autosome.ru/motif/HES1_HUMAN.H11MO.0.D">
      <pos A="0.314353" C="0.355872" G="0.218861" T="0.110913"/>
      <pos A="0.420225" C="0.474199" G="0.0341044" T="0.0714709"/>
      <pos A="0.0548636" C="0.191874" G="0.698399" T="0.0548636"/>
      <pos A="0.266607" C="0.424377" G="0.237544" T="0.0714709"/>
      <pos A="0.00088968" C="0.997331" G="0.00088968" T="0.00088968"/>
      <pos A="0.976572" C="0.00088968" G="0.00088968" T="0.0216489"/>
      <pos A="0.146204" C="0.727461" G="0.125445" T="0.00088968"/>
      <pos A="0.00088968" C="0.104686" G="0.719158" T="0.175267"/>
      <pos A="0.478351" C="0.312278" G="0.117141" T="0.0922301"/>
      <pos A="0.0797746" C="0.00088968" G="0.881079" T="0.0382562"/>
      <pos A="0.34134" C="0.486655" G="0.171115" T="0.00088968"/>
      <pos A="0.183571" C="0.569692" G="0.104686" T="0.142052"/>
      <pos A="0.370403" C="0.416074" G="0.15866" T="0.0548636"/>
    </motif>
    <motif db="0" id="HES7_HUMAN.H11MO.0.D" length="12" nsites="320" evalue="1.0e+000"
        url="http://hocomoco.autosome.ru/motif/HES7_HUMAN.H11MO.0.D">
      <pos A="0.15706" C="0.147688" G="0.0695876" T="0.625664"/>
      <pos A="0.00554514" C="0.00242112" G="0.980241" T="0.0117932"/>
      <pos A="0.101609" C="0.0110122" G="0.885739" T="0.00164011"/>
      <pos A="0.000859107" C="0.991175" G="0.00398313" T="0.00398313"/>
      <pos A="0.994299" C="0.00398313" G="0.000859107" T="0.000859107"/>
      <pos A="0.00320212" C="0.996642" G="7.81006e-05" T="7.81006e-05"/>
      <pos A="7.81006e-05" C="0.00320212" G="0.996642" T="7.81006e-05"/>
      <pos A="7.81006e-05" C="7.81006e-05" G="7.81006e-05" T="0.999766"/>
      <pos A="0.00320212" C="0.00632615" G="0.990394" T="7.81006e-05"/>
      <pos A="0.00398313" C="0.969306" G="0.00398313" T="0.0227273"/>
      <pos A="0.00476414" C="0.988832" G="0.00164011" T="0.00476414"/>
      <pos A="0.21095" C="0.0984848" G="0.57646" T="0.114105"/>
    </motif>
    <motif db="0" id="HESX1_HUMAN.H11MO.0.D" length="16" nsites="8" evalue="1.0e+000"
        url="http://hocomoco.autosome.ru/motif/HESX1_HUMAN.H11MO.0.D">
      <pos A="0.436949" C="0.19709" G="0.182981" T="0.182981"/>
      <pos A="0.00308642" C="0.257055" G="0.35582" T="0.384039"/>
      <pos A="0.00308642" C="0.511023" G="0.482804" T="0.00308642"/>
      <pos A="0.130071" C="0.511023" G="0.00308642" T="0.35582"/>
      <pos A="0.00308642" C="0.00308642" G="0.990741" T="0.00308642"/>
      <pos A="0.14418" C="0.00308642" G="0.722663" T="0.130071"/>
      <pos A="0.130071" C="0.863757" G="0.00308642" T="0.00308642"/>
      <pos A="0.482804" C="0.130071" G="0.00308642" T="0.384039"/>
      <pos A="0.398148" C="0.595679" G="0.00308642" T="0.00308642"/>
      <pos A="0.271164" C="0.130071" G="0.468695" T="0.130071"/>
      <pos A="0.00308642" C="0.115961" G="0.00308642" T="0.877866"/>
      <pos A="0.384039" C="0.00308642" G="0.468695" T="0.14418"/>
      <pos A="0.369929" C="0.115961" G="0.511023" T="0.00308642"/>
      <pos A="0.271164" C="0.468695" G="0.130071" T="0.130071"/>
      <pos A="0.369929" C="0.384039" G="0.115961" T="0.130071"/>
      <pos A="0.0348325" C="0.161817" G="0.147707" T="0.655644"/>
    </motif>
    <motif db="0" id="HEY2_HUMAN.H11MO.0.D" length="17" nsites="8" evalue="1.0e+000"
        url="http://hocomoco.autosome.ru/motif/HEY2_HUMAN.H11MO.0.D">
      <pos A="0.00308642" C="0.00308642" G="0.871025" T="0.122802"/>
      <pos A="0.00308642" C="0.242518" G="0.496914" T="0.257482"/>
      <pos A="0.00308642" C="0.257482" G="0.377198" T="0.362233"/>
      <pos A="0.00308642" C="0.257482" G="0.616629" T="0.122802"/>
      <pos A="0.137767" C="0.00308642" G="0.856061" T="0.00308642"/>
      <pos A="0.00308642" C="0.856061" G="0.00308642" T="0.137767"/>
      <pos A="0.496914" C="0.00308642" G="0.122802" T="0.377198"/>
      <pos A="0.00308642" C="0.871025" G="0.122802" T="0.00308642"/>
      <pos A="0.00308642" C="0.122802" G="0.871025" T="0.00308642"/>
      <pos A="0.00308642" C="0.122802" G="0.00308642" T="0.871025"/>
      <pos A="0.00308642" C="0.00308642" G="0.990741" T="0.00308642"/>
      <pos A="0.122802" C="0.242518" G="0.631594" T="0.00308642"/>
      <pos A="0.122802" C="0.736345" G="0.137767" T="0.00308642"/>
      <pos A="0.362233" C="0.257482" G="0.122802" T="0.257482"/>
      <pos A="0.00308642" C="0.257482" G="0.122802" T="0.616629"/>
      <pos A="0.00308642" C="0.257482" G="0.362233" T="0.377198"/>
      <pos A="0.365975" C="0.261223" G="0.246259" T="0.126543"/>
    </motif>
    <motif db="0" id="HIC2_HUMAN.H11MO.0.D" length="11" nsites="134" evalue="1.0e+000"
        url="http://hocomoco.autosome.ru/motif/HIC2_HUMAN.H11MO.0.D">
      <pos A="0.343214" C="0.343214" G="0.097129" T="0.216443"/>
      <pos A="0.205257" C="0.473714" G="0.0934004" T="0.227629"/>
      <pos A="0.503542" C="0.0113721" G="0.481171" T="0.00391499"/>
      <pos A="0.000186428" C="0.000186428" G="0.000186428" T="0.999441"/>
      <pos A="0.000186428" C="0.000186428" G="0.999441" T="0.000186428"/>
      <pos A="0.000186428" C="0.999441" G="0.000186428" T="0.000186428"/>
      <pos A="0.000186428" C="0.999441" G="0.000186428" T="0.000186428"/>
      <pos A="0.783184" C="0.216443" G="0.000186428" T="0.000186428"/>
      <pos A="0.050522" C="0.110179" G="0.83352" T="0.00577927"/>
      <pos A="0.194072" C="0.305928" G="0.335757" T="0.164243"/>
      <pos A="0.246271" C="0.283557" G="0.2239" T="0.246271"/>
    </motif>
    <motif db="0" id="HME2_HUMAN.H11MO.0.D" length="11" nsites="9518" evalue="1.0e+000"
        url="http://hocomoco.autosome.ru/motif/HME2_HUMAN.H11MO.0.D">
      <pos A="0.244325" C="0.209856" G="0.327616" T="0.218203"/>
      <pos A="0.222948" C="0.212323" G="0.360715" T="0.204014"/>
      <pos A="0.149905" C="0.152816" G="0.187179" T="0.5101"/>
      <pos A="0.52314" C="0.0291164" G="0.304896" T="0.142848"/>
      <pos A="0.626911" C="0.056187" G="0.316789" T="0.000113385"/>
      <pos A="0.000129208" C="0.000129208" G="0.0238613" T="0.97588"/>
      <pos A="0.000113385" C="0.000113385" G="0.306856" T="0.692917"/>
      <pos A="0.590944" C="0.0533394" G="0.214088" T="0.141628"/>
      <pos A="0.261311" C="0.141312" G="0.469406" T="0.127972"/>
      <pos A="0.161324" C="0.286372" G="0.320998" T="0.231306"/>
      <pos A="0.177369" C="0.218461" G="0.383176" T="0.220994"/>
    </motif>
    <motif db="0" id="HNF1A_HUMAN.H11MO.0.C" length="15" nsites="500" evalue="1.0e+000"
        url="http://hocomoco.autosome.ru/motif/HNF1A_HUMAN.H11MO.0.C">
      <pos A="0.319986" C="0.0460408" G="0.39997" T="0.234003"/>
      <pos A="0.146021" C="0.0340432" G="0.719906" T="0.10003"/>
      <pos A="0.0460408" C="0.0660368" G="0.114027" T="0.773895"/>
      <pos A="0.128024" C="0.10203" G="0.090032" T="0.679914"/>
      <pos A="0.913867" C="0.00404919" G="0.0480404" T="0.0340432"/>
      <pos A="0.791892" C="0.138022" G="0.0180464" T="0.0520396"/>
      <pos A="0.210008" C="0.010048" G="0.0280444" T="0.7519"/>
      <pos A="4.999e-05" C="4.999e-05" G="0.585933" T="0.413967"/>
      <pos A="0.725905" C="0.010048" G="0.0480404" T="0.216007"/>
      <pos A="0.080034" C="0.0240452" G="0.0640372" T="0.831884"/>
      <pos A="0.0240452" C="0.0660368" G="0.0120476" T="0.89787"/>
      <pos A="0.723905" C="0.040042" G="0.0720356" T="0.164017"/>
      <pos A="0.773895" C="0.080034" G="0.0820336" T="0.0640372"/>
      <pos A="0.108028" C="0.721906" G="0.0360428" T="0.134023"/>
      <pos A="0.216007" C="0.339982" G="0.0320436" T="0.411968"/>
    </motif>
    <motif db="0" id="HNF1B_HUMAN.H11MO.1.A" length="11" nsites="500" evalue="1.0e+000"
        url="http://hocomoco.autosome.ru/motif/HNF1B_HUMAN.H11MO.1.A">
      <pos A="0.389972" C="0.0120476" G="0.373975" T="0.224005"/>
      <pos A="0.0520396" C="0.00404919" G="0.929864" T="0.0140472"/>
      <pos A="4.999e-05" C="0.0420416" G="0.00804839" T="0.94986"/>
      <pos A="0.0720356" C="0.030044" G="0.0120476" T="0.885873"/>
      <pos A="0.985853" C="4.999e-05" G="0.0120476" T="0.00204959"/>
      <pos A="0.933863" C="0.0460408" G="0.00404919" T="0.0160468"/>
      <pos A="0.080034" C="0.030044" G="0.00804839" T="0.881874"/>
      <pos A="0.255999" C="0.257998" G="0.34798" T="0.138022"/>
      <pos A="0.813887" C="0.00204959" G="0.0340432" T="0.15002"/>
      <pos A="0.0380424" C="0.0240452" G="0.114027" T="0.823885"/>
      <pos A="0.0160468" C="0.0480404" G="0.00404919" T="0.931864"/>
    </motif>
    <motif db="0" id="HTF4_HUMAN.H11MO.0.A" length="10" nsites="500" evalue="1.0e+000"
        url="http://hocomoco.autosome.ru/motif/HTF4_HUMAN.H11MO.0.A">
      <pos A="0.295991" C="0.120026" G="0.261998" T="0.321986"/>
      <pos A="0.142022" C="0.339982" G="0.493951" T="0.0240452"/>
      <pos A="0.0220456" C="0.94786" G="0.0220456" T="0.00804839"/>
      <pos A="0.843881" C="0.0140472" G="0.00604879" T="0.136023"/>
      <pos A="0.0140472" C="0.120026" G="0.837882" T="0.0280444"/>
      <pos A="0.0560388" C="0.609928" G="0.317986" T="0.0160468"/>
      <pos A="0.0180464" C="4.999e-05" G="0.010048" T="0.971856"/>
      <pos A="0.00404919" C="0.00804839" G="0.939862" T="0.0480404"/>
      <pos A="0.0980304" C="0.0320436" G="0.317986" T="0.55194"/>
      <pos A="0.0180464" C="0.160018" G="0.673915" T="0.14802"/>
    </motif>
    <motif db="0" id="HXA7_HUMAN.H11MO.0.D" length="15" nsites="19" evalue="1.0e+000"
        url="http://hocomoco.autosome.ru/motif/HXA7_HUMAN.H11MO.0.D">
      <pos A="0.356791" C="0.245611" G="0.304127" T="0.0934709"/>
      <pos A="0.522097" C="0.264629" G="0.0539729" T="0.159301"/>
      <pos A="0.211965" C="0.0539729" G="0.0013089" T="0.732753"/>
      <pos A="0.153449" C="0.685941" G="0.0539729" T="0.106637"/>
      <pos A="0.416769" C="0.159301" G="0.264629" T="0.159301"/>
      <pos A="0.732753" C="0.159301" G="0.0013089" T="0.106637"/>
      <pos A="0.159301" C="0.153449" G="0.159301" T="0.527949"/>
      <pos A="0.522097" C="0.317293" G="0.0013089" T="0.159301"/>
      <pos A="0.0013089" C="0.0539729" G="0.838081" T="0.106637"/>
      <pos A="0.791269" C="0.100785" G="0.106637" T="0.0013089"/>
      <pos A="0.0013089" C="0.106637" G="0.211965" T="0.680089"/>
      <pos A="0.0539729" C="0.0013089" G="0.0539729" T="0.890745"/>
      <pos A="0.211965" C="0.153449" G="0.633277" T="0.0013089"/>
      <pos A="0.211965" C="0.153449" G="0.527949" T="0.106637"/>
      <pos A="0.383123" C="0.277795" G="0.172467" T="0.166615"/>
    </motif>
    <motif db="0" id="HXC10_HUMAN.H11MO.0.D" length="19" nsites="8980" evalue="1.0e+000"
        url="http://hocomoco.autosome.ru/motif/HXC10_HUMAN.H11MO.0.D">
      <pos A="0.234693" C="0.162725" G="0.18171" T="0.420872"/>
      <pos A="0.310597" C="0.114299" G="0.119065" T="0.456039"/>
      <pos A="0.42012" C="0.0660397" G="0.0691729" T="0.444668"/>
      <pos A="0.39671" C="0.0458541" G="0.0488348" T="0.508602"/>
      <pos A="0.42914" C="0.0408564" G="0.0917172" T="0.438286"/>
      <pos A="0.471936" C="0.0571737" G="0.16006" T="0.310831"/>
      <pos A="0.410822" C="0.163883" G="0.195754" T="0.229541"/>
      <pos A="0.295694" C="0.187922" G="0.216997" T="0.299386"/>
      <pos A="0.253352" C="0.193965" G="0.216088" T="0.336594"/>
      <pos A="0.247208" C="0.139666" G="0.201695" T="0.41143"/>
      <pos A="0.0931916" C="0.102039" G="0.124499" T="0.68027"/>
      <pos A="0.0225628" C="0.0133644" G="0.0946819" T="0.869391"/>
      <pos A="0.000594755" C="0.0131897" G="0.00844149" T="0.977774"/>
      <pos A="0.370085" C="0.0164393" G="0.0142794" T="0.599196"/>
      <pos A="0.987531" C="0.00460824" G="0.00778436" T="7.62601e-05"/>
      <pos A="0.0400997" C="0.17204" G="0.0546661" T="0.733195"/>
      <pos A="0.115705" C="0.0918097" G="0.393457" T="0.399029"/>
      <pos A="0.471773" C="0.0897992" G="0.317194" T="0.121235"/>
      <pos A="0.167595" C="0.426743" G="0.202757" T="0.202905"/>
    </motif>
    <motif db="0" id="HXC6_HUMAN.H11MO.0.D" length="15" nsites="7" evalue="1.0e+000"
        url="http://hocomoco.autosome.ru/motif/HXC6_HUMAN.H11MO.0.D">
      <pos A="0.65669" C="0.024061" G="0.1473" T="0.171948"/>
      <pos A="0.00352113" C="0.00352113" G="0.00352113" T="0.989437"/>
      <pos A="0.00352113" C="0.00352113" G="0.989437" T="0.00352113"/>
      <pos A="0.989437" C="0.00352113" G="0.00352113" T="0.00352113"/>
      <pos A="0.00352113" C="0.00352113" G="0.00352113" T="0.989437"/>
      <pos A="0.00352113" C="0.00352113" G="0.00352113" T="0.989437"/>
      <pos A="0.00352113" C="0.00352113" G="0.151408" T="0.841549"/>
      <pos A="0.989437" C="0.00352113" G="0.00352113" T="0.00352113"/>
      <pos A="0.00352113" C="0.00352113" G="0.00352113" T="0.989437"/>
      <pos A="0.00352113" C="0.00352113" G="0.151408" T="0.841549"/>
      <pos A="0.71831" C="0.0856808" G="0.0446009" T="0.151408"/>
      <pos A="0.00352113" C="0.75939" G="0.151408" T="0.0856808"/>
      <pos A="0.151408" C="0.00352113" G="0.00352113" T="0.841549"/>
      <pos A="0.00352113" C="0.00352113" G="0.00352113" T="0.989437"/>
      <pos A="0.024061" C="0.024061" G="0.171948" T="0.77993"/>
    </motif>
    <motif db="0" id="ID4_HUMAN.H11MO.0.D" length="11" nsites="210" evalue="1.0e+000"
        url="http://hocomoco.autosome.ru/motif/ID4_HUMAN.H11MO.0.D">
      <pos A="0.223822" C="0.161947" G="0.371371" T="0.242861"/>
      <pos A="0.320205" C="0.210733" G="0.305926" T="0.163137"/>
      <pos A="0.0703237" C="0.812827" G="0.0465255" T="0.0703237"/>
      <pos A="0.898501" C="0.00844836" G="0.0465255" T="0.0465255"/>
      <pos A="0.0429557" C="0.0619943" G="0.871133" T="0.0239172"/>
      <pos A="0.0286768" C="0.0810328" G="0.890171" T="0.000118991"/>
      <pos A="0.026297" C="0.0167777" G="0.0691337" T="0.887792"/>
      <pos A="0.0322465" C="0.0179676" G="0.90802" T="0.0417658"/>
      <pos A="0.145288" C="0.368991" G="0.0834127" T="0.402308"/>
      <pos A="0.282128" C="0.267849" G="0.24881" T="0.201214"/>
      <pos A="0.373751" C="0.221442" G="0.259519" T="0.145288"/>
    </motif>
    <motif db="0" id="INSM1_HUMAN.H11MO.0.C" length="12" nsites="24" evalue="1.0e+000"
        url="http://hocomoco.autosome.ru/motif/INSM1_HUMAN.H11MO.0.C">
      <pos A="0.0650995" C="0.00103734" G="0.228142" T="0.705721"/>
      <pos A="0.00103734" C="0.00103734" G="0.741213" T="0.256712"/>
      <pos A="0.00103734" C="0.157158" G="0.122239" T="0.719565"/>
      <pos A="0.349918" C="0.619438" G="0.00103734" T="0.0296073"/>
      <pos A="0.968318" C="0.00103734" G="0.00103734" T="0.0296073"/>
[truncated: 335,425 more chars]
