# Supplementary material for: DeepEPI: CNN-transformer-based model for extracting TF interactions through predicting enhancer-promoter interactions
Source: Bioinform Adv. 2025 Sep 17;5(1):vbaf221. doi: 10.1093/bioadv/vbaf221 (PMC12478696; doi:10.1093/bioadv/vbaf221)
Supplement: vbaf221_Supplementary_Data [file vbaf221_supplementary_data.zip › Supplementary_file5/K562/result_promoter33-k562/tomtom.tsv]

Query_ID	Target_ID	Optimal_offset	p-value	E-value	q-value	Overlap	Query_consensus	Target_consensus	Orientation
M1	LYL1_HUMAN.H11MO.0.A	0	0.000293065	0.225367	0.276163	14	CCTTCTGCTGCCCCCAGCCCCTGGGGGGCGTGCCCCCTGG	CCAGCTGTTTCCTG	+
M1	RARG_HUMAN.H11MO.2.D	4	0.000541001	0.41603	0.276163	16	CCTTCTGCTGCCCCCAGCCCCTGGGGGGCGTGCCCCCTGG	GTGACCTCTGGGTGACCCCC	-
M1	IRX2_HUMAN.H11MO.0.D	-10	0.00123799	0.952018	0.276163	19	CCTTCTGCTGCCCCCAGCCCCTGGGGGGCGTGCCCCCTGG	CCAACATGCCCACCCATGT	-
M1	THAP1_HUMAN.H11MO.0.C	-16	0.00168603	1.29656	0.276163	22	CCTTCTGCTGCCCCCAGCCCCTGGGGGGCGTGCCCCCTGG	GCCCGCAGCCAAGATGGCGGCG	-
M1	TLX1_HUMAN.H11MO.0.D	-1	0.00174097	1.33881	0.276163	17	CCTTCTGCTGCCCCCAGCCCCTGGGGGGCGTGCCCCCTGG	CTGGCAAGTTGCCAAGG	+
M1	ZN563_HUMAN.H11MO.0.C	-17	0.00187043	1.43836	0.276163	21	CCTTCTGCTGCCCCCAGCCCCTGGGGGGCGTGCCCCCTGG	GCAGCTGCCAGTGAGGATCCC	-
M1	KLF6_HUMAN.H11MO.0.A	0	0.00194005	1.4919	0.276163	19	CCTTCTGCTGCCCCCAGCCCCTGGGGGGCGTGCCCCCTGG	CCCCCGGCCCCGCCCTTCC	-
M1	SP3_HUMAN.H11MO.0.B	-18	0.00205939	1.58367	0.276163	20	CCTTCTGCTGCCCCCAGCCCCTGGGGGGCGTGCCCCCTGG	CCCCGGCCCCGCCCCCCCCC	-
M1	PATZ1_HUMAN.H11MO.0.C	0	0.00206575	1.58856	0.276163	22	CCTTCTGCTGCCCCCAGCCCCTGGGGGGCGTGCCCCCTGG	CCTCCCCCCCCGCCCCCTCCCC	-
M1	SP2_HUMAN.H11MO.0.A	-16	0.00206575	1.58856	0.276163	22	CCTTCTGCTGCCCCCAGCCCCTGGGGGGCGTGCCCCCTGG	CCCCCGGCCCCGCCCCCCCCCC	-
M1	RXRA_HUMAN.H11MO.0.A	-2	0.00237337	1.82513	0.276163	20	CCTTCTGCTGCCCCCAGCCCCTGGGGGGCGTGCCCCCTGG	CTCTGACCTCTGCCTCCCCC	-
M1	NR1D1_HUMAN.H11MO.0.B	-3	0.00241708	1.85874	0.276163	19	CCTTCTGCTGCCCCCAGCCCCTGGGGGGCGTGCCCCCTGG	CCTTCTGACCCACTTCCCT	-
M1	RARA_HUMAN.H11MO.0.A	6	0.00254665	1.95837	0.276163	14	CCTTCTGCTGCCCCCAGCCCCTGGGGGGCGTGCCCCCTGG	CCTTGACCTCTTGATCCCCC	-
M1	ZN341_HUMAN.H11MO.0.C	7	0.00288167	2.21601	0.29166	15	CCTTCTGCTGCCCCCAGCCCCTGGGGGGCGTGCCCCCTGG	GCTCTTCCCTCCCCCCCCCCCC	-
M1	BRAC_HUMAN.H11MO.0.A	-16	0.00314006	2.41471	0.297949	20	CCTTCTGCTGCCCCCAGCCCCTGGGGGGCGTGCCCCCTGG	TTAGCAGGGAGGTGTGAAAT	+
M1	GATA1_HUMAN.H11MO.0.A	-29	0.00346258	2.66273	0.299395	11	CCTTCTGCTGCCCCCAGCCCCTGGGGGGCGTGCCCCCTGG	CTGGCGGGGACAGATAAGA	+
M1	SPIC_HUMAN.H11MO.0.D	-1	0.00354971	2.72973	0.299395	13	CCTTCTGCTGCCCCCAGCCCCTGGGGGGCGTGCCCCCTGG	CCTCCCCTTCCTC	-
M1	GATA2_HUMAN.H11MO.0.A	-29	0.00427829	3.29001	0.333517	11	CCTTCTGCTGCCCCCAGCCCCTGGGGGGCGTGCCCCCTGG	CTGGGGGGTGGAGATAAGG	+
M1	ZFX_HUMAN.H11MO.1.A	-22	0.00439364	3.37871	0.333517	17	CCTTCTGCTGCCCCCAGCCCCTGGGGGGCGTGCCCCCTGG	GGGGGCGGAGGCCGGGG	+
M1	PURA_HUMAN.H11MO.0.D	-2	0.00548751	4.21989	0.357585	17	CCTTCTGCTGCCCCCAGCCCCTGGGGGGCGTGCCCCCTGG	CCCTGCCCCCCCCTTCC	-
M1	ZBT17_HUMAN.H11MO.0.A	-1	0.00564535	4.34128	0.357585	19	CCTTCTGCTGCCCCCAGCCCCTGGGGGGCGTGCCCCCTGG	CTTCCCCTCCCCCACCCTC	-
M1	MAFA_HUMAN.H11MO.0.D	8	0.00585047	4.49901	0.357585	13	CCTTCTGCTGCCCCCAGCCCCTGGGGGGCGTGCCCCCTGG	GTGCTGACCCCGCAGCCTTCG	+
M1	ZN589_HUMAN.H11MO.0.D	-9	0.00635944	4.89041	0.357585	16	CCTTCTGCTGCCCCCAGCCCCTGGGGGGCGTGCCCCCTGG	CGGCAGTAACCGTGGG	-
M1	HME2_HUMAN.H11MO.0.D	-10	0.00661385	5.08605	0.358608	11	CCTTCTGCTGCCCCCAGCCCCTGGGGGGCGTGCCCCCTGG	CCCTAATTACC	-
M1	TAL1_HUMAN.H11MO.0.A	-29	0.00692567	5.32584	0.362567	11	CCTTCTGCTGCCCCCAGCCCCTGGGGGGCGTGCCCCCTGG	CTGGGGGGGGCAGATAAGG	+
M1	SP4_HUMAN.H11MO.0.A	-2	0.00803585	6.17957	0.406663	20	CCTTCTGCTGCCCCCAGCCCCTGGGGGGCGTGCCCCCTGG	CCCGGCCCCGCCCCCTTCCC	-
M1	MNX1_HUMAN.H11MO.0.D	-7	0.00847063	6.51391	0.414837	19	CCTTCTGCTGCCCCCAGCCCCTGGGGGGCGTGCCCCCTGG	CTATTTTAATAACCCTTAA	+
M1	VEZF1_HUMAN.H11MO.0.C	1	0.00958364	7.36982	0.420067	21	CCTTCTGCTGCCCCCAGCCCCTGGGGGGCGTGCCCCCTGG	CCCCTCCCCCTCCCCCCTCCCC	-
M1	PAX8_HUMAN.H11MO.0.D	-25	0.00968417	7.44713	0.420067	14	CCTTCTGCTGCCCCCAGCCCCTGGGGGGCGTGCCCCCTGG	GTCACTGAAGCGGG	+
M1	PTF1A_HUMAN.H11MO.0.B	7	0.0108312	8.32917	0.454385	11	CCTTCTGCTGCCCCCAGCCCCTGGGGGGCGTGCCCCCTGG	CCAGCTGCCCCCTTTCCC	+
M1	MAZ_HUMAN.H11MO.0.A	0	0.0114817	8.8294	0.458717	22	CCTTCTGCTGCCCCCAGCCCCTGGGGGGCGTGCCCCCTGG	CCCCCCCCCCCCCCCCTCCCCC	-
M1	PROX1_HUMAN.H11MO.0.D	-11	0.0120268	9.24864	0.468178	17	CCTTCTGCTGCCCCCAGCCCCTGGGGGGCGTGCCCCCTGG	CCCAACCCGCCTTACCC	-
M1	KLF3_HUMAN.H11MO.0.B	-2	0.012557	9.65635	0.476596	19	CCTTCTGCTGCCCCCAGCCCCTGGGGGGCGTGCCCCCTGG	CCCGGCCCCGCCCCTCCCC	-
M2	SP3_HUMAN.H11MO.0.B	-12	0.000449783	0.345883	0.268231	20	GCCAGGTGCCACCGCGCCGGGCGGGCCCGGAGGCGGCCAG	GGGGGGGGGCGGGGCCGGGG	+
M2	IRX2_HUMAN.H11MO.0.D	-14	0.00054715	0.420758	0.268231	19	GCCAGGTGCCACCGCGCCGGGCGGGCCCGGAGGCGGCCAG	ACATGGGTGGGCATGTTGG	+
M2	SP2_HUMAN.H11MO.0.A	-11	0.000829888	0.638184	0.268231	22	GCCAGGTGCCACCGCGCCGGGCGGGCCCGGAGGCGGCCAG	GGGGGGGGGGCGGGGCCGGGGG	+
M2	GATA1_HUMAN.H11MO.0.A	7	0.000878506	0.675571	0.268231	12	GCCAGGTGCCACCGCGCCGGGCGGGCCCGGAGGCGGCCAG	TCTTATCTGTCCCCGCCAG	-
M2	ZFX_HUMAN.H11MO.1.A	-14	0.001098	0.844361	0.279373	17	GCCAGGTGCCACCGCGCCGGGCGGGCCCGGAGGCGGCCAG	CCCCGGCCTCCGCCCCC	-
M2	ZN563_HUMAN.H11MO.0.C	-8	0.00129303	0.994342	0.281998	21	GCCAGGTGCCACCGCGCCGGGCGGGCCCGGAGGCGGCCAG	GCAGCTGCCAGTGAGGATCCC	-
M2	KLF6_HUMAN.H11MO.0.A	-14	0.00251926	1.93731	0.310755	19	GCCAGGTGCCACCGCGCCGGGCGGGCCCGGAGGCGGCCAG	GGAAGGGCGGGGCCGGGGG	+
M2	GATA2_HUMAN.H11MO.0.A	7	0.00270888	2.08313	0.310755	12	GCCAGGTGCCACCGCGCCGGGCGGGCCCGGAGGCGGCCAG	CCTTATCTCCACCCCCCAG	-
M2	RXRA_HUMAN.H11MO.0.A	-14	0.00307311	2.36322	0.310755	20	GCCAGGTGCCACCGCGCCGGGCGGGCCCGGAGGCGGCCAG	CTCTGACCTCTGCCTCCCCC	-
M2	PATZ1_HUMAN.H11MO.0.C	-11	0.00325689	2.50455	0.310755	22	GCCAGGTGCCACCGCGCCGGGCGGGCCCGGAGGCGGCCAG	CCTCCCCCCCCGCCCCCTCCCC	-
M2	SP4_HUMAN.H11MO.0.A	-11	0.00378105	2.90763	0.339546	20	GCCAGGTGCCACCGCGCCGGGCGGGCCCGGAGGCGGCCAG	GGGAAGGGGGCGGGGCCGGG	+
M2	NR1D1_HUMAN.H11MO.0.B	-17	0.0047805	3.67621	0.384109	19	GCCAGGTGCCACCGCGCCGGGCGGGCCCGGAGGCGGCCAG	CCTTCTGACCCACTTCCCT	-
M2	KLF3_HUMAN.H11MO.0.B	-12	0.00588176	4.52308	0.448965	19	GCCAGGTGCCACCGCGCCGGGCGGGCCCGGAGGCGGCCAG	GGGGAGGGGCGGGGCCGGG	+
M4	ZN563_HUMAN.H11MO.0.C	-15	0.00137658	1.05859	0.478096	21	GGGCCGCCGCGGCCCGGGGCAGCCCTCCAGGCCCCCCAGC	GCAGCTGCCAGTGAGGATCCC	-
M4	ZFX_HUMAN.H11MO.1.A	-12	0.00167861	1.29085	0.478096	17	GGGCCGCCGCGGCCCGGGGCAGCCCTCCAGGCCCCCCAGC	GGGGGCGGAGGCCGGGG	+
M4	IRX2_HUMAN.H11MO.0.D	-18	0.00241848	1.85981	0.478096	19	GGGCCGCCGCGGCCCGGGGCAGCCCTCCAGGCCCCCCAGC	CCAACATGCCCACCCATGT	-
M4	THAP1_HUMAN.H11MO.0.C	-11	0.0024815	1.90827	0.478096	22	GGGCCGCCGCGGCCCGGGGCAGCCCTCCAGGCCCCCCAGC	GCCCGCAGCCAAGATGGCGGCG	-
M4	PATZ1_HUMAN.H11MO.0.C	-3	0.00264911	2.03717	0.478096	22	GGGCCGCCGCGGCCCGGGGCAGCCCTCCAGGCCCCCCAGC	CCTCCCCCCCCGCCCCCTCCCC	-
M4	TLX1_HUMAN.H11MO.0.D	-13	0.00267169	2.05453	0.478096	17	GGGCCGCCGCGGCCCGGGGCAGCCCTCCAGGCCCCCCAGC	CCTTGGCAACTTGCCAG	-
M4	GATA1_HUMAN.H11MO.0.A	7	0.00278935	2.14501	0.478096	12	GGGCCGCCGCGGCCCGGGGCAGCCCTCCAGGCCCCCCAGC	TCTTATCTGTCCCCGCCAG	-
M4	RXRA_HUMAN.H11MO.0.A	-11	0.00318554	2.44968	0.478096	20	GGGCCGCCGCGGCCCGGGGCAGCCCTCCAGGCCCCCCAGC	GGGGGAGGCAGAGGTCAGAG	+
M4	SP2_HUMAN.H11MO.0.A	-6	0.00343132	2.63869	0.478096	22	GGGCCGCCGCGGCCCGGGGCAGCCCTCCAGGCCCCCCAGC	CCCCCGGCCCCGCCCCCCCCCC	-
M4	SP3_HUMAN.H11MO.0.B	0	0.00390355	3.00183	0.492174	20	GGGCCGCCGCGGCCCGGGGCAGCCCTCCAGGCCCCCCAGC	CCCCGGCCCCGCCCCCCCCC	-
M5	RXRA_HUMAN.H11MO.0.A	-4	0.000637506	0.490242	0.475454	20	ACGCCAGGGCCCCCGGCGGCGCGCCGCCTCGGACCGGCGG	CTCTGACCTCTGCCTCCCCC	-
M5	IRX2_HUMAN.H11MO.0.D	-10	0.00131722	1.01294	0.475454	19	ACGCCAGGGCCCCCGGCGGCGCGCCGCCTCGGACCGGCGG	ACATGGGTGGGCATGTTGG	+
M5	TLX1_HUMAN.H11MO.0.D	-10	0.00164255	1.26312	0.475454	17	ACGCCAGGGCCCCCGGCGGCGCGCCGCCTCGGACCGGCGG	CCTTGGCAACTTGCCAG	-
M5	ZFX_HUMAN.H11MO.1.A	-3	0.0019238	1.47941	0.475454	17	ACGCCAGGGCCCCCGGCGGCGCGCCGCCTCGGACCGGCGG	CCCCGGCCTCCGCCCCC	-
M5	ZN589_HUMAN.H11MO.0.D	-1	0.00229357	1.76375	0.475454	16	ACGCCAGGGCCCCCGGCGGCGCGCCGCCTCGGACCGGCGG	CGGCAGTAACCGTGGG	-
M5	ZN563_HUMAN.H11MO.0.C	-16	0.00286784	2.20537	0.475454	21	ACGCCAGGGCCCCCGGCGGCGCGCCGCCTCGGACCGGCGG	GGGATCCTCACTGGCAGCTGC	+
M5	GATA1_HUMAN.H11MO.0.A	-29	0.00316421	2.43327	0.475454	11	ACGCCAGGGCCCCCGGCGGCGCGCCGCCTCGGACCGGCGG	CTGGCGGGGACAGATAAGA	+
M5	THAP1_HUMAN.H11MO.0.C	-10	0.00384246	2.95485	0.475454	22	ACGCCAGGGCCCCCGGCGGCGCGCCGCCTCGGACCGGCGG	CGCCGCCATCTTGGCTGCGGGC	+
M5	SP2_HUMAN.H11MO.0.A	-3	0.00465199	3.57738	0.475454	22	ACGCCAGGGCCCCCGGCGGCGCGCCGCCTCGGACCGGCGG	CCCCCGGCCCCGCCCCCCCCCC	-
M5	PROX1_HUMAN.H11MO.0.D	-15	0.00479793	3.68961	0.475454	17	ACGCCAGGGCCCCCGGCGGCGCGCCGCCTCGGACCGGCGG	GGGTAAGGCGGGTTGGG	+
M5	SP3_HUMAN.H11MO.0.B	-12	0.00503733	3.8737	0.475454	20	ACGCCAGGGCCCCCGGCGGCGCGCCGCCTCGGACCGGCGG	GGGGGGGGGCGGGGCCGGGG	+
M5	MAFA_HUMAN.H11MO.0.D	6	0.00518993	3.99106	0.475454	15	ACGCCAGGGCCCCCGGCGGCGCGCCGCCTCGGACCGGCGG	GTGCTGACCCCGCAGCCTTCG	+
M5	NR1D1_HUMAN.H11MO.0.B	-21	0.00590981	4.54465	0.493663	19	ACGCCAGGGCCCCCGGCGGCGCGCCGCCTCGGACCGGCGG	AGGGAAGTGGGTCAGAAGG	+
M5	KLF6_HUMAN.H11MO.0.A	-3	0.00676475	5.20209	0.493663	19	ACGCCAGGGCCCCCGGCGGCGCGCCGCCTCGGACCGGCGG	CCCCCGGCCCCGCCCTTCC	-
M5	PATZ1_HUMAN.H11MO.0.C	-3	0.00676843	5.20492	0.493663	22	ACGCCAGGGCCCCCGGCGGCGCGCCGCCTCGGACCGGCGG	CCTCCCCCCCCGCCCCCTCCCC	-
M6	RFX5_HUMAN.H11MO.0.A	-10	2.12482e-06	0.00163398	0.00314603	20	GCTCGTCTGCGTCGCAAGGTTGTCGGCAGATCGGGAGGCC	GTCAGCTGTTGCTAGGCAGA	+
M6	ZN341_HUMAN.H11MO.0.C	-10	5.99906e-06	0.00461327	0.00444114	22	GCTCGTCTGCGTCGCAAGGTTGTCGGCAGATCGGGAGGCC	GGGGGGGGGGGGAGGGAAGAGC	+
M6	VEZF1_HUMAN.H11MO.0.C	-15	2.2785e-05	0.0175217	0.0109062	22	GCTCGTCTGCGTCGCAAGGTTGTCGGCAGATCGGGAGGCC	GGGGAGGGGGGAGGGGGAGGGG	+
M6	PATZ1_HUMAN.H11MO.0.C	-16	2.94641e-05	0.0226579	0.0109062	22	GCTCGTCTGCGTCGCAAGGTTGTCGGCAGATCGGGAGGCC	GGGGAGGGGGCGGGGGGGGAGG	+
M6	SP3_HUMAN.H11MO.0.B	-17	0.000198954	0.152996	0.0589148	20	GCTCGTCTGCGTCGCAAGGTTGTCGGCAGATCGGGAGGCC	GGGGGGGGGCGGGGCCGGGG	+
M6	PURA_HUMAN.H11MO.0.D	-14	0.000420295	0.323207	0.0810713	17	GCTCGTCTGCGTCGCAAGGTTGTCGGCAGATCGGGAGGCC	GGAAGGGGGGGGCAGGG	+
M6	SP4_HUMAN.H11MO.0.A	-16	0.000438755	0.337403	0.0810713	20	GCTCGTCTGCGTCGCAAGGTTGTCGGCAGATCGGGAGGCC	GGGAAGGGGGCGGGGCCGGG	+
M6	MAZ_HUMAN.H11MO.0.A	-18	0.000472781	0.363569	0.0810713	22	GCTCGTCTGCGTCGCAAGGTTGTCGGCAGATCGGGAGGCC	GGGGGAGGGGGGGGGGGGGGGG	+
M6	KLF6_HUMAN.H11MO.0.A	-19	0.000545676	0.419625	0.0810713	19	GCTCGTCTGCGTCGCAAGGTTGTCGGCAGATCGGGAGGCC	GGAAGGGCGGGGCCGGGGG	+
M6	SP2_HUMAN.H11MO.0.A	-16	0.000547553	0.421068	0.0810713	22	GCTCGTCTGCGTCGCAAGGTTGTCGGCAGATCGGGAGGCC	GGGGGGGGGGCGGGGCCGGGGG	+
M6	ZBT17_HUMAN.H11MO.0.A	-15	0.00074362	0.571844	0.100092	19	GCTCGTCTGCGTCGCAAGGTTGTCGGCAGATCGGGAGGCC	GAGGGTGGGGGAGGGGAAG	+
M6	ZN263_HUMAN.H11MO.0.A	-20	0.000867861	0.667385	0.107081	20	GCTCGTCTGCGTCGCAAGGTTGTCGGCAGATCGGGAGGCC	GGGAGGAGGGAGAGGAGGAG	+
M6	EGR2_HUMAN.H11MO.0.A	-13	0.000989371	0.760826	0.112683	18	GCTCGTCTGCGTCGCAAGGTTGTCGGCAGATCGGGAGGCC	GGGGGGGTGTGGGAGGGG	+
M6	RXRA_HUMAN.H11MO.0.A	-16	0.00108284	0.832705	0.114519	20	GCTCGTCTGCGTCGCAAGGTTGTCGGCAGATCGGGAGGCC	GGGGGAGGCAGAGGTCAGAG	+
M6	FLI1_HUMAN.H11MO.0.A	-21	0.00124466	0.957142	0.122857	18	GCTCGTCTGCGTCGCAAGGTTGTCGGCAGATCGGGAGGCC	GGAGGAAGGAAGGAGGGA	+
M6	ETS2_HUMAN.H11MO.0.B	-20	0.00133101	1.02354	0.123169	13	GCTCGTCTGCGTCGCAAGGTTGTCGGCAGATCGGGAGGCC	GGAAGGAAGAGGA	+
M6	THA_HUMAN.H11MO.0.C	-17	0.00163316	1.2559	0.139138	17	GCTCGTCTGCGTCGCAAGGTTGTCGGCAGATCGGGAGGCC	GGGTCACTTCAGGTCAG	+
M6	IRX2_HUMAN.H11MO.0.D	-20	0.00169152	1.30078	0.139138	19	GCTCGTCTGCGTCGCAAGGTTGTCGGCAGATCGGGAGGCC	ACATGGGTGGGCATGTTGG	+
M6	E2F8_HUMAN.H11MO.0.D	-18	0.00201754	1.55148	0.145648	12	GCTCGTCTGCGTCGCAAGGTTGTCGGCAGATCGGGAGGCC	TTTGGCGGGAAA	+
M6	KLF15_HUMAN.H11MO.0.A	-22	0.00210121	1.61583	0.145648	18	GCTCGTCTGCGTCGCAAGGTTGTCGGCAGATCGGGAGGCC	GGGGAGGAGCAGGGGGGGG	+
M6	ZFX_HUMAN.H11MO.1.A	-21	0.00238187	1.83166	0.145648	17	GCTCGTCTGCGTCGCAAGGTTGTCGGCAGATCGGGAGGCC	GGGGGCGGAGGCCGGGG	+
M6	ZN563_HUMAN.H11MO.1.C	-22	0.00240325	1.8481	0.145648	12	GCTCGTCTGCGTCGCAAGGTTGTCGGCAGATCGGGAGGCC	CAGGCAGCACAG	+
M6	NR1H4_HUMAN.H11MO.0.B	-7	0.00242399	1.86405	0.145648	19	GCTCGTCTGCGTCGCAAGGTTGTCGGCAGATCGGGAGGCC	GGGGTCAATGACCCCGAGG	+
M6	NFAC1_HUMAN.H11MO.0.B	-22	0.00244118	1.87727	0.145648	15	GCTCGTCTGCGTCGCAAGGTTGTCGGCAGATCGGGAGGCC	ATGGAAAAAAAGAAA	+
M6	RARG_HUMAN.H11MO.2.D	-14	0.0025486	1.95987	0.145648	20	GCTCGTCTGCGTCGCAAGGTTGTCGGCAGATCGGGAGGCC	GGGGGTCACCCAGAGGTCAC	+
M6	OLIG2_HUMAN.H11MO.0.B	-15	0.0026122	2.00879	0.145648	18	GCTCGTCTGCGTCGCAAGGTTGTCGGCAGATCGGGAGGCC	CAGAAGGGAAACAGCTGG	-
M6	EGR1_HUMAN.H11MO.0.A	-15	0.0027626	2.12444	0.145648	17	GCTCGTCTGCGTCGCAAGGTTGTCGGCAGATCGGGAGGCC	GAGGGCGTGGGCGGGGG	+
M6	STAT1_HUMAN.H11MO.0.A	-14	0.00279262	2.14753	0.145648	19	GCTCGTCTGCGTCGCAAGGTTGTCGGCAGATCGGGAGGCC	GTGATTTCCAGGAAAGGGG	-
M6	TFCP2_HUMAN.H11MO.0.D	-20	0.00285273	2.19375	0.145648	16	GCTCGTCTGCGTCGCAAGGTTGTCGGCAGATCGGGAGGCC	TCTGGCCAGTTCAGGC	-
M6	FEV_HUMAN.H11MO.0.B	-21	0.00308844	2.37501	0.152426	10	GCTCGTCTGCGTCGCAAGGTTGTCGGCAGATCGGGAGGCC	GCGGGAAGCG	+
M6	ZN335_HUMAN.H11MO.0.A	-21	0.00331755	2.5512	0.158452	19	GCTCGTCTGCGTCGCAAGGTTGTCGGCAGATCGGGAGGCC	TCAGGCAGCGCCGAGGACAGCC	-
M6	ZN563_HUMAN.H11MO.0.C	-19	0.00346023	2.66092	0.160102	21	GCTCGTCTGCGTCGCAAGGTTGTCGGCAGATCGGGAGGCC	GCAGCTGCCAGTGAGGATCCC	-
M6	WT1_HUMAN.H11MO.0.C	-17	0.00359192	2.76219	0.161159	20	GCTCGTCTGCGTCGCAAGGTTGTCGGCAGATCGGGAGGCC	GGGCGGGGGAGGAGGGGGGG	+
M6	ZN282_HUMAN.H11MO.0.D	-16	0.00383606	2.94993	0.165689	14	GCTCGTCTGCGTCGCAAGGTTGTCGGCAGATCGGGAGGCC	CGTGTTATGGGAAA	+
M6	NR1D1_HUMAN.H11MO.0.B	-15	0.00423649	3.25786	0.165689	19	GCTCGTCTGCGTCGCAAGGTTGTCGGCAGATCGGGAGGCC	AGGGAAGTGGGTCAGAAGG	+
M6	NR1H3_HUMAN.H11MO.0.B	-14	0.00423649	3.25786	0.165689	19	GCTCGTCTGCGTCGCAAGGTTGTCGGCAGATCGGGAGGCC	CAGAGGTCACTGCAGGTCA	+
M6	E2F1_HUMAN.H11MO.0.A	-17	0.00448315	3.44754	0.165689	14	GCTCGTCTGCGTCGCAAGGTTGTCGGCAGATCGGGAGGCC	GGGGGGCGGGAAAG	+
M6	PAX5_HUMAN.H11MO.0.A	-16	0.00450711	3.46597	0.165689	21	GCTCGTCTGCGTCGCAAGGTTGTCGGCAGATCGGGAGGCC	GCCTGGGCAGCAGAGCGTGAC	+
M6	PROX1_HUMAN.H11MO.0.D	-18	0.00458813	3.52828	0.165689	17	GCTCGTCTGCGTCGCAAGGTTGTCGGCAGATCGGGAGGCC	GGGTAAGGCGGGTTGGG	+
M6	RARA_HUMAN.H11MO.2.A	-16	0.00458813	3.52828	0.165689	17	GCTCGTCTGCGTCGCAAGGTTGTCGGCAGATCGGGAGGCC	AGGTCACCGAGAGGTCA	+
M6	NFIC_HUMAN.H11MO.0.A	-21	0.00492576	3.78791	0.173646	17	GCTCGTCTGCGTCGCAAGGTTGTCGGCAGATCGGGAGGCC	CTTGGCAGGGAGCCAAG	-
M6	SMAD3_HUMAN.H11MO.0.B	-19	0.00513981	3.95251	0.176978	12	GCTCGTCTGCGTCGCAAGGTTGTCGGCAGATCGGGAGGCC	CAGGTGACAGAG	-
M6	NFAT5_HUMAN.H11MO.0.D	-21	0.00605728	4.65805	0.203829	11	GCTCGTCTGCGTCGCAAGGTTGTCGGCAGATCGGGAGGCC	AGAGGAAAAGG	+
M6	ZN467_HUMAN.H11MO.0.C	-23	0.00630274	4.84681	0.204451	17	GCTCGTCTGCGTCGCAAGGTTGTCGGCAGATCGGGAGGCC	GGGGAGGGGAGGGGGGGGGGGG	+
M6	KLF3_HUMAN.H11MO.0.B	-17	0.00635193	4.88463	0.204451	19	GCTCGTCTGCGTCGCAAGGTTGTCGGCAGATCGGGAGGCC	GGGGAGGGGCGGGGCCGGG	+
M6	SPIC_HUMAN.H11MO.0.D	-22	0.00691364	5.31659	0.209195	13	GCTCGTCTGCGTCGCAAGGTTGTCGGCAGATCGGGAGGCC	GAGGAAGGGGAGG	+
M6	TBX1_HUMAN.H11MO.0.D	-19	0.00697112	5.36079	0.209195	20	GCTCGTCTGCGTCGCAAGGTTGTCGGCAGATCGGGAGGCC	GGGTGGGCAGGGGTGGGCGG	+
M6	E2F4_HUMAN.H11MO.1.A	-21	0.00708078	5.44512	0.209195	14	GCTCGTCTGCGTCGCAAGGTTGTCGGCAGATCGGGAGGCC	GGCGGGAAATTTGA	+
M6	VEZF1_HUMAN.H11MO.1.C	-21	0.00710816	5.46617	0.209195	12	GCTCGTCTGCGTCGCAAGGTTGTCGGCAGATCGGGAGGCC	AGAGGGAGGGGG	+
M6	KLF16_HUMAN.H11MO.0.D	-21	0.00725137	5.57631	0.209195	19	GCTCGTCTGCGTCGCAAGGTTGTCGGCAGATCGGGAGGCC	GGGGGCGGGGGGGGGGGGG	+
M6	SRBP2_HUMAN.H11MO.0.B	-19	0.00746905	5.7437	0.209195	13	GCTCGTCTGCGTCGCAAGGTTGTCGGCAGATCGGGAGGCC	GGGTGGGGTGAGG	+
M6	ELF5_HUMAN.H11MO.0.A	-17	0.00756314	5.81605	0.209195	15	GCTCGTCTGCGTCGCAAGGTTGTCGGCAGATCGGGAGGCC	GGAAGGAGGAAGTGG	+
M6	ETV5_HUMAN.H11MO.0.C	-23	0.00762964	5.86719	0.209195	14	GCTCGTCTGCGTCGCAAGGTTGTCGGCAGATCGGGAGGCC	GAGCAGGAAGTGAG	+
M6	TFDP1_HUMAN.H11MO.0.C	-17	0.00884691	6.80327	0.238161	14	GCTCGTCTGCGTCGCAAGGTTGTCGGCAGATCGGGAGGCC	GGGGGGCGGGAAAA	+
M6	THAP1_HUMAN.H11MO.0.C	-18	0.00914115	7.02955	0.241688	22	GCTCGTCTGCGTCGCAAGGTTGTCGGCAGATCGGGAGGCC	GCCCGCAGCCAAGATGGCGGCG	-
M6	GATA1_HUMAN.H11MO.0.A	-16	0.00941426	7.23957	0.244189	19	GCTCGTCTGCGTCGCAAGGTTGTCGGCAGATCGGGAGGCC	CTGGCGGGGACAGATAAGA	+
M6	PTF1A_HUMAN.H11MO.0.B	3	0.009701	7.46007	0.244189	15	GCTCGTCTGCGTCGCAAGGTTGTCGGCAGATCGGGAGGCC	CCAGCTGCCCCCTTTCCC	+
M6	TAF1_HUMAN.H11MO.0.A	-16	0.00973054	7.48278	0.244189	16	GCTCGTCTGCGTCGCAAGGTTGTCGGCAGATCGGGAGGCC	AAGATGGCGGCGGCGG	+
M6	ETV7_HUMAN.H11MO.0.D	-22	0.0100902	7.7594	0.248996	7	GCTCGTCTGCGTCGCAAGGTTGTCGGCAGATCGGGAGGCC	CAGGAAG	+
M6	ZNF76_HUMAN.H11MO.0.C	-14	0.0103245	7.93957	0.250387	22	GCTCGTCTGCGTCGCAAGGTTGTCGGCAGATCGGGAGGCC	GGGGCATTCTGGGAATTGTAGT	+
M6	TLX1_HUMAN.H11MO.0.D	-22	0.0105055	8.07877	0.250387	17	GCTCGTCTGCGTCGCAAGGTTGTCGGCAGATCGGGAGGCC	CTGGCAAGTTGCCAAGG	+
M6	RARA_HUMAN.H11MO.0.A	-6	0.0108897	8.37415	0.250387	20	GCTCGTCTGCGTCGCAAGGTTGTCGGCAGATCGGGAGGCC	GGGGGATCAAGAGGTCAAGG	+
M6	Z324A_HUMAN.H11MO.0.C	-20	0.0109652	8.43227	0.250387	20	GCTCGTCTGCGTCGCAAGGTTGTCGGCAGATCGGGAGGCC	TGGCAGCAAAGGATGGTTTGATA	-
M6	IKZF1_HUMAN.H11MO.0.C	-22	0.0110701	8.51289	0.250387	8	GCTCGTCTGCGTCGCAAGGTTGTCGGCAGATCGGGAGGCC	TTGGGAGA	+
M6	EGR2_HUMAN.H11MO.1.A	-16	0.0111613	8.58302	0.250387	16	GCTCGTCTGCGTCGCAAGGTTGTCGGCAGATCGGGAGGCC	GGGGCGTGGGCGGGGG	+
M6	MYBA_HUMAN.H11MO.0.D	-21	0.0115886	8.91163	0.253627	15	GCTCGTCTGCGTCGCAAGGTTGTCGGCAGATCGGGAGGCC	AGTGGCAGTTGGAGA	+
M6	ZN770_HUMAN.H11MO.0.C	-20	0.0116483	8.95756	0.253627	20	GCTCGTCTGCGTCGCAAGGTTGTCGGCAGATCGGGAGGCC	GGGAGGCTGAGGCGGGAGGATC	+
M6	COT1_HUMAN.H11MO.0.C	-21	0.0120013	9.22901	0.25721	17	GCTCGTCTGCGTCGCAAGGTTGTCGGCAGATCGGGAGGCC	GGGGTCAGAGGTCAGGG	+
M6	MNX1_HUMAN.H11MO.0.D	-12	0.0121603	9.35126	0.25721	19	GCTCGTCTGCGTCGCAAGGTTGTCGGCAGATCGGGAGGCC	TTAAGGGTTATTAAAATAG	-
M6	ZN784_HUMAN.H11MO.0.D	-22	0.0126351	9.71641	0.263489	11	GCTCGTCTGCGTCGCAAGGTTGTCGGCAGATCGGGAGGCC	GAGGTAGGTAC	+
M6	KAISO_HUMAN.H11MO.0.A	-16	0.0133178	10.2414	0.273869	15	GCTCGTCTGCGTCGCAAGGTTGTCGGCAGATCGGGAGGCC	CAAATCTCGCGAGAA	+
M6	E2F6_HUMAN.H11MO.0.A	-19	0.0136318	10.4829	0.276485	13	GCTCGTCTGCGTCGCAAGGTTGTCGGCAGATCGGGAGGCC	GGGGCGGGAAGGG	+
M6	RARG_HUMAN.H11MO.0.B	-22	0.0143138	11.0073	0.282576	18	GCTCGTCTGCGTCGCAAGGTTGTCGGCAGATCGGGAGGCC	AGGTCAGAGTGACCTGGG	+
M6	PATZ1_HUMAN.H11MO.1.C	-23	0.0148493	11.4191	0.289291	9	GCTCGTCTGCGTCGCAAGGTTGTCGGCAGATCGGGAGGCC	AGGGAGGGG	+
M6	ZN816_HUMAN.H11MO.1.C	-20	0.0157249	12.0924	0.29563	14	GCTCGTCTGCGTCGCAAGGTTGTCGGCAGATCGGGAGGCC	AAGGGGGACATGCA	+
M6	BRAC_HUMAN.H11MO.0.A	-11	0.0157737	12.13	0.29563	20	GCTCGTCTGCGTCGCAAGGTTGTCGGCAGATCGGGAGGCC	TTAGCAGGGAGGTGTGAAAT	+
M6	OSR2_HUMAN.H11MO.0.C	-23	0.0166952	12.8386	0.308282	16	GCTCGTCTGCGTCGCAAGGTTGTCGGCAGATCGGGAGGCC	CAGCAGAAGCAGCAGC	-
M6	HSF2_HUMAN.H11MO.0.A	-13	0.0168652	12.9693	0.308282	14	GCTCGTCTGCGTCGCAAGGTTGTCGGCAGATCGGGAGGCC	AGAATGTTCTAGAA	+
M6	STAT4_HUMAN.H11MO.0.A	-18	0.0172786	13.2872	0.30877	11	GCTCGTCTGCGTCGCAAGGTTGTCGGCAGATCGGGAGGCC	CTTCCAGGAAA	-
M6	KAISO_HUMAN.H11MO.1.A	-20	0.0186608	14.3501	0.328921	11	GCTCGTCTGCGTCGCAAGGTTGTCGGCAGATCGGGAGGCC	TCTCGCGAGAA	+
M6	TBX21_HUMAN.H11MO.0.A	-23	0.0195652	15.0456	0.340073	13	GCTCGTCTGCGTCGCAAGGTTGTCGGCAGATCGGGAGGCC	GTGGAGGTGTGAA	+
M6	MAFA_HUMAN.H11MO.0.D	-11	0.0199713	15.3579	0.340073	21	GCTCGTCTGCGTCGCAAGGTTGTCGGCAGATCGGGAGGCC	CGAAGGCTGCGGGGTCAGCAC	-
M6	GATA2_HUMAN.H11MO.0.A	-16	0.0199825	15.3665	0.340073	19	GCTCGTCTGCGTCGCAAGGTTGTCGGCAGATCGGGAGGCC	CTGGGGGGTGGAGATAAGG	+
M6	ELF1_HUMAN.H11MO.0.A	-18	0.0207548	15.9604	0.349202	14	GCTCGTCTGCGTCGCAAGGTTGTCGGCAGATCGGGAGGCC	GAACCCGGAAGTGG	+
M6	MXI1_HUMAN.H11MO.0.A	0	0.021403	16.4589	0.356062	15	GCTCGTCTGCGTCGCAAGGTTGTCGGCAGATCGGGAGGCC	GCACGTGGCGGCGGG	+
M6	OLIG2_HUMAN.H11MO.1.B	-23	0.0221811	17.0573	0.364908	10	GCTCGTCTGCGTCGCAAGGTTGTCGGCAGATCGGGAGGCC	AAACAGATGG	-
M6	COT2_HUMAN.H11MO.1.A	-21	0.0228639	17.5823	0.372006	17	GCTCGTCTGCGTCGCAAGGTTGTCGGCAGATCGGGAGGCC	GGGGTCAAAGGTCAGGG	+
M6	NR0B1_HUMAN.H11MO.0.D	-20	0.0239947	18.4519	0.386162	10	GCTCGTCTGCGTCGCAAGGTTGTCGGCAGATCGGGAGGCC	GCGTGGGAGA	+
M6	PPARG_HUMAN.H11MO.0.A	-19	0.0243391	18.7168	0.387492	17	GCTCGTCTGCGTCGCAAGGTTGTCGGCAGATCGGGAGGCC	AAGTGGGGCAAAGGTCA	+
M6	ASCL1_HUMAN.H11MO.0.A	-21	0.0254457	19.5678	0.400801	14	GCTCGTCTGCGTCGCAAGGTTGTCGGCAGATCGGGAGGCC	GGGAGCAGGTGCAG	-
M6	THB_HUMAN.H11MO.0.C	-21	0.0259004	19.9174	0.403667	17	GCTCGTCTGCGTCGCAAGGTTGTCGGCAGATCGGGAGGCC	GAGGTCAGGTCAGGTCA	+
M6	ZN589_HUMAN.H11MO.0.D	-12	0.0262621	20.1956	0.405041	16	GCTCGTCTGCGTCGCAAGGTTGTCGGCAGATCGGGAGGCC	CCCACGGTTACTGCCG	+
M6	PPARA_HUMAN.H11MO.0.B	-19	0.027552	21.1875	0.420555	17	GCTCGTCTGCGTCGCAAGGTTGTCGGCAGATCGGGAGGCC	AACTGGGGCAAAGGTCA	+
M6	ZN708_HUMAN.H11MO.0.C	-12	0.028549	21.9542	0.430899	20	GCTCGTCTGCGTCGCAAGGTTGTCGGCAGATCGGGAGGCC	GCCTAATAAGCAGGTACAGC	+
M6	E2F3_HUMAN.H11MO.0.A	-19	0.0292942	22.5272	0.430899	11	GCTCGTCTGCGTCGCAAGGTTGTCGGCAGATCGGGAGGCC	AGGGCGGGAAA	+
M6	PLAG1_HUMAN.H11MO.0.D	-21	0.0292986	22.5306	0.430899	17	GCTCGTCTGCGTCGCAAGGTTGTCGGCAGATCGGGAGGCC	GGGGGCATCAGGAGGGG	+
M6	EHF_HUMAN.H11MO.0.B	-18	0.0296848	22.8276	0.430899	15	GCTCGTCTGCGTCGCAAGGTTGTCGGCAGATCGGGAGGCC	GAACCAGGAAGTGGC	+
M6	TAL1_HUMAN.H11MO.1.A	-19	0.0296848	22.8276	0.430899	15	GCTCGTCTGCGTCGCAAGGTTGTCGGCAGATCGGGAGGCC	CAGGAAGCAGATGTG	+
M6	ITF2_HUMAN.H11MO.0.C	-24	0.0302721	23.2792	0.432046	10	GCTCGTCTGCGTCGCAAGGTTGTCGGCAGATCGGGAGGCC	GGCAGCTGGG	+
M6	TAL1_HUMAN.H11MO.0.A	-16	0.0303474	23.3372	0.432046	19	GCTCGTCTGCGTCGCAAGGTTGTCGGCAGATCGGGAGGCC	CTGGGGGGGGCAGATAAGG	+
M6	PAX8_HUMAN.H11MO.0.D	-6	0.0310796	23.9002	0.435033	14	GCTCGTCTGCGTCGCAAGGTTGTCGGCAGATCGGGAGGCC	GTCACTGAAGCGGG	+
M6	SMAD1_HUMAN.H11MO.0.D	-24	0.0319619	24.5787	0.438178	12	GCTCGTCTGCGTCGCAAGGTTGTCGGCAGATCGGGAGGCC	GGCAGACAGGCT	-
M6	ELF2_HUMAN.H11MO.0.C	-19	0.0340787	26.2065	0.458703	13	GCTCGTCTGCGTCGCAAGGTTGTCGGCAGATCGGGAGGCC	AACCCGGAAGTGG	+
M6	ZIC2_HUMAN.H11MO.0.D	-20	0.0359508	27.6461	0.477395	15	GCTCGTCTGCGTCGCAAGGTTGTCGGCAGATCGGGAGGCC	TCACAGCAGGGGGCC	-
M6	ETV4_HUMAN.H11MO.0.B	-20	0.0364509	28.0307	0.477395	11	GCTCGTCTGCGTCGCAAGGTTGTCGGCAGATCGGGAGGCC	AACAGGAAGGG	+
M6	BHE23_HUMAN.H11MO.0.D	-24	0.0367571	28.2662	0.477395	12	GCTCGTCTGCGTCGCAAGGTTGTCGGCAGATCGGGAGGCC	AGCATATGGTGG	+
M6	SMAD2_HUMAN.H11MO.0.A	-16	0.0367571	28.2662	0.477395	12	GCTCGTCTGCGTCGCAAGGTTGTCGGCAGATCGGGAGGCC	AGGTGACAGACA	-
M6	ZEP2_HUMAN.H11MO.0.D	-19	0.0378172	29.0815	0.480866	14	GCTCGTCTGCGTCGCAAGGTTGTCGGCAGATCGGGAGGCC	GGTAGGGAAACCCC	+
M6	LYL1_HUMAN.H11MO.0.A	-21	0.0378172	29.0815	0.480866	14	GCTCGTCTGCGTCGCAAGGTTGTCGGCAGATCGGGAGGCC	CAGGAAACAGCTGG	-
M6	NFAC4_HUMAN.H11MO.0.C	-23	0.0379987	29.221	0.480866	10	GCTCGTCTGCGTCGCAAGGTTGTCGGCAGATCGGGAGGCC	AGGAAAATTT	+
M8	IRX2_HUMAN.H11MO.0.D	-19	0.000151418	0.11644	0.231257	19	CCGGGGCAGGCGCAGCGGCCCGGGGGGGCCAGGCCGGTCG	CCAACATGCCCACCCATGT	-
M8	RXRA_HUMAN.H11MO.0.A	-4	0.000674973	0.519054	0.30398	20	CCGGGGCAGGCGCAGCGGCCCGGGGGGGCCAGGCCGGTCG	GGGGGAGGCAGAGGTCAGAG	+
M8	ZN563_HUMAN.H11MO.0.C	-11	0.000861282	0.662326	0.30398	21	CCGGGGCAGGCGCAGCGGCCCGGGGGGGCCAGGCCGGTCG	GCAGCTGCCAGTGAGGATCCC	-
M8	SP3_HUMAN.H11MO.0.B	-4	0.00121006	0.930539	0.30398	20	CCGGGGCAGGCGCAGCGGCCCGGGGGGGCCAGGCCGGTCG	GGGGGGGGGCGGGGCCGGGG	+
M8	THAP1_HUMAN.H11MO.0.C	-13	0.00130272	1.00179	0.30398	22	CCGGGGCAGGCGCAGCGGCCCGGGGGGGCCAGGCCGGTCG	CGCCGCCATCTTGGCTGCGGGC	+
M8	ZFX_HUMAN.H11MO.1.A	-7	0.00209621	1.61199	0.386469	17	CCGGGGCAGGCGCAGCGGCCCGGGGGGGCCAGGCCGGTCG	GGGGGCGGAGGCCGGGG	+
M8	RARG_HUMAN.H11MO.0.B	-27	0.00273851	2.10592	0.397803	13	CCGGGGCAGGCGCAGCGGCCCGGGGGGGCCAGGCCGGTCG	CCCAGGTCACTCTGACCT	-
M8	SP2_HUMAN.H11MO.0.A	-3	0.00286513	2.20328	0.397803	22	CCGGGGCAGGCGCAGCGGCCCGGGGGGGCCAGGCCGGTCG	GGGGGGGGGGCGGGGCCGGGGG	+
M8	MAFA_HUMAN.H11MO.0.D	-3	0.00335935	2.58334	0.427554	21	CCGGGGCAGGCGCAGCGGCCCGGGGGGGCCAGGCCGGTCG	GTGCTGACCCCGCAGCCTTCG	+
M8	NR1D1_HUMAN.H11MO.0.B	-8	0.00483989	3.72188	0.492789	19	CCGGGGCAGGCGCAGCGGCCCGGGGGGGCCAGGCCGGTCG	AGGGAAGTGGGTCAGAAGG	+
M9	SP2_HUMAN.H11MO.0.A	-16	9.28168e-05	0.0713761	0.0703157	22	CCCCTCCTGACACTCCGAGCGGGGGTCAGGCGTGGCGACG	GGGGGGGGGGCGGGGCCGGGGG	+
M9	ZN341_HUMAN.H11MO.0.C	-21	9.28168e-05	0.0713761	0.0703157	19	CCCCTCCTGACACTCCGAGCGGGGGTCAGGCGTGGCGACG	GGGGGGGGGGGGAGGGAAGAGC	+
M9	THAP1_HUMAN.H11MO.0.C	-6	0.000288299	0.221702	0.108498	22	CCCCTCCTGACACTCCGAGCGGGGGTCAGGCGTGGCGACG	GCCCGCAGCCAAGATGGCGGCG	-
M9	SP3_HUMAN.H11MO.0.B	-17	0.000292109	0.224632	0.108498	20	CCCCTCCTGACACTCCGAGCGGGGGTCAGGCGTGGCGACG	GGGGGGGGGCGGGGCCGGGG	+
M9	IRX2_HUMAN.H11MO.0.D	-17	0.000358043	0.275335	0.108498	19	CCCCTCCTGACACTCCGAGCGGGGGTCAGGCGTGGCGACG	ACATGGGTGGGCATGTTGG	+
M9	VEZF1_HUMAN.H11MO.0.C	-16	0.000560574	0.431081	0.125877	22	CCCCTCCTGACACTCCGAGCGGGGGTCAGGCGTGGCGACG	GGGGAGGGGGGAGGGGGAGGGG	+
M9	ZN589_HUMAN.H11MO.0.D	-20	0.000581551	0.447213	0.125877	16	CCCCTCCTGACACTCCGAGCGGGGGTCAGGCGTGGCGACG	CGGCAGTAACCGTGGG	-
M9	SP4_HUMAN.H11MO.0.A	-16	0.000828249	0.636924	0.142595	20	CCCCTCCTGACACTCCGAGCGGGGGTCAGGCGTGGCGACG	GGGAAGGGGGCGGGGCCGGG	+
M9	RXRA_HUMAN.H11MO.0.A	-21	0.000900929	0.692815	0.142595	19	CCCCTCCTGACACTCCGAGCGGGGGTCAGGCGTGGCGACG	GGGGGAGGCAGAGGTCAGAG	+
M9	PATZ1_HUMAN.H11MO.0.C	-16	0.000983593	0.756383	0.142595	22	CCCCTCCTGACACTCCGAGCGGGGGTCAGGCGTGGCGACG	GGGGAGGGGGCGGGGGGGGAGG	+
M9	NR1H3_HUMAN.H11MO.0.B	-19	0.00103524	0.796098	0.142595	19	CCCCTCCTGACACTCCGAGCGGGGGTCAGGCGTGGCGACG	CAGAGGTCACTGCAGGTCA	+
M9	PROX1_HUMAN.H11MO.0.D	-15	0.0011728	0.90188	0.14808	17	CCCCTCCTGACACTCCGAGCGGGGGTCAGGCGTGGCGACG	GGGTAAGGCGGGTTGGG	+
M9	ZFX_HUMAN.H11MO.1.A	-19	0.00168516	1.29589	0.191509	17	CCCCTCCTGACACTCCGAGCGGGGGTCAGGCGTGGCGACG	GGGGGCGGAGGCCGGGG	+
M9	ZN563_HUMAN.H11MO.0.C	-21	0.00186997	1.438	0.191509	19	CCCCTCCTGACACTCCGAGCGGGGGTCAGGCGTGGCGACG	GGGATCCTCACTGGCAGCTGC	+
M9	TLX1_HUMAN.H11MO.0.D	-19	0.00219967	1.69155	0.191509	17	CCCCTCCTGACACTCCGAGCGGGGGTCAGGCGTGGCGACG	CTGGCAAGTTGCCAAGG	+
M9	ZN554_HUMAN.H11MO.0.C	-5	0.00239464	1.84148	0.191509	20	CCCCTCCTGACACTCCGAGCGGGGGTCAGGCGTGGCGACG	GCTGAGCCATGTGGGGTGCT	+
M9	THA_HUMAN.H11MO.0.C	-22	0.00240152	1.84677	0.191509	17	CCCCTCCTGACACTCCGAGCGGGGGTCAGGCGTGGCGACG	GGGTCACTTCAGGTCAG	+
M9	MAZ_HUMAN.H11MO.0.A	-8	0.00309199	2.37774	0.227162	22	CCCCTCCTGACACTCCGAGCGGGGGTCAGGCGTGGCGACG	GGGGGAGGGGGGGGGGGGGGGG	+
M9	KLF6_HUMAN.H11MO.0.A	-18	0.0032984	2.53647	0.227162	19	CCCCTCCTGACACTCCGAGCGGGGGTCAGGCGTGGCGACG	GGAAGGGCGGGGCCGGGGG	+
M9	NR1D1_HUMAN.H11MO.0.B	-14	0.0032984	2.53647	0.227162	19	CCCCTCCTGACACTCCGAGCGGGGGTCAGGCGTGGCGACG	AGGGAAGTGGGTCAGAAGG	+
M9	PAX8_HUMAN.H11MO.0.D	-9	0.00363431	2.79479	0.239415	14	CCCCTCCTGACACTCCGAGCGGGGGTCAGGCGTGGCGACG	GTCACTGAAGCGGG	+
M9	MAFA_HUMAN.H11MO.0.D	-3	0.00538095	4.13795	0.288262	21	CCCCTCCTGACACTCCGAGCGGGGGTCAGGCGTGGCGACG	GTGCTGACCCCGCAGCCTTCG	+
M9	THB_HUMAN.H11MO.0.C	-21	0.00562103	4.32257	0.288262	17	CCCCTCCTGACACTCCGAGCGGGGGTCAGGCGTGGCGACG	GAGGTCAGGTCAGGTCA	+
M9	MAF_HUMAN.H11MO.0.A	1	0.0057076	4.38914	0.288262	18	CCCCTCCTGACACTCCGAGCGGGGGTCAGGCGTGGCGACG	GAATCTGCTGACTCAGCAA	+
M9	ZBT17_HUMAN.H11MO.0.A	-16	0.00616247	4.73894	0.301196	19	CCCCTCCTGACACTCCGAGCGGGGGTCAGGCGTGGCGACG	GAGGGTGGGGGAGGGGAAG	+
M9	ZN394_HUMAN.H11MO.0.C	-19	0.00750133	5.76852	0.333299	20	CCCCTCCTGACACTCCGAGCGGGGGTCAGGCGTGGCGACG	AGAATGGAATAGAATGGAAT	+
M9	RARA_HUMAN.H11MO.0.A	4	0.00750133	5.76852	0.333299	16	CCCCTCCTGACACTCCGAGCGGGGGTCAGGCGTGGCGACG	CCTTGACCTCTTGATCCCCC	-
M9	PAX5_HUMAN.H11MO.0.A	-18	0.00771359	5.93175	0.333299	21	CCCCTCCTGACACTCCGAGCGGGGGTCAGGCGTGGCGACG	GCCTGGGCAGCAGAGCGTGAC	+
M9	GATA1_HUMAN.H11MO.0.A	0	0.00773728	5.94997	0.333299	19	CCCCTCCTGACACTCCGAGCGGGGGTCAGGCGTGGCGACG	TCTTATCTGTCCCCGCCAG	-
M9	SRBP2_HUMAN.H11MO.0.B	-17	0.00791917	6.08985	0.333299	13	CCCCTCCTGACACTCCGAGCGGGGGTCAGGCGTGGCGACG	GGGTGGGGTGAGG	+
M9	RARG_HUMAN.H11MO.2.D	-19	0.00932798	7.17322	0.381981	20	CCCCTCCTGACACTCCGAGCGGGGGTCAGGCGTGGCGACG	GGGGGTCACCCAGAGGTCAC	+
M9	TAL1_HUMAN.H11MO.0.A	0	0.00967869	7.44291	0.385913	19	CCCCTCCTGACACTCCGAGCGGGGGTCAGGCGTGGCGACG	CCTTATCTGCCCCCCCCAG	-
M9	TBX21_HUMAN.H11MO.0.A	-16	0.0115077	8.84941	0.425265	13	CCCCTCCTGACACTCCGAGCGGGGGTCAGGCGTGGCGACG	GTGGAGGTGTGAA	+
M9	PURA_HUMAN.H11MO.0.D	-14	0.0125258	9.63234	0.451869	17	CCCCTCCTGACACTCCGAGCGGGGGTCAGGCGTGGCGACG	GGAAGGGGGGGGCAGGG	+
M9	EGR1_HUMAN.H11MO.0.A	-12	0.0135346	10.4081	0.476905	17	CCCCTCCTGACACTCCGAGCGGGGGTCAGGCGTGGCGACG	GAGGGCGTGGGCGGGGG	+
M9	TFCP2_HUMAN.H11MO.0.D	-4	0.0146477	11.2641	0.488743	16	CCCCTCCTGACACTCCGAGCGGGGGTCAGGCGTGGCGACG	GCCTGAACTGGCCAGA	+
M9	USF2_HUMAN.H11MO.0.A	-27	0.0149784	11.5184	0.488743	13	CCCCTCCTGACACTCCGAGCGGGGGTCAGGCGTGGCGACG	CGCCGCGGCCACGTGACCC	-
M9	PAX2_HUMAN.H11MO.0.D	-19	0.0154834	11.9067	0.488743	18	CCCCTCCTGACACTCCGAGCGGGGGTCAGGCGTGGCGACG	GTTCAGTCATGCGTGACA	+
M10	ZFX_HUMAN.H11MO.1.A	-5	9.06106e-06	0.00696795	0.0137472	17	GGGGAGCCCGGCCCCCGCTGCAGATCTAGCGGCGGGCCCC	CCCCGGCCTCCGCCCCC	-
M10	IRX2_HUMAN.H11MO.0.D	-2	0.00014692	0.112982	0.0824186	19	GGGGAGCCCGGCCCCCGCTGCAGATCTAGCGGCGGGCCCC	CCAACATGCCCACCCATGT	-
M10	TLX1_HUMAN.H11MO.0.D	-7	0.000164987	0.126875	0.0824186	17	GGGGAGCCCGGCCCCCGCTGCAGATCTAGCGGCGGGCCCC	CTGGCAAGTTGCCAAGG	+
M10	THAP1_HUMAN.H11MO.0.C	-12	0.000217295	0.1671	0.0824186	22	GGGGAGCCCGGCCCCCGCTGCAGATCTAGCGGCGGGCCCC	GCCCGCAGCCAAGATGGCGGCG	-
M10	RFX5_HUMAN.H11MO.0.A	-2	0.000323696	0.248922	0.0982206	20	GGGGAGCCCGGCCCCCGCTGCAGATCTAGCGGCGGGCCCC	TCTGCCTAGCAACAGCTGAC	-
M10	SP3_HUMAN.H11MO.0.B	0	0.000553795	0.425869	0.138749	20	GGGGAGCCCGGCCCCCGCTGCAGATCTAGCGGCGGGCCCC	CCCCGGCCCCGCCCCCCCCC	-
M10	ZN563_HUMAN.H11MO.0.C	-10	0.00115082	0.884983	0.170804	21	GGGGAGCCCGGCCCCCGCTGCAGATCTAGCGGCGGGCCCC	GCAGCTGCCAGTGAGGATCCC	-
M10	NFIC_HUMAN.H11MO.0.A	-6	0.00124976	0.961068	0.170804	17	GGGGAGCCCGGCCCCCGCTGCAGATCTAGCGGCGGGCCCC	CTTGGCTCCCTGCCAAG	+
M10	SP2_HUMAN.H11MO.0.A	-5	0.00129395	0.99505	0.170804	22	GGGGAGCCCGGCCCCCGCTGCAGATCTAGCGGCGGGCCCC	CCCCCGGCCCCGCCCCCCCCCC	-
M10	LYL1_HUMAN.H11MO.0.A	-22	0.00186792	1.43643	0.202426	14	GGGGAGCCCGGCCCCCGCTGCAGATCTAGCGGCGGGCCCC	CAGGAAACAGCTGG	-
M10	SP4_HUMAN.H11MO.0.A	-6	0.00219351	1.68681	0.210211	20	GGGGAGCCCGGCCCCCGCTGCAGATCTAGCGGCGGGCCCC	CCCGGCCCCGCCCCCTTCCC	-
M10	NR1H3_HUMAN.H11MO.0.B	-20	0.0022212	1.7081	0.210211	19	GGGGAGCCCGGCCCCCGCTGCAGATCTAGCGGCGGGCCCC	CAGAGGTCACTGCAGGTCA	+
M10	PATZ1_HUMAN.H11MO.0.C	-13	0.00235543	1.81132	0.210211	22	GGGGAGCCCGGCCCCCGCTGCAGATCTAGCGGCGGGCCCC	GGGGAGGGGGCGGGGGGGGAGG	+
M10	PURA_HUMAN.H11MO.0.D	-5	0.00314766	2.42055	0.243836	17	GGGGAGCCCGGCCCCCGCTGCAGATCTAGCGGCGGGCCCC	CCCTGCCCCCCCCTTCC	-
M10	EGR1_HUMAN.H11MO.0.A	-5	0.00339091	2.60761	0.243836	17	GGGGAGCCCGGCCCCCGCTGCAGATCTAGCGGCGGGCCCC	CCCCCGCCCACGCCCTC	-
M10	PAX8_HUMAN.H11MO.0.D	-7	0.00339933	2.61408	0.243836	14	GGGGAGCCCGGCCCCCGCTGCAGATCTAGCGGCGGGCCCC	CCCGCTTCAGTGAC	-
M10	PROX1_HUMAN.H11MO.0.D	0	0.00365156	2.80805	0.243836	17	GGGGAGCCCGGCCCCCGCTGCAGATCTAGCGGCGGGCCCC	GGGTAAGGCGGGTTGGG	+
M10	RARG_HUMAN.H11MO.0.B	6	0.0039465	3.03486	0.24948	12	GGGGAGCCCGGCCCCCGCTGCAGATCTAGCGGCGGGCCCC	AGGTCAGAGTGACCTGGG	+
M10	VEZF1_HUMAN.H11MO.0.C	-6	0.00419434	3.22545	0.254541	22	GGGGAGCCCGGCCCCCGCTGCAGATCTAGCGGCGGGCCCC	CCCCTCCCCCTCCCCCCTCCCC	-
M10	CLOCK_HUMAN.H11MO.0.C	-7	0.00556645	4.2806	0.287989	14	GGGGAGCCCGGCCCCCGCTGCAGATCTAGCGGCGGGCCCC	CAGACACGTGAACA	+
M10	PAX2_HUMAN.H11MO.0.D	-8	0.00560346	4.30906	0.287989	18	GGGGAGCCCGGCCCCCGCTGCAGATCTAGCGGCGGGCCCC	TGTCACGCATGACTGAAC	-
M10	RXRA_HUMAN.H11MO.0.A	-5	0.00562485	4.32551	0.287989	20	GGGGAGCCCGGCCCCCGCTGCAGATCTAGCGGCGGGCCCC	CTCTGACCTCTGCCTCCCCC	-
M10	Z324A_HUMAN.H11MO.0.C	0	0.0056946	4.37914	0.287989	23	GGGGAGCCCGGCCCCCGCTGCAGATCTAGCGGCGGGCCCC	TATCAAACCATCCTTTGCTGCCA	+
M10	BRAC_HUMAN.H11MO.0.A	-18	0.00600249	4.61591	0.293768	20	GGGGAGCCCGGCCCCCGCTGCAGATCTAGCGGCGGGCCCC	TTAGCAGGGAGGTGTGAAAT	+
M10	NR1D1_HUMAN.H11MO.0.B	-8	0.00713949	5.49027	0.338495	19	GGGGAGCCCGGCCCCCGCTGCAGATCTAGCGGCGGGCCCC	AGGGAAGTGGGTCAGAAGG	+
M10	KLF6_HUMAN.H11MO.0.A	-1	0.00814039	6.25996	0.374253	19	GGGGAGCCCGGCCCCCGCTGCAGATCTAGCGGCGGGCCCC	GGAAGGGCGGGGCCGGGGG	+
M10	PTF1A_HUMAN.H11MO.0.B	0	0.00902104	6.93718	0.402543	18	GGGGAGCCCGGCCCCCGCTGCAGATCTAGCGGCGGGCCCC	GGGAAAGGGGGCAGCTGG	-
M10	PAX5_HUMAN.H11MO.0.A	-9	0.00997043	7.66726	0.421167	21	GGGGAGCCCGGCCCCCGCTGCAGATCTAGCGGCGGGCCCC	GTCACGCTCTGCTGCCCAGGC	-
M10	OSR2_HUMAN.H11MO.0.C	-4	0.00999361	7.68509	0.421167	16	GGGGAGCCCGGCCCCCGCTGCAGATCTAGCGGCGGGCCCC	GCTGCTGCTTCTGCTG	+
M10	HESX1_HUMAN.H11MO.0.D	-5	0.0115107	8.85172	0.447787	16	GGGGAGCCCGGCCCCCGCTGCAGATCTAGCGGCGGGCCCC	ATCCGGCACGTGGCCT	+
M10	RARG_HUMAN.H11MO.2.D	-2	0.0120268	9.24864	0.456169	20	GGGGAGCCCGGCCCCCGCTGCAGATCTAGCGGCGGGCCCC	GGGGGTCACCCAGAGGTCAC	+
M10	MAFA_HUMAN.H11MO.0.D	-2	0.0126841	9.7541	0.469366	21	GGGGAGCCCGGCCCCCGCTGCAGATCTAGCGGCGGGCCCC	CGAAGGCTGCGGGGTCAGCAC	-
M11	IRX2_HUMAN.H11MO.0.D	-1	0.000157487	0.121108	0.216016	19	GCCCGGGCCGGGCGCGCCGGGAGGCTCGCCGCGGCCCAGG	ACATGGGTGGGCATGTTGG	+
M11	GATA1_HUMAN.H11MO.0.A	8	0.000282439	0.217196	0.216016	11	GCCCGGGCCGGGCGCGCCGGGAGGCTCGCCGCGGCCCAGG	TCTTATCTGTCCCCGCCAG	-
M11	TLX1_HUMAN.H11MO.0.D	-24	0.000531832	0.408979	0.243085	16	GCCCGGGCCGGGCGCGCCGGGAGGCTCGCCGCGGCCCAGG	CTGGCAAGTTGCCAAGG	+
M11	THAP1_HUMAN.H11MO.0.C	-11	0.000635662	0.488824	0.243085	22	GCCCGGGCCGGGCGCGCCGGGAGGCTCGCCGCGGCCCAGG	GCCCGCAGCCAAGATGGCGGCG	-
M11	NR1D1_HUMAN.H11MO.0.B	-4	0.000858978	0.660554	0.246988	19	GCCCGGGCCGGGCGCGCCGGGAGGCTCGCCGCGGCCCAGG	AGGGAAGTGGGTCAGAAGG	+
M11	ZN563_HUMAN.H11MO.0.C	-8	0.00129174	0.993347	0.246988	21	GCCCGGGCCGGGCGCGCCGGGAGGCTCGCCGCGGCCCAGG	GCAGCTGCCAGTGAGGATCCC	-
M11	RXRA_HUMAN.H11MO.0.A	-20	0.00197469	1.51854	0.302058	20	GCCCGGGCCGGGCGCGCCGGGAGGCTCGCCGCGGCCCAGG	GGGGGAGGCAGAGGTCAGAG	+
M11	GATA2_HUMAN.H11MO.0.A	8	0.00243326	1.87118	0.338367	11	GCCCGGGCCGGGCGCGCCGGGAGGCTCGCCGCGGCCCAGG	CCTTATCTCCACCCCCCAG	-
M11	SP3_HUMAN.H11MO.0.B	-1	0.00393952	3.02949	0.44222	20	GCCCGGGCCGGGCGCGCCGGGAGGCTCGCCGCGGCCCAGG	CCCCGGCCCCGCCCCCCCCC	-
M11	SP2_HUMAN.H11MO.0.A	0	0.00476167	3.66173	0.44222	22	GCCCGGGCCGGGCGCGCCGGGAGGCTCGCCGCGGCCCAGG	CCCCCGGCCCCGCCCCCCCCCC	-
M11	ZFX_HUMAN.H11MO.1.A	-1	0.00524457	4.03308	0.44222	17	GCCCGGGCCGGGCGCGCCGGGAGGCTCGCCGCGGCCCAGG	CCCCGGCCTCCGCCCCC	-
M11	TAL1_HUMAN.H11MO.0.A	8	0.00525841	4.04372	0.44222	11	GCCCGGGCCGGGCGCGCCGGGAGGCTCGCCGCGGCCCAGG	CCTTATCTGCCCCCCCCAG	-
M11	ZN589_HUMAN.H11MO.0.D	-6	0.00549288	4.22403	0.44222	16	GCCCGGGCCGGGCGCGCCGGGAGGCTCGCCGCGGCCCAGG	CCCACGGTTACTGCCG	+
M12	THAP1_HUMAN.H11MO.0.C	-6	3.45079e-06	0.00265366	0.00527849	22	TGAGCGGCTCGCTCTCCCGGTGGAGACGGTGCGCACCCGG	GCCCGCAGCCAAGATGGCGGCG	-
M12	NR1H4_HUMAN.H11MO.0.B	-4	0.000102758	0.0790208	0.0469471	19	TGAGCGGCTCGCTCTCCCGGTGGAGACGGTGCGCACCCGG	GGGGTCAATGACCCCGAGG	+
M12	SP3_HUMAN.H11MO.0.B	-17	0.000122269	0.0940252	0.0469471	20	TGAGCGGCTCGCTCTCCCGGTGGAGACGGTGCGCACCCGG	GGGGGGGGGCGGGGCCGGGG	+
M12	SP2_HUMAN.H11MO.0.A	-16	0.000337537	0.259566	0.103263	22	TGAGCGGCTCGCTCTCCCGGTGGAGACGGTGCGCACCCGG	GGGGGGGGGGCGGGGCCGGGGG	+
M12	TAF1_HUMAN.H11MO.0.A	-16	0.000741867	0.570496	0.143743	16	TGAGCGGCTCGCTCTCCCGGTGGAGACGGTGCGCACCCGG	AAGATGGCGGCGGCGG	+
M12	PTF1A_HUMAN.H11MO.0.B	0	0.000820961	0.631319	0.143743	18	TGAGCGGCTCGCTCTCCCGGTGGAGACGGTGCGCACCCGG	CCAGCTGCCCCCTTTCCC	+
M12	RXRA_HUMAN.H11MO.0.A	-18	0.000845743	0.650376	0.143743	20	TGAGCGGCTCGCTCTCCCGGTGGAGACGGTGCGCACCCGG	GGGGGAGGCAGAGGTCAGAG	+
M12	ZN563_HUMAN.H11MO.0.C	-18	0.0013986	1.07552	0.198847	21	TGAGCGGCTCGCTCTCCCGGTGGAGACGGTGCGCACCCGG	GCAGCTGCCAGTGAGGATCCC	-
M12	SP4_HUMAN.H11MO.0.A	-16	0.00142995	1.09963	0.198847	20	TGAGCGGCTCGCTCTCCCGGTGGAGACGGTGCGCACCCGG	GGGAAGGGGGCGGGGCCGGG	+
M12	ZFX_HUMAN.H11MO.1.A	-15	0.00267629	2.05807	0.314906	17	TGAGCGGCTCGCTCTCCCGGTGGAGACGGTGCGCACCCGG	GGGGGCGGAGGCCGGGG	+
M12	MAZ_HUMAN.H11MO.0.A	-18	0.00325827	2.50561	0.356	22	TGAGCGGCTCGCTCTCCCGGTGGAGACGGTGCGCACCCGG	GGGGGAGGGGGGGGGGGGGGGG	+
M12	PATZ1_HUMAN.H11MO.0.C	-16	0.00396832	3.05164	0.404676	22	TGAGCGGCTCGCTCTCCCGGTGGAGACGGTGCGCACCCGG	GGGGAGGGGGCGGGGGGGGAGG	+
M12	PURA_HUMAN.H11MO.0.D	-21	0.00492683	3.78873	0.47102	17	TGAGCGGCTCGCTCTCCCGGTGGAGACGGTGCGCACCCGG	GGAAGGGGGGGGCAGGG	+
M13	SP3_HUMAN.H11MO.0.B	-10	0.000362483	0.278749	0.156464	20	GCGCTCAGCCCCACGGCGCGGCCGCCGGGGCAGCCCCTCA	GGGGGGGGGCGGGGCCGGGG	+
M13	SP2_HUMAN.H11MO.0.A	-9	0.000406409	0.312528	0.156464	22	GCGCTCAGCCCCACGGCGCGGCCGCCGGGGCAGCCCCTCA	GGGGGGGGGGCGGGGCCGGGGG	+
M13	PATZ1_HUMAN.H11MO.0.C	-12	0.000469291	0.360885	0.156464	22	GCGCTCAGCCCCACGGCGCGGCCGCCGGGGCAGCCCCTCA	GGGGAGGGGGCGGGGGGGGAGG	+
M13	ZFX_HUMAN.H11MO.1.A	-13	0.000518486	0.398716	0.156464	17	GCGCTCAGCCCCACGGCGCGGCCGCCGGGGCAGCCCCTCA	GGGGGCGGAGGCCGGGG	+
M13	RXRA_HUMAN.H11MO.0.A	-13	0.00061688	0.474381	0.156464	20	GCGCTCAGCCCCACGGCGCGGCCGCCGGGGCAGCCCCTCA	GGGGGAGGCAGAGGTCAGAG	+
M13	NR1D1_HUMAN.H11MO.0.B	-1	0.00117936	0.906927	0.24396	19	GCGCTCAGCCCCACGGCGCGGCCGCCGGGGCAGCCCCTCA	CCTTCTGACCCACTTCCCT	-
M13	ZN563_HUMAN.H11MO.0.C	-17	0.00146232	1.12453	0.247267	21	GCGCTCAGCCCCACGGCGCGGCCGCCGGGGCAGCCCCTCA	GCAGCTGCCAGTGAGGATCCC	-
M13	IRX2_HUMAN.H11MO.0.D	-10	0.00183037	1.40755	0.278551	19	GCGCTCAGCCCCACGGCGCGGCCGCCGGGGCAGCCCCTCA	ACATGGGTGGGCATGTTGG	+
M13	ZN341_HUMAN.H11MO.0.C	-12	0.00274997	2.11473	0.363224	22	GCGCTCAGCCCCACGGCGCGGCCGCCGGGGCAGCCCCTCA	GGGGGGGGGGGGAGGGAAGAGC	+
M13	THAP1_HUMAN.H11MO.0.C	-8	0.00293266	2.25522	0.363224	22	GCGCTCAGCCCCACGGCGCGGCCGCCGGGGCAGCCCCTCA	GCCCGCAGCCAAGATGGCGGCG	-
M13	ZN589_HUMAN.H11MO.0.D	-11	0.0038894	2.99095	0.363224	16	GCGCTCAGCCCCACGGCGCGGCCGCCGGGGCAGCCCCTCA	CCCACGGTTACTGCCG	+
M13	MAZ_HUMAN.H11MO.0.A	-11	0.00428987	3.29891	0.363224	22	GCGCTCAGCCCCACGGCGCGGCCGCCGGGGCAGCCCCTCA	GGGGGAGGGGGGGGGGGGGGGG	+
M13	PROX1_HUMAN.H11MO.0.D	-16	0.00429618	3.30376	0.363224	17	GCGCTCAGCCCCACGGCGCGGCCGCCGGGGCAGCCCCTCA	GGGTAAGGCGGGTTGGG	+
M13	VEZF1_HUMAN.H11MO.0.C	-11	0.00456639	3.51156	0.365751	22	GCGCTCAGCCCCACGGCGCGGCCGCCGGGGCAGCCCCTCA	GGGGAGGGGGGAGGGGGAGGGG	+
M13	KLF6_HUMAN.H11MO.0.A	-11	0.00557427	4.28661	0.403956	19	GCGCTCAGCCCCACGGCGCGGCCGCCGGGGCAGCCCCTCA	GGAAGGGCGGGGCCGGGGG	+
M13	SP4_HUMAN.H11MO.0.A	-15	0.00743246	5.71556	0.452437	20	GCGCTCAGCCCCACGGCGCGGCCGCCGGGGCAGCCCCTCA	GGGAAGGGGGCGGGGCCGGG	+
M13	NR1H3_HUMAN.H11MO.0.B	-20	0.00828438	6.37069	0.4849	19	GCGCTCAGCCCCACGGCGCGGCCGCCGGGGCAGCCCCTCA	TGACCTGCAGTGACCTCTG	-
M14	RXRA_HUMAN.H11MO.0.A	-19	0.00011593	0.0891504	0.176983	20	CCAGTCCACCGCGGCGGCCGCCGGCCCCGGGGCTCACCCA	CTCTGACCTCTGCCTCCCCC	-
M14	SP3_HUMAN.H11MO.0.B	-12	0.00071593	0.55055	0.307378	20	CCAGTCCACCGCGGCGGCCGCCGGCCCCGGGGCTCACCCA	GGGGGGGGGCGGGGCCGGGG	+
M14	SP2_HUMAN.H11MO.0.A	-11	0.00112158	0.862496	0.307378	22	CCAGTCCACCGCGGCGGCCGCCGGCCCCGGGGCTCACCCA	GGGGGGGGGGCGGGGCCGGGGG	+
M14	ZFX_HUMAN.H11MO.1.A	-8	0.00122304	0.940516	0.307378	17	CCAGTCCACCGCGGCGGCCGCCGGCCCCGGGGCTCACCCA	CCCCGGCCTCCGCCCCC	-
M14	ZN563_HUMAN.H11MO.0.C	-13	0.00184073	1.41552	0.307378	21	CCAGTCCACCGCGGCGGCCGCCGGCCCCGGGGCTCACCCA	GCAGCTGCCAGTGAGGATCCC	-
M14	TLX1_HUMAN.H11MO.0.D	-13	0.00196921	1.51432	0.307378	17	CCAGTCCACCGCGGCGGCCGCCGGCCCCGGGGCTCACCCA	CTGGCAAGTTGCCAAGG	+
M14	GATA1_HUMAN.H11MO.0.A	-28	0.0021148	1.62628	0.307378	12	CCAGTCCACCGCGGCGGCCGCCGGCCCCGGGGCTCACCCA	CTGGCGGGGACAGATAAGA	+
M14	THAP1_HUMAN.H11MO.0.C	-12	0.00251535	1.9343	0.307378	22	CCAGTCCACCGCGGCGGCCGCCGGCCCCGGGGCTCACCCA	CGCCGCCATCTTGGCTGCGGGC	+
M14	IRX2_HUMAN.H11MO.0.D	-6	0.00262476	2.01844	0.307378	19	CCAGTCCACCGCGGCGGCCGCCGGCCCCGGGGCTCACCCA	ACATGGGTGGGCATGTTGG	+
M14	RARG_HUMAN.H11MO.2.D	-28	0.00395653	3.04257	0.355305	12	CCAGTCCACCGCGGCGGCCGCCGGCCCCGGGGCTCACCCA	GGGGGTCACCCAGAGGTCAC	+
M14	GATA2_HUMAN.H11MO.0.A	7	0.00429364	3.30181	0.364157	12	CCAGTCCACCGCGGCGGCCGCCGGCCCCGGGGCTCACCCA	CCTTATCTCCACCCCCCAG	-
M14	NR1D1_HUMAN.H11MO.0.B	-17	0.00492693	3.78881	0.395875	19	CCAGTCCACCGCGGCGGCCGCCGGCCCCGGGGCTCACCCA	CCTTCTGACCCACTTCCCT	-
M14	ZN350_HUMAN.H11MO.1.D	-15	0.00607968	4.67528	0.421884	24	CCAGTCCACCGCGGCGGCCGCCGGCCCCGGGGCTCACCCA	GGGCAACAAATCCCTGCGCCCCGT	-
M14	TAL1_HUMAN.H11MO.0.A	5	0.0069091	5.3131	0.458594	14	CCAGTCCACCGCGGCGGCCGCCGGCCCCGGGGCTCACCCA	CCTTATCTGCCCCCCCCAG	-
M14	PATZ1_HUMAN.H11MO.0.C	-10	0.00784204	6.03053	0.487422	22	CCAGTCCACCGCGGCGGCCGCCGGCCCCGGGGCTCACCCA	GGGGAGGGGGCGGGGGGGGAGG	+
M14	ZN589_HUMAN.H11MO.0.D	-7	0.00798198	6.13814	0.487422	16	CCAGTCCACCGCGGCGGCCGCCGGCCCCGGGGCTCACCCA	CCCACGGTTACTGCCG	+
M15	RXRA_HUMAN.H11MO.0.A	-6	0.000268508	0.206483	0.34664	20	TGAAGCCCCTGATCGCCGCGGCGGACGCCCCGGGACCGGG	CTCTGACCTCTGCCTCCCCC	-
M15	ZN563_HUMAN.H11MO.0.C	-19	0.000914378	0.703157	0.34664	21	TGAAGCCCCTGATCGCCGCGGCGGACGCCCCGGGACCGGG	GGGATCCTCACTGGCAGCTGC	+
M15	GATA1_HUMAN.H11MO.0.A	-29	0.000938554	0.721748	0.34664	11	TGAAGCCCCTGATCGCCGCGGCGGACGCCCCGGGACCGGG	CTGGCGGGGACAGATAAGA	+
M15	GATA2_HUMAN.H11MO.0.A	-29	0.00136113	1.04671	0.34664	11	TGAAGCCCCTGATCGCCGCGGCGGACGCCCCGGGACCGGG	CTGGGGGGTGGAGATAAGG	+
M15	THAP1_HUMAN.H11MO.0.C	-13	0.00204478	1.57244	0.34664	22	TGAAGCCCCTGATCGCCGCGGCGGACGCCCCGGGACCGGG	CGCCGCCATCTTGGCTGCGGGC	+
M15	IRX2_HUMAN.H11MO.0.D	-17	0.00210258	1.61689	0.34664	19	TGAAGCCCCTGATCGCCGCGGCGGACGCCCCGGGACCGGG	ACATGGGTGGGCATGTTGG	+
M15	NR1D1_HUMAN.H11MO.0.B	-17	0.00210258	1.61689	0.34664	19	TGAAGCCCCTGATCGCCGCGGCGGACGCCCCGGGACCGGG	AGGGAAGTGGGTCAGAAGG	+
M15	ZFX_HUMAN.H11MO.1.A	-16	0.00266861	2.05216	0.34664	17	TGAAGCCCCTGATCGCCGCGGCGGACGCCCCGGGACCGGG	GGGGGCGGAGGCCGGGG	+
M15	TAL1_HUMAN.H11MO.0.A	-29	0.00279096	2.14625	0.34664	11	TGAAGCCCCTGATCGCCGCGGCGGACGCCCCGGGACCGGG	CTGGGGGGGGCAGATAAGG	+
M15	SP3_HUMAN.H11MO.0.B	-15	0.00318444	2.44884	0.34664	20	TGAAGCCCCTGATCGCCGCGGCGGACGCCCCGGGACCGGG	GGGGGGGGGCGGGGCCGGGG	+
M15	KLF6_HUMAN.H11MO.0.A	-17	0.00320917	2.46785	0.34664	19	TGAAGCCCCTGATCGCCGCGGCGGACGCCCCGGGACCGGG	GGAAGGGCGGGGCCGGGGG	+
M15	SP2_HUMAN.H11MO.0.A	-15	0.00364735	2.80481	0.34801	22	TGAAGCCCCTGATCGCCGCGGCGGACGCCCCGGGACCGGG	CCCCCGGCCCCGCCCCCCCCCC	-
M15	PATZ1_HUMAN.H11MO.0.C	-6	0.00468482	3.60262	0.376421	22	TGAAGCCCCTGATCGCCGCGGCGGACGCCCCGGGACCGGG	CCTCCCCCCCCGCCCCCTCCCC	-
M15	ZN589_HUMAN.H11MO.0.D	-18	0.00585508	4.50256	0.446928	16	TGAAGCCCCTGATCGCCGCGGCGGACGCCCCGGGACCGGG	CGGCAGTAACCGTGGG	-
M15	RARG_HUMAN.H11MO.0.B	-28	0.00687109	5.28387	0.476802	12	TGAAGCCCCTGATCGCCGCGGCGGACGCCCCGGGACCGGG	CCCAGGTCACTCTGACCT	-
M16	SP4_HUMAN.H11MO.0.A	-16	1.63727e-06	0.00125906	0.00152711	20	AGCAGAGCGGTAGTGGGGGATACGGGCGGGCCGAGGTCTC	GGGAAGGGGGCGGGGCCGGG	+
M16	SP2_HUMAN.H11MO.0.A	-16	2.02461e-06	0.00155693	0.00152711	22	AGCAGAGCGGTAGTGGGGGATACGGGCGGGCCGAGGTCTC	GGGGGGGGGGCGGGGCCGGGGG	+
M16	SP3_HUMAN.H11MO.0.B	-17	3.31972e-06	0.00255286	0.00166931	20	AGCAGAGCGGTAGTGGGGGATACGGGCGGGCCGAGGTCTC	GGGGGGGGGCGGGGCCGGGG	+
M16	MAZ_HUMAN.H11MO.0.A	-8	5.63877e-06	0.00433622	0.00212658	22	AGCAGAGCGGTAGTGGGGGATACGGGCGGGCCGAGGTCTC	GGGGGAGGGGGGGGGGGGGGGG	+
M16	VEZF1_HUMAN.H11MO.0.C	-8	8.0907e-06	0.00622175	0.00235598	22	AGCAGAGCGGTAGTGGGGGATACGGGCGGGCCGAGGTCTC	GGGGAGGGGGGAGGGGGAGGGG	+
M16	PATZ1_HUMAN.H11MO.0.C	-12	1.05657e-05	0.00812501	0.00235598	22	AGCAGAGCGGTAGTGGGGGATACGGGCGGGCCGAGGTCTC	GGGGAGGGGGCGGGGGGGGAGG	+
M16	ZFX_HUMAN.H11MO.1.A	-14	1.09323e-05	0.00840693	0.00235598	17	AGCAGAGCGGTAGTGGGGGATACGGGCGGGCCGAGGTCTC	GGGGGCGGAGGCCGGGG	+
M16	ZN341_HUMAN.H11MO.0.C	-10	2.9748e-05	0.0228762	0.00560951	22	AGCAGAGCGGTAGTGGGGGATACGGGCGGGCCGAGGTCTC	GGGGGGGGGGGGAGGGAAGAGC	+
M16	KLF3_HUMAN.H11MO.0.B	-17	7.49139e-05	0.0576088	0.0125568	19	AGCAGAGCGGTAGTGGGGGATACGGGCGGGCCGAGGTCTC	GGGGAGGGGCGGGGCCGGG	+
M16	ZBT17_HUMAN.H11MO.0.A	-8	0.000137064	0.105403	0.0205213	19	AGCAGAGCGGTAGTGGGGGATACGGGCGGGCCGAGGTCTC	GAGGGTGGGGGAGGGGAAG	+
M16	THAP1_HUMAN.H11MO.0.C	-5	0.000149637	0.115071	0.0205213	22	AGCAGAGCGGTAGTGGGGGATACGGGCGGGCCGAGGTCTC	CGCCGCCATCTTGGCTGCGGGC	+
M16	RXRA_HUMAN.H11MO.0.A	-6	0.00018881	0.145195	0.0237356	20	AGCAGAGCGGTAGTGGGGGATACGGGCGGGCCGAGGTCTC	GGGGGAGGCAGAGGTCAGAG	+
M16	PURA_HUMAN.H11MO.0.D	-18	0.000215362	0.165613	0.024991	17	AGCAGAGCGGTAGTGGGGGATACGGGCGGGCCGAGGTCTC	GGAAGGGGGGGGCAGGG	+
M16	TAF1_HUMAN.H11MO.0.A	-9	0.000491653	0.378081	0.0529771	16	AGCAGAGCGGTAGTGGGGGATACGGGCGGGCCGAGGTCTC	AAGATGGCGGCGGCGG	+
M16	KLF6_HUMAN.H11MO.0.A	-10	0.000548711	0.421959	0.053396	19	AGCAGAGCGGTAGTGGGGGATACGGGCGGGCCGAGGTCTC	GGAAGGGCGGGGCCGGGGG	+
M16	WT1_HUMAN.H11MO.0.C	-11	0.000566332	0.435509	0.053396	20	AGCAGAGCGGTAGTGGGGGATACGGGCGGGCCGAGGTCTC	GGGCGGGGGAGGAGGGGGGG	+
M16	KLF15_HUMAN.H11MO.0.A	-12	0.000872504	0.670956	0.0774241	19	AGCAGAGCGGTAGTGGGGGATACGGGCGGGCCGAGGTCTC	GGGGAGGAGCAGGGGGGGG	+
M16	ZN467_HUMAN.H11MO.0.C	-12	0.0013318	1.02415	0.107979	22	AGCAGAGCGGTAGTGGGGGATACGGGCGGGCCGAGGTCTC	GGGGAGGGGAGGGGGGGGGGGG	+
M16	KLF16_HUMAN.H11MO.0.D	-12	0.00136962	1.05324	0.107979	19	AGCAGAGCGGTAGTGGGGGATACGGGCGGGCCGAGGTCTC	GGGGGCGGGGGGGGGGGGG	+
M16	ZN563_HUMAN.H11MO.0.C	-3	0.00156455	1.20314	0.107979	21	AGCAGAGCGGTAGTGGGGGATACGGGCGGGCCGAGGTCTC	GCAGCTGCCAGTGAGGATCCC	-
M16	ZN263_HUMAN.H11MO.0.A	-10	0.00158835	1.22144	0.107979	20	AGCAGAGCGGTAGTGGGGGATACGGGCGGGCCGAGGTCTC	GGGAGGAGGGAGAGGAGGAG	+
M16	EGR2_HUMAN.H11MO.0.A	-6	0.00166537	1.28067	0.107979	18	AGCAGAGCGGTAGTGGGGGATACGGGCGGGCCGAGGTCTC	GGGGGGGTGTGGGAGGGG	+
M16	NR1D1_HUMAN.H11MO.0.B	-6	0.00170791	1.31338	0.107979	19	AGCAGAGCGGTAGTGGGGGATACGGGCGGGCCGAGGTCTC	AGGGAAGTGGGTCAGAAGG	+
M16	SPIC_HUMAN.H11MO.0.D	-8	0.00175958	1.35312	0.107979	13	AGCAGAGCGGTAGTGGGGGATACGGGCGGGCCGAGGTCTC	GAGGAAGGGGAGG	+
M16	EGR1_HUMAN.H11MO.0.A	-8	0.00186104	1.43114	0.107979	17	AGCAGAGCGGTAGTGGGGGATACGGGCGGGCCGAGGTCTC	GAGGGCGTGGGCGGGGG	+
M16	SP4_HUMAN.H11MO.1.A	-18	0.00204112	1.56962	0.114041	16	AGCAGAGCGGTAGTGGGGGATACGGGCGGGCCGAGGTCTC	GGAGGGGGCGGGGCCG	+
M16	ZN335_HUMAN.H11MO.0.A	-9	0.00213489	1.64173	0.11502	22	AGCAGAGCGGTAGTGGGGGATACGGGCGGGCCGAGGTCTC	TCAGGCAGCGCCGAGGACAGCC	-
M16	TBX15_HUMAN.H11MO.0.D	-12	0.00228134	1.75435	0.116249	19	AGCAGAGCGGTAGTGGGGGATACGGGCGGGCCGAGGTCTC	GGGGGGGGGGGGGTGGGGG	+
M16	Z324A_HUMAN.H11MO.0.C	-13	0.0023118	1.77778	0.116249	23	AGCAGAGCGGTAGTGGGGGATACGGGCGGGCCGAGGTCTC	TGGCAGCAAAGGATGGTTTGATA	-
M16	IRX2_HUMAN.H11MO.0.D	-11	0.00245048	1.88442	0.119247	19	AGCAGAGCGGTAGTGGGGGATACGGGCGGGCCGAGGTCTC	ACATGGGTGGGCATGTTGG	+
M16	PROX1_HUMAN.H11MO.0.D	-18	0.00252958	1.94525	0.119249	17	AGCAGAGCGGTAGTGGGGGATACGGGCGGGCCGAGGTCTC	GGGTAAGGCGGGTTGGG	+
M16	HME2_HUMAN.H11MO.0.D	-8	0.00286689	2.20464	0.131055	11	AGCAGAGCGGTAGTGGGGGATACGGGCGGGCCGAGGTCTC	GGTAATTAGGG	+
M16	SRBP2_HUMAN.H11MO.0.B	-23	0.00394201	3.03141	0.169905	13	AGCAGAGCGGTAGTGGGGGATACGGGCGGGCCGAGGTCTC	GGGTGGGGTGAGG	+
M16	MYBA_HUMAN.H11MO.0.D	-5	0.00416412	3.20221	0.173823	15	AGCAGAGCGGTAGTGGGGGATACGGGCGGGCCGAGGTCTC	AGTGGCAGTTGGAGA	+
M16	COT1_HUMAN.H11MO.0.C	-14	0.00426336	3.27853	0.173823	17	AGCAGAGCGGTAGTGGGGGATACGGGCGGGCCGAGGTCTC	GGGGTCAGAGGTCAGGG	+
M16	ARNT2_HUMAN.H11MO.0.D	-15	0.00514976	3.96016	0.204438	12	AGCAGAGCGGTAGTGGGGGATACGGGCGGGCCGAGGTCTC	GGCGTGGGAGGC	+
M16	ZN350_HUMAN.H11MO.1.D	-16	0.00545887	4.19787	0.211152	24	AGCAGAGCGGTAGTGGGGGATACGGGCGGGCCGAGGTCTC	ACGGGGCGCAGGGATTTGTTGCCC	+
M16	PLAG1_HUMAN.H11MO.0.D	-14	0.0061188	4.70536	0.228516	17	AGCAGAGCGGTAGTGGGGGATACGGGCGGGCCGAGGTCTC	GGGGGCATCAGGAGGGG	+
M16	ZN394_HUMAN.H11MO.0.C	-1	0.00621073	4.77605	0.228516	20	AGCAGAGCGGTAGTGGGGGATACGGGCGGGCCGAGGTCTC	AGAATGGAATAGAATGGAAT	+
M16	NR1H4_HUMAN.H11MO.0.B	-15	0.0068826	5.29272	0.247207	19	AGCAGAGCGGTAGTGGGGGATACGGGCGGGCCGAGGTCTC	GGGGTCAATGACCCCGAGG	+
M16	LYL1_HUMAN.H11MO.0.A	-15	0.00788335	6.06229	0.275373	14	AGCAGAGCGGTAGTGGGGGATACGGGCGGGCCGAGGTCTC	CAGGAAACAGCTGG	-
M16	EGR2_HUMAN.H11MO.1.A	-9	0.00803188	6.17651	0.275373	16	AGCAGAGCGGTAGTGGGGGATACGGGCGGGCCGAGGTCTC	GGGGCGTGGGCGGGGG	+
M16	ZN770_HUMAN.H11MO.0.C	-16	0.00860777	6.61937	0.28311	22	AGCAGAGCGGTAGTGGGGGATACGGGCGGGCCGAGGTCTC	GGGAGGCTGAGGCGGGAGGATC	+
M16	OSR2_HUMAN.H11MO.0.C	-7	0.00863286	6.63867	0.28311	16	AGCAGAGCGGTAGTGGGGGATACGGGCGGGCCGAGGTCTC	CAGCAGAAGCAGCAGC	-
M16	PAX8_HUMAN.H11MO.0.D	-8	0.0099558	7.65601	0.319548	14	AGCAGAGCGGTAGTGGGGGATACGGGCGGGCCGAGGTCTC	GTCACTGAAGCGGG	+
M16	ZN589_HUMAN.H11MO.0.D	-4	0.012308	9.46488	0.386817	16	AGCAGAGCGGTAGTGGGGGATACGGGCGGGCCGAGGTCTC	CGGCAGTAACCGTGGG	-
M16	PTF1A_HUMAN.H11MO.0.B	-15	0.0127925	9.8374	0.393836	18	AGCAGAGCGGTAGTGGGGGATACGGGCGGGCCGAGGTCTC	GGGAAAGGGGGCAGCTGG	-
M16	PAX5_HUMAN.H11MO.0.A	0	0.0140259	10.7859	0.423172	21	AGCAGAGCGGTAGTGGGGGATACGGGCGGGCCGAGGTCTC	GCCTGGGCAGCAGAGCGTGAC	+
M16	COT2_HUMAN.H11MO.1.A	-14	0.0149784	11.5184	0.434529	17	AGCAGAGCGGTAGTGGGGGATACGGGCGGGCCGAGGTCTC	GGGGTCAAAGGTCAGGG	+
M16	OLIG2_HUMAN.H11MO.0.B	-11	0.0155321	11.9442	0.44209	18	AGCAGAGCGGTAGTGGGGGATACGGGCGGGCCGAGGTCTC	CAGAAGGGAAACAGCTGG	-
M16	RFX1_HUMAN.H11MO.0.B	-3	0.0164508	12.6507	0.451206	22	AGCAGAGCGGTAGTGGGGGATACGGGCGGGCCGAGGTCTC	GCCCCGGTTGCCATGGCGACGG	+
M16	SP1_HUMAN.H11MO.0.A	-14	0.0164508	12.6507	0.451206	22	AGCAGAGCGGTAGTGGGGGATACGGGCGGGCCGAGGTCTC	GGGGGGCGGGGCCGGGGGGGGG	+
M16	ZN816_HUMAN.H11MO.0.C	-9	0.0167496	12.8805	0.451206	21	AGCAGAGCGGTAGTGGGGGATACGGGCGGGCCGAGGTCTC	AAAAAAGGGGGACATGCAGGG	+
M17	RARG_HUMAN.H11MO.2.D	7	0.000152109	0.116972	0.125569	13	TTTCCTGTCCGGCGTGCGTCGCCGGTCGGCAGTGAGGTTG	GTGACCTCTGGGTGACCCCC	-
M17	RXRA_HUMAN.H11MO.0.A	-2	0.00016564	0.127377	0.125569	20	TTTCCTGTCCGGCGTGCGTCGCCGGTCGGCAGTGAGGTTG	CTCTGACCTCTGCCTCCCCC	-
M17	PTF1A_HUMAN.H11MO.0.B	7	0.00046256	0.355708	0.230003	11	TTTCCTGTCCGGCGTGCGTCGCCGGTCGGCAGTGAGGTTG	CCAGCTGCCCCCTTTCCC	+
M17	NR1D1_HUMAN.H11MO.0.B	0	0.000992847	0.763499	0.230003	19	TTTCCTGTCCGGCGTGCGTCGCCGGTCGGCAGTGAGGTTG	CCTTCTGACCCACTTCCCT	-
M17	PATZ1_HUMAN.H11MO.0.C	-1	0.00106646	0.820106	0.230003	22	TTTCCTGTCCGGCGTGCGTCGCCGGTCGGCAGTGAGGTTG	CCTCCCCCCCCGCCCCCTCCCC	-
M17	ZN563_HUMAN.H11MO.0.C	-21	0.00111164	0.85485	0.230003	19	TTTCCTGTCCGGCGTGCGTCGCCGGTCGGCAGTGAGGTTG	GCAGCTGCCAGTGAGGATCCC	-
M17	GATA1_HUMAN.H11MO.0.A	7	0.00116289	0.894264	0.230003	12	TTTCCTGTCCGGCGTGCGTCGCCGGTCGGCAGTGAGGTTG	TCTTATCTGTCCCCGCCAG	-
M17	TAL1_HUMAN.H11MO.0.A	7	0.00136	1.04584	0.230003	12	TTTCCTGTCCGGCGTGCGTCGCCGGTCGGCAGTGAGGTTG	CCTTATCTGCCCCCCCCAG	-
M17	ZN589_HUMAN.H11MO.0.D	-8	0.00155857	1.19854	0.230003	16	TTTCCTGTCCGGCGTGCGTCGCCGGTCGGCAGTGAGGTTG	CCCACGGTTACTGCCG	+
M17	TLX1_HUMAN.H11MO.0.D	-7	0.00159613	1.22743	0.230003	17	TTTCCTGTCCGGCGTGCGTCGCCGGTCGGCAGTGAGGTTG	CCTTGGCAACTTGCCAG	-
M17	RFX5_HUMAN.H11MO.0.A	-17	0.00166871	1.28324	0.230003	20	TTTCCTGTCCGGCGTGCGTCGCCGGTCGGCAGTGAGGTTG	GTCAGCTGTTGCTAGGCAGA	+
M17	PROX1_HUMAN.H11MO.0.D	-7	0.00204237	1.57059	0.234031	17	TTTCCTGTCCGGCGTGCGTCGCCGGTCGGCAGTGAGGTTG	CCCAACCCGCCTTACCC	-
M17	SP2_HUMAN.H11MO.0.A	-6	0.00216101	1.66182	0.234031	22	TTTCCTGTCCGGCGTGCGTCGCCGGTCGGCAGTGAGGTTG	CCCCCGGCCCCGCCCCCCCCCC	-
M17	GATA2_HUMAN.H11MO.0.A	7	0.00250633	1.92737	0.251635	12	TTTCCTGTCCGGCGTGCGTCGCCGGTCGGCAGTGAGGTTG	CCTTATCTCCACCCCCCAG	-
M17	VEZF1_HUMAN.H11MO.0.C	-1	0.00265549	2.04208	0.251635	22	TTTCCTGTCCGGCGTGCGTCGCCGGTCGGCAGTGAGGTTG	CCCCTCCCCCTCCCCCCTCCCC	-
M17	THAP1_HUMAN.H11MO.0.C	-4	0.0032545	2.50271	0.262007	22	TTTCCTGTCCGGCGTGCGTCGCCGGTCGGCAGTGAGGTTG	CGCCGCCATCTTGGCTGCGGGC	+
M17	ZN341_HUMAN.H11MO.0.C	4	0.00348079	2.67672	0.262007	18	TTTCCTGTCCGGCGTGCGTCGCCGGTCGGCAGTGAGGTTG	GCTCTTCCCTCCCCCCCCCCCC	-
M17	IRX2_HUMAN.H11MO.0.D	-10	0.003629	2.7907	0.262007	19	TTTCCTGTCCGGCGTGCGTCGCCGGTCGGCAGTGAGGTTG	ACATGGGTGGGCATGTTGG	+
M17	MNX1_HUMAN.H11MO.0.D	-9	0.00390359	3.00186	0.269021	19	TTTCCTGTCCGGCGTGCGTCGCCGGTCGGCAGTGAGGTTG	CTATTTTAATAACCCTTAA	+
M17	PAX5_HUMAN.H11MO.0.A	7	0.0045862	3.52679	0.289726	14	TTTCCTGTCCGGCGTGCGTCGCCGGTCGGCAGTGAGGTTG	GTCACGCTCTGCTGCCCAGGC	-
M17	SP3_HUMAN.H11MO.0.B	-7	0.0049088	3.77486	0.297701	20	TTTCCTGTCCGGCGTGCGTCGCCGGTCGGCAGTGAGGTTG	CCCCGGCCCCGCCCCCCCCC	-
M17	SPIC_HUMAN.H11MO.0.D	-4	0.00670998	5.15997	0.361093	13	TTTCCTGTCCGGCGTGCGTCGCCGGTCGGCAGTGAGGTTG	CCTCCCCTTCCTC	-
M17	KLF6_HUMAN.H11MO.0.A	-9	0.00740544	5.69478	0.374261	19	TTTCCTGTCCGGCGTGCGTCGCCGGTCGGCAGTGAGGTTG	CCCCCGGCCCCGCCCTTCC	-
M17	NR1H3_HUMAN.H11MO.0.B	5	0.00793736	6.10383	0.377423	14	TTTCCTGTCCGGCGTGCGTCGCCGGTCGGCAGTGAGGTTG	TGACCTGCAGTGACCTCTG	-
M17	RARG_HUMAN.H11MO.0.B	-20	0.00843989	6.49028	0.377423	18	TTTCCTGTCCGGCGTGCGTCGCCGGTCGGCAGTGAGGTTG	CCCAGGTCACTCTGACCT	-
M17	SP4_HUMAN.H11MO.0.A	-2	0.00846372	6.5086	0.377423	20	TTTCCTGTCCGGCGTGCGTCGCCGGTCGGCAGTGAGGTTG	CCCGGCCCCGCCCCCTTCCC	-
M17	BRAC_HUMAN.H11MO.0.A	9	0.00846372	6.5086	0.377423	11	TTTCCTGTCCGGCGTGCGTCGCCGGTCGGCAGTGAGGTTG	ATTTCACACCTCCCTGCTAA	-
M17	MAZ_HUMAN.H11MO.0.A	-2	0.00921483	7.08621	0.399177	22	TTTCCTGTCCGGCGTGCGTCGCCGGTCGGCAGTGAGGTTG	CCCCCCCCCCCCCCCCTCCCCC	-
M17	PAX8_HUMAN.H11MO.0.D	0	0.00962494	7.40158	0.401995	14	TTTCCTGTCCGGCGTGCGTCGCCGGTCGGCAGTGAGGTTG	GTCACTGAAGCGGG	+
M17	OLIG2_HUMAN.H11MO.0.B	7	0.0104305	8.02106	0.416167	11	TTTCCTGTCCGGCGTGCGTCGCCGGTCGGCAGTGAGGTTG	CCAGCTGTTTCCCTTCTG	+
M17	ZFX_HUMAN.H11MO.1.A	-6	0.0127633	9.81497	0.496185	17	TTTCCTGTCCGGCGTGCGTCGCCGGTCGGCAGTGAGGTTG	CCCCGGCCTCCGCCCCC	-
M18	IRX2_HUMAN.H11MO.0.D	-10	0.000782445	0.601701	0.327788	19	CCTCCGGGGCGCTCGCGGGCCTAGCCGGGACGCGGGCCCC	CCAACATGCCCACCCATGT	-
M18	RXRA_HUMAN.H11MO.0.A	-4	0.00117058	0.900173	0.327788	20	CCTCCGGGGCGCTCGCGGGCCTAGCCGGGACGCGGGCCCC	GGGGGAGGCAGAGGTCAGAG	+
M18	SP3_HUMAN.H11MO.0.B	-6	0.00135503	1.04202	0.327788	20	CCTCCGGGGCGCTCGCGGGCCTAGCCGGGACGCGGGCCCC	GGGGGGGGGCGGGGCCGGGG	+
M18	SP2_HUMAN.H11MO.0.A	-5	0.0014239	1.09498	0.327788	22	CCTCCGGGGCGCTCGCGGGCCTAGCCGGGACGCGGGCCCC	GGGGGGGGGGCGGGGCCGGGGG	+
M18	THAP1_HUMAN.H11MO.0.C	-13	0.00163215	1.25512	0.327788	22	CCTCCGGGGCGCTCGCGGGCCTAGCCGGGACGCGGGCCCC	CGCCGCCATCTTGGCTGCGGGC	+
M18	GATA1_HUMAN.H11MO.0.A	-29	0.00180049	1.38458	0.327788	11	CCTCCGGGGCGCTCGCGGGCCTAGCCGGGACGCGGGCCCC	CTGGCGGGGACAGATAAGA	+
M18	PROX1_HUMAN.H11MO.0.D	-9	0.00197103	1.51572	0.327788	17	CCTCCGGGGCGCTCGCGGGCCTAGCCGGGACGCGGGCCCC	CCCAACCCGCCTTACCC	-
M18	ZN589_HUMAN.H11MO.0.D	-11	0.00217233	1.67052	0.327788	16	CCTCCGGGGCGCTCGCGGGCCTAGCCGGGACGCGGGCCCC	CCCACGGTTACTGCCG	+
M18	NR1D1_HUMAN.H11MO.0.B	-17	0.00241194	1.85478	0.327788	19	CCTCCGGGGCGCTCGCGGGCCTAGCCGGGACGCGGGCCCC	AGGGAAGTGGGTCAGAAGG	+
M18	ZFX_HUMAN.H11MO.1.A	-4	0.00268972	2.0684	0.327788	17	CCTCCGGGGCGCTCGCGGGCCTAGCCGGGACGCGGGCCCC	GGGGGCGGAGGCCGGGG	+
M18	KLF6_HUMAN.H11MO.0.A	-17	0.00278576	2.14225	0.327788	19	CCTCCGGGGCGCTCGCGGGCCTAGCCGGGACGCGGGCCCC	GGAAGGGCGGGGCCGGGGG	+
M18	TLX1_HUMAN.H11MO.0.D	-2	0.00456233	3.50843	0.439355	17	CCTCCGGGGCGCTCGCGGGCCTAGCCGGGACGCGGGCCCC	CCTTGGCAACTTGCCAG	-
M18	ZN563_HUMAN.H11MO.0.C	-5	0.00459562	3.53403	0.439355	21	CCTCCGGGGCGCTCGCGGGCCTAGCCGGGACGCGGGCCCC	GGGATCCTCACTGGCAGCTGC	+
M18	GATA2_HUMAN.H11MO.0.A	-29	0.0060043	4.61731	0.483393	11	CCTCCGGGGCGCTCGCGGGCCTAGCCGGGACGCGGGCCCC	CTGGGGGGTGGAGATAAGG	+
M19	ZN563_HUMAN.H11MO.0.C	-13	1.761e-05	0.0135421	0.0226129	21	AGCCTCCCCTGACGCGGCCCTCGCCGGCCGCGGACCACCG	GGGATCCTCACTGGCAGCTGC	+
M19	KLF6_HUMAN.H11MO.0.A	-20	4.04802e-05	0.0311293	0.0226129	19	AGCCTCCCCTGACGCGGCCCTCGCCGGCCGCGGACCACCG	CCCCCGGCCCCGCCCTTCC	-
M19	THAP1_HUMAN.H11MO.0.C	-10	5.86749e-05	0.045121	0.0226129	22	AGCCTCCCCTGACGCGGCCCTCGCCGGCCGCGGACCACCG	GCCCGCAGCCAAGATGGCGGCG	-
M19	ZFX_HUMAN.H11MO.1.A	-21	6.95837e-05	0.0535099	0.0226129	17	AGCCTCCCCTGACGCGGCCCTCGCCGGCCGCGGACCACCG	CCCCGGCCTCCGCCCCC	-
M19	SP3_HUMAN.H11MO.0.B	-21	7.51981e-05	0.0578274	0.0226129	19	AGCCTCCCCTGACGCGGCCCTCGCCGGCCGCGGACCACCG	CCCCGGCCCCGCCCCCCCCC	-
M19	SP2_HUMAN.H11MO.0.A	-14	0.000169677	0.130482	0.0394546	22	AGCCTCCCCTGACGCGGCCCTCGCCGGCCGCGGACCACCG	CCCCCGGCCCCGCCCCCCCCCC	-
M19	PATZ1_HUMAN.H11MO.0.C	-18	0.000183686	0.141255	0.0394546	22	AGCCTCCCCTGACGCGGCCCTCGCCGGCCGCGGACCACCG	CCTCCCCCCCCGCCCCCTCCCC	-
M19	RXRA_HUMAN.H11MO.0.A	-1	0.000343161	0.263891	0.057329	20	AGCCTCCCCTGACGCGGCCCTCGCCGGCCGCGGACCACCG	CTCTGACCTCTGCCTCCCCC	-
M19	SPIC_HUMAN.H11MO.0.D	-2	0.00061294	0.471351	0.078149	13	AGCCTCCCCTGACGCGGCCCTCGCCGGCCGCGGACCACCG	CCTCCCCTTCCTC	-
M19	PURA_HUMAN.H11MO.0.D	-21	0.000623715	0.479637	0.078149	17	AGCCTCCCCTGACGCGGCCCTCGCCGGCCGCGGACCACCG	CCCTGCCCCCCCCTTCC	-
M19	KLF3_HUMAN.H11MO.0.B	-22	0.000825845	0.635075	0.0955155	18	AGCCTCCCCTGACGCGGCCCTCGCCGGCCGCGGACCACCG	CCCGGCCCCGCCCCTCCCC	-
M19	RFX5_HUMAN.H11MO.0.A	-18	0.00111082	0.854219	0.112834	20	AGCCTCCCCTGACGCGGCCCTCGCCGGCCGCGGACCACCG	TCTGCCTAGCAACAGCTGAC	-
M19	EGR1_HUMAN.H11MO.0.A	-20	0.00112567	0.865643	0.112834	17	AGCCTCCCCTGACGCGGCCCTCGCCGGCCGCGGACCACCG	CCCCCGCCCACGCCCTC	-
M19	IRX2_HUMAN.H11MO.0.D	-18	0.00122207	0.939771	0.11484	19	AGCCTCCCCTGACGCGGCCCTCGCCGGCCGCGGACCACCG	CCAACATGCCCACCCATGT	-
M19	THA_HUMAN.H11MO.0.C	-3	0.00233221	1.79347	0.19943	17	AGCCTCCCCTGACGCGGCCCTCGCCGGCCGCGGACCACCG	CTGACCTGAAGTGACCC	-
M19	RFX1_HUMAN.H11MO.0.B	-15	0.00241821	1.8596	0.19943	22	AGCCTCCCCTGACGCGGCCCTCGCCGGCCGCGGACCACCG	CCGTCGCCATGGCAACCGGGGC	-
M19	PROX1_HUMAN.H11MO.0.D	-17	0.00252356	1.94062	0.19943	17	AGCCTCCCCTGACGCGGCCCTCGCCGGCCGCGGACCACCG	CCCAACCCGCCTTACCC	-
M19	VEZF1_HUMAN.H11MO.0.C	-5	0.00317083	2.43837	0.19943	22	AGCCTCCCCTGACGCGGCCCTCGCCGGCCGCGGACCACCG	CCCCTCCCCCTCCCCCCTCCCC	-
M19	RARG_HUMAN.H11MO.2.D	-3	0.00332771	2.55901	0.19943	20	AGCCTCCCCTGACGCGGCCCTCGCCGGCCGCGGACCACCG	GTGACCTCTGGGTGACCCCC	-
M19	ZN341_HUMAN.H11MO.0.C	-5	0.0033906	2.60737	0.19943	22	AGCCTCCCCTGACGCGGCCCTCGCCGGCCGCGGACCACCG	GCTCTTCCCTCCCCCCCCCCCC	-
M19	NR1H3_HUMAN.H11MO.0.B	-4	0.00348886	2.68293	0.19943	19	AGCCTCCCCTGACGCGGCCCTCGCCGGCCGCGGACCACCG	TGACCTGCAGTGACCTCTG	-
M19	ZBT17_HUMAN.H11MO.0.A	-2	0.00348886	2.68293	0.19943	19	AGCCTCCCCTGACGCGGCCCTCGCCGGCCGCGGACCACCG	CTTCCCCTCCCCCACCCTC	-
M19	SP4_HUMAN.H11MO.0.A	-20	0.00383017	2.9454	0.19943	20	AGCCTCCCCTGACGCGGCCCTCGCCGGCCGCGGACCACCG	CCCGGCCCCGCCCCCTTCCC	-
M19	ZN554_HUMAN.H11MO.0.C	-14	0.00383017	2.9454	0.19943	20	AGCCTCCCCTGACGCGGCCCTCGCCGGCCGCGGACCACCG	AGCACCCCACATGGCTCAGC	-
M19	Z324A_HUMAN.H11MO.0.C	-10	0.00384654	2.95799	0.19943	23	AGCCTCCCCTGACGCGGCCCTCGCCGGCCGCGGACCACCG	TATCAAACCATCCTTTGCTGCCA	+
M19	RARG_HUMAN.H11MO.0.B	-12	0.00420249	3.23172	0.210622	18	AGCCTCCCCTGACGCGGCCCTCGCCGGCCGCGGACCACCG	CCCAGGTCACTCTGACCT	-
M19	COT1_HUMAN.H11MO.0.C	-21	0.00503783	3.87409	0.23748	17	AGCCTCCCCTGACGCGGCCCTCGCCGGCCGCGGACCACCG	CCCTGACCTCTGACCCC	-
M19	MAZ_HUMAN.H11MO.0.A	-13	0.00573564	4.41071	0.261329	22	AGCCTCCCCTGACGCGGCCCTCGCCGGCCGCGGACCACCG	CCCCCCCCCCCCCCCCTCCCCC	-
M19	NR1H4_HUMAN.H11MO.0.B	-18	0.00660196	5.0769	0.283611	19	AGCCTCCCCTGACGCGGCCCTCGCCGGCCGCGGACCACCG	CCTCGGGGTCATTGACCCC	-
M19	GATA1_HUMAN.H11MO.0.A	-2	0.00707448	5.44028	0.295468	19	AGCCTCCCCTGACGCGGCCCTCGCCGGCCGCGGACCACCG	TCTTATCTGTCCCCGCCAG	-
M19	TLX1_HUMAN.H11MO.0.D	-6	0.00784389	6.03195	0.316981	17	AGCCTCCCCTGACGCGGCCCTCGCCGGCCGCGGACCACCG	CTGGCAAGTTGCCAAGG	+
M19	OSR2_HUMAN.H11MO.0.C	-20	0.00811297	6.23888	0.316981	16	AGCCTCCCCTGACGCGGCCCTCGCCGGCCGCGGACCACCG	GCTGCTGCTTCTGCTG	+
M19	MXI1_HUMAN.H11MO.0.A	-20	0.00824933	6.34373	0.316981	15	AGCCTCCCCTGACGCGGCCCTCGCCGGCCGCGGACCACCG	CCCGCCGCCACGTGC	-
M19	NR1D1_HUMAN.H11MO.0.B	-20	0.00868681	6.68016	0.318563	19	AGCCTCCCCTGACGCGGCCCTCGCCGGCCGCGGACCACCG	CCTTCTGACCCACTTCCCT	-
M19	TAF1_HUMAN.H11MO.0.A	-21	0.0094134	7.23891	0.334419	16	AGCCTCCCCTGACGCGGCCCTCGCCGGCCGCGGACCACCG	CCGCCGCCGCCATCTT	-
M19	ZBT7B_HUMAN.H11MO.0.D	-14	0.00973348	7.48505	0.334419	21	AGCCTCCCCTGACGCGGCCCTCGCCGGCCGCGGACCACCG	CCCGTTGCCATGGCAACGGCG	-
M19	EGR2_HUMAN.H11MO.1.A	-20	0.0101333	7.79253	0.334419	16	AGCCTCCCCTGACGCGGCCCTCGCCGGCCGCGGACCACCG	CCCCCGCCCACGCCCC	-
M19	MAFA_HUMAN.H11MO.0.D	-5	0.0103731	7.97693	0.334419	21	AGCCTCCCCTGACGCGGCCCTCGCCGGCCGCGGACCACCG	GTGCTGACCCCGCAGCCTTCG	+
M19	RARA_HUMAN.H11MO.2.A	-4	0.0104537	8.0389	0.334419	17	AGCCTCCCCTGACGCGGCCCTCGCCGGCCGCGGACCACCG	TGACCTCTCGGTGACCT	-
M19	PLAG1_HUMAN.H11MO.0.D	-5	0.0112208	8.62881	0.344308	17	AGCCTCCCCTGACGCGGCCCTCGCCGGCCGCGGACCACCG	CCCCTCCTGATGCCCCC	-
M19	ZN589_HUMAN.H11MO.0.D	-18	0.0126083	9.6958	0.360152	16	AGCCTCCCCTGACGCGGCCCTCGCCGGCCGCGGACCACCG	CGGCAGTAACCGTGGG	-
M19	COT2_HUMAN.H11MO.1.A	-21	0.0129127	9.92989	0.360152	17	AGCCTCCCCTGACGCGGCCCTCGCCGGCCGCGGACCACCG	CCCTGACCTTTGACCCC	-
M19	TAL1_HUMAN.H11MO.0.A	-7	0.0129761	9.97865	0.360152	19	AGCCTCCCCTGACGCGGCCCTCGCCGGCCGCGGACCACCG	CCTTATCTGCCCCCCCCAG	-
M19	LYL1_HUMAN.H11MO.0.A	-26	0.0131744	10.1311	0.360152	14	AGCCTCCCCTGACGCGGCCCTCGCCGGCCGCGGACCACCG	CCAGCTGTTTCCTG	+
M19	ZN214_HUMAN.H11MO.0.C	-5	0.0137704	10.5894	0.369723	22	AGCCTCCCCTGACGCGGCCCTCGCCGGCCGCGGACCACCG	TCCTTTTTGAGGCCTTTGATGA	+
M19	TFCP2_HUMAN.H11MO.0.D	-26	0.0156278	12.0178	0.403703	14	AGCCTCCCCTGACGCGGCCCTCGCCGGCCGCGGACCACCG	GCCTGAACTGGCCAGA	+
M19	ZN394_HUMAN.H11MO.0.C	-3	0.0175769	13.5167	0.415396	20	AGCCTCCCCTGACGCGGCCCTCGCCGGCCGCGGACCACCG	ATTCCATTCTATTCCATTCT	-
M19	ZN667_HUMAN.H11MO.0.C	-3	0.017958	13.8097	0.415396	19	AGCCTCCCCTGACGCGGCCCTCGCCGGCCGCGGACCACCG	GTGGCCTTAAAAGCTCAGC	+
M22	SP3_HUMAN.H11MO.0.B	-12	0.00045351	0.348749	0.330354	20	GACGCGCAGGACCCCCGGGTGGGGGCCCGCCCTGCGGCGG	CCCCGGCCCCGCCCCCCCCC	-
M22	IRX2_HUMAN.H11MO.0.D	-1	0.000916063	0.704452	0.330354	19	GACGCGCAGGACCCCCGGGTGGGGGCCCGCCCTGCGGCGG	CCAACATGCCCACCCATGT	-
M22	SP2_HUMAN.H11MO.0.A	-15	0.00104457	0.803278	0.330354	22	GACGCGCAGGACCCCCGGGTGGGGGCCCGCCCTGCGGCGG	GGGGGGGGGGCGGGGCCGGGGG	+
M22	ZN563_HUMAN.H11MO.0.C	-8	0.00111684	0.858854	0.330354	21	GACGCGCAGGACCCCCGGGTGGGGGCCCGCCCTGCGGCGG	GCAGCTGCCAGTGAGGATCCC	-
M22	TLX1_HUMAN.H11MO.0.D	-12	0.00161603	1.24273	0.330354	17	GACGCGCAGGACCCCCGGGTGGGGGCCCGCCCTGCGGCGG	CCTTGGCAACTTGCCAG	-
M22	THAP1_HUMAN.H11MO.0.C	-20	0.00203415	1.56426	0.330354	20	GACGCGCAGGACCCCCGGGTGGGGGCCCGCCCTGCGGCGG	CGCCGCCATCTTGGCTGCGGGC	+
M22	ZFX_HUMAN.H11MO.1.A	-12	0.00219717	1.68963	0.330354	17	GACGCGCAGGACCCCCGGGTGGGGGCCCGCCCTGCGGCGG	CCCCGGCCTCCGCCCCC	-
M22	RXRA_HUMAN.H11MO.0.A	-16	0.00237876	1.82927	0.330354	20	GACGCGCAGGACCCCCGGGTGGGGGCCCGCCCTGCGGCGG	GGGGGAGGCAGAGGTCAGAG	+
M22	ZN589_HUMAN.H11MO.0.D	-3	0.00302462	2.32594	0.365222	16	GACGCGCAGGACCCCCGGGTGGGGGCCCGCCCTGCGGCGG	CGGCAGTAACCGTGGG	-
M22	KLF6_HUMAN.H11MO.0.A	-12	0.00334707	2.57389	0.365222	19	GACGCGCAGGACCCCCGGGTGGGGGCCCGCCCTGCGGCGG	CCCCCGGCCCCGCCCTTCC	-
M22	PATZ1_HUMAN.H11MO.0.C	-11	0.00436911	3.35985	0.417152	22	GACGCGCAGGACCCCCGGGTGGGGGCCCGCCCTGCGGCGG	CCTCCCCCCCCGCCCCCTCCCC	-
M22	GATA1_HUMAN.H11MO.0.A	-29	0.00575352	4.42445	0.462594	11	GACGCGCAGGACCCCCGGGTGGGGGCCCGCCCTGCGGCGG	CTGGCGGGGACAGATAAGA	+
M23	IRX2_HUMAN.H11MO.0.D	-13	7.17232e-06	0.00551551	0.0107585	19	GTGTGAATTGCTGGCCCCCTGCCCCCTCAGGGGAGGGCCC	CCAACATGCCCACCCATGT	-
M23	THAP1_HUMAN.H11MO.0.C	-16	4.47419e-05	0.0344065	0.0335564	22	GTGTGAATTGCTGGCCCCCTGCCCCCTCAGGGGAGGGCCC	CGCCGCCATCTTGGCTGCGGGC	+
M23	LYL1_HUMAN.H11MO.0.A	-14	0.000168246	0.129381	0.0841228	14	GTGTGAATTGCTGGCCCCCTGCCCCCTCAGGGGAGGGCCC	CCAGCTGTTTCCTG	+
M23	VEZF1_HUMAN.H11MO.0.C	-9	0.000227473	0.174927	0.0853024	22	GTGTGAATTGCTGGCCCCCTGCCCCCTCAGGGGAGGGCCC	CCCCTCCCCCTCCCCCCTCCCC	-
M23	PATZ1_HUMAN.H11MO.0.C	-9	0.000409157	0.314641	0.0941761	22	GTGTGAATTGCTGGCCCCCTGCCCCCTCAGGGGAGGGCCC	CCTCCCCCCCCGCCCCCTCCCC	-
M23	ZIC2_HUMAN.H11MO.0.D	-26	0.000430153	0.330788	0.0941761	14	GTGTGAATTGCTGGCCCCCTGCCCCCTCAGGGGAGGGCCC	TCACAGCAGGGGGCC	-
M23	THB_HUMAN.H11MO.0.C	-22	0.000439488	0.337967	0.0941761	17	GTGTGAATTGCTGGCCCCCTGCCCCCTCAGGGGAGGGCCC	GAGGTCAGGTCAGGTCA	+
M23	THA_HUMAN.H11MO.0.C	-23	0.000928778	0.71423	0.174146	17	GTGTGAATTGCTGGCCCCCTGCCCCCTCAGGGGAGGGCCC	GGGTCACTTCAGGTCAG	+
M23	ZN563_HUMAN.H11MO.0.C	-20	0.00105074	0.808016	0.175123	20	GTGTGAATTGCTGGCCCCCTGCCCCCTCAGGGGAGGGCCC	GCAGCTGCCAGTGAGGATCCC	-
M23	SMAD3_HUMAN.H11MO.0.B	-16	0.00124826	0.959909	0.187238	12	GTGTGAATTGCTGGCCCCCTGCCCCCTCAGGGGAGGGCCC	CTCTGTCACCTG	+
M23	SP3_HUMAN.H11MO.0.B	-10	0.0014254	1.09613	0.194372	20	GTGTGAATTGCTGGCCCCCTGCCCCCTCAGGGGAGGGCCC	CCCCGGCCCCGCCCCCCCCC	-
M23	NR1D1_HUMAN.H11MO.0.B	-6	0.0016724	1.28608	0.201844	19	GTGTGAATTGCTGGCCCCCTGCCCCCTCAGGGGAGGGCCC	CCTTCTGACCCACTTCCCT	-
M23	ZFX_HUMAN.H11MO.1.A	-25	0.00175857	1.35234	0.201844	15	GTGTGAATTGCTGGCCCCCTGCCCCCTCAGGGGAGGGCCC	GGGGGCGGAGGCCGGGG	+
M23	RXRA_HUMAN.H11MO.0.A	-16	0.00203145	1.56218	0.201844	20	GTGTGAATTGCTGGCCCCCTGCCCCCTCAGGGGAGGGCCC	CTCTGACCTCTGCCTCCCCC	-
M23	Z324A_HUMAN.H11MO.0.C	-6	0.0021387	1.64466	0.201844	23	GTGTGAATTGCTGGCCCCCTGCCCCCTCAGGGGAGGGCCC	TATCAAACCATCCTTTGCTGCCA	+
M23	MAZ_HUMAN.H11MO.0.A	-10	0.002153	1.65566	0.201844	22	GTGTGAATTGCTGGCCCCCTGCCCCCTCAGGGGAGGGCCC	CCCCCCCCCCCCCCCCTCCCCC	-
M23	PROX1_HUMAN.H11MO.0.D	-12	0.00239779	1.8439	0.204637	17	GTGTGAATTGCTGGCCCCCTGCCCCCTCAGGGGAGGGCCC	CCCAACCCGCCTTACCC	-
M23	NR1H3_HUMAN.H11MO.0.B	-20	0.00276839	2.12889	0.204637	19	GTGTGAATTGCTGGCCCCCTGCCCCCTCAGGGGAGGGCCC	CAGAGGTCACTGCAGGTCA	+
M23	ZN341_HUMAN.H11MO.0.C	-7	0.00279941	2.15275	0.204637	22	GTGTGAATTGCTGGCCCCCTGCCCCCTCAGGGGAGGGCCC	GCTCTTCCCTCCCCCCCCCCCC	-
M23	SP2_HUMAN.H11MO.0.A	-9	0.00298746	2.29736	0.204637	22	GTGTGAATTGCTGGCCCCCTGCCCCCTCAGGGGAGGGCCC	CCCCCGGCCCCGCCCCCCCCCC	-
M23	CLOCK_HUMAN.H11MO.0.C	-25	0.00313312	2.40937	0.204637	14	GTGTGAATTGCTGGCCCCCTGCCCCCTCAGGGGAGGGCCC	CAGACACGTGAACA	+
M23	ZIC3_HUMAN.H11MO.0.B	-26	0.00313776	2.41294	0.204637	14	GTGTGAATTGCTGGCCCCCTGCCCCCTCAGGGGAGGGCCC	TCACAGCAGGGGGCC	-
M23	EGR1_HUMAN.H11MO.0.A	-15	0.00350331	2.69405	0.218957	17	GTGTGAATTGCTGGCCCCCTGCCCCCTCAGGGGAGGGCCC	CCCCCGCCCACGCCCTC	-
M23	PTF1A_HUMAN.H11MO.0.B	-14	0.00435282	3.34732	0.260465	18	GTGTGAATTGCTGGCCCCCTGCCCCCTCAGGGGAGGGCCC	CCAGCTGCCCCCTTTCCC	+
M23	ZBT17_HUMAN.H11MO.0.A	-13	0.00451473	3.47183	0.260465	19	GTGTGAATTGCTGGCCCCCTGCCCCCTCAGGGGAGGGCCC	CTTCCCCTCCCCCACCCTC	-
M23	RARG_HUMAN.H11MO.0.B	-7	0.00538082	4.13785	0.286673	18	GTGTGAATTGCTGGCCCCCTGCCCCCTCAGGGGAGGGCCC	CCCAGGTCACTCTGACCT	-
M23	COT1_HUMAN.H11MO.0.C	-16	0.00545525	4.19509	0.286673	17	GTGTGAATTGCTGGCCCCCTGCCCCCTCAGGGGAGGGCCC	CCCTGACCTCTGACCCC	-
M23	KLF6_HUMAN.H11MO.0.A	-14	0.00554234	4.26206	0.286673	19	GTGTGAATTGCTGGCCCCCTGCCCCCTCAGGGGAGGGCCC	CCCCCGGCCCCGCCCTTCC	-
M23	ZN264_HUMAN.H11MO.0.C	-26	0.00631333	4.85495	0.315666	14	GTGTGAATTGCTGGCCCCCTGCCCCCTCAGGGGAGGGCCC	TCTTATAAGGGCACTAATCCCATT	+
M23	SPIC_HUMAN.H11MO.0.D	-28	0.00713714	5.48846	0.345345	12	GTGTGAATTGCTGGCCCCCTGCCCCCTCAGGGGAGGGCCC	GAGGAAGGGGAGG	+
M23	PURA_HUMAN.H11MO.0.D	-16	0.00781206	6.00747	0.355067	17	GTGTGAATTGCTGGCCCCCTGCCCCCTCAGGGGAGGGCCC	CCCTGCCCCCCCCTTCC	-
M23	OLIG2_HUMAN.H11MO.0.B	-14	0.00872449	6.70913	0.357569	18	GTGTGAATTGCTGGCCCCCTGCCCCCTCAGGGGAGGGCCC	CCAGCTGTTTCCCTTCTG	+
M23	KLF16_HUMAN.H11MO.0.D	-12	0.00945016	7.26717	0.373032	19	GTGTGAATTGCTGGCCCCCTGCCCCCTCAGGGGAGGGCCC	CCCCCCCCCCCCCGCCCCC	-
M23	ZN554_HUMAN.H11MO.0.C	-17	0.0100821	7.75313	0.378312	20	GTGTGAATTGCTGGCCCCCTGCCCCCTCAGGGGAGGGCCC	GCTGAGCCATGTGGGGTGCT	+
M23	ZN667_HUMAN.H11MO.0.C	-10	0.0100883	7.75792	0.378312	19	GTGTGAATTGCTGGCCCCCTGCCCCCTCAGGGGAGGGCCC	GTGGCCTTAAAAGCTCAGC	+
M23	TLX1_HUMAN.H11MO.0.D	-10	0.011087	8.52587	0.379095	17	GTGTGAATTGCTGGCCCCCTGCCCCCTCAGGGGAGGGCCC	CTGGCAAGTTGCCAAGG	+
M23	TFCP2_HUMAN.H11MO.0.D	-16	0.011382	8.75273	0.379095	16	GTGTGAATTGCTGGCCCCCTGCCCCCTCAGGGGAGGGCCC	GCCTGAACTGGCCAGA	+
M23	RARG_HUMAN.H11MO.2.D	-2	0.011438	8.79585	0.379095	20	GTGTGAATTGCTGGCCCCCTGCCCCCTCAGGGGAGGGCCC	GTGACCTCTGGGTGACCCCC	-
M23	SP4_HUMAN.H11MO.0.A	-10	0.011438	8.79585	0.379095	20	GTGTGAATTGCTGGCCCCCTGCCCCCTCAGGGGAGGGCCC	CCCGGCCCCGCCCCCTTCCC	-
M23	SRBP2_HUMAN.H11MO.0.B	-17	0.0115405	8.87468	0.379095	13	GTGTGAATTGCTGGCCCCCTGCCCCCTCAGGGGAGGGCCC	CCTCACCCCACCC	-
M23	PLAG1_HUMAN.H11MO.0.D	-19	0.0118783	9.13441	0.379095	17	GTGTGAATTGCTGGCCCCCTGCCCCCTCAGGGGAGGGCCC	GGGGGCATCAGGAGGGG	+
M23	MAFA_HUMAN.H11MO.0.D	-15	0.0127533	9.8073	0.384057	21	GTGTGAATTGCTGGCCCCCTGCCCCCTCAGGGGAGGGCCC	GTGCTGACCCCGCAGCCTTCG	+
M23	RFX1_HUMAN.H11MO.0.B	-10	0.0132068	10.156	0.384057	22	GTGTGAATTGCTGGCCCCCTGCCCCCTCAGGGGAGGGCCC	CCGTCGCCATGGCAACCGGGGC	-
M23	ZN263_HUMAN.H11MO.0.A	-10	0.0137921	10.6061	0.384057	20	GTGTGAATTGCTGGCCCCCTGCCCCCTCAGGGGAGGGCCC	CTCCTCCTCTCCCTCCTCCC	-
M23	ZN214_HUMAN.H11MO.0.C	-12	0.0140071	10.7715	0.384057	22	GTGTGAATTGCTGGCCCCCTGCCCCCTCAGGGGAGGGCCC	TCCTTTTTGAGGCCTTTGATGA	+
M23	TCF7_HUMAN.H11MO.0.A	-22	0.0140821	10.8291	0.384057	16	GTGTGAATTGCTGGCCCCCTGCCCCCTCAGGGGAGGGCCC	AACCACATCAAAGGAA	+
M23	HESX1_HUMAN.H11MO.0.D	0	0.0151057	11.6163	0.390101	16	GTGTGAATTGCTGGCCCCCTGCCCCCTCAGGGGAGGGCCC	AGGCCACGTGCCGGAT	-
M23	ZN134_HUMAN.H11MO.0.C	-15	0.0157445	12.1075	0.390101	22	GTGTGAATTGCTGGCCCCCTGCCCCCTCAGGGGAGGGCCC	GCCTCACCTAATCAGTTGAAGG	+
M23	EGR2_HUMAN.H11MO.0.A	-11	0.0158641	12.1995	0.390101	18	GTGTGAATTGCTGGCCCCCTGCCCCCTCAGGGGAGGGCCC	CCCCTCCCACACCCCCCC	-
M23	WT1_HUMAN.H11MO.0.C	-10	0.0165882	12.7563	0.401327	20	GTGTGAATTGCTGGCCCCCTGCCCCCTCAGGGGAGGGCCC	CCCCCCCTCCTCCCCCGCCC	-
M23	EGR2_HUMAN.H11MO.1.A	-15	0.0173611	13.3507	0.413361	16	GTGTGAATTGCTGGCCCCCTGCCCCCTCAGGGGAGGGCCC	CCCCCGCCCACGCCCC	-
M23	TBX15_HUMAN.H11MO.0.D	-10	0.0179191	13.7798	0.41696	19	GTGTGAATTGCTGGCCCCCTGCCCCCTCAGGGGAGGGCCC	CCCCCACCCCCCCCCCCCC	-
M23	COT1_HUMAN.H11MO.1.C	-16	0.0183462	14.1083	0.41696	13	GTGTGAATTGCTGGCCCCCTGCCCCCTCAGGGGAGGGCCC	CCCTGACCTCTGC	-
M23	PAX8_HUMAN.H11MO.0.D	-23	0.0189962	14.6081	0.420303	14	GTGTGAATTGCTGGCCCCCTGCCCCCTCAGGGGAGGGCCC	GTCACTGAAGCGGG	+
M23	COT2_HUMAN.H11MO.1.A	-16	0.0190537	14.6523	0.420303	17	GTGTGAATTGCTGGCCCCCTGCCCCCTCAGGGGAGGGCCC	CCCTGACCTTTGACCCC	-
M23	NKX22_HUMAN.H11MO.0.D	-31	0.0201276	15.4781	0.437557	8	GTGTGAATTGCTGGCCCCCTGCCCCCTCAGGGGAGGGCCC	TGAGTGGC	+
M23	MAFF_HUMAN.H11MO.0.B	-16	0.0205175	15.7779	0.43966	18	GTGTGAATTGCTGGCCCCCTGCCCCCTCAGGGGAGGGCCC	TGCTGAGTCAGCATTTTT	+
M23	RFX5_HUMAN.H11MO.0.A	-20	0.0224346	17.2522	0.464099	20	GTGTGAATTGCTGGCCCCCTGCCCCCTCAGGGGAGGGCCC	GTCAGCTGTTGCTAGGCAGA	+
M23	TAL1_HUMAN.H11MO.0.A	-12	0.0229481	17.6471	0.464099	19	GTGTGAATTGCTGGCCCCCTGCCCCCTCAGGGGAGGGCCC	CCTTATCTGCCCCCCCCAG	-
M23	RARA_HUMAN.H11MO.2.A	-8	0.0232049	17.8446	0.464099	17	GTGTGAATTGCTGGCCCCCTGCCCCCTCAGGGGAGGGCCC	TGACCTCTCGGTGACCT	-
M23	ZSC22_HUMAN.H11MO.0.C	-17	0.0244154	18.7754	0.481882	16	GTGTGAATTGCTGGCCCCCTGCCCCCTCAGGGGAGGGCCC	CCTCCTCCCTCAGACC	-
M24	ZN341_HUMAN.H11MO.0.C	-14	7.35581e-06	0.00565662	0.0103978	22	CGCCTCCGCCATACCGGCCGCGGCAGCCGGCCCAGCGGCG	GGGGGGGGGGGGAGGGAAGAGC	+
M24	SP2_HUMAN.H11MO.0.A	-16	2.13404e-05	0.0164108	0.0103978	22	CGCCTCCGCCATACCGGCCGCGGCAGCCGGCCCAGCGGCG	GGGGGGGGGGCGGGGCCGGGGG	+
M24	THAP1_HUMAN.H11MO.0.C	-3	2.32667e-05	0.0178921	0.0103978	22	CGCCTCCGCCATACCGGCCGCGGCAGCCGGCCCAGCGGCG	CGCCGCCATCTTGGCTGCGGGC	+
M24	ZN563_HUMAN.H11MO.0.C	-19	2.79941e-05	0.0215275	0.0103978	21	CGCCTCCGCCATACCGGCCGCGGCAGCCGGCCCAGCGGCG	GCAGCTGCCAGTGAGGATCCC	-
M24	SP3_HUMAN.H11MO.0.B	-17	6.67525e-05	0.0513327	0.0165292	20	CGCCTCCGCCATACCGGCCGCGGCAGCCGGCCCAGCGGCG	GGGGGGGGGCGGGGCCGGGG	+
M24	ZFX_HUMAN.H11MO.1.A	-19	0.000116238	0.0893867	0.0226392	17	CGCCTCCGCCATACCGGCCGCGGCAGCCGGCCCAGCGGCG	GGGGGCGGAGGCCGGGG	+
M24	PATZ1_HUMAN.H11MO.0.C	-16	0.000121904	0.0937439	0.0226392	22	CGCCTCCGCCATACCGGCCGCGGCAGCCGGCCCAGCGGCG	GGGGAGGGGGCGGGGGGGGAGG	+
M24	RXRA_HUMAN.H11MO.0.A	-15	0.000169794	0.130572	0.0263685	20	CGCCTCCGCCATACCGGCCGCGGCAGCCGGCCCAGCGGCG	GGGGGAGGCAGAGGTCAGAG	+
M24	MAFA_HUMAN.H11MO.0.D	-17	0.000177645	0.136609	0.0263685	21	CGCCTCCGCCATACCGGCCGCGGCAGCCGGCCCAGCGGCG	CGAAGGCTGCGGGGTCAGCAC	-
M24	VEZF1_HUMAN.H11MO.0.C	-13	0.000195229	0.150131	0.0263685	22	CGCCTCCGCCATACCGGCCGCGGCAGCCGGCCCAGCGGCG	GGGGAGGGGGGAGGGGGAGGGG	+
M24	PAX5_HUMAN.H11MO.0.A	-16	0.000225562	0.173457	0.0279267	21	CGCCTCCGCCATACCGGCCGCGGCAGCCGGCCCAGCGGCG	GCCTGGGCAGCAGAGCGTGAC	+
M24	SP4_HUMAN.H11MO.0.A	-20	0.000325508	0.250316	0.0352586	20	CGCCTCCGCCATACCGGCCGCGGCAGCCGGCCCAGCGGCG	GGGAAGGGGGCGGGGCCGGG	+
M24	MYOD1_HUMAN.H11MO.0.A	-15	0.000350288	0.269372	0.0352586	15	CGCCTCCGCCATACCGGCCGCGGCAGCCGGCCCAGCGGCG	GGCAGGAACAGCTGC	-
M24	LYL1_HUMAN.H11MO.0.A	-16	0.000355977	0.273746	0.0352586	14	CGCCTCCGCCATACCGGCCGCGGCAGCCGGCCCAGCGGCG	CAGGAAACAGCTGG	-
M24	MAZ_HUMAN.H11MO.0.A	-13	0.000602914	0.463641	0.0559849	22	CGCCTCCGCCATACCGGCCGCGGCAGCCGGCCCAGCGGCG	GGGGGAGGGGGGGGGGGGGGGG	+
M24	TAF1_HUMAN.H11MO.0.A	1	0.000689446	0.530184	0.0602541	15	CGCCTCCGCCATACCGGCCGCGGCAGCCGGCCCAGCGGCG	CCGCCGCCGCCATCTT	-
M24	SPIC_HUMAN.H11MO.0.D	-2	0.000866518	0.666353	0.0628405	13	CGCCTCCGCCATACCGGCCGCGGCAGCCGGCCCAGCGGCG	CCTCCCCTTCCTC	-
M24	ZBT17_HUMAN.H11MO.0.A	-19	0.000884516	0.680193	0.0628405	19	CGCCTCCGCCATACCGGCCGCGGCAGCCGGCCCAGCGGCG	GAGGGTGGGGGAGGGGAAG	+
M24	PTF1A_HUMAN.H11MO.0.B	-12	0.00128326	0.986827	0.0866617	18	CGCCTCCGCCATACCGGCCGCGGCAGCCGGCCCAGCGGCG	GGGAAAGGGGGCAGCTGG	-
M24	MXI1_HUMAN.H11MO.0.A	-15	0.00138359	1.06398	0.08757	15	CGCCTCCGCCATACCGGCCGCGGCAGCCGGCCCAGCGGCG	GCACGTGGCGGCGGG	+
M24	IRX2_HUMAN.H11MO.0.D	-2	0.00203648	1.56605	0.108146	19	CGCCTCCGCCATACCGGCCGCGGCAGCCGGCCCAGCGGCG	CCAACATGCCCACCCATGT	-
M24	WT1_HUMAN.H11MO.0.C	-15	0.0021534	1.65596	0.108146	20	CGCCTCCGCCATACCGGCCGCGGCAGCCGGCCCAGCGGCG	GGGCGGGGGAGGAGGGGGGG	+
M24	PURA_HUMAN.H11MO.0.D	-19	0.00216417	1.66424	0.108146	17	CGCCTCCGCCATACCGGCCGCGGCAGCCGGCCCAGCGGCG	GGAAGGGGGGGGCAGGG	+
M24	KLF6_HUMAN.H11MO.0.A	-19	0.00219219	1.68579	0.108146	19	CGCCTCCGCCATACCGGCCGCGGCAGCCGGCCCAGCGGCG	GGAAGGGCGGGGCCGGGGG	+
M24	ZN589_HUMAN.H11MO.0.D	-13	0.00225652	1.73526	0.108146	16	CGCCTCCGCCATACCGGCCGCGGCAGCCGGCCCAGCGGCG	CCCACGGTTACTGCCG	+
M24	TLX1_HUMAN.H11MO.0.D	-19	0.00253083	1.9462	0.111949	17	CGCCTCCGCCATACCGGCCGCGGCAGCCGGCCCAGCGGCG	CTGGCAAGTTGCCAAGG	+
M24	EGR2_HUMAN.H11MO.0.A	0	0.00256192	1.97011	0.111949	18	CGCCTCCGCCATACCGGCCGCGGCAGCCGGCCCAGCGGCG	CCCCTCCCACACCCCCCC	-
M24	PROX1_HUMAN.H11MO.0.D	-2	0.00295478	2.27222	0.125427	17	CGCCTCCGCCATACCGGCCGCGGCAGCCGGCCCAGCGGCG	CCCAACCCGCCTTACCC	-
M24	NR1D1_HUMAN.H11MO.0.B	-20	0.00449298	3.4551	0.162812	19	CGCCTCCGCCATACCGGCCGCGGCAGCCGGCCCAGCGGCG	AGGGAAGTGGGTCAGAAGG	+
M24	RFX1_HUMAN.H11MO.0.B	-16	0.00470045	3.61465	0.166275	22	CGCCTCCGCCATACCGGCCGCGGCAGCCGGCCCAGCGGCG	GCCCCGGTTGCCATGGCGACGG	+
M24	KLF3_HUMAN.H11MO.0.B	-21	0.00481813	3.70514	0.166474	19	CGCCTCCGCCATACCGGCCGCGGCAGCCGGCCCAGCGGCG	GGGGAGGGGCGGGGCCGGG	+
M24	OSR2_HUMAN.H11MO.0.C	-23	0.00538284	4.13941	0.177719	16	CGCCTCCGCCATACCGGCCGCGGCAGCCGGCCCAGCGGCG	CAGCAGAAGCAGCAGC	-
M24	EGR1_HUMAN.H11MO.0.A	1	0.00672946	5.17496	0.208293	16	CGCCTCCGCCATACCGGCCGCGGCAGCCGGCCCAGCGGCG	CCCCCGCCCACGCCCTC	-
M24	SMAD3_HUMAN.H11MO.0.B	-23	0.00857873	6.59705	0.249913	12	CGCCTCCGCCATACCGGCCGCGGCAGCCGGCCCAGCGGCG	CAGGTGACAGAG	-
M24	ZN554_HUMAN.H11MO.0.C	-2	0.00898036	6.9059	0.255283	20	CGCCTCCGCCATACCGGCCGCGGCAGCCGGCCCAGCGGCG	GCTGAGCCATGTGGGGTGCT	+
M24	EGR2_HUMAN.H11MO.1.A	1	0.00910673	7.00307	0.255283	15	CGCCTCCGCCATACCGGCCGCGGCAGCCGGCCCAGCGGCG	CCCCCGCCCACGCCCC	-
M24	SPZ1_HUMAN.H11MO.0.D	-14	0.0113353	8.71686	0.295457	16	CGCCTCCGCCATACCGGCCGCGGCAGCCGGCCCAGCGGCG	CGGCTGTTACCCTGGG	+
M24	NFIC_HUMAN.H11MO.0.A	-18	0.0118821	9.13735	0.303445	17	CGCCTCCGCCATACCGGCCGCGGCAGCCGGCCCAGCGGCG	CTTGGCTCCCTGCCAAG	+
M24	PAX8_HUMAN.H11MO.0.D	-25	0.0122642	9.43117	0.303445	14	CGCCTCCGCCATACCGGCCGCGGCAGCCGGCCCAGCGGCG	GTCACTGAAGCGGG	+
M24	ZN335_HUMAN.H11MO.0.A	-6	0.012663	9.73784	0.303445	22	CGCCTCCGCCATACCGGCCGCGGCAGCCGGCCCAGCGGCG	TCAGGCAGCGCCGAGGACAGCC	-
M24	RARG_HUMAN.H11MO.0.B	-19	0.013976	10.7475	0.321661	18	CGCCTCCGCCATACCGGCCGCGGCAGCCGGCCCAGCGGCG	AGGTCAGAGTGACCTGGG	+
M24	OLIG2_HUMAN.H11MO.0.B	-12	0.013976	10.7475	0.321661	18	CGCCTCCGCCATACCGGCCGCGGCAGCCGGCCCAGCGGCG	CAGAAGGGAAACAGCTGG	-
M24	MAF_HUMAN.H11MO.0.A	-19	0.0140727	10.8219	0.321661	19	CGCCTCCGCCATACCGGCCGCGGCAGCCGGCCCAGCGGCG	GAATCTGCTGACTCAGCAA	+
M24	RFX5_HUMAN.H11MO.0.A	-15	0.0149148	11.4695	0.335479	20	CGCCTCCGCCATACCGGCCGCGGCAGCCGGCCCAGCGGCG	GTCAGCTGTTGCTAGGCAGA	+
M24	ZN134_HUMAN.H11MO.0.C	-2	0.0151288	11.6341	0.335479	22	CGCCTCCGCCATACCGGCCGCGGCAGCCGGCCCAGCGGCG	CCTTCAACTGATTAGGTGAGGC	-
M24	TAL1_HUMAN.H11MO.1.A	-16	0.0154005	11.843	0.336482	15	CGCCTCCGCCATACCGGCCGCGGCAGCCGGCCCAGCGGCG	CAGGAAGCAGATGTG	+
M24	ZN667_HUMAN.H11MO.0.C	-22	0.015993	12.2986	0.339443	18	CGCCTCCGCCATACCGGCCGCGGCAGCCGGCCCAGCGGCG	GTGGCCTTAAAAGCTCAGC	+
M24	KLF16_HUMAN.H11MO.0.D	-2	0.0170407	13.1043	0.341355	19	CGCCTCCGCCATACCGGCCGCGGCAGCCGGCCCAGCGGCG	CCCCCCCCCCCCCGCCCCC	-
M24	COT1_HUMAN.H11MO.0.C	-18	0.0179035	13.7678	0.341355	17	CGCCTCCGCCATACCGGCCGCGGCAGCCGGCCCAGCGGCG	GGGGTCAGAGGTCAGGG	+
M24	RARA_HUMAN.H11MO.0.A	10	0.0179467	13.801	0.341355	10	CGCCTCCGCCATACCGGCCGCGGCAGCCGGCCCAGCGGCG	CCTTGACCTCTTGATCCCCC	-
M24	NR1H4_HUMAN.H11MO.0.B	-19	0.0181509	13.958	0.341355	19	CGCCTCCGCCATACCGGCCGCGGCAGCCGGCCCAGCGGCG	GGGGTCAATGACCCCGAGG	+
M24	GATA1_HUMAN.H11MO.0.A	7	0.0181509	13.958	0.341355	12	CGCCTCCGCCATACCGGCCGCGGCAGCCGGCCCAGCGGCG	TCTTATCTGTCCCCGCCAG	-
M24	BRAC_HUMAN.H11MO.0.A	-1	0.0190765	14.6698	0.346841	20	CGCCTCCGCCATACCGGCCGCGGCAGCCGGCCCAGCGGCG	ATTTCACACCTCCCTGCTAA	-
M24	ZN148_HUMAN.H11MO.0.D	0	0.019143	14.721	0.346841	15	CGCCTCCGCCATACCGGCCGCGGCAGCCGGCCCAGCGGCG	CCCCTCCCCCACCCC	-
M24	ITF2_HUMAN.H11MO.0.C	-21	0.0201127	15.4666	0.36002	10	CGCCTCCGCCATACCGGCCGCGGCAGCCGGCCCAGCGGCG	GGCAGCTGGG	+
M24	BHE41_HUMAN.H11MO.0.D	-2	0.0215335	16.5593	0.376385	20	CGCCTCCGCCATACCGGCCGCGGCAGCCGGCCCAGCGGCG	GCCTCTGCACGTGACCCGGT	-
M24	MYBA_HUMAN.H11MO.0.D	-18	0.0220789	16.9787	0.377045	15	CGCCTCCGCCATACCGGCCGCGGCAGCCGGCCCAGCGGCG	AGTGGCAGTTGGAGA	+
M24	TFCP2_HUMAN.H11MO.0.D	-12	0.0228714	17.5881	0.38614	16	CGCCTCCGCCATACCGGCCGCGGCAGCCGGCCCAGCGGCG	TCTGGCCAGTTCAGGC	-
M24	NR1H3_HUMAN.H11MO.0.B	-14	0.0232845	17.9058	0.388698	19	CGCCTCCGCCATACCGGCCGCGGCAGCCGGCCCAGCGGCG	CAGAGGTCACTGCAGGTCA	+
M24	CLOCK_HUMAN.H11MO.0.C	-12	0.0241831	18.5968	0.395966	14	CGCCTCCGCCATACCGGCCGCGGCAGCCGGCCCAGCGGCG	TGTTCACGTGTCTG	-
M24	Z324A_HUMAN.H11MO.0.C	-6	0.0242529	18.6505	0.395966	23	CGCCTCCGCCATACCGGCCGCGGCAGCCGGCCCAGCGGCG	TATCAAACCATCCTTTGCTGCCA	+
M24	HESX1_HUMAN.H11MO.0.D	-17	0.0279976	21.5302	0.447274	16	CGCCTCCGCCATACCGGCCGCGGCAGCCGGCCCAGCGGCG	ATCCGGCACGTGGCCT	+
M24	ZF64A_HUMAN.H11MO.0.D	-19	0.0299241	23.0116	0.463111	16	CGCCTCCGCCATACCGGCCGCGGCAGCCGGCCCAGCGGCG	GGGGCCCGGGAACCTG	+
M24	TBX15_HUMAN.H11MO.0.D	-18	0.0315455	24.2585	0.483171	19	CGCCTCCGCCATACCGGCCGCGGCAGCCGGCCCAGCGGCG	GGGGGGGGGGGGGTGGGGG	+
M24	LEF1_HUMAN.H11MO.0.A	-1	0.032266	24.8125	0.48517	14	CGCCTCCGCCATACCGGCCGCGGCAGCCGGCCCAGCGGCG	TCCTTTGATTTGCT	+
M24	VEZF1_HUMAN.H11MO.1.C	-2	0.0323291	24.8611	0.48517	12	CGCCTCCGCCATACCGGCCGCGGCAGCCGGCCCAGCGGCG	CCCCCTCCCCCT	-
M24	ZIC2_HUMAN.H11MO.0.D	-17	0.0334946	25.7574	0.497635	15	CGCCTCCGCCATACCGGCCGCGGCAGCCGGCCCAGCGGCG	TCACAGCAGGGGGCC	-
M25	RXRA_HUMAN.H11MO.0.A	-21	0.000486272	0.373943	0.36524	19	AGCCCATTCCTAGTGCGCAGCGTGTGGCCCTAGTCTTCAG	CTCTGACCTCTGCCTCCCCC	-
M25	ZFX_HUMAN.H11MO.1.A	-16	0.000841919	0.647436	0.36524	17	AGCCCATTCCTAGTGCGCAGCGTGTGGCCCTAGTCTTCAG	GGGGGCGGAGGCCGGGG	+
M25	PAX5_HUMAN.H11MO.0.A	-7	0.00129201	0.993554	0.36524	21	AGCCCATTCCTAGTGCGCAGCGTGTGGCCCTAGTCTTCAG	GCCTGGGCAGCAGAGCGTGAC	+
M25	ZN563_HUMAN.H11MO.0.C	-2	0.00129201	0.993554	0.36524	21	AGCCCATTCCTAGTGCGCAGCGTGTGGCCCTAGTCTTCAG	GCAGCTGCCAGTGAGGATCCC	-
M25	SRBP2_HUMAN.H11MO.0.B	-14	0.0018181	1.39812	0.36524	13	AGCCCATTCCTAGTGCGCAGCGTGTGGCCCTAGTCTTCAG	GGGTGGGGTGAGG	+
M25	PAX8_HUMAN.H11MO.0.D	-12	0.00203089	1.56175	0.36524	14	AGCCCATTCCTAGTGCGCAGCGTGTGGCCCTAGTCTTCAG	GTCACTGAAGCGGG	+
M25	THAP1_HUMAN.H11MO.0.C	-7	0.00247657	1.90448	0.36524	22	AGCCCATTCCTAGTGCGCAGCGTGTGGCCCTAGTCTTCAG	GCCCGCAGCCAAGATGGCGGCG	-
M25	SP3_HUMAN.H11MO.0.B	-13	0.00264287	2.03237	0.36524	20	AGCCCATTCCTAGTGCGCAGCGTGTGGCCCTAGTCTTCAG	GGGGGGGGGCGGGGCCGGGG	+
M25	NR1H3_HUMAN.H11MO.0.B	-14	0.00277733	2.13577	0.36524	19	AGCCCATTCCTAGTGCGCAGCGTGTGGCCCTAGTCTTCAG	TGACCTGCAGTGACCTCTG	-
M25	IRX2_HUMAN.H11MO.0.D	-9	0.00299296	2.30159	0.36524	19	AGCCCATTCCTAGTGCGCAGCGTGTGGCCCTAGTCTTCAG	ACATGGGTGGGCATGTTGG	+
M25	RARG_HUMAN.H11MO.0.B	-15	0.00335247	2.57805	0.36524	18	AGCCCATTCCTAGTGCGCAGCGTGTGGCCCTAGTCTTCAG	AGGTCAGAGTGACCTGGG	+
M25	SP2_HUMAN.H11MO.0.A	-18	0.00427153	3.28481	0.412341	22	AGCCCATTCCTAGTGCGCAGCGTGTGGCCCTAGTCTTCAG	GGGGGGGGGGCGGGGCCGGGGG	+
M25	TBX21_HUMAN.H11MO.0.A	-15	0.00513621	3.94975	0.439944	13	AGCCCATTCCTAGTGCGCAGCGTGTGGCCCTAGTCTTCAG	GTGGAGGTGTGAA	+
M25	SP4_HUMAN.H11MO.0.A	-14	0.00538908	4.1442	0.439944	20	AGCCCATTCCTAGTGCGCAGCGTGTGGCCCTAGTCTTCAG	GGGAAGGGGGCGGGGCCGGG	+
M25	ZN589_HUMAN.H11MO.0.D	-18	0.00557248	4.28524	0.439944	16	AGCCCATTCCTAGTGCGCAGCGTGTGGCCCTAGTCTTCAG	CGGCAGTAACCGTGGG	-
M25	NR1H4_HUMAN.H11MO.0.B	-12	0.0057688	4.4362	0.439944	19	AGCCCATTCCTAGTGCGCAGCGTGTGGCCCTAGTCTTCAG	CCTCGGGGTCATTGACCCC	-
M26	SP3_HUMAN.H11MO.0.B	-14	0.000124378	0.0956464	0.138389	20	TCCGGGGTGTCACACCGGGGTGGCGAGGCCCGCCGGCGCC	GGGGGGGGGCGGGGCCGGGG	+
M26	RXRA_HUMAN.H11MO.0.A	-15	0.000240483	0.184931	0.138389	20	TCCGGGGTGTCACACCGGGGTGGCGAGGCCCGCCGGCGCC	GGGGGAGGCAGAGGTCAGAG	+
M26	ZFX_HUMAN.H11MO.1.A	-18	0.000356618	0.274239	0.138389	17	TCCGGGGTGTCACACCGGGGTGGCGAGGCCCGCCGGCGCC	GGGGGCGGAGGCCGGGG	+
M26	SP2_HUMAN.H11MO.0.A	-13	0.00036531	0.280923	0.138389	22	TCCGGGGTGTCACACCGGGGTGGCGAGGCCCGCCGGCGCC	GGGGGGGGGGCGGGGCCGGGGG	+
M26	IRX2_HUMAN.H11MO.0.D	-14	0.000479172	0.368483	0.145219	19	TCCGGGGTGTCACACCGGGGTGGCGAGGCCCGCCGGCGCC	ACATGGGTGGGCATGTTGG	+
M26	BRAC_HUMAN.H11MO.0.A	-8	0.000839249	0.645382	0.205075	20	TCCGGGGTGTCACACCGGGGTGGCGAGGCCCGCCGGCGCC	TTAGCAGGGAGGTGTGAAAT	+
M26	PROX1_HUMAN.H11MO.0.D	-21	0.00107677	0.828039	0.205075	17	TCCGGGGTGTCACACCGGGGTGGCGAGGCCCGCCGGCGCC	GGGTAAGGCGGGTTGGG	+
M26	ZN589_HUMAN.H11MO.0.D	-3	0.00119685	0.920374	0.205075	16	TCCGGGGTGTCACACCGGGGTGGCGAGGCCCGCCGGCGCC	CGGCAGTAACCGTGGG	-
M26	PATZ1_HUMAN.H11MO.0.C	-16	0.00187176	1.43938	0.263771	22	TCCGGGGTGTCACACCGGGGTGGCGAGGCCCGCCGGCGCC	GGGGAGGGGGCGGGGGGGGAGG	+
M26	THAP1_HUMAN.H11MO.0.C	-18	0.00200256	1.53997	0.263771	22	TCCGGGGTGTCACACCGGGGTGGCGAGGCCCGCCGGCGCC	CGCCGCCATCTTGGCTGCGGGC	+
M26	ZN341_HUMAN.H11MO.0.C	-17	0.00229028	1.76123	0.263771	22	TCCGGGGTGTCACACCGGGGTGGCGAGGCCCGCCGGCGCC	GGGGGGGGGGGGAGGGAAGAGC	+
M26	NR1H3_HUMAN.H11MO.0.B	-23	0.00239175	1.83926	0.263771	17	TCCGGGGTGTCACACCGGGGTGGCGAGGCCCGCCGGCGCC	CAGAGGTCACTGCAGGTCA	+
M26	SP4_HUMAN.H11MO.0.A	-13	0.00268442	2.06432	0.263771	20	TCCGGGGTGTCACACCGGGGTGGCGAGGCCCGCCGGCGCC	GGGAAGGGGGCGGGGCCGGG	+
M26	ZN563_HUMAN.H11MO.0.C	-18	0.00295058	2.26899	0.263771	21	TCCGGGGTGTCACACCGGGGTGGCGAGGCCCGCCGGCGCC	GGGATCCTCACTGGCAGCTGC	+
M26	SPIC_HUMAN.H11MO.0.D	-15	0.00330379	2.54062	0.263771	13	TCCGGGGTGTCACACCGGGGTGGCGAGGCCCGCCGGCGCC	GAGGAAGGGGAGG	+
M26	ZN214_HUMAN.H11MO.0.C	-17	0.00413251	3.1779	0.290092	22	TCCGGGGTGTCACACCGGGGTGGCGAGGCCCGCCGGCGCC	TCCTTTTTGAGGCCTTTGATGA	+
M26	ZEP2_HUMAN.H11MO.0.D	-3	0.00434586	3.34197	0.290092	14	TCCGGGGTGTCACACCGGGGTGGCGAGGCCCGCCGGCGCC	GGGGTTTCCCTACC	-
M26	Z324A_HUMAN.H11MO.0.C	-17	0.00436567	3.3572	0.290092	23	TCCGGGGTGTCACACCGGGGTGGCGAGGCCCGCCGGCGCC	TGGCAGCAAAGGATGGTTTGATA	-
M26	GATA1_HUMAN.H11MO.0.A	-29	0.00486776	3.74331	0.303419	11	TCCGGGGTGTCACACCGGGGTGGCGAGGCCCGCCGGCGCC	CTGGCGGGGACAGATAAGA	+
M26	USF2_HUMAN.H11MO.0.A	-30	0.00521639	4.01141	0.304017	10	TCCGGGGTGTCACACCGGGGTGGCGAGGCCCGCCGGCGCC	CGCCGCGGCCACGTGACCC	-
M26	TLX1_HUMAN.H11MO.0.D	-22	0.00685539	5.2718	0.371001	17	TCCGGGGTGTCACACCGGGGTGGCGAGGCCCGCCGGCGCC	CCTTGGCAACTTGCCAG	-
M26	MXI1_HUMAN.H11MO.0.A	-32	0.0079772	6.13446	0.401878	8	TCCGGGGTGTCACACCGGGGTGGCGAGGCCCGCCGGCGCC	CCCGCCGCCACGTGC	-
M26	PTF1A_HUMAN.H11MO.0.B	-21	0.00822159	6.3224	0.401878	18	TCCGGGGTGTCACACCGGGGTGGCGAGGCCCGCCGGCGCC	GGGAAAGGGGGCAGCTGG	-
M26	KLF3_HUMAN.H11MO.0.B	-14	0.00896197	6.89176	0.424379	19	TCCGGGGTGTCACACCGGGGTGGCGAGGCCCGCCGGCGCC	GGGGAGGGGCGGGGCCGGG	+
M26	KLF6_HUMAN.H11MO.0.A	-16	0.0102258	7.86365	0.430423	19	TCCGGGGTGTCACACCGGGGTGGCGAGGCCCGCCGGCGCC	GGAAGGGCGGGGCCGGGGG	+
M26	ZN667_HUMAN.H11MO.0.C	-15	0.0102258	7.86365	0.430423	19	TCCGGGGTGTCACACCGGGGTGGCGAGGCCCGCCGGCGCC	GTGGCCTTAAAAGCTCAGC	+
M26	NR1D1_HUMAN.H11MO.0.B	-17	0.0116522	8.96054	0.464649	19	TCCGGGGTGTCACACCGGGGTGGCGAGGCCCGCCGGCGCC	AGGGAAGTGGGTCAGAAGG	+
M26	NR1H4_HUMAN.H11MO.0.B	-18	0.0116522	8.96054	0.464649	19	TCCGGGGTGTCACACCGGGGTGGCGAGGCCCGCCGGCGCC	GGGGTCAATGACCCCGAGG	+
M26	RFX1_HUMAN.H11MO.0.B	-17	0.0125814	9.67512	0.466146	22	TCCGGGGTGTCACACCGGGGTGGCGAGGCCCGCCGGCGCC	CCGTCGCCATGGCAACCGGGGC	-
M26	COT2_HUMAN.H11MO.1.A	-18	0.0129266	9.94055	0.466146	17	TCCGGGGTGTCACACCGGGGTGGCGAGGCCCGCCGGCGCC	GGGGTCAAAGGTCAGGG	+
M26	RARG_HUMAN.H11MO.2.D	-4	0.013159	10.1193	0.466146	20	TCCGGGGTGTCACACCGGGGTGGCGAGGCCCGCCGGCGCC	GGGGGTCACCCAGAGGTCAC	+
M26	PURA_HUMAN.H11MO.0.D	-11	0.0138431	10.6454	0.466146	17	TCCGGGGTGTCACACCGGGGTGGCGAGGCCCGCCGGCGCC	GGAAGGGGGGGGCAGGG	+
M26	PAX8_HUMAN.H11MO.0.D	-8	0.0156514	12.0359	0.494097	14	TCCGGGGTGTCACACCGGGGTGGCGAGGCCCGCCGGCGCC	GTCACTGAAGCGGG	+
M26	TAL1_HUMAN.H11MO.0.A	-29	0.0160557	12.3468	0.496517	11	TCCGGGGTGTCACACCGGGGTGGCGAGGCCCGCCGGCGCC	CTGGGGGGGGCAGATAAGG	+
M26	SPZ1_HUMAN.H11MO.0.D	-3	0.0164826	12.6751	0.499525	16	TCCGGGGTGTCACACCGGGGTGGCGAGGCCCGCCGGCGCC	CGGCTGTTACCCTGGG	+
M27	IRX2_HUMAN.H11MO.0.D	-22	0.000239913	0.184493	0.340429	18	AGCGCTCTCCGCGGGACTCGGCCCAACAAGACGCGGCCCT	CCAACATGCCCACCCATGT	-
M27	ZN589_HUMAN.H11MO.0.D	-7	0.000653135	0.502261	0.340429	16	AGCGCTCTCCGCGGGACTCGGCCCAACAAGACGCGGCCCT	CCCACGGTTACTGCCG	+
M27	PATZ1_HUMAN.H11MO.0.C	-3	0.000751562	0.577951	0.340429	22	AGCGCTCTCCGCGGGACTCGGCCCAACAAGACGCGGCCCT	CCTCCCCCCCCGCCCCCTCCCC	-
M27	ZN554_HUMAN.H11MO.0.C	-17	0.00101934	0.783875	0.340429	20	AGCGCTCTCCGCGGGACTCGGCCCAACAAGACGCGGCCCT	AGCACCCCACATGGCTCAGC	-
M27	ZN563_HUMAN.H11MO.0.C	-19	0.00132083	1.01572	0.340429	21	AGCGCTCTCCGCGGGACTCGGCCCAACAAGACGCGGCCCT	GGGATCCTCACTGGCAGCTGC	+
M27	ZN341_HUMAN.H11MO.0.C	-5	0.00133445	1.02619	0.340429	22	AGCGCTCTCCGCGGGACTCGGCCCAACAAGACGCGGCCCT	GCTCTTCCCTCCCCCCCCCCCC	-
M27	ZN350_HUMAN.H11MO.1.D	-20	0.00181146	1.39301	0.356134	20	AGCGCTCTCCGCGGGACTCGGCCCAACAAGACGCGGCCCT	GGGCAACAAATCCCTGCGCCCCGT	-
M27	KLF16_HUMAN.H11MO.0.D	-21	0.00204981	1.5763	0.356134	19	AGCGCTCTCCGCGGGACTCGGCCCAACAAGACGCGGCCCT	CCCCCCCCCCCCCGCCCCC	-
M27	SP3_HUMAN.H11MO.0.B	-14	0.00213386	1.64094	0.356134	20	AGCGCTCTCCGCGGGACTCGGCCCAACAAGACGCGGCCCT	CCCCGGCCCCGCCCCCCCCC	-
M27	SP2_HUMAN.H11MO.0.A	-14	0.00304659	2.34282	0.356134	22	AGCGCTCTCCGCGGGACTCGGCCCAACAAGACGCGGCCCT	CCCCCGGCCCCGCCCCCCCCCC	-
M27	THAP1_HUMAN.H11MO.0.C	-14	0.00304659	2.34282	0.356134	22	AGCGCTCTCCGCGGGACTCGGCCCAACAAGACGCGGCCCT	GCCCGCAGCCAAGATGGCGGCG	-
M27	PROX1_HUMAN.H11MO.0.D	-21	0.00306718	2.35866	0.356134	17	AGCGCTCTCCGCGGGACTCGGCCCAACAAGACGCGGCCCT	CCCAACCCGCCTTACCC	-
M27	Z324A_HUMAN.H11MO.0.C	-15	0.00317274	2.43984	0.356134	23	AGCGCTCTCCGCGGGACTCGGCCCAACAAGACGCGGCCCT	TATCAAACCATCCTTTGCTGCCA	+
M27	KLF6_HUMAN.H11MO.0.A	-9	0.00424326	3.26307	0.432997	19	AGCGCTCTCCGCGGGACTCGGCCCAACAAGACGCGGCCCT	CCCCCGGCCCCGCCCTTCC	-
M27	PURA_HUMAN.H11MO.0.D	-16	0.00522313	4.01659	0.472041	17	AGCGCTCTCCGCGGGACTCGGCCCAACAAGACGCGGCCCT	CCCTGCCCCCCCCTTCC	-
M27	NR1H4_HUMAN.H11MO.0.B	-6	0.00524266	4.0316	0.472041	19	AGCGCTCTCCGCGGGACTCGGCCCAACAAGACGCGGCCCT	CCTCGGGGTCATTGACCCC	-
M27	KLF3_HUMAN.H11MO.0.B	-15	0.00562172	4.32311	0.478051	19	AGCGCTCTCCGCGGGACTCGGCCCAACAAGACGCGGCCCT	CCCGGCCCCGCCCCTCCCC	-
M27	RXRA_HUMAN.H11MO.0.A	-4	0.00607499	4.67167	0.489406	20	AGCGCTCTCCGCGGGACTCGGCCCAACAAGACGCGGCCCT	CTCTGACCTCTGCCTCCCCC	-
M27	SPIC_HUMAN.H11MO.0.D	-17	0.00647734	4.98108	0.495728	13	AGCGCTCTCCGCGGGACTCGGCCCAACAAGACGCGGCCCT	CCTCCCCTTCCTC	-
M28	IRX2_HUMAN.H11MO.0.D	-2	0.000586243	0.450821	0.434034	19	GTGCCCGGCGCCCGGGCGGTGGGCGCCCCGGCACGGCTGG	CCAACATGCCCACCCATGT	-
M28	RXRA_HUMAN.H11MO.0.A	-9	0.000888738	0.683439	0.434034	20	GTGCCCGGCGCCCGGGCGGTGGGCGCCCCGGCACGGCTGG	CTCTGACCTCTGCCTCCCCC	-
M28	TLX1_HUMAN.H11MO.0.D	-4	0.00121857	0.93708	0.434034	17	GTGCCCGGCGCCCGGGCGGTGGGCGCCCCGGCACGGCTGG	CTGGCAAGTTGCCAAGG	+
M28	SP3_HUMAN.H11MO.0.B	-2	0.00188813	1.45198	0.434034	20	GTGCCCGGCGCCCGGGCGGTGGGCGCCCCGGCACGGCTGG	CCCCGGCCCCGCCCCCCCCC	-
M28	GATA1_HUMAN.H11MO.0.A	8	0.00190884	1.4679	0.434034	11	GTGCCCGGCGCCCGGGCGGTGGGCGCCCCGGCACGGCTGG	TCTTATCTGTCCCCGCCAG	-
M28	ZN563_HUMAN.H11MO.0.C	-17	0.00212236	1.63209	0.434034	21	GTGCCCGGCGCCCGGGCGGTGGGCGCCCCGGCACGGCTGG	GGGATCCTCACTGGCAGCTGC	+
M28	NR1D1_HUMAN.H11MO.0.B	-1	0.00372054	2.8611	0.447126	19	GTGCCCGGCGCCCGGGCGGTGGGCGCCCCGGCACGGCTGG	CCTTCTGACCCACTTCCCT	-
M28	ZFX_HUMAN.H11MO.1.A	-10	0.00406357	3.12488	0.447126	17	GTGCCCGGCGCCCGGGCGGTGGGCGCCCCGGCACGGCTGG	CCCCGGCCTCCGCCCCC	-
M28	PATZ1_HUMAN.H11MO.0.C	-7	0.00520824	4.00514	0.447126	22	GTGCCCGGCGCCCGGGCGGTGGGCGCCCCGGCACGGCTGG	CCTCCCCCCCCGCCCCCTCCCC	-
M28	ZN341_HUMAN.H11MO.0.C	-15	0.00592817	4.55877	0.447126	22	GTGCCCGGCGCCCGGGCGGTGGGCGCCCCGGCACGGCTGG	GCTCTTCCCTCCCCCCCCCCCC	-
M28	RARG_HUMAN.H11MO.2.D	-11	0.0062771	4.82709	0.447126	20	GTGCCCGGCGCCCGGGCGGTGGGCGCCCCGGCACGGCTGG	GTGACCTCTGGGTGACCCCC	-
M28	THAP1_HUMAN.H11MO.0.C	-5	0.00632185	4.8615	0.447126	22	GTGCCCGGCGCCCGGGCGGTGGGCGCCCCGGCACGGCTGG	CGCCGCCATCTTGGCTGCGGGC	+
M28	PROX1_HUMAN.H11MO.0.D	-9	0.00640223	4.92332	0.447126	17	GTGCCCGGCGCCCGGGCGGTGGGCGCCCCGGCACGGCTGG	CCCAACCCGCCTTACCC	-
M28	SP2_HUMAN.H11MO.0.A	-1	0.0067397	5.18283	0.447126	22	GTGCCCGGCGCCCGGGCGGTGGGCGCCCCGGCACGGCTGG	GGGGGGGGGGCGGGGCCGGGGG	+
M28	RARG_HUMAN.H11MO.0.B	-9	0.00678286	5.21602	0.447126	18	GTGCCCGGCGCCCGGGCGGTGGGCGCCCCGGCACGGCTGG	CCCAGGTCACTCTGACCT	-
M28	CLOCK_HUMAN.H11MO.0.C	-12	0.00696804	5.35843	0.447126	14	GTGCCCGGCGCCCGGGCGGTGGGCGCCCCGGCACGGCTGG	TGTTCACGTGTCTG	-
M28	TAL1_HUMAN.H11MO.0.A	8	0.00808019	6.21367	0.473699	11	GTGCCCGGCGCCCGGGCGGTGGGCGCCCCGGCACGGCTGG	CCTTATCTGCCCCCCCCAG	-
M28	PAX8_HUMAN.H11MO.0.D	0	0.0089312	6.86809	0.48619	14	GTGCCCGGCGCCCGGGCGGTGGGCGCCCCGGCACGGCTGG	GTCACTGAAGCGGG	+
M29	IRX2_HUMAN.H11MO.0.D	-6	0.000400995	0.308365	0.426033	19	ACGCGCACCCGTTGCGGCGGGGCGCCCAGCCCCCGCACGG	ACATGGGTGGGCATGTTGG	+
M29	ZN563_HUMAN.H11MO.0.C	-6	0.0014759	1.13496	0.426033	21	ACGCGCACCCGTTGCGGCGGGGCGCCCAGCCCCCGCACGG	GCAGCTGCCAGTGAGGATCCC	-
M29	THAP1_HUMAN.H11MO.0.C	-3	0.00166192	1.27802	0.426033	22	ACGCGCACCCGTTGCGGCGGGGCGCCCAGCCCCCGCACGG	CGCCGCCATCTTGGCTGCGGGC	+
M29	SP3_HUMAN.H11MO.0.B	-14	0.00169887	1.30643	0.426033	20	ACGCGCACCCGTTGCGGCGGGGCGCCCAGCCCCCGCACGG	CCCCGGCCCCGCCCCCCCCC	-
M29	GATA1_HUMAN.H11MO.0.A	7	0.00240021	1.84576	0.426033	12	ACGCGCACCCGTTGCGGCGGGGCGCCCAGCCCCCGCACGG	TCTTATCTGTCCCCGCCAG	-
M29	SP2_HUMAN.H11MO.0.A	-12	0.0026215	2.01593	0.426033	22	ACGCGCACCCGTTGCGGCGGGGCGCCCAGCCCCCGCACGG	CCCCCGGCCCCGCCCCCCCCCC	-
M29	RXRA_HUMAN.H11MO.0.A	-1	0.00274992	2.11469	0.426033	20	ACGCGCACCCGTTGCGGCGGGGCGCCCAGCCCCCGCACGG	CTCTGACCTCTGCCTCCCCC	-
M29	ZFX_HUMAN.H11MO.1.A	-19	0.00356356	2.74038	0.426033	17	ACGCGCACCCGTTGCGGCGGGGCGCCCAGCCCCCGCACGG	CCCCGGCCTCCGCCCCC	-
M29	MXI1_HUMAN.H11MO.0.A	-25	0.00373327	2.87088	0.426033	15	ACGCGCACCCGTTGCGGCGGGGCGCCCAGCCCCCGCACGG	CCCGCCGCCACGTGC	-
M29	ZN341_HUMAN.H11MO.0.C	-16	0.00383472	2.9489	0.426033	22	ACGCGCACCCGTTGCGGCGGGGCGCCCAGCCCCCGCACGG	GCTCTTCCCTCCCCCCCCCCCC	-
M29	TLX1_HUMAN.H11MO.0.D	-19	0.00412419	3.17151	0.426033	17	ACGCGCACCCGTTGCGGCGGGGCGCCCAGCCCCCGCACGG	CCTTGGCAACTTGCCAG	-
M29	TAL1_HUMAN.H11MO.0.A	8	0.00417501	3.21059	0.426033	11	ACGCGCACCCGTTGCGGCGGGGCGCCCAGCCCCCGCACGG	CCTTATCTGCCCCCCCCAG	-
M30	THAP1_HUMAN.H11MO.0.C	-16	0.000268878	0.206767	0.265315	22	TCCCCCGCGCTGCCGGGACGCGGGCTGCCCCGGCCGCTGT	GCCCGCAGCCAAGATGGCGGCG	-
M30	IRX2_HUMAN.H11MO.0.D	-19	0.000347582	0.267291	0.265315	19	TCCCCCGCGCTGCCGGGACGCGGGCTGCCCCGGCCGCTGT	CCAACATGCCCACCCATGT	-
M30	ZN563_HUMAN.H11MO.0.C	-19	0.000926798	0.712708	0.345706	21	TCCCCCGCGCTGCCGGGACGCGGGCTGCCCCGGCCGCTGT	GGGATCCTCACTGGCAGCTGC	+
M30	SP2_HUMAN.H11MO.0.A	-17	0.00149134	1.14684	0.345706	22	TCCCCCGCGCTGCCGGGACGCGGGCTGCCCCGGCCGCTGT	CCCCCGGCCCCGCCCCCCCCCC	-
M30	RXRA_HUMAN.H11MO.0.A	-11	0.00176772	1.35938	0.345706	20	TCCCCCGCGCTGCCGGGACGCGGGCTGCCCCGGCCGCTGT	CTCTGACCTCTGCCTCCCCC	-
M30	ZFX_HUMAN.H11MO.1.A	-17	0.00178655	1.37386	0.345706	17	TCCCCCGCGCTGCCGGGACGCGGGCTGCCCCGGCCGCTGT	CCCCGGCCTCCGCCCCC	-
M30	GATA1_HUMAN.H11MO.0.A	7	0.00203805	1.56726	0.345706	12	TCCCCCGCGCTGCCGGGACGCGGGCTGCCCCGGCCGCTGT	TCTTATCTGTCCCCGCCAG	-
M30	SP3_HUMAN.H11MO.0.B	-18	0.00234419	1.80268	0.351915	20	TCCCCCGCGCTGCCGGGACGCGGGCTGCCCCGGCCGCTGT	CCCCGGCCCCGCCCCCCCCC	-
M30	NR1D1_HUMAN.H11MO.0.B	-14	0.00313505	2.41086	0.351915	19	TCCCCCGCGCTGCCGGGACGCGGGCTGCCCCGGCCGCTGT	AGGGAAGTGGGTCAGAAGG	+
M30	USF2_HUMAN.H11MO.0.A	10	0.00336432	2.58716	0.351915	9	TCCCCCGCGCTGCCGGGACGCGGGCTGCCCCGGCCGCTGT	GGGTCACGTGGCCGCGGCG	+
M30	MAF_HUMAN.H11MO.0.A	-17	0.0041493	3.19081	0.351915	19	TCCCCCGCGCTGCCGGGACGCGGGCTGCCCCGGCCGCTGT	GAATCTGCTGACTCAGCAA	+
M30	TAL1_HUMAN.H11MO.0.A	7	0.0041493	3.19081	0.351915	12	TCCCCCGCGCTGCCGGGACGCGGGCTGCCCCGGCCGCTGT	CCTTATCTGCCCCCCCCAG	-
M30	GATA2_HUMAN.H11MO.0.A	7	0.0047639	3.66344	0.382775	12	TCCCCCGCGCTGCCGGGACGCGGGCTGCCCCGGCCGCTGT	CCTTATCTCCACCCCCCAG	-
M30	TLX1_HUMAN.H11MO.0.D	-13	0.00642271	4.93906	0.445687	17	TCCCCCGCGCTGCCGGGACGCGGGCTGCCCCGGCCGCTGT	CTGGCAAGTTGCCAAGG	+
M32	SP3_HUMAN.H11MO.0.B	-13	0.000590473	0.454074	0.302178	20	CAGCGCACGTAAGCCCAGGCCCCGGGCCCGGGGCCCGGCG	GGGGGGGGGCGGGGCCGGGG	+
M32	ZFX_HUMAN.H11MO.1.A	-22	0.000908457	0.698604	0.302178	17	CAGCGCACGTAAGCCCAGGCCCCGGGCCCGGGGCCCGGCG	GGGGGCGGAGGCCGGGG	+
M32	TLX1_HUMAN.H11MO.0.D	-20	0.000908457	0.698604	0.302178	17	CAGCGCACGTAAGCCCAGGCCCCGGGCCCGGGGCCCGGCG	CCTTGGCAACTTGCCAG	-
M32	SP2_HUMAN.H11MO.0.A	-18	0.0011426	0.878659	0.302178	22	CAGCGCACGTAAGCCCAGGCCCCGGGCCCGGGGCCCGGCG	CCCCCGGCCCCGCCCCCCCCCC	-
M32	IRX2_HUMAN.H11MO.0.D	-7	0.00149084	1.14646	0.302178	19	CAGCGCACGTAAGCCCAGGCCCCGGGCCCGGGGCCCGGCG	CCAACATGCCCACCCATGT	-
M32	RXRA_HUMAN.H11MO.0.A	-6	0.00162757	1.2516	0.302178	20	CAGCGCACGTAAGCCCAGGCCCCGGGCCCGGGGCCCGGCG	GGGGGAGGCAGAGGTCAGAG	+
M32	KLF6_HUMAN.H11MO.0.A	-14	0.00198993	1.53026	0.302178	19	CAGCGCACGTAAGCCCAGGCCCCGGGCCCGGGGCCCGGCG	GGAAGGGCGGGGCCGGGGG	+
M32	NR1D1_HUMAN.H11MO.0.B	-18	0.00303828	2.33644	0.302178	19	CAGCGCACGTAAGCCCAGGCCCCGGGCCCGGGGCCCGGCG	CCTTCTGACCCACTTCCCT	-
M32	THAP1_HUMAN.H11MO.0.C	-13	0.00306223	2.35486	0.302178	22	CAGCGCACGTAAGCCCAGGCCCCGGGCCCGGGGCCCGGCG	CGCCGCCATCTTGGCTGCGGGC	+
M32	ZN563_HUMAN.H11MO.0.C	0	0.003167	2.43543	0.302178	21	CAGCGCACGTAAGCCCAGGCCCCGGGCCCGGGGCCCGGCG	GGGATCCTCACTGGCAGCTGC	+
M32	GATA1_HUMAN.H11MO.0.A	-28	0.00373771	2.8743	0.316804	12	CAGCGCACGTAAGCCCAGGCCCCGGGCCCGGGGCCCGGCG	CTGGCGGGGACAGATAAGA	+
M32	PATZ1_HUMAN.H11MO.0.C	-7	0.00607478	4.67151	0.421544	22	CAGCGCACGTAAGCCCAGGCCCCGGGCCCGGGGCCCGGCG	CCTCCCCCCCCGCCCCCTCCCC	-
M33	IRX2_HUMAN.H11MO.0.D	0	0.000838255	0.644618	0.372497	19	CCGAGTCCGGGCCCCGGTGCCCGGCCGCAGACCCGCGGGA	CCAACATGCCCACCCATGT	-
M33	RXRA_HUMAN.H11MO.0.A	-5	0.000941759	0.724213	0.372497	20	CCGAGTCCGGGCCCCGGTGCCCGGCCGCAGACCCGCGGGA	CTCTGACCTCTGCCTCCCCC	-
M33	SP3_HUMAN.H11MO.0.B	-6	0.00135351	1.04085	0.372497	20	CCGAGTCCGGGCCCCGGTGCCCGGCCGCAGACCCGCGGGA	CCCCGGCCCCGCCCCCCCCC	-
M33	SP2_HUMAN.H11MO.0.A	-12	0.00155391	1.19496	0.372497	22	CCGAGTCCGGGCCCCGGTGCCCGGCCGCAGACCCGCGGGA	CCCCCGGCCCCGCCCCCCCCCC	-
M33	NR1D1_HUMAN.H11MO.0.B	-4	0.00176673	1.35861	0.372497	19	CCGAGTCCGGGCCCCGGTGCCCGGCCGCAGACCCGCGGGA	CCTTCTGACCCACTTCCCT	-
M33	GATA1_HUMAN.H11MO.0.A	7	0.00176673	1.35861	0.372497	12	CCGAGTCCGGGCCCCGGTGCCCGGCCGCAGACCCGCGGGA	TCTTATCTGTCCCCGCCAG	-
M33	RARG_HUMAN.H11MO.0.B	-5	0.00213157	1.63918	0.372497	18	CCGAGTCCGGGCCCCGGTGCCCGGCCGCAGACCCGCGGGA	CCCAGGTCACTCTGACCT	-
M33	TLX1_HUMAN.H11MO.0.D	-6	0.00219022	1.68428	0.372497	17	CCGAGTCCGGGCCCCGGTGCCCGGCCGCAGACCCGCGGGA	CCTTGGCAACTTGCCAG	-
M33	ZN563_HUMAN.H11MO.0.C	-12	0.00252544	1.94206	0.386557	21	CCGAGTCCGGGCCCCGGTGCCCGGCCGCAGACCCGCGGGA	GCAGCTGCCAGTGAGGATCCC	-
M33	PATZ1_HUMAN.H11MO.0.C	-6	0.00319716	2.45862	0.434747	22	CCGAGTCCGGGCCCCGGTGCCCGGCCGCAGACCCGCGGGA	CCTCCCCCCCCGCCCCCTCCCC	-
M33	THAP1_HUMAN.H11MO.0.C	-18	0.00340832	2.621	0.434747	22	CCGAGTCCGGGCCCCGGTGCCCGGCCGCAGACCCGCGGGA	CGCCGCCATCTTGGCTGCGGGC	+
M33	MNX1_HUMAN.H11MO.0.D	0	0.0047372	3.64291	0.452238	19	CCGAGTCCGGGCCCCGGTGCCCGGCCGCAGACCCGCGGGA	CTATTTTAATAACCCTTAA	+
M33	USF2_HUMAN.H11MO.0.A	-30	0.00580265	4.46224	0.452238	10	CCGAGTCCGGGCCCCGGTGCCCGGCCGCAGACCCGCGGGA	CGCCGCGGCCACGTGACCC	-
M33	PROX1_HUMAN.H11MO.0.D	-5	0.00619119	4.76103	0.452238	17	CCGAGTCCGGGCCCCGGTGCCCGGCCGCAGACCCGCGGGA	CCCAACCCGCCTTACCC	-
M33	ZFX_HUMAN.H11MO.1.A	-5	0.00619119	4.76103	0.452238	17	CCGAGTCCGGGCCCCGGTGCCCGGCCGCAGACCCGCGGGA	CCCCGGCCTCCGCCCCC	-
M33	GATA2_HUMAN.H11MO.0.A	7	0.00620454	4.77129	0.452238	12	CCGAGTCCGGGCCCCGGTGCCCGGCCGCAGACCCGCGGGA	CCTTATCTCCACCCCCCAG	-
M34	SP3_HUMAN.H11MO.0.B	-2	4.77095e-06	0.00366886	0.00381786	20	GACGCCTGCCCCTCGGCGCCCCCAGCTAGCGGGGGGCTCC	CCCCGGCCCCGCCCCCCCCC	-
M34	PATZ1_HUMAN.H11MO.0.C	-1	6.40219e-06	0.00492329	0.00381786	22	GACGCCTGCCCCTCGGCGCCCCCAGCTAGCGGGGGGCTCC	CCTCCCCCCCCGCCCCCTCCCC	-
M34	THAP1_HUMAN.H11MO.0.C	-13	7.67468e-06	0.00590183	0.00381786	22	GACGCCTGCCCCTCGGCGCCCCCAGCTAGCGGGGGGCTCC	CGCCGCCATCTTGGCTGCGGGC	+
M34	VEZF1_HUMAN.H11MO.0.C	-2	1.09804e-05	0.00844392	0.00409675	22	GACGCCTGCCCCTCGGCGCCCCCAGCTAGCGGGGGGCTCC	CCCCTCCCCCTCCCCCCTCCCC	-
M34	SP2_HUMAN.H11MO.0.A	-1	1.431e-05	0.0110044	0.00427122	22	GACGCCTGCCCCTCGGCGCCCCCAGCTAGCGGGGGGCTCC	CCCCCGGCCCCGCCCCCCCCCC	-
M34	ZN341_HUMAN.H11MO.0.C	-1	2.20934e-05	0.0169899	0.00549532	22	GACGCCTGCCCCTCGGCGCCCCCAGCTAGCGGGGGGCTCC	GCTCTTCCCTCCCCCCCCCCCC	-
M34	ZFX_HUMAN.H11MO.1.A	-4	3.81644e-05	0.0293484	0.00813656	17	GACGCCTGCCCCTCGGCGCCCCCAGCTAGCGGGGGGCTCC	CCCCGGCCTCCGCCCCC	-
M34	ZBT17_HUMAN.H11MO.0.A	-5	4.43094e-05	0.0340739	0.00826584	19	GACGCCTGCCCCTCGGCGCCCCCAGCTAGCGGGGGGCTCC	CTTCCCCTCCCCCACCCTC	-
M34	KLF3_HUMAN.H11MO.0.B	-3	9.94888e-05	0.0765069	0.0164973	19	GACGCCTGCCCCTCGGCGCCCCCAGCTAGCGGGGGGCTCC	CCCGGCCCCGCCCCTCCCC	-
M34	KLF6_HUMAN.H11MO.0.A	-1	0.000141013	0.108439	0.0210446	19	GACGCCTGCCCCTCGGCGCCCCCAGCTAGCGGGGGGCTCC	CCCCCGGCCCCGCCCTTCC	-
M34	RFX5_HUMAN.H11MO.0.A	-17	0.000176255	0.13554	0.0239128	20	GACGCCTGCCCCTCGGCGCCCCCAGCTAGCGGGGGGCTCC	GTCAGCTGTTGCTAGGCAGA	+
M34	SP4_HUMAN.H11MO.0.A	-3	0.000287289	0.220925	0.0334933	20	GACGCCTGCCCCTCGGCGCCCCCAGCTAGCGGGGGGCTCC	CCCGGCCCCGCCCCCTTCCC	-
M34	ZN563_HUMAN.H11MO.0.C	-1	0.000314969	0.242211	0.0335754	21	GACGCCTGCCCCTCGGCGCCCCCAGCTAGCGGGGGGCTCC	GCAGCTGCCAGTGAGGATCCC	-
M34	MXI1_HUMAN.H11MO.0.A	-7	0.000356316	0.274007	0.0354508	15	GACGCCTGCCCCTCGGCGCCCCCAGCTAGCGGGGGGCTCC	GCACGTGGCGGCGGG	+
M34	MAZ_HUMAN.H11MO.0.A	-2	0.000393691	0.302749	0.0367212	22	GACGCCTGCCCCTCGGCGCCCCCAGCTAGCGGGGGGCTCC	CCCCCCCCCCCCCCCCTCCCCC	-
M34	RXRA_HUMAN.H11MO.0.A	-4	0.000462313	0.355518	0.0405852	20	GACGCCTGCCCCTCGGCGCCCCCAGCTAGCGGGGGGCTCC	CTCTGACCTCTGCCTCCCCC	-
M34	PROX1_HUMAN.H11MO.0.D	-6	0.000717912	0.552075	0.0595223	17	GACGCCTGCCCCTCGGCGCCCCCAGCTAGCGGGGGGCTCC	CCCAACCCGCCTTACCC	-
M34	WT1_HUMAN.H11MO.0.C	-2	0.00107082	0.823457	0.0839491	20	GACGCCTGCCCCTCGGCGCCCCCAGCTAGCGGGGGGCTCC	CCCCCCCTCCTCCCCCGCCC	-
M34	NR1D1_HUMAN.H11MO.0.B	-1	0.00116984	0.899607	0.0839491	19	GACGCCTGCCCCTCGGCGCCCCCAGCTAGCGGGGGGCTCC	CCTTCTGACCCACTTCCCT	-
M34	KLF16_HUMAN.H11MO.0.D	-4	0.00136234	1.04764	0.0924153	19	GACGCCTGCCCCTCGGCGCCCCCAGCTAGCGGGGGGCTCC	CCCCCCCCCCCCCGCCCCC	-
M34	RFX1_HUMAN.H11MO.0.B	-18	0.00175594	1.35032	0.11126	22	GACGCCTGCCCCTCGGCGCCCCCAGCTAGCGGGGGGCTCC	GCCCCGGTTGCCATGGCGACGG	+
M34	BHE41_HUMAN.H11MO.0.D	-1	0.00178924	1.37592	0.11126	20	GACGCCTGCCCCTCGGCGCCCCCAGCTAGCGGGGGGCTCC	GCCTCTGCACGTGACCCGGT	-
M34	SPIC_HUMAN.H11MO.0.D	-4	0.00187741	1.44373	0.112073	13	GACGCCTGCCCCTCGGCGCCCCCAGCTAGCGGGGGGCTCC	CCTCCCCTTCCTC	-
M34	EGR2_HUMAN.H11MO.0.A	-2	0.00217241	1.67058	0.122631	18	GACGCCTGCCCCTCGGCGCCCCCAGCTAGCGGGGGGCTCC	CCCCTCCCACACCCCCCC	-
M34	ZN320_HUMAN.H11MO.0.C	-2	0.00221863	1.70612	0.122631	20	GACGCCTGCCCCTCGGCGCCCCCAGCTAGCGGGGGGCTCC	CACTGGCCCCCTGGTCCCAC	-
M34	PURA_HUMAN.H11MO.0.D	-4	0.0024228	1.86314	0.127903	17	GACGCCTGCCCCTCGGCGCCCCCAGCTAGCGGGGGGCTCC	CCCTGCCCCCCCCTTCC	-
M34	RARG_HUMAN.H11MO.2.D	-4	0.00255658	1.96601	0.127903	20	GACGCCTGCCCCTCGGCGCCCCCAGCTAGCGGGGGGCTCC	GTGACCTCTGGGTGACCCCC	-
M34	TLX1_HUMAN.H11MO.0.D	-15	0.00261865	2.01374	0.127903	17	GACGCCTGCCCCTCGGCGCCCCCAGCTAGCGGGGGGCTCC	CCTTGGCAACTTGCCAG	-
M34	IRX2_HUMAN.H11MO.0.D	-7	0.00265682	2.0431	0.127903	19	GACGCCTGCCCCTCGGCGCCCCCAGCTAGCGGGGGGCTCC	CCAACATGCCCACCCATGT	-
M34	E2F4_HUMAN.H11MO.1.A	0	0.00339239	2.60875	0.158211	14	GACGCCTGCCCCTCGGCGCCCCCAGCTAGCGGGGGGCTCC	TCAAATTTCCCGCC	-
M34	SP1_HUMAN.H11MO.0.A	-4	0.00443667	3.4118	0.194742	22	GACGCCTGCCCCTCGGCGCCCCCAGCTAGCGGGGGGCTCC	CCCCCCCCCGGCCCCGCCCCCC	-
M34	E2F1_HUMAN.H11MO.0.A	-4	0.00473321	3.63984	0.196522	14	GACGCCTGCCCCTCGGCGCCCCCAGCTAGCGGGGGGCTCC	CTTTCCCGCCCCCC	-
M34	AP2B_HUMAN.H11MO.0.B	-7	0.00483207	3.71586	0.196522	10	GACGCCTGCCCCTCGGCGCCCCCAGCTAGCGGGGGGCTCC	GCCCCCGGGC	-
M34	ZN148_HUMAN.H11MO.0.D	-8	0.00515875	3.96708	0.196522	15	GACGCCTGCCCCTCGGCGCCCCCAGCTAGCGGGGGGCTCC	CCCCTCCCCCACCCC	-
M34	COT1_HUMAN.H11MO.0.C	-3	0.00517579	3.98018	0.196522	17	GACGCCTGCCCCTCGGCGCCCCCAGCTAGCGGGGGGCTCC	CCCTGACCTCTGACCCC	-
M34	CTCF_HUMAN.H11MO.0.A	-2	0.00539902	4.15184	0.196522	19	GACGCCTGCCCCTCGGCGCCCCCAGCTAGCGGGGGGCTCC	TGGCGCCCCCTGGTGGCCA	-
M34	PTF1A_HUMAN.H11MO.0.B	-4	0.00652301	5.01619	0.231782	18	GACGCCTGCCCCTCGGCGCCCCCAGCTAGCGGGGGGCTCC	CCAGCTGCCCCCTTTCCC	+
M34	KLF15_HUMAN.H11MO.0.A	-3	0.00710139	5.46097	0.246247	19	GACGCCTGCCCCTCGGCGCCCCCAGCTAGCGGGGGGCTCC	CCCCCCCCTGCTCCTCCCC	-
M34	TAF1_HUMAN.H11MO.0.A	-12	0.00731528	5.62545	0.246247	16	GACGCCTGCCCCTCGGCGCCCCCAGCTAGCGGGGGGCTCC	CCGCCGCCGCCATCTT	-
M34	ZN589_HUMAN.H11MO.0.D	-18	0.00787733	6.05767	0.246247	16	GACGCCTGCCCCTCGGCGCCCCCAGCTAGCGGGGGGCTCC	CCCACGGTTACTGCCG	+
M34	COT2_HUMAN.H11MO.1.A	-3	0.00859807	6.61191	0.246247	17	GACGCCTGCCCCTCGGCGCCCCCAGCTAGCGGGGGGCTCC	CCCTGACCTTTGACCCC	-
M34	NR0B1_HUMAN.H11MO.0.D	-6	0.00862007	6.62883	0.246247	10	GACGCCTGCCCCTCGGCGCCCCCAGCTAGCGGGGGGCTCC	TCTCCCACGC	-
M34	TBX1_HUMAN.H11MO.0.D	-1	0.0086489	6.65101	0.246247	20	GACGCCTGCCCCTCGGCGCCCCCAGCTAGCGGGGGGCTCC	CCGCCCACCCCTGCCCACCC	-
M34	ZN263_HUMAN.H11MO.0.A	-2	0.0086489	6.65101	0.246247	20	GACGCCTGCCCCTCGGCGCCCCCAGCTAGCGGGGGGCTCC	CTCCTCCTCTCCCTCCTCCC	-
M34	TBX15_HUMAN.H11MO.0.D	-2	0.00869106	6.68343	0.246247	19	GACGCCTGCCCCTCGGCGCCCCCAGCTAGCGGGGGGCTCC	CCCCCACCCCCCCCCCCCC	-
M34	E2F4_HUMAN.H11MO.0.A	-4	0.00891013	6.85189	0.246247	13	GACGCCTGCCCCTCGGCGCCCCCAGCTAGCGGGGGGCTCC	ATTTCCCGCCCCC	-
M34	HES1_HUMAN.H11MO.0.D	-5	0.00891013	6.85189	0.246247	13	GACGCCTGCCCCTCGGCGCCCCCAGCTAGCGGGGGGCTCC	GGGCTCGTGGCGG	-
M34	SP4_HUMAN.H11MO.1.A	-5	0.00981124	7.54484	0.255435	16	GACGCCTGCCCCTCGGCGCCCCCAGCTAGCGGGGGGCTCC	CGGCCCCGCCCCCTCC	-
M34	EGR1_HUMAN.H11MO.0.A	-4	0.00990462	7.61666	0.255435	17	GACGCCTGCCCCTCGGCGCCCCCAGCTAGCGGGGGGCTCC	CCCCCGCCCACGCCCTC	-
M34	CTCFL_HUMAN.H11MO.0.A	-2	0.0113918	8.76032	0.288153	17	GACGCCTGCCCCTCGGCGCCCCCAGCTAGCGGGGGGCTCC	CGGCGCCCCCTGGCGGC	-
M34	PLAG1_HUMAN.H11MO.0.D	-8	0.01221	9.38951	0.29318	17	GACGCCTGCCCCTCGGCGCCCCCAGCTAGCGGGGGGCTCC	CCCCTCCTGATGCCCCC	-
M34	AP2C_HUMAN.H11MO.0.A	-5	0.0122507	9.42075	0.29318	14	GACGCCTGCCCCTCGGCGCCCCCAGCTAGCGGGGGGCTCC	TGGCCTCAGGGCAT	-
M34	PAX5_HUMAN.H11MO.0.A	-14	0.0123764	9.51744	0.29318	21	GACGCCTGCCCCTCGGCGCCCCCAGCTAGCGGGGGGCTCC	GTCACGCTCTGCTGCCCAGGC	-
M34	SMAD3_HUMAN.H11MO.0.B	-2	0.0130938	10.0691	0.302107	12	GACGCCTGCCCCTCGGCGCCCCCAGCTAGCGGGGGGCTCC	CTCTGTCACCTG	+
M34	AP2A_HUMAN.H11MO.0.A	-4	0.0138137	10.6227	0.312354	15	GACGCCTGCCCCTCGGCGCCCCCAGCTAGCGGGGGGCTCC	ATGGCCTCAGGGCAT	-
M34	TFDP1_HUMAN.H11MO.0.C	-4	0.0142556	10.9626	0.315799	14	GACGCCTGCCCCTCGGCGCCCCCAGCTAGCGGGGGGCTCC	TTTTCCCGCCCCCC	-
M34	SRBP2_HUMAN.H11MO.0.B	-23	0.0143892	11.0653	0.315799	13	GACGCCTGCCCCTCGGCGCCCCCAGCTAGCGGGGGGCTCC	GGGTGGGGTGAGG	+
M34	CLOCK_HUMAN.H11MO.0.C	-4	0.0153666	11.817	0.327614	14	GACGCCTGCCCCTCGGCGCCCCCAGCTAGCGGGGGGCTCC	TGTTCACGTGTCTG	-
M34	VEZF1_HUMAN.H11MO.1.C	-1	0.0167147	12.8536	0.351335	12	GACGCCTGCCCCTCGGCGCCCCCAGCTAGCGGGGGGCTCC	CCCCCTCCCCCT	-
M34	ZEP2_HUMAN.H11MO.0.D	-1	0.0191902	14.7573	0.397766	14	GACGCCTGCCCCTCGGCGCCCCCAGCTAGCGGGGGGCTCC	GGGGTTTCCCTACC	-
M34	RARA_HUMAN.H11MO.0.A	-4	0.0195794	15.0566	0.400275	20	GACGCCTGCCCCTCGGCGCCCCCAGCTAGCGGGGGGCTCC	CCTTGACCTCTTGATCCCCC	-
M34	OLIG2_HUMAN.H11MO.0.B	-9	0.0205122	15.7738	0.408161	18	GACGCCTGCCCCTCGGCGCCCCCAGCTAGCGGGGGGCTCC	CCAGCTGTTTCCCTTCTG	+
M34	EGR2_HUMAN.H11MO.1.A	-1	0.0212456	16.3378	0.417029	16	GACGCCTGCCCCTCGGCGCCCCCAGCTAGCGGGGGGCTCC	CCCCCGCCCACGCCCC	-
M34	ZN281_HUMAN.H11MO.0.A	-7	0.0227451	17.491	0.430331	15	GACGCCTGCCCCTCGGCGCCCCCAGCTAGCGGGGGGCTCC	TCCCCTCCCCCACCC	-
M34	ZN467_HUMAN.H11MO.0.C	-1	0.0227797	17.5176	0.430331	22	GACGCCTGCCCCTCGGCGCCCCCAGCTAGCGGGGGGCTCC	CCCCCCCCCCCCTCCCCTCCCC	-
M34	USF2_HUMAN.H11MO.0.A	-4	0.0242497	18.648	0.44134	19	GACGCCTGCCCCTCGGCGCCCCCAGCTAGCGGGGGGCTCC	GGGTCACGTGGCCGCGGCG	+
M34	NR1H4_HUMAN.H11MO.0.B	3	0.0242497	18.648	0.44134	16	GACGCCTGCCCCTCGGCGCCCCCAGCTAGCGGGGGGCTCC	GGGGTCAATGACCCCGAGG	+
M34	PPARG_HUMAN.H11MO.0.A	-6	0.0255167	19.6224	0.44225	17	GACGCCTGCCCCTCGGCGCCCCCAGCTAGCGGGGGGCTCC	TGACCTTTGCCCCACTT	-
M34	Z324A_HUMAN.H11MO.0.C	3	0.0256338	19.7124	0.44225	20	GACGCCTGCCCCTCGGCGCCCCCAGCTAGCGGGGGGCTCC	TATCAAACCATCCTTTGCTGCCA	+
M34	GATA1_HUMAN.H11MO.0.A	-29	0.0257813	19.8259	0.44225	11	GACGCCTGCCCCTCGGCGCCCCCAGCTAGCGGGGGGCTCC	CTGGCGGGGACAGATAAGA	+
M34	ZN554_HUMAN.H11MO.0.C	-2	0.0264322	20.3263	0.448261	20	GACGCCTGCCCCTCGGCGCCCCCAGCTAGCGGGGGGCTCC	AGCACCCCACATGGCTCAGC	-
M34	FEV_HUMAN.H11MO.0.B	-2	0.0274885	21.1386	0.455658	10	GACGCCTGCCCCTCGGCGCCCCCAGCTAGCGGGGGGCTCC	CGCTTCCCGC	-
M34	ZF64A_HUMAN.H11MO.0.D	-5	0.0277843	21.3661	0.455658	16	GACGCCTGCCCCTCGGCGCCCCCAGCTAGCGGGGGGCTCC	CAGGTTCCCGGGCCCC	-
M34	TAL1_HUMAN.H11MO.0.A	-29	0.029111	22.3864	0.462179	11	GACGCCTGCCCCTCGGCGCCCCCAGCTAGCGGGGGGCTCC	CTGGGGGGGGCAGATAAGG	+
M34	ZN335_HUMAN.H11MO.0.A	-3	0.0301712	23.2016	0.473968	22	GACGCCTGCCCCTCGGCGCCCCCAGCTAGCGGGGGGCTCC	GGCTGTCCTCGGCGCTGCCTGA	+
M35	ZN586_HUMAN.H11MO.0.C	3	0.000180604	0.138885	0.277713	17	TTTTTTCTCTTATACTTTTAATTCTTGGTATCCCATCCGA	CATTTTTTCCTCCTAGGCCT	-
M35	EVI1_HUMAN.H11MO.0.B	0	0.000482958	0.371395	0.371319	16	TTTTTTCTCTTATACTTTTAATTCTTGGTATCCCATCCGA	TATCTTATCTTATCTT	-
M36	PURA_HUMAN.H11MO.0.D	-20	5.27648e-06	0.00405761	0.00796268	17	CTCGCCTCCCGGCCCGCCGGCTCCGGCACCCCGGACCAGC	CCCTGCCCCCCCCTTCC	-
M36	SP2_HUMAN.H11MO.0.A	-13	2.72993e-05	0.0209932	0.0149579	22	CTCGCCTCCCGGCCCGCCGGCTCCGGCACCCCGGACCAGC	CCCCCGGCCCCGCCCCCCCCCC	-
M36	SP3_HUMAN.H11MO.0.B	-14	2.97355e-05	0.0228666	0.0149579	20	CTCGCCTCCCGGCCCGCCGGCTCCGGCACCCCGGACCAGC	CCCCGGCCCCGCCCCCCCCC	-
M36	KLF6_HUMAN.H11MO.0.A	-13	9.97342e-05	0.0766956	0.037627	19	CTCGCCTCCCGGCCCGCCGGCTCCGGCACCCCGGACCAGC	CCCCCGGCCCCGCCCTTCC	-
M36	THAP1_HUMAN.H11MO.0.C	-14	0.000171025	0.131518	0.0516184	22	CTCGCCTCCCGGCCCGCCGGCTCCGGCACCCCGGACCAGC	CGCCGCCATCTTGGCTGCGGGC	+
M36	PATZ1_HUMAN.H11MO.0.C	-7	0.000311747	0.239734	0.0721388	22	CTCGCCTCCCGGCCCGCCGGCTCCGGCACCCCGGACCAGC	CCTCCCCCCCCGCCCCCTCCCC	-
M36	RFX1_HUMAN.H11MO.0.B	-14	0.000388578	0.298816	0.0721388	22	CTCGCCTCCCGGCCCGCCGGCTCCGGCACCCCGGACCAGC	CCGTCGCCATGGCAACCGGGGC	-
M36	SP1_HUMAN.H11MO.0.A	-9	0.0004494	0.345589	0.0721388	22	CTCGCCTCCCGGCCCGCCGGCTCCGGCACCCCGGACCAGC	CCCCCCCCCGGCCCCGCCCCCC	-
M36	NR1H4_HUMAN.H11MO.0.B	-15	0.000478028	0.367604	0.0721388	19	CTCGCCTCCCGGCCCGCCGGCTCCGGCACCCCGGACCAGC	GGGGTCAATGACCCCGAGG	+
M36	USF2_HUMAN.H11MO.0.A	-12	0.000478028	0.367604	0.0721388	19	CTCGCCTCCCGGCCCGCCGGCTCCGGCACCCCGGACCAGC	CGCCGCGGCCACGTGACCC	-
M36	KLF3_HUMAN.H11MO.0.B	-15	0.000959302	0.737703	0.10695	19	CTCGCCTCCCGGCCCGCCGGCTCCGGCACCCCGGACCAGC	CCCGGCCCCGCCCCTCCCC	-
M36	ZN563_HUMAN.H11MO.0.C	1	0.00112401	0.864367	0.10695	20	CTCGCCTCCCGGCCCGCCGGCTCCGGCACCCCGGACCAGC	GGGATCCTCACTGGCAGCTGC	+
M36	ZFX_HUMAN.H11MO.1.A	2	0.00113141	0.870056	0.10695	15	CTCGCCTCCCGGCCCGCCGGCTCCGGCACCCCGGACCAGC	CCCCGGCCTCCGCCCCC	-
M36	ZBTB6_HUMAN.H11MO.0.C	-17	0.00118592	0.911972	0.10695	13	CTCGCCTCCCGGCCCGCCGGCTCCGGCACCCCGGACCAGC	CGGCTCCAGCACC	-
M36	VEZF1_HUMAN.H11MO.0.C	-2	0.0012048	0.92649	0.10695	22	CTCGCCTCCCGGCCCGCCGGCTCCGGCACCCCGGACCAGC	CCCCTCCCCCTCCCCCCTCCCC	-
M36	MAZ_HUMAN.H11MO.0.A	-2	0.00129002	0.992027	0.108153	22	CTCGCCTCCCGGCCCGCCGGCTCCGGCACCCCGGACCAGC	CCCCCCCCCCCCCCCCTCCCCC	-
M36	SP4_HUMAN.H11MO.0.A	-9	0.00139395	1.07195	0.110716	20	CTCGCCTCCCGGCCCGCCGGCTCCGGCACCCCGGACCAGC	CCCGGCCCCGCCCCCTTCCC	-
M36	ZN770_HUMAN.H11MO.0.C	-9	0.00235725	1.81273	0.177865	22	CTCGCCTCCCGGCCCGCCGGCTCCGGCACCCCGGACCAGC	GATCCTCCCGCCTCAGCCTCCC	-
M36	IRX2_HUMAN.H11MO.0.D	-17	0.00249752	1.92059	0.179476	19	CTCGCCTCCCGGCCCGCCGGCTCCGGCACCCCGGACCAGC	CCAACATGCCCACCCATGT	-
M36	ZF64A_HUMAN.H11MO.0.D	-24	0.00274864	2.11371	0.180362	16	CTCGCCTCCCGGCCCGCCGGCTCCGGCACCCCGGACCAGC	GGGGCCCGGGAACCTG	+
M36	SPZ1_HUMAN.H11MO.0.D	-19	0.00297189	2.28538	0.180362	16	CTCGCCTCCCGGCCCGCCGGCTCCGGCACCCCGGACCAGC	CGGCTGTTACCCTGGG	+
M36	KLF16_HUMAN.H11MO.0.D	-11	0.00308971	2.37598	0.180362	19	CTCGCCTCCCGGCCCGCCGGCTCCGGCACCCCGGACCAGC	CCCCCCCCCCCCCGCCCCC	-
M36	ZN350_HUMAN.H11MO.1.D	-10	0.00310744	2.38962	0.180362	24	CTCGCCTCCCGGCCCGCCGGCTCCGGCACCCCGGACCAGC	GGGCAACAAATCCCTGCGCCCCGT	-
M36	ZBT7B_HUMAN.H11MO.0.D	-13	0.00336325	2.58634	0.181266	21	CTCGCCTCCCGGCCCGCCGGCTCCGGCACCCCGGACCAGC	CCCGTTGCCATGGCAACGGCG	-
M36	ZN335_HUMAN.H11MO.0.A	0	0.00421457	3.241	0.198755	22	CTCGCCTCCCGGCCCGCCGGCTCCGGCACCCCGGACCAGC	TCAGGCAGCGCCGAGGACAGCC	-
M36	SMAD3_HUMAN.H11MO.0.B	-20	0.00437496	3.36435	0.200067	12	CTCGCCTCCCGGCCCGCCGGCTCCGGCACCCCGGACCAGC	CTCTGTCACCTG	+
M36	TFCP2_HUMAN.H11MO.0.D	-11	0.00546938	4.20596	0.242759	16	CTCGCCTCCCGGCCCGCCGGCTCCGGCACCCCGGACCAGC	TCTGGCCAGTTCAGGC	-
M36	ZN320_HUMAN.H11MO.0.C	-20	0.00590634	4.54197	0.248118	20	CTCGCCTCCCGGCCCGCCGGCTCCGGCACCCCGGACCAGC	CACTGGCCCCCTGGTCCCAC	-
M36	PAX2_HUMAN.H11MO.0.D	-19	0.00591895	4.55167	0.248118	18	CTCGCCTCCCGGCCCGCCGGCTCCGGCACCCCGGACCAGC	GTTCAGTCATGCGTGACA	+
M36	ZN341_HUMAN.H11MO.0.C	-3	0.00652506	5.01777	0.263046	22	CTCGCCTCCCGGCCCGCCGGCTCCGGCACCCCGGACCAGC	GCTCTTCCCTCCCCCCCCCCCC	-
M36	MXI1_HUMAN.H11MO.0.A	-13	0.00663291	5.10071	0.263046	15	CTCGCCTCCCGGCCCGCCGGCTCCGGCACCCCGGACCAGC	CCCGCCGCCACGTGC	-
M36	TAF1_HUMAN.H11MO.0.A	-7	0.00682923	5.25168	0.263046	16	CTCGCCTCCCGGCCCGCCGGCTCCGGCACCCCGGACCAGC	CCGCCGCCGCCATCTT	-
M36	XBP1_HUMAN.H11MO.0.D	-19	0.00697231	5.36171	0.263046	11	CTCGCCTCCCGGCCCGCCGGCTCCGGCACCCCGGACCAGC	GCCACGTCAGC	-
M36	MAFA_HUMAN.H11MO.0.D	-11	0.00729078	5.60661	0.268352	21	CTCGCCTCCCGGCCCGCCGGCTCCGGCACCCCGGACCAGC	CGAAGGCTGCGGGGTCAGCAC	-
M36	FEV_HUMAN.H11MO.0.B	-29	0.0081832	6.29288	0.294028	10	CTCGCCTCCCGGCCCGCCGGCTCCGGCACCCCGGACCAGC	GCGGGAAGCG	+
M36	RARG_HUMAN.H11MO.0.B	-22	0.00891845	6.85828	0.312994	18	CTCGCCTCCCGGCCCGCCGGCTCCGGCACCCCGGACCAGC	AGGTCAGAGTGACCTGGG	+
M36	PTF1A_HUMAN.H11MO.0.B	-12	0.00953767	7.33447	0.327119	18	CTCGCCTCCCGGCCCGCCGGCTCCGGCACCCCGGACCAGC	CCAGCTGCCCCCTTTCCC	+
M36	TBX15_HUMAN.H11MO.0.D	-13	0.0104154	8.00946	0.341692	19	CTCGCCTCCCGGCCCGCCGGCTCCGGCACCCCGGACCAGC	CCCCCACCCCCCCCCCCCC	-
M36	ZBT17_HUMAN.H11MO.0.A	-5	0.0104154	8.00946	0.341692	19	CTCGCCTCCCGGCCCGCCGGCTCCGGCACCCCGGACCAGC	CTTCCCCTCCCCCACCCTC	-
M36	NFIC_HUMAN.H11MO.0.A	0	0.0112182	8.62676	0.360196	17	CTCGCCTCCCGGCCCGCCGGCTCCGGCACCCCGGACCAGC	CTTGGCTCCCTGCCAAG	+
M36	RFX5_HUMAN.H11MO.0.A	-16	0.0134977	10.3797	0.42436	20	CTCGCCTCCCGGCCCGCCGGCTCCGGCACCCCGGACCAGC	TCTGCCTAGCAACAGCTGAC	-
M36	ZN524_HUMAN.H11MO.0.D	-20	0.0141659	10.8936	0.428615	18	CTCGCCTCCCGGCCCGCCGGCTCCGGCACCCCGGACCAGC	ACTCGAACCCTCGAACCC	-
M36	ZN263_HUMAN.H11MO.0.A	-5	0.0162165	12.4705	0.47273	20	CTCGCCTCCCGGCCCGCCGGCTCCGGCACCCCGGACCAGC	CTCCTCCTCTCCCTCCTCCC	-
M36	TLX1_HUMAN.H11MO.0.D	-22	0.0167815	12.905	0.47273	17	CTCGCCTCCCGGCCCGCCGGCTCCGGCACCCCGGACCAGC	CTGGCAAGTTGCCAAGG	+
M36	ARNT2_HUMAN.H11MO.0.D	-24	0.0170804	13.1348	0.47273	12	CTCGCCTCCCGGCCCGCCGGCTCCGGCACCCCGGACCAGC	GCCTCCCACGCC	-
M36	PAX5_HUMAN.H11MO.0.A	-6	0.0170813	13.1355	0.47273	21	CTCGCCTCCCGGCCCGCCGGCTCCGGCACCCCGGACCAGC	GCCTGGGCAGCAGAGCGTGAC	+
M36	RXRA_HUMAN.H11MO.0.A	-13	0.017229	13.2491	0.47273	20	CTCGCCTCCCGGCCCGCCGGCTCCGGCACCCCGGACCAGC	CTCTGACCTCTGCCTCCCCC	-
M36	NR1D1_HUMAN.H11MO.0.B	-4	0.0183914	14.143	0.495613	19	CTCGCCTCCCGGCCCGCCGGCTCCGGCACCCCGGACCAGC	CCTTCTGACCCACTTCCCT	-
M37	THAP1_HUMAN.H11MO.0.C	-21	8.93676e-05	0.0687237	0.115953	19	AGGGCCCCCTTACACGGGCCGGGCTGCCACCACGGCTGGG	CGCCGCCATCTTGGCTGCGGGC	+
M37	SP3_HUMAN.H11MO.0.B	-15	0.000152489	0.117264	0.115953	20	AGGGCCCCCTTACACGGGCCGGGCTGCCACCACGGCTGGG	GGGGGGGGGCGGGGCCGGGG	+
M37	SP2_HUMAN.H11MO.0.A	-14	0.000288407	0.221785	0.146204	22	AGGGCCCCCTTACACGGGCCGGGCTGCCACCACGGCTGGG	CCCCCGGCCCCGCCCCCCCCCC	-
M37	IRX2_HUMAN.H11MO.0.D	-18	0.000490362	0.377088	0.14915	19	AGGGCCCCCTTACACGGGCCGGGCTGCCACCACGGCTGGG	CCAACATGCCCACCCATGT	-
M37	ZN563_HUMAN.H11MO.0.C	-15	0.00117215	0.901386	0.222828	21	AGGGCCCCCTTACACGGGCCGGGCTGCCACCACGGCTGGG	GCAGCTGCCAGTGAGGATCCC	-
M37	TLX1_HUMAN.H11MO.0.D	-23	0.00136694	1.05118	0.224967	17	AGGGCCCCCTTACACGGGCCGGGCTGCCACCACGGCTGGG	CTGGCAAGTTGCCAAGG	+
M37	KLF6_HUMAN.H11MO.0.A	-11	0.00157646	1.2123	0.224967	19	AGGGCCCCCTTACACGGGCCGGGCTGCCACCACGGCTGGG	GGAAGGGCGGGGCCGGGGG	+
M37	RXRA_HUMAN.H11MO.0.A	-20	0.00196243	1.50911	0.248707	20	AGGGCCCCCTTACACGGGCCGGGCTGCCACCACGGCTGGG	GGGGGAGGCAGAGGTCAGAG	+
M37	GATA1_HUMAN.H11MO.0.A	-7	0.00264379	2.03308	0.286742	19	AGGGCCCCCTTACACGGGCCGGGCTGCCACCACGGCTGGG	TCTTATCTGTCCCCGCCAG	-
M37	TAL1_HUMAN.H11MO.0.A	-7	0.00284244	2.18584	0.286742	19	AGGGCCCCCTTACACGGGCCGGGCTGCCACCACGGCTGGG	CCTTATCTGCCCCCCCCAG	-
M37	ZFX_HUMAN.H11MO.1.A	-18	0.00301672	2.31986	0.286742	17	AGGGCCCCCTTACACGGGCCGGGCTGCCACCACGGCTGGG	GGGGGCGGAGGCCGGGG	+
M37	PAX8_HUMAN.H11MO.0.D	-4	0.00349239	2.68564	0.312168	14	AGGGCCCCCTTACACGGGCCGGGCTGCCACCACGGCTGGG	CCCGCTTCAGTGAC	-
M37	PATZ1_HUMAN.H11MO.0.C	-8	0.0046985	3.61315	0.357277	22	AGGGCCCCCTTACACGGGCCGGGCTGCCACCACGGCTGGG	CCTCCCCCCCCGCCCCCTCCCC	-
M37	ZN341_HUMAN.H11MO.0.C	-24	0.00568637	4.37282	0.39059	16	AGGGCCCCCTTACACGGGCCGGGCTGCCACCACGGCTGGG	GGGGGGGGGGGGAGGGAAGAGC	+
M37	PROX1_HUMAN.H11MO.0.D	-23	0.00852779	6.55787	0.486879	17	AGGGCCCCCTTACACGGGCCGGGCTGCCACCACGGCTGGG	GGGTAAGGCGGGTTGGG	+
M37	OSR2_HUMAN.H11MO.0.C	-14	0.00856247	6.58454	0.486879	16	AGGGCCCCCTTACACGGGCCGGGCTGCCACCACGGCTGGG	CAGCAGAAGCAGCAGC	-
M37	KLF3_HUMAN.H11MO.0.B	-18	0.00864389	6.64715	0.486879	19	AGGGCCCCCTTACACGGGCCGGGCTGCCACCACGGCTGGG	CCCGGCCCCGCCCCTCCCC	-
M37	SPIC_HUMAN.H11MO.0.D	-2	0.00964693	7.41849	0.491797	13	AGGGCCCCCTTACACGGGCCGGGCTGCCACCACGGCTGGG	CCTCCCCTTCCTC	-
M37	MAFA_HUMAN.H11MO.0.D	-14	0.0100247	7.70899	0.491797	21	AGGGCCCCCTTACACGGGCCGGGCTGCCACCACGGCTGGG	GTGCTGACCCCGCAGCCTTCG	+
M37	ZN589_HUMAN.H11MO.0.D	-23	0.0106715	8.20637	0.491797	16	AGGGCCCCCTTACACGGGCCGGGCTGCCACCACGGCTGGG	CGGCAGTAACCGTGGG	-
M38	THAP1_HUMAN.H11MO.0.C	-10	0.000224577	0.1727	0.205826	22	TCGTTCCCGGTGGCGCCGGCCCGGCGCCTGGCGCGCGAGC	CGCCGCCATCTTGGCTGCGGGC	+
M38	ZN563_HUMAN.H11MO.0.C	-10	0.000269825	0.207495	0.205826	21	TCGTTCCCGGTGGCGCCGGCCCGGCGCCTGGCGCGCGAGC	GGGATCCTCACTGGCAGCTGC	+
M38	IRX2_HUMAN.H11MO.0.D	-5	0.000704276	0.541588	0.214655	19	TCGTTCCCGGTGGCGCCGGCCCGGCGCCTGGCGCGCGAGC	ACATGGGTGGGCATGTTGG	+
M38	SP3_HUMAN.H11MO.0.B	-13	0.000791813	0.608904	0.214655	20	TCGTTCCCGGTGGCGCCGGCCCGGCGCCTGGCGCGCGAGC	CCCCGGCCCCGCCCCCCCCC	-
M38	SP2_HUMAN.H11MO.0.A	-12	0.00149541	1.14997	0.214791	22	TCGTTCCCGGTGGCGCCGGCCCGGCGCCTGGCGCGCGAGC	CCCCCGGCCCCGCCCCCCCCCC	-
M38	ZFX_HUMAN.H11MO.1.A	-8	0.00182544	1.40377	0.214791	17	TCGTTCCCGGTGGCGCCGGCCCGGCGCCTGGCGCGCGAGC	GGGGGCGGAGGCCGGGG	+
M38	GATA1_HUMAN.H11MO.0.A	-27	0.00184106	1.41578	0.214791	13	TCGTTCCCGGTGGCGCCGGCCCGGCGCCTGGCGCGCGAGC	CTGGCGGGGACAGATAAGA	+
M38	RXRA_HUMAN.H11MO.0.A	-14	0.00186334	1.43291	0.214791	20	TCGTTCCCGGTGGCGCCGGCCCGGCGCCTGGCGCGCGAGC	CTCTGACCTCTGCCTCCCCC	-
M38	TLX1_HUMAN.H11MO.0.D	-9	0.00197104	1.51573	0.214791	17	TCGTTCCCGGTGGCGCCGGCCCGGCGCCTGGCGCGCGAGC	CTGGCAAGTTGCCAAGG	+
M38	PATZ1_HUMAN.H11MO.0.C	-12	0.00286811	2.20558	0.291711	22	TCGTTCCCGGTGGCGCCGGCCCGGCGCCTGGCGCGCGAGC	CCTCCCCCCCCGCCCCCTCCCC	-
M38	KLF6_HUMAN.H11MO.0.A	-3	0.00397222	3.05464	0.318955	19	TCGTTCCCGGTGGCGCCGGCCCGGCGCCTGGCGCGCGAGC	CCCCCGGCCCCGCCCTTCC	-
M38	TAL1_HUMAN.H11MO.0.A	-27	0.00397222	3.05464	0.318955	13	TCGTTCCCGGTGGCGCCGGCCCGGCGCCTGGCGCGCGAGC	CTGGGGGGGGCAGATAAGG	+
M38	GATA2_HUMAN.H11MO.0.A	-27	0.00594319	4.57031	0.407325	13	TCGTTCCCGGTGGCGCCGGCCCGGCGCCTGGCGCGCGAGC	CTGGGGGGTGGAGATAAGG	+
M38	ZN341_HUMAN.H11MO.0.C	-21	0.00605186	4.65388	0.407325	19	TCGTTCCCGGTGGCGCCGGCCCGGCGCCTGGCGCGCGAGC	GGGGGGGGGGGGAGGGAAGAGC	+
M38	RFX5_HUMAN.H11MO.0.A	-15	0.00619172	4.76144	0.407325	20	TCGTTCCCGGTGGCGCCGGCCCGGCGCCTGGCGCGCGAGC	TCTGCCTAGCAACAGCTGAC	-
M38	PAX8_HUMAN.H11MO.0.D	-23	0.00756186	5.81507	0.407325	14	TCGTTCCCGGTGGCGCCGGCCCGGCGCCTGGCGCGCGAGC	GTCACTGAAGCGGG	+
M38	NR1D1_HUMAN.H11MO.0.B	-21	0.00772517	5.94065	0.407325	19	TCGTTCCCGGTGGCGCCGGCCCGGCGCCTGGCGCGCGAGC	AGGGAAGTGGGTCAGAAGG	+
M38	ZN589_HUMAN.H11MO.0.D	-5	0.00774266	5.95411	0.407325	16	TCGTTCCCGGTGGCGCCGGCCCGGCGCCTGGCGCGCGAGC	CCCACGGTTACTGCCG	+
M40	ZN563_HUMAN.H11MO.0.C	-14	0.0002042	0.15703	0.23217	21	GAGCCCTCCGAGGCCGGCGGCGGGGCGGCCGCTCCCCACG	GGGATCCTCACTGGCAGCTGC	+
M40	ZFX_HUMAN.H11MO.1.A	-7	0.00060594	0.465968	0.23217	17	GAGCCCTCCGAGGCCGGCGGCGGGGCGGCCGCTCCCCACG	CCCCGGCCTCCGCCCCC	-
M40	THAP1_HUMAN.H11MO.0.C	-11	0.000643206	0.494626	0.23217	22	GAGCCCTCCGAGGCCGGCGGCGGGGCGGCCGCTCCCCACG	GCCCGCAGCCAAGATGGCGGCG	-
M40	IRX2_HUMAN.H11MO.0.D	-21	0.0007584	0.58321	0.23217	19	GAGCCCTCCGAGGCCGGCGGCGGGGCGGCCGCTCCCCACG	CCAACATGCCCACCCATGT	-
M40	GATA1_HUMAN.H11MO.0.A	7	0.00129524	0.99604	0.270989	12	GAGCCCTCCGAGGCCGGCGGCGGGGCGGCCGCTCCCCACG	TCTTATCTGTCCCCGCCAG	-
M40	SP3_HUMAN.H11MO.0.B	-11	0.00141633	1.08916	0.270989	20	GAGCCCTCCGAGGCCGGCGGCGGGGCGGCCGCTCCCCACG	GGGGGGGGGCGGGGCCGGGG	+
M40	SP2_HUMAN.H11MO.0.A	-9	0.00194834	1.49827	0.331359	22	GAGCCCTCCGAGGCCGGCGGCGGGGCGGCCGCTCCCCACG	GGGGGGGGGGCGGGGCCGGGGG	+
M40	RXRA_HUMAN.H11MO.0.A	-9	0.00307992	2.36846	0.392858	20	GAGCCCTCCGAGGCCGGCGGCGGGGCGGCCGCTCCCCACG	GGGGGAGGCAGAGGTCAGAG	+
M40	GATA2_HUMAN.H11MO.0.A	7	0.00412364	3.17108	0.450847	12	GAGCCCTCCGAGGCCGGCGGCGGGGCGGCCGCTCCCCACG	CCTTATCTCCACCCCCCAG	-
M42	ZFX_HUMAN.H11MO.1.A	-23	0.000754855	0.580483	0.365239	17	CCCGCCCACCCGGGGAGGGCGCACCGCGGCCCAGCGCCCC	CCCCGGCCTCCGCCCCC	-
M42	GATA1_HUMAN.H11MO.0.A	7	0.00114211	0.878284	0.365239	12	CCCGCCCACCCGGGGAGGGCGCACCGCGGCCCAGCGCCCC	TCTTATCTGTCCCCGCCAG	-
M42	SP3_HUMAN.H11MO.0.B	-12	0.00115983	0.891906	0.365239	20	CCCGCCCACCCGGGGAGGGCGCACCGCGGCCCAGCGCCCC	GGGGGGGGGCGGGGCCGGGG	+
M42	TLX1_HUMAN.H11MO.0.D	-23	0.00132456	1.01858	0.365239	17	CCCGCCCACCCGGGGAGGGCGCACCGCGGCCCAGCGCCCC	CCTTGGCAACTTGCCAG	-
M42	IRX2_HUMAN.H11MO.0.D	-8	0.00153311	1.17897	0.365239	19	CCCGCCCACCCGGGGAGGGCGCACCGCGGCCCAGCGCCCC	ACATGGGTGGGCATGTTGG	+
M42	GATA2_HUMAN.H11MO.0.A	7	0.00164882	1.26794	0.365239	12	CCCGCCCACCCGGGGAGGGCGCACCGCGGCCCAGCGCCCC	CCTTATCTCCACCCCCCAG	-
M42	TAL1_HUMAN.H11MO.0.A	7	0.00190515	1.46506	0.365239	12	CCCGCCCACCCGGGGAGGGCGCACCGCGGCCCAGCGCCCC	CCTTATCTGCCCCCCCCAG	-
M42	BRAC_HUMAN.H11MO.0.A	-5	0.00204082	1.56939	0.365239	20	CCCGCCCACCCGGGGAGGGCGCACCGCGGCCCAGCGCCCC	TTAGCAGGGAGGTGTGAAAT	+
M42	THAP1_HUMAN.H11MO.0.C	0	0.00269785	2.07464	0.365239	22	CCCGCCCACCCGGGGAGGGCGCACCGCGGCCCAGCGCCCC	CGCCGCCATCTTGGCTGCGGGC	+
M42	RXRA_HUMAN.H11MO.0.A	-6	0.00287617	2.21177	0.365239	20	CCCGCCCACCCGGGGAGGGCGCACCGCGGCCCAGCGCCCC	GGGGGAGGCAGAGGTCAGAG	+
M42	ZN563_HUMAN.H11MO.0.C	1	0.0031948	2.4568	0.374493	20	CCCGCCCACCCGGGGAGGGCGCACCGCGGCCCAGCGCCCC	GGGATCCTCACTGGCAGCTGC	+
M42	SP2_HUMAN.H11MO.0.A	-16	0.00348274	2.67823	0.379086	22	CCCGCCCACCCGGGGAGGGCGCACCGCGGCCCAGCGCCCC	CCCCCGGCCCCGCCCCCCCCCC	-
M42	NR1D1_HUMAN.H11MO.0.B	-17	0.00504843	3.88224	0.43303	19	CCCGCCCACCCGGGGAGGGCGCACCGCGGCCCAGCGCCCC	AGGGAAGTGGGTCAGAAGG	+
M42	RARG_HUMAN.H11MO.0.B	-7	0.00631589	4.85692	0.468249	18	CCCGCCCACCCGGGGAGGGCGCACCGCGGCCCAGCGCCCC	CCCAGGTCACTCTGACCT	-
M42	PTF1A_HUMAN.H11MO.0.B	7	0.0072369	5.56517	0.479478	11	CCCGCCCACCCGGGGAGGGCGCACCGCGGCCCAGCGCCCC	CCAGCTGCCCCCTTTCCC	+
M42	SPIC_HUMAN.H11MO.0.D	-10	0.00795447	6.11699	0.484859	13	CCCGCCCACCCGGGGAGGGCGCACCGCGGCCCAGCGCCCC	GAGGAAGGGGAGG	+
M43	SP1_HUMAN.H11MO.0.A	-16	3.02368e-05	0.0232521	0.0455403	22	GAGGCGCAGACCTCTGCCCCTCAGGGACCCCGCCCGCTCC	CCCCCCCCCGGCCCCGCCCCCC	-
M43	NR1H2_HUMAN.H11MO.0.D	-4	9.28286e-05	0.0713852	0.0699057	19	GAGGCGCAGACCTCTGCCCCTCAGGGACCCCGCCCGCTCC	CGTTGACCTTTGACCTTTA	-
M43	KLF9_HUMAN.H11MO.0.C	-25	0.000159588	0.122723	0.0801197	15	GAGGCGCAGACCTCTGCCCCTCAGGGACCCCGCCCGCTCC	GGCCACGCCCCCTCC	-
M43	SP1_HUMAN.H11MO.1.A	-24	0.000242529	0.186505	0.0913195	14	GAGGCGCAGACCTCTGCCCCTCAGGGACCCCGCCCGCTCC	CGGCCCCGCCCCCC	-
M43	KLF12_HUMAN.H11MO.0.C	-26	0.000337758	0.259736	0.101741	11	GAGGCGCAGACCTCTGCCCCTCAGGGACCCCGCCCGCTCC	GCCCCGCCCCT	-
M43	SP4_HUMAN.H11MO.1.A	-24	0.000484328	0.372448	0.104562	16	GAGGCGCAGACCTCTGCCCCTCAGGGACCCCGCCCGCTCC	CGGCCCCGCCCCCTCC	-
M43	SP2_HUMAN.H11MO.1.B	-26	0.000485974	0.373714	0.104562	12	GAGGCGCAGACCTCTGCCCCTCAGGGACCCCGCCCGCTCC	GCCCCGCCCCCT	-
M43	MAZ_HUMAN.H11MO.1.A	-26	0.000559965	0.430613	0.105422	11	GAGGCGCAGACCTCTGCCCCTCAGGGACCCCGCCCGCTCC	CCCCCTCCCTC	-
M43	KLF14_HUMAN.H11MO.0.D	-26	0.000685083	0.526829	0.108132	13	GAGGCGCAGACCTCTGCCCCTCAGGGACCCCGCCCGCTCC	GCCACGCCCCCCT	-
M43	ZN281_HUMAN.H11MO.0.A	-26	0.000796854	0.612781	0.108132	14	GAGGCGCAGACCTCTGCCCCTCAGGGACCCCGCCCGCTCC	TCCCCTCCCCCACCC	-
M43	ZBT14_HUMAN.H11MO.0.C	-31	0.000811176	0.623794	0.108132	9	GAGGCGCAGACCTCTGCCCCTCAGGGACCCCGCCCGCTCC	GCGCGCTCC	-
M43	KLF13_HUMAN.H11MO.0.D	-28	0.000861538	0.662523	0.108132	11	GAGGCGCAGACCTCTGCCCCTCAGGGACCCCGCCCGCTCC	CACGCCCCCCT	-
M43	KLF4_HUMAN.H11MO.0.A	-26	0.00172083	1.32332	0.199368	10	GAGGCGCAGACCTCTGCCCCTCAGGGACCCCGCCCGCTCC	GCCACACCCT	-
M43	GLIS1_HUMAN.H11MO.0.D	-24	0.00193021	1.48433	0.207653	13	GAGGCGCAGACCTCTGCCCCTCAGGGACCCCGCCCGCTCC	AGACCCCCCACGA	-
M43	RXRG_HUMAN.H11MO.0.B	-6	0.00226109	1.73878	0.225514	13	GAGGCGCAGACCTCTGCCCCTCAGGGACCCCGCCCGCTCC	GTGACCTTTGACC	-
M43	ZN148_HUMAN.H11MO.0.D	-27	0.00239571	1.8423	0.225514	13	GAGGCGCAGACCTCTGCCCCTCAGGGACCCCGCCCGCTCC	CCCCTCCCCCACCCC	-
M43	ZBT48_HUMAN.H11MO.0.C	-20	0.00283154	2.17745	0.250861	12	GAGGCGCAGACCTCTGCCCCTCAGGGACCCCGCCCGCTCC	TTAGGGACCGTG	+
M43	ZN320_HUMAN.H11MO.0.C	-11	0.00310368	2.38673	0.257836	20	GAGGCGCAGACCTCTGCCCCTCAGGGACCCCGCCCGCTCC	CACTGGCCCCCTGGTCCCAC	-
M43	SP3_HUMAN.H11MO.0.B	-21	0.00337084	2.59218	0.257836	19	GAGGCGCAGACCTCTGCCCCTCAGGGACCCCGCCCGCTCC	CCCCGGCCCCGCCCCCCCCC	-
M43	NR2C1_HUMAN.H11MO.0.C	-6	0.00342383	2.63293	0.257836	13	GAGGCGCAGACCTCTGCCCCTCAGGGACCCCGCCCGCTCC	CTGACCTCTGGCC	-
M43	KLF3_HUMAN.H11MO.0.B	-22	0.00386515	2.9723	0.264264	18	GAGGCGCAGACCTCTGCCCCTCAGGGACCCCGCCCGCTCC	CCCGGCCCCGCCCCTCCCC	-
M43	COT1_HUMAN.H11MO.0.C	-4	0.00398979	3.06815	0.264264	17	GAGGCGCAGACCTCTGCCCCTCAGGGACCCCGCCCGCTCC	CCCTGACCTCTGACCCC	-
M43	SP2_HUMAN.H11MO.0.A	-20	0.00403557	3.10336	0.264264	20	GAGGCGCAGACCTCTGCCCCTCAGGGACCCCGCCCGCTCC	CCCCCGGCCCCGCCCCCCCCCC	-
M43	NR4A3_HUMAN.H11MO.0.D	-6	0.00422555	3.24944	0.265175	10	GAGGCGCAGACCTCTGCCCCTCAGGGACCCCGCCCGCTCC	CTGACCTTTG	-
M43	PPARG_HUMAN.H11MO.0.A	-7	0.00455408	3.50209	0.27154	17	GAGGCGCAGACCTCTGCCCCTCAGGGACCCCGCCCGCTCC	TGACCTTTGCCCCACTT	-
M43	GLIS2_HUMAN.H11MO.0.D	-25	0.00482239	3.70842	0.27154	14	GAGGCGCAGACCTCTGCCCCTCAGGGACCCCGCCCGCTCC	GACCCCCCGCGAAG	-
M43	EGR4_HUMAN.H11MO.0.D	-26	0.00486786	3.74338	0.27154	11	GAGGCGCAGACCTCTGCCCCTCAGGGACCCCGCCCGCTCC	GCCCTGCCGCC	-
M43	EGR2_HUMAN.H11MO.1.A	-26	0.00608414	4.6787	0.298145	14	GAGGCGCAGACCTCTGCCCCTCAGGGACCCCGCCCGCTCC	CCCCCGCCCACGCCCC	-
M43	KLF1_HUMAN.H11MO.0.A	-22	0.00612848	4.7128	0.298145	14	GAGGCGCAGACCTCTGCCCCTCAGGGACCCCGCCCGCTCC	CCCGGCCCCGCCCC	-
M43	COT2_HUMAN.H11MO.1.A	-4	0.00617622	4.74951	0.298145	17	GAGGCGCAGACCTCTGCCCCTCAGGGACCCCGCCCGCTCC	CCCTGACCTTTGACCCC	-
M43	COT1_HUMAN.H11MO.1.C	-4	0.00626023	4.81412	0.298145	13	GAGGCGCAGACCTCTGCCCCTCAGGGACCCCGCCCGCTCC	CCCTGACCTCTGC	-
M43	ZBT7A_HUMAN.H11MO.0.A	-23	0.00633457	4.87129	0.298145	9	GAGGCGCAGACCTCTGCCCCTCAGGGACCCCGCCCGCTCC	GAGACCCCC	-
M43	GLIS3_HUMAN.H11MO.0.D	-25	0.00706786	5.43519	0.32107	10	GAGGCGCAGACCTCTGCCCCTCAGGGACCCCGCCCGCTCC	TACCCCCCAC	-
M43	ZN768_HUMAN.H11MO.0.C	-10	0.00724801	5.57372	0.32107	20	GAGGCGCAGACCTCTGCCCCTCAGGGACCCCGCCCGCTCC	ACTTAACCTCTCTGAGCCTC	-
M43	AP2C_HUMAN.H11MO.0.A	-15	0.00813225	6.2537	0.349947	14	GAGGCGCAGACCTCTGCCCCTCAGGGACCCCGCCCGCTCC	TGGCCTCAGGGCAT	-
M43	ZN770_HUMAN.H11MO.0.C	0	0.0089612	6.89116	0.374907	22	GAGGCGCAGACCTCTGCCCCTCAGGGACCCCGCCCGCTCC	GATCCTCCCGCCTCAGCCTCCC	-
M43	PKNX1_HUMAN.H11MO.0.B	-12	0.00975529	7.50182	0.386993	11	GAGGCGCAGACCTCTGCCCCTCAGGGACCCCGCCCGCTCC	CCTGTCAATCA	-
M43	PPARD_HUMAN.H11MO.0.D	-7	0.00979197	7.53002	0.386993	14	GAGGCGCAGACCTCTGCCCCTCAGGGACCCCGCCCGCTCC	TGACCTTTGTCCTA	-
M43	GLI2_HUMAN.H11MO.0.D	-24	0.0102772	7.90314	0.386993	11	GAGGCGCAGACCTCTGCCCCTCAGGGACCCCGCCCGCTCC	AGACCACCCAC	-
M43	PPARA_HUMAN.H11MO.0.B	-7	0.0102779	7.90368	0.386993	17	GAGGCGCAGACCTCTGCCCCTCAGGGACCCCGCCCGCTCC	TGACCTTTGCCCCAGTT	-
M43	NR1H4_HUMAN.H11MO.0.B	-18	0.0111163	8.5484	0.408352	19	GAGGCGCAGACCTCTGCCCCTCAGGGACCCCGCCCGCTCC	CCTCGGGGTCATTGACCCC	-
M43	COE1_HUMAN.H11MO.0.A	-14	0.0115723	8.89912	0.414984	15	GAGGCGCAGACCTCTGCCCCTCAGGGACCCCGCCCGCTCC	AAGTCCCCAGGGACC	+
M43	E2F4_HUMAN.H11MO.0.A	-24	0.0123012	9.45964	0.430864	13	GAGGCGCAGACCTCTGCCCCTCAGGGACCCCGCCCGCTCC	ATTTCCCGCCCCC	-
M43	PLAG1_HUMAN.H11MO.0.D	-16	0.0131761	10.1325	0.439776	17	GAGGCGCAGACCTCTGCCCCTCAGGGACCCCGCCCGCTCC	CCCCTCCTGATGCCCCC	-
M43	PPARG_HUMAN.H11MO.1.A	-7	0.0135211	10.3977	0.439776	9	GAGGCGCAGACCTCTGCCCCTCAGGGACCCCGCCCGCTCC	TGACCTTTG	-
M43	PBX3_HUMAN.H11MO.0.A	-12	0.0139926	10.7603	0.439776	11	GAGGCGCAGACCTCTGCCCCTCAGGGACCCCGCCCGCTCC	CCTGTCAATCA	-
M43	PBX1_HUMAN.H11MO.0.A	-13	0.014397	11.0713	0.439776	10	GAGGCGCAGACCTCTGCCCCTCAGGGACCCCGCCCGCTCC	CTGTCAATCA	-
M43	ZN423_HUMAN.H11MO.0.D	-15	0.0144011	11.0744	0.439776	15	GAGGCGCAGACCTCTGCCCCTCAGGGACCCCGCCCGCTCC	GCACCCTTGGGTGCC	-
M43	TBX1_HUMAN.H11MO.0.D	-3	0.0150551	11.5774	0.439776	20	GAGGCGCAGACCTCTGCCCCTCAGGGACCCCGCCCGCTCC	CCGCCCACCCCTGCCCACCC	-
M43	ZN708_HUMAN.H11MO.1.D	-1	0.0151361	11.6396	0.439776	9	GAGGCGCAGACCTCTGCCCCTCAGGGACCCCGCCCGCTCC	AGGTACAGC	+
M43	KLF16_HUMAN.H11MO.0.D	-18	0.0151742	11.669	0.439776	19	GAGGCGCAGACCTCTGCCCCTCAGGGACCCCGCCCGCTCC	CCCCCCCCCCCCCGCCCCC	-
M43	RXRA_HUMAN.H11MO.1.A	-6	0.0151836	11.6762	0.439776	10	GAGGCGCAGACCTCTGCCCCTCAGGGACCCCGCCCGCTCC	CTGACCTCTG	-
M43	EGR1_HUMAN.H11MO.0.A	-26	0.0161546	12.4229	0.448766	14	GAGGCGCAGACCTCTGCCCCTCAGGGACCCCGCCCGCTCC	CCCCCGCCCACGCCCTC	-
M43	RARB_HUMAN.H11MO.0.D	-3	0.0162842	12.5226	0.448766	11	GAGGCGCAGACCTCTGCCCCTCAGGGACCCCGCCCGCTCC	GCCCTGACCTC	-
M43	PRDM4_HUMAN.H11MO.0.D	-18	0.0163879	12.6023	0.448766	16	GAGGCGCAGACCTCTGCCCCTCAGGGACCCCGCCCGCTCC	TTTCAAGGCCCCCCAC	-
M43	EGR2_HUMAN.H11MO.0.A	-27	0.0177047	13.615	0.47309	13	GAGGCGCAGACCTCTGCCCCTCAGGGACCCCGCCCGCTCC	CCCCTCCCACACCCCCCC	-
M43	WT1_HUMAN.H11MO.0.C	-21	0.0181414	13.9508	0.47309	19	GAGGCGCAGACCTCTGCCCCTCAGGGACCCCGCCCGCTCC	CCCCCCCTCCTCCCCCGCCC	-
M43	NR1H3_HUMAN.H11MO.0.B	-14	0.0183696	14.1262	0.47309	19	GAGGCGCAGACCTCTGCCCCTCAGGGACCCCGCCCGCTCC	TGACCTGCAGTGACCTCTG	-
M43	SALL4_HUMAN.H11MO.0.B	-28	0.0187428	14.4132	0.47309	10	GAGGCGCAGACCTCTGCCCCTCAGGGACCCCGCCCGCTCC	CCCACCCTCC	-
M43	TBX15_HUMAN.H11MO.0.D	-26	0.0190792	14.6719	0.47309	14	GAGGCGCAGACCTCTGCCCCTCAGGGACCCCGCCCGCTCC	CCCCCACCCCCCCCCCCCC	-
M43	ZN219_HUMAN.H11MO.0.D	-12	0.0194749	14.9762	0.47309	12	GAGGCGCAGACCTCTGCCCCTCAGGGACCCCGCCCGCTCC	TCCGCCCCCCTC	-
M43	PATZ1_HUMAN.H11MO.1.C	-27	0.0199788	15.3637	0.47309	9	GAGGCGCAGACCTCTGCCCCTCAGGGACCCCGCCCGCTCC	CCCCTCCCT	-
M43	HNF4G_HUMAN.H11MO.0.B	-7	0.020111	15.4653	0.47309	14	GAGGCGCAGACCTCTGCCCCTCAGGGACCCCGCCCGCTCC	TGGACTTTGGACTC	-
M43	ZN740_HUMAN.H11MO.0.D	-23	0.020111	15.4653	0.47309	14	GAGGCGCAGACCTCTGCCCCTCAGGGACCCCGCCCGCTCC	CCCACCCCCCCCCC	-
M43	KLF15_HUMAN.H11MO.0.A	-17	0.0213631	16.4282	0.47309	19	GAGGCGCAGACCTCTGCCCCTCAGGGACCCCGCCCGCTCC	CCCCCCCCTGCTCCTCCCC	-
M43	ZFX_HUMAN.H11MO.1.A	-4	0.0213817	16.4425	0.47309	17	GAGGCGCAGACCTCTGCCCCTCAGGGACCCCGCCCGCTCC	CCCCGGCCTCCGCCCCC	-
M43	PLAL1_HUMAN.H11MO.0.D	-23	0.021899	16.8403	0.47309	10	GAGGCGCAGACCTCTGCCCCTCAGGGACCCCGCCCGCTCC	GGGCCCCCCG	-
M43	EGR3_HUMAN.H11MO.0.D	-29	0.0219384	16.8707	0.47309	11	GAGGCGCAGACCTCTGCCCCTCAGGGACCCCGCCCGCTCC	ACACCCACTCT	-
M43	ZN770_HUMAN.H11MO.1.C	2	0.0219384	16.8707	0.47309	9	GAGGCGCAGACCTCTGCCCCTCAGGGACCCCGCCCGCTCC	GGGAGGCTGAG	+
M43	AP2A_HUMAN.H11MO.0.A	-14	0.0220762	16.9766	0.47309	15	GAGGCGCAGACCTCTGCCCCTCAGGGACCCCGCCCGCTCC	ATGGCCTCAGGGCAT	-
M43	RXRA_HUMAN.H11MO.0.A	-4	0.022616	17.3917	0.47309	20	GAGGCGCAGACCTCTGCCCCTCAGGGACCCCGCCCGCTCC	CTCTGACCTCTGCCTCCCCC	-
M43	SP4_HUMAN.H11MO.0.A	-22	0.022616	17.3917	0.47309	18	GAGGCGCAGACCTCTGCCCCTCAGGGACCCCGCCCGCTCC	CCCGGCCCCGCCCCCTTCCC	-
M43	RARA_HUMAN.H11MO.1.A	-4	0.0230548	17.7291	0.475662	10	GAGGCGCAGACCTCTGCCCCTCAGGGACCCCGCCCGCTCC	CCCTGACCTT	-
M44	SP2_HUMAN.H11MO.0.A	-14	0.000287886	0.221385	0.297669	22	GCACAGTGCGGCCCGGGCGGGCGCCCAGCCCGGGGGCTGG	GGGGGGGGGGCGGGGCCGGGGG	+
M44	IRX2_HUMAN.H11MO.0.D	-14	0.000754785	0.580429	0.297669	19	GCACAGTGCGGCCCGGGCGGGCGCCCAGCCCGGGGGCTGG	ACATGGGTGGGCATGTTGG	+
M44	ZFX_HUMAN.H11MO.1.A	-18	0.000842909	0.648197	0.297669	17	GCACAGTGCGGCCCGGGCGGGCGCCCAGCCCGGGGGCTGG	GGGGGCGGAGGCCGGGG	+
M44	SP3_HUMAN.H11MO.0.B	-15	0.00112887	0.868099	0.297669	20	GCACAGTGCGGCCCGGGCGGGCGCCCAGCCCGGGGGCTGG	GGGGGGGGGCGGGGCCGGGG	+
M44	TLX1_HUMAN.H11MO.0.D	-17	0.0011676	0.897883	0.297669	17	GCACAGTGCGGCCCGGGCGGGCGCCCAGCCCGGGGGCTGG	CTGGCAAGTTGCCAAGG	+
M44	ZN563_HUMAN.H11MO.0.C	-10	0.00184585	1.41946	0.344851	21	GCACAGTGCGGCCCGGGCGGGCGCCCAGCCCGGGGGCTGG	GCAGCTGCCAGTGAGGATCCC	-
M44	GATA1_HUMAN.H11MO.0.A	-28	0.0019976	1.53615	0.344851	12	GCACAGTGCGGCCCGGGCGGGCGCCCAGCCCGGGGGCTGG	CTGGCGGGGACAGATAAGA	+
M44	GATA2_HUMAN.H11MO.0.A	-29	0.00247989	1.90703	0.344851	11	GCACAGTGCGGCCCGGGCGGGCGCCCAGCCCGGGGGCTGG	CTGGGGGGTGGAGATAAGG	+
M44	RXRA_HUMAN.H11MO.0.A	-12	0.00398229	3.06238	0.427586	20	GCACAGTGCGGCCCGGGCGGGCGCCCAGCCCGGGGGCTGG	CTCTGACCTCTGCCTCCCCC	-
M44	TAL1_HUMAN.H11MO.0.A	-29	0.00434947	3.34475	0.427586	11	GCACAGTGCGGCCCGGGCGGGCGCCCAGCCCGGGGGCTGG	CTGGGGGGGGCAGATAAGG	+
M44	THAP1_HUMAN.H11MO.0.C	-14	0.00447252	3.43937	0.427586	22	GCACAGTGCGGCCCGGGCGGGCGCCCAGCCCGGGGGCTGG	CGCCGCCATCTTGGCTGCGGGC	+
M44	PAX8_HUMAN.H11MO.0.D	-7	0.00598815	4.60489	0.482093	14	GCACAGTGCGGCCCGGGCGGGCGCCCAGCCCGGGGGCTGG	GTCACTGAAGCGGG	+
M44	ZEP2_HUMAN.H11MO.0.D	-16	0.00703914	5.4131	0.496664	14	GCACAGTGCGGCCCGGGCGGGCGCCCAGCCCGGGGGCTGG	GGGGTTTCCCTACC	-
M44	PATZ1_HUMAN.H11MO.0.C	-5	0.00734205	5.64604	0.496664	22	GCACAGTGCGGCCCGGGCGGGCGCCCAGCCCGGGGGCTGG	CCTCCCCCCCCGCCCCCTCCCC	-
M44	KLF6_HUMAN.H11MO.0.A	-16	0.00746791	5.74283	0.496664	19	GCACAGTGCGGCCCGGGCGGGCGCCCAGCCCGGGGGCTGG	GGAAGGGCGGGGCCGGGGG	+
M46	ZFX_HUMAN.H11MO.1.A	-17	0.000436101	0.335362	0.435017	17	GCGCCGTGCCGGACCCCCGCGGCGGGGGCCTCAGGGCACC	GGGGGCGGAGGCCGGGG	+
M46	IRX2_HUMAN.H11MO.0.D	-4	0.000720011	0.553689	0.435017	19	GCGCCGTGCCGGACCCCCGCGGCGGGGGCCTCAGGGCACC	CCAACATGCCCACCCATGT	-
M46	THAP1_HUMAN.H11MO.0.C	-14	0.00117401	0.902815	0.435017	22	GCGCCGTGCCGGACCCCCGCGGCGGGGGCCTCAGGGCACC	CGCCGCCATCTTGGCTGCGGGC	+
M46	GATA1_HUMAN.H11MO.0.A	8	0.00166718	1.28206	0.435017	11	GCGCCGTGCCGGACCCCCGCGGCGGGGGCCTCAGGGCACC	TCTTATCTGTCCCCGCCAG	-
M46	NR1D1_HUMAN.H11MO.0.B	-17	0.00193305	1.48651	0.435017	19	GCGCCGTGCCGGACCCCCGCGGCGGGGGCCTCAGGGCACC	AGGGAAGTGGGTCAGAAGG	+
M46	TLX1_HUMAN.H11MO.0.D	-17	0.00226568	1.74231	0.435017	17	GCGCCGTGCCGGACCCCCGCGGCGGGGGCCTCAGGGCACC	CTGGCAAGTTGCCAAGG	+
M46	PATZ1_HUMAN.H11MO.0.C	-9	0.00322191	2.47765	0.435017	22	GCGCCGTGCCGGACCCCCGCGGCGGGGGCCTCAGGGCACC	CCTCCCCCCCCGCCCCCTCCCC	-
M46	SP2_HUMAN.H11MO.0.A	-15	0.00322191	2.47765	0.435017	22	GCGCCGTGCCGGACCCCCGCGGCGGGGGCCTCAGGGCACC	CCCCCGGCCCCGCCCCCCCCCC	-
M46	RXRA_HUMAN.H11MO.0.A	-14	0.00341363	2.62508	0.435017	20	GCGCCGTGCCGGACCCCCGCGGCGGGGGCCTCAGGGCACC	GGGGGAGGCAGAGGTCAGAG	+
M46	SP3_HUMAN.H11MO.0.B	-14	0.00341363	2.62508	0.435017	20	GCGCCGTGCCGGACCCCCGCGGCGGGGGCCTCAGGGCACC	CCCCGGCCCCGCCCCCCCCC	-
M46	ZN589_HUMAN.H11MO.0.D	-13	0.00468877	3.60566	0.453149	16	GCGCCGTGCCGGACCCCCGCGGCGGGGGCCTCAGGGCACC	CGGCAGTAACCGTGGG	-
M47	ZN350_HUMAN.H11MO.1.D	-16	4.16443e-06	0.00320245	0.00636593	24	CCTGCTGAGTTTGCGCGTGGGCGGCCCGAGTTTCTAGGCC	ACGGGGCGCAGGGATTTGTTGCCC	+
M47	RFX5_HUMAN.H11MO.0.A	-22	5.74661e-05	0.0441914	0.0439226	18	CCTGCTGAGTTTGCGCGTGGGCGGCCCGAGTTTCTAGGCC	GTCAGCTGTTGCTAGGCAGA	+
M47	EGR1_HUMAN.H11MO.0.A	-10	0.000314464	0.241823	0.133324	17	CCTGCTGAGTTTGCGCGTGGGCGGCCCGAGTTTCTAGGCC	GAGGGCGTGGGCGGGGG	+
M47	IRX2_HUMAN.H11MO.0.D	-4	0.000348869	0.26828	0.133324	19	CCTGCTGAGTTTGCGCGTGGGCGGCCCGAGTTTCTAGGCC	ACATGGGTGGGCATGTTGG	+
M47	MXI1_HUMAN.H11MO.0.A	-12	0.000581401	0.447098	0.177751	15	CCTGCTGAGTTTGCGCGTGGGCGGCCCGAGTTTCTAGGCC	GCACGTGGCGGCGGG	+
M47	PURA_HUMAN.H11MO.0.D	-3	0.000949811	0.730405	0.241987	17	CCTGCTGAGTTTGCGCGTGGGCGGCCCGAGTTTCTAGGCC	GGAAGGGGGGGGCAGGG	+
M47	CLOCK_HUMAN.H11MO.0.C	-9	0.00126352	0.971645	0.275924	14	CCTGCTGAGTTTGCGCGTGGGCGGCCCGAGTTTCTAGGCC	TGTTCACGTGTCTG	-
M47	MAZ_HUMAN.H11MO.0.A	-2	0.00184218	1.41664	0.351726	22	CCTGCTGAGTTTGCGCGTGGGCGGCCCGAGTTTCTAGGCC	GGGGGAGGGGGGGGGGGGGGGG	+
M47	EGR2_HUMAN.H11MO.1.A	-3	0.0024023	1.84737	0.351726	16	CCTGCTGAGTTTGCGCGTGGGCGGCCCGAGTTTCTAGGCC	GGGGCGTGGGCGGGGG	+
M47	ZEP2_HUMAN.H11MO.0.D	-26	0.0024512	1.88498	0.351726	14	CCTGCTGAGTTTGCGCGTGGGCGGCCCGAGTTTCTAGGCC	GGGGTTTCCCTACC	-
M47	EGR2_HUMAN.H11MO.0.A	-4	0.002531	1.94634	0.351726	18	CCTGCTGAGTTTGCGCGTGGGCGGCCCGAGTTTCTAGGCC	GGGGGGGTGTGGGAGGGG	+
M47	PROX1_HUMAN.H11MO.0.D	-13	0.00330404	2.5408	0.401192	17	CCTGCTGAGTTTGCGCGTGGGCGGCCCGAGTTTCTAGGCC	GGGTAAGGCGGGTTGGG	+
M47	PATZ1_HUMAN.H11MO.0.C	-5	0.00385278	2.96278	0.401192	22	CCTGCTGAGTTTGCGCGTGGGCGGCCCGAGTTTCTAGGCC	GGGGAGGGGGCGGGGGGGGAGG	+
M47	SP3_HUMAN.H11MO.0.B	-12	0.00387079	2.97664	0.401192	20	CCTGCTGAGTTTGCGCGTGGGCGGCCCGAGTTTCTAGGCC	GGGGGGGGGCGGGGCCGGGG	+
M47	ZIC2_HUMAN.H11MO.0.D	5	0.00393675	3.02736	0.401192	10	CCTGCTGAGTTTGCGCGTGGGCGGCCCGAGTTTCTAGGCC	GGCCCCCTGCTGTGA	+
M47	NRF1_HUMAN.H11MO.0.A	-2	0.00467806	3.59743	0.418694	17	CCTGCTGAGTTTGCGCGTGGGCGGCCCGAGTTTCTAGGCC	CACTGCGCATGCGCAGG	+
M47	ZN554_HUMAN.H11MO.0.C	-3	0.00497185	3.82335	0.418694	20	CCTGCTGAGTTTGCGCGTGGGCGGCCCGAGTTTCTAGGCC	GCTGAGCCATGTGGGGTGCT	+
M47	ZBT17_HUMAN.H11MO.0.A	-12	0.00520408	4.00194	0.418694	19	CCTGCTGAGTTTGCGCGTGGGCGGCCCGAGTTTCTAGGCC	GAGGGTGGGGGAGGGGAAG	+
M47	P73_HUMAN.H11MO.0.A	-3	0.00520408	4.00194	0.418694	19	CCTGCTGAGTTTGCGCGTGGGCGGCCCGAGTTTCTAGGCC	GGCATGTCTGGGCATGTCT	-
M47	KLF16_HUMAN.H11MO.0.D	-12	0.00669835	5.15103	0.447317	19	CCTGCTGAGTTTGCGCGTGGGCGGCCCGAGTTTCTAGGCC	GGGGGCGGGGGGGGGGGGG	+
M47	KLF6_HUMAN.H11MO.0.A	-3	0.00669835	5.15103	0.447317	19	CCTGCTGAGTTTGCGCGTGGGCGGCCCGAGTTTCTAGGCC	GGAAGGGCGGGGCCGGGGG	+
M47	ARNT2_HUMAN.H11MO.0.D	-13	0.00672463	5.17124	0.447317	12	CCTGCTGAGTTTGCGCGTGGGCGGCCCGAGTTTCTAGGCC	GGCGTGGGAGGC	+
M47	RARA_HUMAN.H11MO.0.A	-18	0.00675859	5.19736	0.447317	20	CCTGCTGAGTTTGCGCGTGGGCGGCCCGAGTTTCTAGGCC	GGGGGATCAAGAGGTCAAGG	+
M47	HEY2_HUMAN.H11MO.0.D	-8	0.00702296	5.40066	0.447317	17	CCTGCTGAGTTTGCGCGTGGGCGGCCCGAGTTTCTAGGCC	GGGGGCACGTGGCATTA	+
M47	VEZF1_HUMAN.H11MO.0.C	-8	0.00735328	5.65467	0.449622	22	CCTGCTGAGTTTGCGCGTGGGCGGCCCGAGTTTCTAGGCC	GGGGAGGGGGGAGGGGGAGGGG	+
M47	ZN563_HUMAN.H11MO.0.C	-10	0.00797743	6.13465	0.469025	21	CCTGCTGAGTTTGCGCGTGGGCGGCCCGAGTTTCTAGGCC	GGGATCCTCACTGGCAGCTGC	+
M47	NR1H3_HUMAN.H11MO.0.B	-4	0.00858341	6.60064	0.485962	19	CCTGCTGAGTTTGCGCGTGGGCGGCCCGAGTTTCTAGGCC	CAGAGGTCACTGCAGGTCA	+
M48	RXRA_HUMAN.H11MO.0.A	-2	0.00113404	0.872077	0.442048	20	GGCTCTGCCCCGGGGCGCCCGGCCACCTGCGCCCGGCACC	CTCTGACCTCTGCCTCCCCC	-
M48	IRX2_HUMAN.H11MO.0.D	-13	0.00159281	1.22487	0.442048	19	GGCTCTGCCCCGGGGCGCCCGGCCACCTGCGCCCGGCACC	CCAACATGCCCACCCATGT	-
M48	ZN563_HUMAN.H11MO.0.C	-1	0.00173119	1.33129	0.442048	21	GGCTCTGCCCCGGGGCGCCCGGCCACCTGCGCCCGGCACC	GGGATCCTCACTGGCAGCTGC	+
M48	SP3_HUMAN.H11MO.0.B	-10	0.0018611	1.43118	0.442048	20	GGCTCTGCCCCGGGGCGCCCGGCCACCTGCGCCCGGCACC	GGGGGGGGGCGGGGCCGGGG	+
M48	GATA1_HUMAN.H11MO.0.A	7	0.00262681	2.02002	0.442048	12	GGCTCTGCCCCGGGGCGCCCGGCCACCTGCGCCCGGCACC	TCTTATCTGTCCCCGCCAG	-
M48	THAP1_HUMAN.H11MO.0.C	-16	0.00269026	2.06881	0.442048	22	GGCTCTGCCCCGGGGCGCCCGGCCACCTGCGCCCGGCACC	GCCCGCAGCCAAGATGGCGGCG	-
M48	ZFX_HUMAN.H11MO.1.A	-16	0.00289245	2.2243	0.442048	17	GGCTCTGCCCCGGGGCGCCCGGCCACCTGCGCCCGGCACC	CCCCGGCCTCCGCCCCC	-
M48	TLX1_HUMAN.H11MO.0.D	-1	0.00361419	2.77931	0.46478	17	GGCTCTGCCCCGGGGCGCCCGGCCACCTGCGCCCGGCACC	CCTTGGCAACTTGCCAG	-
M48	NR1D1_HUMAN.H11MO.0.B	-12	0.00371799	2.85913	0.46478	19	GGCTCTGCCCCGGGGCGCCCGGCCACCTGCGCCCGGCACC	AGGGAAGTGGGTCAGAAGG	+
M48	SP2_HUMAN.H11MO.0.A	-9	0.00419056	3.22254	0.46478	22	GGCTCTGCCCCGGGGCGCCCGGCCACCTGCGCCCGGCACC	GGGGGGGGGGCGGGGCCGGGGG	+
M48	PAX8_HUMAN.H11MO.0.D	0	0.00438186	3.36965	0.46478	14	GGCTCTGCCCCGGGGCGCCCGGCCACCTGCGCCCGGCACC	GTCACTGAAGCGGG	+
M49	IRX2_HUMAN.H11MO.0.D	-20	0.000967575	0.744065	0.381544	19	TGCCCCAGCAGCCGGGCGGCCCGAGCCGCTCGGGCCCGCA	CCAACATGCCCACCCATGT	-
M49	ZFX_HUMAN.H11MO.1.A	-19	0.001113	0.855897	0.381544	17	TGCCCCAGCAGCCGGGCGGCCCGAGCCGCTCGGGCCCGCA	CCCCGGCCTCCGCCCCC	-
M49	SP3_HUMAN.H11MO.0.B	-2	0.00114802	0.882829	0.381544	20	TGCCCCAGCAGCCGGGCGGCCCGAGCCGCTCGGGCCCGCA	CCCCGGCCCCGCCCCCCCCC	-
M49	GATA1_HUMAN.H11MO.0.A	7	0.00141884	1.09109	0.381544	12	TGCCCCAGCAGCCGGGCGGCCCGAGCCGCTCGGGCCCGCA	TCTTATCTGTCCCCGCCAG	-
M49	ZN563_HUMAN.H11MO.0.C	-18	0.00163839	1.25992	0.381544	21	TGCCCCAGCAGCCGGGCGGCCCGAGCCGCTCGGGCCCGCA	GCAGCTGCCAGTGAGGATCCC	-
M49	TLX1_HUMAN.H11MO.0.D	-2	0.00181064	1.39238	0.381544	17	TGCCCCAGCAGCCGGGCGGCCCGAGCCGCTCGGGCCCGCA	CCTTGGCAACTTGCCAG	-
M49	RXRA_HUMAN.H11MO.0.A	-19	0.00205703	1.58186	0.381544	20	TGCCCCAGCAGCCGGGCGGCCCGAGCCGCTCGGGCCCGCA	CTCTGACCTCTGCCTCCCCC	-
M49	SP2_HUMAN.H11MO.0.A	-1	0.00224342	1.72519	0.381544	22	TGCCCCAGCAGCCGGGCGGCCCGAGCCGCTCGGGCCCGCA	CCCCCGGCCCCGCCCCCCCCCC	-
M49	GATA2_HUMAN.H11MO.0.A	8	0.0045464	3.49619	0.456419	11	TGCCCCAGCAGCCGGGCGGCCCGAGCCGCTCGGGCCCGCA	CCTTATCTCCACCCCCCAG	-
M49	THAP1_HUMAN.H11MO.0.C	-2	0.00524727	4.03515	0.456419	22	TGCCCCAGCAGCCGGGCGGCCCGAGCCGCTCGGGCCCGCA	CGCCGCCATCTTGGCTGCGGGC	+
M49	Z324A_HUMAN.H11MO.0.C	0	0.00557191	4.2848	0.456419	23	TGCCCCAGCAGCCGGGCGGCCCGAGCCGCTCGGGCCCGCA	TATCAAACCATCCTTTGCTGCCA	+
M49	PROX1_HUMAN.H11MO.0.D	-17	0.00571932	4.39816	0.456419	17	TGCCCCAGCAGCCGGGCGGCCCGAGCCGCTCGGGCCCGCA	GGGTAAGGCGGGTTGGG	+
M49	PAX8_HUMAN.H11MO.0.D	-21	0.00596372	4.5861	0.456419	14	TGCCCCAGCAGCCGGGCGGCCCGAGCCGCTCGGGCCCGCA	CCCGCTTCAGTGAC	-
M49	PATZ1_HUMAN.H11MO.0.C	-1	0.00675036	5.19103	0.489615	22	TGCCCCAGCAGCCGGGCGGCCCGAGCCGCTCGGGCCCGCA	CCTCCCCCCCCGCCCCCTCCCC	-
M49	TAL1_HUMAN.H11MO.0.A	-28	0.00735709	5.6576	0.489615	12	TGCCCCAGCAGCCGGGCGGCCCGAGCCGCTCGGGCCCGCA	CTGGGGGGGGCAGATAAGG	+
M50	GATA1_HUMAN.H11MO.0.A	6	0.000600598	0.46186	0.247205	13	CTCGGCCGACCGGGCTGGGGGCGCCGGGCCGGGCCCCAGA	TCTTATCTGTCCCCGCCAG	-
M50	TLX1_HUMAN.H11MO.0.D	-22	0.000638676	0.491142	0.247205	17	CTCGGCCGACCGGGCTGGGGGCGCCGGGCCGGGCCCCAGA	CCTTGGCAACTTGCCAG	-
M50	IRX2_HUMAN.H11MO.0.D	-5	0.000700137	0.538406	0.247205	19	CTCGGCCGACCGGGCTGGGGGCGCCGGGCCGGGCCCCAGA	CCAACATGCCCACCCATGT	-
M50	SP3_HUMAN.H11MO.0.B	-14	0.000984431	0.757027	0.247205	20	CTCGGCCGACCGGGCTGGGGGCGCCGGGCCGGGCCCCAGA	GGGGGGGGGCGGGGCCGGGG	+
M50	SP2_HUMAN.H11MO.0.A	-14	0.00107794	0.828939	0.247205	22	CTCGGCCGACCGGGCTGGGGGCGCCGGGCCGGGCCCCAGA	CCCCCGGCCCCGCCCCCCCCCC	-
M50	ZFX_HUMAN.H11MO.1.A	-16	0.0015428	1.18642	0.247205	17	CTCGGCCGACCGGGCTGGGGGCGCCGGGCCGGGCCCCAGA	GGGGGCGGAGGCCGGGG	+
M50	KLF6_HUMAN.H11MO.0.A	-16	0.00158742	1.22072	0.247205	19	CTCGGCCGACCGGGCTGGGGGCGCCGGGCCGGGCCCCAGA	GGAAGGGCGGGGCCGGGGG	+
M50	TAL1_HUMAN.H11MO.0.A	6	0.00183402	1.41036	0.247205	13	CTCGGCCGACCGGGCTGGGGGCGCCGGGCCGGGCCCCAGA	CCTTATCTGCCCCCCCCAG	-
M50	GATA2_HUMAN.H11MO.0.A	6	0.00227187	1.74707	0.266442	13	CTCGGCCGACCGGGCTGGGGGCGCCGGGCCGGGCCCCAGA	CCTTATCTCCACCCCCCAG	-
M50	ZN563_HUMAN.H11MO.0.C	-16	0.00297183	2.28533	0.278531	21	CTCGGCCGACCGGGCTGGGGGCGCCGGGCCGGGCCCCAGA	GCAGCTGCCAGTGAGGATCCC	-
M50	RXRA_HUMAN.H11MO.0.A	-19	0.00301177	2.31605	0.278531	20	CTCGGCCGACCGGGCTGGGGGCGCCGGGCCGGGCCCCAGA	GGGGGAGGCAGAGGTCAGAG	+
M50	PATZ1_HUMAN.H11MO.0.C	-14	0.00328839	2.52877	0.278531	22	CTCGGCCGACCGGGCTGGGGGCGCCGGGCCGGGCCCCAGA	CCTCCCCCCCCGCCCCCTCCCC	-
M50	THAP1_HUMAN.H11MO.0.C	-12	0.00350293	2.69376	0.281087	22	CTCGGCCGACCGGGCTGGGGGCGCCGGGCCGGGCCCCAGA	GCCCGCAGCCAAGATGGCGGCG	-
M50	KLF3_HUMAN.H11MO.0.B	-14	0.00519343	3.99375	0.316793	19	CTCGGCCGACCGGGCTGGGGGCGCCGGGCCGGGCCCCAGA	GGGGAGGGGCGGGGCCGGG	+
M50	NR1D1_HUMAN.H11MO.0.B	-6	0.00519343	3.99375	0.316793	19	CTCGGCCGACCGGGCTGGGGGCGCCGGGCCGGGCCCCAGA	CCTTCTGACCCACTTCCCT	-
M50	RARG_HUMAN.H11MO.0.B	-10	0.00519461	3.99466	0.316793	18	CTCGGCCGACCGGGCTGGGGGCGCCGGGCCGGGCCCCAGA	AGGTCAGAGTGACCTGGG	+
M50	RARG_HUMAN.H11MO.2.D	-26	0.0075152	5.77919	0.395098	14	CTCGGCCGACCGGGCTGGGGGCGCCGGGCCGGGCCCCAGA	GGGGGTCACCCAGAGGTCAC	+
M50	ZN341_HUMAN.H11MO.0.C	-12	0.00825624	6.34904	0.419588	22	CTCGGCCGACCGGGCTGGGGGCGCCGGGCCGGGCCCCAGA	GGGGGGGGGGGGAGGGAAGAGC	+
M50	ZN589_HUMAN.H11MO.0.D	-11	0.0101646	7.8166	0.499911	16	CTCGGCCGACCGGGCTGGGGGCGCCGGGCCGGGCCCCAGA	CGGCAGTAACCGTGGG	-
M52	SP1_HUMAN.H11MO.0.A	-18	1.43648e-06	0.00110465	0.00216937	22	GAGGCATCTCCCTCGCAGACCACCGTAGGCCGGGCTCCCG	CCCCCCCCCGGCCCCGCCCCCC	-
M52	SP1_HUMAN.H11MO.1.A	-26	2.98754e-05	0.0229742	0.022559	14	GAGGCATCTCCCTCGCAGACCACCGTAGGCCGGGCTCCCG	CGGCCCCGCCCCCC	-
M52	SP2_HUMAN.H11MO.0.A	-22	0.000101582	0.0781164	0.0511364	18	GAGGCATCTCCCTCGCAGACCACCGTAGGCCGGGCTCCCG	CCCCCGGCCCCGCCCCCCCCCC	-
M52	THAP1_HUMAN.H11MO.0.C	-13	0.000214376	0.164855	0.0675317	22	GAGGCATCTCCCTCGCAGACCACCGTAGGCCGGGCTCCCG	CGCCGCCATCTTGGCTGCGGGC	+
M52	SP3_HUMAN.H11MO.0.B	-23	0.000223585	0.171937	0.0675317	17	GAGGCATCTCCCTCGCAGACCACCGTAGGCCGGGCTCCCG	CCCCGGCCCCGCCCCCCCCC	-
M52	ZN563_HUMAN.H11MO.0.C	-5	0.000473568	0.364174	0.109457	21	GAGGCATCTCCCTCGCAGACCACCGTAGGCCGGGCTCCCG	GGGATCCTCACTGGCAGCTGC	+
M52	ZN770_HUMAN.H11MO.0.C	-17	0.000507348	0.390151	0.109457	22	GAGGCATCTCCCTCGCAGACCACCGTAGGCCGGGCTCCCG	GATCCTCCCGCCTCAGCCTCCC	-
M52	RFX1_HUMAN.H11MO.0.B	-18	0.000945001	0.726706	0.157109	22	GAGGCATCTCCCTCGCAGACCACCGTAGGCCGGGCTCCCG	GCCCCGGTTGCCATGGCGACGG	+
M52	ZF64A_HUMAN.H11MO.0.D	-22	0.00104032	0.800003	0.157109	16	GAGGCATCTCCCTCGCAGACCACCGTAGGCCGGGCTCCCG	CAGGTTCCCGGGCCCC	-
M52	ZFX_HUMAN.H11MO.1.A	2	0.00122331	0.940723	0.166559	15	GAGGCATCTCCCTCGCAGACCACCGTAGGCCGGGCTCCCG	CCCCGGCCTCCGCCCCC	-
M52	ZN341_HUMAN.H11MO.0.C	-3	0.00132347	1.01775	0.166559	22	GAGGCATCTCCCTCGCAGACCACCGTAGGCCGGGCTCCCG	GCTCTTCCCTCCCCCCCCCCCC	-
M52	ZBT14_HUMAN.H11MO.0.C	-29	0.00144025	1.10755	0.167313	9	GAGGCATCTCCCTCGCAGACCACCGTAGGCCGGGCTCCCG	GCGCGCTCC	-
M52	PATZ1_HUMAN.H11MO.0.C	-1	0.0019667	1.51239	0.201528	22	GAGGCATCTCCCTCGCAGACCACCGTAGGCCGGGCTCCCG	CCTCCCCCCCCGCCCCCTCCCC	-
M52	PLAG1_HUMAN.H11MO.0.D	-21	0.00235261	1.80916	0.201528	17	GAGGCATCTCCCTCGCAGACCACCGTAGGCCGGGCTCCCG	CCCCTCCTGATGCCCCC	-
M52	PLAL1_HUMAN.H11MO.0.D	-31	0.00236374	1.81772	0.201528	9	GAGGCATCTCCCTCGCAGACCACCGTAGGCCGGGCTCCCG	GGGCCCCCCG	-
M52	MAZ_HUMAN.H11MO.0.A	-19	0.0023896	1.8376	0.201528	21	GAGGCATCTCCCTCGCAGACCACCGTAGGCCGGGCTCCCG	CCCCCCCCCCCCCCCCTCCCCC	-
M52	ZN350_HUMAN.H11MO.1.D	-17	0.00240199	1.84713	0.201528	23	GAGGCATCTCCCTCGCAGACCACCGTAGGCCGGGCTCCCG	GGGCAACAAATCCCTGCGCCCCGT	-
M52	KLF6_HUMAN.H11MO.0.A	-22	0.00261046	2.00744	0.207491	18	GAGGCATCTCCCTCGCAGACCACCGTAGGCCGGGCTCCCG	CCCCCGGCCCCGCCCTTCC	-
M52	SP4_HUMAN.H11MO.1.A	-26	0.00293414	2.25636	0.221558	14	GAGGCATCTCCCTCGCAGACCACCGTAGGCCGGGCTCCCG	CGGCCCCGCCCCCTCC	-
M52	KLF12_HUMAN.H11MO.0.C	-28	0.00320793	2.4669	0.230697	11	GAGGCATCTCCCTCGCAGACCACCGTAGGCCGGGCTCCCG	GCCCCGCCCCT	-
M52	EGR2_HUMAN.H11MO.1.A	-7	0.00363479	2.79515	0.240164	16	GAGGCATCTCCCTCGCAGACCACCGTAGGCCGGGCTCCCG	CCCCCGCCCACGCCCC	-
M52	KLF3_HUMAN.H11MO.0.B	-24	0.00365764	2.81273	0.240164	16	GAGGCATCTCCCTCGCAGACCACCGTAGGCCGGGCTCCCG	CCCGGCCCCGCCCCTCCCC	-
M52	ZN263_HUMAN.H11MO.0.A	-19	0.00459196	3.53122	0.28895	20	GAGGCATCTCCCTCGCAGACCACCGTAGGCCGGGCTCCCG	CTCCTCCTCTCCCTCCTCCC	-
M52	EGR1_HUMAN.H11MO.0.A	-7	0.00506327	3.89366	0.292104	17	GAGGCATCTCCCTCGCAGACCACCGTAGGCCGGGCTCCCG	CCCCCGCCCACGCCCTC	-
M52	SP4_HUMAN.H11MO.0.A	-24	0.00522234	4.01598	0.292104	16	GAGGCATCTCCCTCGCAGACCACCGTAGGCCGGGCTCCCG	CCCGGCCCCGCCCCCTTCCC	-
M52	PROX1_HUMAN.H11MO.0.D	-13	0.00620212	4.76943	0.314504	17	GAGGCATCTCCCTCGCAGACCACCGTAGGCCGGGCTCCCG	CCCAACCCGCCTTACCC	-
M52	KLF9_HUMAN.H11MO.0.C	-27	0.0063947	4.91752	0.314504	13	GAGGCATCTCCCTCGCAGACCACCGTAGGCCGGGCTCCCG	GGCCACGCCCCCTCC	-
M52	SP2_HUMAN.H11MO.1.B	-28	0.00643853	4.95123	0.314504	12	GAGGCATCTCCCTCGCAGACCACCGTAGGCCGGGCTCCCG	GCCCCGCCCCCT	-
M52	KLF16_HUMAN.H11MO.0.D	-20	0.00659902	5.07464	0.314504	19	GAGGCATCTCCCTCGCAGACCACCGTAGGCCGGGCTCCCG	CCCCCCCCCCCCCGCCCCC	-
M52	ZBT7A_HUMAN.H11MO.0.A	-30	0.0070806	5.44498	0.314504	9	GAGGCATCTCCCTCGCAGACCACCGTAGGCCGGGCTCCCG	GGGGGTCTC	+
M52	ZN770_HUMAN.H11MO.1.C	-28	0.0075349	5.79434	0.325121	11	GAGGCATCTCCCTCGCAGACCACCGTAGGCCGGGCTCCCG	CTCAGCCTCCC	-
M52	KLF15_HUMAN.H11MO.0.A	-19	0.00799469	6.14791	0.334522	19	GAGGCATCTCCCTCGCAGACCACCGTAGGCCGGGCTCCCG	CCCCCCCCTGCTCCTCCCC	-
M52	KLF1_HUMAN.H11MO.0.A	-24	0.00841729	6.47289	0.334522	14	GAGGCATCTCCCTCGCAGACCACCGTAGGCCGGGCTCCCG	CCCGGCCCCGCCCC	-
M52	EGR2_HUMAN.H11MO.0.A	-8	0.00893809	6.87339	0.337458	18	GAGGCATCTCCCTCGCAGACCACCGTAGGCCGGGCTCCCG	CCCCTCCCACACCCCCCC	-
M52	ZBTB6_HUMAN.H11MO.0.C	-31	0.0102836	7.90811	0.377636	9	GAGGCATCTCCCTCGCAGACCACCGTAGGCCGGGCTCCCG	CGGCTCCAGCACC	-
M52	VEZF1_HUMAN.H11MO.0.C	-8	0.0105024	8.07631	0.377636	22	GAGGCATCTCCCTCGCAGACCACCGTAGGCCGGGCTCCCG	CCCCTCCCCCTCCCCCCTCCCC	-
M52	ZBT17_HUMAN.H11MO.0.A	-5	0.0109479	8.41896	0.384502	19	GAGGCATCTCCCTCGCAGACCACCGTAGGCCGGGCTCCCG	CTTCCCCTCCCCCACCCTC	-
M52	RFX5_HUMAN.H11MO.0.A	-6	0.0117505	9.03613	0.40331	20	GAGGCATCTCCCTCGCAGACCACCGTAGGCCGGGCTCCCG	TCTGCCTAGCAACAGCTGAC	-
M52	Z324A_HUMAN.H11MO.0.C	-12	0.0124575	9.57984	0.407831	23	GAGGCATCTCCCTCGCAGACCACCGTAGGCCGGGCTCCCG	TATCAAACCATCCTTTGCTGCCA	+
M52	ZN467_HUMAN.H11MO.0.C	-18	0.0125156	9.62446	0.407831	22	GAGGCATCTCCCTCGCAGACCACCGTAGGCCGGGCTCCCG	CCCCCCCCCCCCTCCCCTCCCC	-
M52	KLF14_HUMAN.H11MO.0.D	-28	0.0126924	9.76042	0.407831	12	GAGGCATCTCCCTCGCAGACCACCGTAGGCCGGGCTCCCG	GCCACGCCCCCCT	-
M52	NR1H4_HUMAN.H11MO.0.B	-20	0.0140101	10.7738	0.41743	19	GAGGCATCTCCCTCGCAGACCACCGTAGGCCGGGCTCCCG	CCTCGGGGTCATTGACCCC	-
M52	TBX15_HUMAN.H11MO.0.D	-7	0.0140101	10.7738	0.41743	19	GAGGCATCTCCCTCGCAGACCACCGTAGGCCGGGCTCCCG	CCCCCACCCCCCCCCCCCC	-
M52	ZBT7B_HUMAN.H11MO.0.D	-21	0.0140967	10.8404	0.41743	19	GAGGCATCTCCCTCGCAGACCACCGTAGGCCGGGCTCCCG	CCCGTTGCCATGGCAACGGCG	-
M52	ARNT2_HUMAN.H11MO.0.D	-5	0.0164483	12.6487	0.468684	12	GAGGCATCTCCCTCGCAGACCACCGTAGGCCGGGCTCCCG	GCCTCCCACGCC	-
M52	OSR2_HUMAN.H11MO.0.C	-27	0.0182489	14.0334	0.493054	13	GAGGCATCTCCCTCGCAGACCACCGTAGGCCGGGCTCCCG	GCTGCTGCTTCTGCTG	+
M52	REL_HUMAN.H11MO.0.B	-1	0.0187818	14.4432	0.493054	15	GAGGCATCTCCCTCGCAGACCACCGTAGGCCGGGCTCCCG	TGGAATTTCCCTTCA	-
M52	ZN563_HUMAN.H11MO.1.C	-29	0.0188964	14.5313	0.493054	11	GAGGCATCTCCCTCGCAGACCACCGTAGGCCGGGCTCCCG	CTGTGCTGCCTG	-
M52	WT1_HUMAN.H11MO.0.C	-2	0.0189359	14.5617	0.493054	20	GAGGCATCTCCCTCGCAGACCACCGTAGGCCGGGCTCCCG	CCCCCCCTCCTCCCCCGCCC	-
M53	IRX2_HUMAN.H11MO.0.D	-6	0.000457103	0.351512	0.295532	19	CCTGCGGCCCCGGCGGGCCGGCTCGCGGTGGCCCCCGGCG	ACATGGGTGGGCATGTTGG	+
M53	ZN563_HUMAN.H11MO.0.C	-14	0.000501082	0.385332	0.295532	21	CCTGCGGCCCCGGCGGGCCGGCTCGCGGTGGCCCCCGGCG	GCAGCTGCCAGTGAGGATCCC	-
M53	RXRA_HUMAN.H11MO.0.A	-10	0.000608599	0.468013	0.295532	20	CCTGCGGCCCCGGCGGGCCGGCTCGCGGTGGCCCCCGGCG	GGGGGAGGCAGAGGTCAGAG	+
M53	THAP1_HUMAN.H11MO.0.C	-8	0.000964963	0.742057	0.295532	22	CCTGCGGCCCCGGCGGGCCGGCTCGCGGTGGCCCCCGGCG	GCCCGCAGCCAAGATGGCGGCG	-
M53	ZFX_HUMAN.H11MO.1.A	-13	0.00143731	1.10529	0.303809	17	CCTGCGGCCCCGGCGGGCCGGCTCGCGGTGGCCCCCGGCG	GGGGGCGGAGGCCGGGG	+
M53	SP2_HUMAN.H11MO.0.A	-17	0.00145887	1.12187	0.303809	22	CCTGCGGCCCCGGCGGGCCGGCTCGCGGTGGCCCCCGGCG	CCCCCGGCCCCGCCCCCCCCCC	-
M53	SP3_HUMAN.H11MO.0.B	-11	0.00243051	1.86906	0.413542	20	CCTGCGGCCCCGGCGGGCCGGCTCGCGGTGGCCCCCGGCG	GGGGGGGGGCGGGGCCGGGG	+
M53	PATZ1_HUMAN.H11MO.0.C	-17	0.00392299	3.01678	0.469787	22	CCTGCGGCCCCGGCGGGCCGGCTCGCGGTGGCCCCCGGCG	CCTCCCCCCCCGCCCCCTCCCC	-
M53	GATA1_HUMAN.H11MO.0.A	7	0.00398823	3.06695	0.469787	12	CCTGCGGCCCCGGCGGGCCGGCTCGCGGTGGCCCCCGGCG	TCTTATCTGTCCCCGCCAG	-
M54	RXRA_HUMAN.H11MO.0.A	-11	0.000290495	0.22339	0.163312	20	ACCAGCTCCCCCCTTGGCCCCGGGCGCCCGCCCGGACAGC	CTCTGACCTCTGCCTCCCCC	-
M54	KLF6_HUMAN.H11MO.0.A	-5	0.000453741	0.348927	0.163312	19	ACCAGCTCCCCCCTTGGCCCCGGGCGCCCGCCCGGACAGC	CCCCCGGCCCCGCCCTTCC	-
M54	IRX2_HUMAN.H11MO.0.D	-14	0.000492575	0.37879	0.163312	19	ACCAGCTCCCCCCTTGGCCCCGGGCGCCCGCCCGGACAGC	CCAACATGCCCACCCATGT	-
M54	SP3_HUMAN.H11MO.0.B	-17	0.000596894	0.459011	0.163312	20	ACCAGCTCCCCCCTTGGCCCCGGGCGCCCGCCCGGACAGC	CCCCGGCCCCGCCCCCCCCC	-
M54	THAP1_HUMAN.H11MO.0.C	-3	0.000598623	0.460341	0.163312	22	ACCAGCTCCCCCCTTGGCCCCGGGCGCCCGCCCGGACAGC	CGCCGCCATCTTGGCTGCGGGC	+
M54	PATZ1_HUMAN.H11MO.0.C	-4	0.000644398	0.495542	0.163312	22	ACCAGCTCCCCCCTTGGCCCCGGGCGCCCGCCCGGACAGC	CCTCCCCCCCCGCCCCCTCCCC	-
M54	KLF3_HUMAN.H11MO.0.B	0	0.00138297	1.0635	0.23376	19	ACCAGCTCCCCCCTTGGCCCCGGGCGCCCGCCCGGACAGC	CCCGGCCCCGCCCCTCCCC	-
M54	ZFX_HUMAN.H11MO.1.A	0	0.00141799	1.09044	0.23376	17	ACCAGCTCCCCCCTTGGCCCCGGGCGCCCGCCCGGACAGC	CCCCGGCCTCCGCCCCC	-
M54	ZN563_HUMAN.H11MO.0.C	-22	0.00157418	1.21055	0.23376	18	ACCAGCTCCCCCCTTGGCCCCGGGCGCCCGCCCGGACAGC	GGGATCCTCACTGGCAGCTGC	+
M54	SP2_HUMAN.H11MO.0.A	-4	0.00163324	1.25596	0.23376	22	ACCAGCTCCCCCCTTGGCCCCGGGCGCCCGCCCGGACAGC	CCCCCGGCCCCGCCCCCCCCCC	-
M54	ZN341_HUMAN.H11MO.0.C	-4	0.00175066	1.34625	0.23376	22	ACCAGCTCCCCCCTTGGCCCCGGGCGCCCGCCCGGACAGC	GCTCTTCCCTCCCCCCCCCCCC	-
M54	SP4_HUMAN.H11MO.0.A	0	0.00199957	1.53767	0.23376	20	ACCAGCTCCCCCCTTGGCCCCGGGCGCCCGCCCGGACAGC	CCCGGCCCCGCCCCCTTCCC	-
M54	MAZ_HUMAN.H11MO.0.A	0	0.00200963	1.54541	0.23376	22	ACCAGCTCCCCCCTTGGCCCCGGGCGCCCGCCCGGACAGC	CCCCCCCCCCCCCCCCTCCCCC	-
M54	VEZF1_HUMAN.H11MO.0.C	-12	0.0021522	1.65504	0.23376	22	ACCAGCTCCCCCCTTGGCCCCGGGCGCCCGCCCGGACAGC	CCCCTCCCCCTCCCCCCTCCCC	-
M54	ZN554_HUMAN.H11MO.0.C	-3	0.00266818	2.05183	0.234542	20	ACCAGCTCCCCCCTTGGCCCCGGGCGCCCGCCCGGACAGC	AGCACCCCACATGGCTCAGC	-
M54	LYL1_HUMAN.H11MO.0.A	-1	0.00270603	2.08094	0.234542	14	ACCAGCTCCCCCCTTGGCCCCGGGCGCCCGCCCGGACAGC	CCAGCTGTTTCCTG	+
M54	ZN667_HUMAN.H11MO.0.C	-15	0.00293062	2.25364	0.234542	19	ACCAGCTCCCCCCTTGGCCCCGGGCGCCCGCCCGGACAGC	GTGGCCTTAAAAGCTCAGC	+
M54	TLX1_HUMAN.H11MO.0.D	-6	0.00316452	2.43352	0.240599	17	ACCAGCTCCCCCCTTGGCCCCGGGCGCCCGCCCGGACAGC	CCTTGGCAACTTGCCAG	-
M54	NR1D1_HUMAN.H11MO.0.B	-11	0.00451945	3.47546	0.289744	19	ACCAGCTCCCCCCTTGGCCCCGGGCGCCCGCCCGGACAGC	CCTTCTGACCCACTTCCCT	-
M54	PROX1_HUMAN.H11MO.0.D	-17	0.00465191	3.57732	0.289744	17	ACCAGCTCCCCCCTTGGCCCCGGGCGCCCGCCCGGACAGC	CCCAACCCGCCTTACCC	-
M54	PTF1A_HUMAN.H11MO.0.B	-1	0.00534538	4.1106	0.312623	18	ACCAGCTCCCCCCTTGGCCCCGGGCGCCCGCCCGGACAGC	CCAGCTGCCCCCTTTCCC	+
M54	BRAC_HUMAN.H11MO.0.A	-19	0.00656725	5.05022	0.369859	20	ACCAGCTCCCCCCTTGGCCCCGGGCGCCCGCCCGGACAGC	ATTTCACACCTCCCTGCTAA	-
M54	ZN589_HUMAN.H11MO.0.D	-2	0.0079111	6.08364	0.42963	16	ACCAGCTCCCCCCTTGGCCCCGGGCGCCCGCCCGGACAGC	CGGCAGTAACCGTGGG	-
M54	GATA1_HUMAN.H11MO.0.A	8	0.00845034	6.49831	0.44309	11	ACCAGCTCCCCCCTTGGCCCCGGGCGCCCGCCCGGACAGC	TCTTATCTGTCCCCGCCAG	-
M54	OLIG2_HUMAN.H11MO.0.B	-1	0.00880535	6.77131	0.443572	18	ACCAGCTCCCCCCTTGGCCCCGGGCGCCCGCCCGGACAGC	CCAGCTGTTTCCCTTCTG	+
M54	GATA2_HUMAN.H11MO.0.A	8	0.00904294	6.95402	0.443572	11	ACCAGCTCCCCCCTTGGCCCCGGGCGCCCGCCCGGACAGC	CCTTATCTCCACCCCCCAG	-
M55	THAP1_HUMAN.H11MO.0.C	-11	0.000741749	0.570405	0.448398	22	CGAGCGCGCCGAGCCGCCGGCCCGCCGGCGGGGGCCGCGC	CGCCGCCATCTTGGCTGCGGGC	+
M55	NR1D1_HUMAN.H11MO.0.B	-4	0.000888447	0.683216	0.448398	19	CGAGCGCGCCGAGCCGCCGGCCCGCCGGCGGGGGCCGCGC	CCTTCTGACCCACTTCCCT	-
M55	IRX2_HUMAN.H11MO.0.D	0	0.00127851	0.983171	0.448398	19	CGAGCGCGCCGAGCCGCCGGCCCGCCGGCGGGGGCCGCGC	CCAACATGCCCACCCATGT	-
M55	RXRA_HUMAN.H11MO.0.A	-4	0.00163106	1.25429	0.448398	20	CGAGCGCGCCGAGCCGCCGGCCCGCCGGCGGGGGCCGCGC	CTCTGACCTCTGCCTCCCCC	-
M55	ZFX_HUMAN.H11MO.1.A	-23	0.00189828	1.45977	0.448398	17	CGAGCGCGCCGAGCCGCCGGCCCGCCGGCGGGGGCCGCGC	GGGGGCGGAGGCCGGGG	+
M55	ZN563_HUMAN.H11MO.0.C	-11	0.00214929	1.6528	0.448398	21	CGAGCGCGCCGAGCCGCCGGCCCGCCGGCGGGGGCCGCGC	GGGATCCTCACTGGCAGCTGC	+
M55	SP2_HUMAN.H11MO.0.A	-18	0.00291586	2.2423	0.448398	22	CGAGCGCGCCGAGCCGCCGGCCCGCCGGCGGGGGCCGCGC	GGGGGGGGGGCGGGGCCGGGGG	+
M55	SP3_HUMAN.H11MO.0.B	-8	0.00319376	2.456	0.448398	20	CGAGCGCGCCGAGCCGCCGGCCCGCCGGCGGGGGCCGCGC	CCCCGGCCCCGCCCCCCCCC	-
M55	KLF6_HUMAN.H11MO.0.A	-7	0.0033942	2.61014	0.448398	19	CGAGCGCGCCGAGCCGCCGGCCCGCCGGCGGGGGCCGCGC	CCCCCGGCCCCGCCCTTCC	-
M55	GATA1_HUMAN.H11MO.0.A	5	0.00388267	2.98577	0.448398	14	CGAGCGCGCCGAGCCGCCGGCCCGCCGGCGGGGGCCGCGC	TCTTATCTGTCCCCGCCAG	-
M55	RFX1_HUMAN.H11MO.0.B	-13	0.00422304	3.24751	0.448398	22	CGAGCGCGCCGAGCCGCCGGCCCGCCGGCGGGGGCCGCGC	CCGTCGCCATGGCAACCGGGGC	-
M55	PATZ1_HUMAN.H11MO.0.C	-1	0.00476841	3.66691	0.448398	22	CGAGCGCGCCGAGCCGCCGGCCCGCCGGCGGGGGCCGCGC	CCTCCCCCCCCGCCCCCTCCCC	-
M55	TLX1_HUMAN.H11MO.0.D	-13	0.00489558	3.7647	0.448398	17	CGAGCGCGCCGAGCCGCCGGCCCGCCGGCGGGGGCCGCGC	CTGGCAAGTTGCCAAGG	+
M57	MNX1_HUMAN.H11MO.0.D	-13	7.73048e-05	0.0594474	0.118715	19	GCTGCAGGCCGCATGGTTTGCATAACCCGGGGGAAAGGCA	CTATTTTAATAACCCTTAA	+
M57	ZN394_HUMAN.H11MO.0.C	0	0.00100919	0.776069	0.483075	20	GCTGCAGGCCGCATGGTTTGCATAACCCGGGGGAAAGGCA	ATTCCATTCTATTCCATTCT	-
M57	IRX2_HUMAN.H11MO.0.D	0	0.00137299	1.05583	0.483075	19	GCTGCAGGCCGCATGGTTTGCATAACCCGGGGGAAAGGCA	CCAACATGCCCACCCATGT	-
M57	RXRA_HUMAN.H11MO.0.A	-8	0.00139633	1.07378	0.483075	20	GCTGCAGGCCGCATGGTTTGCATAACCCGGGGGAAAGGCA	CTCTGACCTCTGCCTCCCCC	-
M57	OLIG2_HUMAN.H11MO.0.B	0	0.00157284	1.20951	0.483075	18	GCTGCAGGCCGCATGGTTTGCATAACCCGGGGGAAAGGCA	CCAGCTGTTTCCCTTCTG	+
M58	IRX2_HUMAN.H11MO.0.D	-7	8.98117e-05	0.0690652	0.137167	19	GGACCCCGAGGGAGAGCACAGGGTGGCCGGGTAAGGCCTC	ACATGGGTGGGCATGTTGG	+
M58	PROX1_HUMAN.H11MO.0.D	-10	0.000193617	0.148892	0.147853	17	GGACCCCGAGGGAGAGCACAGGGTGGCCGGGTAAGGCCTC	GGGTAAGGCGGGTTGGG	+
M58	RXRA_HUMAN.H11MO.0.A	-20	0.000880345	0.676986	0.338652	20	GGACCCCGAGGGAGAGCACAGGGTGGCCGGGTAAGGCCTC	CTCTGACCTCTGCCTCCCCC	-
M58	TLX1_HUMAN.H11MO.0.D	-20	0.000886946	0.682061	0.338652	17	GGACCCCGAGGGAGAGCACAGGGTGGCCGGGTAAGGCCTC	CCTTGGCAACTTGCCAG	-
M58	THAP1_HUMAN.H11MO.0.C	-9	0.00173974	1.33786	0.448079	22	GGACCCCGAGGGAGAGCACAGGGTGGCCGGGTAAGGCCTC	GCCCGCAGCCAAGATGGCGGCG	-
M58	ZN563_HUMAN.H11MO.0.C	-17	0.00177932	1.3683	0.448079	21	GGACCCCGAGGGAGAGCACAGGGTGGCCGGGTAAGGCCTC	GCAGCTGCCAGTGAGGATCCC	-
M58	ZN667_HUMAN.H11MO.0.C	-21	0.00237837	1.82896	0.448079	19	GGACCCCGAGGGAGAGCACAGGGTGGCCGGGTAAGGCCTC	GCTGAGCTTTTAAGGCCAC	-
M58	ZFX_HUMAN.H11MO.1.A	0	0.00264047	2.03052	0.448079	17	GGACCCCGAGGGAGAGCACAGGGTGGCCGGGTAAGGCCTC	GGGGGCGGAGGCCGGGG	+
M59	IRX2_HUMAN.H11MO.0.D	-9	0.000726842	0.558941	0.392744	19	CGCGCCCGAGCAGCGCCCTGCCGCCGCCCGGGGGGCCCGG	ACATGGGTGGGCATGTTGG	+
M59	TLX1_HUMAN.H11MO.0.D	-14	0.000792638	0.609539	0.392744	17	CGCGCCCGAGCAGCGCCCTGCCGCCGCCCGGGGGGCCCGG	CCTTGGCAACTTGCCAG	-
M59	ZN563_HUMAN.H11MO.0.C	-16	0.00110677	0.851108	0.392744	21	CGCGCCCGAGCAGCGCCCTGCCGCCGCCCGGGGGGCCCGG	GCAGCTGCCAGTGAGGATCCC	-
M59	SP3_HUMAN.H11MO.0.B	-9	0.00167684	1.28949	0.392744	20	CGCGCCCGAGCAGCGCCCTGCCGCCGCCCGGGGGGCCCGG	CCCCGGCCCCGCCCCCCCCC	-
M59	RXRA_HUMAN.H11MO.0.A	-6	0.00179872	1.38321	0.392744	20	CGCGCCCGAGCAGCGCCCTGCCGCCGCCCGGGGGGCCCGG	CTCTGACCTCTGCCTCCCCC	-
M59	ZN589_HUMAN.H11MO.0.D	-18	0.00242784	1.86701	0.392744	16	CGCGCCCGAGCAGCGCCCTGCCGCCGCCCGGGGGGCCCGG	CGGCAGTAACCGTGGG	-
M59	KLF6_HUMAN.H11MO.0.A	-3	0.00272259	2.09367	0.392744	19	CGCGCCCGAGCAGCGCCCTGCCGCCGCCCGGGGGGCCCGG	CCCCCGGCCCCGCCCTTCC	-
M59	ZFX_HUMAN.H11MO.1.A	-16	0.00348086	2.67678	0.392744	17	CGCGCCCGAGCAGCGCCCTGCCGCCGCCCGGGGGGCCCGG	GGGGGCGGAGGCCGGGG	+
M59	THAP1_HUMAN.H11MO.0.C	-18	0.00382759	2.94342	0.392744	22	CGCGCCCGAGCAGCGCCCTGCCGCCGCCCGGGGGGCCCGG	GCCCGCAGCCAAGATGGCGGCG	-
M59	GATA1_HUMAN.H11MO.0.A	-12	0.00385385	2.96361	0.392744	19	CGCGCCCGAGCAGCGCCCTGCCGCCGCCCGGGGGGCCCGG	TCTTATCTGTCCCCGCCAG	-
M60	MAZ_HUMAN.H11MO.0.A	-11	2.61226e-05	0.0200883	0.0399584	22	ACTACCGCGCTCGACGTGGAGAAGGGAGACGAAGTCTCGG	GGGGGAGGGGGGGGGGGGGGGG	+
M60	ZN467_HUMAN.H11MO.0.C	-12	0.000110443	0.0849303	0.0644096	22	ACTACCGCGCTCGACGTGGAGAAGGGAGACGAAGTCTCGG	GGGGAGGGGAGGGGGGGGGGGG	+
M60	PATZ1_HUMAN.H11MO.0.C	-12	0.000137427	0.105681	0.0644096	22	ACTACCGCGCTCGACGTGGAGAAGGGAGACGAAGTCTCGG	GGGGAGGGGGCGGGGGGGGAGG	+
M60	KLF15_HUMAN.H11MO.0.A	-12	0.00016843	0.129523	0.0644096	19	ACTACCGCGCTCGACGTGGAGAAGGGAGACGAAGTCTCGG	GGGGAGGAGCAGGGGGGGG	+
M60	PURA_HUMAN.H11MO.0.D	-17	0.000266795	0.205165	0.0816205	17	ACTACCGCGCTCGACGTGGAGAAGGGAGACGAAGTCTCGG	GGAAGGGGGGGGCAGGG	+
M60	ARNT2_HUMAN.H11MO.0.D	-12	0.000704757	0.541959	0.179672	12	ACTACCGCGCTCGACGTGGAGAAGGGAGACGAAGTCTCGG	GGCGTGGGAGGC	+
M60	VEZF1_HUMAN.H11MO.0.C	-11	0.00100824	0.775339	0.203758	22	ACTACCGCGCTCGACGTGGAGAAGGGAGACGAAGTCTCGG	GGGGAGGGGGGAGGGGGAGGGG	+
M60	BHE41_HUMAN.H11MO.0.D	-5	0.00119885	0.921917	0.203758	20	ACTACCGCGCTCGACGTGGAGAAGGGAGACGAAGTCTCGG	ACCGGGTCACGTGCAGAAGG	+
M60	SP4_HUMAN.H11MO.0.A	-6	0.00119885	0.921917	0.203758	20	ACTACCGCGCTCGACGTGGAGAAGGGAGACGAAGTCTCGG	GGGAAGGGGGCGGGGCCGGG	+
M60	KLF6_HUMAN.H11MO.0.A	-9	0.00229209	1.76262	0.35061	19	ACTACCGCGCTCGACGTGGAGAAGGGAGACGAAGTCTCGG	GGAAGGGCGGGGCCGGGGG	+
M60	ZBT17_HUMAN.H11MO.0.A	-10	0.00279926	2.15263	0.389263	19	ACTACCGCGCTCGACGTGGAGAAGGGAGACGAAGTCTCGG	GAGGGTGGGGGAGGGGAAG	+
M60	SP2_HUMAN.H11MO.0.A	-6	0.00332463	2.55664	0.405191	22	ACTACCGCGCTCGACGTGGAGAAGGGAGACGAAGTCTCGG	GGGGGGGGGGCGGGGCCGGGGG	+
M60	ZN263_HUMAN.H11MO.0.A	-13	0.0034436	2.64812	0.405191	20	ACTACCGCGCTCGACGTGGAGAAGGGAGACGAAGTCTCGG	GGGAGGAGGGAGAGGAGGAG	+
M60	MXI1_HUMAN.H11MO.0.A	-4	0.0040477	3.11268	0.442254	15	ACTACCGCGCTCGACGTGGAGAAGGGAGACGAAGTCTCGG	CCCGCCGCCACGTGC	-
M60	IRX2_HUMAN.H11MO.0.D	-3	0.00441824	3.39763	0.450557	19	ACTACCGCGCTCGACGTGGAGAAGGGAGACGAAGTCTCGG	ACATGGGTGGGCATGTTGG	+
M60	SRBP2_HUMAN.H11MO.0.B	-11	0.00486309	3.73972	0.451982	13	ACTACCGCGCTCGACGTGGAGAAGGGAGACGAAGTCTCGG	GGGTGGGGTGAGG	+
M60	SP3_HUMAN.H11MO.0.B	-7	0.00568574	4.37234	0.483177	20	ACTACCGCGCTCGACGTGGAGAAGGGAGACGAAGTCTCGG	GGGGGGGGGCGGGGCCGGGG	+
M61	RXRA_HUMAN.H11MO.0.A	-19	4.93417e-05	0.0379438	0.0752771	20	GGTCCCGCCCGGACCCGACCGGTGGCCTGCCTCCCCCCGC	CTCTGACCTCTGCCTCCCCC	-
M61	ZFX_HUMAN.H11MO.1.A	-7	0.000540687	0.415788	0.236749	17	GGTCCCGCCCGGACCCGACCGGTGGCCTGCCTCCCCCCGC	GGGGGCGGAGGCCGGGG	+
M61	SP3_HUMAN.H11MO.0.B	-10	0.000659875	0.507444	0.236749	20	GGTCCCGCCCGGACCCGACCGGTGGCCTGCCTCCCCCCGC	GGGGGGGGGCGGGGCCGGGG	+
M61	GATA1_HUMAN.H11MO.0.A	7	0.000798788	0.614268	0.236749	12	GGTCCCGCCCGGACCCGACCGGTGGCCTGCCTCCCCCCGC	TCTTATCTGTCCCCGCCAG	-
M61	IRX2_HUMAN.H11MO.0.D	-21	0.000931089	0.716007	0.236749	19	GGTCCCGCCCGGACCCGACCGGTGGCCTGCCTCCCCCCGC	CCAACATGCCCACCCATGT	-
M61	TLX1_HUMAN.H11MO.0.D	-12	0.0013372	1.02831	0.258849	17	GGTCCCGCCCGGACCCGACCGGTGGCCTGCCTCCCCCCGC	CCTTGGCAACTTGCCAG	-
M61	SP2_HUMAN.H11MO.0.A	-9	0.00154624	1.18906	0.26211	22	GGTCCCGCCCGGACCCGACCGGTGGCCTGCCTCCCCCCGC	GGGGGGGGGGCGGGGCCGGGGG	+
M61	THAP1_HUMAN.H11MO.0.C	-1	0.00263281	2.02463	0.347254	22	GGTCCCGCCCGGACCCGACCGGTGGCCTGCCTCCCCCCGC	GCCCGCAGCCAAGATGGCGGCG	-
M61	ZN563_HUMAN.H11MO.0.C	-4	0.00273137	2.10042	0.347254	21	GGTCCCGCCCGGACCCGACCGGTGGCCTGCCTCCCCCCGC	GGGATCCTCACTGGCAGCTGC	+
M61	TAL1_HUMAN.H11MO.0.A	7	0.00323718	2.48939	0.35291	12	GGTCCCGCCCGGACCCGACCGGTGGCCTGCCTCCCCCCGC	CCTTATCTGCCCCCCCCAG	-
M61	LYL1_HUMAN.H11MO.0.A	-11	0.00325783	2.50527	0.35291	14	GGTCCCGCCCGGACCCGACCGGTGGCCTGCCTCCCCCCGC	CAGGAAACAGCTGG	-
M61	ZN589_HUMAN.H11MO.0.D	-9	0.00410369	3.15574	0.35291	16	GGTCCCGCCCGGACCCGACCGGTGGCCTGCCTCCCCCCGC	CGGCAGTAACCGTGGG	-
M61	GATA2_HUMAN.H11MO.0.A	7	0.00458343	3.52466	0.35291	12	GGTCCCGCCCGGACCCGACCGGTGGCCTGCCTCCCCCCGC	CCTTATCTCCACCCCCCAG	-
M61	MXI1_HUMAN.H11MO.0.A	-10	0.00532837	4.09752	0.37541	15	GGTCCCGCCCGGACCCGACCGGTGGCCTGCCTCCCCCCGC	GCACGTGGCGGCGGG	+
M61	KLF6_HUMAN.H11MO.0.A	-6	0.00562432	4.3251	0.37541	19	GGTCCCGCCCGGACCCGACCGGTGGCCTGCCTCCCCCCGC	GGAAGGGCGGGGCCGGGGG	+
M61	PATZ1_HUMAN.H11MO.0.C	-8	0.00769612	5.91832	0.456984	22	GGTCCCGCCCGGACCCGACCGGTGGCCTGCCTCCCCCCGC	GGGGAGGGGGCGGGGGGGGAGG	+
M61	KLF3_HUMAN.H11MO.0.B	-4	0.00785844	6.04314	0.456984	19	GGTCCCGCCCGGACCCGACCGGTGGCCTGCCTCCCCCCGC	GGGGAGGGGCGGGGCCGGG	+
M61	NR1H4_HUMAN.H11MO.0.B	-10	0.00785844	6.04314	0.456984	19	GGTCCCGCCCGGACCCGACCGGTGGCCTGCCTCCCCCCGC	CCTCGGGGTCATTGACCCC	-
M61	SP4_HUMAN.H11MO.0.A	-11	0.00861487	6.62483	0.456984	20	GGTCCCGCCCGGACCCGACCGGTGGCCTGCCTCCCCCCGC	GGGAAGGGGGCGGGGCCGGG	+
M61	ZN341_HUMAN.H11MO.0.C	-5	0.00868662	6.68001	0.456984	22	GGTCCCGCCCGGACCCGACCGGTGGCCTGCCTCCCCCCGC	GGGGGGGGGGGGAGGGAAGAGC	+
M61	NR1D1_HUMAN.H11MO.0.B	-9	0.00956724	7.35721	0.486535	19	GGTCCCGCCCGGACCCGACCGGTGGCCTGCCTCCCCCCGC	CCTTCTGACCCACTTCCCT	-
M62	IRX2_HUMAN.H11MO.0.D	-15	0.00042132	0.323995	0.219897	19	GCAGTGCGCGAGGCTGCGGCCTGCCCGCCCGGGTGCGGCG	CCAACATGCCCACCCATGT	-
M62	GATA1_HUMAN.H11MO.0.A	-28	0.000532604	0.409572	0.219897	12	GCAGTGCGCGAGGCTGCGGCCTGCCCGCCCGGGTGCGGCG	CTGGCGGGGACAGATAAGA	+
M62	ZN563_HUMAN.H11MO.0.C	-12	0.000764713	0.588064	0.219897	21	GCAGTGCGCGAGGCTGCGGCCTGCCCGCCCGGGTGCGGCG	GCAGCTGCCAGTGAGGATCCC	-
M62	SP3_HUMAN.H11MO.0.B	-12	0.00093559	0.719469	0.219897	20	GCAGTGCGCGAGGCTGCGGCCTGCCCGCCCGGGTGCGGCG	CCCCGGCCCCGCCCCCCCCC	-
M62	THAP1_HUMAN.H11MO.0.C	-3	0.00115384	0.887305	0.219897	22	GCAGTGCGCGAGGCTGCGGCCTGCCCGCCCGGGTGCGGCG	CGCCGCCATCTTGGCTGCGGGC	+
M62	RXRA_HUMAN.H11MO.0.A	-18	0.00143813	1.10593	0.243624	20	GCAGTGCGCGAGGCTGCGGCCTGCCCGCCCGGGTGCGGCG	CTCTGACCTCTGCCTCCCCC	-
M62	GATA2_HUMAN.H11MO.0.A	-28	0.00203464	1.56464	0.283601	12	GCAGTGCGCGAGGCTGCGGCCTGCCCGCCCGGGTGCGGCG	CTGGGGGGTGGAGATAAGG	+
M62	SP2_HUMAN.H11MO.0.A	-11	0.00209716	1.61272	0.283601	22	GCAGTGCGCGAGGCTGCGGCCTGCCCGCCCGGGTGCGGCG	CCCCCGGCCCCGCCCCCCCCCC	-
M62	ZFX_HUMAN.H11MO.1.A	-18	0.00240856	1.85218	0.283601	17	GCAGTGCGCGAGGCTGCGGCCTGCCCGCCCGGGTGCGGCG	CCCCGGCCTCCGCCCCC	-
M62	CLOCK_HUMAN.H11MO.0.C	-2	0.00241818	1.85958	0.283601	14	GCAGTGCGCGAGGCTGCGGCCTGCCCGCCCGGGTGCGGCG	TGTTCACGTGTCTG	-
M62	TAL1_HUMAN.H11MO.0.A	7	0.00408743	3.14323	0.327989	12	GCAGTGCGCGAGGCTGCGGCCTGCCCGCCCGGGTGCGGCG	CCTTATCTGCCCCCCCCAG	-
M62	NR1D1_HUMAN.H11MO.0.B	-3	0.00697767	5.36582	0.462535	19	GCAGTGCGCGAGGCTGCGGCCTGCCCGCCCGGGTGCGGCG	CCTTCTGACCCACTTCCCT	-
M62	KLF6_HUMAN.H11MO.0.A	-7	0.00744938	5.72857	0.469678	19	GCAGTGCGCGAGGCTGCGGCCTGCCCGCCCGGGTGCGGCG	GGAAGGGCGGGGCCGGGGG	+
M62	PROX1_HUMAN.H11MO.0.D	-18	0.00770154	5.92248	0.469678	17	GCAGTGCGCGAGGCTGCGGCCTGCCCGCCCGGGTGCGGCG	CCCAACCCGCCTTACCC	-
M63	ZN563_HUMAN.H11MO.0.C	-6	1.70293e-05	0.0130955	0.0145007	21	CGGGGGGGGCTCACGCCTGTGGCGTGTGAACAGCACCCGC	GGGATCCTCACTGGCAGCTGC	+
M63	RXRA_HUMAN.H11MO.0.A	-1	2.89042e-05	0.0222273	0.0145007	20	CGGGGGGGGCTCACGCCTGTGGCGTGTGAACAGCACCCGC	GGGGGAGGCAGAGGTCAGAG	+
M63	ZFX_HUMAN.H11MO.1.A	-4	6.2903e-05	0.0483724	0.023668	17	CGGGGGGGGCTCACGCCTGTGGCGTGTGAACAGCACCCGC	GGGGGCGGAGGCCGGGG	+
M63	SP2_HUMAN.H11MO.0.A	-1	0.000136028	0.104606	0.0409459	22	CGGGGGGGGCTCACGCCTGTGGCGTGTGAACAGCACCCGC	GGGGGGGGGGCGGGGCCGGGGG	+
M63	BRAC_HUMAN.H11MO.0.A	-12	0.000340893	0.262146	0.0855101	20	CGGGGGGGGCTCACGCCTGTGGCGTGTGAACAGCACCCGC	TTAGCAGGGAGGTGTGAAAT	+
M63	ZN341_HUMAN.H11MO.0.C	-12	0.000577464	0.44407	0.124159	22	CGGGGGGGGCTCACGCCTGTGGCGTGTGAACAGCACCCGC	GGGGGGGGGGGGAGGGAAGAGC	+
M63	SP3_HUMAN.H11MO.0.B	-2	0.000865408	0.665498	0.16281	20	CGGGGGGGGCTCACGCCTGTGGCGTGTGAACAGCACCCGC	GGGGGGGGGCGGGGCCGGGG	+
M63	CLOCK_HUMAN.H11MO.0.C	-16	0.00109119	0.839123	0.182477	14	CGGGGGGGGCTCACGCCTGTGGCGTGTGAACAGCACCCGC	CAGACACGTGAACA	+
M63	TBX2_HUMAN.H11MO.0.D	-12	0.00128121	0.985248	0.192828	25	CGGGGGGGGCTCACGCCTGTGGCGTGTGAACAGCACCCGC	TGCCATCAGAGGTGTGAAAAGCGAC	+
M63	TBX21_HUMAN.H11MO.0.A	-17	0.00166305	1.27888	0.214825	13	CGGGGGGGGCTCACGCCTGTGGCGTGTGAACAGCACCCGC	GTGGAGGTGTGAA	+
M63	KLF3_HUMAN.H11MO.0.B	-2	0.00171283	1.31717	0.214825	19	CGGGGGGGGCTCACGCCTGTGGCGTGTGAACAGCACCCGC	GGGGAGGGGCGGGGCCGGG	+
M63	SP4_HUMAN.H11MO.0.A	-1	0.00209216	1.60887	0.230045	20	CGGGGGGGGCTCACGCCTGTGGCGTGTGAACAGCACCCGC	GGGAAGGGGGCGGGGCCGGG	+
M63	KLF6_HUMAN.H11MO.0.A	-4	0.00213988	1.64557	0.230045	19	CGGGGGGGGCTCACGCCTGTGGCGTGTGAACAGCACCCGC	GGAAGGGCGGGGCCGGGGG	+
M63	PATZ1_HUMAN.H11MO.0.C	-1	0.00268676	2.06612	0.231106	22	CGGGGGGGGCTCACGCCTGTGGCGTGTGAACAGCACCCGC	GGGGAGGGGGCGGGGGGGGAGG	+
M63	IRX2_HUMAN.H11MO.0.D	-4	0.00307953	2.36816	0.231106	19	CGGGGGGGGCTCACGCCTGTGGCGTGTGAACAGCACCCGC	ACATGGGTGGGCATGTTGG	+
M63	MNX1_HUMAN.H11MO.0.D	-19	0.00307953	2.36816	0.231106	19	CGGGGGGGGCTCACGCCTGTGGCGTGTGAACAGCACCCGC	TTAAGGGTTATTAAAATAG	-
M63	THA_HUMAN.H11MO.0.C	-2	0.00311807	2.3978	0.231106	17	CGGGGGGGGCTCACGCCTGTGGCGTGTGAACAGCACCCGC	GGGTCACTTCAGGTCAG	+
M63	MXI1_HUMAN.H11MO.0.A	-8	0.00316717	2.43556	0.231106	15	CGGGGGGGGCTCACGCCTGTGGCGTGTGAACAGCACCCGC	GCACGTGGCGGCGGG	+
M63	SRBP2_HUMAN.H11MO.0.B	-21	0.004192	3.22365	0.254143	13	CGGGGGGGGCTCACGCCTGTGGCGTGTGAACAGCACCCGC	GGGTGGGGTGAGG	+
M63	PTF1A_HUMAN.H11MO.0.B	-25	0.00419431	3.22542	0.254143	15	CGGGGGGGGCTCACGCCTGTGGCGTGTGAACAGCACCCGC	GGGAAAGGGGGCAGCTGG	-
M63	ZN350_HUMAN.H11MO.1.D	-1	0.00435902	3.35208	0.254143	24	CGGGGGGGGCTCACGCCTGTGGCGTGTGAACAGCACCCGC	ACGGGGCGCAGGGATTTGTTGCCC	+
M63	VEZF1_HUMAN.H11MO.0.C	-2	0.00453949	3.49087	0.254143	22	CGGGGGGGGCTCACGCCTGTGGCGTGTGAACAGCACCCGC	GGGGAGGGGGGAGGGGGAGGGG	+
M63	PROX1_HUMAN.H11MO.0.D	-7	0.00455923	3.50605	0.254143	17	CGGGGGGGGCTCACGCCTGTGGCGTGTGAACAGCACCCGC	GGGTAAGGCGGGTTGGG	+
M63	PAX2_HUMAN.H11MO.0.D	-4	0.00484821	3.72827	0.2606	18	CGGGGGGGGCTCACGCCTGTGGCGTGTGAACAGCACCCGC	GTTCAGTCATGCGTGACA	+
M63	TAL1_HUMAN.H11MO.0.A	-15	0.00621569	4.77986	0.31187	19	CGGGGGGGGCTCACGCCTGTGGCGTGTGAACAGCACCCGC	CTGGGGGGGGCAGATAAGG	+
M63	FOXD3_HUMAN.H11MO.0.D	-19	0.00657088	5.05301	0.31187	15	CGGGGGGGGCTCACGCCTGTGGCGTGTGAACAGCACCCGC	TGCTAAGTAAACAAA	-
M63	THAP1_HUMAN.H11MO.0.C	1	0.00664853	5.11272	0.31187	21	CGGGGGGGGCTCACGCCTGTGGCGTGTGAACAGCACCCGC	GCCCGCAGCCAAGATGGCGGCG	-
M63	RARA_HUMAN.H11MO.2.A	4	0.00709816	5.45849	0.31187	13	CGGGGGGGGCTCACGCCTGTGGCGTGTGAACAGCACCCGC	AGGTCACCGAGAGGTCA	+
M63	ZN263_HUMAN.H11MO.0.A	8	0.00720371	5.53965	0.31187	12	CGGGGGGGGCTCACGCCTGTGGCGTGTGAACAGCACCCGC	GGGAGGAGGGAGAGGAGGAG	+
M63	TLX1_HUMAN.H11MO.0.D	-23	0.00763104	5.86827	0.31187	17	CGGGGGGGGCTCACGCCTGTGGCGTGTGAACAGCACCCGC	CTGGCAAGTTGCCAAGG	+
M63	MAZ_HUMAN.H11MO.0.A	7	0.00801594	6.16426	0.31187	15	CGGGGGGGGCTCACGCCTGTGGCGTGTGAACAGCACCCGC	GGGGGAGGGGGGGGGGGGGGGG	+
M63	PAX8_HUMAN.H11MO.0.D	-9	0.00811705	6.24201	0.31187	14	CGGGGGGGGCTCACGCCTGTGGCGTGTGAACAGCACCCGC	CCCGCTTCAGTGAC	-
M63	SMAD3_HUMAN.H11MO.0.B	-14	0.00925552	7.11749	0.31187	12	CGGGGGGGGCTCACGCCTGTGGCGTGTGAACAGCACCCGC	CTCTGTCACCTG	+
M63	Z324A_HUMAN.H11MO.0.C	-8	0.00933933	7.18194	0.31187	23	CGGGGGGGGCTCACGCCTGTGGCGTGTGAACAGCACCCGC	TGGCAGCAAAGGATGGTTTGATA	-
M63	PURA_HUMAN.H11MO.0.D	1	0.00945948	7.27434	0.31187	16	CGGGGGGGGCTCACGCCTGTGGCGTGTGAACAGCACCCGC	GGAAGGGGGGGGCAGGG	+
M63	LYL1_HUMAN.H11MO.0.A	-12	0.00953392	7.33158	0.31187	14	CGGGGGGGGCTCACGCCTGTGGCGTGTGAACAGCACCCGC	CCAGCTGTTTCCTG	+
M63	ZN589_HUMAN.H11MO.0.D	2	0.00966492	7.43233	0.31187	14	CGGGGGGGGCTCACGCCTGTGGCGTGTGAACAGCACCCGC	CCCACGGTTACTGCCG	+
M63	MAFA_HUMAN.H11MO.0.D	-10	0.00986287	7.58455	0.31187	21	CGGGGGGGGCTCACGCCTGTGGCGTGTGAACAGCACCCGC	CGAAGGCTGCGGGGTCAGCAC	-
M63	GATA1_HUMAN.H11MO.0.A	-15	0.00995975	7.65905	0.31187	19	CGGGGGGGGCTCACGCCTGTGGCGTGTGAACAGCACCCGC	CTGGCGGGGACAGATAAGA	+
M63	NR1H4_HUMAN.H11MO.0.B	0	0.0106394	8.18168	0.320256	19	CGGGGGGGGCTCACGCCTGTGGCGTGTGAACAGCACCCGC	GGGGTCAATGACCCCGAGG	+
M63	TBX4_HUMAN.H11MO.0.D	-20	0.0128634	9.89197	0.372296	20	CGGGGGGGGCTCACGCCTGTGGCGTGTGAACAGCACCCGC	AAGGTGTGAAATTTCACACC	+
M63	P63_HUMAN.H11MO.1.A	-8	0.0142231	10.9375	0.396416	11	CGGGGGGGGCTCACGCCTGTGGCGTGTGAACAGCACCCGC	GAGCATGCCTG	+
M63	ZN214_HUMAN.H11MO.0.C	-10	0.0146858	11.2933	0.40069	22	CGGGGGGGGCTCACGCCTGTGGCGTGTGAACAGCACCCGC	TCCTTTTTGAGGCCTTTGATGA	+
M63	TFCP2_HUMAN.H11MO.0.D	-10	0.0149089	11.465	0.40069	16	CGGGGGGGGCTCACGCCTGTGGCGTGTGAACAGCACCCGC	TCTGGCCAGTTCAGGC	-
M63	GATA2_HUMAN.H11MO.0.A	-15	0.0167305	12.8657	0.4264	19	CGGGGGGGGCTCACGCCTGTGGCGTGTGAACAGCACCCGC	CTGGGGGGTGGAGATAAGG	+
M63	SUH_HUMAN.H11MO.0.A	-20	0.0169988	13.072	0.4264	11	CGGGGGGGGCTCACGCCTGTGGCGTGTGAACAGCACCCGC	GGCGTGGGAAA	+
M63	ZBT17_HUMAN.H11MO.0.A	-12	0.0189829	14.5978	0.46512	19	CGGGGGGGGCTCACGCCTGTGGCGTGTGAACAGCACCCGC	GAGGGTGGGGGAGGGGAAG	+
M63	NR1D1_HUMAN.H11MO.0.B	-4	0.0202101	15.5416	0.482814	19	CGGGGGGGGCTCACGCCTGTGGCGTGTGAACAGCACCCGC	AGGGAAGTGGGTCAGAAGG	+
M66	AP2C_HUMAN.H11MO.0.A	1	0.000711703	0.5473	0.38201	13	GCCCCCAGAGCACACCATATGTCCTGCGAATCAAAGACCC	TGGCCTCAGGGCAT	-
M66	COE1_HUMAN.H11MO.0.A	2	0.000745294	0.573131	0.38201	13	GCCCCCAGAGCACACCATATGTCCTGCGAATCAAAGACCC	AAGTCCCCAGGGACC	+
M66	AP2A_HUMAN.H11MO.0.A	2	0.000745294	0.573131	0.38201	13	GCCCCCAGAGCACACCATATGTCCTGCGAATCAAAGACCC	ATGGCCTCAGGGCAT	-
M66	RARG_HUMAN.H11MO.2.D	-18	0.00119672	0.92028	0.460047	20	GCCCCCAGAGCACACCATATGTCCTGCGAATCAAAGACCC	GTGACCTCTGGGTGACCCCC	-
M67	RXRA_HUMAN.H11MO.0.A	-12	0.000990393	0.761612	0.411144	20	CCGGGGACCGGGCCGTGGCACCGCTCCTGCGCGGACTGGG	CTCTGACCTCTGCCTCCCCC	-
M67	IRX2_HUMAN.H11MO.0.D	-9	0.00102354	0.787101	0.411144	19	CCGGGGACCGGGCCGTGGCACCGCTCCTGCGCGGACTGGG	CCAACATGCCCACCCATGT	-
M67	TLX1_HUMAN.H11MO.0.D	-1	0.00179678	1.38172	0.411144	17	CCGGGGACCGGGCCGTGGCACCGCTCCTGCGCGGACTGGG	CTGGCAAGTTGCCAAGG	+
M67	ZN563_HUMAN.H11MO.0.C	-2	0.00188192	1.4472	0.411144	21	CCGGGGACCGGGCCGTGGCACCGCTCCTGCGCGGACTGGG	GGGATCCTCACTGGCAGCTGC	+
M67	THAP1_HUMAN.H11MO.0.C	-10	0.00257548	1.98054	0.463285	22	CCGGGGACCGGGCCGTGGCACCGCTCCTGCGCGGACTGGG	CGCCGCCATCTTGGCTGCGGGC	+
M67	CLOCK_HUMAN.H11MO.0.C	-1	0.00272941	2.09892	0.463285	14	CCGGGGACCGGGCCGTGGCACCGCTCCTGCGCGGACTGGG	TGTTCACGTGTCTG	-
M67	SP3_HUMAN.H11MO.0.B	-4	0.00302941	2.32962	0.463285	20	CCGGGGACCGGGCCGTGGCACCGCTCCTGCGCGGACTGGG	CCCCGGCCCCGCCCCCCCCC	-
M67	SP2_HUMAN.H11MO.0.A	-11	0.003541	2.72303	0.465514	22	CCGGGGACCGGGCCGTGGCACCGCTCCTGCGCGGACTGGG	CCCCCGGCCCCGCCCCCCCCCC	-
M67	ZFX_HUMAN.H11MO.1.A	-23	0.00381243	2.93176	0.465514	17	CCGGGGACCGGGCCGTGGCACCGCTCCTGCGCGGACTGGG	GGGGGCGGAGGCCGGGG	+
M69	THAP1_HUMAN.H11MO.0.C	4	2.78669e-05	0.0214297	0.0422226	18	TGAGCCACCATGTCCCCGCTCCACTGCCCGTGGTCTCACA	GCCCGCAGCCAAGATGGCGGCG	-
M69	IRX2_HUMAN.H11MO.0.D	-20	0.000245971	0.189151	0.0886832	19	TGAGCCACCATGTCCCCGCTCCACTGCCCGTGGTCTCACA	ACATGGGTGGGCATGTTGG	+
M69	ZFX_HUMAN.H11MO.1.A	-4	0.000340743	0.262031	0.0886832	17	TGAGCCACCATGTCCCCGCTCCACTGCCCGTGGTCTCACA	CCCCGGCCTCCGCCCCC	-
M69	ZN563_HUMAN.H11MO.0.C	-19	0.000350963	0.269891	0.0886832	21	TGAGCCACCATGTCCCCGCTCCACTGCCCGTGGTCTCACA	GCAGCTGCCAGTGAGGATCCC	-
M69	PAX8_HUMAN.H11MO.0.D	-19	0.000351186	0.270062	0.0886832	14	TGAGCCACCATGTCCCCGCTCCACTGCCCGTGGTCTCACA	GTCACTGAAGCGGG	+
M69	RXRA_HUMAN.H11MO.0.A	-9	0.00041208	0.316889	0.0891948	20	TGAGCCACCATGTCCCCGCTCCACTGCCCGTGGTCTCACA	CTCTGACCTCTGCCTCCCCC	-
M69	SP2_HUMAN.H11MO.0.A	-6	0.000584848	0.449748	0.110767	22	TGAGCCACCATGTCCCCGCTCCACTGCCCGTGGTCTCACA	CCCCCGGCCCCGCCCCCCCCCC	-
M69	ZN341_HUMAN.H11MO.0.C	-10	0.0011243	0.864589	0.171927	22	TGAGCCACCATGTCCCCGCTCCACTGCCCGTGGTCTCACA	GCTCTTCCCTCCCCCCCCCCCC	-
M69	SP3_HUMAN.H11MO.0.B	-12	0.00113472	0.872596	0.171927	20	TGAGCCACCATGTCCCCGCTCCACTGCCCGTGGTCTCACA	CCCCGGCCCCGCCCCCCCCC	-
M69	PATZ1_HUMAN.H11MO.0.C	-7	0.00129573	0.996416	0.178475	22	TGAGCCACCATGTCCCCGCTCCACTGCCCGTGGTCTCACA	CCTCCCCCCCCGCCCCCTCCCC	-
M69	KLF6_HUMAN.H11MO.0.A	-13	0.00213789	1.64404	0.269936	19	TGAGCCACCATGTCCCCGCTCCACTGCCCGTGGTCTCACA	CCCCCGGCCCCGCCCTTCC	-
M69	MXI1_HUMAN.H11MO.0.A	-7	0.00274657	2.11211	0.297247	15	TGAGCCACCATGTCCCCGCTCCACTGCCCGTGGTCTCACA	GCACGTGGCGGCGGG	+
M69	VEZF1_HUMAN.H11MO.0.C	-2	0.00296144	2.27735	0.299135	22	TGAGCCACCATGTCCCCGCTCCACTGCCCGTGGTCTCACA	CCCCTCCCCCTCCCCCCTCCCC	-
M69	TAL1_HUMAN.H11MO.0.A	-5	0.00384993	2.9606	0.328704	19	TGAGCCACCATGTCCCCGCTCCACTGCCCGTGGTCTCACA	CCTTATCTGCCCCCCCCAG	-
M69	ZN554_HUMAN.H11MO.0.C	2	0.003905	3.00294	0.328704	18	TGAGCCACCATGTCCCCGCTCCACTGCCCGTGGTCTCACA	GCTGAGCCATGTGGGGTGCT	+
M69	SP4_HUMAN.H11MO.0.A	-8	0.00418675	3.21961	0.333871	20	TGAGCCACCATGTCCCCGCTCCACTGCCCGTGGTCTCACA	CCCGGCCCCGCCCCCTTCCC	-
M69	ZN589_HUMAN.H11MO.0.D	-13	0.00531975	4.09089	0.364202	16	TGAGCCACCATGTCCCCGCTCCACTGCCCGTGGTCTCACA	CCCACGGTTACTGCCG	+
M69	RFX1_HUMAN.H11MO.0.B	-11	0.00535564	4.11848	0.364202	22	TGAGCCACCATGTCCCCGCTCCACTGCCCGTGGTCTCACA	GCCCCGGTTGCCATGGCGACGG	+
M69	ZN335_HUMAN.H11MO.0.A	-9	0.00535564	4.11848	0.364202	22	TGAGCCACCATGTCCCCGCTCCACTGCCCGTGGTCTCACA	GGCTGTCCTCGGCGCTGCCTGA	+
M69	CLOCK_HUMAN.H11MO.0.C	-4	0.005726	4.40329	0.364202	14	TGAGCCACCATGTCCCCGCTCCACTGCCCGTGGTCTCACA	CAGACACGTGAACA	+
M69	TLX1_HUMAN.H11MO.0.D	-7	0.00651219	5.00787	0.364202	17	TGAGCCACCATGTCCCCGCTCCACTGCCCGTGGTCTCACA	CCTTGGCAACTTGCCAG	-
M69	PTF1A_HUMAN.H11MO.0.B	0	0.00670075	5.15287	0.364202	18	TGAGCCACCATGTCCCCGCTCCACTGCCCGTGGTCTCACA	CCAGCTGCCCCCTTTCCC	+
M69	SMAD3_HUMAN.H11MO.0.B	-9	0.0067042	5.15553	0.364202	12	TGAGCCACCATGTCCCCGCTCCACTGCCCGTGGTCTCACA	CTCTGTCACCTG	+
M69	NR1D1_HUMAN.H11MO.0.B	-11	0.00677593	5.21069	0.364202	19	TGAGCCACCATGTCCCCGCTCCACTGCCCGTGGTCTCACA	CCTTCTGACCCACTTCCCT	-
M69	THA_HUMAN.H11MO.0.C	1	0.00701271	5.39278	0.364202	16	TGAGCCACCATGTCCCCGCTCCACTGCCCGTGGTCTCACA	CTGACCTGAAGTGACCC	-
M69	KLF3_HUMAN.H11MO.0.B	-13	0.00726052	5.58334	0.364202	19	TGAGCCACCATGTCCCCGCTCCACTGCCCGTGGTCTCACA	CCCGGCCCCGCCCCTCCCC	-
M69	GATA2_HUMAN.H11MO.0.A	-5	0.00777703	5.98054	0.364202	19	TGAGCCACCATGTCCCCGCTCCACTGCCCGTGGTCTCACA	CCTTATCTCCACCCCCCAG	-
M69	PROX1_HUMAN.H11MO.0.D	-12	0.0081221	6.2459	0.364202	17	TGAGCCACCATGTCCCCGCTCCACTGCCCGTGGTCTCACA	CCCAACCCGCCTTACCC	-
M69	GATA1_HUMAN.H11MO.0.A	-5	0.00832736	6.40374	0.364202	19	TGAGCCACCATGTCCCCGCTCCACTGCCCGTGGTCTCACA	TCTTATCTGTCCCCGCCAG	-
M69	SRBP2_HUMAN.H11MO.0.B	-8	0.00850883	6.54329	0.364202	13	TGAGCCACCATGTCCCCGCTCCACTGCCCGTGGTCTCACA	CCTCACCCCACCC	-
M69	LYL1_HUMAN.H11MO.0.A	0	0.00867647	6.6722	0.364202	14	TGAGCCACCATGTCCCCGCTCCACTGCCCGTGGTCTCACA	CCAGCTGTTTCCTG	+
M69	PURA_HUMAN.H11MO.0.D	-16	0.00873559	6.71767	0.364202	17	TGAGCCACCATGTCCCCGCTCCACTGCCCGTGGTCTCACA	CCCTGCCCCCCCCTTCC	-
M69	RREB1_HUMAN.H11MO.0.D	-2	0.00889382	6.83935	0.364202	22	TGAGCCACCATGTCCCCGCTCCACTGCCCGTGGTCTCACA	ACCCCAAACCACCCCCCCCCCC	-
M69	BRAC_HUMAN.H11MO.0.A	0	0.00941438	7.23966	0.375374	20	TGAGCCACCATGTCCCCGCTCCACTGCCCGTGGTCTCACA	TTAGCAGGGAGGTGTGAAAT	+
M69	RFX5_HUMAN.H11MO.0.A	-12	0.0100507	7.72895	0.38732	20	TGAGCCACCATGTCCCCGCTCCACTGCCCGTGGTCTCACA	TCTGCCTAGCAACAGCTGAC	-
M69	PAX2_HUMAN.H11MO.0.D	-1	0.0102252	7.86321	0.38732	18	TGAGCCACCATGTCCCCGCTCCACTGCCCGTGGTCTCACA	TGTCACGCATGACTGAAC	-
M69	Z324A_HUMAN.H11MO.0.C	3	0.0115157	8.85554	0.414905	20	TGAGCCACCATGTCCCCGCTCCACTGCCCGTGGTCTCACA	TATCAAACCATCCTTTGCTGCCA	+
M69	TAL1_HUMAN.H11MO.1.A	-6	0.011775	9.05497	0.414905	15	TGAGCCACCATGTCCCCGCTCCACTGCCCGTGGTCTCACA	CACATCTGCTTCCTG	-
M69	MAZ_HUMAN.H11MO.0.A	-8	0.0128563	9.88652	0.41654	22	TGAGCCACCATGTCCCCGCTCCACTGCCCGTGGTCTCACA	CCCCCCCCCCCCCCCCTCCCCC	-
M69	ZN350_HUMAN.H11MO.1.D	-2	0.0129211	9.93631	0.41654	24	TGAGCCACCATGTCCCCGCTCCACTGCCCGTGGTCTCACA	GGGCAACAAATCCCTGCGCCCCGT	-
M69	BHE23_HUMAN.H11MO.0.D	-4	0.0137057	10.5397	0.432631	12	TGAGCCACCATGTCCCCGCTCCACTGCCCGTGGTCTCACA	CCACCATATGCT	-
M69	BHE41_HUMAN.H11MO.0.D	-7	0.0147788	11.3649	0.448517	20	TGAGCCACCATGTCCCCGCTCCACTGCCCGTGGTCTCACA	GCCTCTGCACGTGACCCGGT	-
M69	TBX21_HUMAN.H11MO.0.A	-19	0.0152841	11.7535	0.448517	13	TGAGCCACCATGTCCCCGCTCCACTGCCCGTGGTCTCACA	TTCACACCTCCAC	-
M69	RARG_HUMAN.H11MO.0.B	-9	0.0153931	11.8373	0.448517	18	TGAGCCACCATGTCCCCGCTCCACTGCCCGTGGTCTCACA	AGGTCAGAGTGACCTGGG	+
M70	ZN281_HUMAN.H11MO.0.A	-15	5.73781e-06	0.00441237	0.0056873	15	CTCCGTCCGCGGCCGGGGAGGCGGAGGGGAGGAGGGCTTG	GGGTGGGGGAGGGGA	+
M70	ZN467_HUMAN.H11MO.0.C	-14	7.57537e-06	0.00582546	0.0056873	22	CTCCGTCCGCGGCCGGGGAGGCGGAGGGGAGGAGGGCTTG	GGGGAGGGGAGGGGGGGGGGGG	+
M70	ZN436_HUMAN.H11MO.0.C	-11	1.85541e-05	0.0142681	0.00904255	24	CTCCGTCCGCGGCCGGGGAGGCGGAGGGGAGGAGGGCTTG	TCAGGGAAGGCTTCCTGGAGGAGG	+
M70	WT1_HUMAN.H11MO.0.C	-9	2.4089e-05	0.0185244	0.00904255	20	CTCCGTCCGCGGCCGGGGAGGCGGAGGGGAGGAGGGCTTG	GGGCGGGGGAGGAGGGGGGG	+
M70	ZN770_HUMAN.H11MO.1.C	-15	3.26823e-05	0.0251327	0.00981464	11	CTCCGTCCGCGGCCGGGGAGGCGGAGGGGAGGAGGGCTTG	GGGAGGCTGAG	+
M70	ZN263_HUMAN.H11MO.1.A	-24	5.0222e-05	0.0386207	0.0125682	11	CTCCGTCCGCGGCCGGGGAGGCGGAGGGGAGGAGGGCTTG	GAGGGAGGAGG	+
M70	KLF15_HUMAN.H11MO.0.A	-14	6.9819e-05	0.0536908	0.0149764	19	CTCCGTCCGCGGCCGGGGAGGCGGAGGGGAGGAGGGCTTG	GGGGAGGAGCAGGGGGGGG	+
M70	MAZ_HUMAN.H11MO.0.A	-13	9.58131e-05	0.0736803	0.0167444	22	CTCCGTCCGCGGCCGGGGAGGCGGAGGGGAGGAGGGCTTG	GGGGGAGGGGGGGGGGGGGGGG	+
M70	ZN770_HUMAN.H11MO.0.C	-15	0.000100364	0.0771802	0.0167444	22	CTCCGTCCGCGGCCGGGGAGGCGGAGGGGAGGAGGGCTTG	GGGAGGCTGAGGCGGGAGGATC	+
M70	ZN148_HUMAN.H11MO.0.D	-14	0.000117193	0.0901213	0.0175968	15	CTCCGTCCGCGGCCGGGGAGGCGGAGGGGAGGAGGGCTTG	GGGGTGGGGGAGGGG	+
M70	SP1_HUMAN.H11MO.0.A	-7	0.000151791	0.116727	0.0207198	22	CTCCGTCCGCGGCCGGGGAGGCGGAGGGGAGGAGGGCTTG	GGGGGGCGGGGCCGGGGGGGGG	+
M70	EGR4_HUMAN.H11MO.0.D	-19	0.000210342	0.161753	0.0263194	11	CTCCGTCCGCGGCCGGGGAGGCGGAGGGGAGGAGGGCTTG	GGCGGCAGGGC	+
M70	ZN263_HUMAN.H11MO.0.A	-15	0.000322317	0.247862	0.0360838	20	CTCCGTCCGCGGCCGGGGAGGCGGAGGGGAGGAGGGCTTG	GGGAGGAGGGAGAGGAGGAG	+
M70	ZBT17_HUMAN.H11MO.0.A	-13	0.000336441	0.258723	0.0360838	19	CTCCGTCCGCGGCCGGGGAGGCGGAGGGGAGGAGGGCTTG	GAGGGTGGGGGAGGGGAAG	+
M70	TBX15_HUMAN.H11MO.0.D	-19	0.000406459	0.312567	0.0406872	19	CTCCGTCCGCGGCCGGGGAGGCGGAGGGGAGGAGGGCTTG	GGGGGGGGGGGGGTGGGGG	+
M70	PATZ1_HUMAN.H11MO.0.C	-14	0.000461535	0.354921	0.0433128	22	CTCCGTCCGCGGCCGGGGAGGCGGAGGGGAGGAGGGCTTG	GGGGAGGGGGCGGGGGGGGAGG	+
M70	TBX1_HUMAN.H11MO.0.D	-16	0.000610675	0.469609	0.0504915	20	CTCCGTCCGCGGCCGGGGAGGCGGAGGGGAGGAGGGCTTG	GGGTGGGCAGGGGTGGGCGG	+
M70	MAZ_HUMAN.H11MO.1.A	-24	0.000621993	0.478313	0.0504915	11	CTCCGTCCGCGGCCGGGGAGGCGGAGGGGAGGAGGGCTTG	GAGGGAGGGGG	+
M70	SP4_HUMAN.H11MO.1.A	-16	0.000638911	0.491322	0.0504915	16	CTCCGTCCGCGGCCGGGGAGGCGGAGGGGAGGAGGGCTTG	GGAGGGGGCGGGGCCG	+
M70	KLF16_HUMAN.H11MO.0.D	-13	0.00077768	0.598036	0.0583852	19	CTCCGTCCGCGGCCGGGGAGGCGGAGGGGAGGAGGGCTTG	GGGGGCGGGGGGGGGGGGG	+
M70	SP2_HUMAN.H11MO.0.A	-14	0.000876495	0.674024	0.0626703	22	CTCCGTCCGCGGCCGGGGAGGCGGAGGGGAGGAGGGCTTG	GGGGGGGGGGCGGGGCCGGGGG	+
M70	WT1_HUMAN.H11MO.1.B	-24	0.00107637	0.827732	0.0734637	11	CTCCGTCCGCGGCCGGGGAGGCGGAGGGGAGGAGGGCTTG	GTGGGAGGAGG	+
M70	VEZF1_HUMAN.H11MO.0.C	-13	0.00117458	0.903252	0.0766808	22	CTCCGTCCGCGGCCGGGGAGGCGGAGGGGAGGAGGGCTTG	GGGGAGGGGGGAGGGGGAGGGG	+
M70	PATZ1_HUMAN.H11MO.1.C	-25	0.0014667	1.1279	0.0896213	9	CTCCGTCCGCGGCCGGGGAGGCGGAGGGGAGGAGGGCTTG	AGGGAGGGG	+
M70	AP2D_HUMAN.H11MO.0.D	-3	0.00149217	1.14748	0.0896213	14	CTCCGTCCGCGGCCGGGGAGGCGGAGGGGAGGAGGGCTTG	CGCCCGAGGCGCGT	+
M70	ZF64A_HUMAN.H11MO.0.D	-8	0.00178962	1.37622	0.103352	16	CTCCGTCCGCGGCCGGGGAGGCGGAGGGGAGGAGGGCTTG	GGGGCCCGGGAACCTG	+
M70	EGR2_HUMAN.H11MO.0.A	-11	0.0018652	1.43434	0.103535	18	CTCCGTCCGCGGCCGGGGAGGCGGAGGGGAGGAGGGCTTG	GGGGGGGTGTGGGAGGGG	+
M70	SP2_HUMAN.H11MO.1.B	-18	0.00199965	1.53773	0.103535	12	CTCCGTCCGCGGCCGGGGAGGCGGAGGGGAGGAGGGCTTG	AGGGGGCGGGGC	+
M70	ZN219_HUMAN.H11MO.0.D	-13	0.00199965	1.53773	0.103535	12	CTCCGTCCGCGGCCGGGGAGGCGGAGGGGAGGAGGGCTTG	GAGGGGGGCGGA	+
M70	SP3_HUMAN.H11MO.0.B	-15	0.00216203	1.6626	0.108211	20	CTCCGTCCGCGGCCGGGGAGGCGGAGGGGAGGAGGGCTTG	GGGGGGGGGCGGGGCCGGGG	+
M70	MBD2_HUMAN.H11MO.0.B	-8	0.00343048	2.63804	0.166159	11	CTCCGTCCGCGGCCGGGGAGGCGGAGGGGAGGAGGGCTTG	GGGGCCGGAGG	+
M70	ZN341_HUMAN.H11MO.0.C	-13	0.00408503	3.14139	0.18573	22	CTCCGTCCGCGGCCGGGGAGGCGGAGGGGAGGAGGGCTTG	GGGGGGGGGGGGAGGGAAGAGC	+
M70	EGR2_HUMAN.H11MO.1.A	-14	0.00414428	3.18695	0.18573	16	CTCCGTCCGCGGCCGGGGAGGCGGAGGGGAGGAGGGCTTG	GGGGCGTGGGCGGGGG	+
M70	ZN740_HUMAN.H11MO.0.D	-22	0.00427894	3.29051	0.18573	14	CTCCGTCCGCGGCCGGGGAGGCGGAGGGGAGGAGGGCTTG	GGGGGGGGGGTGGG	+
M70	ZSC22_HUMAN.H11MO.0.C	-19	0.00433718	3.33529	0.18573	16	CTCCGTCCGCGGCCGGGGAGGCGGAGGGGAGGAGGGCTTG	GGTCTGAGGGAGGAGG	+
M70	KLF6_HUMAN.H11MO.0.A	-11	0.004453	3.42435	0.18573	19	CTCCGTCCGCGGCCGGGGAGGCGGAGGGGAGGAGGGCTTG	GGAAGGGCGGGGCCGGGGG	+
M70	SP4_HUMAN.H11MO.0.A	-14	0.00556915	4.28268	0.226006	20	CTCCGTCCGCGGCCGGGGAGGCGGAGGGGAGGAGGGCTTG	GGGAAGGGGGCGGGGCCGGG	+
M70	THAP1_HUMAN.H11MO.0.C	-4	0.00577712	4.44261	0.228276	22	CTCCGTCCGCGGCCGGGGAGGCGGAGGGGAGGAGGGCTTG	GCCCGCAGCCAAGATGGCGGCG	-
M70	MECP2_HUMAN.H11MO.0.C	-11	0.00598068	4.59914	0.23026	7	CTCCGTCCGCGGCCGGGGAGGCGGAGGGGAGGAGGGCTTG	CCCGGAG	+
M70	SP1_HUMAN.H11MO.1.A	-15	0.00628659	4.83439	0.235987	14	CTCCGTCCGCGGCCGGGGAGGCGGAGGGGAGGAGGGCTTG	GGGGGGCGGGGCCG	+
M70	RFX1_HUMAN.H11MO.0.B	-2	0.00672422	5.17093	0.246258	22	CTCCGTCCGCGGCCGGGGAGGCGGAGGGGAGGAGGGCTTG	GCCCCGGTTGCCATGGCGACGG	+
M70	VEZF1_HUMAN.H11MO.1.C	-18	0.00751998	5.78286	0.264879	12	CTCCGTCCGCGGCCGGGGAGGCGGAGGGGAGGAGGGCTTG	AGAGGGAGGGGG	+
M70	KLF3_HUMAN.H11MO.0.B	-9	0.0075855	5.83325	0.264879	19	CTCCGTCCGCGGCCGGGGAGGCGGAGGGGAGGAGGGCTTG	GGGGAGGGGCGGGGCCGGG	+
M70	ZFX_HUMAN.H11MO.0.A	-7	0.00822547	6.32539	0.280698	10	CTCCGTCCGCGGCCGGGGAGGCGGAGGGGAGGAGGGCTTG	CGGGGCCTGG	-
M70	KLF1_HUMAN.H11MO.0.A	-14	0.00873687	6.71865	0.291525	14	CTCCGTCCGCGGCCGGGGAGGCGGAGGGGAGGAGGGCTTG	GGGGCGGGGCCGGG	+
M70	ZN680_HUMAN.H11MO.0.C	-7	0.00929872	7.15071	0.303527	20	CTCCGTCCGCGGCCGGGGAGGCGGAGGGGAGGAGGGCTTG	CATGTCCAAGAAGAATGAGG	+
M70	KLF14_HUMAN.H11MO.0.D	-29	0.00950667	7.31063	0.303712	11	CTCCGTCCGCGGCCGGGGAGGCGGAGGGGAGGAGGGCTTG	AGGGGGGCGTGGC	+
M70	ZIC4_HUMAN.H11MO.0.D	-6	0.0118338	9.10021	0.344856	15	CTCCGTCCGCGGCCGGGGAGGCGGAGGGGAGGAGGGCTTG	GCACAGCGGGGGGTC	+
M70	ZFX_HUMAN.H11MO.1.A	-10	0.0118656	9.12465	0.344856	17	CTCCGTCCGCGGCCGGGGAGGCGGAGGGGAGGAGGGCTTG	GGGGGCGGAGGCCGGGG	+
M70	PRDM4_HUMAN.H11MO.0.D	-27	0.0119403	9.18208	0.344856	13	CTCCGTCCGCGGCCGGGGAGGCGGAGGGGAGGAGGGCTTG	GTGGGGGGCCTTGAAA	+
M70	AP2B_HUMAN.H11MO.0.B	-4	0.0120701	9.28189	0.344856	10	CTCCGTCCGCGGCCGGGGAGGCGGAGGGGAGGAGGGCTTG	GCCCCCGGGC	-
M70	ZN586_HUMAN.H11MO.0.C	-9	0.0121725	9.36069	0.344856	20	CTCCGTCCGCGGCCGGGGAGGCGGAGGGGAGGAGGGCTTG	AGGCCTAGGAGGAAAAAATG	+
M70	KLF12_HUMAN.H11MO.0.C	-8	0.0124269	9.55629	0.345542	11	CTCCGTCCGCGGCCGGGGAGGCGGAGGGGAGGAGGGCTTG	AGGGGCGGGGC	+
M70	KLF13_HUMAN.H11MO.0.D	-14	0.0130799	10.0584	0.352044	11	CTCCGTCCGCGGCCGGGGAGGCGGAGGGGAGGAGGGCTTG	AGGGGGGCGTG	+
M70	FLI1_HUMAN.H11MO.0.A	-19	0.0131296	10.0967	0.352044	18	CTCCGTCCGCGGCCGGGGAGGCGGAGGGGAGGAGGGCTTG	GGAGGAAGGAAGGAGGGA	+
M70	KLF9_HUMAN.H11MO.0.C	-22	0.0134968	10.379	0.355539	15	CTCCGTCCGCGGCCGGGGAGGCGGAGGGGAGGAGGGCTTG	GGAGGGGGCGTGGCC	+
M70	PLAG1_HUMAN.H11MO.0.D	-12	0.0145716	11.2055	0.375456	17	CTCCGTCCGCGGCCGGGGAGGCGGAGGGGAGGAGGGCTTG	GGGGGCATCAGGAGGGG	+
M70	HINFP_HUMAN.H11MO.0.C	0	0.014753	11.345	0.375456	16	CTCCGTCCGCGGCCGGGGAGGCGGAGGGGAGGAGGGCTTG	TAACGTCCGCTAGCGC	-
M70	ZBTB4_HUMAN.H11MO.0.D	-19	0.0151774	11.6714	0.37982	17	CTCCGTCCGCGGCCGGGGAGGCGGAGGGGAGGAGGGCTTG	CCTAGATGGCAGGTGGG	+
M70	EGR1_HUMAN.H11MO.0.A	-7	0.0158066	12.1552	0.389081	17	CTCCGTCCGCGGCCGGGGAGGCGGAGGGGAGGAGGGCTTG	GAGGGCGTGGGCGGGGG	+
M70	MZF1_HUMAN.H11MO.0.B	-22	0.0183346	14.0993	0.436982	13	CTCCGTCCGCGGCCGGGGAGGCGGAGGGGAGGAGGGCTTG	GGAGGGGATTGGG	+
M70	KLF5_HUMAN.H11MO.0.A	-14	0.0197168	15.1622	0.45005	14	CTCCGTCCGCGGCCGGGGAGGCGGAGGGGAGGAGGGCTTG	AGGGTGGGGCTGGG	+
M70	ZN816_HUMAN.H11MO.0.C	-7	0.0200448	15.4144	0.45005	21	CTCCGTCCGCGGCCGGGGAGGCGGAGGGGAGGAGGGCTTG	AAAAAAGGGGGACATGCAGGG	+
M70	ZN335_HUMAN.H11MO.0.A	-16	0.0200818	15.4429	0.45005	22	CTCCGTCCGCGGCCGGGGAGGCGGAGGGGAGGAGGGCTTG	TCAGGCAGCGCCGAGGACAGCC	-
M70	ZBT7B_HUMAN.H11MO.0.D	-4	0.0215347	16.5601	0.467229	21	CTCCGTCCGCGGCCGGGGAGGCGGAGGGGAGGAGGGCTTG	CGCCGTTGCCATGGCAACGGG	+
M70	COT1_HUMAN.H11MO.0.C	-16	0.0217819	16.7503	0.467229	17	CTCCGTCCGCGGCCGGGGAGGCGGAGGGGAGGAGGGCTTG	GGGGTCAGAGGTCAGGG	+
M70	TAF1_HUMAN.H11MO.0.A	-14	0.0232355	17.8681	0.491389	16	CTCCGTCCGCGGCCGGGGAGGCGGAGGGGAGGAGGGCTTG	AAGATGGCGGCGGCGG	+
M71	RXRA_HUMAN.H11MO.0.A	0	0.000582831	0.448197	0.443109	20	GACAGCCCCGAGGCGCCGGCGTGGGACCCCGGGAGGCGCG	CTCTGACCTCTGCCTCCCCC	-
M71	ZN563_HUMAN.H11MO.0.C	-19	0.000747419	0.574765	0.443109	21	GACAGCCCCGAGGCGCCGGCGTGGGACCCCGGGAGGCGCG	GGGATCCTCACTGGCAGCTGC	+
M71	GATA1_HUMAN.H11MO.0.A	-29	0.00101852	0.783244	0.443109	11	GACAGCCCCGAGGCGCCGGCGTGGGACCCCGGGAGGCGCG	CTGGCGGGGACAGATAAGA	+
M71	IRX2_HUMAN.H11MO.0.D	-6	0.00170647	1.31228	0.443109	19	GACAGCCCCGAGGCGCCGGCGTGGGACCCCGGGAGGCGCG	ACATGGGTGGGCATGTTGG	+
M71	ZFX_HUMAN.H11MO.1.A	-6	0.00230016	1.76882	0.443109	17	GACAGCCCCGAGGCGCCGGCGTGGGACCCCGGGAGGCGCG	CCCCGGCCTCCGCCCCC	-
M71	THAP1_HUMAN.H11MO.0.C	-5	0.00236617	1.81959	0.443109	22	GACAGCCCCGAGGCGCCGGCGTGGGACCCCGGGAGGCGCG	GCCCGCAGCCAAGATGGCGGCG	-
M71	GATA2_HUMAN.H11MO.0.A	-29	0.00262099	2.01554	0.443109	11	GACAGCCCCGAGGCGCCGGCGTGGGACCCCGGGAGGCGCG	CTGGGGGGTGGAGATAAGG	+
M71	SP3_HUMAN.H11MO.0.B	-4	0.00280953	2.16053	0.443109	20	GACAGCCCCGAGGCGCCGGCGTGGGACCCCGGGAGGCGCG	CCCCGGCCCCGCCCCCCCCC	-
M71	TAL1_HUMAN.H11MO.0.A	-29	0.00323367	2.4867	0.443109	11	GACAGCCCCGAGGCGCCGGCGTGGGACCCCGGGAGGCGCG	CTGGGGGGGGCAGATAAGG	+
M71	SP2_HUMAN.H11MO.0.A	-6	0.0042009	3.23049	0.443109	22	GACAGCCCCGAGGCGCCGGCGTGGGACCCCGGGAGGCGCG	CCCCCGGCCCCGCCCCCCCCCC	-
M71	RARG_HUMAN.H11MO.0.B	6	0.00456493	3.51043	0.443109	12	GACAGCCCCGAGGCGCCGGCGTGGGACCCCGGGAGGCGCG	AGGTCAGAGTGACCTGGG	+
M71	PATZ1_HUMAN.H11MO.0.C	-6	0.00506255	3.8931	0.443109	22	GACAGCCCCGAGGCGCCGGCGTGGGACCCCGGGAGGCGCG	CCTCCCCCCCCGCCCCCTCCCC	-
M71	KLF3_HUMAN.H11MO.0.B	0	0.0052189	4.01334	0.443109	19	GACAGCCCCGAGGCGCCGGCGTGGGACCCCGGGAGGCGCG	CCCGGCCCCGCCCCTCCCC	-
M71	KLF6_HUMAN.H11MO.0.A	-6	0.00596629	4.58808	0.464025	19	GACAGCCCCGAGGCGCCGGCGTGGGACCCCGGGAGGCGCG	CCCCCGGCCCCGCCCTTCC	-
M71	NR1D1_HUMAN.H11MO.0.B	-21	0.00637612	4.90324	0.464025	19	GACAGCCCCGAGGCGCCGGCGTGGGACCCCGGGAGGCGCG	AGGGAAGTGGGTCAGAAGG	+
M72	GATA1_HUMAN.H11MO.0.A	7	0.000524175	0.40309	0.34576	12	GCCTGCCGCCAGCGGGGCGCCCTGCCCGCGGCTGGAAATC	TCTTATCTGTCCCCGCCAG	-
M72	ZFX_HUMAN.H11MO.1.A	-14	0.000881281	0.677705	0.34576	17	GCCTGCCGCCAGCGGGGCGCCCTGCCCGCGGCTGGAAATC	GGGGGCGGAGGCCGGGG	+
M72	IRX2_HUMAN.H11MO.0.D	-11	0.0013404	1.03077	0.34576	19	GCCTGCCGCCAGCGGGGCGCCCTGCCCGCGGCTGGAAATC	CCAACATGCCCACCCATGT	-
M72	SP3_HUMAN.H11MO.0.B	-11	0.00135863	1.04479	0.34576	20	GCCTGCCGCCAGCGGGGCGCCCTGCCCGCGGCTGGAAATC	GGGGGGGGGCGGGGCCGGGG	+
M72	ZN563_HUMAN.H11MO.0.C	-11	0.00192885	1.48328	0.34576	21	GCCTGCCGCCAGCGGGGCGCCCTGCCCGCGGCTGGAAATC	GGGATCCTCACTGGCAGCTGC	+
M72	RXRA_HUMAN.H11MO.0.A	-10	0.0022551	1.73417	0.34576	20	GCCTGCCGCCAGCGGGGCGCCCTGCCCGCGGCTGGAAATC	GGGGGAGGCAGAGGTCAGAG	+
M72	THAP1_HUMAN.H11MO.0.C	0	0.00230267	1.77075	0.34576	22	GCCTGCCGCCAGCGGGGCGCCCTGCCCGCGGCTGGAAATC	GCCCGCAGCCAAGATGGCGGCG	-
M72	GATA2_HUMAN.H11MO.0.A	7	0.00261787	2.01315	0.34576	12	GCCTGCCGCCAGCGGGGCGCCCTGCCCGCGGCTGGAAATC	CCTTATCTCCACCCCCCAG	-
M72	KLF6_HUMAN.H11MO.0.A	-17	0.00302582	2.32685	0.34576	19	GCCTGCCGCCAGCGGGGCGCCCTGCCCGCGGCTGGAAATC	CCCCCGGCCCCGCCCTTCC	-
M72	NR1D1_HUMAN.H11MO.0.B	-13	0.00349239	2.68565	0.34576	19	GCCTGCCGCCAGCGGGGCGCCCTGCCCGCGGCTGGAAATC	AGGGAAGTGGGTCAGAAGG	+
M72	SP2_HUMAN.H11MO.0.A	-5	0.00365867	2.81352	0.34576	22	GCCTGCCGCCAGCGGGGCGCCCTGCCCGCGGCTGGAAATC	CCCCCGGCCCCGCCCCCCCCCC	-
M72	TLX1_HUMAN.H11MO.0.D	-12	0.00370948	2.85259	0.34576	17	GCCTGCCGCCAGCGGGGCGCCCTGCCCGCGGCTGGAAATC	CCTTGGCAACTTGCCAG	-
M72	Z324A_HUMAN.H11MO.0.C	-14	0.00394305	3.03221	0.34576	23	GCCTGCCGCCAGCGGGGCGCCCTGCCCGCGGCTGGAAATC	TATCAAACCATCCTTTGCTGCCA	+
M72	TAL1_HUMAN.H11MO.0.A	7	0.00431919	3.32146	0.346586	12	GCCTGCCGCCAGCGGGGCGCCCTGCCCGCGGCTGGAAATC	CCTTATCTGCCCCCCCCAG	-
M72	ZN341_HUMAN.H11MO.0.C	-18	0.00473726	3.64296	0.347314	22	GCCTGCCGCCAGCGGGGCGCCCTGCCCGCGGCTGGAAATC	GCTCTTCCCTCCCCCCCCCCCC	-
M72	PATZ1_HUMAN.H11MO.0.C	-5	0.00573324	4.40886	0.36421	22	GCCTGCCGCCAGCGGGGCGCCCTGCCCGCGGCTGGAAATC	CCTCCCCCCCCGCCCCCTCCCC	-
M72	USF2_HUMAN.H11MO.0.A	10	0.00700559	5.3873	0.426679	9	GCCTGCCGCCAGCGGGGCGCCCTGCCCGCGGCTGGAAATC	GGGTCACGTGGCCGCGGCG	+
M72	PTF1A_HUMAN.H11MO.0.B	6	0.00768927	5.91305	0.426679	12	GCCTGCCGCCAGCGGGGCGCCCTGCCCGCGGCTGGAAATC	CCAGCTGCCCCCTTTCCC	+
M72	PROX1_HUMAN.H11MO.0.D	-24	0.00777465	5.97871	0.426679	16	GCCTGCCGCCAGCGGGGCGCCCTGCCCGCGGCTGGAAATC	CCCAACCCGCCTTACCC	-
M74	THAP1_HUMAN.H11MO.0.C	-12	4.76398e-05	0.036635	0.0729679	22	CGACGCTCCCGGGCCCGGAGGCGGGGCCGCTGCGCTTCCG	GCCCGCAGCCAAGATGGCGGCG	-
M74	SP2_HUMAN.H11MO.0.A	-11	0.00139175	1.07026	0.477402	22	CGACGCTCCCGGGCCCGGAGGCGGGGCCGCTGCGCTTCCG	GGGGGGGGGGCGGGGCCGGGGG	+
M74	GATA1_HUMAN.H11MO.0.A	7	0.00148139	1.13919	0.477402	12	CGACGCTCCCGGGCCCGGAGGCGGGGCCGCTGCGCTTCCG	TCTTATCTGTCCCCGCCAG	-
M74	IRX2_HUMAN.H11MO.0.D	-3	0.00159546	1.22691	0.477402	19	CGACGCTCCCGGGCCCGGAGGCGGGGCCGCTGCGCTTCCG	CCAACATGCCCACCCATGT	-
M74	GATA2_HUMAN.H11MO.0.A	8	0.0021391	1.64497	0.477402	11	CGACGCTCCCGGGCCCGGAGGCGGGGCCGCTGCGCTTCCG	CCTTATCTCCACCCCCCAG	-
M74	RXRA_HUMAN.H11MO.0.A	-12	0.00284484	2.18768	0.477402	20	CGACGCTCCCGGGCCCGGAGGCGGGGCCGCTGCGCTTCCG	GGGGGAGGCAGAGGTCAGAG	+
M74	SP3_HUMAN.H11MO.0.B	-6	0.00284484	2.18768	0.477402	20	CGACGCTCCCGGGCCCGGAGGCGGGGCCGCTGCGCTTCCG	GGGGGGGGGCGGGGCCGGGG	+
M74	ZFX_HUMAN.H11MO.1.A	-15	0.00316726	2.43563	0.477402	17	CGACGCTCCCGGGCCCGGAGGCGGGGCCGCTGCGCTTCCG	GGGGGCGGAGGCCGGGG	+
M74	ZN563_HUMAN.H11MO.0.C	-7	0.00364999	2.80684	0.477402	21	CGACGCTCCCGGGCCCGGAGGCGGGGCCGCTGCGCTTCCG	GCAGCTGCCAGTGAGGATCCC	-
M75	IRX2_HUMAN.H11MO.0.D	-1	0.000552347	0.424755	0.492686	19	CCCAGCGCGCCAGGGGCGTGGCCCTCGCGGCCGCCGCGGC	CCAACATGCCCACCCATGT	-
M75	ZFX_HUMAN.H11MO.1.A	-10	0.000887569	0.682541	0.492686	17	CCCAGCGCGCCAGGGGCGTGGCCCTCGCGGCCGCCGCGGC	CCCCGGCCTCCGCCCCC	-
M75	SP3_HUMAN.H11MO.0.B	-12	0.00150619	1.15826	0.492686	20	CCCAGCGCGCCAGGGGCGTGGCCCTCGCGGCCGCCGCGGC	GGGGGGGGGCGGGGCCGGGG	+
M75	GATA1_HUMAN.H11MO.0.A	6	0.00243834	1.87508	0.492686	13	CCCAGCGCGCCAGGGGCGTGGCCCTCGCGGCCGCCGCGGC	TCTTATCTGTCCCCGCCAG	-
M75	ZN563_HUMAN.H11MO.0.C	-15	0.00277931	2.13729	0.492686	21	CCCAGCGCGCCAGGGGCGTGGCCCTCGCGGCCGCCGCGGC	GCAGCTGCCAGTGAGGATCCC	-
M75	SP2_HUMAN.H11MO.0.A	-8	0.00350332	2.69406	0.492686	22	CCCAGCGCGCCAGGGGCGTGGCCCTCGCGGCCGCCGCGGC	GGGGGGGGGGCGGGGCCGGGGG	+
M75	RXRA_HUMAN.H11MO.0.A	-15	0.00368325	2.83242	0.492686	20	CCCAGCGCGCCAGGGGCGTGGCCCTCGCGGCCGCCGCGGC	CTCTGACCTCTGCCTCCCCC	-
M75	PATZ1_HUMAN.H11MO.0.C	-1	0.00423101	3.25365	0.492686	22	CCCAGCGCGCCAGGGGCGTGGCCCTCGCGGCCGCCGCGGC	GGGGAGGGGGCGGGGGGGGAGG	+
M75	USF2_HUMAN.H11MO.0.A	-31	0.00425199	3.26978	0.492686	9	CCCAGCGCGCCAGGGGCGTGGCCCTCGCGGCCGCCGCGGC	CGCCGCGGCCACGTGACCC	-
M75	THAP1_HUMAN.H11MO.0.C	-2	0.00450336	3.46308	0.492686	22	CCCAGCGCGCCAGGGGCGTGGCCCTCGCGGCCGCCGCGGC	CGCCGCCATCTTGGCTGCGGGC	+
M77	SP2_HUMAN.H11MO.0.A	-9	1.51865e-05	0.0116784	0.0151224	22	CGGAATCCCGGCCAGGCGGCGCCGCGAGGTGTCCGGGCGG	GGGGGGGGGGCGGGGCCGGGGG	+
M77	THAP1_HUMAN.H11MO.0.C	1	1.99006e-05	0.0153036	0.0151224	21	CGGAATCCCGGCCAGGCGGCGCCGCGAGGTGTCCGGGCGG	GCCCGCAGCCAAGATGGCGGCG	-
M77	SP3_HUMAN.H11MO.0.B	-10	0.000427249	0.328554	0.12592	20	CGGAATCCCGGCCAGGCGGCGCCGCGAGGTGTCCGGGCGG	GGGGGGGGGCGGGGCCGGGG	+
M77	KLF6_HUMAN.H11MO.0.A	-9	0.000490382	0.377104	0.12592	19	CGGAATCCCGGCCAGGCGGCGCCGCGAGGTGTCCGGGCGG	GGAAGGGCGGGGCCGGGGG	+
M77	ZFX_HUMAN.H11MO.1.A	-5	0.000710163	0.546115	0.154186	17	CGGAATCCCGGCCAGGCGGCGCCGCGAGGTGTCCGGGCGG	GGGGGCGGAGGCCGGGG	+
M77	SP4_HUMAN.H11MO.0.A	-9	0.0010841	0.833675	0.170752	20	CGGAATCCCGGCCAGGCGGCGCCGCGAGGTGTCCGGGCGG	GGGAAGGGGGCGGGGCCGGG	+
M77	SP1_HUMAN.H11MO.0.A	-5	0.00112352	0.863985	0.170752	22	CGGAATCCCGGCCAGGCGGCGCCGCGAGGTGTCCGGGCGG	CCCCCCCCCGGCCCCGCCCCCC	-
M77	KLF3_HUMAN.H11MO.0.B	-7	0.00213059	1.63842	0.29437	19	CGGAATCCCGGCCAGGCGGCGCCGCGAGGTGTCCGGGCGG	GGGGAGGGGCGGGGCCGGG	+
M77	CTCFL_HUMAN.H11MO.0.A	-7	0.0029657	2.28063	0.351246	17	CGGAATCCCGGCCAGGCGGCGCCGCGAGGTGTCCGGGCGG	GCCGCCAGGGGGCGCCG	+
M77	PATZ1_HUMAN.H11MO.0.C	-9	0.00300448	2.31044	0.351246	22	CGGAATCCCGGCCAGGCGGCGCCGCGAGGTGTCCGGGCGG	GGGGAGGGGGCGGGGGGGGAGG	+
M77	TAF1_HUMAN.H11MO.0.A	-9	0.00409646	3.15018	0.444699	16	CGGAATCCCGGCCAGGCGGCGCCGCGAGGTGTCCGGGCGG	AAGATGGCGGCGGCGG	+
M78	LYL1_HUMAN.H11MO.0.A	-5	4.21062e-05	0.0323797	0.0641375	14	GAAGTGCAGCTTGTGTTTGGGATCCTTCTGAGGCAGCCCG	CCAGCTGTTTCCTG	+
M78	OLIG2_HUMAN.H11MO.0.B	-5	0.000132482	0.101878	0.1009	18	GAAGTGCAGCTTGTGTTTGGGATCCTTCTGAGGCAGCCCG	CCAGCTGTTTCCCTTCTG	+
M78	PTF1A_HUMAN.H11MO.0.B	-5	0.0005984	0.46017	0.210893	18	GAAGTGCAGCTTGTGTTTGGGATCCTTCTGAGGCAGCCCG	CCAGCTGCCCCCTTTCCC	+
M78	OSR2_HUMAN.H11MO.0.C	-2	0.000935561	0.719446	0.210893	16	GAAGTGCAGCTTGTGTTTGGGATCCTTCTGAGGCAGCCCG	GCTGCTGCTTCTGCTG	+
M78	OLIG2_HUMAN.H11MO.1.B	-3	0.000937927	0.721266	0.210893	10	GAAGTGCAGCTTGTGTTTGGGATCCTTCTGAGGCAGCCCG	AAACAGATGG	-
M78	MYOG_HUMAN.H11MO.0.B	-2	0.000994869	0.765054	0.210893	13	GAAGTGCAGCTTGTGTTTGGGATCCTTCTGAGGCAGCCCG	GGGACAGCTGCGG	-
M78	MCR_HUMAN.H11MO.0.D	-1	0.00110098	0.846653	0.210893	17	GAAGTGCAGCTTGTGTTTGGGATCCTTCTGAGGCAGCCCG	AAGAACAGGTTGTTGTA	+
M78	ZN563_HUMAN.H11MO.0.C	-5	0.00110761	0.851751	0.210893	21	GAAGTGCAGCTTGTGTTTGGGATCCTTCTGAGGCAGCCCG	GCAGCTGCCAGTGAGGATCCC	-
M78	TAL1_HUMAN.H11MO.1.A	-4	0.00242793	1.86707	0.31912	15	GAAGTGCAGCTTGTGTTTGGGATCCTTCTGAGGCAGCCCG	CACATCTGCTTCCTG	-
M78	ITF2_HUMAN.H11MO.0.C	-4	0.00287557	2.21131	0.31912	10	GAAGTGCAGCTTGTGTTTGGGATCCTTCTGAGGCAGCCCG	GGCAGCTGGG	+
M78	HTF4_HUMAN.H11MO.0.A	-4	0.00314253	2.4166	0.31912	10	GAAGTGCAGCTTGTGTTTGGGATCCTTCTGAGGCAGCCCG	TGCAGCTGTG	+
M78	TFE2_HUMAN.H11MO.0.A	-3	0.00399733	3.07395	0.352253	11	GAAGTGCAGCTTGTGTTTGGGATCCTTCTGAGGCAGCCCG	CTGCAGCTGTG	-
M78	MYOD1_HUMAN.H11MO.0.A	-5	0.00404646	3.11173	0.352253	15	GAAGTGCAGCTTGTGTTTGGGATCCTTCTGAGGCAGCCCG	GCAGCTGTTCCTGCC	+
M78	ANDR_HUMAN.H11MO.1.A	-1	0.00437123	3.36148	0.352253	16	GAAGTGCAGCTTGTGTTTGGGATCCTTCTGAGGCAGCCCG	AAGAACACACTGTTCC	-
M78	GRHL1_HUMAN.H11MO.0.D	0	0.00439382	3.37885	0.352253	12	GAAGTGCAGCTTGTGTTTGGGATCCTTCTGAGGCAGCCCG	GAAAAACAGGTT	-
M78	ZBT18_HUMAN.H11MO.0.C	-4	0.00644098	4.95311	0.424324	11	GAAGTGCAGCTTGTGTTTGGGATCCTTCTGAGGCAGCCCG	TCCAGATGTGG	+
M78	ETV3_HUMAN.H11MO.0.D	0	0.00646218	4.96941	0.424324	14	GAAGTGCAGCTTGTGTTTGGGATCCTTCTGAGGCAGCCCG	GAAGTGCAAATGTA	-
M78	PTF1A_HUMAN.H11MO.1.B	-4	0.00652982	5.02143	0.424324	9	GAAGTGCAGCTTGTGTTTGGGATCCTTCTGAGGCAGCCCG	AGCAGCTGG	+
M78	MAF_HUMAN.H11MO.0.A	-20	0.00711393	5.47061	0.424324	19	GAAGTGCAGCTTGTGTTTGGGATCCTTCTGAGGCAGCCCG	GAATCTGCTGACTCAGCAA	+
M78	ZN350_HUMAN.H11MO.1.D	-1	0.00731225	5.62312	0.424324	24	GAAGTGCAGCTTGTGTTTGGGATCCTTCTGAGGCAGCCCG	ACGGGGCGCAGGGATTTGTTGCCC	+
M78	NGN2_HUMAN.H11MO.0.D	-2	0.00747404	5.74754	0.424324	12	GAAGTGCAGCTTGTGTTTGGGATCCTTCTGAGGCAGCCCG	GGAGCAGATGGC	+
M78	BHA15_HUMAN.H11MO.0.B	-2	0.00752134	5.78391	0.424324	11	GAAGTGCAGCTTGTGTTTGGGATCCTTCTGAGGCAGCCCG	GCAGCAGCTGG	+
M78	MYBB_HUMAN.H11MO.0.D	-4	0.00867498	6.67106	0.471929	10	GAAGTGCAGCTTGTGTTTGGGATCCTTCTGAGGCAGCCCG	TGCAGGTTGA	+
M78	MESP1_HUMAN.H11MO.0.D	-5	0.00945675	7.27224	0.485379	11	GAAGTGCAGCTTGTGTTTGGGATCCTTCTGAGGCAGCCCG	GCAGGTGTGGA	+
M78	PROX1_HUMAN.H11MO.0.D	2	0.00955953	7.35128	0.485379	15	GAAGTGCAGCTTGTGTTTGGGATCCTTCTGAGGCAGCCCG	GGGTAAGGCGGGTTGGG	+
M79	SP2_HUMAN.H11MO.0.A	-2	2.24829e-06	0.00172893	0.00340195	22	CCCCTGCAGTCCCGGAGCCCCAGCGCTCCCAGGCCGGGCG	CCCCCGGCCCCGCCCCCCCCCC	-
M79	PURA_HUMAN.H11MO.0.D	-18	5.28741e-05	0.0406602	0.0400027	17	CCCCTGCAGTCCCGGAGCCCCAGCGCTCCCAGGCCGGGCG	CCCTGCCCCCCCCTTCC	-
M79	ZN263_HUMAN.H11MO.0.A	0	0.00019947	0.153392	0.0690279	20	CCCCTGCAGTCCCGGAGCCCCAGCGCTCCCAGGCCGGGCG	CTCCTCCTCTCCCTCCTCCC	-
M79	PATZ1_HUMAN.H11MO.0.C	1	0.000212641	0.163521	0.0690279	21	CCCCTGCAGTCCCGGAGCCCCAGCGCTCCCAGGCCGGGCG	CCTCCCCCCCCGCCCCCTCCCC	-
M79	THAP1_HUMAN.H11MO.0.C	-12	0.000228096	0.175406	0.0690279	22	CCCCTGCAGTCCCGGAGCCCCAGCGCTCCCAGGCCGGGCG	CGCCGCCATCTTGGCTGCGGGC	+
M79	SP3_HUMAN.H11MO.0.B	-3	0.00044099	0.339121	0.0871865	20	CCCCTGCAGTCCCGGAGCCCCAGCGCTCCCAGGCCGGGCG	CCCCGGCCCCGCCCCCCCCC	-
M79	MAZ_HUMAN.H11MO.0.A	1	0.000485283	0.373183	0.0871865	21	CCCCTGCAGTCCCGGAGCCCCAGCGCTCCCAGGCCGGGCG	CCCCCCCCCCCCCCCCTCCCCC	-
M79	KLF16_HUMAN.H11MO.0.D	-11	0.000500299	0.38473	0.0871865	19	CCCCTGCAGTCCCGGAGCCCCAGCGCTCCCAGGCCGGGCG	CCCCCCCCCCCCCGCCCCC	-
M79	TBX15_HUMAN.H11MO.0.D	0	0.000537302	0.413185	0.0871865	19	CCCCTGCAGTCCCGGAGCCCCAGCGCTCCCAGGCCGGGCG	CCCCCACCCCCCCCCCCCC	-
M79	KLF6_HUMAN.H11MO.0.A	-15	0.000619191	0.476158	0.0871865	19	CCCCTGCAGTCCCGGAGCCCCAGCGCTCCCAGGCCGGGCG	CCCCCGGCCCCGCCCTTCC	-
M79	VEZF1_HUMAN.H11MO.0.C	1	0.000633819	0.487407	0.0871865	21	CCCCTGCAGTCCCGGAGCCCCAGCGCTCCCAGGCCGGGCG	CCCCTCCCCCTCCCCCCTCCCC	-
M79	SP1_HUMAN.H11MO.0.A	1	0.000939161	0.722215	0.11218	21	CCCCTGCAGTCCCGGAGCCCCAGCGCTCCCAGGCCGGGCG	CCCCCCCCCGGCCCCGCCCCCC	-
M79	EGR1_HUMAN.H11MO.0.A	-11	0.000963786	0.741151	0.11218	17	CCCCTGCAGTCCCGGAGCCCCAGCGCTCCCAGGCCGGGCG	CCCCCGCCCACGCCCTC	-
M79	SP4_HUMAN.H11MO.0.A	-4	0.00171397	1.31804	0.185247	20	CCCCTGCAGTCCCGGAGCCCCAGCGCTCCCAGGCCGGGCG	CCCGGCCCCGCCCCCTTCCC	-
M79	ZN341_HUMAN.H11MO.0.C	1	0.00200957	1.54536	0.186933	21	CCCCTGCAGTCCCGGAGCCCCAGCGCTCCCAGGCCGGGCG	GCTCTTCCCTCCCCCCCCCCCC	-
M79	PROX1_HUMAN.H11MO.0.D	-18	0.00210019	1.61505	0.186933	17	CCCCTGCAGTCCCGGAGCCCCAGCGCTCCCAGGCCGGGCG	CCCAACCCGCCTTACCC	-
M79	ZFX_HUMAN.H11MO.1.A	-5	0.00210019	1.61505	0.186933	17	CCCCTGCAGTCCCGGAGCCCCAGCGCTCCCAGGCCGGGCG	CCCCGGCCTCCGCCCCC	-
M79	ZN467_HUMAN.H11MO.0.C	1	0.00241774	1.85924	0.194377	21	CCCCTGCAGTCCCGGAGCCCCAGCGCTCCCAGGCCGGGCG	CCCCCCCCCCCCTCCCCTCCCC	-
M79	WT1_HUMAN.H11MO.0.C	0	0.00252369	1.94071	0.194377	20	CCCCTGCAGTCCCGGAGCCCCAGCGCTCCCAGGCCGGGCG	CCCCCCCTCCTCCCCCGCCC	-
M79	KLF3_HUMAN.H11MO.0.B	-6	0.0025692	1.97572	0.194377	19	CCCCTGCAGTCCCGGAGCCCCAGCGCTCCCAGGCCGGGCG	CCCGGCCCCGCCCCTCCCC	-
M79	EGR2_HUMAN.H11MO.0.A	-12	0.00291792	2.24388	0.210248	18	CCCCTGCAGTCCCGGAGCCCCAGCGCTCCCAGGCCGGGCG	CCCCTCCCACACCCCCCC	-
M79	KLF15_HUMAN.H11MO.0.A	-2	0.00311822	2.39791	0.214467	19	CCCCTGCAGTCCCGGAGCCCCAGCGCTCCCAGGCCGGGCG	CCCCCCCCTGCTCCTCCCC	-
M79	ZBT17_HUMAN.H11MO.0.A	-2	0.00332443	2.55648	0.218708	19	CCCCTGCAGTCCCGGAGCCCCAGCGCTCCCAGGCCGGGCG	CTTCCCCTCCCCCACCCTC	-
M79	RFX1_HUMAN.H11MO.0.B	-11	0.00369234	2.83941	0.227277	22	CCCCTGCAGTCCCGGAGCCCCAGCGCTCCCAGGCCGGGCG	CCGTCGCCATGGCAACCGGGGC	-
M79	ZF64A_HUMAN.H11MO.0.D	-11	0.00375508	2.88765	0.227277	16	CCCCTGCAGTCCCGGAGCCCCAGCGCTCCCAGGCCGGGCG	CAGGTTCCCGGGCCCC	-
M79	NR1D1_HUMAN.H11MO.0.B	-2	0.00402229	3.09314	0.234086	19	CCCCTGCAGTCCCGGAGCCCCAGCGCTCCCAGGCCGGGCG	CCTTCTGACCCACTTCCCT	-
M79	OSR2_HUMAN.H11MO.0.C	-8	0.00431129	3.31538	0.239569	16	CCCCTGCAGTCCCGGAGCCCCAGCGCTCCCAGGCCGGGCG	CAGCAGAAGCAGCAGC	-
M79	RXRA_HUMAN.H11MO.0.A	-10	0.00443316	3.4091	0.239569	20	CCCCTGCAGTCCCGGAGCCCCAGCGCTCCCAGGCCGGGCG	CTCTGACCTCTGCCTCCCCC	-
M79	ZN350_HUMAN.H11MO.1.D	-14	0.00459549	3.53393	0.239779	24	CCCCTGCAGTCCCGGAGCCCCAGCGCTCCCAGGCCGGGCG	GGGCAACAAATCCCTGCGCCCCGT	-
M79	AP2B_HUMAN.H11MO.0.B	-16	0.00614048	4.72203	0.304396	10	CCCCTGCAGTCCCGGAGCCCCAGCGCTCCCAGGCCGGGCG	GCCCCCGGGC	-
M79	KLF5_HUMAN.H11MO.0.A	-6	0.00655738	5.04263	0.304396	14	CCCCTGCAGTCCCGGAGCCCCAGCGCTCCCAGGCCGGGCG	CCCAGCCCCACCCT	-
M79	ZN770_HUMAN.H11MO.0.C	2	0.0066319	5.09993	0.304396	20	CCCCTGCAGTCCCGGAGCCCCAGCGCTCCCAGGCCGGGCG	GATCCTCCCGCCTCAGCCTCCC	-
M79	NR1H4_HUMAN.H11MO.0.B	-16	0.00702634	5.40326	0.304396	19	CCCCTGCAGTCCCGGAGCCCCAGCGCTCCCAGGCCGGGCG	CCTCGGGGTCATTGACCCC	-
M79	KLF1_HUMAN.H11MO.0.A	-6	0.00704093	5.41448	0.304396	14	CCCCTGCAGTCCCGGAGCCCCAGCGCTCCCAGGCCGGGCG	CCCGGCCCCGCCCC	-
M79	ZN148_HUMAN.H11MO.0.D	-11	0.00809808	6.22742	0.324772	15	CCCCTGCAGTCCCGGAGCCCCAGCGCTCCCAGGCCGGGCG	CCCCTCCCCCACCCC	-
M79	ZN563_HUMAN.H11MO.0.C	-10	0.00815616	6.27209	0.324772	21	CCCCTGCAGTCCCGGAGCCCCAGCGCTCCCAGGCCGGGCG	GCAGCTGCCAGTGAGGATCCC	-
M79	RREB1_HUMAN.H11MO.0.D	-10	0.00985997	7.58232	0.372986	22	CCCCTGCAGTCCCGGAGCCCCAGCGCTCCCAGGCCGGGCG	ACCCCAAACCACCCCCCCCCCC	-
M79	ZNF76_HUMAN.H11MO.0.C	-7	0.0104254	8.01713	0.376351	22	CCCCTGCAGTCCCGGAGCCCCAGCGCTCCCAGGCCGGGCG	ACTACAATTCCCAGAATGCCCC	-
M79	ESR2_HUMAN.H11MO.0.A	-21	0.0105943	8.14703	0.376351	15	CCCCTGCAGTCCCGGAGCCCCAGCGCTCCCAGGCCGGGCG	AGGTCACCCTGACCT	+
M79	NFIC_HUMAN.H11MO.0.A	-5	0.0108266	8.32565	0.376351	17	CCCCTGCAGTCCCGGAGCCCCAGCGCTCCCAGGCCGGGCG	CTTGGCAGGGAGCCAAG	-
M79	SPZ1_HUMAN.H11MO.0.D	-17	0.0109438	8.41581	0.376351	16	CCCCTGCAGTCCCGGAGCCCCAGCGCTCCCAGGCCGGGCG	CCCAGGGTAACAGCCG	-
M79	ZN524_HUMAN.H11MO.0.D	-10	0.0116456	8.95547	0.383855	18	CCCCTGCAGTCCCGGAGCCCCAGCGCTCCCAGGCCGGGCG	ACTCGAACCCTCGAACCC	-
M79	EGR2_HUMAN.H11MO.1.A	-11	0.0116694	8.97376	0.383855	16	CCCCTGCAGTCCCGGAGCCCCAGCGCTCCCAGGCCGGGCG	CCCCCGCCCACGCCCC	-
M79	MAFA_HUMAN.H11MO.0.D	-8	0.0121628	9.35316	0.391571	21	CCCCTGCAGTCCCGGAGCCCCAGCGCTCCCAGGCCGGGCG	GTGCTGACCCCGCAGCCTTCG	+
M79	ZN320_HUMAN.H11MO.0.C	-10	0.0128854	9.90887	0.397632	20	CCCCTGCAGTCCCGGAGCCCCAGCGCTCCCAGGCCGGGCG	CACTGGCCCCCTGGTCCCAC	-
M79	ZN335_HUMAN.H11MO.0.A	0	0.0130013	9.99802	0.397632	22	CCCCTGCAGTCCCGGAGCCCCAGCGCTCCCAGGCCGGGCG	GGCTGTCCTCGGCGCTGCCTGA	+
M79	SP1_HUMAN.H11MO.1.A	-6	0.0131394	10.1042	0.397632	14	CCCCTGCAGTCCCGGAGCCCCAGCGCTCCCAGGCCGGGCG	CGGCCCCGCCCCCC	-
M79	IRX2_HUMAN.H11MO.0.D	-2	0.0151661	11.6628	0.449968	19	CCCCTGCAGTCCCGGAGCCCCAGCGCTCCCAGGCCGGGCG	CCAACATGCCCACCCATGT	-
M81	RXRA_HUMAN.H11MO.0.A	-8	2.44699e-06	0.00188174	0.00366676	20	TGCGCCAGCGCCGTCCCCTCACCCGGTCAGGCGGCCAGGT	CTCTGACCTCTGCCTCCCCC	-
M81	PATZ1_HUMAN.H11MO.0.C	-1	3.26636e-05	0.0251183	0.0227089	22	TGCGCCAGCGCCGTCCCCTCACCCGGTCAGGCGGCCAGGT	CCTCCCCCCCCGCCCCCTCCCC	-
M81	MAZ_HUMAN.H11MO.0.A	-10	4.54639e-05	0.0349617	0.0227089	22	TGCGCCAGCGCCGTCCCCTCACCCGGTCAGGCGGCCAGGT	CCCCCCCCCCCCCCCCTCCCCC	-
M81	VEZF1_HUMAN.H11MO.0.C	-3	6.82204e-05	0.0524615	0.0255567	22	TGCGCCAGCGCCGTCCCCTCACCCGGTCAGGCGGCCAGGT	CCCCTCCCCCTCCCCCCTCCCC	-
M81	ZBT17_HUMAN.H11MO.0.A	-11	0.000131922	0.101448	0.034655	19	TGCGCCAGCGCCGTCCCCTCACCCGGTCAGGCGGCCAGGT	CTTCCCCTCCCCCACCCTC	-
M81	ZN341_HUMAN.H11MO.0.C	-9	0.000138761	0.106707	0.034655	22	TGCGCCAGCGCCGTCCCCTCACCCGGTCAGGCGGCCAGGT	GCTCTTCCCTCCCCCCCCCCCC	-
M81	TLX1_HUMAN.H11MO.0.D	-21	0.000188781	0.145173	0.0404121	17	TGCGCCAGCGCCGTCCCCTCACCCGGTCAGGCGGCCAGGT	CCTTGGCAACTTGCCAG	-
M81	SPIC_HUMAN.H11MO.0.D	-10	0.000217655	0.167377	0.0407689	13	TGCGCCAGCGCCGTCCCCTCACCCGGTCAGGCGGCCAGGT	CCTCCCCTTCCTC	-
M81	SP2_HUMAN.H11MO.0.A	-14	0.000275122	0.211569	0.0412264	22	TGCGCCAGCGCCGTCCCCTCACCCGGTCAGGCGGCCAGGT	CCCCCGGCCCCGCCCCCCCCCC	-
M81	SP3_HUMAN.H11MO.0.B	-8	0.000322513	0.248012	0.0439344	20	TGCGCCAGCGCCGTCCCCTCACCCGGTCAGGCGGCCAGGT	CCCCGGCCCCGCCCCCCCCC	-
M81	KLF6_HUMAN.H11MO.0.A	-2	0.000385226	0.296239	0.0481043	19	TGCGCCAGCGCCGTCCCCTCACCCGGTCAGGCGGCCAGGT	CCCCCGGCCCCGCCCTTCC	-
M81	SP4_HUMAN.H11MO.0.A	-4	0.000475182	0.365415	0.054773	20	TGCGCCAGCGCCGTCCCCTCACCCGGTCAGGCGGCCAGGT	CCCGGCCCCGCCCCCTTCCC	-
M81	ZN667_HUMAN.H11MO.0.C	-12	0.000572028	0.439889	0.0612265	19	TGCGCCAGCGCCGTCCCCTCACCCGGTCAGGCGGCCAGGT	GTGGCCTTAAAAGCTCAGC	+
M81	COT1_HUMAN.H11MO.0.C	-8	0.00062886	0.483593	0.0628221	17	TGCGCCAGCGCCGTCCCCTCACCCGGTCAGGCGGCCAGGT	CCCTGACCTCTGACCCC	-
M81	COT2_HUMAN.H11MO.1.A	-8	0.000947236	0.728424	0.0887132	17	TGCGCCAGCGCCGTCCCCTCACCCGGTCAGGCGGCCAGGT	CCCTGACCTTTGACCCC	-
M81	ZN263_HUMAN.H11MO.0.A	-10	0.00166692	1.28186	0.146932	20	TGCGCCAGCGCCGTCCCCTCACCCGGTCAGGCGGCCAGGT	CTCCTCCTCTCCCTCCTCCC	-
M81	NR1D1_HUMAN.H11MO.0.B	-13	0.00190923	1.4682	0.158941	19	TGCGCCAGCGCCGTCCCCTCACCCGGTCAGGCGGCCAGGT	CCTTCTGACCCACTTCCCT	-
M81	NFIC_HUMAN.H11MO.0.A	-22	0.00208468	1.60312	0.164413	17	TGCGCCAGCGCCGTCCCCTCACCCGGTCAGGCGGCCAGGT	CTTGGCAGGGAGCCAAG	-
M81	BHE41_HUMAN.H11MO.0.D	-7	0.00236853	1.8214	0.16942	20	TGCGCCAGCGCCGTCCCCTCACCCGGTCAGGCGGCCAGGT	GCCTCTGCACGTGACCCGGT	-
M81	PAX5_HUMAN.H11MO.0.A	-19	0.00249123	1.91576	0.16942	21	TGCGCCAGCGCCGTCCCCTCACCCGGTCAGGCGGCCAGGT	GTCACGCTCTGCTGCCCAGGC	-
M81	IRX2_HUMAN.H11MO.0.D	-12	0.00254517	1.95723	0.16942	19	TGCGCCAGCGCCGTCCCCTCACCCGGTCAGGCGGCCAGGT	CCAACATGCCCACCCATGT	-
M81	PPARA_HUMAN.H11MO.0.B	-11	0.00282654	2.17361	0.16942	17	TGCGCCAGCGCCGTCCCCTCACCCGGTCAGGCGGCCAGGT	TGACCTTTGCCCCAGTT	-
M81	PPARG_HUMAN.H11MO.0.A	-11	0.00282654	2.17361	0.16942	17	TGCGCCAGCGCCGTCCCCTCACCCGGTCAGGCGGCCAGGT	TGACCTTTGCCCCACTT	-
M81	PROX1_HUMAN.H11MO.0.D	-6	0.00328359	2.52508	0.175728	17	TGCGCCAGCGCCGTCCCCTCACCCGGTCAGGCGGCCAGGT	CCCAACCCGCCTTACCC	-
M81	PURA_HUMAN.H11MO.0.D	-15	0.00328359	2.52508	0.175728	17	TGCGCCAGCGCCGTCCCCTCACCCGGTCAGGCGGCCAGGT	CCCTGCCCCCCCCTTCC	-
M81	ZFX_HUMAN.H11MO.1.A	-15	0.00328359	2.52508	0.175728	17	TGCGCCAGCGCCGTCCCCTCACCCGGTCAGGCGGCCAGGT	CCCCGGCCTCCGCCCCC	-
M81	CLOCK_HUMAN.H11MO.0.C	-10	0.00356472	2.74127	0.178472	14	TGCGCCAGCGCCGTCCCCTCACCCGGTCAGGCGGCCAGGT	TGTTCACGTGTCTG	-
M81	ZN394_HUMAN.H11MO.0.C	-1	0.00357306	2.74768	0.178472	20	TGCGCCAGCGCCGTCCCCTCACCCGGTCAGGCGGCCAGGT	ATTCCATTCTATTCCATTCT	-
M81	ZN554_HUMAN.H11MO.0.C	-11	0.00437016	3.36065	0.206552	20	TGCGCCAGCGCCGTCCCCTCACCCGGTCAGGCGGCCAGGT	AGCACCCCACATGGCTCAGC	-
M81	THA_HUMAN.H11MO.0.C	-12	0.00441093	3.392	0.206552	17	TGCGCCAGCGCCGTCCCCTCACCCGGTCAGGCGGCCAGGT	CTGACCTGAAGTGACCC	-
M81	LEF1_HUMAN.H11MO.0.A	-13	0.00456888	3.51347	0.207466	14	TGCGCCAGCGCCGTCCCCTCACCCGGTCAGGCGGCCAGGT	TCCTTTGATTTGCT	+
M81	KLF3_HUMAN.H11MO.0.B	-4	0.00510126	3.92287	0.210192	19	TGCGCCAGCGCCGTCCCCTCACCCGGTCAGGCGGCCAGGT	CCCGGCCCCGCCCCTCCCC	-
M81	TBX21_HUMAN.H11MO.0.A	-17	0.00512409	3.94043	0.210192	13	TGCGCCAGCGCCGTCCCCTCACCCGGTCAGGCGGCCAGGT	TTCACACCTCCAC	-
M81	VEZF1_HUMAN.H11MO.1.C	-8	0.0051299	3.9449	0.210192	12	TGCGCCAGCGCCGTCCCCTCACCCGGTCAGGCGGCCAGGT	CCCCCTCCCCCT	-
M81	THAP1_HUMAN.H11MO.0.C	-14	0.00521441	4.00988	0.210192	22	TGCGCCAGCGCCGTCCCCTCACCCGGTCAGGCGGCCAGGT	GCCCGCAGCCAAGATGGCGGCG	-
M81	WT1_HUMAN.H11MO.0.C	-16	0.00533027	4.09898	0.210192	20	TGCGCCAGCGCCGTCCCCTCACCCGGTCAGGCGGCCAGGT	CCCCCCCTCCTCCCCCGCCC	-
M81	RARG_HUMAN.H11MO.0.B	-23	0.00551018	4.23733	0.211715	17	TGCGCCAGCGCCGTCCCCTCACCCGGTCAGGCGGCCAGGT	AGGTCAGAGTGACCTGGG	+
M81	ZN467_HUMAN.H11MO.0.C	-1	0.00590462	4.54065	0.221198	22	TGCGCCAGCGCCGTCCCCTCACCCGGTCAGGCGGCCAGGT	CCCCCCCCCCCCTCCCCTCCCC	-
M81	ZN563_HUMAN.H11MO.0.C	-11	0.00662069	5.09131	0.236231	21	TGCGCCAGCGCCGTCCCCTCACCCGGTCAGGCGGCCAGGT	GGGATCCTCACTGGCAGCTGC	+
M81	ZN770_HUMAN.H11MO.0.C	-8	0.006679	5.13615	0.236231	22	TGCGCCAGCGCCGTCCCCTCACCCGGTCAGGCGGCCAGGT	GATCCTCCCGCCTCAGCCTCCC	-
M81	EGR2_HUMAN.H11MO.0.A	-10	0.00677883	5.21292	0.236231	18	TGCGCCAGCGCCGTCCCCTCACCCGGTCAGGCGGCCAGGT	CCCCTCCCACACCCCCCC	-
M81	NR1H3_HUMAN.H11MO.0.B	-1	0.00713324	5.48546	0.242932	19	TGCGCCAGCGCCGTCCCCTCACCCGGTCAGGCGGCCAGGT	TGACCTGCAGTGACCTCTG	-
M81	Z324A_HUMAN.H11MO.0.C	-13	0.00791715	6.08829	0.263637	23	TGCGCCAGCGCCGTCCCCTCACCCGGTCAGGCGGCCAGGT	TATCAAACCATCCTTTGCTGCCA	+
M81	GATA1_HUMAN.H11MO.0.A	-11	0.00813837	6.25841	0.265049	19	TGCGCCAGCGCCGTCCCCTCACCCGGTCAGGCGGCCAGGT	TCTTATCTGTCCCCGCCAG	-
M81	LYL1_HUMAN.H11MO.0.A	-4	0.0086625	6.66147	0.267662	14	TGCGCCAGCGCCGTCCCCTCACCCGGTCAGGCGGCCAGGT	CCAGCTGTTTCCTG	+
M81	OLIG2_HUMAN.H11MO.0.B	-4	0.00889222	6.83812	0.267662	18	TGCGCCAGCGCCGTCCCCTCACCCGGTCAGGCGGCCAGGT	CCAGCTGTTTCCCTTCTG	+
M81	RARA_HUMAN.H11MO.0.A	-15	0.00893114	6.86804	0.267662	20	TGCGCCAGCGCCGTCCCCTCACCCGGTCAGGCGGCCAGGT	CCTTGACCTCTTGATCCCCC	-
M81	KLF16_HUMAN.H11MO.0.D	-11	0.00927307	7.13099	0.27246	19	TGCGCCAGCGCCGTCCCCTCACCCGGTCAGGCGGCCAGGT	CCCCCCCCCCCCCGCCCCC	-
M81	HES1_HUMAN.H11MO.0.D	-23	0.00997545	7.67112	0.280676	13	TGCGCCAGCGCCGTCCCCTCACCCGGTCAGGCGGCCAGGT	CCGCCACGAGCCC	+
M81	PAX8_HUMAN.H11MO.0.D	-8	0.0101146	7.77814	0.280676	14	TGCGCCAGCGCCGTCCCCTCACCCGGTCAGGCGGCCAGGT	CCCGCTTCAGTGAC	-
M81	EGR1_HUMAN.H11MO.0.A	-8	0.0103099	7.92828	0.280892	17	TGCGCCAGCGCCGTCCCCTCACCCGGTCAGGCGGCCAGGT	CCCCCGCCCACGCCCTC	-
M81	SRBP1_HUMAN.H11MO.0.A	-12	0.0126776	9.74908	0.330135	11	TGCGCCAGCGCCGTCCCCTCACCCGGTCAGGCGGCCAGGT	CTCACCCCACC	-
M81	SRBP2_HUMAN.H11MO.0.B	-11	0.0126878	9.75694	0.330135	13	TGCGCCAGCGCCGTCCCCTCACCCGGTCAGGCGGCCAGGT	CCTCACCCCACCC	-
M81	MNX1_HUMAN.H11MO.0.D	-2	0.0127782	9.82644	0.330135	19	TGCGCCAGCGCCGTCCCCTCACCCGGTCAGGCGGCCAGGT	CTATTTTAATAACCCTTAA	+
M81	SMAD3_HUMAN.H11MO.0.B	-8	0.0133444	10.2618	0.338919	12	TGCGCCAGCGCCGTCCCCTCACCCGGTCAGGCGGCCAGGT	CTCTGTCACCTG	+
M81	GATA2_HUMAN.H11MO.0.A	-15	0.0144938	11.1457	0.35706	19	TGCGCCAGCGCCGTCCCCTCACCCGGTCAGGCGGCCAGGT	CCTTATCTCCACCCCCCAG	-
M81	E2F1_HUMAN.H11MO.0.A	-10	0.0147735	11.3608	0.35706	14	TGCGCCAGCGCCGTCCCCTCACCCGGTCAGGCGGCCAGGT	CTTTCCCGCCCCCC	-
M81	PLAG1_HUMAN.H11MO.0.D	-14	0.0154458	11.8779	0.365131	17	TGCGCCAGCGCCGTCCCCTCACCCGGTCAGGCGGCCAGGT	CCCCTCCTGATGCCCCC	-
M81	RARG_HUMAN.H11MO.2.D	1	0.0155947	11.9924	0.365131	19	TGCGCCAGCGCCGTCCCCTCACCCGGTCAGGCGGCCAGGT	GTGACCTCTGGGTGACCCCC	-
M81	TAL1_HUMAN.H11MO.0.A	-15	0.0164183	12.6257	0.374635	19	TGCGCCAGCGCCGTCCCCTCACCCGGTCAGGCGGCCAGGT	CCTTATCTGCCCCCCCCAG	-
M81	HAND1_HUMAN.H11MO.0.D	-12	0.0165007	12.689	0.374635	17	TGCGCCAGCGCCGTCCCCTCACCCGGTCAGGCGGCCAGGT	GGGTCTGGTTTTTGTCA	+
M81	ZN264_HUMAN.H11MO.0.C	-16	0.0170503	13.1116	0.376032	24	TGCGCCAGCGCCGTCCCCTCACCCGGTCAGGCGGCCAGGT	TCTTATAAGGGCACTAATCCCATT	+
M81	MAFA_HUMAN.H11MO.0.D	4	0.0174905	13.4502	0.376032	17	TGCGCCAGCGCCGTCCCCTCACCCGGTCAGGCGGCCAGGT	GTGCTGACCCCGCAGCCTTCG	+
M81	BC11A_HUMAN.H11MO.0.A	-15	0.017621	13.5506	0.376032	17	TGCGCCAGCGCCGTCCCCTCACCCGGTCAGGCGGCCAGGT	TTTTCACTTCCTCTTTT	-
M81	NFIA_HUMAN.H11MO.0.C	-23	0.0177112	13.6199	0.376032	15	TGCGCCAGCGCCGTCCCCTCACCCGGTCAGGCGGCCAGGT	TTGGCACGGTGCCAA	+
M81	TFCP2_HUMAN.H11MO.0.D	-15	0.0178169	13.7012	0.376032	16	TGCGCCAGCGCCGTCCCCTCACCCGGTCAGGCGGCCAGGT	GCCTGAACTGGCCAGA	+
M81	RORA_HUMAN.H11MO.0.C	-15	0.0187348	14.407	0.389912	13	TGCGCCAGCGCCGTCCCCTCACCCGGTCAGGCGGCCAGGT	CCCTGACCTAGTT	-
M81	PTF1A_HUMAN.H11MO.0.B	-4	0.0206684	15.894	0.424263	18	TGCGCCAGCGCCGTCCCCTCACCCGGTCAGGCGGCCAGGT	CCAGCTGCCCCCTTTCCC	+
M81	BRAC_HUMAN.H11MO.0.A	-10	0.0210297	16.1718	0.425845	20	TGCGCCAGCGCCGTCCCCTCACCCGGTCAGGCGGCCAGGT	ATTTCACACCTCCCTGCTAA	-
M81	ZN589_HUMAN.H11MO.0.D	-20	0.0217912	16.7575	0.429012	16	TGCGCCAGCGCCGTCCCCTCACCCGGTCAGGCGGCCAGGT	CCCACGGTTACTGCCG	+
M81	MCR_HUMAN.H11MO.0.D	-13	0.0228303	17.5565	0.429012	17	TGCGCCAGCGCCGTCCCCTCACCCGGTCAGGCGGCCAGGT	TACAACAACCTGTTCTT	-
M81	ZN335_HUMAN.H11MO.0.A	-9	0.0228309	17.5569	0.429012	22	TGCGCCAGCGCCGTCCCCTCACCCGGTCAGGCGGCCAGGT	GGCTGTCCTCGGCGCTGCCTGA	+
M81	ETS2_HUMAN.H11MO.0.B	-7	0.0235136	18.0819	0.434994	13	TGCGCCAGCGCCGTCCCCTCACCCGGTCAGGCGGCCAGGT	TCCTCTTCCTTCC	-
M81	ZN816_HUMAN.H11MO.1.C	-6	0.0245981	18.916	0.449509	14	TGCGCCAGCGCCGTCCCCTCACCCGGTCAGGCGGCCAGGT	TGCATGTCCCCCTT	-
M81	KLF15_HUMAN.H11MO.0.A	1	0.0251404	19.333	0.453883	18	TGCGCCAGCGCCGTCCCCTCACCCGGTCAGGCGGCCAGGT	CCCCCCCCTGCTCCTCCCC	-
M81	SMAD4_HUMAN.H11MO.0.B	-23	0.0272832	20.9808	0.486705	13	TGCGCCAGCGCCGTCCCCTCACCCGGTCAGGCGGCCAGGT	CTGTCTGGCACCT	+
M81	EGR2_HUMAN.H11MO.1.A	-8	0.0283397	21.7932	0.493794	16	TGCGCCAGCGCCGTCCCCTCACCCGGTCAGGCGGCCAGGT	CCCCCGCCCACGCCCC	-
M83	SP2_HUMAN.H11MO.0.A	-8	2.41885e-05	0.0186009	0.0363804	22	GCGATGGCAGCTAGCGTGAGGGAAGCCGGCATCACGGCCT	GGGGGGGGGGCGGGGCCGGGGG	+
M83	ZN341_HUMAN.H11MO.0.C	-6	5.37543e-05	0.0413371	0.0397153	22	GCGATGGCAGCTAGCGTGAGGGAAGCCGGCATCACGGCCT	GGGGGGGGGGGGAGGGAAGAGC	+
M83	THAP1_HUMAN.H11MO.0.C	-1	7.92173e-05	0.0609181	0.0397153	22	GCGATGGCAGCTAGCGTGAGGGAAGCCGGCATCACGGCCT	CGCCGCCATCTTGGCTGCGGGC	+
M83	PATZ1_HUMAN.H11MO.0.C	-8	0.000168251	0.129385	0.0524873	22	GCGATGGCAGCTAGCGTGAGGGAAGCCGGCATCACGGCCT	GGGGAGGGGGCGGGGGGGGAGG	+
M83	SP3_HUMAN.H11MO.0.B	-9	0.000174488	0.134181	0.0524873	20	GCGATGGCAGCTAGCGTGAGGGAAGCCGGCATCACGGCCT	GGGGGGGGGCGGGGCCGGGG	+
M83	ZBT17_HUMAN.H11MO.0.A	-11	0.000209523	0.161123	0.0525218	19	GCGATGGCAGCTAGCGTGAGGGAAGCCGGCATCACGGCCT	GAGGGTGGGGGAGGGGAAG	+
M83	MAZ_HUMAN.H11MO.0.A	-7	0.000301052	0.231509	0.0601606	22	GCGATGGCAGCTAGCGTGAGGGAAGCCGGCATCACGGCCT	GGGGGAGGGGGGGGGGGGGGGG	+
M83	ZN554_HUMAN.H11MO.0.C	0	0.000323209	0.248547	0.0601606	20	GCGATGGCAGCTAGCGTGAGGGAAGCCGGCATCACGGCCT	GCTGAGCCATGTGGGGTGCT	+
M83	EGR2_HUMAN.H11MO.0.A	-9	0.000373804	0.287455	0.0601606	18	GCGATGGCAGCTAGCGTGAGGGAAGCCGGCATCACGGCCT	GGGGGGGTGTGGGAGGGG	+
M83	VEZF1_HUMAN.H11MO.0.C	-5	0.000399994	0.307595	0.0601606	22	GCGATGGCAGCTAGCGTGAGGGAAGCCGGCATCACGGCCT	GGGGAGGGGGGAGGGGGAGGGG	+
M83	KLF6_HUMAN.H11MO.0.A	-5	0.000670944	0.515956	0.0906292	19	GCGATGGCAGCTAGCGTGAGGGAAGCCGGCATCACGGCCT	GGAAGGGCGGGGCCGGGGG	+
M83	EGR2_HUMAN.H11MO.1.A	-12	0.000737126	0.56685	0.0906292	16	GCGATGGCAGCTAGCGTGAGGGAAGCCGGCATCACGGCCT	GGGGCGTGGGCGGGGG	+
M83	PURA_HUMAN.H11MO.0.D	-20	0.000783343	0.602391	0.0906292	17	GCGATGGCAGCTAGCGTGAGGGAAGCCGGCATCACGGCCT	GGAAGGGGGGGGCAGGG	+
M83	KLF16_HUMAN.H11MO.0.D	-13	0.000903276	0.69462	0.0920887	19	GCGATGGCAGCTAGCGTGAGGGAAGCCGGCATCACGGCCT	GGGGGCGGGGGGGGGGGGG	+
M83	HEY2_HUMAN.H11MO.0.D	-17	0.000918413	0.706259	0.0920887	17	GCGATGGCAGCTAGCGTGAGGGAAGCCGGCATCACGGCCT	GGGGGCACGTGGCATTA	+
M83	RXRA_HUMAN.H11MO.0.A	-17	0.00104258	0.801746	0.0958044	20	GCGATGGCAGCTAGCGTGAGGGAAGCCGGCATCACGGCCT	GGGGGAGGCAGAGGTCAGAG	+
M83	E2F1_HUMAN.H11MO.0.A	-12	0.00114656	0.881708	0.0958044	14	GCGATGGCAGCTAGCGTGAGGGAAGCCGGCATCACGGCCT	GGGGGGCGGGAAAG	+
M83	TAF1_HUMAN.H11MO.0.A	0	0.00141777	1.09027	0.112231	16	GCGATGGCAGCTAGCGTGAGGGAAGCCGGCATCACGGCCT	AAGATGGCGGCGGCGG	+
M83	EGR1_HUMAN.H11MO.0.A	-11	0.00158307	1.21738	0.116096	17	GCGATGGCAGCTAGCGTGAGGGAAGCCGGCATCACGGCCT	GAGGGCGTGGGCGGGGG	+
M83	SRBP2_HUMAN.H11MO.0.B	-8	0.00162098	1.24654	0.116096	13	GCGATGGCAGCTAGCGTGAGGGAAGCCGGCATCACGGCCT	GGGTGGGGTGAGG	+
M83	ZSC22_HUMAN.H11MO.0.C	-12	0.00179922	1.3836	0.121459	16	GCGATGGCAGCTAGCGTGAGGGAAGCCGGCATCACGGCCT	GGTCTGAGGGAGGAGG	+
M83	SMAD3_HUMAN.H11MO.0.B	0	0.00185736	1.42831	0.121459	12	GCGATGGCAGCTAGCGTGAGGGAAGCCGGCATCACGGCCT	CAGGTGACAGAG	-
M83	NR1D1_HUMAN.H11MO.0.B	-18	0.00245418	1.88726	0.14973	19	GCGATGGCAGCTAGCGTGAGGGAAGCCGGCATCACGGCCT	AGGGAAGTGGGTCAGAAGG	+
M83	TFDP1_HUMAN.H11MO.0.C	-12	0.0024888	1.91388	0.14973	14	GCGATGGCAGCTAGCGTGAGGGAAGCCGGCATCACGGCCT	GGGGGGCGGGAAAA	+
M83	PROX1_HUMAN.H11MO.0.D	-18	0.003102	2.38544	0.16756	17	GCGATGGCAGCTAGCGTGAGGGAAGCCGGCATCACGGCCT	GGGTAAGGCGGGTTGGG	+
M83	ZFX_HUMAN.H11MO.1.A	-4	0.003102	2.38544	0.16756	17	GCGATGGCAGCTAGCGTGAGGGAAGCCGGCATCACGGCCT	GGGGGCGGAGGCCGGGG	+
M83	RARA_HUMAN.H11MO.0.A	-17	0.0033222	2.55477	0.16756	20	GCGATGGCAGCTAGCGTGAGGGAAGCCGGCATCACGGCCT	GGGGGATCAAGAGGTCAAGG	+
M83	SP4_HUMAN.H11MO.0.A	-19	0.0033222	2.55477	0.16756	20	GCGATGGCAGCTAGCGTGAGGGAAGCCGGCATCACGGCCT	GGGAAGGGGGCGGGGCCGGG	+
M83	ZN563_HUMAN.H11MO.0.C	-6	0.0033422	2.57016	0.16756	21	GCGATGGCAGCTAGCGTGAGGGAAGCCGGCATCACGGCCT	GCAGCTGCCAGTGAGGATCCC	-
M83	KLF3_HUMAN.H11MO.0.B	-9	0.00369553	2.84187	0.179298	19	GCGATGGCAGCTAGCGTGAGGGAAGCCGGCATCACGGCCT	GGGGAGGGGCGGGGCCGGG	+
M83	TBX15_HUMAN.H11MO.0.D	-5	0.00422531	3.24926	0.198147	19	GCGATGGCAGCTAGCGTGAGGGAAGCCGGCATCACGGCCT	GGGGGGGGGGGGGTGGGGG	+
M83	LYL1_HUMAN.H11MO.0.A	0	0.00442019	3.39912	0.198147	14	GCGATGGCAGCTAGCGTGAGGGAAGCCGGCATCACGGCCT	CAGGAAACAGCTGG	-
M83	SUH_HUMAN.H11MO.0.A	-14	0.00447926	3.44455	0.198147	11	GCGATGGCAGCTAGCGTGAGGGAAGCCGGCATCACGGCCT	GGCGTGGGAAA	+
M83	ZN263_HUMAN.H11MO.0.A	2	0.00556737	4.2813	0.239244	18	GCGATGGCAGCTAGCGTGAGGGAAGCCGGCATCACGGCCT	GGGAGGAGGGAGAGGAGGAG	+
M83	FEV_HUMAN.H11MO.0.B	-17	0.00621923	4.78259	0.253733	10	GCGATGGCAGCTAGCGTGAGGGAAGCCGGCATCACGGCCT	GCGGGAAGCG	+
M83	NR1H4_HUMAN.H11MO.0.B	-2	0.00626921	4.82102	0.253733	19	GCGATGGCAGCTAGCGTGAGGGAAGCCGGCATCACGGCCT	GGGGTCAATGACCCCGAGG	+
M83	E2F6_HUMAN.H11MO.0.A	-14	0.00641063	4.92977	0.253733	13	GCGATGGCAGCTAGCGTGAGGGAAGCCGGCATCACGGCCT	GGGGCGGGAAGGG	+
M83	E2F4_HUMAN.H11MO.0.A	-13	0.00753829	5.79694	0.280643	13	GCGATGGCAGCTAGCGTGAGGGAAGCCGGCATCACGGCCT	GGGGGCGGGAAAT	+
M83	ZN467_HUMAN.H11MO.0.C	1	0.00774837	5.9585	0.280643	21	GCGATGGCAGCTAGCGTGAGGGAAGCCGGCATCACGGCCT	GGGGAGGGGAGGGGGGGGGGGG	+
M83	MCR_HUMAN.H11MO.0.D	-6	0.00777814	5.98139	0.280643	17	GCGATGGCAGCTAGCGTGAGGGAAGCCGGCATCACGGCCT	AAGAACAGGTTGTTGTA	+
M83	ZF64A_HUMAN.H11MO.0.D	-12	0.00802348	6.17006	0.280643	16	GCGATGGCAGCTAGCGTGAGGGAAGCCGGCATCACGGCCT	GGGGCCCGGGAACCTG	+
M83	ZN589_HUMAN.H11MO.0.D	-4	0.00802348	6.17006	0.280643	16	GCGATGGCAGCTAGCGTGAGGGAAGCCGGCATCACGGCCT	CGGCAGTAACCGTGGG	-
M83	IRX2_HUMAN.H11MO.0.D	-13	0.00920087	7.07547	0.305064	19	GCGATGGCAGCTAGCGTGAGGGAAGCCGGCATCACGGCCT	ACATGGGTGGGCATGTTGG	+
M83	PAX5_HUMAN.H11MO.0.A	-14	0.00951675	7.31838	0.305064	21	GCGATGGCAGCTAGCGTGAGGGAAGCCGGCATCACGGCCT	GCCTGGGCAGCAGAGCGTGAC	+
M83	FLI1_HUMAN.H11MO.0.A	-13	0.00973582	7.48684	0.305064	18	GCGATGGCAGCTAGCGTGAGGGAAGCCGGCATCACGGCCT	GGAGGAAGGAAGGAGGGA	+
M83	ZN524_HUMAN.H11MO.0.D	-19	0.00973582	7.48684	0.305064	18	GCGATGGCAGCTAGCGTGAGGGAAGCCGGCATCACGGCCT	GGGTTCGAGGGTTCGAGT	+
M83	AP2B_HUMAN.H11MO.0.B	-13	0.00996105	7.66004	0.305751	10	GCGATGGCAGCTAGCGTGAGGGAAGCCGGCATCACGGCCT	GCCCGGGGGC	+
M83	BHE41_HUMAN.H11MO.0.D	-5	0.0103485	7.95799	0.311291	20	GCGATGGCAGCTAGCGTGAGGGAAGCCGGCATCACGGCCT	ACCGGGTCACGTGCAGAAGG	+
M83	WT1_HUMAN.H11MO.0.C	-9	0.0109933	8.45388	0.311936	20	GCGATGGCAGCTAGCGTGAGGGAAGCCGGCATCACGGCCT	GGGCGGGGGAGGAGGGGGGG	+
M83	E2F4_HUMAN.H11MO.1.A	-16	0.0111956	8.60943	0.311936	14	GCGATGGCAGCTAGCGTGAGGGAAGCCGGCATCACGGCCT	GGCGGGAAATTTGA	+
M83	ZEP2_HUMAN.H11MO.0.D	-14	0.0111956	8.60943	0.311936	14	GCGATGGCAGCTAGCGTGAGGGAAGCCGGCATCACGGCCT	GGTAGGGAAACCCC	+
M83	SPIC_HUMAN.H11MO.0.D	-13	0.0111995	8.61245	0.311936	13	GCGATGGCAGCTAGCGTGAGGGAAGCCGGCATCACGGCCT	GAGGAAGGGGAGG	+
M83	ZN148_HUMAN.H11MO.0.D	-12	0.0117879	9.06493	0.322355	15	GCGATGGCAGCTAGCGTGAGGGAAGCCGGCATCACGGCCT	GGGGTGGGGGAGGGG	+
M83	TBX21_HUMAN.H11MO.0.A	-9	0.0130733	10.0534	0.351121	13	GCGATGGCAGCTAGCGTGAGGGAAGCCGGCATCACGGCCT	GTGGAGGTGTGAA	+
M83	KLF15_HUMAN.H11MO.0.A	-3	0.0150894	11.6037	0.398158	19	GCGATGGCAGCTAGCGTGAGGGAAGCCGGCATCACGGCCT	GGGGAGGAGCAGGGGGGGG	+
M83	TBX2_HUMAN.H11MO.0.D	-4	0.0154399	11.8733	0.400384	25	GCGATGGCAGCTAGCGTGAGGGAAGCCGGCATCACGGCCT	TGCCATCAGAGGTGTGAAAAGCGAC	+
M83	Z324A_HUMAN.H11MO.0.C	0	0.0162438	12.4915	0.414089	23	GCGATGGCAGCTAGCGTGAGGGAAGCCGGCATCACGGCCT	TGGCAGCAAAGGATGGTTTGATA	-
M83	VEZF1_HUMAN.H11MO.1.C	-16	0.0174784	13.4409	0.438137	12	GCGATGGCAGCTAGCGTGAGGGAAGCCGGCATCACGGCCT	AGAGGGAGGGGG	+
M83	PTF1A_HUMAN.H11MO.0.B	-4	0.0194867	14.9853	0.480472	18	GCGATGGCAGCTAGCGTGAGGGAAGCCGGCATCACGGCCT	GGGAAAGGGGGCAGCTGG	-
M83	NR0B1_HUMAN.H11MO.0.D	0	0.0203437	15.6443	0.48682	10	GCGATGGCAGCTAGCGTGAGGGAAGCCGGCATCACGGCCT	GCGTGGGAGA	+
M83	E2F7_HUMAN.H11MO.0.B	-14	0.0205378	15.7936	0.48682	13	GCGATGGCAGCTAGCGTGAGGGAAGCCGGCATCACGGCCT	GGGGCGGGAAAGG	+
M83	OLIG2_HUMAN.H11MO.0.B	-4	0.0207152	15.93	0.48682	18	GCGATGGCAGCTAGCGTGAGGGAAGCCGGCATCACGGCCT	CAGAAGGGAAACAGCTGG	-
M84	PATZ1_HUMAN.H11MO.0.C	-3	5.54423e-05	0.0426352	0.044635	22	GCACCTCTCTCCCGGGGACGTCGCCAGGGTCCCCGCCGCT	CCTCCCCCCCCGCCCCCTCCCC	-
M84	TLX1_HUMAN.H11MO.0.D	-12	5.85668e-05	0.0450378	0.044635	17	GCACCTCTCTCCCGGGGACGTCGCCAGGGTCCCCGCCGCT	CTGGCAAGTTGCCAAGG	+
M84	ZN341_HUMAN.H11MO.0.C	0	0.000486756	0.374316	0.185484	22	GCACCTCTCTCCCGGGGACGTCGCCAGGGTCCCCGCCGCT	GCTCTTCCCTCCCCCCCCCCCC	-
M84	VEZF1_HUMAN.H11MO.0.C	-3	0.000650729	0.50041	0.198374	22	GCACCTCTCTCCCGGGGACGTCGCCAGGGTCCCCGCCGCT	CCCCTCCCCCTCCCCCCTCCCC	-
M84	IRX2_HUMAN.H11MO.0.D	-10	0.00114491	0.880435	0.290853	19	GCACCTCTCTCCCGGGGACGTCGCCAGGGTCCCCGCCGCT	ACATGGGTGGGCATGTTGG	+
M84	RXRA_HUMAN.H11MO.0.A	1	0.00134547	1.03466	0.292974	19	GCACCTCTCTCCCGGGGACGTCGCCAGGGTCCCCGCCGCT	CTCTGACCTCTGCCTCCCCC	-
M84	ZN554_HUMAN.H11MO.0.C	-5	0.00207357	1.59457	0.352557	20	GCACCTCTCTCCCGGGGACGTCGCCAGGGTCCCCGCCGCT	GCTGAGCCATGTGGGGTGCT	+
M84	SP3_HUMAN.H11MO.0.B	-9	0.00256279	1.97078	0.37518	20	GCACCTCTCTCCCGGGGACGTCGCCAGGGTCCCCGCCGCT	GGGGGGGGGCGGGGCCGGGG	+
M84	THAP1_HUMAN.H11MO.0.C	-3	0.0029537	2.2714	0.37518	22	GCACCTCTCTCCCGGGGACGTCGCCAGGGTCCCCGCCGCT	GCCCGCAGCCAAGATGGCGGCG	-
M84	ZN589_HUMAN.H11MO.0.D	-13	0.00324835	2.49798	0.380868	16	GCACCTCTCTCCCGGGGACGTCGCCAGGGTCCCCGCCGCT	CGGCAGTAACCGTGGG	-
M84	ZN563_HUMAN.H11MO.0.C	-1	0.00375434	2.88709	0.381776	21	GCACCTCTCTCCCGGGGACGTCGCCAGGGTCCCCGCCGCT	GGGATCCTCACTGGCAGCTGC	+
M84	ZFX_HUMAN.H11MO.1.A	-12	0.00424174	3.2619	0.381776	17	GCACCTCTCTCCCGGGGACGTCGCCAGGGTCCCCGCCGCT	GGGGGCGGAGGCCGGGG	+
M84	ZN667_HUMAN.H11MO.0.C	0	0.00425798	3.27438	0.381776	19	GCACCTCTCTCCCGGGGACGTCGCCAGGGTCCCCGCCGCT	GCTGAGCTTTTAAGGCCAC	-
M84	NFIC_HUMAN.H11MO.0.A	-23	0.00492208	3.78508	0.396941	17	GCACCTCTCTCCCGGGGACGTCGCCAGGGTCCCCGCCGCT	CTTGGCTCCCTGCCAAG	+
M84	SP2_HUMAN.H11MO.0.A	-3	0.00494796	3.80498	0.396941	22	GCACCTCTCTCCCGGGGACGTCGCCAGGGTCCCCGCCGCT	CCCCCGGCCCCGCCCCCCCCCC	-
M84	GATA1_HUMAN.H11MO.0.A	0	0.00524225	4.03129	0.399523	19	GCACCTCTCTCCCGGGGACGTCGCCAGGGTCCCCGCCGCT	TCTTATCTGTCCCCGCCAG	-
M84	KLF6_HUMAN.H11MO.0.A	-21	0.00643429	4.94797	0.410202	19	GCACCTCTCTCCCGGGGACGTCGCCAGGGTCCCCGCCGCT	CCCCCGGCCCCGCCCTTCC	-
M84	LYL1_HUMAN.H11MO.0.A	0	0.00644966	4.95979	0.410202	14	GCACCTCTCTCCCGGGGACGTCGCCAGGGTCCCCGCCGCT	CCAGCTGTTTCCTG	+
M84	CLOCK_HUMAN.H11MO.0.C	-17	0.00699709	5.38076	0.410202	14	GCACCTCTCTCCCGGGGACGTCGCCAGGGTCCCCGCCGCT	TGTTCACGTGTCTG	-
M84	SP4_HUMAN.H11MO.0.A	-18	0.00755319	5.8084	0.426403	20	GCACCTCTCTCCCGGGGACGTCGCCAGGGTCCCCGCCGCT	CCCGGCCCCGCCCCCTTCCC	-
M84	PAX8_HUMAN.H11MO.0.D	-2	0.00890592	6.84866	0.483434	14	GCACCTCTCTCCCGGGGACGTCGCCAGGGTCCCCGCCGCT	GTCACTGAAGCGGG	+
M86	ZN563_HUMAN.H11MO.0.C	-14	0.000179018	0.137665	0.273229	21	GCCGGCTTGGGCCGCGAGCTGCCCGCCAGCCCGGCGCTGC	GCAGCTGCCAGTGAGGATCCC	-
M86	IRX2_HUMAN.H11MO.0.D	-21	0.000361727	0.278168	0.276045	19	GCCGGCTTGGGCCGCGAGCTGCCCGCCAGCCCGGCGCTGC	CCAACATGCCCACCCATGT	-
M86	GATA1_HUMAN.H11MO.0.A	-26	0.000905883	0.696624	0.368772	14	GCCGGCTTGGGCCGCGAGCTGCCCGCCAGCCCGGCGCTGC	CTGGCGGGGACAGATAAGA	+
M86	RXRA_HUMAN.H11MO.0.A	-4	0.00108741	0.836221	0.368772	20	GCCGGCTTGGGCCGCGAGCTGCCCGCCAGCCCGGCGCTGC	CTCTGACCTCTGCCTCCCCC	-
M86	THAP1_HUMAN.H11MO.0.C	-16	0.00213632	1.64283	0.368772	22	GCCGGCTTGGGCCGCGAGCTGCCCGCCAGCCCGGCGCTGC	CGCCGCCATCTTGGCTGCGGGC	+
M86	SP3_HUMAN.H11MO.0.B	-7	0.00250203	1.92406	0.381875	20	GCCGGCTTGGGCCGCGAGCTGCCCGCCAGCCCGGCGCTGC	GGGGGGGGGCGGGGCCGGGG	+
M86	TAL1_HUMAN.H11MO.0.A	-26	0.00430044	3.30704	0.471951	14	GCCGGCTTGGGCCGCGAGCTGCCCGCCAGCCCGGCGCTGC	CTGGGGGGGGCAGATAAGG	+
M86	RFX5_HUMAN.H11MO.0.A	-10	0.00484765	3.72784	0.471951	20	GCCGGCTTGGGCCGCGAGCTGCCCGCCAGCCCGGCGCTGC	GTCAGCTGTTGCTAGGCAGA	+
M86	ZN589_HUMAN.H11MO.0.D	-21	0.00501013	3.85279	0.471951	16	GCCGGCTTGGGCCGCGAGCTGCCCGCCAGCCCGGCGCTGC	CCCACGGTTACTGCCG	+
M86	MAFA_HUMAN.H11MO.0.D	-3	0.00502645	3.86534	0.471951	21	GCCGGCTTGGGCCGCGAGCTGCCCGCCAGCCCGGCGCTGC	GTGCTGACCCCGCAGCCTTCG	+
M86	SP2_HUMAN.H11MO.0.A	-11	0.00546025	4.19894	0.471951	22	GCCGGCTTGGGCCGCGAGCTGCCCGCCAGCCCGGCGCTGC	CCCCCGGCCCCGCCCCCCCCCC	-
M86	TLX1_HUMAN.H11MO.0.D	-18	0.00556597	4.28023	0.471951	17	GCCGGCTTGGGCCGCGAGCTGCCCGCCAGCCCGGCGCTGC	CTGGCAAGTTGCCAAGG	+
M86	PROX1_HUMAN.H11MO.0.D	-20	0.00597238	4.59276	0.479759	17	GCCGGCTTGGGCCGCGAGCTGCCCGCCAGCCCGGCGCTGC	CCCAACCCGCCTTACCC	-
M87	RXRA_HUMAN.H11MO.0.A	-2	0.000180611	0.13889	0.276453	20	CGCTGTGAGCCGGCGAGGCCGCGTCGCAGGCGCCTCACAT	CTCTGACCTCTGCCTCCCCC	-
M87	THAP1_HUMAN.H11MO.0.C	-1	0.00142599	1.09659	0.499161	22	CGCTGTGAGCCGGCGAGGCCGCGTCGCAGGCGCCTCACAT	GCCCGCAGCCAAGATGGCGGCG	-
M87	IRX2_HUMAN.H11MO.0.D	-12	0.00153629	1.18141	0.499161	19	CGCTGTGAGCCGGCGAGGCCGCGTCGCAGGCGCCTCACAT	CCAACATGCCCACCCATGT	-
M87	ZN563_HUMAN.H11MO.0.C	-12	0.00166545	1.28073	0.499161	21	CGCTGTGAGCCGGCGAGGCCGCGTCGCAGGCGCCTCACAT	GGGATCCTCACTGGCAGCTGC	+
M87	SP3_HUMAN.H11MO.0.B	-7	0.0033777	2.59745	0.499161	20	CGCTGTGAGCCGGCGAGGCCGCGTCGCAGGCGCCTCACAT	CCCCGGCCCCGCCCCCCCCC	-
M87	TLX1_HUMAN.H11MO.0.D	-14	0.00358901	2.75995	0.499161	17	CGCTGTGAGCCGGCGAGGCCGCGTCGCAGGCGCCTCACAT	CTGGCAAGTTGCCAAGG	+
M87	NR1D1_HUMAN.H11MO.0.B	0	0.00393247	3.02407	0.499161	19	CGCTGTGAGCCGGCGAGGCCGCGTCGCAGGCGCCTCACAT	CCTTCTGACCCACTTCCCT	-
M87	GATA1_HUMAN.H11MO.0.A	-3	0.00421709	3.24294	0.499161	19	CGCTGTGAGCCGGCGAGGCCGCGTCGCAGGCGCCTCACAT	TCTTATCTGTCCCCGCCAG	-
M87	ZFX_HUMAN.H11MO.1.A	-20	0.00449336	3.45539	0.499161	17	CGCTGTGAGCCGGCGAGGCCGCGTCGCAGGCGCCTCACAT	CCCCGGCCTCCGCCCCC	-
M88	IRX2_HUMAN.H11MO.0.D	-3	0.000995127	0.765253	0.496475	19	GATCCCGCGCGCGCAGCCCGGCGCTGCGCCCCGTCCGCTG	CCAACATGCCCACCCATGT	-
M88	GATA1_HUMAN.H11MO.0.A	7	0.00133947	1.03006	0.496475	12	GATCCCGCGCGCGCAGCCCGGCGCTGCGCCCCGTCCGCTG	TCTTATCTGTCCCCGCCAG	-
M88	SP3_HUMAN.H11MO.0.B	-5	0.00169404	1.30272	0.496475	20	GATCCCGCGCGCGCAGCCCGGCGCTGCGCCCCGTCCGCTG	CCCCGGCCCCGCCCCCCCCC	-
M88	ZN563_HUMAN.H11MO.0.C	-20	0.00193904	1.49112	0.496475	20	GATCCCGCGCGCGCAGCCCGGCGCTGCGCCCCGTCCGCTG	GGGATCCTCACTGGCAGCTGC	+
M88	THAP1_HUMAN.H11MO.0.C	-7	0.00247251	1.90136	0.496475	22	GATCCCGCGCGCGCAGCCCGGCGCTGCGCCCCGTCCGCTG	CGCCGCCATCTTGGCTGCGGGC	+
M88	RXRA_HUMAN.H11MO.0.A	-17	0.00360064	2.76889	0.496475	20	GATCCCGCGCGCGCAGCCCGGCGCTGCGCCCCGTCCGCTG	CTCTGACCTCTGCCTCCCCC	-
M88	SP2_HUMAN.H11MO.0.A	-4	0.00438036	3.36849	0.496475	22	GATCCCGCGCGCGCAGCCCGGCGCTGCGCCCCGTCCGCTG	CCCCCGGCCCCGCCCCCCCCCC	-
M88	GATA2_HUMAN.H11MO.0.A	8	0.00510443	3.92531	0.496475	11	GATCCCGCGCGCGCAGCCCGGCGCTGCGCCCCGTCCGCTG	CCTTATCTCCACCCCCCAG	-
M88	ZFX_HUMAN.H11MO.1.A	-6	0.00542994	4.17563	0.496475	17	GATCCCGCGCGCGCAGCCCGGCGCTGCGCCCCGTCCGCTG	GGGGGCGGAGGCCGGGG	+
M88	KLF6_HUMAN.H11MO.0.A	-11	0.00623701	4.79626	0.496475	19	GATCCCGCGCGCGCAGCCCGGCGCTGCGCCCCGTCCGCTG	GGAAGGGCGGGGCCGGGGG	+
M88	TLX1_HUMAN.H11MO.0.D	-17	0.00672075	5.16825	0.496475	17	GATCCCGCGCGCGCAGCCCGGCGCTGCGCCCCGTCCGCTG	CTGGCAAGTTGCCAAGG	+
M88	MXI1_HUMAN.H11MO.0.A	-15	0.00677797	5.21226	0.496475	15	GATCCCGCGCGCGCAGCCCGGCGCTGCGCCCCGTCCGCTG	GCACGTGGCGGCGGG	+
M88	NR1D1_HUMAN.H11MO.0.B	-13	0.00711698	5.47295	0.496475	19	GATCCCGCGCGCGCAGCCCGGCGCTGCGCCCCGTCCGCTG	CCTTCTGACCCACTTCCCT	-
M88	TAL1_HUMAN.H11MO.0.A	8	0.00711698	5.47295	0.496475	11	GATCCCGCGCGCGCAGCCCGGCGCTGCGCCCCGTCCGCTG	CCTTATCTGCCCCCCCCAG	-
M88	PROX1_HUMAN.H11MO.0.D	-2	0.00773291	5.94661	0.496475	17	GATCCCGCGCGCGCAGCCCGGCGCTGCGCCCCGTCCGCTG	CCCAACCCGCCTTACCC	-
M88	KLF3_HUMAN.H11MO.0.B	-9	0.00811066	6.2371	0.496475	19	GATCCCGCGCGCGCAGCCCGGCGCTGCGCCCCGTCCGCTG	GGGGAGGGGCGGGGCCGGG	+
M88	Z324A_HUMAN.H11MO.0.C	0	0.00851075	6.54477	0.496475	23	GATCCCGCGCGCGCAGCCCGGCGCTGCGCCCCGTCCGCTG	TATCAAACCATCCTTTGCTGCCA	+
M88	MAFA_HUMAN.H11MO.0.D	-8	0.0085163	6.54904	0.496475	21	GATCCCGCGCGCGCAGCCCGGCGCTGCGCCCCGTCCGCTG	GTGCTGACCCCGCAGCCTTCG	+
M88	ZN589_HUMAN.H11MO.0.D	-5	0.00878277	6.75395	0.496475	16	GATCCCGCGCGCGCAGCCCGGCGCTGCGCCCCGTCCGCTG	CCCACGGTTACTGCCG	+
M91	RXRA_HUMAN.H11MO.0.A	-9	0.000292354	0.22482	0.249539	20	CCGCCGGAGCGTCTCCCCTGGCGTCCGAAGCGCCGCGGCC	CTCTGACCTCTGCCTCCCCC	-
M91	ZFX_HUMAN.H11MO.1.A	-15	0.000326914	0.251397	0.249539	17	CCGCCGGAGCGTCTCCCCTGGCGTCCGAAGCGCCGCGGCC	CCCCGGCCTCCGCCCCC	-
M91	IRX2_HUMAN.H11MO.0.D	-12	0.000734046	0.564481	0.292284	19	CCGCCGGAGCGTCTCCCCTGGCGTCCGAAGCGCCGCGGCC	CCAACATGCCCACCCATGT	-
M91	ZN341_HUMAN.H11MO.0.C	-14	0.00115416	0.887552	0.292284	22	CCGCCGGAGCGTCTCCCCTGGCGTCCGAAGCGCCGCGGCC	GCTCTTCCCTCCCCCCCCCCCC	-
M91	THAP1_HUMAN.H11MO.0.C	-1	0.00163437	1.25683	0.292284	22	CCGCCGGAGCGTCTCCCCTGGCGTCCGAAGCGCCGCGGCC	CGCCGCCATCTTGGCTGCGGGC	+
M91	PATZ1_HUMAN.H11MO.0.C	-11	0.00229753	1.7668	0.292284	22	CCGCCGGAGCGTCTCCCCTGGCGTCCGAAGCGCCGCGGCC	CCTCCCCCCCCGCCCCCTCCCC	-
M91	SP2_HUMAN.H11MO.0.A	0	0.00229753	1.7668	0.292284	22	CCGCCGGAGCGTCTCCCCTGGCGTCCGAAGCGCCGCGGCC	CCCCCGGCCCCGCCCCCCCCCC	-
M91	NR1D1_HUMAN.H11MO.0.B	0	0.00230655	1.77374	0.292284	19	CCGCCGGAGCGTCTCCCCTGGCGTCCGAAGCGCCGCGGCC	CCTTCTGACCCACTTCCCT	-
M91	ZN589_HUMAN.H11MO.0.D	-6	0.00233219	1.79345	0.292284	16	CCGCCGGAGCGTCTCCCCTGGCGTCCGAAGCGCCGCGGCC	CGGCAGTAACCGTGGG	-
M91	SP3_HUMAN.H11MO.0.B	-14	0.00244631	1.88121	0.292284	20	CCGCCGGAGCGTCTCCCCTGGCGTCCGAAGCGCCGCGGCC	CCCCGGCCCCGCCCCCCCCC	-
M91	ZN563_HUMAN.H11MO.0.C	-18	0.00255252	1.96289	0.292284	21	CCGCCGGAGCGTCTCCCCTGGCGTCCGAAGCGCCGCGGCC	GGGATCCTCACTGGCAGCTGC	+
M91	GATA1_HUMAN.H11MO.0.A	-29	0.00287185	2.20845	0.292284	11	CCGCCGGAGCGTCTCCCCTGGCGTCCGAAGCGCCGCGGCC	CTGGCGGGGACAGATAAGA	+
M91	VEZF1_HUMAN.H11MO.0.C	-9	0.00320655	2.46584	0.305952	22	CCGCCGGAGCGTCTCCCCTGGCGTCCGAAGCGCCGCGGCC	CCCCTCCCCCTCCCCCCTCCCC	-
M91	PURA_HUMAN.H11MO.0.D	-16	0.00358553	2.75728	0.321988	17	CCGCCGGAGCGTCTCCCCTGGCGTCCGAAGCGCCGCGGCC	CCCTGCCCCCCCCTTCC	-
M91	RARG_HUMAN.H11MO.2.D	-11	0.00399147	3.06944	0.338529	20	CCGCCGGAGCGTCTCCCCTGGCGTCCGAAGCGCCGCGGCC	GTGACCTCTGGGTGACCCCC	-
M91	TLX1_HUMAN.H11MO.0.D	-21	0.00485089	3.73033	0.389765	17	CCGCCGGAGCGTCTCCCCTGGCGTCCGAAGCGCCGCGGCC	CTGGCAAGTTGCCAAGG	+
M91	ZN667_HUMAN.H11MO.0.C	-17	0.00543873	4.18238	0.415147	19	CCGCCGGAGCGTCTCCCCTGGCGTCCGAAGCGCCGCGGCC	GTGGCCTTAAAAGCTCAGC	+
M91	SPIC_HUMAN.H11MO.0.D	-16	0.00713885	5.48977	0.473844	13	CCGCCGGAGCGTCTCCCCTGGCGTCCGAAGCGCCGCGGCC	CCTCCCCTTCCTC	-
M91	PROX1_HUMAN.H11MO.0.D	-11	0.00754103	5.79905	0.479683	17	CCGCCGGAGCGTCTCCCCTGGCGTCCGAAGCGCCGCGGCC	CCCAACCCGCCTTACCC	-
M92	GATA1_HUMAN.H11MO.0.A	-28	0.000276469	0.212604	0.292866	12	GCAGCGCTCGCAGCCCGGCCCCCCGGGCCTGCGAGAGTCA	CTGGCGGGGACAGATAAGA	+
M92	ZFX_HUMAN.H11MO.1.A	-7	0.000431608	0.331906	0.292866	17	GCAGCGCTCGCAGCCCGGCCCCCCGGGCCTGCGAGAGTCA	CCCCGGCCTCCGCCCCC	-
M92	IRX2_HUMAN.H11MO.0.D	-18	0.000822821	0.632749	0.292866	19	GCAGCGCTCGCAGCCCGGCCCCCCGGGCCTGCGAGAGTCA	CCAACATGCCCACCCATGT	-
M92	NR1D1_HUMAN.H11MO.0.B	-16	0.000956144	0.735275	0.292866	19	GCAGCGCTCGCAGCCCGGCCCCCCGGGCCTGCGAGAGTCA	AGGGAAGTGGGTCAGAAGG	+
M92	GATA2_HUMAN.H11MO.0.A	-28	0.00110954	0.853239	0.292866	12	GCAGCGCTCGCAGCCCGGCCCCCCGGGCCTGCGAGAGTCA	CTGGGGGGTGGAGATAAGG	+
M92	ZN563_HUMAN.H11MO.0.C	-2	0.00115254	0.886305	0.292866	21	GCAGCGCTCGCAGCCCGGCCCCCCGGGCCTGCGAGAGTCA	GCAGCTGCCAGTGAGGATCCC	-
M92	TAL1_HUMAN.H11MO.0.A	-28	0.0018479	1.42104	0.316249	12	GCAGCGCTCGCAGCCCGGCCCCCCGGGCCTGCGAGAGTCA	CTGGGGGGGGCAGATAAGG	+
M92	RXRA_HUMAN.H11MO.0.A	-1	0.00214606	1.65032	0.316249	20	GCAGCGCTCGCAGCCCGGCCCCCCGGGCCTGCGAGAGTCA	CTCTGACCTCTGCCTCCCCC	-
M92	SP3_HUMAN.H11MO.0.B	-20	0.00263451	2.02594	0.316249	20	GCAGCGCTCGCAGCCCGGCCCCCCGGGCCTGCGAGAGTCA	CCCCGGCCCCGCCCCCCCCC	-
M92	THAP1_HUMAN.H11MO.0.C	-17	0.00269656	2.07365	0.316249	22	GCAGCGCTCGCAGCCCGGCCCCCCGGGCCTGCGAGAGTCA	CGCCGCCATCTTGGCTGCGGGC	+
M92	SP2_HUMAN.H11MO.0.A	-19	0.00269656	2.07365	0.316249	21	GCAGCGCTCGCAGCCCGGCCCCCCGGGCCTGCGAGAGTCA	CCCCCGGCCCCGCCCCCCCCCC	-
M92	TLX1_HUMAN.H11MO.0.D	-20	0.00335993	2.58379	0.326679	17	GCAGCGCTCGCAGCCCGGCCCCCCGGGCCTGCGAGAGTCA	CCTTGGCAACTTGCCAG	-
M92	MAFA_HUMAN.H11MO.0.D	-19	0.00383993	2.9529	0.326679	21	GCAGCGCTCGCAGCCCGGCCCCCCGGGCCTGCGAGAGTCA	GTGCTGACCCCGCAGCCTTCG	+
M92	PROX1_HUMAN.H11MO.0.D	-17	0.00418517	3.2184	0.326679	17	GCAGCGCTCGCAGCCCGGCCCCCCGGGCCTGCGAGAGTCA	CCCAACCCGCCTTACCC	-
M92	KLF6_HUMAN.H11MO.0.A	-10	0.00596365	4.58604	0.413287	19	GCAGCGCTCGCAGCCCGGCCCCCCGGGCCTGCGAGAGTCA	CCCCCGGCCCCGCCCTTCC	-
M93	ZFX_HUMAN.H11MO.1.A	-21	0.000111803	0.0859763	0.171019	17	ACTGGGCCGCGGCCTGCCCGGCGGGCCCGAGGTCGCGGCC	GGGGGCGGAGGCCGGGG	+
M93	RXRA_HUMAN.H11MO.0.A	-18	0.0002268	0.17441	0.173462	20	ACTGGGCCGCGGCCTGCCCGGCGGGCCCGAGGTCGCGGCC	GGGGGAGGCAGAGGTCAGAG	+
M93	ZN563_HUMAN.H11MO.0.C	-3	0.000694646	0.534183	0.281702	21	ACTGGGCCGCGGCCTGCCCGGCGGGCCCGAGGTCGCGGCC	GGGATCCTCACTGGCAGCTGC	+
M93	IRX2_HUMAN.H11MO.0.D	-6	0.00122195	0.93968	0.287567	19	ACTGGGCCGCGGCCTGCCCGGCGGGCCCGAGGTCGCGGCC	ACATGGGTGGGCATGTTGG	+
M93	THAP1_HUMAN.H11MO.0.C	-16	0.00150397	1.15655	0.287567	22	ACTGGGCCGCGGCCTGCCCGGCGGGCCCGAGGTCGCGGCC	CGCCGCCATCTTGGCTGCGGGC	+
M93	SP2_HUMAN.H11MO.0.A	-17	0.00172394	1.32571	0.293002	22	ACTGGGCCGCGGCCTGCCCGGCGGGCCCGAGGTCGCGGCC	CCCCCGGCCCCGCCCCCCCCCC	-
M93	SP3_HUMAN.H11MO.0.B	-5	0.00221371	1.70234	0.307582	20	ACTGGGCCGCGGCCTGCCCGGCGGGCCCGAGGTCGCGGCC	CCCCGGCCCCGCCCCCCCCC	-
M93	GATA1_HUMAN.H11MO.0.A	7	0.00318381	2.44835	0.341981	12	ACTGGGCCGCGGCCTGCCCGGCGGGCCCGAGGTCGCGGCC	TCTTATCTGTCCCCGCCAG	-
M93	ZN554_HUMAN.H11MO.0.C	0	0.00360653	2.77342	0.344795	20	ACTGGGCCGCGGCCTGCCCGGCGGGCCCGAGGTCGCGGCC	GCTGAGCCATGTGGGGTGCT	+
M93	NR1D1_HUMAN.H11MO.0.B	-14	0.00520311	4.00119	0.468172	19	ACTGGGCCGCGGCCTGCCCGGCGGGCCCGAGGTCGCGGCC	AGGGAAGTGGGTCAGAAGG	+
M94	TBX1_HUMAN.H11MO.0.D	-9	4.20834e-05	0.0323621	0.0626184	20	ATAACCTGATCTCCCGCTCCTCCCCACCGGCCTGCCTCCC	CCGCCCACCCCTGCCCACCC	-
M94	WT1_HUMAN.H11MO.0.C	-10	0.00011887	0.0914113	0.088437	20	ATAACCTGATCTCCCGCTCCTCCCCACCGGCCTGCCTCCC	CCCCCCCTCCTCCCCCGCCC	-
M94	ZN263_HUMAN.H11MO.1.A	-15	0.000300876	0.231374	0.126043	11	ATAACCTGATCTCCCGCTCCTCCCCACCGGCCTGCCTCCC	CCTCCTCCCTC	-
M94	SP1_HUMAN.H11MO.0.A	-18	0.000355421	0.273319	0.126043	22	ATAACCTGATCTCCCGCTCCTCCCCACCGGCCTGCCTCCC	CCCCCCCCCGGCCCCGCCCCCC	-
M94	ZN263_HUMAN.H11MO.0.A	-4	0.000423544	0.325706	0.126043	20	ATAACCTGATCTCCCGCTCCTCCCCACCGGCCTGCCTCCC	CTCCTCCTCTCCCTCCTCCC	-
M94	ZN770_HUMAN.H11MO.1.C	-29	0.000533018	0.409891	0.132185	11	ATAACCTGATCTCCCGCTCCTCCCCACCGGCCTGCCTCCC	CTCAGCCTCCC	-
M94	TBX15_HUMAN.H11MO.0.D	-10	0.000739012	0.568301	0.149893	19	ATAACCTGATCTCCCGCTCCTCCCCACCGGCCTGCCTCCC	CCCCCACCCCCCCCCCCCC	-
M94	ZN770_HUMAN.H11MO.0.C	-18	0.000805902	0.619738	0.149893	22	ATAACCTGATCTCCCGCTCCTCCCCACCGGCCTGCCTCCC	GATCCTCCCGCCTCAGCCTCCC	-
M94	PRRX1_HUMAN.H11MO.0.D	-1	0.00102589	0.788911	0.154296	7	ATAACCTGATCTCCCGCTCCTCCCCACCGGCCTGCCTCCC	TAATCTG	+
M94	ZN467_HUMAN.H11MO.0.C	-3	0.00103696	0.797425	0.154296	22	ATAACCTGATCTCCCGCTCCTCCCCACCGGCCTGCCTCCC	CCCCCCCCCCCCTCCCCTCCCC	-
M94	PATZ1_HUMAN.H11MO.1.C	-16	0.00150903	1.16044	0.191477	9	ATAACCTGATCTCCCGCTCCTCCCCACCGGCCTGCCTCCC	CCCCTCCCT	-
M94	EGR4_HUMAN.H11MO.0.D	-28	0.00168236	1.29373	0.191477	11	ATAACCTGATCTCCCGCTCCTCCCCACCGGCCTGCCTCCC	GCCCTGCCGCC	-
M94	DUX4_HUMAN.H11MO.0.A	-1	0.00189042	1.45373	0.191477	11	ATAACCTGATCTCCCGCTCCTCCCCACCGGCCTGCCTCCC	TAACCTAATCA	-
M94	KLF16_HUMAN.H11MO.0.D	-12	0.00206042	1.58446	0.191477	19	ATAACCTGATCTCCCGCTCCTCCCCACCGGCCTGCCTCCC	CCCCCCCCCCCCCGCCCCC	-
M94	ZN281_HUMAN.H11MO.0.A	-12	0.00209174	1.60855	0.191477	15	ATAACCTGATCTCCCGCTCCTCCCCACCGGCCTGCCTCCC	TCCCCTCCCCCACCC	-
M94	KLF12_HUMAN.H11MO.0.C	-15	0.00238113	1.83109	0.191477	11	ATAACCTGATCTCCCGCTCCTCCCCACCGGCCTGCCTCCC	GCCCCGCCCCT	-
M94	MAZ_HUMAN.H11MO.1.A	-15	0.00238113	1.83109	0.191477	11	ATAACCTGATCTCCCGCTCCTCCCCACCGGCCTGCCTCCC	CCCCCTCCCTC	-
M94	ZN148_HUMAN.H11MO.0.D	-16	0.0024212	1.8619	0.191477	15	ATAACCTGATCTCCCGCTCCTCCCCACCGGCCTGCCTCCC	CCCCTCCCCCACCCC	-
M94	SP3_HUMAN.H11MO.0.B	-10	0.002445	1.88021	0.191477	20	ATAACCTGATCTCCCGCTCCTCCCCACCGGCCTGCCTCCC	CCCCGGCCCCGCCCCCCCCC	-
M94	WT1_HUMAN.H11MO.1.B	-15	0.00266915	2.05258	0.197365	11	ATAACCTGATCTCCCGCTCCTCCCCACCGGCCTGCCTCCC	CCTCCTCCCAC	-
M94	KLF15_HUMAN.H11MO.0.A	-6	0.00278548	2.14203	0.197365	19	ATAACCTGATCTCCCGCTCCTCCCCACCGGCCTGCCTCCC	CCCCCCCCTGCTCCTCCCC	-
M94	RARA_HUMAN.H11MO.0.A	-3	0.00301173	2.31602	0.203696	20	ATAACCTGATCTCCCGCTCCTCCCCACCGGCCTGCCTCCC	CCTTGACCTCTTGATCCCCC	-
M94	ZN121_HUMAN.H11MO.0.C	-7	0.00370106	2.84612	0.239436	20	ATAACCTGATCTCCCGCTCCTCCCCACCGGCCTGCCTCCC	GGTCTTGCTATGTTGCCCAG	-
M94	SP1_HUMAN.H11MO.1.A	-13	0.00401366	3.0865	0.24884	14	ATAACCTGATCTCCCGCTCCTCCCCACCGGCCTGCCTCCC	CGGCCCCGCCCCCC	-
M94	KLF3_HUMAN.H11MO.0.B	-11	0.00461761	3.55094	0.266136	19	ATAACCTGATCTCCCGCTCCTCCCCACCGGCCTGCCTCCC	CCCGGCCCCGCCCCTCCCC	-
M94	SP4_HUMAN.H11MO.1.A	-13	0.00469691	3.61192	0.266136	16	ATAACCTGATCTCCCGCTCCTCCCCACCGGCCTGCCTCCC	CGGCCCCGCCCCCTCC	-
M94	ZN740_HUMAN.H11MO.0.D	-14	0.00487433	3.74836	0.266136	14	ATAACCTGATCTCCCGCTCCTCCCCACCGGCCTGCCTCCC	CCCACCCCCCCCCC	-
M94	ZN219_HUMAN.H11MO.0.D	-17	0.00514089	3.95335	0.266136	12	ATAACCTGATCTCCCGCTCCTCCCCACCGGCCTGCCTCCC	TCCGCCCCCCTC	-
M94	E2F4_HUMAN.H11MO.0.A	-8	0.00519161	3.99235	0.266136	13	ATAACCTGATCTCCCGCTCCTCCCCACCGGCCTGCCTCCC	ATTTCCCGCCCCC	-
M94	SNAI1_HUMAN.H11MO.0.C	-23	0.00536579	4.12629	0.266136	8	ATAACCTGATCTCCCGCTCCTCCCCACCGGCCTGCCTCCC	CCACCTGG	-
M94	RARG_HUMAN.H11MO.2.D	-5	0.00577608	4.4418	0.276746	20	ATAACCTGATCTCCCGCTCCTCCCCACCGGCCTGCCTCCC	GTGACCTCTGGGTGACCCCC	-
M94	ZN341_HUMAN.H11MO.0.C	-15	0.00599739	4.61199	0.276746	22	ATAACCTGATCTCCCGCTCCTCCCCACCGGCCTGCCTCCC	GCTCTTCCCTCCCCCCCCCCCC	-
M94	KLF6_HUMAN.H11MO.0.A	-9	0.00615989	4.73695	0.276746	19	ATAACCTGATCTCCCGCTCCTCCCCACCGGCCTGCCTCCC	CCCCCGGCCCCGCCCTTCC	-
M94	SP2_HUMAN.H11MO.1.B	-28	0.00632368	4.86291	0.276746	12	ATAACCTGATCTCCCGCTCCTCCCCACCGGCCTGCCTCCC	GCCCCGCCCCCT	-
M94	ZFX_HUMAN.H11MO.0.A	-25	0.00677139	5.2072	0.280599	10	ATAACCTGATCTCCCGCTCCTCCCCACCGGCCTGCCTCCC	CGGGGCCTGG	-
M94	MBD2_HUMAN.H11MO.0.B	-23	0.00682403	5.24768	0.280599	11	ATAACCTGATCTCCCGCTCCTCCCCACCGGCCTGCCTCCC	CCTCCGGCCCG	-
M94	MAZ_HUMAN.H11MO.0.A	-4	0.00697746	5.36566	0.280599	22	ATAACCTGATCTCCCGCTCCTCCCCACCGGCCTGCCTCCC	CCCCCCCCCCCCCCCCTCCCCC	-
M94	TFDP1_HUMAN.H11MO.0.C	-8	0.00784323	6.03145	0.307116	14	ATAACCTGATCTCCCGCTCCTCCCCACCGGCCTGCCTCCC	TTTTCCCGCCCCCC	-
M94	E2F6_HUMAN.H11MO.0.A	-7	0.00848937	6.52832	0.320328	13	ATAACCTGATCTCCCGCTCCTCCCCACCGGCCTGCCTCCC	CCCTTCCCGCCCC	-
M94	E2F1_HUMAN.H11MO.0.A	-8	0.0086112	6.62202	0.320328	14	ATAACCTGATCTCCCGCTCCTCCCCACCGGCCTGCCTCCC	CTTTCCCGCCCCCC	-
M94	SP2_HUMAN.H11MO.0.A	-18	0.00906336	6.96972	0.32721	22	ATAACCTGATCTCCCGCTCCTCCCCACCGGCCTGCCTCCC	CCCCCGGCCCCGCCCCCCCCCC	-
M94	VEZF1_HUMAN.H11MO.0.C	-10	0.00940515	7.23256	0.32721	22	ATAACCTGATCTCCCGCTCCTCCCCACCGGCCTGCCTCCC	CCCCTCCCCCTCCCCCCTCCCC	-
M94	NR2C1_HUMAN.H11MO.0.C	-5	0.00980882	7.54298	0.32721	13	ATAACCTGATCTCCCGCTCCTCCCCACCGGCCTGCCTCCC	CTGACCTCTGGCC	-
M94	EGR2_HUMAN.H11MO.0.A	-7	0.00983103	7.56006	0.32721	18	ATAACCTGATCTCCCGCTCCTCCCCACCGGCCTGCCTCCC	CCCCTCCCACACCCCCCC	-
M94	KLF1_HUMAN.H11MO.0.A	-11	0.00989574	7.60982	0.32721	14	ATAACCTGATCTCCCGCTCCTCCCCACCGGCCTGCCTCCC	CCCGGCCCCGCCCC	-
M94	GATA6_HUMAN.H11MO.0.A	-1	0.0102895	7.91262	0.332833	13	ATAACCTGATCTCCCGCTCCTCCCCACCGGCCTGCCTCCC	TTATCTTATCTGT	-
M94	FLI1_HUMAN.H11MO.0.A	-21	0.0106627	8.19963	0.337567	18	ATAACCTGATCTCCCGCTCCTCCCCACCGGCCTGCCTCCC	TCCCTCCTTCCTTCCTCC	-
M94	SNAI2_HUMAN.H11MO.0.A	-22	0.0117666	9.04851	0.364754	10	ATAACCTGATCTCCCGCTCCTCCCCACCGGCCTGCCTCCC	TGCACCTGCC	-
M94	MYF6_HUMAN.H11MO.0.C	-24	0.0120503	9.26667	0.365925	7	ATAACCTGATCTCCCGCTCCTCCCCACCGGCCTGCCTCCC	CAGCTGC	+
M94	AP2B_HUMAN.H11MO.0.B	-21	0.01242	9.55101	0.36961	10	ATAACCTGATCTCCCGCTCCTCCCCACCGGCCTGCCTCCC	GCCCCCGGGC	-
M94	MESP1_HUMAN.H11MO.0.D	-20	0.0134665	10.3558	0.381131	11	ATAACCTGATCTCCCGCTCCTCCCCACCGGCCTGCCTCCC	TCCACACCTGC	-
M94	ZBT14_HUMAN.H11MO.0.C	-11	0.0137046	10.5388	0.381131	9	ATAACCTGATCTCCCGCTCCTCCCCACCGGCCTGCCTCCC	GCGCGCTCC	-
M94	ZN436_HUMAN.H11MO.0.C	-15	0.0139793	10.7501	0.381131	24	ATAACCTGATCTCCCGCTCCTCCCCACCGGCCTGCCTCCC	CCTCCTCCAGGAAGCCTTCCCTGA	-
M94	E2F3_HUMAN.H11MO.0.A	-9	0.0141701	10.8968	0.381131	11	ATAACCTGATCTCCCGCTCCTCCCCACCGGCCTGCCTCCC	TTTCCCGCCCT	-
M94	KLF5_HUMAN.H11MO.0.A	-11	0.0142466	10.9556	0.381131	14	ATAACCTGATCTCCCGCTCCTCCCCACCGGCCTGCCTCCC	CCCAGCCCCACCCT	-
M94	ZN341_HUMAN.H11MO.1.C	-14	0.0145015	11.1517	0.381131	9	ATAACCTGATCTCCCGCTCCTCCCCACCGGCCTGCCTCCC	GGCTGTTCC	-
M94	EGR2_HUMAN.H11MO.1.A	-12	0.0146002	11.2276	0.381131	16	ATAACCTGATCTCCCGCTCCTCCCCACCGGCCTGCCTCCC	CCCCCGCCCACGCCCC	-
M94	ZFX_HUMAN.H11MO.1.A	-24	0.0150456	11.5701	0.385987	16	ATAACCTGATCTCCCGCTCCTCCCCACCGGCCTGCCTCCC	CCCCGGCCTCCGCCCCC	-
M94	GRHL1_HUMAN.H11MO.0.D	-2	0.0155144	11.9306	0.391267	12	ATAACCTGATCTCCCGCTCCTCCCCACCGGCCTGCCTCCC	AACCTGTTTTTC	+
M94	ZN335_HUMAN.H11MO.1.A	-28	0.0166926	12.8366	0.407738	7	ATAACCTGATCTCCCGCTCCTCCCCACCGGCCTGCCTCCC	TGCCTGA	+
M94	PATZ1_HUMAN.H11MO.0.C	-18	0.0168032	12.9216	0.407738	22	ATAACCTGATCTCCCGCTCCTCCCCACCGGCCTGCCTCCC	CCTCCCCCCCCGCCCCCTCCCC	-
M94	PLAG1_HUMAN.H11MO.0.D	-22	0.0169896	13.065	0.407738	17	ATAACCTGATCTCCCGCTCCTCCCCACCGGCCTGCCTCCC	CCCCTCCTGATGCCCCC	-
M94	ZBTB4_HUMAN.H11MO.0.D	-22	0.0176876	13.6018	0.417754	17	ATAACCTGATCTCCCGCTCCTCCCCACCGGCCTGCCTCCC	CCCACCTGCCATCTAGG	-
M94	THB_HUMAN.H11MO.1.D	-1	0.0180204	13.8577	0.418963	10	ATAACCTGATCTCCCGCTCCTCCCCACCGGCCTGCCTCCC	TGACCTGACC	-
M94	ZIC4_HUMAN.H11MO.0.D	-7	0.019644	15.1062	0.444452	15	ATAACCTGATCTCCCGCTCCTCCCCACCGGCCTGCCTCCC	GACCCCCCGCTGTGC	-
M94	KLF4_HUMAN.H11MO.0.A	-15	0.0200027	15.382	0.444452	10	ATAACCTGATCTCCCGCTCCTCCCCACCGGCCTGCCTCCC	GCCACACCCT	-
M94	VEZF1_HUMAN.H11MO.1.C	-12	0.0206625	15.8895	0.444452	12	ATAACCTGATCTCCCGCTCCTCCCCACCGGCCTGCCTCCC	CCCCCTCCCCCT	-
M94	THB_HUMAN.H11MO.0.C	-1	0.020754	15.9598	0.444452	17	ATAACCTGATCTCCCGCTCCTCCCCACCGGCCTGCCTCCC	TGACCTGACCTGACCTC	-
M94	NR1I2_HUMAN.H11MO.1.D	-5	0.0207803	15.98	0.444452	8	ATAACCTGATCTCCCGCTCCTCCCCACCGGCCTGCCTCCC	GTGAACTT	-
M94	ATF7_HUMAN.H11MO.0.D	0	0.0211462	16.2614	0.444452	11	ATAACCTGATCTCCCGCTCCTCCCCACCGGCCTGCCTCCC	ATGACGTCATC	-
M94	GRHL2_HUMAN.H11MO.0.A	-2	0.0216598	16.6564	0.444452	12	ATAACCTGATCTCCCGCTCCTCCCCACCGGCCTGCCTCCC	AACCTGTTTGAC	+
M94	ASCL1_HUMAN.H11MO.0.A	-21	0.0221723	17.0505	0.444452	14	ATAACCTGATCTCCCGCTCCTCCCCACCGGCCTGCCTCCC	CTGCACCTGCTCCC	+
M94	CREB5_HUMAN.H11MO.0.D	0	0.0222115	17.0807	0.444452	11	ATAACCTGATCTCCCGCTCCTCCCCACCGGCCTGCCTCCC	ATGACGTCATC	-
M94	E2F7_HUMAN.H11MO.0.B	-7	0.0226485	17.4167	0.444452	13	ATAACCTGATCTCCCGCTCCTCCCCACCGGCCTGCCTCCC	CCTTTCCCGCCCC	-
M94	SRBP2_HUMAN.H11MO.0.B	-16	0.0226485	17.4167	0.444452	13	ATAACCTGATCTCCCGCTCCTCCCCACCGGCCTGCCTCCC	CCTCACCCCACCC	-
M94	SMAD2_HUMAN.H11MO.0.A	-28	0.0227011	17.4572	0.444452	12	ATAACCTGATCTCCCGCTCCTCCCCACCGGCCTGCCTCCC	TGTCTGTCACCT	+
M94	MECP2_HUMAN.H11MO.0.C	-24	0.024386	18.7528	0.467205	7	ATAACCTGATCTCCCGCTCCTCCCCACCGGCCTGCCTCCC	CTCCGGG	-
M94	BHA15_HUMAN.H11MO.0.B	-12	0.0244913	18.8338	0.467205	11	ATAACCTGATCTCCCGCTCCTCCCCACCGGCCTGCCTCCC	CCAGCTGCTGC	-
M94	ZBTB6_HUMAN.H11MO.0.C	-7	0.025906	19.9218	0.479254	13	ATAACCTGATCTCCCGCTCCTCCCCACCGGCCTGCCTCCC	CGGCTCCAGCACC	-
M94	NR1I3_HUMAN.H11MO.1.D	-5	0.0261651	20.1209	0.479254	8	ATAACCTGATCTCCCGCTCCTCCCCACCGGCCTGCCTCCC	ATGAACTT	-
M94	ASCL2_HUMAN.H11MO.0.D	-23	0.0265488	20.416	0.479254	9	ATAACCTGATCTCCCGCTCCTCCCCACCGGCCTGCCTCCC	CCAGCTGCT	+
M94	DUXA_HUMAN.H11MO.0.D	-1	0.0269835	20.7503	0.479254	11	ATAACCTGATCTCCCGCTCCTCCCCACCGGCCTGCCTCCC	TAATTTAATCA	-
M94	OSR2_HUMAN.H11MO.0.C	-9	0.0270259	20.7829	0.479254	16	ATAACCTGATCTCCCGCTCCTCCCCACCGGCCTGCCTCCC	GCTGCTGCTTCTGCTG	+
M94	ZSC31_HUMAN.H11MO.0.C	-21	0.0272951	20.9899	0.479254	18	ATAACCTGATCTCCCGCTCCTCCCCACCGGCCTGCCTCCC	CATAACTGCCCTGCTGCC	-
M94	SP4_HUMAN.H11MO.0.A	-11	0.0273775	21.0533	0.479254	20	ATAACCTGATCTCCCGCTCCTCCCCACCGGCCTGCCTCCC	CCCGGCCCCGCCCCCTTCCC	-
M95	IRX2_HUMAN.H11MO.0.D	-17	0.000402891	0.309823	0.16317	19	CTGGGTGCCGCGGCGTAGCCGAGCCTGCCGCGGGGCCCAC	ACATGGGTGGGCATGTTGG	+
M95	TLX1_HUMAN.H11MO.0.D	-22	0.000412818	0.317457	0.16317	17	CTGGGTGCCGCGGCGTAGCCGAGCCTGCCGCGGGGCCCAC	CCTTGGCAACTTGCCAG	-
M95	ZFX_HUMAN.H11MO.1.A	-7	0.000412818	0.317457	0.16317	17	CTGGGTGCCGCGGCGTAGCCGAGCCTGCCGCGGGGCCCAC	CCCCGGCCTCCGCCCCC	-
M95	NR1D1_HUMAN.H11MO.0.B	-20	0.000438578	0.337266	0.16317	19	CTGGGTGCCGCGGCGTAGCCGAGCCTGCCGCGGGGCCCAC	CCTTCTGACCCACTTCCCT	-
M95	ZN563_HUMAN.H11MO.0.C	-13	0.000595813	0.45818	0.16317	21	CTGGGTGCCGCGGCGTAGCCGAGCCTGCCGCGGGGCCCAC	GGGATCCTCACTGGCAGCTGC	+
M95	NFIC_HUMAN.H11MO.0.A	-23	0.000842525	0.647902	0.16317	17	CTGGGTGCCGCGGCGTAGCCGAGCCTGCCGCGGGGCCCAC	CTTGGCAGGGAGCCAAG	-
M95	THAP1_HUMAN.H11MO.0.C	-14	0.000972041	0.747499	0.16317	22	CTGGGTGCCGCGGCGTAGCCGAGCCTGCCGCGGGGCCCAC	CGCCGCCATCTTGGCTGCGGGC	+
M95	NFIA_HUMAN.H11MO.0.C	-24	0.00189529	1.45748	0.286334	15	CTGGGTGCCGCGGCGTAGCCGAGCCTGCCGCGGGGCCCAC	TTGGCACGGTGCCAA	+
M95	ZN554_HUMAN.H11MO.0.C	-17	0.00226469	1.74155	0.289552	20	CTGGGTGCCGCGGCGTAGCCGAGCCTGCCGCGGGGCCCAC	GCTGAGCCATGTGGGGTGCT	+
M95	RARG_HUMAN.H11MO.0.B	-21	0.0026653	2.04962	0.302397	18	CTGGGTGCCGCGGCGTAGCCGAGCCTGCCGCGGGGCCCAC	CCCAGGTCACTCTGACCT	-
M95	RXRA_HUMAN.H11MO.0.A	-22	0.0030396	2.33745	0.302397	18	CTGGGTGCCGCGGCGTAGCCGAGCCTGCCGCGGGGCCCAC	CTCTGACCTCTGCCTCCCCC	-
M95	HES1_HUMAN.H11MO.0.D	-25	0.00383382	2.94821	0.302397	13	CTGGGTGCCGCGGCGTAGCCGAGCCTGCCGCGGGGCCCAC	GGGCTCGTGGCGG	-
M95	SP3_HUMAN.H11MO.0.B	-14	0.00405692	3.11977	0.302397	20	CTGGGTGCCGCGGCGTAGCCGAGCCTGCCGCGGGGCCCAC	GGGGGGGGGCGGGGCCGGGG	+
M95	KLF6_HUMAN.H11MO.0.A	-16	0.00432523	3.3261	0.302397	19	CTGGGTGCCGCGGCGTAGCCGAGCCTGCCGCGGGGCCCAC	GGAAGGGCGGGGCCGGGGG	+
M95	PURA_HUMAN.H11MO.0.D	-8	0.00440355	3.38633	0.302397	17	CTGGGTGCCGCGGCGTAGCCGAGCCTGCCGCGGGGCCCAC	CCCTGCCCCCCCCTTCC	-
M95	ZN667_HUMAN.H11MO.0.C	-12	0.00500507	3.8489	0.328761	19	CTGGGTGCCGCGGCGTAGCCGAGCCTGCCGCGGGGCCCAC	GCTGAGCTTTTAAGGCCAC	-
M95	PAX8_HUMAN.H11MO.0.D	-20	0.00627028	4.82184	0.378918	14	CTGGGTGCCGCGGCGTAGCCGAGCCTGCCGCGGGGCCCAC	GTCACTGAAGCGGG	+
M95	SP2_HUMAN.H11MO.0.A	-15	0.00679742	5.22721	0.386491	22	CTGGGTGCCGCGGCGTAGCCGAGCCTGCCGCGGGGCCCAC	CCCCCGGCCCCGCCCCCCCCCC	-
M95	USF2_HUMAN.H11MO.0.A	-19	0.00716308	5.50841	0.386491	19	CTGGGTGCCGCGGCGTAGCCGAGCCTGCCGCGGGGCCCAC	CGCCGCGGCCACGTGACCC	-
M95	ZN589_HUMAN.H11MO.0.D	-7	0.00786502	6.0482	0.395752	16	CTGGGTGCCGCGGCGTAGCCGAGCCTGCCGCGGGGCCCAC	CCCACGGTTACTGCCG	+
M95	PROX1_HUMAN.H11MO.0.D	-4	0.00812057	6.24472	0.395752	17	CTGGGTGCCGCGGCGTAGCCGAGCCTGCCGCGGGGCCCAC	CCCAACCCGCCTTACCC	-
M95	PAX2_HUMAN.H11MO.0.D	-12	0.00885791	6.81173	0.418196	18	CTGGGTGCCGCGGCGTAGCCGAGCCTGCCGCGGGGCCCAC	GTTCAGTCATGCGTGACA	+
M95	PATZ1_HUMAN.H11MO.0.C	-9	0.0093835	7.21591	0.423686	22	CTGGGTGCCGCGGCGTAGCCGAGCCTGCCGCGGGGCCCAC	CCTCCCCCCCCGCCCCCTCCCC	-
M95	ZN394_HUMAN.H11MO.0.C	-14	0.00998065	7.67512	0.423686	20	CTGGGTGCCGCGGCGTAGCCGAGCCTGCCGCGGGGCCCAC	ATTCCATTCTATTCCATTCT	-
M95	ZN341_HUMAN.H11MO.0.C	-17	0.00999957	7.68967	0.423686	22	CTGGGTGCCGCGGCGTAGCCGAGCCTGCCGCGGGGCCCAC	GCTCTTCCCTCCCCCCCCCCCC	-
M95	PAX5_HUMAN.H11MO.0.A	-8	0.0103764	7.97946	0.423686	21	CTGGGTGCCGCGGCGTAGCCGAGCCTGCCGCGGGGCCCAC	GCCTGGGCAGCAGAGCGTGAC	+
M95	SP4_HUMAN.H11MO.0.A	0	0.0106707	8.20579	0.424237	20	CTGGGTGCCGCGGCGTAGCCGAGCCTGCCGCGGGGCCCAC	CCCGGCCCCGCCCCCTTCCC	-
M95	ZN322_HUMAN.H11MO.0.B	-20	0.0121849	9.37016	0.438923	20	CTGGGTGCCGCGGCGTAGCCGAGCCTGCCGCGGGGCCCAC	GAGCCTGGTACAGAGCCTGG	+
M95	Z324A_HUMAN.H11MO.0.C	-12	0.0122022	9.38352	0.438923	23	CTGGGTGCCGCGGCGTAGCCGAGCCTGCCGCGGGGCCCAC	TGGCAGCAAAGGATGGTTTGATA	-
M95	MNX1_HUMAN.H11MO.0.D	-14	0.0142729	10.9759	0.47918	19	CTGGGTGCCGCGGCGTAGCCGAGCCTGCCGCGGGGCCCAC	TTAAGGGTTATTAAAATAG	-
M95	GATA1_HUMAN.H11MO.0.A	6	0.0142729	10.9759	0.47918	13	CTGGGTGCCGCGGCGTAGCCGAGCCTGCCGCGGGGCCCAC	TCTTATCTGTCCCCGCCAG	-
M95	TAL1_HUMAN.H11MO.0.A	6	0.0142729	10.9759	0.47918	13	CTGGGTGCCGCGGCGTAGCCGAGCCTGCCGCGGGGCCCAC	CCTTATCTGCCCCCCCCAG	-
M95	NR1H4_HUMAN.H11MO.0.B	-19	0.0152609	11.7356	0.487112	19	CTGGGTGCCGCGGCGTAGCCGAGCCTGCCGCGGGGCCCAC	CCTCGGGGTCATTGACCCC	-
M96	SP2_HUMAN.H11MO.0.A	-14	4.5818e-05	0.035234	0.0688433	22	ACCGGGCGCGGGTTCCGCCCGGGGGGGGCTCAGCGGCTTT	GGGGGGGGGGCGGGGCCGGGGG	+
M96	THAP1_HUMAN.H11MO.0.C	-5	0.000190002	0.146111	0.0696175	22	ACCGGGCGCGGGTTCCGCCCGGGGGGGGCTCAGCGGCTTT	GCCCGCAGCCAAGATGGCGGCG	-
M96	ZN563_HUMAN.H11MO.0.C	-7	0.000198171	0.152394	0.0696175	21	ACCGGGCGCGGGTTCCGCCCGGGGGGGGCTCAGCGGCTTT	GCAGCTGCCAGTGAGGATCCC	-
M96	PATZ1_HUMAN.H11MO.0.C	-8	0.000221108	0.170032	0.0696175	22	ACCGGGCGCGGGTTCCGCCCGGGGGGGGCTCAGCGGCTTT	GGGGAGGGGGCGGGGGGGGAGG	+
M96	VEZF1_HUMAN.H11MO.0.C	-7	0.000276926	0.212956	0.0696175	22	ACCGGGCGCGGGTTCCGCCCGGGGGGGGCTCAGCGGCTTT	GGGGAGGGGGGAGGGGGAGGGG	+
M96	KLF6_HUMAN.H11MO.0.A	-16	0.0003032	0.23316	0.0696175	19	ACCGGGCGCGGGTTCCGCCCGGGGGGGGCTCAGCGGCTTT	GGAAGGGCGGGGCCGGGGG	+
M96	SP3_HUMAN.H11MO.0.B	-15	0.000324333	0.249412	0.0696175	20	ACCGGGCGCGGGTTCCGCCCGGGGGGGGCTCAGCGGCTTT	GGGGGGGGGCGGGGCCGGGG	+
M96	CTCFL_HUMAN.H11MO.0.A	-13	0.000650511	0.500243	0.122177	17	ACCGGGCGCGGGTTCCGCCCGGGGGGGGCTCAGCGGCTTT	GCCGCCAGGGGGCGCCG	+
M96	ZN341_HUMAN.H11MO.0.C	-12	0.00081926	0.630011	0.126258	22	ACCGGGCGCGGGTTCCGCCCGGGGGGGGCTCAGCGGCTTT	GGGGGGGGGGGGAGGGAAGAGC	+
M96	NR1H4_HUMAN.H11MO.0.B	-3	0.000840295	0.646187	0.126258	19	ACCGGGCGCGGGTTCCGCCCGGGGGGGGCTCAGCGGCTTT	GGGGTCAATGACCCCGAGG	+
M96	ZIC2_HUMAN.H11MO.0.D	-9	0.00131081	1.00801	0.156072	15	ACCGGGCGCGGGTTCCGCCCGGGGGGGGCTCAGCGGCTTT	GGCCCCCTGCTGTGA	+
M96	PURA_HUMAN.H11MO.0.D	-16	0.001338	1.02893	0.156072	17	ACCGGGCGCGGGTTCCGCCCGGGGGGGGCTCAGCGGCTTT	GGAAGGGGGGGGCAGGG	+
M96	ZBT17_HUMAN.H11MO.0.A	-7	0.00189943	1.46066	0.185962	19	ACCGGGCGCGGGTTCCGCCCGGGGGGGGCTCAGCGGCTTT	GAGGGTGGGGGAGGGGAAG	+
M96	COE1_HUMAN.H11MO.0.A	-11	0.00198025	1.52281	0.185962	15	ACCGGGCGCGGGTTCCGCCCGGGGGGGGCTCAGCGGCTTT	AAGTCCCCAGGGACC	+
M96	SP4_HUMAN.H11MO.0.A	-8	0.00310933	2.39107	0.21908	20	ACCGGGCGCGGGTTCCGCCCGGGGGGGGCTCAGCGGCTTT	GGGAAGGGGGCGGGGCCGGG	+
M96	CTCF_HUMAN.H11MO.0.A	-11	0.00312368	2.40211	0.21908	19	ACCGGGCGCGGGTTCCGCCCGGGGGGGGCTCAGCGGCTTT	TGGCCACCAGGGGGCGCCA	+
M96	KLF3_HUMAN.H11MO.0.B	-14	0.00312368	2.40211	0.21908	19	ACCGGGCGCGGGTTCCGCCCGGGGGGGGCTCAGCGGCTTT	GGGGAGGGGCGGGGCCGGG	+
M96	SP4_HUMAN.H11MO.1.A	-20	0.00321793	2.47459	0.21908	16	ACCGGGCGCGGGTTCCGCCCGGGGGGGGCTCAGCGGCTTT	GGAGGGGGCGGGGCCG	+
M96	ZFX_HUMAN.H11MO.1.A	-7	0.00332864	2.55973	0.21908	17	ACCGGGCGCGGGTTCCGCCCGGGGGGGGCTCAGCGGCTTT	GGGGGCGGAGGCCGGGG	+
M96	LYL1_HUMAN.H11MO.0.A	-8	0.00335022	2.57632	0.21908	14	ACCGGGCGCGGGTTCCGCCCGGGGGGGGCTCAGCGGCTTT	CAGGAAACAGCTGG	-
M96	PLAG1_HUMAN.H11MO.0.D	-21	0.00358231	2.7548	0.224273	17	ACCGGGCGCGGGTTCCGCCCGGGGGGGGCTCAGCGGCTTT	GGGGGCATCAGGAGGGG	+
M96	PTF1A_HUMAN.H11MO.0.B	-19	0.00386796	2.97446	0.232471	18	ACCGGGCGCGGGTTCCGCCCGGGGGGGGCTCAGCGGCTTT	GGGAAAGGGGGCAGCTGG	-
M96	CLOCK_HUMAN.H11MO.0.C	-11	0.00427032	3.28387	0.246781	14	ACCGGGCGCGGGTTCCGCCCGGGGGGGGCTCAGCGGCTTT	CAGACACGTGAACA	+
M96	ZN554_HUMAN.H11MO.0.C	-7	0.00464852	3.57471	0.257724	20	ACCGGGCGCGGGTTCCGCCCGGGGGGGGCTCAGCGGCTTT	GCTGAGCCATGTGGGGTGCT	+
M96	ZN589_HUMAN.H11MO.0.D	-4	0.0050408	3.87637	0.257724	16	ACCGGGCGCGGGTTCCGCCCGGGGGGGGCTCAGCGGCTTT	CCCACGGTTACTGCCG	+
M96	KLF16_HUMAN.H11MO.0.D	-19	0.00505396	3.8865	0.257724	19	ACCGGGCGCGGGTTCCGCCCGGGGGGGGCTCAGCGGCTTT	GGGGGCGGGGGGGGGGGGG	+
M96	ZEP2_HUMAN.H11MO.0.D	-4	0.00542044	4.16832	0.257724	14	ACCGGGCGCGGGTTCCGCCCGGGGGGGGCTCAGCGGCTTT	GGTAGGGAAACCCC	+
M96	MAZ_HUMAN.H11MO.0.A	-13	0.00555603	4.27259	0.257724	22	ACCGGGCGCGGGTTCCGCCCGGGGGGGGCTCAGCGGCTTT	GGGGGAGGGGGGGGGGGGGGGG	+
M96	MXI1_HUMAN.H11MO.0.A	-14	0.00639087	4.91458	0.273732	15	ACCGGGCGCGGGTTCCGCCCGGGGGGGGCTCAGCGGCTTT	GCACGTGGCGGCGGG	+
M96	E2F7_HUMAN.H11MO.0.B	-20	0.00659105	5.06851	0.273732	13	ACCGGGCGCGGGTTCCGCCCGGGGGGGGCTCAGCGGCTTT	GGGGCGGGAAAGG	+
M96	IRX2_HUMAN.H11MO.0.D	-6	0.00660562	5.07972	0.273732	19	ACCGGGCGCGGGTTCCGCCCGGGGGGGGCTCAGCGGCTTT	ACATGGGTGGGCATGTTGG	+
M96	OLIG2_HUMAN.H11MO.0.B	-4	0.00674065	5.18356	0.273732	18	ACCGGGCGCGGGTTCCGCCCGGGGGGGGCTCAGCGGCTTT	CAGAAGGGAAACAGCTGG	-
M96	RXRA_HUMAN.H11MO.0.A	-1	0.00781182	6.00729	0.300963	20	ACCGGGCGCGGGTTCCGCCCGGGGGGGGCTCAGCGGCTTT	CTCTGACCTCTGCCTCCCCC	-
[truncated: 655 more rows]
