# Supplementary material for: DeepEPI: CNN-transformer-based model for extracting TF interactions through predicting enhancer-promoter interactions
Source: Bioinform Adv. 2025 Sep 17;5(1):vbaf221. doi: 10.1093/bioadv/vbaf221 (PMC12478696; doi:10.1093/bioadv/vbaf221)
Supplement: vbaf221_Supplementary_Data [file vbaf221_supplementary_data.zip › Supplementary_file5/K562/result_promoter54-k562/tomtom.tsv]

Query_ID	Target_ID	Optimal_offset	p-value	E-value	q-value	Overlap	Query_consensus	Target_consensus	Orientation
M0	TLX1_HUMAN.H11MO.0.D	-22	0.000123721	0.0951414	0.0809037	17	TCGGTGCTGTACGGCTCCTGGGCCGGGAAGCAGCCAGGGC	CTGGCAAGTTGCCAAGG	+
M0	RXRA_HUMAN.H11MO.0.A	-19	0.000151901	0.116812	0.0809037	20	TCGGTGCTGTACGGCTCCTGGGCCGGGAAGCAGCCAGGGC	GGGGGAGGCAGAGGTCAGAG	+
M0	PATZ1_HUMAN.H11MO.0.C	-18	0.000166534	0.128065	0.0809037	22	TCGGTGCTGTACGGCTCCTGGGCCGGGAAGCAGCCAGGGC	GGGGAGGGGGCGGGGGGGGAGG	+
M0	PROX1_HUMAN.H11MO.0.D	-23	0.000212705	0.16357	0.0809037	17	TCGGTGCTGTACGGCTCCTGGGCCGGGAAGCAGCCAGGGC	GGGTAAGGCGGGTTGGG	+
M0	SP3_HUMAN.H11MO.0.B	-19	0.000832463	0.640164	0.253307	20	TCGGTGCTGTACGGCTCCTGGGCCGGGAAGCAGCCAGGGC	GGGGGGGGGCGGGGCCGGGG	+
M0	E2F7_HUMAN.H11MO.0.B	-18	0.00155984	1.19952	0.386737	13	TCGGTGCTGTACGGCTCCTGGGCCGGGAAGCAGCCAGGGC	GGGGCGGGAAAGG	+
M0	WT1_HUMAN.H11MO.0.C	-19	0.00226049	1.73831	0.386737	20	TCGGTGCTGTACGGCTCCTGGGCCGGGAAGCAGCCAGGGC	GGGCGGGGGAGGAGGGGGGG	+
M0	ZN341_HUMAN.H11MO.0.C	-18	0.00229935	1.7682	0.386737	22	TCGGTGCTGTACGGCTCCTGGGCCGGGAAGCAGCCAGGGC	GGGGGGGGGGGGAGGGAAGAGC	+
M0	VEZF1_HUMAN.H11MO.0.C	-11	0.00245495	1.88786	0.386737	22	TCGGTGCTGTACGGCTCCTGGGCCGGGAAGCAGCCAGGGC	GGGGAGGGGGGAGGGGGAGGGG	+
M0	MAZ_HUMAN.H11MO.0.A	-17	0.00262035	2.01505	0.386737	22	TCGGTGCTGTACGGCTCCTGGGCCGGGAAGCAGCCAGGGC	GGGGGAGGGGGGGGGGGGGGGG	+
M0	SP2_HUMAN.H11MO.0.A	-18	0.00279613	2.15022	0.386737	22	TCGGTGCTGTACGGCTCCTGGGCCGGGAAGCAGCCAGGGC	GGGGGGGGGGCGGGGCCGGGGG	+
M0	EGR1_HUMAN.H11MO.0.A	-11	0.00393633	3.02704	0.423337	17	TCGGTGCTGTACGGCTCCTGGGCCGGGAAGCAGCCAGGGC	GAGGGCGTGGGCGGGGG	+
M0	ZFX_HUMAN.H11MO.1.A	-5	0.00393633	3.02704	0.423337	17	TCGGTGCTGTACGGCTCCTGGGCCGGGAAGCAGCCAGGGC	GGGGGCGGAGGCCGGGG	+
M0	SP4_HUMAN.H11MO.0.A	-18	0.00415895	3.19823	0.423337	20	TCGGTGCTGTACGGCTCCTGGGCCGGGAAGCAGCCAGGGC	GGGAAGGGGGCGGGGCCGGG	+
M0	ZN350_HUMAN.H11MO.1.D	-1	0.0042325	3.25479	0.423337	24	TCGGTGCTGTACGGCTCCTGGGCCGGGAAGCAGCCAGGGC	ACGGGGCGCAGGGATTTGTTGCCC	+
M0	ZBT17_HUMAN.H11MO.0.A	-11	0.00445199	3.42358	0.423337	19	TCGGTGCTGTACGGCTCCTGGGCCGGGAAGCAGCCAGGGC	GAGGGTGGGGGAGGGGAAG	+
M0	ZN563_HUMAN.H11MO.0.C	-10	0.00488822	3.75904	0.430935	21	TCGGTGCTGTACGGCTCCTGGGCCGGGAAGCAGCCAGGGC	GCAGCTGCCAGTGAGGATCCC	-
M0	KLF3_HUMAN.H11MO.0.B	-8	0.00509838	3.92066	0.430935	19	TCGGTGCTGTACGGCTCCTGGGCCGGGAAGCAGCCAGGGC	GGGGAGGGGCGGGGCCGGG	+
M0	IRX2_HUMAN.H11MO.0.D	0	0.0054533	4.19359	0.436674	19	TCGGTGCTGTACGGCTCCTGGGCCGGGAAGCAGCCAGGGC	ACATGGGTGGGCATGTTGG	+
M0	COT1_HUMAN.H11MO.0.C	-22	0.00653084	5.02221	0.450319	17	TCGGTGCTGTACGGCTCCTGGGCCGGGAAGCAGCCAGGGC	GGGGTCAGAGGTCAGGG	+
M0	NR1H4_HUMAN.H11MO.0.B	-3	0.00666036	5.12181	0.450319	19	TCGGTGCTGTACGGCTCCTGGGCCGGGAAGCAGCCAGGGC	GGGGTCAATGACCCCGAGG	+
M0	THAP1_HUMAN.H11MO.0.C	-5	0.00674375	5.18594	0.450319	22	TCGGTGCTGTACGGCTCCTGGGCCGGGAAGCAGCCAGGGC	GCCCGCAGCCAAGATGGCGGCG	-
M0	ZN589_HUMAN.H11MO.0.D	-23	0.00680764	5.23508	0.450319	16	TCGGTGCTGTACGGCTCCTGGGCCGGGAAGCAGCCAGGGC	CGGCAGTAACCGTGGG	-
M0	ZSC31_HUMAN.H11MO.0.C	-12	0.00758059	5.82947	0.480555	18	TCGGTGCTGTACGGCTCCTGGGCCGGGAAGCAGCCAGGGC	GGCAGCAGGGCAGTTATG	+
M1	ZFX_HUMAN.H11MO.1.A	-22	0.000753152	0.579174	0.235196	17	GCTGCGGCCCCCCCGAGTCGATGGGGGGGGTGCTGTCCGG	GGGGGCGGAGGCCGGGG	+
M1	PURA_HUMAN.H11MO.0.D	-1	0.00089735	0.690062	0.235196	17	GCTGCGGCCCCCCCGAGTCGATGGGGGGGGTGCTGTCCGG	CCCTGCCCCCCCCTTCC	-
M1	LYL1_HUMAN.H11MO.0.A	0	0.0011119	0.855054	0.235196	14	GCTGCGGCCCCCCCGAGTCGATGGGGGGGGTGCTGTCCGG	CCAGCTGTTTCCTG	+
M1	IRX2_HUMAN.H11MO.0.D	1	0.00124066	0.954064	0.235196	18	GCTGCGGCCCCCCCGAGTCGATGGGGGGGGTGCTGTCCGG	CCAACATGCCCACCCATGT	-
M1	THAP1_HUMAN.H11MO.0.C	-7	0.0012699	0.976549	0.235196	22	GCTGCGGCCCCCCCGAGTCGATGGGGGGGGTGCTGTCCGG	CGCCGCCATCTTGGCTGCGGGC	+
M1	ZN563_HUMAN.H11MO.0.C	0	0.00134373	1.03333	0.235196	21	GCTGCGGCCCCCCCGAGTCGATGGGGGGGGTGCTGTCCGG	GCAGCTGCCAGTGAGGATCCC	-
M1	RARG_HUMAN.H11MO.2.D	4	0.00151855	1.16776	0.235196	16	GCTGCGGCCCCCCCGAGTCGATGGGGGGGGTGCTGTCCGG	GTGACCTCTGGGTGACCCCC	-
M1	GATA1_HUMAN.H11MO.0.A	5	0.00170344	1.30994	0.235196	14	GCTGCGGCCCCCCCGAGTCGATGGGGGGGGTGCTGTCCGG	TCTTATCTGTCCCCGCCAG	-
M1	ZN554_HUMAN.H11MO.0.C	-3	0.00205759	1.58229	0.235196	20	GCTGCGGCCCCCCCGAGTCGATGGGGGGGGTGCTGTCCGG	GCTGAGCCATGTGGGGTGCT	+
M1	MAFA_HUMAN.H11MO.0.D	8	0.00225313	1.73266	0.235196	13	GCTGCGGCCCCCCCGAGTCGATGGGGGGGGTGCTGTCCGG	GTGCTGACCCCGCAGCCTTCG	+
M1	SP2_HUMAN.H11MO.0.A	0	0.00225824	1.73658	0.235196	22	GCTGCGGCCCCCCCGAGTCGATGGGGGGGGTGCTGTCCGG	CCCCCGGCCCCGCCCCCCCCCC	-
M1	TLX1_HUMAN.H11MO.0.D	-1	0.00227789	1.7517	0.235196	17	GCTGCGGCCCCCCCGAGTCGATGGGGGGGGTGCTGTCCGG	CTGGCAAGTTGCCAAGG	+
M1	ZN589_HUMAN.H11MO.0.D	-22	0.00270945	2.08357	0.23837	16	GCTGCGGCCCCCCCGAGTCGATGGGGGGGGTGCTGTCCGG	CCCACGGTTACTGCCG	+
M1	SP3_HUMAN.H11MO.0.B	-16	0.0027724	2.13197	0.23837	20	GCTGCGGCCCCCCCGAGTCGATGGGGGGGGTGCTGTCCGG	GGGGGGGGGCGGGGCCGGGG	+
M1	NR1D1_HUMAN.H11MO.0.B	0	0.00292373	2.24835	0.23837	19	GCTGCGGCCCCCCCGAGTCGATGGGGGGGGTGCTGTCCGG	CCTTCTGACCCACTTCCCT	-
M1	RXRA_HUMAN.H11MO.0.A	-17	0.00298436	2.29498	0.23837	20	GCTGCGGCCCCCCCGAGTCGATGGGGGGGGTGCTGTCCGG	GGGGGAGGCAGAGGTCAGAG	+
M1	TAL1_HUMAN.H11MO.0.A	5	0.00315358	2.4251	0.239292	14	GCTGCGGCCCCCCCGAGTCGATGGGGGGGGTGCTGTCCGG	CCTTATCTGCCCCCCCCAG	-
M1	PATZ1_HUMAN.H11MO.0.C	-5	0.00343307	2.64003	0.245612	22	GCTGCGGCCCCCCCGAGTCGATGGGGGGGGTGCTGTCCGG	GGGGAGGGGGCGGGGGGGGAGG	+
M1	SPIC_HUMAN.H11MO.0.D	-16	0.00356056	2.73807	0.245612	13	GCTGCGGCCCCCCCGAGTCGATGGGGGGGGTGCTGTCCGG	GAGGAAGGGGAGG	+
M1	PAX8_HUMAN.H11MO.0.D	-11	0.00444542	3.41853	0.261612	14	GCTGCGGCCCCCCCGAGTCGATGGGGGGGGTGCTGTCCGG	CCCGCTTCAGTGAC	-
M1	PTF1A_HUMAN.H11MO.0.B	3	0.00449061	3.45328	0.261612	15	GCTGCGGCCCCCCCGAGTCGATGGGGGGGGTGCTGTCCGG	CCAGCTGCCCCCTTTCCC	+
M1	SRBP2_HUMAN.H11MO.0.B	-22	0.00470038	3.61459	0.261612	13	GCTGCGGCCCCCCCGAGTCGATGGGGGGGGTGCTGTCCGG	GGGTGGGGTGAGG	+
M1	ZN341_HUMAN.H11MO.0.C	9	0.00482683	3.71183	0.261612	13	GCTGCGGCCCCCCCGAGTCGATGGGGGGGGTGCTGTCCGG	GCTCTTCCCTCCCCCCCCCCCC	-
M1	GATA2_HUMAN.H11MO.0.A	5	0.00612888	4.71311	0.310037	14	GCTGCGGCCCCCCCGAGTCGATGGGGGGGGTGCTGTCCGG	CCTTATCTCCACCCCCCAG	-
M1	PAX5_HUMAN.H11MO.0.A	7	0.00646459	4.97127	0.316471	14	GCTGCGGCCCCCCCGAGTCGATGGGGGGGGTGCTGTCCGG	GTCACGCTCTGCTGCCCAGGC	-
M1	RARA_HUMAN.H11MO.0.A	6	0.0070333	5.40861	0.333552	14	GCTGCGGCCCCCCCGAGTCGATGGGGGGGGTGCTGTCCGG	CCTTGACCTCTTGATCCCCC	-
M1	KLF6_HUMAN.H11MO.0.A	0	0.00759812	5.84295	0.339142	19	GCTGCGGCCCCCCCGAGTCGATGGGGGGGGTGCTGTCCGG	CCCCCGGCCCCGCCCTTCC	-
M1	BRAC_HUMAN.H11MO.0.A	-16	0.009258	7.1194	0.390273	20	GCTGCGGCCCCCCCGAGTCGATGGGGGGGGTGCTGTCCGG	TTAGCAGGGAGGTGTGAAAT	+
M1	ZN214_HUMAN.H11MO.0.C	3	0.00994835	7.65028	0.394036	19	GCTGCGGCCCCCCCGAGTCGATGGGGGGGGTGCTGTCCGG	TCATCAAAGGCCTCAAAAAGGA	-
M1	OLIG2_HUMAN.H11MO.0.B	3	0.0101262	7.78705	0.394036	15	GCTGCGGCCCCCCCGAGTCGATGGGGGGGGTGCTGTCCGG	CCAGCTGTTTCCCTTCTG	+
M1	KLF3_HUMAN.H11MO.0.B	-21	0.0115632	8.89207	0.428003	19	GCTGCGGCCCCCCCGAGTCGATGGGGGGGGTGCTGTCCGG	GGGGAGGGGCGGGGCCGGG	+
M1	NR1H3_HUMAN.H11MO.0.B	3	0.0132617	10.1982	0.457404	16	GCTGCGGCCCCCCCGAGTCGATGGGGGGGGTGCTGTCCGG	TGACCTGCAGTGACCTCTG	-
M1	PROX1_HUMAN.H11MO.0.D	-13	0.0145039	11.1535	0.487639	17	GCTGCGGCCCCCCCGAGTCGATGGGGGGGGTGCTGTCCGG	GGGTAAGGCGGGTTGGG	+
M1	ZN394_HUMAN.H11MO.0.C	-12	0.0147809	11.3665	0.487639	20	GCTGCGGCCCCCCCGAGTCGATGGGGGGGGTGCTGTCCGG	AGAATGGAATAGAATGGAAT	+
M2	SP2_HUMAN.H11MO.0.A	-11	1.79799e-05	0.0138266	0.0273331	22	GCCGGGTGCCGGCGCGGCGGGCGGGCCCGGCGGCCGGCGG	GGGGGGGGGGCGGGGCCGGGGG	+
M2	SP3_HUMAN.H11MO.0.B	-12	4.75514e-05	0.036567	0.0361439	20	GCCGGGTGCCGGCGCGGCGGGCGGGCCCGGCGGCCGGCGG	GGGGGGGGGCGGGGCCGGGG	+
M2	IRX2_HUMAN.H11MO.0.D	-14	0.000408315	0.313995	0.129224	19	GCCGGGTGCCGGCGCGGCGGGCGGGCCCGGCGGCCGGCGG	ACATGGGTGGGCATGTTGG	+
M2	ZFX_HUMAN.H11MO.1.A	-15	0.000440239	0.338544	0.129224	17	GCCGGGTGCCGGCGCGGCGGGCGGGCCCGGCGGCCGGCGG	GGGGGCGGAGGCCGGGG	+
M2	ZN563_HUMAN.H11MO.0.C	-16	0.000514088	0.395334	0.129224	21	GCCGGGTGCCGGCGCGGCGGGCGGGCCCGGCGGCCGGCGG	GGGATCCTCACTGGCAGCTGC	+
M2	PATZ1_HUMAN.H11MO.0.C	-11	0.000688962	0.529812	0.129224	22	GCCGGGTGCCGGCGCGGCGGGCGGGCCCGGCGGCCGGCGG	GGGGAGGGGGCGGGGGGGGAGG	+
M2	THAP1_HUMAN.H11MO.0.C	-13	0.000792775	0.609644	0.129224	22	GCCGGGTGCCGGCGCGGCGGGCGGGCCCGGCGGCCGGCGG	GCCCGCAGCCAAGATGGCGGCG	-
M2	KLF3_HUMAN.H11MO.0.B	-12	0.000823604	0.633351	0.129224	19	GCCGGGTGCCGGCGCGGCGGGCGGGCCCGGCGGCCGGCGG	GGGGAGGGGCGGGGCCGGG	+
M2	SP4_HUMAN.H11MO.0.A	-11	0.000846782	0.651175	0.129224	20	GCCGGGTGCCGGCGCGGCGGGCGGGCCCGGCGGCCGGCGG	GGGAAGGGGGCGGGGCCGGG	+
M2	KLF6_HUMAN.H11MO.0.A	-14	0.00120114	0.923678	0.132288	19	GCCGGGTGCCGGCGCGGCGGGCGGGCCCGGCGGCCGGCGG	GGAAGGGCGGGGCCGGGGG	+
M2	GATA1_HUMAN.H11MO.0.A	-29	0.00120114	0.923678	0.132288	11	GCCGGGTGCCGGCGCGGCGGGCGGGCCCGGCGGCCGGCGG	CTGGCGGGGACAGATAAGA	+
M2	RXRA_HUMAN.H11MO.0.A	-12	0.0030359	2.33461	0.256399	20	GCCGGGTGCCGGCGCGGCGGGCGGGCCCGGCGGCCGGCGG	GGGGGAGGCAGAGGTCAGAG	+
M2	ZN341_HUMAN.H11MO.0.C	-5	0.0044427	3.41643	0.33769	22	GCCGGGTGCCGGCGCGGCGGGCGGGCCCGGCGGCCGGCGG	GGGGGGGGGGGGAGGGAAGAGC	+
M2	ZN589_HUMAN.H11MO.0.D	-17	0.00493748	3.79693	0.33994	16	GCCGGGTGCCGGCGCGGCGGGCGGGCCCGGCGGCCGGCGG	CGGCAGTAACCGTGGG	-
M2	MAFA_HUMAN.H11MO.0.D	-18	0.00602144	4.63049	0.33994	21	GCCGGGTGCCGGCGCGGCGGGCGGGCCCGGCGGCCGGCGG	GTGCTGACCCCGCAGCCTTCG	+
M2	CLOCK_HUMAN.H11MO.0.C	-22	0.0060603	4.66037	0.33994	14	GCCGGGTGCCGGCGCGGCGGGCGGGCCCGGCGGCCGGCGG	TGTTCACGTGTCTG	-
M2	NR1D1_HUMAN.H11MO.0.B	-3	0.00610605	4.69555	0.33994	19	GCCGGGTGCCGGCGCGGCGGGCGGGCCCGGCGGCCGGCGG	AGGGAAGTGGGTCAGAAGG	+
M2	GATA2_HUMAN.H11MO.0.A	-29	0.00610605	4.69555	0.33994	11	GCCGGGTGCCGGCGCGGCGGGCGGGCCCGGCGGCCGGCGG	CTGGGGGGTGGAGATAAGG	+
M2	PROX1_HUMAN.H11MO.0.D	-22	0.00626123	4.81488	0.33994	17	GCCGGGTGCCGGCGCGGCGGGCGGGCCCGGCGGCCGGCGG	GGGTAAGGCGGGTTGGG	+
M2	TLX1_HUMAN.H11MO.0.D	-8	0.00672292	5.16992	0.35242	17	GCCGGGTGCCGGCGCGGCGGGCGGGCCCGGCGGCCGGCGG	CCTTGGCAACTTGCCAG	-
M2	TAL1_HUMAN.H11MO.0.A	-26	0.0074519	5.73051	0.377613	14	GCCGGGTGCCGGCGCGGCGGGCGGGCCCGGCGGCCGGCGG	CTGGGGGGGGCAGATAAGG	+
M2	VEZF1_HUMAN.H11MO.0.C	-4	0.00872014	6.70579	0.414262	22	GCCGGGTGCCGGCGCGGCGGGCGGGCCCGGCGGCCGGCGG	GGGGAGGGGGGAGGGGGAGGGG	+
M2	PTF1A_HUMAN.H11MO.0.B	-29	0.00936464	7.20141	0.431398	11	GCCGGGTGCCGGCGCGGCGGGCGGGCCCGGCGGCCGGCGG	GGGAAAGGGGGCAGCTGG	-
M2	USF2_HUMAN.H11MO.0.A	10	0.0103188	7.93517	0.452045	9	GCCGGGTGCCGGCGCGGCGGGCGGGCCCGGCGGCCGGCGG	GGGTCACGTGGCCGCGGCG	+
M2	MXI1_HUMAN.H11MO.0.A	-25	0.0109023	8.38386	0.452045	15	GCCGGGTGCCGGCGCGGCGGGCGGGCCCGGCGGCCGGCGG	GCACGTGGCGGCGGG	+
M2	PURA_HUMAN.H11MO.0.D	-4	0.0117166	9.01009	0.468728	17	GCCGGGTGCCGGCGCGGCGGGCGGGCCCGGCGGCCGGCGG	GGAAGGGGGGGGCAGGG	+
M4	THAP1_HUMAN.H11MO.0.C	-11	0.000291603	0.224243	0.31828	22	GGGCCTCCGCGGCCCGGGGCAGCGCTCCGGGCGGGGCGGC	GCCCGCAGCCAAGATGGCGGCG	-
M4	ZFX_HUMAN.H11MO.1.A	-12	0.000879778	0.676549	0.31828	17	GGGCCTCCGCGGCCCGGGGCAGCGCTCCGGGCGGGGCGGC	GGGGGCGGAGGCCGGGG	+
M4	RXRA_HUMAN.H11MO.0.A	-11	0.000885645	0.681061	0.31828	20	GGGCCTCCGCGGCCCGGGGCAGCGCTCCGGGCGGGGCGGC	GGGGGAGGCAGAGGTCAGAG	+
M4	IRX2_HUMAN.H11MO.0.D	-2	0.00124044	0.953901	0.31828	19	GGGCCTCCGCGGCCCGGGGCAGCGCTCCGGGCGGGGCGGC	ACATGGGTGGGCATGTTGG	+
M4	ZN563_HUMAN.H11MO.0.C	-15	0.00145915	1.12209	0.31828	21	GGGCCTCCGCGGCCCGGGGCAGCGCTCCGGGCGGGGCGGC	GCAGCTGCCAGTGAGGATCCC	-
M4	SP3_HUMAN.H11MO.0.B	-4	0.00156445	1.20306	0.31828	20	GGGCCTCCGCGGCCCGGGGCAGCGCTCCGGGCGGGGCGGC	GGGGGGGGGCGGGGCCGGGG	+
M4	SP2_HUMAN.H11MO.0.A	-9	0.0018739	1.44103	0.31828	22	GGGCCTCCGCGGCCCGGGGCAGCGCTCCGGGCGGGGCGGC	GGGGGGGGGGCGGGGCCGGGGG	+
M4	USF2_HUMAN.H11MO.0.A	-31	0.00291487	2.24153	0.422282	9	GGGCCTCCGCGGCCCGGGGCAGCGCTCCGGGCGGGGCGGC	CGCCGCGGCCACGTGACCC	-
M4	PATZ1_HUMAN.H11MO.0.C	-14	0.00313194	2.40846	0.422282	22	GGGCCTCCGCGGCCCGGGGCAGCGCTCCGGGCGGGGCGGC	GGGGAGGGGGCGGGGGGGGAGG	+
M4	GATA1_HUMAN.H11MO.0.A	8	0.00358275	2.75513	0.422282	11	GGGCCTCCGCGGCCCGGGGCAGCGCTCCGGGCGGGGCGGC	TCTTATCTGTCCCCGCCAG	-
M4	PROX1_HUMAN.H11MO.0.D	-16	0.00404219	3.10845	0.422282	17	GGGCCTCCGCGGCCCGGGGCAGCGCTCCGGGCGGGGCGGC	GGGTAAGGCGGGTTGGG	+
M4	TAL1_HUMAN.H11MO.0.A	7	0.00439106	3.37673	0.422282	12	GGGCCTCCGCGGCCCGGGGCAGCGCTCCGGGCGGGGCGGC	CCTTATCTGCCCCCCCCAG	-
M4	TLX1_HUMAN.H11MO.0.D	-13	0.00466882	3.59032	0.422282	17	GGGCCTCCGCGGCCCGGGGCAGCGCTCCGGGCGGGGCGGC	CCTTGGCAACTTGCCAG	-
M5	ZFX_HUMAN.H11MO.1.A	-3	0.000246025	0.189193	0.196156	17	ACGCCGGGGCCCCCGGCGGCGGGGCGCCGCCGACCGGGGC	CCCCGGCCTCCGCCCCC	-
M5	GATA1_HUMAN.H11MO.0.A	-29	0.00036119	0.277755	0.196156	11	ACGCCGGGGCCCCCGGCGGCGGGGCGCCGCCGACCGGGGC	CTGGCGGGGACAGATAAGA	+
M5	SP3_HUMAN.H11MO.0.B	-20	0.000385468	0.296425	0.196156	20	ACGCCGGGGCCCCCGGCGGCGGGGCGCCGCCGACCGGGGC	GGGGGGGGGCGGGGCCGGGG	+
M5	ZN563_HUMAN.H11MO.0.C	-8	0.000772765	0.594256	0.212341	21	ACGCCGGGGCCCCCGGCGGCGGGGCGCCGCCGACCGGGGC	GCAGCTGCCAGTGAGGATCCC	-
M5	SP2_HUMAN.H11MO.0.A	-18	0.000955003	0.734398	0.212341	22	ACGCCGGGGCCCCCGGCGGCGGGGCGCCGCCGACCGGGGC	GGGGGGGGGGCGGGGCCGGGGG	+
M5	IRX2_HUMAN.H11MO.0.D	-12	0.00105621	0.812225	0.212341	19	ACGCCGGGGCCCCCGGCGGCGGGGCGCCGCCGACCGGGGC	ACATGGGTGGGCATGTTGG	+
M5	RXRA_HUMAN.H11MO.0.A	-19	0.00116706	0.897468	0.212341	20	ACGCCGGGGCCCCCGGCGGCGGGGCGCCGCCGACCGGGGC	GGGGGAGGCAGAGGTCAGAG	+
M5	PATZ1_HUMAN.H11MO.0.C	0	0.00125182	0.96265	0.212341	22	ACGCCGGGGCCCCCGGCGGCGGGGCGCCGCCGACCGGGGC	GGGGAGGGGGCGGGGGGGGAGG	+
M5	THAP1_HUMAN.H11MO.0.C	-10	0.00152916	1.17593	0.233447	22	ACGCCGGGGCCCCCGGCGGCGGGGCGCCGCCGACCGGGGC	GCCCGCAGCCAAGATGGCGGCG	-
M5	PROX1_HUMAN.H11MO.0.D	-15	0.00204544	1.57294	0.260219	17	ACGCCGGGGCCCCCGGCGGCGGGGCGCCGCCGACCGGGGC	GGGTAAGGCGGGTTGGG	+
M5	MAFA_HUMAN.H11MO.0.D	6	0.00322359	2.47894	0.327279	15	ACGCCGGGGCCCCCGGCGGCGGGGCGCCGCCGACCGGGGC	GTGCTGACCCCGCAGCCTTCG	+
M5	KLF6_HUMAN.H11MO.0.A	-21	0.0035535	2.73264	0.327279	19	ACGCCGGGGCCCCCGGCGGCGGGGCGCCGCCGACCGGGGC	GGAAGGGCGGGGCCGGGGG	+
M5	KLF3_HUMAN.H11MO.0.B	-19	0.00407322	3.1323	0.327279	19	ACGCCGGGGCCCCCGGCGGCGGGGCGCCGCCGACCGGGGC	GGGGAGGGGCGGGGCCGGG	+
M5	GATA2_HUMAN.H11MO.0.A	-29	0.00407322	3.1323	0.327279	11	ACGCCGGGGCCCCCGGCGGCGGGGCGCCGCCGACCGGGGC	CTGGGGGGTGGAGATAAGG	+
M5	TAL1_HUMAN.H11MO.0.A	-29	0.00407322	3.1323	0.327279	11	ACGCCGGGGCCCCCGGCGGCGGGGCGCCGCCGACCGGGGC	CTGGGGGGGGCAGATAAGG	+
M5	NR1D1_HUMAN.H11MO.0.B	-17	0.00533121	4.0997	0.40694	19	ACGCCGGGGCCCCCGGCGGCGGGGCGCCGCCGACCGGGGC	AGGGAAGTGGGTCAGAAGG	+
M5	TLX1_HUMAN.H11MO.0.D	-5	0.00572427	4.40197	0.416137	17	ACGCCGGGGCCCCCGGCGGCGGGGCGCCGCCGACCGGGGC	CTGGCAAGTTGCCAAGG	+
M5	ZN589_HUMAN.H11MO.0.D	-3	0.00747041	5.74475	0.471306	16	ACGCCGGGGCCCCCGGCGGCGGGGCGCCGCCGACCGGGGC	CGGCAGTAACCGTGGG	-
M6	NR1D1_HUMAN.H11MO.0.B	-4	2.75864e-05	0.0212139	0.0417577	19	CCTCCTCTCCTAGCCGCTGCCCCCGGCAGAACCGGTCGGG	CCTTCTGACCCACTTCCCT	-
M6	PATZ1_HUMAN.H11MO.0.C	0	9.19607e-05	0.0707178	0.0696007	22	CCTCCTCTCCTAGCCGCTGCCCCCGGCAGAACCGGTCGGG	CCTCCCCCCCCGCCCCCTCCCC	-
M6	SP3_HUMAN.H11MO.0.B	-8	0.000174651	0.134307	0.0881236	20	CCTCCTCTCCTAGCCGCTGCCCCCGGCAGAACCGGTCGGG	CCCCGGCCCCGCCCCCCCCC	-
M6	VEZF1_HUMAN.H11MO.0.C	-1	0.000279825	0.215186	0.0985487	22	CCTCCTCTCCTAGCCGCTGCCCCCGGCAGAACCGGTCGGG	CCCCTCCCCCTCCCCCCTCCCC	-
M6	MAZ_HUMAN.H11MO.0.A	-1	0.000326327	0.250945	0.0985487	22	CCTCCTCTCCTAGCCGCTGCCCCCGGCAGAACCGGTCGGG	CCCCCCCCCCCCCCCCTCCCCC	-
M6	KLF6_HUMAN.H11MO.0.A	-6	0.000390626	0.300391	0.0985487	19	CCTCCTCTCCTAGCCGCTGCCCCCGGCAGAACCGGTCGGG	CCCCCGGCCCCGCCCTTCC	-
M6	ZN394_HUMAN.H11MO.0.C	0	0.000634292	0.487771	0.104531	20	CCTCCTCTCCTAGCCGCTGCCCCCGGCAGAACCGGTCGGG	ATTCCATTCTATTCCATTCT	-
M6	PROX1_HUMAN.H11MO.0.D	-7	0.000640741	0.49273	0.104531	17	CCTCCTCTCCTAGCCGCTGCCCCCGGCAGAACCGGTCGGG	CCCAACCCGCCTTACCC	-
M6	SP2_HUMAN.H11MO.0.A	-4	0.000641595	0.493387	0.104531	22	CCTCCTCTCCTAGCCGCTGCCCCCGGCAGAACCGGTCGGG	CCCCCGGCCCCGCCCCCCCCCC	-
M6	ZN341_HUMAN.H11MO.0.C	7	0.000690562	0.531042	0.104531	15	CCTCCTCTCCTAGCCGCTGCCCCCGGCAGAACCGGTCGGG	GCTCTTCCCTCCCCCCCCCCCC	-
M6	IRX2_HUMAN.H11MO.0.D	-8	0.00087276	0.671152	0.111833	19	CCTCCTCTCCTAGCCGCTGCCCCCGGCAGAACCGGTCGGG	CCAACATGCCCACCCATGT	-
M6	ZN589_HUMAN.H11MO.0.D	-23	0.00088656	0.681765	0.111833	16	CCTCCTCTCCTAGCCGCTGCCCCCGGCAGAACCGGTCGGG	CGGCAGTAACCGTGGG	-
M6	ZFX_HUMAN.H11MO.1.A	-13	0.0010611	0.815988	0.123554	17	CCTCCTCTCCTAGCCGCTGCCCCCGGCAGAACCGGTCGGG	CCCCGGCCTCCGCCCCC	-
M6	TLX1_HUMAN.H11MO.0.D	0	0.00147275	1.13254	0.149498	17	CCTCCTCTCCTAGCCGCTGCCCCCGGCAGAACCGGTCGGG	CCTTGGCAACTTGCCAG	-
M6	LYL1_HUMAN.H11MO.0.A	-12	0.00148145	1.13923	0.149498	14	CCTCCTCTCCTAGCCGCTGCCCCCGGCAGAACCGGTCGGG	CCAGCTGTTTCCTG	+
M6	THAP1_HUMAN.H11MO.0.C	5	0.00174717	1.34357	0.165294	17	CCTCCTCTCCTAGCCGCTGCCCCCGGCAGAACCGGTCGGG	CGCCGCCATCTTGGCTGCGGGC	+
M6	ZN335_HUMAN.H11MO.0.A	-2	0.00246325	1.89424	0.218062	22	CCTCCTCTCCTAGCCGCTGCCCCCGGCAGAACCGGTCGGG	GGCTGTCCTCGGCGCTGCCTGA	+
M6	FEV_HUMAN.H11MO.0.B	-14	0.00259305	1.99405	0.218062	10	CCTCCTCTCCTAGCCGCTGCCCCCGGCAGAACCGGTCGGG	CGCTTCCCGC	-
M6	RXRA_HUMAN.H11MO.0.A	-14	0.00300811	2.31324	0.22767	20	CCTCCTCTCCTAGCCGCTGCCCCCGGCAGAACCGGTCGGG	CTCTGACCTCTGCCTCCCCC	-
M6	SP4_HUMAN.H11MO.0.A	-9	0.00300811	2.31324	0.22767	20	CCTCCTCTCCTAGCCGCTGCCCCCGGCAGAACCGGTCGGG	CCCGGCCCCGCCCCCTTCCC	-
M6	MAF_HUMAN.H11MO.0.A	-9	0.00363358	2.79423	0.252534	19	CCTCCTCTCCTAGCCGCTGCCCCCGGCAGAACCGGTCGGG	GAATCTGCTGACTCAGCAA	+
M6	ZN563_HUMAN.H11MO.0.C	-15	0.00455856	3.50553	0.300014	21	CCTCCTCTCCTAGCCGCTGCCCCCGGCAGAACCGGTCGGG	GCAGCTGCCAGTGAGGATCCC	-
M6	MNX1_HUMAN.H11MO.0.D	-1	0.00482701	3.71197	0.304445	19	CCTCCTCTCCTAGCCGCTGCCCCCGGCAGAACCGGTCGGG	CTATTTTAATAACCCTTAA	+
M6	KLF3_HUMAN.H11MO.0.B	-8	0.005552	4.26949	0.32624	19	CCTCCTCTCCTAGCCGCTGCCCCCGGCAGAACCGGTCGGG	CCCGGCCCCGCCCCTCCCC	-
M6	ZN554_HUMAN.H11MO.0.C	0	0.00560363	4.30919	0.32624	20	CCTCCTCTCCTAGCCGCTGCCCCCGGCAGAACCGGTCGGG	AGCACCCCACATGGCTCAGC	-
M6	BRAC_HUMAN.H11MO.0.A	-8	0.00599492	4.6101	0.326863	20	CCTCCTCTCCTAGCCGCTGCCCCCGGCAGAACCGGTCGGG	ATTTCACACCTCCCTGCTAA	-
M6	CLOCK_HUMAN.H11MO.0.C	-16	0.00604619	4.64952	0.326863	14	CCTCCTCTCCTAGCCGCTGCCCCCGGCAGAACCGGTCGGG	CAGACACGTGAACA	+
M6	ZBT17_HUMAN.H11MO.0.A	-5	0.00683102	5.25305	0.356557	19	CCTCCTCTCCTAGCCGCTGCCCCCGGCAGAACCGGTCGGG	CTTCCCCTCCCCCACCCTC	-
M6	MAFA_HUMAN.H11MO.0.D	-13	0.00722636	5.55707	0.36462	21	CCTCCTCTCCTAGCCGCTGCCCCCGGCAGAACCGGTCGGG	GTGCTGACCCCGCAGCCTTCG	+
M6	RARG_HUMAN.H11MO.2.D	3	0.00836103	6.42963	0.390173	17	CCTCCTCTCCTAGCCGCTGCCCCCGGCAGAACCGGTCGGG	GTGACCTCTGGGTGACCCCC	-
M6	TAL1_HUMAN.H11MO.0.A	-16	0.00837883	6.44332	0.390173	19	CCTCCTCTCCTAGCCGCTGCCCCCGGCAGAACCGGTCGGG	CTGGGGGGGGCAGATAAGG	+
M6	SMAD3_HUMAN.H11MO.0.B	-14	0.00972206	7.47626	0.40749	12	CCTCCTCTCCTAGCCGCTGCCCCCGGCAGAACCGGTCGGG	CTCTGTCACCTG	+
M6	Z324A_HUMAN.H11MO.0.C	-5	0.0097914	7.52958	0.40749	23	CCTCCTCTCCTAGCCGCTGCCCCCGGCAGAACCGGTCGGG	TATCAAACCATCCTTTGCTGCCA	+
M6	OSR2_HUMAN.H11MO.0.C	-20	0.00996041	7.65955	0.40749	16	CCTCCTCTCCTAGCCGCTGCCCCCGGCAGAACCGGTCGGG	CAGCAGAAGCAGCAGC	-
M6	PAX8_HUMAN.H11MO.0.D	-12	0.0107076	8.23416	0.421026	14	CCTCCTCTCCTAGCCGCTGCCCCCGGCAGAACCGGTCGGG	CCCGCTTCAGTGAC	-
M6	BHE41_HUMAN.H11MO.0.D	-7	0.0108476	8.34177	0.421026	20	CCTCCTCTCCTAGCCGCTGCCCCCGGCAGAACCGGTCGGG	GCCTCTGCACGTGACCCGGT	-
M6	SPIC_HUMAN.H11MO.0.D	0	0.0112906	8.68246	0.427265	13	CCTCCTCTCCTAGCCGCTGCCCCCGGCAGAACCGGTCGGG	CCTCCCCTTCCTC	-
M6	GATA1_HUMAN.H11MO.0.A	-16	0.0116964	8.9945	0.431825	19	CCTCCTCTCCTAGCCGCTGCCCCCGGCAGAACCGGTCGGG	CTGGCGGGGACAGATAAGA	+
M6	ZN214_HUMAN.H11MO.0.C	-2	0.0130704	10.0511	0.462646	22	CCTCCTCTCCTAGCCGCTGCCCCCGGCAGAACCGGTCGGG	TCCTTTTTGAGGCCTTTGATGA	+
M6	ZN708_HUMAN.H11MO.0.C	6	0.0131424	10.1065	0.462646	14	CCTCCTCTCCTAGCCGCTGCCCCCGGCAGAACCGGTCGGG	GCTGTACCTGCTTATTAGGC	-
M6	PAX5_HUMAN.H11MO.0.A	2	0.0144648	11.1234	0.470423	19	CCTCCTCTCCTAGCCGCTGCCCCCGGCAGAACCGGTCGGG	GTCACGCTCTGCTGCCCAGGC	-
M6	PLAG1_HUMAN.H11MO.0.D	0	0.0149981	11.5336	0.470423	17	CCTCCTCTCCTAGCCGCTGCCCCCGGCAGAACCGGTCGGG	CCCCTCCTGATGCCCCC	-
M6	ZN563_HUMAN.H11MO.1.C	-22	0.0150074	11.5407	0.470423	12	CCTCCTCTCCTAGCCGCTGCCCCCGGCAGAACCGGTCGGG	CAGGCAGCACAG	+
M6	PTF1A_HUMAN.H11MO.0.B	-12	0.015228	11.7103	0.470423	18	CCTCCTCTCCTAGCCGCTGCCCCCGGCAGAACCGGTCGGG	CCAGCTGCCCCCTTTCCC	+
M6	RFX5_HUMAN.H11MO.0.A	-17	0.0158769	12.2094	0.471236	20	CCTCCTCTCCTAGCCGCTGCCCCCGGCAGAACCGGTCGGG	TCTGCCTAGCAACAGCTGAC	-
M8	SP3_HUMAN.H11MO.0.B	-4	5.2435e-05	0.0403225	0.051517	20	CCCGGGGCGGGGCAGCGGCCCGGGGTGGCCGGGGCGGTCG	GGGGGGGGGCGGGGCCGGGG	+
M8	SP2_HUMAN.H11MO.0.A	-3	8.59536e-05	0.0660983	0.051517	22	CCCGGGGCGGGGCAGCGGCCCGGGGTGGCCGGGGCGGTCG	GGGGGGGGGGCGGGGCCGGGGG	+
M8	IRX2_HUMAN.H11MO.0.D	-18	0.000101732	0.0782322	0.051517	19	CCCGGGGCGGGGCAGCGGCCCGGGGTGGCCGGGGCGGTCG	ACATGGGTGGGCATGTTGG	+
M8	RXRA_HUMAN.H11MO.0.A	-4	0.000169604	0.130425	0.0644151	20	CCCGGGGCGGGGCAGCGGCCCGGGGTGGCCGGGGCGGTCG	GGGGGAGGCAGAGGTCAGAG	+
M8	THAP1_HUMAN.H11MO.0.C	-17	0.000272228	0.209343	0.0827133	22	CCCGGGGCGGGGCAGCGGCCCGGGGTGGCCGGGGCGGTCG	GCCCGCAGCCAAGATGGCGGCG	-
M8	ZFX_HUMAN.H11MO.1.A	-7	0.000415599	0.319596	0.105229	17	CCCGGGGCGGGGCAGCGGCCCGGGGTGGCCGGGGCGGTCG	GGGGGCGGAGGCCGGGG	+
M8	ZN563_HUMAN.H11MO.0.C	-11	0.000652249	0.50158	0.141556	21	CCCGGGGCGGGGCAGCGGCCCGGGGTGGCCGGGGCGGTCG	GCAGCTGCCAGTGAGGATCCC	-
M8	PATZ1_HUMAN.H11MO.0.C	-3	0.001399	1.07583	0.217501	22	CCCGGGGCGGGGCAGCGGCCCGGGGTGGCCGGGGCGGTCG	GGGGAGGGGGCGGGGGGGGAGG	+
M8	KLF6_HUMAN.H11MO.0.A	-21	0.00143169	1.10097	0.217501	19	CCCGGGGCGGGGCAGCGGCCCGGGGTGGCCGGGGCGGTCG	GGAAGGGCGGGGCCGGGGG	+
M8	MAFA_HUMAN.H11MO.0.D	-3	0.00231303	1.77872	0.261223	21	CCCGGGGCGGGGCAGCGGCCCGGGGTGGCCGGGGCGGTCG	GTGCTGACCCCGCAGCCTTCG	+
M8	KLF3_HUMAN.H11MO.0.B	-19	0.00256208	1.97024	0.261223	19	CCCGGGGCGGGGCAGCGGCCCGGGGTGGCCGGGGCGGTCG	GGGGAGGGGCGGGGCCGGG	+
M8	SP4_HUMAN.H11MO.0.A	-3	0.00271677	2.0892	0.261223	20	CCCGGGGCGGGGCAGCGGCCCGGGGTGGCCGGGGCGGTCG	GGGAAGGGGGCGGGGCCGGG	+
M8	GATA1_HUMAN.H11MO.0.A	-29	0.00275118	2.11566	0.261223	11	CCCGGGGCGGGGCAGCGGCCCGGGGTGGCCGGGGCGGTCG	CTGGCGGGGACAGATAAGA	+
M8	NR1D1_HUMAN.H11MO.0.B	-8	0.00364551	2.8034	0.311805	19	CCCGGGGCGGGGCAGCGGCCCGGGGTGGCCGGGGCGGTCG	AGGGAAGTGGGTCAGAAGG	+
M8	ZN589_HUMAN.H11MO.0.D	-18	0.00378017	2.90695	0.311805	16	CCCGGGGCGGGGCAGCGGCCCGGGGTGGCCGGGGCGGTCG	CCCACGGTTACTGCCG	+
M8	PROX1_HUMAN.H11MO.0.D	-8	0.00389963	2.99882	0.311805	17	CCCGGGGCGGGGCAGCGGCCCGGGGTGGCCGGGGCGGTCG	GGGTAAGGCGGGTTGGG	+
M8	RARG_HUMAN.H11MO.0.B	-1	0.00690559	5.3104	0.4174	18	CCCGGGGCGGGGCAGCGGCCCGGGGTGGCCGGGGCGGTCG	CCCAGGTCACTCTGACCT	-
M8	LYL1_HUMAN.H11MO.0.A	-8	0.00745949	5.73635	0.4174	14	CCCGGGGCGGGGCAGCGGCCCGGGGTGGCCGGGGCGGTCG	CCAGCTGTTTCCTG	+
M8	ZN554_HUMAN.H11MO.0.C	-11	0.00786639	6.04925	0.4174	20	CCCGGGGCGGGGCAGCGGCCCGGGGTGGCCGGGGCGGTCG	GCTGAGCCATGTGGGGTGCT	+
M8	TLX1_HUMAN.H11MO.0.D	-7	0.00803604	6.17971	0.4174	17	CCCGGGGCGGGGCAGCGGCCCGGGGTGGCCGGGGCGGTCG	CTGGCAAGTTGCCAAGG	+
M8	VEZF1_HUMAN.H11MO.0.C	-2	0.00840464	6.46317	0.4174	22	CCCGGGGCGGGGCAGCGGCCCGGGGTGGCCGGGGCGGTCG	GGGGAGGGGGGAGGGGGAGGGG	+
M8	PAX2_HUMAN.H11MO.0.D	-12	0.00847463	6.51699	0.4174	18	CCCGGGGCGGGGCAGCGGCCCGGGGTGGCCGGGGCGGTCG	GTTCAGTCATGCGTGACA	+
M8	PURA_HUMAN.H11MO.0.D	-16	0.00862028	6.62899	0.4174	17	CCCGGGGCGGGGCAGCGGCCCGGGGTGGCCGGGGCGGTCG	GGAAGGGGGGGGCAGGG	+
M8	USF2_HUMAN.H11MO.0.A	-29	0.00877196	6.74564	0.4174	11	CCCGGGGCGGGGCAGCGGCCCGGGGTGGCCGGGGCGGTCG	CGCCGCGGCCACGTGACCC	-
M8	TAL1_HUMAN.H11MO.0.A	-28	0.00936337	7.20043	0.418375	12	CCCGGGGCGGGGCAGCGGCCCGGGGTGGCCGGGGCGGTCG	CTGGGGGGGGCAGATAAGG	+
M8	GATA2_HUMAN.H11MO.0.A	-29	0.0106581	8.19605	0.438236	11	CCCGGGGCGGGGCAGCGGCCCGGGGTGGCCGGGGCGGTCG	CTGGGGGGTGGAGATAAGG	+
M8	RFX1_HUMAN.H11MO.0.B	-18	0.0106733	8.20774	0.438236	22	CCCGGGGCGGGGCAGCGGCCCGGGGTGGCCGGGGCGGTCG	GCCCCGGTTGCCATGGCGACGG	+
M8	EGR1_HUMAN.H11MO.0.A	-8	0.0130289	10.0192	0.494835	17	CCCGGGGCGGGGCAGCGGCCCGGGGTGGCCGGGGCGGTCG	GAGGGCGTGGGCGGGGG	+
M9	PURA_HUMAN.H11MO.0.D	-20	9.34746e-06	0.0071882	0.0127267	17	GGCCTCCGGCCCCTGGCCCAGGGAGGGGCCGGCGGCGACC	GGAAGGGGGGGGCAGGG	+
M9	ZN341_HUMAN.H11MO.0.C	-18	3.36433e-05	0.0258717	0.0127267	22	GGCCTCCGGCCCCTGGCCCAGGGAGGGGCCGGCGGCGACC	GGGGGGGGGGGGAGGGAAGAGC	+
M9	SP3_HUMAN.H11MO.0.B	-20	3.60749e-05	0.0277416	0.0127267	20	GGCCTCCGGCCCCTGGCCCAGGGAGGGGCCGGCGGCGACC	GGGGGGGGGCGGGGCCGGGG	+
M9	TLX1_HUMAN.H11MO.0.D	-5	4.3631e-05	0.0335522	0.0127267	17	GGCCTCCGGCCCCTGGCCCAGGGAGGGGCCGGCGGCGACC	CTGGCAAGTTGCCAAGG	+
M9	VEZF1_HUMAN.H11MO.0.C	-18	4.80656e-05	0.0369624	0.0127267	22	GGCCTCCGGCCCCTGGCCCAGGGAGGGGCCGGCGGCGACC	GGGGAGGGGGGAGGGGGAGGGG	+
M9	PATZ1_HUMAN.H11MO.0.C	-13	5.24992e-05	0.0403719	0.0127267	22	GGCCTCCGGCCCCTGGCCCAGGGAGGGGCCGGCGGCGACC	GGGGAGGGGGCGGGGGGGGAGG	+
M9	PROX1_HUMAN.H11MO.0.D	-18	5.97758e-05	0.0459676	0.0127267	17	GGCCTCCGGCCCCTGGCCCAGGGAGGGGCCGGCGGCGACC	GGGTAAGGCGGGTTGGG	+
M9	SP2_HUMAN.H11MO.0.A	-15	0.000159796	0.122883	0.0297354	22	GGCCTCCGGCCCCTGGCCCAGGGAGGGGCCGGCGGCGACC	GGGGGGGGGGCGGGGCCGGGGG	+
M9	KLF6_HUMAN.H11MO.0.A	-19	0.000179567	0.138087	0.0297354	19	GGCCTCCGGCCCCTGGCCCAGGGAGGGGCCGGCGGCGACC	GGAAGGGCGGGGCCGGGGG	+
M9	ZFX_HUMAN.H11MO.1.A	-20	0.000220567	0.169616	0.0328723	17	GGCCTCCGGCCCCTGGCCCAGGGAGGGGCCGGCGGCGACC	GGGGGCGGAGGCCGGGG	+
M9	RXRA_HUMAN.H11MO.0.A	-21	0.000264263	0.203218	0.0354812	19	GGCCTCCGGCCCCTGGCCCAGGGAGGGGCCGGCGGCGACC	GGGGGAGGCAGAGGTCAGAG	+
M9	ZN563_HUMAN.H11MO.0.C	-21	0.000285687	0.219693	0.0354812	19	GGCCTCCGGCCCCTGGCCCAGGGAGGGGCCGGCGGCGACC	GCAGCTGCCAGTGAGGATCCC	-
M9	SPIC_HUMAN.H11MO.0.D	-18	0.000393954	0.302951	0.0424826	13	GGCCTCCGGCCCCTGGCCCAGGGAGGGGCCGGCGGCGACC	GAGGAAGGGGAGG	+
M9	ZBT17_HUMAN.H11MO.0.A	-21	0.00039907	0.306885	0.0424826	19	GGCCTCCGGCCCCTGGCCCAGGGAGGGGCCGGCGGCGACC	GAGGGTGGGGGAGGGGAAG	+
M9	EGR2_HUMAN.H11MO.0.A	-19	0.000500088	0.384567	0.0493379	18	GGCCTCCGGCCCCTGGCCCAGGGAGGGGCCGGCGGCGACC	GGGGGGGTGTGGGAGGGG	+
M9	THAP1_HUMAN.H11MO.0.C	0	0.000535336	0.411673	0.0493379	22	GGCCTCCGGCCCCTGGCCCAGGGAGGGGCCGGCGGCGACC	CGCCGCCATCTTGGCTGCGGGC	+
M9	IRX2_HUMAN.H11MO.0.D	-2	0.000562781	0.432779	0.0493379	19	GGCCTCCGGCCCCTGGCCCAGGGAGGGGCCGGCGGCGACC	CCAACATGCCCACCCATGT	-
M9	MAZ_HUMAN.H11MO.0.A	-17	0.000625296	0.480852	0.0517729	22	GGCCTCCGGCCCCTGGCCCAGGGAGGGGCCGGCGGCGACC	GGGGGAGGGGGGGGGGGGGGGG	+
M9	SP4_HUMAN.H11MO.0.A	-19	0.000664014	0.510627	0.0520851	20	GGCCTCCGGCCCCTGGCCCAGGGAGGGGCCGGCGGCGACC	GGGAAGGGGGCGGGGCCGGG	+
M9	KLF3_HUMAN.H11MO.0.B	-17	0.000788347	0.606239	0.0559485	19	GGCCTCCGGCCCCTGGCCCAGGGAGGGGCCGGCGGCGACC	GGGGAGGGGCGGGGCCGGG	+
M9	EGR1_HUMAN.H11MO.0.A	-21	0.00106257	0.817115	0.071982	17	GGCCTCCGGCCCCTGGCCCAGGGAGGGGCCGGCGGCGACC	GAGGGCGTGGGCGGGGG	+
M9	ZN589_HUMAN.H11MO.0.D	-7	0.00111964	0.861001	0.0725504	16	GGCCTCCGGCCCCTGGCCCAGGGAGGGGCCGGCGGCGACC	CGGCAGTAACCGTGGG	-
M9	TAF1_HUMAN.H11MO.0.A	-22	0.00134298	1.03275	0.0791894	16	GGCCTCCGGCCCCTGGCCCAGGGAGGGGCCGGCGGCGACC	AAGATGGCGGCGGCGG	+
M9	TFCP2_HUMAN.H11MO.0.D	-4	0.00134298	1.03275	0.0791894	16	GGCCTCCGGCCCCTGGCCCAGGGAGGGGCCGGCGGCGACC	GCCTGAACTGGCCAGA	+
M9	Z324A_HUMAN.H11MO.0.C	-10	0.0022028	1.69395	0.118701	23	GGCCTCCGGCCCCTGGCCCAGGGAGGGGCCGGCGGCGACC	TGGCAGCAAAGGATGGTTTGATA	-
M9	LYL1_HUMAN.H11MO.0.A	-5	0.00230973	1.77619	0.118701	14	GGCCTCCGGCCCCTGGCCCAGGGAGGGGCCGGCGGCGACC	CCAGCTGTTTCCTG	+
M9	RFX1_HUMAN.H11MO.0.B	-10	0.00294943	2.26811	0.13681	22	GGCCTCCGGCCCCTGGCCCAGGGAGGGGCCGGCGGCGACC	CCGTCGCCATGGCAACCGGGGC	-
M9	TBX21_HUMAN.H11MO.0.A	-25	0.0031885	2.45196	0.13681	13	GGCCTCCGGCCCCTGGCCCAGGGAGGGGCCGGCGGCGACC	GTGGAGGTGTGAA	+
M9	THA_HUMAN.H11MO.0.C	-1	0.0032129	2.47072	0.13681	17	GGCCTCCGGCCCCTGGCCCAGGGAGGGGCCGGCGGCGACC	CTGACCTGAAGTGACCC	-
M9	NR1H3_HUMAN.H11MO.0.B	-2	0.00416112	3.1999	0.159691	19	GGCCTCCGGCCCCTGGCCCAGGGAGGGGCCGGCGGCGACC	TGACCTGCAGTGACCTCTG	-
M9	BRAC_HUMAN.H11MO.0.A	-12	0.00488583	3.7572	0.174492	20	GGCCTCCGGCCCCTGGCCCAGGGAGGGGCCGGCGGCGACC	TTAGCAGGGAGGTGTGAAAT	+
M9	ZN263_HUMAN.H11MO.0.A	-19	0.00488583	3.7572	0.174492	20	GGCCTCCGGCCCCTGGCCCAGGGAGGGGCCGGCGGCGACC	GGGAGGAGGGAGAGGAGGAG	+
M9	GATA1_HUMAN.H11MO.0.A	0	0.00520373	4.00167	0.1766	19	GGCCTCCGGCCCCTGGCCCAGGGAGGGGCCGGCGGCGACC	TCTTATCTGTCCCCGCCAG	-
M9	NR1D1_HUMAN.H11MO.0.B	-6	0.0056021	4.30802	0.185536	19	GGCCTCCGGCCCCTGGCCCAGGGAGGGGCCGGCGGCGACC	AGGGAAGTGGGTCAGAAGG	+
M9	MXI1_HUMAN.H11MO.0.A	-15	0.00585385	4.50161	0.189659	15	GGCCTCCGGCCCCTGGCCCAGGGAGGGGCCGGCGGCGACC	GCACGTGGCGGCGGG	+
M9	TBX15_HUMAN.H11MO.0.D	-19	0.00602868	4.63605	0.191168	19	GGCCTCCGGCCCCTGGCCCAGGGAGGGGCCGGCGGCGACC	GGGGGGGGGGGGGTGGGGG	+
M9	WT1_HUMAN.H11MO.0.C	-14	0.0064991	4.99781	0.197673	20	GGCCTCCGGCCCCTGGCCCAGGGAGGGGCCGGCGGCGACC	GGGCGGGGGAGGAGGGGGGG	+
M9	MAFA_HUMAN.H11MO.0.D	-20	0.00733637	5.64167	0.20313	20	GGCCTCCGGCCCCTGGCCCAGGGAGGGGCCGGCGGCGACC	CGAAGGCTGCGGGGTCAGCAC	-
M9	KLF16_HUMAN.H11MO.0.D	-18	0.0074963	5.76465	0.20313	19	GGCCTCCGGCCCCTGGCCCAGGGAGGGGCCGGCGGCGACC	GGGGGCGGGGGGGGGGGGG	+
M9	RARA_HUMAN.H11MO.0.A	-21	0.0080201	6.16746	0.213443	19	GGCCTCCGGCCCCTGGCCCAGGGAGGGGCCGGCGGCGACC	GGGGGATCAAGAGGTCAAGG	+
M9	RARG_HUMAN.H11MO.2.D	-19	0.0085964	6.61063	0.222316	20	GGCCTCCGGCCCCTGGCCCAGGGAGGGGCCGGCGGCGACC	GGGGGTCACCCAGAGGTCAC	+
M9	TAL1_HUMAN.H11MO.0.A	0	0.00865183	6.65326	0.222316	19	GGCCTCCGGCCCCTGGCCCAGGGAGGGGCCGGCGGCGACC	CCTTATCTGCCCCCCCCAG	-
M9	BHE41_HUMAN.H11MO.0.D	-2	0.0105635	8.12337	0.258089	20	GGCCTCCGGCCCCTGGCCCAGGGAGGGGCCGGCGGCGACC	GCCTCTGCACGTGACCCGGT	-
M9	ZN467_HUMAN.H11MO.0.C	-19	0.0113415	8.72162	0.266111	21	GGCCTCCGGCCCCTGGCCCAGGGAGGGGCCGGCGGCGACC	GGGGAGGGGAGGGGGGGGGGGG	+
M9	PTF1A_HUMAN.H11MO.0.B	-18	0.0114586	8.81167	0.266111	18	GGCCTCCGGCCCCTGGCCCAGGGAGGGGCCGGCGGCGACC	GGGAAAGGGGGCAGCTGG	-
M9	KLF15_HUMAN.H11MO.0.A	-19	0.0114726	8.82244	0.266111	19	GGCCTCCGGCCCCTGGCCCAGGGAGGGGCCGGCGGCGACC	GGGGAGGAGCAGGGGGGGG	+
M9	MBD2_HUMAN.H11MO.0.B	-2	0.0119736	9.20766	0.266111	11	GGCCTCCGGCCCCTGGCCCAGGGAGGGGCCGGCGGCGACC	CCTCCGGCCCG	-
M9	ZN214_HUMAN.H11MO.0.C	-5	0.0120921	9.29881	0.266111	22	GGCCTCCGGCCCCTGGCCCAGGGAGGGGCCGGCGGCGACC	TCATCAAAGGCCTCAAAAAGGA	-
M9	ZN394_HUMAN.H11MO.0.C	-19	0.0120979	9.30326	0.266111	20	GGCCTCCGGCCCCTGGCCCAGGGAGGGGCCGGCGGCGACC	AGAATGGAATAGAATGGAAT	+
M9	EGR2_HUMAN.H11MO.1.A	-22	0.0149192	11.4728	0.313539	16	GGCCTCCGGCCCCTGGCCCAGGGAGGGGCCGGCGGCGACC	GGGGCGTGGGCGGGGG	+
M9	THB_HUMAN.H11MO.0.C	-2	0.0151472	11.6482	0.313539	17	GGCCTCCGGCCCCTGGCCCAGGGAGGGGCCGGCGGCGACC	TGACCTGACCTGACCTC	-
M9	SPZ1_HUMAN.H11MO.0.D	-6	0.0173464	13.3394	0.346039	16	GGCCTCCGGCCCCTGGCCCAGGGAGGGGCCGGCGGCGACC	CGGCTGTTACCCTGGG	+
M9	PAX8_HUMAN.H11MO.0.D	-9	0.0174792	13.4415	0.346039	14	GGCCTCCGGCCCCTGGCCCAGGGAGGGGCCGGCGGCGACC	GTCACTGAAGCGGG	+
M9	NR1H4_HUMAN.H11MO.0.B	-18	0.0185276	14.2477	0.358607	19	GGCCTCCGGCCCCTGGCCCAGGGAGGGGCCGGCGGCGACC	GGGGTCAATGACCCCGAGG	+
M9	OLIG2_HUMAN.H11MO.0.B	-28	0.02014	15.4876	0.375196	12	GGCCTCCGGCCCCTGGCCCAGGGAGGGGCCGGCGGCGACC	CAGAAGGGAAACAGCTGG	-
M9	SRBP2_HUMAN.H11MO.0.B	-18	0.0211648	16.2757	0.389421	13	GGCCTCCGGCCCCTGGCCCAGGGAGGGGCCGGCGGCGACC	GGGTGGGGTGAGG	+
M9	ZF64A_HUMAN.H11MO.0.D	-12	0.0216679	16.6626	0.393815	16	GGCCTCCGGCCCCTGGCCCAGGGAGGGGCCGGCGGCGACC	GGGGCCCGGGAACCTG	+
M9	CLOCK_HUMAN.H11MO.0.C	-12	0.0222339	17.0979	0.399233	14	GGCCTCCGGCCCCTGGCCCAGGGAGGGGCCGGCGGCGACC	CAGACACGTGAACA	+
M9	SP4_HUMAN.H11MO.1.A	-21	0.0233128	17.9275	0.405635	16	GGCCTCCGGCCCCTGGCCCAGGGAGGGGCCGGCGGCGACC	GGAGGGGGCGGGGCCG	+
M9	BHE23_HUMAN.H11MO.0.D	-2	0.0234069	17.9999	0.405635	12	GGCCTCCGGCCCCTGGCCCAGGGAGGGGCCGGCGGCGACC	CCACCATATGCT	-
M9	GATA2_HUMAN.H11MO.0.A	0	0.0241623	18.5808	0.406125	19	GGCCTCCGGCCCCTGGCCCAGGGAGGGGCCGGCGGCGACC	CCTTATCTCCACCCCCCAG	-
M9	RFX5_HUMAN.H11MO.0.A	-12	0.0248713	19.126	0.406125	20	GGCCTCCGGCCCCTGGCCCAGGGAGGGGCCGGCGGCGACC	TCTGCCTAGCAACAGCTGAC	-
M9	NFIC_HUMAN.H11MO.0.A	-4	0.024984	19.2127	0.406125	17	GGCCTCCGGCCCCTGGCCCAGGGAGGGGCCGGCGGCGACC	CTTGGCTCCCTGCCAAG	+
M9	ZN554_HUMAN.H11MO.0.C	-20	0.0264987	20.3775	0.420449	20	GGCCTCCGGCCCCTGGCCCAGGGAGGGGCCGGCGGCGACC	GCTGAGCCATGTGGGGTGCT	+
M9	PAX5_HUMAN.H11MO.0.A	-18	0.0268244	20.628	0.420449	21	GGCCTCCGGCCCCTGGCCCAGGGAGGGGCCGGCGGCGACC	GCCTGGGCAGCAGAGCGTGAC	+
M9	VEZF1_HUMAN.H11MO.1.C	-17	0.0302159	23.236	0.464252	12	GGCCTCCGGCCCCTGGCCCAGGGAGGGGCCGGCGGCGACC	AGAGGGAGGGGG	+
M9	VDR_HUMAN.H11MO.0.A	-22	0.0310859	23.9051	0.46797	16	GGCCTCCGGCCCCTGGCCCAGGGAGGGGCCGGCGGCGACC	GGGGTCAGTGGGTTCA	+
M9	ARNT2_HUMAN.H11MO.0.D	-1	0.0328518	25.263	0.485854	12	GGCCTCCGGCCCCTGGCCCAGGGAGGGGCCGGCGGCGACC	GCCTCCCACGCC	-
M9	RARA_HUMAN.H11MO.2.A	-2	0.0329259	25.32	0.485854	17	GGCCTCCGGCCCCTGGCCCAGGGAGGGGCCGGCGGCGACC	TGACCTCTCGGTGACCT	-
M10	IRX2_HUMAN.H11MO.0.D	-21	2.76971e-05	0.021299	0.0417846	19	GGGGAGCCCGCCTCGAGCCGGAGAGCGGGGGGGGGGTCCC	ACATGGGTGGGCATGTTGG	+
M10	THAP1_HUMAN.H11MO.0.C	-8	0.000166009	0.127661	0.091525	22	GGGGAGCCCGCCTCGAGCCGGAGAGCGGGGGGGGGGTCCC	CGCCGCCATCTTGGCTGCGGGC	+
M10	SP3_HUMAN.H11MO.0.B	-16	0.000244497	0.188018	0.091525	20	GGGGAGCCCGCCTCGAGCCGGAGAGCGGGGGGGGGGTCCC	GGGGGGGGGCGGGGCCGGGG	+
M10	PATZ1_HUMAN.H11MO.0.C	-15	0.000286328	0.220186	0.091525	22	GGGGAGCCCGCCTCGAGCCGGAGAGCGGGGGGGGGGTCCC	GGGGAGGGGGCGGGGGGGGAGG	+
M10	ZFX_HUMAN.H11MO.1.A	-13	0.000303338	0.233267	0.091525	17	GGGGAGCCCGCCTCGAGCCGGAGAGCGGGGGGGGGGTCCC	GGGGGCGGAGGCCGGGG	+
M10	VEZF1_HUMAN.H11MO.0.C	-14	0.000523851	0.402842	0.1129	22	GGGGAGCCCGCCTCGAGCCGGAGAGCGGGGGGGGGGTCCC	GGGGAGGGGGGAGGGGGAGGGG	+
M10	ZN341_HUMAN.H11MO.0.C	-16	0.000813497	0.625579	0.140212	22	GGGGAGCCCGCCTCGAGCCGGAGAGCGGGGGGGGGGTCCC	GGGGGGGGGGGGAGGGAAGAGC	+
M10	PURA_HUMAN.H11MO.0.D	-20	0.000858078	0.659862	0.140212	17	GGGGAGCCCGCCTCGAGCCGGAGAGCGGGGGGGGGGTCCC	GGAAGGGGGGGGCAGGG	+
M10	ZN563_HUMAN.H11MO.0.C	0	0.00105414	0.810631	0.140212	21	GGGGAGCCCGCCTCGAGCCGGAGAGCGGGGGGGGGGTCCC	GGGATCCTCACTGGCAGCTGC	+
M10	SP2_HUMAN.H11MO.0.A	-9	0.00108434	0.83386	0.140212	22	GGGGAGCCCGCCTCGAGCCGGAGAGCGGGGGGGGGGTCCC	GGGGGGGGGGCGGGGCCGGGGG	+
M10	OLIG2_HUMAN.H11MO.0.B	-14	0.00111528	0.857649	0.140212	18	GGGGAGCCCGCCTCGAGCCGGAGAGCGGGGGGGGGGTCCC	CAGAAGGGAAACAGCTGG	-
M10	RXRA_HUMAN.H11MO.0.A	-14	0.00170148	1.30844	0.197454	20	GGGGAGCCCGCCTCGAGCCGGAGAGCGGGGGGGGGGTCCC	GGGGGAGGCAGAGGTCAGAG	+
M10	MAZ_HUMAN.H11MO.0.A	-14	0.00203454	1.56457	0.219241	22	GGGGAGCCCGCCTCGAGCCGGAGAGCGGGGGGGGGGTCCC	GGGGGAGGGGGGGGGGGGGGGG	+
M10	KLF6_HUMAN.H11MO.0.A	-18	0.00219903	1.69106	0.221168	19	GGGGAGCCCGCCTCGAGCCGGAGAGCGGGGGGGGGGTCCC	GGAAGGGCGGGGCCGGGGG	+
M10	KLF3_HUMAN.H11MO.0.B	-16	0.0027438	2.10998	0.247026	19	GGGGAGCCCGCCTCGAGCCGGAGAGCGGGGGGGGGGTCCC	GGGGAGGGGCGGGGCCGGG	+
M10	SP4_HUMAN.H11MO.0.A	-16	0.00324752	2.49734	0.247026	20	GGGGAGCCCGCCTCGAGCCGGAGAGCGGGGGGGGGGTCCC	GGGAAGGGGGCGGGGCCGGG	+
M10	EGR1_HUMAN.H11MO.0.A	-20	0.00364056	2.79959	0.258968	17	GGGGAGCCCGCCTCGAGCCGGAGAGCGGGGGGGGGGTCCC	GAGGGCGTGGGCGGGGG	+
M10	PROX1_HUMAN.H11MO.0.D	-21	0.00392964	3.02189	0.258968	17	GGGGAGCCCGCCTCGAGCCGGAGAGCGGGGGGGGGGTCCC	GGGTAAGGCGGGTTGGG	+
M10	SPIC_HUMAN.H11MO.0.D	-23	0.00394813	3.03611	0.258968	13	GGGGAGCCCGCCTCGAGCCGGAGAGCGGGGGGGGGGTCCC	GAGGAAGGGGAGG	+
M10	THB_HUMAN.H11MO.0.C	-22	0.00493022	3.79134	0.309911	17	GGGGAGCCCGCCTCGAGCCGGAGAGCGGGGGGGGGGTCCC	GAGGTCAGGTCAGGTCA	+
M10	RARG_HUMAN.H11MO.2.D	-2	0.00527182	4.05403	0.315267	20	GGGGAGCCCGCCTCGAGCCGGAGAGCGGGGGGGGGGTCCC	GGGGGTCACCCAGAGGTCAC	+
M10	BHE41_HUMAN.H11MO.0.D	-12	0.00564234	4.33896	0.315267	20	GGGGAGCCCGCCTCGAGCCGGAGAGCGGGGGGGGGGTCCC	ACCGGGTCACGTGCAGAAGG	+
M10	THA_HUMAN.H11MO.0.C	-18	0.00663444	5.10188	0.336003	17	GGGGAGCCCGCCTCGAGCCGGAGAGCGGGGGGGGGGTCCC	GGGTCACTTCAGGTCAG	+
M10	PTF1A_HUMAN.H11MO.0.B	-14	0.00681606	5.24155	0.336003	18	GGGGAGCCCGCCTCGAGCCGGAGAGCGGGGGGGGGGTCCC	GGGAAAGGGGGCAGCTGG	-
M10	RFX5_HUMAN.H11MO.0.A	-2	0.00690434	5.30943	0.336003	20	GGGGAGCCCGCCTCGAGCCGGAGAGCGGGGGGGGGGTCCC	TCTGCCTAGCAACAGCTGAC	-
M10	ZIC1_HUMAN.H11MO.0.B	-29	0.00786944	6.0516	0.341282	9	GGGGAGCCCGCCTCGAGCCGGAGAGCGGGGGGGGGGTCCC	GGGGTGGTC	+
M10	NR1H4_HUMAN.H11MO.0.B	-13	0.00791769	6.08871	0.341282	19	GGGGAGCCCGCCTCGAGCCGGAGAGCGGGGGGGGGGTCCC	GGGGTCAATGACCCCGAGG	+
M10	ZBT17_HUMAN.H11MO.0.A	-20	0.00791769	6.08871	0.341282	19	GGGGAGCCCGCCTCGAGCCGGAGAGCGGGGGGGGGGTCCC	GAGGGTGGGGGAGGGGAAG	+
M10	ZN589_HUMAN.H11MO.0.D	-7	0.00855627	6.57977	0.358562	16	GGGGAGCCCGCCTCGAGCCGGAGAGCGGGGGGGGGGTCCC	CCCACGGTTACTGCCG	+
M10	RFX1_HUMAN.H11MO.0.B	-7	0.0103419	7.95295	0.393965	22	GGGGAGCCCGCCTCGAGCCGGAGAGCGGGGGGGGGGTCCC	GCCCCGGTTGCCATGGCGACGG	+
M10	Z324A_HUMAN.H11MO.0.C	-15	0.0105595	8.12024	0.393965	23	GGGGAGCCCGCCTCGAGCCGGAGAGCGGGGGGGGGGTCCC	TGGCAGCAAAGGATGGTTTGATA	-
M10	SMAD3_HUMAN.H11MO.0.B	-5	0.0107068	8.23352	0.393965	12	GGGGAGCCCGCCTCGAGCCGGAGAGCGGGGGGGGGGTCCC	CTCTGTCACCTG	+
M10	CLOCK_HUMAN.H11MO.0.C	-7	0.0111181	8.54984	0.39936	14	GGGGAGCCCGCCTCGAGCCGGAGAGCGGGGGGGGGGTCCC	CAGACACGTGAACA	+
M10	TLX1_HUMAN.H11MO.0.D	-7	0.0117888	9.06561	0.413604	17	GGGGAGCCCGCCTCGAGCCGGAGAGCGGGGGGGGGGTCCC	CTGGCAAGTTGCCAAGG	+
M10	LYL1_HUMAN.H11MO.0.A	-18	0.0130081	10.0032	0.418109	14	GGGGAGCCCGCCTCGAGCCGGAGAGCGGGGGGGGGGTCCC	CAGGAAACAGCTGG	-
M10	MXI1_HUMAN.H11MO.0.A	-21	0.0137835	10.5995	0.418109	15	GGGGAGCCCGCCTCGAGCCGGAGAGCGGGGGGGGGGTCCC	GCACGTGGCGGCGGG	+
M10	SRBP2_HUMAN.H11MO.0.B	-23	0.0141317	10.8672	0.418109	13	GGGGAGCCCGCCTCGAGCCGGAGAGCGGGGGGGGGGTCCC	GGGTGGGGTGAGG	+
M10	KLF16_HUMAN.H11MO.0.D	-18	0.0144116	11.0825	0.418109	19	GGGGAGCCCGCCTCGAGCCGGAGAGCGGGGGGGGGGTCCC	GGGGGCGGGGGGGGGGGGG	+
M10	COT1_HUMAN.H11MO.0.C	-20	0.0155673	11.9713	0.431517	17	GGGGAGCCCGCCTCGAGCCGGAGAGCGGGGGGGGGGTCCC	GGGGTCAGAGGTCAGGG	+
M10	ZN554_HUMAN.H11MO.0.C	-19	0.0160178	12.3177	0.431517	20	GGGGAGCCCGCCTCGAGCCGGAGAGCGGGGGGGGGGTCCC	GCTGAGCCATGTGGGGTGCT	+
M10	PAX8_HUMAN.H11MO.0.D	-7	0.0163988	12.6107	0.432416	14	GGGGAGCCCGCCTCGAGCCGGAGAGCGGGGGGGGGGTCCC	CCCGCTTCAGTGAC	-
M10	EGR2_HUMAN.H11MO.0.A	-18	0.0166244	12.7842	0.432416	18	GGGGAGCCCGCCTCGAGCCGGAGAGCGGGGGGGGGGTCCC	GGGGGGGTGTGGGAGGGG	+
M11	ZFX_HUMAN.H11MO.1.A	-1	0.000144266	0.110941	0.0906286	17	GCCCGGGCCTGGGGCGCCGCGGGGGTGGCCGGGGGCCAGG	CCCCGGCCTCCGCCCCC	-
M11	SP2_HUMAN.H11MO.0.A	-12	0.000148378	0.114103	0.0906286	22	GCCCGGGCCTGGGGCGCCGCGGGGGTGGCCGGGGGCCAGG	GGGGGGGGGGCGGGGCCGGGGG	+
M11	SP3_HUMAN.H11MO.0.B	-5	0.000178212	0.137045	0.0906286	20	GCCCGGGCCTGGGGCGCCGCGGGGGTGGCCGGGGGCCAGG	GGGGGGGGGCGGGGCCGGGG	+
M11	NR1D1_HUMAN.H11MO.0.B	-4	0.00036423	0.280093	0.13892	19	GCCCGGGCCTGGGGCGCCGCGGGGGTGGCCGGGGGCCAGG	AGGGAAGTGGGTCAGAAGG	+
M11	THAP1_HUMAN.H11MO.0.C	-11	0.000516373	0.397091	0.149103	22	GCCCGGGCCTGGGGCGCCGCGGGGGTGGCCGGGGGCCAGG	CGCCGCCATCTTGGCTGCGGGC	+
M11	GATA1_HUMAN.H11MO.0.A	8	0.0006791	0.522228	0.149103	11	GCCCGGGCCTGGGGCGCCGCGGGGGTGGCCGGGGGCCAGG	TCTTATCTGTCCCCGCCAG	-
M11	PATZ1_HUMAN.H11MO.0.C	-5	0.00084233	0.647752	0.160635	22	GCCCGGGCCTGGGGCGCCGCGGGGGTGGCCGGGGGCCAGG	GGGGAGGGGGCGGGGGGGGAGG	+
M11	RXRA_HUMAN.H11MO.0.A	-20	0.0010232	0.786839	0.173447	20	GCCCGGGCCTGGGGCGCCGCGGGGGTGGCCGGGGGCCAGG	GGGGGAGGCAGAGGTCAGAG	+
M11	ZN563_HUMAN.H11MO.0.C	-11	0.00146669	1.12788	0.186468	21	GCCCGGGCCTGGGGCGCCGCGGGGGTGGCCGGGGGCCAGG	GGGATCCTCACTGGCAGCTGC	+
M11	IRX2_HUMAN.H11MO.0.D	-6	0.00178223	1.37053	0.194216	19	GCCCGGGCCTGGGGCGCCGCGGGGGTGGCCGGGGGCCAGG	ACATGGGTGGGCATGTTGG	+
M11	TAL1_HUMAN.H11MO.0.A	8	0.0033623	2.58561	0.279929	11	GCCCGGGCCTGGGGCGCCGCGGGGGTGGCCGGGGGCCAGG	CCTTATCTGCCCCCCCCAG	-
M11	TLX1_HUMAN.H11MO.0.D	-16	0.0034862	2.68089	0.279929	17	GCCCGGGCCTGGGGCGCCGCGGGGGTGGCCGGGGGCCAGG	CTGGCAAGTTGCCAAGG	+
M11	GATA2_HUMAN.H11MO.0.A	-29	0.00413022	3.17614	0.315059	11	GCCCGGGCCTGGGGCGCCGCGGGGGTGGCCGGGGGCCAGG	CTGGGGGGTGGAGATAAGG	+
M11	KLF3_HUMAN.H11MO.0.B	-5	0.00505882	3.89023	0.367518	19	GCCCGGGCCTGGGGCGCCGCGGGGGTGGCCGGGGGCCAGG	GGGGAGGGGCGGGGCCGGG	+
M11	KLF6_HUMAN.H11MO.0.A	-2	0.00540915	4.15964	0.367542	19	GCCCGGGCCTGGGGCGCCGCGGGGGTGGCCGGGGGCCAGG	GGAAGGGCGGGGCCGGGGG	+
M11	ZN589_HUMAN.H11MO.0.D	-16	0.00564134	4.33819	0.367542	16	GCCCGGGCCTGGGGCGCCGCGGGGGTGGCCGGGGGCCAGG	CGGCAGTAACCGTGGG	-
M11	USF2_HUMAN.H11MO.0.A	9	0.00578189	4.44628	0.367542	10	GCCCGGGCCTGGGGCGCCGCGGGGGTGGCCGGGGGCCAGG	GGGTCACGTGGCCGCGGCG	+
M11	VEZF1_HUMAN.H11MO.0.C	-4	0.00665774	5.1198	0.376831	22	GCCCGGGCCTGGGGCGCCGCGGGGGTGGCCGGGGGCCAGG	GGGGAGGGGGGAGGGGGAGGGG	+
M11	PROX1_HUMAN.H11MO.0.D	-9	0.00666902	5.12847	0.376831	17	GCCCGGGCCTGGGGCGCCGCGGGGGTGGCCGGGGGCCAGG	GGGTAAGGCGGGTTGGG	+
M12	THAP1_HUMAN.H11MO.0.C	-9	3.46168e-05	0.0266204	0.0523138	22	GGAGCCGAACGCCCCCCAGGGGGCCCCGGAGATCACCGGC	CGCCGCCATCTTGGCTGCGGGC	+
M12	IRX2_HUMAN.H11MO.0.D	-12	0.000258027	0.198423	0.136133	19	GGAGCCGAACGCCCCCCAGGGGGCCCCGGAGATCACCGGC	CCAACATGCCCACCCATGT	-
M12	RXRA_HUMAN.H11MO.0.A	-18	0.000270245	0.207818	0.136133	20	GGAGCCGAACGCCCCCCAGGGGGCCCCGGAGATCACCGGC	GGGGGAGGCAGAGGTCAGAG	+
M12	RARA_HUMAN.H11MO.0.A	-18	0.000751443	0.57786	0.228815	20	GGAGCCGAACGCCCCCCAGGGGGCCCCGGAGATCACCGGC	GGGGGATCAAGAGGTCAAGG	+
M12	RFX1_HUMAN.H11MO.0.B	-8	0.000757053	0.582174	0.228815	22	GGAGCCGAACGCCCCCCAGGGGGCCCCGGAGATCACCGGC	CCGTCGCCATGGCAACCGGGGC	-
M12	PROX1_HUMAN.H11MO.0.D	-4	0.00154687	1.18954	0.266162	17	GGAGCCGAACGCCCCCCAGGGGGCCCCGGAGATCACCGGC	CCCAACCCGCCTTACCC	-
M12	PTF1A_HUMAN.H11MO.0.B	0	0.00157548	1.21154	0.266162	18	GGAGCCGAACGCCCCCCAGGGGGCCCCGGAGATCACCGGC	CCAGCTGCCCCCTTTCCC	+
M12	ZN554_HUMAN.H11MO.0.C	-9	0.00158511	1.21895	0.266162	20	GGAGCCGAACGCCCCCCAGGGGGCCCCGGAGATCACCGGC	AGCACCCCACATGGCTCAGC	-
M12	SP2_HUMAN.H11MO.0.A	-10	0.00217574	1.67314	0.279024	22	GGAGCCGAACGCCCCCCAGGGGGCCCCGGAGATCACCGGC	GGGGGGGGGGCGGGGCCGGGGG	+
M12	RARG_HUMAN.H11MO.2.D	-16	0.00281113	2.16176	0.279024	20	GGAGCCGAACGCCCCCCAGGGGGCCCCGGAGATCACCGGC	GGGGGTCACCCAGAGGTCAC	+
M12	RFX5_HUMAN.H11MO.0.A	-11	0.00281113	2.16176	0.279024	20	GGAGCCGAACGCCCCCCAGGGGGCCCCGGAGATCACCGGC	TCTGCCTAGCAACAGCTGAC	-
M12	SPZ1_HUMAN.H11MO.0.D	-5	0.00283562	2.18059	0.279024	16	GGAGCCGAACGCCCCCCAGGGGGCCCCGGAGATCACCGGC	CGGCTGTTACCCTGGG	+
M12	PAX5_HUMAN.H11MO.0.A	0	0.00306291	2.35538	0.279024	21	GGAGCCGAACGCCCCCCAGGGGGCCCCGGAGATCACCGGC	GTCACGCTCTGCTGCCCAGGC	-
M12	TFCP2_HUMAN.H11MO.0.D	-24	0.00332565	2.55743	0.279024	16	GGAGCCGAACGCCCCCCAGGGGGCCCCGGAGATCACCGGC	GCCTGAACTGGCCAGA	+
M12	ZN341_HUMAN.H11MO.0.C	-3	0.00347963	2.67583	0.279024	22	GGAGCCGAACGCCCCCCAGGGGGCCCCGGAGATCACCGGC	GCTCTTCCCTCCCCCCCCCCCC	-
M12	ZN563_HUMAN.H11MO.0.C	-9	0.00350805	2.69769	0.279024	21	GGAGCCGAACGCCCCCCAGGGGGCCCCGGAGATCACCGGC	GGGATCCTCACTGGCAGCTGC	+
M12	ZN335_HUMAN.H11MO.0.A	-15	0.00371668	2.85813	0.280837	22	GGAGCCGAACGCCCCCCAGGGGGCCCCGGAGATCACCGGC	TCAGGCAGCGCCGAGGACAGCC	-
M12	PURA_HUMAN.H11MO.0.D	-15	0.00458016	3.52214	0.329602	17	GGAGCCGAACGCCCCCCAGGGGGCCCCGGAGATCACCGGC	CCCTGCCCCCCCCTTCC	-
M12	SP4_HUMAN.H11MO.0.A	-10	0.00522359	4.01694	0.334618	20	GGAGCCGAACGCCCCCCAGGGGGCCCCGGAGATCACCGGC	GGGAAGGGGGCGGGGCCGGG	+
M12	ZFX_HUMAN.H11MO.1.A	-18	0.00531412	4.08656	0.334618	17	GGAGCCGAACGCCCCCCAGGGGGCCCCGGAGATCACCGGC	GGGGGCGGAGGCCGGGG	+
M12	MXI1_HUMAN.H11MO.0.A	-8	0.0056006	4.30686	0.337719	15	GGAGCCGAACGCCCCCCAGGGGGCCCCGGAGATCACCGGC	CCCGCCGCCACGTGC	-
M12	PATZ1_HUMAN.H11MO.0.C	-16	0.0058478	4.49696	0.337719	22	GGAGCCGAACGCCCCCCAGGGGGCCCCGGAGATCACCGGC	GGGGAGGGGGCGGGGGGGGAGG	+
M12	TLX1_HUMAN.H11MO.0.D	-12	0.00662175	5.09213	0.345067	17	GGAGCCGAACGCCCCCCAGGGGGCCCCGGAGATCACCGGC	CTGGCAAGTTGCCAAGG	+
M12	NR0B1_HUMAN.H11MO.0.D	-11	0.007986	6.14124	0.375855	10	GGAGCCGAACGCCCCCCAGGGGGCCCCGGAGATCACCGGC	TCTCCCACGC	-
M12	NR1H3_HUMAN.H11MO.0.B	-16	0.0082074	6.31149	0.375855	19	GGAGCCGAACGCCCCCCAGGGGGCCCCGGAGATCACCGGC	CAGAGGTCACTGCAGGTCA	+
M12	SP3_HUMAN.H11MO.0.B	-9	0.0100878	7.75754	0.435571	20	GGAGCCGAACGCCCCCCAGGGGGCCCCGGAGATCACCGGC	CCCCGGCCCCGCCCCCCCCC	-
M12	USF2_HUMAN.H11MO.0.A	-7	0.0107075	8.23407	0.449484	19	GGAGCCGAACGCCCCCCAGGGGGCCCCGGAGATCACCGGC	CGCCGCGGCCACGTGACCC	-
M12	COT2_HUMAN.H11MO.1.A	-21	0.0117025	8.99923	0.465398	17	GGAGCCGAACGCCCCCCAGGGGGCCCCGGAGATCACCGGC	GGGGTCAAAGGTCAGGG	+
M12	RARA_HUMAN.H11MO.2.A	-18	0.0125439	9.64626	0.469397	17	GGAGCCGAACGCCCCCCAGGGGGCCCCGGAGATCACCGGC	AGGTCACCGAGAGGTCA	+
M12	ARNT2_HUMAN.H11MO.0.D	-10	0.012911	9.92854	0.469397	12	GGAGCCGAACGCCCCCCAGGGGGCCCCGGAGATCACCGGC	GCCTCCCACGCC	-
M12	TAF1_HUMAN.H11MO.0.A	-16	0.0129156	9.93211	0.469397	16	GGAGCCGAACGCCCCCCAGGGGGCCCCGGAGATCACCGGC	AAGATGGCGGCGGCGG	+
M12	ZIC2_HUMAN.H11MO.0.D	-10	0.0130455	10.032	0.469397	15	GGAGCCGAACGCCCCCCAGGGGGCCCCGGAGATCACCGGC	TCACAGCAGGGGGCC	-
M12	CLOCK_HUMAN.H11MO.0.C	-10	0.0140732	10.8223	0.472853	14	GGAGCCGAACGCCCCCCAGGGGGCCCCGGAGATCACCGGC	CAGACACGTGAACA	+
M12	ZN589_HUMAN.H11MO.0.D	-4	0.0148899	11.4503	0.472853	16	GGAGCCGAACGCCCCCCAGGGGGCCCCGGAGATCACCGGC	CCCACGGTTACTGCCG	+
M12	ZBT7B_HUMAN.H11MO.0.D	-7	0.0153119	11.7749	0.472853	21	GGAGCCGAACGCCCCCCAGGGGGCCCCGGAGATCACCGGC	CCCGTTGCCATGGCAACGGCG	-
M12	KLF6_HUMAN.H11MO.0.A	-2	0.0157957	12.1469	0.472853	19	GGAGCCGAACGCCCCCCAGGGGGCCCCGGAGATCACCGGC	CCCCCGGCCCCGCCCTTCC	-
M12	HESX1_HUMAN.H11MO.0.D	-17	0.0159773	12.2865	0.472853	16	GGAGCCGAACGCCCCCCAGGGGGCCCCGGAGATCACCGGC	ATCCGGCACGTGGCCT	+
M12	LYL1_HUMAN.H11MO.0.A	-25	0.0163925	12.6059	0.472853	14	GGAGCCGAACGCCCCCCAGGGGGCCCCGGAGATCACCGGC	CAGGAAACAGCTGG	-
M12	VEZF1_HUMAN.H11MO.0.C	-18	0.0165834	12.7526	0.472853	22	GGAGCCGAACGCCCCCCAGGGGGCCCCGGAGATCACCGGC	GGGGAGGGGGGAGGGGGAGGGG	+
M13	SP2_HUMAN.H11MO.0.A	-2	4.32179e-05	0.0332346	0.0402897	22	GCGCGCTGCGGGCCGGCCGGGCGGCCCCGGGAGGCCCTCG	GGGGGGGGGGCGGGGCCGGGGG	+
M13	THAP1_HUMAN.H11MO.0.C	4	6.00165e-05	0.0461527	0.0402897	18	GCGCGCTGCGGGCCGGCCGGGCGGCCCCGGGAGGCCCTCG	CGCCGCCATCTTGGCTGCGGGC	+
M13	SP3_HUMAN.H11MO.0.B	-3	0.000112768	0.0867185	0.0402897	20	GCGCGCTGCGGGCCGGCCGGGCGGCCCCGGGAGGCCCTCG	GGGGGGGGGCGGGGCCGGGG	+
M13	ZFX_HUMAN.H11MO.1.A	-10	0.000222869	0.171386	0.0553172	17	GCGCGCTGCGGGCCGGCCGGGCGGCCCCGGGAGGCCCTCG	CCCCGGCCTCCGCCCCC	-
M13	PATZ1_HUMAN.H11MO.0.C	-12	0.00149542	1.14997	0.251025	22	GCGCGCTGCGGGCCGGCCGGGCGGCCCCGGGAGGCCCTCG	GGGGAGGGGGCGGGGGGGGAGG	+
M13	SP4_HUMAN.H11MO.0.A	-11	0.00228051	1.75371	0.296076	20	GCGCGCTGCGGGCCGGCCGGGCGGCCCCGGGAGGCCCTCG	CCCGGCCCCGCCCCCTTCCC	-
M13	KLF6_HUMAN.H11MO.0.A	-9	0.00269466	2.07219	0.296076	19	GCGCGCTGCGGGCCGGCCGGGCGGCCCCGGGAGGCCCTCG	CCCCCGGCCCCGCCCTTCC	-
M13	IRX2_HUMAN.H11MO.0.D	-1	0.00289546	2.22661	0.296076	19	GCGCGCTGCGGGCCGGCCGGGCGGCCCCGGGAGGCCCTCG	ACATGGGTGGGCATGTTGG	+
M13	NR1D1_HUMAN.H11MO.0.B	-1	0.00289546	2.22661	0.296076	19	GCGCGCTGCGGGCCGGCCGGGCGGCCCCGGGAGGCCCTCG	CCTTCTGACCCACTTCCCT	-
M13	PROX1_HUMAN.H11MO.0.D	-8	0.00293601	2.2578	0.296076	17	GCGCGCTGCGGGCCGGCCGGGCGGCCCCGGGAGGCCCTCG	GGGTAAGGCGGGTTGGG	+
M13	KLF3_HUMAN.H11MO.0.B	-11	0.00311016	2.39171	0.296076	19	GCGCGCTGCGGGCCGGCCGGGCGGCCCCGGGAGGCCCTCG	CCCGGCCCCGCCCCTCCCC	-
M13	ZN563_HUMAN.H11MO.0.C	-17	0.00330519	2.54169	0.296076	21	GCGCGCTGCGGGCCGGCCGGGCGGCCCCGGGAGGCCCTCG	GCAGCTGCCAGTGAGGATCCC	-
M13	TLX1_HUMAN.H11MO.0.D	-12	0.00428614	3.29604	0.325551	17	GCGCGCTGCGGGCCGGCCGGGCGGCCCCGGGAGGCCCTCG	CTGGCAAGTTGCCAAGG	+
M13	MAFA_HUMAN.H11MO.0.D	-18	0.00430974	3.31419	0.325551	21	GCGCGCTGCGGGCCGGCCGGGCGGCCCCGGGAGGCCCTCG	GTGCTGACCCCGCAGCCTTCG	+
M13	OLIG2_HUMAN.H11MO.0.B	-1	0.00525402	4.04034	0.377981	18	GCGCGCTGCGGGCCGGCCGGGCGGCCCCGGGAGGCCCTCG	CCAGCTGTTTCCCTTCTG	+
M13	RXRA_HUMAN.H11MO.0.A	-13	0.00555882	4.27474	0.381732	20	GCGCGCTGCGGGCCGGCCGGGCGGCCCCGGGAGGCCCTCG	GGGGGAGGCAGAGGTCAGAG	+
M13	ZN589_HUMAN.H11MO.0.D	-3	0.0062365	4.79587	0.393774	16	GCGCGCTGCGGGCCGGCCGGGCGGCCCCGGGAGGCCCTCG	CCCACGGTTACTGCCG	+
M13	ZN341_HUMAN.H11MO.0.C	-6	0.00630113	4.84557	0.393774	22	GCGCGCTGCGGGCCGGCCGGGCGGCCCCGGGAGGCCCTCG	GCTCTTCCCTCCCCCCCCCCCC	-
M13	TFCP2_HUMAN.H11MO.0.D	-1	0.00904394	6.95479	0.471149	16	GCGCGCTGCGGGCCGGCCGGGCGGCCCCGGGAGGCCCTCG	TCTGGCCAGTTCAGGC	-
M13	VEZF1_HUMAN.H11MO.0.C	-14	0.0096861	7.44861	0.478473	22	GCGCGCTGCGGGCCGGCCGGGCGGCCCCGGGAGGCCCTCG	GGGGAGGGGGGAGGGGGAGGGG	+
M13	RARG_HUMAN.H11MO.0.B	-18	0.00981796	7.55001	0.478473	18	GCGCGCTGCGGGCCGGCCGGGCGGCCCCGGGAGGCCCTCG	CCCAGGTCACTCTGACCT	-
M14	SP3_HUMAN.H11MO.0.B	-12	0.000192212	0.147811	0.176379	20	CCGGGGCCCCGGGGCGGCGCCCGGGCCCGGGGGGCGCGGG	GGGGGGGGGCGGGGCCGGGG	+
M14	SP2_HUMAN.H11MO.0.A	-4	0.000232292	0.178633	0.176379	22	CCGGGGCCCCGGGGCGGCGCCCGGGCCCGGGGGGCGCGGG	GGGGGGGGGGCGGGGCCGGGGG	+
M14	IRX2_HUMAN.H11MO.0.D	-14	0.000501684	0.385795	0.180951	19	CCGGGGCCCCGGGGCGGCGCCCGGGCCCGGGGGGCGCGGG	ACATGGGTGGGCATGTTGG	+
M14	THAP1_HUMAN.H11MO.0.C	0	0.000557791	0.428941	0.180951	22	CCGGGGCCCCGGGGCGGCGCCCGGGCCCGGGGGGCGCGGG	CGCCGCCATCTTGGCTGCGGGC	+
M14	NR1D1_HUMAN.H11MO.0.B	-22	0.000798612	0.614133	0.180951	18	CCGGGGCCCCGGGGCGGCGCCCGGGCCCGGGGGGCGCGGG	AGGGAAGTGGGTCAGAAGG	+
M14	ZFX_HUMAN.H11MO.1.A	-19	0.000878826	0.675817	0.180951	17	CCGGGGCCCCGGGGCGGCGCCCGGGCCCGGGGGGCGCGGG	CCCCGGCCTCCGCCCCC	-
M14	RXRA_HUMAN.H11MO.0.A	-11	0.000893956	0.687452	0.180951	20	CCGGGGCCCCGGGGCGGCGCCCGGGCCCGGGGGGCGCGGG	GGGGGAGGCAGAGGTCAGAG	+
M14	ZN563_HUMAN.H11MO.0.C	-11	0.00148756	1.14394	0.19446	21	CCGGGGCCCCGGGGCGGCGCCCGGGCCCGGGGGGCGCGGG	GGGATCCTCACTGGCAGCTGC	+
M14	PATZ1_HUMAN.H11MO.0.C	-11	0.00157276	1.20945	0.19446	22	CCGGGGCCCCGGGGCGGCGCCCGGGCCCGGGGGGCGCGGG	GGGGAGGGGGCGGGGGGGGAGG	+
M14	TLX1_HUMAN.H11MO.0.D	-8	0.00166468	1.28014	0.19446	17	CCGGGGCCCCGGGGCGGCGCCCGGGCCCGGGGGGCGCGGG	CTGGCAAGTTGCCAAGG	+
M14	PROX1_HUMAN.H11MO.0.D	-9	0.00244898	1.88326	0.232437	17	CCGGGGCCCCGGGGCGGCGCCCGGGCCCGGGGGGCGCGGG	GGGTAAGGCGGGTTGGG	+
M14	KLF6_HUMAN.H11MO.0.A	-14	0.00278396	2.14086	0.248688	19	CCGGGGCCCCGGGGCGGCGCCCGGGCCCGGGGGGCGCGGG	GGAAGGGCGGGGCCGGGGG	+
M14	KLF3_HUMAN.H11MO.0.B	-12	0.00320376	2.46369	0.249193	19	CCGGGGCCCCGGGGCGGCGCCCGGGCCCGGGGGGCGCGGG	GGGGAGGGGCGGGGCCGGG	+
M14	GATA1_HUMAN.H11MO.0.A	7	0.00320376	2.46369	0.249193	12	CCGGGGCCCCGGGGCGGCGCCCGGGCCCGGGGGGCGCGGG	TCTTATCTGTCCCCGCCAG	-
M14	ZN341_HUMAN.H11MO.0.C	-10	0.00416713	3.20453	0.267759	22	CCGGGGCCCCGGGGCGGCGCCCGGGCCCGGGGGGCGCGGG	GGGGGGGGGGGGAGGGAAGAGC	+
M14	SP4_HUMAN.H11MO.0.A	-11	0.0044561	3.42674	0.267759	20	CCGGGGCCCCGGGGCGGCGCCCGGGCCCGGGGGGCGCGGG	GGGAAGGGGGCGGGGCCGGG	+
M14	RARG_HUMAN.H11MO.0.B	-22	0.00452666	3.481	0.267759	18	CCGGGGCCCCGGGGCGGCGCCCGGGCCCGGGGGGCGCGGG	AGGTCAGAGTGACCTGGG	+
M14	VEZF1_HUMAN.H11MO.0.C	-10	0.0047236	3.63245	0.267759	22	CCGGGGCCCCGGGGCGGCGCCCGGGCCCGGGGGGCGCGGG	GGGGAGGGGGGAGGGGGAGGGG	+
M14	RARG_HUMAN.H11MO.2.D	-28	0.00476065	3.66094	0.267759	12	CCGGGGCCCCGGGGCGGCGCCCGGGCCCGGGGGGCGCGGG	GGGGGTCACCCAGAGGTCAC	+
M14	TAL1_HUMAN.H11MO.0.A	7	0.00677478	5.2098	0.354763	12	CCGGGGCCCCGGGGCGGCGCCCGGGCCCGGGGGGCGCGGG	CCTTATCTGCCCCCCCCAG	-
M14	GATA2_HUMAN.H11MO.0.A	7	0.00825313	6.34666	0.417772	12	CCGGGGCCCCGGGGCGGCGCCCGGGCCCGGGGGGCGCGGG	CCTTATCTCCACCCCCCAG	-
M14	ZN350_HUMAN.H11MO.1.D	-15	0.00901213	6.93033	0.441476	24	CCGGGGCCCCGGGGCGGCGCCCGGGCCCGGGGGGCGCGGG	GGGCAACAAATCCCTGCGCCCCGT	-
M14	MXI1_HUMAN.H11MO.0.A	-6	0.00935441	7.19354	0.443923	15	CCGGGGCCCCGGGGCGGCGCCCGGGCCCGGGGGGCGCGGG	GCACGTGGCGGCGGG	+
M14	PURA_HUMAN.H11MO.0.D	-22	0.0104034	8.00021	0.478743	17	CCGGGGCCCCGGGGCGGCGCCCGGGCCCGGGGGGCGCGGG	GGAAGGGGGGGGCAGGG	+
M15	IRX2_HUMAN.H11MO.0.D	-17	0.000646865	0.497439	0.295273	19	CGGGGCCCCGGCGCGCCGCGGGGGCCGCGCGGTGGCCGGG	ACATGGGTGGGCATGTTGG	+
M15	SP3_HUMAN.H11MO.0.B	-20	0.000724165	0.556883	0.295273	20	CGGGGCCCCGGCGCGCCGCGGGGGCCGCGCGGTGGCCGGG	GGGGGGGGGCGGGGCCGGGG	+
M15	ZFX_HUMAN.H11MO.1.A	1	0.00129286	0.994211	0.295273	16	CGGGGCCCCGGCGCGCCGCGGGGGCCGCGCGGTGGCCGGG	CCCCGGCCTCCGCCCCC	-
M15	RXRA_HUMAN.H11MO.0.A	-6	0.00131523	1.01141	0.295273	20	CGGGGCCCCGGCGCGCCGCGGGGGCCGCGCGGTGGCCGGG	CTCTGACCTCTGCCTCCCCC	-
M15	SP2_HUMAN.H11MO.0.A	-17	0.00138419	1.06444	0.295273	22	CGGGGCCCCGGCGCGCCGCGGGGGCCGCGCGGTGGCCGGG	GGGGGGGGGGCGGGGCCGGGGG	+
M15	GATA1_HUMAN.H11MO.0.A	-29	0.00139904	1.07586	0.295273	11	CGGGGCCCCGGCGCGCCGCGGGGGCCGCGCGGTGGCCGGG	CTGGCGGGGACAGATAAGA	+
M15	PATZ1_HUMAN.H11MO.0.C	-3	0.00208206	1.6011	0.295273	22	CGGGGCCCCGGCGCGCCGCGGGGGCCGCGCGGTGGCCGGG	GGGGAGGGGGCGGGGGGGGAGG	+
M15	ZN563_HUMAN.H11MO.0.C	-17	0.00214308	1.64803	0.295273	21	CGGGGCCCCGGCGCGCCGCGGGGGCCGCGCGGTGGCCGGG	GCAGCTGCCAGTGAGGATCCC	-
M15	KLF6_HUMAN.H11MO.0.A	-17	0.0021846	1.67996	0.295273	19	CGGGGCCCCGGCGCGCCGCGGGGGCCGCGCGGTGGCCGGG	GGAAGGGCGGGGCCGGGGG	+
M15	THAP1_HUMAN.H11MO.0.C	-10	0.00271791	2.09008	0.295273	22	CGGGGCCCCGGCGCGCCGCGGGGGCCGCGCGGTGGCCGGG	GCCCGCAGCCAAGATGGCGGCG	-
M15	GATA2_HUMAN.H11MO.0.A	-29	0.00361641	2.78102	0.306516	11	CGGGGCCCCGGCGCGCCGCGGGGGCCGCGCGGTGGCCGGG	CTGGGGGGTGGAGATAAGG	+
M15	TAL1_HUMAN.H11MO.0.A	-28	0.00388107	2.98454	0.311635	12	CGGGGCCCCGGCGCGCCGCGGGGGCCGCGCGGTGGCCGGG	CTGGGGGGGGCAGATAAGG	+
M15	KLF3_HUMAN.H11MO.0.B	0	0.00416368	3.20187	0.317611	19	CGGGGCCCCGGCGCGCCGCGGGGGCCGCGCGGTGGCCGGG	CCCGGCCCCGCCCCTCCCC	-
M15	CLOCK_HUMAN.H11MO.0.C	-1	0.0059351	4.56409	0.414512	14	CGGGGCCCCGGCGCGCCGCGGGGGCCGCGCGGTGGCCGGG	TGTTCACGTGTCTG	-
M15	ZN589_HUMAN.H11MO.0.D	-5	0.00597739	4.59661	0.414512	16	CGGGGCCCCGGCGCGCCGCGGGGGCCGCGCGGTGGCCGGG	CCCACGGTTACTGCCG	+
M15	NR1D1_HUMAN.H11MO.0.B	-17	0.00630282	4.84687	0.418076	19	CGGGGCCCCGGCGCGCCGCGGGGGCCGCGCGGTGGCCGGG	AGGGAAGTGGGTCAGAAGG	+
M15	ZN341_HUMAN.H11MO.0.C	-20	0.00754959	5.80563	0.471079	20	CGGGGCCCCGGCGCGCCGCGGGGGCCGCGCGGTGGCCGGG	GGGGGGGGGGGGAGGGAAGAGC	+
M15	TLX1_HUMAN.H11MO.0.D	-7	0.00806187	6.19958	0.473055	17	CGGGGCCCCGGCGCGCCGCGGGGGCCGCGCGGTGGCCGGG	CTGGCAAGTTGCCAAGG	+
M16	THAP1_HUMAN.H11MO.0.C	-5	6.20578e-06	0.00477225	0.00937136	22	GCCAGGGCGCCCGGCGCGGCTCCTGGCGCGCCGGTGCCCC	CGCCGCCATCTTGGCTGCGGGC	+
M16	SP2_HUMAN.H11MO.0.A	-6	2.07559e-05	0.0159613	0.0123468	22	GCCAGGGCGCCCGGCGCGGCTCCTGGCGCGCCGGTGCCCC	CCCCCGGCCCCGCCCCCCCCCC	-
M16	SP3_HUMAN.H11MO.0.B	-7	0.000261815	0.201335	0.0790733	20	GCCAGGGCGCCCGGCGCGGCTCCTGGCGCGCCGGTGCCCC	CCCCGGCCCCGCCCCCCCCC	-
M16	ZN563_HUMAN.H11MO.0.C	-2	0.000356535	0.274176	0.0897341	21	GCCAGGGCGCCCGGCGCGGCTCCTGGCGCGCCGGTGCCCC	GGGATCCTCACTGGCAGCTGC	+
M16	PATZ1_HUMAN.H11MO.0.C	-18	0.000459793	0.353581	0.0991906	22	GCCAGGGCGCCCGGCGCGGCTCCTGGCGCGCCGGTGCCCC	CCTCCCCCCCCGCCCCCTCCCC	-
M16	PURA_HUMAN.H11MO.0.D	-1	0.000656288	0.504685	0.119863	17	GCCAGGGCGCCCGGCGCGGCTCCTGGCGCGCCGGTGCCCC	CCCTGCCCCCCCCTTCC	-
M16	ZN554_HUMAN.H11MO.0.C	-5	0.000873117	0.671427	0.119863	20	GCCAGGGCGCCCGGCGCGGCTCCTGGCGCGCCGGTGCCCC	AGCACCCCACATGGCTCAGC	-
M16	RFX1_HUMAN.H11MO.0.B	-7	0.00106097	0.815888	0.123244	22	GCCAGGGCGCCCGGCGCGGCTCCTGGCGCGCCGGTGCCCC	CCGTCGCCATGGCAACCGGGGC	-
M16	ZN341_HUMAN.H11MO.0.C	-18	0.00106097	0.815888	0.123244	22	GCCAGGGCGCCCGGCGCGGCTCCTGGCGCGCCGGTGCCCC	GCTCTTCCCTCCCCCCCCCCCC	-
M16	KLF6_HUMAN.H11MO.0.A	-18	0.0011784	0.906191	0.127108	19	GCCAGGGCGCCCGGCGCGGCTCCTGGCGCGCCGGTGCCCC	CCCCCGGCCCCGCCCTTCC	-
M16	ZFX_HUMAN.H11MO.1.A	-1	0.00171261	1.317	0.167646	17	GCCAGGGCGCCCGGCGCGGCTCCTGGCGCGCCGGTGCCCC	CCCCGGCCTCCGCCCCC	-
M16	HESX1_HUMAN.H11MO.0.D	-13	0.00181647	1.39686	0.167646	16	GCCAGGGCGCCCGGCGCGGCTCCTGGCGCGCCGGTGCCCC	ATCCGGCACGTGGCCT	+
M16	PROX1_HUMAN.H11MO.0.D	0	0.0019983	1.53669	0.167646	17	GCCAGGGCGCCCGGCGCGGCTCCTGGCGCGCCGGTGCCCC	CCCAACCCGCCTTACCC	-
M16	SP4_HUMAN.H11MO.0.A	-9	0.00234384	1.80241	0.186286	20	GCCAGGGCGCCCGGCGCGGCTCCTGGCGCGCCGGTGCCCC	CCCGGCCCCGCCCCCTTCCC	-
M16	ZN322_HUMAN.H11MO.0.B	-2	0.00250938	1.92971	0.189471	20	GCCAGGGCGCCCGGCGCGGCTCCTGGCGCGCCGGTGCCCC	CCAGGCTCTGTACCAGGCTC	-
M16	KLF3_HUMAN.H11MO.0.B	-14	0.00279212	2.14714	0.20078	19	GCCAGGGCGCCCGGCGCGGCTCCTGGCGCGCCGGTGCCCC	CCCGGCCCCGCCCCTCCCC	-
M16	OSR2_HUMAN.H11MO.0.C	-12	0.00315446	2.42578	0.216525	16	GCCAGGGCGCCCGGCGCGGCTCCTGGCGCGCCGGTGCCCC	GCTGCTGCTTCTGCTG	+
M16	MAZ_HUMAN.H11MO.0.A	-2	0.00471871	3.62869	0.261687	22	GCCAGGGCGCCCGGCGCGGCTCCTGGCGCGCCGGTGCCCC	CCCCCCCCCCCCCCCCTCCCCC	-
M16	PTF1A_HUMAN.H11MO.0.B	-21	0.00472131	3.63069	0.261687	18	GCCAGGGCGCCCGGCGCGGCTCCTGGCGCGCCGGTGCCCC	CCAGCTGCCCCCTTTCCC	+
M16	MAFA_HUMAN.H11MO.0.D	-4	0.00485216	3.73131	0.261687	21	GCCAGGGCGCCCGGCGCGGCTCCTGGCGCGCCGGTGCCCC	GTGCTGACCCCGCAGCCTTCG	+
M16	SPZ1_HUMAN.H11MO.0.D	-13	0.00536698	4.1272	0.26928	16	GCCAGGGCGCCCGGCGCGGCTCCTGGCGCGCCGGTGCCCC	CGGCTGTTACCCTGGG	+
M16	ZN589_HUMAN.H11MO.0.D	-13	0.00536698	4.1272	0.26928	16	GCCAGGGCGCCCGGCGCGGCTCCTGGCGCGCCGGTGCCCC	CGGCAGTAACCGTGGG	-
M16	NR1H4_HUMAN.H11MO.0.B	-22	0.00552789	4.25095	0.26928	18	GCCAGGGCGCCCGGCGCGGCTCCTGGCGCGCCGGTGCCCC	CCTCGGGGTCATTGACCCC	-
M16	TFCP2_HUMAN.H11MO.0.D	4	0.00622401	4.78626	0.27283	12	GCCAGGGCGCCCGGCGCGGCTCCTGGCGCGCCGGTGCCCC	TCTGGCCAGTTCAGGC	-
M16	RXRA_HUMAN.H11MO.0.A	-4	0.00674013	5.18316	0.277007	20	GCCAGGGCGCCCGGCGCGGCTCCTGGCGCGCCGGTGCCCC	GGGGGAGGCAGAGGTCAGAG	+
M16	HES1_HUMAN.H11MO.0.D	-16	0.00678714	5.21931	0.277007	13	GCCAGGGCGCCCGGCGCGGCTCCTGGCGCGCCGGTGCCCC	GGGCTCGTGGCGG	-
M16	RFX5_HUMAN.H11MO.0.A	-10	0.00718217	5.52309	0.285416	20	GCCAGGGCGCCCGGCGCGGCTCCTGGCGCGCCGGTGCCCC	TCTGCCTAGCAACAGCTGAC	-
M16	VEZF1_HUMAN.H11MO.0.C	-10	0.00864421	6.6474	0.322265	22	GCCAGGGCGCCCGGCGCGGCTCCTGGCGCGCCGGTGCCCC	CCCCTCCCCCTCCCCCCTCCCC	-
M16	IRX2_HUMAN.H11MO.0.D	-10	0.00874966	6.72849	0.322265	19	GCCAGGGCGCCCGGCGCGGCTCCTGGCGCGCCGGTGCCCC	CCAACATGCCCACCCATGT	-
M16	HEY2_HUMAN.H11MO.0.D	-14	0.00920779	7.08079	0.324248	17	GCCAGGGCGCCCGGCGCGGCTCCTGGCGCGCCGGTGCCCC	GGGGGCACGTGGCATTA	+
M16	MXI1_HUMAN.H11MO.0.A	-18	0.00923294	7.10013	0.324248	15	GCCAGGGCGCCCGGCGCGGCTCCTGGCGCGCCGGTGCCCC	GCACGTGGCGGCGGG	+
M16	SMAD3_HUMAN.H11MO.0.B	-13	0.0106828	8.21507	0.366639	12	GCCAGGGCGCCCGGCGCGGCTCCTGGCGCGCCGGTGCCCC	CTCTGTCACCTG	+
M16	KLF15_HUMAN.H11MO.0.A	-1	0.0128121	9.85249	0.417276	19	GCCAGGGCGCCCGGCGCGGCTCCTGGCGCGCCGGTGCCCC	CCCCCCCCTGCTCCTCCCC	-
M16	SRBP2_HUMAN.H11MO.0.B	-11	0.0129872	9.98715	0.417276	13	GCCAGGGCGCCCGGCGCGGCTCCTGGCGCGCCGGTGCCCC	CCTCACCCCACCC	-
M16	BHE41_HUMAN.H11MO.0.D	-12	0.0133415	10.2596	0.419729	20	GCCAGGGCGCCCGGCGCGGCTCCTGGCGCGCCGGTGCCCC	GCCTCTGCACGTGACCCGGT	-
M16	CLOCK_HUMAN.H11MO.0.C	-8	0.0138232	10.63	0.426008	14	GCCAGGGCGCCCGGCGCGGCTCCTGGCGCGCCGGTGCCCC	TGTTCACGTGTCTG	-
M16	NR1H3_HUMAN.H11MO.0.B	-2	0.0154383	11.8721	0.440536	19	GCCAGGGCGCCCGGCGCGGCTCCTGGCGCGCCGGTGCCCC	CAGAGGTCACTGCAGGTCA	+
M16	TLX1_HUMAN.H11MO.0.D	-13	0.0157837	12.1376	0.440536	17	GCCAGGGCGCCCGGCGCGGCTCCTGGCGCGCCGGTGCCCC	CCTTGGCAACTTGCCAG	-
M16	LYL1_HUMAN.H11MO.0.A	-12	0.0160449	12.3386	0.440536	14	GCCAGGGCGCCCGGCGCGGCTCCTGGCGCGCCGGTGCCCC	CAGGAAACAGCTGG	-
M16	NR1D1_HUMAN.H11MO.0.B	-7	0.0174545	13.4225	0.462423	19	GCCAGGGCGCCCGGCGCGGCTCCTGGCGCGCCGGTGCCCC	AGGGAAGTGGGTCAGAAGG	+
M17	PATZ1_HUMAN.H11MO.0.C	-15	9.3568e-05	0.0719538	0.141254	22	GTACCCGCCCCCTCGTCGTCGAAGGCGGGCCGTGAGGTGG	GGGGAGGGGGCGGGGGGGGAGG	+
M17	THAP1_HUMAN.H11MO.0.C	-16	0.000393626	0.302698	0.171815	22	GTACCCGCCCCCTCGTCGTCGAAGGCGGGCCGTGAGGTGG	CGCCGCCATCTTGGCTGCGGGC	+
M17	IRX2_HUMAN.H11MO.0.D	0	0.000402212	0.309301	0.171815	19	GTACCCGCCCCCTCGTCGTCGAAGGCGGGCCGTGAGGTGG	CCAACATGCCCACCCATGT	-
M17	NR1H3_HUMAN.H11MO.0.B	-21	0.000840909	0.646659	0.171815	19	GTACCCGCCCCCTCGTCGTCGAAGGCGGGCCGTGAGGTGG	CAGAGGTCACTGCAGGTCA	+
M17	ZN341_HUMAN.H11MO.0.C	-21	0.000968812	0.745017	0.171815	19	GTACCCGCCCCCTCGTCGTCGAAGGCGGGCCGTGAGGTGG	GGGGGGGGGGGGAGGGAAGAGC	+
M17	SP2_HUMAN.H11MO.0.A	-15	0.0011209	0.86197	0.171815	22	GTACCCGCCCCCTCGTCGTCGAAGGCGGGCCGTGAGGTGG	GGGGGGGGGGCGGGGCCGGGGG	+
M17	VEZF1_HUMAN.H11MO.0.C	-17	0.00120512	0.92674	0.171815	22	GTACCCGCCCCCTCGTCGTCGAAGGCGGGCCGTGAGGTGG	GGGGAGGGGGGAGGGGGAGGGG	+
M17	RXRA_HUMAN.H11MO.0.A	-2	0.00122152	0.939352	0.171815	20	GTACCCGCCCCCTCGTCGTCGAAGGCGGGCCGTGAGGTGG	CTCTGACCTCTGCCTCCCCC	-
M17	SP3_HUMAN.H11MO.0.B	-2	0.00131806	1.01359	0.171815	20	GTACCCGCCCCCTCGTCGTCGAAGGCGGGCCGTGAGGTGG	CCCCGGCCCCGCCCCCCCCC	-
M17	ZN563_HUMAN.H11MO.0.C	-21	0.00136573	1.05025	0.171815	19	GTACCCGCCCCCTCGTCGTCGAAGGCGGGCCGTGAGGTGG	GCAGCTGCCAGTGAGGATCCC	-
M17	KLF6_HUMAN.H11MO.0.A	-18	0.00184234	1.41676	0.194133	19	GTACCCGCCCCCTCGTCGTCGAAGGCGGGCCGTGAGGTGG	GGAAGGGCGGGGCCGGGGG	+
M17	PURA_HUMAN.H11MO.0.D	-20	0.00188988	1.45332	0.194133	17	GTACCCGCCCCCTCGTCGTCGAAGGCGGGCCGTGAGGTGG	GGAAGGGGGGGGCAGGG	+
M17	GATA1_HUMAN.H11MO.0.A	8	0.00231471	1.78001	0.194133	11	GTACCCGCCCCCTCGTCGTCGAAGGCGGGCCGTGAGGTGG	TCTTATCTGTCCCCGCCAG	-
M17	ZFX_HUMAN.H11MO.1.A	-2	0.00418833	3.22083	0.274922	17	GTACCCGCCCCCTCGTCGTCGAAGGCGGGCCGTGAGGTGG	CCCCGGCCTCCGCCCCC	-
M17	NR1D1_HUMAN.H11MO.0.B	-18	0.00418854	3.22099	0.274922	19	GTACCCGCCCCCTCGTCGTCGAAGGCGGGCCGTGAGGTGG	AGGGAAGTGGGTCAGAAGG	+
M17	EGR1_HUMAN.H11MO.0.A	-1	0.00452507	3.47978	0.28108	17	GTACCCGCCCCCTCGTCGTCGAAGGCGGGCCGTGAGGTGG	CCCCCGCCCACGCCCTC	-
M17	PTF1A_HUMAN.H11MO.0.B	7	0.0047215	3.63083	0.28108	11	GTACCCGCCCCCTCGTCGTCGAAGGCGGGCCGTGAGGTGG	CCAGCTGCCCCCTTTCCC	+
M17	KLF16_HUMAN.H11MO.0.D	-20	0.00484094	3.72268	0.28108	19	GTACCCGCCCCCTCGTCGTCGAAGGCGGGCCGTGAGGTGG	GGGGGCGGGGGGGGGGGGG	+
M17	THA_HUMAN.H11MO.0.C	-24	0.00527553	4.05688	0.286468	16	GTACCCGCCCCCTCGTCGTCGAAGGCGGGCCGTGAGGTGG	GGGTCACTTCAGGTCAG	+
M17	CLOCK_HUMAN.H11MO.0.C	-26	0.00540579	4.15705	0.286468	14	GTACCCGCCCCCTCGTCGTCGAAGGCGGGCCGTGAGGTGG	TGTTCACGTGTCTG	-
M17	GATA2_HUMAN.H11MO.0.A	8	0.00558715	4.29652	0.286468	11	GTACCCGCCCCCTCGTCGTCGAAGGCGGGCCGTGAGGTGG	CCTTATCTCCACCCCCCAG	-
M17	PROX1_HUMAN.H11MO.0.D	-17	0.00569277	4.37774	0.286468	17	GTACCCGCCCCCTCGTCGTCGAAGGCGGGCCGTGAGGTGG	GGGTAAGGCGGGTTGGG	+
M17	LYL1_HUMAN.H11MO.0.A	0	0.00640198	4.92312	0.293974	14	GTACCCGCCCCCTCGTCGTCGAAGGCGGGCCGTGAGGTGG	CCAGCTGTTTCCTG	+
M17	SPIC_HUMAN.H11MO.0.D	-27	0.00684989	5.26757	0.295454	13	GTACCCGCCCCCTCGTCGTCGAAGGCGGGCCGTGAGGTGG	GAGGAAGGGGAGG	+
M17	SP4_HUMAN.H11MO.0.A	-3	0.00968929	7.45106	0.378456	20	GTACCCGCCCCCTCGTCGTCGAAGGCGGGCCGTGAGGTGG	CCCGGCCCCGCCCCCTTCCC	-
M17	TLX1_HUMAN.H11MO.0.D	-4	0.0103156	7.93268	0.381301	17	GTACCCGCCCCCTCGTCGTCGAAGGCGGGCCGTGAGGTGG	CTGGCAAGTTGCCAAGG	+
M17	RARG_HUMAN.H11MO.2.D	7	0.0103557	7.9635	0.381301	13	GTACCCGCCCCCTCGTCGTCGAAGGCGGGCCGTGAGGTGG	GTGACCTCTGGGTGACCCCC	-
M17	ZN263_HUMAN.H11MO.0.A	-19	0.0110643	8.50841	0.395282	20	GTACCCGCCCCCTCGTCGTCGAAGGCGGGCCGTGAGGTGG	GGGAGGAGGGAGAGGAGGAG	+
M17	VEZF1_HUMAN.H11MO.1.C	-28	0.011259	8.65818	0.395282	12	GTACCCGCCCCCTCGTCGTCGAAGGCGGGCCGTGAGGTGG	AGAGGGAGGGGG	+
M17	TAL1_HUMAN.H11MO.0.A	8	0.0119909	9.22102	0.41141	11	GTACCCGCCCCCTCGTCGTCGAAGGCGGGCCGTGAGGTGG	CCTTATCTGCCCCCCCCAG	-
M17	MAFA_HUMAN.H11MO.0.D	-18	0.0139628	10.7374	0.438254	21	GTACCCGCCCCCTCGTCGTCGAAGGCGGGCCGTGAGGTGG	CGAAGGCTGCGGGGTCAGCAC	-
M17	MAZ_HUMAN.H11MO.0.A	-20	0.0143032	10.9992	0.438254	20	GTACCCGCCCCCTCGTCGTCGAAGGCGGGCCGTGAGGTGG	GGGGGAGGGGGGGGGGGGGGGG	+
M17	ZBT17_HUMAN.H11MO.0.A	-1	0.0146603	11.2738	0.438254	19	GTACCCGCCCCCTCGTCGTCGAAGGCGGGCCGTGAGGTGG	CTTCCCCTCCCCCACCCTC	-
M17	PAX2_HUMAN.H11MO.0.D	-21	0.0148054	11.3854	0.438254	18	GTACCCGCCCCCTCGTCGTCGAAGGCGGGCCGTGAGGTGG	GTTCAGTCATGCGTGACA	+
M17	NR1H4_HUMAN.H11MO.0.B	-18	0.0167333	12.8679	0.481621	19	GTACCCGCCCCCTCGTCGTCGAAGGCGGGCCGTGAGGTGG	GGGGTCAATGACCCCGAGG	+
M17	PAX8_HUMAN.H11MO.0.D	-26	0.0169085	13.0027	0.481621	14	GTACCCGCCCCCTCGTCGTCGAAGGCGGGCCGTGAGGTGG	GTCACTGAAGCGGG	+
M17	MNX1_HUMAN.H11MO.0.D	-11	0.0178679	13.7404	0.49044	19	GTACCCGCCCCCTCGTCGTCGAAGGCGGGCCGTGAGGTGG	CTATTTTAATAACCCTTAA	+
M18	SP2_HUMAN.H11MO.0.A	-4	0.000272011	0.209177	0.18782	22	CCTCCGGGGGGGTCGCGGGCCCGGGCCGGCCGTGGGCCCC	GGGGGGGGGGCGGGGCCGGGGG	+
M18	SP3_HUMAN.H11MO.0.B	-6	0.000318924	0.245253	0.18782	20	CCTCCGGGGGGGTCGCGGGCCCGGGCCGGCCGTGGGCCCC	GGGGGGGGGCGGGGCCGGGG	+
M18	ZFX_HUMAN.H11MO.1.A	-8	0.000410877	0.315965	0.18782	17	CCTCCGGGGGGGTCGCGGGCCCGGGCCGGCCGTGGGCCCC	GGGGGCGGAGGCCGGGG	+
M18	RXRA_HUMAN.H11MO.0.A	-4	0.00068514	0.526873	0.18782	20	CCTCCGGGGGGGTCGCGGGCCCGGGCCGGCCGTGGGCCCC	GGGGGAGGCAGAGGTCAGAG	+
M18	THAP1_HUMAN.H11MO.0.C	-4	0.000801261	0.61617	0.18782	22	CCTCCGGGGGGGTCGCGGGCCCGGGCCGGCCGTGGGCCCC	CGCCGCCATCTTGGCTGCGGGC	+
M18	IRX2_HUMAN.H11MO.0.D	-2	0.000834334	0.641603	0.18782	19	CCTCCGGGGGGGTCGCGGGCCCGGGCCGGCCGTGGGCCCC	ACATGGGTGGGCATGTTGG	+
M18	GATA1_HUMAN.H11MO.0.A	-29	0.000971245	0.746888	0.18782	11	CCTCCGGGGGGGTCGCGGGCCCGGGCCGGCCGTGGGCCCC	CTGGCGGGGACAGATAAGA	+
M18	PATZ1_HUMAN.H11MO.0.C	-3	0.0018159	1.39643	0.255938	22	CCTCCGGGGGGGTCGCGGGCCCGGGCCGGCCGTGGGCCCC	GGGGAGGGGGCGGGGGGGGAGG	+
M18	ZN563_HUMAN.H11MO.0.C	-5	0.0021355	1.6422	0.255938	21	CCTCCGGGGGGGTCGCGGGCCCGGGCCGGCCGTGGGCCCC	GGGATCCTCACTGGCAGCTGC	+
M18	NR1D1_HUMAN.H11MO.0.B	-17	0.00218519	1.68041	0.255938	19	CCTCCGGGGGGGTCGCGGGCCCGGGCCGGCCGTGGGCCCC	AGGGAAGTGGGTCAGAAGG	+
M18	KLF6_HUMAN.H11MO.0.A	-12	0.00270661	2.08139	0.260169	19	CCTCCGGGGGGGTCGCGGGCCCGGGCCGGCCGTGGGCCCC	CCCCCGGCCCCGCCCTTCC	-
M18	TLX1_HUMAN.H11MO.0.D	-8	0.00283488	2.18002	0.260169	17	CCTCCGGGGGGGTCGCGGGCCCGGGCCGGCCGTGGGCCCC	CTGGCAAGTTGCCAAGG	+
M18	GATA2_HUMAN.H11MO.0.A	-29	0.0041152	3.16459	0.305058	11	CCTCCGGGGGGGTCGCGGGCCCGGGCCGGCCGTGGGCCCC	CTGGGGGGTGGAGATAAGG	+
M18	USF2_HUMAN.H11MO.0.A	10	0.0041152	3.16459	0.305058	9	CCTCCGGGGGGGTCGCGGGCCCGGGCCGGCCGTGGGCCCC	GGGTCACGTGGCCGCGGCG	+
M18	TAL1_HUMAN.H11MO.0.A	-29	0.00440774	3.38955	0.305058	11	CCTCCGGGGGGGTCGCGGGCCCGGGCCGGCCGTGGGCCCC	CTGGGGGGGGCAGATAAGG	+
M18	PROX1_HUMAN.H11MO.0.D	-18	0.0063597	4.89061	0.387334	17	CCTCCGGGGGGGTCGCGGGCCCGGGCCGGCCGTGGGCCCC	GGGTAAGGCGGGTTGGG	+
M18	MXI1_HUMAN.H11MO.0.A	7	0.00708356	5.44726	0.414828	8	CCTCCGGGGGGGTCGCGGGCCCGGGCCGGCCGTGGGCCCC	GCACGTGGCGGCGGG	+
M18	KLF3_HUMAN.H11MO.0.B	-6	0.00754585	5.80276	0.42479	19	CCTCCGGGGGGGTCGCGGGCCCGGGCCGGCCGTGGGCCCC	GGGGAGGGGCGGGGCCGGG	+
M18	RARG_HUMAN.H11MO.2.D	4	0.00823722	6.33442	0.432486	16	CCTCCGGGGGGGTCGCGGGCCCGGGCCGGCCGTGGGCCCC	GTGACCTCTGGGTGACCCCC	-
M18	VEZF1_HUMAN.H11MO.0.C	-17	0.00934861	7.18908	0.474477	22	CCTCCGGGGGGGTCGCGGGCCCGGGCCGGCCGTGGGCCCC	GGGGAGGGGGGAGGGGGAGGGG	+
M19	SP3_HUMAN.H11MO.0.B	-16	4.27002e-05	0.0328364	0.0388131	20	CGCCTGCCCCTCGGGGGCCTCCCCGGGCTGCGCGCGGCCG	CCCCGGCCCCGCCCCCCCCC	-
M19	THAP1_HUMAN.H11MO.0.C	-6	5.17683e-05	0.0398099	0.0388131	22	CGCCTGCCCCTCGGGGGCCTCCCCGGGCTGCGCGCGGCCG	CGCCGCCATCTTGGCTGCGGGC	+
M19	ZFX_HUMAN.H11MO.1.A	-20	8.33711e-05	0.0641124	0.0416715	17	CGCCTGCCCCTCGGGGGCCTCCCCGGGCTGCGCGCGGCCG	CCCCGGCCTCCGCCCCC	-
M19	SP2_HUMAN.H11MO.0.A	-15	0.000164048	0.126153	0.0576975	22	CGCCTGCCCCTCGGGGGCCTCCCCGGGCTGCGCGCGGCCG	CCCCCGGCCCCGCCCCCCCCCC	-
M19	PATZ1_HUMAN.H11MO.0.C	-13	0.00019239	0.147948	0.0576975	22	CGCCTGCCCCTCGGGGGCCTCCCCGGGCTGCGCGCGGCCG	GGGGAGGGGGCGGGGGGGGAGG	+
M19	THA_HUMAN.H11MO.0.C	-23	0.000373607	0.287304	0.0800316	17	CGCCTGCCCCTCGGGGGCCTCCCCGGGCTGCGCGCGGCCG	CTGACCTGAAGTGACCC	-
M19	ZN563_HUMAN.H11MO.0.C	-13	0.000463127	0.356144	0.0821001	21	CGCCTGCCCCTCGGGGGCCTCCCCGGGCTGCGCGCGGCCG	GGGATCCTCACTGGCAGCTGC	+
M19	Z324A_HUMAN.H11MO.0.C	-10	0.000627897	0.482852	0.0821001	23	CGCCTGCCCCTCGGGGGCCTCCCCGGGCTGCGCGCGGCCG	TATCAAACCATCCTTTGCTGCCA	+
M19	TLX1_HUMAN.H11MO.0.D	-21	0.000755148	0.580709	0.0871029	17	CGCCTGCCCCTCGGGGGCCTCCCCGGGCTGCGCGCGGCCG	CCTTGGCAACTTGCCAG	-
M19	PROX1_HUMAN.H11MO.0.D	-17	0.000975746	0.750348	0.104509	17	CGCCTGCCCCTCGGGGGCCTCCCCGGGCTGCGCGCGGCCG	CCCAACCCGCCTTACCC	-
M19	PURA_HUMAN.H11MO.0.D	-15	0.0013646	1.04938	0.112563	17	CGCCTGCCCCTCGGGGGCCTCCCCGGGCTGCGCGCGGCCG	GGAAGGGGGGGGCAGGG	+
M19	IRX2_HUMAN.H11MO.0.D	-18	0.00143765	1.10555	0.112563	19	CGCCTGCCCCTCGGGGGCCTCCCCGGGCTGCGCGCGGCCG	CCAACATGCCCACCCATGT	-
M19	RFX5_HUMAN.H11MO.0.A	-18	0.00150135	1.15454	0.112563	20	CGCCTGCCCCTCGGGGGCCTCCCCGGGCTGCGCGCGGCCG	TCTGCCTAGCAACAGCTGAC	-
M19	RXRA_HUMAN.H11MO.0.A	-20	0.00150135	1.15454	0.112563	20	CGCCTGCCCCTCGGGGGCCTCCCCGGGCTGCGCGCGGCCG	CTCTGACCTCTGCCTCCCCC	-
M19	KLF6_HUMAN.H11MO.0.A	-14	0.00167734	1.28988	0.11977	19	CGCCTGCCCCTCGGGGGCCTCCCCGGGCTGCGCGCGGCCG	CCCCCGGCCCCGCCCTTCC	-
M19	RFX1_HUMAN.H11MO.0.B	-15	0.00180207	1.3858	0.122827	22	CGCCTGCCCCTCGGGGGCCTCCCCGGGCTGCGCGCGGCCG	CCGTCGCCATGGCAACCGGGGC	-
M19	KLF3_HUMAN.H11MO.0.B	-13	0.00245027	1.88426	0.141314	19	CGCCTGCCCCTCGGGGGCCTCCCCGGGCTGCGCGCGGCCG	GGGGAGGGGCGGGGCCGGG	+
M19	ZN667_HUMAN.H11MO.0.C	-14	0.00354663	2.72736	0.184782	19	CGCCTGCCCCTCGGGGGCCTCCCCGGGCTGCGCGCGGCCG	GTGGCCTTAAAAGCTCAGC	+
M19	ZN341_HUMAN.H11MO.0.C	-2	0.00357366	2.74815	0.184782	22	CGCCTGCCCCTCGGGGGCCTCCCCGGGCTGCGCGCGGCCG	GCTCTTCCCTCCCCCCCCCCCC	-
M19	TAL1_HUMAN.H11MO.0.A	-7	0.00440842	3.39008	0.206575	19	CGCCTGCCCCTCGGGGGCCTCCCCGGGCTGCGCGCGGCCG	CCTTATCTGCCCCCCCCAG	-
M19	GATA1_HUMAN.H11MO.0.A	-21	0.0050872	3.91206	0.231158	19	CGCCTGCCCCTCGGGGGCCTCCCCGGGCTGCGCGCGGCCG	TCTTATCTGTCCCCGCCAG	-
M19	VEZF1_HUMAN.H11MO.0.C	0	0.00567127	4.3612	0.250118	22	CGCCTGCCCCTCGGGGGCCTCCCCGGGCTGCGCGCGGCCG	CCCCTCCCCCTCCCCCCTCCCC	-
M19	RARG_HUMAN.H11MO.0.B	-11	0.00624328	4.80108	0.266172	18	CGCCTGCCCCTCGGGGGCCTCCCCGGGCTGCGCGCGGCCG	CCCAGGTCACTCTGACCT	-
M19	RARG_HUMAN.H11MO.2.D	-3	0.00671582	5.16446	0.266172	20	CGCCTGCCCCTCGGGGGCCTCCCCGGGCTGCGCGCGGCCG	GTGACCTCTGGGTGACCCCC	-
M19	MAFA_HUMAN.H11MO.0.D	-11	0.00754388	5.80124	0.285899	21	CGCCTGCCCCTCGGGGGCCTCCCCGGGCTGCGCGCGGCCG	GTGCTGACCCCGCAGCCTTCG	+
M19	ZN589_HUMAN.H11MO.0.D	0	0.00794801	6.11202	0.28989	16	CGCCTGCCCCTCGGGGGCCTCCCCGGGCTGCGCGCGGCCG	CGGCAGTAACCGTGGG	-
M19	NR1H4_HUMAN.H11MO.0.B	-16	0.00830361	6.38548	0.28989	19	CGCCTGCCCCTCGGGGGCCTCCCCGGGCTGCGCGCGGCCG	GGGGTCAATGACCCCGAGG	+
M19	TFCP2_HUMAN.H11MO.0.D	-12	0.00857237	6.59216	0.28989	16	CGCCTGCCCCTCGGGGGCCTCCCCGGGCTGCGCGCGGCCG	TCTGGCCAGTTCAGGC	-
M19	SP4_HUMAN.H11MO.0.A	-17	0.00878538	6.75596	0.28989	20	CGCCTGCCCCTCGGGGGCCTCCCCGGGCTGCGCGCGGCCG	CCCGGCCCCGCCCCCTTCCC	-
M19	MAZ_HUMAN.H11MO.0.A	-9	0.00887332	6.82359	0.28989	22	CGCCTGCCCCTCGGGGGCCTCCCCGGGCTGCGCGCGGCCG	CCCCCCCCCCCCCCCCTCCCCC	-
M19	LYL1_HUMAN.H11MO.0.A	-7	0.00953628	7.3334	0.295718	14	CGCCTGCCCCTCGGGGGCCTCCCCGGGCTGCGCGCGGCCG	CCAGCTGTTTCCTG	+
M19	ZN554_HUMAN.H11MO.0.C	-13	0.0100284	7.71182	0.295718	20	CGCCTGCCCCTCGGGGGCCTCCCCGGGCTGCGCGCGGCCG	AGCACCCCACATGGCTCAGC	-
M19	ZN335_HUMAN.H11MO.0.A	-17	0.0100578	7.73447	0.295718	22	CGCCTGCCCCTCGGGGGCCTCCCCGGGCTGCGCGCGGCCG	TCAGGCAGCGCCGAGGACAGCC	-
M19	RARA_HUMAN.H11MO.2.A	-23	0.0126364	9.71739	0.33836	17	CGCCTGCCCCTCGGGGGCCTCCCCGGGCTGCGCGCGGCCG	TGACCTCTCGGTGACCT	-
M19	MXI1_HUMAN.H11MO.0.A	-5	0.0129016	9.92133	0.339401	15	CGCCTGCCCCTCGGGGGCCTCCCCGGGCTGCGCGCGGCCG	GCACGTGGCGGCGGG	+
M19	PTF1A_HUMAN.H11MO.0.B	-13	0.0144738	11.1303	0.355792	18	CGCCTGCCCCTCGGGGGCCTCCCCGGGCTGCGCGCGGCCG	GGGAAAGGGGGCAGCTGG	-
M19	NR1H3_HUMAN.H11MO.0.B	-14	0.015196	11.6858	0.367522	19	CGCCTGCCCCTCGGGGGCCTCCCCGGGCTGCGCGCGGCCG	TGACCTGCAGTGACCTCTG	-
M19	NFIC_HUMAN.H11MO.0.A	-22	0.0167109	12.8507	0.391529	17	CGCCTGCCCCTCGGGGGCCTCCCCGGGCTGCGCGCGGCCG	CTTGGCTCCCTGCCAAG	+
M19	OLIG2_HUMAN.H11MO.0.B	-7	0.018923	14.5518	0.426416	18	CGCCTGCCCCTCGGGGGCCTCCCCGGGCTGCGCGCGGCCG	CCAGCTGTTTCCCTTCTG	+
M19	ZN394_HUMAN.H11MO.0.C	-20	0.019053	14.6518	0.426416	20	CGCCTGCCCCTCGGGGGCCTCCCCGGGCTGCGCGCGGCCG	AGAATGGAATAGAATGGAAT	+
M19	SPIC_HUMAN.H11MO.0.D	-17	0.0193578	14.8861	0.426865	13	CGCCTGCCCCTCGGGGGCCTCCCCGGGCTGCGCGCGGCCG	CCTCCCCTTCCTC	-
M19	NR1D1_HUMAN.H11MO.0.B	-10	0.0196954	15.1458	0.428016	19	CGCCTGCCCCTCGGGGGCCTCCCCGGGCTGCGCGCGGCCG	CCTTCTGACCCACTTCCCT	-
M19	PAX5_HUMAN.H11MO.0.A	-3	0.0219313	16.8652	0.463181	21	CGCCTGCCCCTCGGGGGCCTCCCCGGGCTGCGCGCGGCCG	GTCACGCTCTGCTGCCCAGGC	-
M19	GATA2_HUMAN.H11MO.0.A	-21	0.0238346	18.3288	0.488262	19	CGCCTGCCCCTCGGGGGCCTCCCCGGGCTGCGCGCGGCCG	CCTTATCTCCACCCCCCAG	-
M19	ARNT2_HUMAN.H11MO.0.D	-16	0.0240957	18.5296	0.488262	12	CGCCTGCCCCTCGGGGGCCTCCCCGGGCTGCGCGCGGCCG	GCCTCCCACGCC	-
M20	KLF12_HUMAN.H11MO.0.C	-18	0.000561831	0.432048	0.457367	11	AGGAGCCCGACCTCCGTTCCCTCGCCCCGTACGCCGGGAC	GCCCCGCCCCT	-
M20	EGR4_HUMAN.H11MO.0.D	-4	0.000597886	0.459774	0.457367	11	AGGAGCCCGACCTCCGTTCCCTCGCCCCGTACGCCGGGAC	GCCCTGCCGCC	-
M21	RFX5_HUMAN.H11MO.0.A	-11	7.57241e-05	0.0582318	0.0959826	20	GGGTAGTTGCAGGCCGGAGAAGCCCGGCAAACAGGGACTA	GTCAGCTGTTGCTAGGCAGA	+
M21	PURA_HUMAN.H11MO.0.D	-1	0.000275668	0.211989	0.123526	17	GGGTAGTTGCAGGCCGGAGAAGCCCGGCAAACAGGGACTA	GGAAGGGGGGGGCAGGG	+
M21	RFX1_HUMAN.H11MO.0.B	-16	0.000324084	0.24922	0.123526	22	GGGTAGTTGCAGGCCGGAGAAGCCCGGCAAACAGGGACTA	CCGTCGCCATGGCAACCGGGGC	-
M21	FOXD3_HUMAN.H11MO.0.D	-20	0.000640562	0.492592	0.157487	15	GGGTAGTTGCAGGCCGGAGAAGCCCGGCAAACAGGGACTA	TGCTAAGTAAACAAA	-
M21	ZFX_HUMAN.H11MO.1.A	-11	0.000652	0.501388	0.157487	17	GGGTAGTTGCAGGCCGGAGAAGCCCGGCAAACAGGGACTA	GGGGGCGGAGGCCGGGG	+
M21	FOXM1_HUMAN.H11MO.0.A	-21	0.00111778	0.859576	0.213025	12	GGGTAGTTGCAGGCCGGAGAAGCCCGGCAAACAGGGACTA	GCAAAGCAAACA	-
M21	ZN341_HUMAN.H11MO.0.C	-13	0.00190811	1.46734	0.284245	22	GGGTAGTTGCAGGCCGGAGAAGCCCGGCAAACAGGGACTA	GGGGGGGGGGGGAGGGAAGAGC	+
M21	FOXO1_HUMAN.H11MO.0.A	-25	0.00201972	1.55316	0.284245	12	GGGTAGTTGCAGGCCGGAGAAGCCCGGCAAACAGGGACTA	AGTAAACAGGAA	-
M21	ZN563_HUMAN.H11MO.0.C	1	0.00208833	1.60592	0.284245	20	GGGTAGTTGCAGGCCGGAGAAGCCCGGCAAACAGGGACTA	GGGATCCTCACTGGCAGCTGC	+
M21	KLF6_HUMAN.H11MO.0.A	-7	0.00296224	2.27796	0.308587	19	GGGTAGTTGCAGGCCGGAGAAGCCCGGCAAACAGGGACTA	GGAAGGGCGGGGCCGGGGG	+
M21	LYL1_HUMAN.H11MO.0.A	-24	0.00300302	2.30933	0.308587	14	GGGTAGTTGCAGGCCGGAGAAGCCCGGCAAACAGGGACTA	CAGGAAACAGCTGG	-
M21	VEZF1_HUMAN.H11MO.0.C	-6	0.00303603	2.33471	0.308587	22	GGGTAGTTGCAGGCCGGAGAAGCCCGGCAAACAGGGACTA	GGGGAGGGGGGAGGGGGAGGGG	+
M21	PATZ1_HUMAN.H11MO.0.C	0	0.00324071	2.4921	0.308804	22	GGGTAGTTGCAGGCCGGAGAAGCCCGGCAAACAGGGACTA	GGGGAGGGGGCGGGGGGGGAGG	+
M21	TLX1_HUMAN.H11MO.0.D	-5	0.0037309	2.86907	0.334601	17	GGGTAGTTGCAGGCCGGAGAAGCCCGGCAAACAGGGACTA	CTGGCAAGTTGCCAAGG	+
M21	SP4_HUMAN.H11MO.0.A	-12	0.00434025	3.33765	0.348539	20	GGGTAGTTGCAGGCCGGAGAAGCCCGGCAAACAGGGACTA	GGGAAGGGGGCGGGGCCGGG	+
M21	RARG_HUMAN.H11MO.0.B	-10	0.0046291	3.55977	0.348539	18	GGGTAGTTGCAGGCCGGAGAAGCCCGGCAAACAGGGACTA	AGGTCAGAGTGACCTGGG	+
M21	ZBT7B_HUMAN.H11MO.0.D	-14	0.0049947	3.84092	0.348539	21	GGGTAGTTGCAGGCCGGAGAAGCCCGGCAAACAGGGACTA	CGCCGTTGCCATGGCAACGGG	+
M21	ZN589_HUMAN.H11MO.0.D	-13	0.00502935	3.86757	0.348539	16	GGGTAGTTGCAGGCCGGAGAAGCCCGGCAAACAGGGACTA	CGGCAGTAACCGTGGG	-
M21	ZEP2_HUMAN.H11MO.0.D	-21	0.00540196	4.15411	0.358085	14	GGGTAGTTGCAGGCCGGAGAAGCCCGGCAAACAGGGACTA	GGTAGGGAAACCCC	+
M21	MNX1_HUMAN.H11MO.0.D	-15	0.00635997	4.89082	0.404023	19	GGGTAGTTGCAGGCCGGAGAAGCCCGGCAAACAGGGACTA	TTAAGGGTTATTAAAATAG	-
M21	THA_HUMAN.H11MO.0.C	0	0.00670567	5.15666	0.408945	17	GGGTAGTTGCAGGCCGGAGAAGCCCGGCAAACAGGGACTA	GGGTCACTTCAGGTCAG	+
M21	SP3_HUMAN.H11MO.0.B	-8	0.0073755	5.67176	0.432495	20	GGGTAGTTGCAGGCCGGAGAAGCCCGGCAAACAGGGACTA	GGGGGGGGGCGGGGCCGGGG	+
M21	RXRA_HUMAN.H11MO.0.A	-16	0.00786988	6.05194	0.444393	20	GGGTAGTTGCAGGCCGGAGAAGCCCGGCAAACAGGGACTA	GGGGGAGGCAGAGGTCAGAG	+
M21	IRX2_HUMAN.H11MO.0.D	-18	0.0083132	6.39285	0.45266	19	GGGTAGTTGCAGGCCGGAGAAGCCCGGCAAACAGGGACTA	CCAACATGCCCACCCATGT	-
M21	MAZ_HUMAN.H11MO.0.A	1	0.00886901	6.82027	0.466272	21	GGGTAGTTGCAGGCCGGAGAAGCCCGGCAAACAGGGACTA	GGGGGAGGGGGGGGGGGGGGGG	+
M22	SP2_HUMAN.H11MO.0.A	-15	0.000157724	0.12129	0.101671	22	GCCGCGGGGGAGCCGCGGGTCGGGGCCCGGCCAGGGGGTC	GGGGGGGGGGCGGGGCCGGGGG	+
M22	SP3_HUMAN.H11MO.0.B	-16	0.000160773	0.123635	0.101671	20	GCCGCGGGGGAGCCGCGGGTCGGGGCCCGGCCAGGGGGTC	GGGGGGGGGCGGGGCCGGGG	+
M22	TLX1_HUMAN.H11MO.0.D	-1	0.000200322	0.154048	0.101671	17	GCCGCGGGGGAGCCGCGGGTCGGGGCCCGGCCAGGGGGTC	CTGGCAAGTTGCCAAGG	+
M22	ZFX_HUMAN.H11MO.1.A	-12	0.000554593	0.426482	0.165793	17	GCCGCGGGGGAGCCGCGGGTCGGGGCCCGGCCAGGGGGTC	CCCCGGCCTCCGCCCCC	-
M22	PATZ1_HUMAN.H11MO.0.C	-15	0.000621744	0.478121	0.165793	22	GCCGCGGGGGAGCCGCGGGTCGGGGCCCGGCCAGGGGGTC	GGGGAGGGGGCGGGGGGGGAGG	+
M22	IRX2_HUMAN.H11MO.0.D	-2	0.00110579	0.850353	0.240527	19	GCCGCGGGGGAGCCGCGGGTCGGGGCCCGGCCAGGGGGTC	ACATGGGTGGGCATGTTGG	+
M22	THAP1_HUMAN.H11MO.0.C	-4	0.00194916	1.4989	0.287867	22	GCCGCGGGGGAGCCGCGGGTCGGGGCCCGGCCAGGGGGTC	CGCCGCCATCTTGGCTGCGGGC	+
M22	RXRA_HUMAN.H11MO.0.A	-16	0.00261499	2.01093	0.299978	20	GCCGCGGGGGAGCCGCGGGTCGGGGCCCGGCCAGGGGGTC	GGGGGAGGCAGAGGTCAGAG	+
M22	PROX1_HUMAN.H11MO.0.D	-7	0.00265615	2.04258	0.299978	17	GCCGCGGGGGAGCCGCGGGTCGGGGCCCGGCCAGGGGGTC	GGGTAAGGCGGGTTGGG	+
M22	ZN563_HUMAN.H11MO.0.C	-16	0.00275822	2.12107	0.299978	21	GCCGCGGGGGAGCCGCGGGTCGGGGCCCGGCCAGGGGGTC	GGGATCCTCACTGGCAGCTGC	+
M22	USF2_HUMAN.H11MO.0.A	10	0.0034392	2.64475	0.313974	9	GCCGCGGGGGAGCCGCGGGTCGGGGCCCGGCCAGGGGGTC	GGGTCACGTGGCCGCGGCG	+
M22	ZN589_HUMAN.H11MO.0.D	-3	0.00366943	2.82179	0.313974	16	GCCGCGGGGGAGCCGCGGGTCGGGGCCCGGCCAGGGGGTC	CGGCAGTAACCGTGGG	-
M22	GATA1_HUMAN.H11MO.0.A	-27	0.00421563	3.24182	0.313974	13	GCCGCGGGGGAGCCGCGGGTCGGGGCCCGGCCAGGGGGTC	CTGGCGGGGACAGATAAGA	+
M22	VEZF1_HUMAN.H11MO.0.C	-15	0.00471696	3.62734	0.313974	22	GCCGCGGGGGAGCCGCGGGTCGGGGCCCGGCCAGGGGGTC	GGGGAGGGGGGAGGGGGAGGGG	+
M22	SP4_HUMAN.H11MO.0.A	-15	0.00474277	3.64719	0.313974	20	GCCGCGGGGGAGCCGCGGGTCGGGGCCCGGCCAGGGGGTC	GGGAAGGGGGCGGGGCCGGG	+
M22	MXI1_HUMAN.H11MO.0.A	-5	0.00793362	6.10095	0.481744	15	GCCGCGGGGGAGCCGCGGGTCGGGGCCCGGCCAGGGGGTC	CCCGCCGCCACGTGC	-
M22	ZN341_HUMAN.H11MO.0.C	-21	0.00911891	7.01244	0.485719	19	GCCGCGGGGGAGCCGCGGGTCGGGGCCCGGCCAGGGGGTC	GGGGGGGGGGGGAGGGAAGAGC	+
M22	KLF6_HUMAN.H11MO.0.A	-13	0.00925109	7.11409	0.485719	19	GCCGCGGGGGAGCCGCGGGTCGGGGCCCGGCCAGGGGGTC	GGAAGGGCGGGGCCGGGGG	+
M23	ZN563_HUMAN.H11MO.0.C	-9	0.000654158	0.503048	0.305222	21	CTCGGACCCGCAGCTAACCGAAGGCCTCCCACGAGGACAA	GCAGCTGCCAGTGAGGATCCC	-
M23	ZN554_HUMAN.H11MO.0.C	-11	0.000933859	0.718138	0.305222	20	CTCGGACCCGCAGCTAACCGAAGGCCTCCCACGAGGACAA	AGCACCCCACATGGCTCAGC	-
M23	CLOCK_HUMAN.H11MO.0.C	-25	0.00106174	0.81648	0.305222	14	CTCGGACCCGCAGCTAACCGAAGGCCTCCCACGAGGACAA	CAGACACGTGAACA	+
M23	RARA_HUMAN.H11MO.0.A	-22	0.00109016	0.838334	0.305222	18	CTCGGACCCGCAGCTAACCGAAGGCCTCCCACGAGGACAA	GGGGGATCAAGAGGTCAAGG	+
M23	LYL1_HUMAN.H11MO.0.A	-10	0.00116731	0.897665	0.305222	14	CTCGGACCCGCAGCTAACCGAAGGCCTCCCACGAGGACAA	CAGGAAACAGCTGG	-
M23	NR1H3_HUMAN.H11MO.0.B	-20	0.00121256	0.932455	0.305222	19	CTCGGACCCGCAGCTAACCGAAGGCCTCCCACGAGGACAA	CAGAGGTCACTGCAGGTCA	+
M23	THAP1_HUMAN.H11MO.0.C	-4	0.00150041	1.15382	0.323727	22	CTCGGACCCGCAGCTAACCGAAGGCCTCCCACGAGGACAA	CGCCGCCATCTTGGCTGCGGGC	+
M23	THA_HUMAN.H11MO.0.C	-2	0.00179198	1.37803	0.338306	17	CTCGGACCCGCAGCTAACCGAAGGCCTCCCACGAGGACAA	CTGACCTGAAGTGACCC	-
M23	PAX8_HUMAN.H11MO.0.D	-23	0.00203796	1.56719	0.341995	14	CTCGGACCCGCAGCTAACCGAAGGCCTCCCACGAGGACAA	GTCACTGAAGCGGG	+
M23	NR1H4_HUMAN.H11MO.0.B	-5	0.00261732	2.01272	0.362836	19	CTCGGACCCGCAGCTAACCGAAGGCCTCCCACGAGGACAA	GGGGTCAATGACCCCGAGG	+
M23	ZN341_HUMAN.H11MO.0.C	-19	0.00264263	2.03218	0.362836	21	CTCGGACCCGCAGCTAACCGAAGGCCTCCCACGAGGACAA	GGGGGGGGGGGGAGGGAAGAGC	+
M23	RARG_HUMAN.H11MO.2.D	-12	0.00309938	2.38342	0.385009	20	CTCGGACCCGCAGCTAACCGAAGGCCTCCCACGAGGACAA	GTGACCTCTGGGTGACCCCC	-
M23	IRX2_HUMAN.H11MO.0.D	1	0.00379402	2.9176	0.385009	18	CTCGGACCCGCAGCTAACCGAAGGCCTCCCACGAGGACAA	ACATGGGTGGGCATGTTGG	+
M23	VEZF1_HUMAN.H11MO.0.C	-19	0.00398877	3.06737	0.385009	21	CTCGGACCCGCAGCTAACCGAAGGCCTCCCACGAGGACAA	GGGGAGGGGGGAGGGGGAGGGG	+
M23	ZFX_HUMAN.H11MO.1.A	-19	0.00400782	3.08201	0.385009	17	CTCGGACCCGCAGCTAACCGAAGGCCTCCCACGAGGACAA	GGGGGCGGAGGCCGGGG	+
M23	THB_HUMAN.H11MO.0.C	-22	0.00433365	3.33257	0.385009	17	CTCGGACCCGCAGCTAACCGAAGGCCTCCCACGAGGACAA	GAGGTCAGGTCAGGTCA	+
M23	ZN589_HUMAN.H11MO.0.D	-17	0.00482124	3.70754	0.404532	16	CTCGGACCCGCAGCTAACCGAAGGCCTCCCACGAGGACAA	CCCACGGTTACTGCCG	+
M23	RXRA_HUMAN.H11MO.0.A	-22	0.00771048	5.92936	0.417988	18	CTCGGACCCGCAGCTAACCGAAGGCCTCCCACGAGGACAA	GGGGGAGGCAGAGGTCAGAG	+
M23	ZBT17_HUMAN.H11MO.0.A	-19	0.00776425	5.97071	0.417988	19	CTCGGACCCGCAGCTAACCGAAGGCCTCCCACGAGGACAA	GAGGGTGGGGGAGGGGAAG	+
M23	TLX1_HUMAN.H11MO.0.D	-6	0.007978	6.13508	0.417988	17	CTCGGACCCGCAGCTAACCGAAGGCCTCCCACGAGGACAA	CTGGCAAGTTGCCAAGG	+
M23	MXI1_HUMAN.H11MO.0.A	-21	0.00802595	6.17195	0.417988	15	CTCGGACCCGCAGCTAACCGAAGGCCTCCCACGAGGACAA	CCCGCCGCCACGTGC	-
M23	ZN394_HUMAN.H11MO.0.C	-3	0.00882721	6.78813	0.444394	20	CTCGGACCCGCAGCTAACCGAAGGCCTCCCACGAGGACAA	AGAATGGAATAGAATGGAAT	+
M23	PATZ1_HUMAN.H11MO.0.C	-14	0.00937897	7.21243	0.45694	22	CTCGGACCCGCAGCTAACCGAAGGCCTCCCACGAGGACAA	GGGGAGGGGGCGGGGGGGGAGG	+
M23	ZN214_HUMAN.H11MO.0.C	-12	0.00999569	7.68668	0.471768	22	CTCGGACCCGCAGCTAACCGAAGGCCTCCCACGAGGACAA	TCCTTTTTGAGGCCTTTGATGA	+
M24	SP3_HUMAN.H11MO.0.B	-11	2.62247e-05	0.0201668	0.03959	20	CTGCTCCCACAGACCAGGCGCGGGGGCCGTCCCTACAGGG	GGGGGGGGGCGGGGCCGGGG	+
M24	SP2_HUMAN.H11MO.0.A	-16	7.20992e-05	0.0554442	0.0400676	22	CTGCTCCCACAGACCAGGCGCGGGGGCCGTCCCTACAGGG	GGGGGGGGGGCGGGGCCGGGGG	+
M24	IRX2_HUMAN.H11MO.0.D	-12	7.96233e-05	0.0612303	0.0400676	19	CTGCTCCCACAGACCAGGCGCGGGGGCCGTCCCTACAGGG	ACATGGGTGGGCATGTTGG	+
M24	THAP1_HUMAN.H11MO.0.C	-5	0.0001157	0.0889729	0.0436663	22	CTGCTCCCACAGACCAGGCGCGGGGGCCGTCCCTACAGGG	GCCCGCAGCCAAGATGGCGGCG	-
M24	PATZ1_HUMAN.H11MO.0.C	-8	0.000248177	0.190848	0.0749317	22	CTGCTCCCACAGACCAGGCGCGGGGGCCGTCCCTACAGGG	GGGGAGGGGGCGGGGGGGGAGG	+
M24	SP4_HUMAN.H11MO.0.A	-10	0.000375391	0.288675	0.0944511	20	CTGCTCCCACAGACCAGGCGCGGGGGCCGTCCCTACAGGG	GGGAAGGGGGCGGGGCCGGG	+
M24	KLF6_HUMAN.H11MO.0.A	-11	0.000454714	0.349675	0.0980651	19	CTGCTCCCACAGACCAGGCGCGGGGGCCGTCCCTACAGGG	GGAAGGGCGGGGCCGGGGG	+
M24	TLX1_HUMAN.H11MO.0.D	-12	0.000755159	0.580717	0.142503	17	CTGCTCCCACAGACCAGGCGCGGGGGCCGTCCCTACAGGG	CCTTGGCAACTTGCCAG	-
M24	ZFX_HUMAN.H11MO.1.A	-12	0.00104517	0.803735	0.149189	17	CTGCTCCCACAGACCAGGCGCGGGGGCCGTCCCTACAGGG	GGGGGCGGAGGCCGGGG	+
M24	VEZF1_HUMAN.H11MO.0.C	-7	0.00111757	0.85941	0.149189	22	CTGCTCCCACAGACCAGGCGCGGGGGCCGTCCCTACAGGG	GGGGAGGGGGGAGGGGGAGGGG	+
M24	RXRA_HUMAN.H11MO.0.A	-15	0.00133353	1.02548	0.149189	20	CTGCTCCCACAGACCAGGCGCGGGGGCCGTCCCTACAGGG	GGGGGAGGCAGAGGTCAGAG	+
M24	ZN341_HUMAN.H11MO.0.C	-14	0.00137122	1.05447	0.149189	22	CTGCTCCCACAGACCAGGCGCGGGGGCCGTCCCTACAGGG	GGGGGGGGGGGGAGGGAAGAGC	+
M24	SPIC_HUMAN.H11MO.0.D	-10	0.00155625	1.19675	0.149189	13	CTGCTCCCACAGACCAGGCGCGGGGGCCGTCCCTACAGGG	GAGGAAGGGGAGG	+
M24	ZN563_HUMAN.H11MO.0.C	-6	0.00162107	1.24661	0.149189	21	CTGCTCCCACAGACCAGGCGCGGGGGCCGTCCCTACAGGG	GCAGCTGCCAGTGAGGATCCC	-
M24	NFIC_HUMAN.H11MO.0.A	-13	0.00168098	1.29268	0.149189	17	CTGCTCCCACAGACCAGGCGCGGGGGCCGTCCCTACAGGG	CTTGGCAGGGAGCCAAG	-
M24	KLF3_HUMAN.H11MO.0.B	-9	0.00177883	1.36792	0.149189	19	CTGCTCCCACAGACCAGGCGCGGGGGCCGTCCCTACAGGG	GGGGAGGGGCGGGGCCGGG	+
M24	MAFA_HUMAN.H11MO.0.D	-8	0.00260678	2.00462	0.191417	21	CTGCTCCCACAGACCAGGCGCGGGGGCCGTCCCTACAGGG	CGAAGGCTGCGGGGTCAGCAC	-
M24	PURA_HUMAN.H11MO.0.D	2	0.00287356	2.20976	0.197184	15	CTGCTCCCACAGACCAGGCGCGGGGGCCGTCCCTACAGGG	CCCTGCCCCCCCCTTCC	-
M24	GATA1_HUMAN.H11MO.0.A	7	0.00337346	2.59419	0.221423	12	CTGCTCCCACAGACCAGGCGCGGGGGCCGTCCCTACAGGG	TCTTATCTGTCCCCGCCAG	-
M24	ZN589_HUMAN.H11MO.0.D	-12	0.00405925	3.12156	0.251712	16	CTGCTCCCACAGACCAGGCGCGGGGGCCGTCCCTACAGGG	CCCACGGTTACTGCCG	+
M24	MAZ_HUMAN.H11MO.0.A	-13	0.0041684	3.2055	0.251712	22	CTGCTCCCACAGACCAGGCGCGGGGGCCGTCCCTACAGGG	GGGGGAGGGGGGGGGGGGGGGG	+
M24	EGR1_HUMAN.H11MO.0.A	-9	0.00556689	4.28094	0.31126	17	CTGCTCCCACAGACCAGGCGCGGGGGCCGTCCCTACAGGG	GAGGGCGTGGGCGGGGG	+
M24	PROX1_HUMAN.H11MO.0.D	-12	0.00642104	4.93778	0.334258	17	CTGCTCCCACAGACCAGGCGCGGGGGCCGTCCCTACAGGG	GGGTAAGGCGGGTTGGG	+
M24	CLOCK_HUMAN.H11MO.0.C	-14	0.00687581	5.2875	0.335453	14	CTGCTCCCACAGACCAGGCGCGGGGGCCGTCCCTACAGGG	CAGACACGTGAACA	+
M24	NR1D1_HUMAN.H11MO.0.B	-11	0.00711061	5.46806	0.335453	19	CTGCTCCCACAGACCAGGCGCGGGGGCCGTCCCTACAGGG	AGGGAAGTGGGTCAGAAGG	+
M24	ZBT17_HUMAN.H11MO.0.A	-7	0.00711061	5.46806	0.335453	19	CTGCTCCCACAGACCAGGCGCGGGGGCCGTCCCTACAGGG	GAGGGTGGGGGAGGGGAAG	+
M24	PAX5_HUMAN.H11MO.0.A	-16	0.0082833	6.36985	0.377969	21	CTGCTCCCACAGACCAGGCGCGGGGGCCGTCCCTACAGGG	GCCTGGGCAGCAGAGCGTGAC	+
M24	PAX2_HUMAN.H11MO.0.D	-20	0.00955826	7.3503	0.377969	18	CTGCTCCCACAGACCAGGCGCGGGGGCCGTCCCTACAGGG	TGTCACGCATGACTGAAC	-
M24	MXI1_HUMAN.H11MO.0.A	-15	0.00971929	7.47413	0.377969	15	CTGCTCCCACAGACCAGGCGCGGGGGCCGTCCCTACAGGG	GCACGTGGCGGCGGG	+
M24	RFX1_HUMAN.H11MO.0.B	-2	0.0104175	8.01108	0.388462	22	CTGCTCCCACAGACCAGGCGCGGGGGCCGTCCCTACAGGG	GCCCCGGTTGCCATGGCGACGG	+
M24	Z324A_HUMAN.H11MO.0.C	-6	0.0107438	8.26201	0.388462	23	CTGCTCCCACAGACCAGGCGCGGGGGCCGTCCCTACAGGG	TATCAAACCATCCTTTGCTGCCA	+
M24	USF2_HUMAN.H11MO.0.A	-14	0.0111961	8.6098	0.388462	19	CTGCTCCCACAGACCAGGCGCGGGGGCCGTCCCTACAGGG	GGGTCACGTGGCCGCGGCG	+
M24	TFCP2_HUMAN.H11MO.0.D	-3	0.0113221	8.70669	0.388462	16	CTGCTCCCACAGACCAGGCGCGGGGGCCGTCCCTACAGGG	TCTGGCCAGTTCAGGC	-
M24	RARG_HUMAN.H11MO.0.B	-1	0.0124403	9.56663	0.408272	18	CTGCTCCCACAGACCAGGCGCGGGGGCCGTCCCTACAGGG	AGGTCAGAGTGACCTGGG	+
M24	PTF1A_HUMAN.H11MO.0.B	8	0.0124403	9.56663	0.408272	10	CTGCTCCCACAGACCAGGCGCGGGGGCCGTCCCTACAGGG	CCAGCTGCCCCCTTTCCC	+
M24	SRBP2_HUMAN.H11MO.0.B	-12	0.0132264	10.1711	0.409023	13	CTGCTCCCACAGACCAGGCGCGGGGGCCGTCCCTACAGGG	GGGTGGGGTGAGG	+
M24	LYL1_HUMAN.H11MO.0.A	-9	0.0137735	10.5919	0.415863	14	CTGCTCCCACAGACCAGGCGCGGGGGCCGTCCCTACAGGG	CAGGAAACAGCTGG	-
M24	TAL1_HUMAN.H11MO.0.A	6	0.0144093	11.0808	0.426529	13	CTGCTCCCACAGACCAGGCGCGGGGGCCGTCCCTACAGGG	CCTTATCTGCCCCCCCCAG	-
M24	TBX21_HUMAN.H11MO.0.A	-11	0.0167078	12.8483	0.474419	13	CTGCTCCCACAGACCAGGCGCGGGGGCCGTCCCTACAGGG	GTGGAGGTGTGAA	+
M24	VEZF1_HUMAN.H11MO.1.C	-12	0.0171008	13.1505	0.474419	12	CTGCTCCCACAGACCAGGCGCGGGGGCCGTCCCTACAGGG	AGAGGGAGGGGG	+
M24	ZN394_HUMAN.H11MO.0.C	-10	0.0172842	13.2916	0.474419	20	CTGCTCCCACAGACCAGGCGCGGGGGCCGTCCCTACAGGG	AGAATGGAATAGAATGGAAT	+
M24	EGR2_HUMAN.H11MO.0.A	-11	0.0182808	14.0579	0.492811	18	CTGCTCCCACAGACCAGGCGCGGGGGCCGTCCCTACAGGG	GGGGGGGTGTGGGAGGGG	+
M25	ZN563_HUMAN.H11MO.0.C	-1	1.7284e-05	0.0132914	0.0261553	21	CGCCCGGGCCTGGTAGAGACCGACAGCCGCGTATCCTCAG	GCAGCTGCCAGTGAGGATCCC	-
M25	KLF6_HUMAN.H11MO.0.A	-7	0.000567276	0.436235	0.195836	19	CGCCCGGGCCTGGTAGAGACCGACAGCCGCGTATCCTCAG	GGAAGGGCGGGGCCGGGGG	+
M25	RXRA_HUMAN.H11MO.0.A	-5	0.000769764	0.591949	0.195836	20	CGCCCGGGCCTGGTAGAGACCGACAGCCGCGTATCCTCAG	GGGGGAGGCAGAGGTCAGAG	+
M25	PURA_HUMAN.H11MO.0.D	-1	0.000841597	0.647188	0.195836	17	CGCCCGGGCCTGGTAGAGACCGACAGCCGCGTATCCTCAG	GGAAGGGGGGGGCAGGG	+
M25	ZN589_HUMAN.H11MO.0.D	-10	0.000883866	0.679693	0.195836	16	CGCCCGGGCCTGGTAGAGACCGACAGCCGCGTATCCTCAG	CGGCAGTAACCGTGGG	-
M25	PATZ1_HUMAN.H11MO.0.C	-10	0.000900073	0.692156	0.195836	22	CGCCCGGGCCTGGTAGAGACCGACAGCCGCGTATCCTCAG	GGGGAGGGGGCGGGGGGGGAGG	+
M25	ZN554_HUMAN.H11MO.0.C	-2	0.0010482	0.806069	0.195836	20	CGCCCGGGCCTGGTAGAGACCGACAGCCGCGTATCCTCAG	GCTGAGCCATGTGGGGTGCT	+
M25	SP3_HUMAN.H11MO.0.B	-5	0.00113132	0.869988	0.195836	20	CGCCCGGGCCTGGTAGAGACCGACAGCCGCGTATCCTCAG	GGGGGGGGGCGGGGCCGGGG	+
M25	NR1H3_HUMAN.H11MO.0.B	-6	0.00116471	0.895665	0.195836	19	CGCCCGGGCCTGGTAGAGACCGACAGCCGCGTATCCTCAG	TGACCTGCAGTGACCTCTG	-
M25	ZN667_HUMAN.H11MO.0.C	-5	0.00136098	1.04659	0.205952	19	CGCCCGGGCCTGGTAGAGACCGACAGCCGCGTATCCTCAG	GTGGCCTTAAAAGCTCAGC	+
M25	RARG_HUMAN.H11MO.0.B	-2	0.00162911	1.25278	0.224107	18	CGCCCGGGCCTGGTAGAGACCGACAGCCGCGTATCCTCAG	CCCAGGTCACTCTGACCT	-
M25	ZFX_HUMAN.H11MO.1.A	3	0.00177714	1.36662	0.224107	14	CGCCCGGGCCTGGTAGAGACCGACAGCCGCGTATCCTCAG	GGGGGCGGAGGCCGGGG	+
M25	TLX1_HUMAN.H11MO.0.D	-9	0.00192692	1.4818	0.224303	17	CGCCCGGGCCTGGTAGAGACCGACAGCCGCGTATCCTCAG	CTGGCAAGTTGCCAAGG	+
M25	TFCP2_HUMAN.H11MO.0.D	2	0.00225751	1.73602	0.244015	14	CGCCCGGGCCTGGTAGAGACCGACAGCCGCGTATCCTCAG	TCTGGCCAGTTCAGGC	-
M25	THA_HUMAN.H11MO.0.C	-5	0.0026522	2.03954	0.251056	17	CGCCCGGGCCTGGTAGAGACCGACAGCCGCGTATCCTCAG	CTGACCTGAAGTGACCC	-
M25	SP4_HUMAN.H11MO.0.A	-10	0.0027518	2.11614	0.251056	20	CGCCCGGGCCTGGTAGAGACCGACAGCCGCGTATCCTCAG	GGGAAGGGGGCGGGGCCGGG	+
M25	EGR2_HUMAN.H11MO.0.A	-1	0.00302618	2.32713	0.251056	18	CGCCCGGGCCTGGTAGAGACCGACAGCCGCGTATCCTCAG	GGGGGGGTGTGGGAGGGG	+
M25	SP2_HUMAN.H11MO.0.A	-4	0.00319012	2.4532	0.251056	22	CGCCCGGGCCTGGTAGAGACCGACAGCCGCGTATCCTCAG	GGGGGGGGGGCGGGGCCGGGGG	+
M25	THAP1_HUMAN.H11MO.0.C	-6	0.00341277	2.62442	0.251056	22	CGCCCGGGCCTGGTAGAGACCGACAGCCGCGTATCCTCAG	GCCCGCAGCCAAGATGGCGGCG	-
M25	IRX2_HUMAN.H11MO.0.D	-3	0.00361395	2.77913	0.251056	19	CGCCCGGGCCTGGTAGAGACCGACAGCCGCGTATCCTCAG	ACATGGGTGGGCATGTTGG	+
M25	VEZF1_HUMAN.H11MO.0.C	-3	0.00364988	2.80676	0.251056	22	CGCCCGGGCCTGGTAGAGACCGACAGCCGCGTATCCTCAG	GGGGAGGGGGGAGGGGGAGGGG	+
M25	MAZ_HUMAN.H11MO.0.A	-9	0.0044569	3.42736	0.293238	22	CGCCCGGGCCTGGTAGAGACCGACAGCCGCGTATCCTCAG	GGGGGAGGGGGGGGGGGGGGGG	+
M25	EGR1_HUMAN.H11MO.0.A	-3	0.0049258	3.78794	0.310585	17	CGCCCGGGCCTGGTAGAGACCGACAGCCGCGTATCCTCAG	GAGGGCGTGGGCGGGGG	+
M25	PROX1_HUMAN.H11MO.0.D	-12	0.00572696	4.40403	0.316938	17	CGCCCGGGCCTGGTAGAGACCGACAGCCGCGTATCCTCAG	GGGTAAGGCGGGTTGGG	+
M25	ZN341_HUMAN.H11MO.0.C	-1	0.00579342	4.45514	0.316938	22	CGCCCGGGCCTGGTAGAGACCGACAGCCGCGTATCCTCAG	GGGGGGGGGGGGAGGGAAGAGC	+
M25	LYL1_HUMAN.H11MO.0.A	-13	0.00586432	4.50966	0.316938	14	CGCCCGGGCCTGGTAGAGACCGACAGCCGCGTATCCTCAG	CAGGAAACAGCTGG	-
M25	PAX8_HUMAN.H11MO.0.D	-19	0.00637481	4.90223	0.332647	14	CGCCCGGGCCTGGTAGAGACCGACAGCCGCGTATCCTCAG	CCCGCTTCAGTGAC	-
M25	NFIC_HUMAN.H11MO.0.A	-8	0.00715784	5.50438	0.34941	17	CGCCCGGGCCTGGTAGAGACCGACAGCCGCGTATCCTCAG	CTTGGCAGGGAGCCAAG	-
M25	ZBT17_HUMAN.H11MO.0.A	-3	0.011071	8.51361	0.492746	19	CGCCCGGGCCTGGTAGAGACCGACAGCCGCGTATCCTCAG	GAGGGTGGGGGAGGGGAAG	+
M26	SP2_HUMAN.H11MO.0.A	-16	0.000297618	0.228868	0.230598	22	GCGCCGTAGTCCCGCCGTGCAGCCAAGGGAACCCGGAGAC	GGGGGGGGGGCGGGGCCGGGGG	+
M26	NR1H3_HUMAN.H11MO.0.B	-22	0.00058965	0.453441	0.230598	18	GCGCCGTAGTCCCGCCGTGCAGCCAAGGGAACCCGGAGAC	CAGAGGTCACTGCAGGTCA	+
M26	RXRA_HUMAN.H11MO.0.A	-15	0.000596272	0.458533	0.230598	20	GCGCCGTAGTCCCGCCGTGCAGCCAAGGGAACCCGGAGAC	GGGGGAGGCAGAGGTCAGAG	+
M26	IRX2_HUMAN.H11MO.0.D	-4	0.000691154	0.531498	0.230598	19	GCGCCGTAGTCCCGCCGTGCAGCCAAGGGAACCCGGAGAC	ACATGGGTGGGCATGTTGG	+
M26	ZFX_HUMAN.H11MO.1.A	-21	0.000760468	0.5848	0.230598	17	GCGCCGTAGTCCCGCCGTGCAGCCAAGGGAACCCGGAGAC	GGGGGCGGAGGCCGGGG	+
M26	Z324A_HUMAN.H11MO.0.C	-16	0.000981618	0.754865	0.248049	23	GCGCCGTAGTCCCGCCGTGCAGCCAAGGGAACCCGGAGAC	TGGCAGCAAAGGATGGTTTGATA	-
M26	CLOCK_HUMAN.H11MO.0.C	-19	0.00153681	1.18181	0.302545	14	GCGCCGTAGTCCCGCCGTGCAGCCAAGGGAACCCGGAGAC	CAGACACGTGAACA	+
M26	ZN563_HUMAN.H11MO.0.C	-11	0.00176121	1.35437	0.302545	21	GCGCCGTAGTCCCGCCGTGCAGCCAAGGGAACCCGGAGAC	GCAGCTGCCAGTGAGGATCCC	-
M26	SP3_HUMAN.H11MO.0.B	-20	0.00226631	1.74279	0.302545	20	GCGCCGTAGTCCCGCCGTGCAGCCAAGGGAACCCGGAGAC	GGGGGGGGGCGGGGCCGGGG	+
M26	ZN589_HUMAN.H11MO.0.D	-3	0.00251075	1.93077	0.302545	16	GCGCCGTAGTCCCGCCGTGCAGCCAAGGGAACCCGGAGAC	CGGCAGTAACCGTGGG	-
M26	THAP1_HUMAN.H11MO.0.C	2	0.00269092	2.06932	0.302545	20	GCGCCGTAGTCCCGCCGTGCAGCCAAGGGAACCCGGAGAC	CGCCGCCATCTTGGCTGCGGGC	+
M26	ZN341_HUMAN.H11MO.0.C	-17	0.00287564	2.21137	0.302545	22	GCGCCGTAGTCCCGCCGTGCAGCCAAGGGAACCCGGAGAC	GGGGGGGGGGGGAGGGAAGAGC	+
M26	MXI1_HUMAN.H11MO.0.A	-31	0.00307672	2.366	0.302545	9	GCGCCGTAGTCCCGCCGTGCAGCCAAGGGAACCCGGAGAC	CCCGCCGCCACGTGC	-
M26	PATZ1_HUMAN.H11MO.0.C	-16	0.00328122	2.52326	0.302545	22	GCGCCGTAGTCCCGCCGTGCAGCCAAGGGAACCCGGAGAC	GGGGAGGGGGCGGGGGGGGAGG	+
M26	ZN667_HUMAN.H11MO.0.C	-13	0.00386941	2.97558	0.302545	19	GCGCCGTAGTCCCGCCGTGCAGCCAAGGGAACCCGGAGAC	GCTGAGCTTTTAAGGCCAC	-
M26	RARG_HUMAN.H11MO.2.D	-13	0.00424505	3.26444	0.306485	20	GCGCCGTAGTCCCGCCGTGCAGCCAAGGGAACCCGGAGAC	GGGGGTCACCCAGAGGTCAC	+
M26	PROX1_HUMAN.H11MO.0.D	-20	0.00472225	3.63141	0.307224	17	GCGCCGTAGTCCCGCCGTGCAGCCAAGGGAACCCGGAGAC	GGGTAAGGCGGGTTGGG	+
M26	TLX1_HUMAN.H11MO.0.D	-22	0.00472225	3.63141	0.307224	17	GCGCCGTAGTCCCGCCGTGCAGCCAAGGGAACCCGGAGAC	CCTTGGCAACTTGCCAG	-
M26	BRAC_HUMAN.H11MO.0.A	-6	0.00486318	3.73979	0.307224	20	GCGCCGTAGTCCCGCCGTGCAGCCAAGGGAACCCGGAGAC	ATTTCACACCTCCCTGCTAA	-
M26	VEZF1_HUMAN.H11MO.0.C	-18	0.00516137	3.9691	0.313019	22	GCGCCGTAGTCCCGCCGTGCAGCCAAGGGAACCCGGAGAC	GGGGAGGGGGGAGGGGGAGGGG	+
M26	NR1D1_HUMAN.H11MO.0.B	-10	0.0063003	4.84493	0.329389	19	GCGCCGTAGTCCCGCCGTGCAGCCAAGGGAACCCGGAGAC	AGGGAAGTGGGTCAGAAGG	+
M26	USF2_HUMAN.H11MO.0.A	-30	0.0063003	4.84493	0.329389	10	GCGCCGTAGTCCCGCCGTGCAGCCAAGGGAACCCGGAGAC	CGCCGCGGCCACGTGACCC	-
M26	ZN554_HUMAN.H11MO.0.C	-21	0.00679365	5.22432	0.343343	19	GCGCCGTAGTCCCGCCGTGCAGCCAAGGGAACCCGGAGAC	GCTGAGCCATGTGGGGTGCT	+
M26	LYL1_HUMAN.H11MO.0.A	-25	0.00727767	5.59653	0.352549	14	GCGCCGTAGTCCCGCCGTGCAGCCAAGGGAACCCGGAGAC	CAGGAAACAGCTGG	-
M26	SPIC_HUMAN.H11MO.0.D	-15	0.00750794	5.7736	0.352549	13	GCGCCGTAGTCCCGCCGTGCAGCCAAGGGAACCCGGAGAC	GAGGAAGGGGAGG	+
M26	GATA1_HUMAN.H11MO.0.A	8	0.00772465	5.94025	0.352549	11	GCGCCGTAGTCCCGCCGTGCAGCCAAGGGAACCCGGAGAC	TCTTATCTGTCCCCGCCAG	-
M26	PTF1A_HUMAN.H11MO.0.B	-18	0.00813847	6.25848	0.352549	18	GCGCCGTAGTCCCGCCGTGCAGCCAAGGGAACCCGGAGAC	GGGAAAGGGGGCAGCTGG	-
M26	MAZ_HUMAN.H11MO.0.A	-18	0.0108722	8.36073	0.422667	22	GCGCCGTAGTCCCGCCGTGCAGCCAAGGGAACCCGGAGAC	GGGGGAGGGGGGGGGGGGGGGG	+
M26	SP4_HUMAN.H11MO.0.A	-19	0.0121565	9.34838	0.460782	20	GCGCCGTAGTCCCGCCGTGCAGCCAAGGGAACCCGGAGAC	GGGAAGGGGGCGGGGCCGGG	+
M26	RARG_HUMAN.H11MO.0.B	-18	0.0131049	10.0776	0.473113	18	GCGCCGTAGTCCCGCCGTGCAGCCAAGGGAACCCGGAGAC	AGGTCAGAGTGACCTGGG	+
M26	KLF6_HUMAN.H11MO.0.A	-18	0.0131059	10.0785	0.473113	19	GCGCCGTAGTCCCGCCGTGCAGCCAAGGGAACCCGGAGAC	GGAAGGGCGGGGCCGGGGG	+
M26	THA_HUMAN.H11MO.0.C	-16	0.0138394	10.6425	0.487971	17	GCGCCGTAGTCCCGCCGTGCAGCCAAGGGAACCCGGAGAC	CTGACCTGAAGTGACCC	-
M27	SP2_HUMAN.H11MO.0.A	-18	3.17137e-06	0.00243879	0.00315333	22	CACGCTGTGCGCGGTGCGCGCCGCGCCCGGGGGCGGCCCC	CCCCCGGCCCCGCCCCCCCCCC	-
M27	PATZ1_HUMAN.H11MO.0.C	-18	4.16796e-06	0.00320516	0.00315333	22	CACGCTGTGCGCGGTGCGCGCCGCGCCCGGGGGCGGCCCC	CCTCCCCCCCCGCCCCCTCCCC	-
M27	SP3_HUMAN.H11MO.0.B	-19	2.5181e-05	0.0193642	0.0127007	20	CACGCTGTGCGCGGTGCGCGCCGCGCCCGGGGGCGGCCCC	CCCCGGCCCCGCCCCCCCCC	-
M27	THAP1_HUMAN.H11MO.0.C	-16	7.44213e-05	0.05723	0.0243754	22	CACGCTGTGCGCGGTGCGCGCCGCGCCCGGGGGCGGCCCC	CGCCGCCATCTTGGCTGCGGGC	+
M27	VEZF1_HUMAN.H11MO.0.C	-18	8.05463e-05	0.0619401	0.0243754	22	CACGCTGTGCGCGGTGCGCGCCGCGCCCGGGGGCGGCCCC	CCCCTCCCCCTCCCCCCTCCCC	-
M27	KLF6_HUMAN.H11MO.0.A	-9	0.000161063	0.123857	0.0406182	19	CACGCTGTGCGCGGTGCGCGCCGCGCCCGGGGGCGGCCCC	CCCCCGGCCCCGCCCTTCC	-
M27	ZFX_HUMAN.H11MO.1.A	-24	0.000205369	0.157929	0.0426039	16	CACGCTGTGCGCGGTGCGCGCCGCGCCCGGGGGCGGCCCC	CCCCGGCCTCCGCCCCC	-
M27	SP4_HUMAN.H11MO.0.A	-20	0.000225249	0.173217	0.0426039	20	CACGCTGTGCGCGGTGCGCGCCGCGCCCGGGGGCGGCCCC	CCCGGCCCCGCCCCCTTCCC	-
M27	MAZ_HUMAN.H11MO.0.A	-18	0.000341664	0.26274	0.0516983	22	CACGCTGTGCGCGGTGCGCGCCGCGCCCGGGGGCGGCCCC	CCCCCCCCCCCCCCCCTCCCCC	-
M27	ZN341_HUMAN.H11MO.0.C	-3	0.000341664	0.26274	0.0516983	22	CACGCTGTGCGCGGTGCGCGCCGCGCCCGGGGGCGGCCCC	GCTCTTCCCTCCCCCCCCCCCC	-
M27	ZN563_HUMAN.H11MO.0.C	-16	0.000642663	0.494208	0.088403	21	CACGCTGTGCGCGGTGCGCGCCGCGCCCGGGGGCGGCCCC	GGGATCCTCACTGGCAGCTGC	+
M27	KLF3_HUMAN.H11MO.0.B	-11	0.000800679	0.615722	0.0938089	19	CACGCTGTGCGCGGTGCGCGCCGCGCCCGGGGGCGGCCCC	CCCGGCCCCGCCCCTCCCC	-
M27	SP1_HUMAN.H11MO.0.A	-20	0.000805955	0.619779	0.0938089	20	CACGCTGTGCGCGGTGCGCGCCGCGCCCGGGGGCGGCCCC	CCCCCCCCCGGCCCCGCCCCCC	-
M27	RXRA_HUMAN.H11MO.0.A	-4	0.00103661	0.79715	0.104568	20	CACGCTGTGCGCGGTGCGCGCCGCGCCCGGGGGCGGCCCC	CTCTGACCTCTGCCTCCCCC	-
M27	MAFA_HUMAN.H11MO.0.D	-18	0.00172955	1.33003	0.153944	21	CACGCTGTGCGCGGTGCGCGCCGCGCCCGGGGGCGGCCCC	GTGCTGACCCCGCAGCCTTCG	+
M27	ZN589_HUMAN.H11MO.0.D	-23	0.00237219	1.82422	0.199413	16	CACGCTGTGCGCGGTGCGCGCCGCGCCCGGGGGCGGCCCC	CCCACGGTTACTGCCG	+
M27	ZN467_HUMAN.H11MO.0.C	-18	0.00270907	2.08328	0.210379	22	CACGCTGTGCGCGGTGCGCGCCGCGCCCGGGGGCGGCCCC	CCCCCCCCCCCCTCCCCTCCCC	-
M27	TAF1_HUMAN.H11MO.0.A	-27	0.00278071	2.13837	0.210379	13	CACGCTGTGCGCGGTGCGCGCCGCGCCCGGGGGCGGCCCC	CCGCCGCCGCCATCTT	-
M27	KLF16_HUMAN.H11MO.0.D	-16	0.00300944	2.31426	0.216842	19	CACGCTGTGCGCGGTGCGCGCCGCGCCCGGGGGCGGCCCC	CCCCCCCCCCCCCGCCCCC	-
M27	PURA_HUMAN.H11MO.0.D	-11	0.00361378	2.779	0.239657	17	CACGCTGTGCGCGGTGCGCGCCGCGCCCGGGGGCGGCCCC	CCCTGCCCCCCCCTTCC	-
M27	IRX2_HUMAN.H11MO.0.D	-12	0.00371341	2.85561	0.239657	19	CACGCTGTGCGCGGTGCGCGCCGCGCCCGGGGGCGGCCCC	CCAACATGCCCACCCATGT	-
M27	TFCP2_HUMAN.H11MO.0.D	-19	0.00380123	2.92315	0.239657	16	CACGCTGTGCGCGGTGCGCGCCGCGCCCGGGGGCGGCCCC	GCCTGAACTGGCCAGA	+
M27	PROX1_HUMAN.H11MO.0.D	-11	0.00419376	3.225	0.247833	17	CACGCTGTGCGCGGTGCGCGCCGCGCCCGGGGGCGGCCCC	CCCAACCCGCCTTACCC	-
M27	EGR2_HUMAN.H11MO.0.A	-4	0.00425849	3.27478	0.247833	18	CACGCTGTGCGCGGTGCGCGCCGCGCCCGGGGGCGGCCCC	CCCCTCCCACACCCCCCC	-
M27	ZN322_HUMAN.H11MO.0.B	-20	0.00479792	3.6896	0.255265	20	CACGCTGTGCGCGGTGCGCGCCGCGCCCGGGGGCGGCCCC	CCAGGCTCTGTACCAGGCTC	-
M27	KLF15_HUMAN.H11MO.0.A	-21	0.00489229	3.76217	0.255265	19	CACGCTGTGCGCGGTGCGCGCCGCGCCCGGGGGCGGCCCC	CCCCCCCCTGCTCCTCCCC	-
M27	ZN263_HUMAN.H11MO.0.A	-19	0.00665852	5.1204	0.329391	20	CACGCTGTGCGCGGTGCGCGCCGCGCCCGGGGGCGGCCCC	CTCCTCCTCTCCCTCCTCCC	-
M27	PAX5_HUMAN.H11MO.0.A	-19	0.00731378	5.62429	0.329391	21	CACGCTGTGCGCGGTGCGCGCCGCGCCCGGGGGCGGCCCC	GTCACGCTCTGCTGCCCAGGC	-
M27	MXI1_HUMAN.H11MO.0.A	-29	0.00737959	5.67491	0.329391	11	CACGCTGTGCGCGGTGCGCGCCGCGCCCGGGGGCGGCCCC	CCCGCCGCCACGTGC	-
M27	ZN770_HUMAN.H11MO.0.C	-17	0.0074014	5.69168	0.329391	22	CACGCTGTGCGCGGTGCGCGCCGCGCCCGGGGGCGGCCCC	GATCCTCCCGCCTCAGCCTCCC	-
M27	SPZ1_HUMAN.H11MO.0.D	-7	0.00867234	6.66903	0.353199	16	CACGCTGTGCGCGGTGCGCGCCGCGCCCGGGGGCGGCCCC	CCCAGGGTAACAGCCG	-
M27	RFX1_HUMAN.H11MO.0.B	-12	0.00887006	6.82107	0.353199	22	CACGCTGTGCGCGGTGCGCGCCGCGCCCGGGGGCGGCCCC	CCGTCGCCATGGCAACCGGGGC	-
M27	WT1_HUMAN.H11MO.0.C	-18	0.00977003	7.51315	0.369584	20	CACGCTGTGCGCGGTGCGCGCCGCGCCCGGGGGCGGCCCC	CCCCCCCTCCTCCCCCGCCC	-
M27	BHE41_HUMAN.H11MO.0.D	-2	0.0104039	8.00062	0.373027	20	CACGCTGTGCGCGGTGCGCGCCGCGCCCGGGGGCGGCCCC	GCCTCTGCACGTGACCCGGT	-
M27	ZN554_HUMAN.H11MO.0.C	-17	0.0104039	8.00062	0.373027	20	CACGCTGTGCGCGGTGCGCGCCGCGCCCGGGGGCGGCCCC	AGCACCCCACATGGCTCAGC	-
M27	ZN667_HUMAN.H11MO.0.C	-5	0.0108472	8.34146	0.373027	19	CACGCTGTGCGCGGTGCGCGCCGCGCCCGGGGGCGGCCCC	GTGGCCTTAAAAGCTCAGC	+
M27	ZF64A_HUMAN.H11MO.0.D	-14	0.013314	10.2385	0.437953	16	CACGCTGTGCGCGGTGCGCGCCGCGCCCGGGGGCGGCCCC	GGGGCCCGGGAACCTG	+
M28	SP2_HUMAN.H11MO.0.A	-1	0.000202583	0.155786	0.153408	22	GGGCCCGGCGCCGGCGCTGCGGGCGCCCCGGGGCGGCAGG	CCCCCGGCCCCGCCCCCCCCCC	-
M28	SP3_HUMAN.H11MO.0.B	-2	0.000369504	0.284149	0.153408	20	GGGCCCGGCGCCGGCGCTGCGGGCGCCCCGGGGCGGCAGG	CCCCGGCCCCGCCCCCCCCC	-
M28	THAP1_HUMAN.H11MO.0.C	-2	0.000375761	0.28896	0.153408	22	GGGCCCGGCGCCGGCGCTGCGGGCGCCCCGGGGCGGCAGG	GCCCGCAGCCAAGATGGCGGCG	-
M28	TLX1_HUMAN.H11MO.0.D	-4	0.000731873	0.56281	0.153408	17	GGGCCCGGCGCCGGCGCTGCGGGCGCCCCGGGGCGGCAGG	CTGGCAAGTTGCCAAGG	+
M28	IRX2_HUMAN.H11MO.0.D	-17	0.000939412	0.722408	0.153408	19	GGGCCCGGCGCCGGCGCTGCGGGCGCCCCGGGGCGGCAGG	ACATGGGTGGGCATGTTGG	+
M28	RXRA_HUMAN.H11MO.0.A	-3	0.00102049	0.784755	0.153408	20	GGGCCCGGCGCCGGCGCTGCGGGCGCCCCGGGGCGGCAGG	CTCTGACCTCTGCCTCCCCC	-
M28	RFX1_HUMAN.H11MO.0.B	-4	0.00105489	0.811207	0.153408	22	GGGCCCGGCGCCGGCGCTGCGGGCGCCCCGGGGCGGCAGG	CCGTCGCCATGGCAACCGGGGC	-
M28	ZFX_HUMAN.H11MO.1.A	-17	0.00111523	0.857614	0.153408	17	GGGCCCGGCGCCGGCGCTGCGGGCGCCCCGGGGCGGCAGG	GGGGGCGGAGGCCGGGG	+
M28	PATZ1_HUMAN.H11MO.0.C	-18	0.00161179	1.23947	0.187604	22	GGGCCCGGCGCCGGCGCTGCGGGCGCCCCGGGGCGGCAGG	GGGGAGGGGGCGGGGGGGGAGG	+
M28	KLF6_HUMAN.H11MO.0.A	-1	0.00202297	1.55566	0.218644	19	GGGCCCGGCGCCGGCGCTGCGGGCGCCCCGGGGCGGCAGG	CCCCCGGCCCCGCCCTTCC	-
M28	NR1D1_HUMAN.H11MO.0.B	-4	0.00234801	1.80562	0.236857	19	GGGCCCGGCGCCGGCGCTGCGGGCGCCCCGGGGCGGCAGG	AGGGAAGTGGGTCAGAAGG	+
M28	GATA1_HUMAN.H11MO.0.A	-29	0.00292814	2.25174	0.24648	11	GGGCCCGGCGCCGGCGCTGCGGGCGCCCCGGGGCGGCAGG	CTGGCGGGGACAGATAAGA	+
M28	ZN563_HUMAN.H11MO.0.C	-6	0.00314824	2.421	0.250721	21	GGGCCCGGCGCCGGCGCTGCGGGCGCCCCGGGGCGGCAGG	GGGATCCTCACTGGCAGCTGC	+
M28	ZN341_HUMAN.H11MO.0.C	-21	0.00364356	2.8019	0.259987	19	GGGCCCGGCGCCGGCGCTGCGGGCGCCCCGGGGCGGCAGG	GGGGGGGGGGGGAGGGAAGAGC	+
M28	KLF3_HUMAN.H11MO.0.B	-3	0.0051938	3.99404	0.313517	19	GGGCCCGGCGCCGGCGCTGCGGGCGCCCCGGGGCGGCAGG	CCCGGCCCCGCCCCTCCCC	-
M28	PAX8_HUMAN.H11MO.0.D	-12	0.00530507	4.0796	0.313517	14	GGGCCCGGCGCCGGCGCTGCGGGCGCCCCGGGGCGGCAGG	CCCGCTTCAGTGAC	-
M28	USF2_HUMAN.H11MO.0.A	-12	0.00557067	4.28385	0.313517	19	GGGCCCGGCGCCGGCGCTGCGGGCGCCCCGGGGCGGCAGG	GGGTCACGTGGCCGCGGCG	+
M28	SP4_HUMAN.H11MO.0.A	-3	0.00570942	4.39054	0.313517	20	GGGCCCGGCGCCGGCGCTGCGGGCGCCCCGGGGCGGCAGG	CCCGGCCCCGCCCCCTTCCC	-
M28	SPIC_HUMAN.H11MO.0.D	-12	0.00580152	4.46137	0.313517	13	GGGCCCGGCGCCGGCGCTGCGGGCGCCCCGGGGCGGCAGG	GAGGAAGGGGAGG	+
M28	GATA2_HUMAN.H11MO.0.A	-29	0.0064017	4.92291	0.32958	11	GGGCCCGGCGCCGGCGCTGCGGGCGCCCCGGGGCGGCAGG	CTGGGGGGTGGAGATAAGG	+
M28	MXI1_HUMAN.H11MO.0.A	-15	0.00711728	5.47319	0.343223	15	GGGCCCGGCGCCGGCGCTGCGGGCGCCCCGGGGCGGCAGG	GCACGTGGCGGCGGG	+
M28	NFIC_HUMAN.H11MO.0.A	-3	0.00725854	5.58182	0.343223	17	GGGCCCGGCGCCGGCGCTGCGGGCGCCCCGGGGCGGCAGG	CTTGGCTCCCTGCCAAG	+
M28	CLOCK_HUMAN.H11MO.0.C	-12	0.00803695	6.18042	0.357675	14	GGGCCCGGCGCCGGCGCTGCGGGCGCCCCGGGGCGGCAGG	TGTTCACGTGTCTG	-
M28	ZN554_HUMAN.H11MO.0.C	-9	0.0085226	6.55388	0.364453	20	GGGCCCGGCGCCGGCGCTGCGGGCGCCCCGGGGCGGCAGG	GCTGAGCCATGTGGGGTGCT	+
M28	RFX5_HUMAN.H11MO.0.A	-14	0.00910069	6.99843	0.364453	20	GGGCCCGGCGCCGGCGCTGCGGGCGCCCCGGGGCGGCAGG	GTCAGCTGTTGCTAGGCAGA	+
M28	RARG_HUMAN.H11MO.0.B	-9	0.00941113	7.23716	0.364453	18	GGGCCCGGCGCCGGCGCTGCGGGCGCCCCGGGGCGGCAGG	CCCAGGTCACTCTGACCT	-
M28	TAL1_HUMAN.H11MO.0.A	-28	0.00963442	7.40887	0.364453	12	GGGCCCGGCGCCGGCGCTGCGGGCGCCCCGGGGCGGCAGG	CTGGGGGGGGCAGATAAGG	+
M28	RARG_HUMAN.H11MO.2.D	-11	0.0103671	7.97229	0.374977	20	GGGCCCGGCGCCGGCGCTGCGGGCGCCCCGGGGCGGCAGG	GTGACCTCTGGGTGACCCCC	-
M28	PROX1_HUMAN.H11MO.0.D	-9	0.0104083	8.00395	0.374977	17	GGGCCCGGCGCCGGCGCTGCGGGCGCCCCGGGGCGGCAGG	CCCAACCCGCCTTACCC	-
M28	BHE41_HUMAN.H11MO.0.D	-9	0.0110595	8.50477	0.384223	20	GGGCCCGGCGCCGGCGCTGCGGGCGCCCCGGGGCGGCAGG	GCCTCTGCACGTGACCCGGT	-
M28	EGR1_HUMAN.H11MO.0.A	-4	0.0111727	8.59184	0.384223	17	GGGCCCGGCGCCGGCGCTGCGGGCGCCCCGGGGCGGCAGG	CCCCCGCCCACGCCCTC	-
M28	PTF1A_HUMAN.H11MO.0.B	6	0.0132471	10.187	0.42648	12	GGGCCCGGCGCCGGCGCTGCGGGCGCCCCGGGGCGGCAGG	CCAGCTGCCCCCTTTCCC	+
M28	ZN589_HUMAN.H11MO.0.D	-16	0.0151568	11.6556	0.477798	16	GGGCCCGGCGCCGGCGCTGCGGGCGCCCCGGGGCGGCAGG	CGGCAGTAACCGTGGG	-
M29	IRX2_HUMAN.H11MO.0.D	-6	0.000147805	0.113662	0.179405	19	TCGCGGACCGGGTGCGCGTCGGCGGCCCGCGGCCGCGCGG	ACATGGGTGGGCATGTTGG	+
M29	ZN563_HUMAN.H11MO.0.C	-7	0.000235189	0.18086	0.179405	21	TCGCGGACCGGGTGCGCGTCGGCGGCCCGCGGCCGCGCGG	GCAGCTGCCAGTGAGGATCCC	-
M29	SP2_HUMAN.H11MO.0.A	-10	0.000470986	0.362189	0.195949	22	TCGCGGACCGGGTGCGCGTCGGCGGCCCGCGGCCGCGCGG	GGGGGGGGGGCGGGGCCGGGGG	+
M29	THAP1_HUMAN.H11MO.0.C	-5	0.000627041	0.482195	0.195949	22	TCGCGGACCGGGTGCGCGTCGGCGGCCCGCGGCCGCGCGG	GCCCGCAGCCAAGATGGCGGCG	-
M29	MXI1_HUMAN.H11MO.0.A	-25	0.000941066	0.723679	0.195949	15	TCGCGGACCGGGTGCGCGTCGGCGGCCCGCGGCCGCGCGG	CCCGCCGCCACGTGC	-
M29	SP3_HUMAN.H11MO.0.B	-5	0.00095493	0.734341	0.195949	20	TCGCGGACCGGGTGCGCGTCGGCGGCCCGCGGCCGCGCGG	GGGGGGGGGCGGGGCCGGGG	+
M29	RXRA_HUMAN.H11MO.0.A	-11	0.00102751	0.790152	0.195949	20	TCGCGGACCGGGTGCGCGTCGGCGGCCCGCGGCCGCGCGG	GGGGGAGGCAGAGGTCAGAG	+
M29	ZFX_HUMAN.H11MO.1.A	-19	0.00135261	1.04016	0.203489	17	TCGCGGACCGGGTGCGCGTCGGCGGCCCGCGGCCGCGCGG	CCCCGGCCTCCGCCCCC	-
M29	GATA2_HUMAN.H11MO.0.A	-29	0.00195636	1.50444	0.248723	11	TCGCGGACCGGGTGCGCGTCGGCGGCCCGCGGCCGCGCGG	CTGGGGGGTGGAGATAAGG	+
M29	GATA1_HUMAN.H11MO.0.A	-29	0.0024275	1.86675	0.249238	11	TCGCGGACCGGGTGCGCGTCGGCGGCCCGCGGCCGCGCGG	CTGGCGGGGACAGATAAGA	+
M29	PATZ1_HUMAN.H11MO.0.C	-4	0.00245051	1.88444	0.249238	22	TCGCGGACCGGGTGCGCGTCGGCGGCCCGCGGCCGCGCGG	GGGGAGGGGGCGGGGGGGGAGG	+
M29	TAL1_HUMAN.H11MO.0.A	8	0.00396932	3.05241	0.356218	11	TCGCGGACCGGGTGCGCGTCGGCGGCCCGCGGCCGCGCGG	CCTTATCTGCCCCCCCCAG	-
M29	KLF6_HUMAN.H11MO.0.A	-5	0.00521896	4.01338	0.358716	19	TCGCGGACCGGGTGCGCGTCGGCGGCCCGCGGCCGCGCGG	GGAAGGGCGGGGCCGGGGG	+
M29	USF2_HUMAN.H11MO.0.A	10	0.00521896	4.01338	0.358716	9	TCGCGGACCGGGTGCGCGTCGGCGGCCCGCGGCCGCGCGG	GGGTCACGTGGCCGCGGCG	+
M29	SP4_HUMAN.H11MO.0.A	-12	0.00542068	4.1685	0.358716	20	TCGCGGACCGGGTGCGCGTCGGCGGCCCGCGGCCGCGCGG	CCCGGCCCCGCCCCCTTCCC	-
M29	TLX1_HUMAN.H11MO.0.D	-16	0.00611329	4.70112	0.358716	17	TCGCGGACCGGGTGCGCGTCGGCGGCCCGCGGCCGCGCGG	CCTTGGCAACTTGCCAG	-
M29	ZN341_HUMAN.H11MO.0.C	-5	0.00674036	5.18333	0.380862	22	TCGCGGACCGGGTGCGCGTCGGCGGCCCGCGGCCGCGCGG	GGGGGGGGGGGGAGGGAAGAGC	+
M29	PROX1_HUMAN.H11MO.0.D	-14	0.00756338	5.81624	0.409893	17	TCGCGGACCGGGTGCGCGTCGGCGGCCCGCGGCCGCGCGG	GGGTAAGGCGGGTTGGG	+
M29	NR1D1_HUMAN.H11MO.0.B	-2	0.00779147	5.99164	0.409893	19	TCGCGGACCGGGTGCGCGTCGGCGGCCCGCGGCCGCGCGG	AGGGAAGTGGGTCAGAAGG	+
M30	SP2_HUMAN.H11MO.0.A	-2	0.000143675	0.110486	0.17039	22	GTCGCGCGGCTGCGGGGCCGCGGGCTGCGCCGGCGGGGGA	GGGGGGGGGGCGGGGCCGGGGG	+
M30	ZFX_HUMAN.H11MO.1.A	-17	0.000286895	0.220622	0.17039	17	GTCGCGCGGCTGCGGGGCCGCGGGCTGCGCCGGCGGGGGA	CCCCGGCCTCCGCCCCC	-
M30	SP3_HUMAN.H11MO.0.B	-9	0.00040617	0.312345	0.17039	20	GTCGCGCGGCTGCGGGGCCGCGGGCTGCGCCGGCGGGGGA	GGGGGGGGGCGGGGCCGGGG	+
M30	KLF6_HUMAN.H11MO.0.A	-5	0.000447034	0.343769	0.17039	19	GTCGCGCGGCTGCGGGGCCGCGGGCTGCGCCGGCGGGGGA	GGAAGGGCGGGGCCGGGGG	+
M30	THAP1_HUMAN.H11MO.0.C	-15	0.000754496	0.580208	0.17428	22	GTCGCGCGGCTGCGGGGCCGCGGGCTGCGCCGGCGGGGGA	CGCCGCCATCTTGGCTGCGGGC	+
M30	IRX2_HUMAN.H11MO.0.D	-7	0.000823568	0.633324	0.17428	19	GTCGCGCGGCTGCGGGGCCGCGGGCTGCGCCGGCGGGGGA	ACATGGGTGGGCATGTTGG	+
M30	GATA1_HUMAN.H11MO.0.A	-29	0.00110872	0.852608	0.181453	11	GTCGCGCGGCTGCGGGGCCGCGGGCTGCGCCGGCGGGGGA	CTGGCGGGGACAGATAAGA	+
M30	RXRA_HUMAN.H11MO.0.A	-11	0.00121968	0.937935	0.181453	20	GTCGCGCGGCTGCGGGGCCGCGGGCTGCGCCGGCGGGGGA	GGGGGAGGCAGAGGTCAGAG	+
M30	ZN563_HUMAN.H11MO.0.C	-5	0.00150514	1.15745	0.191231	21	GTCGCGCGGCTGCGGGGCCGCGGGCTGCGCCGGCGGGGGA	GCAGCTGCCAGTGAGGATCCC	-
M30	USF2_HUMAN.H11MO.0.A	10	0.00197756	1.52075	0.223052	9	GTCGCGCGGCTGCGGGGCCGCGGGCTGCGCCGGCGGGGGA	GGGTCACGTGGCCGCGGCG	+
M30	PATZ1_HUMAN.H11MO.0.C	-8	0.0021945	1.68757	0.223052	22	GTCGCGCGGCTGCGGGGCCGCGGGCTGCGCCGGCGGGGGA	GGGGAGGGGGCGGGGGGGGAGG	+
M30	TLX1_HUMAN.H11MO.0.D	-6	0.0036191	2.78309	0.306543	17	GTCGCGCGGCTGCGGGGCCGCGGGCTGCGCCGGCGGGGGA	CTGGCAAGTTGCCAAGG	+
M30	KLF3_HUMAN.H11MO.0.B	-3	0.00423583	3.25735	0.328946	19	GTCGCGCGGCTGCGGGGCCGCGGGCTGCGCCGGCGGGGGA	GGGGAGGGGCGGGGCCGGG	+
M30	PAX8_HUMAN.H11MO.0.D	0	0.00443283	3.40885	0.328946	14	GTCGCGCGGCTGCGGGGCCGCGGGCTGCGCCGGCGGGGGA	GTCACTGAAGCGGG	+
M30	NR1D1_HUMAN.H11MO.0.B	-14	0.00453087	3.48424	0.328946	19	GTCGCGCGGCTGCGGGGCCGCGGGCTGCGCCGGCGGGGGA	AGGGAAGTGGGTCAGAAGG	+
M30	MXI1_HUMAN.H11MO.0.A	-2	0.00518711	3.98888	0.333876	15	GTCGCGCGGCTGCGGGGCCGCGGGCTGCGCCGGCGGGGGA	CCCGCCGCCACGTGC	-
M30	ZN341_HUMAN.H11MO.0.C	-6	0.00528577	4.06476	0.333876	22	GTCGCGCGGCTGCGGGGCCGCGGGCTGCGCCGGCGGGGGA	GGGGGGGGGGGGAGGGAAGAGC	+
M30	SPIC_HUMAN.H11MO.0.D	-5	0.00553332	4.25512	0.333876	13	GTCGCGCGGCTGCGGGGCCGCGGGCTGCGCCGGCGGGGGA	GAGGAAGGGGAGG	+
M30	GATA2_HUMAN.H11MO.0.A	-29	0.00591271	4.54688	0.333876	11	GTCGCGCGGCTGCGGGGCCGCGGGCTGCGCCGGCGGGGGA	CTGGGGGGTGGAGATAAGG	+
M30	TAL1_HUMAN.H11MO.0.A	-29	0.00591271	4.54688	0.333876	11	GTCGCGCGGCTGCGGGGCCGCGGGCTGCGCCGGCGGGGGA	CTGGGGGGGGCAGATAAGG	+
M30	PROX1_HUMAN.H11MO.0.D	-12	0.00687629	5.28787	0.354231	17	GTCGCGCGGCTGCGGGGCCGCGGGCTGCGCCGGCGGGGGA	GGGTAAGGCGGGTTGGG	+
M30	SP4_HUMAN.H11MO.0.A	-14	0.00697019	5.36008	0.354231	20	GTCGCGCGGCTGCGGGGCCGCGGGCTGCGCCGGCGGGGGA	GGGAAGGGGGCGGGGCCGGG	+
M30	RARG_HUMAN.H11MO.0.B	-5	0.0102131	7.85389	0.486599	18	GTCGCGCGGCTGCGGGGCCGCGGGCTGCGCCGGCGGGGGA	AGGTCAGAGTGACCTGGG	+
M32	SP3_HUMAN.H11MO.0.B	-13	0.000489867	0.376708	0.225677	20	CGGGGGCCGTGAGCCCGGGCCCCGGGGCGGGGGTCCGGCG	CCCCGGCCCCGCCCCCCCCC	-
M32	SP2_HUMAN.H11MO.0.A	-5	0.000554948	0.426755	0.225677	22	CGGGGGCCGTGAGCCCGGGCCCCGGGGCGGGGGTCCGGCG	GGGGGGGGGGCGGGGCCGGGGG	+
M32	THAP1_HUMAN.H11MO.0.C	-18	0.000554948	0.426755	0.225677	22	CGGGGGCCGTGAGCCCGGGCCCCGGGGCGGGGGTCCGGCG	GCCCGCAGCCAAGATGGCGGCG	-
M32	IRX2_HUMAN.H11MO.0.D	-4	0.00073719	0.566899	0.225677	19	CGGGGGCCGTGAGCCCGGGCCCCGGGGCGGGGGTCCGGCG	ACATGGGTGGGCATGTTGG	+
M32	TLX1_HUMAN.H11MO.0.D	-13	0.00120747	0.928541	0.308035	17	CGGGGGCCGTGAGCCCGGGCCCCGGGGCGGGGGTCCGGCG	CCTTGGCAACTTGCCAG	-
M32	RXRA_HUMAN.H11MO.0.A	-6	0.00182382	1.40252	0.346239	20	CGGGGGCCGTGAGCCCGGGCCCCGGGGCGGGGGTCCGGCG	GGGGGAGGCAGAGGTCAGAG	+
M32	ZFX_HUMAN.H11MO.1.A	-8	0.00328957	2.52968	0.449228	17	CGGGGGCCGTGAGCCCGGGCCCCGGGGCGGGGGTCCGGCG	GGGGGCGGAGGCCGGGG	+
M32	KLF6_HUMAN.H11MO.0.A	-14	0.00341265	2.62433	0.449228	19	CGGGGGCCGTGAGCCCGGGCCCCGGGGCGGGGGTCCGGCG	GGAAGGGCGGGGCCGGGGG	+
M32	ZN563_HUMAN.H11MO.0.C	0	0.00377586	2.90363	0.449228	21	CGGGGGCCGTGAGCCCGGGCCCCGGGGCGGGGGTCCGGCG	GGGATCCTCACTGGCAGCTGC	+
M32	PATZ1_HUMAN.H11MO.0.C	-16	0.00529849	4.07454	0.477068	22	CGGGGGCCGTGAGCCCGGGCCCCGGGGCGGGGGTCCGGCG	GGGGAGGGGGCGGGGGGGGAGG	+
M33	THAP1_HUMAN.H11MO.0.C	-18	0.000617256	0.47467	0.336573	22	CGGGCCCCGGGAGCCGCAGCCCGCCCGGACAGTGGCGGGC	GCCCGCAGCCAAGATGGCGGCG	-
M33	SP2_HUMAN.H11MO.0.A	-4	0.0006621	0.509155	0.336573	22	CGGGCCCCGGGAGCCGCAGCCCGCCCGGACAGTGGCGGGC	CCCCCGGCCCCGCCCCCCCCCC	-
M33	SP3_HUMAN.H11MO.0.B	-20	0.00113924	0.876072	0.336573	20	CGGGCCCCGGGAGCCGCAGCCCGCCCGGACAGTGGCGGGC	GGGGGGGGGCGGGGCCGGGG	+
M33	ZN563_HUMAN.H11MO.0.C	-12	0.0011532	0.88681	0.336573	21	CGGGCCCCGGGAGCCGCAGCCCGCCCGGACAGTGGCGGGC	GCAGCTGCCAGTGAGGATCCC	-
M33	IRX2_HUMAN.H11MO.0.D	-1	0.00171572	1.31939	0.356203	19	CGGGCCCCGGGAGCCGCAGCCCGCCCGGACAGTGGCGGGC	ACATGGGTGGGCATGTTGG	+
M33	ZFX_HUMAN.H11MO.1.A	-20	0.00267596	2.05781	0.380562	17	CGGGCCCCGGGAGCCGCAGCCCGCCCGGACAGTGGCGGGC	GGGGGCGGAGGCCGGGG	+
M33	RXRA_HUMAN.H11MO.0.A	-6	0.00282401	2.17166	0.380562	20	CGGGCCCCGGGAGCCGCAGCCCGCCCGGACAGTGGCGGGC	CTCTGACCTCTGCCTCCCCC	-
M33	PATZ1_HUMAN.H11MO.0.C	-9	0.00288839	2.22117	0.380562	22	CGGGCCCCGGGAGCCGCAGCCCGCCCGGACAGTGGCGGGC	GGGGAGGGGGCGGGGGGGGAGG	+
M33	TLX1_HUMAN.H11MO.0.D	-6	0.00334765	2.57434	0.380562	17	CGGGCCCCGGGAGCCGCAGCCCGCCCGGACAGTGGCGGGC	CCTTGGCAACTTGCCAG	-
M33	ZN341_HUMAN.H11MO.0.C	-18	0.0039642	3.04847	0.385909	22	CGGGCCCCGGGAGCCGCAGCCCGCCCGGACAGTGGCGGGC	GGGGGGGGGGGGAGGGAAGAGC	+
M33	NR1D1_HUMAN.H11MO.0.B	-4	0.00457055	3.51475	0.385909	19	CGGGCCCCGGGAGCCGCAGCCCGCCCGGACAGTGGCGGGC	CCTTCTGACCCACTTCCCT	-
M33	GATA1_HUMAN.H11MO.0.A	-29	0.00457055	3.51475	0.385909	11	CGGGCCCCGGGAGCCGCAGCCCGCCCGGACAGTGGCGGGC	CTGGCGGGGACAGATAAGA	+
M33	RARG_HUMAN.H11MO.0.B	-5	0.0052504	4.03756	0.385909	18	CGGGCCCCGGGAGCCGCAGCCCGCCCGGACAGTGGCGGGC	CCCAGGTCACTCTGACCT	-
M33	PAX8_HUMAN.H11MO.0.D	-15	0.00554809	4.26648	0.385909	14	CGGGCCCCGGGAGCCGCAGCCCGCCCGGACAGTGGCGGGC	GTCACTGAAGCGGG	+
M33	LYL1_HUMAN.H11MO.0.A	-24	0.00554809	4.26648	0.385909	14	CGGGCCCCGGGAGCCGCAGCCCGCCCGGACAGTGGCGGGC	CAGGAAACAGCTGG	-
M33	USF2_HUMAN.H11MO.0.A	-30	0.0059766	4.596	0.389351	10	CGGGCCCCGGGAGCCGCAGCCCGCCCGGACAGTGGCGGGC	CGCCGCGGCCACGTGACCC	-
M33	SPIC_HUMAN.H11MO.0.D	-25	0.00695502	5.34841	0.407736	13	CGGGCCCCGGGAGCCGCAGCCCGCCCGGACAGTGGCGGGC	GAGGAAGGGGAGG	+
M33	ZN589_HUMAN.H11MO.0.D	-13	0.00779811	5.99675	0.44023	16	CGGGCCCCGGGAGCCGCAGCCCGCCCGGACAGTGGCGGGC	CGGCAGTAACCGTGGG	-
M33	PROX1_HUMAN.H11MO.0.D	-22	0.00849132	6.52982	0.462244	17	CGGGCCCCGGGAGCCGCAGCCCGCCCGGACAGTGGCGGGC	GGGTAAGGCGGGTTGGG	+
M33	KLF6_HUMAN.H11MO.0.A	-4	0.00943958	7.25904	0.496145	19	CGGGCCCCGGGAGCCGCAGCCCGCCCGGACAGTGGCGGGC	CCCCCGGCCCCGCCCTTCC	-
M34	RFX1_HUMAN.H11MO.0.B	0	7.441e-05	0.0572213	0.111995	22	GGCTGCGTTGCCCCGGGTGGAGGGCGTAGAGGGGAGCTGG	GCCCCGGTTGCCATGGCGACGG	+
M34	SP2_HUMAN.H11MO.0.A	-14	0.000241275	0.185541	0.112635	22	GGCTGCGTTGCCCCGGGTGGAGGGCGTAGAGGGGAGCTGG	GGGGGGGGGGCGGGGCCGGGGG	+
M34	PATZ1_HUMAN.H11MO.0.C	-12	0.000280729	0.215881	0.112635	22	GGCTGCGTTGCCCCGGGTGGAGGGCGTAGAGGGGAGCTGG	GGGGAGGGGGCGGGGGGGGAGG	+
M34	IRX2_HUMAN.H11MO.0.D	-13	0.000438884	0.337502	0.112635	19	GGCTGCGTTGCCCCGGGTGGAGGGCGTAGAGGGGAGCTGG	ACATGGGTGGGCATGTTGG	+
M34	PAX5_HUMAN.H11MO.0.A	4	0.000449011	0.345289	0.112635	17	GGCTGCGTTGCCCCGGGTGGAGGGCGTAGAGGGGAGCTGG	GTCACGCTCTGCTGCCCAGGC	-
M34	PURA_HUMAN.H11MO.0.D	-12	0.000536569	0.412621	0.11537	17	GGCTGCGTTGCCCCGGGTGGAGGGCGTAGAGGGGAGCTGG	GGAAGGGGGGGGCAGGG	+
M34	VEZF1_HUMAN.H11MO.0.C	-14	0.000840864	0.646625	0.145753	22	GGCTGCGTTGCCCCGGGTGGAGGGCGTAGAGGGGAGCTGG	GGGGAGGGGGGAGGGGGAGGGG	+
M34	ZBT7B_HUMAN.H11MO.0.D	-2	0.00087452	0.672506	0.145753	21	GGCTGCGTTGCCCCGGGTGGAGGGCGTAGAGGGGAGCTGG	CGCCGTTGCCATGGCAACGGG	+
M34	ZN341_HUMAN.H11MO.0.C	-15	0.000968394	0.744695	0.145753	22	GGCTGCGTTGCCCCGGGTGGAGGGCGTAGAGGGGAGCTGG	GGGGGGGGGGGGAGGGAAGAGC	+
M34	ZN589_HUMAN.H11MO.0.D	-9	0.00107587	0.827342	0.147208	16	GGCTGCGTTGCCCCGGGTGGAGGGCGTAGAGGGGAGCTGG	CCCACGGTTACTGCCG	+
M34	TLX1_HUMAN.H11MO.0.D	1	0.00132177	1.01644	0.165784	16	GGCTGCGTTGCCCCGGGTGGAGGGCGTAGAGGGGAGCTGG	CTGGCAAGTTGCCAAGG	+
M34	PROX1_HUMAN.H11MO.0.D	-16	0.00154878	1.19101	0.169529	17	GGCTGCGTTGCCCCGGGTGGAGGGCGTAGAGGGGAGCTGG	GGGTAAGGCGGGTTGGG	+
M34	RXRA_HUMAN.H11MO.0.A	-9	0.00159238	1.22454	0.169529	20	GGCTGCGTTGCCCCGGGTGGAGGGCGTAGAGGGGAGCTGG	GGGGGAGGCAGAGGTCAGAG	+
M34	SPZ1_HUMAN.H11MO.0.D	-1	0.00176021	1.35361	0.169529	16	GGCTGCGTTGCCCCGGGTGGAGGGCGTAGAGGGGAGCTGG	CGGCTGTTACCCTGGG	+
M34	MAZ_HUMAN.H11MO.0.A	-14	0.00180218	1.38588	0.169529	22	GGCTGCGTTGCCCCGGGTGGAGGGCGTAGAGGGGAGCTGG	GGGGGAGGGGGGGGGGGGGGGG	+
M34	KLF6_HUMAN.H11MO.0.A	-17	0.00235554	1.81141	0.19671	19	GGCTGCGTTGCCCCGGGTGGAGGGCGTAGAGGGGAGCTGG	GGAAGGGCGGGGCCGGGGG	+
M34	SP3_HUMAN.H11MO.0.B	-15	0.00261812	2.01333	0.19671	20	GGCTGCGTTGCCCCGGGTGGAGGGCGTAGAGGGGAGCTGG	GGGGGGGGGCGGGGCCGGGG	+
M34	ZFX_HUMAN.H11MO.1.A	-12	0.00266302	2.04786	0.19671	17	GGCTGCGTTGCCCCGGGTGGAGGGCGTAGAGGGGAGCTGG	GGGGGCGGAGGCCGGGG	+
M34	SPIC_HUMAN.H11MO.0.D	-24	0.00266387	2.04852	0.19671	13	GGCTGCGTTGCCCCGGGTGGAGGGCGTAGAGGGGAGCTGG	GAGGAAGGGGAGG	+
M34	PTF1A_HUMAN.H11MO.0.B	5	0.00282701	2.17397	0.19671	13	GGCTGCGTTGCCCCGGGTGGAGGGCGTAGAGGGGAGCTGG	CCAGCTGCCCCCTTTCCC	+
M34	THAP1_HUMAN.H11MO.0.C	-9	0.00287531	2.21111	0.19671	22	GGCTGCGTTGCCCCGGGTGGAGGGCGTAGAGGGGAGCTGG	GCCCGCAGCCAAGATGGCGGCG	-
M34	KLF3_HUMAN.H11MO.0.B	-15	0.00313847	2.41349	0.196822	19	GGCTGCGTTGCCCCGGGTGGAGGGCGTAGAGGGGAGCTGG	GGGGAGGGGCGGGGCCGGG	+
M34	NR1H4_HUMAN.H11MO.0.B	-13	0.00313847	2.41349	0.196822	19	GGCTGCGTTGCCCCGGGTGGAGGGCGTAGAGGGGAGCTGG	GGGGTCAATGACCCCGAGG	+
M34	ZN263_HUMAN.H11MO.0.A	-14	0.00345376	2.65595	0.199933	20	GGCTGCGTTGCCCCGGGTGGAGGGCGTAGAGGGGAGCTGG	GGGAGGAGGGAGAGGAGGAG	+
M34	NFIC_HUMAN.H11MO.0.A	-11	0.0035982	2.76701	0.20058	17	GGCTGCGTTGCCCCGGGTGGAGGGCGTAGAGGGGAGCTGG	CTTGGCAGGGAGCCAAG	-
M34	ZN563_HUMAN.H11MO.0.C	-3	0.00521605	4.01115	0.26169	21	GGCTGCGTTGCCCCGGGTGGAGGGCGTAGAGGGGAGCTGG	GCAGCTGCCAGTGAGGATCCC	-
M34	RFX5_HUMAN.H11MO.0.A	0	0.00553986	4.26015	0.268969	20	GGCTGCGTTGCCCCGGGTGGAGGGCGTAGAGGGGAGCTGG	GTCAGCTGTTGCTAGGCAGA	+
M34	Z324A_HUMAN.H11MO.0.C	-4	0.0060116	4.62292	0.282752	23	GGCTGCGTTGCCCCGGGTGGAGGGCGTAGAGGGGAGCTGG	TGGCAGCAAAGGATGGTTTGATA	-
M34	TBX15_HUMAN.H11MO.0.D	-14	0.00768012	5.90601	0.337071	19	GGCTGCGTTGCCCCGGGTGGAGGGCGTAGAGGGGAGCTGG	GGGGGGGGGGGGGTGGGGG	+
M34	SRBP2_HUMAN.H11MO.0.B	-10	0.00806227	6.19989	0.337071	13	GGCTGCGTTGCCCCGGGTGGAGGGCGTAGAGGGGAGCTGG	GGGTGGGGTGAGG	+
M34	SP4_HUMAN.H11MO.0.A	-21	0.00932884	7.17388	0.361453	19	GGCTGCGTTGCCCCGGGTGGAGGGCGTAGAGGGGAGCTGG	GGGAAGGGGGCGGGGCCGGG	+
M34	NR1D1_HUMAN.H11MO.0.B	-1	0.00936592	7.20239	0.361453	19	GGCTGCGTTGCCCCGGGTGGAGGGCGTAGAGGGGAGCTGG	CCTTCTGACCCACTTCCCT	-
M34	PAX8_HUMAN.H11MO.0.D	-12	0.00978295	7.52309	0.368109	14	GGCTGCGTTGCCCCGGGTGGAGGGCGTAGAGGGGAGCTGG	CCCGCTTCAGTGAC	-
M34	MXI1_HUMAN.H11MO.0.A	-3	0.0116636	8.96931	0.412165	15	GGCTGCGTTGCCCCGGGTGGAGGGCGTAGAGGGGAGCTGG	CCCGCCGCCACGTGC	-
M34	RFX1_HUMAN.H11MO.1.B	-5	0.0117754	9.05525	0.412165	11	GGCTGCGTTGCCCCGGGTGGAGGGCGTAGAGGGGAGCTGG	GGTTGCCATGG	+
M34	ZN524_HUMAN.H11MO.0.D	-5	0.0122293	9.40432	0.418325	18	GGCTGCGTTGCCCCGGGTGGAGGGCGTAGAGGGGAGCTGG	GGGTTCGAGGGTTCGAGT	+
M34	TBX21_HUMAN.H11MO.0.A	-22	0.0130313	10.021	0.435853	13	GGCTGCGTTGCCCCGGGTGGAGGGCGTAGAGGGGAGCTGG	GTGGAGGTGTGAA	+
M34	ZF64A_HUMAN.H11MO.0.D	-4	0.0133656	10.2781	0.437317	16	GGCTGCGTTGCCCCGGGTGGAGGGCGTAGAGGGGAGCTGG	CAGGTTCCCGGGCCCC	-
M34	ARNT2_HUMAN.H11MO.0.D	-5	0.0137873	10.6024	0.441517	12	GGCTGCGTTGCCCCGGGTGGAGGGCGTAGAGGGGAGCTGG	GCCTCCCACGCC	-
M34	BHE41_HUMAN.H11MO.0.D	-3	0.0144797	11.1349	0.444818	20	GGCTGCGTTGCCCCGGGTGGAGGGCGTAGAGGGGAGCTGG	ACCGGGTCACGTGCAGAAGG	+
M34	NR0B1_HUMAN.H11MO.0.D	-6	0.0159699	12.2809	0.45719	10	GGCTGCGTTGCCCCGGGTGGAGGGCGTAGAGGGGAGCTGG	TCTCCCACGC	-
M34	ZN320_HUMAN.H11MO.0.C	-4	0.0163717	12.5898	0.45719	20	GGCTGCGTTGCCCCGGGTGGAGGGCGTAGAGGGGAGCTGG	GTGGGACCAGGGGGCCAGTG	+
M34	AP2A_HUMAN.H11MO.0.A	-7	0.0167068	12.8475	0.45719	15	GGCTGCGTTGCCCCGGGTGGAGGGCGTAGAGGGGAGCTGG	ATGCCCTGAGGCCAT	+
M34	RFX2_HUMAN.H11MO.1.A	-4	0.0175379	13.4866	0.459877	12	GGCTGCGTTGCCCCGGGTGGAGGGCGTAGAGGGGAGCTGG	CGGTTGCCATGG	+
M34	KLF16_HUMAN.H11MO.0.D	-13	0.0188981	14.5326	0.459877	19	GGCTGCGTTGCCCCGGGTGGAGGGCGTAGAGGGGAGCTGG	GGGGGCGGGGGGGGGGGGG	+
M34	CLOCK_HUMAN.H11MO.0.C	-6	0.0192182	14.7788	0.459877	14	GGCTGCGTTGCCCCGGGTGGAGGGCGTAGAGGGGAGCTGG	TGTTCACGTGTCTG	-
M34	COE1_HUMAN.H11MO.0.A	-5	0.0192305	14.7882	0.459877	15	GGCTGCGTTGCCCCGGGTGGAGGGCGTAGAGGGGAGCTGG	AAGTCCCCAGGGACC	+
M34	RARG_HUMAN.H11MO.0.B	1	0.0192436	14.7983	0.459877	17	GGCTGCGTTGCCCCGGGTGGAGGGCGTAGAGGGGAGCTGG	AGGTCAGAGTGACCTGGG	+
M34	COT1_HUMAN.H11MO.0.C	-12	0.0192494	14.8028	0.459877	17	GGCTGCGTTGCCCCGGGTGGAGGGCGTAGAGGGGAGCTGG	GGGGTCAGAGGTCAGGG	+
M34	E2F4_HUMAN.H11MO.1.A	-14	0.0222107	17.08	0.498946	14	GGCTGCGTTGCCCCGGGTGGAGGGCGTAGAGGGGAGCTGG	GGCGGGAAATTTGA	+
M34	ZEP2_HUMAN.H11MO.0.D	-3	0.0222107	17.08	0.498946	14	GGCTGCGTTGCCCCGGGTGGAGGGCGTAGAGGGGAGCTGG	GGGGTTTCCCTACC	-
M35	IRX2_HUMAN.H11MO.0.D	-2	0.000334931	0.257562	0.320145	19	ACCTGACCCGACTCCCCTTGGGACTGGTCTGTGCCGGGGT	CCAACATGCCCACCCATGT	-
M35	SPIC_HUMAN.H11MO.0.D	-2	0.00104217	0.801426	0.320145	13	ACCTGACCCGACTCCCCTTGGGACTGGTCTGTGCCGGGGT	CCTCCCCTTCCTC	-
M35	RXRA_HUMAN.H11MO.0.A	-15	0.00149373	1.14868	0.320145	20	ACCTGACCCGACTCCCCTTGGGACTGGTCTGTGCCGGGGT	CTCTGACCTCTGCCTCCCCC	-
M35	TLX1_HUMAN.H11MO.0.D	-17	0.00183995	1.41492	0.320145	17	ACCTGACCCGACTCCCCTTGGGACTGGTCTGTGCCGGGGT	CTGGCAAGTTGCCAAGG	+
M35	RFX1_HUMAN.H11MO.0.B	-4	0.00188118	1.44663	0.320145	22	ACCTGACCCGACTCCCCTTGGGACTGGTCTGTGCCGGGGT	GCCCCGGTTGCCATGGCGACGG	+
M35	NR1D1_HUMAN.H11MO.0.B	-13	0.00197457	1.51845	0.320145	19	ACCTGACCCGACTCCCCTTGGGACTGGTCTGTGCCGGGGT	CCTTCTGACCCACTTCCCT	-
M35	ZN589_HUMAN.H11MO.0.D	-5	0.00205583	1.58093	0.320145	16	ACCTGACCCGACTCCCCTTGGGACTGGTCTGTGCCGGGGT	CGGCAGTAACCGTGGG	-
M35	BHE41_HUMAN.H11MO.0.D	-7	0.00213136	1.63902	0.320145	20	ACCTGACCCGACTCCCCTTGGGACTGGTCTGTGCCGGGGT	GCCTCTGCACGTGACCCGGT	-
M35	SP3_HUMAN.H11MO.0.B	1	0.00245168	1.88534	0.320145	19	ACCTGACCCGACTCCCCTTGGGACTGGTCTGTGCCGGGGT	CCCCGGCCCCGCCCCCCCCC	-
M35	THAP1_HUMAN.H11MO.0.C	0	0.00245306	1.8864	0.320145	22	ACCTGACCCGACTCCCCTTGGGACTGGTCTGTGCCGGGGT	CGCCGCCATCTTGGCTGCGGGC	+
M35	PTF1A_HUMAN.H11MO.0.B	-19	0.00302549	2.3266	0.320145	18	ACCTGACCCGACTCCCCTTGGGACTGGTCTGTGCCGGGGT	GGGAAAGGGGGCAGCTGG	-
M35	TFCP2_HUMAN.H11MO.0.D	-22	0.00308062	2.369	0.320145	16	ACCTGACCCGACTCCCCTTGGGACTGGTCTGTGCCGGGGT	TCTGGCCAGTTCAGGC	-
M35	PROX1_HUMAN.H11MO.0.D	-1	0.0031738	2.44066	0.320145	17	ACCTGACCCGACTCCCCTTGGGACTGGTCTGTGCCGGGGT	CCCAACCCGCCTTACCC	-
M35	PATZ1_HUMAN.H11MO.0.C	-1	0.00318495	2.44922	0.320145	22	ACCTGACCCGACTCCCCTTGGGACTGGTCTGTGCCGGGGT	CCTCCCCCCCCGCCCCCTCCCC	-
M35	BRAC_HUMAN.H11MO.0.A	-17	0.00346048	2.66111	0.321355	20	ACCTGACCCGACTCCCCTTGGGACTGGTCTGTGCCGGGGT	TTAGCAGGGAGGTGTGAAAT	+
M35	ZN341_HUMAN.H11MO.0.C	-13	0.00362326	2.78628	0.321355	22	ACCTGACCCGACTCCCCTTGGGACTGGTCTGTGCCGGGGT	GCTCTTCCCTCCCCCCCCCCCC	-
M35	ZN350_HUMAN.H11MO.1.D	-15	0.00419361	3.22488	0.351278	24	ACCTGACCCGACTCCCCTTGGGACTGGTCTGTGCCGGGGT	ACGGGGCGCAGGGATTTGTTGCCC	+
M35	ZN554_HUMAN.H11MO.0.C	-7	0.00484728	3.72756	0.384663	20	ACCTGACCCGACTCCCCTTGGGACTGGTCTGTGCCGGGGT	AGCACCCCACATGGCTCAGC	-
M35	THA_HUMAN.H11MO.0.C	-18	0.00536879	4.1286	0.387568	17	ACCTGACCCGACTCCCCTTGGGACTGGTCTGTGCCGGGGT	CTGACCTGAAGTGACCC	-
M35	NR1H3_HUMAN.H11MO.0.B	-19	0.00569549	4.37983	0.387568	19	ACCTGACCCGACTCCCCTTGGGACTGGTCTGTGCCGGGGT	TGACCTGCAGTGACCTCTG	-
M35	SPZ1_HUMAN.H11MO.0.D	-5	0.00575159	4.42297	0.387568	16	ACCTGACCCGACTCCCCTTGGGACTGGTCTGTGCCGGGGT	CGGCTGTTACCCTGGG	+
M35	RFX5_HUMAN.H11MO.0.A	-11	0.00591208	4.54639	0.387568	20	ACCTGACCCGACTCCCCTTGGGACTGGTCTGTGCCGGGGT	TCTGCCTAGCAACAGCTGAC	-
M35	HAND1_HUMAN.H11MO.0.D	-18	0.00718772	5.52736	0.433498	17	ACCTGACCCGACTCCCCTTGGGACTGGTCTGTGCCGGGGT	TGACAAAAACCAGACCC	-
M35	ZIC2_HUMAN.H11MO.0.D	-27	0.00898659	6.91068	0.486436	13	ACCTGACCCGACTCCCCTTGGGACTGGTCTGTGCCGGGGT	TCACAGCAGGGGGCC	-
M35	SP2_HUMAN.H11MO.0.A	2	0.0092125	7.08441	0.486436	20	ACCTGACCCGACTCCCCTTGGGACTGGTCTGTGCCGGGGT	CCCCCGGCCCCGCCCCCCCCCC	-
M35	COT1_HUMAN.H11MO.0.C	0	0.0110058	8.46349	0.486436	17	ACCTGACCCGACTCCCCTTGGGACTGGTCTGTGCCGGGGT	CCCTGACCTCTGACCCC	-
M35	CLOCK_HUMAN.H11MO.0.C	-19	0.0111668	8.5873	0.486436	14	ACCTGACCCGACTCCCCTTGGGACTGGTCTGTGCCGGGGT	TGTTCACGTGTCTG	-
M35	Z324A_HUMAN.H11MO.0.C	-16	0.0119661	9.20193	0.486436	23	ACCTGACCCGACTCCCCTTGGGACTGGTCTGTGCCGGGGT	TATCAAACCATCCTTTGCTGCCA	+
M35	LYL1_HUMAN.H11MO.0.A	-22	0.0120828	9.29167	0.486436	14	ACCTGACCCGACTCCCCTTGGGACTGGTCTGTGCCGGGGT	CCAGCTGTTTCCTG	+
M35	EGR2_HUMAN.H11MO.0.A	1	0.012312	9.46791	0.486436	17	ACCTGACCCGACTCCCCTTGGGACTGGTCTGTGCCGGGGT	CCCCTCCCACACCCCCCC	-
M35	VEZF1_HUMAN.H11MO.0.C	-2	0.013161	10.1208	0.486436	22	ACCTGACCCGACTCCCCTTGGGACTGGTCTGTGCCGGGGT	CCCCTCCCCCTCCCCCCTCCCC	-
M35	THB_HUMAN.H11MO.1.D	2	0.0133335	10.2535	0.486436	8	ACCTGACCCGACTCCCCTTGGGACTGGTCTGTGCCGGGGT	TGACCTGACC	-
M35	ZBT7B_HUMAN.H11MO.0.D	-6	0.0134618	10.3521	0.486436	21	ACCTGACCCGACTCCCCTTGGGACTGGTCTGTGCCGGGGT	CGCCGTTGCCATGGCAACGGG	+
M35	ZFX_HUMAN.H11MO.1.A	-22	0.0135482	10.4186	0.486436	17	ACCTGACCCGACTCCCCTTGGGACTGGTCTGTGCCGGGGT	GGGGGCGGAGGCCGGGG	+
M35	RARG_HUMAN.H11MO.2.D	-17	0.01355	10.4199	0.486436	20	ACCTGACCCGACTCCCCTTGGGACTGGTCTGTGCCGGGGT	GTGACCTCTGGGTGACCCCC	-
M35	KLF3_HUMAN.H11MO.0.B	-19	0.0143252	11.0161	0.492376	19	ACCTGACCCGACTCCCCTTGGGACTGGTCTGTGCCGGGGT	GGGGAGGGGCGGGGCCGGG	+
M35	ZN563_HUMAN.H11MO.0.C	-13	0.0151725	11.6677	0.492376	21	ACCTGACCCGACTCCCCTTGGGACTGGTCTGTGCCGGGGT	GCAGCTGCCAGTGAGGATCCC	-
M35	PAX8_HUMAN.H11MO.0.D	-19	0.0152586	11.7338	0.492376	14	ACCTGACCCGACTCCCCTTGGGACTGGTCTGTGCCGGGGT	GTCACTGAAGCGGG	+
M35	MAZ_HUMAN.H11MO.0.A	-2	0.0156748	12.0539	0.492376	22	ACCTGACCCGACTCCCCTTGGGACTGGTCTGTGCCGGGGT	CCCCCCCCCCCCCCCCTCCCCC	-
M37	THAP1_HUMAN.H11MO.0.C	-2	0.000109608	0.0842885	0.120892	22	GGGGTCCTCGTGGGCGCGCCGGGCTGCGGCGCACCGAGGG	CGCCGCCATCTTGGCTGCGGGC	+
M37	SP3_HUMAN.H11MO.0.B	-9	0.00015869	0.122033	0.120892	20	GGGGTCCTCGTGGGCGCGCCGGGCTGCGGCGCACCGAGGG	GGGGGGGGGCGGGGCCGGGG	+
M37	KLF6_HUMAN.H11MO.0.A	-11	0.000334507	0.257236	0.146023	19	GGGGTCCTCGTGGGCGCGCCGGGCTGCGGCGCACCGAGGG	GGAAGGGCGGGGCCGGGGG	+
M37	MXI1_HUMAN.H11MO.0.A	-15	0.00060677	0.466606	0.146023	15	GGGGTCCTCGTGGGCGCGCCGGGCTGCGGCGCACCGAGGG	GCACGTGGCGGCGGG	+
M37	ZN563_HUMAN.H11MO.0.C	-9	0.000610849	0.469743	0.146023	21	GGGGTCCTCGTGGGCGCGCCGGGCTGCGGCGCACCGAGGG	GGGATCCTCACTGGCAGCTGC	+
M37	SP2_HUMAN.H11MO.0.A	-14	0.000702808	0.54046	0.146023	22	GGGGTCCTCGTGGGCGCGCCGGGCTGCGGCGCACCGAGGG	GGGGGGGGGGCGGGGCCGGGGG	+
M37	ZFX_HUMAN.H11MO.1.A	-12	0.0007057	0.542684	0.146023	17	GGGGTCCTCGTGGGCGCGCCGGGCTGCGGCGCACCGAGGG	GGGGGCGGAGGCCGGGG	+
M37	RXRA_HUMAN.H11MO.0.A	-20	0.00101514	0.780646	0.171439	20	GGGGTCCTCGTGGGCGCGCCGGGCTGCGGCGCACCGAGGG	GGGGGAGGCAGAGGTCAGAG	+
M37	KLF3_HUMAN.H11MO.0.B	-9	0.00116293	0.894293	0.171439	19	GGGGTCCTCGTGGGCGCGCCGGGCTGCGGCGCACCGAGGG	GGGGAGGGGCGGGGCCGGG	+
M37	IRX2_HUMAN.H11MO.0.D	-7	0.00125331	0.963798	0.171439	19	GGGGTCCTCGTGGGCGCGCCGGGCTGCGGCGCACCGAGGG	ACATGGGTGGGCATGTTGG	+
M37	GATA1_HUMAN.H11MO.0.A	-27	0.00181272	1.39398	0.186648	13	GGGGTCCTCGTGGGCGCGCCGGGCTGCGGCGCACCGAGGG	CTGGCGGGGACAGATAAGA	+
M37	GATA2_HUMAN.H11MO.0.A	-27	0.00344741	2.65106	0.291808	13	GGGGTCCTCGTGGGCGCGCCGGGCTGCGGCGCACCGAGGG	CTGGGGGGTGGAGATAAGG	+
M37	ZN341_HUMAN.H11MO.0.C	-19	0.00401121	3.08462	0.292635	21	GGGGTCCTCGTGGGCGCGCCGGGCTGCGGCGCACCGAGGG	GGGGGGGGGGGGAGGGAAGAGC	+
M37	PAX8_HUMAN.H11MO.0.D	-4	0.00403338	3.10167	0.292635	14	GGGGTCCTCGTGGGCGCGCCGGGCTGCGGCGCACCGAGGG	CCCGCTTCAGTGAC	-
M37	PATZ1_HUMAN.H11MO.0.C	-19	0.00427331	3.28617	0.29595	21	GGGGTCCTCGTGGGCGCGCCGGGCTGCGGCGCACCGAGGG	GGGGAGGGGGCGGGGGGGGAGG	+
M37	CLOCK_HUMAN.H11MO.0.C	-12	0.00517449	3.97919	0.342781	14	GGGGTCCTCGTGGGCGCGCCGGGCTGCGGCGCACCGAGGG	TGTTCACGTGTCTG	-
M37	PROX1_HUMAN.H11MO.0.D	-15	0.00661941	5.09033	0.420227	17	GGGGTCCTCGTGGGCGCGCCGGGCTGCGGCGCACCGAGGG	GGGTAAGGCGGGTTGGG	+
M37	TLX1_HUMAN.H11MO.0.D	-23	0.00763041	5.86778	0.465033	17	GGGGTCCTCGTGGGCGCGCCGGGCTGCGGCGCACCGAGGG	CTGGCAAGTTGCCAAGG	+
M37	Z324A_HUMAN.H11MO.0.C	-11	0.00827787	6.36568	0.485089	23	GGGGTCCTCGTGGGCGCGCCGGGCTGCGGCGCACCGAGGG	TGGCAGCAAAGGATGGTTTGATA	-
M37	TAL1_HUMAN.H11MO.0.A	-27	0.0088824	6.83057	0.49716	13	GGGGTCCTCGTGGGCGCGCCGGGCTGCGGCGCACCGAGGG	CTGGGGGGGGCAGATAAGG	+
M37	RARG_HUMAN.H11MO.0.B	-1	0.00921005	7.08253	0.49716	18	GGGGTCCTCGTGGGCGCGCCGGGCTGCGGCGCACCGAGGG	AGGTCAGAGTGACCTGGG	+
M37	NR1D1_HUMAN.H11MO.0.B	-13	0.00948039	7.29042	0.49716	19	GGGGTCCTCGTGGGCGCGCCGGGCTGCGGCGCACCGAGGG	AGGGAAGTGGGTCAGAAGG	+
M37	USF2_HUMAN.H11MO.0.A	-2	0.0101154	7.77872	0.49716	19	GGGGTCCTCGTGGGCGCGCCGGGCTGCGGCGCACCGAGGG	GGGTCACGTGGCCGCGGCG	+
M38	ZN563_HUMAN.H11MO.0.C	-10	0.000104154	0.0800944	0.12642	21	GGGGACCCGGTGGCGCCGGGCCGGCGCCTGGAGGGGGAGC	GGGATCCTCACTGGCAGCTGC	+
M38	THAP1_HUMAN.H11MO.0.C	-10	0.000188104	0.144652	0.12642	22	GGGGACCCGGTGGCGCCGGGCCGGCGCCTGGAGGGGGAGC	CGCCGCCATCTTGGCTGCGGGC	+
M38	SP2_HUMAN.H11MO.0.A	-11	0.000390924	0.300621	0.12642	22	GGGGACCCGGTGGCGCCGGGCCGGCGCCTGGAGGGGGAGC	GGGGGGGGGGCGGGGCCGGGGG	+
M38	PATZ1_HUMAN.H11MO.0.C	-17	0.000419927	0.322924	0.12642	22	GGGGACCCGGTGGCGCCGGGCCGGCGCCTGGAGGGGGAGC	GGGGAGGGGGCGGGGGGGGAGG	+
M38	IRX2_HUMAN.H11MO.0.D	-15	0.000438153	0.33694	0.12642	19	GGGGACCCGGTGGCGCCGGGCCGGCGCCTGGAGGGGGAGC	ACATGGGTGGGCATGTTGG	+
M38	SP3_HUMAN.H11MO.0.B	-1	0.000498171	0.383093	0.12642	20	GGGGACCCGGTGGCGCCGGGCCGGCGCCTGGAGGGGGAGC	GGGGGGGGGCGGGGCCGGGG	+
M38	GATA1_HUMAN.H11MO.0.A	-27	0.00126426	0.972216	0.160467	13	GGGGACCCGGTGGCGCCGGGCCGGCGCCTGGAGGGGGAGC	CTGGCGGGGACAGATAAGA	+
M38	ZN341_HUMAN.H11MO.0.C	-21	0.00127037	0.976918	0.160467	19	GGGGACCCGGTGGCGCCGGGCCGGCGCCTGGAGGGGGAGC	GGGGGGGGGGGGAGGGAAGAGC	+
M38	RXRA_HUMAN.H11MO.0.A	-7	0.00128658	0.989382	0.160467	20	GGGGACCCGGTGGCGCCGGGCCGGCGCCTGGAGGGGGAGC	CTCTGACCTCTGCCTCCCCC	-
M38	KLF6_HUMAN.H11MO.0.A	-14	0.00136017	1.04597	0.160467	19	GGGGACCCGGTGGCGCCGGGCCGGCGCCTGGAGGGGGAGC	GGAAGGGCGGGGCCGGGGG	+
M38	TAL1_HUMAN.H11MO.0.A	-27	0.00146287	1.12494	0.160467	13	GGGGACCCGGTGGCGCCGGGCCGGCGCCTGGAGGGGGAGC	CTGGGGGGGGCAGATAAGG	+
M38	GATA2_HUMAN.H11MO.0.A	-27	0.00209455	1.61071	0.199324	13	GGGGACCCGGTGGCGCCGGGCCGGCGCCTGGAGGGGGAGC	CTGGGGGGTGGAGATAAGG	+
M38	TLX1_HUMAN.H11MO.0.D	-9	0.00266545	2.04973	0.234715	17	GGGGACCCGGTGGCGCCGGGCCGGCGCCTGGAGGGGGAGC	CTGGCAAGTTGCCAAGG	+
M38	ZFX_HUMAN.H11MO.1.A	-8	0.00333023	2.56095	0.264639	17	GGGGACCCGGTGGCGCCGGGCCGGCGCCTGGAGGGGGAGC	GGGGGCGGAGGCCGGGG	+
M38	MXI1_HUMAN.H11MO.0.A	5	0.00347611	2.67313	0.264639	10	GGGGACCCGGTGGCGCCGGGCCGGCGCCTGGAGGGGGAGC	GCACGTGGCGGCGGG	+
M38	ZN554_HUMAN.H11MO.0.C	-19	0.00411048	3.16096	0.298032	20	GGGGACCCGGTGGCGCCGGGCCGGCGCCTGGAGGGGGAGC	GCTGAGCCATGTGGGGTGCT	+
M38	SP4_HUMAN.H11MO.0.A	0	0.00438923	3.37532	0.303778	20	GGGGACCCGGTGGCGCCGGGCCGGCGCCTGGAGGGGGAGC	GGGAAGGGGGCGGGGCCGGG	+
M38	NR1D1_HUMAN.H11MO.0.B	0	0.0058549	4.50241	0.35659	19	GGGGACCCGGTGGCGCCGGGCCGGCGCCTGGAGGGGGAGC	AGGGAAGTGGGTCAGAAGG	+
M38	PTF1A_HUMAN.H11MO.0.B	-5	0.00680545	5.23339	0.398541	18	GGGGACCCGGTGGCGCCGGGCCGGCGCCTGGAGGGGGAGC	CCAGCTGCCCCCTTTCCC	+
M38	PROX1_HUMAN.H11MO.0.D	-8	0.00784427	6.03224	0.411855	17	GGGGACCCGGTGGCGCCGGGCCGGCGCCTGGAGGGGGAGC	GGGTAAGGCGGGTTGGG	+
M38	RFX1_HUMAN.H11MO.0.B	-5	0.00892691	6.8648	0.413339	22	GGGGACCCGGTGGCGCCGGGCCGGCGCCTGGAGGGGGAGC	GCCCCGGTTGCCATGGCGACGG	+
M38	RARG_HUMAN.H11MO.0.B	-4	0.0108288	8.32735	0.471088	18	GGGGACCCGGTGGCGCCGGGCCGGCGCCTGGAGGGGGAGC	CCCAGGTCACTCTGACCT	-
M38	RFX5_HUMAN.H11MO.0.A	-15	0.0113369	8.71809	0.479493	20	GGGGACCCGGTGGCGCCGGGCCGGCGCCTGGAGGGGGAGC	TCTGCCTAGCAACAGCTGAC	-
M38	SMAD3_HUMAN.H11MO.0.B	-27	0.0123043	9.46199	0.493017	12	GGGGACCCGGTGGCGCCGGGCCGGCGCCTGGAGGGGGAGC	CAGGTGACAGAG	-
M40	KLF6_HUMAN.H11MO.0.A	-1	0.000221507	0.170339	0.17992	19	GGGCCCCGCGAGGCGGGGGGGGGGGCGGCAGCCGCCGGCG	GGAAGGGCGGGGCCGGGGG	+
M40	ZN563_HUMAN.H11MO.0.C	-14	0.000365345	0.28095	0.17992	21	GGGCCCCGCGAGGCGGGGGGGGGGGCGGCAGCCGCCGGCG	GGGATCCTCACTGGCAGCTGC	+
M40	SP3_HUMAN.H11MO.0.B	1	0.000448214	0.344676	0.17992	19	GGGCCCCGCGAGGCGGGGGGGGGGGCGGCAGCCGCCGGCG	GGGGGGGGGCGGGGCCGGGG	+
M40	PATZ1_HUMAN.H11MO.0.C	-9	0.000534865	0.411311	0.17992	22	GGGCCCCGCGAGGCGGGGGGGGGGGCGGCAGCCGCCGGCG	GGGGAGGGGGCGGGGGGGGAGG	+
M40	ZFX_HUMAN.H11MO.1.A	-7	0.000663834	0.510489	0.17992	17	GGGCCCCGCGAGGCGGGGGGGGGGGCGGCAGCCGCCGGCG	CCCCGGCCTCCGCCCCC	-
M40	SP2_HUMAN.H11MO.0.A	-10	0.00082366	0.633395	0.17992	22	GGGCCCCGCGAGGCGGGGGGGGGGGCGGCAGCCGCCGGCG	GGGGGGGGGGCGGGGCCGGGGG	+
M40	MXI1_HUMAN.H11MO.0.A	-5	0.000905627	0.696427	0.17992	15	GGGCCCCGCGAGGCGGGGGGGGGGGCGGCAGCCGCCGGCG	GCACGTGGCGGCGGG	+
M40	IRX2_HUMAN.H11MO.0.D	-8	0.00094494	0.726659	0.17992	19	GGGCCCCGCGAGGCGGGGGGGGGGGCGGCAGCCGCCGGCG	ACATGGGTGGGCATGTTGG	+
M40	RXRA_HUMAN.H11MO.0.A	-20	0.00120199	0.924332	0.203435	20	GGGCCCCGCGAGGCGGGGGGGGGGGCGGCAGCCGCCGGCG	GGGGGAGGCAGAGGTCAGAG	+
M40	THAP1_HUMAN.H11MO.0.C	-11	0.0014407	1.1079	0.219452	22	GGGCCCCGCGAGGCGGGGGGGGGGGCGGCAGCCGCCGGCG	GCCCGCAGCCAAGATGGCGGCG	-
M40	GATA1_HUMAN.H11MO.0.A	7	0.00173223	1.33208	0.225623	12	GGGCCCCGCGAGGCGGGGGGGGGGGCGGCAGCCGCCGGCG	TCTTATCTGTCCCCGCCAG	-
M40	PROX1_HUMAN.H11MO.0.D	-5	0.00192558	1.48077	0.225623	17	GGGCCCCGCGAGGCGGGGGGGGGGGCGGCAGCCGCCGGCG	GGGTAAGGCGGGTTGGG	+
M40	TAL1_HUMAN.H11MO.0.A	7	0.00333341	2.5634	0.310324	12	GGGCCCCGCGAGGCGGGGGGGGGGGCGGCAGCCGCCGGCG	CCTTATCTGCCCCCCCCAG	-
M40	ZN341_HUMAN.H11MO.0.C	-10	0.00366709	2.81999	0.310324	22	GGGCCCCGCGAGGCGGGGGGGGGGGCGGCAGCCGCCGGCG	GGGGGGGGGGGGAGGGAAGAGC	+
M40	MAZ_HUMAN.H11MO.0.A	-9	0.00391189	3.00825	0.313617	22	GGGCCCCGCGAGGCGGGGGGGGGGGCGGCAGCCGCCGGCG	GGGGGAGGGGGGGGGGGGGGGG	+
M40	TLX1_HUMAN.H11MO.0.D	-7	0.00416142	3.20013	0.316941	17	GGGCCCCGCGAGGCGGGGGGGGGGGCGGCAGCCGCCGGCG	CCTTGGCAACTTGCCAG	-
M40	KLF3_HUMAN.H11MO.0.B	1	0.00582577	4.48002	0.404124	18	GGGCCCCGCGAGGCGGGGGGGGGGGCGGCAGCCGCCGGCG	GGGGAGGGGCGGGGCCGGG	+
M40	VEZF1_HUMAN.H11MO.0.C	-9	0.00610206	4.69248	0.404124	22	GGGCCCCGCGAGGCGGGGGGGGGGGCGGCAGCCGCCGGCG	GGGGAGGGGGGAGGGGGAGGGG	+
M40	PURA_HUMAN.H11MO.0.D	-10	0.00863589	6.641	0.47359	17	GGGCCCCGCGAGGCGGGGGGGGGGGCGGCAGCCGCCGGCG	GGAAGGGGGGGGCAGGG	+
M40	NR1D1_HUMAN.H11MO.0.B	-10	0.00932734	7.17272	0.47359	19	GGGCCCCGCGAGGCGGGGGGGGGGGCGGCAGCCGCCGGCG	AGGGAAGTGGGTCAGAAGG	+
M40	ZBT17_HUMAN.H11MO.0.A	-9	0.00932734	7.17272	0.47359	19	GGGCCCCGCGAGGCGGGGGGGGGGGCGGCAGCCGCCGGCG	GAGGGTGGGGGAGGGGAAG	+
M42	SP3_HUMAN.H11MO.0.B	-12	0.000139846	0.107542	0.212396	20	CCGGCCGCCGAGGGGGGGGCGCGCCGCGGGCGGGGGCTAC	GGGGGGGGGCGGGGCCGGGG	+
M42	SP2_HUMAN.H11MO.0.A	-14	0.000598997	0.460629	0.304895	22	CCGGCCGCCGAGGGGGGGGCGCGCCGCGGGCGGGGGCTAC	GGGGGGGGGGCGGGGCCGGGGG	+
M42	RXRA_HUMAN.H11MO.0.A	-8	0.000749641	0.576474	0.304895	20	CCGGCCGCCGAGGGGGGGGCGCGCCGCGGGCGGGGGCTAC	GGGGGAGGCAGAGGTCAGAG	+
M42	PATZ1_HUMAN.H11MO.0.C	-11	0.000989613	0.761012	0.304895	22	CCGGCCGCCGAGGGGGGGGCGCGCCGCGGGCGGGGGCTAC	GGGGAGGGGGCGGGGGGGGAGG	+
M42	IRX2_HUMAN.H11MO.0.D	-12	0.00100375	0.771883	0.304895	19	CCGGCCGCCGAGGGGGGGGCGCGCCGCGGGCGGGGGCTAC	ACATGGGTGGGCATGTTGG	+
M42	THAP1_HUMAN.H11MO.0.C	1	0.00130987	1.00729	0.331568	21	CCGGCCGCCGAGGGGGGGGCGCGCCGCGGGCGGGGGCTAC	GCCCGCAGCCAAGATGGCGGCG	-
M42	ZFX_HUMAN.H11MO.1.A	-2	0.00208583	1.604	0.367544	17	CCGGCCGCCGAGGGGGGGGCGCGCCGCGGGCGGGGGCTAC	GGGGGCGGAGGCCGGGG	+
M42	ZN563_HUMAN.H11MO.0.C	-16	0.00235796	1.81327	0.367544	21	CCGGCCGCCGAGGGGGGGGCGCGCCGCGGGCGGGGGCTAC	GGGATCCTCACTGGCAGCTGC	+
M42	GATA1_HUMAN.H11MO.0.A	-29	0.00285974	2.19914	0.394847	11	CCGGCCGCCGAGGGGGGGGCGCGCCGCGGGCGGGGGCTAC	CTGGCGGGGACAGATAAGA	+
M42	ZN341_HUMAN.H11MO.0.C	-5	0.00383899	2.95219	0.448507	22	CCGGCCGCCGAGGGGGGGGCGCGCCGCGGGCGGGGGCTAC	GGGGGGGGGGGGAGGGAAGAGC	+
M42	MXI1_HUMAN.H11MO.0.A	7	0.00464224	3.56989	0.493065	8	CCGGCCGCCGAGGGGGGGGCGCGCCGCGGGCGGGGGCTAC	GCACGTGGCGGCGGG	+
M42	ZN589_HUMAN.H11MO.0.D	-13	0.00560025	4.30659	0.497537	16	CCGGCCGCCGAGGGGGGGGCGCGCCGCGGGCGGGGGCTAC	CGGCAGTAACCGTGGG	-
M42	NR1D1_HUMAN.H11MO.0.B	-17	0.00620215	4.76946	0.497537	19	CCGGCCGCCGAGGGGGGGGCGCGCCGCGGGCGGGGGCTAC	AGGGAAGTGGGTCAGAAGG	+
M42	NR1H4_HUMAN.H11MO.0.B	-18	0.00664065	5.10666	0.497537	19	CCGGCCGCCGAGGGGGGGGCGCGCCGCGGGCGGGGGCTAC	GGGGTCAATGACCCCGAGG	+
M42	ZN350_HUMAN.H11MO.1.D	-15	0.0074021	5.69222	0.497537	24	CCGGCCGCCGAGGGGGGGGCGCGCCGCGGGCGGGGGCTAC	ACGGGGCGCAGGGATTTGTTGCCC	+
M42	PURA_HUMAN.H11MO.0.D	-11	0.00753456	5.79407	0.497537	17	CCGGCCGCCGAGGGGGGGGCGCGCCGCGGGCGGGGGCTAC	GGAAGGGGGGGGCAGGG	+
M42	TLX1_HUMAN.H11MO.0.D	-23	0.00753456	5.79407	0.497537	17	CCGGCCGCCGAGGGGGGGGCGCGCCGCGGGCGGGGGCTAC	CCTTGGCAACTTGCCAG	-
M43	RREB1_HUMAN.H11MO.0.D	2	0.000392465	0.301806	0.381179	20	CGGGCTTGGTGCTGTGGGGCTCCGAGACCGCGAAGCAGCC	GGGGGGGGGGGTGGTTTGGGGT	+
M43	NR1H4_HUMAN.H11MO.0.B	-16	0.000711728	0.547319	0.381179	19	CGGGCTTGGTGCTGTGGGGCTCCGAGACCGCGAAGCAGCC	GGGGTCAATGACCCCGAGG	+
M43	ZBTB6_HUMAN.H11MO.0.C	-16	0.000743672	0.571884	0.381179	13	CGGGCTTGGTGCTGTGGGGCTCCGAGACCGCGAAGCAGCC	CGGCTCCAGCACC	-
M44	SP2_HUMAN.H11MO.0.A	-13	0.000234331	0.1802	0.1808	22	GCGGAGCGCGGCCGGCGGGGGCGCGCCCCCGGGGGCGCGC	GGGGGGGGGGCGGGGCCGGGGG	+
M44	GATA1_HUMAN.H11MO.0.A	-29	0.000366272	0.281663	0.1808	11	GCGGAGCGCGGCCGGCGGGGGCGCGCCCCCGGGGGCGCGC	CTGGCGGGGACAGATAAGA	+
M44	SP3_HUMAN.H11MO.0.B	-3	0.000490592	0.377265	0.1808	20	GCGGAGCGCGGCCGGCGGGGGCGCGCCCCCGGGGGCGCGC	GGGGGGGGGCGGGGCCGGGG	+
M44	ZN563_HUMAN.H11MO.0.C	-18	0.000508733	0.391216	0.1808	21	GCGGAGCGCGGCCGGCGGGGGCGCGCCCCCGGGGGCGCGC	GGGATCCTCACTGGCAGCTGC	+
M44	TAL1_HUMAN.H11MO.0.A	-29	0.000630853	0.485126	0.1808	11	GCGGAGCGCGGCCGGCGGGGGCGCGCCCCCGGGGGCGCGC	CTGGGGGGGGCAGATAAGG	+
M44	IRX2_HUMAN.H11MO.0.D	-2	0.000920562	0.707912	0.1808	19	GCGGAGCGCGGCCGGCGGGGGCGCGCCCCCGGGGGCGCGC	ACATGGGTGGGCATGTTGG	+
M44	ZFX_HUMAN.H11MO.1.A	-18	0.000948067	0.729064	0.1808	17	GCGGAGCGCGGCCGGCGGGGGCGCGCCCCCGGGGGCGCGC	GGGGGCGGAGGCCGGGG	+
M44	GATA2_HUMAN.H11MO.0.A	-29	0.00106823	0.821467	0.18108	11	GCGGAGCGCGGCCGGCGGGGGCGCGCCCCCGGGGGCGCGC	CTGGGGGGTGGAGATAAGG	+
M44	THAP1_HUMAN.H11MO.0.C	-15	0.00135307	1.04051	0.206429	22	GCGGAGCGCGGCCGGCGGGGGCGCGCCCCCGGGGGCGCGC	GCCCGCAGCCAAGATGGCGGCG	-
M44	PATZ1_HUMAN.H11MO.0.C	-2	0.00188233	1.44751	0.208676	22	GCGGAGCGCGGCCGGCGGGGGCGCGCCCCCGGGGGCGCGC	GGGGAGGGGGCGGGGGGGGAGG	+
M44	RXRA_HUMAN.H11MO.0.A	-3	0.00253787	1.95162	0.241991	20	GCGGAGCGCGGCCGGCGGGGGCGCGCCCCCGGGGGCGCGC	GGGGGAGGCAGAGGTCAGAG	+
M44	KLF6_HUMAN.H11MO.0.A	-16	0.00383894	2.95214	0.323577	19	GCGGAGCGCGGCCGGCGGGGGCGCGCCCCCGGGGGCGCGC	GGAAGGGCGGGGCCGGGGG	+
M44	USF2_HUMAN.H11MO.0.A	-31	0.00383894	2.95214	0.323577	9	GCGGAGCGCGGCCGGCGGGGGCGCGCCCCCGGGGGCGCGC	CGCCGCGGCCACGTGACCC	-
M44	ZEP2_HUMAN.H11MO.0.D	-16	0.00424188	3.26201	0.323577	14	GCGGAGCGCGGCCGGCGGGGGCGCGCCCCCGGGGGCGCGC	GGGGTTTCCCTACC	-
M44	PROX1_HUMAN.H11MO.0.D	0	0.00765164	5.88411	0.446746	17	GCGGAGCGCGGCCGGCGGGGGCGCGCCCCCGGGGGCGCGC	GGGTAAGGCGGGTTGGG	+
M44	NR1D1_HUMAN.H11MO.0.B	-8	0.00796903	6.12819	0.446746	19	GCGGAGCGCGGCCGGCGGGGGCGCGCCCCCGGGGGCGCGC	CCTTCTGACCCACTTCCCT	-
M44	SPIC_HUMAN.H11MO.0.D	-10	0.00798555	6.14089	0.446746	13	GCGGAGCGCGGCCGGCGGGGGCGCGCCCCCGGGGGCGCGC	GAGGAAGGGGAGG	+
M44	TLX1_HUMAN.H11MO.0.D	-17	0.00819917	6.30516	0.446746	17	GCGGAGCGCGGCCGGCGGGGGCGCGCCCCCGGGGGCGCGC	CTGGCAAGTTGCCAAGG	+
M44	ZN341_HUMAN.H11MO.0.C	-2	0.00889269	6.83848	0.452231	22	GCGGAGCGCGGCCGGCGGGGGCGCGCCCCCGGGGGCGCGC	GGGGGGGGGGGGAGGGAAGAGC	+
M46	ZFX_HUMAN.H11MO.1.A	-17	1.05966e-05	0.00814881	0.0160662	17	GCGGCGTGCCGGCGCCCCCCGGCGGGGGCCGCGGGGCACC	GGGGGCGGAGGCCGGGG	+
M46	SP3_HUMAN.H11MO.0.B	-20	0.000226883	0.174473	0.171996	20	GCGGCGTGCCGGCGCCCCCCGGCGGGGGCCGCGGGGCACC	GGGGGGGGGCGGGGCCGGGG	+
M46	PATZ1_HUMAN.H11MO.0.C	-18	0.000451609	0.347287	0.176116	22	GCGGCGTGCCGGCGCCCCCCGGCGGGGGCCGCGGGGCACC	GGGGAGGGGGCGGGGGGGGAGG	+
M46	IRX2_HUMAN.H11MO.0.D	-4	0.000683327	0.525478	0.176116	19	GCGGCGTGCCGGCGCCCCCCGGCGGGGGCCGCGGGGCACC	CCAACATGCCCACCCATGT	-
M46	GATA1_HUMAN.H11MO.0.A	8	0.000796025	0.612144	0.176116	11	GCGGCGTGCCGGCGCCCCCCGGCGGGGGCCGCGGGGCACC	TCTTATCTGTCCCCGCCAG	-
M46	THAP1_HUMAN.H11MO.0.C	-14	0.000976314	0.750786	0.176116	22	GCGGCGTGCCGGCGCCCCCCGGCGGGGGCCGCGGGGCACC	CGCCGCCATCTTGGCTGCGGGC	+
M46	SP2_HUMAN.H11MO.0.A	-18	0.00104543	0.803936	0.176116	22	GCGGCGTGCCGGCGCCCCCCGGCGGGGGCCGCGGGGCACC	GGGGGGGGGGCGGGGCCGGGGG	+
M46	RXRA_HUMAN.H11MO.0.A	-13	0.00147578	1.13487	0.20341	20	GCGGCGTGCCGGCGCCCCCCGGCGGGGGCCGCGGGGCACC	GGGGGAGGCAGAGGTCAGAG	+
M46	TAL1_HUMAN.H11MO.0.A	8	0.0025689	1.97548	0.263641	11	GCGGCGTGCCGGCGCCCCCCGGCGGGGGCCGCGGGGCACC	CCTTATCTGCCCCCCCCAG	-
M46	ZN341_HUMAN.H11MO.0.C	-25	0.00282227	2.17032	0.263641	15	GCGGCGTGCCGGCGCCCCCCGGCGGGGGCCGCGGGGCACC	GGGGGGGGGGGGAGGGAAGAGC	+
M46	ZN563_HUMAN.H11MO.0.C	-11	0.00331064	2.54588	0.278859	21	GCGGCGTGCCGGCGCCCCCCGGCGGGGGCCGCGGGGCACC	GGGATCCTCACTGGCAGCTGC	+
M46	GATA2_HUMAN.H11MO.0.A	8	0.00389886	2.99822	0.295565	11	GCGGCGTGCCGGCGCCCCCCGGCGGGGGCCGCGGGGCACC	CCTTATCTCCACCCCCCAG	-
M46	NR1D1_HUMAN.H11MO.0.B	-17	0.00417482	3.21043	0.301414	19	GCGGCGTGCCGGCGCCCCCCGGCGGGGGCCGCGGGGCACC	AGGGAAGTGGGTCAGAAGG	+
M46	TLX1_HUMAN.H11MO.0.D	-17	0.00544257	4.18534	0.360615	17	GCGGCGTGCCGGCGCCCCCCGGCGGGGGCCGCGGGGCACC	CTGGCAAGTTGCCAAGG	+
M46	KLF6_HUMAN.H11MO.0.A	-17	0.00584821	4.49727	0.362745	19	GCGGCGTGCCGGCGCCCCCCGGCGGGGGCCGCGGGGCACC	GGAAGGGCGGGGCCGGGGG	+
M46	VEZF1_HUMAN.H11MO.0.C	-18	0.0059813	4.59962	0.362745	22	GCGGCGTGCCGGCGCCCCCCGGCGGGGGCCGCGGGGCACC	GGGGAGGGGGGAGGGGGAGGGG	+
M46	SPIC_HUMAN.H11MO.0.D	-24	0.00676261	5.20044	0.394354	13	GCGGCGTGCCGGCGCCCCCCGGCGGGGGCCGCGGGGCACC	GAGGAAGGGGAGG	+
M46	MXI1_HUMAN.H11MO.0.A	7	0.0073265	5.63408	0.395999	8	GCGGCGTGCCGGCGCCCCCCGGCGGGGGCCGCGGGGCACC	GCACGTGGCGGCGGG	+
M46	KLF3_HUMAN.H11MO.0.B	-20	0.00812658	6.24934	0.395999	19	GCGGCGTGCCGGCGCCCCCCGGCGGGGGCCGCGGGGCACC	GGGGAGGGGCGGGGCCGGG	+
M46	ZN589_HUMAN.H11MO.0.D	-19	0.00944842	7.26583	0.395999	16	GCGGCGTGCCGGCGCCCCCCGGCGGGGGCCGCGGGGCACC	CGGCAGTAACCGTGGG	-
M46	SP4_HUMAN.H11MO.0.A	-18	0.00951034	7.31345	0.395999	20	GCGGCGTGCCGGCGCCCCCCGGCGGGGGCCGCGGGGCACC	GGGAAGGGGGCGGGGCCGGG	+
M46	EGR1_HUMAN.H11MO.0.A	-23	0.00953528	7.33263	0.395999	17	GCGGCGTGCCGGCGCCCCCCGGCGGGGGCCGCGGGGCACC	GAGGGCGTGGGCGGGGG	+
M46	MAZ_HUMAN.H11MO.0.A	-17	0.00966386	7.43151	0.395999	22	GCGGCGTGCCGGCGCCCCCCGGCGGGGGCCGCGGGGCACC	GGGGGAGGGGGGGGGGGGGGGG	+
M46	PROX1_HUMAN.H11MO.0.D	-21	0.0109292	8.40454	0.436063	17	GCGGCGTGCCGGCGCCCCCCGGCGGGGGCCGCGGGGCACC	GGGTAAGGCGGGTTGGG	+
M46	RFX1_HUMAN.H11MO.0.B	-12	0.0115191	8.85816	0.447814	22	GCGGCGTGCCGGCGCCCCCCGGCGGGGGCCGCGGGGCACC	GCCCCGGTTGCCATGGCGACGG	+
M46	USF2_HUMAN.H11MO.0.A	10	0.0119339	9.1772	0.452344	9	GCGGCGTGCCGGCGCCCCCCGGCGGGGGCCGCGGGGCACC	GGGTCACGTGGCCGCGGCG	+
M46	PAX8_HUMAN.H11MO.0.D	-18	0.0127478	9.80304	0.471407	14	GCGGCGTGCCGGCGCCCCCCGGCGGGGGCCGCGGGGCACC	GTCACTGAAGCGGG	+
M46	LYL1_HUMAN.H11MO.0.A	-21	0.0137432	10.5685	0.496118	14	GCGGCGTGCCGGCGCCCCCCGGCGGGGGCCGCGGGGCACC	CAGGAAACAGCTGG	-
M47	SP4_HUMAN.H11MO.0.A	-15	2.48647e-05	0.019121	0.0374239	20	GCCATGGCCAACGCGGAGAAAGAGGAGCCGCAAGAGACGG	GGGAAGGGGGCGGGGCCGGG	+
M47	MAZ_HUMAN.H11MO.0.A	-17	0.000160103	0.123119	0.076843	22	GCCATGGCCAACGCGGAGAAAGAGGAGCCGCAAGAGACGG	GGGGGAGGGGGGGGGGGGGGGG	+
M47	VEZF1_HUMAN.H11MO.0.C	-14	0.000160103	0.123119	0.076843	22	GCCATGGCCAACGCGGAGAAAGAGGAGCCGCAAGAGACGG	GGGGAGGGGGGAGGGGGAGGGG	+
M47	ZN341_HUMAN.H11MO.0.C	-6	0.000242145	0.18621	0.076843	22	GCCATGGCCAACGCGGAGAAAGAGGAGCCGCAAGAGACGG	GGGGGGGGGGGGAGGGAAGAGC	+
M47	WT1_HUMAN.H11MO.0.C	-10	0.000255275	0.196307	0.076843	20	GCCATGGCCAACGCGGAGAAAGAGGAGCCGCAAGAGACGG	GGGCGGGGGAGGAGGGGGGG	+
M47	TAF1_HUMAN.H11MO.0.A	-18	0.000345227	0.265479	0.0866003	16	GCCATGGCCAACGCGGAGAAAGAGGAGCCGCAAGAGACGG	AAGATGGCGGCGGCGG	+
M47	SP2_HUMAN.H11MO.0.A	-12	0.00041477	0.318958	0.0891815	22	GCCATGGCCAACGCGGAGAAAGAGGAGCCGCAAGAGACGG	GGGGGGGGGGCGGGGCCGGGGG	+
M47	OSR2_HUMAN.H11MO.0.C	-18	0.000546827	0.42051	0.0953563	16	GCCATGGCCAACGCGGAGAAAGAGGAGCCGCAAGAGACGG	CAGCAGAAGCAGCAGC	-
M47	ZBT17_HUMAN.H11MO.0.A	-14	0.000570198	0.438483	0.0953563	19	GCCATGGCCAACGCGGAGAAAGAGGAGCCGCAAGAGACGG	GAGGGTGGGGGAGGGGAAG	+
M47	SP4_HUMAN.H11MO.1.A	-17	0.000685031	0.526789	0.103104	16	GCCATGGCCAACGCGGAGAAAGAGGAGCCGCAAGAGACGG	GGAGGGGGCGGGGCCG	+
M47	EGR2_HUMAN.H11MO.0.A	-15	0.000883019	0.679042	0.108361	18	GCCATGGCCAACGCGGAGAAAGAGGAGCCGCAAGAGACGG	GGGGGGGTGTGGGAGGGG	+
M47	PATZ1_HUMAN.H11MO.0.C	-15	0.000904179	0.695313	0.108361	22	GCCATGGCCAACGCGGAGAAAGAGGAGCCGCAAGAGACGG	GGGGAGGGGGCGGGGGGGGAGG	+
M47	BC11A_HUMAN.H11MO.0.A	-17	0.000935949	0.719744	0.108361	17	GCCATGGCCAACGCGGAGAAAGAGGAGCCGCAAGAGACGG	AAAAGAGGAAGTGAAAA	+
M47	KLF15_HUMAN.H11MO.0.A	-21	0.00112564	0.865621	0.121015	19	GCCATGGCCAACGCGGAGAAAGAGGAGCCGCAAGAGACGG	GGGGAGGAGCAGGGGGGGG	+
M47	SP3_HUMAN.H11MO.0.B	-16	0.00121438	0.933859	0.121851	20	GCCATGGCCAACGCGGAGAAAGAGGAGCCGCAAGAGACGG	GGGGGGGGGCGGGGCCGGGG	+
M47	ZBTB6_HUMAN.H11MO.0.C	-17	0.00149959	1.15318	0.13613	13	GCCATGGCCAACGCGGAGAAAGAGGAGCCGCAAGAGACGG	GGTGCTGGAGCCG	+
M47	ZN563_HUMAN.H11MO.0.C	-20	0.00153758	1.1824	0.13613	20	GCCATGGCCAACGCGGAGAAAGAGGAGCCGCAAGAGACGG	GCAGCTGCCAGTGAGGATCCC	-
M47	ZN322_HUMAN.H11MO.0.B	-8	0.00190164	1.46236	0.150771	20	GCCATGGCCAACGCGGAGAAAGAGGAGCCGCAAGAGACGG	CCAGGCTCTGTACCAGGCTC	-
M47	KLF6_HUMAN.H11MO.0.A	-15	0.00190329	1.46363	0.150771	19	GCCATGGCCAACGCGGAGAAAGAGGAGCCGCAAGAGACGG	GGAAGGGCGGGGCCGGGGG	+
M47	ZN816_HUMAN.H11MO.1.C	-18	0.00221706	1.70492	0.157471	14	GCCATGGCCAACGCGGAGAAAGAGGAGCCGCAAGAGACGG	AAGGGGGACATGCA	+
M47	IRF3_HUMAN.H11MO.0.B	-17	0.00229635	1.76589	0.157471	20	GCCATGGCCAACGCGGAGAAAGAGGAGCCGCAAGAGACGG	GAAAGGGAAAGGGAAAGTGA	+
M47	EGR1_HUMAN.H11MO.0.A	-17	0.00230175	1.77004	0.157471	17	GCCATGGCCAACGCGGAGAAAGAGGAGCCGCAAGAGACGG	GAGGGCGTGGGCGGGGG	+
M47	THAP1_HUMAN.H11MO.0.C	-5	0.00308455	2.37202	0.193468	22	GCCATGGCCAACGCGGAGAAAGAGGAGCCGCAAGAGACGG	GCCCGCAGCCAAGATGGCGGCG	-
M47	ZN263_HUMAN.H11MO.0.A	-16	0.00312963	2.40668	0.193468	20	GCCATGGCCAACGCGGAGAAAGAGGAGCCGCAAGAGACGG	GGGAGGAGGGAGAGGAGGAG	+
M47	PAX5_HUMAN.H11MO.0.A	-17	0.00321354	2.47121	0.193468	21	GCCATGGCCAACGCGGAGAAAGAGGAGCCGCAAGAGACGG	GCCTGGGCAGCAGAGCGTGAC	+
M47	PTF1A_HUMAN.H11MO.0.B	-13	0.00334392	2.57148	0.193575	18	GCCATGGCCAACGCGGAGAAAGAGGAGCCGCAAGAGACGG	GGGAAAGGGGGCAGCTGG	-
M47	IRF8_HUMAN.H11MO.0.B	-17	0.00353638	2.71948	0.194706	20	GCCATGGCCAACGCGGAGAAAGAGGAGCCGCAAGAGACGG	AAAAGAGGAAGTGAAAGTAA	+
M47	ZN816_HUMAN.H11MO.0.C	-14	0.00362219	2.78547	0.194706	21	GCCATGGCCAACGCGGAGAAAGAGGAGCCGCAAGAGACGG	AAAAAAGGGGGACATGCAGGG	+
M47	ASCL1_HUMAN.H11MO.0.A	-19	0.00424108	3.26139	0.212773	14	GCCATGGCCAACGCGGAGAAAGAGGAGCCGCAAGAGACGG	GGGAGCAGGTGCAG	-
M47	ZN713_HUMAN.H11MO.0.D	-14	0.00431706	3.31982	0.212773	19	GCCATGGCCAACGCGGAGAAAGAGGAGCCGCAAGAGACGG	ATAGAAAAAAGACATGAAA	+
M47	ZN467_HUMAN.H11MO.0.C	-15	0.0043824	3.37007	0.212773	22	GCCATGGCCAACGCGGAGAAAGAGGAGCCGCAAGAGACGG	GGGGAGGGGAGGGGGGGGGGGG	+
M47	EGR2_HUMAN.H11MO.1.A	-18	0.00488118	3.75362	0.229583	16	GCCATGGCCAACGCGGAGAAAGAGGAGCCGCAAGAGACGG	GGGGCGTGGGCGGGGG	+
M47	KLF3_HUMAN.H11MO.0.B	-13	0.00518434	3.98675	0.236453	19	GCCATGGCCAACGCGGAGAAAGAGGAGCCGCAAGAGACGG	GGGGAGGGGCGGGGCCGGG	+
M47	IRF4_HUMAN.H11MO.0.A	-17	0.00625348	4.80893	0.276827	18	GCCATGGCCAACGCGGAGAAAGAGGAGCCGCAAGAGACGG	AAAAGAGGAAGTGAAACT	+
M47	SPIC_HUMAN.H11MO.0.D	-17	0.00663629	5.10331	0.28538	13	GCCATGGCCAACGCGGAGAAAGAGGAGCCGCAAGAGACGG	GAGGAAGGGGAGG	+
M47	NR1D1_HUMAN.H11MO.0.B	-15	0.00835722	6.4267	0.343158	19	GCCATGGCCAACGCGGAGAAAGAGGAGCCGCAAGAGACGG	AGGGAAGTGGGTCAGAAGG	+
M47	ETV3_HUMAN.H11MO.0.D	-18	0.0084403	6.49059	0.343158	14	GCCATGGCCAACGCGGAGAAAGAGGAGCCGCAAGAGACGG	GAAGTGCAAATGTA	-
M47	ZSC22_HUMAN.H11MO.0.C	-12	0.00872405	6.70879	0.343158	16	GCCATGGCCAACGCGGAGAAAGAGGAGCCGCAAGAGACGG	GGTCTGAGGGAGGAGG	+
M47	ZFX_HUMAN.H11MO.1.A	-17	0.00889187	6.83785	0.343158	17	GCCATGGCCAACGCGGAGAAAGAGGAGCCGCAAGAGACGG	GGGGGCGGAGGCCGGGG	+
M47	ZN708_HUMAN.H11MO.0.C	-11	0.00962435	7.40112	0.362141	20	GCCATGGCCAACGCGGAGAAAGAGGAGCCGCAAGAGACGG	GCCTAATAAGCAGGTACAGC	+
M47	RFX5_HUMAN.H11MO.0.A	-9	0.0101871	7.83385	0.367814	20	GCCATGGCCAACGCGGAGAAAGAGGAGCCGCAAGAGACGG	TCTGCCTAGCAACAGCTGAC	-
M47	ZN281_HUMAN.H11MO.0.A	-16	0.0102639	7.89293	0.367814	15	GCCATGGCCAACGCGGAGAAAGAGGAGCCGCAAGAGACGG	GGGTGGGGGAGGGGA	+
M47	SPI1_HUMAN.H11MO.0.A	-16	0.010679	8.21214	0.368075	17	GCCATGGCCAACGCGGAGAAAGAGGAGCCGCAAGAGACGG	AAAAAGAGGAAGTGAAA	+
M47	ZN335_HUMAN.H11MO.0.A	-20	0.0107689	8.28127	0.368075	20	GCCATGGCCAACGCGGAGAAAGAGGAGCCGCAAGAGACGG	TCAGGCAGCGCCGAGGACAGCC	-
M47	SMAD3_HUMAN.H11MO.0.B	-21	0.0110048	8.4627	0.368075	12	GCCATGGCCAACGCGGAGAAAGAGGAGCCGCAAGAGACGG	CAGGTGACAGAG	-
M47	ZN554_HUMAN.H11MO.0.C	-11	0.0120638	9.27706	0.394723	20	GCCATGGCCAACGCGGAGAAAGAGGAGCCGCAAGAGACGG	AGCACCCCACATGGCTCAGC	-
M47	ZN667_HUMAN.H11MO.0.C	-21	0.0125314	9.63665	0.40117	19	GCCATGGCCAACGCGGAGAAAGAGGAGCCGCAAGAGACGG	GCTGAGCTTTTAAGGCCAC	-
M47	SPIB_HUMAN.H11MO.0.A	-16	0.0127939	9.83853	0.40117	17	GCCATGGCCAACGCGGAGAAAGAGGAGCCGCAAGAGACGG	AAAAAGAGGAAGTGAAA	+
M47	VEZF1_HUMAN.H11MO.1.C	-19	0.0135761	10.44	0.417009	12	GCCATGGCCAACGCGGAGAAAGAGGAGCCGCAAGAGACGG	AGAGGGAGGGGG	+
M47	ZN394_HUMAN.H11MO.0.C	-17	0.0142567	10.9634	0.425628	20	GCCATGGCCAACGCGGAGAAAGAGGAGCCGCAAGAGACGG	AGAATGGAATAGAATGGAAT	+
M47	ASCL2_HUMAN.H11MO.0.D	-22	0.0144223	11.0907	0.425628	9	GCCATGGCCAACGCGGAGAAAGAGGAGCCGCAAGAGACGG	AGCAGCTGG	-
M47	MAF_HUMAN.H11MO.0.A	-17	0.0148535	11.4223	0.425834	19	GCCATGGCCAACGCGGAGAAAGAGGAGCCGCAAGAGACGG	GAATCTGCTGACTCAGCAA	+
M47	MYOD1_HUMAN.H11MO.0.A	-16	0.0149951	11.5313	0.425834	15	GCCATGGCCAACGCGGAGAAAGAGGAGCCGCAAGAGACGG	GGCAGGAACAGCTGC	-
M47	RARG_HUMAN.H11MO.2.D	-18	0.0159176	12.2406	0.439891	20	GCCATGGCCAACGCGGAGAAAGAGGAGCCGCAAGAGACGG	GGGGGTCACCCAGAGGTCAC	+
M47	E2F6_HUMAN.H11MO.0.A	-23	0.0161323	12.4058	0.439891	13	GCCATGGCCAACGCGGAGAAAGAGGAGCCGCAAGAGACGG	GGGGCGGGAAGGG	+
M47	STAT1_HUMAN.H11MO.1.A	-15	0.0166158	12.7776	0.439891	19	GCCATGGCCAACGCGGAGAAAGAGGAGCCGCAAGAGACGG	AAGAAAATGAAACTGAAAG	+
M47	ZN263_HUMAN.H11MO.1.A	-17	0.0166592	12.8109	0.439891	11	GCCATGGCCAACGCGGAGAAAGAGGAGCCGCAAGAGACGG	GAGGGAGGAGG	+
M47	GABPA_HUMAN.H11MO.0.A	-23	0.018449	14.1873	0.472723	14	GCCATGGCCAACGCGGAGAAAGAGGAGCCGCAAGAGACGG	GGAACCGGAAGTGG	+
M47	MAFA_HUMAN.H11MO.0.D	-12	0.0186057	14.3078	0.472723	21	GCCATGGCCAACGCGGAGAAAGAGGAGCCGCAAGAGACGG	CGAAGGCTGCGGGGTCAGCAC	-
M47	OLIG2_HUMAN.H11MO.0.B	-13	0.019144	14.7218	0.472723	18	GCCATGGCCAACGCGGAGAAAGAGGAGCCGCAAGAGACGG	CAGAAGGGAAACAGCTGG	-
M47	WT1_HUMAN.H11MO.1.B	-17	0.019191	14.7579	0.472723	11	GCCATGGCCAACGCGGAGAAAGAGGAGCCGCAAGAGACGG	GTGGGAGGAGG	+
M47	E2F7_HUMAN.H11MO.0.B	-23	0.0196349	15.0992	0.472723	13	GCCATGGCCAACGCGGAGAAAGAGGAGCCGCAAGAGACGG	GGGGCGGGAAAGG	+
M48	SP3_HUMAN.H11MO.0.B	-10	0.000766433	0.589387	0.342058	20	GGCTGTGGCCCGGGGCCCCCGGCGCGCGACGCCGGGCACG	GGGGGGGGGCGGGGCCGGGG	+
M48	ZFX_HUMAN.H11MO.1.A	-9	0.000815427	0.627064	0.342058	17	GGCTGTGGCCCGGGGCCCCCGGCGCGCGACGCCGGGCACG	CCCCGGCCTCCGCCCCC	-
M48	ZN563_HUMAN.H11MO.0.C	-1	0.00090189	0.693554	0.342058	21	GGCTGTGGCCCGGGGCCCCCGGCGCGCGACGCCGGGCACG	GGGATCCTCACTGGCAGCTGC	+
M48	THAP1_HUMAN.H11MO.0.C	-15	0.00110687	0.851182	0.342058	22	GGCTGTGGCCCGGGGCCCCCGGCGCGCGACGCCGGGCACG	CGCCGCCATCTTGGCTGCGGGC	+
M48	SP2_HUMAN.H11MO.0.A	0	0.00118547	0.911628	0.342058	22	GGCTGTGGCCCGGGGCCCCCGGCGCGCGACGCCGGGCACG	GGGGGGGGGGCGGGGCCGGGGG	+
M48	IRX2_HUMAN.H11MO.0.D	-16	0.00135168	1.03944	0.342058	19	GGCTGTGGCCCGGGGCCCCCGGCGCGCGACGCCGGGCACG	ACATGGGTGGGCATGTTGG	+
M48	PATZ1_HUMAN.H11MO.0.C	-13	0.00177869	1.36781	0.358345	22	GGCTGTGGCCCGGGGCCCCCGGCGCGCGACGCCGGGCACG	GGGGAGGGGGCGGGGGGGGAGG	+
M48	GATA1_HUMAN.H11MO.0.A	-28	0.00242305	1.86333	0.358345	12	GGCTGTGGCCCGGGGCCCCCGGCGCGCGACGCCGGGCACG	CTGGCGGGGACAGATAAGA	+
M48	RXRA_HUMAN.H11MO.0.A	-2	0.00259608	1.99638	0.358345	20	GGCTGTGGCCCGGGGCCCCCGGCGCGCGACGCCGGGCACG	CTCTGACCTCTGCCTCCCCC	-
M48	TLX1_HUMAN.H11MO.0.D	-4	0.00311653	2.39661	0.394336	17	GGCTGTGGCCCGGGGCCCCCGGCGCGCGACGCCGGGCACG	CTGGCAAGTTGCCAAGG	+
M48	NR1D1_HUMAN.H11MO.0.B	-12	0.00370045	2.84565	0.432204	19	GGCTGTGGCCCGGGGCCCCCGGCGCGCGACGCCGGGCACG	AGGGAAGTGGGTCAGAAGG	+
M48	ZN589_HUMAN.H11MO.0.D	-8	0.00592068	4.55301	0.477323	16	GGCTGTGGCCCGGGGCCCCCGGCGCGCGACGCCGGGCACG	CCCACGGTTACTGCCG	+
M48	TAL1_HUMAN.H11MO.0.A	-28	0.00597295	4.5932	0.477323	12	GGCTGTGGCCCGGGGCCCCCGGCGCGCGACGCCGGGCACG	CTGGGGGGGGCAGATAAGG	+
M49	SP3_HUMAN.H11MO.0.B	-2	0.000182212	0.140121	0.181047	20	GCCGCCGGCAGCCGGGCGGCGCGGGCGGGCCTGGGCGGCC	GGGGGGGGGCGGGGCCGGGG	+
M49	SP2_HUMAN.H11MO.0.A	-1	0.000293054	0.225359	0.181047	22	GCCGCCGGCAGCCGGGCGGCGCGGGCGGGCCTGGGCGGCC	GGGGGGGGGGCGGGGCCGGGGG	+
M49	IRX2_HUMAN.H11MO.0.D	-10	0.000549236	0.422363	0.181047	19	GCCGCCGGCAGCCGGGCGGCGCGGGCGGGCCTGGGCGGCC	ACATGGGTGGGCATGTTGG	+
M49	THAP1_HUMAN.H11MO.0.C	-2	0.00073601	0.565992	0.181047	22	GCCGCCGGCAGCCGGGCGGCGCGGGCGGGCCTGGGCGGCC	CGCCGCCATCTTGGCTGCGGGC	+
M49	ZFX_HUMAN.H11MO.1.A	-14	0.000757442	0.582473	0.181047	17	GCCGCCGGCAGCCGGGCGGCGCGGGCGGGCCTGGGCGGCC	GGGGGCGGAGGCCGGGG	+
M49	RXRA_HUMAN.H11MO.0.A	-4	0.00083169	0.639569	0.181047	20	GCCGCCGGCAGCCGGGCGGCGCGGGCGGGCCTGGGCGGCC	GGGGGAGGCAGAGGTCAGAG	+
M49	Z324A_HUMAN.H11MO.0.C	-13	0.00115786	0.890396	0.181047	23	GCCGCCGGCAGCCGGGCGGCGCGGGCGGGCCTGGGCGGCC	TGGCAGCAAAGGATGGTTTGATA	-
M49	NR1D1_HUMAN.H11MO.0.B	-6	0.001165	0.895887	0.181047	19	GCCGCCGGCAGCCGGGCGGCGCGGGCGGGCCTGGGCGGCC	AGGGAAGTGGGTCAGAAGG	+
M49	PATZ1_HUMAN.H11MO.0.C	-6	0.00118514	0.911376	0.181047	22	GCCGCCGGCAGCCGGGCGGCGCGGGCGGGCCTGGGCGGCC	GGGGAGGGGGCGGGGGGGGAGG	+
M49	ZN563_HUMAN.H11MO.0.C	-18	0.00205984	1.58402	0.286063	21	GCCGCCGGCAGCCGGGCGGCGCGGGCGGGCCTGGGCGGCC	GCAGCTGCCAGTGAGGATCCC	-
M49	PROX1_HUMAN.H11MO.0.D	-17	0.00226344	1.74058	0.288143	17	GCCGCCGGCAGCCGGGCGGCGCGGGCGGGCCTGGGCGGCC	GGGTAAGGCGGGTTGGG	+
M49	GATA1_HUMAN.H11MO.0.A	-30	0.00274724	2.11262	0.29977	10	GCCGCCGGCAGCCGGGCGGCGCGGGCGGGCCTGGGCGGCC	CTGGCGGGGACAGATAAGA	+
M49	KLF6_HUMAN.H11MO.0.A	-18	0.00387352	2.97873	0.348078	19	GCCGCCGGCAGCCGGGCGGCGCGGGCGGGCCTGGGCGGCC	GGAAGGGCGGGGCCGGGGG	+
M49	ZN341_HUMAN.H11MO.0.C	-17	0.00517078	3.97633	0.394954	22	GCCGCCGGCAGCCGGGCGGCGCGGGCGGGCCTGGGCGGCC	GGGGGGGGGGGGAGGGAAGAGC	+
M49	SP4_HUMAN.H11MO.0.A	-1	0.00601042	4.62202	0.437226	20	GCCGCCGGCAGCCGGGCGGCGCGGGCGGGCCTGGGCGGCC	GGGAAGGGGGCGGGGCCGGG	+
M49	KLF3_HUMAN.H11MO.0.B	-20	0.00751879	5.78195	0.490095	19	GCCGCCGGCAGCCGGGCGGCGCGGGCGGGCCTGGGCGGCC	GGGGAGGGGCGGGGCCGGG	+
M49	ZN589_HUMAN.H11MO.0.D	-1	0.00763278	5.86961	0.490095	16	GCCGCCGGCAGCCGGGCGGCGCGGGCGGGCCTGGGCGGCC	CGGCAGTAACCGTGGG	-
M49	MXI1_HUMAN.H11MO.0.A	7	0.00795079	6.11415	0.490095	8	GCCGCCGGCAGCCGGGCGGCGCGGGCGGGCCTGGGCGGCC	GCACGTGGCGGCGGG	+
M50	SP3_HUMAN.H11MO.0.B	-20	0.00015658	0.12041	0.167688	20	CTGGGCCGCCCGGGGCGCGGGCGCGGGGCCGGGCCGCGGT	GGGGGGGGGCGGGGCCGGGG	+
M50	SP2_HUMAN.H11MO.0.A	-13	0.000316044	0.243037	0.167688	22	CTGGGCCGCCCGGGGCGCGGGCGCGGGGCCGGGCCGCGGT	GGGGGGGGGGCGGGGCCGGGGG	+
M50	ZFX_HUMAN.H11MO.1.A	-16	0.000367566	0.282658	0.167688	17	CTGGGCCGCCCGGGGCGCGGGCGCGGGGCCGGGCCGCGGT	GGGGGCGGAGGCCGGGG	+
M50	KLF6_HUMAN.H11MO.0.A	-16	0.000441694	0.339663	0.167688	19	CTGGGCCGCCCGGGGCGCGGGCGCGGGGCCGGGCCGCGGT	GGAAGGGCGGGGCCGGGGG	+
M50	KLF3_HUMAN.H11MO.0.B	-14	0.000816825	0.628138	0.176151	19	CTGGGCCGCCCGGGGCGCGGGCGCGGGGCCGGGCCGCGGT	GGGGAGGGGCGGGGCCGGG	+
M50	GATA1_HUMAN.H11MO.0.A	-29	0.000880693	0.677253	0.176151	11	CTGGGCCGCCCGGGGCGCGGGCGCGGGGCCGGGCCGCGGT	CTGGCGGGGACAGATAAGA	+
M50	THAP1_HUMAN.H11MO.0.C	-12	0.000975283	0.749992	0.176151	22	CTGGGCCGCCCGGGGCGCGGGCGCGGGGCCGGGCCGCGGT	GCCCGCAGCCAAGATGGCGGCG	-
M50	PATZ1_HUMAN.H11MO.0.C	-11	0.00104397	0.802812	0.176151	22	CTGGGCCGCCCGGGGCGCGGGCGCGGGGCCGGGCCGCGGT	GGGGAGGGGGCGGGGGGGGAGG	+
M50	NR1D1_HUMAN.H11MO.0.B	-17	0.00118609	0.912106	0.180119	19	CTGGGCCGCCCGGGGCGCGGGCGCGGGGCCGGGCCGCGGT	AGGGAAGTGGGTCAGAAGG	+
M50	IRX2_HUMAN.H11MO.0.D	-8	0.00137367	1.05635	0.18609	19	CTGGGCCGCCCGGGGCGCGGGCGCGGGGCCGGGCCGCGGT	ACATGGGTGGGCATGTTGG	+
M50	RXRA_HUMAN.H11MO.0.A	-19	0.00149592	1.15036	0.18609	20	CTGGGCCGCCCGGGGCGCGGGCGCGGGGCCGGGCCGCGGT	GGGGGAGGCAGAGGTCAGAG	+
M50	VEZF1_HUMAN.H11MO.0.C	-17	0.00166831	1.28293	0.18609	22	CTGGGCCGCCCGGGGCGCGGGCGCGGGGCCGGGCCGCGGT	GGGGAGGGGGGAGGGGGAGGGG	+
M50	TLX1_HUMAN.H11MO.0.D	-22	0.00338418	2.60243	0.25046	17	CTGGGCCGCCCGGGGCGCGGGCGCGGGGCCGGGCCGCGGT	CCTTGGCAACTTGCCAG	-
M50	GATA2_HUMAN.H11MO.0.A	-29	0.00345361	2.65582	0.25046	11	CTGGGCCGCCCGGGGCGCGGGCGCGGGGCCGGGCCGCGGT	CTGGGGGGTGGAGATAAGG	+
M50	ZN563_HUMAN.H11MO.0.C	-18	0.00353623	2.71936	0.25046	21	CTGGGCCGCCCGGGGCGCGGGCGCGGGGCCGGGCCGCGGT	GGGATCCTCACTGGCAGCTGC	+
M50	SP4_HUMAN.H11MO.0.A	-19	0.00389054	2.99183	0.25046	20	CTGGGCCGCCCGGGGCGCGGGCGCGGGGCCGGGCCGCGGT	GGGAAGGGGGCGGGGCCGGG	+
M50	TAL1_HUMAN.H11MO.0.A	-28	0.00396046	3.04559	0.25046	12	CTGGGCCGCCCGGGGCGCGGGCGCGGGGCCGGGCCGCGGT	CTGGGGGGGGCAGATAAGG	+
M50	PROX1_HUMAN.H11MO.0.D	-21	0.00421501	3.24134	0.25046	17	CTGGGCCGCCCGGGGCGCGGGCGCGGGGCCGGGCCGCGGT	GGGTAAGGCGGGTTGGG	+
M50	ZN341_HUMAN.H11MO.0.C	-17	0.00463801	3.56663	0.260861	22	CTGGGCCGCCCGGGGCGCGGGCGCGGGGCCGGGCCGCGGT	GGGGGGGGGGGGAGGGAAGAGC	+
M50	PURA_HUMAN.H11MO.0.D	-16	0.00561863	4.32073	0.29134	17	CTGGGCCGCCCGGGGCGCGGGCGCGGGGCCGGGCCGCGGT	GGAAGGGGGGGGCAGGG	+
M50	MAZ_HUMAN.H11MO.0.A	-17	0.00710378	5.4628	0.347992	22	CTGGGCCGCCCGGGGCGCGGGCGCGGGGCCGGGCCGCGGT	GGGGGAGGGGGGGGGGGGGGGG	+
M50	CLOCK_HUMAN.H11MO.0.C	-5	0.00859154	6.60689	0.40772	14	CTGGGCCGCCCGGGGCGCGGGCGCGGGGCCGGGCCGCGGT	CAGACACGTGAACA	+
M50	ZN589_HUMAN.H11MO.0.D	-12	0.00915405	7.03946	0.417606	16	CTGGGCCGCCCGGGGCGCGGGCGCGGGGCCGGGCCGCGGT	CGGCAGTAACCGTGGG	-
M50	RARG_HUMAN.H11MO.0.B	-10	0.0109896	8.45101	0.463576	18	CTGGGCCGCCCGGGGCGCGGGCGCGGGGCCGGGCCGCGGT	AGGTCAGAGTGACCTGGG	+
M53	RXRA_HUMAN.H11MO.0.A	-18	0.000323396	0.248692	0.205762	20	CCTGGGGCCGCGGCCGGCCGGCGCCCGGGGGGGCCTGGCG	GGGGGAGGCAGAGGTCAGAG	+
M53	SP3_HUMAN.H11MO.0.B	-12	0.000592163	0.455373	0.205762	20	CCTGGGGCCGCGGCCGGCCGGCGCCCGGGGGGGCCTGGCG	GGGGGGGGGCGGGGCCGGGG	+
M53	IRX2_HUMAN.H11MO.0.D	-12	0.000605427	0.465573	0.205762	19	CCTGGGGCCGCGGCCGGCCGGCGCCCGGGGGGGCCTGGCG	ACATGGGTGGGCATGTTGG	+
M53	SP2_HUMAN.H11MO.0.A	-18	0.000716744	0.551176	0.205762	22	CCTGGGGCCGCGGCCGGCCGGCGCCCGGGGGGGCCTGGCG	GGGGGGGGGGCGGGGCCGGGGG	+
M53	THAP1_HUMAN.H11MO.0.C	-8	0.000768041	0.590624	0.205762	22	CCTGGGGCCGCGGCCGGCCGGCGCCCGGGGGGGCCTGGCG	CGCCGCCATCTTGGCTGCGGGC	+
M53	ZFX_HUMAN.H11MO.1.A	-2	0.000899745	0.691904	0.205762	17	CCTGGGGCCGCGGCCGGCCGGCGCCCGGGGGGGCCTGGCG	GGGGGCGGAGGCCGGGG	+
M53	PATZ1_HUMAN.H11MO.0.C	-11	0.00094347	0.725528	0.205762	22	CCTGGGGCCGCGGCCGGCCGGCGCCCGGGGGGGCCTGGCG	GGGGAGGGGGCGGGGGGGGAGG	+
M53	KLF3_HUMAN.H11MO.0.B	-19	0.0019759	1.51946	0.286429	19	CCTGGGGCCGCGGCCGGCCGGCGCCCGGGGGGGCCTGGCG	GGGGAGGGGCGGGGCCGGG	+
M53	NR1D1_HUMAN.H11MO.0.B	-21	0.00227699	1.751	0.286429	19	CCTGGGGCCGCGGCCGGCCGGCGCCCGGGGGGGCCTGGCG	AGGGAAGTGGGTCAGAAGG	+
M53	ZN341_HUMAN.H11MO.0.C	-12	0.00238603	1.83486	0.286429	22	CCTGGGGCCGCGGCCGGCCGGCGCCCGGGGGGGCCTGGCG	GGGGGGGGGGGGAGGGAAGAGC	+
M53	KLF6_HUMAN.H11MO.0.A	-11	0.00244313	1.87876	0.286429	19	CCTGGGGCCGCGGCCGGCCGGCGCCCGGGGGGGCCTGGCG	GGAAGGGCGGGGCCGGGGG	+
M53	ZN563_HUMAN.H11MO.0.C	-4	0.00260317	2.00184	0.286429	21	CCTGGGGCCGCGGCCGGCCGGCGCCCGGGGGGGCCTGGCG	GGGATCCTCACTGGCAGCTGC	+
M53	SP4_HUMAN.H11MO.0.A	-18	0.00281432	2.16421	0.286429	20	CCTGGGGCCGCGGCCGGCCGGCGCCCGGGGGGGCCTGGCG	GGGAAGGGGGCGGGGCCGGG	+
M53	TLX1_HUMAN.H11MO.0.D	0	0.00414334	3.18623	0.351409	17	CCTGGGGCCGCGGCCGGCCGGCGCCCGGGGGGGCCTGGCG	CCTTGGCAACTTGCCAG	-
M53	GATA1_HUMAN.H11MO.0.A	7	0.00518938	3.99063	0.391968	12	CCTGGGGCCGCGGCCGGCCGGCGCCCGGGGGGGCCTGGCG	TCTTATCTGTCCCCGCCAG	-
M53	VEZF1_HUMAN.H11MO.0.C	-11	0.00539182	4.14631	0.391968	22	CCTGGGGCCGCGGCCGGCCGGCGCCCGGGGGGGCCTGGCG	GGGGAGGGGGGAGGGGGAGGGG	+
M53	PROX1_HUMAN.H11MO.0.D	-15	0.00682014	5.24469	0.452139	17	CCTGGGGCCGCGGCCGGCCGGCGCCCGGGGGGGCCTGGCG	GGGTAAGGCGGGTTGGG	+
M53	MXI1_HUMAN.H11MO.0.A	3	0.00742763	5.71185	0.452139	12	CCTGGGGCCGCGGCCGGCCGGCGCCCGGGGGGGCCTGGCG	GCACGTGGCGGCGGG	+
M53	RARG_HUMAN.H11MO.2.D	-27	0.00748822	5.75844	0.452139	13	CCTGGGGCCGCGGCCGGCCGGCGCCCGGGGGGGCCTGGCG	GGGGGTCACCCAGAGGTCAC	+
M54	RXRA_HUMAN.H11MO.0.A	-15	0.000101954	0.0784027	0.154476	20	GGGGGCTCCGCCCGCGGGGCCGGGCAGGGGCCTGGTCAGC	GGGGGAGGCAGAGGTCAGAG	+
M54	ZN563_HUMAN.H11MO.0.C	-12	0.000381232	0.293167	0.159391	21	GGGGGCTCCGCCCGCGGGGCCGGGCAGGGGCCTGGTCAGC	GCAGCTGCCAGTGAGGATCCC	-
M54	IRX2_HUMAN.H11MO.0.D	-9	0.00044693	0.343689	0.159391	19	GGGGGCTCCGCCCGCGGGGCCGGGCAGGGGCCTGGTCAGC	ACATGGGTGGGCATGTTGG	+
M54	KLF6_HUMAN.H11MO.0.A	-18	0.000483807	0.372047	0.159391	19	GGGGGCTCCGCCCGCGGGGCCGGGCAGGGGCCTGGTCAGC	GGAAGGGCGGGGCCGGGGG	+
M54	ZFX_HUMAN.H11MO.1.A	-19	0.000534515	0.411042	0.159391	17	GGGGGCTCCGCCCGCGGGGCCGGGCAGGGGCCTGGTCAGC	GGGGGCGGAGGCCGGGG	+
M54	SP3_HUMAN.H11MO.0.B	-21	0.000632406	0.48632	0.159391	19	GGGGGCTCCGCCCGCGGGGCCGGGCAGGGGCCTGGTCAGC	GGGGGGGGGCGGGGCCGGGG	+
M54	THAP1_HUMAN.H11MO.0.C	-11	0.000736385	0.56628	0.159391	22	GGGGGCTCCGCCCGCGGGGCCGGGCAGGGGCCTGGTCAGC	GCCCGCAGCCAAGATGGCGGCG	-
M54	SP2_HUMAN.H11MO.0.A	-15	0.000974301	0.749238	0.164024	22	GGGGGCTCCGCCCGCGGGGCCGGGCAGGGGCCTGGTCAGC	GGGGGGGGGGCGGGGCCGGGGG	+
M54	SP4_HUMAN.H11MO.0.A	-15	0.00114429	0.879959	0.173377	20	GGGGGCTCCGCCCGCGGGGCCGGGCAGGGGCCTGGTCAGC	GGGAAGGGGGCGGGGCCGGG	+
M54	PATZ1_HUMAN.H11MO.0.C	-15	0.00157315	1.20975	0.211622	22	GGGGGCTCCGCCCGCGGGGCCGGGCAGGGGCCTGGTCAGC	GGGGAGGGGGCGGGGGGGGAGG	+
M54	ZN589_HUMAN.H11MO.0.D	-2	0.0018503	1.42288	0.211622	16	GGGGGCTCCGCCCGCGGGGCCGGGCAGGGGCCTGGTCAGC	CGGCAGTAACCGTGGG	-
M54	ZN341_HUMAN.H11MO.0.C	-21	0.00192369	1.47932	0.211622	19	GGGGGCTCCGCCCGCGGGGCCGGGCAGGGGCCTGGTCAGC	GGGGGGGGGGGGAGGGAAGAGC	+
M54	TLX1_HUMAN.H11MO.0.D	-19	0.00287086	2.20769	0.242467	17	GGGGGCTCCGCCCGCGGGGCCGGGCAGGGGCCTGGTCAGC	CTGGCAAGTTGCCAAGG	+
M54	KLF3_HUMAN.H11MO.0.B	-16	0.00336059	2.58429	0.242467	19	GGGGGCTCCGCCCGCGGGGCCGGGCAGGGGCCTGGTCAGC	GGGGAGGGGCGGGGCCGGG	+
M54	NR1D1_HUMAN.H11MO.0.B	-3	0.00475214	3.6544	0.313053	19	GGGGGCTCCGCCCGCGGGGCCGGGCAGGGGCCTGGTCAGC	CCTTCTGACCCACTTCCCT	-
M54	VEZF1_HUMAN.H11MO.0.C	-14	0.00539683	4.15016	0.317368	22	GGGGGCTCCGCCCGCGGGGCCGGGCAGGGGCCTGGTCAGC	GGGGAGGGGGGAGGGGGAGGGG	+
M54	ZBT17_HUMAN.H11MO.0.A	-20	0.00544603	4.188	0.317368	19	GGGGGCTCCGCCCGCGGGGCCGGGCAGGGGCCTGGTCAGC	GAGGGTGGGGGAGGGGAAG	+
M54	NR1H4_HUMAN.H11MO.0.B	0	0.00623309	4.79325	0.320204	19	GGGGGCTCCGCCCGCGGGGCCGGGCAGGGGCCTGGTCAGC	GGGGTCAATGACCCCGAGG	+
M54	USF2_HUMAN.H11MO.0.A	10	0.00623309	4.79325	0.320204	9	GGGGGCTCCGCCCGCGGGGCCGGGCAGGGGCCTGGTCAGC	GGGTCACGTGGCCGCGGCG	+
M54	PAX8_HUMAN.H11MO.0.D	-6	0.0069317	5.33048	0.320204	14	GGGGGCTCCGCCCGCGGGGCCGGGCAGGGGCCTGGTCAGC	CCCGCTTCAGTGAC	-
M54	PROX1_HUMAN.H11MO.0.D	-20	0.00693454	5.33266	0.320204	17	GGGGGCTCCGCCCGCGGGGCCGGGCAGGGGCCTGGTCAGC	GGGTAAGGCGGGTTGGG	+
M54	SPIC_HUMAN.H11MO.0.D	-15	0.00697405	5.36304	0.320204	13	GGGGGCTCCGCCCGCGGGGCCGGGCAGGGGCCTGGTCAGC	GAGGAAGGGGAGG	+
M54	RFX5_HUMAN.H11MO.0.A	-8	0.00777682	5.98037	0.346561	20	GGGGGCTCCGCCCGCGGGGCCGGGCAGGGGCCTGGTCAGC	GTCAGCTGTTGCTAGGCAGA	+
M54	ZN667_HUMAN.H11MO.0.C	-15	0.00927223	7.13034	0.389567	19	GGGGGCTCCGCCCGCGGGGCCGGGCAGGGGCCTGGTCAGC	GTGGCCTTAAAAGCTCAGC	+
M54	RARG_HUMAN.H11MO.2.D	6	0.0100275	7.71112	0.389567	14	GGGGGCTCCGCCCGCGGGGCCGGGCAGGGGCCTGGTCAGC	GTGACCTCTGGGTGACCCCC	-
M54	CLOCK_HUMAN.H11MO.0.C	-27	0.0120019	9.22948	0.454618	13	GGGGGCTCCGCCCGCGGGGCCGGGCAGGGGCCTGGTCAGC	CAGACACGTGAACA	+
M54	LYL1_HUMAN.H11MO.0.A	-1	0.0129551	9.96249	0.476771	14	GGGGGCTCCGCCCGCGGGGCCGGGCAGGGGCCTGGTCAGC	CCAGCTGTTTCCTG	+
M54	MXI1_HUMAN.H11MO.0.A	6	0.0132161	10.1632	0.476771	9	GGGGGCTCCGCCCGCGGGGCCGGGCAGGGGCCTGGTCAGC	GCACGTGGCGGCGGG	+
M55	ZN563_HUMAN.H11MO.0.C	-11	0.000427085	0.328428	0.235876	21	CGGGCGCGGCGAGCCGCCGCCCCGCCGGGGGCGGCCCGCC	GGGATCCTCACTGGCAGCTGC	+
M55	THAP1_HUMAN.H11MO.0.C	-8	0.000469104	0.360741	0.235876	22	CGGGCGCGGCGAGCCGCCGCCCCGCCGGGGGCGGCCCGCC	GCCCGCAGCCAAGATGGCGGCG	-
M55	SP2_HUMAN.H11MO.0.A	-12	0.00057828	0.444698	0.235876	22	CGGGCGCGGCGAGCCGCCGCCCCGCCGGGGGCGGCCCGCC	GGGGGGGGGGCGGGGCCGGGGG	+
M55	PATZ1_HUMAN.H11MO.0.C	-12	0.000619715	0.476561	0.235876	22	CGGGCGCGGCGAGCCGCCGCCCCGCCGGGGGCGGCCCGCC	GGGGAGGGGGCGGGGGGGGAGG	+
M55	SP3_HUMAN.H11MO.0.B	-16	0.000793639	0.610308	0.235876	20	CGGGCGCGGCGAGCCGCCGCCCCGCCGGGGGCGGCCCGCC	GGGGGGGGGCGGGGCCGGGG	+
M55	IRX2_HUMAN.H11MO.0.D	-14	0.00102449	0.787833	0.235876	19	CGGGCGCGGCGAGCCGCCGCCCCGCCGGGGGCGGCCCGCC	ACATGGGTGGGCATGTTGG	+
M55	ZFX_HUMAN.H11MO.1.A	-23	0.00123204	0.94744	0.235876	17	CGGGCGCGGCGAGCCGCCGCCCCGCCGGGGGCGGCCCGCC	GGGGGCGGAGGCCGGGG	+
M55	NR1D1_HUMAN.H11MO.0.B	-4	0.00137037	1.05381	0.235876	19	CGGGCGCGGCGAGCCGCCGCCCCGCCGGGGGCGGCCCGCC	CCTTCTGACCCACTTCCCT	-
M55	KLF6_HUMAN.H11MO.0.A	-9	0.00182353	1.4023	0.255882	19	CGGGCGCGGCGAGCCGCCGCCCCGCCGGGGGCGGCCCGCC	GGAAGGGCGGGGCCGGGGG	+
M55	RXRA_HUMAN.H11MO.0.A	-1	0.00211619	1.62735	0.257324	20	CGGGCGCGGCGAGCCGCCGCCCCGCCGGGGGCGGCCCGCC	GGGGGAGGCAGAGGTCAGAG	+
M55	PROX1_HUMAN.H11MO.0.D	-17	0.00379336	2.91709	0.317712	17	CGGGCGCGGCGAGCCGCCGCCCCGCCGGGGGCGGCCCGCC	GGGTAAGGCGGGTTGGG	+
M55	ZN341_HUMAN.H11MO.0.C	-23	0.00493861	3.79779	0.352645	17	CGGGCGCGGCGAGCCGCCGCCCCGCCGGGGGCGGCCCGCC	GGGGGGGGGGGGAGGGAAGAGC	+
M55	GATA1_HUMAN.H11MO.0.A	-29	0.0050886	3.91313	0.352645	11	CGGGCGCGGCGAGCCGCCGCCCCGCCGGGGGCGGCCCGCC	CTGGCGGGGACAGATAAGA	+
M55	RFX1_HUMAN.H11MO.0.B	-13	0.00557403	4.28643	0.368705	22	CGGGCGCGGCGAGCCGCCGCCCCGCCGGGGGCGGCCCGCC	CCGTCGCCATGGCAACCGGGGC	-
M55	USF2_HUMAN.H11MO.0.A	-31	0.005804	4.46328	0.368705	9	CGGGCGCGGCGAGCCGCCGCCCCGCCGGGGGCGGCCCGCC	CGCCGCGGCCACGTGACCC	-
M57	Z324A_HUMAN.H11MO.0.C	1	0.000190442	0.14645	0.21756	22	CCGGGTCCGTCTATGCTTCCCAGATGCGCCCGGCAGAGCT	TATCAAACCATCCTTTGCTGCCA	+
M57	LYL1_HUMAN.H11MO.0.A	-19	0.000729301	0.560833	0.21756	14	CCGGGTCCGTCTATGCTTCCCAGATGCGCCCGGCAGAGCT	CCAGCTGTTTCCTG	+
M57	CLOCK_HUMAN.H11MO.0.C	-16	0.000805862	0.619708	0.21756	14	CCGGGTCCGTCTATGCTTCCCAGATGCGCCCGGCAGAGCT	CAGACACGTGAACA	+
M57	SPIC_HUMAN.H11MO.0.D	-14	0.00090807	0.698306	0.21756	13	CCGGGTCCGTCTATGCTTCCCAGATGCGCCCGGCAGAGCT	CCTCCCCTTCCTC	-
M57	NR1D1_HUMAN.H11MO.0.B	-11	0.000978676	0.752602	0.21756	19	CCGGGTCCGTCTATGCTTCCCAGATGCGCCCGGCAGAGCT	CCTTCTGACCCACTTCCCT	-
M57	ZN667_HUMAN.H11MO.0.C	-2	0.00105999	0.815133	0.21756	19	CCGGGTCCGTCTATGCTTCCCAGATGCGCCCGGCAGAGCT	GTGGCCTTAAAAGCTCAGC	+
M57	GATA1_HUMAN.H11MO.0.A	-14	0.00114761	0.882512	0.21756	19	CCGGGTCCGTCTATGCTTCCCAGATGCGCCCGGCAGAGCT	TCTTATCTGTCCCCGCCAG	-
M57	PAX5_HUMAN.H11MO.0.A	-4	0.00139099	1.06967	0.21756	21	CCGGGTCCGTCTATGCTTCCCAGATGCGCCCGGCAGAGCT	GTCACGCTCTGCTGCCCAGGC	-
M57	RXRA_HUMAN.H11MO.0.A	0	0.00154757	1.19008	0.21756	20	CCGGGTCCGTCTATGCTTCCCAGATGCGCCCGGCAGAGCT	CTCTGACCTCTGCCTCCCCC	-
M57	OLIG2_HUMAN.H11MO.0.B	-8	0.00157298	1.20962	0.21756	18	CCGGGTCCGTCTATGCTTCCCAGATGCGCCCGGCAGAGCT	CCAGCTGTTTCCCTTCTG	+
M57	THA_HUMAN.H11MO.0.C	-15	0.00197342	1.51756	0.21756	17	CCGGGTCCGTCTATGCTTCCCAGATGCGCCCGGCAGAGCT	CTGACCTGAAGTGACCC	-
M57	IRX2_HUMAN.H11MO.0.D	-7	0.00197927	1.52206	0.21756	19	CCGGGTCCGTCTATGCTTCCCAGATGCGCCCGGCAGAGCT	CCAACATGCCCACCCATGT	-
M57	ZN563_HUMAN.H11MO.0.C	-6	0.00200213	1.53964	0.21756	21	CCGGGTCCGTCTATGCTTCCCAGATGCGCCCGGCAGAGCT	GGGATCCTCACTGGCAGCTGC	+
M57	MNX1_HUMAN.H11MO.0.D	-8	0.00213625	1.64277	0.21756	19	CCGGGTCCGTCTATGCTTCCCAGATGCGCCCGGCAGAGCT	CTATTTTAATAACCCTTAA	+
M57	SMAD3_HUMAN.H11MO.0.B	-14	0.00217998	1.6764	0.21756	12	CCGGGTCCGTCTATGCTTCCCAGATGCGCCCGGCAGAGCT	CTCTGTCACCTG	+
M57	TAL1_HUMAN.H11MO.0.A	-14	0.00248571	1.91151	0.220835	19	CCGGGTCCGTCTATGCTTCCCAGATGCGCCCGGCAGAGCT	CCTTATCTGCCCCCCCCAG	-
M57	THAP1_HUMAN.H11MO.0.C	-5	0.00327326	2.51714	0.247182	22	CCGGGTCCGTCTATGCTTCCCAGATGCGCCCGGCAGAGCT	CGCCGCCATCTTGGCTGCGGGC	+
M57	ZN341_HUMAN.H11MO.0.C	0	0.00327326	2.51714	0.247182	22	CCGGGTCCGTCTATGCTTCCCAGATGCGCCCGGCAGAGCT	GCTCTTCCCTCCCCCCCCCCCC	-
M57	TLX1_HUMAN.H11MO.0.D	-6	0.00346557	2.66502	0.249242	17	CCGGGTCCGTCTATGCTTCCCAGATGCGCCCGGCAGAGCT	CCTTGGCAACTTGCCAG	-
M57	PAX2_HUMAN.H11MO.0.D	-4	0.00371045	2.85333	0.254724	18	CCGGGTCCGTCTATGCTTCCCAGATGCGCCCGGCAGAGCT	GTTCAGTCATGCGTGACA	+
M57	GATA2_HUMAN.H11MO.0.A	-14	0.00448877	3.45186	0.254803	19	CCGGGTCCGTCTATGCTTCCCAGATGCGCCCGGCAGAGCT	CCTTATCTCCACCCCCCAG	-
M57	VEZF1_HUMAN.H11MO.0.C	1	0.00458062	3.5225	0.254803	21	CCGGGTCCGTCTATGCTTCCCAGATGCGCCCGGCAGAGCT	CCCCTCCCCCTCCCCCCTCCCC	-
M57	ZN554_HUMAN.H11MO.0.C	-14	0.00460415	3.54059	0.254803	20	CCGGGTCCGTCTATGCTTCCCAGATGCGCCCGGCAGAGCT	AGCACCCCACATGGCTCAGC	-
M57	TFCP2_HUMAN.H11MO.0.D	-18	0.00472385	3.63264	0.254803	16	CCGGGTCCGTCTATGCTTCCCAGATGCGCCCGGCAGAGCT	GCCTGAACTGGCCAGA	+
M57	SP3_HUMAN.H11MO.0.B	1	0.0049375	3.79694	0.257143	19	CCGGGTCCGTCTATGCTTCCCAGATGCGCCCGGCAGAGCT	CCCCGGCCCCGCCCCCCCCC	-
M57	RFX5_HUMAN.H11MO.0.A	-17	0.00529318	4.07046	0.266478	20	CCGGGTCCGTCTATGCTTCCCAGATGCGCCCGGCAGAGCT	GTCAGCTGTTGCTAGGCAGA	+
M57	BRAC_HUMAN.H11MO.0.A	1	0.00745664	5.73416	0.346819	19	CCGGGTCCGTCTATGCTTCCCAGATGCGCCCGGCAGAGCT	ATTTCACACCTCCCTGCTAA	-
M57	TBX21_HUMAN.H11MO.0.A	-16	0.00757794	5.82744	0.346819	13	CCGGGTCCGTCTATGCTTCCCAGATGCGCCCGGCAGAGCT	TTCACACCTCCAC	-
M57	PATZ1_HUMAN.H11MO.0.C	0	0.00822843	6.32767	0.359793	22	CCGGGTCCGTCTATGCTTCCCAGATGCGCCCGGCAGAGCT	CCTCCCCCCCCGCCCCCTCCCC	-
M57	PTF1A_HUMAN.H11MO.0.B	-3	0.00833786	6.41181	0.359793	18	CCGGGTCCGTCTATGCTTCCCAGATGCGCCCGGCAGAGCT	CCAGCTGCCCCCTTTCCC	+
M57	PURA_HUMAN.H11MO.0.D	-10	0.00932015	7.16719	0.387467	17	CCGGGTCCGTCTATGCTTCCCAGATGCGCCCGGCAGAGCT	CCCTGCCCCCCCCTTCC	-
M57	SP4_HUMAN.H11MO.0.A	1	0.00974883	7.49685	0.387467	19	CCGGGTCCGTCTATGCTTCCCAGATGCGCCCGGCAGAGCT	CCCGGCCCCGCCCCCTTCCC	-
M57	PROX1_HUMAN.H11MO.0.D	-1	0.0107832	8.29229	0.40715	17	CCGGGTCCGTCTATGCTTCCCAGATGCGCCCGGCAGAGCT	CCCAACCCGCCTTACCC	-
M57	RARG_HUMAN.H11MO.0.B	-16	0.0110613	8.50616	0.407464	18	CCGGGTCCGTCTATGCTTCCCAGATGCGCCCGGCAGAGCT	AGGTCAGAGTGACCTGGG	+
M57	ZN335_HUMAN.H11MO.0.A	-18	0.0135697	10.4351	0.465783	22	CCGGGTCCGTCTATGCTTCCCAGATGCGCCCGGCAGAGCT	TCAGGCAGCGCCGAGGACAGCC	-
M57	FEV_HUMAN.H11MO.0.B	-28	0.0152455	11.7238	0.484005	10	CCGGGTCCGTCTATGCTTCCCAGATGCGCCCGGCAGAGCT	GCGGGAAGCG	+
M57	MXI1_HUMAN.H11MO.0.A	-19	0.0152726	11.7446	0.484005	15	CCGGGTCCGTCTATGCTTCCCAGATGCGCCCGGCAGAGCT	GCACGTGGCGGCGGG	+
M57	ZN394_HUMAN.H11MO.0.C	-7	0.0153824	11.8291	0.484005	20	CCGGGTCCGTCTATGCTTCCCAGATGCGCCCGGCAGAGCT	ATTCCATTCTATTCCATTCT	-
M57	BHE23_HUMAN.H11MO.0.D	-16	0.0160754	12.362	0.495487	12	CCGGGTCCGTCTATGCTTCCCAGATGCGCCCGGCAGAGCT	CCACCATATGCT	-
M58	THAP1_HUMAN.H11MO.0.C	-6	0.00079307	0.609871	0.314115	22	CGGGGCTGAAGGGGAGCTGCCCGCCGGCGGGGAAGGTCCC	CGCCGCCATCTTGGCTGCGGGC	+
M58	ZFX_HUMAN.H11MO.1.A	0	0.000909108	0.699104	0.314115	17	CGGGGCTGAAGGGGAGCTGCCCGCCGGCGGGGAAGGTCCC	GGGGGCGGAGGCCGGGG	+
M58	ZN563_HUMAN.H11MO.0.C	-6	0.00115098	0.885107	0.314115	21	CGGGGCTGAAGGGGAGCTGCCCGCCGGCGGGGAAGGTCCC	GGGATCCTCACTGGCAGCTGC	+
M58	IRX2_HUMAN.H11MO.0.D	-12	0.00144396	1.11041	0.314115	19	CGGGGCTGAAGGGGAGCTGCCCGCCGGCGGGGAAGGTCCC	ACATGGGTGGGCATGTTGG	+
M58	SP3_HUMAN.H11MO.0.B	-12	0.00144447	1.1108	0.314115	20	CGGGGCTGAAGGGGAGCTGCCCGCCGGCGGGGAAGGTCCC	GGGGGGGGGCGGGGCCGGGG	+
M58	SP2_HUMAN.H11MO.0.A	-1	0.00182531	1.40366	0.347316	22	CGGGGCTGAAGGGGAGCTGCCCGCCGGCGGGGAAGGTCCC	GGGGGGGGGGCGGGGCCGGGGG	+
M58	RXRA_HUMAN.H11MO.0.A	-8	0.00222342	1.70981	0.376059	20	CGGGGCTGAAGGGGAGCTGCCCGCCGGCGGGGAAGGTCCC	GGGGGAGGCAGAGGTCAGAG	+
M58	TLX1_HUMAN.H11MO.0.D	-20	0.00378241	2.90867	0.407034	17	CGGGGCTGAAGGGGAGCTGCCCGCCGGCGGGGAAGGTCCC	CCTTGGCAACTTGCCAG	-
M58	PATZ1_HUMAN.H11MO.0.C	-17	0.00403165	3.10034	0.407034	22	CGGGGCTGAAGGGGAGCTGCCCGCCGGCGGGGAAGGTCCC	GGGGAGGGGGCGGGGGGGGAGG	+
M58	ZN341_HUMAN.H11MO.0.C	-20	0.00458288	3.52424	0.407034	20	CGGGGCTGAAGGGGAGCTGCCCGCCGGCGGGGAAGGTCCC	GGGGGGGGGGGGAGGGAAGAGC	+
M58	RARG_HUMAN.H11MO.2.D	-7	0.00475548	3.65696	0.407034	20	CGGGGCTGAAGGGGAGCTGCCCGCCGGCGGGGAAGGTCCC	GGGGGTCACCCAGAGGTCAC	+
M58	NR1D1_HUMAN.H11MO.0.B	-17	0.00492906	3.79045	0.407034	19	CGGGGCTGAAGGGGAGCTGCCCGCCGGCGGGGAAGGTCCC	AGGGAAGTGGGTCAGAAGG	+
M58	ZEP2_HUMAN.H11MO.0.D	-25	0.00499061	3.83778	0.407034	14	CGGGGCTGAAGGGGAGCTGCCCGCCGGCGGGGAAGGTCCC	GGTAGGGAAACCCC	+
M58	ZN589_HUMAN.H11MO.0.D	-24	0.00505129	3.88445	0.407034	16	CGGGGCTGAAGGGGAGCTGCCCGCCGGCGGGGAAGGTCCC	CGGCAGTAACCGTGGG	-
M58	NR1H4_HUMAN.H11MO.0.B	-8	0.00565754	4.35064	0.407034	19	CGGGGCTGAAGGGGAGCTGCCCGCCGGCGGGGAAGGTCCC	GGGGTCAATGACCCCGAGG	+
M58	SP4_HUMAN.H11MO.0.A	-11	0.00581194	4.46938	0.407034	20	CGGGGCTGAAGGGGAGCTGCCCGCCGGCGGGGAAGGTCCC	GGGAAGGGGGCGGGGCCGGG	+
M58	ZN554_HUMAN.H11MO.0.C	-20	0.00581194	4.46938	0.407034	20	CGGGGCTGAAGGGGAGCTGCCCGCCGGCGGGGAAGGTCCC	GCTGAGCCATGTGGGGTGCT	+
M58	SPIC_HUMAN.H11MO.0.D	-4	0.00643934	4.95185	0.407781	13	CGGGGCTGAAGGGGAGCTGCCCGCCGGCGGGGAAGGTCCC	GAGGAAGGGGAGG	+
M58	PTF1A_HUMAN.H11MO.0.B	-28	0.00669714	5.1501	0.407781	12	CGGGGCTGAAGGGGAGCTGCCCGCCGGCGGGGAAGGTCCC	GGGAAAGGGGGCAGCTGG	-
M58	PROX1_HUMAN.H11MO.0.D	-10	0.00733777	5.64274	0.429604	17	CGGGGCTGAAGGGGAGCTGCCCGCCGGCGGGGAAGGTCCC	GGGTAAGGCGGGTTGGG	+
M58	HME2_HUMAN.H11MO.0.D	-29	0.00784376	6.03185	0.431534	11	CGGGGCTGAAGGGGAGCTGCCCGCCGGCGGGGAAGGTCCC	GGTAATTAGGG	+
M58	KLF3_HUMAN.H11MO.0.B	-12	0.00793771	6.1041	0.431534	19	CGGGGCTGAAGGGGAGCTGCCCGCCGGCGGGGAAGGTCCC	GGGGAGGGGCGGGGCCGGG	+
M58	KLF6_HUMAN.H11MO.0.A	-7	0.00906758	6.97297	0.475648	19	CGGGGCTGAAGGGGAGCTGCCCGCCGGCGGGGAAGGTCCC	GGAAGGGCGGGGCCGGGGG	+
M58	VEZF1_HUMAN.H11MO.0.C	-10	0.00966101	7.42932	0.475648	22	CGGGGCTGAAGGGGAGCTGCCCGCCGGCGGGGAAGGTCCC	GGGGAGGGGGGAGGGGGAGGGG	+
M58	RARG_HUMAN.H11MO.0.B	-5	0.0101218	7.78368	0.481128	18	CGGGGCTGAAGGGGAGCTGCCCGCCGGCGGGGAAGGTCCC	CCCAGGTCACTCTGACCT	-
M58	ZN263_HUMAN.H11MO.0.A	7	0.0104303	8.0209	0.481128	13	CGGGGCTGAAGGGGAGCTGCCCGCCGGCGGGGAAGGTCCC	GGGAGGAGGGAGAGGAGGAG	+
M58	ZN335_HUMAN.H11MO.0.A	-6	0.0115695	8.89693	0.49429	22	CGGGGCTGAAGGGGAGCTGCCCGCCGGCGGGGAAGGTCCC	TCAGGCAGCGCCGAGGACAGCC	-
M58	NR1H3_HUMAN.H11MO.0.B	-20	0.0117848	9.06252	0.49429	19	CGGGGCTGAAGGGGAGCTGCCCGCCGGCGGGGAAGGTCCC	CAGAGGTCACTGCAGGTCA	+
M59	SP3_HUMAN.H11MO.0.B	-9	0.000400666	0.308112	0.307678	20	CGCGGCCGAGCCGCGGCCTGCCGCCCCCCGGCGGGCGGGG	CCCCGGCCCCGCCCCCCCCC	-
M59	THAP1_HUMAN.H11MO.0.C	0	0.000515151	0.396151	0.307678	22	CGCGGCCGAGCCGCGGCCTGCCGCCCCCCGGCGGGCGGGG	CGCCGCCATCTTGGCTGCGGGC	+
M59	SP2_HUMAN.H11MO.0.A	-1	0.00112269	0.863352	0.307678	22	CGCGGCCGAGCCGCGGCCTGCCGCCCCCCGGCGGGCGGGG	GGGGGGGGGGCGGGGCCGGGGG	+
M59	ZFX_HUMAN.H11MO.1.A	-16	0.00125071	0.961797	0.307678	17	CGCGGCCGAGCCGCGGCCTGCCGCCCCCCGGCGGGCGGGG	GGGGGCGGAGGCCGGGG	+
M59	ZN563_HUMAN.H11MO.0.C	-17	0.00141581	1.08876	0.307678	21	CGCGGCCGAGCCGCGGCCTGCCGCCCCCCGGCGGGCGGGG	GGGATCCTCACTGGCAGCTGC	+
M59	IRX2_HUMAN.H11MO.0.D	-16	0.00192802	1.48265	0.312143	19	CGCGGCCGAGCCGCGGCCTGCCGCCCCCCGGCGGGCGGGG	ACATGGGTGGGCATGTTGG	+
M59	RXRA_HUMAN.H11MO.0.A	-13	0.00205194	1.57794	0.312143	20	CGCGGCCGAGCCGCGGCCTGCCGCCCCCCGGCGGGCGGGG	GGGGGAGGCAGAGGTCAGAG	+
M59	MXI1_HUMAN.H11MO.0.A	-19	0.00249467	1.9184	0.333896	15	CGCGGCCGAGCCGCGGCCTGCCGCCCCCCGGCGGGCGGGG	CCCGCCGCCACGTGC	-
M59	KLF6_HUMAN.H11MO.0.A	-3	0.00276775	2.1284	0.333896	19	CGCGGCCGAGCCGCGGCCTGCCGCCCCCCGGCGGGCGGGG	CCCCCGGCCCCGCCCTTCC	-
M59	TAL1_HUMAN.H11MO.0.A	-27	0.00367352	2.82494	0.339428	13	CGCGGCCGAGCCGCGGCCTGCCGCCCCCCGGCGGGCGGGG	CTGGGGGGGGCAGATAAGG	+
M59	GATA1_HUMAN.H11MO.0.A	-28	0.00422361	3.24796	0.339428	12	CGCGGCCGAGCCGCGGCCTGCCGCCCCCCGGCGGGCGGGG	CTGGCGGGGACAGATAAGA	+
M59	PATZ1_HUMAN.H11MO.0.C	-18	0.00423947	3.26015	0.339428	22	CGCGGCCGAGCCGCGGCCTGCCGCCCCCCGGCGGGCGGGG	GGGGAGGGGGCGGGGGGGGAGG	+
M59	TLX1_HUMAN.H11MO.0.D	-16	0.00537301	4.13185	0.388525	17	CGCGGCCGAGCCGCGGCCTGCCGCCCCCCGGCGGGCGGGG	CTGGCAAGTTGCCAAGG	+
M59	ZN589_HUMAN.H11MO.0.D	-18	0.00574736	4.41972	0.388525	16	CGCGGCCGAGCCGCGGCCTGCCGCCCCCCGGCGGGCGGGG	CGGCAGTAACCGTGGG	-
M59	GATA2_HUMAN.H11MO.0.A	-28	0.00595184	4.57697	0.388525	12	CGCGGCCGAGCCGCGGCCTGCCGCCCCCCGGCGGGCGGGG	CTGGGGGGTGGAGATAAGG	+
M59	ZN341_HUMAN.H11MO.0.C	-7	0.00657703	5.05773	0.388525	22	CGCGGCCGAGCCGCGGCCTGCCGCCCCCCGGCGGGCGGGG	GCTCTTCCCTCCCCCCCCCCCC	-
M59	PROX1_HUMAN.H11MO.0.D	-23	0.0071712	5.51466	0.388525	17	CGCGGCCGAGCCGCGGCCTGCCGCCCCCCGGCGGGCGGGG	GGGTAAGGCGGGTTGGG	+
M59	KLF3_HUMAN.H11MO.0.B	-5	0.0077846	5.98636	0.388525	19	CGCGGCCGAGCCGCGGCCTGCCGCCCCCCGGCGGGCGGGG	CCCGGCCCCGCCCCTCCCC	-
M59	SP4_HUMAN.H11MO.0.A	-10	0.00791756	6.0886	0.388525	20	CGCGGCCGAGCCGCGGCCTGCCGCCCCCCGGCGGGCGGGG	CCCGGCCCCGCCCCCTTCCC	-
M59	USF2_HUMAN.H11MO.0.A	-31	0.00888526	6.83276	0.422386	9	CGCGGCCGAGCCGCGGCCTGCCGCCCCCCGGCGGGCGGGG	CGCCGCGGCCACGTGACCC	-
M59	RFX1_HUMAN.H11MO.0.B	-17	0.0100698	7.7437	0.464192	22	CGCGGCCGAGCCGCGGCCTGCCGCCCCCCGGCGGGCGGGG	GCCCCGGTTGCCATGGCGACGG	+
M59	CLOCK_HUMAN.H11MO.0.C	-23	0.0117776	9.05701	0.487736	14	CGCGGCCGAGCCGCGGCCTGCCGCCCCCCGGCGGGCGGGG	TGTTCACGTGTCTG	-
M59	RARG_HUMAN.H11MO.0.B	-26	0.0120927	9.29927	0.487736	14	CGCGGCCGAGCCGCGGCCTGCCGCCCCCCGGCGGGCGGGG	CCCAGGTCACTCTGACCT	-
M59	NR1D1_HUMAN.H11MO.0.B	-1	0.0122959	9.45551	0.487736	19	CGCGGCCGAGCCGCGGCCTGCCGCCCCCCGGCGGGCGGGG	CCTTCTGACCCACTTCCCT	-
M59	TFCP2_HUMAN.H11MO.0.D	-16	0.0128249	9.86238	0.487736	16	CGCGGCCGAGCCGCGGCCTGCCGCCCCCCGGCGGGCGGGG	TCTGGCCAGTTCAGGC	-
M61	SP2_HUMAN.H11MO.0.A	-11	0.000127093	0.0977349	0.193386	22	GGTCCCGCCCGGCCCCGGGGGGCGGCCTGCCGACCCACGC	GGGGGGGGGGCGGGGCCGGGGG	+
M61	SP3_HUMAN.H11MO.0.B	-4	0.000265343	0.204049	0.194747	20	GGTCCCGCCCGGCCCCGGGGGGCGGCCTGCCGACCCACGC	GGGGGGGGGCGGGGCCGGGG	+
M61	PATZ1_HUMAN.H11MO.0.C	-3	0.000478623	0.368061	0.194747	22	GGTCCCGCCCGGCCCCGGGGGGCGGCCTGCCGACCCACGC	GGGGAGGGGGCGGGGGGGGAGG	+
M61	ZFX_HUMAN.H11MO.1.A	-7	0.000736084	0.566049	0.194747	17	GGTCCCGCCCGGCCCCGGGGGGCGGCCTGCCGACCCACGC	GGGGGCGGAGGCCGGGG	+
M61	IRX2_HUMAN.H11MO.0.D	-2	0.000849754	0.653461	0.194747	19	GGTCCCGCCCGGCCCCGGGGGGCGGCCTGCCGACCCACGC	ACATGGGTGGGCATGTTGG	+
M61	TLX1_HUMAN.H11MO.0.D	-12	0.0010154	0.780839	0.194747	17	GGTCCCGCCCGGCCCCGGGGGGCGGCCTGCCGACCCACGC	CCTTGGCAACTTGCCAG	-
M61	RXRA_HUMAN.H11MO.0.A	-10	0.00109676	0.843409	0.194747	20	GGTCCCGCCCGGCCCCGGGGGGCGGCCTGCCGACCCACGC	GGGGGAGGCAGAGGTCAGAG	+
M61	SP4_HUMAN.H11MO.0.A	-11	0.00126495	0.972749	0.194747	20	GGTCCCGCCCGGCCCCGGGGGGCGGCCTGCCGACCCACGC	GGGAAGGGGGCGGGGCCGGG	+
M61	THAP1_HUMAN.H11MO.0.C	-1	0.00153841	1.18303	0.194747	22	GGTCCCGCCCGGCCCCGGGGGGCGGCCTGCCGACCCACGC	GCCCGCAGCCAAGATGGCGGCG	-
M61	KLF6_HUMAN.H11MO.0.A	-14	0.00177067	1.36164	0.194747	19	GGTCCCGCCCGGCCCCGGGGGGCGGCCTGCCGACCCACGC	GGAAGGGCGGGGCCGGGGG	+
M61	TAL1_HUMAN.H11MO.0.A	7	0.00177067	1.36164	0.194747	12	GGTCCCGCCCGGCCCCGGGGGGCGGCCTGCCGACCCACGC	CCTTATCTGCCCCCCCCAG	-
M61	ZN563_HUMAN.H11MO.0.C	-4	0.00179183	1.37792	0.194747	21	GGTCCCGCCCGGCCCCGGGGGGCGGCCTGCCGACCCACGC	GGGATCCTCACTGGCAGCTGC	+
M61	GATA1_HUMAN.H11MO.0.A	7	0.00204255	1.57072	0.207198	12	GGTCCCGCCCGGCCCCGGGGGGCGGCCTGCCGACCCACGC	TCTTATCTGTCCCCGCCAG	-
M61	MXI1_HUMAN.H11MO.0.A	-10	0.00306164	2.3544	0.258812	15	GGTCCCGCCCGGCCCCGGGGGGCGGCCTGCCGACCCACGC	GCACGTGGCGGCGGG	+
M61	ZN341_HUMAN.H11MO.0.C	-10	0.00379444	2.91792	0.264386	22	GGTCCCGCCCGGCCCCGGGGGGCGGCCTGCCGACCCACGC	GGGGGGGGGGGGAGGGAAGAGC	+
M61	NR1D1_HUMAN.H11MO.0.B	-1	0.00468361	3.6017	0.309853	19	GGTCCCGCCCGGCCCCGGGGGGCGGCCTGCCGACCCACGC	AGGGAAGTGGGTCAGAAGG	+
M61	PROX1_HUMAN.H11MO.0.D	-14	0.00496252	3.81618	0.314626	17	GGTCCCGCCCGGCCCCGGGGGGCGGCCTGCCGACCCACGC	GGGTAAGGCGGGTTGGG	+
M61	VEZF1_HUMAN.H11MO.0.C	-10	0.00517317	3.97817	0.314862	22	GGTCCCGCCCGGCCCCGGGGGGCGGCCTGCCGACCCACGC	GGGGAGGGGGGAGGGGGAGGGG	+
M61	KLF3_HUMAN.H11MO.0.B	-10	0.00611346	4.70125	0.332224	19	GGTCCCGCCCGGCCCCGGGGGGCGGCCTGCCGACCCACGC	GGGGAGGGGCGGGGCCGGG	+
M61	GATA2_HUMAN.H11MO.0.A	7	0.00652937	5.02109	0.342392	12	GGTCCCGCCCGGCCCCGGGGGGCGGCCTGCCGACCCACGC	CCTTATCTCCACCCCCCAG	-
M61	LYL1_HUMAN.H11MO.0.A	-8	0.0067506	5.19121	0.342392	14	GGTCCCGCCCGGCCCCGGGGGGCGGCCTGCCGACCCACGC	CAGGAAACAGCTGG	-
M61	RARG_HUMAN.H11MO.2.D	-18	0.00723793	5.56596	0.355267	20	GGTCCCGCCCGGCCCCGGGGGGCGGCCTGCCGACCCACGC	GTGACCTCTGGGTGACCCCC	-
M61	Z324A_HUMAN.H11MO.0.C	-6	0.00986747	7.58808	0.459178	23	GGTCCCGCCCGGCCCCGGGGGGCGGCCTGCCGACCCACGC	TGGCAGCAAAGGATGGTTTGATA	-
M61	MAZ_HUMAN.H11MO.0.A	-4	0.0100007	7.69054	0.459178	22	GGTCCCGCCCGGCCCCGGGGGGCGGCCTGCCGACCCACGC	GGGGGAGGGGGGGGGGGGGGGG	+
M61	ZBT17_HUMAN.H11MO.0.A	-10	0.0102602	7.89011	0.459178	19	GGTCCCGCCCGGCCCCGGGGGGCGGCCTGCCGACCCACGC	GAGGGTGGGGGAGGGGAAG	+
M61	PURA_HUMAN.H11MO.0.D	-10	0.010667	8.20296	0.4601	17	GGTCCCGCCCGGCCCCGGGGGGCGGCCTGCCGACCCACGC	GGAAGGGGGGGGCAGGG	+
M61	ZN394_HUMAN.H11MO.0.C	-5	0.011188	8.60355	0.4601	20	GGTCCCGCCCGGCCCCGGGGGGCGGCCTGCCGACCCACGC	AGAATGGAATAGAATGGAAT	+
M61	CLOCK_HUMAN.H11MO.0.C	-9	0.0115854	8.90921	0.463908	14	GGTCCCGCCCGGCCCCGGGGGGCGGCCTGCCGACCCACGC	CAGACACGTGAACA	+
M61	OLIG2_HUMAN.H11MO.0.B	-4	0.0119905	9.22068	0.467816	18	GGTCCCGCCCGGCCCCGGGGGGCGGCCTGCCGACCCACGC	CAGAAGGGAAACAGCTGG	-
M62	IRX2_HUMAN.H11MO.0.D	-8	0.000215108	0.165418	0.107572	19	CCCGCGGGCGGCGCTGGGCCCGGCCGGCCCGGTGGGGGCC	ACATGGGTGGGCATGTTGG	+
M62	SP2_HUMAN.H11MO.0.A	-17	0.000244152	0.187753	0.107572	22	CCCGCGGGCGGCGCTGGGCCCGGCCGGCCCGGTGGGGGCC	GGGGGGGGGGCGGGGCCGGGGG	+
M62	GATA1_HUMAN.H11MO.0.A	-29	0.000299278	0.230145	0.107572	11	CCCGCGGGCGGCGCTGGGCCCGGCCGGCCCGGTGGGGGCC	CTGGCGGGGACAGATAAGA	+
M62	SP3_HUMAN.H11MO.0.B	-4	0.000341079	0.26229	0.107572	20	CCCGCGGGCGGCGCTGGGCCCGGCCGGCCCGGTGGGGGCC	GGGGGGGGGCGGGGCCGGGG	+
M62	ZFX_HUMAN.H11MO.1.A	-16	0.00035428	0.272441	0.107572	17	CCCGCGGGCGGCGCTGGGCCCGGCCGGCCCGGTGGGGGCC	GGGGGCGGAGGCCGGGG	+
M62	THAP1_HUMAN.H11MO.0.C	-18	0.00103783	0.798088	0.168866	22	CCCGCGGGCGGCGCTGGGCCCGGCCGGCCCGGTGGGGGCC	GCCCGCAGCCAAGATGGCGGCG	-
M62	ZN563_HUMAN.H11MO.0.C	-10	0.00105953	0.814778	0.168866	21	CCCGCGGGCGGCGCTGGGCCCGGCCGGCCCGGTGGGGGCC	GGGATCCTCACTGGCAGCTGC	+
M62	PATZ1_HUMAN.H11MO.0.C	-17	0.0014634	1.12536	0.201974	22	CCCGCGGGCGGCGCTGGGCCCGGCCGGCCCGGTGGGGGCC	GGGGAGGGGGCGGGGGGGGAGG	+
M62	RXRA_HUMAN.H11MO.0.A	-11	0.00164769	1.26707	0.208457	20	CCCGCGGGCGGCGCTGGGCCCGGCCGGCCCGGTGGGGGCC	CTCTGACCTCTGCCTCCCCC	-
M62	GATA2_HUMAN.H11MO.0.A	-29	0.00191718	1.47431	0.208725	11	CCCGCGGGCGGCGCTGGGCCCGGCCGGCCCGGTGGGGGCC	CTGGGGGGTGGAGATAAGG	+
M62	TLX1_HUMAN.H11MO.0.D	-2	0.0020058	1.54246	0.208725	17	CCCGCGGGCGGCGCTGGGCCCGGCCGGCCCGGTGGGGGCC	CTGGCAAGTTGCCAAGG	+
M62	TAL1_HUMAN.H11MO.0.A	-28	0.00206225	1.58587	0.208725	12	CCCGCGGGCGGCGCTGGGCCCGGCCGGCCCGGTGGGGGCC	CTGGGGGGGGCAGATAAGG	+
M62	CLOCK_HUMAN.H11MO.0.C	-2	0.0029538	2.27147	0.249134	14	CCCGCGGGCGGCGCTGGGCCCGGCCGGCCCGGTGGGGGCC	TGTTCACGTGTCTG	-
M62	KLF3_HUMAN.H11MO.0.B	-4	0.00317172	2.43905	0.253434	19	CCCGCGGGCGGCGCTGGGCCCGGCCGGCCCGGTGGGGGCC	GGGGAGGGGCGGGGCCGGG	+
M62	KLF6_HUMAN.H11MO.0.A	-7	0.00391548	3.011	0.2702	19	CCCGCGGGCGGCGCTGGGCCCGGCCGGCCCGGTGGGGGCC	GGAAGGGCGGGGCCGGGGG	+
M62	ZN667_HUMAN.H11MO.0.C	-12	0.00449832	3.45921	0.290275	19	CCCGCGGGCGGCGCTGGGCCCGGCCGGCCCGGTGGGGGCC	GCTGAGCTTTTAAGGCCAC	-
M62	SP4_HUMAN.H11MO.0.A	-3	0.00496994	3.82188	0.290275	20	CCCGCGGGCGGCGCTGGGCCCGGCCGGCCCGGTGGGGGCC	GGGAAGGGGGCGGGGCCGGG	+
M62	PROX1_HUMAN.H11MO.0.D	-18	0.004976	3.82655	0.290275	17	CCCGCGGGCGGCGCTGGGCCCGGCCGGCCCGGTGGGGGCC	CCCAACCCGCCTTACCC	-
M62	NR1D1_HUMAN.H11MO.0.B	-7	0.00516103	3.96883	0.290275	19	CCCGCGGGCGGCGCTGGGCCCGGCCGGCCCGGTGGGGGCC	AGGGAAGTGGGTCAGAAGG	+
M62	LYL1_HUMAN.H11MO.0.A	-9	0.00577796	4.44325	0.29926	14	CCCGCGGGCGGCGCTGGGCCCGGCCGGCCCGGTGGGGGCC	CCAGCTGTTTCCTG	+
M62	PAX2_HUMAN.H11MO.0.D	-16	0.00749908	5.76679	0.35578	18	CCCGCGGGCGGCGCTGGGCCCGGCCGGCCCGGTGGGGGCC	TGTCACGCATGACTGAAC	-
M62	PTF1A_HUMAN.H11MO.0.B	-29	0.00920133	7.07583	0.413287	11	CCCGCGGGCGGCGCTGGGCCCGGCCGGCCCGGTGGGGGCC	GGGAAAGGGGGCAGCTGG	-
M62	RARG_HUMAN.H11MO.0.B	-12	0.00984367	7.56978	0.413287	18	CCCGCGGGCGGCGCTGGGCCCGGCCGGCCCGGTGGGGGCC	CCCAGGTCACTCTGACCT	-
M62	ZN341_HUMAN.H11MO.0.C	-2	0.00995372	7.65441	0.413287	22	CCCGCGGGCGGCGCTGGGCCCGGCCGGCCCGGTGGGGGCC	GGGGGGGGGGGGAGGGAAGAGC	+
M62	ZN554_HUMAN.H11MO.0.C	-12	0.0107982	8.30383	0.413287	20	CCCGCGGGCGGCGCTGGGCCCGGCCGGCCCGGTGGGGGCC	GCTGAGCCATGTGGGGTGCT	+
M62	PURA_HUMAN.H11MO.0.D	-18	0.010889	8.37364	0.413287	17	CCCGCGGGCGGCGCTGGGCCCGGCCGGCCCGGTGGGGGCC	CCCTGCCCCCCCCTTCC	-
M62	PAX8_HUMAN.H11MO.0.D	-23	0.0118085	9.08072	0.437254	14	CCCGCGGGCGGCGCTGGGCCCGGCCGGCCCGGTGGGGGCC	CCCGCTTCAGTGAC	-
M62	MXI1_HUMAN.H11MO.0.A	7	0.0129208	9.93608	0.46705	8	CCCGCGGGCGGCGCTGGGCCCGGCCGGCCCGGTGGGGGCC	GCACGTGGCGGCGGG	+
M63	ZN563_HUMAN.H11MO.0.C	-15	5.07459e-06	0.00390236	0.00762991	21	AGGGTGGTGCTGCGGCCTGGGGCATGGGAAGAGCCCCAGC	GCAGCTGCCAGTGAGGATCCC	-
M63	SP2_HUMAN.H11MO.0.A	0	1.72734e-05	0.0132833	0.0129858	22	AGGGTGGTGCTGCGGCCTGGGGCATGGGAAGAGCCCCAGC	GGGGGGGGGGCGGGGCCGGGGG	+
M63	ZN341_HUMAN.H11MO.0.C	-12	8.34087e-05	0.0641413	0.0418032	22	AGGGTGGTGCTGCGGCCTGGGGCATGGGAAGAGCCCCAGC	GGGGGGGGGGGGAGGGAAGAGC	+
M63	SP3_HUMAN.H11MO.0.B	0	0.000179833	0.138292	0.0551203	20	AGGGTGGTGCTGCGGCCTGGGGCATGGGAAGAGCCCCAGC	GGGGGGGGGCGGGGCCGGGG	+
M63	ZFX_HUMAN.H11MO.1.A	-4	0.0001833	0.140958	0.0551203	17	AGGGTGGTGCTGCGGCCTGGGGCATGGGAAGAGCCCCAGC	GGGGGCGGAGGCCGGGG	+
M63	RXRA_HUMAN.H11MO.0.A	-1	0.000398902	0.306756	0.0856816	20	AGGGTGGTGCTGCGGCCTGGGGCATGGGAAGAGCCCCAGC	GGGGGAGGCAGAGGTCAGAG	+
M63	PATZ1_HUMAN.H11MO.0.C	-12	0.000596695	0.458859	0.112145	22	AGGGTGGTGCTGCGGCCTGGGGCATGGGAAGAGCCCCAGC	GGGGAGGGGGCGGGGGGGGAGG	+
M63	LYL1_HUMAN.H11MO.0.A	-5	0.000795525	0.611759	0.132902	14	AGGGTGGTGCTGCGGCCTGGGGCATGGGAAGAGCCCCAGC	CCAGCTGTTTCCTG	+
M63	TLX1_HUMAN.H11MO.0.D	-23	0.000946535	0.727885	0.142317	17	AGGGTGGTGCTGCGGCCTGGGGCATGGGAAGAGCCCCAGC	CTGGCAAGTTGCCAAGG	+
M63	RARG_HUMAN.H11MO.0.B	0	0.00149049	1.14619	0.183194	18	AGGGTGGTGCTGCGGCCTGGGGCATGGGAAGAGCCCCAGC	CCCAGGTCACTCTGACCT	-
M63	THAP1_HUMAN.H11MO.0.C	-14	0.00158393	1.21804	0.183194	22	AGGGTGGTGCTGCGGCCTGGGGCATGGGAAGAGCCCCAGC	CGCCGCCATCTTGGCTGCGGGC	+
M63	KLF6_HUMAN.H11MO.0.A	-10	0.00220325	1.6943	0.211932	19	AGGGTGGTGCTGCGGCCTGGGGCATGGGAAGAGCCCCAGC	GGAAGGGCGGGGCCGGGGG	+
M63	KLF3_HUMAN.H11MO.0.B	0	0.00254536	1.95738	0.211932	19	AGGGTGGTGCTGCGGCCTGGGGCATGGGAAGAGCCCCAGC	GGGGAGGGGCGGGGCCGGG	+
M63	IRX2_HUMAN.H11MO.0.D	-4	0.00273444	2.10278	0.211932	19	AGGGTGGTGCTGCGGCCTGGGGCATGGGAAGAGCCCCAGC	ACATGGGTGGGCATGTTGG	+
M63	SMAD3_HUMAN.H11MO.0.B	-7	0.00273764	2.10525	0.211932	12	AGGGTGGTGCTGCGGCCTGGGGCATGGGAAGAGCCCCAGC	CTCTGTCACCTG	+
M63	HESX1_HUMAN.H11MO.0.D	-23	0.00274361	2.10983	0.211932	16	AGGGTGGTGCTGCGGCCTGGGGCATGGGAAGAGCCCCAGC	AGGCCACGTGCCGGAT	-
M63	ZN214_HUMAN.H11MO.0.C	-10	0.00288157	2.21593	0.211932	22	AGGGTGGTGCTGCGGCCTGGGGCATGGGAAGAGCCCCAGC	TCCTTTTTGAGGCCTTTGATGA	+
M63	CLOCK_HUMAN.H11MO.0.C	-5	0.0030599	2.35306	0.211932	14	AGGGTGGTGCTGCGGCCTGGGGCATGGGAAGAGCCCCAGC	TGTTCACGTGTCTG	-
M63	ZBT17_HUMAN.H11MO.0.A	-12	0.00338329	2.60175	0.211957	19	AGGGTGGTGCTGCGGCCTGGGGCATGGGAAGAGCCCCAGC	GAGGGTGGGGGAGGGGAAG	+
M63	ZN667_HUMAN.H11MO.0.C	-18	0.00338329	2.60175	0.211957	19	AGGGTGGTGCTGCGGCCTGGGGCATGGGAAGAGCCCCAGC	GTGGCCTTAAAAGCTCAGC	+
M63	PROX1_HUMAN.H11MO.0.D	-4	0.00418449	3.21788	0.233023	17	AGGGTGGTGCTGCGGCCTGGGGCATGGGAAGAGCCCCAGC	GGGTAAGGCGGGTTGGG	+
M63	OLIG2_HUMAN.H11MO.0.B	-19	0.0045307	3.48411	0.243291	18	AGGGTGGTGCTGCGGCCTGGGGCATGGGAAGAGCCCCAGC	CAGAAGGGAAACAGCTGG	-
M63	TBX21_HUMAN.H11MO.0.A	-3	0.00502918	3.86744	0.257234	13	AGGGTGGTGCTGCGGCCTGGGGCATGGGAAGAGCCCCAGC	GTGGAGGTGTGAA	+
M63	NR1D1_HUMAN.H11MO.0.B	-3	0.00513251	3.9469	0.257234	19	AGGGTGGTGCTGCGGCCTGGGGCATGGGAAGAGCCCCAGC	AGGGAAGTGGGTCAGAAGG	+
M63	ZN554_HUMAN.H11MO.0.C	-15	0.00531996	4.09105	0.258027	20	AGGGTGGTGCTGCGGCCTGGGGCATGGGAAGAGCCCCAGC	GCTGAGCCATGTGGGGTGCT	+
M63	RARG_HUMAN.H11MO.2.D	-10	0.00568334	4.37049	0.258946	20	AGGGTGGTGCTGCGGCCTGGGGCATGGGAAGAGCCCCAGC	GGGGGTCACCCAGAGGTCAC	+
M63	SP4_HUMAN.H11MO.0.A	-4	0.00568334	4.37049	0.258946	20	AGGGTGGTGCTGCGGCCTGGGGCATGGGAAGAGCCCCAGC	CCCGGCCCCGCCCCCTTCCC	-
M63	SPIC_HUMAN.H11MO.0.D	-18	0.00596898	4.59014	0.263961	13	AGGGTGGTGCTGCGGCCTGGGGCATGGGAAGAGCCCCAGC	GAGGAAGGGGAGG	+
M63	PTF1A_HUMAN.H11MO.0.B	-25	0.00644391	4.95537	0.269688	15	AGGGTGGTGCTGCGGCCTGGGGCATGGGAAGAGCCCCAGC	GGGAAAGGGGGCAGCTGG	-
M63	HAND1_HUMAN.H11MO.0.D	-12	0.00697388	5.36292	0.269688	17	AGGGTGGTGCTGCGGCCTGGGGCATGGGAAGAGCCCCAGC	GGGTCTGGTTTTTGTCA	+
M63	VEZF1_HUMAN.H11MO.0.C	-17	0.00699531	5.3794	0.269688	22	AGGGTGGTGCTGCGGCCTGGGGCATGGGAAGAGCCCCAGC	GGGGAGGGGGGAGGGGGAGGGG	+
M63	HES1_HUMAN.H11MO.0.D	-23	0.00768437	5.90928	0.288847	13	AGGGTGGTGCTGCGGCCTGGGGCATGGGAAGAGCCCCAGC	CCGCCACGAGCCC	+
M63	ZEP2_HUMAN.H11MO.0.D	-20	0.00822714	6.32667	0.299801	14	AGGGTGGTGCTGCGGCCTGGGGCATGGGAAGAGCCCCAGC	GGTAGGGAAACCCC	+
M63	PAX8_HUMAN.H11MO.0.D	-12	0.00890359	6.84686	0.299801	14	AGGGTGGTGCTGCGGCCTGGGGCATGGGAAGAGCCCCAGC	GTCACTGAAGCGGG	+
M63	RFX1_HUMAN.H11MO.0.B	-15	0.00892592	6.86403	0.299801	22	AGGGTGGTGCTGCGGCCTGGGGCATGGGAAGAGCCCCAGC	CCGTCGCCATGGCAACCGGGGC	-
M63	MAFA_HUMAN.H11MO.0.D	0	0.00897276	6.90006	0.299801	21	AGGGTGGTGCTGCGGCCTGGGGCATGGGAAGAGCCCCAGC	CGAAGGCTGCGGGGTCAGCAC	-
M63	PURA_HUMAN.H11MO.0.D	-4	0.0106408	8.18275	0.341715	17	AGGGTGGTGCTGCGGCCTGGGGCATGGGAAGAGCCCCAGC	GGAAGGGGGGGGCAGGG	+
M63	MAZ_HUMAN.H11MO.0.A	-12	0.0120323	9.25285	0.357273	22	AGGGTGGTGCTGCGGCCTGGGGCATGGGAAGAGCCCCAGC	GGGGGAGGGGGGGGGGGGGGGG	+
M63	MNX1_HUMAN.H11MO.0.D	-14	0.0121523	9.34509	0.357273	19	AGGGTGGTGCTGCGGCCTGGGGCATGGGAAGAGCCCCAGC	TTAAGGGTTATTAAAATAG	-
M63	RARA_HUMAN.H11MO.2.A	-12	0.012212	9.39105	0.357273	17	AGGGTGGTGCTGCGGCCTGGGGCATGGGAAGAGCCCCAGC	AGGTCACCGAGAGGTCA	+
M63	RFX5_HUMAN.H11MO.0.A	-18	0.0122617	9.42923	0.357273	20	AGGGTGGTGCTGCGGCCTGGGGCATGGGAAGAGCCCCAGC	TCTGCCTAGCAACAGCTGAC	-
M63	ZN589_HUMAN.H11MO.0.D	-6	0.0123562	9.5019	0.357273	16	AGGGTGGTGCTGCGGCCTGGGGCATGGGAAGAGCCCCAGC	CGGCAGTAACCGTGGG	-
M63	TBX2_HUMAN.H11MO.0.D	-12	0.013052	10.037	0.370272	25	AGGGTGGTGCTGCGGCCTGGGGCATGGGAAGAGCCCCAGC	TGCCATCAGAGGTGTGAAAAGCGAC	+
M63	BRAC_HUMAN.H11MO.0.A	-12	0.0138787	10.6727	0.379406	20	AGGGTGGTGCTGCGGCCTGGGGCATGGGAAGAGCCCCAGC	TTAGCAGGGAGGTGTGAAAT	+
M63	RARA_HUMAN.H11MO.0.A	-1	0.0138787	10.6727	0.379406	20	AGGGTGGTGCTGCGGCCTGGGGCATGGGAAGAGCCCCAGC	GGGGGATCAAGAGGTCAAGG	+
M63	RREB1_HUMAN.H11MO.0.D	1	0.015206	11.6934	0.39419	21	AGGGTGGTGCTGCGGCCTGGGGCATGGGAAGAGCCCCAGC	GGGGGGGGGGGTGGTTTGGGGT	+
M63	KLF5_HUMAN.H11MO.0.A	0	0.0164467	12.6475	0.417844	14	AGGGTGGTGCTGCGGCCTGGGGCATGGGAAGAGCCCCAGC	AGGGTGGGGCTGGG	+
M63	COT1_HUMAN.H11MO.0.C	-4	0.0182889	14.0642	0.440918	17	AGGGTGGTGCTGCGGCCTGGGGCATGGGAAGAGCCCCAGC	GGGGTCAGAGGTCAGGG	+
M63	ZF64A_HUMAN.H11MO.0.D	-11	0.018768	14.4326	0.440918	16	AGGGTGGTGCTGCGGCCTGGGGCATGGGAAGAGCCCCAGC	GGGGCCCGGGAACCTG	+
M63	OSR2_HUMAN.H11MO.0.C	-24	0.0200923	15.451	0.450893	16	AGGGTGGTGCTGCGGCCTGGGGCATGGGAAGAGCCCCAGC	CAGCAGAAGCAGCAGC	-
M63	ZIC2_HUMAN.H11MO.0.D	0	0.0204603	15.7339	0.452399	15	AGGGTGGTGCTGCGGCCTGGGGCATGGGAAGAGCCCCAGC	GGCCCCCTGCTGTGA	+
M63	MXI1_HUMAN.H11MO.0.A	5	0.0219475	16.8776	0.471417	10	AGGGTGGTGCTGCGGCCTGGGGCATGGGAAGAGCCCCAGC	GCACGTGGCGGCGGG	+
M63	THA_HUMAN.H11MO.0.C	-2	0.0222643	17.1212	0.471487	17	AGGGTGGTGCTGCGGCCTGGGGCATGGGAAGAGCCCCAGC	GGGTCACTTCAGGTCAG	+
M63	TFCP2_HUMAN.H11MO.0.D	-5	0.0229982	17.6856	0.480265	16	AGGGTGGTGCTGCGGCCTGGGGCATGGGAAGAGCCCCAGC	TCTGGCCAGTTCAGGC	-
M64	EGR2_HUMAN.H11MO.0.A	-3	3.09521e-06	0.00238022	0.00462093	18	CTTGGTGCTGTGGGGGCCCGGGGCCGGGGAGGAGCCTGGG	GGGGGGGTGTGGGAGGGG	+
M64	TBX15_HUMAN.H11MO.0.D	-3	1.22483e-05	0.00941898	0.00558005	19	CTTGGTGCTGTGGGGGCCCGGGGCCGGGGAGGAGCCTGGG	GGGGGGGGGGGGGTGGGGG	+
M64	KLF6_HUMAN.H11MO.0.A	-3	1.34484e-05	0.0103418	0.00558005	19	CTTGGTGCTGTGGGGGCCCGGGGCCGGGGAGGAGCCTGGG	GGAAGGGCGGGGCCGGGGG	+
M64	EGR2_HUMAN.H11MO.1.A	-6	1.80905e-05	0.0139116	0.00558005	16	CTTGGTGCTGTGGGGGCCCGGGGCCGGGGAGGAGCCTGGG	GGGGCGTGGGCGGGGG	+
M64	SP3_HUMAN.H11MO.0.B	-3	1.86883e-05	0.0143713	0.00558005	20	CTTGGTGCTGTGGGGGCCCGGGGCCGGGGAGGAGCCTGGG	GGGGGGGGGCGGGGCCGGGG	+
M64	SP2_HUMAN.H11MO.0.A	-2	2.62294e-05	0.0201704	0.00576569	22	CTTGGTGCTGTGGGGGCCCGGGGCCGGGGAGGAGCCTGGG	GGGGGGGGGGCGGGGCCGGGGG	+
M64	KLF3_HUMAN.H11MO.0.B	-3	3.35212e-05	0.0257778	0.00576569	19	CTTGGTGCTGTGGGGGCCCGGGGCCGGGGAGGAGCCTGGG	GGGGAGGGGCGGGGCCGGG	+
M64	MAZ_HUMAN.H11MO.0.A	-11	3.36867e-05	0.0259051	0.00576569	22	CTTGGTGCTGTGGGGGCCCGGGGCCGGGGAGGAGCCTGGG	GGGGGAGGGGGGGGGGGGGGGG	+
M64	EGR1_HUMAN.H11MO.0.A	-5	3.56158e-05	0.0273885	0.00576569	17	CTTGGTGCTGTGGGGGCCCGGGGCCGGGGAGGAGCCTGGG	GAGGGCGTGGGCGGGGG	+
M64	ZN148_HUMAN.H11MO.0.D	-6	3.862e-05	0.0296988	0.00576569	15	CTTGGTGCTGTGGGGGCCCGGGGCCGGGGAGGAGCCTGGG	GGGGTGGGGGAGGGG	+
M64	KLF16_HUMAN.H11MO.0.D	-11	4.37613e-05	0.0336524	0.00593932	19	CTTGGTGCTGTGGGGGCCCGGGGCCGGGGAGGAGCCTGGG	GGGGGCGGGGGGGGGGGGG	+
M64	PATZ1_HUMAN.H11MO.0.C	-13	5.07882e-05	0.0390561	0.0063186	22	CTTGGTGCTGTGGGGGCCCGGGGCCGGGGAGGAGCCTGGG	GGGGAGGGGGCGGGGGGGGAGG	+
M64	NR1D1_HUMAN.H11MO.0.B	-3	6.77365e-05	0.0520894	0.00777891	19	CTTGGTGCTGTGGGGGCCCGGGGCCGGGGAGGAGCCTGGG	AGGGAAGTGGGTCAGAAGG	+
M64	ZBT17_HUMAN.H11MO.0.A	-5	0.000103898	0.0798973	0.0110794	19	CTTGGTGCTGTGGGGGCCCGGGGCCGGGGAGGAGCCTGGG	GAGGGTGGGGGAGGGGAAG	+
M64	ZN341_HUMAN.H11MO.0.C	-13	0.000112744	0.0867003	0.0112213	22	CTTGGTGCTGTGGGGGCCCGGGGCCGGGGAGGAGCCTGGG	GGGGGGGGGGGGAGGGAAGAGC	+
M64	ZN320_HUMAN.H11MO.0.C	-9	0.00019856	0.152693	0.017313	20	CTTGGTGCTGTGGGGGCCCGGGGCCGGGGAGGAGCCTGGG	GTGGGACCAGGGGGCCAGTG	+
M64	PURA_HUMAN.H11MO.0.D	-4	0.000202101	0.155416	0.017313	17	CTTGGTGCTGTGGGGGCCCGGGGCCGGGGAGGAGCCTGGG	GGAAGGGGGGGGCAGGG	+
M64	VEZF1_HUMAN.H11MO.0.C	-18	0.00020874	0.160521	0.017313	22	CTTGGTGCTGTGGGGGCCCGGGGCCGGGGAGGAGCCTGGG	GGGGAGGGGGGAGGGGGAGGGG	+
M64	ZN563_HUMAN.H11MO.0.C	-16	0.000222494	0.171098	0.0174825	21	CTTGGTGCTGTGGGGGCCCGGGGCCGGGGAGGAGCCTGGG	GCAGCTGCCAGTGAGGATCCC	-
M64	ZN467_HUMAN.H11MO.0.C	-12	0.000327219	0.251631	0.0231218	22	CTTGGTGCTGTGGGGGCCCGGGGCCGGGGAGGAGCCTGGG	GGGGAGGGGAGGGGGGGGGGGG	+
M64	WT1_HUMAN.H11MO.0.C	-3	0.000344065	0.264586	0.0231218	20	CTTGGTGCTGTGGGGGCCCGGGGCCGGGGAGGAGCCTGGG	GGGCGGGGGAGGAGGGGGGG	+
M64	ZN322_HUMAN.H11MO.0.B	-19	0.000344065	0.264586	0.0231218	20	CTTGGTGCTGTGGGGGCCCGGGGCCGGGGAGGAGCCTGGG	GAGCCTGGTACAGAGCCTGG	+
M64	PROX1_HUMAN.H11MO.0.D	-4	0.000368497	0.283375	0.0231218	17	CTTGGTGCTGTGGGGGCCCGGGGCCGGGGAGGAGCCTGGG	GGGTAAGGCGGGTTGGG	+
M64	TBX1_HUMAN.H11MO.0.D	-3	0.000371701	0.285838	0.0231218	20	CTTGGTGCTGTGGGGGCCCGGGGCCGGGGAGGAGCCTGGG	GGGTGGGCAGGGGTGGGCGG	+
M64	SP1_HUMAN.H11MO.0.A	-4	0.000439015	0.337602	0.0262167	22	CTTGGTGCTGTGGGGGCCCGGGGCCGGGGAGGAGCCTGGG	GGGGGGCGGGGCCGGGGGGGGG	+
M64	ZF64A_HUMAN.H11MO.0.D	-11	0.000640897	0.49285	0.0356933	16	CTTGGTGCTGTGGGGGCCCGGGGCCGGGGAGGAGCCTGGG	GGGGCCCGGGAACCTG	+
M64	RARG_HUMAN.H11MO.0.B	-11	0.000645523	0.496407	0.0356933	18	CTTGGTGCTGTGGGGGCCCGGGGCCGGGGAGGAGCCTGGG	AGGTCAGAGTGACCTGGG	+
M64	AIRE_HUMAN.H11MO.0.C	0	0.000883362	0.679305	0.0470999	18	CTTGGTGCTGTGGGGGCCCGGGGCCGGGGAGGAGCCTGGG	ATTGGTTTTATTGGTTAA	+
M64	TLX1_HUMAN.H11MO.0.D	-23	0.000985766	0.758054	0.0476219	17	CTTGGTGCTGTGGGGGCCCGGGGCCGGGGAGGAGCCTGGG	CTGGCAAGTTGCCAAGG	+
M64	SP4_HUMAN.H11MO.0.A	-2	0.000986402	0.758543	0.0476219	20	CTTGGTGCTGTGGGGGCCCGGGGCCGGGGAGGAGCCTGGG	GGGAAGGGGGCGGGGCCGGG	+
M64	ZN281_HUMAN.H11MO.0.A	-7	0.000988846	0.760423	0.0476219	15	CTTGGTGCTGTGGGGGCCCGGGGCCGGGGAGGAGCCTGGG	GGGTGGGGGAGGGGA	+
M64	KLF15_HUMAN.H11MO.0.A	-1	0.00130892	1.00656	0.0610663	19	CTTGGTGCTGTGGGGGCCCGGGGCCGGGGAGGAGCCTGGG	GGGGAGGAGCAGGGGGGGG	+
M64	PLAG1_HUMAN.H11MO.0.D	-11	0.00146115	1.12362	0.0661028	17	CTTGGTGCTGTGGGGGCCCGGGGCCGGGGAGGAGCCTGGG	GGGGGCATCAGGAGGGG	+
M64	ZN263_HUMAN.H11MO.0.A	-9	0.00152099	1.16964	0.066786	20	CTTGGTGCTGTGGGGGCCCGGGGCCGGGGAGGAGCCTGGG	GGGAGGAGGGAGAGGAGGAG	+
M64	SPIC_HUMAN.H11MO.0.D	-19	0.00198683	1.52787	0.0847484	13	CTTGGTGCTGTGGGGGCCCGGGGCCGGGGAGGAGCCTGGG	GAGGAAGGGGAGG	+
M64	KLF1_HUMAN.H11MO.0.A	-6	0.00207529	1.5959	0.0860627	14	CTTGGTGCTGTGGGGGCCCGGGGCCGGGGAGGAGCCTGGG	GGGGCGGGGCCGGG	+
M64	ZFX_HUMAN.H11MO.1.A	-5	0.00214558	1.64995	0.0865729	17	CTTGGTGCTGTGGGGGCCCGGGGCCGGGGAGGAGCCTGGG	GGGGGCGGAGGCCGGGG	+
M64	NR1H4_HUMAN.H11MO.0.B	-2	0.00269705	2.07403	0.10596	19	CTTGGTGCTGTGGGGGCCCGGGGCCGGGGAGGAGCCTGGG	GGGGTCAATGACCCCGAGG	+
M64	RXRA_HUMAN.H11MO.0.A	-20	0.00350217	2.69317	0.134064	20	CTTGGTGCTGTGGGGGCCCGGGGCCGGGGAGGAGCCTGGG	GGGGGAGGCAGAGGTCAGAG	+
M64	THAP1_HUMAN.H11MO.0.C	-15	0.00368488	2.83368	0.137532	22	CTTGGTGCTGTGGGGGCCCGGGGCCGGGGAGGAGCCTGGG	GCCCGCAGCCAAGATGGCGGCG	-
M64	ZN282_HUMAN.H11MO.0.D	-3	0.00397126	3.0539	0.144605	14	CTTGGTGCTGTGGGGGCCCGGGGCCGGGGAGGAGCCTGGG	CGTGTTATGGGAAA	+
M64	RARA_HUMAN.H11MO.0.A	-19	0.00428579	3.29577	0.152342	20	CTTGGTGCTGTGGGGGCCCGGGGCCGGGGAGGAGCCTGGG	GGGGGATCAAGAGGTCAAGG	+
M64	OLIG2_HUMAN.H11MO.0.B	-20	0.00482033	3.70684	0.167359	18	CTTGGTGCTGTGGGGGCCCGGGGCCGGGGAGGAGCCTGGG	CAGAAGGGAAACAGCTGG	-
M64	RREB1_HUMAN.H11MO.0.D	6	0.00539957	4.15227	0.179137	16	CTTGGTGCTGTGGGGGCCCGGGGCCGGGGAGGAGCCTGGG	GGGGGGGGGGGTGGTTTGGGGT	+
M64	NFIC_HUMAN.H11MO.0.A	-22	0.00558215	4.29267	0.181168	17	CTTGGTGCTGTGGGGGCCCGGGGCCGGGGAGGAGCCTGGG	CTTGGCAGGGAGCCAAG	-
M64	HEY2_HUMAN.H11MO.0.D	-3	0.0064321	4.94629	0.202578	17	CTTGGTGCTGTGGGGGCCCGGGGCCGGGGAGGAGCCTGGG	GGGGGCACGTGGCATTA	+
M64	ZN770_HUMAN.H11MO.0.C	-9	0.00651321	5.00866	0.202578	22	CTTGGTGCTGTGGGGGCCCGGGGCCGGGGAGGAGCCTGGG	GGGAGGCTGAGGCGGGAGGATC	+
M64	SPZ1_HUMAN.H11MO.0.D	-21	0.00676151	5.1996	0.204699	16	CTTGGTGCTGTGGGGGCCCGGGGCCGGGGAGGAGCCTGGG	CCCAGGGTAACAGCCG	-
M64	ZN740_HUMAN.H11MO.0.D	-6	0.00685563	5.27198	0.204699	14	CTTGGTGCTGTGGGGGCCCGGGGCCGGGGAGGAGCCTGGG	GGGGGGGGGGTGGG	+
M64	RARG_HUMAN.H11MO.2.D	-11	0.0072501	5.57533	0.212233	20	CTTGGTGCTGTGGGGGCCCGGGGCCGGGGAGGAGCCTGGG	GGGGGTCACCCAGAGGTCAC	+
M64	ZN589_HUMAN.H11MO.0.D	-24	0.00781159	6.00711	0.221512	16	CTTGGTGCTGTGGGGGCCCGGGGCCGGGGAGGAGCCTGGG	CGGCAGTAACCGTGGG	-
M64	PPARG_HUMAN.H11MO.0.A	-7	0.00793467	6.10176	0.221512	17	CTTGGTGCTGTGGGGGCCCGGGGCCGGGGAGGAGCCTGGG	AAGTGGGGCAAAGGTCA	+
M64	TBX21_HUMAN.H11MO.0.A	-1	0.00801219	6.16137	0.221512	13	CTTGGTGCTGTGGGGGCCCGGGGCCGGGGAGGAGCCTGGG	GTGGAGGTGTGAA	+
M64	PAX5_HUMAN.H11MO.0.A	-19	0.00886857	6.81993	0.238622	21	CTTGGTGCTGTGGGGGCCCGGGGCCGGGGAGGAGCCTGGG	GCCTGGGCAGCAGAGCGTGAC	+
M64	SP4_HUMAN.H11MO.1.A	-2	0.00901094	6.92942	0.238622	16	CTTGGTGCTGTGGGGGCCCGGGGCCGGGGAGGAGCCTGGG	GGAGGGGGCGGGGCCG	+
M64	THA_HUMAN.H11MO.0.C	-19	0.00911059	7.00604	0.238622	17	CTTGGTGCTGTGGGGGCCCGGGGCCGGGGAGGAGCCTGGG	CTGACCTGAAGTGACCC	-
M64	KLF5_HUMAN.H11MO.0.A	-6	0.00928155	7.13751	0.238909	14	CTTGGTGCTGTGGGGGCCCGGGGCCGGGGAGGAGCCTGGG	AGGGTGGGGCTGGG	+
M64	TAF1_HUMAN.H11MO.0.A	-6	0.00967246	7.43812	0.242781	16	CTTGGTGCTGTGGGGGCCCGGGGCCGGGGAGGAGCCTGGG	AAGATGGCGGCGGCGG	+
M64	COT1_HUMAN.H11MO.0.C	-11	0.00975722	7.5033	0.242781	17	CTTGGTGCTGTGGGGGCCCGGGGCCGGGGAGGAGCCTGGG	GGGGTCAGAGGTCAGGG	+
M64	TFDP1_HUMAN.H11MO.0.C	-18	0.0100016	7.69124	0.243602	14	CTTGGTGCTGTGGGGGCCCGGGGCCGGGGAGGAGCCTGGG	GGGGGGCGGGAAAA	+
M64	E2F4_HUMAN.H11MO.0.A	-19	0.0101166	7.77966	0.243602	13	CTTGGTGCTGTGGGGGCCCGGGGCCGGGGAGGAGCCTGGG	GGGGGCGGGAAAT	+
M64	LYL1_HUMAN.H11MO.0.A	-24	0.0115995	8.91998	0.274876	14	CTTGGTGCTGTGGGGGCCCGGGGCCGGGGAGGAGCCTGGG	CAGGAAACAGCTGG	-
M64	E2F6_HUMAN.H11MO.0.A	-20	0.0117931	9.06889	0.275098	13	CTTGGTGCTGTGGGGGCCCGGGGCCGGGGAGGAGCCTGGG	GGGGCGGGAAGGG	+
M64	BHE23_HUMAN.H11MO.0.D	-4	0.0125941	9.68486	0.285046	12	CTTGGTGCTGTGGGGGCCCGGGGCCGGGGAGGAGCCTGGG	AGCATATGGTGG	+
M64	E2F7_HUMAN.H11MO.0.B	-19	0.0127246	9.78526	0.285046	13	CTTGGTGCTGTGGGGGCCCGGGGCCGGGGAGGAGCCTGGG	GGGGCGGGAAAGG	+
M64	ZN816_HUMAN.H11MO.1.C	-8	0.0134306	10.3281	0.294866	14	CTTGGTGCTGTGGGGGCCCGGGGCCGGGGAGGAGCCTGGG	AAGGGGGACATGCA	+
M64	E2F1_HUMAN.H11MO.0.A	-18	0.014443	11.1067	0.312498	14	CTTGGTGCTGTGGGGGCCCGGGGCCGGGGAGGAGCCTGGG	GGGGGGCGGGAAAG	+
M64	SRBP2_HUMAN.H11MO.0.B	-2	0.0147952	11.3775	0.315546	13	CTTGGTGCTGTGGGGGCCCGGGGCCGGGGAGGAGCCTGGG	GGGTGGGGTGAGG	+
M64	ZN350_HUMAN.H11MO.1.D	-2	0.0165056	12.6928	0.347065	24	CTTGGTGCTGTGGGGGCCCGGGGCCGGGGAGGAGCCTGGG	ACGGGGCGCAGGGATTTGTTGCCC	+
M64	ZN524_HUMAN.H11MO.0.D	-11	0.0171495	13.1879	0.352181	18	CTTGGTGCTGTGGGGGCCCGGGGCCGGGGAGGAGCCTGGG	GGGTTCGAGGGTTCGAGT	+
M64	ARNT2_HUMAN.H11MO.0.D	-6	0.0172207	13.2427	0.352181	12	CTTGGTGCTGTGGGGGCCCGGGGCCGGGGAGGAGCCTGGG	GGCGTGGGAGGC	+
M64	MXI1_HUMAN.H11MO.0.A	-7	0.0181564	13.9623	0.361676	15	CTTGGTGCTGTGGGGGCCCGGGGCCGGGGAGGAGCCTGGG	GCACGTGGCGGCGGG	+
M64	PTF1A_HUMAN.H11MO.0.B	-20	0.0182739	14.0526	0.361676	18	CTTGGTGCTGTGGGGGCCCGGGGCCGGGGAGGAGCCTGGG	GGGAAAGGGGGCAGCTGG	-
M64	IRX2_HUMAN.H11MO.0.D	-5	0.0184117	14.1586	0.361676	19	CTTGGTGCTGTGGGGGCCCGGGGCCGGGGAGGAGCCTGGG	ACATGGGTGGGCATGTTGG	+
M64	USF2_HUMAN.H11MO.0.A	-2	0.0221278	17.0163	0.426012	19	CTTGGTGCTGTGGGGGCCCGGGGCCGGGGAGGAGCCTGGG	GGGTCACGTGGCCGCGGCG	+
M64	Z324A_HUMAN.H11MO.0.C	-9	0.0222617	17.1193	0.426012	23	CTTGGTGCTGTGGGGGCCCGGGGCCGGGGAGGAGCCTGGG	TGGCAGCAAAGGATGGTTTGATA	-
M64	XBP1_HUMAN.H11MO.0.D	-3	0.0227696	17.5098	0.426012	11	CTTGGTGCTGTGGGGGCCCGGGGCCGGGGAGGAGCCTGGG	GCTGACGTGGC	+
M64	SALL4_HUMAN.H11MO.0.B	-6	0.0228283	17.5549	0.426012	10	CTTGGTGCTGTGGGGGCCCGGGGCCGGGGAGGAGCCTGGG	GGAGGGTGGG	+
M64	SP2_HUMAN.H11MO.1.B	-4	0.0233706	17.972	0.430749	12	CTTGGTGCTGTGGGGGCCCGGGGCCGGGGAGGAGCCTGGG	AGGGGGCGGGGC	+
M64	SP1_HUMAN.H11MO.1.A	-4	0.0237458	18.2605	0.432327	14	CTTGGTGCTGTGGGGGCCCGGGGCCGGGGAGGAGCCTGGG	GGGGGGCGGGGCCG	+
M64	GLIS3_HUMAN.H11MO.0.D	-7	0.0248687	19.1241	0.442229	10	CTTGGTGCTGTGGGGGCCCGGGGCCGGGGAGGAGCCTGGG	GTGGGGGGTA	+
M64	BHE41_HUMAN.H11MO.0.D	-10	0.0248821	19.1343	0.442229	20	CTTGGTGCTGTGGGGGCCCGGGGCCGGGGAGGAGCCTGGG	ACCGGGTCACGTGCAGAAGG	+
M64	ETV5_HUMAN.H11MO.0.C	-20	0.0254515	19.5722	0.447026	14	CTTGGTGCTGTGGGGGCCCGGGGCCGGGGAGGAGCCTGGG	GAGCAGGAAGTGAG	+
M64	ZBT7B_HUMAN.H11MO.0.D	1	0.0259633	19.9657	0.450713	20	CTTGGTGCTGTGGGGGCCCGGGGCCGGGGAGGAGCCTGGG	CGCCGTTGCCATGGCAACGGG	+
M64	RFX1_HUMAN.H11MO.0.B	-5	0.028354	21.8043	0.481029	22	CTTGGTGCTGTGGGGGCCCGGGGCCGGGGAGGAGCCTGGG	GCCCCGGTTGCCATGGCGACGG	+
M64	ZN219_HUMAN.H11MO.0.D	-9	0.0292385	22.4844	0.490461	12	CTTGGTGCTGTGGGGGCCCGGGGCCGGGGAGGAGCCTGGG	GAGGGGGGCGGA	+
M64	RFX5_HUMAN.H11MO.0.A	-4	0.0296348	22.7892	0.491586	20	CTTGGTGCTGTGGGGGCCCGGGGCCGGGGAGGAGCCTGGG	GTCAGCTGTTGCTAGGCAGA	+
M64	ZN335_HUMAN.H11MO.0.A	-17	0.0299683	23.0457	0.491655	22	CTTGGTGCTGTGGGGGCCCGGGGCCGGGGAGGAGCCTGGG	GGCTGTCCTCGGCGCTGCCTGA	+
M64	HES1_HUMAN.H11MO.0.D	-3	0.0306301	23.5546	0.49705	13	CTTGGTGCTGTGGGGGCCCGGGGCCGGGGAGGAGCCTGGG	GGGCTCGTGGCGG	-
M64	AP2C_HUMAN.H11MO.0.A	-4	0.0312603	24.0392	0.498604	14	CTTGGTGCTGTGGGGGCCCGGGGCCGGGGAGGAGCCTGGG	ATGCCCTGAGGCCA	+
M64	ZN554_HUMAN.H11MO.0.C	-16	0.0313938	24.1419	0.498604	20	CTTGGTGCTGTGGGGGCCCGGGGCCGGGGAGGAGCCTGGG	GCTGAGCCATGTGGGGTGCT	+
M65	TBR1_HUMAN.H11MO.0.D	-21	0.000284486	0.21877	0.212022	13	CGGGAGGGGTAGCGGAGTTGGTCTTCCCACCTTCCGCCTG	TTTTCACACCTTT	-
M65	PATZ1_HUMAN.H11MO.1.C	0	0.000413216	0.317763	0.212022	9	CGGGAGGGGTAGCGGAGTTGGTCTTCCCACCTTCCGCCTG	AGGGAGGGG	+
M65	ZN281_HUMAN.H11MO.0.A	-1	0.000421149	0.323864	0.212022	15	CGGGAGGGGTAGCGGAGTTGGTCTTCCCACCTTCCGCCTG	GGGTGGGGGAGGGGA	+
M65	MAZ_HUMAN.H11MO.1.A	1	0.000657154	0.505351	0.216541	10	CGGGAGGGGTAGCGGAGTTGGTCTTCCCACCTTCCGCCTG	GAGGGAGGGGG	+
M65	TBX5_HUMAN.H11MO.0.D	-24	0.000895293	0.68848	0.216541	8	CGGGAGGGGTAGCGGAGTTGGTCTTCCCACCTTCCGCCTG	TCACACCT	-
M65	TBX4_HUMAN.H11MO.0.D	-13	0.000904313	0.695417	0.216541	20	CGGGAGGGGTAGCGGAGTTGGTCTTCCCACCTTCCGCCTG	GGTGTGAAATTTCACACCTT	-
M65	ZBTB4_HUMAN.H11MO.0.D	-25	0.00100363	0.77179	0.216541	15	CGGGAGGGGTAGCGGAGTTGGTCTTCCCACCTTCCGCCTG	CCCACCTGCCATCTAGG	-
M65	ZN467_HUMAN.H11MO.0.C	0	0.00243886	1.87548	0.457639	22	CGGGAGGGGTAGCGGAGTTGGTCTTCCCACCTTCCGCCTG	GGGGAGGGGAGGGGGGGGGGGG	+
M65	TBX3_HUMAN.H11MO.0.C	-23	0.00272709	2.09713	0.457639	11	CGGGAGGGGTAGCGGAGTTGGTCTTCCCACCTTCCGCCTG	TTCCCACCTCC	-
M65	GLIS1_HUMAN.H11MO.0.D	1	0.00373756	2.87418	0.484894	12	CGGGAGGGGTAGCGGAGTTGGTCTTCCCACCTTCCGCCTG	TCGTGGGGGGTCT	+
M65	KLF5_HUMAN.H11MO.0.A	0	0.00412193	3.16977	0.484894	14	CGGGAGGGGTAGCGGAGTTGGTCTTCCCACCTTCCGCCTG	AGGGTGGGGCTGGG	+
M65	EOMES_HUMAN.H11MO.0.D	-23	0.00426436	3.2793	0.484894	12	CGGGAGGGGTAGCGGAGTTGGTCTTCCCACCTTCCGCCTG	TTAACACCTCCT	-
M65	TFDP1_HUMAN.H11MO.0.C	-21	0.00432758	3.32791	0.484894	14	CGGGAGGGGTAGCGGAGTTGGTCTTCCCACCTTCCGCCTG	TTTTCCCGCCCCCC	-
M65	KLF1_HUMAN.H11MO.0.A	0	0.00454282	3.49343	0.484894	14	CGGGAGGGGTAGCGGAGTTGGTCTTCCCACCTTCCGCCTG	GGGGCGGGGCCGGG	+
M65	ZN335_HUMAN.H11MO.1.A	-34	0.00576861	4.43606	0.484894	6	CGGGAGGGGTAGCGGAGTTGGTCTTCCCACCTTCCGCCTG	TGCCTGA	+
M65	KLF4_HUMAN.H11MO.0.A	0	0.00615667	4.73448	0.484894	10	CGGGAGGGGTAGCGGAGTTGGTCTTCCCACCTTCCGCCTG	AGGGTGTGGC	+
M65	KLF16_HUMAN.H11MO.0.D	1	0.00636619	4.8956	0.484894	18	CGGGAGGGGTAGCGGAGTTGGTCTTCCCACCTTCCGCCTG	GGGGGCGGGGGGGGGGGGG	+
M65	SNAI1_HUMAN.H11MO.0.C	-26	0.00703246	5.40796	0.484894	8	CGGGAGGGGTAGCGGAGTTGGTCTTCCCACCTTCCGCCTG	CCACCTGG	-
M65	ELF2_HUMAN.H11MO.0.C	-27	0.00751271	5.77727	0.484894	13	CGGGAGGGGTAGCGGAGTTGGTCTTCCCACCTTCCGCCTG	CCACTTCCGGGTT	-
M65	ZN257_HUMAN.H11MO.0.C	-19	0.00753655	5.7956	0.484894	12	CGGGAGGGGTAGCGGAGTTGGTCTTCCCACCTTCCGCCTG	GCTCTTGCCTCT	+
M65	ZNF18_HUMAN.H11MO.0.C	-19	0.00753655	5.7956	0.484894	12	CGGGAGGGGTAGCGGAGTTGGTCTTCCCACCTTCCGCCTG	CCAGTTCACACC	-
M65	E2F1_HUMAN.H11MO.0.A	-21	0.00767533	5.90233	0.484894	14	CGGGAGGGGTAGCGGAGTTGGTCTTCCCACCTTCCGCCTG	CTTTCCCGCCCCCC	-
M65	ZN148_HUMAN.H11MO.0.D	0	0.00803417	6.17828	0.484894	15	CGGGAGGGGTAGCGGAGTTGGTCTTCCCACCTTCCGCCTG	GGGGTGGGGGAGGGG	+
M65	MAZ_HUMAN.H11MO.0.A	1	0.00807215	6.20748	0.484894	21	CGGGAGGGGTAGCGGAGTTGGTCTTCCCACCTTCCGCCTG	GGGGGAGGGGGGGGGGGGGGGG	+
M65	BRAC_HUMAN.H11MO.1.B	-21	0.00816789	6.28111	0.484894	11	CGGGAGGGGTAGCGGAGTTGGTCTTCCCACCTTCCGCCTG	ATTTCACACCT	-
M65	GLIS3_HUMAN.H11MO.0.D	-1	0.00861907	6.62807	0.484894	10	CGGGAGGGGTAGCGGAGTTGGTCTTCCCACCTTCCGCCTG	GTGGGGGGTA	+
M65	ZN449_HUMAN.H11MO.0.C	-14	0.00907564	6.97917	0.484894	11	CGGGAGGGGTAGCGGAGTTGGTCTTCCCACCTTCCGCCTG	TGGTTGGGCTT	+
M65	EGR4_HUMAN.H11MO.0.D	-27	0.00956388	7.35462	0.484894	11	CGGGAGGGGTAGCGGAGTTGGTCTTCCCACCTTCCGCCTG	GCCCTGCCGCC	-
M65	OVOL2_HUMAN.H11MO.0.D	-8	0.00963169	7.40677	0.484894	8	CGGGAGGGGTAGCGGAGTTGGTCTTCCCACCTTCCGCCTG	ATAACGGA	+
M65	IKZF1_HUMAN.H11MO.0.C	-22	0.00963169	7.40677	0.484894	8	CGGGAGGGGTAGCGGAGTTGGTCTTCCCACCTTCCGCCTG	TCTCCCAA	-
M66	ZN708_HUMAN.H11MO.1.D	-16	0.000307016	0.236096	0.472191	9	GTAGTCTCTCCGCGCTGCTATACCTGCTCCGCCACGGCGC	GCTGTACCT	-
M67	SP2_HUMAN.H11MO.0.A	-8	0.000623174	0.479221	0.232396	22	CCGGGCAGCGGCCCGGGGCACGTCGCCGGGGCGGACGGGG	GGGGGGGGGGCGGGGCCGGGGG	+
M67	ZFX_HUMAN.H11MO.1.A	-23	0.000703961	0.541346	0.232396	17	CCGGGCAGCGGCCCGGGGCACGTCGCCGGGGCGGACGGGG	GGGGGCGGAGGCCGGGG	+
M67	IRX2_HUMAN.H11MO.0.D	-12	0.000761188	0.585353	0.232396	19	CCGGGCAGCGGCCCGGGGCACGTCGCCGGGGCGGACGGGG	ACATGGGTGGGCATGTTGG	+
M67	SP3_HUMAN.H11MO.0.B	-9	0.000795151	0.611471	0.232396	20	CCGGGCAGCGGCCCGGGGCACGTCGCCGGGGCGGACGGGG	GGGGGGGGGCGGGGCCGGGG	+
M67	TLX1_HUMAN.H11MO.0.D	-1	0.000896832	0.689664	0.232396	17	CCGGGCAGCGGCCCGGGGCACGTCGCCGGGGCGGACGGGG	CTGGCAAGTTGCCAAGG	+
M67	PATZ1_HUMAN.H11MO.0.C	-15	0.0013183	1.01377	0.232396	22	CCGGGCAGCGGCCCGGGGCACGTCGCCGGGGCGGACGGGG	GGGGAGGGGGCGGGGGGGGAGG	+
M67	ZN563_HUMAN.H11MO.0.C	-2	0.00162618	1.25053	0.232396	21	CCGGGCAGCGGCCCGGGGCACGTCGCCGGGGCGGACGGGG	GGGATCCTCACTGGCAGCTGC	+
M67	THAP1_HUMAN.H11MO.0.C	-14	0.00183325	1.40977	0.232396	22	CCGGGCAGCGGCCCGGGGCACGTCGCCGGGGCGGACGGGG	CGCCGCCATCTTGGCTGCGGGC	+
M67	RXRA_HUMAN.H11MO.0.A	-1	0.00320625	2.46561	0.295168	20	CCGGGCAGCGGCCCGGGGCACGTCGCCGGGGCGGACGGGG	GGGGGAGGCAGAGGTCAGAG	+
M67	ZN341_HUMAN.H11MO.0.C	-26	0.00347549	2.67265	0.295168	14	CCGGGCAGCGGCCCGGGGCACGTCGCCGGGGCGGACGGGG	GGGGGGGGGGGGAGGGAAGAGC	+
M67	CLOCK_HUMAN.H11MO.0.C	-7	0.00358389	2.75601	0.295168	14	CCGGGCAGCGGCCCGGGGCACGTCGCCGGGGCGGACGGGG	TGTTCACGTGTCTG	-
M67	NR1D1_HUMAN.H11MO.0.B	-8	0.00368666	2.83505	0.295168	19	CCGGGCAGCGGCCCGGGGCACGTCGCCGGGGCGGACGGGG	CCTTCTGACCCACTTCCCT	-
M67	ZN589_HUMAN.H11MO.0.D	-15	0.00530111	4.07656	0.349611	16	CCGGGCAGCGGCCCGGGGCACGTCGCCGGGGCGGACGGGG	CGGCAGTAACCGTGGG	-
M67	GATA1_HUMAN.H11MO.0.A	-27	0.00551577	4.24163	0.349611	13	CCGGGCAGCGGCCCGGGGCACGTCGCCGGGGCGGACGGGG	CTGGCGGGGACAGATAAGA	+
M67	USF2_HUMAN.H11MO.0.A	-31	0.00551577	4.24163	0.349611	9	CCGGGCAGCGGCCCGGGGCACGTCGCCGGGGCGGACGGGG	CGCCGCGGCCACGTGACCC	-
M67	SP4_HUMAN.H11MO.0.A	-3	0.00698527	5.37167	0.400368	20	CCGGGCAGCGGCCCGGGGCACGTCGCCGGGGCGGACGGGG	GGGAAGGGGGCGGGGCCGGG	+
M67	PROX1_HUMAN.H11MO.0.D	-23	0.00724777	5.57354	0.400368	17	CCGGGCAGCGGCCCGGGGCACGTCGCCGGGGCGGACGGGG	GGGTAAGGCGGGTTGGG	+
M67	MXI1_HUMAN.H11MO.0.A	3	0.00788229	6.06148	0.400368	12	CCGGGCAGCGGCCCGGGGCACGTCGCCGGGGCGGACGGGG	GCACGTGGCGGCGGG	+
M67	VEZF1_HUMAN.H11MO.0.C	-14	0.0081473	6.26527	0.400368	22	CCGGGCAGCGGCCCGGGGCACGTCGCCGGGGCGGACGGGG	GGGGAGGGGGGAGGGGGAGGGG	+
M67	KLF3_HUMAN.H11MO.0.B	-4	0.00815889	6.27419	0.400368	19	CCGGGCAGCGGCCCGGGGCACGTCGCCGGGGCGGACGGGG	GGGGAGGGGCGGGGCCGGG	+
M67	KLF6_HUMAN.H11MO.0.A	0	0.00815889	6.27419	0.400368	19	CCGGGCAGCGGCCCGGGGCACGTCGCCGGGGCGGACGGGG	GGAAGGGCGGGGCCGGGGG	+
M67	PTF1A_HUMAN.H11MO.0.B	-29	0.00947155	7.28362	0.450257	11	CCGGGCAGCGGCCCGGGGCACGTCGCCGGGGCGGACGGGG	GGGAAAGGGGGCAGCTGG	-
M67	RARG_HUMAN.H11MO.0.B	-11	0.0101123	7.77635	0.46615	18	CCGGGCAGCGGCCCGGGGCACGTCGCCGGGGCGGACGGGG	CCCAGGTCACTCTGACCT	-
M67	PAX8_HUMAN.H11MO.0.D	-3	0.0108416	8.3372	0.48507	14	CCGGGCAGCGGCCCGGGGCACGTCGCCGGGGCGGACGGGG	GTCACTGAAGCGGG	+
M69	SP2_HUMAN.H11MO.0.A	-4	0.000118833	0.0913826	0.0964732	22	CCGGCCTCCGCGCCCGGTCTCCGTGCCGGGGGAGGTCGGA	CCCCCGGCCCCGCCCCCCCCCC	-
M69	COE1_HUMAN.H11MO.0.A	-21	0.000227578	0.175008	0.0964732	15	CCGGCCTCCGCGCCCGGTCTCCGTGCCGGGGGAGGTCGGA	GGTCCCTGGGGACTT	-
M69	VEZF1_HUMAN.H11MO.0.C	-5	0.00024669	0.189704	0.0964732	22	CCGGCCTCCGCGCCCGGTCTCCGTGCCGGGGGAGGTCGGA	CCCCTCCCCCTCCCCCCTCCCC	-
M69	RXRA_HUMAN.H11MO.0.A	-5	0.000296631	0.228109	0.0964732	20	CCGGCCTCCGCGCCCGGTCTCCGTGCCGGGGGAGGTCGGA	CTCTGACCTCTGCCTCCCCC	-
M69	PATZ1_HUMAN.H11MO.0.C	-4	0.000327872	0.252133	0.0964732	22	CCGGCCTCCGCGCCCGGTCTCCGTGCCGGGGGAGGTCGGA	CCTCCCCCCCCGCCCCCTCCCC	-
M69	AP2B_HUMAN.H11MO.0.B	-23	0.00039393	0.302932	0.0965919	10	CCGGCCTCCGCGCCCGGTCTCCGTGCCGGGGGAGGTCGGA	GCCCGGGGGC	+
M69	ZIC1_HUMAN.H11MO.0.B	-28	0.000513934	0.395215	0.0981833	9	CCGGCCTCCGCGCCCGGTCTCCGTGCCGGGGGAGGTCGGA	GGGGTGGTC	+
M69	THAP1_HUMAN.H11MO.0.C	-11	0.000533894	0.410564	0.0981833	22	CCGGCCTCCGCGCCCGGTCTCCGTGCCGGGGGAGGTCGGA	CGCCGCCATCTTGGCTGCGGGC	+
M69	SP3_HUMAN.H11MO.0.B	1	0.000620663	0.47729	0.101458	19	CCGGCCTCCGCGCCCGGTCTCCGTGCCGGGGGAGGTCGGA	CCCCGGCCCCGCCCCCCCCC	-
M69	EGR1_HUMAN.H11MO.0.A	-21	0.000711778	0.547357	0.104717	17	CCGGCCTCCGCGCCCGGTCTCCGTGCCGGGGGAGGTCGGA	GAGGGCGTGGGCGGGGG	+
M69	SP4_HUMAN.H11MO.0.A	0	0.000826878	0.635869	0.110591	20	CCGGCCTCCGCGCCCGGTCTCCGTGCCGGGGGAGGTCGGA	CCCGGCCCCGCCCCCTTCCC	-
M69	BHE41_HUMAN.H11MO.0.D	-19	0.00102219	0.786063	0.118421	20	CCGGCCTCCGCGCCCGGTCTCCGTGCCGGGGGAGGTCGGA	ACCGGGTCACGTGCAGAAGG	+
M69	ZFX_HUMAN.H11MO.1.A	-11	0.00104641	0.804685	0.118421	17	CCGGCCTCCGCGCCCGGTCTCCGTGCCGGGGGAGGTCGGA	CCCCGGCCTCCGCCCCC	-
M69	ZBT17_HUMAN.H11MO.0.A	-21	0.00145241	1.11691	0.131808	19	CCGGCCTCCGCGCCCGGTCTCCGTGCCGGGGGAGGTCGGA	GAGGGTGGGGGAGGGGAAG	+
M69	EGR2_HUMAN.H11MO.1.A	-22	0.00148896	1.14501	0.131808	16	CCGGCCTCCGCGCCCGGTCTCCGTGCCGGGGGAGGTCGGA	GGGGCGTGGGCGGGGG	+
M69	ZN563_HUMAN.H11MO.0.C	-15	0.00165895	1.27573	0.131808	21	CCGGCCTCCGCGCCCGGTCTCCGTGCCGGGGGAGGTCGGA	GGGATCCTCACTGGCAGCTGC	+
M69	KLF3_HUMAN.H11MO.0.B	0	0.00179291	1.37875	0.131808	19	CCGGCCTCCGCGCCCGGTCTCCGTGCCGGGGGAGGTCGGA	CCCGGCCCCGCCCCTCCCC	-
M69	ZIC2_HUMAN.H11MO.0.D	-22	0.00180939	1.39142	0.131808	15	CCGGCCTCCGCGCCCGGTCTCCGTGCCGGGGGAGGTCGGA	TCACAGCAGGGGGCC	-
M69	MAZ_HUMAN.H11MO.0.A	-5	0.00188142	1.44681	0.131808	22	CCGGCCTCCGCGCCCGGTCTCCGTGCCGGGGGAGGTCGGA	CCCCCCCCCCCCCCCCTCCCCC	-
M69	MXI1_HUMAN.H11MO.0.A	-18	0.00211245	1.62448	0.139837	15	CCGGCCTCCGCGCCCGGTCTCCGTGCCGGGGGAGGTCGGA	CCCGCCGCCACGTGC	-
M69	ZIC4_HUMAN.H11MO.0.D	-22	0.00228118	1.75423	0.139837	15	CCGGCCTCCGCGCCCGGTCTCCGTGCCGGGGGAGGTCGGA	GCACAGCGGGGGGTC	+
M69	KLF6_HUMAN.H11MO.0.A	-19	0.00253141	1.94666	0.146087	19	CCGGCCTCCGCGCCCGGTCTCCGTGCCGGGGGAGGTCGGA	GGAAGGGCGGGGCCGGGGG	+
M69	NR1H4_HUMAN.H11MO.0.B	-13	0.00379162	2.91575	0.185941	19	CCGGCCTCCGCGCCCGGTCTCCGTGCCGGGGGAGGTCGGA	GGGGTCAATGACCCCGAGG	+
M69	NR0B1_HUMAN.H11MO.0.D	-25	0.00416722	3.2046	0.195294	10	CCGGCCTCCGCGCCCGGTCTCCGTGCCGGGGGAGGTCGGA	GCGTGGGAGA	+
M69	VEZF1_HUMAN.H11MO.1.C	-26	0.00424781	3.26656	0.195294	12	CCGGCCTCCGCGCCCGGTCTCCGTGCCGGGGGAGGTCGGA	AGAGGGAGGGGG	+
M69	ZN341_HUMAN.H11MO.0.C	-20	0.00449362	3.4556	0.200334	20	CCGGCCTCCGCGCCCGGTCTCCGTGCCGGGGGAGGTCGGA	GGGGGGGGGGGGAGGGAAGAGC	+
M69	TLX1_HUMAN.H11MO.0.D	-12	0.00480068	3.69173	0.207729	17	CCGGCCTCCGCGCCCGGTCTCCGTGCCGGGGGAGGTCGGA	CCTTGGCAACTTGCCAG	-
M69	PROX1_HUMAN.H11MO.0.D	-23	0.00514271	3.95474	0.216171	17	CCGGCCTCCGCGCCCGGTCTCCGTGCCGGGGGAGGTCGGA	GGGTAAGGCGGGTTGGG	+
M69	SRBP2_HUMAN.H11MO.0.B	-22	0.00593836	4.5666	0.241052	13	CCGGCCTCCGCGCCCGGTCTCCGTGCCGGGGGAGGTCGGA	GGGTGGGGTGAGG	+
M69	ZN467_HUMAN.H11MO.0.C	-5	0.00606234	4.66194	0.241052	22	CCGGCCTCCGCGCCCGGTCTCCGTGCCGGGGGAGGTCGGA	CCCCCCCCCCCCTCCCCTCCCC	-
M69	ARNT2_HUMAN.H11MO.0.D	-24	0.00634899	4.88237	0.245807	12	CCGGCCTCCGCGCCCGGTCTCCGTGCCGGGGGAGGTCGGA	GGCGTGGGAGGC	+
M69	MBD2_HUMAN.H11MO.0.B	-21	0.00727171	5.59194	0.267454	11	CCGGCCTCCGCGCCCGGTCTCCGTGCCGGGGGAGGTCGGA	GGGGCCGGAGG	+
M69	RFX1_HUMAN.H11MO.0.B	-19	0.00812982	6.25183	0.284777	21	CCGGCCTCCGCGCCCGGTCTCCGTGCCGGGGGAGGTCGGA	CCGTCGCCATGGCAACCGGGGC	-
M69	ZBT7A_HUMAN.H11MO.0.A	-28	0.00847815	6.5197	0.290072	9	CCGGCCTCCGCGCCCGGTCTCCGTGCCGGGGGAGGTCGGA	GGGGGTCTC	+
M69	AP2A_HUMAN.H11MO.0.A	-21	0.011241	8.64436	0.341535	15	CCGGCCTCCGCGCCCGGTCTCCGTGCCGGGGGAGGTCGGA	ATGCCCTGAGGCCAT	+
M69	ZN322_HUMAN.H11MO.0.B	-9	0.0120196	9.24306	0.341535	20	CCGGCCTCCGCGCCCGGTCTCCGTGCCGGGGGAGGTCGGA	GAGCCTGGTACAGAGCCTGG	+
M69	ZF64A_HUMAN.H11MO.0.D	-21	0.0126032	9.6919	0.341535	16	CCGGCCTCCGCGCCCGGTCTCCGTGCCGGGGGAGGTCGGA	GGGGCCCGGGAACCTG	+
M69	ZEP2_HUMAN.H11MO.0.D	-24	0.0127736	9.82289	0.341535	14	CCGGCCTCCGCGCCCGGTCTCCGTGCCGGGGGAGGTCGGA	GGTAGGGAAACCCC	+
M69	CTCFL_HUMAN.H11MO.0.A	-24	0.0130193	10.0119	0.341535	16	CCGGCCTCCGCGCCCGGTCTCCGTGCCGGGGGAGGTCGGA	GCCGCCAGGGGGCGCCG	+
M69	E2F7_HUMAN.H11MO.0.B	-22	0.0134496	10.3427	0.341535	13	CCGGCCTCCGCGCCCGGTCTCCGTGCCGGGGGAGGTCGGA	GGGGCGGGAAAGG	+
M69	CTCF_HUMAN.H11MO.0.A	-22	0.0135029	10.3837	0.341535	18	CCGGCCTCCGCGCCCGGTCTCCGTGCCGGGGGAGGTCGGA	TGGCCACCAGGGGGCGCCA	+
M69	BRAC_HUMAN.H11MO.0.A	-16	0.0135335	10.4073	0.341535	20	CCGGCCTCCGCGCCCGGTCTCCGTGCCGGGGGAGGTCGGA	TTAGCAGGGAGGTGTGAAAT	+
M69	WT1_HUMAN.H11MO.0.C	-23	0.0135335	10.4073	0.341535	17	CCGGCCTCCGCGCCCGGTCTCCGTGCCGGGGGAGGTCGGA	GGGCGGGGGAGGAGGGGGGG	+
M69	CLOCK_HUMAN.H11MO.0.C	-22	0.0136966	10.5327	0.341535	14	CCGGCCTCCGCGCCCGGTCTCCGTGCCGGGGGAGGTCGGA	CAGACACGTGAACA	+
M69	STAT1_HUMAN.H11MO.0.A	-18	0.0143441	11.0306	0.351718	19	CCGGCCTCCGCGCCCGGTCTCCGTGCCGGGGGAGGTCGGA	CCCCTTTCCTGGAAATCAC	+
M69	RARG_HUMAN.H11MO.2.D	-27	0.0152214	11.7053	0.355127	13	CCGGCCTCCGCGCCCGGTCTCCGTGCCGGGGGAGGTCGGA	GGGGGTCACCCAGAGGTCAC	+
M69	RARG_HUMAN.H11MO.0.B	-14	0.0159879	12.2947	0.355127	18	CCGGCCTCCGCGCCCGGTCTCCGTGCCGGGGGAGGTCGGA	AGGTCAGAGTGACCTGGG	+
M69	MECP2_HUMAN.H11MO.0.C	-24	0.0160571	12.3479	0.355127	7	CCGGCCTCCGCGCCCGGTCTCCGTGCCGGGGGAGGTCGGA	CCCGGAG	+
M69	GLIS1_HUMAN.H11MO.0.D	-25	0.0166596	12.8112	0.358935	13	CCGGCCTCCGCGCCCGGTCTCCGTGCCGGGGGAGGTCGGA	TCGTGGGGGGTCT	+
M69	ZN148_HUMAN.H11MO.0.D	-22	0.0168342	12.9455	0.358935	15	CCGGCCTCCGCGCCCGGTCTCCGTGCCGGGGGAGGTCGGA	GGGGTGGGGGAGGGG	+
M69	NFIC_HUMAN.H11MO.0.A	-13	0.0178599	13.7342	0.370078	17	CCGGCCTCCGCGCCCGGTCTCCGTGCCGGGGGAGGTCGGA	CTTGGCTCCCTGCCAAG	+
M69	IRX2_HUMAN.H11MO.0.D	-4	0.0182133	14.006	0.371896	19	CCGGCCTCCGCGCCCGGTCTCCGTGCCGGGGGAGGTCGGA	CCAACATGCCCACCCATGT	-
M69	PURA_HUMAN.H11MO.0.D	-5	0.0202204	15.5495	0.402005	17	CCGGCCTCCGCGCCCGGTCTCCGTGCCGGGGGAGGTCGGA	CCCTGCCCCCCCCTTCC	-
M69	RFX5_HUMAN.H11MO.0.A	-1	0.0215132	16.5436	0.417334	20	CCGGCCTCCGCGCCCGGTCTCCGTGCCGGGGGAGGTCGGA	TCTGCCTAGCAACAGCTGAC	-
M69	WT1_HUMAN.H11MO.1.B	-27	0.0216344	16.6368	0.417334	11	CCGGCCTCCGCGCCCGGTCTCCGTGCCGGGGGAGGTCGGA	GTGGGAGGAGG	+
M69	ELF1_HUMAN.H11MO.0.A	-21	0.0220745	16.9753	0.417334	14	CCGGCCTCCGCGCCCGGTCTCCGTGCCGGGGGAGGTCGGA	GAACCCGGAAGTGG	+
M69	ZBT7B_HUMAN.H11MO.0.D	-18	0.0225431	17.3356	0.417334	21	CCGGCCTCCGCGCCCGGTCTCCGTGCCGGGGGAGGTCGGA	CCCGTTGCCATGGCAACGGCG	-
M69	EGR2_HUMAN.H11MO.0.A	-19	0.0229771	17.6694	0.417334	18	CCGGCCTCCGCGCCCGGTCTCCGTGCCGGGGGAGGTCGGA	GGGGGGGTGTGGGAGGGG	+
M69	PTF1A_HUMAN.H11MO.0.B	-28	0.0229771	17.6694	0.417334	12	CCGGCCTCCGCGCCCGGTCTCCGTGCCGGGGGAGGTCGGA	GGGAAAGGGGGCAGCTGG	-
M69	KAISO_HUMAN.H11MO.1.A	-23	0.0250815	19.2876	0.42461	11	CCGGCCTCCGCGCCCGGTCTCCGTGCCGGGGGAGGTCGGA	TCTCGCGAGAA	+
M69	SUH_HUMAN.H11MO.0.A	-24	0.0250815	19.2876	0.42461	11	CCGGCCTCCGCGCCCGGTCTCCGTGCCGGGGGAGGTCGGA	GGCGTGGGAAA	+
M69	AP2C_HUMAN.H11MO.0.A	-21	0.0252089	19.3857	0.42461	14	CCGGCCTCCGCGCCCGGTCTCCGTGCCGGGGGAGGTCGGA	ATGCCCTGAGGCCA	+
M69	GABPA_HUMAN.H11MO.0.A	-21	0.0252089	19.3857	0.42461	14	CCGGCCTCCGCGCCCGGTCTCCGTGCCGGGGGAGGTCGGA	GGAACCGGAAGTGG	+
M69	SPIC_HUMAN.H11MO.0.D	-21	0.025269	19.4318	0.42461	13	CCGGCCTCCGCGCCCGGTCTCCGTGCCGGGGGAGGTCGGA	GAGGAAGGGGAGG	+
M69	ZIC3_HUMAN.H11MO.0.B	-22	0.0265157	20.3906	0.42461	15	CCGGCCTCCGCGCCCGGTCTCCGTGCCGGGGGAGGTCGGA	TCACAGCAGGGGGCC	-
M69	E2F4_HUMAN.H11MO.1.A	-24	0.026923	20.7038	0.42461	14	CCGGCCTCCGCGCCCGGTCTCCGTGCCGGGGGAGGTCGGA	GGCGGGAAATTTGA	+
M69	ZN320_HUMAN.H11MO.0.C	-18	0.026943	20.7191	0.42461	20	CCGGCCTCCGCGCCCGGTCTCCGTGCCGGGGGAGGTCGGA	GTGGGACCAGGGGGCCAGTG	+
M69	TBX15_HUMAN.H11MO.0.D	-19	0.0273496	21.0318	0.42461	19	CCGGCCTCCGCGCCCGGTCTCCGTGCCGGGGGAGGTCGGA	GGGGGGGGGGGGGTGGGGG	+
M69	SPDEF_HUMAN.H11MO.0.D	-22	0.028742	22.1026	0.431241	14	CCGGCCTCCGCGCCCGGTCTCCGTGCCGGGGGAGGTCGGA	AACCCGGATGAAGT	+
M69	ZSC22_HUMAN.H11MO.0.C	-22	0.0288369	22.1756	0.431241	16	CCGGCCTCCGCGCCCGGTCTCCGTGCCGGGGGAGGTCGGA	GGTCTGAGGGAGGAGG	+
M69	ZN335_HUMAN.H11MO.0.A	-14	0.029019	22.3156	0.431241	22	CCGGCCTCCGCGCCCGGTCTCCGTGCCGGGGGAGGTCGGA	GGCTGTCCTCGGCGCTGCCTGA	+
M69	KLF16_HUMAN.H11MO.0.D	-21	0.0306357	23.5589	0.450714	19	CCGGCCTCCGCGCCCGGTCTCCGTGCCGGGGGAGGTCGGA	GGGGGCGGGGGGGGGGGGG	+
M69	NR1D1_HUMAN.H11MO.0.B	-21	0.0324093	24.9227	0.461838	19	CCGGCCTCCGCGCCCGGTCTCCGTGCCGGGGGAGGTCGGA	AGGGAAGTGGGTCAGAAGG	+
M69	SMAD3_HUMAN.H11MO.0.B	-16	0.0324285	24.9375	0.461838	12	CCGGCCTCCGCGCCCGGTCTCCGTGCCGGGGGAGGTCGGA	CTCTGTCACCTG	+
M69	TFCP2_HUMAN.H11MO.0.D	-24	0.0325801	25.0541	0.461838	16	CCGGCCTCCGCGCCCGGTCTCCGTGCCGGGGGAGGTCGGA	GCCTGAACTGGCCAGA	+
M69	PAX2_HUMAN.H11MO.0.D	-17	0.0326475	25.1059	0.461838	18	CCGGCCTCCGCGCCCGGTCTCCGTGCCGGGGGAGGTCGGA	GTTCAGTCATGCGTGACA	+
M69	FEV_HUMAN.H11MO.0.B	-27	0.0338968	26.0666	0.462369	10	CCGGCCTCCGCGCCCGGTCTCCGTGCCGGGGGAGGTCGGA	GCGGGAAGCG	+
M69	KAISO_HUMAN.H11MO.2.A	-24	0.0347378	26.7134	0.462369	12	CCGGCCTCCGCGCCCGGTCTCCGTGCCGGGGGAGGTCGGA	CTCGCAGGAAGA	+
M69	NR2C2_HUMAN.H11MO.0.B	-21	0.0347378	26.7134	0.462369	12	CCGGCCTCCGCGCCCGGTCTCCGTGCCGGGGGAGGTCGGA	GGTTCCGGGTCA	+
M69	PLAG1_HUMAN.H11MO.0.D	-27	0.0347703	26.7383	0.462369	13	CCGGCCTCCGCGCCCGGTCTCCGTGCCGGGGGAGGTCGGA	GGGGGCATCAGGAGGGG	+
M69	PAX8_HUMAN.H11MO.0.D	-18	0.034885	26.8266	0.462369	14	CCGGCCTCCGCGCCCGGTCTCCGTGCCGGGGGAGGTCGGA	GTCACTGAAGCGGG	+
M69	KLF15_HUMAN.H11MO.0.A	-8	0.0362372	27.8664	0.467531	19	CCGGCCTCCGCGCCCGGTCTCCGTGCCGGGGGAGGTCGGA	CCCCCCCCTGCTCCTCCCC	-
M69	KAISO_HUMAN.H11MO.0.A	-22	0.0362701	27.8917	0.467531	15	CCGGCCTCCGCGCCCGGTCTCCGTGCCGGGGGAGGTCGGA	TTCTCGCGAGATTTG	-
M69	RARA_HUMAN.H11MO.2.A	-21	0.0368662	28.3501	0.467531	17	CCGGCCTCCGCGCCCGGTCTCCGTGCCGGGGGAGGTCGGA	AGGTCACCGAGAGGTCA	+
M69	GLIS2_HUMAN.H11MO.0.D	-23	0.0371812	28.5923	0.467531	14	CCGGCCTCCGCGCCCGGTCTCCGTGCCGGGGGAGGTCGGA	CTTCGCGGGGGGTC	+
M69	ZN740_HUMAN.H11MO.0.D	-22	0.0371812	28.5923	0.467531	14	CCGGCCTCCGCGCCCGGTCTCCGTGCCGGGGGAGGTCGGA	GGGGGGGGGGTGGG	+
M69	USF2_HUMAN.H11MO.0.A	-20	0.0382998	29.4526	0.477206	19	CCGGCCTCCGCGCCCGGTCTCCGTGCCGGGGGAGGTCGGA	GGGTCACGTGGCCGCGGCG	+
M69	Z324A_HUMAN.H11MO.0.C	-5	0.0385993	29.6829	0.477206	23	CCGGCCTCCGCGCCCGGTCTCCGTGCCGGGGGAGGTCGGA	TATCAAACCATCCTTTGCTGCCA	+
M69	RELB_HUMAN.H11MO.0.C	-27	0.0398048	30.6099	0.485151	12	CCGGCCTCCGCGCCCGGTCTCCGTGCCGGGGGAGGTCGGA	GGGGGATTTCCC	+
M69	E2F4_HUMAN.H11MO.0.A	-23	0.0402843	30.9786	0.485151	13	CCGGCCTCCGCGCCCGGTCTCCGTGCCGGGGGAGGTCGGA	GGGGGCGGGAAAT	+
M69	TAF1_HUMAN.H11MO.0.A	-4	0.0414071	31.842	0.485151	16	CCGGCCTCCGCGCCCGGTCTCCGTGCCGGGGGAGGTCGGA	CCGCCGCCGCCATCTT	-
M69	ZN263_HUMAN.H11MO.1.A	-27	0.0414188	31.8511	0.485151	11	CCGGCCTCCGCGCCCGGTCTCCGTGCCGGGGGAGGTCGGA	GAGGGAGGAGG	+
M69	E2F1_HUMAN.H11MO.0.A	-22	0.0421844	32.4398	0.485151	14	CCGGCCTCCGCGCCCGGTCTCCGTGCCGGGGGAGGTCGGA	GGGGGGCGGGAAAG	+
M69	ETV5_HUMAN.H11MO.0.C	-25	0.0421844	32.4398	0.485151	14	CCGGCCTCCGCGCCCGGTCTCCGTGCCGGGGGAGGTCGGA	GAGCAGGAAGTGAG	+
M69	GLIS3_HUMAN.H11MO.0.D	-27	0.0422098	32.4594	0.485151	10	CCGGCCTCCGCGCCCGGTCTCCGTGCCGGGGGAGGTCGGA	GTGGGGGGTA	+
M69	TAL1_HUMAN.H11MO.0.A	-12	0.0427443	32.8704	0.487485	19	CCGGCCTCCGCGCCCGGTCTCCGTGCCGGGGGAGGTCGGA	CCTTATCTGCCCCCCCCAG	-
M69	ZN589_HUMAN.H11MO.0.D	-24	0.0439246	33.778	0.490012	16	CCGGCCTCCGCGCCCGGTCTCCGTGCCGGGGGAGGTCGGA	CCCACGGTTACTGCCG	+
M69	ZN263_HUMAN.H11MO.0.A	-8	0.0439651	33.8092	0.490012	20	CCGGCCTCCGCGCCCGGTCTCCGTGCCGGGGGAGGTCGGA	CTCCTCCTCTCCCTCCTCCC	-
M69	PAX5_HUMAN.H11MO.0.A	-10	0.0451266	34.7024	0.491172	21	CCGGCCTCCGCGCCCGGTCTCCGTGCCGGGGGAGGTCGGA	GTCACGCTCTGCTGCCCAGGC	-
M69	KLF8_HUMAN.H11MO.0.C	-25	0.0454045	34.9161	0.491172	9	CCGGCCTCCGCGCCCGGTCTCCGTGCCGGGGGAGGTCGGA	CAGGGGGTG	+
M70	PATZ1_HUMAN.H11MO.0.C	-14	2.37332e-05	0.0182508	0.0359973	22	GGGATCTCCCCGCTGGGGAAGGACCTGGCGTCGAGCCCCA	GGGGAGGGGGCGGGGGGGGAGG	+
M70	VEZF1_HUMAN.H11MO.0.C	-14	0.000523938	0.402909	0.304589	22	GGGATCTCCCCGCTGGGGAAGGACCTGGCGTCGAGCCCCA	GGGGAGGGGGGAGGGGGAGGGG	+
M70	SP2_HUMAN.H11MO.0.A	-8	0.00060245	0.463284	0.304589	22	GGGATCTCCCCGCTGGGGAAGGACCTGGCGTCGAGCCCCA	GGGGGGGGGGCGGGGCCGGGGG	+
M70	MAZ_HUMAN.H11MO.0.A	-13	0.00127541	0.980793	0.373789	22	GGGATCTCCCCGCTGGGGAAGGACCTGGCGTCGAGCCCCA	GGGGGAGGGGGGGGGGGGGGGG	+
M70	COT2_HUMAN.H11MO.1.A	-19	0.00139362	1.07169	0.373789	17	GGGATCTCCCCGCTGGGGAAGGACCTGGCGTCGAGCCCCA	GGGGTCAAAGGTCAGGG	+
M70	SP3_HUMAN.H11MO.0.B	-9	0.00147864	1.13708	0.373789	20	GGGATCTCCCCGCTGGGGAAGGACCTGGCGTCGAGCCCCA	GGGGGGGGGCGGGGCCGGGG	+
M70	COT1_HUMAN.H11MO.0.C	-19	0.00249705	1.92023	0.439095	17	GGGATCTCCCCGCTGGGGAAGGACCTGGCGTCGAGCCCCA	GGGGTCAGAGGTCAGGG	+
M70	ZIC4_HUMAN.H11MO.0.D	-3	0.00288838	2.22116	0.439095	15	GGGATCTCCCCGCTGGGGAAGGACCTGGCGTCGAGCCCCA	GACCCCCCGCTGTGC	-
M70	RARA_HUMAN.H11MO.0.A	-16	0.00291053	2.2382	0.439095	20	GGGATCTCCCCGCTGGGGAAGGACCTGGCGTCGAGCCCCA	GGGGGATCAAGAGGTCAAGG	+
M70	IRX2_HUMAN.H11MO.0.D	-17	0.00293906	2.26013	0.439095	19	GGGATCTCCCCGCTGGGGAAGGACCTGGCGTCGAGCCCCA	ACATGGGTGGGCATGTTGG	+
M70	ZN350_HUMAN.H11MO.1.D	-9	0.00338239	2.60106	0.439095	24	GGGATCTCCCCGCTGGGGAAGGACCTGGCGTCGAGCCCCA	ACGGGGCGCAGGGATTTGTTGCCC	+
M70	ZN467_HUMAN.H11MO.0.C	-14	0.00408115	3.13841	0.439095	22	GGGATCTCCCCGCTGGGGAAGGACCTGGCGTCGAGCCCCA	GGGGAGGGGAGGGGGGGGGGGG	+
M70	KLF3_HUMAN.H11MO.0.B	-14	0.00469335	3.60918	0.439095	19	GGGATCTCCCCGCTGGGGAAGGACCTGGCGTCGAGCCCCA	GGGGAGGGGCGGGGCCGGG	+
M70	NFIA_HUMAN.H11MO.0.C	-24	0.00483625	3.71908	0.439095	15	GGGATCTCCCCGCTGGGGAAGGACCTGGCGTCGAGCCCCA	TTGGCACCGTGCCAA	-
M70	KLF6_HUMAN.H11MO.0.A	-16	0.00501252	3.85463	0.439095	19	GGGATCTCCCCGCTGGGGAAGGACCTGGCGTCGAGCCCCA	GGAAGGGCGGGGCCGGGGG	+
M70	SP4_HUMAN.H11MO.0.A	-15	0.00523627	4.02669	0.439095	20	GGGATCTCCCCGCTGGGGAAGGACCTGGCGTCGAGCCCCA	GGGAAGGGGGCGGGGCCGGG	+
M70	ZN589_HUMAN.H11MO.0.D	0	0.00532786	4.09713	0.439095	16	GGGATCTCCCCGCTGGGGAAGGACCTGGCGTCGAGCCCCA	CGGCAGTAACCGTGGG	-
M70	PAX5_HUMAN.H11MO.0.A	-16	0.00541507	4.16419	0.439095	21	GGGATCTCCCCGCTGGGGAAGGACCTGGCGTCGAGCCCCA	GCCTGGGCAGCAGAGCGTGAC	+
M70	PROX1_HUMAN.H11MO.0.D	-20	0.00618848	4.75894	0.439095	17	GGGATCTCCCCGCTGGGGAAGGACCTGGCGTCGAGCCCCA	GGGTAAGGCGGGTTGGG	+
M70	THAP1_HUMAN.H11MO.0.C	-11	0.00628103	4.83011	0.439095	22	GGGATCTCCCCGCTGGGGAAGGACCTGGCGTCGAGCCCCA	GCCCGCAGCCAAGATGGCGGCG	-
M70	NFIC_HUMAN.H11MO.0.A	-23	0.00662237	5.0926	0.439095	17	GGGATCTCCCCGCTGGGGAAGGACCTGGCGTCGAGCCCCA	CTTGGCTCCCTGCCAAG	+
M70	REL_HUMAN.H11MO.0.B	1	0.00692121	5.32241	0.439095	14	GGGATCTCCCCGCTGGGGAAGGACCTGGCGTCGAGCCCCA	TGGAATTTCCCTTCA	-
M70	ZFX_HUMAN.H11MO.1.A	-22	0.00708459	5.44805	0.439095	17	GGGATCTCCCCGCTGGGGAAGGACCTGGCGTCGAGCCCCA	CCCCGGCCTCCGCCCCC	-
M70	TBX2_HUMAN.H11MO.0.D	2	0.00781661	6.01097	0.439095	23	GGGATCTCCCCGCTGGGGAAGGACCTGGCGTCGAGCCCCA	GTCGCTTCTCACACCTCTGATGGCA	-
M70	ZN382_HUMAN.H11MO.0.C	-17	0.0079934	6.14692	0.439095	22	GGGATCTCCCCGCTGGGGAAGGACCTGGCGTCGAGCCCCA	GTAGGGTCTGTAGTGATGTCTC	+
M70	TLX1_HUMAN.H11MO.0.D	-22	0.00865871	6.65855	0.439095	17	GGGATCTCCCCGCTGGGGAAGGACCTGGCGTCGAGCCCCA	CCTTGGCAACTTGCCAG	-
M70	RXRA_HUMAN.H11MO.0.A	-16	0.00867139	6.6683	0.439095	20	GGGATCTCCCCGCTGGGGAAGGACCTGGCGTCGAGCCCCA	GGGGGAGGCAGAGGTCAGAG	+
M70	HES1_HUMAN.H11MO.0.D	-26	0.00905845	6.96595	0.439095	13	GGGATCTCCCCGCTGGGGAAGGACCTGGCGTCGAGCCCCA	GGGCTCGTGGCGG	-
M70	RARG_HUMAN.H11MO.2.D	-14	0.00922498	7.09401	0.439095	20	GGGATCTCCCCGCTGGGGAAGGACCTGGCGTCGAGCCCCA	GGGGGTCACCCAGAGGTCAC	+
M70	SP1_HUMAN.H11MO.1.A	-25	0.00948885	7.29693	0.439095	14	GGGATCTCCCCGCTGGGGAAGGACCTGGCGTCGAGCCCCA	GGGGGGCGGGGCCG	+
M70	KLF15_HUMAN.H11MO.0.A	-14	0.00953618	7.33332	0.439095	19	GGGATCTCCCCGCTGGGGAAGGACCTGGCGTCGAGCCCCA	GGGGAGGAGCAGGGGGGGG	+
M70	ZIC2_HUMAN.H11MO.0.D	-3	0.0105277	8.09582	0.469645	15	GGGATCTCCCCGCTGGGGAAGGACCTGGCGTCGAGCCCCA	GGCCCCCTGCTGTGA	+
M71	ZFX_HUMAN.H11MO.1.A	-13	0.000123779	0.095186	0.188343	17	CGCGGGCCCGGGGCGCAGGGCTCGGCCCCCGGCGGGCGGG	CCCCGGCCTCCGCCCCC	-
M71	SP2_HUMAN.H11MO.0.A	-6	0.000408517	0.31415	0.205823	22	CGCGGGCCCGGGGCGCAGGGCTCGGCCCCCGGCGGGCGGG	CCCCCGGCCCCGCCCCCCCCCC	-
M71	THAP1_HUMAN.H11MO.0.C	-12	0.000629647	0.484198	0.205823	22	CGCGGGCCCGGGGCGCAGGGCTCGGCCCCCGGCGGGCGGG	GCCCGCAGCCAAGATGGCGGCG	-
M71	RXRA_HUMAN.H11MO.0.A	0	0.000829488	0.637876	0.205823	20	CGCGGGCCCGGGGCGCAGGGCTCGGCCCCCGGCGGGCGGG	GGGGGAGGCAGAGGTCAGAG	+
M71	GATA1_HUMAN.H11MO.0.A	-29	0.000870758	0.669613	0.205823	11	CGCGGGCCCGGGGCGCAGGGCTCGGCCCCCGGCGGGCGGG	CTGGCGGGGACAGATAAGA	+
M71	GATA2_HUMAN.H11MO.0.A	-29	0.00136946	1.05311	0.205823	11	CGCGGGCCCGGGGCGCAGGGCTCGGCCCCCGGCGGGCGGG	CTGGGGGGTGGAGATAAGG	+
M71	SP3_HUMAN.H11MO.0.B	-17	0.0013847	1.06484	0.205823	20	CGCGGGCCCGGGGCGCAGGGCTCGGCCCCCGGCGGGCGGG	GGGGGGGGGCGGGGCCGGGG	+
M71	PATZ1_HUMAN.H11MO.0.C	-3	0.00189753	1.4592	0.214991	22	CGCGGGCCCGGGGCGCAGGGCTCGGCCCCCGGCGGGCGGG	GGGGAGGGGGCGGGGGGGGAGG	+
M71	TAL1_HUMAN.H11MO.0.A	-29	0.00197808	1.52115	0.214991	11	CGCGGGCCCGGGGCGCAGGGCTCGGCCCCCGGCGGGCGGG	CTGGGGGGGGCAGATAAGG	+
M71	IRX2_HUMAN.H11MO.0.D	-21	0.00212684	1.63554	0.215748	19	CGCGGGCCCGGGGCGCAGGGCTCGGCCCCCGGCGGGCGGG	ACATGGGTGGGCATGTTGG	+
M71	TLX1_HUMAN.H11MO.0.D	-19	0.00275493	2.11854	0.261995	17	CGCGGGCCCGGGGCGCAGGGCTCGGCCCCCGGCGGGCGGG	CCTTGGCAACTTGCCAG	-
M71	NR1D1_HUMAN.H11MO.0.B	-3	0.00326262	2.50895	0.292025	19	CGCGGGCCCGGGGCGCAGGGCTCGGCCCCCGGCGGGCGGG	AGGGAAGTGGGTCAGAAGG	+
M71	KLF6_HUMAN.H11MO.0.A	-5	0.00349965	2.69123	0.295839	19	CGCGGGCCCGGGGCGCAGGGCTCGGCCCCCGGCGGGCGGG	CCCCCGGCCCCGCCCTTCC	-
M71	ZN341_HUMAN.H11MO.0.C	-26	0.00469994	3.61425	0.3051	14	CGCGGGCCCGGGGCGCAGGGCTCGGCCCCCGGCGGGCGGG	GGGGGGGGGGGGAGGGAAGAGC	+
M71	ZN563_HUMAN.H11MO.0.C	-8	0.00493908	3.79815	0.3051	21	CGCGGGCCCGGGGCGCAGGGCTCGGCCCCCGGCGGGCGGG	GCAGCTGCCAGTGAGGATCCC	-
M71	PTF1A_HUMAN.H11MO.0.B	-29	0.00501279	3.85483	0.3051	11	CGCGGGCCCGGGGCGCAGGGCTCGGCCCCCGGCGGGCGGG	GGGAAAGGGGGCAGCTGG	-
M71	PROX1_HUMAN.H11MO.0.D	-18	0.00577969	4.44458	0.32572	17	CGCGGGCCCGGGGCGCAGGGCTCGGCCCCCGGCGGGCGGG	GGGTAAGGCGGGTTGGG	+
M71	PAX8_HUMAN.H11MO.0.D	-25	0.00828412	6.37049	0.450185	14	CGCGGGCCCGGGGCGCAGGGCTCGGCCCCCGGCGGGCGGG	CCCGCTTCAGTGAC	-
M71	VEZF1_HUMAN.H11MO.0.C	-16	0.00923641	7.1028	0.472658	22	CGCGGGCCCGGGGCGCAGGGCTCGGCCCCCGGCGGGCGGG	GGGGAGGGGGGAGGGGGAGGGG	+
M71	KLF3_HUMAN.H11MO.0.B	-7	0.00962955	7.40512	0.472658	19	CGCGGGCCCGGGGCGCAGGGCTCGGCCCCCGGCGGGCGGG	CCCGGCCCCGCCCCTCCCC	-
M72	SP3_HUMAN.H11MO.0.B	-11	4.2551e-05	0.0327217	0.0392147	20	GCCTGGCGCGCGCGGGGCGCCCGGCCGGCGGCGGCGGCTC	GGGGGGGGGCGGGGCCGGGG	+
M72	SP2_HUMAN.H11MO.0.A	-9	5.14758e-05	0.0395849	0.0392147	22	GCCTGGCGCGCGCGGGGCGCCCGGCCGGCGGCGGCGGCTC	GGGGGGGGGGCGGGGCCGGGGG	+
M72	ZFX_HUMAN.H11MO.1.A	-14	0.000184109	0.14158	0.0935042	17	GCCTGGCGCGCGCGGGGCGCCCGGCCGGCGGCGGCGGCTC	GGGGGCGGAGGCCGGGG	+
M72	ZN563_HUMAN.H11MO.0.C	-11	0.000474432	0.364838	0.142087	21	GCCTGGCGCGCGCGGGGCGCCCGGCCGGCGGCGGCGGCTC	GGGATCCTCACTGGCAGCTGC	+
M72	PATZ1_HUMAN.H11MO.0.C	-15	0.00051509	0.396104	0.142087	22	GCCTGGCGCGCGCGGGGCGCCCGGCCGGCGGCGGCGGCTC	GGGGAGGGGGCGGGGGGGGAGG	+
M72	NR1D1_HUMAN.H11MO.0.B	-13	0.000559537	0.430284	0.142087	19	GCCTGGCGCGCGCGGGGCGCCCGGCCGGCGGCGGCGGCTC	AGGGAAGTGGGTCAGAAGG	+
M72	THAP1_HUMAN.H11MO.0.C	-8	0.000847838	0.651988	0.183294	22	GCCTGGCGCGCGCGGGGCGCCCGGCCGGCGGCGGCGGCTC	GCCCGCAGCCAAGATGGCGGCG	-
M72	IRX2_HUMAN.H11MO.0.D	-9	0.000962414	0.740096	0.183294	19	GCCTGGCGCGCGCGGGGCGCCCGGCCGGCGGCGGCGGCTC	ACATGGGTGGGCATGTTGG	+
M72	RXRA_HUMAN.H11MO.0.A	-10	0.00122354	0.940905	0.207135	20	GCCTGGCGCGCGCGGGGCGCCCGGCCGGCGGCGGCGGCTC	GGGGGAGGCAGAGGTCAGAG	+
M72	KLF6_HUMAN.H11MO.0.A	-18	0.00188408	1.44886	0.209763	19	GCCTGGCGCGCGCGGGGCGCCCGGCCGGCGGCGGCGGCTC	GGAAGGGCGGGGCCGGGGG	+
M72	RFX1_HUMAN.H11MO.0.B	-13	0.00206131	1.58515	0.209763	22	GCCTGGCGCGCGCGGGGCGCCCGGCCGGCGGCGGCGGCTC	CCGTCGCCATGGCAACCGGGGC	-
M72	GATA1_HUMAN.H11MO.0.A	7	0.00217907	1.6757	0.209763	12	GCCTGGCGCGCGCGGGGCGCCCGGCCGGCGGCGGCGGCTC	TCTTATCTGTCCCCGCCAG	-
M72	TLX1_HUMAN.H11MO.0.D	-13	0.00244095	1.87709	0.218769	17	GCCTGGCGCGCGCGGGGCGCCCGGCCGGCGGCGGCGGCTC	CTGGCAAGTTGCCAAGG	+
M72	KLF3_HUMAN.H11MO.0.B	-11	0.00311608	2.39627	0.263762	19	GCCTGGCGCGCGCGGGGCGCCCGGCCGGCGGCGGCGGCTC	GGGGAGGGGCGGGGCCGGG	+
M72	ZN341_HUMAN.H11MO.0.C	-18	0.00478249	3.67774	0.331213	22	GCCTGGCGCGCGCGGGGCGCCCGGCCGGCGGCGGCGGCTC	GGGGGGGGGGGGAGGGAAGAGC	+
M72	USF2_HUMAN.H11MO.0.A	10	0.00621358	4.77825	0.394464	9	GCCTGGCGCGCGCGGGGCGCCCGGCCGGCGGCGGCGGCTC	GGGTCACGTGGCCGCGGCG	+
M72	PAX5_HUMAN.H11MO.0.A	-18	0.00889675	6.8416	0.484116	21	GCCTGGCGCGCGCGGGGCGCCCGGCCGGCGGCGGCGGCTC	GCCTGGGCAGCAGAGCGTGAC	+
M74	SP2_HUMAN.H11MO.0.A	-11	0.000137368	0.105636	0.210401	22	GGACGCTCTGGGGGCGGCTGGCGGGGCCGGGGCGGGTCTA	GGGGGGGGGGCGGGGCCGGGGG	+
M74	IRX2_HUMAN.H11MO.0.D	-6	0.000284601	0.218858	0.211361	19	GGACGCTCTGGGGGCGGCTGGCGGGGCCGGGGCGGGTCTA	ACATGGGTGGGCATGTTGG	+
M74	SP3_HUMAN.H11MO.0.B	-12	0.000612958	0.471364	0.211361	20	GGACGCTCTGGGGGCGGCTGGCGGGGCCGGGGCGGGTCTA	GGGGGGGGGCGGGGCCGGGG	+
M74	THAP1_HUMAN.H11MO.0.C	-12	0.000667876	0.513597	0.211361	22	GGACGCTCTGGGGGCGGCTGGCGGGGCCGGGGCGGGTCTA	GCCCGCAGCCAAGATGGCGGCG	-
M74	PATZ1_HUMAN.H11MO.0.C	-4	0.000827968	0.636708	0.211361	22	GGACGCTCTGGGGGCGGCTGGCGGGGCCGGGGCGGGTCTA	GGGGAGGGGGCGGGGGGGGAGG	+
M74	NR1D1_HUMAN.H11MO.0.B	-1	0.00187113	1.4389	0.380554	19	GGACGCTCTGGGGGCGGCTGGCGGGGCCGGGGCGGGTCTA	AGGGAAGTGGGTCAGAAGG	+
M74	ZFX_HUMAN.H11MO.1.A	-21	0.00208032	1.59977	0.380554	17	GGACGCTCTGGGGGCGGCTGGCGGGGCCGGGGCGGGTCTA	GGGGGCGGAGGCCGGGG	+
M74	RXRA_HUMAN.H11MO.0.A	-11	0.002663	2.04784	0.380554	20	GGACGCTCTGGGGGCGGCTGGCGGGGCCGGGGCGGGTCTA	GGGGGAGGCAGAGGTCAGAG	+
M74	ZN563_HUMAN.H11MO.0.C	-18	0.00296863	2.28288	0.380554	21	GGACGCTCTGGGGGCGGCTGGCGGGGCCGGGGCGGGTCTA	GGGATCCTCACTGGCAGCTGC	+
M74	PAX8_HUMAN.H11MO.0.D	-22	0.00298151	2.29278	0.380554	14	GGACGCTCTGGGGGCGGCTGGCGGGGCCGGGGCGGGTCTA	GTCACTGAAGCGGG	+
M74	GATA1_HUMAN.H11MO.0.A	-28	0.00359196	2.76222	0.404123	12	GGACGCTCTGGGGGCGGCTGGCGGGGCCGGGGCGGGTCTA	CTGGCGGGGACAGATAAGA	+
M74	ZN341_HUMAN.H11MO.0.C	-16	0.00369385	2.84057	0.404123	22	GGACGCTCTGGGGGCGGCTGGCGGGGCCGGGGCGGGTCTA	GGGGGGGGGGGGAGGGAAGAGC	+
M75	SP3_HUMAN.H11MO.0.B	-2	8.01177e-05	0.0616105	0.122391	20	CCGAGCGCGTGCCGGGCCTGGGCCCCGTGGGGGCCGCGGG	GGGGGGGGGCGGGGCCGGGG	+
M75	SP2_HUMAN.H11MO.0.A	-1	0.000175872	0.135246	0.134335	22	CCGAGCGCGTGCCGGGCCTGGGCCCCGTGGGGGCCGCGGG	GGGGGGGGGGCGGGGCCGGGGG	+
M75	IRX2_HUMAN.H11MO.0.D	-12	0.000690637	0.5311	0.215251	19	CCGAGCGCGTGCCGGGCCTGGGCCCCGTGGGGGCCGCGGG	ACATGGGTGGGCATGTTGG	+
M75	ZFX_HUMAN.H11MO.1.A	-10	0.000958846	0.737352	0.215251	17	CCGAGCGCGTGCCGGGCCTGGGCCCCGTGGGGGCCGCGGG	CCCCGGCCTCCGCCCCC	-
M75	ZN563_HUMAN.H11MO.0.C	-16	0.000982271	0.755366	0.215251	21	CCGAGCGCGTGCCGGGCCTGGGCCCCGTGGGGGCCGCGGG	GCAGCTGCCAGTGAGGATCCC	-
M75	KLF6_HUMAN.H11MO.0.A	-4	0.00108548	0.834733	0.215251	19	CCGAGCGCGTGCCGGGCCTGGGCCCCGTGGGGGCCGCGGG	GGAAGGGCGGGGCCGGGGG	+
M75	THAP1_HUMAN.H11MO.0.C	-16	0.00112723	0.866842	0.215251	22	CCGAGCGCGTGCCGGGCCTGGGCCCCGTGGGGGCCGCGGG	GCCCGCAGCCAAGATGGCGGCG	-
M75	PATZ1_HUMAN.H11MO.0.C	-14	0.00137973	1.06101	0.234193	22	CCGAGCGCGTGCCGGGCCTGGGCCCCGTGGGGGCCGCGGG	GGGGAGGGGGCGGGGGGGGAGG	+
M75	RXRA_HUMAN.H11MO.0.A	-13	0.00183338	1.40987	0.254613	20	CCGAGCGCGTGCCGGGCCTGGGCCCCGTGGGGGCCGCGGG	GGGGGAGGCAGAGGTCAGAG	+
M75	TLX1_HUMAN.H11MO.0.D	-10	0.00329441	2.5334	0.374453	17	CCGAGCGCGTGCCGGGCCTGGGCCCCGTGGGGGCCGCGGG	CCTTGGCAACTTGCCAG	-
M75	RARG_HUMAN.H11MO.2.D	-27	0.00472109	3.63052	0.399554	13	CCGAGCGCGTGCCGGGCCTGGGCCCCGTGGGGGCCGCGGG	GGGGGTCACCCAGAGGTCAC	+
M75	ZN589_HUMAN.H11MO.0.D	-23	0.00532347	4.09375	0.399554	16	CCGAGCGCGTGCCGGGCCTGGGCCCCGTGGGGGCCGCGGG	CCCACGGTTACTGCCG	+
M75	USF2_HUMAN.H11MO.0.A	10	0.00549256	4.22378	0.399554	9	CCGAGCGCGTGCCGGGCCTGGGCCCCGTGGGGGCCGCGGG	GGGTCACGTGGCCGCGGCG	+
M75	GATA1_HUMAN.H11MO.0.A	-29	0.00670058	5.15275	0.457734	11	CCGAGCGCGTGCCGGGCCTGGGCCCCGTGGGGGCCGCGGG	CTGGCGGGGACAGATAAGA	+
M75	NR1D1_HUMAN.H11MO.0.B	-12	0.00715509	5.50226	0.457734	19	CCGAGCGCGTGCCGGGCCTGGGCCCCGTGGGGGCCGCGGG	AGGGAAGTGGGTCAGAAGG	+
M75	ZN341_HUMAN.H11MO.0.C	-26	0.00719125	5.53007	0.457734	14	CCGAGCGCGTGCCGGGCCTGGGCCCCGTGGGGGCCGCGGG	GGGGGGGGGGGGAGGGAAGAGC	+
M77	THAP1_HUMAN.H11MO.0.C	-5	8.7124e-06	0.00669984	0.00708717	22	ACGAGCCCCGGCAGTGCGGCGACGCGCACGAGCCCCGCAG	CGCCGCCATCTTGGCTGCGGGC	+
M77	KLF6_HUMAN.H11MO.0.A	-9	9.45276e-06	0.00726917	0.00708717	19	ACGAGCCCCGGCAGTGCGGCGACGCGCACGAGCCCCGCAG	GGAAGGGCGGGGCCGGGGG	+
M77	SP3_HUMAN.H11MO.0.B	-2	2.85627e-05	0.0219647	0.0142765	20	ACGAGCCCCGGCAGTGCGGCGACGCGCACGAGCCCCGCAG	GGGGGGGGGCGGGGCCGGGG	+
M77	VEZF1_HUMAN.H11MO.0.C	0	5.69022e-05	0.0437578	0.0162647	22	ACGAGCCCCGGCAGTGCGGCGACGCGCACGAGCCCCGCAG	GGGGAGGGGGGAGGGGGAGGGG	+
M77	ZFX_HUMAN.H11MO.1.A	0	6.50808e-05	0.0500471	0.0162647	17	ACGAGCCCCGGCAGTGCGGCGACGCGCACGAGCCCCGCAG	GGGGGCGGAGGCCGGGG	+
M77	ELF1_HUMAN.H11MO.0.A	-3	0.000143263	0.110169	0.0306887	14	ACGAGCCCCGGCAGTGCGGCGACGCGCACGAGCCCCGCAG	GAACCCGGAAGTGG	+
M77	SP2_HUMAN.H11MO.0.A	-4	0.000167684	0.128949	0.031333	22	ACGAGCCCCGGCAGTGCGGCGACGCGCACGAGCCCCGCAG	GGGGGGGGGGCGGGGCCGGGGG	+
M77	KLF3_HUMAN.H11MO.0.B	-7	0.000188061	0.144619	0.031333	19	ACGAGCCCCGGCAGTGCGGCGACGCGCACGAGCCCCGCAG	GGGGAGGGGCGGGGCCGGG	+
M77	ELF2_HUMAN.H11MO.0.C	-4	0.000216873	0.166776	0.03252	13	ACGAGCCCCGGCAGTGCGGCGACGCGCACGAGCCCCGCAG	AACCCGGAAGTGG	+
M77	PATZ1_HUMAN.H11MO.0.C	-12	0.00025017	0.19238	0.0341025	22	ACGAGCCCCGGCAGTGCGGCGACGCGCACGAGCCCCGCAG	GGGGAGGGGGCGGGGGGGGAGG	+
M77	SP4_HUMAN.H11MO.0.A	-1	0.000356585	0.274214	0.0445581	20	ACGAGCCCCGGCAGTGCGGCGACGCGCACGAGCCCCGCAG	GGGAAGGGGGCGGGGCCGGG	+
M77	GABPA_HUMAN.H11MO.0.A	-3	0.000523854	0.402844	0.0604243	14	ACGAGCCCCGGCAGTGCGGCGACGCGCACGAGCCCCGCAG	GGAACCGGAAGTGG	+
M77	ZN554_HUMAN.H11MO.0.C	-10	0.000577272	0.443922	0.0618296	20	ACGAGCCCCGGCAGTGCGGCGACGCGCACGAGCCCCGCAG	GCTGAGCCATGTGGGGTGCT	+
M77	FEV_HUMAN.H11MO.0.B	-6	0.000841727	0.647288	0.0841442	10	ACGAGCCCCGGCAGTGCGGCGACGCGCACGAGCCCCGCAG	GCGGGAAGCG	+
M77	ELF5_HUMAN.H11MO.0.A	-2	0.000911793	0.701169	0.0854517	15	ACGAGCCCCGGCAGTGCGGCGACGCGCACGAGCCCCGCAG	GGAAGGAGGAAGTGG	+
M77	ZN341_HUMAN.H11MO.0.C	0	0.000986102	0.758313	0.0869796	22	ACGAGCCCCGGCAGTGCGGCGACGCGCACGAGCCCCGCAG	GGGGGGGGGGGGAGGGAAGAGC	+
M77	MAZ_HUMAN.H11MO.0.A	-3	0.00131875	1.01412	0.100254	22	ACGAGCCCCGGCAGTGCGGCGACGCGCACGAGCCCCGCAG	GGGGGAGGGGGGGGGGGGGGGG	+
M77	ZBT17_HUMAN.H11MO.0.A	0	0.00133706	1.0282	0.100254	19	ACGAGCCCCGGCAGTGCGGCGACGCGCACGAGCCCCGCAG	GAGGGTGGGGGAGGGGAAG	+
M77	BC11A_HUMAN.H11MO.0.A	-3	0.00133717	1.02828	0.100254	17	ACGAGCCCCGGCAGTGCGGCGACGCGCACGAGCCCCGCAG	AAAAGAGGAAGTGAAAA	+
M77	ZN335_HUMAN.H11MO.0.A	-6	0.00163463	1.25703	0.108862	22	ACGAGCCCCGGCAGTGCGGCGACGCGCACGAGCCCCGCAG	TCAGGCAGCGCCGAGGACAGCC	-
M77	Z324A_HUMAN.H11MO.0.C	-4	0.00170573	1.3117	0.108862	23	ACGAGCCCCGGCAGTGCGGCGACGCGCACGAGCCCCGCAG	TGGCAGCAAAGGATGGTTTGATA	-
M77	ETV5_HUMAN.H11MO.0.C	-4	0.00173626	1.33519	0.108862	14	ACGAGCCCCGGCAGTGCGGCGACGCGCACGAGCCCCGCAG	GAGCAGGAAGTGAG	+
M77	ETS1_HUMAN.H11MO.0.A	-4	0.00174238	1.33989	0.108862	13	ACGAGCCCCGGCAGTGCGGCGACGCGCACGAGCCCCGCAG	AGACAGGAAGTGG	+
M77	ETV1_HUMAN.H11MO.0.A	-5	0.00183724	1.41283	0.110197	11	ACGAGCCCCGGCAGTGCGGCGACGCGCACGAGCCCCGCAG	GGCCGGAAGTG	+
M77	ELK4_HUMAN.H11MO.0.A	-5	0.0020915	1.60837	0.120623	12	ACGAGCCCCGGCAGTGCGGCGACGCGCACGAGCCCCGCAG	GACCGGAAGTGG	+
M77	ZN563_HUMAN.H11MO.0.C	-3	0.00222971	1.71465	0.123831	21	ACGAGCCCCGGCAGTGCGGCGACGCGCACGAGCCCCGCAG	GCAGCTGCCAGTGAGGATCCC	-
M77	PURA_HUMAN.H11MO.0.D	-9	0.00233858	1.79837	0.125015	17	ACGAGCCCCGGCAGTGCGGCGACGCGCACGAGCCCCGCAG	GGAAGGGGGGGGCAGGG	+
M77	FLI1_HUMAN.H11MO.0.A	-2	0.00241778	1.85927	0.125015	18	ACGAGCCCCGGCAGTGCGGCGACGCGCACGAGCCCCGCAG	GGAGGAAGGAAGGAGGGA	+
M77	IRX2_HUMAN.H11MO.0.D	-1	0.00305564	2.34978	0.15273	19	ACGAGCCCCGGCAGTGCGGCGACGCGCACGAGCCCCGCAG	ACATGGGTGGGCATGTTGG	+
M77	TAF1_HUMAN.H11MO.0.A	-4	0.00327669	2.51978	0.154025	16	ACGAGCCCCGGCAGTGCGGCGACGCGCACGAGCCCCGCAG	AAGATGGCGGCGGCGG	+
M77	NR1D1_HUMAN.H11MO.0.B	-7	0.00328698	2.52769	0.154025	19	ACGAGCCCCGGCAGTGCGGCGACGCGCACGAGCCCCGCAG	AGGGAAGTGGGTCAGAAGG	+
M77	WT1_HUMAN.H11MO.0.C	-2	0.00348879	2.68288	0.158528	20	ACGAGCCCCGGCAGTGCGGCGACGCGCACGAGCCCCGCAG	GGGCGGGGGAGGAGGGGGGG	+
M77	ERG_HUMAN.H11MO.0.A	-4	0.0039179	3.01287	0.167231	13	ACGAGCCCCGGCAGTGCGGCGACGCGCACGAGCCCCGCAG	GGGCAGGAAGTGG	+
M77	EHF_HUMAN.H11MO.0.B	-3	0.00573542	4.41053	0.231709	15	ACGAGCCCCGGCAGTGCGGCGACGCGCACGAGCCCCGCAG	GAACCAGGAAGTGGC	+
M77	EGR2_HUMAN.H11MO.0.A	-1	0.00587195	4.51553	0.231709	18	ACGAGCCCCGGCAGTGCGGCGACGCGCACGAGCCCCGCAG	GGGGGGGTGTGGGAGGGG	+
M77	TLX1_HUMAN.H11MO.0.D	-7	0.0062674	4.81963	0.236447	17	ACGAGCCCCGGCAGTGCGGCGACGCGCACGAGCCCCGCAG	CTGGCAAGTTGCCAAGG	+
M77	PTF1A_HUMAN.H11MO.0.B	0	0.00630739	4.85038	0.236447	18	ACGAGCCCCGGCAGTGCGGCGACGCGCACGAGCCCCGCAG	GGGAAAGGGGGCAGCTGG	-
M77	SRBP2_HUMAN.H11MO.0.B	-11	0.00655758	5.04278	0.23983	13	ACGAGCCCCGGCAGTGCGGCGACGCGCACGAGCCCCGCAG	GGGTGGGGTGAGG	+
M77	ELK3_HUMAN.H11MO.0.D	-5	0.00687026	5.28323	0.241622	12	ACGAGCCCCGGCAGTGCGGCGACGCGCACGAGCCCCGCAG	CCCAGGAAGTGC	+
M77	RXRA_HUMAN.H11MO.0.A	-3	0.00696823	5.35857	0.241622	20	ACGAGCCCCGGCAGTGCGGCGACGCGCACGAGCCCCGCAG	GGGGGAGGCAGAGGTCAGAG	+
M77	ZIC2_HUMAN.H11MO.0.D	-2	0.00724466	5.57114	0.241622	15	ACGAGCCCCGGCAGTGCGGCGACGCGCACGAGCCCCGCAG	GGCCCCCTGCTGTGA	+
M77	PROX1_HUMAN.H11MO.0.D	0	0.00725111	5.5761	0.241622	17	ACGAGCCCCGGCAGTGCGGCGACGCGCACGAGCCCCGCAG	GGGTAAGGCGGGTTGGG	+
M77	ZN140_HUMAN.H11MO.0.C	-2	0.00877743	6.74985	0.286124	24	ACGAGCCCCGGCAGTGCGGCGACGCGCACGAGCCCCGCAG	TAGGAGCGGAATTGCTGGGTCATA	-
M77	RARG_HUMAN.H11MO.2.D	-18	0.00972713	7.48016	0.297543	20	ACGAGCCCCGGCAGTGCGGCGACGCGCACGAGCCCCGCAG	GTGACCTCTGGGTGACCCCC	-
M77	MAF_HUMAN.H11MO.0.A	-9	0.0100759	7.74835	0.297543	19	ACGAGCCCCGGCAGTGCGGCGACGCGCACGAGCCCCGCAG	GAATCTGCTGACTCAGCAA	+
M77	ETV4_HUMAN.H11MO.0.B	-5	0.0101199	7.78218	0.297543	11	ACGAGCCCCGGCAGTGCGGCGACGCGCACGAGCCCCGCAG	AACAGGAAGGG	+
M77	EGR1_HUMAN.H11MO.0.A	-3	0.0103699	7.97448	0.299031	17	ACGAGCCCCGGCAGTGCGGCGACGCGCACGAGCCCCGCAG	GAGGGCGTGGGCGGGGG	+
M77	NR1H4_HUMAN.H11MO.0.B	0	0.0107749	8.28588	0.304846	19	ACGAGCCCCGGCAGTGCGGCGACGCGCACGAGCCCCGCAG	GGGGTCAATGACCCCGAGG	+
M77	FLI1_HUMAN.H11MO.1.A	-4	0.0116712	8.97518	0.316349	13	ACGAGCCCCGGCAGTGCGGCGACGCGCACGAGCCCCGCAG	AGGCAGGAAGTGG	+
M77	TFDP1_HUMAN.H11MO.0.C	-1	0.0116739	8.97724	0.316349	14	ACGAGCCCCGGCAGTGCGGCGACGCGCACGAGCCCCGCAG	GGGGGGCGGGAAAA	+
M77	ETV2_HUMAN.H11MO.0.B	-2	0.0118144	9.08525	0.316349	16	ACGAGCCCCGGCAGTGCGGCGACGCGCACGAGCCCCGCAG	GGAAACAGGAAGTGGG	+
M77	KLF16_HUMAN.H11MO.0.D	-7	0.012309	9.46564	0.323812	19	ACGAGCCCCGGCAGTGCGGCGACGCGCACGAGCCCCGCAG	GGGGGCGGGGGGGGGGGGG	+
M77	LYL1_HUMAN.H11MO.0.A	-1	0.0126087	9.6961	0.325677	14	ACGAGCCCCGGCAGTGCGGCGACGCGCACGAGCCCCGCAG	CAGGAAACAGCTGG	-
M77	RFX1_HUMAN.H11MO.0.B	-3	0.0128143	9.85421	0.325677	22	ACGAGCCCCGGCAGTGCGGCGACGCGCACGAGCCCCGCAG	GCCCCGGTTGCCATGGCGACGG	+
M77	ZN350_HUMAN.H11MO.1.D	0	0.0141841	10.9076	0.354482	24	ACGAGCCCCGGCAGTGCGGCGACGCGCACGAGCCCCGCAG	ACGGGGCGCAGGGATTTGTTGCCC	+
M77	PLAG1_HUMAN.H11MO.0.D	-2	0.0146892	11.296	0.361087	17	ACGAGCCCCGGCAGTGCGGCGACGCGCACGAGCCCCGCAG	GGGGGCATCAGGAGGGG	+
M77	CLOCK_HUMAN.H11MO.0.C	-16	0.0158417	12.1823	0.383138	14	ACGAGCCCCGGCAGTGCGGCGACGCGCACGAGCCCCGCAG	CAGACACGTGAACA	+
M77	SP1_HUMAN.H11MO.0.A	0	0.0163693	12.588	0.383527	22	ACGAGCCCCGGCAGTGCGGCGACGCGCACGAGCCCCGCAG	GGGGGGCGGGGCCGGGGGGGGG	+
M77	ZF64A_HUMAN.H11MO.0.D	-2	0.0168452	12.9539	0.388603	16	ACGAGCCCCGGCAGTGCGGCGACGCGCACGAGCCCCGCAG	GGGGCCCGGGAACCTG	+
M77	SP4_HUMAN.H11MO.1.A	-3	0.0180618	13.8895	0.407247	16	ACGAGCCCCGGCAGTGCGGCGACGCGCACGAGCCCCGCAG	GGAGGGGGCGGGGCCG	+
M77	ZN667_HUMAN.H11MO.0.C	-3	0.0182002	13.996	0.407247	19	ACGAGCCCCGGCAGTGCGGCGACGCGCACGAGCCCCGCAG	GTGGCCTTAAAAGCTCAGC	+
M77	TBX21_HUMAN.H11MO.0.A	-7	0.0187427	14.4131	0.407313	13	ACGAGCCCCGGCAGTGCGGCGACGCGCACGAGCCCCGCAG	GTGGAGGTGTGAA	+
M77	MYBA_HUMAN.H11MO.0.D	-6	0.01905	14.6495	0.408077	15	ACGAGCCCCGGCAGTGCGGCGACGCGCACGAGCCCCGCAG	AGTGGCAGTTGGAGA	+
M77	ZN816_HUMAN.H11MO.0.C	0	0.0197456	15.1844	0.414655	21	ACGAGCCCCGGCAGTGCGGCGACGCGCACGAGCCCCGCAG	AAAAAAGGGGGACATGCAGGG	+
M77	TBX15_HUMAN.H11MO.0.D	-3	0.0206775	15.901	0.414655	19	ACGAGCCCCGGCAGTGCGGCGACGCGCACGAGCCCCGCAG	GGGGGGGGGGGGGTGGGGG	+
M77	ZKSC1_HUMAN.H11MO.0.B	-1	0.0206775	15.901	0.414655	19	ACGAGCCCCGGCAGTGCGGCGACGCGCACGAGCCCCGCAG	TGAGGACCTACTGTGTGCC	+
M77	ZN589_HUMAN.H11MO.0.D	-24	0.0207398	15.9489	0.414655	16	ACGAGCCCCGGCAGTGCGGCGACGCGCACGAGCCCCGCAG	CCCACGGTTACTGCCG	+
M77	SPDEF_HUMAN.H11MO.0.D	-4	0.0213356	16.4071	0.420955	14	ACGAGCCCCGGCAGTGCGGCGACGCGCACGAGCCCCGCAG	AACCCGGATGAAGT	+
M77	ELK1_HUMAN.H11MO.0.B	-6	0.0219198	16.8563	0.426865	11	ACGAGCCCCGGCAGTGCGGCGACGCGCACGAGCCCCGCAG	ACCGGAAGTGG	+
M77	E2F4_HUMAN.H11MO.0.A	-2	0.0235849	18.1368	0.440149	13	ACGAGCCCCGGCAGTGCGGCGACGCGCACGAGCCCCGCAG	GGGGGCGGGAAAT	+
M77	PAX5_HUMAN.H11MO.0.A	-5	0.0236727	18.2043	0.440149	21	ACGAGCCCCGGCAGTGCGGCGACGCGCACGAGCCCCGCAG	GTCACGCTCTGCTGCCCAGGC	-
M77	BRAC_HUMAN.H11MO.0.A	-2	0.0236969	18.2229	0.440149	20	ACGAGCCCCGGCAGTGCGGCGACGCGCACGAGCCCCGCAG	TTAGCAGGGAGGTGTGAAAT	+
M77	HESX1_HUMAN.H11MO.0.D	-5	0.0237761	18.2838	0.440149	16	ACGAGCCCCGGCAGTGCGGCGACGCGCACGAGCCCCGCAG	ATCCGGCACGTGGCCT	+
M77	NR1H3_HUMAN.H11MO.0.B	-9	0.0249747	19.2056	0.4567	19	ACGAGCCCCGGCAGTGCGGCGACGCGCACGAGCCCCGCAG	TGACCTGCAGTGACCTCTG	-
M77	TFCP2_HUMAN.H11MO.0.D	4	0.0254415	19.5645	0.45963	12	ACGAGCCCCGGCAGTGCGGCGACGCGCACGAGCCCCGCAG	TCTGGCCAGTTCAGGC	-
M77	E2F7_HUMAN.H11MO.0.B	-3	0.0274179	21.0844	0.478057	13	ACGAGCCCCGGCAGTGCGGCGACGCGCACGAGCCCCGCAG	GGGGCGGGAAAGG	+
M77	KLF15_HUMAN.H11MO.0.A	-2	0.0282756	21.7439	0.482552	19	ACGAGCCCCGGCAGTGCGGCGACGCGCACGAGCCCCGCAG	GGGGAGGAGCAGGGGGGGG	+
M77	SPIC_HUMAN.H11MO.0.D	-7	0.0295387	22.7153	0.487398	13	ACGAGCCCCGGCAGTGCGGCGACGCGCACGAGCCCCGCAG	GAGGAAGGGGAGG	+
M77	ZBT7B_HUMAN.H11MO.0.D	-5	0.030016	23.0823	0.487398	21	ACGAGCCCCGGCAGTGCGGCGACGCGCACGAGCCCCGCAG	CGCCGTTGCCATGGCAACGGG	+
M77	SPI1_HUMAN.H11MO.0.A	-2	0.0305539	23.496	0.487398	17	ACGAGCCCCGGCAGTGCGGCGACGCGCACGAGCCCCGCAG	AAAAAGAGGAAGTGAAA	+
M77	NFIC_HUMAN.H11MO.0.A	-6	0.0305539	23.496	0.487398	17	ACGAGCCCCGGCAGTGCGGCGACGCGCACGAGCCCCGCAG	CTTGGCAGGGAGCCAAG	-
M77	THA_HUMAN.H11MO.0.C	-8	0.0305539	23.496	0.487398	17	ACGAGCCCCGGCAGTGCGGCGACGCGCACGAGCCCCGCAG	CTGACCTGAAGTGACCC	-
M77	MAFA_HUMAN.H11MO.0.D	-13	0.0318259	24.4741	0.497112	21	ACGAGCCCCGGCAGTGCGGCGACGCGCACGAGCCCCGCAG	GTGCTGACCCCGCAGCCTTCG	+
M78	ZN467_HUMAN.H11MO.0.C	1	8.36013e-05	0.0642894	0.104602	21	GGGAGCGAACAGACCGAAGACCTAAGGCGCAGAAGCAACG	GGGGAGGGGAGGGGGGGGGGGG	+
M78	SP1_HUMAN.H11MO.0.A	3	0.000150846	0.116001	0.104602	19	GGGAGCGAACAGACCGAAGACCTAAGGCGCAGAAGCAACG	GGGGGGCGGGGCCGGGGGGGGG	+
M78	PATZ1_HUMAN.H11MO.0.C	1	0.000207995	0.159948	0.104602	21	GGGAGCGAACAGACCGAAGACCTAAGGCGCAGAAGCAACG	GGGGAGGGGGCGGGGGGGGAGG	+
M78	KLF1_HUMAN.H11MO.0.A	1	0.000580617	0.446495	0.190202	13	GGGAGCGAACAGACCGAAGACCTAAGGCGCAGAAGCAACG	GGGGCGGGGCCGGG	+
M78	MAZ_HUMAN.H11MO.0.A	1	0.00063636	0.489361	0.190202	21	GGGAGCGAACAGACCGAAGACCTAAGGCGCAGAAGCAACG	GGGGGAGGGGGGGGGGGGGGGG	+
M78	KLF15_HUMAN.H11MO.0.A	1	0.000756558	0.581793	0.190202	18	GGGAGCGAACAGACCGAAGACCTAAGGCGCAGAAGCAACG	GGGGAGGAGCAGGGGGGGG	+
M78	TBX15_HUMAN.H11MO.0.D	0	0.000983333	0.756183	0.190202	19	GGGAGCGAACAGACCGAAGACCTAAGGCGCAGAAGCAACG	GGGGGGGGGGGGGTGGGGG	+
M78	MAZ_HUMAN.H11MO.1.A	2	0.00100855	0.775574	0.190202	9	GGGAGCGAACAGACCGAAGACCTAAGGCGCAGAAGCAACG	GAGGGAGGGGG	+
M78	ZN341_HUMAN.H11MO.0.C	0	0.00163739	1.25915	0.274484	22	GGGAGCGAACAGACCGAAGACCTAAGGCGCAGAAGCAACG	GGGGGGGGGGGGAGGGAAGAGC	+
M78	KLF16_HUMAN.H11MO.0.D	2	0.00186316	1.43277	0.281098	17	GGGAGCGAACAGACCGAAGACCTAAGGCGCAGAAGCAACG	GGGGGCGGGGGGGGGGGGG	+
M78	E2F6_HUMAN.H11MO.0.A	1	0.00226941	1.74518	0.311264	12	GGGAGCGAACAGACCGAAGACCTAAGGCGCAGAAGCAACG	GGGGCGGGAAGGG	+
M78	KLF6_HUMAN.H11MO.0.A	4	0.00254259	1.95525	0.319671	15	GGGAGCGAACAGACCGAAGACCTAAGGCGCAGAAGCAACG	GGAAGGGCGGGGCCGGGGG	+
M78	SP3_HUMAN.H11MO.0.B	0	0.00310571	2.38829	0.351761	20	GGGAGCGAACAGACCGAAGACCTAAGGCGCAGAAGCAACG	GGGGGGGGGCGGGGCCGGGG	+
M78	E2F7_HUMAN.H11MO.0.B	1	0.00344881	2.65213	0.351761	12	GGGAGCGAACAGACCGAAGACCTAAGGCGCAGAAGCAACG	GGGGCGGGAAAGG	+
M78	ZN263_HUMAN.H11MO.0.A	0	0.00349729	2.68941	0.351761	20	GGGAGCGAACAGACCGAAGACCTAAGGCGCAGAAGCAACG	GGGAGGAGGGAGAGGAGGAG	+
M78	SP2_HUMAN.H11MO.0.A	1	0.00381301	2.9322	0.359547	21	GGGAGCGAACAGACCGAAGACCTAAGGCGCAGAAGCAACG	GGGGGGGGGGCGGGGCCGGGGG	+
M78	ZN281_HUMAN.H11MO.0.A	6	0.00462169	3.55408	0.366166	9	GGGAGCGAACAGACCGAAGACCTAAGGCGCAGAAGCAACG	GGGTGGGGGAGGGGA	+
M78	TAL1_HUMAN.H11MO.1.A	-2	0.00493097	3.79192	0.366166	15	GGGAGCGAACAGACCGAAGACCTAAGGCGCAGAAGCAACG	CAGGAAGCAGATGTG	+
M78	SP4_HUMAN.H11MO.0.A	1	0.00496844	3.82073	0.366166	19	GGGAGCGAACAGACCGAAGACCTAAGGCGCAGAAGCAACG	GGGAAGGGGGCGGGGCCGGG	+
M78	KLF5_HUMAN.H11MO.0.A	1	0.00508853	3.91308	0.366166	13	GGGAGCGAACAGACCGAAGACCTAAGGCGCAGAAGCAACG	AGGGTGGGGCTGGG	+
M78	PATZ1_HUMAN.H11MO.1.C	1	0.00520147	3.99993	0.366166	8	GGGAGCGAACAGACCGAAGACCTAAGGCGCAGAAGCAACG	AGGGAGGGG	+
M78	KLF3_HUMAN.H11MO.0.B	6	0.00555739	4.27363	0.366166	13	GGGAGCGAACAGACCGAAGACCTAAGGCGCAGAAGCAACG	GGGGAGGGGCGGGGCCGGG	+
M78	VEZF1_HUMAN.H11MO.0.C	1	0.0055821	4.29263	0.366166	21	GGGAGCGAACAGACCGAAGACCTAAGGCGCAGAAGCAACG	GGGGAGGGGGGAGGGGGAGGGG	+
M78	MYOD1_HUMAN.H11MO.0.A	-1	0.00678921	5.2209	0.426792	15	GGGAGCGAACAGACCGAAGACCTAAGGCGCAGAAGCAACG	GGCAGGAACAGCTGC	-
M78	E2F3_HUMAN.H11MO.0.A	1	0.00770752	5.92708	0.465139	10	GGGAGCGAACAGACCGAAGACCTAAGGCGCAGAAGCAACG	AGGGCGGGAAA	+
M78	SP1_HUMAN.H11MO.1.A	3	0.00907966	6.98226	0.487367	11	GGGAGCGAACAGACCGAAGACCTAAGGCGCAGAAGCAACG	GGGGGGCGGGGCCG	+
M78	ZIC3_HUMAN.H11MO.0.B	-18	0.00928458	7.13984	0.487367	15	GGGAGCGAACAGACCGAAGACCTAAGGCGCAGAAGCAACG	GGCCCCCTGCTGTGA	+
M78	PTF1A_HUMAN.H11MO.0.B	2	0.0101909	7.83679	0.487367	16	GGGAGCGAACAGACCGAAGACCTAAGGCGCAGAAGCAACG	GGGAAAGGGGGCAGCTGG	-
M78	BHE41_HUMAN.H11MO.0.D	-14	0.0103572	7.96467	0.487367	20	GGGAGCGAACAGACCGAAGACCTAAGGCGCAGAAGCAACG	ACCGGGTCACGTGCAGAAGG	+
M78	ZN322_HUMAN.H11MO.0.B	-17	0.0103572	7.96467	0.487367	20	GGGAGCGAACAGACCGAAGACCTAAGGCGCAGAAGCAACG	GAGCCTGGTACAGAGCCTGG	+
M78	ZFX_HUMAN.H11MO.1.A	-2	0.0106832	8.21539	0.487367	17	GGGAGCGAACAGACCGAAGACCTAAGGCGCAGAAGCAACG	GGGGGCGGAGGCCGGGG	+
M78	ZIC2_HUMAN.H11MO.0.D	-18	0.0111665	8.58706	0.487367	15	GGGAGCGAACAGACCGAAGACCTAAGGCGCAGAAGCAACG	GGCCCCCTGCTGTGA	+
M78	P53_HUMAN.H11MO.1.A	-6	0.011372	8.74508	0.487367	13	GGGAGCGAACAGACCGAAGACCTAAGGCGCAGAAGCAACG	GGACATGCCTGGG	+
M78	ZBT48_HUMAN.H11MO.0.C	3	0.0116211	8.93666	0.487367	9	GGGAGCGAACAGACCGAAGACCTAAGGCGCAGAAGCAACG	TTAGGGACCGTG	+
M78	SP4_HUMAN.H11MO.1.A	5	0.011859	9.11956	0.487367	11	GGGAGCGAACAGACCGAAGACCTAAGGCGCAGAAGCAACG	GGAGGGGGCGGGGCCG	+
M78	KLF4_HUMAN.H11MO.0.A	1	0.0120211	9.24426	0.487367	9	GGGAGCGAACAGACCGAAGACCTAAGGCGCAGAAGCAACG	AGGGTGTGGC	+
M78	TFCP2_HUMAN.H11MO.0.D	2	0.0125892	9.68111	0.487367	14	GGGAGCGAACAGACCGAAGACCTAAGGCGCAGAAGCAACG	TCTGGCCAGTTCAGGC	-
M78	ZN148_HUMAN.H11MO.0.D	7	0.0126115	9.69823	0.487367	8	GGGAGCGAACAGACCGAAGACCTAAGGCGCAGAAGCAACG	GGGGTGGGGGAGGGG	+
M78	E2F4_HUMAN.H11MO.0.A	2	0.0129093	9.92729	0.487367	11	GGGAGCGAACAGACCGAAGACCTAAGGCGCAGAAGCAACG	GGGGGCGGGAAAT	+
M78	SALL4_HUMAN.H11MO.0.B	3	0.0129214	9.93652	0.487367	7	GGGAGCGAACAGACCGAAGACCTAAGGCGCAGAAGCAACG	GGAGGGTGGG	+
M78	PURA_HUMAN.H11MO.0.D	-1	0.0135017	10.3828	0.493218	17	GGGAGCGAACAGACCGAAGACCTAAGGCGCAGAAGCAACG	GGAAGGGGGGGGCAGGG	+
M78	ZIC1_HUMAN.H11MO.0.B	1	0.0137303	10.5586	0.493218	8	GGGAGCGAACAGACCGAAGACCTAAGGCGCAGAAGCAACG	GGGGTGGTC	+
M79	SP2_HUMAN.H11MO.0.A	-17	1.02448e-06	0.000787829	0.00151308	22	CGGAGGCGGGGCTGGAGCCAGGGGGCGCCGCGCCCCCGAG	GGGGGGGGGGCGGGGCCGGGGG	+
M79	SP3_HUMAN.H11MO.0.B	-18	3.60749e-06	0.00277416	0.00183935	20	CGGAGGCGGGGCTGGAGCCAGGGGGCGCCGCGCCCCCGAG	GGGGGGGGGCGGGGCCGGGG	+
M79	MAZ_HUMAN.H11MO.0.A	-1	3.73618e-06	0.00287312	0.00183935	22	CGGAGGCGGGGCTGGAGCCAGGGGGCGCCGCGCCCCCGAG	GGGGGAGGGGGGGGGGGGGGGG	+
M79	ZN341_HUMAN.H11MO.0.C	-9	1.39281e-05	0.0107107	0.00361489	22	CGGAGGCGGGGCTGGAGCCAGGGGGCGCCGCGCCCCCGAG	GGGGGGGGGGGGAGGGAAGAGC	+
M79	PATZ1_HUMAN.H11MO.0.C	1	1.52558e-05	0.0117317	0.00361489	21	CGGAGGCGGGGCTGGAGCCAGGGGGCGCCGCGCCCCCGAG	GGGGAGGGGGCGGGGGGGGAGG	+
M79	ZN563_HUMAN.H11MO.0.C	1	1.71331e-05	0.0131754	0.00361489	20	CGGAGGCGGGGCTGGAGCCAGGGGGCGCCGCGCCCCCGAG	GCAGCTGCCAGTGAGGATCCC	-
M79	ZN263_HUMAN.H11MO.0.A	0	4.89614e-05	0.0376513	0.00774903	20	CGGAGGCGGGGCTGGAGCCAGGGGGCGCCGCGCCCCCGAG	GGGAGGAGGGAGAGGAGGAG	+
M79	VEZF1_HUMAN.H11MO.0.C	-8	5.24674e-05	0.0403474	0.00774903	22	CGGAGGCGGGGCTGGAGCCAGGGGGCGCCGCGCCCCCGAG	GGGGAGGGGGGAGGGGGAGGGG	+
M79	SP1_HUMAN.H11MO.0.A	0	7.36979e-05	0.0566737	0.00989511	22	CGGAGGCGGGGCTGGAGCCAGGGGGCGCCGCGCCCCCGAG	GGGGGGCGGGGCCGGGGGGGGG	+
M79	THAP1_HUMAN.H11MO.0.C	-1	0.000121397	0.0933546	0.0137919	22	CGGAGGCGGGGCTGGAGCCAGGGGGCGCCGCGCCCCCGAG	CGCCGCCATCTTGGCTGCGGGC	+
M79	ZN467_HUMAN.H11MO.0.C	-2	0.000182269	0.140165	0.0192284	22	CGGAGGCGGGGCTGGAGCCAGGGGGCGCCGCGCCCCCGAG	GGGGAGGGGAGGGGGGGGGGGG	+
M79	KLF16_HUMAN.H11MO.0.D	-1	0.000273662	0.210446	0.0269451	19	CGGAGGCGGGGCTGGAGCCAGGGGGCGCCGCGCCCCCGAG	GGGGGCGGGGGGGGGGGGG	+
M79	KLF6_HUMAN.H11MO.0.A	1	0.000297997	0.22916	0.0275075	18	CGGAGGCGGGGCTGGAGCCAGGGGGCGCCGCGCCCCCGAG	GGAAGGGCGGGGCCGGGGG	+
M79	EGR1_HUMAN.H11MO.0.A	-1	0.000360348	0.277107	0.0313062	17	CGGAGGCGGGGCTGGAGCCAGGGGGCGCCGCGCCCCCGAG	GAGGGCGTGGGCGGGGG	+
M79	ZFX_HUMAN.H11MO.1.A	-13	0.000393995	0.302982	0.0323278	17	CGGAGGCGGGGCTGGAGCCAGGGGGCGCCGCGCCCCCGAG	GGGGGCGGAGGCCGGGG	+
M79	RXRA_HUMAN.H11MO.0.A	-3	0.000532774	0.409703	0.0376285	20	CGGAGGCGGGGCTGGAGCCAGGGGGCGCCGCGCCCCCGAG	GGGGGAGGCAGAGGTCAGAG	+
M79	SP4_HUMAN.H11MO.0.A	-2	0.000532774	0.409703	0.0376285	20	CGGAGGCGGGGCTGGAGCCAGGGGGCGCCGCGCCCCCGAG	GGGAAGGGGGCGGGGCCGGG	+
M79	KLF3_HUMAN.H11MO.0.B	-18	0.00053503	0.411438	0.0376285	19	CGGAGGCGGGGCTGGAGCCAGGGGGCGCCGCGCCCCCGAG	GGGGAGGGGCGGGGCCGGG	+
M79	PROX1_HUMAN.H11MO.0.D	1	0.000611448	0.470204	0.0410483	16	CGGAGGCGGGGCTGGAGCCAGGGGGCGCCGCGCCCCCGAG	GGGTAAGGCGGGTTGGG	+
M79	PURA_HUMAN.H11MO.0.D	-13	0.00072667	0.558809	0.0466624	17	CGGAGGCGGGGCTGGAGCCAGGGGGCGCCGCGCCCCCGAG	GGAAGGGGGGGGCAGGG	+
M79	MAFA_HUMAN.H11MO.0.D	-12	0.000762914	0.586681	0.0467685	21	CGGAGGCGGGGCTGGAGCCAGGGGGCGCCGCGCCCCCGAG	CGAAGGCTGCGGGGTCAGCAC	-
M79	NFIC_HUMAN.H11MO.0.A	-5	0.000791655	0.608783	0.0467685	17	CGGAGGCGGGGCTGGAGCCAGGGGGCGCCGCGCCCCCGAG	CTTGGCAGGGAGCCAAG	-
M79	NR1H4_HUMAN.H11MO.0.B	-22	0.000942497	0.72478	0.0498088	18	CGGAGGCGGGGCTGGAGCCAGGGGGCGCCGCGCCCCCGAG	GGGGTCAATGACCCCGAGG	+
M79	EGR2_HUMAN.H11MO.0.A	1	0.000944291	0.72616	0.0498088	17	CGGAGGCGGGGCTGGAGCCAGGGGGCGCCGCGCCCCCGAG	GGGGGGGTGTGGGAGGGG	+
M79	ZBT17_HUMAN.H11MO.0.A	-14	0.00110421	0.849141	0.0562359	19	CGGAGGCGGGGCTGGAGCCAGGGGGCGCCGCGCCCCCGAG	GAGGGTGGGGGAGGGGAAG	+
M79	ZN554_HUMAN.H11MO.0.C	-11	0.00116421	0.895274	0.0573147	20	CGGAGGCGGGGCTGGAGCCAGGGGGCGCCGCGCCCCCGAG	AGCACCCCACATGGCTCAGC	-
M79	ZN667_HUMAN.H11MO.0.C	-2	0.00150888	1.16033	0.0718871	19	CGGAGGCGGGGCTGGAGCCAGGGGGCGCCGCGCCCCCGAG	GCTGAGCTTTTAAGGCCAC	-
M79	WT1_HUMAN.H11MO.0.C	-3	0.00169842	1.30608	0.0783886	20	CGGAGGCGGGGCTGGAGCCAGGGGGCGCCGCGCCCCCGAG	GGGCGGGGGAGGAGGGGGGG	+
M79	SP1_HUMAN.H11MO.1.A	0	0.00178748	1.37457	0.0799991	14	CGGAGGCGGGGCTGGAGCCAGGGGGCGCCGCGCCCCCGAG	GGGGGGCGGGGCCG	+
M79	ZN350_HUMAN.H11MO.1.D	-14	0.00236077	1.81543	0.102549	24	CGGAGGCGGGGCTGGAGCCAGGGGGCGCCGCGCCCCCGAG	GGGCAACAAATCCCTGCGCCCCGT	-
M79	E2F7_HUMAN.H11MO.0.B	-2	0.00259901	1.99864	0.103744	13	CGGAGGCGGGGCTGGAGCCAGGGGGCGCCGCGCCCCCGAG	GGGGCGGGAAAGG	+
M79	ZN770_HUMAN.H11MO.0.C	0	0.00267419	2.05646	0.103936	22	CGGAGGCGGGGCTGGAGCCAGGGGGCGCCGCGCCCCCGAG	GGGAGGCTGAGGCGGGAGGATC	+
M79	KLF15_HUMAN.H11MO.0.A	1	0.00276824	2.12878	0.104833	18	CGGAGGCGGGGCTGGAGCCAGGGGGCGCCGCGCCCCCGAG	GGGGAGGAGCAGGGGGGGG	+
M79	PTF1A_HUMAN.H11MO.0.B	-13	0.00286125	2.2003	0.104845	18	CGGAGGCGGGGCTGGAGCCAGGGGGCGCCGCGCCCCCGAG	GGGAAAGGGGGCAGCTGG	-
M79	PLAG1_HUMAN.H11MO.0.D	-13	0.0029391	2.26016	0.104845	17	CGGAGGCGGGGCTGGAGCCAGGGGGCGCCGCGCCCCCGAG	GGGGGCATCAGGAGGGG	+
M79	TBX15_HUMAN.H11MO.0.D	-2	0.00298153	2.2928	0.104845	19	CGGAGGCGGGGCTGGAGCCAGGGGGCGCCGCGCCCCCGAG	GGGGGGGGGGGGGTGGGGG	+
M79	EGR2_HUMAN.H11MO.1.A	-2	0.00376732	2.89707	0.124031	16	CGGAGGCGGGGCTGGAGCCAGGGGGCGCCGCGCCCCCGAG	GGGGCGTGGGCGGGGG	+
M79	ZF64A_HUMAN.H11MO.0.D	-21	0.00376732	2.89707	0.124031	16	CGGAGGCGGGGCTGGAGCCAGGGGGCGCCGCGCCCCCGAG	GGGGCCCGGGAACCTG	+
M79	PAX5_HUMAN.H11MO.0.A	-10	0.00377906	2.9061	0.124031	21	CGGAGGCGGGGCTGGAGCCAGGGGGCGCCGCGCCCCCGAG	GCCTGGGCAGCAGAGCGTGAC	+
M79	LYL1_HUMAN.H11MO.0.A	-11	0.00394128	3.03084	0.126543	14	CGGAGGCGGGGCTGGAGCCAGGGGGCGCCGCGCCCCCGAG	CAGGAAACAGCTGG	-
M79	ZN589_HUMAN.H11MO.0.D	-8	0.00407939	3.13705	0.12819	16	CGGAGGCGGGGCTGGAGCCAGGGGGCGCCGCGCCCCCGAG	CGGCAGTAACCGTGGG	-
M79	NR1D1_HUMAN.H11MO.0.B	-21	0.00461958	3.55245	0.142141	19	CGGAGGCGGGGCTGGAGCCAGGGGGCGCCGCGCCCCCGAG	AGGGAAGTGGGTCAGAAGG	+
M79	TAF1_HUMAN.H11MO.0.A	4	0.00516585	3.97254	0.143138	12	CGGAGGCGGGGCTGGAGCCAGGGGGCGCCGCGCCCCCGAG	AAGATGGCGGCGGCGG	+
M79	CTCF_HUMAN.H11MO.0.A	-11	0.00533038	4.09907	0.143138	19	CGGAGGCGGGGCTGGAGCCAGGGGGCGCCGCGCCCCCGAG	TGGCCACCAGGGGGCGCCA	+
M79	USF2_HUMAN.H11MO.0.A	0	0.00572278	4.40082	0.150074	19	CGGAGGCGGGGCTGGAGCCAGGGGGCGCCGCGCCCCCGAG	GGGTCACGTGGCCGCGGCG	+
M79	E2F4_HUMAN.H11MO.0.A	-1	0.00579191	4.45398	0.150074	13	CGGAGGCGGGGCTGGAGCCAGGGGGCGCCGCGCCCCCGAG	GGGGGCGGGAAAT	+
M79	SP2_HUMAN.H11MO.1.B	0	0.00642252	4.93892	0.160772	12	CGGAGGCGGGGCTGGAGCCAGGGGGCGCCGCGCCCCCGAG	AGGGGGCGGGGC	+
M79	SMAD3_HUMAN.H11MO.0.B	-11	0.00642252	4.93892	0.160772	12	CGGAGGCGGGGCTGGAGCCAGGGGGCGCCGCGCCCCCGAG	CAGGTGACAGAG	-
[truncated: 1,414 more rows]
