# Supplementary material for: DeepEPI: CNN-transformer-based model for extracting TF interactions through predicting enhancer-promoter interactions
Source: Bioinform Adv. 2025 Sep 17;5(1):vbaf221. doi: 10.1093/bioadv/vbaf221 (PMC12478696; doi:10.1093/bioadv/vbaf221)
Supplement: vbaf221_Supplementary_Data [file vbaf221_supplementary_data.zip › Supplementary_file5/K562/result_promoter54-k562/tomtom.xml]

<?xml version='1.0' encoding='UTF-8' standalone='yes'?>
<tomtom version="5.5.5" release="Thu Sep 14 08:48:04 2023 +1000">
  <model>
    <command_line>tomtom -o /data/result_promoter54-k562 /data/k562-motif/result_motif_pr/motifs_pr54.txt /data/HOCOMOCOv11_full_HUMAN_mono_meme_format.meme</command_line>
    <distance_measure value="ed"/>
    <threshold type="qvalue">0.5</threshold>
    <alphabet name="DNA" like="dna">
      <letter id="A" symbol="A" complement="T" name="Adenine" colour="CC0000"/>
      <letter id="C" symbol="C" complement="G" name="Cytosine" colour="0000CC"/>
      <letter id="G" symbol="G" complement="C" name="Guanine" colour="FFB300"/>
      <letter id="T" symbol="T" aliases="U" complement="A" name="Thymine" colour="008000"/>
      <letter id="N" symbol="N" aliases="X." equals="ACGT" name="Any base"/>
      <letter id="V" symbol="V" equals="ACG" name="Not T"/>
      <letter id="H" symbol="H" equals="ACT" name="Not G"/>
      <letter id="D" symbol="D" equals="AGT" name="Not C"/>
      <letter id="B" symbol="B" equals="CGT" name="Not A"/>
      <letter id="M" symbol="M" equals="AC" name="Amino"/>
      <letter id="R" symbol="R" equals="AG" name="Purine"/>
      <letter id="W" symbol="W" equals="AT" name="Weak"/>
      <letter id="S" symbol="S" equals="CG" name="Strong"/>
      <letter id="Y" symbol="Y" equals="CT" name="Pyrimidine"/>
      <letter id="K" symbol="K" equals="GT" name="Keto"/>
    </alphabet>
    <strands>both</strands>
    <background from="--query--" A="0.25" C="0.25" G="0.25" T="0.25"/>
    <host>f5f03e2d8156</host>
    <when>Sun Jan 28 16:35:37 2024</when>
  </model>
  <query_dbs>
    <db source="/data/k562-motif/result_motif_pr/motifs_pr54.txt" name="motifs_pr54.txt" loaded="113" excluded="0" last_mod_date="Sat Jan 27 09:04:17 2024"/>
  </query_dbs>
  <target_dbs>
    <db source="/data/HOCOMOCOv11_full_HUMAN_mono_meme_format.meme" name="HOCOMOCOv11_full_HUMAN_mono_meme_format" loaded="769" excluded="0" last_mod_date="Fri Jan 12 11:21:36 2024"/>
  </target_dbs>
  <queries>
    <motif db="0" id="M0" alt="O0" length="40" nsites="8" evalue="1.3e-003">
      <pos A="0.25" C="0.126543" G="0.25" T="0.373457"/>
      <pos A="0.126543" C="0.373457" G="0.25" T="0.25"/>
      <pos A="0.25" C="0.25" G="0.373457" T="0.126543"/>
      <pos A="0.126543" C="0.126543" G="0.743827" T="0.00308642"/>
      <pos A="0.25" C="0.00308642" G="0.25" T="0.496914"/>
      <pos A="0.00308642" C="0.126543" G="0.62037" T="0.25"/>
      <pos A="0.126543" C="0.62037" G="0.126543" T="0.126543"/>
      <pos A="0.25" C="0.126543" G="0.25" T="0.373457"/>
      <pos A="0.00308642" C="0.126543" G="0.743827" T="0.126543"/>
      <pos A="0.00308642" C="0.25" G="0.25" T="0.496914"/>
      <pos A="0.496914" C="0.00308642" G="0.373457" T="0.126543"/>
      <pos A="0.00308642" C="0.496914" G="0.373457" T="0.126543"/>
      <pos A="0.25" C="0.25" G="0.496914" T="0.00308642"/>
      <pos A="0.126543" C="0.25" G="0.373457" T="0.25"/>
      <pos A="0.126543" C="0.62037" G="0.126543" T="0.126543"/>
      <pos A="0.00308642" C="0.126543" G="0.25" T="0.62037"/>
      <pos A="0.126543" C="0.62037" G="0.126543" T="0.126543"/>
      <pos A="0.00308642" C="0.743827" G="0.00308642" T="0.25"/>
      <pos A="0.00308642" C="0.25" G="0.373457" T="0.373457"/>
      <pos A="0.373457" C="0.126543" G="0.373457" T="0.126543"/>
      <pos A="0.126543" C="0.126543" G="0.743827" T="0.00308642"/>
      <pos A="0.126543" C="0.00308642" G="0.743827" T="0.126543"/>
      <pos A="0.373457" C="0.373457" G="0.126543" T="0.126543"/>
      <pos A="0.00308642" C="0.496914" G="0.496914" T="0.00308642"/>
      <pos A="0.126543" C="0.126543" G="0.62037" T="0.126543"/>
      <pos A="0.00308642" C="0.25" G="0.496914" T="0.25"/>
      <pos A="0.126543" C="0.00308642" G="0.496914" T="0.373457"/>
      <pos A="0.743827" C="0.00308642" G="0.25" T="0.00308642"/>
      <pos A="0.496914" C="0.126543" G="0.00308642" T="0.373457"/>
      <pos A="0.25" C="0.00308642" G="0.496914" T="0.25"/>
      <pos A="0.25" C="0.373457" G="0.126543" T="0.25"/>
      <pos A="0.496914" C="0.25" G="0.126543" T="0.126543"/>
      <pos A="0.126543" C="0.00308642" G="0.867284" T="0.00308642"/>
      <pos A="0.126543" C="0.496914" G="0.00308642" T="0.373457"/>
      <pos A="0.126543" C="0.496914" G="0.25" T="0.126543"/>
      <pos A="0.496914" C="0.00308642" G="0.126543" T="0.373457"/>
      <pos A="0.126543" C="0.126543" G="0.496914" T="0.25"/>
      <pos A="0.00308642" C="0.25" G="0.62037" T="0.126543"/>
      <pos A="0.25" C="0.126543" G="0.62037" T="0.00308642"/>
      <pos A="0.00308642" C="0.496914" G="0.25" T="0.25"/>
    </motif>
    <motif db="0" id="M1" alt="O1" length="40" nsites="8" evalue="1.3e-003">
      <pos A="0.11044" C="0.303677" G="0.346618" T="0.239264"/>
      <pos A="0.0460277" C="0.733091" G="0.0889699" T="0.131911"/>
      <pos A="0.131911" C="0.368089" G="0.0674983" T="0.432502"/>
      <pos A="0.196323" C="0.174852" G="0.518384" T="0.11044"/>
      <pos A="0.11044" C="0.475443" G="0.11044" T="0.303677"/>
      <pos A="0.282206" C="0.024557" G="0.41103" T="0.282206"/>
      <pos A="0.174852" C="0.131911" G="0.66868" T="0.024557"/>
      <pos A="0.153382" C="0.432502" G="0.260736" T="0.153382"/>
      <pos A="0.0674983" C="0.496914" G="0.38956" T="0.0460277"/>
      <pos A="0.174852" C="0.346618" G="0.303677" T="0.174852"/>
      <pos A="0.153382" C="0.518384" G="0.131911" T="0.196323"/>
      <pos A="0.260736" C="0.453972" G="0.260736" T="0.024557"/>
      <pos A="0.325148" C="0.432502" G="0.153382" T="0.0889699"/>
      <pos A="0.260736" C="0.38956" G="0.196323" T="0.153382"/>
      <pos A="0.346618" C="0.239264" G="0.368089" T="0.0460277"/>
      <pos A="0.539855" C="0.196323" G="0.11044" T="0.153382"/>
      <pos A="0.11044" C="0.239264" G="0.453972" T="0.196323"/>
      <pos A="0.239264" C="0.282206" G="0.174852" T="0.303677"/>
      <pos A="0.11044" C="0.432502" G="0.38956" T="0.0674983"/>
      <pos A="0.153382" C="0.239264" G="0.41103" T="0.196323"/>
      <pos A="0.41103" C="0.131911" G="0.368089" T="0.0889699"/>
      <pos A="0.239264" C="0.260736" G="0.131911" T="0.368089"/>
      <pos A="0.131911" C="0.239264" G="0.432502" T="0.196323"/>
      <pos A="0.0460277" C="0.325148" G="0.475443" T="0.153382"/>
      <pos A="0.260736" C="0.282206" G="0.368089" T="0.0889699"/>
      <pos A="0.217794" C="0.282206" G="0.282206" T="0.217794"/>
      <pos A="0.153382" C="0.303677" G="0.453972" T="0.0889699"/>
      <pos A="0.11044" C="0.303677" G="0.539855" T="0.0460277"/>
      <pos A="0.239264" C="0.239264" G="0.41103" T="0.11044"/>
      <pos A="0.131911" C="0.282206" G="0.453972" T="0.131911"/>
      <pos A="0.282206" C="0.239264" G="0.0460277" T="0.432502"/>
      <pos A="0.024557" C="0.217794" G="0.41103" T="0.346618"/>
      <pos A="0.0674983" C="0.539855" G="0.38956" T="0.00308642"/>
      <pos A="0.325148" C="0.174852" G="0.11044" T="0.38956"/>
      <pos A="0.153382" C="0.325148" G="0.368089" T="0.153382"/>
      <pos A="0.174852" C="0.196323" G="0.303677" T="0.325148"/>
      <pos A="0.024557" C="0.539855" G="0.217794" T="0.217794"/>
      <pos A="0.00308642" C="0.38956" G="0.260736" T="0.346618"/>
      <pos A="0.174852" C="0.239264" G="0.496914" T="0.0889699"/>
      <pos A="0.11044" C="0.260736" G="0.432502" T="0.196323"/>
    </motif>
    <motif db="0" id="M10" alt="O10" length="40" nsites="8" evalue="1.3e-003">
      <pos A="0.275543" C="0.207429" G="0.377714" T="0.139315"/>
      <pos A="0.173372" C="0.207429" G="0.343657" T="0.275543"/>
      <pos A="0.071201" C="0.139315" G="0.65017" T="0.139315"/>
      <pos A="0.105257" C="0.343657" G="0.445828" T="0.105257"/>
      <pos A="0.445828" C="0.071201" G="0.411771" T="0.071201"/>
      <pos A="0.105257" C="0.173372" G="0.445828" T="0.275543"/>
      <pos A="0.105257" C="0.513942" G="0.071201" T="0.3096"/>
      <pos A="0.071201" C="0.616114" G="0.241485" T="0.071201"/>
      <pos A="0.0371437" C="0.547999" G="0.139315" T="0.275543"/>
      <pos A="0.173372" C="0.3096" G="0.377714" T="0.139315"/>
      <pos A="0.207429" C="0.411771" G="0.3096" T="0.071201"/>
      <pos A="0.0371437" C="0.513942" G="0.3096" T="0.139315"/>
      <pos A="0.207429" C="0.275543" G="0.241485" T="0.275543"/>
      <pos A="0.00308642" C="0.479885" G="0.445828" T="0.071201"/>
      <pos A="0.0371437" C="0.377714" G="0.411771" T="0.173372"/>
      <pos A="0.377714" C="0.207429" G="0.139315" T="0.275543"/>
      <pos A="0.241485" C="0.105257" G="0.547999" T="0.105257"/>
      <pos A="0.173372" C="0.479885" G="0.207429" T="0.139315"/>
      <pos A="0.071201" C="0.343657" G="0.241485" T="0.343657"/>
      <pos A="0.173372" C="0.275543" G="0.343657" T="0.207429"/>
      <pos A="0.241485" C="0.241485" G="0.3096" T="0.207429"/>
      <pos A="0.343657" C="0.3096" G="0.275543" T="0.071201"/>
      <pos A="0.00308642" C="0.343657" G="0.513942" T="0.139315"/>
      <pos A="0.547999" C="0.0371437" G="0.275543" T="0.139315"/>
      <pos A="0.139315" C="0.275543" G="0.377714" T="0.207429"/>
      <pos A="0.105257" C="0.547999" G="0.139315" T="0.207429"/>
      <pos A="0.071201" C="0.105257" G="0.479885" T="0.343657"/>
      <pos A="0.105257" C="0.275543" G="0.513942" T="0.105257"/>
      <pos A="0.207429" C="0.377714" G="0.411771" T="0.00308642"/>
      <pos A="0.173372" C="0.275543" G="0.547999" T="0.00308642"/>
      <pos A="0.207429" C="0.00308642" G="0.684227" T="0.105257"/>
      <pos A="0.071201" C="0.241485" G="0.479885" T="0.207429"/>
      <pos A="0.0371437" C="0.377714" G="0.479885" T="0.105257"/>
      <pos A="0.3096" C="0.139315" G="0.377714" T="0.173372"/>
      <pos A="0.071201" C="0.139315" G="0.547999" T="0.241485"/>
      <pos A="0.207429" C="0.139315" G="0.547999" T="0.105257"/>
      <pos A="0.071201" C="0.173372" G="0.139315" T="0.616114"/>
      <pos A="0.0371437" C="0.513942" G="0.139315" T="0.3096"/>
      <pos A="0.139315" C="0.411771" G="0.173372" T="0.275543"/>
      <pos A="0.105257" C="0.513942" G="0.139315" T="0.241485"/>
    </motif>
    <motif db="0" id="M100" alt="O100" length="40" nsites="8" evalue="1.3e-003">
      <pos A="0.00308642" C="0.167696" G="0.78498" T="0.044239"/>
      <pos A="0.126543" C="0.373457" G="0.414609" T="0.0853906"/>
      <pos A="0.00308642" C="0.538066" G="0.373457" T="0.0853906"/>
      <pos A="0.332304" C="0.126543" G="0.126543" T="0.414609"/>
      <pos A="0.332304" C="0.332304" G="0.167696" T="0.167696"/>
      <pos A="0.0853906" C="0.455761" G="0.373457" T="0.0853906"/>
      <pos A="0.126543" C="0.208847" G="0.25" T="0.414609"/>
      <pos A="0.332304" C="0.332304" G="0.044239" T="0.291153"/>
      <pos A="0.25" C="0.208847" G="0.496914" T="0.044239"/>
      <pos A="0.0853906" C="0.414609" G="0.373457" T="0.126543"/>
      <pos A="0.291153" C="0.044239" G="0.208847" T="0.455761"/>
      <pos A="0.0853906" C="0.167696" G="0.291153" T="0.455761"/>
      <pos A="0.291153" C="0.332304" G="0.373457" T="0.00308642"/>
      <pos A="0.373457" C="0.414609" G="0.0853906" T="0.126543"/>
      <pos A="0.044239" C="0.373457" G="0.538066" T="0.044239"/>
      <pos A="0.044239" C="0.25" G="0.373457" T="0.332304"/>
      <pos A="0.126543" C="0.373457" G="0.414609" T="0.0853906"/>
      <pos A="0.25" C="0.332304" G="0.25" T="0.167696"/>
      <pos A="0.044239" C="0.25" G="0.291153" T="0.414609"/>
      <pos A="0.25" C="0.208847" G="0.414609" T="0.126543"/>
      <pos A="0.044239" C="0.455761" G="0.208847" T="0.291153"/>
      <pos A="0.291153" C="0.373457" G="0.291153" T="0.044239"/>
      <pos A="0.126543" C="0.496914" G="0.373457" T="0.00308642"/>
      <pos A="0.291153" C="0.414609" G="0.044239" T="0.25"/>
      <pos A="0.25" C="0.291153" G="0.291153" T="0.167696"/>
      <pos A="0.62037" C="0.25" G="0.126543" T="0.00308642"/>
      <pos A="0.044239" C="0.0853906" G="0.702675" T="0.167696"/>
      <pos A="0.414609" C="0.291153" G="0.126543" T="0.167696"/>
      <pos A="0.291153" C="0.25" G="0.291153" T="0.167696"/>
      <pos A="0.208847" C="0.208847" G="0.414609" T="0.167696"/>
      <pos A="0.291153" C="0.208847" G="0.373457" T="0.126543"/>
      <pos A="0.208847" C="0.373457" G="0.332304" T="0.0853906"/>
      <pos A="0.167696" C="0.291153" G="0.167696" T="0.373457"/>
      <pos A="0.044239" C="0.455761" G="0.208847" T="0.291153"/>
      <pos A="0.167696" C="0.208847" G="0.496914" T="0.126543"/>
      <pos A="0.044239" C="0.044239" G="0.743827" T="0.167696"/>
      <pos A="0.126543" C="0.538066" G="0.126543" T="0.208847"/>
      <pos A="0.291153" C="0.373457" G="0.126543" T="0.208847"/>
      <pos A="0.0853906" C="0.373457" G="0.25" T="0.291153"/>
      <pos A="0.25" C="0.0853906" G="0.579218" T="0.0853906"/>
    </motif>
    <motif db="0" id="M101" alt="O101" length="40" nsites="8" evalue="1.3e-003">
      <pos A="0.293573" C="0.409768" G="0.119281" T="0.177379"/>
      <pos A="0.00308642" C="0.409768" G="0.35167" T="0.235476"/>
      <pos A="0.00308642" C="0.00308642" G="0.758352" T="0.235476"/>
      <pos A="0.235476" C="0.35167" G="0.235476" T="0.177379"/>
      <pos A="0.293573" C="0.409768" G="0.293573" T="0.00308642"/>
      <pos A="0.235476" C="0.119281" G="0.35167" T="0.293573"/>
      <pos A="0.177379" C="0.525962" G="0.293573" T="0.00308642"/>
      <pos A="0.0611842" C="0.642157" G="0.0611842" T="0.235476"/>
      <pos A="0.235476" C="0.409768" G="0.235476" T="0.119281"/>
      <pos A="0.0611842" C="0.642157" G="0.177379" T="0.119281"/>
      <pos A="0.235476" C="0.119281" G="0.642157" T="0.00308642"/>
      <pos A="0.235476" C="0.235476" G="0.293573" T="0.235476"/>
      <pos A="0.293573" C="0.0611842" G="0.409768" T="0.235476"/>
      <pos A="0.00308642" C="0.35167" G="0.642157" T="0.00308642"/>
      <pos A="0.235476" C="0.584059" G="0.119281" T="0.0611842"/>
      <pos A="0.177379" C="0.642157" G="0.00308642" T="0.177379"/>
      <pos A="0.119281" C="0.758352" G="0.00308642" T="0.119281"/>
      <pos A="0.0611842" C="0.409768" G="0.467865" T="0.0611842"/>
      <pos A="0.0611842" C="0.467865" G="0.409768" T="0.0611842"/>
      <pos A="0.235476" C="0.235476" G="0.235476" T="0.293573"/>
      <pos A="0.235476" C="0.119281" G="0.293573" T="0.35167"/>
      <pos A="0.177379" C="0.293573" G="0.35167" T="0.177379"/>
      <pos A="0.119281" C="0.409768" G="0.467865" T="0.00308642"/>
      <pos A="0.293573" C="0.0611842" G="0.409768" T="0.235476"/>
      <pos A="0.409768" C="0.35167" G="0.177379" T="0.0611842"/>
      <pos A="0.119281" C="0.35167" G="0.409768" T="0.119281"/>
      <pos A="0.119281" C="0.525962" G="0.293573" T="0.0611842"/>
      <pos A="0.235476" C="0.409768" G="0.293573" T="0.0611842"/>
      <pos A="0.00308642" C="0.293573" G="0.293573" T="0.409768"/>
      <pos A="0.293573" C="0.700254" G="0.00308642" T="0.00308642"/>
      <pos A="0.235476" C="0.467865" G="0.293573" T="0.00308642"/>
      <pos A="0.00308642" C="0.35167" G="0.584059" T="0.0611842"/>
      <pos A="0.00308642" C="0.642157" G="0.235476" T="0.119281"/>
      <pos A="0.00308642" C="0.35167" G="0.35167" T="0.293573"/>
      <pos A="0.177379" C="0.293573" G="0.00308642" T="0.525962"/>
      <pos A="0.177379" C="0.467865" G="0.235476" T="0.119281"/>
      <pos A="0.35167" C="0.35167" G="0.119281" T="0.177379"/>
      <pos A="0.409768" C="0.177379" G="0.409768" T="0.00308642"/>
      <pos A="0.642157" C="0.119281" G="0.235476" T="0.00308642"/>
      <pos A="0.00308642" C="0.177379" G="0.816448" T="0.00308642"/>
    </motif>
    <motif db="0" id="M102" alt="O102" length="40" nsites="8" evalue="1.3e-003">
      <pos A="0.203626" C="0.318935" G="0.278828" T="0.198612"/>
      <pos A="0.0833017" C="0.48438" G="0.389124" T="0.0431941"/>
      <pos A="0.258773" C="0.318935" G="0.163518" T="0.258773"/>
      <pos A="0.128424" C="0.333975" G="0.399151" T="0.13845"/>
      <pos A="0.333975" C="0.148477" G="0.268801" T="0.248747"/>
      <pos A="0.0732751" C="0.278828" G="0.444273" T="0.203626"/>
      <pos A="0.178558" C="0.208639" G="0.374084" T="0.23872"/>
      <pos A="0.243733" C="0.288854" G="0.35403" T="0.113383"/>
      <pos A="0.158504" C="0.263787" G="0.35403" T="0.223679"/>
      <pos A="0.188585" C="0.48438" G="0.183571" T="0.143464"/>
      <pos A="0.258773" C="0.328962" G="0.168531" T="0.243733"/>
      <pos A="0.113383" C="0.399151" G="0.323949" T="0.163518"/>
      <pos A="0.128424" C="0.344003" G="0.228692" T="0.298881"/>
      <pos A="0.193598" C="0.158504" G="0.36907" T="0.278828"/>
      <pos A="0.13845" C="0.25376" G="0.539528" T="0.0682617"/>
      <pos A="0.0331674" C="0.349016" G="0.48438" T="0.133437"/>
      <pos A="0.278828" C="0.308909" G="0.123409" T="0.288854"/>
      <pos A="0.148477" C="0.36907" G="0.323949" T="0.158504"/>
      <pos A="0.158504" C="0.384111" G="0.374084" T="0.0833017"/>
      <pos A="0.158504" C="0.404164" G="0.258773" T="0.178558"/>
      <pos A="0.213652" C="0.248747" G="0.454299" T="0.0833017"/>
      <pos A="0.193598" C="0.158504" G="0.51446" T="0.133437"/>
      <pos A="0.23872" C="0.273814" G="0.303895" T="0.183571"/>
      <pos A="0.243733" C="0.313922" G="0.188585" T="0.25376"/>
      <pos A="0.233707" C="0.223679" G="0.263787" T="0.278828"/>
      <pos A="0.13845" C="0.213652" G="0.379097" T="0.268801"/>
      <pos A="0.0732751" C="0.263787" G="0.429232" T="0.233707"/>
      <pos A="0.178558" C="0.313922" G="0.278828" T="0.228692"/>
      <pos A="0.183571" C="0.328962" G="0.248747" T="0.23872"/>
      <pos A="0.168531" C="0.434245" G="0.263787" T="0.133437"/>
      <pos A="0.113383" C="0.208639" G="0.479367" T="0.198612"/>
      <pos A="0.228692" C="0.258773" G="0.359043" T="0.15349"/>
      <pos A="0.233707" C="0.399151" G="0.223679" T="0.143464"/>
      <pos A="0.0983427" C="0.439258" G="0.349016" T="0.113383"/>
      <pos A="0.113383" C="0.188585" G="0.333975" T="0.364056"/>
      <pos A="0.13845" C="0.228692" G="0.434245" T="0.198612"/>
      <pos A="0.203626" C="0.364056" G="0.399151" T="0.0331674"/>
      <pos A="0.213652" C="0.303895" G="0.278828" T="0.203626"/>
      <pos A="0.148477" C="0.318935" G="0.384111" T="0.148477"/>
      <pos A="0.0682617" C="0.364056" G="0.394137" T="0.173545"/>
    </motif>
    <motif db="0" id="M103" alt="O103" length="40" nsites="8" evalue="1.3e-003">
      <pos A="0.0790598" C="0.42094" G="0.458926" T="0.0410736"/>
      <pos A="0.0790598" C="0.268994" G="0.610874" T="0.0410736"/>
      <pos A="0.30698" C="0.268994" G="0.42094" T="0.00308642"/>
      <pos A="0.268994" C="0.382953" G="0.268994" T="0.0790598"/>
      <pos A="0.0410736" C="0.610874" G="0.268994" T="0.0790598"/>
      <pos A="0.19302" C="0.231006" G="0.231006" T="0.344967"/>
      <pos A="0.00308642" C="0.231006" G="0.534901" T="0.231006"/>
      <pos A="0.0410736" C="0.344967" G="0.344967" T="0.268994"/>
      <pos A="0.268994" C="0.268994" G="0.268994" T="0.19302"/>
      <pos A="0.0410736" C="0.231006" G="0.42094" T="0.30698"/>
      <pos A="0.00308642" C="0.19302" G="0.64886" T="0.155033"/>
      <pos A="0.00308642" C="0.382953" G="0.496914" T="0.117047"/>
      <pos A="0.30698" C="0.344967" G="0.344967" T="0.00308642"/>
      <pos A="0.155033" C="0.344967" G="0.344967" T="0.155033"/>
      <pos A="0.19302" C="0.534901" G="0.00308642" T="0.268994"/>
      <pos A="0.0410736" C="0.496914" G="0.19302" T="0.268994"/>
      <pos A="0.30698" C="0.0410736" G="0.42094" T="0.231006"/>
      <pos A="0.231006" C="0.19302" G="0.458926" T="0.117047"/>
      <pos A="0.155033" C="0.534901" G="0.268994" T="0.0410736"/>
      <pos A="0.268994" C="0.00308642" G="0.610874" T="0.117047"/>
      <pos A="0.00308642" C="0.42094" G="0.534901" T="0.0410736"/>
      <pos A="0.117047" C="0.268994" G="0.610874" T="0.00308642"/>
      <pos A="0.344967" C="0.155033" G="0.496914" T="0.00308642"/>
      <pos A="0.0410736" C="0.344967" G="0.382953" T="0.231006"/>
      <pos A="0.0790598" C="0.344967" G="0.344967" T="0.231006"/>
      <pos A="0.00308642" C="0.686847" G="0.268994" T="0.0410736"/>
      <pos A="0.19302" C="0.344967" G="0.117047" T="0.344967"/>
      <pos A="0.231006" C="0.458926" G="0.231006" T="0.0790598"/>
      <pos A="0.155033" C="0.534901" G="0.231006" T="0.0790598"/>
      <pos A="0.155033" C="0.382953" G="0.344967" T="0.117047"/>
      <pos A="0.00308642" C="0.0790598" G="0.838794" T="0.0790598"/>
      <pos A="0.00308642" C="0.382953" G="0.534901" T="0.0790598"/>
      <pos A="0.382953" C="0.0410736" G="0.268994" T="0.30698"/>
      <pos A="0.344967" C="0.231006" G="0.19302" T="0.231006"/>
      <pos A="0.30698" C="0.344967" G="0.344967" T="0.00308642"/>
      <pos A="0.30698" C="0.42094" G="0.231006" T="0.0410736"/>
      <pos A="0.496914" C="0.268994" G="0.19302" T="0.0410736"/>
      <pos A="0.155033" C="0.231006" G="0.572887" T="0.0410736"/>
      <pos A="0.30698" C="0.155033" G="0.19302" T="0.344967"/>
      <pos A="0.0410736" C="0.42094" G="0.534901" T="0.00308642"/>
    </motif>
    <motif db="0" id="M104" alt="O104" length="40" nsites="8" evalue="1.3e-003">
      <pos A="0.00308642" C="0.990741" G="0.00308642" T="0.00308642"/>
      <pos A="0.00308642" C="0.00308642" G="0.496914" T="0.496914"/>
      <pos A="0.00308642" C="0.496914" G="0.00308642" T="0.496914"/>
      <pos A="0.00308642" C="0.496914" G="0.496914" T="0.00308642"/>
      <pos A="0.496914" C="0.496914" G="0.00308642" T="0.00308642"/>
      <pos A="0.496914" C="0.00308642" G="0.00308642" T="0.496914"/>
      <pos A="0.00308642" C="0.00308642" G="0.990741" T="0.00308642"/>
      <pos A="0.00308642" C="0.496914" G="0.496914" T="0.00308642"/>
      <pos A="0.496914" C="0.496914" G="0.00308642" T="0.00308642"/>
      <pos A="0.00308642" C="0.496914" G="0.496914" T="0.00308642"/>
      <pos A="0.00308642" C="0.496914" G="0.496914" T="0.00308642"/>
      <pos A="0.496914" C="0.00308642" G="0.496914" T="0.00308642"/>
      <pos A="0.00308642" C="0.00308642" G="0.990741" T="0.00308642"/>
      <pos A="0.00308642" C="0.990741" G="0.00308642" T="0.00308642"/>
      <pos A="0.496914" C="0.496914" G="0.00308642" T="0.00308642"/>
      <pos A="0.00308642" C="0.00308642" G="0.990741" T="0.00308642"/>
      <pos A="0.990741" C="0.00308642" G="0.00308642" T="0.00308642"/>
      <pos A="0.496914" C="0.00308642" G="0.496914" T="0.00308642"/>
      <pos A="0.00308642" C="0.496914" G="0.496914" T="0.00308642"/>
      <pos A="0.00308642" C="0.00308642" G="0.990741" T="0.00308642"/>
      <pos A="0.00308642" C="0.990741" G="0.00308642" T="0.00308642"/>
      <pos A="0.00308642" C="0.00308642" G="0.990741" T="0.00308642"/>
      <pos A="0.496914" C="0.00308642" G="0.496914" T="0.00308642"/>
      <pos A="0.00308642" C="0.496914" G="0.496914" T="0.00308642"/>
      <pos A="0.00308642" C="0.00308642" G="0.990741" T="0.00308642"/>
      <pos A="0.496914" C="0.00308642" G="0.496914" T="0.00308642"/>
      <pos A="0.990741" C="0.00308642" G="0.00308642" T="0.00308642"/>
      <pos A="0.496914" C="0.00308642" G="0.496914" T="0.00308642"/>
      <pos A="0.00308642" C="0.00308642" G="0.990741" T="0.00308642"/>
      <pos A="0.00308642" C="0.00308642" G="0.00308642" T="0.990741"/>
      <pos A="0.00308642" C="0.00308642" G="0.990741" T="0.00308642"/>
      <pos A="0.00308642" C="0.496914" G="0.00308642" T="0.496914"/>
      <pos A="0.496914" C="0.496914" G="0.00308642" T="0.00308642"/>
      <pos A="0.496914" C="0.00308642" G="0.496914" T="0.00308642"/>
      <pos A="0.00308642" C="0.496914" G="0.00308642" T="0.496914"/>
      <pos A="0.00308642" C="0.990741" G="0.00308642" T="0.00308642"/>
      <pos A="0.00308642" C="0.00308642" G="0.496914" T="0.496914"/>
      <pos A="0.496914" C="0.00308642" G="0.496914" T="0.00308642"/>
      <pos A="0.990741" C="0.00308642" G="0.00308642" T="0.00308642"/>
      <pos A="0.496914" C="0.00308642" G="0.00308642" T="0.496914"/>
    </motif>
    <motif db="0" id="M105" alt="O105" length="40" nsites="8" evalue="1.3e-003">
      <pos A="0.00308642" C="0.311728" G="0.496914" T="0.188272"/>
      <pos A="0.126543" C="0.188272" G="0.373457" T="0.311728"/>
      <pos A="0.25" C="0.435185" G="0.25" T="0.0648148"/>
      <pos A="0.496914" C="0.435185" G="0.00308642" T="0.0648148"/>
      <pos A="0.0648148" C="0.62037" G="0.311728" T="0.00308642"/>
      <pos A="0.0648148" C="0.00308642" G="0.929012" T="0.00308642"/>
      <pos A="0.188272" C="0.373457" G="0.373457" T="0.0648148"/>
      <pos A="0.25" C="0.188272" G="0.373457" T="0.188272"/>
      <pos A="0.558642" C="0.188272" G="0.0648148" T="0.188272"/>
      <pos A="0.0648148" C="0.496914" G="0.373457" T="0.0648148"/>
      <pos A="0.00308642" C="0.558642" G="0.373457" T="0.0648148"/>
      <pos A="0.25" C="0.25" G="0.25" T="0.25"/>
      <pos A="0.126543" C="0.496914" G="0.25" T="0.126543"/>
      <pos A="0.311728" C="0.126543" G="0.435185" T="0.126543"/>
      <pos A="0.00308642" C="0.311728" G="0.682099" T="0.00308642"/>
      <pos A="0.00308642" C="0.682099" G="0.126543" T="0.188272"/>
      <pos A="0.126543" C="0.311728" G="0.311728" T="0.25"/>
      <pos A="0.25" C="0.373457" G="0.311728" T="0.0648148"/>
      <pos A="0.311728" C="0.0648148" G="0.62037" T="0.00308642"/>
      <pos A="0.00308642" C="0.373457" G="0.62037" T="0.00308642"/>
      <pos A="0.25" C="0.496914" G="0.126543" T="0.126543"/>
      <pos A="0.25" C="0.126543" G="0.188272" T="0.435185"/>
      <pos A="0.188272" C="0.435185" G="0.311728" T="0.0648148"/>
      <pos A="0.25" C="0.682099" G="0.00308642" T="0.0648148"/>
      <pos A="0.25" C="0.188272" G="0.311728" T="0.25"/>
      <pos A="0.25" C="0.126543" G="0.188272" T="0.435185"/>
      <pos A="0.188272" C="0.373457" G="0.311728" T="0.126543"/>
      <pos A="0.188272" C="0.496914" G="0.188272" T="0.126543"/>
      <pos A="0.25" C="0.311728" G="0.435185" T="0.00308642"/>
      <pos A="0.25" C="0.0648148" G="0.435185" T="0.25"/>
      <pos A="0.188272" C="0.25" G="0.126543" T="0.435185"/>
      <pos A="0.0648148" C="0.743827" G="0.0648148" T="0.126543"/>
      <pos A="0.00308642" C="0.373457" G="0.496914" T="0.126543"/>
      <pos A="0.00308642" C="0.496914" G="0.188272" T="0.311728"/>
      <pos A="0.311728" C="0.188272" G="0.311728" T="0.188272"/>
      <pos A="0.0648148" C="0.311728" G="0.311728" T="0.311728"/>
      <pos A="0.188272" C="0.496914" G="0.126543" T="0.188272"/>
      <pos A="0.311728" C="0.496914" G="0.0648148" T="0.126543"/>
      <pos A="0.25" C="0.373457" G="0.373457" T="0.00308642"/>
      <pos A="0.0648148" C="0.743827" G="0.126543" T="0.0648148"/>
    </motif>
    <motif db="0" id="M106" alt="O106" length="40" nsites="8" evalue="1.3e-003">
      <pos A="0.193598" C="0.263787" G="0.328962" T="0.213652"/>
      <pos A="0.203626" C="0.303895" G="0.23872" T="0.25376"/>
      <pos A="0.118396" C="0.424218" G="0.384111" T="0.0732751"/>
      <pos A="0.183571" C="0.333975" G="0.203626" T="0.278828"/>
      <pos A="0.213652" C="0.213652" G="0.344003" T="0.228692"/>
      <pos A="0.15349" C="0.198612" G="0.409178" T="0.23872"/>
      <pos A="0.163518" C="0.288854" G="0.419205" T="0.128424"/>
      <pos A="0.198612" C="0.374084" G="0.288854" T="0.13845"/>
      <pos A="0.128424" C="0.23872" G="0.308909" T="0.323949"/>
      <pos A="0.163518" C="0.349016" G="0.303895" T="0.183571"/>
      <pos A="0.168531" C="0.424218" G="0.233707" T="0.173545"/>
      <pos A="0.168531" C="0.178558" G="0.454299" T="0.198612"/>
      <pos A="0.203626" C="0.273814" G="0.389124" T="0.133437"/>
      <pos A="0.268801" C="0.208639" G="0.258773" T="0.263787"/>
      <pos A="0.13845" C="0.248747" G="0.509447" T="0.103356"/>
      <pos A="0.243733" C="0.374084" G="0.308909" T="0.0732751"/>
      <pos A="0.113383" C="0.268801" G="0.399151" T="0.218666"/>
      <pos A="0.208639" C="0.258773" G="0.273814" T="0.258773"/>
      <pos A="0.0431941" C="0.333975" G="0.389124" T="0.233707"/>
      <pos A="0.0983427" C="0.414192" G="0.33899" T="0.148477"/>
      <pos A="0.123409" C="0.539528" G="0.228692" T="0.108369"/>
      <pos A="0.183571" C="0.349016" G="0.198612" T="0.268801"/>
      <pos A="0.228692" C="0.208639" G="0.36907" T="0.193598"/>
      <pos A="0.15349" C="0.328962" G="0.218666" T="0.298881"/>
      <pos A="0.148477" C="0.278828" G="0.504434" T="0.0682617"/>
      <pos A="0.278828" C="0.193598" G="0.248747" T="0.278828"/>
      <pos A="0.0431941" C="0.449286" G="0.474353" T="0.0331674"/>
      <pos A="0.228692" C="0.414192" G="0.263787" T="0.0933294"/>
      <pos A="0.188585" C="0.25376" G="0.36907" T="0.188585"/>
      <pos A="0.128424" C="0.233707" G="0.419205" T="0.218666"/>
      <pos A="0.293868" C="0.233707" G="0.128424" T="0.344003"/>
      <pos A="0.263787" C="0.33899" G="0.218666" T="0.178558"/>
      <pos A="0.208639" C="0.208639" G="0.474353" T="0.108369"/>
      <pos A="0.113383" C="0.298881" G="0.349016" T="0.23872"/>
      <pos A="0.103356" C="0.333975" G="0.374084" T="0.188585"/>
      <pos A="0.168531" C="0.424218" G="0.273814" T="0.133437"/>
      <pos A="0.298881" C="0.15349" G="0.399151" T="0.148477"/>
      <pos A="0.163518" C="0.283841" G="0.33899" T="0.213652"/>
      <pos A="0.0782884" C="0.394137" G="0.344003" T="0.183571"/>
      <pos A="0.263787" C="0.188585" G="0.258773" T="0.288854"/>
    </motif>
    <motif db="0" id="M107" alt="O107" length="40" nsites="8" evalue="1.3e-003">
      <pos A="0.200617" C="0.128788" G="0.45202" T="0.218575"/>
      <pos A="0.110831" C="0.326319" G="0.541807" T="0.021044"/>
      <pos A="0.308361" C="0.308361" G="0.236532" T="0.146746"/>
      <pos A="0.218575" C="0.344277" G="0.326319" T="0.110831"/>
      <pos A="0.128788" C="0.200617" G="0.380191" T="0.290404"/>
      <pos A="0.110831" C="0.434063" G="0.0390015" T="0.416106"/>
      <pos A="0.0390015" C="0.218575" G="0.541807" T="0.200617"/>
      <pos A="0.021044" C="0.164702" G="0.577721" T="0.236532"/>
      <pos A="0.056958" C="0.200617" G="0.685466" T="0.056958"/>
      <pos A="0.254489" C="0.272446" G="0.398148" T="0.0749156"/>
      <pos A="0.0928731" C="0.164702" G="0.505892" T="0.236532"/>
      <pos A="0.308361" C="0.380191" G="0.236532" T="0.0749156"/>
      <pos A="0.021044" C="0.559764" G="0.254489" T="0.164702"/>
      <pos A="0.0928731" C="0.362233" G="0.380191" T="0.164702"/>
      <pos A="0.290404" C="0.164702" G="0.254489" T="0.290404"/>
      <pos A="0.110831" C="0.200617" G="0.541807" T="0.146746"/>
      <pos A="0.0749156" C="0.308361" G="0.416106" T="0.200617"/>
      <pos A="0.056958" C="0.308361" G="0.344277" T="0.290404"/>
      <pos A="0.344277" C="0.290404" G="0.326319" T="0.0390015"/>
      <pos A="0.0390015" C="0.559764" G="0.344277" T="0.056958"/>
      <pos A="0.434063" C="0.272446" G="0.110831" T="0.18266"/>
      <pos A="0.056958" C="0.110831" G="0.541807" T="0.290404"/>
      <pos A="0.18266" C="0.380191" G="0.380191" T="0.056958"/>
      <pos A="0.056958" C="0.398148" G="0.308361" T="0.236532"/>
      <pos A="0.056958" C="0.308361" G="0.380191" T="0.254489"/>
      <pos A="0.110831" C="0.146746" G="0.308361" T="0.434063"/>
      <pos A="0.021044" C="0.45202" G="0.398148" T="0.128788"/>
      <pos A="0.0928731" C="0.52385" G="0.344277" T="0.0390015"/>
      <pos A="0.18266" C="0.0928731" G="0.505892" T="0.218575"/>
      <pos A="0.110831" C="0.434063" G="0.344277" T="0.110831"/>
      <pos A="0.110831" C="0.469977" G="0.254489" T="0.164702"/>
      <pos A="0.200617" C="0.344277" G="0.218575" T="0.236532"/>
      <pos A="0.164702" C="0.380191" G="0.326319" T="0.128788"/>
      <pos A="0.344277" C="0.344277" G="0.218575" T="0.0928731"/>
      <pos A="0.128788" C="0.380191" G="0.308361" T="0.18266"/>
      <pos A="0.200617" C="0.272446" G="0.398148" T="0.128788"/>
      <pos A="0.200617" C="0.362233" G="0.380191" T="0.056958"/>
      <pos A="0.380191" C="0.128788" G="0.380191" T="0.110831"/>
      <pos A="0.344277" C="0.110831" G="0.52385" T="0.021044"/>
      <pos A="0.0928731" C="0.0749156" G="0.398148" T="0.434063"/>
    </motif>
    <motif db="0" id="M108" alt="O108" length="40" nsites="8" evalue="1.3e-003">
      <pos A="0.126543" C="0.188272" G="0.558642" T="0.126543"/>
      <pos A="0.126543" C="0.0339506" G="0.558642" T="0.280864"/>
      <pos A="0.00308642" C="0.373457" G="0.157407" T="0.466049"/>
      <pos A="0.126543" C="0.280864" G="0.373457" T="0.219136"/>
      <pos A="0.25" C="0.311728" G="0.342593" T="0.095679"/>
      <pos A="0.0648148" C="0.435185" G="0.219136" T="0.280864"/>
      <pos A="0.0648148" C="0.280864" G="0.311728" T="0.342593"/>
      <pos A="0.342593" C="0.311728" G="0.25" T="0.095679"/>
      <pos A="0.095679" C="0.373457" G="0.342593" T="0.188272"/>
      <pos A="0.0648148" C="0.342593" G="0.496914" T="0.095679"/>
      <pos A="0.126543" C="0.126543" G="0.496914" T="0.25"/>
      <pos A="0.188272" C="0.466049" G="0.157407" T="0.188272"/>
      <pos A="0.219136" C="0.373457" G="0.404321" T="0.00308642"/>
      <pos A="0.00308642" C="0.280864" G="0.682099" T="0.0339506"/>
      <pos A="0.0339506" C="0.311728" G="0.558642" T="0.095679"/>
      <pos A="0.404321" C="0.188272" G="0.157407" T="0.25"/>
      <pos A="0.373457" C="0.0339506" G="0.558642" T="0.0339506"/>
      <pos A="0.311728" C="0.404321" G="0.25" T="0.0339506"/>
      <pos A="0.0648148" C="0.342593" G="0.373457" T="0.219136"/>
      <pos A="0.126543" C="0.342593" G="0.373457" T="0.157407"/>
      <pos A="0.219136" C="0.126543" G="0.342593" T="0.311728"/>
      <pos A="0.0339506" C="0.219136" G="0.712963" T="0.0339506"/>
      <pos A="0.188272" C="0.219136" G="0.435185" T="0.157407"/>
      <pos A="0.311728" C="0.496914" G="0.188272" T="0.00308642"/>
      <pos A="0.188272" C="0.435185" G="0.219136" T="0.157407"/>
      <pos A="0.095679" C="0.280864" G="0.342593" T="0.280864"/>
      <pos A="0.00308642" C="0.219136" G="0.651235" T="0.126543"/>
      <pos A="0.00308642" C="0.311728" G="0.651235" T="0.0339506"/>
      <pos A="0.311728" C="0.25" G="0.342593" T="0.095679"/>
      <pos A="0.126543" C="0.0648148" G="0.558642" T="0.25"/>
      <pos A="0.095679" C="0.373457" G="0.373457" T="0.157407"/>
      <pos A="0.0339506" C="0.188272" G="0.373457" T="0.404321"/>
      <pos A="0.25" C="0.373457" G="0.25" T="0.126543"/>
      <pos A="0.00308642" C="0.126543" G="0.682099" T="0.188272"/>
      <pos A="0.0648148" C="0.0648148" G="0.743827" T="0.126543"/>
      <pos A="0.219136" C="0.219136" G="0.219136" T="0.342593"/>
      <pos A="0.126543" C="0.219136" G="0.404321" T="0.25"/>
      <pos A="0.25" C="0.157407" G="0.527778" T="0.0648148"/>
      <pos A="0.373457" C="0.25" G="0.095679" T="0.280864"/>
      <pos A="0.157407" C="0.404321" G="0.311728" T="0.126543"/>
    </motif>
    <motif db="0" id="M109" alt="O109" length="40" nsites="8" evalue="1.3e-003">
      <pos A="0.00308642" C="0.00308642" G="0.990741" T="0.00308642"/>
      <pos A="0.990741" C="0.00308642" G="0.00308642" T="0.00308642"/>
      <pos A="0.00308642" C="0.00308642" G="0.990741" T="0.00308642"/>
      <pos A="0.00308642" C="0.00308642" G="0.00308642" T="0.990741"/>
      <pos A="0.00308642" C="0.00308642" G="0.00308642" T="0.990741"/>
      <pos A="0.00308642" C="0.00308642" G="0.00308642" T="0.990741"/>
      <pos A="0.00308642" C="0.00308642" G="0.990741" T="0.00308642"/>
      <pos A="0.00308642" C="0.00308642" G="0.990741" T="0.00308642"/>
      <pos A="0.00308642" C="0.00308642" G="0.990741" T="0.00308642"/>
      <pos A="0.00308642" C="0.00308642" G="0.990741" T="0.00308642"/>
      <pos A="0.00308642" C="0.00308642" G="0.990741" T="0.00308642"/>
      <pos A="0.00308642" C="0.990741" G="0.00308642" T="0.00308642"/>
      <pos A="0.00308642" C="0.00308642" G="0.990741" T="0.00308642"/>
      <pos A="0.00308642" C="0.990741" G="0.00308642" T="0.00308642"/>
      <pos A="0.00308642" C="0.990741" G="0.00308642" T="0.00308642"/>
      <pos A="0.00308642" C="0.00308642" G="0.990741" T="0.00308642"/>
      <pos A="0.00308642" C="0.990741" G="0.00308642" T="0.00308642"/>
      <pos A="0.990741" C="0.00308642" G="0.00308642" T="0.00308642"/>
      <pos A="0.990741" C="0.00308642" G="0.00308642" T="0.00308642"/>
      <pos A="0.990741" C="0.00308642" G="0.00308642" T="0.00308642"/>
      <pos A="0.00308642" C="0.00308642" G="0.990741" T="0.00308642"/>
      <pos A="0.00308642" C="0.990741" G="0.00308642" T="0.00308642"/>
      <pos A="0.00308642" C="0.00308642" G="0.00308642" T="0.990741"/>
      <pos A="0.00308642" C="0.00308642" G="0.990741" T="0.00308642"/>
      <pos A="0.990741" C="0.00308642" G="0.00308642" T="0.00308642"/>
      <pos A="0.00308642" C="0.990741" G="0.00308642" T="0.00308642"/>
      <pos A="0.00308642" C="0.990741" G="0.00308642" T="0.00308642"/>
      <pos A="0.00308642" C="0.00308642" G="0.00308642" T="0.990741"/>
      <pos A="0.00308642" C="0.00308642" G="0.990741" T="0.00308642"/>
      <pos A="0.990741" C="0.00308642" G="0.00308642" T="0.00308642"/>
      <pos A="0.00308642" C="0.990741" G="0.00308642" T="0.00308642"/>
      <pos A="0.00308642" C="0.00308642" G="0.00308642" T="0.990741"/>
      <pos A="0.00308642" C="0.00308642" G="0.990741" T="0.00308642"/>
      <pos A="0.00308642" C="0.990741" G="0.00308642" T="0.00308642"/>
      <pos A="0.00308642" C="0.990741" G="0.00308642" T="0.00308642"/>
      <pos A="0.00308642" C="0.990741" G="0.00308642" T="0.00308642"/>
      <pos A="0.00308642" C="0.990741" G="0.00308642" T="0.00308642"/>
      <pos A="0.00308642" C="0.00308642" G="0.990741" T="0.00308642"/>
      <pos A="0.00308642" C="0.00308642" G="0.00308642" T="0.990741"/>
      <pos A="0.00308642" C="0.990741" G="0.00308642" T="0.00308642"/>
    </motif>
    <motif db="0" id="M11" alt="O11" length="40" nsites="8" evalue="1.3e-003">
      <pos A="0.146455" C="0.273895" G="0.507534" T="0.0721156"/>
      <pos A="0.109286" C="0.380094" G="0.194245" T="0.316374"/>
      <pos A="0.103976" C="0.427884" G="0.263275" T="0.204865"/>
      <pos A="0.157076" C="0.348234" G="0.305755" T="0.188935"/>
      <pos A="0.247345" C="0.231415" G="0.279205" T="0.242035"/>
      <pos A="0.141146" C="0.157076" G="0.544703" T="0.157076"/>
      <pos A="0.146455" C="0.326995" G="0.364164" T="0.162385"/>
      <pos A="0.194245" C="0.316374" G="0.300444" T="0.188935"/>
      <pos A="0.199556" C="0.449124" G="0.263275" T="0.0880464"/>
      <pos A="0.151766" C="0.273895" G="0.279205" T="0.295135"/>
      <pos A="0.231415" C="0.236725" G="0.406644" T="0.125216"/>
      <pos A="0.109286" C="0.0827358" G="0.470363" T="0.337615"/>
      <pos A="0.204865" C="0.273895" G="0.433194" T="0.0880464"/>
      <pos A="0.141146" C="0.342924" G="0.401334" T="0.114596"/>
      <pos A="0.226105" C="0.326995" G="0.295135" T="0.151766"/>
      <pos A="0.188935" C="0.273895" G="0.279205" T="0.257965"/>
      <pos A="0.119906" C="0.465054" G="0.284515" T="0.130525"/>
      <pos A="0.257965" C="0.417264" G="0.167696" T="0.157076"/>
      <pos A="0.178315" C="0.157076" G="0.539394" T="0.125216"/>
      <pos A="0.0827358" C="0.332304" G="0.326995" T="0.257965"/>
      <pos A="0.141146" C="0.284515" G="0.342924" T="0.231415"/>
      <pos A="0.268585" C="0.231415" G="0.326995" T="0.173005"/>
      <pos A="0.130525" C="0.342924" G="0.364164" T="0.162385"/>
      <pos A="0.146455" C="0.199556" G="0.454434" T="0.199556"/>
      <pos A="0.279205" C="0.289825" G="0.316374" T="0.114596"/>
      <pos A="0.125216" C="0.295135" G="0.268585" T="0.311065"/>
      <pos A="0.157076" C="0.295135" G="0.311065" T="0.236725"/>
      <pos A="0.050876" C="0.332304" G="0.380094" T="0.236725"/>
      <pos A="0.125216" C="0.454434" G="0.146455" T="0.273895"/>
      <pos A="0.188935" C="0.427884" G="0.173005" T="0.210175"/>
      <pos A="0.135836" C="0.284515" G="0.475674" T="0.103976"/>
      <pos A="0.130525" C="0.252655" G="0.491604" T="0.125216"/>
      <pos A="0.194245" C="0.252655" G="0.422574" T="0.130525"/>
      <pos A="0.188935" C="0.305755" G="0.390714" T="0.114596"/>
      <pos A="0.146455" C="0.279205" G="0.342924" T="0.231415"/>
      <pos A="0.173005" C="0.449124" G="0.173005" T="0.204865"/>
      <pos A="0.130525" C="0.534083" G="0.247345" T="0.0880464"/>
      <pos A="0.300444" C="0.151766" G="0.263275" T="0.284515"/>
      <pos A="0.273895" C="0.146455" G="0.353545" T="0.226105"/>
      <pos A="0.114596" C="0.300444" G="0.459744" T="0.125216"/>
    </motif>
    <motif db="0" id="M110" alt="O110" length="40" nsites="8" evalue="1.3e-003">
      <pos A="0.299383" C="0.101852" G="0.595679" T="0.00308642"/>
      <pos A="0.00308642" C="0.299383" G="0.694444" T="0.00308642"/>
      <pos A="0.595679" C="0.200617" G="0.101852" T="0.101852"/>
      <pos A="0.00308642" C="0.200617" G="0.79321" T="0.00308642"/>
      <pos A="0.101852" C="0.200617" G="0.694444" T="0.00308642"/>
      <pos A="0.299383" C="0.496914" G="0.101852" T="0.101852"/>
      <pos A="0.299383" C="0.101852" G="0.398148" T="0.200617"/>
      <pos A="0.200617" C="0.398148" G="0.299383" T="0.101852"/>
      <pos A="0.00308642" C="0.00308642" G="0.496914" T="0.496914"/>
      <pos A="0.299383" C="0.00308642" G="0.595679" T="0.101852"/>
      <pos A="0.200617" C="0.694444" G="0.101852" T="0.00308642"/>
      <pos A="0.299383" C="0.00308642" G="0.398148" T="0.299383"/>
      <pos A="0.200617" C="0.299383" G="0.496914" T="0.00308642"/>
      <pos A="0.200617" C="0.200617" G="0.398148" T="0.200617"/>
      <pos A="0.595679" C="0.398148" G="0.00308642" T="0.00308642"/>
      <pos A="0.200617" C="0.200617" G="0.398148" T="0.200617"/>
      <pos A="0.200617" C="0.00308642" G="0.79321" T="0.00308642"/>
      <pos A="0.101852" C="0.00308642" G="0.891975" T="0.00308642"/>
      <pos A="0.496914" C="0.200617" G="0.299383" T="0.00308642"/>
      <pos A="0.00308642" C="0.101852" G="0.694444" T="0.200617"/>
      <pos A="0.398148" C="0.101852" G="0.200617" T="0.299383"/>
      <pos A="0.00308642" C="0.200617" G="0.299383" T="0.496914"/>
      <pos A="0.00308642" C="0.101852" G="0.694444" T="0.200617"/>
      <pos A="0.00308642" C="0.101852" G="0.891975" T="0.00308642"/>
      <pos A="0.00308642" C="0.496914" G="0.398148" T="0.101852"/>
      <pos A="0.200617" C="0.101852" G="0.694444" T="0.00308642"/>
      <pos A="0.101852" C="0.299383" G="0.299383" T="0.299383"/>
      <pos A="0.101852" C="0.595679" G="0.101852" T="0.200617"/>
      <pos A="0.101852" C="0.200617" G="0.299383" T="0.398148"/>
      <pos A="0.00308642" C="0.496914" G="0.299383" T="0.200617"/>
      <pos A="0.299383" C="0.101852" G="0.398148" T="0.200617"/>
      <pos A="0.101852" C="0.398148" G="0.200617" T="0.299383"/>
      <pos A="0.101852" C="0.101852" G="0.299383" T="0.496914"/>
      <pos A="0.101852" C="0.595679" G="0.101852" T="0.200617"/>
      <pos A="0.101852" C="0.398148" G="0.00308642" T="0.496914"/>
      <pos A="0.101852" C="0.694444" G="0.101852" T="0.101852"/>
      <pos A="0.00308642" C="0.299383" G="0.694444" T="0.00308642"/>
      <pos A="0.00308642" C="0.299383" G="0.694444" T="0.00308642"/>
      <pos A="0.398148" C="0.101852" G="0.496914" T="0.00308642"/>
      <pos A="0.299383" C="0.398148" G="0.00308642" T="0.299383"/>
    </motif>
    <motif db="0" id="M111" alt="O111" length="40" nsites="8" evalue="1.3e-003">
      <pos A="0.149219" C="0.164336" G="0.345742" T="0.340703"/>
      <pos A="0.0534765" C="0.426366" G="0.209688" T="0.310468"/>
      <pos A="0.194571" C="0.441484" G="0.159297" T="0.204649"/>
      <pos A="0.0937896" C="0.471719" G="0.360859" T="0.0736336"/>
      <pos A="0.113946" C="0.345742" G="0.396132" T="0.14418"/>
      <pos A="0.129063" C="0.275195" G="0.416288" T="0.179453"/>
      <pos A="0.275195" C="0.19961" G="0.436445" T="0.0887506"/>
      <pos A="0.239922" C="0.315508" G="0.224805" T="0.219766"/>
      <pos A="0.118985" C="0.285273" G="0.421327" T="0.174414"/>
      <pos A="0.295351" C="0.194571" G="0.386054" T="0.124024"/>
      <pos A="0.25" C="0.275195" G="0.365898" T="0.108907"/>
      <pos A="0.154258" C="0.194571" G="0.46164" T="0.189532"/>
      <pos A="0.139141" C="0.335664" G="0.285273" T="0.239922"/>
      <pos A="0.159297" C="0.285273" G="0.30039" T="0.255039"/>
      <pos A="0.0837116" C="0.46668" G="0.204649" T="0.244961"/>
      <pos A="0.214727" C="0.481797" G="0.194571" T="0.108907"/>
      <pos A="0.149219" C="0.305429" G="0.426366" T="0.118985"/>
      <pos A="0.169375" C="0.310468" G="0.396132" T="0.124024"/>
      <pos A="0.194571" C="0.270156" G="0.381015" T="0.154258"/>
      <pos A="0.0585156" C="0.40621" G="0.46164" T="0.0736336"/>
      <pos A="0.209688" C="0.290312" G="0.194571" T="0.305429"/>
      <pos A="0.149219" C="0.330625" G="0.280234" T="0.239922"/>
      <pos A="0.174414" C="0.315508" G="0.244961" T="0.265117"/>
      <pos A="0.124024" C="0.174414" G="0.476758" T="0.224805"/>
      <pos A="0.154258" C="0.280234" G="0.426366" T="0.139141"/>
      <pos A="0.310468" C="0.305429" G="0.224805" T="0.159297"/>
      <pos A="0.194571" C="0.270156" G="0.270156" T="0.265117"/>
      <pos A="0.164336" C="0.350781" G="0.360859" T="0.124024"/>
      <pos A="0.134102" C="0.325586" G="0.325586" T="0.214727"/>
      <pos A="0.219766" C="0.209688" G="0.375976" T="0.194571"/>
      <pos A="0.179453" C="0.280234" G="0.260078" T="0.280234"/>
      <pos A="0.189532" C="0.30039" G="0.315508" T="0.194571"/>
      <pos A="0.103868" C="0.35582" G="0.365898" T="0.174414"/>
      <pos A="0.330625" C="0.239922" G="0.255039" T="0.174414"/>
      <pos A="0.0887506" C="0.451562" G="0.194571" T="0.265117"/>
      <pos A="0.124024" C="0.40621" G="0.174414" T="0.295351"/>
      <pos A="0.154258" C="0.325586" G="0.486836" T="0.0333205"/>
      <pos A="0.260078" C="0.265117" G="0.345742" T="0.129063"/>
      <pos A="0.0635546" C="0.209688" G="0.481797" T="0.244961"/>
      <pos A="0.14418" C="0.411249" G="0.396132" T="0.0484375"/>
    </motif>
    <motif db="0" id="M114" alt="O114" length="40" nsites="8" evalue="1.3e-003">
      <pos A="0.0928731" C="0.45202" G="0.272446" T="0.18266"/>
      <pos A="0.18266" C="0.00308642" G="0.811167" T="0.00308642"/>
      <pos A="0.18266" C="0.18266" G="0.362233" T="0.272446"/>
      <pos A="0.0928731" C="0.811167" G="0.0928731" T="0.00308642"/>
      <pos A="0.362233" C="0.00308642" G="0.541807" T="0.0928731"/>
      <pos A="0.272446" C="0.18266" G="0.45202" T="0.0928731"/>
      <pos A="0.0928731" C="0.18266" G="0.631594" T="0.0928731"/>
      <pos A="0.272446" C="0.0928731" G="0.631594" T="0.00308642"/>
      <pos A="0.272446" C="0.0928731" G="0.45202" T="0.18266"/>
      <pos A="0.00308642" C="0.362233" G="0.362233" T="0.272446"/>
      <pos A="0.0928731" C="0.18266" G="0.721381" T="0.00308642"/>
      <pos A="0.00308642" C="0.0928731" G="0.811167" T="0.0928731"/>
      <pos A="0.18266" C="0.0928731" G="0.541807" T="0.18266"/>
      <pos A="0.0928731" C="0.00308642" G="0.721381" T="0.18266"/>
      <pos A="0.00308642" C="0.721381" G="0.0928731" T="0.18266"/>
      <pos A="0.00308642" C="0.18266" G="0.0928731" T="0.721381"/>
      <pos A="0.00308642" C="0.721381" G="0.272446" T="0.00308642"/>
      <pos A="0.00308642" C="0.18266" G="0.45202" T="0.362233"/>
      <pos A="0.45202" C="0.0928731" G="0.18266" T="0.272446"/>
      <pos A="0.272446" C="0.00308642" G="0.631594" T="0.0928731"/>
      <pos A="0.00308642" C="0.811167" G="0.0928731" T="0.0928731"/>
      <pos A="0.00308642" C="0.0928731" G="0.18266" T="0.721381"/>
      <pos A="0.0928731" C="0.0928731" G="0.541807" T="0.272446"/>
      <pos A="0.18266" C="0.18266" G="0.272446" T="0.362233"/>
      <pos A="0.18266" C="0.18266" G="0.18266" T="0.45202"/>
      <pos A="0.00308642" C="0.0928731" G="0.900954" T="0.00308642"/>
      <pos A="0.18266" C="0.362233" G="0.272446" T="0.18266"/>
      <pos A="0.0928731" C="0.0928731" G="0.541807" T="0.272446"/>
      <pos A="0.362233" C="0.45202" G="0.18266" T="0.00308642"/>
      <pos A="0.362233" C="0.00308642" G="0.0928731" T="0.541807"/>
      <pos A="0.0928731" C="0.0928731" G="0.811167" T="0.00308642"/>
      <pos A="0.00308642" C="0.362233" G="0.541807" T="0.0928731"/>
      <pos A="0.0928731" C="0.631594" G="0.18266" T="0.0928731"/>
      <pos A="0.00308642" C="0.18266" G="0.362233" T="0.45202"/>
      <pos A="0.0928731" C="0.272446" G="0.362233" T="0.272446"/>
      <pos A="0.18266" C="0.18266" G="0.362233" T="0.272446"/>
      <pos A="0.00308642" C="0.45202" G="0.45202" T="0.0928731"/>
      <pos A="0.0928731" C="0.18266" G="0.541807" T="0.18266"/>
      <pos A="0.00308642" C="0.362233" G="0.541807" T="0.0928731"/>
      <pos A="0.00308642" C="0.0928731" G="0.45202" T="0.45202"/>
    </motif>
    <motif db="0" id="M115" alt="O115" length="40" nsites="8" evalue="1.3e-003">
      <pos A="0.293868" C="0.188585" G="0.248747" T="0.268801"/>
      <pos A="0.113383" C="0.509447" G="0.313922" T="0.0632484"/>
      <pos A="0.178558" C="0.293868" G="0.36907" T="0.158504"/>
      <pos A="0.248747" C="0.328962" G="0.188585" T="0.233707"/>
      <pos A="0.248747" C="0.258773" G="0.384111" T="0.108369"/>
      <pos A="0.13845" C="0.228692" G="0.399151" T="0.233707"/>
      <pos A="0.118396" C="0.364056" G="0.283841" T="0.233707"/>
      <pos A="0.128424" C="0.414192" G="0.223679" T="0.233707"/>
      <pos A="0.118396" C="0.328962" G="0.35403" T="0.198612"/>
      <pos A="0.118396" C="0.429232" G="0.308909" T="0.143464"/>
      <pos A="0.15349" C="0.36907" G="0.313922" T="0.163518"/>
      <pos A="0.123409" C="0.258773" G="0.389124" T="0.228692"/>
      <pos A="0.148477" C="0.344003" G="0.313922" T="0.193598"/>
      <pos A="0.15349" C="0.288854" G="0.323949" T="0.233707"/>
      <pos A="0.168531" C="0.333975" G="0.293868" T="0.203626"/>
      <pos A="0.273814" C="0.193598" G="0.459313" T="0.0732751"/>
      <pos A="0.198612" C="0.384111" G="0.283841" T="0.133437"/>
      <pos A="0.23872" C="0.439258" G="0.168531" T="0.15349"/>
      <pos A="0.198612" C="0.318935" G="0.278828" T="0.203626"/>
      <pos A="0.158504" C="0.409178" G="0.268801" T="0.163518"/>
      <pos A="0.108369" C="0.36907" G="0.379097" T="0.143464"/>
      <pos A="0.198612" C="0.13845" G="0.318935" T="0.344003"/>
      <pos A="0.0883151" C="0.23872" G="0.524488" T="0.148477"/>
      <pos A="0.263787" C="0.308909" G="0.273814" T="0.15349"/>
      <pos A="0.258773" C="0.303895" G="0.303895" T="0.133437"/>
      <pos A="0.123409" C="0.188585" G="0.479367" T="0.208639"/>
      <pos A="0.188585" C="0.133437" G="0.539528" T="0.13845"/>
      <pos A="0.178558" C="0.23872" G="0.419205" T="0.163518"/>
      <pos A="0.0933294" C="0.148477" G="0.509447" T="0.248747"/>
      <pos A="0.263787" C="0.273814" G="0.318935" T="0.143464"/>
      <pos A="0.168531" C="0.23872" G="0.364056" T="0.228692"/>
      <pos A="0.13845" C="0.344003" G="0.298881" T="0.218666"/>
      <pos A="0.228692" C="0.414192" G="0.143464" T="0.213652"/>
      <pos A="0.208639" C="0.278828" G="0.429232" T="0.0833017"/>
      <pos A="0.198612" C="0.414192" G="0.25376" T="0.133437"/>
      <pos A="0.273814" C="0.173545" G="0.223679" T="0.328962"/>
      <pos A="0.0532207" C="0.579636" G="0.188585" T="0.178558"/>
      <pos A="0.173545" C="0.218666" G="0.318935" T="0.288854"/>
      <pos A="0.113383" C="0.268801" G="0.424218" T="0.193598"/>
      <pos A="0.128424" C="0.364056" G="0.414192" T="0.0933294"/>
    </motif>
    <motif db="0" id="M116" alt="O116" length="40" nsites="8" evalue="1.3e-003">
      <pos A="0.18266" C="0.18266" G="0.272446" T="0.362233"/>
      <pos A="0.00308642" C="0.631594" G="0.00308642" T="0.362233"/>
      <pos A="0.18266" C="0.272446" G="0.0928731" T="0.45202"/>
      <pos A="0.272446" C="0.0928731" G="0.272446" T="0.362233"/>
      <pos A="0.00308642" C="0.272446" G="0.272446" T="0.45202"/>
      <pos A="0.0928731" C="0.272446" G="0.18266" T="0.45202"/>
      <pos A="0.0928731" C="0.811167" G="0.00308642" T="0.0928731"/>
      <pos A="0.00308642" C="0.18266" G="0.362233" T="0.45202"/>
      <pos A="0.00308642" C="0.18266" G="0.721381" T="0.0928731"/>
      <pos A="0.0928731" C="0.362233" G="0.272446" T="0.272446"/>
      <pos A="0.18266" C="0.18266" G="0.362233" T="0.272446"/>
      <pos A="0.00308642" C="0.18266" G="0.541807" T="0.272446"/>
      <pos A="0.0928731" C="0.541807" G="0.272446" T="0.0928731"/>
      <pos A="0.00308642" C="0.990741" G="0.00308642" T="0.00308642"/>
      <pos A="0.272446" C="0.362233" G="0.272446" T="0.0928731"/>
      <pos A="0.362233" C="0.0928731" G="0.362233" T="0.18266"/>
      <pos A="0.00308642" C="0.45202" G="0.45202" T="0.0928731"/>
      <pos A="0.272446" C="0.362233" G="0.272446" T="0.0928731"/>
      <pos A="0.0928731" C="0.811167" G="0.00308642" T="0.0928731"/>
      <pos A="0.00308642" C="0.272446" G="0.45202" T="0.272446"/>
      <pos A="0.362233" C="0.18266" G="0.362233" T="0.0928731"/>
      <pos A="0.00308642" C="0.272446" G="0.631594" T="0.0928731"/>
      <pos A="0.45202" C="0.362233" G="0.18266" T="0.00308642"/>
      <pos A="0.18266" C="0.18266" G="0.541807" T="0.0928731"/>
      <pos A="0.0928731" C="0.0928731" G="0.272446" T="0.541807"/>
      <pos A="0.272446" C="0.18266" G="0.541807" T="0.00308642"/>
      <pos A="0.00308642" C="0.541807" G="0.362233" T="0.0928731"/>
      <pos A="0.45202" C="0.272446" G="0.18266" T="0.0928731"/>
      <pos A="0.0928731" C="0.272446" G="0.541807" T="0.0928731"/>
      <pos A="0.272446" C="0.0928731" G="0.0928731" T="0.541807"/>
      <pos A="0.18266" C="0.0928731" G="0.541807" T="0.18266"/>
      <pos A="0.631594" C="0.18266" G="0.00308642" T="0.18266"/>
      <pos A="0.0928731" C="0.272446" G="0.631594" T="0.00308642"/>
      <pos A="0.18266" C="0.0928731" G="0.631594" T="0.0928731"/>
      <pos A="0.18266" C="0.18266" G="0.272446" T="0.362233"/>
      <pos A="0.00308642" C="0.541807" G="0.45202" T="0.00308642"/>
      <pos A="0.272446" C="0.00308642" G="0.18266" T="0.541807"/>
      <pos A="0.18266" C="0.0928731" G="0.18266" T="0.541807"/>
      <pos A="0.18266" C="0.45202" G="0.18266" T="0.18266"/>
      <pos A="0.18266" C="0.0928731" G="0.362233" T="0.362233"/>
    </motif>
    <motif db="0" id="M117" alt="O117" length="40" nsites="8" evalue="1.3e-003">
      <pos A="0.198612" C="0.414192" G="0.258773" T="0.128424"/>
      <pos A="0.248747" C="0.258773" G="0.23872" T="0.25376"/>
      <pos A="0.108369" C="0.33899" G="0.349016" T="0.203626"/>
      <pos A="0.228692" C="0.213652" G="0.344003" T="0.213652"/>
      <pos A="0.273814" C="0.228692" G="0.263787" T="0.233707"/>
      <pos A="0.15349" C="0.293868" G="0.424218" T="0.128424"/>
      <pos A="0.118396" C="0.36907" G="0.394137" T="0.118396"/>
      <pos A="0.133437" C="0.263787" G="0.268801" T="0.333975"/>
      <pos A="0.148477" C="0.359043" G="0.359043" T="0.133437"/>
      <pos A="0.15349" C="0.23872" G="0.35403" T="0.25376"/>
      <pos A="0.0682617" C="0.424218" G="0.359043" T="0.148477"/>
      <pos A="0.188585" C="0.479367" G="0.218666" T="0.113383"/>
      <pos A="0.163518" C="0.213652" G="0.374084" T="0.248747"/>
      <pos A="0.288854" C="0.168531" G="0.384111" T="0.158504"/>
      <pos A="0.13845" C="0.36907" G="0.313922" T="0.178558"/>
      <pos A="0.118396" C="0.429232" G="0.158504" T="0.293868"/>
      <pos A="0.283841" C="0.33899" G="0.213652" T="0.163518"/>
      <pos A="0.143464" C="0.349016" G="0.409178" T="0.0983427"/>
      <pos A="0.303895" C="0.108369" G="0.449286" T="0.13845"/>
      <pos A="0.198612" C="0.188585" G="0.464326" T="0.148477"/>
      <pos A="0.0482074" C="0.25376" G="0.489394" T="0.208639"/>
      <pos A="0.25376" C="0.273814" G="0.25376" T="0.218666"/>
      <pos A="0.158504" C="0.248747" G="0.344003" T="0.248747"/>
      <pos A="0.178558" C="0.233707" G="0.389124" T="0.198612"/>
      <pos A="0.0732751" C="0.323949" G="0.429232" T="0.173545"/>
      <pos A="0.228692" C="0.33899" G="0.198612" T="0.233707"/>
      <pos A="0.103356" C="0.188585" G="0.524488" T="0.183571"/>
      <pos A="0.188585" C="0.424218" G="0.318935" T="0.0682617"/>
      <pos A="0.233707" C="0.35403" G="0.268801" T="0.143464"/>
      <pos A="0.118396" C="0.243733" G="0.529501" T="0.108369"/>
      <pos A="0.193598" C="0.429232" G="0.13845" T="0.23872"/>
      <pos A="0.148477" C="0.258773" G="0.409178" T="0.183571"/>
      <pos A="0.203626" C="0.318935" G="0.208639" T="0.268801"/>
      <pos A="0.258773" C="0.173545" G="0.298881" T="0.268801"/>
      <pos A="0.168531" C="0.414192" G="0.193598" T="0.223679"/>
      <pos A="0.178558" C="0.318935" G="0.233707" T="0.268801"/>
      <pos A="0.103356" C="0.25376" G="0.439258" T="0.203626"/>
      <pos A="0.168531" C="0.25376" G="0.36907" T="0.208639"/>
      <pos A="0.103356" C="0.434245" G="0.243733" T="0.218666"/>
      <pos A="0.163518" C="0.218666" G="0.429232" T="0.188585"/>
    </motif>
    <motif db="0" id="M118" alt="O118" length="40" nsites="8" evalue="1.3e-003">
      <pos A="0.0482074" C="0.404164" G="0.409178" T="0.13845"/>
      <pos A="0.133437" C="0.469339" G="0.248747" T="0.148477"/>
      <pos A="0.113383" C="0.469339" G="0.278828" T="0.13845"/>
      <pos A="0.123409" C="0.344003" G="0.303895" T="0.228692"/>
      <pos A="0.148477" C="0.243733" G="0.303895" T="0.303895"/>
      <pos A="0.158504" C="0.283841" G="0.384111" T="0.173545"/>
      <pos A="0.0381807" C="0.328962" G="0.48438" T="0.148477"/>
      <pos A="0.208639" C="0.193598" G="0.228692" T="0.36907"/>
      <pos A="0.228692" C="0.323949" G="0.288854" T="0.158504"/>
      <pos A="0.188585" C="0.308909" G="0.258773" T="0.243733"/>
      <pos A="0.263787" C="0.173545" G="0.444273" T="0.118396"/>
      <pos A="0.15349" C="0.394137" G="0.208639" T="0.243733"/>
      <pos A="0.128424" C="0.188585" G="0.459313" T="0.223679"/>
      <pos A="0.233707" C="0.359043" G="0.23872" T="0.168531"/>
      <pos A="0.148477" C="0.228692" G="0.389124" T="0.233707"/>
      <pos A="0.183571" C="0.173545" G="0.509447" T="0.133437"/>
      <pos A="0.143464" C="0.494407" G="0.273814" T="0.0883151"/>
      <pos A="0.223679" C="0.0983427" G="0.359043" T="0.318935"/>
      <pos A="0.168531" C="0.379097" G="0.344003" T="0.108369"/>
      <pos A="0.213652" C="0.444273" G="0.243733" T="0.0983427"/>
      <pos A="0.218666" C="0.464326" G="0.183571" T="0.133437"/>
      <pos A="0.173545" C="0.223679" G="0.349016" T="0.25376"/>
      <pos A="0.213652" C="0.434245" G="0.208639" T="0.143464"/>
      <pos A="0.228692" C="0.278828" G="0.333975" T="0.158504"/>
      <pos A="0.0883151" C="0.313922" G="0.454299" T="0.143464"/>
      <pos A="0.193598" C="0.178558" G="0.404164" T="0.223679"/>
      <pos A="0.143464" C="0.258773" G="0.36907" T="0.228692"/>
      <pos A="0.13845" C="0.379097" G="0.359043" T="0.123409"/>
      <pos A="0.133437" C="0.409178" G="0.258773" T="0.198612"/>
      <pos A="0.198612" C="0.183571" G="0.35403" T="0.263787"/>
      <pos A="0.123409" C="0.333975" G="0.444273" T="0.0983427"/>
      <pos A="0.113383" C="0.263787" G="0.404164" T="0.218666"/>
      <pos A="0.23872" C="0.0933294" G="0.278828" T="0.389124"/>
      <pos A="0.243733" C="0.298881" G="0.394137" T="0.0632484"/>
      <pos A="0.183571" C="0.374084" G="0.288854" T="0.15349"/>
      <pos A="0.218666" C="0.384111" G="0.23872" T="0.158504"/>
      <pos A="0.218666" C="0.283841" G="0.409178" T="0.0883151"/>
      <pos A="0.103356" C="0.168531" G="0.534515" T="0.193598"/>
      <pos A="0.228692" C="0.268801" G="0.168531" T="0.333975"/>
      <pos A="0.118396" C="0.333975" G="0.409178" T="0.13845"/>
    </motif>
    <motif db="0" id="M119" alt="O119" length="40" nsites="8" evalue="1.3e-003">
      <pos A="0.213652" C="0.218666" G="0.389124" T="0.178558"/>
      <pos A="0.133437" C="0.198612" G="0.539528" T="0.128424"/>
      <pos A="0.13845" C="0.23872" G="0.419205" T="0.203626"/>
      <pos A="0.123409" C="0.293868" G="0.308909" T="0.273814"/>
      <pos A="0.178558" C="0.178558" G="0.35403" T="0.288854"/>
      <pos A="0.198612" C="0.559582" G="0.163518" T="0.0782884"/>
      <pos A="0.228692" C="0.439258" G="0.143464" T="0.188585"/>
      <pos A="0.0632484" C="0.283841" G="0.313922" T="0.33899"/>
      <pos A="0.233707" C="0.273814" G="0.379097" T="0.113383"/>
      <pos A="0.0983427" C="0.35403" G="0.36907" T="0.178558"/>
      <pos A="0.25376" C="0.158504" G="0.454299" T="0.133437"/>
      <pos A="0.193598" C="0.318935" G="0.273814" T="0.213652"/>
      <pos A="0.288854" C="0.313922" G="0.233707" T="0.163518"/>
      <pos A="0.103356" C="0.474353" G="0.243733" T="0.178558"/>
      <pos A="0.128424" C="0.313922" G="0.36907" T="0.188585"/>
      <pos A="0.193598" C="0.278828" G="0.36907" T="0.158504"/>
      <pos A="0.15349" C="0.35403" G="0.318935" T="0.173545"/>
      <pos A="0.128424" C="0.328962" G="0.328962" T="0.213652"/>
      <pos A="0.148477" C="0.298881" G="0.429232" T="0.123409"/>
      <pos A="0.203626" C="0.374084" G="0.298881" T="0.123409"/>
      <pos A="0.15349" C="0.308909" G="0.318935" T="0.218666"/>
      <pos A="0.0582351" C="0.243733" G="0.454299" T="0.243733"/>
      <pos A="0.208639" C="0.283841" G="0.349016" T="0.158504"/>
      <pos A="0.13845" C="0.439258" G="0.203626" T="0.218666"/>
      <pos A="0.223679" C="0.203626" G="0.278828" T="0.293868"/>
      <pos A="0.193598" C="0.283841" G="0.298881" T="0.223679"/>
      <pos A="0.133437" C="0.313922" G="0.308909" T="0.243733"/>
      <pos A="0.213652" C="0.208639" G="0.439258" T="0.13845"/>
      <pos A="0.23872" C="0.228692" G="0.364056" T="0.168531"/>
      <pos A="0.213652" C="0.303895" G="0.33899" T="0.143464"/>
      <pos A="0.113383" C="0.379097" G="0.434245" T="0.0732751"/>
      <pos A="0.303895" C="0.228692" G="0.283841" T="0.183571"/>
      <pos A="0.298881" C="0.248747" G="0.248747" T="0.203626"/>
      <pos A="0.128424" C="0.0682617" G="0.629771" T="0.173545"/>
      <pos A="0.128424" C="0.394137" G="0.318935" T="0.158504"/>
      <pos A="0.0782884" C="0.494407" G="0.293868" T="0.133437"/>
      <pos A="0.298881" C="0.128424" G="0.278828" T="0.293868"/>
      <pos A="0.133437" C="0.263787" G="0.439258" T="0.163518"/>
      <pos A="0.223679" C="0.424218" G="0.108369" T="0.243733"/>
      <pos A="0.133437" C="0.333975" G="0.318935" T="0.213652"/>
    </motif>
    <motif db="0" id="M12" alt="O12" length="40" nsites="8" evalue="1.3e-003">
      <pos A="0.00308642" C="0.35582" G="0.496914" T="0.14418"/>
      <pos A="0.0736336" C="0.426366" G="0.496914" T="0.00308642"/>
      <pos A="0.426366" C="0.14418" G="0.285273" T="0.14418"/>
      <pos A="0.285273" C="0.0736336" G="0.426366" T="0.214727"/>
      <pos A="0.0736336" C="0.638007" G="0.0736336" T="0.214727"/>
      <pos A="0.285273" C="0.496914" G="0.14418" T="0.0736336"/>
      <pos A="0.00308642" C="0.285273" G="0.708554" T="0.00308642"/>
      <pos A="0.35582" C="0.214727" G="0.14418" T="0.285273"/>
      <pos A="0.35582" C="0.214727" G="0.214727" T="0.214727"/>
      <pos A="0.00308642" C="0.567461" G="0.35582" T="0.0736336"/>
      <pos A="0.00308642" C="0.14418" G="0.7791" T="0.0736336"/>
      <pos A="0.00308642" C="0.426366" G="0.214727" T="0.35582"/>
      <pos A="0.0736336" C="0.35582" G="0.285273" T="0.285273"/>
      <pos A="0.14418" C="0.426366" G="0.214727" T="0.214727"/>
      <pos A="0.00308642" C="0.638007" G="0.0736336" T="0.285273"/>
      <pos A="0.00308642" C="0.567461" G="0.285273" T="0.14418"/>
      <pos A="0.14418" C="0.567461" G="0.0736336" T="0.214727"/>
      <pos A="0.567461" C="0.35582" G="0.0736336" T="0.00308642"/>
      <pos A="0.14418" C="0.285273" G="0.35582" T="0.214727"/>
      <pos A="0.0736336" C="0.00308642" G="0.849647" T="0.0736336"/>
      <pos A="0.0736336" C="0.35582" G="0.35582" T="0.214727"/>
      <pos A="0.285273" C="0.214727" G="0.496914" T="0.00308642"/>
      <pos A="0.214727" C="0.214727" G="0.567461" T="0.00308642"/>
      <pos A="0.35582" C="0.426366" G="0.0736336" T="0.14418"/>
      <pos A="0.285273" C="0.426366" G="0.214727" T="0.0736336"/>
      <pos A="0.214727" C="0.567461" G="0.214727" T="0.00308642"/>
      <pos A="0.285273" C="0.567461" G="0.00308642" T="0.14418"/>
      <pos A="0.285273" C="0.0736336" G="0.426366" T="0.214727"/>
      <pos A="0.214727" C="0.00308642" G="0.708554" T="0.0736336"/>
      <pos A="0.426366" C="0.14418" G="0.35582" T="0.0736336"/>
      <pos A="0.14418" C="0.426366" G="0.426366" T="0.00308642"/>
      <pos A="0.426366" C="0.214727" G="0.35582" T="0.00308642"/>
      <pos A="0.214727" C="0.00308642" G="0.285273" T="0.496914"/>
      <pos A="0.285273" C="0.567461" G="0.14418" T="0.00308642"/>
      <pos A="0.426366" C="0.285273" G="0.285273" T="0.00308642"/>
      <pos A="0.14418" C="0.496914" G="0.285273" T="0.0736336"/>
      <pos A="0.00308642" C="0.496914" G="0.285273" T="0.214727"/>
      <pos A="0.14418" C="0.14418" G="0.708554" T="0.00308642"/>
      <pos A="0.14418" C="0.14418" G="0.496914" T="0.214727"/>
      <pos A="0.35582" C="0.426366" G="0.14418" T="0.0736336"/>
    </motif>
    <motif db="0" id="M120" alt="O120" length="40" nsites="8" evalue="1.3e-003">
      <pos A="0.280323" C="0.314977" G="0.211013" T="0.193686"/>
      <pos A="0.124377" C="0.228341" G="0.592213" T="0.0550686"/>
      <pos A="0.141705" C="0.349632" G="0.29765" T="0.211013"/>
      <pos A="0.159032" C="0.29765" G="0.314977" T="0.228341"/>
      <pos A="0.29765" C="0.0723951" G="0.366959" T="0.262996"/>
      <pos A="0.0377412" C="0.418941" G="0.418941" T="0.124377"/>
      <pos A="0.0897225" C="0.262996" G="0.401614" T="0.245668"/>
      <pos A="0.0550686" C="0.540232" G="0.314977" T="0.0897225"/>
      <pos A="0.159032" C="0.453595" G="0.349632" T="0.0377412"/>
      <pos A="0.10705" C="0.332304" G="0.366959" T="0.193686"/>
      <pos A="0.0377412" C="0.349632" G="0.418941" T="0.193686"/>
      <pos A="0.228341" C="0.262996" G="0.332304" T="0.17636"/>
      <pos A="0.141705" C="0.453595" G="0.193686" T="0.211013"/>
      <pos A="0.280323" C="0.29765" G="0.262996" T="0.159032"/>
      <pos A="0.0204138" C="0.193686" G="0.401614" T="0.384286"/>
      <pos A="0.262996" C="0.314977" G="0.332304" T="0.0897225"/>
      <pos A="0.159032" C="0.228341" G="0.418941" T="0.193686"/>
      <pos A="0.262996" C="0.211013" G="0.401614" T="0.124377"/>
      <pos A="0.0723951" C="0.159032" G="0.592213" T="0.17636"/>
      <pos A="0.228341" C="0.245668" G="0.418941" T="0.10705"/>
      <pos A="0.0377412" C="0.453595" G="0.453595" T="0.0550686"/>
      <pos A="0.211013" C="0.332304" G="0.193686" T="0.262996"/>
      <pos A="0.17636" C="0.280323" G="0.48825" T="0.0550686"/>
      <pos A="0.29765" C="0.470922" G="0.193686" T="0.0377412"/>
      <pos A="0.0723951" C="0.505577" G="0.141705" T="0.280323"/>
      <pos A="0.141705" C="0.401614" G="0.262996" T="0.193686"/>
      <pos A="0.0897225" C="0.332304" G="0.211013" T="0.366959"/>
      <pos A="0.0377412" C="0.401614" G="0.48825" T="0.0723951"/>
      <pos A="0.0550686" C="0.29765" G="0.366959" T="0.280323"/>
      <pos A="0.10705" C="0.245668" G="0.592213" T="0.0550686"/>
      <pos A="0.0897225" C="0.211013" G="0.609541" T="0.0897225"/>
      <pos A="0.211013" C="0.332304" G="0.0377412" T="0.418941"/>
      <pos A="0.159032" C="0.418941" G="0.0897225" T="0.332304"/>
      <pos A="0.141705" C="0.245668" G="0.470922" T="0.141705"/>
      <pos A="0.262996" C="0.159032" G="0.314977" T="0.262996"/>
      <pos A="0.0723951" C="0.17636" G="0.55756" T="0.193686"/>
      <pos A="0.17636" C="0.29765" G="0.401614" T="0.124377"/>
      <pos A="0.0897225" C="0.418941" G="0.384286" T="0.10705"/>
      <pos A="0.0377412" C="0.401614" G="0.384286" T="0.17636"/>
      <pos A="0.211013" C="0.29765" G="0.332304" T="0.159032"/>
    </motif>
    <motif db="0" id="M121" alt="O121" length="40" nsites="8" evalue="1.3e-003">
      <pos A="0.0721531" C="0.486553" G="0.355326" T="0.0859664"/>
      <pos A="0.0859664" C="0.41058" G="0.396766" T="0.106686"/>
      <pos A="0.20338" C="0.210286" G="0.45202" T="0.134313"/>
      <pos A="0.217193" C="0.148126" G="0.500367" T="0.134313"/>
      <pos A="0.231006" C="0.293166" G="0.293166" T="0.18266"/>
      <pos A="0.30698" C="0.279353" G="0.20338" T="0.210286"/>
      <pos A="0.0790598" C="0.396766" G="0.403673" T="0.1205"/>
      <pos A="0.0859664" C="0.555621" G="0.279353" T="0.0790598"/>
      <pos A="0.2241" C="0.28626" G="0.16194" T="0.3277"/>
      <pos A="0.148126" C="0.424393" G="0.30698" T="0.1205"/>
      <pos A="0.189566" C="0.3277" G="0.376046" T="0.106686"/>
      <pos A="0.0997798" C="0.38986" G="0.3277" T="0.18266"/>
      <pos A="0.113593" C="0.341513" G="0.26554" T="0.279353"/>
      <pos A="0.134313" C="0.189566" G="0.597061" T="0.0790598"/>
      <pos A="0.24482" C="0.300073" G="0.26554" T="0.189566"/>
      <pos A="0.26554" C="0.293166" G="0.217193" T="0.2241"/>
      <pos A="0.0445264" C="0.445113" G="0.320793" T="0.189566"/>
      <pos A="0.196473" C="0.279353" G="0.30698" T="0.217193"/>
      <pos A="0.300073" C="0.30698" G="0.2241" T="0.168846"/>
      <pos A="0.26554" C="0.168846" G="0.500367" T="0.0652464"/>
      <pos A="0.168846" C="0.38986" G="0.293166" T="0.148126"/>
      <pos A="0.113593" C="0.445113" G="0.3277" T="0.113593"/>
      <pos A="0.217193" C="0.106686" G="0.417486" T="0.258633"/>
      <pos A="0.279353" C="0.16194" G="0.382953" T="0.175753"/>
      <pos A="0.0652464" C="0.175753" G="0.686847" T="0.0721531"/>
      <pos A="0.20338" C="0.196473" G="0.45202" T="0.148126"/>
      <pos A="0.134313" C="0.34842" G="0.28626" T="0.231006"/>
      <pos A="0.0997798" C="0.445113" G="0.300073" T="0.155033"/>
      <pos A="0.127406" C="0.445113" G="0.279353" T="0.148126"/>
      <pos A="0.155033" C="0.334606" G="0.258633" T="0.251726"/>
      <pos A="0.0928731" C="0.320793" G="0.382953" T="0.20338"/>
      <pos A="0.113593" C="0.26554" G="0.541807" T="0.0790598"/>
      <pos A="0.24482" C="0.424393" G="0.28626" T="0.0445264"/>
      <pos A="0.148126" C="0.175753" G="0.445113" T="0.231006"/>
      <pos A="0.189566" C="0.231006" G="0.355326" T="0.2241"/>
      <pos A="0.217193" C="0.424393" G="0.196473" T="0.16194"/>
      <pos A="0.113593" C="0.355326" G="0.293166" T="0.237913"/>
      <pos A="0.18266" C="0.49346" G="0.175753" T="0.148126"/>
      <pos A="0.20338" C="0.189566" G="0.313886" T="0.293166"/>
      <pos A="0.175753" C="0.189566" G="0.417486" T="0.217193"/>
    </motif>
    <motif db="0" id="M122" alt="O122" length="40" nsites="8" evalue="1.3e-003">
      <pos A="0.25" C="0.348765" G="0.0524691" T="0.348765"/>
      <pos A="0.200617" C="0.200617" G="0.25" T="0.348765"/>
      <pos A="0.25" C="0.348765" G="0.101852" T="0.299383"/>
      <pos A="0.00308642" C="0.200617" G="0.200617" T="0.595679"/>
      <pos A="0.151235" C="0.398148" G="0.398148" T="0.0524691"/>
      <pos A="0.0524691" C="0.200617" G="0.743827" T="0.00308642"/>
      <pos A="0.151235" C="0.200617" G="0.398148" T="0.25"/>
      <pos A="0.25" C="0.348765" G="0.200617" T="0.200617"/>
      <pos A="0.151235" C="0.398148" G="0.299383" T="0.151235"/>
      <pos A="0.25" C="0.348765" G="0.348765" T="0.0524691"/>
      <pos A="0.200617" C="0.546296" G="0.101852" T="0.151235"/>
      <pos A="0.0524691" C="0.595679" G="0.348765" T="0.00308642"/>
      <pos A="0.25" C="0.398148" G="0.299383" T="0.0524691"/>
      <pos A="0.398148" C="0.398148" G="0.151235" T="0.0524691"/>
      <pos A="0.398148" C="0.151235" G="0.398148" T="0.0524691"/>
      <pos A="0.200617" C="0.200617" G="0.595679" T="0.00308642"/>
      <pos A="0.0524691" C="0.151235" G="0.25" T="0.546296"/>
      <pos A="0.00308642" C="0.299383" G="0.595679" T="0.101852"/>
      <pos A="0.398148" C="0.299383" G="0.151235" T="0.151235"/>
      <pos A="0.0524691" C="0.348765" G="0.348765" T="0.25"/>
      <pos A="0.447531" C="0.00308642" G="0.25" T="0.299383"/>
      <pos A="0.0524691" C="0.546296" G="0.25" T="0.151235"/>
      <pos A="0.200617" C="0.151235" G="0.200617" T="0.447531"/>
      <pos A="0.0524691" C="0.645062" G="0.101852" T="0.200617"/>
      <pos A="0.200617" C="0.348765" G="0.0524691" T="0.398148"/>
      <pos A="0.00308642" C="0.348765" G="0.447531" T="0.200617"/>
      <pos A="0.151235" C="0.151235" G="0.299383" T="0.398148"/>
      <pos A="0.299383" C="0.398148" G="0.200617" T="0.101852"/>
      <pos A="0.101852" C="0.25" G="0.546296" T="0.101852"/>
      <pos A="0.200617" C="0.151235" G="0.645062" T="0.00308642"/>
      <pos A="0.151235" C="0.595679" G="0.25" T="0.00308642"/>
      <pos A="0.25" C="0.25" G="0.299383" T="0.200617"/>
      <pos A="0.00308642" C="0.447531" G="0.348765" T="0.200617"/>
      <pos A="0.348765" C="0.25" G="0.200617" T="0.200617"/>
      <pos A="0.25" C="0.151235" G="0.151235" T="0.447531"/>
      <pos A="0.25" C="0.348765" G="0.25" T="0.151235"/>
      <pos A="0.101852" C="0.25" G="0.398148" T="0.25"/>
      <pos A="0.348765" C="0.348765" G="0.00308642" T="0.299383"/>
      <pos A="0.101852" C="0.348765" G="0.496914" T="0.0524691"/>
      <pos A="0.00308642" C="0.299383" G="0.299383" T="0.398148"/>
    </motif>
    <motif db="0" id="M123" alt="O123" length="40" nsites="8" evalue="1.3e-003">
      <pos A="0.708554" C="0.14418" G="0.14418" T="0.00308642"/>
      <pos A="0.708554" C="0.00308642" G="0.285273" T="0.00308642"/>
      <pos A="0.285273" C="0.00308642" G="0.426366" T="0.285273"/>
      <pos A="0.14418" C="0.426366" G="0.426366" T="0.00308642"/>
      <pos A="0.14418" C="0.567461" G="0.285273" T="0.00308642"/>
      <pos A="0.14418" C="0.285273" G="0.567461" T="0.00308642"/>
      <pos A="0.00308642" C="0.14418" G="0.708554" T="0.14418"/>
      <pos A="0.00308642" C="0.14418" G="0.426366" T="0.426366"/>
      <pos A="0.00308642" C="0.14418" G="0.426366" T="0.426366"/>
      <pos A="0.285273" C="0.285273" G="0.426366" T="0.00308642"/>
      <pos A="0.285273" C="0.14418" G="0.426366" T="0.14418"/>
      <pos A="0.14418" C="0.14418" G="0.567461" T="0.14418"/>
      <pos A="0.00308642" C="0.426366" G="0.567461" T="0.00308642"/>
      <pos A="0.285273" C="0.426366" G="0.14418" T="0.14418"/>
      <pos A="0.426366" C="0.426366" G="0.00308642" T="0.14418"/>
      <pos A="0.14418" C="0.426366" G="0.285273" T="0.14418"/>
      <pos A="0.14418" C="0.426366" G="0.14418" T="0.285273"/>
      <pos A="0.426366" C="0.285273" G="0.285273" T="0.00308642"/>
      <pos A="0.00308642" C="0.426366" G="0.285273" T="0.285273"/>
      <pos A="0.285273" C="0.285273" G="0.285273" T="0.14418"/>
      <pos A="0.285273" C="0.285273" G="0.426366" T="0.00308642"/>
      <pos A="0.00308642" C="0.14418" G="0.849647" T="0.00308642"/>
      <pos A="0.14418" C="0.708554" G="0.14418" T="0.00308642"/>
      <pos A="0.00308642" C="0.14418" G="0.567461" T="0.285273"/>
      <pos A="0.00308642" C="0.285273" G="0.285273" T="0.426366"/>
      <pos A="0.14418" C="0.14418" G="0.708554" T="0.00308642"/>
      <pos A="0.285273" C="0.00308642" G="0.567461" T="0.14418"/>
      <pos A="0.14418" C="0.426366" G="0.426366" T="0.00308642"/>
      <pos A="0.426366" C="0.14418" G="0.285273" T="0.14418"/>
      <pos A="0.426366" C="0.285273" G="0.14418" T="0.14418"/>
      <pos A="0.00308642" C="0.426366" G="0.285273" T="0.285273"/>
      <pos A="0.00308642" C="0.285273" G="0.14418" T="0.567461"/>
      <pos A="0.14418" C="0.426366" G="0.285273" T="0.14418"/>
      <pos A="0.00308642" C="0.708554" G="0.14418" T="0.14418"/>
      <pos A="0.14418" C="0.426366" G="0.14418" T="0.285273"/>
      <pos A="0.00308642" C="0.00308642" G="0.708554" T="0.285273"/>
      <pos A="0.14418" C="0.426366" G="0.00308642" T="0.426366"/>
      <pos A="0.00308642" C="0.426366" G="0.426366" T="0.14418"/>
      <pos A="0.00308642" C="0.426366" G="0.14418" T="0.426366"/>
      <pos A="0.14418" C="0.285273" G="0.426366" T="0.14418"/>
    </motif>
    <motif db="0" id="M124" alt="O124" length="40" nsites="8" evalue="1.3e-003">
      <pos A="0.208639" C="0.318935" G="0.25376" T="0.218666"/>
      <pos A="0.183571" C="0.33899" G="0.15349" T="0.323949"/>
      <pos A="0.183571" C="0.293868" G="0.313922" T="0.208639"/>
      <pos A="0.133437" C="0.35403" G="0.248747" T="0.263787"/>
      <pos A="0.0381807" C="0.228692" G="0.419205" T="0.313922"/>
      <pos A="0.163518" C="0.223679" G="0.494407" T="0.118396"/>
      <pos A="0.15349" C="0.223679" G="0.424218" T="0.198612"/>
      <pos A="0.223679" C="0.389124" G="0.218666" T="0.168531"/>
      <pos A="0.123409" C="0.328962" G="0.394137" T="0.15349"/>
      <pos A="0.15349" C="0.439258" G="0.173545" T="0.233707"/>
      <pos A="0.0632484" C="0.268801" G="0.49942" T="0.168531"/>
      <pos A="0.228692" C="0.178558" G="0.374084" T="0.218666"/>
      <pos A="0.198612" C="0.359043" G="0.273814" T="0.168531"/>
      <pos A="0.178558" C="0.268801" G="0.293868" T="0.258773"/>
      <pos A="0.248747" C="0.283841" G="0.374084" T="0.0933294"/>
      <pos A="0.173545" C="0.399151" G="0.268801" T="0.158504"/>
      <pos A="0.283841" C="0.374084" G="0.203626" T="0.13845"/>
      <pos A="0.163518" C="0.318935" G="0.313922" T="0.203626"/>
      <pos A="0.0582351" C="0.434245" G="0.374084" T="0.133437"/>
      <pos A="0.173545" C="0.394137" G="0.298881" T="0.133437"/>
      <pos A="0.218666" C="0.379097" G="0.25376" T="0.148477"/>
      <pos A="0.198612" C="0.148477" G="0.258773" T="0.394137"/>
      <pos A="0.113383" C="0.278828" G="0.459313" T="0.148477"/>
      <pos A="0.13845" C="0.213652" G="0.419205" T="0.228692"/>
      <pos A="0.128424" C="0.359043" G="0.36907" T="0.143464"/>
      <pos A="0.103356" C="0.283841" G="0.459313" T="0.15349"/>
      <pos A="0.25376" C="0.25376" G="0.283841" T="0.208639"/>
      <pos A="0.163518" C="0.509447" G="0.188585" T="0.13845"/>
      <pos A="0.0983427" C="0.258773" G="0.494407" T="0.148477"/>
      <pos A="0.128424" C="0.228692" G="0.504434" T="0.13845"/>
      <pos A="0.25376" C="0.248747" G="0.394137" T="0.103356"/>
      <pos A="0.303895" C="0.188585" G="0.268801" T="0.23872"/>
      <pos A="0.25376" C="0.25376" G="0.374084" T="0.118396"/>
      <pos A="0.228692" C="0.203626" G="0.439258" T="0.128424"/>
      <pos A="0.258773" C="0.193598" G="0.434245" T="0.113383"/>
      <pos A="0.183571" C="0.173545" G="0.35403" T="0.288854"/>
      <pos A="0.118396" C="0.444273" G="0.263787" T="0.173545"/>
      <pos A="0.168531" C="0.248747" G="0.208639" T="0.374084"/>
      <pos A="0.178558" C="0.434245" G="0.228692" T="0.158504"/>
      <pos A="0.193598" C="0.399151" G="0.198612" T="0.208639"/>
    </motif>
    <motif db="0" id="M125" alt="O125" length="40" nsites="8" evalue="1.3e-003">
      <pos A="0.342593" C="0.342593" G="0.157407" T="0.157407"/>
      <pos A="0.126543" C="0.157407" G="0.651235" T="0.0648148"/>
      <pos A="0.00308642" C="0.219136" G="0.25" T="0.527778"/>
      <pos A="0.00308642" C="0.219136" G="0.466049" T="0.311728"/>
      <pos A="0.126543" C="0.311728" G="0.342593" T="0.219136"/>
      <pos A="0.095679" C="0.280864" G="0.342593" T="0.280864"/>
      <pos A="0.095679" C="0.342593" G="0.280864" T="0.280864"/>
      <pos A="0.0648148" C="0.435185" G="0.373457" T="0.126543"/>
      <pos A="0.126543" C="0.342593" G="0.280864" T="0.25"/>
      <pos A="0.0339506" C="0.342593" G="0.342593" T="0.280864"/>
      <pos A="0.126543" C="0.126543" G="0.589506" T="0.157407"/>
      <pos A="0.280864" C="0.496914" G="0.157407" T="0.0648148"/>
      <pos A="0.342593" C="0.126543" G="0.311728" T="0.219136"/>
      <pos A="0.188272" C="0.311728" G="0.25" T="0.25"/>
      <pos A="0.25" C="0.157407" G="0.219136" T="0.373457"/>
      <pos A="0.157407" C="0.219136" G="0.435185" T="0.188272"/>
      <pos A="0.219136" C="0.404321" G="0.157407" T="0.219136"/>
      <pos A="0.311728" C="0.25" G="0.280864" T="0.157407"/>
      <pos A="0.188272" C="0.311728" G="0.25" T="0.25"/>
      <pos A="0.0648148" C="0.25" G="0.311728" T="0.373457"/>
      <pos A="0.0648148" C="0.095679" G="0.435185" T="0.404321"/>
      <pos A="0.157407" C="0.373457" G="0.373457" T="0.095679"/>
      <pos A="0.25" C="0.157407" G="0.435185" T="0.157407"/>
      <pos A="0.157407" C="0.126543" G="0.496914" T="0.219136"/>
      <pos A="0.311728" C="0.342593" G="0.311728" T="0.0339506"/>
      <pos A="0.0648148" C="0.157407" G="0.651235" T="0.126543"/>
      <pos A="0.0339506" C="0.373457" G="0.311728" T="0.280864"/>
      <pos A="0.126543" C="0.558642" G="0.0648148" T="0.25"/>
      <pos A="0.188272" C="0.466049" G="0.188272" T="0.157407"/>
      <pos A="0.0339506" C="0.404321" G="0.280864" T="0.280864"/>
      <pos A="0.095679" C="0.435185" G="0.373457" T="0.095679"/>
      <pos A="0.157407" C="0.188272" G="0.373457" T="0.280864"/>
      <pos A="0.219136" C="0.0339506" G="0.404321" T="0.342593"/>
      <pos A="0.0339506" C="0.095679" G="0.62037" T="0.25"/>
      <pos A="0.126543" C="0.466049" G="0.373457" T="0.0339506"/>
      <pos A="0.0339506" C="0.404321" G="0.157407" T="0.404321"/>
      <pos A="0.373457" C="0.219136" G="0.126543" T="0.280864"/>
      <pos A="0.157407" C="0.219136" G="0.435185" T="0.188272"/>
      <pos A="0.00308642" C="0.00308642" G="0.712963" T="0.280864"/>
      <pos A="0.311728" C="0.0648148" G="0.280864" T="0.342593"/>
    </motif>
    <motif db="0" id="M126" alt="O126" length="40" nsites="8" evalue="1.3e-003">
      <pos A="0.0790598" C="0.155033" G="0.382953" T="0.382953"/>
      <pos A="0.30698" C="0.686847" G="0.00308642" T="0.00308642"/>
      <pos A="0.00308642" C="0.458926" G="0.155033" T="0.382953"/>
      <pos A="0.0790598" C="0.458926" G="0.155033" T="0.30698"/>
      <pos A="0.382953" C="0.534901" G="0.00308642" T="0.0790598"/>
      <pos A="0.458926" C="0.231006" G="0.231006" T="0.0790598"/>
      <pos A="0.30698" C="0.0790598" G="0.155033" T="0.458926"/>
      <pos A="0.0790598" C="0.382953" G="0.30698" T="0.231006"/>
      <pos A="0.0790598" C="0.382953" G="0.155033" T="0.382953"/>
      <pos A="0.0790598" C="0.0790598" G="0.610874" T="0.231006"/>
      <pos A="0.155033" C="0.458926" G="0.30698" T="0.0790598"/>
      <pos A="0.30698" C="0.0790598" G="0.30698" T="0.30698"/>
      <pos A="0.155033" C="0.231006" G="0.30698" T="0.30698"/>
      <pos A="0.231006" C="0.30698" G="0.30698" T="0.155033"/>
      <pos A="0.0790598" C="0.155033" G="0.382953" T="0.382953"/>
      <pos A="0.231006" C="0.382953" G="0.155033" T="0.231006"/>
      <pos A="0.155033" C="0.382953" G="0.155033" T="0.30698"/>
      <pos A="0.155033" C="0.0790598" G="0.382953" T="0.382953"/>
      <pos A="0.0790598" C="0.686847" G="0.0790598" T="0.155033"/>
      <pos A="0.155033" C="0.534901" G="0.155033" T="0.155033"/>
      <pos A="0.155033" C="0.0790598" G="0.155033" T="0.610874"/>
      <pos A="0.00308642" C="0.610874" G="0.30698" T="0.0790598"/>
      <pos A="0.0790598" C="0.30698" G="0.30698" T="0.30698"/>
      <pos A="0.0790598" C="0.30698" G="0.30698" T="0.30698"/>
      <pos A="0.231006" C="0.0790598" G="0.458926" T="0.231006"/>
      <pos A="0.231006" C="0.30698" G="0.30698" T="0.155033"/>
      <pos A="0.231006" C="0.382953" G="0.382953" T="0.00308642"/>
      <pos A="0.30698" C="0.231006" G="0.30698" T="0.155033"/>
      <pos A="0.00308642" C="0.231006" G="0.762821" T="0.00308642"/>
      <pos A="0.30698" C="0.382953" G="0.30698" T="0.00308642"/>
      <pos A="0.30698" C="0.458926" G="0.231006" T="0.00308642"/>
      <pos A="0.00308642" C="0.458926" G="0.382953" T="0.155033"/>
      <pos A="0.382953" C="0.231006" G="0.382953" T="0.00308642"/>
      <pos A="0.0790598" C="0.610874" G="0.231006" T="0.0790598"/>
      <pos A="0.30698" C="0.30698" G="0.0790598" T="0.30698"/>
      <pos A="0.30698" C="0.458926" G="0.00308642" T="0.231006"/>
      <pos A="0.534901" C="0.231006" G="0.231006" T="0.00308642"/>
      <pos A="0.0790598" C="0.00308642" G="0.838794" T="0.0790598"/>
      <pos A="0.00308642" C="0.155033" G="0.686847" T="0.155033"/>
      <pos A="0.0790598" C="0.155033" G="0.382953" T="0.382953"/>
    </motif>
    <motif db="0" id="M127" alt="O127" length="40" nsites="8" evalue="1.3e-003">
      <pos A="0.203626" C="0.409178" G="0.163518" T="0.223679"/>
      <pos A="0.183571" C="0.303895" G="0.364056" T="0.148477"/>
      <pos A="0.143464" C="0.263787" G="0.263787" T="0.328962"/>
      <pos A="0.263787" C="0.223679" G="0.268801" T="0.243733"/>
      <pos A="0.108369" C="0.193598" G="0.579636" T="0.118396"/>
      <pos A="0.108369" C="0.449286" G="0.419205" T="0.0231407"/>
      <pos A="0.113383" C="0.283841" G="0.248747" T="0.35403"/>
      <pos A="0.173545" C="0.399151" G="0.364056" T="0.0632484"/>
      <pos A="0.188585" C="0.228692" G="0.344003" T="0.23872"/>
      <pos A="0.158504" C="0.359043" G="0.283841" T="0.198612"/>
      <pos A="0.173545" C="0.384111" G="0.278828" T="0.163518"/>
      <pos A="0.233707" C="0.48438" G="0.0482074" T="0.233707"/>
      <pos A="0.258773" C="0.293868" G="0.349016" T="0.0983427"/>
      <pos A="0.183571" C="0.349016" G="0.298881" T="0.168531"/>
      <pos A="0.143464" C="0.303895" G="0.359043" T="0.193598"/>
      <pos A="0.108369" C="0.344003" G="0.439258" T="0.108369"/>
      <pos A="0.243733" C="0.213652" G="0.374084" T="0.168531"/>
      <pos A="0.248747" C="0.188585" G="0.313922" T="0.248747"/>
      <pos A="0.208639" C="0.243733" G="0.399151" T="0.148477"/>
      <pos A="0.0431941" C="0.313922" G="0.454299" T="0.188585"/>
      <pos A="0.193598" C="0.248747" G="0.293868" T="0.263787"/>
      <pos A="0.243733" C="0.143464" G="0.35403" T="0.258773"/>
      <pos A="0.133437" C="0.228692" G="0.48438" T="0.15349"/>
      <pos A="0.258773" C="0.333975" G="0.248747" T="0.158504"/>
      <pos A="0.173545" C="0.374084" G="0.223679" T="0.228692"/>
      <pos A="0.123409" C="0.318935" G="0.394137" T="0.163518"/>
      <pos A="0.108369" C="0.23872" G="0.48438" T="0.168531"/>
      <pos A="0.193598" C="0.379097" G="0.263787" T="0.163518"/>
      <pos A="0.178558" C="0.328962" G="0.374084" T="0.118396"/>
      <pos A="0.243733" C="0.228692" G="0.233707" T="0.293868"/>
      <pos A="0.123409" C="0.429232" G="0.103356" T="0.344003"/>
      <pos A="0.0983427" C="0.529501" G="0.218666" T="0.15349"/>
      <pos A="0.223679" C="0.228692" G="0.349016" T="0.198612"/>
      <pos A="0.178558" C="0.349016" G="0.288854" T="0.183571"/>
      <pos A="0.198612" C="0.233707" G="0.414192" T="0.15349"/>
      <pos A="0.113383" C="0.278828" G="0.333975" T="0.273814"/>
      <pos A="0.203626" C="0.36907" G="0.303895" T="0.123409"/>
      <pos A="0.133437" C="0.288854" G="0.36907" T="0.208639"/>
      <pos A="0.113383" C="0.228692" G="0.409178" T="0.248747"/>
      <pos A="0.198612" C="0.323949" G="0.35403" T="0.123409"/>
    </motif>
    <motif db="0" id="M13" alt="O13" length="40" nsites="8" evalue="1.3e-003">
      <pos A="0.114198" C="0.237654" G="0.435185" T="0.212963"/>
      <pos A="0.114198" C="0.608025" G="0.151235" T="0.126543"/>
      <pos A="0.0771605" C="0.435185" G="0.472222" T="0.0154321"/>
      <pos A="0.262346" C="0.385802" G="0.175926" T="0.175926"/>
      <pos A="0.0771605" C="0.188272" G="0.410494" T="0.324074"/>
      <pos A="0.0895062" C="0.459877" G="0.324074" T="0.126543"/>
      <pos A="0.225309" C="0.274691" G="0.138889" T="0.361111"/>
      <pos A="0.16358" C="0.311728" G="0.385802" T="0.138889"/>
      <pos A="0.16358" C="0.311728" G="0.25" T="0.274691"/>
      <pos A="0.0895062" C="0.410494" G="0.435185" T="0.0648148"/>
      <pos A="0.188272" C="0.25" G="0.311728" T="0.25"/>
      <pos A="0.0524691" C="0.188272" G="0.385802" T="0.373457"/>
      <pos A="0.274691" C="0.398148" G="0.212963" T="0.114198"/>
      <pos A="0.0895062" C="0.533951" G="0.262346" T="0.114198"/>
      <pos A="0.114198" C="0.138889" G="0.435185" T="0.311728"/>
      <pos A="0.0771605" C="0.101852" G="0.608025" T="0.212963"/>
      <pos A="0.0895062" C="0.496914" G="0.299383" T="0.114198"/>
      <pos A="0.0401235" C="0.496914" G="0.324074" T="0.138889"/>
      <pos A="0.101852" C="0.324074" G="0.324074" T="0.25"/>
      <pos A="0.200617" C="0.274691" G="0.348765" T="0.175926"/>
      <pos A="0.175926" C="0.237654" G="0.410494" T="0.175926"/>
      <pos A="0.0771605" C="0.496914" G="0.324074" T="0.101852"/>
      <pos A="0.151235" C="0.299383" G="0.459877" T="0.0895062"/>
      <pos A="0.0895062" C="0.33642" G="0.472222" T="0.101852"/>
      <pos A="0.0771605" C="0.361111" G="0.311728" T="0.25"/>
      <pos A="0.200617" C="0.42284" G="0.274691" T="0.101852"/>
      <pos A="0.237654" C="0.311728" G="0.16358" T="0.287037"/>
      <pos A="0.0401235" C="0.410494" G="0.398148" T="0.151235"/>
      <pos A="0.126543" C="0.287037" G="0.33642" T="0.25"/>
      <pos A="0.175926" C="0.287037" G="0.410494" T="0.126543"/>
      <pos A="0.16358" C="0.33642" G="0.373457" T="0.126543"/>
      <pos A="0.373457" C="0.175926" G="0.311728" T="0.138889"/>
      <pos A="0.324074" C="0.0524691" G="0.533951" T="0.0895062"/>
      <pos A="0.237654" C="0.299383" G="0.373457" T="0.0895062"/>
      <pos A="0.25" C="0.546296" G="0.126543" T="0.0771605"/>
      <pos A="0.0771605" C="0.361111" G="0.212963" T="0.348765"/>
      <pos A="0.138889" C="0.299383" G="0.262346" T="0.299383"/>
      <pos A="0.25" C="0.225309" G="0.212963" T="0.311728"/>
      <pos A="0.324074" C="0.361111" G="0.299383" T="0.0154321"/>
      <pos A="0.287037" C="0.0895062" G="0.435185" T="0.188272"/>
    </motif>
    <motif db="0" id="M14" alt="O14" length="40" nsites="8" evalue="1.3e-003">
      <pos A="0.203626" C="0.33899" G="0.13845" T="0.318935"/>
      <pos A="0.0933294" C="0.404164" G="0.379097" T="0.123409"/>
      <pos A="0.278828" C="0.0532207" G="0.344003" T="0.323949"/>
      <pos A="0.158504" C="0.268801" G="0.344003" T="0.228692"/>
      <pos A="0.113383" C="0.23872" G="0.449286" T="0.198612"/>
      <pos A="0.248747" C="0.288854" G="0.333975" T="0.128424"/>
      <pos A="0.0883151" C="0.419205" G="0.328962" T="0.163518"/>
      <pos A="0.303895" C="0.36907" G="0.188585" T="0.13845"/>
      <pos A="0.233707" C="0.389124" G="0.203626" T="0.173545"/>
      <pos A="0.158504" C="0.419205" G="0.283841" T="0.13845"/>
      <pos A="0.108369" C="0.298881" G="0.359043" T="0.233707"/>
      <pos A="0.133437" C="0.278828" G="0.364056" T="0.223679"/>
      <pos A="0.118396" C="0.25376" G="0.384111" T="0.243733"/>
      <pos A="0.198612" C="0.188585" G="0.524488" T="0.0883151"/>
      <pos A="0.198612" C="0.384111" G="0.223679" T="0.193598"/>
      <pos A="0.113383" C="0.298881" G="0.374084" T="0.213652"/>
      <pos A="0.208639" C="0.218666" G="0.374084" T="0.198612"/>
      <pos A="0.163518" C="0.333975" G="0.283841" T="0.218666"/>
      <pos A="0.143464" C="0.359043" G="0.389124" T="0.108369"/>
      <pos A="0.168531" C="0.313922" G="0.308909" T="0.208639"/>
      <pos A="0.168531" C="0.35403" G="0.333975" T="0.143464"/>
      <pos A="0.168531" C="0.399151" G="0.203626" T="0.228692"/>
      <pos A="0.248747" C="0.103356" G="0.364056" T="0.283841"/>
      <pos A="0.13845" C="0.248747" G="0.544541" T="0.0682617"/>
      <pos A="0.218666" C="0.23872" G="0.394137" T="0.148477"/>
      <pos A="0.0782884" C="0.409178" G="0.349016" T="0.163518"/>
      <pos A="0.168531" C="0.298881" G="0.25376" T="0.278828"/>
      <pos A="0.268801" C="0.313922" G="0.188585" T="0.228692"/>
      <pos A="0.123409" C="0.374084" G="0.379097" T="0.123409"/>
      <pos A="0.218666" C="0.113383" G="0.374084" T="0.293868"/>
      <pos A="0.0532207" C="0.333975" G="0.449286" T="0.163518"/>
      <pos A="0.213652" C="0.273814" G="0.33899" T="0.173545"/>
      <pos A="0.0732751" C="0.323949" G="0.374084" T="0.228692"/>
      <pos A="0.193598" C="0.258773" G="0.298881" T="0.248747"/>
      <pos A="0.118396" C="0.554569" G="0.183571" T="0.143464"/>
      <pos A="0.318935" C="0.283841" G="0.333975" T="0.0632484"/>
      <pos A="0.273814" C="0.349016" G="0.228692" T="0.148477"/>
      <pos A="0.13845" C="0.328962" G="0.379097" T="0.15349"/>
      <pos A="0.13845" C="0.198612" G="0.414192" T="0.248747"/>
      <pos A="0.308909" C="0.183571" G="0.344003" T="0.163518"/>
    </motif>
    <motif db="0" id="M15" alt="O15" length="40" nsites="8" evalue="1.3e-003">
      <pos A="0.124024" C="0.360859" G="0.234883" T="0.280234"/>
      <pos A="0.219766" C="0.234883" G="0.446523" T="0.0988286"/>
      <pos A="0.239922" C="0.30039" G="0.350781" T="0.108907"/>
      <pos A="0.229844" C="0.184492" G="0.416288" T="0.169375"/>
      <pos A="0.260078" C="0.0736336" G="0.451562" T="0.214727"/>
      <pos A="0.154258" C="0.532187" G="0.169375" T="0.14418"/>
      <pos A="0.14418" C="0.40621" G="0.315508" T="0.134102"/>
      <pos A="0.103868" C="0.386054" G="0.239922" T="0.270156"/>
      <pos A="0.154258" C="0.350781" G="0.315508" T="0.179453"/>
      <pos A="0.0484375" C="0.214727" G="0.426366" T="0.310468"/>
      <pos A="0.0736336" C="0.204649" G="0.582578" T="0.139141"/>
      <pos A="0.179453" C="0.370937" G="0.255039" T="0.194571"/>
      <pos A="0.124024" C="0.265117" G="0.360859" T="0.25"/>
      <pos A="0.189532" C="0.370937" G="0.108907" T="0.330625"/>
      <pos A="0.0585156" C="0.239922" G="0.375976" T="0.325586"/>
      <pos A="0.139141" C="0.40621" G="0.325586" T="0.129063"/>
      <pos A="0.360859" C="0.431405" G="0.0232425" T="0.184492"/>
      <pos A="0.169375" C="0.295351" G="0.396132" T="0.139141"/>
      <pos A="0.224805" C="0.375976" G="0.315508" T="0.0837116"/>
      <pos A="0.234883" C="0.189532" G="0.320547" T="0.255039"/>
      <pos A="0.214727" C="0.224805" G="0.416288" T="0.14418"/>
      <pos A="0.0937896" C="0.370937" G="0.421327" T="0.113946"/>
      <pos A="0.179453" C="0.204649" G="0.411249" T="0.204649"/>
      <pos A="0.0685946" C="0.305429" G="0.426366" T="0.19961"/>
      <pos A="0.275195" C="0.295351" G="0.25" T="0.179453"/>
      <pos A="0.169375" C="0.345742" G="0.305429" T="0.179453"/>
      <pos A="0.169375" C="0.25" G="0.401171" T="0.179453"/>
      <pos A="0.118985" C="0.365898" G="0.315508" T="0.19961"/>
      <pos A="0.159297" C="0.330625" G="0.345742" T="0.164336"/>
      <pos A="0.0433985" C="0.411249" G="0.285273" T="0.260078"/>
      <pos A="0.310468" C="0.239922" G="0.340703" T="0.108907"/>
      <pos A="0.184492" C="0.219766" G="0.46164" T="0.134102"/>
      <pos A="0.204649" C="0.234883" G="0.280234" T="0.280234"/>
      <pos A="0.169375" C="0.234883" G="0.365898" T="0.229844"/>
      <pos A="0.260078" C="0.25" G="0.345742" T="0.14418"/>
      <pos A="0.14418" C="0.360859" G="0.290312" T="0.204649"/>
      <pos A="0.159297" C="0.421327" G="0.315508" T="0.103868"/>
      <pos A="0.194571" C="0.270156" G="0.30039" T="0.234883"/>
      <pos A="0.14418" C="0.320547" G="0.330625" T="0.204649"/>
      <pos A="0.14418" C="0.305429" G="0.325586" T="0.224805"/>
    </motif>
    <motif db="0" id="M16" alt="O16" length="40" nsites="8" evalue="1.3e-003">
      <pos A="0.0790598" C="0.155033" G="0.686847" T="0.0790598"/>
      <pos A="0.155033" C="0.686847" G="0.155033" T="0.00308642"/>
      <pos A="0.00308642" C="0.610874" G="0.155033" T="0.231006"/>
      <pos A="0.382953" C="0.30698" G="0.0790598" T="0.231006"/>
      <pos A="0.155033" C="0.30698" G="0.458926" T="0.0790598"/>
      <pos A="0.155033" C="0.30698" G="0.30698" T="0.231006"/>
      <pos A="0.0790598" C="0.231006" G="0.534901" T="0.155033"/>
      <pos A="0.155033" C="0.762821" G="0.00308642" T="0.0790598"/>
      <pos A="0.231006" C="0.231006" G="0.458926" T="0.0790598"/>
      <pos A="0.0790598" C="0.458926" G="0.30698" T="0.155033"/>
      <pos A="0.155033" C="0.382953" G="0.155033" T="0.30698"/>
      <pos A="0.00308642" C="0.610874" G="0.382953" T="0.00308642"/>
      <pos A="0.155033" C="0.231006" G="0.382953" T="0.231006"/>
      <pos A="0.30698" C="0.155033" G="0.30698" T="0.231006"/>
      <pos A="0.00308642" C="0.534901" G="0.30698" T="0.155033"/>
      <pos A="0.0790598" C="0.0790598" G="0.610874" T="0.231006"/>
      <pos A="0.00308642" C="0.686847" G="0.30698" T="0.00308642"/>
      <pos A="0.00308642" C="0.30698" G="0.686847" T="0.00308642"/>
      <pos A="0.155033" C="0.231006" G="0.534901" T="0.0790598"/>
      <pos A="0.0790598" C="0.762821" G="0.0790598" T="0.0790598"/>
      <pos A="0.382953" C="0.0790598" G="0.0790598" T="0.458926"/>
      <pos A="0.231006" C="0.458926" G="0.231006" T="0.0790598"/>
      <pos A="0.231006" C="0.610874" G="0.155033" T="0.00308642"/>
      <pos A="0.231006" C="0.155033" G="0.30698" T="0.30698"/>
      <pos A="0.00308642" C="0.231006" G="0.534901" T="0.231006"/>
      <pos A="0.155033" C="0.382953" G="0.458926" T="0.00308642"/>
      <pos A="0.00308642" C="0.534901" G="0.382953" T="0.0790598"/>
      <pos A="0.0790598" C="0.0790598" G="0.686847" T="0.155033"/>
      <pos A="0.00308642" C="0.382953" G="0.30698" T="0.30698"/>
      <pos A="0.231006" C="0.231006" G="0.534901" T="0.00308642"/>
      <pos A="0.0790598" C="0.534901" G="0.30698" T="0.0790598"/>
      <pos A="0.00308642" C="0.686847" G="0.231006" T="0.0790598"/>
      <pos A="0.0790598" C="0.231006" G="0.458926" T="0.231006"/>
      <pos A="0.231006" C="0.155033" G="0.458926" T="0.155033"/>
      <pos A="0.155033" C="0.30698" G="0.155033" T="0.382953"/>
      <pos A="0.00308642" C="0.30698" G="0.686847" T="0.00308642"/>
      <pos A="0.155033" C="0.534901" G="0.231006" T="0.0790598"/>
      <pos A="0.30698" C="0.686847" G="0.00308642" T="0.00308642"/>
      <pos A="0.00308642" C="0.458926" G="0.382953" T="0.155033"/>
      <pos A="0.0790598" C="0.610874" G="0.30698" T="0.00308642"/>
    </motif>
    <motif db="0" id="M17" alt="O17" length="40" nsites="8" evalue="1.3e-003">
      <pos A="0.147621" C="0.364424" G="0.364424" T="0.123532"/>
      <pos A="0.147621" C="0.292156" G="0.268067" T="0.292156"/>
      <pos A="0.292156" C="0.268067" G="0.243977" T="0.1958"/>
      <pos A="0.243977" C="0.316245" G="0.243977" T="0.1958"/>
      <pos A="0.0271753" C="0.581226" G="0.123532" T="0.268067"/>
      <pos A="0.123532" C="0.340334" G="0.219888" T="0.316245"/>
      <pos A="0.0512642" C="0.364424" G="0.557137" T="0.0271753"/>
      <pos A="0.0512642" C="0.43669" G="0.364424" T="0.147621"/>
      <pos A="0.171711" C="0.364424" G="0.243977" T="0.219888"/>
      <pos A="0.099443" C="0.605315" G="0.0512642" T="0.243977"/>
      <pos A="0.219888" C="0.388513" G="0.316245" T="0.0753541"/>
      <pos A="0.123532" C="0.388513" G="0.316245" T="0.171711"/>
      <pos A="0.0753541" C="0.243977" G="0.340334" T="0.340334"/>
      <pos A="0.243977" C="0.316245" G="0.292156" T="0.147621"/>
      <pos A="0.219888" C="0.268067" G="0.316245" T="0.1958"/>
      <pos A="0.00308642" C="0.219888" G="0.292156" T="0.484869"/>
      <pos A="0.268067" C="0.340334" G="0.0753541" T="0.316245"/>
      <pos A="0.0512642" C="0.316245" G="0.46078" T="0.171711"/>
      <pos A="0.219888" C="0.147621" G="0.171711" T="0.46078"/>
      <pos A="0.147621" C="0.412601" G="0.316245" T="0.123532"/>
      <pos A="0.219888" C="0.099443" G="0.508958" T="0.171711"/>
      <pos A="0.364424" C="0.292156" G="0.243977" T="0.099443"/>
      <pos A="0.316245" C="0.292156" G="0.123532" T="0.268067"/>
      <pos A="0.292156" C="0.1958" G="0.43669" T="0.0753541"/>
      <pos A="0.099443" C="0.316245" G="0.316245" T="0.268067"/>
      <pos A="0.316245" C="0.43669" G="0.0512642" T="0.1958"/>
      <pos A="0.0512642" C="0.219888" G="0.484869" T="0.243977"/>
      <pos A="0.00308642" C="0.364424" G="0.43669" T="0.1958"/>
      <pos A="0.0512642" C="0.364424" G="0.412601" T="0.171711"/>
      <pos A="0.243977" C="0.316245" G="0.292156" T="0.147621"/>
      <pos A="0.243977" C="0.340334" G="0.219888" T="0.1958"/>
      <pos A="0.123532" C="0.219888" G="0.364424" T="0.292156"/>
      <pos A="0.099443" C="0.316245" G="0.268067" T="0.316245"/>
      <pos A="0.171711" C="0.123532" G="0.605315" T="0.099443"/>
      <pos A="0.46078" C="0.147621" G="0.292156" T="0.099443"/>
      <pos A="0.123532" C="0.123532" G="0.701671" T="0.0512642"/>
      <pos A="0.099443" C="0.123532" G="0.701671" T="0.0753541"/>
      <pos A="0.1958" C="0.1958" G="0.219888" T="0.388513"/>
      <pos A="0.0753541" C="0.268067" G="0.364424" T="0.292156"/>
      <pos A="0.123532" C="0.340334" G="0.508958" T="0.0271753"/>
    </motif>
    <motif db="0" id="M18" alt="O18" length="40" nsites="8" evalue="1.3e-003">
      <pos A="0.231006" C="0.33737" G="0.261396" T="0.170228"/>
      <pos A="0.0588" C="0.529835" G="0.276591" T="0.134773"/>
      <pos A="0.231006" C="0.205682" G="0.251266" T="0.312045"/>
      <pos A="0.124644" C="0.433602" G="0.393083" T="0.0486706"/>
      <pos A="0.195553" C="0.342435" G="0.32724" T="0.134773"/>
      <pos A="0.119579" C="0.251266" G="0.423473" T="0.205682"/>
      <pos A="0.165163" C="0.342435" G="0.377888" T="0.114515"/>
      <pos A="0.175293" C="0.276591" G="0.33737" T="0.210747"/>
      <pos A="0.195553" C="0.195553" G="0.30698" T="0.301915"/>
      <pos A="0.114515" C="0.347499" G="0.382953" T="0.155033"/>
      <pos A="0.139839" C="0.261396" G="0.428537" T="0.170228"/>
      <pos A="0.241137" C="0.28672" G="0.367759" T="0.104384"/>
      <pos A="0.246201" C="0.271526" G="0.165163" T="0.31711"/>
      <pos A="0.185422" C="0.463992" G="0.200617" T="0.149968"/>
      <pos A="0.210747" C="0.241137" G="0.367759" T="0.180358"/>
      <pos A="0.160098" C="0.463992" G="0.210747" T="0.165163"/>
      <pos A="0.104384" C="0.347499" G="0.408278" T="0.139839"/>
      <pos A="0.210747" C="0.0638647" G="0.443732" T="0.281655"/>
      <pos A="0.144904" C="0.246201" G="0.413343" T="0.195553"/>
      <pos A="0.149968" C="0.499446" G="0.271526" T="0.0790598"/>
      <pos A="0.185422" C="0.31711" G="0.251266" T="0.246201"/>
      <pos A="0.251266" C="0.30698" G="0.195553" T="0.246201"/>
      <pos A="0.291786" C="0.261396" G="0.33737" T="0.109449"/>
      <pos A="0.144904" C="0.266461" G="0.484251" T="0.104384"/>
      <pos A="0.119579" C="0.251266" G="0.418408" T="0.210747"/>
      <pos A="0.109449" C="0.403213" G="0.367759" T="0.119579"/>
      <pos A="0.0638647" C="0.413343" G="0.291786" T="0.231006"/>
      <pos A="0.185422" C="0.256331" G="0.352564" T="0.205682"/>
      <pos A="0.225942" C="0.210747" G="0.312045" T="0.251266"/>
      <pos A="0.225942" C="0.377888" G="0.31711" T="0.0790598"/>
      <pos A="0.195553" C="0.398148" G="0.210747" T="0.195553"/>
      <pos A="0.0841244" C="0.225942" G="0.428537" T="0.261396"/>
      <pos A="0.170228" C="0.215812" G="0.281655" T="0.332304"/>
      <pos A="0.155033" C="0.266461" G="0.438668" T="0.139839"/>
      <pos A="0.246201" C="0.210747" G="0.357629" T="0.185422"/>
      <pos A="0.149968" C="0.200617" G="0.560225" T="0.0891891"/>
      <pos A="0.246201" C="0.30698" G="0.246201" T="0.200617"/>
      <pos A="0.225942" C="0.347499" G="0.231006" T="0.195553"/>
      <pos A="0.170228" C="0.398148" G="0.301915" T="0.129709"/>
      <pos A="0.0638647" C="0.453862" G="0.256331" T="0.225942"/>
    </motif>
    <motif db="0" id="M19" alt="O19" length="40" nsites="8" evalue="1.3e-003">
      <pos A="0.314977" C="0.314977" G="0.159032" T="0.211013"/>
      <pos A="0.0550686" C="0.262996" G="0.548896" T="0.133041"/>
      <pos A="0.159032" C="0.340968" G="0.288987" T="0.211013"/>
      <pos A="0.0550686" C="0.496914" G="0.314977" T="0.133041"/>
      <pos A="0.262996" C="0.133041" G="0.159032" T="0.444931"/>
      <pos A="0.211013" C="0.314977" G="0.39295" T="0.0810588"/>
      <pos A="0.0810588" C="0.470922" G="0.288987" T="0.159032"/>
      <pos A="0.211013" C="0.366959" G="0.159032" T="0.262996"/>
      <pos A="0.00308642" C="0.600877" G="0.288987" T="0.10705"/>
      <pos A="0.10705" C="0.496914" G="0.211013" T="0.185023"/>
      <pos A="0.10705" C="0.159032" G="0.314977" T="0.418941"/>
      <pos A="0.314977" C="0.418941" G="0.159032" T="0.10705"/>
      <pos A="0.10705" C="0.211013" G="0.366959" T="0.314977"/>
      <pos A="0.0810588" C="0.237004" G="0.496914" T="0.185023"/>
      <pos A="0.185023" C="0.262996" G="0.340968" T="0.211013"/>
      <pos A="0.10705" C="0.211013" G="0.574886" T="0.10705"/>
      <pos A="0.00308642" C="0.340968" G="0.600877" T="0.0550686"/>
      <pos A="0.133041" C="0.418941" G="0.262996" T="0.185023"/>
      <pos A="0.133041" C="0.470922" G="0.288987" T="0.10705"/>
      <pos A="0.211013" C="0.237004" G="0.237004" T="0.314977"/>
      <pos A="0.133041" C="0.366959" G="0.288987" T="0.211013"/>
      <pos A="0.0550686" C="0.470922" G="0.39295" T="0.0810588"/>
      <pos A="0.10705" C="0.444931" G="0.340968" T="0.10705"/>
      <pos A="0.314977" C="0.470922" G="0.133041" T="0.0810588"/>
      <pos A="0.133041" C="0.159032" G="0.39295" T="0.314977"/>
      <pos A="0.211013" C="0.237004" G="0.496914" T="0.0550686"/>
      <pos A="0.0810588" C="0.10705" G="0.600877" T="0.211013"/>
      <pos A="0.133041" C="0.730832" G="0.0810588" T="0.0550686"/>
      <pos A="0.10705" C="0.340968" G="0.159032" T="0.39295"/>
      <pos A="0.10705" C="0.314977" G="0.314977" T="0.262996"/>
      <pos A="0.159032" C="0.470922" G="0.185023" T="0.185023"/>
      <pos A="0.00308642" C="0.340968" G="0.574886" T="0.0810588"/>
      <pos A="0.262996" C="0.314977" G="0.288987" T="0.133041"/>
      <pos A="0.314977" C="0.262996" G="0.314977" T="0.10705"/>
      <pos A="0.10705" C="0.340968" G="0.237004" T="0.314977"/>
      <pos A="0.185023" C="0.262996" G="0.496914" T="0.0550686"/>
      <pos A="0.314977" C="0.133041" G="0.444931" T="0.10705"/>
      <pos A="0.211013" C="0.470922" G="0.314977" T="0.00308642"/>
      <pos A="0.211013" C="0.548896" G="0.159032" T="0.0810588"/>
      <pos A="0.10705" C="0.262996" G="0.340968" T="0.288987"/>
    </motif>
    <motif db="0" id="M2" alt="O2" length="40" nsites="8" evalue="1.3e-003">
      <pos A="0.208639" C="0.283841" G="0.313922" T="0.193598"/>
      <pos A="0.173545" C="0.389124" G="0.213652" T="0.223679"/>
      <pos A="0.13845" C="0.359043" G="0.23872" T="0.263787"/>
      <pos A="0.23872" C="0.258773" G="0.298881" T="0.203626"/>
      <pos A="0.118396" C="0.303895" G="0.469339" T="0.108369"/>
      <pos A="0.173545" C="0.25376" G="0.414192" T="0.158504"/>
      <pos A="0.228692" C="0.218666" G="0.273814" T="0.278828"/>
      <pos A="0.173545" C="0.268801" G="0.344003" T="0.213652"/>
      <pos A="0.263787" C="0.389124" G="0.148477" T="0.198612"/>
      <pos A="0.128424" C="0.333975" G="0.318935" T="0.218666"/>
      <pos A="0.208639" C="0.258773" G="0.278828" T="0.25376"/>
      <pos A="0.0582351" C="0.384111" G="0.489394" T="0.0682617"/>
      <pos A="0.113383" C="0.328962" G="0.298881" T="0.258773"/>
      <pos A="0.0883151" C="0.243733" G="0.474353" T="0.193598"/>
      <pos A="0.158504" C="0.419205" G="0.318935" T="0.103356"/>
      <pos A="0.268801" C="0.248747" G="0.298881" T="0.183571"/>
      <pos A="0.158504" C="0.313922" G="0.328962" T="0.198612"/>
      <pos A="0.208639" C="0.374084" G="0.298881" T="0.118396"/>
      <pos A="0.123409" C="0.223679" G="0.469339" T="0.183571"/>
      <pos A="0.193598" C="0.193598" G="0.389124" T="0.223679"/>
      <pos A="0.113383" C="0.218666" G="0.454299" T="0.213652"/>
      <pos A="0.223679" C="0.384111" G="0.288854" T="0.103356"/>
      <pos A="0.223679" C="0.243733" G="0.328962" T="0.203626"/>
      <pos A="0.178558" C="0.293868" G="0.333975" T="0.193598"/>
      <pos A="0.168531" C="0.188585" G="0.364056" T="0.278828"/>
      <pos A="0.0482074" C="0.429232" G="0.308909" T="0.213652"/>
      <pos A="0.188585" C="0.559582" G="0.143464" T="0.108369"/>
      <pos A="0.213652" C="0.424218" G="0.108369" T="0.25376"/>
      <pos A="0.148477" C="0.228692" G="0.474353" T="0.148477"/>
      <pos A="0.0933294" C="0.288854" G="0.444273" T="0.173545"/>
      <pos A="0.283841" C="0.303895" G="0.213652" T="0.198612"/>
      <pos A="0.193598" C="0.283841" G="0.464326" T="0.0582351"/>
      <pos A="0.198612" C="0.188585" G="0.35403" T="0.258773"/>
      <pos A="0.0582351" C="0.459313" G="0.328962" T="0.15349"/>
      <pos A="0.178558" C="0.318935" G="0.283841" T="0.218666"/>
      <pos A="0.233707" C="0.123409" G="0.35403" T="0.288854"/>
      <pos A="0.103356" C="0.268801" G="0.36907" T="0.258773"/>
      <pos A="0.213652" C="0.449286" G="0.163518" T="0.173545"/>
      <pos A="0.293868" C="0.268801" G="0.293868" T="0.143464"/>
      <pos A="0.183571" C="0.273814" G="0.419205" T="0.123409"/>
    </motif>
    <motif db="0" id="M20" alt="O20" length="40" nsites="8" evalue="1.3e-003">
      <pos A="0.990741" C="0.00308642" G="0.00308642" T="0.00308642"/>
      <pos A="0.00308642" C="0.00308642" G="0.990741" T="0.00308642"/>
      <pos A="0.00308642" C="0.00308642" G="0.990741" T="0.00308642"/>
      <pos A="0.990741" C="0.00308642" G="0.00308642" T="0.00308642"/>
      <pos A="0.00308642" C="0.00308642" G="0.990741" T="0.00308642"/>
      <pos A="0.00308642" C="0.990741" G="0.00308642" T="0.00308642"/>
      <pos A="0.00308642" C="0.990741" G="0.00308642" T="0.00308642"/>
      <pos A="0.00308642" C="0.990741" G="0.00308642" T="0.00308642"/>
      <pos A="0.00308642" C="0.00308642" G="0.990741" T="0.00308642"/>
      <pos A="0.990741" C="0.00308642" G="0.00308642" T="0.00308642"/>
      <pos A="0.00308642" C="0.990741" G="0.00308642" T="0.00308642"/>
      <pos A="0.00308642" C="0.990741" G="0.00308642" T="0.00308642"/>
      <pos A="0.00308642" C="0.00308642" G="0.00308642" T="0.990741"/>
      <pos A="0.00308642" C="0.990741" G="0.00308642" T="0.00308642"/>
      <pos A="0.00308642" C="0.990741" G="0.00308642" T="0.00308642"/>
      <pos A="0.00308642" C="0.00308642" G="0.990741" T="0.00308642"/>
      <pos A="0.00308642" C="0.00308642" G="0.00308642" T="0.990741"/>
      <pos A="0.00308642" C="0.00308642" G="0.00308642" T="0.990741"/>
      <pos A="0.00308642" C="0.990741" G="0.00308642" T="0.00308642"/>
      <pos A="0.00308642" C="0.990741" G="0.00308642" T="0.00308642"/>
      <pos A="0.00308642" C="0.990741" G="0.00308642" T="0.00308642"/>
      <pos A="0.00308642" C="0.00308642" G="0.00308642" T="0.990741"/>
      <pos A="0.00308642" C="0.990741" G="0.00308642" T="0.00308642"/>
      <pos A="0.00308642" C="0.00308642" G="0.990741" T="0.00308642"/>
      <pos A="0.00308642" C="0.990741" G="0.00308642" T="0.00308642"/>
      <pos A="0.00308642" C="0.990741" G="0.00308642" T="0.00308642"/>
      <pos A="0.00308642" C="0.990741" G="0.00308642" T="0.00308642"/>
      <pos A="0.00308642" C="0.990741" G="0.00308642" T="0.00308642"/>
      <pos A="0.00308642" C="0.00308642" G="0.990741" T="0.00308642"/>
      <pos A="0.00308642" C="0.00308642" G="0.00308642" T="0.990741"/>
      <pos A="0.990741" C="0.00308642" G="0.00308642" T="0.00308642"/>
      <pos A="0.00308642" C="0.990741" G="0.00308642" T="0.00308642"/>
      <pos A="0.00308642" C="0.00308642" G="0.990741" T="0.00308642"/>
      <pos A="0.00308642" C="0.990741" G="0.00308642" T="0.00308642"/>
      <pos A="0.00308642" C="0.990741" G="0.00308642" T="0.00308642"/>
      <pos A="0.00308642" C="0.00308642" G="0.990741" T="0.00308642"/>
      <pos A="0.00308642" C="0.00308642" G="0.990741" T="0.00308642"/>
      <pos A="0.00308642" C="0.00308642" G="0.990741" T="0.00308642"/>
      <pos A="0.990741" C="0.00308642" G="0.00308642" T="0.00308642"/>
      <pos A="0.00308642" C="0.990741" G="0.00308642" T="0.00308642"/>
    </motif>
    <motif db="0" id="M21" alt="O21" length="40" nsites="8" evalue="1.3e-003">
      <pos A="0.126543" C="0.373457" G="0.496914" T="0.00308642"/>
      <pos A="0.00308642" C="0.00308642" G="0.743827" T="0.25"/>
      <pos A="0.00308642" C="0.373457" G="0.62037" T="0.00308642"/>
      <pos A="0.25" C="0.00308642" G="0.00308642" T="0.743827"/>
      <pos A="0.62037" C="0.126543" G="0.25" T="0.00308642"/>
      <pos A="0.00308642" C="0.25" G="0.743827" T="0.00308642"/>
      <pos A="0.126543" C="0.373457" G="0.00308642" T="0.496914"/>
      <pos A="0.00308642" C="0.126543" G="0.373457" T="0.496914"/>
      <pos A="0.126543" C="0.00308642" G="0.743827" T="0.126543"/>
      <pos A="0.126543" C="0.62037" G="0.126543" T="0.126543"/>
      <pos A="0.496914" C="0.00308642" G="0.25" T="0.25"/>
      <pos A="0.126543" C="0.373457" G="0.496914" T="0.00308642"/>
      <pos A="0.126543" C="0.126543" G="0.496914" T="0.25"/>
      <pos A="0.126543" C="0.373457" G="0.25" T="0.25"/>
      <pos A="0.373457" C="0.62037" G="0.00308642" T="0.00308642"/>
      <pos A="0.126543" C="0.00308642" G="0.743827" T="0.126543"/>
      <pos A="0.126543" C="0.373457" G="0.496914" T="0.00308642"/>
      <pos A="0.373457" C="0.25" G="0.25" T="0.126543"/>
      <pos A="0.25" C="0.00308642" G="0.62037" T="0.126543"/>
      <pos A="0.496914" C="0.00308642" G="0.126543" T="0.373457"/>
      <pos A="0.373457" C="0.25" G="0.126543" T="0.25"/>
      <pos A="0.00308642" C="0.373457" G="0.496914" T="0.126543"/>
      <pos A="0.00308642" C="0.867284" G="0.126543" T="0.00308642"/>
      <pos A="0.25" C="0.373457" G="0.25" T="0.126543"/>
      <pos A="0.126543" C="0.496914" G="0.373457" T="0.00308642"/>
      <pos A="0.373457" C="0.00308642" G="0.496914" T="0.126543"/>
      <pos A="0.25" C="0.00308642" G="0.743827" T="0.00308642"/>
      <pos A="0.25" C="0.62037" G="0.126543" T="0.00308642"/>
      <pos A="0.496914" C="0.00308642" G="0.25" T="0.25"/>
      <pos A="0.743827" C="0.126543" G="0.126543" T="0.00308642"/>
      <pos A="0.62037" C="0.126543" G="0.25" T="0.00308642"/>
      <pos A="0.00308642" C="0.62037" G="0.126543" T="0.25"/>
      <pos A="0.496914" C="0.373457" G="0.126543" T="0.00308642"/>
      <pos A="0.126543" C="0.25" G="0.496914" T="0.126543"/>
      <pos A="0.00308642" C="0.126543" G="0.496914" T="0.373457"/>
      <pos A="0.00308642" C="0.126543" G="0.496914" T="0.373457"/>
      <pos A="0.25" C="0.25" G="0.25" T="0.25"/>
      <pos A="0.00308642" C="0.496914" G="0.373457" T="0.126543"/>
      <pos A="0.126543" C="0.25" G="0.126543" T="0.496914"/>
      <pos A="0.62037" C="0.126543" G="0.126543" T="0.126543"/>
    </motif>
    <motif db="0" id="M22" alt="O22" length="40" nsites="8" evalue="1.3e-003">
      <pos A="0.25" C="0.265117" G="0.396132" T="0.0887506"/>
      <pos A="0.219766" C="0.40621" G="0.159297" T="0.214727"/>
      <pos A="0.179453" C="0.391093" G="0.224805" T="0.204649"/>
      <pos A="0.0937896" C="0.320547" G="0.426366" T="0.159297"/>
      <pos A="0.129063" C="0.451562" G="0.255039" T="0.164336"/>
      <pos A="0.0585156" C="0.305429" G="0.345742" T="0.290312"/>
      <pos A="0.219766" C="0.305429" G="0.35582" T="0.118985"/>
      <pos A="0.285273" C="0.214727" G="0.330625" T="0.169375"/>
      <pos A="0.174414" C="0.244961" G="0.411249" T="0.169375"/>
      <pos A="0.134102" C="0.204649" G="0.40621" T="0.255039"/>
      <pos A="0.285273" C="0.244961" G="0.209688" T="0.260078"/>
      <pos A="0.139141" C="0.345742" G="0.421327" T="0.0937896"/>
      <pos A="0.224805" C="0.401171" G="0.118985" T="0.255039"/>
      <pos A="0.0786726" C="0.436445" G="0.204649" T="0.280234"/>
      <pos A="0.209688" C="0.310468" G="0.370937" T="0.108907"/>
      <pos A="0.174414" C="0.375976" G="0.270156" T="0.179453"/>
      <pos A="0.0433985" C="0.239922" G="0.532187" T="0.184492"/>
      <pos A="0.113946" C="0.179453" G="0.426366" T="0.280234"/>
      <pos A="0.209688" C="0.224805" G="0.401171" T="0.164336"/>
      <pos A="0.184492" C="0.265117" G="0.209688" T="0.340703"/>
      <pos A="0.229844" C="0.285273" G="0.265117" T="0.219766"/>
      <pos A="0.124024" C="0.335664" G="0.431405" T="0.108907"/>
      <pos A="0.174414" C="0.290312" G="0.360859" T="0.174414"/>
      <pos A="0.159297" C="0.30039" G="0.325586" T="0.214727"/>
      <pos A="0.154258" C="0.255039" G="0.46668" T="0.124024"/>
      <pos A="0.154258" C="0.46164" G="0.290312" T="0.0937896"/>
      <pos A="0.129063" C="0.431405" G="0.19961" T="0.239922"/>
      <pos A="0.159297" C="0.375976" G="0.340703" T="0.124024"/>
      <pos A="0.224805" C="0.265117" G="0.381015" T="0.129063"/>
      <pos A="0.189532" C="0.25" G="0.365898" T="0.194571"/>
      <pos A="0.0837116" C="0.46164" G="0.310468" T="0.14418"/>
      <pos A="0.174414" C="0.325586" G="0.295351" T="0.204649"/>
      <pos A="0.350781" C="0.118985" G="0.229844" T="0.30039"/>
      <pos A="0.219766" C="0.315508" G="0.350781" T="0.113946"/>
      <pos A="0.209688" C="0.295351" G="0.30039" T="0.194571"/>
      <pos A="0.129063" C="0.164336" G="0.512031" T="0.194571"/>
      <pos A="0.164336" C="0.305429" G="0.416288" T="0.113946"/>
      <pos A="0.164336" C="0.360859" G="0.386054" T="0.0887506"/>
      <pos A="0.255039" C="0.108907" G="0.310468" T="0.325586"/>
      <pos A="0.239922" C="0.275195" G="0.260078" T="0.224805"/>
    </motif>
    <motif db="0" id="M23" alt="O23" length="40" nsites="8" evalue="1.3e-003">
      <pos A="0.299383" C="0.398148" G="0.299383" T="0.00308642"/>
      <pos A="0.00308642" C="0.200617" G="0.299383" T="0.496914"/>
      <pos A="0.101852" C="0.398148" G="0.299383" T="0.200617"/>
      <pos A="0.200617" C="0.101852" G="0.496914" T="0.200617"/>
      <pos A="0.200617" C="0.200617" G="0.595679" T="0.00308642"/>
      <pos A="0.595679" C="0.101852" G="0.200617" T="0.101852"/>
      <pos A="0.299383" C="0.398148" G="0.101852" T="0.200617"/>
      <pos A="0.00308642" C="0.398148" G="0.398148" T="0.200617"/>
      <pos A="0.101852" C="0.496914" G="0.299383" T="0.101852"/>
      <pos A="0.101852" C="0.101852" G="0.496914" T="0.299383"/>
      <pos A="0.00308642" C="0.79321" G="0.200617" T="0.00308642"/>
      <pos A="0.496914" C="0.101852" G="0.299383" T="0.101852"/>
      <pos A="0.00308642" C="0.101852" G="0.595679" T="0.299383"/>
      <pos A="0.00308642" C="0.496914" G="0.200617" T="0.299383"/>
      <pos A="0.101852" C="0.200617" G="0.299383" T="0.398148"/>
      <pos A="0.595679" C="0.101852" G="0.101852" T="0.200617"/>
      <pos A="0.398148" C="0.398148" G="0.101852" T="0.101852"/>
      <pos A="0.00308642" C="0.595679" G="0.299383" T="0.101852"/>
      <pos A="0.299383" C="0.496914" G="0.101852" T="0.101852"/>
      <pos A="0.200617" C="0.00308642" G="0.398148" T="0.398148"/>
      <pos A="0.299383" C="0.299383" G="0.299383" T="0.101852"/>
      <pos A="0.398148" C="0.200617" G="0.299383" T="0.101852"/>
      <pos A="0.00308642" C="0.101852" G="0.694444" T="0.200617"/>
      <pos A="0.200617" C="0.299383" G="0.398148" T="0.101852"/>
      <pos A="0.200617" C="0.398148" G="0.200617" T="0.200617"/>
      <pos A="0.101852" C="0.496914" G="0.398148" T="0.00308642"/>
      <pos A="0.299383" C="0.00308642" G="0.200617" T="0.496914"/>
      <pos A="0.101852" C="0.694444" G="0.200617" T="0.00308642"/>
      <pos A="0.101852" C="0.496914" G="0.101852" T="0.299383"/>
      <pos A="0.00308642" C="0.398148" G="0.398148" T="0.200617"/>
      <pos A="0.496914" C="0.398148" G="0.101852" T="0.00308642"/>
      <pos A="0.101852" C="0.496914" G="0.398148" T="0.00308642"/>
      <pos A="0.101852" C="0.101852" G="0.694444" T="0.101852"/>
      <pos A="0.496914" C="0.101852" G="0.299383" T="0.101852"/>
      <pos A="0.200617" C="0.101852" G="0.694444" T="0.00308642"/>
      <pos A="0.200617" C="0.101852" G="0.398148" T="0.299383"/>
      <pos A="0.496914" C="0.00308642" G="0.496914" T="0.00308642"/>
      <pos A="0.200617" C="0.595679" G="0.200617" T="0.00308642"/>
      <pos A="0.79321" C="0.00308642" G="0.200617" T="0.00308642"/>
      <pos A="0.694444" C="0.200617" G="0.101852" T="0.00308642"/>
    </motif>
    <motif db="0" id="M24" alt="O24" length="40" nsites="8" evalue="1.3e-003">
      <pos A="0.316245" C="0.46078" G="0.0512642" T="0.171711"/>
      <pos A="0.0512642" C="0.268067" G="0.340334" T="0.340334"/>
      <pos A="0.123532" C="0.243977" G="0.412601" T="0.219888"/>
      <pos A="0.147621" C="0.533047" G="0.171711" T="0.147621"/>
      <pos A="0.0271753" C="0.292156" G="0.340334" T="0.340334"/>
      <pos A="0.0753541" C="0.43669" G="0.1958" T="0.292156"/>
      <pos A="0.00308642" C="0.557137" G="0.388513" T="0.0512642"/>
      <pos A="0.0512642" C="0.484869" G="0.364424" T="0.099443"/>
      <pos A="0.364424" C="0.340334" G="0.099443" T="0.1958"/>
      <pos A="0.099443" C="0.533047" G="0.364424" T="0.00308642"/>
      <pos A="0.412601" C="0.292156" G="0.171711" T="0.123532"/>
      <pos A="0.268067" C="0.171711" G="0.412601" T="0.147621"/>
      <pos A="0.388513" C="0.171711" G="0.243977" T="0.1958"/>
      <pos A="0.171711" C="0.533047" G="0.147621" T="0.147621"/>
      <pos A="0.243977" C="0.364424" G="0.219888" T="0.171711"/>
      <pos A="0.364424" C="0.1958" G="0.268067" T="0.171711"/>
      <pos A="0.147621" C="0.243977" G="0.605315" T="0.00308642"/>
      <pos A="0.171711" C="0.171711" G="0.581226" T="0.0753541"/>
      <pos A="0.219888" C="0.388513" G="0.340334" T="0.0512642"/>
      <pos A="0.147621" C="0.099443" G="0.508958" T="0.243977"/>
      <pos A="0.1958" C="0.340334" G="0.292156" T="0.171711"/>
      <pos A="0.147621" C="0.0753541" G="0.653493" T="0.123532"/>
      <pos A="0.171711" C="0.243977" G="0.412601" T="0.171711"/>
      <pos A="0.0271753" C="0.43669" G="0.43669" T="0.099443"/>
      <pos A="0.316245" C="0.219888" G="0.340334" T="0.123532"/>
      <pos A="0.0512642" C="0.412601" G="0.412601" T="0.123532"/>
      <pos A="0.123532" C="0.533047" G="0.316245" T="0.0271753"/>
      <pos A="0.316245" C="0.388513" G="0.268067" T="0.0271753"/>
      <pos A="0.316245" C="0.099443" G="0.412601" T="0.171711"/>
      <pos A="0.0753541" C="0.340334" G="0.243977" T="0.340334"/>
      <pos A="0.0753541" C="0.412601" G="0.340334" T="0.171711"/>
      <pos A="0.0512642" C="0.43669" G="0.243977" T="0.268067"/>
      <pos A="0.243977" C="0.46078" G="0.243977" T="0.0512642"/>
      <pos A="0.364424" C="0.123532" G="0.147621" T="0.364424"/>
      <pos A="0.364424" C="0.147621" G="0.316245" T="0.171711"/>
      <pos A="0.268067" C="0.533047" G="0.0512642" T="0.147621"/>
      <pos A="0.340334" C="0.123532" G="0.292156" T="0.243977"/>
      <pos A="0.099443" C="0.316245" G="0.43669" T="0.147621"/>
      <pos A="0.1958" C="0.243977" G="0.388513" T="0.171711"/>
      <pos A="0.123532" C="0.292156" G="0.364424" T="0.219888"/>
    </motif>
    <motif db="0" id="M25" alt="O25" length="40" nsites="8" evalue="1.3e-003">
      <pos A="0.266461" C="0.463992" G="0.200617" T="0.0689304"/>
      <pos A="0.200617" C="0.134773" G="0.595679" T="0.0689304"/>
      <pos A="0.134773" C="0.463992" G="0.398148" T="0.00308642"/>
      <pos A="0.134773" C="0.398148" G="0.266461" T="0.200617"/>
      <pos A="0.266461" C="0.529835" G="0.134773" T="0.0689304"/>
      <pos A="0.332304" C="0.266461" G="0.398148" T="0.00308642"/>
      <pos A="0.0689304" C="0.134773" G="0.463992" T="0.332304"/>
      <pos A="0.0689304" C="0.266461" G="0.595679" T="0.0689304"/>
      <pos A="0.0689304" C="0.332304" G="0.266461" T="0.332304"/>
      <pos A="0.134773" C="0.727366" G="0.0689304" T="0.0689304"/>
      <pos A="0.134773" C="0.266461" G="0.200617" T="0.398148"/>
      <pos A="0.200617" C="0.266461" G="0.398148" T="0.134773"/>
      <pos A="0.00308642" C="0.134773" G="0.595679" T="0.266461"/>
      <pos A="0.266461" C="0.266461" G="0.200617" T="0.266461"/>
      <pos A="0.529835" C="0.266461" G="0.134773" T="0.0689304"/>
      <pos A="0.134773" C="0.00308642" G="0.661523" T="0.200617"/>
      <pos A="0.463992" C="0.00308642" G="0.398148" T="0.134773"/>
      <pos A="0.332304" C="0.0689304" G="0.463992" T="0.134773"/>
      <pos A="0.398148" C="0.266461" G="0.266461" T="0.0689304"/>
      <pos A="0.200617" C="0.398148" G="0.266461" T="0.134773"/>
      <pos A="0.266461" C="0.529835" G="0.0689304" T="0.134773"/>
      <pos A="0.00308642" C="0.398148" G="0.463992" T="0.134773"/>
      <pos A="0.398148" C="0.0689304" G="0.332304" T="0.200617"/>
      <pos A="0.0689304" C="0.529835" G="0.398148" T="0.00308642"/>
      <pos A="0.332304" C="0.200617" G="0.332304" T="0.134773"/>
      <pos A="0.200617" C="0.134773" G="0.463992" T="0.200617"/>
      <pos A="0.200617" C="0.398148" G="0.200617" T="0.200617"/>
      <pos A="0.266461" C="0.463992" G="0.266461" T="0.00308642"/>
      <pos A="0.332304" C="0.200617" G="0.463992" T="0.00308642"/>
      <pos A="0.0689304" C="0.463992" G="0.0689304" T="0.398148"/>
      <pos A="0.134773" C="0.266461" G="0.398148" T="0.200617"/>
      <pos A="0.134773" C="0.266461" G="0.200617" T="0.398148"/>
      <pos A="0.332304" C="0.266461" G="0.332304" T="0.0689304"/>
      <pos A="0.200617" C="0.200617" G="0.134773" T="0.463992"/>
      <pos A="0.0689304" C="0.398148" G="0.134773" T="0.398148"/>
      <pos A="0.0689304" C="0.661523" G="0.0689304" T="0.200617"/>
      <pos A="0.0689304" C="0.134773" G="0.200617" T="0.595679"/>
      <pos A="0.398148" C="0.463992" G="0.134773" T="0.00308642"/>
      <pos A="0.595679" C="0.134773" G="0.200617" T="0.0689304"/>
      <pos A="0.266461" C="0.00308642" G="0.661523" T="0.0689304"/>
    </motif>
    <motif db="0" id="M26" alt="O26" length="40" nsites="8" evalue="1.3e-003">
      <pos A="0.103102" C="0.178114" G="0.478161" T="0.240623"/>
      <pos A="0.21562" C="0.465658" G="0.190615" T="0.128106"/>
      <pos A="0.140608" C="0.328137" G="0.440655" T="0.0906005"/>
      <pos A="0.115604" C="0.440655" G="0.253126" T="0.190615"/>
      <pos A="0.165612" C="0.428153" G="0.278129" T="0.128106"/>
      <pos A="0.203118" C="0.228121" G="0.290631" T="0.278129"/>
      <pos A="0.178114" C="0.128106" G="0.328137" T="0.365643"/>
      <pos A="0.353141" C="0.21562" G="0.21562" T="0.21562"/>
      <pos A="0.0530943" C="0.340639" G="0.453157" T="0.15311"/>
      <pos A="0.21562" C="0.0530943" G="0.290631" T="0.440655"/>
      <pos A="0.228121" C="0.340639" G="0.190615" T="0.240623"/>
      <pos A="0.265628" C="0.378145" G="0.228121" T="0.128106"/>
      <pos A="0.228121" C="0.540671" G="0.190615" T="0.0405926"/>
      <pos A="0.190615" C="0.278129" G="0.315636" T="0.21562"/>
      <pos A="0.165612" C="0.415651" G="0.228121" T="0.190615"/>
      <pos A="0.190615" C="0.478161" G="0.178114" T="0.15311"/>
      <pos A="0.203118" C="0.178114" G="0.478161" T="0.140608"/>
      <pos A="0.0906005" C="0.103102" G="0.353141" T="0.453157"/>
      <pos A="0.15311" C="0.253126" G="0.465658" T="0.128106"/>
      <pos A="0.0780978" C="0.428153" G="0.328137" T="0.165612"/>
      <pos A="0.290631" C="0.203118" G="0.278129" T="0.228121"/>
      <pos A="0.0906005" C="0.340639" G="0.428153" T="0.140608"/>
      <pos A="0.0155881" C="0.465658" G="0.403149" T="0.115604"/>
      <pos A="0.203118" C="0.353141" G="0.240623" T="0.203118"/>
      <pos A="0.365643" C="0.115604" G="0.353141" T="0.165612"/>
      <pos A="0.390647" C="0.278129" G="0.303133" T="0.0280899"/>
      <pos A="0.303133" C="0.065596" G="0.503164" T="0.128106"/>
      <pos A="0.190615" C="0.228121" G="0.490663" T="0.0906005"/>
      <pos A="0.065596" C="0.340639" G="0.490663" T="0.103102"/>
      <pos A="0.378145" C="0.340639" G="0.103102" T="0.178114"/>
      <pos A="0.353141" C="0.290631" G="0.303133" T="0.0530943"/>
      <pos A="0.178114" C="0.415651" G="0.240623" T="0.165612"/>
      <pos A="0.0906005" C="0.403149" G="0.178114" T="0.328137"/>
      <pos A="0.203118" C="0.328137" G="0.203118" T="0.265628"/>
      <pos A="0.0906005" C="0.240623" G="0.515666" T="0.15311"/>
      <pos A="0.0530943" C="0.365643" G="0.415651" T="0.165612"/>
      <pos A="0.303133" C="0.21562" G="0.278129" T="0.203118"/>
      <pos A="0.178114" C="0.278129" G="0.490663" T="0.0530943"/>
      <pos A="0.328137" C="0.315636" G="0.303133" T="0.0530943"/>
      <pos A="0.15311" C="0.615682" G="0.190615" T="0.0405926"/>
    </motif>
    <motif db="0" id="M27" alt="O27" length="40" nsites="8" evalue="1.3e-003">
      <pos A="0.0790598" C="0.534901" G="0.30698" T="0.0790598"/>
      <pos A="0.686847" C="0.155033" G="0.0790598" T="0.0790598"/>
      <pos A="0.0790598" C="0.610874" G="0.30698" T="0.00308642"/>
      <pos A="0.155033" C="0.231006" G="0.458926" T="0.155033"/>
      <pos A="0.00308642" C="0.610874" G="0.231006" T="0.155033"/>
      <pos A="0.00308642" C="0.30698" G="0.231006" T="0.458926"/>
      <pos A="0.155033" C="0.382953" G="0.458926" T="0.00308642"/>
      <pos A="0.00308642" C="0.458926" G="0.0790598" T="0.458926"/>
      <pos A="0.155033" C="0.30698" G="0.458926" T="0.0790598"/>
      <pos A="0.00308642" C="0.762821" G="0.0790598" T="0.155033"/>
      <pos A="0.00308642" C="0.231006" G="0.534901" T="0.231006"/>
      <pos A="0.00308642" C="0.610874" G="0.30698" T="0.0790598"/>
      <pos A="0.00308642" C="0.231006" G="0.458926" T="0.30698"/>
      <pos A="0.00308642" C="0.382953" G="0.534901" T="0.0790598"/>
      <pos A="0.30698" C="0.0790598" G="0.30698" T="0.30698"/>
      <pos A="0.30698" C="0.0790598" G="0.534901" T="0.0790598"/>
      <pos A="0.30698" C="0.610874" G="0.0790598" T="0.00308642"/>
      <pos A="0.00308642" C="0.30698" G="0.458926" T="0.231006"/>
      <pos A="0.231006" C="0.686847" G="0.00308642" T="0.0790598"/>
      <pos A="0.00308642" C="0.382953" G="0.458926" T="0.155033"/>
      <pos A="0.155033" C="0.534901" G="0.231006" T="0.0790598"/>
      <pos A="0.0790598" C="0.686847" G="0.0790598" T="0.155033"/>
      <pos A="0.155033" C="0.231006" G="0.382953" T="0.231006"/>
      <pos A="0.00308642" C="0.534901" G="0.382953" T="0.0790598"/>
      <pos A="0.382953" C="0.231006" G="0.382953" T="0.00308642"/>
      <pos A="0.231006" C="0.382953" G="0.155033" T="0.231006"/>
      <pos A="0.00308642" C="0.458926" G="0.155033" T="0.382953"/>
      <pos A="0.155033" C="0.610874" G="0.155033" T="0.0790598"/>
      <pos A="0.0790598" C="0.30698" G="0.382953" T="0.231006"/>
      <pos A="0.00308642" C="0.0790598" G="0.762821" T="0.155033"/>
      <pos A="0.00308642" C="0.458926" G="0.458926" T="0.0790598"/>
      <pos A="0.155033" C="0.382953" G="0.382953" T="0.0790598"/>
      <pos A="0.155033" C="0.231006" G="0.534901" T="0.0790598"/>
      <pos A="0.00308642" C="0.610874" G="0.382953" T="0.00308642"/>
      <pos A="0.30698" C="0.30698" G="0.382953" T="0.00308642"/>
      <pos A="0.00308642" C="0.0790598" G="0.762821" T="0.155033"/>
      <pos A="0.00308642" C="0.534901" G="0.231006" T="0.231006"/>
      <pos A="0.00308642" C="0.686847" G="0.231006" T="0.0790598"/>
      <pos A="0.0790598" C="0.534901" G="0.231006" T="0.155033"/>
      <pos A="0.0790598" C="0.534901" G="0.0790598" T="0.30698"/>
    </motif>
    <motif db="0" id="M28" alt="O28" length="40" nsites="8" evalue="1.3e-003">
      <pos A="0.178558" C="0.158504" G="0.489394" T="0.173545"/>
      <pos A="0.0883151" C="0.323949" G="0.35403" T="0.233707"/>
      <pos A="0.13845" C="0.263787" G="0.419205" T="0.178558"/>
      <pos A="0.198612" C="0.449286" G="0.228692" T="0.123409"/>
      <pos A="0.128424" C="0.449286" G="0.273814" T="0.148477"/>
      <pos A="0.203626" C="0.424218" G="0.173545" T="0.198612"/>
      <pos A="0.198612" C="0.178558" G="0.434245" T="0.188585"/>
      <pos A="0.183571" C="0.148477" G="0.564596" T="0.103356"/>
      <pos A="0.213652" C="0.469339" G="0.163518" T="0.15349"/>
      <pos A="0.168531" C="0.273814" G="0.318935" T="0.23872"/>
      <pos A="0.163518" C="0.51446" G="0.168531" T="0.15349"/>
      <pos A="0.0682617" C="0.434245" G="0.198612" T="0.298881"/>
      <pos A="0.123409" C="0.313922" G="0.394137" T="0.168531"/>
      <pos A="0.273814" C="0.193598" G="0.344003" T="0.188585"/>
      <pos A="0.133437" C="0.298881" G="0.298881" T="0.268801"/>
      <pos A="0.143464" C="0.15349" G="0.414192" T="0.288854"/>
      <pos A="0.0732751" C="0.674892" G="0.143464" T="0.108369"/>
      <pos A="0.283841" C="0.13845" G="0.283841" T="0.293868"/>
      <pos A="0.133437" C="0.288854" G="0.364056" T="0.213652"/>
      <pos A="0.0983427" C="0.389124" G="0.273814" T="0.23872"/>
      <pos A="0.163518" C="0.198612" G="0.429232" T="0.208639"/>
      <pos A="0.203626" C="0.0782884" G="0.489394" T="0.228692"/>
      <pos A="0.223679" C="0.25376" G="0.318935" T="0.203626"/>
      <pos A="0.218666" C="0.359043" G="0.313922" T="0.108369"/>
      <pos A="0.143464" C="0.218666" G="0.424218" T="0.213652"/>
      <pos A="0.203626" C="0.399151" G="0.25376" T="0.143464"/>
      <pos A="0.148477" C="0.379097" G="0.35403" T="0.118396"/>
      <pos A="0.178558" C="0.409178" G="0.288854" T="0.123409"/>
      <pos A="0.123409" C="0.414192" G="0.298881" T="0.163518"/>
      <pos A="0.158504" C="0.328962" G="0.399151" T="0.113383"/>
      <pos A="0.108369" C="0.308909" G="0.349016" T="0.233707"/>
      <pos A="0.183571" C="0.288854" G="0.399151" T="0.128424"/>
      <pos A="0.208639" C="0.213652" G="0.374084" T="0.203626"/>
      <pos A="0.293868" C="0.303895" G="0.263787" T="0.13845"/>
      <pos A="0.168531" C="0.248747" G="0.359043" T="0.223679"/>
      <pos A="0.23872" C="0.178558" G="0.333975" T="0.248747"/>
      <pos A="0.163518" C="0.399151" G="0.318935" T="0.118396"/>
      <pos A="0.389124" C="0.233707" G="0.163518" T="0.213652"/>
      <pos A="0.0933294" C="0.258773" G="0.419205" T="0.228692"/>
      <pos A="0.0983427" C="0.333975" G="0.379097" T="0.188585"/>
    </motif>
    <motif db="0" id="M29" alt="O29" length="40" nsites="8" evalue="1.3e-003">
      <pos A="0.251479" C="0.21008" G="0.23965" T="0.298791"/>
      <pos A="0.0563131" C="0.417074" G="0.198252" T="0.328361"/>
      <pos A="0.168681" C="0.263307" G="0.417074" T="0.150939"/>
      <pos A="0.145025" C="0.36976" G="0.36976" T="0.115454"/>
      <pos A="0.0917975" C="0.36976" G="0.428902" T="0.10954"/>
      <pos A="0.0740553" C="0.322447" G="0.399331" T="0.204166"/>
      <pos A="0.346104" C="0.251479" G="0.292877" T="0.10954"/>
      <pos A="0.192338" C="0.399331" G="0.269221" T="0.139111"/>
      <pos A="0.21008" C="0.405245" G="0.21008" T="0.174596"/>
      <pos A="0.192338" C="0.310619" G="0.316533" T="0.18051"/>
      <pos A="0.10954" C="0.198252" G="0.505785" T="0.186424"/>
      <pos A="0.204166" C="0.233736" G="0.399331" T="0.162767"/>
      <pos A="0.0799694" C="0.269221" G="0.298791" T="0.352018"/>
      <pos A="0.150939" C="0.269221" G="0.405245" T="0.174596"/>
      <pos A="0.192338" C="0.41116" G="0.215994" T="0.18051"/>
      <pos A="0.174596" C="0.233736" G="0.422988" T="0.168681"/>
      <pos A="0.10954" C="0.363846" G="0.352018" T="0.174596"/>
      <pos A="0.286963" C="0.292877" G="0.328361" T="0.0917975"/>
      <pos A="0.186424" C="0.227822" G="0.281049" T="0.304705"/>
      <pos A="0.0858835" C="0.328361" G="0.304705" T="0.281049"/>
      <pos A="0.227822" C="0.198252" G="0.399331" T="0.174596"/>
      <pos A="0.150939" C="0.0208286" G="0.523527" T="0.304705"/>
      <pos A="0.198252" C="0.434816" G="0.145025" T="0.221908"/>
      <pos A="0.18051" C="0.263307" G="0.422988" T="0.133197"/>
      <pos A="0.192338" C="0.251479" G="0.328361" T="0.227822"/>
      <pos A="0.0977116" C="0.428902" G="0.304705" T="0.168681"/>
      <pos A="0.115454" C="0.60041" G="0.10954" T="0.174596"/>
      <pos A="0.192338" C="0.363846" G="0.174596" T="0.269221"/>
      <pos A="0.186424" C="0.204166" G="0.446644" T="0.162767"/>
      <pos A="0.133197" C="0.464386" G="0.281049" T="0.121368"/>
      <pos A="0.227822" C="0.227822" G="0.292877" T="0.251479"/>
      <pos A="0.103626" C="0.387503" G="0.387503" T="0.121368"/>
      <pos A="0.121368" C="0.464386" G="0.286963" T="0.127283"/>
      <pos A="0.192338" C="0.322447" G="0.227822" T="0.257393"/>
      <pos A="0.275135" C="0.156853" G="0.4703" T="0.0977116"/>
      <pos A="0.23965" C="0.422988" G="0.281049" T="0.0563131"/>
      <pos A="0.245564" C="0.23965" G="0.322447" T="0.192338"/>
      <pos A="0.204166" C="0.334276" G="0.18051" T="0.281049"/>
      <pos A="0.215994" C="0.0681412" G="0.4703" T="0.245564"/>
      <pos A="0.186424" C="0.292877" G="0.405245" T="0.115454"/>
    </motif>
    <motif db="0" id="M30" alt="O30" length="40" nsites="8" evalue="1.3e-003">
      <pos A="0.135126" C="0.25132" G="0.319981" T="0.293573"/>
      <pos A="0.209068" C="0.267165" G="0.156252" T="0.367515"/>
      <pos A="0.0823101" C="0.441457" G="0.35167" T="0.124563"/>
      <pos A="0.240758" C="0.267165" G="0.267165" T="0.224913"/>
      <pos A="0.140407" C="0.409768" G="0.304136" T="0.145689"/>
      <pos A="0.177379" C="0.267165" G="0.399205" T="0.156252"/>
      <pos A="0.161534" C="0.409768" G="0.346389" T="0.0823101"/>
      <pos A="0.230195" C="0.235476" G="0.335825" T="0.198505"/>
      <pos A="0.113999" C="0.288291" G="0.372797" T="0.224913"/>
      <pos A="0.135126" C="0.409768" G="0.304136" T="0.150971"/>
      <pos A="0.166815" C="0.330544" G="0.124563" T="0.378078"/>
      <pos A="0.172097" C="0.272446" G="0.488992" T="0.0664652"/>
      <pos A="0.140407" C="0.404486" G="0.346389" T="0.108718"/>
      <pos A="0.172097" C="0.224913" G="0.478428" T="0.124563"/>
      <pos A="0.124563" C="0.277728" G="0.35167" T="0.246039"/>
      <pos A="0.261883" C="0.161534" G="0.404486" T="0.172097"/>
      <pos A="0.235476" C="0.161534" G="0.372797" T="0.230195"/>
      <pos A="0.240758" C="0.356952" G="0.240758" T="0.161534"/>
      <pos A="0.21435" C="0.430894" G="0.161534" T="0.193223"/>
      <pos A="0.177379" C="0.224913" G="0.330544" T="0.267165"/>
      <pos A="0.135126" C="0.362233" G="0.267165" T="0.235476"/>
      <pos A="0.113999" C="0.283009" G="0.488992" T="0.113999"/>
      <pos A="0.283009" C="0.119281" G="0.341107" T="0.256601"/>
      <pos A="0.0928731" C="0.362233" G="0.415049" T="0.129844"/>
      <pos A="0.0928731" C="0.457302" G="0.35167" T="0.0981551"/>
      <pos A="0.0981551" C="0.277728" G="0.267165" T="0.356952"/>
      <pos A="0.103436" C="0.341107" G="0.399205" T="0.156252"/>
      <pos A="0.224913" C="0.393923" G="0.261883" T="0.119281"/>
      <pos A="0.0928731" C="0.330544" G="0.45202" T="0.124563"/>
      <pos A="0.240758" C="0.314699" G="0.177379" T="0.267165"/>
      <pos A="0.219631" C="0.335825" G="0.187942" T="0.256601"/>
      <pos A="0.166815" C="0.277728" G="0.319981" T="0.235476"/>
      <pos A="0.119281" C="0.309417" G="0.415049" T="0.156252"/>
      <pos A="0.145689" C="0.404486" G="0.346389" T="0.103436"/>
      <pos A="0.166815" C="0.277728" G="0.346389" T="0.209068"/>
      <pos A="0.261883" C="0.240758" G="0.436176" T="0.0611842"/>
      <pos A="0.172097" C="0.335825" G="0.388641" T="0.103436"/>
      <pos A="0.156252" C="0.224913" G="0.314699" T="0.304136"/>
      <pos A="0.21435" C="0.203787" G="0.346389" T="0.235476"/>
      <pos A="0.288291" C="0.261883" G="0.177379" T="0.272446"/>
    </motif>
    <motif db="0" id="M32" alt="O32" length="40" nsites="8" evalue="1.3e-003">
      <pos A="0.208639" C="0.328962" G="0.248747" T="0.213652"/>
      <pos A="0.233707" C="0.223679" G="0.399151" T="0.143464"/>
      <pos A="0.188585" C="0.278828" G="0.414192" T="0.118396"/>
      <pos A="0.103356" C="0.374084" G="0.404164" T="0.118396"/>
      <pos A="0.128424" C="0.218666" G="0.419205" T="0.233707"/>
      <pos A="0.13845" C="0.374084" G="0.424218" T="0.0632484"/>
      <pos A="0.223679" C="0.293868" G="0.193598" T="0.288854"/>
      <pos A="0.123409" C="0.318935" G="0.288854" T="0.268801"/>
      <pos A="0.188585" C="0.308909" G="0.374084" T="0.128424"/>
      <pos A="0.233707" C="0.128424" G="0.313922" T="0.323949"/>
      <pos A="0.188585" C="0.233707" G="0.313922" T="0.263787"/>
      <pos A="0.308909" C="0.303895" G="0.25376" T="0.133437"/>
      <pos A="0.113383" C="0.198612" G="0.399151" T="0.288854"/>
      <pos A="0.0983427" C="0.379097" G="0.223679" T="0.298881"/>
      <pos A="0.103356" C="0.439258" G="0.268801" T="0.188585"/>
      <pos A="0.0983427" C="0.554569" G="0.258773" T="0.0883151"/>
      <pos A="0.268801" C="0.233707" G="0.33899" T="0.158504"/>
      <pos A="0.183571" C="0.318935" G="0.328962" T="0.168531"/>
      <pos A="0.113383" C="0.258773" G="0.419205" T="0.208639"/>
      <pos A="0.0732751" C="0.429232" G="0.33899" T="0.158504"/>
      <pos A="0.208639" C="0.374084" G="0.198612" T="0.218666"/>
      <pos A="0.0933294" C="0.429232" G="0.218666" T="0.258773"/>
      <pos A="0.208639" C="0.349016" G="0.344003" T="0.0983427"/>
      <pos A="0.208639" C="0.128424" G="0.459313" T="0.203626"/>
      <pos A="0.168531" C="0.258773" G="0.344003" T="0.228692"/>
      <pos A="0.188585" C="0.143464" G="0.389124" T="0.278828"/>
      <pos A="0.183571" C="0.349016" G="0.384111" T="0.0833017"/>
      <pos A="0.223679" C="0.399151" G="0.248747" T="0.128424"/>
      <pos A="0.143464" C="0.318935" G="0.333975" T="0.203626"/>
      <pos A="0.293868" C="0.208639" G="0.404164" T="0.0933294"/>
      <pos A="0.0883151" C="0.223679" G="0.444273" T="0.243733"/>
      <pos A="0.183571" C="0.243733" G="0.394137" T="0.178558"/>
      <pos A="0.15349" C="0.278828" G="0.323949" T="0.243733"/>
      <pos A="0.178558" C="0.248747" G="0.15349" T="0.419205"/>
      <pos A="0.208639" C="0.48438" G="0.25376" T="0.0532207"/>
      <pos A="0.148477" C="0.364056" G="0.293868" T="0.193598"/>
      <pos A="0.208639" C="0.248747" G="0.474353" T="0.0682617"/>
      <pos A="0.158504" C="0.313922" G="0.323949" T="0.203626"/>
      <pos A="0.188585" C="0.544541" G="0.198612" T="0.0682617"/>
      <pos A="0.113383" C="0.233707" G="0.35403" T="0.298881"/>
    </motif>
    <motif db="0" id="M33" alt="O33" length="40" nsites="8" evalue="1.3e-003">
      <pos A="0.23872" C="0.333975" G="0.228692" T="0.198612"/>
      <pos A="0.13845" C="0.278828" G="0.379097" T="0.203626"/>
      <pos A="0.233707" C="0.15349" G="0.35403" T="0.258773"/>
      <pos A="0.223679" C="0.223679" G="0.328962" T="0.223679"/>
      <pos A="0.128424" C="0.359043" G="0.33899" T="0.173545"/>
      <pos A="0.0983427" C="0.389124" G="0.313922" T="0.198612"/>
      <pos A="0.0983427" C="0.364056" G="0.258773" T="0.278828"/>
      <pos A="0.148477" C="0.374084" G="0.333975" T="0.143464"/>
      <pos A="0.148477" C="0.308909" G="0.399151" T="0.143464"/>
      <pos A="0.0883151" C="0.283841" G="0.414192" T="0.213652"/>
      <pos A="0.208639" C="0.178558" G="0.419205" T="0.193598"/>
      <pos A="0.288854" C="0.233707" G="0.203626" T="0.273814"/>
      <pos A="0.0632484" C="0.374084" G="0.429232" T="0.133437"/>
      <pos A="0.218666" C="0.359043" G="0.263787" T="0.158504"/>
      <pos A="0.133437" C="0.399151" G="0.288854" T="0.178558"/>
      <pos A="0.168531" C="0.258773" G="0.394137" T="0.178558"/>
      <pos A="0.113383" C="0.328962" G="0.248747" T="0.308909"/>
      <pos A="0.303895" C="0.148477" G="0.248747" T="0.298881"/>
      <pos A="0.183571" C="0.313922" G="0.424218" T="0.0782884"/>
      <pos A="0.203626" C="0.449286" G="0.173545" T="0.173545"/>
      <pos A="0.113383" C="0.313922" G="0.278828" T="0.293868"/>
      <pos A="0.173545" C="0.379097" G="0.33899" T="0.108369"/>
      <pos A="0.0833017" C="0.298881" G="0.394137" T="0.223679"/>
      <pos A="0.198612" C="0.288854" G="0.283841" T="0.228692"/>
      <pos A="0.168531" C="0.454299" G="0.35403" T="0.0231407"/>
      <pos A="0.13845" C="0.333975" G="0.298881" T="0.228692"/>
      <pos A="0.208639" C="0.328962" G="0.379097" T="0.0833017"/>
      <pos A="0.0682617" C="0.333975" G="0.459313" T="0.13845"/>
      <pos A="0.379097" C="0.0883151" G="0.308909" T="0.223679"/>
      <pos A="0.188585" C="0.288854" G="0.263787" T="0.258773"/>
      <pos A="0.374084" C="0.203626" G="0.273814" T="0.148477"/>
      <pos A="0.178558" C="0.35403" G="0.359043" T="0.108369"/>
      <pos A="0.118396" C="0.23872" G="0.313922" T="0.328962"/>
      <pos A="0.0782884" C="0.313922" G="0.504434" T="0.103356"/>
      <pos A="0.228692" C="0.278828" G="0.359043" T="0.133437"/>
      <pos A="0.158504" C="0.323949" G="0.293868" T="0.223679"/>
      <pos A="0.0782884" C="0.333975" G="0.479367" T="0.108369"/>
      <pos A="0.178558" C="0.173545" G="0.434245" T="0.213652"/>
      <pos A="0.128424" C="0.268801" G="0.394137" T="0.208639"/>
      <pos A="0.258773" C="0.384111" G="0.133437" T="0.223679"/>
    </motif>
    <motif db="0" id="M34" alt="O34" length="40" nsites="8" evalue="1.3e-003">
      <pos A="0.00308642" C="0.214727" G="0.426366" T="0.35582"/>
      <pos A="0.14418" C="0.14418" G="0.638007" T="0.0736336"/>
      <pos A="0.0736336" C="0.426366" G="0.285273" T="0.214727"/>
      <pos A="0.0736336" C="0.14418" G="0.285273" T="0.496914"/>
      <pos A="0.0736336" C="0.426366" G="0.426366" T="0.0736336"/>
      <pos A="0.0736336" C="0.35582" G="0.285273" T="0.285273"/>
      <pos A="0.14418" C="0.00308642" G="0.496914" T="0.35582"/>
      <pos A="0.0736336" C="0.214727" G="0.285273" T="0.426366"/>
      <pos A="0.14418" C="0.285273" G="0.0736336" T="0.496914"/>
      <pos A="0.0736336" C="0.426366" G="0.496914" T="0.00308642"/>
      <pos A="0.00308642" C="0.708554" G="0.214727" T="0.0736336"/>
      <pos A="0.0736336" C="0.708554" G="0.0736336" T="0.14418"/>
      <pos A="0.426366" C="0.426366" G="0.0736336" T="0.0736336"/>
      <pos A="0.214727" C="0.426366" G="0.285273" T="0.0736336"/>
      <pos A="0.0736336" C="0.0736336" G="0.708554" T="0.14418"/>
      <pos A="0.0736336" C="0.14418" G="0.7791" T="0.00308642"/>
      <pos A="0.285273" C="0.35582" G="0.35582" T="0.00308642"/>
      <pos A="0.00308642" C="0.14418" G="0.426366" T="0.426366"/>
      <pos A="0.00308642" C="0.285273" G="0.496914" T="0.214727"/>
      <pos A="0.214727" C="0.14418" G="0.496914" T="0.14418"/>
      <pos A="0.638007" C="0.00308642" G="0.0736336" T="0.285273"/>
      <pos A="0.214727" C="0.14418" G="0.35582" T="0.285273"/>
      <pos A="0.00308642" C="0.214727" G="0.426366" T="0.35582"/>
      <pos A="0.0736336" C="0.285273" G="0.426366" T="0.214727"/>
      <pos A="0.00308642" C="0.708554" G="0.214727" T="0.0736336"/>
      <pos A="0.35582" C="0.214727" G="0.426366" T="0.00308642"/>
      <pos A="0.0736336" C="0.0736336" G="0.426366" T="0.426366"/>
      <pos A="0.426366" C="0.00308642" G="0.285273" T="0.285273"/>
      <pos A="0.0736336" C="0.285273" G="0.567461" T="0.0736336"/>
      <pos A="0.426366" C="0.214727" G="0.00308642" T="0.35582"/>
      <pos A="0.0736336" C="0.214727" G="0.708554" T="0.00308642"/>
      <pos A="0.214727" C="0.285273" G="0.285273" T="0.214727"/>
      <pos A="0.00308642" C="0.214727" G="0.496914" T="0.285273"/>
      <pos A="0.14418" C="0.214727" G="0.496914" T="0.14418"/>
      <pos A="0.496914" C="0.0736336" G="0.35582" T="0.0736336"/>
      <pos A="0.0736336" C="0.14418" G="0.426366" T="0.35582"/>
      <pos A="0.14418" C="0.496914" G="0.35582" T="0.00308642"/>
      <pos A="0.0736336" C="0.285273" G="0.214727" T="0.426366"/>
      <pos A="0.285273" C="0.14418" G="0.35582" T="0.214727"/>
      <pos A="0.00308642" C="0.35582" G="0.35582" T="0.285273"/>
    </motif>
    <motif db="0" id="M35" alt="O35" length="40" nsites="8" evalue="1.3e-003">
      <pos A="0.496914" C="0.25" G="0.126543" T="0.126543"/>
      <pos A="0.00308642" C="0.62037" G="0.373457" T="0.00308642"/>
      <pos A="0.00308642" C="0.743827" G="0.00308642" T="0.25"/>
      <pos A="0.373457" C="0.25" G="0.00308642" T="0.373457"/>
      <pos A="0.00308642" C="0.25" G="0.62037" T="0.126543"/>
      <pos A="0.496914" C="0.373457" G="0.00308642" T="0.126543"/>
      <pos A="0.126543" C="0.62037" G="0.126543" T="0.126543"/>
      <pos A="0.126543" C="0.496914" G="0.373457" T="0.00308642"/>
      <pos A="0.00308642" C="0.62037" G="0.25" T="0.126543"/>
      <pos A="0.00308642" C="0.00308642" G="0.62037" T="0.373457"/>
      <pos A="0.496914" C="0.25" G="0.00308642" T="0.25"/>
      <pos A="0.373457" C="0.496914" G="0.00308642" T="0.126543"/>
      <pos A="0.373457" C="0.00308642" G="0.00308642" T="0.62037"/>
      <pos A="0.00308642" C="0.496914" G="0.496914" T="0.00308642"/>
      <pos A="0.25" C="0.496914" G="0.25" T="0.00308642"/>
      <pos A="0.00308642" C="0.496914" G="0.126543" T="0.373457"/>
      <pos A="0.126543" C="0.62037" G="0.25" T="0.00308642"/>
      <pos A="0.126543" C="0.126543" G="0.25" T="0.496914"/>
      <pos A="0.00308642" C="0.126543" G="0.25" T="0.62037"/>
      <pos A="0.126543" C="0.126543" G="0.743827" T="0.00308642"/>
      <pos A="0.25" C="0.25" G="0.496914" T="0.00308642"/>
      <pos A="0.126543" C="0.373457" G="0.373457" T="0.126543"/>
      <pos A="0.62037" C="0.00308642" G="0.126543" T="0.25"/>
      <pos A="0.373457" C="0.62037" G="0.00308642" T="0.00308642"/>
      <pos A="0.373457" C="0.00308642" G="0.126543" T="0.496914"/>
      <pos A="0.126543" C="0.373457" G="0.373457" T="0.126543"/>
      <pos A="0.25" C="0.25" G="0.373457" T="0.126543"/>
      <pos A="0.126543" C="0.25" G="0.25" T="0.373457"/>
      <pos A="0.126543" C="0.496914" G="0.373457" T="0.00308642"/>
      <pos A="0.126543" C="0.25" G="0.00308642" T="0.62037"/>
      <pos A="0.00308642" C="0.373457" G="0.373457" T="0.25"/>
      <pos A="0.373457" C="0.25" G="0.00308642" T="0.373457"/>
      <pos A="0.00308642" C="0.25" G="0.743827" T="0.00308642"/>
      <pos A="0.00308642" C="0.743827" G="0.25" T="0.00308642"/>
      <pos A="0.126543" C="0.496914" G="0.00308642" T="0.373457"/>
      <pos A="0.126543" C="0.00308642" G="0.496914" T="0.373457"/>
      <pos A="0.00308642" C="0.126543" G="0.62037" T="0.25"/>
      <pos A="0.00308642" C="0.373457" G="0.62037" T="0.00308642"/>
      <pos A="0.00308642" C="0.00308642" G="0.743827" T="0.25"/>
      <pos A="0.126543" C="0.126543" G="0.373457" T="0.373457"/>
    </motif>
    <motif db="0" id="M36" alt="O36" length="40" nsites="8" evalue="1.3e-003">
      <pos A="0.990741" C="0.00308642" G="0.00308642" T="0.00308642"/>
      <pos A="0.00308642" C="0.00308642" G="0.990741" T="0.00308642"/>
      <pos A="0.990741" C="0.00308642" G="0.00308642" T="0.00308642"/>
      <pos A="0.00308642" C="0.00308642" G="0.990741" T="0.00308642"/>
      <pos A="0.00308642" C="0.00308642" G="0.990741" T="0.00308642"/>
      <pos A="0.990741" C="0.00308642" G="0.00308642" T="0.00308642"/>
      <pos A="0.00308642" C="0.00308642" G="0.990741" T="0.00308642"/>
      <pos A="0.990741" C="0.00308642" G="0.00308642" T="0.00308642"/>
      <pos A="0.00308642" C="0.00308642" G="0.00308642" T="0.990741"/>
      <pos A="0.00308642" C="0.990741" G="0.00308642" T="0.00308642"/>
      <pos A="0.00308642" C="0.00308642" G="0.00308642" T="0.990741"/>
      <pos A="0.00308642" C="0.00308642" G="0.990741" T="0.00308642"/>
      <pos A="0.00308642" C="0.00308642" G="0.990741" T="0.00308642"/>
      <pos A="0.00308642" C="0.00308642" G="0.990741" T="0.00308642"/>
      <pos A="0.00308642" C="0.00308642" G="0.00308642" T="0.990741"/>
      <pos A="0.00308642" C="0.990741" G="0.00308642" T="0.00308642"/>
      <pos A="0.00308642" C="0.990741" G="0.00308642" T="0.00308642"/>
      <pos A="0.00308642" C="0.990741" G="0.00308642" T="0.00308642"/>
      <pos A="0.990741" C="0.00308642" G="0.00308642" T="0.00308642"/>
      <pos A="0.990741" C="0.00308642" G="0.00308642" T="0.00308642"/>
      <pos A="0.990741" C="0.00308642" G="0.00308642" T="0.00308642"/>
      <pos A="0.00308642" C="0.990741" G="0.00308642" T="0.00308642"/>
      <pos A="0.990741" C="0.00308642" G="0.00308642" T="0.00308642"/>
      <pos A="0.00308642" C="0.990741" G="0.00308642" T="0.00308642"/>
      <pos A="0.990741" C="0.00308642" G="0.00308642" T="0.00308642"/>
      <pos A="0.00308642" C="0.00308642" G="0.990741" T="0.00308642"/>
      <pos A="0.00308642" C="0.00308642" G="0.990741" T="0.00308642"/>
      <pos A="0.990741" C="0.00308642" G="0.00308642" T="0.00308642"/>
      <pos A="0.990741" C="0.00308642" G="0.00308642" T="0.00308642"/>
      <pos A="0.990741" C="0.00308642" G="0.00308642" T="0.00308642"/>
      <pos A="0.00308642" C="0.00308642" G="0.990741" T="0.00308642"/>
      <pos A="0.00308642" C="0.00308642" G="0.990741" T="0.00308642"/>
      <pos A="0.00308642" C="0.990741" G="0.00308642" T="0.00308642"/>
      <pos A="0.00308642" C="0.990741" G="0.00308642" T="0.00308642"/>
      <pos A="0.00308642" C="0.990741" G="0.00308642" T="0.00308642"/>
      <pos A="0.00308642" C="0.990741" G="0.00308642" T="0.00308642"/>
      <pos A="0.00308642" C="0.00308642" G="0.990741" T="0.00308642"/>
      <pos A="0.990741" C="0.00308642" G="0.00308642" T="0.00308642"/>
      <pos A="0.990741" C="0.00308642" G="0.00308642" T="0.00308642"/>
      <pos A="0.00308642" C="0.00308642" G="0.990741" T="0.00308642"/>
    </motif>
    <motif db="0" id="M37" alt="O37" length="40" nsites="8" evalue="1.3e-003">
      <pos A="0.271575" C="0.204452" G="0.271575" T="0.252397"/>
      <pos A="0.175686" C="0.261986" G="0.472941" T="0.0893867"/>
      <pos A="0.194864" C="0.0893867" G="0.520886" T="0.194864"/>
      <pos A="0.223631" C="0.0893867" G="0.501708" T="0.185275"/>
      <pos A="0.175686" C="0.300342" G="0.214041" T="0.309931"/>
      <pos A="0.0797975" C="0.511297" G="0.309931" T="0.0989748"/>
      <pos A="0.13733" C="0.367464" G="0.194864" T="0.300342"/>
      <pos A="0.166098" C="0.242808" G="0.271575" T="0.319519"/>
      <pos A="0.108564" C="0.578419" G="0.185275" T="0.127742"/>
      <pos A="0.14692" C="0.204452" G="0.39623" T="0.252397"/>
      <pos A="0.0318528" C="0.23322" G="0.214041" T="0.520886"/>
      <pos A="0.204452" C="0.204452" G="0.415408" T="0.175686"/>
      <pos A="0.118153" C="0.252397" G="0.386642" T="0.242808"/>
      <pos A="0.281163" C="0.204452" G="0.281163" T="0.23322"/>
      <pos A="0.0797975" C="0.39623" G="0.338697" T="0.185275"/>
      <pos A="0.175686" C="0.281163" G="0.329108" T="0.214041"/>
      <pos A="0.156509" C="0.405819" G="0.319519" T="0.118153"/>
      <pos A="0.14692" C="0.357875" G="0.377053" T="0.118153"/>
      <pos A="0.214041" C="0.405819" G="0.185275" T="0.194864"/>
      <pos A="0.0797975" C="0.453764" G="0.39623" T="0.0702084"/>
      <pos A="0.252397" C="0.108564" G="0.329108" T="0.309931"/>
      <pos A="0.290753" C="0.194864" G="0.444175" T="0.0702084"/>
      <pos A="0.0989748" C="0.223631" G="0.568831" T="0.108564"/>
      <pos A="0.108564" C="0.48253" G="0.252397" T="0.156509"/>
      <pos A="0.194864" C="0.194864" G="0.290753" T="0.319519"/>
      <pos A="0.0702084" C="0.242808" G="0.463352" T="0.223631"/>
      <pos A="0.0510311" C="0.39623" G="0.348286" T="0.204452"/>
      <pos A="0.175686" C="0.300342" G="0.338697" T="0.185275"/>
      <pos A="0.252397" C="0.23322" G="0.290753" T="0.223631"/>
      <pos A="0.118153" C="0.472941" G="0.281163" T="0.127742"/>
      <pos A="0.118153" C="0.329108" G="0.463352" T="0.0893867"/>
      <pos A="0.281163" C="0.281163" G="0.204452" T="0.23322"/>
      <pos A="0.281163" C="0.271575" G="0.23322" T="0.214041"/>
      <pos A="0.156509" C="0.405819" G="0.290753" T="0.14692"/>
      <pos A="0.14692" C="0.319519" G="0.214041" T="0.319519"/>
      <pos A="0.0989748" C="0.271575" G="0.424997" T="0.204452"/>
      <pos A="0.319519" C="0.204452" G="0.23322" T="0.242808"/>
      <pos A="0.166098" C="0.223631" G="0.520886" T="0.0893867"/>
      <pos A="0.386642" C="0.0989748" G="0.405819" T="0.108564"/>
      <pos A="0.0606193" C="0.261986" G="0.578419" T="0.0989748"/>
    </motif>
    <motif db="0" id="M38" alt="O38" length="40" nsites="8" evalue="1.3e-003">
      <pos A="0.129709" C="0.225942" G="0.347499" T="0.29685"/>
      <pos A="0.144904" C="0.301915" G="0.479186" T="0.0739951"/>
      <pos A="0.185422" C="0.170228" G="0.474121" T="0.170228"/>
      <pos A="0.271526" C="0.210747" G="0.29685" T="0.220877"/>
      <pos A="0.33737" C="0.185422" G="0.220877" T="0.256331"/>
      <pos A="0.0790598" C="0.403213" G="0.357629" T="0.160098"/>
      <pos A="0.0891891" C="0.393083" G="0.347499" T="0.170228"/>
      <pos A="0.246201" C="0.352564" G="0.220877" T="0.180358"/>
      <pos A="0.165163" C="0.225942" G="0.433602" T="0.175293"/>
      <pos A="0.0790598" C="0.352564" G="0.433602" T="0.134773"/>
      <pos A="0.144904" C="0.210747" G="0.266461" T="0.377888"/>
      <pos A="0.0689304" C="0.28672" G="0.453862" T="0.190488"/>
      <pos A="0.236071" C="0.276591" G="0.342435" T="0.144904"/>
      <pos A="0.266461" C="0.398148" G="0.134773" T="0.200617"/>
      <pos A="0.134773" C="0.225942" G="0.423473" T="0.215812"/>
      <pos A="0.236071" C="0.382953" G="0.241137" T="0.139839"/>
      <pos A="0.134773" C="0.448797" G="0.220877" T="0.195553"/>
      <pos A="0.210747" C="0.220877" G="0.357629" T="0.210747"/>
      <pos A="0.225942" C="0.276591" G="0.322175" T="0.175293"/>
      <pos A="0.134773" C="0.322175" G="0.398148" T="0.144904"/>
      <pos A="0.0638647" C="0.504511" G="0.30698" T="0.124644"/>
      <pos A="0.241137" C="0.29685" G="0.185422" T="0.276591"/>
      <pos A="0.129709" C="0.276591" G="0.403213" T="0.190488"/>
      <pos A="0.205682" C="0.281655" G="0.428537" T="0.0841244"/>
      <pos A="0.0588" C="0.428537" G="0.352564" T="0.160098"/>
      <pos A="0.170228" C="0.32724" G="0.372824" T="0.129709"/>
      <pos A="0.165163" C="0.357629" G="0.266461" T="0.210747"/>
      <pos A="0.241137" C="0.463992" G="0.251266" T="0.0436059"/>
      <pos A="0.139839" C="0.200617" G="0.31711" T="0.342435"/>
      <pos A="0.0993195" C="0.225942" G="0.453862" T="0.220877"/>
      <pos A="0.109449" C="0.28672" G="0.433602" T="0.170228"/>
      <pos A="0.28672" C="0.241137" G="0.220877" T="0.251266"/>
      <pos A="0.160098" C="0.271526" G="0.458926" T="0.109449"/>
      <pos A="0.271526" C="0.190488" G="0.32724" T="0.210747"/>
      <pos A="0.144904" C="0.256331" G="0.30698" T="0.291786"/>
      <pos A="0.185422" C="0.29685" G="0.32724" T="0.190488"/>
      <pos A="0.139839" C="0.129709" G="0.484251" T="0.246201"/>
      <pos A="0.342435" C="0.32724" G="0.200617" T="0.129709"/>
      <pos A="0.220877" C="0.165163" G="0.418408" T="0.195553"/>
      <pos A="0.215812" C="0.347499" G="0.312045" T="0.124644"/>
    </motif>
    <motif db="0" id="M4" alt="O4" length="40" nsites="8" evalue="1.3e-003">
      <pos A="0.173545" C="0.243733" G="0.349016" T="0.233707"/>
      <pos A="0.103356" C="0.218666" G="0.519475" T="0.158504"/>
      <pos A="0.223679" C="0.223679" G="0.349016" T="0.203626"/>
      <pos A="0.0933294" C="0.429232" G="0.283841" T="0.193598"/>
      <pos A="0.23872" C="0.333975" G="0.228692" T="0.198612"/>
      <pos A="0.113383" C="0.318935" G="0.233707" T="0.333975"/>
      <pos A="0.128424" C="0.524488" G="0.228692" T="0.118396"/>
      <pos A="0.188585" C="0.379097" G="0.183571" T="0.248747"/>
      <pos A="0.13845" C="0.228692" G="0.49942" T="0.133437"/>
      <pos A="0.228692" C="0.364056" G="0.25376" T="0.15349"/>
      <pos A="0.208639" C="0.188585" G="0.36907" T="0.233707"/>
      <pos A="0.183571" C="0.233707" G="0.419205" T="0.163518"/>
      <pos A="0.118396" C="0.374084" G="0.35403" T="0.15349"/>
      <pos A="0.128424" C="0.464326" G="0.313922" T="0.0933294"/>
      <pos A="0.208639" C="0.323949" G="0.308909" T="0.158504"/>
      <pos A="0.323949" C="0.188585" G="0.35403" T="0.133437"/>
      <pos A="0.168531" C="0.308909" G="0.434245" T="0.0883151"/>
      <pos A="0.143464" C="0.243733" G="0.33899" T="0.273814"/>
      <pos A="0.168531" C="0.248747" G="0.333975" T="0.248747"/>
      <pos A="0.118396" C="0.424218" G="0.318935" T="0.13845"/>
      <pos A="0.293868" C="0.248747" G="0.213652" T="0.243733"/>
      <pos A="0.188585" C="0.13845" G="0.474353" T="0.198612"/>
      <pos A="0.13845" C="0.449286" G="0.328962" T="0.0833017"/>
      <pos A="0.13845" C="0.283841" G="0.303895" T="0.273814"/>
      <pos A="0.15349" C="0.399151" G="0.168531" T="0.278828"/>
      <pos A="0.118396" C="0.0983427" G="0.349016" T="0.434245"/>
      <pos A="0.163518" C="0.36907" G="0.298881" T="0.168531"/>
      <pos A="0.118396" C="0.439258" G="0.323949" T="0.118396"/>
      <pos A="0.313922" C="0.228692" G="0.349016" T="0.108369"/>
      <pos A="0.108369" C="0.163518" G="0.454299" T="0.273814"/>
      <pos A="0.218666" C="0.293868" G="0.349016" T="0.13845"/>
      <pos A="0.128424" C="0.394137" G="0.333975" T="0.143464"/>
      <pos A="0.203626" C="0.268801" G="0.359043" T="0.168531"/>
      <pos A="0.0782884" C="0.374084" G="0.389124" T="0.158504"/>
      <pos A="0.15349" C="0.33899" G="0.35403" T="0.15349"/>
      <pos A="0.0933294" C="0.359043" G="0.364056" T="0.183571"/>
      <pos A="0.293868" C="0.379097" G="0.213652" T="0.113383"/>
      <pos A="0.33899" C="0.0983427" G="0.379097" T="0.183571"/>
      <pos A="0.278828" C="0.208639" G="0.323949" T="0.188585"/>
      <pos A="0.23872" C="0.384111" G="0.178558" T="0.198612"/>
    </motif>
    <motif db="0" id="M40" alt="O40" length="40" nsites="8" evalue="1.3e-003">
      <pos A="0.158504" C="0.178558" G="0.404164" T="0.258773"/>
      <pos A="0.208639" C="0.318935" G="0.394137" T="0.0782884"/>
      <pos A="0.173545" C="0.273814" G="0.394137" T="0.158504"/>
      <pos A="0.293868" C="0.454299" G="0.0532207" T="0.198612"/>
      <pos A="0.168531" C="0.439258" G="0.25376" T="0.13845"/>
      <pos A="0.13845" C="0.424218" G="0.233707" T="0.203626"/>
      <pos A="0.178558" C="0.278828" G="0.263787" T="0.278828"/>
      <pos A="0.0682617" C="0.313922" G="0.434245" T="0.183571"/>
      <pos A="0.233707" C="0.48438" G="0.0983427" T="0.183571"/>
      <pos A="0.0983427" C="0.218666" G="0.469339" T="0.213652"/>
      <pos A="0.283841" C="0.278828" G="0.228692" T="0.208639"/>
      <pos A="0.123409" C="0.23872" G="0.584649" T="0.0532207"/>
      <pos A="0.13845" C="0.188585" G="0.494407" T="0.178558"/>
      <pos A="0.218666" C="0.404164" G="0.258773" T="0.118396"/>
      <pos A="0.168531" C="0.228692" G="0.303895" T="0.298881"/>
      <pos A="0.173545" C="0.188585" G="0.36907" T="0.268801"/>
      <pos A="0.0782884" C="0.344003" G="0.379097" T="0.198612"/>
      <pos A="0.148477" C="0.323949" G="0.364056" T="0.163518"/>
      <pos A="0.208639" C="0.233707" G="0.344003" T="0.213652"/>
      <pos A="0.0933294" C="0.313922" G="0.449286" T="0.143464"/>
      <pos A="0.168531" C="0.318935" G="0.364056" T="0.148477"/>
      <pos A="0.243733" C="0.23872" G="0.349016" T="0.168531"/>
      <pos A="0.178558" C="0.258773" G="0.384111" T="0.178558"/>
      <pos A="0.243733" C="0.263787" G="0.273814" T="0.218666"/>
      <pos A="0.128424" C="0.203626" G="0.384111" T="0.283841"/>
      <pos A="0.193598" C="0.36907" G="0.248747" T="0.188585"/>
      <pos A="0.183571" C="0.173545" G="0.36907" T="0.273814"/>
      <pos A="0.0983427" C="0.318935" G="0.384111" T="0.198612"/>
      <pos A="0.123409" C="0.394137" G="0.344003" T="0.13845"/>
      <pos A="0.283841" C="0.258773" G="0.273814" T="0.183571"/>
      <pos A="0.198612" C="0.293868" G="0.389124" T="0.118396"/>
      <pos A="0.113383" C="0.504434" G="0.283841" T="0.0983427"/>
      <pos A="0.203626" C="0.303895" G="0.198612" T="0.293868"/>
      <pos A="0.148477" C="0.33899" G="0.414192" T="0.0983427"/>
      <pos A="0.23872" C="0.399151" G="0.173545" T="0.188585"/>
      <pos A="0.0582351" C="0.379097" G="0.313922" T="0.248747"/>
      <pos A="0.25376" C="0.283841" G="0.323949" T="0.13845"/>
      <pos A="0.258773" C="0.233707" G="0.313922" T="0.193598"/>
      <pos A="0.203626" C="0.303895" G="0.25376" T="0.23872"/>
      <pos A="0.0331674" C="0.349016" G="0.524488" T="0.0933294"/>
    </motif>
    <motif db="0" id="M41" alt="O41" length="40" nsites="8" evalue="1.3e-003">
      <pos A="0.00308642" C="0.00308642" G="0.25" T="0.743827"/>
      <pos A="0.25" C="0.743827" G="0.00308642" T="0.00308642"/>
      <pos A="0.00308642" C="0.990741" G="0.00308642" T="0.00308642"/>
      <pos A="0.00308642" C="0.00308642" G="0.00308642" T="0.990741"/>
      <pos A="0.00308642" C="0.00308642" G="0.25" T="0.743827"/>
      <pos A="0.00308642" C="0.25" G="0.743827" T="0.00308642"/>
      <pos A="0.00308642" C="0.743827" G="0.25" T="0.00308642"/>
      <pos A="0.00308642" C="0.00308642" G="0.25" T="0.743827"/>
      <pos A="0.00308642" C="0.25" G="0.00308642" T="0.743827"/>
      <pos A="0.990741" C="0.00308642" G="0.00308642" T="0.00308642"/>
      <pos A="0.00308642" C="0.743827" G="0.25" T="0.00308642"/>
      <pos A="0.00308642" C="0.990741" G="0.00308642" T="0.00308642"/>
      <pos A="0.00308642" C="0.00308642" G="0.25" T="0.743827"/>
      <pos A="0.00308642" C="0.00308642" G="0.990741" T="0.00308642"/>
      <pos A="0.00308642" C="0.990741" G="0.00308642" T="0.00308642"/>
      <pos A="0.00308642" C="0.00308642" G="0.25" T="0.743827"/>
      <pos A="0.00308642" C="0.00308642" G="0.990741" T="0.00308642"/>
      <pos A="0.00308642" C="0.743827" G="0.25" T="0.00308642"/>
      <pos A="0.743827" C="0.00308642" G="0.25" T="0.00308642"/>
      <pos A="0.00308642" C="0.990741" G="0.00308642" T="0.00308642"/>
      <pos A="0.00308642" C="0.990741" G="0.00308642" T="0.00308642"/>
      <pos A="0.00308642" C="0.743827" G="0.00308642" T="0.25"/>
      <pos A="0.00308642" C="0.743827" G="0.25" T="0.00308642"/>
      <pos A="0.00308642" C="0.00308642" G="0.990741" T="0.00308642"/>
      <pos A="0.743827" C="0.00308642" G="0.25" T="0.00308642"/>
      <pos A="0.00308642" C="0.00308642" G="0.990741" T="0.00308642"/>
      <pos A="0.25" C="0.00308642" G="0.743827" T="0.00308642"/>
      <pos A="0.743827" C="0.00308642" G="0.25" T="0.00308642"/>
      <pos A="0.743827" C="0.00308642" G="0.25" T="0.00308642"/>
      <pos A="0.00308642" C="0.990741" G="0.00308642" T="0.00308642"/>
      <pos A="0.00308642" C="0.25" G="0.00308642" T="0.743827"/>
      <pos A="0.00308642" C="0.00308642" G="0.990741" T="0.00308642"/>
      <pos A="0.25" C="0.00308642" G="0.743827" T="0.00308642"/>
      <pos A="0.00308642" C="0.00308642" G="0.25" T="0.743827"/>
      <pos A="0.743827" C="0.25" G="0.00308642" T="0.00308642"/>
      <pos A="0.00308642" C="0.25" G="0.743827" T="0.00308642"/>
      <pos A="0.743827" C="0.00308642" G="0.25" T="0.00308642"/>
      <pos A="0.743827" C="0.00308642" G="0.25" T="0.00308642"/>
      <pos A="0.00308642" C="0.00308642" G="0.990741" T="0.00308642"/>
      <pos A="0.00308642" C="0.00308642" G="0.25" T="0.743827"/>
    </motif>
    <motif db="0" id="M42" alt="O42" length="40" nsites="8" evalue="1.3e-003">
      <pos A="0.0682617" C="0.394137" G="0.35403" T="0.183571"/>
      <pos A="0.113383" C="0.464326" G="0.323949" T="0.0983427"/>
      <pos A="0.198612" C="0.233707" G="0.33899" T="0.228692"/>
      <pos A="0.168531" C="0.13845" G="0.399151" T="0.293868"/>
      <pos A="0.15349" C="0.49942" G="0.193598" T="0.15349"/>
      <pos A="0.15349" C="0.389124" G="0.308909" T="0.148477"/>
      <pos A="0.118396" C="0.303895" G="0.439258" T="0.13845"/>
      <pos A="0.25376" C="0.268801" G="0.263787" T="0.213652"/>
      <pos A="0.0933294" C="0.359043" G="0.35403" T="0.193598"/>
      <pos A="0.0983427" C="0.33899" G="0.384111" T="0.178558"/>
      <pos A="0.288854" C="0.25376" G="0.188585" T="0.268801"/>
      <pos A="0.13845" C="0.303895" G="0.323949" T="0.233707"/>
      <pos A="0.158504" C="0.218666" G="0.434245" T="0.188585"/>
      <pos A="0.15349" C="0.303895" G="0.33899" T="0.203626"/>
      <pos A="0.178558" C="0.228692" G="0.419205" T="0.173545"/>
      <pos A="0.278828" C="0.0883151" G="0.328962" T="0.303895"/>
      <pos A="0.0532207" C="0.379097" G="0.424218" T="0.143464"/>
      <pos A="0.118396" C="0.258773" G="0.359043" T="0.263787"/>
      <pos A="0.188585" C="0.25376" G="0.464326" T="0.0933294"/>
      <pos A="0.268801" C="0.308909" G="0.23872" T="0.183571"/>
      <pos A="0.0732751" C="0.283841" G="0.394137" T="0.248747"/>
      <pos A="0.399151" C="0.409178" G="0.113383" T="0.0782884"/>
      <pos A="0.168531" C="0.25376" G="0.318935" T="0.258773"/>
      <pos A="0.123409" C="0.51446" G="0.228692" T="0.133437"/>
      <pos A="0.283841" C="0.36907" G="0.258773" T="0.0883151"/>
      <pos A="0.133437" C="0.218666" G="0.474353" T="0.173545"/>
      <pos A="0.123409" C="0.414192" G="0.359043" T="0.103356"/>
      <pos A="0.148477" C="0.228692" G="0.424218" T="0.198612"/>
      <pos A="0.233707" C="0.243733" G="0.349016" T="0.173545"/>
      <pos A="0.143464" C="0.25376" G="0.328962" T="0.273814"/>
      <pos A="0.15349" C="0.419205" G="0.278828" T="0.148477"/>
      <pos A="0.148477" C="0.278828" G="0.303895" T="0.268801"/>
      <pos A="0.23872" C="0.298881" G="0.303895" T="0.158504"/>
      <pos A="0.163518" C="0.23872" G="0.374084" T="0.223679"/>
      <pos A="0.158504" C="0.313922" G="0.359043" T="0.168531"/>
      <pos A="0.0381807" C="0.188585" G="0.579636" T="0.193598"/>
      <pos A="0.123409" C="0.389124" G="0.344003" T="0.143464"/>
      <pos A="0.183571" C="0.278828" G="0.248747" T="0.288854"/>
      <pos A="0.349016" C="0.25376" G="0.323949" T="0.0732751"/>
      <pos A="0.218666" C="0.313922" G="0.248747" T="0.218666"/>
    </motif>
    <motif db="0" id="M43" alt="O43" length="40" nsites="8" evalue="1.3e-003">
      <pos A="0.00308642" C="0.743827" G="0.25" T="0.00308642"/>
      <pos A="0.00308642" C="0.25" G="0.743827" T="0.00308642"/>
      <pos A="0.00308642" C="0.00308642" G="0.496914" T="0.496914"/>
      <pos A="0.00308642" C="0.00308642" G="0.990741" T="0.00308642"/>
      <pos A="0.25" C="0.743827" G="0.00308642" T="0.00308642"/>
      <pos A="0.25" C="0.00308642" G="0.25" T="0.496914"/>
      <pos A="0.25" C="0.00308642" G="0.25" T="0.496914"/>
      <pos A="0.00308642" C="0.00308642" G="0.990741" T="0.00308642"/>
      <pos A="0.00308642" C="0.00308642" G="0.990741" T="0.00308642"/>
      <pos A="0.00308642" C="0.00308642" G="0.00308642" T="0.990741"/>
      <pos A="0.00308642" C="0.00308642" G="0.743827" T="0.25"/>
      <pos A="0.00308642" C="0.496914" G="0.25" T="0.25"/>
      <pos A="0.25" C="0.00308642" G="0.00308642" T="0.743827"/>
      <pos A="0.00308642" C="0.00308642" G="0.743827" T="0.25"/>
      <pos A="0.00308642" C="0.25" G="0.00308642" T="0.743827"/>
      <pos A="0.00308642" C="0.25" G="0.496914" T="0.25"/>
      <pos A="0.00308642" C="0.25" G="0.743827" T="0.00308642"/>
      <pos A="0.25" C="0.00308642" G="0.743827" T="0.00308642"/>
      <pos A="0.00308642" C="0.00308642" G="0.743827" T="0.25"/>
      <pos A="0.00308642" C="0.990741" G="0.00308642" T="0.00308642"/>
      <pos A="0.25" C="0.00308642" G="0.00308642" T="0.743827"/>
      <pos A="0.00308642" C="0.743827" G="0.25" T="0.00308642"/>
      <pos A="0.00308642" C="0.743827" G="0.00308642" T="0.25"/>
      <pos A="0.25" C="0.00308642" G="0.743827" T="0.00308642"/>
      <pos A="0.496914" C="0.00308642" G="0.496914" T="0.00308642"/>
      <pos A="0.00308642" C="0.00308642" G="0.990741" T="0.00308642"/>
      <pos A="0.496914" C="0.00308642" G="0.496914" T="0.00308642"/>
      <pos A="0.25" C="0.743827" G="0.00308642" T="0.00308642"/>
      <pos A="0.00308642" C="0.743827" G="0.25" T="0.00308642"/>
      <pos A="0.00308642" C="0.25" G="0.496914" T="0.25"/>
      <pos A="0.00308642" C="0.496914" G="0.496914" T="0.00308642"/>
      <pos A="0.00308642" C="0.25" G="0.496914" T="0.25"/>
      <pos A="0.496914" C="0.25" G="0.00308642" T="0.25"/>
      <pos A="0.496914" C="0.00308642" G="0.25" T="0.25"/>
      <pos A="0.00308642" C="0.25" G="0.743827" T="0.00308642"/>
      <pos A="0.00308642" C="0.743827" G="0.00308642" T="0.25"/>
      <pos A="0.496914" C="0.496914" G="0.00308642" T="0.00308642"/>
      <pos A="0.00308642" C="0.25" G="0.496914" T="0.25"/>
      <pos A="0.00308642" C="0.496914" G="0.25" T="0.25"/>
      <pos A="0.00308642" C="0.496914" G="0.496914" T="0.00308642"/>
    </motif>
    <motif db="0" id="M44" alt="O44" length="40" nsites="8" evalue="1.3e-003">
      <pos A="0.263787" C="0.268801" G="0.278828" T="0.188585"/>
      <pos A="0.133437" C="0.419205" G="0.263787" T="0.183571"/>
      <pos A="0.173545" C="0.25376" G="0.313922" T="0.258773"/>
      <pos A="0.113383" C="0.379097" G="0.429232" T="0.0782884"/>
      <pos A="0.374084" C="0.248747" G="0.198612" T="0.178558"/>
      <pos A="0.188585" C="0.208639" G="0.394137" T="0.208639"/>
      <pos A="0.183571" C="0.323949" G="0.223679" T="0.268801"/>
      <pos A="0.0933294" C="0.308909" G="0.434245" T="0.163518"/>
      <pos A="0.0682617" C="0.444273" G="0.263787" T="0.223679"/>
      <pos A="0.15349" C="0.313922" G="0.409178" T="0.123409"/>
      <pos A="0.183571" C="0.178558" G="0.389124" T="0.248747"/>
      <pos A="0.203626" C="0.36907" G="0.344003" T="0.0833017"/>
      <pos A="0.223679" C="0.394137" G="0.0732751" T="0.308909"/>
      <pos A="0.193598" C="0.283841" G="0.36907" T="0.15349"/>
      <pos A="0.228692" C="0.173545" G="0.409178" T="0.188585"/>
      <pos A="0.198612" C="0.273814" G="0.263787" T="0.263787"/>
      <pos A="0.15349" C="0.308909" G="0.479367" T="0.0582351"/>
      <pos A="0.0782884" C="0.303895" G="0.439258" T="0.178558"/>
      <pos A="0.143464" C="0.278828" G="0.313922" T="0.263787"/>
      <pos A="0.168531" C="0.198612" G="0.459313" T="0.173545"/>
      <pos A="0.118396" C="0.323949" G="0.384111" T="0.173545"/>
      <pos A="0.213652" C="0.318935" G="0.233707" T="0.233707"/>
      <pos A="0.178558" C="0.0983427" G="0.389124" T="0.333975"/>
      <pos A="0.103356" C="0.479367" G="0.278828" T="0.13845"/>
      <pos A="0.0833017" C="0.328962" G="0.349016" T="0.23872"/>
      <pos A="0.0732751" C="0.434245" G="0.25376" T="0.23872"/>
      <pos A="0.233707" C="0.33899" G="0.163518" T="0.263787"/>
      <pos A="0.193598" C="0.364056" G="0.278828" T="0.163518"/>
      <pos A="0.223679" C="0.364056" G="0.288854" T="0.123409"/>
      <pos A="0.198612" C="0.474353" G="0.183571" T="0.143464"/>
      <pos A="0.0883151" C="0.308909" G="0.394137" T="0.208639"/>
      <pos A="0.128424" C="0.188585" G="0.459313" T="0.223679"/>
      <pos A="0.163518" C="0.328962" G="0.349016" T="0.158504"/>
      <pos A="0.188585" C="0.223679" G="0.404164" T="0.183571"/>
      <pos A="0.218666" C="0.273814" G="0.419205" T="0.0883151"/>
      <pos A="0.198612" C="0.36907" G="0.313922" T="0.118396"/>
      <pos A="0.203626" C="0.263787" G="0.298881" T="0.233707"/>
      <pos A="0.193598" C="0.328962" G="0.25376" T="0.223679"/>
      <pos A="0.233707" C="0.313922" G="0.409178" T="0.0431941"/>
      <pos A="0.193598" C="0.328962" G="0.258773" T="0.218666"/>
    </motif>
    <motif db="0" id="M46" alt="O46" length="40" nsites="8" evalue="1.3e-003">
      <pos A="0.13845" C="0.223679" G="0.439258" T="0.198612"/>
      <pos A="0.178558" C="0.439258" G="0.228692" T="0.15349"/>
      <pos A="0.108369" C="0.293868" G="0.404164" T="0.193598"/>
      <pos A="0.163518" C="0.288854" G="0.359043" T="0.188585"/>
      <pos A="0.173545" C="0.394137" G="0.213652" T="0.218666"/>
      <pos A="0.203626" C="0.263787" G="0.33899" T="0.193598"/>
      <pos A="0.23872" C="0.188585" G="0.278828" T="0.293868"/>
      <pos A="0.228692" C="0.228692" G="0.379097" T="0.163518"/>
      <pos A="0.0582351" C="0.439258" G="0.298881" T="0.203626"/>
      <pos A="0.278828" C="0.328962" G="0.273814" T="0.118396"/>
      <pos A="0.128424" C="0.188585" G="0.379097" T="0.303895"/>
      <pos A="0.118396" C="0.359043" G="0.399151" T="0.123409"/>
      <pos A="0.243733" C="0.288854" G="0.268801" T="0.198612"/>
      <pos A="0.168531" C="0.308909" G="0.36907" T="0.15349"/>
      <pos A="0.13845" C="0.35403" G="0.288854" T="0.218666"/>
      <pos A="0.133437" C="0.389124" G="0.333975" T="0.143464"/>
      <pos A="0.0281541" C="0.419205" G="0.263787" T="0.288854"/>
      <pos A="0.133437" C="0.333975" G="0.328962" T="0.203626"/>
      <pos A="0.163518" C="0.429232" G="0.323949" T="0.0833017"/>
      <pos A="0.213652" C="0.313922" G="0.218666" T="0.25376"/>
      <pos A="0.173545" C="0.283841" G="0.359043" T="0.183571"/>
      <pos A="0.258773" C="0.33899" G="0.364056" T="0.0381807"/>
      <pos A="0.273814" C="0.374084" G="0.0833017" T="0.268801"/>
      <pos A="0.158504" C="0.288854" G="0.389124" T="0.163518"/>
      <pos A="0.158504" C="0.278828" G="0.374084" T="0.188585"/>
      <pos A="0.248747" C="0.268801" G="0.328962" T="0.15349"/>
      <pos A="0.108369" C="0.13845" G="0.449286" T="0.303895"/>
      <pos A="0.163518" C="0.328962" G="0.479367" T="0.0281541"/>
      <pos A="0.213652" C="0.429232" G="0.218666" T="0.13845"/>
      <pos A="0.308909" C="0.419205" G="0.113383" T="0.158504"/>
      <pos A="0.108369" C="0.148477" G="0.419205" T="0.323949"/>
      <pos A="0.23872" C="0.278828" G="0.278828" T="0.203626"/>
      <pos A="0.283841" C="0.193598" G="0.439258" T="0.0833017"/>
      <pos A="0.128424" C="0.248747" G="0.51446" T="0.108369"/>
      <pos A="0.0933294" C="0.278828" G="0.379097" T="0.248747"/>
      <pos A="0.228692" C="0.223679" G="0.439258" T="0.108369"/>
      <pos A="0.118396" C="0.35403" G="0.349016" T="0.178558"/>
      <pos A="0.293868" C="0.173545" G="0.273814" T="0.258773"/>
      <pos A="0.143464" C="0.33899" G="0.318935" T="0.198612"/>
      <pos A="0.0331674" C="0.394137" G="0.349016" T="0.223679"/>
    </motif>
    <motif db="0" id="M47" alt="O47" length="40" nsites="8" evalue="1.3e-003">
      <pos A="0.00308642" C="0.167696" G="0.826131" T="0.00308642"/>
      <pos A="0.00308642" C="0.661523" G="0.00308642" T="0.332304"/>
      <pos A="0.00308642" C="0.990741" G="0.00308642" T="0.00308642"/>
      <pos A="0.496914" C="0.00308642" G="0.332304" T="0.167696"/>
      <pos A="0.00308642" C="0.167696" G="0.332304" T="0.496914"/>
      <pos A="0.167696" C="0.00308642" G="0.496914" T="0.332304"/>
      <pos A="0.00308642" C="0.332304" G="0.661523" T="0.00308642"/>
      <pos A="0.00308642" C="0.496914" G="0.496914" T="0.00308642"/>
      <pos A="0.00308642" C="0.661523" G="0.332304" T="0.00308642"/>
      <pos A="0.332304" C="0.332304" G="0.00308642" T="0.332304"/>
      <pos A="0.496914" C="0.496914" G="0.00308642" T="0.00308642"/>
      <pos A="0.00308642" C="0.332304" G="0.332304" T="0.332304"/>
      <pos A="0.00308642" C="0.167696" G="0.826131" T="0.00308642"/>
      <pos A="0.167696" C="0.826131" G="0.00308642" T="0.00308642"/>
      <pos A="0.00308642" C="0.332304" G="0.496914" T="0.167696"/>
      <pos A="0.332304" C="0.167696" G="0.496914" T="0.00308642"/>
      <pos A="0.496914" C="0.332304" G="0.00308642" T="0.167696"/>
      <pos A="0.00308642" C="0.00308642" G="0.826131" T="0.167696"/>
      <pos A="0.332304" C="0.167696" G="0.332304" T="0.167696"/>
      <pos A="0.661523" C="0.167696" G="0.00308642" T="0.167696"/>
      <pos A="0.496914" C="0.00308642" G="0.496914" T="0.00308642"/>
      <pos A="0.00308642" C="0.167696" G="0.826131" T="0.00308642"/>
      <pos A="0.496914" C="0.00308642" G="0.167696" T="0.332304"/>
      <pos A="0.00308642" C="0.00308642" G="0.990741" T="0.00308642"/>
      <pos A="0.00308642" C="0.332304" G="0.661523" T="0.00308642"/>
      <pos A="0.661523" C="0.167696" G="0.167696" T="0.00308642"/>
      <pos A="0.00308642" C="0.00308642" G="0.826131" T="0.167696"/>
      <pos A="0.167696" C="0.661523" G="0.167696" T="0.00308642"/>
      <pos A="0.167696" C="0.661523" G="0.00308642" T="0.167696"/>
      <pos A="0.00308642" C="0.00308642" G="0.990741" T="0.00308642"/>
      <pos A="0.332304" C="0.496914" G="0.00308642" T="0.167696"/>
      <pos A="0.826131" C="0.00308642" G="0.00308642" T="0.167696"/>
      <pos A="0.332304" C="0.332304" G="0.332304" T="0.00308642"/>
      <pos A="0.332304" C="0.167696" G="0.496914" T="0.00308642"/>
      <pos A="0.826131" C="0.00308642" G="0.167696" T="0.00308642"/>
      <pos A="0.167696" C="0.332304" G="0.496914" T="0.00308642"/>
      <pos A="0.661523" C="0.00308642" G="0.332304" T="0.00308642"/>
      <pos A="0.167696" C="0.661523" G="0.167696" T="0.00308642"/>
      <pos A="0.167696" C="0.332304" G="0.496914" T="0.00308642"/>
      <pos A="0.00308642" C="0.332304" G="0.661523" T="0.00308642"/>
    </motif>
    <motif db="0" id="M48" alt="O48" length="40" nsites="8" evalue="1.3e-003">
      <pos A="0.178558" C="0.308909" G="0.374084" T="0.13845"/>
      <pos A="0.13845" C="0.203626" G="0.519475" T="0.13845"/>
      <pos A="0.173545" C="0.504434" G="0.25376" T="0.0682617"/>
      <pos A="0.193598" C="0.25376" G="0.208639" T="0.344003"/>
      <pos A="0.0983427" C="0.313922" G="0.333975" T="0.25376"/>
      <pos A="0.168531" C="0.23872" G="0.248747" T="0.344003"/>
      <pos A="0.128424" C="0.268801" G="0.424218" T="0.178558"/>
      <pos A="0.213652" C="0.243733" G="0.293868" T="0.248747"/>
      <pos A="0.233707" C="0.439258" G="0.0732751" T="0.25376"/>
      <pos A="0.108369" C="0.33899" G="0.273814" T="0.278828"/>
      <pos A="0.263787" C="0.379097" G="0.223679" T="0.133437"/>
      <pos A="0.128424" C="0.303895" G="0.409178" T="0.158504"/>
      <pos A="0.193598" C="0.273814" G="0.344003" T="0.188585"/>
      <pos A="0.223679" C="0.0682617" G="0.48438" T="0.223679"/>
      <pos A="0.173545" C="0.25376" G="0.394137" T="0.178558"/>
      <pos A="0.0833017" C="0.399151" G="0.298881" T="0.218666"/>
      <pos A="0.198612" C="0.323949" G="0.283841" T="0.193598"/>
      <pos A="0.23872" C="0.333975" G="0.288854" T="0.13845"/>
      <pos A="0.0933294" C="0.429232" G="0.389124" T="0.0883151"/>
      <pos A="0.113383" C="0.384111" G="0.278828" T="0.223679"/>
      <pos A="0.0632484" C="0.208639" G="0.539528" T="0.188585"/>
      <pos A="0.13845" C="0.313922" G="0.349016" T="0.198612"/>
      <pos A="0.223679" C="0.33899" G="0.288854" T="0.148477"/>
      <pos A="0.123409" C="0.288854" G="0.429232" T="0.158504"/>
      <pos A="0.213652" C="0.308909" G="0.273814" T="0.203626"/>
      <pos A="0.113383" C="0.328962" G="0.333975" T="0.223679"/>
      <pos A="0.148477" C="0.33899" G="0.303895" T="0.208639"/>
      <pos A="0.123409" C="0.223679" G="0.33899" T="0.313922"/>
      <pos A="0.33899" C="0.23872" G="0.333975" T="0.0883151"/>
      <pos A="0.213652" C="0.298881" G="0.193598" T="0.293868"/>
      <pos A="0.178558" C="0.143464" G="0.384111" T="0.293868"/>
      <pos A="0.163518" C="0.379097" G="0.344003" T="0.113383"/>
      <pos A="0.263787" C="0.359043" G="0.193598" T="0.183571"/>
      <pos A="0.198612" C="0.233707" G="0.409178" T="0.158504"/>
      <pos A="0.183571" C="0.25376" G="0.424218" T="0.13845"/>
      <pos A="0.193598" C="0.213652" G="0.429232" T="0.163518"/>
      <pos A="0.168531" C="0.389124" G="0.268801" T="0.173545"/>
      <pos A="0.298881" C="0.298881" G="0.203626" T="0.198612"/>
      <pos A="0.173545" C="0.33899" G="0.283841" T="0.203626"/>
      <pos A="0.0732751" C="0.444273" G="0.444273" T="0.0381807"/>
    </motif>
    <motif db="0" id="M49" alt="O49" length="40" nsites="8" evalue="1.3e-003">
      <pos A="0.139141" C="0.164336" G="0.416288" T="0.280234"/>
      <pos A="0.179453" C="0.396132" G="0.315508" T="0.108907"/>
      <pos A="0.0635546" C="0.350781" G="0.305429" T="0.280234"/>
      <pos A="0.0887506" C="0.325586" G="0.370937" T="0.214727"/>
      <pos A="0.189532" C="0.375976" G="0.310468" T="0.124024"/>
      <pos A="0.30039" C="0.340703" G="0.224805" T="0.134102"/>
      <pos A="0.270156" C="0.189532" G="0.290312" T="0.25"/>
      <pos A="0.184492" C="0.159297" G="0.481797" T="0.174414"/>
      <pos A="0.139141" C="0.446523" G="0.350781" T="0.0635546"/>
      <pos A="0.295351" C="0.179453" G="0.290312" T="0.234883"/>
      <pos A="0.129063" C="0.285273" G="0.381015" T="0.204649"/>
      <pos A="0.219766" C="0.501953" G="0.149219" T="0.129063"/>
      <pos A="0.164336" C="0.370937" G="0.320547" T="0.14418"/>
      <pos A="0.154258" C="0.234883" G="0.315508" T="0.295351"/>
      <pos A="0.124024" C="0.234883" G="0.441484" T="0.19961"/>
      <pos A="0.108907" C="0.260078" G="0.46164" T="0.169375"/>
      <pos A="0.139141" C="0.456601" G="0.305429" T="0.0988286"/>
      <pos A="0.0887506" C="0.229844" G="0.365898" T="0.315508"/>
      <pos A="0.149219" C="0.239922" G="0.345742" T="0.265117"/>
      <pos A="0.0887506" C="0.481797" G="0.224805" T="0.204649"/>
      <pos A="0.214727" C="0.270156" G="0.335664" T="0.179453"/>
      <pos A="0.19961" C="0.340703" G="0.275195" T="0.184492"/>
      <pos A="0.19961" C="0.285273" G="0.330625" T="0.184492"/>
      <pos A="0.255039" C="0.219766" G="0.411249" T="0.113946"/>
      <pos A="0.244961" C="0.189532" G="0.506992" T="0.0585156"/>
      <pos A="0.209688" C="0.340703" G="0.25" T="0.19961"/>
      <pos A="0.149219" C="0.335664" G="0.340703" T="0.174414"/>
      <pos A="0.14418" C="0.204649" G="0.426366" T="0.224805"/>
      <pos A="0.244961" C="0.315508" G="0.350781" T="0.0887506"/>
      <pos A="0.159297" C="0.315508" G="0.255039" T="0.270156"/>
      <pos A="0.265117" C="0.320547" G="0.25" T="0.164336"/>
      <pos A="0.174414" C="0.124024" G="0.335664" T="0.365898"/>
      <pos A="0.108907" C="0.330625" G="0.421327" T="0.139141"/>
      <pos A="0.174414" C="0.224805" G="0.401171" T="0.19961"/>
      <pos A="0.169375" C="0.30039" G="0.340703" T="0.189532"/>
      <pos A="0.229844" C="0.315508" G="0.224805" T="0.229844"/>
      <pos A="0.214727" C="0.305429" G="0.340703" T="0.139141"/>
      <pos A="0.139141" C="0.219766" G="0.496914" T="0.14418"/>
      <pos A="0.164336" C="0.512031" G="0.134102" T="0.189532"/>
      <pos A="0.239922" C="0.350781" G="0.255039" T="0.154258"/>
    </motif>
    <motif db="0" id="M5" alt="O5" length="40" nsites="8" evalue="1.3e-003">
      <pos A="0.351069" C="0.156607" G="0.320364" T="0.17196"/>
      <pos A="0.177078" C="0.468768" G="0.218017" T="0.136138"/>
      <pos A="0.0696128" C="0.197547" G="0.509707" T="0.223134"/>
      <pos A="0.100317" C="0.38689" G="0.330599" T="0.182195"/>
      <pos A="0.19243" C="0.453416" G="0.110551" T="0.243603"/>
      <pos A="0.146373" C="0.299894" G="0.412477" T="0.141255"/>
      <pos A="0.0440257" C="0.371538" G="0.371538" T="0.212899"/>
      <pos A="0.125903" C="0.17196" G="0.494355" T="0.207782"/>
      <pos A="0.238486" C="0.125903" G="0.479002" T="0.156607"/>
      <pos A="0.233369" C="0.417594" G="0.233369" T="0.115669"/>
      <pos A="0.243603" C="0.351069" G="0.187312" T="0.218017"/>
      <pos A="0.17196" C="0.351069" G="0.258955" T="0.218017"/>
      <pos A="0.136138" C="0.443181" G="0.248721" T="0.17196"/>
      <pos A="0.146373" C="0.46365" G="0.253838" T="0.136138"/>
      <pos A="0.182195" C="0.115669" G="0.48412" T="0.218017"/>
      <pos A="0.0389077" C="0.320364" G="0.392007" T="0.248721"/>
      <pos A="0.090082" C="0.38689" G="0.294777" T="0.228251"/>
      <pos A="0.279425" C="0.243603" G="0.299894" T="0.177078"/>
      <pos A="0.15149" C="0.177078" G="0.392007" T="0.279425"/>
      <pos A="0.289659" C="0.310129" G="0.26919" T="0.131021"/>
      <pos A="0.253838" C="0.166842" G="0.340834" T="0.238486"/>
      <pos A="0.197547" C="0.345951" G="0.371538" T="0.0849649"/>
      <pos A="0.202665" C="0.146373" G="0.345951" T="0.305011"/>
      <pos A="0.279425" C="0.305011" G="0.325481" T="0.090082"/>
      <pos A="0.177078" C="0.356186" G="0.335717" T="0.131021"/>
      <pos A="0.125903" C="0.258955" G="0.407359" T="0.207782"/>
      <pos A="0.17196" C="0.427829" G="0.340834" T="0.0593778"/>
      <pos A="0.15149" C="0.366421" G="0.305011" T="0.177078"/>
      <pos A="0.115669" C="0.248721" G="0.335717" T="0.299894"/>
      <pos A="0.120786" C="0.397125" G="0.325481" T="0.156607"/>
      <pos A="0.141255" C="0.366421" G="0.320364" T="0.17196"/>
      <pos A="0.161725" C="0.141255" G="0.530177" T="0.166842"/>
      <pos A="0.320364" C="0.131021" G="0.310129" T="0.238486"/>
      <pos A="0.120786" C="0.458533" G="0.335717" T="0.0849649"/>
      <pos A="0.161725" C="0.345951" G="0.207782" T="0.284542"/>
      <pos A="0.131021" C="0.243603" G="0.356186" T="0.26919"/>
      <pos A="0.120786" C="0.218017" G="0.438064" T="0.223134"/>
      <pos A="0.223134" C="0.26919" G="0.320364" T="0.187312"/>
      <pos A="0.243603" C="0.274307" G="0.279425" T="0.202665"/>
      <pos A="0.166842" C="0.356186" G="0.264073" T="0.212899"/>
    </motif>
    <motif db="0" id="M50" alt="O50" length="40" nsites="8" evalue="1.3e-003">
      <pos A="0.155033" C="0.388019" G="0.32724" T="0.129709"/>
      <pos A="0.175293" C="0.256331" G="0.251266" T="0.31711"/>
      <pos A="0.180358" C="0.256331" G="0.30698" T="0.256331"/>
      <pos A="0.0638647" C="0.29685" G="0.413343" T="0.225942"/>
      <pos A="0.0689304" C="0.332304" G="0.33737" T="0.261396"/>
      <pos A="0.28672" C="0.408278" G="0.200617" T="0.104384"/>
      <pos A="0.210747" C="0.32724" G="0.210747" T="0.251266"/>
      <pos A="0.170228" C="0.180358" G="0.458926" T="0.190488"/>
      <pos A="0.28672" C="0.301915" G="0.225942" T="0.185422"/>
      <pos A="0.124644" C="0.377888" G="0.362694" T="0.134773"/>
      <pos A="0.0942548" C="0.433602" G="0.332304" T="0.139839"/>
      <pos A="0.190488" C="0.30698" G="0.352564" T="0.149968"/>
      <pos A="0.109449" C="0.220877" G="0.413343" T="0.256331"/>
      <pos A="0.170228" C="0.175293" G="0.352564" T="0.301915"/>
      <pos A="0.0993195" C="0.377888" G="0.438668" T="0.0841244"/>
      <pos A="0.241137" C="0.403213" G="0.0689304" T="0.28672"/>
      <pos A="0.210747" C="0.165163" G="0.32724" T="0.29685"/>
      <pos A="0.165163" C="0.377888" G="0.357629" T="0.0993195"/>
      <pos A="0.236071" C="0.241137" G="0.342435" T="0.180358"/>
      <pos A="0.276591" C="0.225942" G="0.347499" T="0.149968"/>
      <pos A="0.0993195" C="0.271526" G="0.458926" T="0.170228"/>
      <pos A="0.241137" C="0.357629" G="0.246201" T="0.155033"/>
      <pos A="0.119579" C="0.266461" G="0.393083" T="0.220877"/>
      <pos A="0.124644" C="0.448797" G="0.322175" T="0.104384"/>
      <pos A="0.180358" C="0.236071" G="0.29685" T="0.28672"/>
      <pos A="0.0841244" C="0.241137" G="0.453862" T="0.220877"/>
      <pos A="0.266461" C="0.215812" G="0.382953" T="0.134773"/>
      <pos A="0.144904" C="0.266461" G="0.494381" T="0.0942548"/>
      <pos A="0.210747" C="0.357629" G="0.160098" T="0.271526"/>
      <pos A="0.160098" C="0.494381" G="0.195553" T="0.149968"/>
      <pos A="0.170228" C="0.291786" G="0.377888" T="0.160098"/>
      <pos A="0.0537353" C="0.281655" G="0.494381" T="0.170228"/>
      <pos A="0.0689304" C="0.352564" G="0.382953" T="0.195553"/>
      <pos A="0.215812" C="0.30698" G="0.301915" T="0.175293"/>
      <pos A="0.246201" C="0.281655" G="0.231006" T="0.241137"/>
      <pos A="0.0638647" C="0.362694" G="0.372824" T="0.200617"/>
      <pos A="0.261396" C="0.31711" G="0.251266" T="0.170228"/>
      <pos A="0.342435" C="0.180358" G="0.428537" T="0.0486706"/>
      <pos A="0.220877" C="0.129709" G="0.494381" T="0.155033"/>
      <pos A="0.246201" C="0.236071" G="0.225942" T="0.291786"/>
    </motif>
    <motif db="0" id="M52" alt="O52" length="40" nsites="8" evalue="1.3e-003">
      <pos A="0.00308642" C="0.990741" G="0.00308642" T="0.00308642"/>
      <pos A="0.00308642" C="0.00308642" G="0.00308642" T="0.990741"/>
      <pos A="0.00308642" C="0.00308642" G="0.00308642" T="0.990741"/>
      <pos A="0.00308642" C="0.00308642" G="0.990741" T="0.00308642"/>
      <pos A="0.990741" C="0.00308642" G="0.00308642" T="0.00308642"/>
      <pos A="0.00308642" C="0.990741" G="0.00308642" T="0.00308642"/>
      <pos A="0.00308642" C="0.990741" G="0.00308642" T="0.00308642"/>
      <pos A="0.00308642" C="0.990741" G="0.00308642" T="0.00308642"/>
      <pos A="0.00308642" C="0.00308642" G="0.990741" T="0.00308642"/>
      <pos A="0.990741" C="0.00308642" G="0.00308642" T="0.00308642"/>
      <pos A="0.990741" C="0.00308642" G="0.00308642" T="0.00308642"/>
      <pos A="0.990741" C="0.00308642" G="0.00308642" T="0.00308642"/>
      <pos A="0.00308642" C="0.00308642" G="0.990741" T="0.00308642"/>
      <pos A="0.00308642" C="0.00308642" G="0.990741" T="0.00308642"/>
      <pos A="0.00308642" C="0.990741" G="0.00308642" T="0.00308642"/>
      <pos A="0.00308642" C="0.990741" G="0.00308642" T="0.00308642"/>
      <pos A="0.00308642" C="0.00308642" G="0.00308642" T="0.990741"/>
      <pos A="0.00308642" C="0.00308642" G="0.00308642" T="0.990741"/>
      <pos A="0.00308642" C="0.00308642" G="0.990741" T="0.00308642"/>
      <pos A="0.00308642" C="0.00308642" G="0.990741" T="0.00308642"/>
      <pos A="0.00308642" C="0.990741" G="0.00308642" T="0.00308642"/>
      <pos A="0.990741" C="0.00308642" G="0.00308642" T="0.00308642"/>
      <pos A="0.990741" C="0.00308642" G="0.00308642" T="0.00308642"/>
      <pos A="0.990741" C="0.00308642" G="0.00308642" T="0.00308642"/>
      <pos A="0.00308642" C="0.990741" G="0.00308642" T="0.00308642"/>
      <pos A="0.990741" C="0.00308642" G="0.00308642" T="0.00308642"/>
      <pos A="0.00308642" C="0.00308642" G="0.00308642" T="0.990741"/>
      <pos A="0.00308642" C="0.00308642" G="0.990741" T="0.00308642"/>
      <pos A="0.00308642" C="0.00308642" G="0.00308642" T="0.990741"/>
      <pos A="0.00308642" C="0.990741" G="0.00308642" T="0.00308642"/>
      <pos A="0.00308642" C="0.00308642" G="0.00308642" T="0.990741"/>
      <pos A="0.00308642" C="0.00308642" G="0.990741" T="0.00308642"/>
      <pos A="0.00308642" C="0.990741" G="0.00308642" T="0.00308642"/>
      <pos A="0.00308642" C="0.00308642" G="0.00308642" T="0.990741"/>
      <pos A="0.00308642" C="0.00308642" G="0.990741" T="0.00308642"/>
      <pos A="0.00308642" C="0.00308642" G="0.990741" T="0.00308642"/>
      <pos A="0.00308642" C="0.00308642" G="0.990741" T="0.00308642"/>
      <pos A="0.00308642" C="0.00308642" G="0.990741" T="0.00308642"/>
      <pos A="0.00308642" C="0.00308642" G="0.00308642" T="0.990741"/>
      <pos A="0.00308642" C="0.00308642" G="0.990741" T="0.00308642"/>
    </motif>
    <motif db="0" id="M53" alt="O53" length="40" nsites="8" evalue="1.3e-003">
      <pos A="0.13845" C="0.439258" G="0.188585" T="0.233707"/>
      <pos A="0.23872" C="0.323949" G="0.193598" T="0.243733"/>
      <pos A="0.178558" C="0.318935" G="0.13845" T="0.364056"/>
      <pos A="0.103356" C="0.303895" G="0.459313" T="0.133437"/>
      <pos A="0.223679" C="0.23872" G="0.394137" T="0.143464"/>
      <pos A="0.243733" C="0.278828" G="0.399151" T="0.0782884"/>
      <pos A="0.183571" C="0.243733" G="0.323949" T="0.248747"/>
      <pos A="0.168531" C="0.33899" G="0.283841" T="0.208639"/>
      <pos A="0.143464" C="0.389124" G="0.258773" T="0.208639"/>
      <pos A="0.133437" C="0.303895" G="0.359043" T="0.203626"/>
      <pos A="0.168531" C="0.414192" G="0.273814" T="0.143464"/>
      <pos A="0.193598" C="0.25376" G="0.333975" T="0.218666"/>
      <pos A="0.148477" C="0.178558" G="0.474353" T="0.198612"/>
      <pos A="0.158504" C="0.459313" G="0.258773" T="0.123409"/>
      <pos A="0.208639" C="0.318935" G="0.25376" T="0.218666"/>
      <pos A="0.173545" C="0.263787" G="0.333975" T="0.228692"/>
      <pos A="0.163518" C="0.248747" G="0.308909" T="0.278828"/>
      <pos A="0.0833017" C="0.414192" G="0.389124" T="0.113383"/>
      <pos A="0.13845" C="0.35403" G="0.328962" T="0.178558"/>
      <pos A="0.233707" C="0.118396" G="0.424218" T="0.223679"/>
      <pos A="0.183571" C="0.313922" G="0.439258" T="0.0632484"/>
      <pos A="0.298881" C="0.379097" G="0.228692" T="0.0933294"/>
      <pos A="0.233707" C="0.168531" G="0.318935" T="0.278828"/>
      <pos A="0.13845" C="0.364056" G="0.349016" T="0.148477"/>
      <pos A="0.133437" C="0.359043" G="0.268801" T="0.23872"/>
      <pos A="0.228692" C="0.35403" G="0.213652" T="0.203626"/>
      <pos A="0.188585" C="0.298881" G="0.419205" T="0.0933294"/>
      <pos A="0.133437" C="0.283841" G="0.439258" T="0.143464"/>
      <pos A="0.308909" C="0.0682617" G="0.384111" T="0.23872"/>
      <pos A="0.243733" C="0.25376" G="0.449286" T="0.0532207"/>
      <pos A="0.0983427" C="0.188585" G="0.474353" T="0.23872"/>
      <pos A="0.218666" C="0.248747" G="0.394137" T="0.13845"/>
      <pos A="0.248747" C="0.228692" G="0.328962" T="0.193598"/>
      <pos A="0.0983427" C="0.534515" G="0.123409" T="0.243733"/>
      <pos A="0.178558" C="0.333975" G="0.228692" T="0.258773"/>
      <pos A="0.118396" C="0.283841" G="0.283841" T="0.313922"/>
      <pos A="0.183571" C="0.313922" G="0.33899" T="0.163518"/>
      <pos A="0.0782884" C="0.243733" G="0.444273" T="0.233707"/>
      <pos A="0.163518" C="0.48438" G="0.128424" T="0.223679"/>
      <pos A="0.148477" C="0.213652" G="0.454299" T="0.183571"/>
    </motif>
    <motif db="0" id="M54" alt="O54" length="40" nsites="8" evalue="1.3e-003">
      <pos A="0.262996" C="0.169428" G="0.470922" T="0.0966538"/>
      <pos A="0.231806" C="0.294185" G="0.304581" T="0.169428"/>
      <pos A="0.169428" C="0.33577" G="0.377355" T="0.117446"/>
      <pos A="0.211013" C="0.273392" G="0.356563" T="0.159032"/>
      <pos A="0.22141" C="0.117446" G="0.48132" T="0.179824"/>
      <pos A="0.127843" C="0.377355" G="0.314977" T="0.179824"/>
      <pos A="0.169428" C="0.242202" G="0.22141" T="0.366959"/>
      <pos A="0.0966538" C="0.346166" G="0.325374" T="0.231806"/>
      <pos A="0.138239" C="0.398148" G="0.262996" T="0.200617"/>
      <pos A="0.169428" C="0.231806" G="0.460526" T="0.138239"/>
      <pos A="0.159032" C="0.387752" G="0.2526" T="0.200617"/>
      <pos A="0.0446716" C="0.470922" G="0.200617" T="0.283789"/>
      <pos A="0.0550686" C="0.439733" G="0.179824" T="0.325374"/>
      <pos A="0.0758607" C="0.346166" G="0.356563" T="0.22141"/>
      <pos A="0.0758607" C="0.408544" G="0.22141" T="0.294185"/>
      <pos A="0.0966538" C="0.366959" G="0.377355" T="0.159032"/>
      <pos A="0.231806" C="0.179824" G="0.377355" T="0.211013"/>
      <pos A="0.0654647" C="0.273392" G="0.398148" T="0.262996"/>
      <pos A="0.190221" C="0.283789" G="0.408544" T="0.117446"/>
      <pos A="0.242202" C="0.470922" G="0.190221" T="0.0966538"/>
      <pos A="0.117446" C="0.398148" G="0.127843" T="0.356563"/>
      <pos A="0.283789" C="0.117446" G="0.408544" T="0.190221"/>
      <pos A="0.159032" C="0.179824" G="0.418941" T="0.242202"/>
      <pos A="0.22141" C="0.283789" G="0.470922" T="0.0238795"/>
      <pos A="0.262996" C="0.294185" G="0.283789" T="0.159032"/>
      <pos A="0.304581" C="0.231806" G="0.2526" T="0.211013"/>
      <pos A="0.169428" C="0.138239" G="0.470922" T="0.22141"/>
      <pos A="0.0966538" C="0.398148" G="0.502112" T="0.00308642"/>
      <pos A="0.10705" C="0.418941" G="0.418941" T="0.0550686"/>
      <pos A="0.0966538" C="0.179824" G="0.439733" T="0.283789"/>
      <pos A="0.33577" C="0.398148" G="0.0966538" T="0.169428"/>
      <pos A="0.262996" C="0.418941" G="0.148635" T="0.169428"/>
      <pos A="0.0862578" C="0.273392" G="0.273392" T="0.366959"/>
      <pos A="0.22141" C="0.314977" G="0.325374" T="0.138239"/>
      <pos A="0.2526" C="0.10705" G="0.585283" T="0.0550686"/>
      <pos A="0.325374" C="0.0446716" G="0.273392" T="0.356563"/>
      <pos A="0.117446" C="0.314977" G="0.262996" T="0.304581"/>
      <pos A="0.418941" C="0.211013" G="0.273392" T="0.0966538"/>
      <pos A="0.283789" C="0.148635" G="0.398148" T="0.169428"/>
      <pos A="0.10705" C="0.460526" G="0.2526" T="0.179824"/>
    </motif>
    <motif db="0" id="M55" alt="O55" length="40" nsites="8" evalue="1.3e-003">
      <pos A="0.204649" C="0.370937" G="0.169375" T="0.255039"/>
      <pos A="0.265117" C="0.315508" G="0.35582" T="0.0635546"/>
      <pos A="0.244961" C="0.108907" G="0.330625" T="0.315508"/>
      <pos A="0.0887506" C="0.305429" G="0.431405" T="0.174414"/>
      <pos A="0.139141" C="0.370937" G="0.30039" T="0.189532"/>
      <pos A="0.204649" C="0.224805" G="0.381015" T="0.189532"/>
      <pos A="0.0837116" C="0.416288" G="0.285273" T="0.214727"/>
      <pos A="0.118985" C="0.194571" G="0.381015" T="0.305429"/>
      <pos A="0.124024" C="0.335664" G="0.360859" T="0.179453"/>
      <pos A="0.174414" C="0.340703" G="0.320547" T="0.164336"/>
      <pos A="0.184492" C="0.265117" G="0.481797" T="0.0685946"/>
      <pos A="0.411249" C="0.285273" G="0.219766" T="0.0837116"/>
      <pos A="0.179453" C="0.214727" G="0.446523" T="0.159297"/>
      <pos A="0.194571" C="0.370937" G="0.345742" T="0.0887506"/>
      <pos A="0.204649" C="0.360859" G="0.209688" T="0.224805"/>
      <pos A="0.164336" C="0.194571" G="0.320547" T="0.320547"/>
      <pos A="0.189532" C="0.381015" G="0.239922" T="0.189532"/>
      <pos A="0.154258" C="0.396132" G="0.189532" T="0.260078"/>
      <pos A="0.134102" C="0.164336" G="0.46668" T="0.234883"/>
      <pos A="0.14418" C="0.340703" G="0.265117" T="0.25"/>
      <pos A="0.118985" C="0.391093" G="0.325586" T="0.164336"/>
      <pos A="0.129063" C="0.451562" G="0.295351" T="0.124024"/>
      <pos A="0.103868" C="0.441484" G="0.214727" T="0.239922"/>
      <pos A="0.118985" C="0.129063" G="0.496914" T="0.255039"/>
      <pos A="0.139141" C="0.386054" G="0.330625" T="0.14418"/>
      <pos A="0.214727" C="0.436445" G="0.229844" T="0.118985"/>
      <pos A="0.234883" C="0.169375" G="0.46164" T="0.134102"/>
      <pos A="0.179453" C="0.209688" G="0.391093" T="0.219766"/>
      <pos A="0.179453" C="0.275195" G="0.330625" T="0.214727"/>
      <pos A="0.229844" C="0.214727" G="0.426366" T="0.129063"/>
      <pos A="0.139141" C="0.229844" G="0.401171" T="0.229844"/>
      <pos A="0.154258" C="0.381015" G="0.340703" T="0.124024"/>
      <pos A="0.169375" C="0.174414" G="0.476758" T="0.179453"/>
      <pos A="0.189532" C="0.275195" G="0.431405" T="0.103868"/>
      <pos A="0.194571" C="0.421327" G="0.214727" T="0.169375"/>
      <pos A="0.255039" C="0.275195" G="0.255039" T="0.214727"/>
      <pos A="0.0786726" C="0.350781" G="0.340703" T="0.229844"/>
      <pos A="0.0685946" C="0.330625" G="0.360859" T="0.239922"/>
      <pos A="0.265117" C="0.295351" G="0.255039" T="0.184492"/>
      <pos A="0.260078" C="0.401171" G="0.164336" T="0.174414"/>
    </motif>
    <motif db="0" id="M57" alt="O57" length="40" nsites="8" evalue="1.3e-003">
      <pos A="0.323406" C="0.376793" G="0.27002" T="0.0297798"/>
      <pos A="0.216633" C="0.403486" G="0.10986" T="0.27002"/>
      <pos A="0.0831664" C="0.243326" G="0.376793" T="0.296713"/>
      <pos A="0.136553" C="0.376793" G="0.456873" T="0.0297798"/>
      <pos A="0.0564731" C="0.323406" G="0.536954" T="0.0831664"/>
      <pos A="0.3501" C="0.216633" G="0.0564731" T="0.376793"/>
      <pos A="0.0564731" C="0.563647" G="0.3501" T="0.0297798"/>
      <pos A="0.136553" C="0.697114" G="0.10986" T="0.0564731"/>
      <pos A="0.18994" C="0.296713" G="0.323406" T="0.18994"/>
      <pos A="0.0831664" C="0.27002" G="0.296713" T="0.3501"/>
      <pos A="0.27002" C="0.563647" G="0.0831664" T="0.0831664"/>
      <pos A="0.243326" C="0.296713" G="0.136553" T="0.323406"/>
      <pos A="0.403486" C="0.243326" G="0.10986" T="0.243326"/>
      <pos A="0.216633" C="0.163246" G="0.0831664" T="0.536954"/>
      <pos A="0.136553" C="0.216633" G="0.563647" T="0.0831664"/>
      <pos A="0.0564731" C="0.3501" G="0.296713" T="0.296713"/>
      <pos A="0.10986" C="0.27002" G="0.136553" T="0.483566"/>
      <pos A="0.27002" C="0.27002" G="0.0564731" T="0.403486"/>
      <pos A="0.296713" C="0.296713" G="0.243326" T="0.163246"/>
      <pos A="0.216633" C="0.376793" G="0.216633" T="0.18994"/>
      <pos A="0.136553" C="0.777194" G="0.0831664" T="0.00308642"/>
      <pos A="0.403486" C="0.0564731" G="0.163246" T="0.376793"/>
      <pos A="0.136553" C="0.323406" G="0.376793" T="0.163246"/>
      <pos A="0.3501" C="0.296713" G="0.296713" T="0.0564731"/>
      <pos A="0.27002" C="0.136553" G="0.216633" T="0.376793"/>
      <pos A="0.00308642" C="0.163246" G="0.483566" T="0.3501"/>
      <pos A="0.243326" C="0.376793" G="0.18994" T="0.18994"/>
      <pos A="0.10986" C="0.243326" G="0.483566" T="0.163246"/>
      <pos A="0.163246" C="0.536954" G="0.27002" T="0.0297798"/>
      <pos A="0.18994" C="0.43018" G="0.0831664" T="0.296713"/>
      <pos A="0.18994" C="0.43018" G="0.243326" T="0.136553"/>
      <pos A="0.0564731" C="0.163246" G="0.483566" T="0.296713"/>
      <pos A="0.163246" C="0.163246" G="0.536954" T="0.136553"/>
      <pos A="0.3501" C="0.403486" G="0.136553" T="0.10986"/>
      <pos A="0.617034" C="0.0831664" G="0.243326" T="0.0564731"/>
      <pos A="0.323406" C="0.10986" G="0.536954" T="0.0297798"/>
      <pos A="0.510261" C="0.0831664" G="0.323406" T="0.0831664"/>
      <pos A="0.0831664" C="0.243326" G="0.510261" T="0.163246"/>
      <pos A="0.27002" C="0.376793" G="0.216633" T="0.136553"/>
      <pos A="0.163246" C="0.323406" G="0.0831664" T="0.43018"/>
    </motif>
    <motif db="0" id="M58" alt="O58" length="40" nsites="8" evalue="1.3e-003">
      <pos A="0.133805" C="0.35167" G="0.337146" T="0.177379"/>
      <pos A="0.14833" C="0.293573" G="0.482389" T="0.0757077"/>
      <pos A="0.366195" C="0.14833" G="0.45334" T="0.0321353"/>
      <pos A="0.119281" C="0.206427" G="0.337146" T="0.337146"/>
      <pos A="0.0321353" C="0.322621" G="0.438816" T="0.206427"/>
      <pos A="0.104757" C="0.511438" G="0.177379" T="0.206427"/>
      <pos A="0.0466598" C="0.366195" G="0.191902" T="0.395243"/>
      <pos A="0.133805" C="0.162854" G="0.555011" T="0.14833"/>
      <pos A="0.482389" C="0.191902" G="0.25" T="0.0757077"/>
      <pos A="0.35167" C="0.177379" G="0.279049" T="0.191902"/>
      <pos A="0.0757077" C="0.162854" G="0.584059" T="0.177379"/>
      <pos A="0.0902321" C="0.409768" G="0.409768" T="0.0902321"/>
      <pos A="0.25" C="0.235476" G="0.264524" T="0.25"/>
      <pos A="0.191902" C="0.220951" G="0.35167" T="0.235476"/>
      <pos A="0.337146" C="0.220951" G="0.235476" T="0.206427"/>
      <pos A="0.25" C="0.14833" G="0.337146" T="0.264524"/>
      <pos A="0.0176109" C="0.511438" G="0.235476" T="0.235476"/>
      <pos A="0.206427" C="0.220951" G="0.25" T="0.322621"/>
      <pos A="0.177379" C="0.264524" G="0.45334" T="0.104757"/>
      <pos A="0.264524" C="0.438816" G="0.293573" T="0.00308642"/>
      <pos A="0.162854" C="0.366195" G="0.279049" T="0.191902"/>
      <pos A="0.0321353" C="0.496914" G="0.308098" T="0.162854"/>
      <pos A="0.162854" C="0.206427" G="0.35167" T="0.279049"/>
      <pos A="0.0176109" C="0.366195" G="0.337146" T="0.279049"/>
      <pos A="0.162854" C="0.409768" G="0.322621" T="0.104757"/>
      <pos A="0.119281" C="0.162854" G="0.613108" T="0.104757"/>
      <pos A="0.220951" C="0.35167" G="0.35167" T="0.0757077"/>
      <pos A="0.162854" C="0.395243" G="0.177379" T="0.264524"/>
      <pos A="0.191902" C="0.264524" G="0.293573" T="0.25"/>
      <pos A="0.220951" C="0.279049" G="0.337146" T="0.162854"/>
      <pos A="0.191902" C="0.133805" G="0.380719" T="0.293573"/>
      <pos A="0.25" C="0.104757" G="0.380719" T="0.264524"/>
      <pos A="0.409768" C="0.133805" G="0.279049" T="0.177379"/>
      <pos A="0.598584" C="0.119281" G="0.191902" T="0.0902321"/>
      <pos A="0.0902321" C="0.308098" G="0.438816" T="0.162854"/>
      <pos A="0.104757" C="0.220951" G="0.482389" T="0.191902"/>
      <pos A="0.264524" C="0.279049" G="0.162854" T="0.293573"/>
      <pos A="0.279049" C="0.395243" G="0.279049" T="0.0466598"/>
      <pos A="0.0757077" C="0.409768" G="0.322621" T="0.191902"/>
      <pos A="0.0902321" C="0.438816" G="0.220951" T="0.25"/>
    </motif>
    <motif db="0" id="M59" alt="O59" length="40" nsites="8" evalue="1.3e-003">
      <pos A="0.15349" C="0.409178" G="0.283841" T="0.15349"/>
      <pos A="0.113383" C="0.318935" G="0.48438" T="0.0833017"/>
      <pos A="0.198612" C="0.399151" G="0.193598" T="0.208639"/>
      <pos A="0.158504" C="0.148477" G="0.454299" T="0.23872"/>
      <pos A="0.188585" C="0.328962" G="0.409178" T="0.0732751"/>
      <pos A="0.15349" C="0.519475" G="0.163518" T="0.163518"/>
      <pos A="0.108369" C="0.439258" G="0.23872" T="0.213652"/>
      <pos A="0.218666" C="0.218666" G="0.464326" T="0.0983427"/>
      <pos A="0.333975" C="0.173545" G="0.233707" T="0.258773"/>
      <pos A="0.133437" C="0.193598" G="0.459313" T="0.213652"/>
      <pos A="0.0983427" C="0.333975" G="0.323949" T="0.243733"/>
      <pos A="0.258773" C="0.318935" G="0.203626" T="0.218666"/>
      <pos A="0.0732751" C="0.213652" G="0.384111" T="0.328962"/>
      <pos A="0.188585" C="0.389124" G="0.323949" T="0.0983427"/>
      <pos A="0.258773" C="0.148477" G="0.349016" T="0.243733"/>
      <pos A="0.118396" C="0.323949" G="0.33899" T="0.218666"/>
      <pos A="0.218666" C="0.273814" G="0.23872" T="0.268801"/>
      <pos A="0.0181264" C="0.48438" G="0.33899" T="0.158504"/>
      <pos A="0.198612" C="0.278828" G="0.203626" T="0.318935"/>
      <pos A="0.118396" C="0.143464" G="0.494407" T="0.243733"/>
      <pos A="0.178558" C="0.404164" G="0.288854" T="0.128424"/>
      <pos A="0.118396" C="0.404164" G="0.298881" T="0.178558"/>
      <pos A="0.143464" C="0.263787" G="0.399151" T="0.193598"/>
      <pos A="0.123409" C="0.389124" G="0.328962" T="0.158504"/>
      <pos A="0.203626" C="0.298881" G="0.233707" T="0.263787"/>
      <pos A="0.208639" C="0.328962" G="0.308909" T="0.15349"/>
      <pos A="0.173545" C="0.379097" G="0.328962" T="0.118396"/>
      <pos A="0.108369" C="0.534515" G="0.278828" T="0.0782884"/>
      <pos A="0.248747" C="0.434245" G="0.143464" T="0.173545"/>
      <pos A="0.258773" C="0.248747" G="0.409178" T="0.0833017"/>
      <pos A="0.118396" C="0.128424" G="0.579636" T="0.173545"/>
      <pos A="0.218666" C="0.328962" G="0.323949" T="0.128424"/>
      <pos A="0.203626" C="0.0883151" G="0.51446" T="0.193598"/>
      <pos A="0.163518" C="0.178558" G="0.399151" T="0.258773"/>
      <pos A="0.223679" C="0.293868" G="0.384111" T="0.0983427"/>
      <pos A="0.183571" C="0.344003" G="0.183571" T="0.288854"/>
      <pos A="0.163518" C="0.308909" G="0.308909" T="0.218666"/>
      <pos A="0.0732751" C="0.389124" G="0.399151" T="0.13845"/>
      <pos A="0.193598" C="0.183571" G="0.359043" T="0.263787"/>
      <pos A="0.15349" C="0.283841" G="0.318935" T="0.243733"/>
    </motif>
    <motif db="0" id="M6" alt="O6" length="40" nsites="8" evalue="1.3e-003">
      <pos A="0.177379" C="0.758352" G="0.0611842" T="0.00308642"/>
      <pos A="0.235476" C="0.700254" G="0.00308642" T="0.0611842"/>
      <pos A="0.293573" C="0.177379" G="0.0611842" T="0.467865"/>
      <pos A="0.235476" C="0.409768" G="0.293573" T="0.0611842"/>
      <pos A="0.177379" C="0.525962" G="0.293573" T="0.00308642"/>
      <pos A="0.00308642" C="0.35167" G="0.177379" T="0.467865"/>
      <pos A="0.0611842" C="0.409768" G="0.177379" T="0.35167"/>
      <pos A="0.119281" C="0.0611842" G="0.235476" T="0.584059"/>
      <pos A="0.119281" C="0.467865" G="0.235476" T="0.177379"/>
      <pos A="0.0611842" C="0.409768" G="0.177379" T="0.35167"/>
      <pos A="0.177379" C="0.119281" G="0.293573" T="0.409768"/>
      <pos A="0.584059" C="0.0611842" G="0.0611842" T="0.293573"/>
      <pos A="0.177379" C="0.293573" G="0.409768" T="0.119281"/>
      <pos A="0.177379" C="0.467865" G="0.293573" T="0.0611842"/>
      <pos A="0.00308642" C="0.584059" G="0.0611842" T="0.35167"/>
      <pos A="0.35167" C="0.00308642" G="0.467865" T="0.177379"/>
      <pos A="0.00308642" C="0.758352" G="0.119281" T="0.119281"/>
      <pos A="0.0611842" C="0.119281" G="0.35167" T="0.467865"/>
      <pos A="0.0611842" C="0.00308642" G="0.584059" T="0.35167"/>
      <pos A="0.119281" C="0.467865" G="0.119281" T="0.293573"/>
      <pos A="0.293573" C="0.409768" G="0.235476" T="0.0611842"/>
      <pos A="0.00308642" C="0.409768" G="0.235476" T="0.35167"/>
      <pos A="0.0611842" C="0.467865" G="0.409768" T="0.0611842"/>
      <pos A="0.0611842" C="0.525962" G="0.235476" T="0.177379"/>
      <pos A="0.119281" C="0.35167" G="0.35167" T="0.177379"/>
      <pos A="0.00308642" C="0.293573" G="0.700254" T="0.00308642"/>
      <pos A="0.293573" C="0.35167" G="0.293573" T="0.0611842"/>
      <pos A="0.467865" C="0.235476" G="0.177379" T="0.119281"/>
      <pos A="0.235476" C="0.119281" G="0.584059" T="0.0611842"/>
      <pos A="0.467865" C="0.35167" G="0.177379" T="0.00308642"/>
      <pos A="0.467865" C="0.119281" G="0.0611842" T="0.35167"/>
      <pos A="0.00308642" C="0.525962" G="0.467865" T="0.00308642"/>
      <pos A="0.119281" C="0.35167" G="0.235476" T="0.293573"/>
      <pos A="0.119281" C="0.35167" G="0.35167" T="0.177379"/>
      <pos A="0.0611842" C="0.293573" G="0.409768" T="0.235476"/>
      <pos A="0.0611842" C="0.119281" G="0.409768" T="0.409768"/>
      <pos A="0.293573" C="0.525962" G="0.119281" T="0.0611842"/>
      <pos A="0.00308642" C="0.35167" G="0.525962" T="0.119281"/>
      <pos A="0.177379" C="0.409768" G="0.409768" T="0.00308642"/>
      <pos A="0.293573" C="0.235476" G="0.35167" T="0.119281"/>
    </motif>
    <motif db="0" id="M60" alt="O60" length="40" nsites="8" evalue="1.3e-003">
      <pos A="0.00308642" C="0.00308642" G="0.00308642" T="0.990741"/>
      <pos A="0.496914" C="0.25" G="0.25" T="0.00308642"/>
      <pos A="0.00308642" C="0.25" G="0.743827" T="0.00308642"/>
      <pos A="0.496914" C="0.25" G="0.00308642" T="0.25"/>
      <pos A="0.00308642" C="0.25" G="0.743827" T="0.00308642"/>
      <pos A="0.25" C="0.743827" G="0.00308642" T="0.00308642"/>
      <pos A="0.00308642" C="0.25" G="0.743827" T="0.00308642"/>
      <pos A="0.25" C="0.00308642" G="0.496914" T="0.25"/>
      <pos A="0.25" C="0.00308642" G="0.00308642" T="0.743827"/>
      <pos A="0.00308642" C="0.743827" G="0.00308642" T="0.25"/>
      <pos A="0.00308642" C="0.743827" G="0.25" T="0.00308642"/>
      <pos A="0.00308642" C="0.25" G="0.00308642" T="0.743827"/>
      <pos A="0.00308642" C="0.496914" G="0.00308642" T="0.496914"/>
      <pos A="0.00308642" C="0.496914" G="0.496914" T="0.00308642"/>
      <pos A="0.00308642" C="0.25" G="0.496914" T="0.25"/>
      <pos A="0.00308642" C="0.25" G="0.496914" T="0.25"/>
      <pos A="0.00308642" C="0.00308642" G="0.496914" T="0.496914"/>
      <pos A="0.496914" C="0.25" G="0.25" T="0.00308642"/>
      <pos A="0.00308642" C="0.496914" G="0.496914" T="0.00308642"/>
      <pos A="0.496914" C="0.00308642" G="0.00308642" T="0.496914"/>
      <pos A="0.00308642" C="0.743827" G="0.00308642" T="0.25"/>
      <pos A="0.00308642" C="0.496914" G="0.496914" T="0.00308642"/>
      <pos A="0.00308642" C="0.743827" G="0.00308642" T="0.25"/>
      <pos A="0.00308642" C="0.25" G="0.496914" T="0.25"/>
      <pos A="0.00308642" C="0.00308642" G="0.743827" T="0.25"/>
      <pos A="0.00308642" C="0.25" G="0.743827" T="0.00308642"/>
      <pos A="0.25" C="0.00308642" G="0.00308642" T="0.743827"/>
      <pos A="0.25" C="0.743827" G="0.00308642" T="0.00308642"/>
      <pos A="0.25" C="0.496914" G="0.00308642" T="0.25"/>
      <pos A="0.25" C="0.496914" G="0.00308642" T="0.25"/>
      <pos A="0.496914" C="0.00308642" G="0.496914" T="0.00308642"/>
      <pos A="0.496914" C="0.00308642" G="0.496914" T="0.00308642"/>
      <pos A="0.00308642" C="0.496914" G="0.00308642" T="0.496914"/>
      <pos A="0.25" C="0.743827" G="0.00308642" T="0.00308642"/>
      <pos A="0.00308642" C="0.743827" G="0.25" T="0.00308642"/>
      <pos A="0.00308642" C="0.25" G="0.00308642" T="0.743827"/>
      <pos A="0.00308642" C="0.25" G="0.743827" T="0.00308642"/>
      <pos A="0.25" C="0.496914" G="0.00308642" T="0.25"/>
      <pos A="0.00308642" C="0.00308642" G="0.743827" T="0.25"/>
      <pos A="0.00308642" C="0.00308642" G="0.990741" T="0.00308642"/>
    </motif>
    <motif db="0" id="M61" alt="O61" length="40" nsites="8" evalue="1.3e-003">
      <pos A="0.23171" C="0.0762459" G="0.405464" T="0.28658"/>
      <pos A="0.0305215" C="0.26829" G="0.560928" T="0.140261"/>
      <pos A="0.240855" C="0.28658" G="0.12197" T="0.350595"/>
      <pos A="0.222565" C="0.405464" G="0.21342" T="0.15855"/>
      <pos A="0.140261" C="0.368884" G="0.359739" T="0.131116"/>
      <pos A="0.28658" C="0.34145" G="0.19513" T="0.17684"/>
      <pos A="0.25" C="0.12197" G="0.359739" T="0.26829"/>
      <pos A="0.19513" C="0.368884" G="0.259145" T="0.17684"/>
      <pos A="0.0945363" C="0.442043" G="0.140261" T="0.32316"/>
      <pos A="0.112826" C="0.350595" G="0.277435" T="0.259145"/>
      <pos A="0.21342" C="0.23171" G="0.451189" T="0.103681"/>
      <pos A="0.12197" C="0.240855" G="0.570073" T="0.0671012"/>
      <pos A="0.26829" C="0.314015" G="0.19513" T="0.222565"/>
      <pos A="0.19513" C="0.460334" G="0.19513" T="0.149405"/>
      <pos A="0.19513" C="0.332304" G="0.332304" T="0.140261"/>
      <pos A="0.23171" C="0.368884" G="0.17684" T="0.222565"/>
      <pos A="0.26829" C="0.12197" G="0.551784" T="0.0579565"/>
      <pos A="0.332304" C="0.103681" G="0.496914" T="0.0671012"/>
      <pos A="0.140261" C="0.332304" G="0.359739" T="0.167696"/>
      <pos A="0.240855" C="0.26829" G="0.34145" T="0.149405"/>
      <pos A="0.185985" C="0.140261" G="0.588363" T="0.0853906"/>
      <pos A="0.140261" C="0.26829" G="0.37803" T="0.21342"/>
      <pos A="0.17684" C="0.359739" G="0.28658" T="0.17684"/>
      <pos A="0.0579565" C="0.21342" G="0.506058" T="0.222565"/>
      <pos A="0.185985" C="0.167696" G="0.34145" T="0.30487"/>
      <pos A="0.0488109" C="0.396319" G="0.32316" T="0.23171"/>
      <pos A="0.19513" C="0.533493" G="0.112826" T="0.15855"/>
      <pos A="0.277435" C="0.26829" G="0.131116" T="0.32316"/>
      <pos A="0.15855" C="0.26829" G="0.414609" T="0.15855"/>
      <pos A="0.103681" C="0.350595" G="0.28658" T="0.259145"/>
      <pos A="0.0945363" C="0.350595" G="0.332304" T="0.222565"/>
      <pos A="0.185985" C="0.204276" G="0.32316" T="0.28658"/>
      <pos A="0.350595" C="0.21342" G="0.23171" T="0.204276"/>
      <pos A="0.26829" C="0.277435" G="0.23171" T="0.222565"/>
      <pos A="0.28658" C="0.359739" G="0.240855" T="0.112826"/>
      <pos A="0.259145" C="0.32316" G="0.19513" T="0.222565"/>
      <pos A="0.314015" C="0.295724" G="0.149405" T="0.240855"/>
      <pos A="0.149405" C="0.368884" G="0.28658" T="0.19513"/>
      <pos A="0.15855" C="0.26829" G="0.405464" T="0.167696"/>
      <pos A="0.222565" C="0.405464" G="0.32316" T="0.0488109"/>
    </motif>
    <motif db="0" id="M62" alt="O62" length="40" nsites="8" evalue="1.3e-003">
      <pos A="0.165886" C="0.30698" G="0.285273" T="0.24186"/>
      <pos A="0.24186" C="0.426366" G="0.263566" T="0.0682064"/>
      <pos A="0.263566" C="0.30698" G="0.155033" T="0.27442"/>
      <pos A="0.106194" C="0.344967" G="0.38838" T="0.16046"/>
      <pos A="0.171314" C="0.285273" G="0.263566" T="0.279847"/>
      <pos A="0.0790598" C="0.263566" G="0.502341" T="0.155033"/>
      <pos A="0.0953402" C="0.32326" G="0.328686" T="0.252713"/>
      <pos A="0.19302" C="0.27442" G="0.40466" T="0.1279"/>
      <pos A="0.22558" C="0.431794" G="0.231006" T="0.11162"/>
      <pos A="0.187593" C="0.27442" G="0.366674" T="0.171314"/>
      <pos A="0.27442" C="0.252713" G="0.285273" T="0.187593"/>
      <pos A="0.2093" C="0.344967" G="0.2907" T="0.155033"/>
      <pos A="0.117047" C="0.236434" G="0.431794" T="0.214727"/>
      <pos A="0.0627802" C="0.55118" G="0.19302" T="0.19302"/>
      <pos A="0.22558" C="0.155033" G="0.27442" T="0.344967"/>
      <pos A="0.100766" C="0.24186" G="0.502341" T="0.155033"/>
      <pos A="0.252713" C="0.27442" G="0.285273" T="0.187593"/>
      <pos A="0.138754" C="0.171314" G="0.55118" T="0.138754"/>
      <pos A="0.182167" C="0.27442" G="0.27442" T="0.268994"/>
      <pos A="0.165886" C="0.43722" G="0.203874" T="0.19302"/>
      <pos A="0.122473" C="0.431794" G="0.350393" T="0.0953402"/>
      <pos A="0.182167" C="0.236434" G="0.2907" T="0.2907"/>
      <pos A="0.0790598" C="0.100766" G="0.502341" T="0.317833"/>
      <pos A="0.117047" C="0.377527" G="0.35582" T="0.149607"/>
      <pos A="0.344967" C="0.415513" G="0.14418" T="0.0953402"/>
      <pos A="0.214727" C="0.285273" G="0.344967" T="0.155033"/>
      <pos A="0.106194" C="0.165886" G="0.46978" T="0.25814"/>
      <pos A="0.285273" C="0.58374" G="0.0736336" T="0.0573531"/>
      <pos A="0.149607" C="0.458926" G="0.25814" T="0.133326"/>
      <pos A="0.100766" C="0.415513" G="0.334114" T="0.149607"/>
      <pos A="0.149607" C="0.27442" G="0.393806" T="0.182167"/>
      <pos A="0.220153" C="0.236434" G="0.350393" T="0.19302"/>
      <pos A="0.203874" C="0.24186" G="0.263566" T="0.2907"/>
      <pos A="0.0519269" C="0.32326" G="0.344967" T="0.279847"/>
      <pos A="0.203874" C="0.22558" G="0.393806" T="0.17674"/>
      <pos A="0.22558" C="0.231006" G="0.328686" T="0.214727"/>
      <pos A="0.252713" C="0.24186" G="0.3721" T="0.133326"/>
      <pos A="0.231006" C="0.236434" G="0.393806" T="0.138754"/>
      <pos A="0.2907" C="0.32326" G="0.247287" T="0.138754"/>
      <pos A="0.198446" C="0.344967" G="0.334114" T="0.122473"/>
    </motif>
    <motif db="0" id="M63" alt="O63" length="40" nsites="8" evalue="1.3e-003">
      <pos A="0.25" C="0.25" G="0.25" T="0.25"/>
      <pos A="0.0524691" C="0.200617" G="0.645062" T="0.101852"/>
      <pos A="0.25" C="0.25" G="0.398148" T="0.101852"/>
      <pos A="0.101852" C="0.200617" G="0.447531" T="0.25"/>
      <pos A="0.299383" C="0.101852" G="0.25" T="0.348765"/>
      <pos A="0.101852" C="0.151235" G="0.595679" T="0.151235"/>
      <pos A="0.0524691" C="0.25" G="0.398148" T="0.299383"/>
      <pos A="0.0524691" C="0.25" G="0.299383" T="0.398148"/>
      <pos A="0.101852" C="0.151235" G="0.496914" T="0.25"/>
      <pos A="0.00308642" C="0.546296" G="0.200617" T="0.25"/>
      <pos A="0.101852" C="0.0524691" G="0.25" T="0.595679"/>
      <pos A="0.00308642" C="0.348765" G="0.595679" T="0.0524691"/>
      <pos A="0.200617" C="0.398148" G="0.398148" T="0.00308642"/>
      <pos A="0.101852" C="0.00308642" G="0.645062" T="0.25"/>
      <pos A="0.151235" C="0.299383" G="0.348765" T="0.200617"/>
      <pos A="0.151235" C="0.496914" G="0.151235" T="0.200617"/>
      <pos A="0.0524691" C="0.694444" G="0.151235" T="0.101852"/>
      <pos A="0.200617" C="0.348765" G="0.00308642" T="0.447531"/>
      <pos A="0.00308642" C="0.299383" G="0.645062" T="0.0524691"/>
      <pos A="0.101852" C="0.398148" G="0.447531" T="0.0524691"/>
      <pos A="0.101852" C="0.200617" G="0.398148" T="0.299383"/>
      <pos A="0.200617" C="0.25" G="0.447531" T="0.101852"/>
      <pos A="0.200617" C="0.496914" G="0.101852" T="0.200617"/>
      <pos A="0.348765" C="0.348765" G="0.200617" T="0.101852"/>
      <pos A="0.101852" C="0.0524691" G="0.398148" T="0.447531"/>
      <pos A="0.0524691" C="0.200617" G="0.398148" T="0.348765"/>
      <pos A="0.151235" C="0.0524691" G="0.546296" T="0.25"/>
      <pos A="0.25" C="0.151235" G="0.398148" T="0.200617"/>
      <pos A="0.743827" C="0.101852" G="0.151235" T="0.00308642"/>
      <pos A="0.398148" C="0.200617" G="0.25" T="0.151235"/>
      <pos A="0.00308642" C="0.299383" G="0.546296" T="0.151235"/>
      <pos A="0.447531" C="0.299383" G="0.101852" T="0.151235"/>
      <pos A="0.101852" C="0.00308642" G="0.694444" T="0.200617"/>
      <pos A="0.151235" C="0.447531" G="0.25" T="0.151235"/>
      <pos A="0.25" C="0.348765" G="0.151235" T="0.25"/>
      <pos A="0.299383" C="0.447531" G="0.101852" T="0.151235"/>
      <pos A="0.00308642" C="0.546296" G="0.348765" T="0.101852"/>
      <pos A="0.348765" C="0.101852" G="0.348765" T="0.200617"/>
      <pos A="0.0524691" C="0.25" G="0.447531" T="0.25"/>
      <pos A="0.00308642" C="0.694444" G="0.101852" T="0.200617"/>
    </motif>
    <motif db="0" id="M64" alt="O64" length="40" nsites="8" evalue="1.3e-003">
      <pos A="0.285273" C="0.426366" G="0.00308642" T="0.285273"/>
      <pos A="0.00308642" C="0.285273" G="0.14418" T="0.567461"/>
      <pos A="0.00308642" C="0.14418" G="0.285273" T="0.567461"/>
      <pos A="0.00308642" C="0.00308642" G="0.990741" T="0.00308642"/>
      <pos A="0.14418" C="0.00308642" G="0.708554" T="0.14418"/>
      <pos A="0.00308642" C="0.14418" G="0.426366" T="0.426366"/>
      <pos A="0.00308642" C="0.285273" G="0.708554" T="0.00308642"/>
      <pos A="0.285273" C="0.426366" G="0.285273" T="0.00308642"/>
      <pos A="0.285273" C="0.00308642" G="0.14418" T="0.567461"/>
      <pos A="0.285273" C="0.00308642" G="0.708554" T="0.00308642"/>
      <pos A="0.00308642" C="0.285273" G="0.14418" T="0.567461"/>
      <pos A="0.00308642" C="0.14418" G="0.849647" T="0.00308642"/>
      <pos A="0.00308642" C="0.285273" G="0.708554" T="0.00308642"/>
      <pos A="0.14418" C="0.00308642" G="0.849647" T="0.00308642"/>
      <pos A="0.00308642" C="0.00308642" G="0.708554" T="0.285273"/>
      <pos A="0.14418" C="0.426366" G="0.426366" T="0.00308642"/>
      <pos A="0.285273" C="0.426366" G="0.00308642" T="0.285273"/>
      <pos A="0.00308642" C="0.567461" G="0.426366" T="0.00308642"/>
      <pos A="0.00308642" C="0.567461" G="0.426366" T="0.00308642"/>
      <pos A="0.14418" C="0.00308642" G="0.849647" T="0.00308642"/>
      <pos A="0.14418" C="0.14418" G="0.567461" T="0.14418"/>
      <pos A="0.285273" C="0.14418" G="0.426366" T="0.14418"/>
      <pos A="0.285273" C="0.00308642" G="0.426366" T="0.285273"/>
      <pos A="0.00308642" C="0.708554" G="0.285273" T="0.00308642"/>
      <pos A="0.285273" C="0.567461" G="0.14418" T="0.00308642"/>
      <pos A="0.00308642" C="0.00308642" G="0.849647" T="0.14418"/>
      <pos A="0.00308642" C="0.285273" G="0.567461" T="0.14418"/>
      <pos A="0.14418" C="0.00308642" G="0.567461" T="0.285273"/>
      <pos A="0.426366" C="0.14418" G="0.426366" T="0.00308642"/>
      <pos A="0.567461" C="0.00308642" G="0.285273" T="0.14418"/>
      <pos A="0.285273" C="0.00308642" G="0.426366" T="0.285273"/>
      <pos A="0.14418" C="0.426366" G="0.426366" T="0.00308642"/>
      <pos A="0.567461" C="0.14418" G="0.14418" T="0.14418"/>
      <pos A="0.00308642" C="0.285273" G="0.708554" T="0.00308642"/>
      <pos A="0.00308642" C="0.849647" G="0.00308642" T="0.14418"/>
      <pos A="0.14418" C="0.567461" G="0.14418" T="0.14418"/>
      <pos A="0.14418" C="0.00308642" G="0.426366" T="0.426366"/>
      <pos A="0.285273" C="0.00308642" G="0.708554" T="0.00308642"/>
      <pos A="0.14418" C="0.00308642" G="0.849647" T="0.00308642"/>
      <pos A="0.285273" C="0.285273" G="0.426366" T="0.00308642"/>
    </motif>
    <motif db="0" id="M65" alt="O65" length="40" nsites="8" evalue="1.3e-003">
      <pos A="0.00308642" C="0.990741" G="0.00308642" T="0.00308642"/>
      <pos A="0.00308642" C="0.00308642" G="0.990741" T="0.00308642"/>
      <pos A="0.00308642" C="0.00308642" G="0.990741" T="0.00308642"/>
      <pos A="0.00308642" C="0.00308642" G="0.990741" T="0.00308642"/>
      <pos A="0.990741" C="0.00308642" G="0.00308642" T="0.00308642"/>
      <pos A="0.00308642" C="0.00308642" G="0.990741" T="0.00308642"/>
      <pos A="0.00308642" C="0.00308642" G="0.990741" T="0.00308642"/>
      <pos A="0.00308642" C="0.00308642" G="0.990741" T="0.00308642"/>
      <pos A="0.00308642" C="0.00308642" G="0.990741" T="0.00308642"/>
      <pos A="0.00308642" C="0.00308642" G="0.00308642" T="0.990741"/>
      <pos A="0.990741" C="0.00308642" G="0.00308642" T="0.00308642"/>
      <pos A="0.00308642" C="0.00308642" G="0.990741" T="0.00308642"/>
      <pos A="0.00308642" C="0.990741" G="0.00308642" T="0.00308642"/>
      <pos A="0.00308642" C="0.00308642" G="0.990741" T="0.00308642"/>
      <pos A="0.00308642" C="0.00308642" G="0.990741" T="0.00308642"/>
      <pos A="0.990741" C="0.00308642" G="0.00308642" T="0.00308642"/>
      <pos A="0.00308642" C="0.00308642" G="0.990741" T="0.00308642"/>
      <pos A="0.00308642" C="0.00308642" G="0.00308642" T="0.990741"/>
      <pos A="0.00308642" C="0.00308642" G="0.00308642" T="0.990741"/>
      <pos A="0.00308642" C="0.00308642" G="0.990741" T="0.00308642"/>
      <pos A="0.00308642" C="0.00308642" G="0.990741" T="0.00308642"/>
      <pos A="0.00308642" C="0.00308642" G="0.00308642" T="0.990741"/>
      <pos A="0.00308642" C="0.990741" G="0.00308642" T="0.00308642"/>
      <pos A="0.00308642" C="0.00308642" G="0.00308642" T="0.990741"/>
      <pos A="0.00308642" C="0.00308642" G="0.00308642" T="0.990741"/>
      <pos A="0.00308642" C="0.990741" G="0.00308642" T="0.00308642"/>
      <pos A="0.00308642" C="0.990741" G="0.00308642" T="0.00308642"/>
      <pos A="0.00308642" C="0.990741" G="0.00308642" T="0.00308642"/>
      <pos A="0.990741" C="0.00308642" G="0.00308642" T="0.00308642"/>
      <pos A="0.00308642" C="0.990741" G="0.00308642" T="0.00308642"/>
      <pos A="0.00308642" C="0.990741" G="0.00308642" T="0.00308642"/>
      <pos A="0.00308642" C="0.00308642" G="0.00308642" T="0.990741"/>
      <pos A="0.00308642" C="0.00308642" G="0.00308642" T="0.990741"/>
      <pos A="0.00308642" C="0.990741" G="0.00308642" T="0.00308642"/>
      <pos A="0.00308642" C="0.990741" G="0.00308642" T="0.00308642"/>
      <pos A="0.00308642" C="0.00308642" G="0.990741" T="0.00308642"/>
      <pos A="0.00308642" C="0.990741" G="0.00308642" T="0.00308642"/>
      <pos A="0.00308642" C="0.990741" G="0.00308642" T="0.00308642"/>
      <pos A="0.00308642" C="0.00308642" G="0.00308642" T="0.990741"/>
      <pos A="0.00308642" C="0.00308642" G="0.990741" T="0.00308642"/>
    </motif>
    <motif db="0" id="M66" alt="O66" length="40" nsites="8" evalue="1.3e-003">
      <pos A="0.00308642" C="0.00308642" G="0.990741" T="0.00308642"/>
      <pos A="0.00308642" C="0.00308642" G="0.00308642" T="0.990741"/>
      <pos A="0.990741" C="0.00308642" G="0.00308642" T="0.00308642"/>
      <pos A="0.00308642" C="0.00308642" G="0.990741" T="0.00308642"/>
      <pos A="0.00308642" C="0.00308642" G="0.00308642" T="0.990741"/>
      <pos A="0.00308642" C="0.990741" G="0.00308642" T="0.00308642"/>
      <pos A="0.00308642" C="0.00308642" G="0.00308642" T="0.990741"/>
      <pos A="0.00308642" C="0.990741" G="0.00308642" T="0.00308642"/>
      <pos A="0.00308642" C="0.00308642" G="0.00308642" T="0.990741"/>
      <pos A="0.00308642" C="0.990741" G="0.00308642" T="0.00308642"/>
      <pos A="0.00308642" C="0.990741" G="0.00308642" T="0.00308642"/>
      <pos A="0.00308642" C="0.00308642" G="0.990741" T="0.00308642"/>
      <pos A="0.00308642" C="0.990741" G="0.00308642" T="0.00308642"/>
      <pos A="0.00308642" C="0.00308642" G="0.990741" T="0.00308642"/>
      <pos A="0.00308642" C="0.990741" G="0.00308642" T="0.00308642"/>
      <pos A="0.00308642" C="0.00308642" G="0.00308642" T="0.990741"/>
      <pos A="0.00308642" C="0.00308642" G="0.990741" T="0.00308642"/>
      <pos A="0.00308642" C="0.990741" G="0.00308642" T="0.00308642"/>
      <pos A="0.00308642" C="0.00308642" G="0.00308642" T="0.990741"/>
      <pos A="0.990741" C="0.00308642" G="0.00308642" T="0.00308642"/>
      <pos A="0.00308642" C="0.00308642" G="0.00308642" T="0.990741"/>
      <pos A="0.990741" C="0.00308642" G="0.00308642" T="0.00308642"/>
      <pos A="0.00308642" C="0.990741" G="0.00308642" T="0.00308642"/>
      <pos A="0.00308642" C="0.990741" G="0.00308642" T="0.00308642"/>
      <pos A="0.00308642" C="0.00308642" G="0.00308642" T="0.990741"/>
      <pos A="0.00308642" C="0.00308642" G="0.990741" T="0.00308642"/>
      <pos A="0.00308642" C="0.990741" G="0.00308642" T="0.00308642"/>
      <pos A="0.00308642" C="0.00308642" G="0.00308642" T="0.990741"/>
      <pos A="0.00308642" C="0.990741" G="0.00308642" T="0.00308642"/>
      <pos A="0.00308642" C="0.990741" G="0.00308642" T="0.00308642"/>
      <pos A="0.00308642" C="0.00308642" G="0.990741" T="0.00308642"/>
      <pos A="0.00308642" C="0.990741" G="0.00308642" T="0.00308642"/>
      <pos A="0.00308642" C="0.990741" G="0.00308642" T="0.00308642"/>
      <pos A="0.990741" C="0.00308642" G="0.00308642" T="0.00308642"/>
      <pos A="0.00308642" C="0.990741" G="0.00308642" T="0.00308642"/>
      <pos A="0.00308642" C="0.00308642" G="0.990741" T="0.00308642"/>
      <pos A="0.00308642" C="0.00308642" G="0.990741" T="0.00308642"/>
      <pos A="0.00308642" C="0.990741" G="0.00308642" T="0.00308642"/>
      <pos A="0.00308642" C="0.00308642" G="0.990741" T="0.00308642"/>
      <pos A="0.00308642" C="0.990741" G="0.00308642" T="0.00308642"/>
    </motif>
    <motif db="0" id="M67" alt="O67" length="40" nsites="8" evalue="1.3e-003">
      <pos A="0.173545" C="0.459313" G="0.223679" T="0.143464"/>
      <pos A="0.103356" C="0.444273" G="0.258773" T="0.193598"/>
      <pos A="0.128424" C="0.268801" G="0.419205" T="0.183571"/>
      <pos A="0.0933294" C="0.268801" G="0.454299" T="0.183571"/>
      <pos A="0.113383" C="0.123409" G="0.444273" T="0.318935"/>
      <pos A="0.243733" C="0.33899" G="0.323949" T="0.0933294"/>
      <pos A="0.349016" C="0.218666" G="0.203626" T="0.228692"/>
      <pos A="0.163518" C="0.258773" G="0.293868" T="0.283841"/>
      <pos A="0.158504" C="0.36907" G="0.308909" T="0.163518"/>
      <pos A="0.123409" C="0.298881" G="0.318935" T="0.258773"/>
      <pos A="0.108369" C="0.273814" G="0.424218" T="0.193598"/>
      <pos A="0.15349" C="0.349016" G="0.333975" T="0.163518"/>
      <pos A="0.243733" C="0.419205" G="0.203626" T="0.133437"/>
      <pos A="0.183571" C="0.429232" G="0.188585" T="0.198612"/>
      <pos A="0.143464" C="0.213652" G="0.529501" T="0.113383"/>
      <pos A="0.173545" C="0.223679" G="0.394137" T="0.208639"/>
      <pos A="0.15349" C="0.313922" G="0.409178" T="0.123409"/>
      <pos A="0.168531" C="0.233707" G="0.454299" T="0.143464"/>
      <pos A="0.123409" C="0.454299" G="0.318935" T="0.103356"/>
      <pos A="0.333975" C="0.258773" G="0.23872" T="0.168531"/>
      <pos A="0.0732751" C="0.344003" G="0.308909" T="0.273814"/>
      <pos A="0.178558" C="0.278828" G="0.283841" T="0.258773"/>
      <pos A="0.198612" C="0.258773" G="0.25376" T="0.288854"/>
      <pos A="0.13845" C="0.449286" G="0.243733" T="0.168531"/>
      <pos A="0.0482074" C="0.308909" G="0.33899" T="0.303895"/>
      <pos A="0.228692" C="0.349016" G="0.143464" T="0.278828"/>
      <pos A="0.143464" C="0.404164" G="0.283841" T="0.168531"/>
      <pos A="0.108369" C="0.273814" G="0.33899" T="0.278828"/>
      <pos A="0.13845" C="0.283841" G="0.429232" T="0.148477"/>
      <pos A="0.163518" C="0.263787" G="0.389124" T="0.183571"/>
      <pos A="0.23872" C="0.233707" G="0.36907" T="0.158504"/>
      <pos A="0.248747" C="0.404164" G="0.213652" T="0.133437"/>
      <pos A="0.173545" C="0.25376" G="0.489394" T="0.0833017"/>
      <pos A="0.188585" C="0.218666" G="0.414192" T="0.178558"/>
      <pos A="0.323949" C="0.283841" G="0.268801" T="0.123409"/>
      <pos A="0.143464" C="0.439258" G="0.318935" T="0.0983427"/>
      <pos A="0.13845" C="0.218666" G="0.349016" T="0.293868"/>
      <pos A="0.123409" C="0.374084" G="0.384111" T="0.118396"/>
      <pos A="0.248747" C="0.118396" G="0.519475" T="0.113383"/>
      <pos A="0.208639" C="0.118396" G="0.414192" T="0.258773"/>
    </motif>
    <motif db="0" id="M69" alt="O69" length="40" nsites="8" evalue="1.3e-003">
      <pos A="0.126543" C="0.496914" G="0.25" T="0.126543"/>
      <pos A="0.126543" C="0.496914" G="0.373457" T="0.00308642"/>
      <pos A="0.126543" C="0.373457" G="0.496914" T="0.00308642"/>
      <pos A="0.00308642" C="0.126543" G="0.62037" T="0.25"/>
      <pos A="0.00308642" C="0.496914" G="0.496914" T="0.00308642"/>
      <pos A="0.25" C="0.62037" G="0.00308642" T="0.126543"/>
      <pos A="0.25" C="0.25" G="0.126543" T="0.373457"/>
      <pos A="0.126543" C="0.496914" G="0.126543" T="0.25"/>
      <pos A="0.00308642" C="0.62037" G="0.373457" T="0.00308642"/>
      <pos A="0.126543" C="0.00308642" G="0.867284" T="0.00308642"/>
      <pos A="0.126543" C="0.496914" G="0.126543" T="0.25"/>
      <pos A="0.126543" C="0.25" G="0.62037" T="0.00308642"/>
      <pos A="0.25" C="0.496914" G="0.00308642" T="0.25"/>
      <pos A="0.00308642" C="0.62037" G="0.25" T="0.126543"/>
      <pos A="0.126543" C="0.496914" G="0.25" T="0.126543"/>
      <pos A="0.00308642" C="0.126543" G="0.62037" T="0.25"/>
      <pos A="0.00308642" C="0.373457" G="0.373457" T="0.25"/>
      <pos A="0.00308642" C="0.126543" G="0.126543" T="0.743827"/>
      <pos A="0.25" C="0.496914" G="0.126543" T="0.126543"/>
      <pos A="0.00308642" C="0.373457" G="0.00308642" T="0.62037"/>
      <pos A="0.00308642" C="0.62037" G="0.373457" T="0.00308642"/>
      <pos A="0.25" C="0.373457" G="0.25" T="0.126543"/>
      <pos A="0.00308642" C="0.373457" G="0.496914" T="0.126543"/>
      <pos A="0.00308642" C="0.373457" G="0.25" T="0.373457"/>
      <pos A="0.00308642" C="0.373457" G="0.373457" T="0.25"/>
      <pos A="0.126543" C="0.743827" G="0.126543" T="0.00308642"/>
      <pos A="0.126543" C="0.743827" G="0.126543" T="0.00308642"/>
      <pos A="0.25" C="0.00308642" G="0.743827" T="0.00308642"/>
      <pos A="0.126543" C="0.25" G="0.496914" T="0.126543"/>
      <pos A="0.25" C="0.00308642" G="0.743827" T="0.00308642"/>
      <pos A="0.25" C="0.00308642" G="0.743827" T="0.00308642"/>
      <pos A="0.00308642" C="0.00308642" G="0.867284" T="0.126543"/>
      <pos A="0.496914" C="0.126543" G="0.25" T="0.126543"/>
      <pos A="0.00308642" C="0.126543" G="0.496914" T="0.373457"/>
      <pos A="0.126543" C="0.373457" G="0.496914" T="0.00308642"/>
      <pos A="0.00308642" C="0.25" G="0.373457" T="0.373457"/>
      <pos A="0.126543" C="0.62037" G="0.126543" T="0.126543"/>
      <pos A="0.126543" C="0.25" G="0.62037" T="0.00308642"/>
      <pos A="0.25" C="0.25" G="0.496914" T="0.00308642"/>
      <pos A="0.496914" C="0.496914" G="0.00308642" T="0.00308642"/>
    </motif>
    <motif db="0" id="M70" alt="O70" length="40" nsites="8" evalue="1.3e-003">
      <pos A="0.00308642" C="0.332304" G="0.661523" T="0.00308642"/>
      <pos A="0.00308642" C="0.332304" G="0.661523" T="0.00308642"/>
      <pos A="0.00308642" C="0.332304" G="0.661523" T="0.00308642"/>
      <pos A="0.332304" C="0.00308642" G="0.332304" T="0.332304"/>
      <pos A="0.00308642" C="0.00308642" G="0.332304" T="0.661523"/>
      <pos A="0.00308642" C="0.661523" G="0.00308642" T="0.332304"/>
      <pos A="0.00308642" C="0.332304" G="0.00308642" T="0.661523"/>
      <pos A="0.00308642" C="0.990741" G="0.00308642" T="0.00308642"/>
      <pos A="0.332304" C="0.661523" G="0.00308642" T="0.00308642"/>
      <pos A="0.00308642" C="0.661523" G="0.332304" T="0.00308642"/>
      <pos A="0.00308642" C="0.661523" G="0.332304" T="0.00308642"/>
      <pos A="0.00308642" C="0.332304" G="0.661523" T="0.00308642"/>
      <pos A="0.00308642" C="0.661523" G="0.00308642" T="0.332304"/>
      <pos A="0.00308642" C="0.00308642" G="0.332304" T="0.661523"/>
      <pos A="0.00308642" C="0.332304" G="0.661523" T="0.00308642"/>
      <pos A="0.00308642" C="0.332304" G="0.661523" T="0.00308642"/>
      <pos A="0.332304" C="0.00308642" G="0.661523" T="0.00308642"/>
      <pos A="0.00308642" C="0.332304" G="0.661523" T="0.00308642"/>
      <pos A="0.661523" C="0.332304" G="0.00308642" T="0.00308642"/>
      <pos A="0.332304" C="0.00308642" G="0.332304" T="0.332304"/>
      <pos A="0.332304" C="0.00308642" G="0.661523" T="0.00308642"/>
      <pos A="0.332304" C="0.00308642" G="0.661523" T="0.00308642"/>
      <pos A="0.332304" C="0.332304" G="0.332304" T="0.00308642"/>
      <pos A="0.00308642" C="0.661523" G="0.00308642" T="0.332304"/>
      <pos A="0.00308642" C="0.661523" G="0.00308642" T="0.332304"/>
      <pos A="0.332304" C="0.00308642" G="0.00308642" T="0.661523"/>
      <pos A="0.00308642" C="0.332304" G="0.661523" T="0.00308642"/>
      <pos A="0.332304" C="0.00308642" G="0.661523" T="0.00308642"/>
      <pos A="0.00308642" C="0.661523" G="0.332304" T="0.00308642"/>
      <pos A="0.332304" C="0.00308642" G="0.661523" T="0.00308642"/>
      <pos A="0.00308642" C="0.00308642" G="0.332304" T="0.661523"/>
      <pos A="0.00308642" C="0.990741" G="0.00308642" T="0.00308642"/>
      <pos A="0.00308642" C="0.00308642" G="0.661523" T="0.332304"/>
      <pos A="0.332304" C="0.00308642" G="0.332304" T="0.332304"/>
      <pos A="0.00308642" C="0.00308642" G="0.990741" T="0.00308642"/>
      <pos A="0.00308642" C="0.332304" G="0.332304" T="0.332304"/>
      <pos A="0.332304" C="0.661523" G="0.00308642" T="0.00308642"/>
      <pos A="0.00308642" C="0.990741" G="0.00308642" T="0.00308642"/>
      <pos A="0.00308642" C="0.661523" G="0.00308642" T="0.332304"/>
      <pos A="0.661523" C="0.00308642" G="0.332304" T="0.00308642"/>
    </motif>
    <motif db="0" id="M71" alt="O71" length="40" nsites="8" evalue="1.3e-003">
      <pos A="0.0883151" C="0.344003" G="0.323949" T="0.243733"/>
      <pos A="0.188585" C="0.168531" G="0.404164" T="0.23872"/>
      <pos A="0.143464" C="0.379097" G="0.218666" T="0.258773"/>
      <pos A="0.213652" C="0.218666" G="0.349016" T="0.218666"/>
      <pos A="0.278828" C="0.208639" G="0.36907" T="0.143464"/>
      <pos A="0.173545" C="0.333975" G="0.399151" T="0.0933294"/>
      <pos A="0.0883151" C="0.364056" G="0.303895" T="0.243733"/>
      <pos A="0.123409" C="0.49942" G="0.103356" T="0.273814"/>
      <pos A="0.15349" C="0.364056" G="0.328962" T="0.15349"/>
      <pos A="0.213652" C="0.15349" G="0.36907" T="0.263787"/>
      <pos A="0.213652" C="0.223679" G="0.359043" T="0.203626"/>
      <pos A="0.13845" C="0.23872" G="0.49942" T="0.123409"/>
      <pos A="0.133437" C="0.323949" G="0.364056" T="0.178558"/>
      <pos A="0.118396" C="0.48438" G="0.193598" T="0.203626"/>
      <pos A="0.143464" C="0.223679" G="0.379097" T="0.25376"/>
      <pos A="0.158504" C="0.564596" G="0.228692" T="0.0482074"/>
      <pos A="0.333975" C="0.298881" G="0.228692" T="0.13845"/>
      <pos A="0.158504" C="0.248747" G="0.424218" T="0.168531"/>
      <pos A="0.173545" C="0.298881" G="0.379097" T="0.148477"/>
      <pos A="0.128424" C="0.313922" G="0.33899" T="0.218666"/>
      <pos A="0.268801" C="0.283841" G="0.228692" T="0.218666"/>
      <pos A="0.163518" C="0.163518" G="0.25376" T="0.419205"/>
      <pos A="0.158504" C="0.359043" G="0.293868" T="0.188585"/>
      <pos A="0.288854" C="0.278828" G="0.35403" T="0.0782884"/>
      <pos A="0.108369" C="0.278828" G="0.434245" T="0.178558"/>
      <pos A="0.183571" C="0.394137" G="0.188585" T="0.233707"/>
      <pos A="0.113383" C="0.464326" G="0.163518" T="0.258773"/>
      <pos A="0.148477" C="0.328962" G="0.278828" T="0.243733"/>
      <pos A="0.183571" C="0.323949" G="0.288854" T="0.203626"/>
      <pos A="0.208639" C="0.439258" G="0.298881" T="0.0532207"/>
      <pos A="0.203626" C="0.173545" G="0.449286" T="0.173545"/>
      <pos A="0.178558" C="0.0883151" G="0.559582" T="0.173545"/>
      <pos A="0.0933294" C="0.394137" G="0.374084" T="0.13845"/>
      <pos A="0.298881" C="0.23872" G="0.33899" T="0.123409"/>
      <pos A="0.25376" C="0.218666" G="0.464326" T="0.0632484"/>
      <pos A="0.113383" C="0.23872" G="0.404164" T="0.243733"/>
      <pos A="0.0983427" C="0.414192" G="0.359043" T="0.128424"/>
      <pos A="0.198612" C="0.143464" G="0.374084" T="0.283841"/>
      <pos A="0.158504" C="0.283841" G="0.33899" T="0.218666"/>
      <pos A="0.193598" C="0.278828" G="0.379097" T="0.148477"/>
    </motif>
    <motif db="0" id="M72" alt="O72" length="40" nsites="8" evalue="1.3e-003">
      <pos A="0.268801" C="0.133437" G="0.399151" T="0.198612"/>
      <pos A="0.163518" C="0.349016" G="0.293868" T="0.193598"/>
      <pos A="0.143464" C="0.394137" G="0.218666" T="0.243733"/>
      <pos A="0.0482074" C="0.303895" G="0.258773" T="0.389124"/>
      <pos A="0.183571" C="0.218666" G="0.389124" T="0.208639"/>
      <pos A="0.118396" C="0.349016" G="0.394137" T="0.13845"/>
      <pos A="0.123409" C="0.404164" G="0.328962" T="0.143464"/>
      <pos A="0.223679" C="0.25376" G="0.344003" T="0.178558"/>
      <pos A="0.198612" C="0.318935" G="0.283841" T="0.198612"/>
      <pos A="0.0883151" C="0.359043" G="0.474353" T="0.0782884"/>
      <pos A="0.25376" C="0.328962" G="0.208639" T="0.208639"/>
      <pos A="0.178558" C="0.273814" G="0.389124" T="0.158504"/>
      <pos A="0.218666" C="0.359043" G="0.248747" T="0.173545"/>
      <pos A="0.263787" C="0.25376" G="0.36907" T="0.113383"/>
      <pos A="0.0782884" C="0.283841" G="0.36907" T="0.268801"/>
      <pos A="0.133437" C="0.23872" G="0.404164" T="0.223679"/>
      <pos A="0.223679" C="0.223679" G="0.303895" T="0.248747"/>
      <pos A="0.163518" C="0.389124" G="0.213652" T="0.233707"/>
      <pos A="0.13845" C="0.293868" G="0.434245" T="0.133437"/>
      <pos A="0.148477" C="0.464326" G="0.288854" T="0.0983427"/>
      <pos A="0.183571" C="0.328962" G="0.228692" T="0.258773"/>
      <pos A="0.15349" C="0.459313" G="0.328962" T="0.0582351"/>
      <pos A="0.203626" C="0.178558" G="0.33899" T="0.278828"/>
      <pos A="0.123409" C="0.198612" G="0.494407" T="0.183571"/>
      <pos A="0.0983427" C="0.349016" G="0.323949" T="0.228692"/>
      <pos A="0.0833017" C="0.59969" G="0.223679" T="0.0933294"/>
      <pos A="0.218666" C="0.258773" G="0.384111" T="0.13845"/>
      <pos A="0.248747" C="0.213652" G="0.424218" T="0.113383"/>
      <pos A="0.0883151" C="0.364056" G="0.258773" T="0.288854"/>
      <pos A="0.173545" C="0.273814" G="0.444273" T="0.108369"/>
      <pos A="0.188585" C="0.218666" G="0.439258" T="0.15349"/>
      <pos A="0.223679" C="0.298881" G="0.243733" T="0.233707"/>
      <pos A="0.198612" C="0.0983427" G="0.414192" T="0.288854"/>
      <pos A="0.0782884" C="0.288854" G="0.474353" T="0.158504"/>
      <pos A="0.178558" C="0.328962" G="0.313922" T="0.178558"/>
      <pos A="0.258773" C="0.208639" G="0.323949" T="0.208639"/>
      <pos A="0.308909" C="0.133437" G="0.364056" T="0.193598"/>
      <pos A="0.36907" C="0.394137" G="0.0933294" T="0.143464"/>
      <pos A="0.0883151" C="0.303895" G="0.268801" T="0.33899"/>
      <pos A="0.118396" C="0.524488" G="0.213652" T="0.143464"/>
    </motif>
    <motif db="0" id="M74" alt="O74" length="40" nsites="8" evalue="1.3e-003">
      <pos A="0.0431941" C="0.303895" G="0.364056" T="0.288854"/>
      <pos A="0.0532207" C="0.313922" G="0.429232" T="0.203626"/>
      <pos A="0.344003" C="0.268801" G="0.223679" T="0.163518"/>
      <pos A="0.203626" C="0.434245" G="0.323949" T="0.0381807"/>
      <pos A="0.113383" C="0.313922" G="0.424218" T="0.148477"/>
      <pos A="0.268801" C="0.394137" G="0.0833017" T="0.25376"/>
      <pos A="0.228692" C="0.198612" G="0.258773" T="0.313922"/>
      <pos A="0.0782884" C="0.389124" G="0.374084" T="0.158504"/>
      <pos A="0.263787" C="0.243733" G="0.203626" T="0.288854"/>
      <pos A="0.188585" C="0.268801" G="0.303895" T="0.23872"/>
      <pos A="0.13845" C="0.223679" G="0.529501" T="0.108369"/>
      <pos A="0.0883151" C="0.364056" G="0.49942" T="0.0482074"/>
      <pos A="0.128424" C="0.198612" G="0.379097" T="0.293868"/>
      <pos A="0.198612" C="0.278828" G="0.35403" T="0.168531"/>
      <pos A="0.178558" C="0.419205" G="0.228692" T="0.173545"/>
      <pos A="0.178558" C="0.298881" G="0.33899" T="0.183571"/>
      <pos A="0.143464" C="0.333975" G="0.344003" T="0.178558"/>
      <pos A="0.0833017" C="0.409178" G="0.35403" T="0.15349"/>
      <pos A="0.248747" C="0.23872" G="0.243733" T="0.268801"/>
      <pos A="0.213652" C="0.283841" G="0.424218" T="0.0782884"/>
      <pos A="0.203626" C="0.228692" G="0.394137" T="0.173545"/>
      <pos A="0.233707" C="0.33899" G="0.258773" T="0.168531"/>
      <pos A="0.173545" C="0.283841" G="0.359043" T="0.183571"/>
      <pos A="0.213652" C="0.258773" G="0.349016" T="0.178558"/>
      <pos A="0.193598" C="0.243733" G="0.33899" T="0.223679"/>
      <pos A="0.183571" C="0.268801" G="0.374084" T="0.173545"/>
      <pos A="0.133437" C="0.389124" G="0.128424" T="0.349016"/>
      <pos A="0.218666" C="0.33899" G="0.278828" T="0.163518"/>
      <pos A="0.0883151" C="0.333975" G="0.439258" T="0.13845"/>
      <pos A="0.218666" C="0.213652" G="0.323949" T="0.243733"/>
      <pos A="0.15349" C="0.233707" G="0.36907" T="0.243733"/>
      <pos A="0.0632484" C="0.308909" G="0.554569" T="0.0732751"/>
      <pos A="0.123409" C="0.429232" G="0.409178" T="0.0381807"/>
      <pos A="0.288854" C="0.273814" G="0.349016" T="0.0883151"/>
      <pos A="0.118396" C="0.298881" G="0.364056" T="0.218666"/>
      <pos A="0.183571" C="0.223679" G="0.333975" T="0.258773"/>
      <pos A="0.113383" C="0.248747" G="0.308909" T="0.328962"/>
      <pos A="0.158504" C="0.524488" G="0.173545" T="0.143464"/>
      <pos A="0.223679" C="0.273814" G="0.223679" T="0.278828"/>
      <pos A="0.288854" C="0.228692" G="0.288854" T="0.193598"/>
    </motif>
    <motif db="0" id="M75" alt="O75" length="40" nsites="8" evalue="1.3e-003">
      <pos A="0.128424" C="0.479367" G="0.188585" T="0.203626"/>
      <pos A="0.113383" C="0.51446" G="0.283841" T="0.0883151"/>
      <pos A="0.158504" C="0.328962" G="0.389124" T="0.123409"/>
      <pos A="0.293868" C="0.233707" G="0.23872" T="0.233707"/>
      <pos A="0.133437" C="0.23872" G="0.414192" T="0.213652"/>
      <pos A="0.198612" C="0.349016" G="0.298881" T="0.15349"/>
      <pos A="0.173545" C="0.213652" G="0.469339" T="0.143464"/>
      <pos A="0.123409" C="0.323949" G="0.313922" T="0.23872"/>
      <pos A="0.148477" C="0.298881" G="0.419205" T="0.133437"/>
      <pos A="0.178558" C="0.268801" G="0.248747" T="0.303895"/>
      <pos A="0.0782884" C="0.333975" G="0.35403" T="0.233707"/>
      <pos A="0.323949" C="0.394137" G="0.0582351" T="0.223679"/>
      <pos A="0.218666" C="0.293868" G="0.268801" T="0.218666"/>
      <pos A="0.148477" C="0.288854" G="0.399151" T="0.163518"/>
      <pos A="0.263787" C="0.243733" G="0.384111" T="0.108369"/>
      <pos A="0.178558" C="0.163518" G="0.429232" T="0.228692"/>
      <pos A="0.13845" C="0.449286" G="0.389124" T="0.0231407"/>
      <pos A="0.228692" C="0.33899" G="0.298881" T="0.133437"/>
      <pos A="0.213652" C="0.233707" G="0.223679" T="0.328962"/>
      <pos A="0.0833017" C="0.273814" G="0.444273" T="0.198612"/>
      <pos A="0.0231407" C="0.303895" G="0.409178" T="0.263787"/>
      <pos A="0.198612" C="0.328962" G="0.364056" T="0.108369"/>
      <pos A="0.148477" C="0.36907" G="0.359043" T="0.123409"/>
      <pos A="0.193598" C="0.394137" G="0.218666" T="0.193598"/>
      <pos A="0.103356" C="0.409178" G="0.243733" T="0.243733"/>
      <pos A="0.198612" C="0.298881" G="0.218666" T="0.283841"/>
      <pos A="0.0632484" C="0.333975" G="0.429232" T="0.173545"/>
      <pos A="0.13845" C="0.263787" G="0.273814" T="0.323949"/>
      <pos A="0.128424" C="0.313922" G="0.449286" T="0.108369"/>
      <pos A="0.263787" C="0.168531" G="0.429232" T="0.13845"/>
      <pos A="0.178558" C="0.268801" G="0.359043" T="0.193598"/>
      <pos A="0.273814" C="0.283841" G="0.349016" T="0.0933294"/>
      <pos A="0.223679" C="0.223679" G="0.323949" T="0.228692"/>
      <pos A="0.13845" C="0.399151" G="0.233707" T="0.228692"/>
      <pos A="0.15349" C="0.333975" G="0.303895" T="0.208639"/>
      <pos A="0.268801" C="0.208639" G="0.454299" T="0.0682617"/>
      <pos A="0.178558" C="0.454299" G="0.128424" T="0.23872"/>
      <pos A="0.118396" C="0.293868" G="0.424218" T="0.163518"/>
      <pos A="0.243733" C="0.278828" G="0.318935" T="0.158504"/>
      <pos A="0.223679" C="0.218666" G="0.293868" T="0.263787"/>
    </motif>
    <motif db="0" id="M77" alt="O77" length="40" nsites="8" evalue="1.3e-003">
      <pos A="0.332304" C="0.332304" G="0.332304" T="0.00308642"/>
      <pos A="0.112826" C="0.442043" G="0.332304" T="0.112826"/>
      <pos A="0.222565" C="0.112826" G="0.551784" T="0.112826"/>
      <pos A="0.442043" C="0.112826" G="0.332304" T="0.112826"/>
      <pos A="0.332304" C="0.00308642" G="0.442043" T="0.222565"/>
      <pos A="0.222565" C="0.332304" G="0.332304" T="0.112826"/>
      <pos A="0.112826" C="0.442043" G="0.332304" T="0.112826"/>
      <pos A="0.00308642" C="0.551784" G="0.442043" T="0.00308642"/>
      <pos A="0.222565" C="0.551784" G="0.112826" T="0.112826"/>
      <pos A="0.00308642" C="0.00308642" G="0.771262" T="0.222565"/>
      <pos A="0.222565" C="0.112826" G="0.661523" T="0.00308642"/>
      <pos A="0.442043" C="0.551784" G="0.00308642" T="0.00308642"/>
      <pos A="0.551784" C="0.222565" G="0.112826" T="0.112826"/>
      <pos A="0.112826" C="0.112826" G="0.551784" T="0.222565"/>
      <pos A="0.112826" C="0.222565" G="0.222565" T="0.442043"/>
      <pos A="0.00308642" C="0.112826" G="0.881001" T="0.00308642"/>
      <pos A="0.112826" C="0.442043" G="0.222565" T="0.222565"/>
      <pos A="0.00308642" C="0.442043" G="0.551784" T="0.00308642"/>
      <pos A="0.112826" C="0.222565" G="0.661523" T="0.00308642"/>
      <pos A="0.222565" C="0.442043" G="0.222565" T="0.112826"/>
      <pos A="0.332304" C="0.112826" G="0.551784" T="0.00308642"/>
      <pos A="0.332304" C="0.222565" G="0.112826" T="0.332304"/>
      <pos A="0.222565" C="0.661523" G="0.00308642" T="0.112826"/>
      <pos A="0.00308642" C="0.332304" G="0.551784" T="0.112826"/>
      <pos A="0.00308642" C="0.332304" G="0.332304" T="0.332304"/>
      <pos A="0.112826" C="0.222565" G="0.442043" T="0.222565"/>
      <pos A="0.442043" C="0.442043" G="0.112826" T="0.00308642"/>
      <pos A="0.332304" C="0.222565" G="0.332304" T="0.112826"/>
      <pos A="0.00308642" C="0.551784" G="0.442043" T="0.00308642"/>
      <pos A="0.112826" C="0.332304" G="0.442043" T="0.112826"/>
      <pos A="0.332304" C="0.222565" G="0.332304" T="0.112826"/>
      <pos A="0.112826" C="0.112826" G="0.551784" T="0.222565"/>
      <pos A="0.222565" C="0.332304" G="0.222565" T="0.222565"/>
      <pos A="0.222565" C="0.442043" G="0.332304" T="0.00308642"/>
      <pos A="0.00308642" C="0.551784" G="0.332304" T="0.112826"/>
      <pos A="0.112826" C="0.442043" G="0.332304" T="0.112826"/>
      <pos A="0.112826" C="0.112826" G="0.442043" T="0.332304"/>
      <pos A="0.222565" C="0.661523" G="0.112826" T="0.00308642"/>
      <pos A="0.332304" C="0.332304" G="0.332304" T="0.00308642"/>
      <pos A="0.00308642" C="0.442043" G="0.551784" T="0.00308642"/>
    </motif>
    <motif db="0" id="M78" alt="O78" length="40" nsites="8" evalue="1.3e-003">
      <pos A="0.00308642" C="0.00308642" G="0.990741" T="0.00308642"/>
      <pos A="0.00308642" C="0.00308642" G="0.990741" T="0.00308642"/>
      <pos A="0.00308642" C="0.00308642" G="0.990741" T="0.00308642"/>
      <pos A="0.496914" C="0.496914" G="0.00308642" T="0.00308642"/>
      <pos A="0.00308642" C="0.00308642" G="0.496914" T="0.496914"/>
      <pos A="0.00308642" C="0.496914" G="0.496914" T="0.00308642"/>
      <pos A="0.00308642" C="0.00308642" G="0.990741" T="0.00308642"/>
      <pos A="0.496914" C="0.00308642" G="0.496914" T="0.00308642"/>
      <pos A="0.496914" C="0.00308642" G="0.496914" T="0.00308642"/>
      <pos A="0.00308642" C="0.990741" G="0.00308642" T="0.00308642"/>
      <pos A="0.496914" C="0.00308642" G="0.00308642" T="0.496914"/>
      <pos A="0.00308642" C="0.00308642" G="0.990741" T="0.00308642"/>
      <pos A="0.496914" C="0.00308642" G="0.496914" T="0.00308642"/>
      <pos A="0.00308642" C="0.496914" G="0.00308642" T="0.496914"/>
      <pos A="0.00308642" C="0.496914" G="0.496914" T="0.00308642"/>
      <pos A="0.00308642" C="0.00308642" G="0.496914" T="0.496914"/>
      <pos A="0.496914" C="0.00308642" G="0.496914" T="0.00308642"/>
      <pos A="0.496914" C="0.00308642" G="0.496914" T="0.00308642"/>
      <pos A="0.00308642" C="0.00308642" G="0.990741" T="0.00308642"/>
      <pos A="0.496914" C="0.496914" G="0.00308642" T="0.00308642"/>
      <pos A="0.00308642" C="0.496914" G="0.496914" T="0.00308642"/>
      <pos A="0.00308642" C="0.990741" G="0.00308642" T="0.00308642"/>
      <pos A="0.00308642" C="0.00308642" G="0.00308642" T="0.990741"/>
      <pos A="0.496914" C="0.496914" G="0.00308642" T="0.00308642"/>
      <pos A="0.496914" C="0.496914" G="0.00308642" T="0.00308642"/>
      <pos A="0.00308642" C="0.00308642" G="0.496914" T="0.496914"/>
      <pos A="0.00308642" C="0.00308642" G="0.990741" T="0.00308642"/>
      <pos A="0.00308642" C="0.990741" G="0.00308642" T="0.00308642"/>
      <pos A="0.00308642" C="0.00308642" G="0.496914" T="0.496914"/>
      <pos A="0.00308642" C="0.496914" G="0.496914" T="0.00308642"/>
      <pos A="0.496914" C="0.00308642" G="0.496914" T="0.00308642"/>
      <pos A="0.00308642" C="0.00308642" G="0.990741" T="0.00308642"/>
      <pos A="0.496914" C="0.00308642" G="0.496914" T="0.00308642"/>
      <pos A="0.496914" C="0.496914" G="0.00308642" T="0.00308642"/>
      <pos A="0.00308642" C="0.00308642" G="0.496914" T="0.496914"/>
      <pos A="0.00308642" C="0.496914" G="0.496914" T="0.00308642"/>
      <pos A="0.496914" C="0.496914" G="0.00308642" T="0.00308642"/>
      <pos A="0.496914" C="0.00308642" G="0.496914" T="0.00308642"/>
      <pos A="0.00308642" C="0.496914" G="0.00308642" T="0.496914"/>
      <pos A="0.00308642" C="0.00308642" G="0.990741" T="0.00308642"/>
    </motif>
    <motif db="0" id="M79" alt="O79" length="40" nsites="8" evalue="1.3e-003">
      <pos A="0.0648148" C="0.496914" G="0.435185" T="0.00308642"/>
      <pos A="0.126543" C="0.25" G="0.496914" T="0.126543"/>
      <pos A="0.0648148" C="0.00308642" G="0.929012" T="0.00308642"/>
      <pos A="0.435185" C="0.373457" G="0.126543" T="0.0648148"/>
      <pos A="0.00308642" C="0.25" G="0.496914" T="0.25"/>
      <pos A="0.00308642" C="0.188272" G="0.743827" T="0.0648148"/>
      <pos A="0.0648148" C="0.805556" G="0.126543" T="0.00308642"/>
      <pos A="0.0648148" C="0.25" G="0.558642" T="0.126543"/>
      <pos A="0.00308642" C="0.0648148" G="0.62037" T="0.311728"/>
      <pos A="0.0648148" C="0.0648148" G="0.558642" T="0.311728"/>
      <pos A="0.188272" C="0.25" G="0.496914" T="0.0648148"/>
      <pos A="0.0648148" C="0.435185" G="0.188272" T="0.311728"/>
      <pos A="0.126543" C="0.126543" G="0.311728" T="0.435185"/>
      <pos A="0.25" C="0.0648148" G="0.682099" T="0.00308642"/>
      <pos A="0.311728" C="0.126543" G="0.558642" T="0.00308642"/>
      <pos A="0.373457" C="0.188272" G="0.25" T="0.188272"/>
      <pos A="0.126543" C="0.188272" G="0.558642" T="0.126543"/>
      <pos A="0.0648148" C="0.62037" G="0.25" T="0.0648148"/>
      <pos A="0.00308642" C="0.558642" G="0.311728" T="0.126543"/>
      <pos A="0.435185" C="0.188272" G="0.311728" T="0.0648148"/>
      <pos A="0.126543" C="0.188272" G="0.558642" T="0.126543"/>
      <pos A="0.373457" C="0.126543" G="0.496914" T="0.00308642"/>
      <pos A="0.126543" C="0.126543" G="0.496914" T="0.25"/>
      <pos A="0.188272" C="0.25" G="0.496914" T="0.0648148"/>
      <pos A="0.126543" C="0.188272" G="0.682099" T="0.00308642"/>
      <pos A="0.373457" C="0.62037" G="0.00308642" T="0.00308642"/>
      <pos A="0.00308642" C="0.25" G="0.435185" T="0.311728"/>
      <pos A="0.126543" C="0.743827" G="0.126543" T="0.00308642"/>
      <pos A="0.00308642" C="0.435185" G="0.435185" T="0.126543"/>
      <pos A="0.00308642" C="0.00308642" G="0.805556" T="0.188272"/>
      <pos A="0.126543" C="0.62037" G="0.188272" T="0.0648148"/>
      <pos A="0.0648148" C="0.25" G="0.682099" T="0.00308642"/>
      <pos A="0.00308642" C="0.558642" G="0.373457" T="0.0648148"/>
      <pos A="0.00308642" C="0.496914" G="0.25" T="0.25"/>
      <pos A="0.0648148" C="0.743827" G="0.188272" T="0.00308642"/>
      <pos A="0.126543" C="0.435185" G="0.435185" T="0.00308642"/>
      <pos A="0.00308642" C="0.558642" G="0.25" T="0.188272"/>
      <pos A="0.00308642" C="0.311728" G="0.682099" T="0.00308642"/>
      <pos A="0.373457" C="0.311728" G="0.311728" T="0.00308642"/>
      <pos A="0.373457" C="0.126543" G="0.435185" T="0.0648148"/>
    </motif>
    <motif db="0" id="M8" alt="O8" length="40" nsites="8" evalue="1.3e-003">
      <pos A="0.183571" C="0.464326" G="0.143464" T="0.208639"/>
      <pos A="0.208639" C="0.313922" G="0.198612" T="0.278828"/>
      <pos A="0.178558" C="0.49942" G="0.258773" T="0.0632484"/>
      <pos A="0.108369" C="0.389124" G="0.404164" T="0.0983427"/>
      <pos A="0.208639" C="0.193598" G="0.349016" T="0.248747"/>
      <pos A="0.0933294" C="0.133437" G="0.474353" T="0.298881"/>
      <pos A="0.173545" C="0.349016" G="0.434245" T="0.0431941"/>
      <pos A="0.283841" C="0.323949" G="0.188585" T="0.203626"/>
      <pos A="0.243733" C="0.228692" G="0.409178" T="0.118396"/>
      <pos A="0.213652" C="0.273814" G="0.283841" T="0.228692"/>
      <pos A="0.25376" C="0.263787" G="0.273814" T="0.208639"/>
      <pos A="0.0582351" C="0.263787" G="0.359043" T="0.318935"/>
      <pos A="0.123409" C="0.464326" G="0.268801" T="0.143464"/>
      <pos A="0.308909" C="0.273814" G="0.183571" T="0.233707"/>
      <pos A="0.0833017" C="0.193598" G="0.579636" T="0.143464"/>
      <pos A="0.15349" C="0.364056" G="0.233707" T="0.248747"/>
      <pos A="0.163518" C="0.25376" G="0.429232" T="0.15349"/>
      <pos A="0.108369" C="0.263787" G="0.464326" T="0.163518"/>
      <pos A="0.0933294" C="0.449286" G="0.183571" T="0.273814"/>
      <pos A="0.128424" C="0.469339" G="0.288854" T="0.113383"/>
      <pos A="0.158504" C="0.409178" G="0.303895" T="0.128424"/>
      <pos A="0.233707" C="0.183571" G="0.333975" T="0.248747"/>
      <pos A="0.15349" C="0.25376" G="0.464326" T="0.128424"/>
      <pos A="0.243733" C="0.23872" G="0.379097" T="0.13845"/>
      <pos A="0.193598" C="0.178558" G="0.379097" T="0.248747"/>
      <pos A="0.228692" C="0.248747" G="0.218666" T="0.303895"/>
      <pos A="0.0532207" C="0.283841" G="0.414192" T="0.248747"/>
      <pos A="0.183571" C="0.178558" G="0.409178" T="0.228692"/>
      <pos A="0.248747" C="0.454299" G="0.0682617" T="0.228692"/>
      <pos A="0.188585" C="0.469339" G="0.213652" T="0.128424"/>
      <pos A="0.273814" C="0.203626" G="0.359043" T="0.163518"/>
      <pos A="0.193598" C="0.308909" G="0.389124" T="0.108369"/>
      <pos A="0.223679" C="0.228692" G="0.419205" T="0.128424"/>
      <pos A="0.0682617" C="0.389124" G="0.404164" T="0.13845"/>
      <pos A="0.133437" C="0.359043" G="0.288854" T="0.218666"/>
      <pos A="0.263787" C="0.258773" G="0.318935" T="0.158504"/>
      <pos A="0.108369" C="0.25376" G="0.509447" T="0.128424"/>
      <pos A="0.15349" C="0.283841" G="0.268801" T="0.293868"/>
      <pos A="0.128424" C="0.454299" G="0.268801" T="0.148477"/>
      <pos A="0.223679" C="0.188585" G="0.414192" T="0.173545"/>
    </motif>
    <motif db="0" id="M81" alt="O81" length="40" nsites="8" evalue="1.3e-003">
      <pos A="0.25" C="0.25" G="0.126543" T="0.373457"/>
      <pos A="0.373457" C="0.62037" G="0.00308642" T="0.00308642"/>
      <pos A="0.126543" C="0.62037" G="0.25" T="0.00308642"/>
      <pos A="0.25" C="0.126543" G="0.496914" T="0.126543"/>
      <pos A="0.62037" C="0.126543" G="0.25" T="0.00308642"/>
      <pos A="0.25" C="0.126543" G="0.62037" T="0.00308642"/>
      <pos A="0.00308642" C="0.126543" G="0.867284" T="0.00308642"/>
      <pos A="0.373457" C="0.126543" G="0.373457" T="0.126543"/>
      <pos A="0.25" C="0.743827" G="0.00308642" T="0.00308642"/>
      <pos A="0.00308642" C="0.00308642" G="0.62037" T="0.373457"/>
      <pos A="0.00308642" C="0.62037" G="0.25" T="0.126543"/>
      <pos A="0.25" C="0.25" G="0.496914" T="0.00308642"/>
      <pos A="0.00308642" C="0.25" G="0.62037" T="0.126543"/>
      <pos A="0.373457" C="0.126543" G="0.496914" T="0.00308642"/>
      <pos A="0.25" C="0.373457" G="0.126543" T="0.25"/>
      <pos A="0.00308642" C="0.496914" G="0.373457" T="0.126543"/>
      <pos A="0.126543" C="0.62037" G="0.25" T="0.00308642"/>
      <pos A="0.126543" C="0.373457" G="0.373457" T="0.126543"/>
      <pos A="0.25" C="0.743827" G="0.00308642" T="0.00308642"/>
      <pos A="0.373457" C="0.373457" G="0.126543" T="0.126543"/>
      <pos A="0.126543" C="0.62037" G="0.126543" T="0.126543"/>
      <pos A="0.25" C="0.373457" G="0.00308642" T="0.373457"/>
      <pos A="0.62037" C="0.00308642" G="0.00308642" T="0.373457"/>
      <pos A="0.373457" C="0.126543" G="0.496914" T="0.00308642"/>
      <pos A="0.126543" C="0.373457" G="0.496914" T="0.00308642"/>
      <pos A="0.00308642" C="0.25" G="0.743827" T="0.00308642"/>
      <pos A="0.126543" C="0.62037" G="0.25" T="0.00308642"/>
      <pos A="0.25" C="0.373457" G="0.373457" T="0.00308642"/>
      <pos A="0.126543" C="0.126543" G="0.25" T="0.496914"/>
      <pos A="0.496914" C="0.373457" G="0.126543" T="0.00308642"/>
      <pos A="0.373457" C="0.126543" G="0.373457" T="0.126543"/>
      <pos A="0.126543" C="0.62037" G="0.25" T="0.00308642"/>
      <pos A="0.126543" C="0.126543" G="0.126543" T="0.62037"/>
      <pos A="0.126543" C="0.373457" G="0.496914" T="0.00308642"/>
      <pos A="0.62037" C="0.00308642" G="0.00308642" T="0.373457"/>
      <pos A="0.126543" C="0.743827" G="0.126543" T="0.00308642"/>
      <pos A="0.126543" C="0.25" G="0.496914" T="0.126543"/>
      <pos A="0.00308642" C="0.25" G="0.496914" T="0.25"/>
      <pos A="0.126543" C="0.00308642" G="0.62037" T="0.25"/>
      <pos A="0.496914" C="0.00308642" G="0.126543" T="0.373457"/>
    </motif>
    <motif db="0" id="M82" alt="O82" length="40" nsites="8" evalue="1.3e-003">
      <pos A="0.00308642" C="0.00308642" G="0.990741" T="0.00308642"/>
      <pos A="0.990741" C="0.00308642" G="0.00308642" T="0.00308642"/>
      <pos A="0.990741" C="0.00308642" G="0.00308642" T="0.00308642"/>
      <pos A="0.00308642" C="0.990741" G="0.00308642" T="0.00308642"/>
      <pos A="0.00308642" C="0.990741" G="0.00308642" T="0.00308642"/>
      <pos A="0.00308642" C="0.00308642" G="0.990741" T="0.00308642"/>
      <pos A="0.990741" C="0.00308642" G="0.00308642" T="0.00308642"/>
      <pos A="0.990741" C="0.00308642" G="0.00308642" T="0.00308642"/>
      <pos A="0.00308642" C="0.00308642" G="0.990741" T="0.00308642"/>
      <pos A="0.00308642" C="0.00308642" G="0.990741" T="0.00308642"/>
      <pos A="0.00308642" C="0.00308642" G="0.990741" T="0.00308642"/>
      <pos A="0.00308642" C="0.990741" G="0.00308642" T="0.00308642"/>
      <pos A="0.00308642" C="0.00308642" G="0.00308642" T="0.990741"/>
      <pos A="0.00308642" C="0.990741" G="0.00308642" T="0.00308642"/>
      <pos A="0.00308642" C="0.990741" G="0.00308642" T="0.00308642"/>
      <pos A="0.00308642" C="0.990741" G="0.00308642" T="0.00308642"/>
      <pos A="0.990741" C="0.00308642" G="0.00308642" T="0.00308642"/>
      <pos A="0.00308642" C="0.990741" G="0.00308642" T="0.00308642"/>
      <pos A="0.00308642" C="0.00308642" G="0.990741" T="0.00308642"/>
      <pos A="0.00308642" C="0.00308642" G="0.990741" T="0.00308642"/>
      <pos A="0.00308642" C="0.00308642" G="0.990741" T="0.00308642"/>
      <pos A="0.990741" C="0.00308642" G="0.00308642" T="0.00308642"/>
      <pos A="0.990741" C="0.00308642" G="0.00308642" T="0.00308642"/>
      <pos A="0.00308642" C="0.990741" G="0.00308642" T="0.00308642"/>
      <pos A="0.990741" C="0.00308642" G="0.00308642" T="0.00308642"/>
      <pos A="0.990741" C="0.00308642" G="0.00308642" T="0.00308642"/>
      <pos A="0.00308642" C="0.00308642" G="0.990741" T="0.00308642"/>
      <pos A="0.00308642" C="0.00308642" G="0.990741" T="0.00308642"/>
      <pos A="0.00308642" C="0.00308642" G="0.990741" T="0.00308642"/>
      <pos A="0.00308642" C="0.990741" G="0.00308642" T="0.00308642"/>
      <pos A="0.990741" C="0.00308642" G="0.00308642" T="0.00308642"/>
      <pos A="0.00308642" C="0.00308642" G="0.00308642" T="0.990741"/>
      <pos A="0.00308642" C="0.990741" G="0.00308642" T="0.00308642"/>
      <pos A="0.990741" C="0.00308642" G="0.00308642" T="0.00308642"/>
      <pos A="0.00308642" C="0.990741" G="0.00308642" T="0.00308642"/>
      <pos A="0.00308642" C="0.00308642" G="0.00308642" T="0.990741"/>
      <pos A="0.00308642" C="0.00308642" G="0.990741" T="0.00308642"/>
      <pos A="0.990741" C="0.00308642" G="0.00308642" T="0.00308642"/>
      <pos A="0.00308642" C="0.990741" G="0.00308642" T="0.00308642"/>
      <pos A="0.00308642" C="0.00308642" G="0.990741" T="0.00308642"/>
    </motif>
    <motif db="0" id="M83" alt="O83" length="40" nsites="8" evalue="1.3e-003">
      <pos A="0.00308642" C="0.541807" G="0.272446" T="0.18266"/>
      <pos A="0.0928731" C="0.631594" G="0.272446" T="0.00308642"/>
      <pos A="0.00308642" C="0.00308642" G="0.272446" T="0.721381"/>
      <pos A="0.272446" C="0.362233" G="0.18266" T="0.18266"/>
      <pos A="0.00308642" C="0.00308642" G="0.541807" T="0.45202"/>
      <pos A="0.18266" C="0.00308642" G="0.631594" T="0.18266"/>
      <pos A="0.00308642" C="0.362233" G="0.45202" T="0.18266"/>
      <pos A="0.272446" C="0.18266" G="0.272446" T="0.272446"/>
      <pos A="0.18266" C="0.811167" G="0.00308642" T="0.00308642"/>
      <pos A="0.18266" C="0.541807" G="0.18266" T="0.0928731"/>
      <pos A="0.18266" C="0.362233" G="0.272446" T="0.18266"/>
      <pos A="0.362233" C="0.0928731" G="0.45202" T="0.0928731"/>
      <pos A="0.0928731" C="0.272446" G="0.362233" T="0.272446"/>
      <pos A="0.0928731" C="0.00308642" G="0.811167" T="0.0928731"/>
      <pos A="0.0928731" C="0.362233" G="0.362233" T="0.18266"/>
      <pos A="0.45202" C="0.362233" G="0.18266" T="0.00308642"/>
      <pos A="0.00308642" C="0.18266" G="0.45202" T="0.362233"/>
      <pos A="0.00308642" C="0.272446" G="0.721381" T="0.00308642"/>
      <pos A="0.0928731" C="0.811167" G="0.00308642" T="0.0928731"/>
      <pos A="0.0928731" C="0.00308642" G="0.45202" T="0.45202"/>
      <pos A="0.00308642" C="0.272446" G="0.631594" T="0.0928731"/>
      <pos A="0.00308642" C="0.18266" G="0.721381" T="0.0928731"/>
      <pos A="0.18266" C="0.18266" G="0.45202" T="0.18266"/>
      <pos A="0.0928731" C="0.631594" G="0.18266" T="0.0928731"/>
      <pos A="0.00308642" C="0.18266" G="0.272446" T="0.541807"/>
      <pos A="0.00308642" C="0.272446" G="0.541807" T="0.18266"/>
      <pos A="0.0928731" C="0.541807" G="0.362233" T="0.00308642"/>
      <pos A="0.0928731" C="0.541807" G="0.362233" T="0.00308642"/>
      <pos A="0.00308642" C="0.18266" G="0.721381" T="0.0928731"/>
      <pos A="0.0928731" C="0.272446" G="0.362233" T="0.272446"/>
      <pos A="0.0928731" C="0.272446" G="0.45202" T="0.18266"/>
      <pos A="0.00308642" C="0.18266" G="0.631594" T="0.18266"/>
      <pos A="0.0928731" C="0.272446" G="0.362233" T="0.272446"/>
      <pos A="0.18266" C="0.272446" G="0.541807" T="0.00308642"/>
      <pos A="0.541807" C="0.362233" G="0.0928731" T="0.00308642"/>
      <pos A="0.18266" C="0.362233" G="0.18266" T="0.272446"/>
      <pos A="0.18266" C="0.00308642" G="0.811167" T="0.00308642"/>
      <pos A="0.362233" C="0.272446" G="0.272446" T="0.0928731"/>
      <pos A="0.00308642" C="0.272446" G="0.631594" T="0.0928731"/>
      <pos A="0.272446" C="0.362233" G="0.272446" T="0.0928731"/>
    </motif>
    <motif db="0" id="M84" alt="O84" length="40" nsites="8" evalue="1.3e-003">
      <pos A="0.0877422" C="0.228836" G="0.36993" T="0.313492"/>
      <pos A="0.0877422" C="0.454586" G="0.398148" T="0.059524"/>
      <pos A="0.200617" C="0.115961" G="0.36993" T="0.313492"/>
      <pos A="0.313492" C="0.313492" G="0.341711" T="0.0313047"/>
      <pos A="0.454586" C="0.36993" G="0.00308642" T="0.172399"/>
      <pos A="0.059524" C="0.454586" G="0.200617" T="0.285273"/>
      <pos A="0.00308642" C="0.36993" G="0.426366" T="0.200617"/>
      <pos A="0.059524" C="0.200617" G="0.454586" T="0.285273"/>
      <pos A="0.14418" C="0.398148" G="0.285273" T="0.172399"/>
      <pos A="0.14418" C="0.313492" G="0.36993" T="0.172399"/>
      <pos A="0.059524" C="0.595679" G="0.200617" T="0.14418"/>
      <pos A="0.00308642" C="0.454586" G="0.426366" T="0.115961"/>
      <pos A="0.200617" C="0.680335" G="0.059524" T="0.059524"/>
      <pos A="0.172399" C="0.36993" G="0.398148" T="0.059524"/>
      <pos A="0.172399" C="0.14418" G="0.482804" T="0.200617"/>
      <pos A="0.398148" C="0.398148" G="0.14418" T="0.059524"/>
      <pos A="0.14418" C="0.341711" G="0.341711" T="0.172399"/>
      <pos A="0.313492" C="0.115961" G="0.257055" T="0.313492"/>
      <pos A="0.14418" C="0.228836" G="0.172399" T="0.454586"/>
      <pos A="0.228836" C="0.172399" G="0.398148" T="0.200617"/>
      <pos A="0.115961" C="0.257055" G="0.257055" T="0.36993"/>
      <pos A="0.00308642" C="0.454586" G="0.257055" T="0.285273"/>
      <pos A="0.257055" C="0.115961" G="0.398148" T="0.228836"/>
      <pos A="0.36993" C="0.482804" G="0.14418" T="0.00308642"/>
      <pos A="0.14418" C="0.36993" G="0.341711" T="0.14418"/>
      <pos A="0.200617" C="0.454586" G="0.200617" T="0.14418"/>
      <pos A="0.285273" C="0.115961" G="0.426366" T="0.172399"/>
      <pos A="0.059524" C="0.228836" G="0.623897" T="0.0877422"/>
      <pos A="0.14418" C="0.285273" G="0.341711" T="0.228836"/>
      <pos A="0.341711" C="0.172399" G="0.172399" T="0.313492"/>
      <pos A="0.14418" C="0.228836" G="0.36993" T="0.257055"/>
      <pos A="0.115961" C="0.567461" G="0.172399" T="0.14418"/>
      <pos A="0.36993" C="0.341711" G="0.200617" T="0.0877422"/>
      <pos A="0.228836" C="0.36993" G="0.228836" T="0.172399"/>
      <pos A="0.0877422" C="0.200617" G="0.426366" T="0.285273"/>
      <pos A="0.14418" C="0.511023" G="0.172399" T="0.172399"/>
      <pos A="0.14418" C="0.680335" G="0.0313047" T="0.14418"/>
      <pos A="0.200617" C="0.14418" G="0.539241" T="0.115961"/>
      <pos A="0.341711" C="0.228836" G="0.313492" T="0.115961"/>
      <pos A="0.285273" C="0.14418" G="0.228836" T="0.341711"/>
    </motif>
    <motif db="0" id="M85" alt="O85" length="40" nsites="8" evalue="1.3e-003">
      <pos A="0.143464" C="0.178558" G="0.444273" T="0.233707"/>
      <pos A="0.128424" C="0.494407" G="0.203626" T="0.173545"/>
      <pos A="0.243733" C="0.519475" G="0.133437" T="0.103356"/>
      <pos A="0.108369" C="0.298881" G="0.268801" T="0.323949"/>
      <pos A="0.148477" C="0.208639" G="0.35403" T="0.288854"/>
      <pos A="0.123409" C="0.318935" G="0.35403" T="0.203626"/>
      <pos A="0.123409" C="0.318935" G="0.404164" T="0.15349"/>
      <pos A="0.158504" C="0.474353" G="0.158504" T="0.208639"/>
      <pos A="0.213652" C="0.188585" G="0.409178" T="0.188585"/>
      <pos A="0.133437" C="0.243733" G="0.399151" T="0.223679"/>
      <pos A="0.263787" C="0.223679" G="0.218666" T="0.293868"/>
      <pos A="0.128424" C="0.273814" G="0.449286" T="0.148477"/>
      <pos A="0.248747" C="0.384111" G="0.288854" T="0.0782884"/>
      <pos A="0.103356" C="0.374084" G="0.36907" T="0.15349"/>
      <pos A="0.133437" C="0.308909" G="0.318935" T="0.23872"/>
      <pos A="0.148477" C="0.293868" G="0.394137" T="0.163518"/>
      <pos A="0.218666" C="0.13845" G="0.454299" T="0.188585"/>
      <pos A="0.163518" C="0.333975" G="0.283841" T="0.218666"/>
      <pos A="0.113383" C="0.384111" G="0.389124" T="0.113383"/>
      <pos A="0.193598" C="0.118396" G="0.509447" T="0.178558"/>
      <pos A="0.233707" C="0.298881" G="0.203626" T="0.263787"/>
      <pos A="0.273814" C="0.303895" G="0.213652" T="0.208639"/>
      <pos A="0.163518" C="0.424218" G="0.359043" T="0.0532207"/>
      <pos A="0.148477" C="0.349016" G="0.228692" T="0.273814"/>
      <pos A="0.103356" C="0.283841" G="0.434245" T="0.178558"/>
      <pos A="0.143464" C="0.273814" G="0.223679" T="0.359043"/>
      <pos A="0.213652" C="0.178558" G="0.328962" T="0.278828"/>
      <pos A="0.103356" C="0.459313" G="0.374084" T="0.0632484"/>
      <pos A="0.108369" C="0.389124" G="0.349016" T="0.15349"/>
      <pos A="0.283841" C="0.364056" G="0.193598" T="0.158504"/>
      <pos A="0.273814" C="0.328962" G="0.303895" T="0.0933294"/>
      <pos A="0.148477" C="0.35403" G="0.163518" T="0.333975"/>
      <pos A="0.0732751" C="0.459313" G="0.268801" T="0.198612"/>
      <pos A="0.228692" C="0.233707" G="0.35403" T="0.183571"/>
      <pos A="0.258773" C="0.188585" G="0.424218" T="0.128424"/>
      <pos A="0.15349" C="0.15349" G="0.49942" T="0.193598"/>
      <pos A="0.178558" C="0.318935" G="0.419205" T="0.0833017"/>
      <pos A="0.13845" C="0.178558" G="0.489394" T="0.193598"/>
      <pos A="0.163518" C="0.344003" G="0.399151" T="0.0933294"/>
      <pos A="0.158504" C="0.33899" G="0.268801" T="0.233707"/>
    </motif>
    <motif db="0" id="M86" alt="O86" length="40" nsites="8" evalue="1.3e-003">
      <pos A="0.173545" C="0.308909" G="0.268801" T="0.248747"/>
      <pos A="0.178558" C="0.389124" G="0.15349" T="0.278828"/>
      <pos A="0.113383" C="0.549555" G="0.298881" T="0.0381807"/>
      <pos A="0.168531" C="0.344003" G="0.313922" T="0.173545"/>
      <pos A="0.173545" C="0.303895" G="0.328962" T="0.193598"/>
      <pos A="0.178558" C="0.298881" G="0.288854" T="0.233707"/>
      <pos A="0.25376" C="0.168531" G="0.298881" T="0.278828"/>
      <pos A="0.118396" C="0.35403" G="0.303895" T="0.223679"/>
      <pos A="0.118396" C="0.188585" G="0.559582" T="0.133437"/>
      <pos A="0.208639" C="0.173545" G="0.489394" T="0.128424"/>
      <pos A="0.248747" C="0.243733" G="0.364056" T="0.143464"/>
      <pos A="0.148477" C="0.308909" G="0.409178" T="0.133437"/>
      <pos A="0.193598" C="0.364056" G="0.268801" T="0.173545"/>
      <pos A="0.0732751" C="0.233707" G="0.318935" T="0.374084"/>
      <pos A="0.103356" C="0.298881" G="0.349016" T="0.248747"/>
      <pos A="0.158504" C="0.35403" G="0.414192" T="0.0732751"/>
      <pos A="0.283841" C="0.288854" G="0.218666" T="0.208639"/>
      <pos A="0.168531" C="0.173545" G="0.49942" T="0.158504"/>
      <pos A="0.168531" C="0.469339" G="0.198612" T="0.163518"/>
      <pos A="0.0983427" C="0.419205" G="0.183571" T="0.298881"/>
      <pos A="0.13845" C="0.248747" G="0.308909" T="0.303895"/>
      <pos A="0.208639" C="0.424218" G="0.0682617" T="0.298881"/>
      <pos A="0.203626" C="0.349016" G="0.33899" T="0.108369"/>
      <pos A="0.228692" C="0.303895" G="0.364056" T="0.103356"/>
      <pos A="0.208639" C="0.173545" G="0.459313" T="0.158504"/>
      <pos A="0.143464" C="0.469339" G="0.303895" T="0.0833017"/>
      <pos A="0.108369" C="0.469339" G="0.258773" T="0.163518"/>
      <pos A="0.273814" C="0.248747" G="0.208639" T="0.268801"/>
      <pos A="0.0782884" C="0.15349" G="0.559582" T="0.208639"/>
      <pos A="0.128424" C="0.298881" G="0.399151" T="0.173545"/>
      <pos A="0.183571" C="0.36907" G="0.263787" T="0.183571"/>
      <pos A="0.193598" C="0.344003" G="0.323949" T="0.13845"/>
      <pos A="0.203626" C="0.148477" G="0.409178" T="0.23872"/>
      <pos A="0.273814" C="0.133437" G="0.49942" T="0.0933294"/>
      <pos A="0.228692" C="0.308909" G="0.333975" T="0.128424"/>
      <pos A="0.158504" C="0.25376" G="0.414192" T="0.173545"/>
      <pos A="0.15349" C="0.318935" G="0.313922" T="0.213652"/>
      <pos A="0.208639" C="0.228692" G="0.208639" T="0.35403"/>
      <pos A="0.133437" C="0.344003" G="0.444273" T="0.0782884"/>
      <pos A="0.283841" C="0.349016" G="0.173545" T="0.193598"/>
    </motif>
    <motif db="0" id="M87" alt="O87" length="40" nsites="8" evalue="1.3e-003">
      <pos A="0.228692" C="0.444273" G="0.188585" T="0.13845"/>
      <pos A="0.203626" C="0.344003" G="0.278828" T="0.173545"/>
      <pos A="0.143464" C="0.333975" G="0.389124" T="0.133437"/>
      <pos A="0.193598" C="0.228692" G="0.36907" T="0.208639"/>
      <pos A="0.113383" C="0.409178" G="0.333975" T="0.143464"/>
      <pos A="0.243733" C="0.193598" G="0.349016" T="0.213652"/>
      <pos A="0.178558" C="0.243733" G="0.444273" T="0.133437"/>
      <pos A="0.323949" C="0.233707" G="0.303895" T="0.13845"/>
      <pos A="0.133437" C="0.228692" G="0.389124" T="0.248747"/>
      <pos A="0.113383" C="0.374084" G="0.298881" T="0.213652"/>
      <pos A="0.0933294" C="0.313922" G="0.218666" T="0.374084"/>
      <pos A="0.13845" C="0.273814" G="0.364056" T="0.223679"/>
      <pos A="0.0782884" C="0.414192" G="0.333975" T="0.173545"/>
      <pos A="0.193598" C="0.308909" G="0.273814" T="0.223679"/>
      <pos A="0.258773" C="0.233707" G="0.35403" T="0.15349"/>
      <pos A="0.283841" C="0.298881" G="0.173545" T="0.243733"/>
      <pos A="0.0582351" C="0.384111" G="0.394137" T="0.163518"/>
      <pos A="0.113383" C="0.283841" G="0.429232" T="0.173545"/>
      <pos A="0.248747" C="0.308909" G="0.23872" T="0.203626"/>
      <pos A="0.35403" C="0.323949" G="0.228692" T="0.0933294"/>
      <pos A="0.228692" C="0.23872" G="0.364056" T="0.168531"/>
      <pos A="0.158504" C="0.333975" G="0.303895" T="0.203626"/>
      <pos A="0.15349" C="0.25376" G="0.389124" T="0.203626"/>
      <pos A="0.173545" C="0.173545" G="0.303895" T="0.349016"/>
      <pos A="0.118396" C="0.424218" G="0.293868" T="0.163518"/>
      <pos A="0.203626" C="0.268801" G="0.384111" T="0.143464"/>
      <pos A="0.0381807" C="0.439258" G="0.389124" T="0.133437"/>
      <pos A="0.233707" C="0.25376" G="0.328962" T="0.183571"/>
      <pos A="0.0632484" C="0.349016" G="0.549555" T="0.0381807"/>
      <pos A="0.193598" C="0.208639" G="0.444273" T="0.15349"/>
      <pos A="0.218666" C="0.243733" G="0.344003" T="0.193598"/>
      <pos A="0.0833017" C="0.278828" G="0.414192" T="0.223679"/>
      <pos A="0.0833017" C="0.424218" G="0.263787" T="0.228692"/>
      <pos A="0.193598" C="0.444273" G="0.283841" T="0.0782884"/>
      <pos A="0.123409" C="0.228692" G="0.213652" T="0.434245"/>
      <pos A="0.103356" C="0.424218" G="0.278828" T="0.193598"/>
      <pos A="0.243733" C="0.228692" G="0.273814" T="0.25376"/>
      <pos A="0.158504" C="0.414192" G="0.23872" T="0.188585"/>
      <pos A="0.233707" C="0.218666" G="0.489394" T="0.0582351"/>
      <pos A="0.183571" C="0.163518" G="0.288854" T="0.364056"/>
    </motif>
    <motif db="0" id="M88" alt="O88" length="40" nsites="8" evalue="1.3e-003">
      <pos A="0.278828" C="0.0983427" G="0.318935" T="0.303895"/>
      <pos A="0.233707" C="0.248747" G="0.349016" T="0.168531"/>
      <pos A="0.0883151" C="0.233707" G="0.454299" T="0.223679"/>
      <pos A="0.108369" C="0.439258" G="0.323949" T="0.128424"/>
      <pos A="0.183571" C="0.379097" G="0.183571" T="0.25376"/>
      <pos A="0.128424" C="0.439258" G="0.168531" T="0.263787"/>
      <pos A="0.193598" C="0.233707" G="0.268801" T="0.303895"/>
      <pos A="0.108369" C="0.35403" G="0.434245" T="0.103356"/>
      <pos A="0.0833017" C="0.293868" G="0.464326" T="0.158504"/>
      <pos A="0.143464" C="0.414192" G="0.258773" T="0.183571"/>
      <pos A="0.158504" C="0.188585" G="0.424218" T="0.228692"/>
      <pos A="0.163518" C="0.404164" G="0.248747" T="0.183571"/>
      <pos A="0.113383" C="0.318935" G="0.308909" T="0.258773"/>
      <pos A="0.208639" C="0.268801" G="0.35403" T="0.168531"/>
      <pos A="0.349016" C="0.248747" G="0.223679" T="0.178558"/>
      <pos A="0.0933294" C="0.323949" G="0.389124" T="0.193598"/>
      <pos A="0.188585" C="0.379097" G="0.183571" T="0.248747"/>
      <pos A="0.15349" C="0.374084" G="0.318935" T="0.15349"/>
      <pos A="0.258773" C="0.434245" G="0.128424" T="0.178558"/>
      <pos A="0.0983427" C="0.33899" G="0.379097" T="0.183571"/>
      <pos A="0.103356" C="0.213652" G="0.509447" T="0.173545"/>
      <pos A="0.243733" C="0.278828" G="0.399151" T="0.0782884"/>
      <pos A="0.243733" C="0.133437" G="0.48438" T="0.13845"/>
      <pos A="0.248747" C="0.389124" G="0.278828" T="0.0833017"/>
      <pos A="0.168531" C="0.223679" G="0.288854" T="0.318935"/>
      <pos A="0.208639" C="0.258773" G="0.424218" T="0.108369"/>
      <pos A="0.15349" C="0.409178" G="0.283841" T="0.15349"/>
      <pos A="0.0983427" C="0.218666" G="0.434245" T="0.248747"/>
      <pos A="0.178558" C="0.283841" G="0.379097" T="0.158504"/>
      <pos A="0.183571" C="0.349016" G="0.213652" T="0.25376"/>
      <pos A="0.128424" C="0.394137" G="0.323949" T="0.15349"/>
      <pos A="0.233707" C="0.288854" G="0.25376" T="0.223679"/>
      <pos A="0.163518" C="0.168531" G="0.479367" T="0.188585"/>
      <pos A="0.258773" C="0.218666" G="0.263787" T="0.258773"/>
      <pos A="0.268801" C="0.444273" G="0.183571" T="0.103356"/>
      <pos A="0.173545" C="0.288854" G="0.389124" T="0.148477"/>
      <pos A="0.118396" C="0.233707" G="0.474353" T="0.173545"/>
      <pos A="0.268801" C="0.404164" G="0.233707" T="0.0933294"/>
      <pos A="0.193598" C="0.223679" G="0.273814" T="0.308909"/>
      <pos A="0.113383" C="0.203626" G="0.444273" T="0.23872"/>
    </motif>
    <motif db="0" id="M89" alt="O89" length="40" nsites="8" evalue="1.3e-003">
      <pos A="0.00308642" C="0.00308642" G="0.990741" T="0.00308642"/>
      <pos A="0.00308642" C="0.990741" G="0.00308642" T="0.00308642"/>
      <pos A="0.00308642" C="0.990741" G="0.00308642" T="0.00308642"/>
      <pos A="0.00308642" C="0.990741" G="0.00308642" T="0.00308642"/>
      <pos A="0.00308642" C="0.990741" G="0.00308642" T="0.00308642"/>
      <pos A="0.00308642" C="0.00308642" G="0.990741" T="0.00308642"/>
      <pos A="0.00308642" C="0.990741" G="0.00308642" T="0.00308642"/>
      <pos A="0.00308642" C="0.990741" G="0.00308642" T="0.00308642"/>
      <pos A="0.00308642" C="0.00308642" G="0.00308642" T="0.990741"/>
      <pos A="0.00308642" C="0.990741" G="0.00308642" T="0.00308642"/>
      <pos A="0.00308642" C="0.990741" G="0.00308642" T="0.00308642"/>
      <pos A="0.00308642" C="0.00308642" G="0.990741" T="0.00308642"/>
      <pos A="0.00308642" C="0.990741" G="0.00308642" T="0.00308642"/>
      <pos A="0.00308642" C="0.00308642" G="0.990741" T="0.00308642"/>
      <pos A="0.990741" C="0.00308642" G="0.00308642" T="0.00308642"/>
      <pos A="0.00308642" C="0.990741" G="0.00308642" T="0.00308642"/>
      <pos A="0.00308642" C="0.990741" G="0.00308642" T="0.00308642"/>
      <pos A="0.00308642" C="0.00308642" G="0.990741" T="0.00308642"/>
      <pos A="0.00308642" C="0.00308642" G="0.00308642" T="0.990741"/>
      <pos A="0.00308642" C="0.00308642" G="0.00308642" T="0.990741"/>
      <pos A="0.990741" C="0.00308642" G="0.00308642" T="0.00308642"/>
      <pos A="0.00308642" C="0.990741" G="0.00308642" T="0.00308642"/>
      <pos A="0.00308642" C="0.990741" G="0.00308642" T="0.00308642"/>
      <pos A="0.990741" C="0.00308642" G="0.00308642" T="0.00308642"/>
      <pos A="0.00308642" C="0.990741" G="0.00308642" T="0.00308642"/>
      <pos A="0.00308642" C="0.990741" G="0.00308642" T="0.00308642"/>
      <pos A="0.00308642" C="0.00308642" G="0.990741" T="0.00308642"/>
      <pos A="0.00308642" C="0.990741" G="0.00308642" T="0.00308642"/>
      <pos A="0.00308642" C="0.990741" G="0.00308642" T="0.00308642"/>
      <pos A="0.00308642" C="0.00308642" G="0.990741" T="0.00308642"/>
      <pos A="0.00308642" C="0.00308642" G="0.990741" T="0.00308642"/>
      <pos A="0.00308642" C="0.00308642" G="0.990741" T="0.00308642"/>
      <pos A="0.00308642" C="0.00308642" G="0.990741" T="0.00308642"/>
      <pos A="0.00308642" C="0.00308642" G="0.990741" T="0.00308642"/>
      <pos A="0.990741" C="0.00308642" G="0.00308642" T="0.00308642"/>
      <pos A="0.00308642" C="0.00308642" G="0.990741" T="0.00308642"/>
      <pos A="0.00308642" C="0.00308642" G="0.990741" T="0.00308642"/>
      <pos A="0.00308642" C="0.00308642" G="0.990741" T="0.00308642"/>
      <pos A="0.00308642" C="0.990741" G="0.00308642" T="0.00308642"/>
      <pos A="0.00308642" C="0.00308642" G="0.990741" T="0.00308642"/>
    </motif>
    <motif db="0" id="M9" alt="O9" length="40" nsites="8" evalue="1.3e-003">
      <pos A="0.0579565" C="0.167696" G="0.551784" T="0.222565"/>
      <pos A="0.0853906" C="0.19513" G="0.414609" T="0.30487"/>
      <pos A="0.167696" C="0.442043" G="0.0853906" T="0.30487"/>
      <pos A="0.0305215" C="0.524349" G="0.332304" T="0.112826"/>
      <pos A="0.222565" C="0.140261" G="0.25" T="0.387174"/>
      <pos A="0.00308642" C="0.551784" G="0.222565" T="0.222565"/>
      <pos A="0.0853906" C="0.826131" G="0.0853906" T="0.00308642"/>
      <pos A="0.25" C="0.112826" G="0.469479" T="0.167696"/>
      <pos A="0.222565" C="0.167696" G="0.442043" T="0.167696"/>
      <pos A="0.332304" C="0.387174" G="0.25" T="0.0305215"/>
      <pos A="0.112826" C="0.359739" G="0.19513" T="0.332304"/>
      <pos A="0.222565" C="0.359739" G="0.277435" T="0.140261"/>
      <pos A="0.00308642" C="0.387174" G="0.277435" T="0.332304"/>
      <pos A="0.277435" C="0.112826" G="0.222565" T="0.387174"/>
      <pos A="0.222565" C="0.277435" G="0.332304" T="0.167696"/>
      <pos A="0.0853906" C="0.442043" G="0.469479" T="0.00308642"/>
      <pos A="0.112826" C="0.634088" G="0.112826" T="0.140261"/>
      <pos A="0.414609" C="0.496914" G="0.0853906" T="0.00308642"/>
      <pos A="0.00308642" C="0.414609" G="0.387174" T="0.19513"/>
      <pos A="0.442043" C="0.25" G="0.30487" T="0.00308642"/>
      <pos A="0.0853906" C="0.222565" G="0.634088" T="0.0579565"/>
      <pos A="0.140261" C="0.0853906" G="0.524349" T="0.25"/>
      <pos A="0.387174" C="0.112826" G="0.414609" T="0.0853906"/>
      <pos A="0.414609" C="0.167696" G="0.359739" T="0.0579565"/>
      <pos A="0.19513" C="0.140261" G="0.551784" T="0.112826"/>
      <pos A="0.00308642" C="0.222565" G="0.496914" T="0.277435"/>
      <pos A="0.0853906" C="0.332304" G="0.359739" T="0.222565"/>
      <pos A="0.00308642" C="0.30487" G="0.634088" T="0.0579565"/>
      <pos A="0.222565" C="0.30487" G="0.30487" T="0.167696"/>
      <pos A="0.25" C="0.387174" G="0.30487" T="0.0579565"/>
      <pos A="0.167696" C="0.140261" G="0.469479" T="0.222565"/>
      <pos A="0.140261" C="0.277435" G="0.414609" T="0.167696"/>
      <pos A="0.167696" C="0.414609" G="0.140261" T="0.277435"/>
      <pos A="0.112826" C="0.140261" G="0.606653" T="0.140261"/>
      <pos A="0.140261" C="0.140261" G="0.359739" T="0.359739"/>
      <pos A="0.140261" C="0.359739" G="0.332304" T="0.167696"/>
      <pos A="0.277435" C="0.167696" G="0.524349" T="0.0305215"/>
      <pos A="0.798697" C="0.0579565" G="0.0579565" T="0.0853906"/>
      <pos A="0.167696" C="0.496914" G="0.277435" T="0.0579565"/>
      <pos A="0.25" C="0.332304" G="0.25" T="0.167696"/>
    </motif>
    <motif db="0" id="M91" alt="O91" length="40" nsites="8" evalue="1.3e-003">
      <pos A="0.0937896" C="0.224805" G="0.51707" T="0.164336"/>
      <pos A="0.265117" C="0.46668" G="0.134102" T="0.134102"/>
      <pos A="0.0131644" C="0.436445" G="0.476758" T="0.0736336"/>
      <pos A="0.0837116" C="0.396132" G="0.446523" T="0.0736336"/>
      <pos A="0.174414" C="0.375976" G="0.305429" T="0.14418"/>
      <pos A="0.184492" C="0.124024" G="0.607773" T="0.0837116"/>
      <pos A="0.164336" C="0.174414" G="0.577539" T="0.0837116"/>
      <pos A="0.204649" C="0.426366" G="0.295351" T="0.0736336"/>
      <pos A="0.244961" C="0.194571" G="0.244961" T="0.315508"/>
      <pos A="0.234883" C="0.234883" G="0.244961" T="0.285273"/>
      <pos A="0.234883" C="0.244961" G="0.315508" T="0.204649"/>
      <pos A="0.204649" C="0.214727" G="0.325586" T="0.255039"/>
      <pos A="0.134102" C="0.416288" G="0.285273" T="0.164336"/>
      <pos A="0.14418" C="0.113946" G="0.46668" T="0.275195"/>
      <pos A="0.325586" C="0.40621" G="0.224805" T="0.0433985"/>
      <pos A="0.244961" C="0.35582" G="0.164336" T="0.234883"/>
      <pos A="0.0736336" C="0.40621" G="0.456601" T="0.0635546"/>
      <pos A="0.0736336" C="0.224805" G="0.335664" T="0.365898"/>
      <pos A="0.224805" C="0.234883" G="0.325586" T="0.214727"/>
      <pos A="0.00308642" C="0.40621" G="0.396132" T="0.194571"/>
      <pos A="0.174414" C="0.164336" G="0.446523" T="0.214727"/>
      <pos A="0.14418" C="0.386054" G="0.396132" T="0.0736336"/>
      <pos A="0.124024" C="0.305429" G="0.345742" T="0.224805"/>
      <pos A="0.103868" C="0.224805" G="0.375976" T="0.295351"/>
      <pos A="0.174414" C="0.386054" G="0.325586" T="0.113946"/>
      <pos A="0.194571" C="0.386054" G="0.0433985" T="0.375976"/>
      <pos A="0.204649" C="0.255039" G="0.396132" T="0.14418"/>
      <pos A="0.204649" C="0.265117" G="0.476758" T="0.0534765"/>
      <pos A="0.255039" C="0.386054" G="0.164336" T="0.194571"/>
      <pos A="0.113946" C="0.244961" G="0.396132" T="0.244961"/>
      <pos A="0.0635546" C="0.506992" G="0.154258" T="0.275195"/>
      <pos A="0.14418" C="0.285273" G="0.285273" T="0.285273"/>
      <pos A="0.0333205" C="0.335664" G="0.51707" T="0.113946"/>
      <pos A="0.103868" C="0.486836" G="0.375976" T="0.0333205"/>
      <pos A="0.184492" C="0.154258" G="0.426366" T="0.234883"/>
      <pos A="0.14418" C="0.345742" G="0.345742" T="0.164336"/>
      <pos A="0.295351" C="0.14418" G="0.295351" T="0.265117"/>
      <pos A="0.0333205" C="0.154258" G="0.658163" T="0.154258"/>
      <pos A="0.124024" C="0.537226" G="0.244961" T="0.0937896"/>
      <pos A="0.194571" C="0.375976" G="0.244961" T="0.184492"/>
    </motif>
    <motif db="0" id="M92" alt="O92" length="40" nsites="8" evalue="1.3e-003">
      <pos A="0.248747" C="0.173545" G="0.469339" T="0.108369"/>
      <pos A="0.183571" C="0.384111" G="0.359043" T="0.0732751"/>
      <pos A="0.268801" C="0.188585" G="0.333975" T="0.208639"/>
      <pos A="0.108369" C="0.434245" G="0.333975" T="0.123409"/>
      <pos A="0.203626" C="0.389124" G="0.263787" T="0.143464"/>
      <pos A="0.168531" C="0.313922" G="0.349016" T="0.168531"/>
      <pos A="0.173545" C="0.198612" G="0.394137" T="0.233707"/>
      <pos A="0.13845" C="0.364056" G="0.288854" T="0.208639"/>
      <pos A="0.128424" C="0.404164" G="0.258773" T="0.208639"/>
      <pos A="0.0632484" C="0.23872" G="0.48438" T="0.213652"/>
      <pos A="0.218666" C="0.35403" G="0.213652" T="0.213652"/>
      <pos A="0.243733" C="0.158504" G="0.36907" T="0.228692"/>
      <pos A="0.0582351" C="0.288854" G="0.469339" T="0.183571"/>
      <pos A="0.243733" C="0.293868" G="0.213652" T="0.248747"/>
      <pos A="0.203626" C="0.25376" G="0.293868" T="0.248747"/>
      <pos A="0.25376" C="0.183571" G="0.298881" T="0.263787"/>
      <pos A="0.23872" C="0.203626" G="0.384111" T="0.173545"/>
      <pos A="0.163518" C="0.303895" G="0.374084" T="0.158504"/>
      <pos A="0.133437" C="0.35403" G="0.349016" T="0.163518"/>
      <pos A="0.0782884" C="0.419205" G="0.394137" T="0.108369"/>
      <pos A="0.143464" C="0.489394" G="0.163518" T="0.203626"/>
      <pos A="0.178558" C="0.323949" G="0.288854" T="0.208639"/>
      <pos A="0.0682617" C="0.539528" G="0.313922" T="0.0782884"/>
      <pos A="0.218666" C="0.328962" G="0.163518" T="0.288854"/>
      <pos A="0.15349" C="0.23872" G="0.479367" T="0.128424"/>
      <pos A="0.248747" C="0.108369" G="0.48438" T="0.158504"/>
      <pos A="0.103356" C="0.323949" G="0.424218" T="0.148477"/>
      <pos A="0.0632484" C="0.424218" G="0.33899" T="0.173545"/>
      <pos A="0.293868" C="0.36907" G="0.163518" T="0.173545"/>
      <pos A="0.0983427" C="0.263787" G="0.303895" T="0.333975"/>
      <pos A="0.13845" C="0.23872" G="0.459313" T="0.163518"/>
      <pos A="0.218666" C="0.399151" G="0.218666" T="0.163518"/>
      <pos A="0.203626" C="0.13845" G="0.419205" T="0.23872"/>
      <pos A="0.183571" C="0.313922" G="0.359043" T="0.143464"/>
      <pos A="0.248747" C="0.323949" G="0.263787" T="0.163518"/>
      <pos A="0.283841" C="0.183571" G="0.33899" T="0.193598"/>
      <pos A="0.0331674" C="0.394137" G="0.414192" T="0.158504"/>
      <pos A="0.163518" C="0.163518" G="0.323949" T="0.349016"/>
      <pos A="0.118396" C="0.268801" G="0.424218" T="0.188585"/>
      <pos A="0.323949" C="0.35403" G="0.278828" T="0.0431941"/>
    </motif>
    <motif db="0" id="M93" alt="O93" length="40" nsites="8" evalue="1.3e-003">
      <pos A="0.25376" C="0.0983427" G="0.419205" T="0.228692"/>
      <pos A="0.103356" C="0.529501" G="0.25376" T="0.113383"/>
      <pos A="0.168531" C="0.23872" G="0.178558" T="0.414192"/>
      <pos A="0.228692" C="0.13845" G="0.404164" T="0.228692"/>
      <pos A="0.23872" C="0.308909" G="0.384111" T="0.0682617"/>
      <pos A="0.168531" C="0.328962" G="0.318935" T="0.183571"/>
      <pos A="0.168531" C="0.333975" G="0.243733" T="0.25376"/>
      <pos A="0.173545" C="0.434245" G="0.283841" T="0.108369"/>
      <pos A="0.103356" C="0.303895" G="0.434245" T="0.158504"/>
      <pos A="0.173545" C="0.278828" G="0.25376" T="0.293868"/>
      <pos A="0.213652" C="0.23872" G="0.419205" T="0.128424"/>
      <pos A="0.323949" C="0.228692" G="0.293868" T="0.15349"/>
      <pos A="0.173545" C="0.258773" G="0.328962" T="0.23872"/>
      <pos A="0.0732751" C="0.359043" G="0.35403" T="0.213652"/>
      <pos A="0.128424" C="0.278828" G="0.258773" T="0.333975"/>
      <pos A="0.103356" C="0.168531" G="0.509447" T="0.218666"/>
      <pos A="0.0732751" C="0.534515" G="0.233707" T="0.158504"/>
      <pos A="0.213652" C="0.364056" G="0.288854" T="0.133437"/>
      <pos A="0.15349" C="0.574622" G="0.168531" T="0.103356"/>
      <pos A="0.188585" C="0.273814" G="0.278828" T="0.258773"/>
      <pos A="0.0782884" C="0.359043" G="0.449286" T="0.113383"/>
      <pos A="0.208639" C="0.36907" G="0.25376" T="0.168531"/>
      <pos A="0.208639" C="0.293868" G="0.36907" T="0.128424"/>
      <pos A="0.288854" C="0.143464" G="0.424218" T="0.143464"/>
      <pos A="0.173545" C="0.198612" G="0.439258" T="0.188585"/>
      <pos A="0.123409" C="0.33899" G="0.36907" T="0.168531"/>
      <pos A="0.188585" C="0.268801" G="0.349016" T="0.193598"/>
      <pos A="0.198612" C="0.389124" G="0.163518" T="0.248747"/>
      <pos A="0.0732751" C="0.233707" G="0.469339" T="0.223679"/>
      <pos A="0.308909" C="0.298881" G="0.233707" T="0.158504"/>
      <pos A="0.203626" C="0.318935" G="0.23872" T="0.23872"/>
      <pos A="0.193598" C="0.248747" G="0.439258" T="0.118396"/>
      <pos A="0.0582351" C="0.318935" G="0.278828" T="0.344003"/>
      <pos A="0.213652" C="0.399151" G="0.218666" T="0.168531"/>
      <pos A="0.13845" C="0.25376" G="0.434245" T="0.173545"/>
      <pos A="0.258773" C="0.313922" G="0.278828" T="0.148477"/>
      <pos A="0.278828" C="0.208639" G="0.379097" T="0.133437"/>
      <pos A="0.143464" C="0.283841" G="0.419205" T="0.15349"/>
      <pos A="0.148477" C="0.303895" G="0.349016" T="0.198612"/>
      <pos A="0.36907" C="0.25376" G="0.203626" T="0.173545"/>
    </motif>
    <motif db="0" id="M95" alt="O95" length="40" nsites="8" evalue="1.3e-003">
      <pos A="0.12917" C="0.591477" G="0.23424" T="0.0451141"/>
      <pos A="0.192211" C="0.0661284" G="0.402351" T="0.33931"/>
      <pos A="0.0871417" C="0.171198" G="0.381337" T="0.360323"/>
      <pos A="0.00308642" C="0.402351" G="0.402351" T="0.192211"/>
      <pos A="0.150184" C="0.108156" G="0.360323" T="0.381337"/>
      <pos A="0.108156" C="0.276268" G="0.192211" T="0.423365"/>
      <pos A="0.0661284" C="0.276268" G="0.549448" T="0.108156"/>
      <pos A="0.0871417" C="0.33931" G="0.50742" T="0.0661284"/>
      <pos A="0.0661284" C="0.486407" G="0.192211" T="0.255253"/>
      <pos A="0.0871417" C="0.318295" G="0.50742" T="0.0871417"/>
      <pos A="0.276268" C="0.486407" G="0.0871417" T="0.150184"/>
      <pos A="0.171198" C="0.33931" G="0.33931" T="0.150184"/>
      <pos A="0.0451141" C="0.255253" G="0.465393" T="0.23424"/>
      <pos A="0.0871417" C="0.276268" G="0.61249" T="0.0241007"/>
      <pos A="0.108156" C="0.297281" G="0.318295" T="0.276268"/>
      <pos A="0.192211" C="0.255253" G="0.171198" T="0.381337"/>
      <pos A="0.423365" C="0.276268" G="0.0871417" T="0.213226"/>
      <pos A="0.150184" C="0.465393" G="0.213226" T="0.171198"/>
      <pos A="0.0451141" C="0.444379" G="0.297281" T="0.213226"/>
      <pos A="0.255253" C="0.318295" G="0.213226" T="0.213226"/>
      <pos A="0.150184" C="0.318295" G="0.486407" T="0.0451141"/>
      <pos A="0.276268" C="0.33931" G="0.23424" T="0.150184"/>
      <pos A="0.192211" C="0.23424" G="0.486407" T="0.0871417"/>
      <pos A="0.192211" C="0.633504" G="0.0661284" T="0.108156"/>
      <pos A="0.23424" C="0.33931" G="0.33931" T="0.0871417"/>
      <pos A="0.213226" C="0.0871417" G="0.444379" T="0.255253"/>
      <pos A="0.0241007" C="0.0871417" G="0.61249" T="0.276268"/>
      <pos A="0.0451141" C="0.213226" G="0.61249" T="0.12917"/>
      <pos A="0.360323" C="0.402351" G="0.213226" T="0.0241007"/>
      <pos A="0.360323" C="0.0871417" G="0.192211" T="0.360323"/>
      <pos A="0.255253" C="0.23424" G="0.192211" T="0.318295"/>
      <pos A="0.12917" C="0.192211" G="0.549448" T="0.12917"/>
      <pos A="0.213226" C="0.23424" G="0.381337" T="0.171198"/>
      <pos A="0.0451141" C="0.192211" G="0.486407" T="0.276268"/>
      <pos A="0.213226" C="0.171198" G="0.423365" T="0.192211"/>
      <pos A="0.276268" C="0.486407" G="0.108156" T="0.12917"/>
      <pos A="0.171198" C="0.423365" G="0.213226" T="0.192211"/>
      <pos A="0.0871417" C="0.318295" G="0.108156" T="0.486407"/>
      <pos A="0.276268" C="0.23424" G="0.0661284" T="0.423365"/>
      <pos A="0.12917" C="0.318295" G="0.192211" T="0.360323"/>
    </motif>
    <motif db="0" id="M96" alt="O96" length="40" nsites="8" evalue="1.3e-003">
      <pos A="0.285273" C="0.14418" G="0.00308642" T="0.567461"/>
      <pos A="0.00308642" C="0.708554" G="0.14418" T="0.14418"/>
      <pos A="0.14418" C="0.708554" G="0.00308642" T="0.14418"/>
      <pos A="0.426366" C="0.285273" G="0.285273" T="0.00308642"/>
      <pos A="0.00308642" C="0.426366" G="0.426366" T="0.14418"/>
      <pos A="0.00308642" C="0.00308642" G="0.708554" T="0.285273"/>
      <pos A="0.285273" C="0.00308642" G="0.567461" T="0.14418"/>
      <pos A="0.285273" C="0.285273" G="0.285273" T="0.14418"/>
      <pos A="0.567461" C="0.00308642" G="0.426366" T="0.00308642"/>
      <pos A="0.285273" C="0.00308642" G="0.567461" T="0.14418"/>
      <pos A="0.285273" C="0.14418" G="0.567461" T="0.00308642"/>
      <pos A="0.14418" C="0.14418" G="0.285273" T="0.426366"/>
      <pos A="0.285273" C="0.00308642" G="0.426366" T="0.285273"/>
      <pos A="0.00308642" C="0.14418" G="0.708554" T="0.14418"/>
      <pos A="0.14418" C="0.426366" G="0.14418" T="0.285273"/>
      <pos A="0.285273" C="0.14418" G="0.14418" T="0.426366"/>
      <pos A="0.00308642" C="0.14418" G="0.849647" T="0.00308642"/>
      <pos A="0.14418" C="0.849647" G="0.00308642" T="0.00308642"/>
      <pos A="0.285273" C="0.00308642" G="0.00308642" T="0.708554"/>
      <pos A="0.00308642" C="0.708554" G="0.285273" T="0.00308642"/>
      <pos A="0.14418" C="0.14418" G="0.567461" T="0.14418"/>
      <pos A="0.567461" C="0.00308642" G="0.14418" T="0.285273"/>
      <pos A="0.426366" C="0.285273" G="0.285273" T="0.00308642"/>
      <pos A="0.00308642" C="0.14418" G="0.849647" T="0.00308642"/>
      <pos A="0.426366" C="0.285273" G="0.285273" T="0.00308642"/>
      <pos A="0.285273" C="0.285273" G="0.285273" T="0.14418"/>
      <pos A="0.00308642" C="0.426366" G="0.567461" T="0.00308642"/>
      <pos A="0.00308642" C="0.14418" G="0.00308642" T="0.849647"/>
      <pos A="0.14418" C="0.567461" G="0.00308642" T="0.285273"/>
      <pos A="0.14418" C="0.708554" G="0.14418" T="0.00308642"/>
      <pos A="0.00308642" C="0.567461" G="0.14418" T="0.285273"/>
      <pos A="0.14418" C="0.285273" G="0.567461" T="0.00308642"/>
      <pos A="0.00308642" C="0.567461" G="0.426366" T="0.00308642"/>
      <pos A="0.285273" C="0.567461" G="0.00308642" T="0.14418"/>
      <pos A="0.14418" C="0.14418" G="0.708554" T="0.00308642"/>
      <pos A="0.00308642" C="0.426366" G="0.285273" T="0.285273"/>
      <pos A="0.285273" C="0.14418" G="0.567461" T="0.00308642"/>
      <pos A="0.426366" C="0.285273" G="0.285273" T="0.00308642"/>
      <pos A="0.567461" C="0.285273" G="0.14418" T="0.00308642"/>
      <pos A="0.14418" C="0.285273" G="0.00308642" T="0.567461"/>
    </motif>
    <motif db="0" id="M97" alt="O97" length="40" nsites="8" evalue="1.3e-003">
      <pos A="0.173545" C="0.374084" G="0.243733" T="0.208639"/>
      <pos A="0.193598" C="0.33899" G="0.198612" T="0.268801"/>
      <pos A="0.178558" C="0.228692" G="0.318935" T="0.273814"/>
      <pos A="0.128424" C="0.278828" G="0.374084" T="0.218666"/>
      <pos A="0.13845" C="0.298881" G="0.414192" T="0.148477"/>
      <pos A="0.208639" C="0.344003" G="0.288854" T="0.158504"/>
      <pos A="0.158504" C="0.35403" G="0.288854" T="0.198612"/>
      <pos A="0.23872" C="0.25376" G="0.454299" T="0.0532207"/>
      <pos A="0.158504" C="0.459313" G="0.233707" T="0.148477"/>
      <pos A="0.123409" C="0.318935" G="0.328962" T="0.228692"/>
      <pos A="0.128424" C="0.288854" G="0.394137" T="0.188585"/>
      <pos A="0.163518" C="0.258773" G="0.273814" T="0.303895"/>
      <pos A="0.0682617" C="0.25376" G="0.534515" T="0.143464"/>
      <pos A="0.118396" C="0.444273" G="0.25376" T="0.183571"/>
      <pos A="0.193598" C="0.328962" G="0.263787" T="0.213652"/>
      <pos A="0.133437" C="0.328962" G="0.429232" T="0.108369"/>
      <pos A="0.298881" C="0.243733" G="0.394137" T="0.0632484"/>
      <pos A="0.25376" C="0.298881" G="0.218666" T="0.228692"/>
      <pos A="0.263787" C="0.0933294" G="0.529501" T="0.113383"/>
      <pos A="0.228692" C="0.35403" G="0.203626" T="0.213652"/>
      <pos A="0.108369" C="0.293868" G="0.374084" T="0.223679"/>
      <pos A="0.25376" C="0.323949" G="0.133437" T="0.288854"/>
      <pos A="0.128424" C="0.328962" G="0.379097" T="0.163518"/>
      <pos A="0.113383" C="0.143464" G="0.529501" T="0.213652"/>
      <pos A="0.0632484" C="0.539528" G="0.308909" T="0.0883151"/>
      <pos A="0.128424" C="0.263787" G="0.404164" T="0.203626"/>
      <pos A="0.0632484" C="0.228692" G="0.48438" T="0.223679"/>
      <pos A="0.233707" C="0.36907" G="0.213652" T="0.183571"/>
      <pos A="0.288854" C="0.25376" G="0.308909" T="0.148477"/>
      <pos A="0.118396" C="0.293868" G="0.429232" T="0.158504"/>
      <pos A="0.178558" C="0.228692" G="0.323949" T="0.268801"/>
      <pos A="0.178558" C="0.198612" G="0.36907" T="0.25376"/>
      <pos A="0.23872" C="0.313922" G="0.323949" T="0.123409"/>
      <pos A="0.183571" C="0.359043" G="0.308909" T="0.148477"/>
      <pos A="0.148477" C="0.419205" G="0.263787" T="0.168531"/>
      <pos A="0.0532207" C="0.193598" G="0.464326" T="0.288854"/>
      <pos A="0.158504" C="0.364056" G="0.33899" T="0.13845"/>
      <pos A="0.263787" C="0.349016" G="0.15349" T="0.233707"/>
      <pos A="0.263787" C="0.293868" G="0.223679" T="0.218666"/>
      <pos A="0.123409" C="0.288854" G="0.519475" T="0.0682617"/>
    </motif>
    <motif db="0" id="M98" alt="O98" length="40" nsites="8" evalue="1.3e-003">
      <pos A="0.129063" C="0.431405" G="0.255039" T="0.184492"/>
      <pos A="0.124024" C="0.456601" G="0.310468" T="0.108907"/>
      <pos A="0.270156" C="0.134102" G="0.396132" T="0.19961"/>
      <pos A="0.189532" C="0.295351" G="0.345742" T="0.169375"/>
      <pos A="0.169375" C="0.174414" G="0.532187" T="0.124024"/>
      <pos A="0.164336" C="0.375976" G="0.164336" T="0.295351"/>
      <pos A="0.239922" C="0.244961" G="0.350781" T="0.164336"/>
      <pos A="0.129063" C="0.310468" G="0.310468" T="0.25"/>
      <pos A="0.139141" C="0.30039" G="0.396132" T="0.164336"/>
      <pos A="0.214727" C="0.295351" G="0.244961" T="0.244961"/>
      <pos A="0.134102" C="0.426366" G="0.244961" T="0.194571"/>
      <pos A="0.154258" C="0.522109" G="0.174414" T="0.149219"/>
      <pos A="0.169375" C="0.365898" G="0.194571" T="0.270156"/>
      <pos A="0.229844" C="0.214727" G="0.30039" T="0.255039"/>
      <pos A="0.108907" C="0.401171" G="0.35582" T="0.134102"/>
      <pos A="0.224805" C="0.219766" G="0.40621" T="0.149219"/>
      <pos A="0.0887506" C="0.491875" G="0.204649" T="0.214727"/>
      <pos A="0.290312" C="0.139141" G="0.386054" T="0.184492"/>
      <pos A="0.224805" C="0.234883" G="0.46668" T="0.0736336"/>
      <pos A="0.194571" C="0.214727" G="0.330625" T="0.260078"/>
      <pos A="0.0534765" C="0.275195" G="0.557382" T="0.113946"/>
      <pos A="0.209688" C="0.396132" G="0.234883" T="0.159297"/>
      <pos A="0.159297" C="0.295351" G="0.189532" T="0.35582"/>
      <pos A="0.0837116" C="0.381015" G="0.386054" T="0.149219"/>
      <pos A="0.209688" C="0.154258" G="0.350781" T="0.285273"/>
      <pos A="0.229844" C="0.285273" G="0.391093" T="0.0937896"/>
      <pos A="0.204649" C="0.396132" G="0.270156" T="0.129063"/>
      <pos A="0.239922" C="0.149219" G="0.411249" T="0.19961"/>
      <pos A="0.139141" C="0.25" G="0.532187" T="0.0786726"/>
      <pos A="0.118985" C="0.431405" G="0.179453" T="0.270156"/>
      <pos A="0.244961" C="0.315508" G="0.159297" T="0.280234"/>
      <pos A="0.184492" C="0.244961" G="0.441484" T="0.129063"/>
      <pos A="0.0585156" C="0.365898" G="0.375976" T="0.19961"/>
      <pos A="0.209688" C="0.255039" G="0.416288" T="0.118985"/>
      <pos A="0.164336" C="0.244961" G="0.446523" T="0.14418"/>
      <pos A="0.164336" C="0.255039" G="0.325586" T="0.255039"/>
      <pos A="0.0837116" C="0.189532" G="0.456601" T="0.270156"/>
      <pos A="0.169375" C="0.421327" G="0.270156" T="0.139141"/>
      <pos A="0.239922" C="0.285273" G="0.219766" T="0.255039"/>
      <pos A="0.270156" C="0.234883" G="0.275195" T="0.219766"/>
    </motif>
    <motif db="0" id="M99" alt="O99" length="40" nsites="8" evalue="1.3e-003">
      <pos A="0.0776267" C="0.301246" G="0.366469" T="0.254659"/>
      <pos A="0.180119" C="0.245341" G="0.450326" T="0.124214"/>
      <pos A="0.226706" C="0.301246" G="0.319881" T="0.152166"/>
      <pos A="0.180119" C="0.338517" G="0.319881" T="0.161483"/>
      <pos A="0.319881" C="0.133531" G="0.254659" T="0.291929"/>
      <pos A="0.114897" C="0.441008" G="0.236024" T="0.208071"/>
      <pos A="0.0776267" C="0.496914" G="0.291929" T="0.133531"/>
      <pos A="0.161483" C="0.198754" G="0.496914" T="0.142848"/>
      <pos A="0.170801" C="0.254659" G="0.357152" T="0.217389"/>
      <pos A="0.114897" C="0.422373" G="0.152166" T="0.310564"/>
      <pos A="0.226706" C="0.198754" G="0.366469" T="0.208071"/>
      <pos A="0.133531" C="0.245341" G="0.534184" T="0.0869442"/>
      <pos A="0.236024" C="0.319881" G="0.319881" T="0.124214"/>
      <pos A="0.180119" C="0.124214" G="0.450326" T="0.245341"/>
      <pos A="0.198754" C="0.217389" G="0.338517" T="0.245341"/>
      <pos A="0.217389" C="0.291929" G="0.217389" T="0.273294"/>
      <pos A="0.198754" C="0.329199" G="0.217389" T="0.254659"/>
      <pos A="0.217389" C="0.468961" G="0.0869442" T="0.226706"/>
      <pos A="0.217389" C="0.170801" G="0.347834" T="0.263976"/>
      <pos A="0.0962617" C="0.263976" G="0.413056" T="0.226706"/>
      <pos A="0.0869442" C="0.459643" G="0.198754" T="0.254659"/>
      <pos A="0.0962617" C="0.413056" G="0.394421" T="0.0962617"/>
      <pos A="0.133531" C="0.366469" G="0.338517" T="0.161483"/>
      <pos A="0.142848" C="0.291929" G="0.357152" T="0.208071"/>
      <pos A="0.0869442" C="0.506231" G="0.236024" T="0.170801"/>
      <pos A="0.114897" C="0.170801" G="0.310564" T="0.403738"/>
      <pos A="0.124214" C="0.198754" G="0.468961" T="0.208071"/>
      <pos A="0.0869442" C="0.431691" G="0.394421" T="0.0869442"/>
      <pos A="0.133531" C="0.329199" G="0.366469" T="0.170801"/>
      <pos A="0.338517" C="0.170801" G="0.338517" T="0.152166"/>
      <pos A="0.133531" C="0.282611" G="0.385103" T="0.198754"/>
      <pos A="0.198754" C="0.152166" G="0.329199" T="0.319881"/>
      <pos A="0.273294" C="0.375786" G="0.254659" T="0.0962617"/>
      <pos A="0.0683091" C="0.496914" G="0.319881" T="0.114897"/>
      <pos A="0.0869442" C="0.468961" G="0.114897" T="0.329199"/>
      <pos A="0.0403565" C="0.124214" G="0.590089" T="0.245341"/>
      <pos A="0.124214" C="0.236024" G="0.385103" T="0.254659"/>
      <pos A="0.254659" C="0.142848" G="0.329199" T="0.273294"/>
      <pos A="0.217389" C="0.245341" G="0.468961" T="0.0683091"/>
      <pos A="0.217389" C="0.189436" G="0.273294" T="0.319881"/>
    </motif>
  </queries>
  <targets>
    <motif db="0" id="AIRE_HUMAN.H11MO.0.C" length="18" nsites="41" evalue="1.0e+000"
        url="http://hocomoco.autosome.ru/motif/AIRE_HUMAN.H11MO.0.C">
      <pos A="0.397368" C="0.261336" G="0.125304" T="0.215992"/>
      <pos A="0.181984" C="0.181984" G="0.13664" T="0.499392"/>
      <pos A="0.13664" C="0.13664" G="0.204656" T="0.522064"/>
      <pos A="0.0459522" C="0.000608273" G="0.884815" T="0.0686242"/>
      <pos A="0.000608273" C="0.000608273" G="0.816799" T="0.181984"/>
      <pos A="0.318016" C="0.0459522" G="0.0232802" T="0.612752"/>
      <pos A="0.386032" C="0.0912962" G="0.0232802" T="0.499392"/>
      <pos A="0.36336" C="0.13664" G="0.13664" T="0.36336"/>
      <pos A="0.340688" C="0.0686242" G="0.13664" T="0.454048"/>
      <pos A="0.522064" C="0.0912962" G="0.13664" T="0.25"/>
      <pos A="0.386032" C="0.0459522" G="0.0686242" T="0.499392"/>
      <pos A="0.227328" C="0.13664" G="0.0686242" T="0.567408"/>
      <pos A="0.000608273" C="0.0232802" G="0.884815" T="0.0912962"/>
      <pos A="0.000608273" C="0.000608273" G="0.975503" T="0.0232802"/>
      <pos A="0.227328" C="0.0912962" G="0.25" T="0.431376"/>
      <pos A="0.0686242" C="0.181984" G="0.181984" T="0.567408"/>
      <pos A="0.454048" C="0.0232802" G="0.159312" T="0.36336"/>
      <pos A="0.403036" C="0.267004" G="0.1083" T="0.22166"/>
    </motif>
    <motif db="0" id="AP2A_HUMAN.H11MO.0.A" length="15" nsites="500" evalue="1.0e+000"
        url="http://hocomoco.autosome.ru/motif/AP2A_HUMAN.H11MO.0.A">
      <pos A="0.416124" C="0.185377" G="0.193138" T="0.205362"/>
      <pos A="0.231121" C="0.0911524" G="0.134692" T="0.543034"/>
      <pos A="0.176775" C="0.0944298" G="0.470182" T="0.258612"/>
      <pos A="0.0108813" C="0.520551" G="0.431413" T="0.0371549"/>
      <pos A="4.999e-05" C="0.99985" G="4.999e-05" T="4.999e-05"/>
      <pos A="4.999e-05" C="0.900843" G="4.999e-05" T="0.099057"/>
      <pos A="0.0509783" C="0.111333" G="0.0128321" T="0.824856"/>
      <pos A="0.00188818" C="4.999e-05" G="0.796457" T="0.201605"/>
      <pos A="0.535277" C="0.0386298" G="0.409205" T="0.0168892"/>
      <pos A="0.14218" C="4.999e-05" G="0.855965" T="0.00180471"/>
      <pos A="4.999e-05" C="4.999e-05" G="0.99985" T="4.999e-05"/>
      <pos A="0.0479051" C="0.556058" G="0.379971" T="0.0160658"/>
      <pos A="0.308242" C="0.38161" G="0.0917715" T="0.218376"/>
      <pos A="0.512988" C="0.0934521" G="0.204267" T="0.189292"/>
      <pos A="0.238522" C="0.148913" G="0.208406" T="0.404159"/>
    </motif>
    <motif db="0" id="AP2B_HUMAN.H11MO.0.B" length="10" nsites="28" evalue="1.0e+000"
        url="http://hocomoco.autosome.ru/motif/AP2B_HUMAN.H11MO.0.B">
      <pos A="0.0402747" C="0.00088968" G="0.780713" T="0.178122"/>
      <pos A="0.00088968" C="0.646804" G="0.245077" T="0.107229"/>
      <pos A="0.00088968" C="0.961884" G="0.00088968" T="0.0363362"/>
      <pos A="0.115106" C="0.571973" G="0.00088968" T="0.312031"/>
      <pos A="0.0757212" C="0.0363362" G="0.887053" T="0.00088968"/>
      <pos A="0.327785" C="0.31597" G="0.355355" T="0.00088968"/>
      <pos A="0.0717827" C="0.0363362" G="0.851606" T="0.0402747"/>
      <pos A="0.00088968" C="0.00088968" G="0.997331" T="0.00088968"/>
      <pos A="0.190922" C="0.123968" G="0.675358" T="0.00975131"/>
      <pos A="0.22243" C="0.446925" G="0.253939" T="0.0767059"/>
    </motif>
    <motif db="0" id="AP2C_HUMAN.H11MO.0.A" length="14" nsites="500" evalue="1.0e+000"
        url="http://hocomoco.autosome.ru/motif/AP2C_HUMAN.H11MO.0.A">
      <pos A="0.3872" C="0.20104" G="0.269563" T="0.142197"/>
      <pos A="0.196086" C="0.123624" G="0.166417" T="0.513874"/>
      <pos A="0.184609" C="0.0998022" G="0.518376" T="0.197212"/>
      <pos A="0.00958288" C="0.506988" G="0.471848" T="0.0115807"/>
      <pos A="0.00385284" C="0.988136" G="0.0079615" T="4.999e-05"/>
      <pos A="0.00191784" C="0.951682" G="0.00239436" T="0.0440054"/>
      <pos A="0.0500552" C="0.13189" G="0.025422" T="0.792633"/>
      <pos A="0.0354071" C="4.999e-05" G="0.917075" T="0.0474675"/>
      <pos A="0.554976" C="0.0254436" G="0.415804" T="0.0037759"/>
      <pos A="0.0734759" C="4.999e-05" G="0.924454" T="0.0020204"/>
      <pos A="4.999e-05" C="4.999e-05" G="0.997967" T="0.00193309"/>
      <pos A="0.0289758" C="0.618174" G="0.340999" T="0.0118516"/>
      <pos A="0.313913" C="0.351519" G="0.0971829" T="0.237385"/>
      <pos A="0.42824" C="0.170536" G="0.24167" T="0.159554"/>
    </motif>
    <motif db="0" id="AP2D_HUMAN.H11MO.0.D" length="14" nsites="5" evalue="1.0e+000"
        url="http://hocomoco.autosome.ru/motif/AP2D_HUMAN.H11MO.0.D">
      <pos A="0.2329" C="0.483698" G="0.2329" T="0.0505016"/>
      <pos A="0.00490196" C="0.00490196" G="0.985294" T="0.00490196"/>
      <pos A="0.00490196" C="0.620497" G="0.187301" T="0.187301"/>
      <pos A="0.00490196" C="0.985294" G="0.00490196" T="0.00490196"/>
      <pos A="0.00490196" C="0.597697" G="0.00490196" T="0.392499"/>
      <pos A="0.00490196" C="0.00490196" G="0.985294" T="0.00490196"/>
      <pos A="0.392499" C="0.2329" G="0.369699" T="0.00490196"/>
      <pos A="0.00490196" C="0.00490196" G="0.985294" T="0.00490196"/>
      <pos A="0.00490196" C="0.00490196" G="0.985294" T="0.00490196"/>
      <pos A="0.00490196" C="0.802896" G="0.187301" T="0.00490196"/>
      <pos A="0.187301" C="0.2329" G="0.392499" T="0.187301"/>
      <pos A="0.00490196" C="0.802896" G="0.187301" T="0.00490196"/>
      <pos A="0.00490196" C="0.187301" G="0.802896" T="0.00490196"/>
      <pos A="0.0505016" C="0.2329" G="0.0505016" T="0.666097"/>
    </motif>
    <motif db="0" id="ARNT2_HUMAN.H11MO.0.D" length="12" nsites="18" evalue="1.0e+000"
        url="http://hocomoco.autosome.ru/motif/ARNT2_HUMAN.H11MO.0.D">
      <pos A="0.193565" C="0.0837457" G="0.584034" T="0.138655"/>
      <pos A="0.16611" C="0.282031" G="0.330839" T="0.22102"/>
      <pos A="0.00138122" C="0.660297" G="0.22102" T="0.117302"/>
      <pos A="0.00138122" C="0.0562909" G="0.940947" T="0.00138122"/>
      <pos A="0.00138122" C="0.00138122" G="0.0562909" T="0.940947"/>
      <pos A="0.00138122" C="0.0562909" G="0.940947" T="0.00138122"/>
      <pos A="0.0562909" C="0.00138122" G="0.879936" T="0.062392"/>
      <pos A="0.16611" C="0.330839" G="0.39185" T="0.111201"/>
      <pos A="0.556579" C="0.00138122" G="0.27593" T="0.16611"/>
      <pos A="0.00138122" C="0.330839" G="0.556579" T="0.111201"/>
      <pos A="0.39185" C="0.00138122" G="0.495568" T="0.111201"/>
      <pos A="0.138655" C="0.584034" G="0.193565" T="0.0837457"/>
    </motif>
    <motif db="0" id="ARNT_HUMAN.H11MO.0.B" length="9" nsites="500" evalue="1.0e+000"
        url="http://hocomoco.autosome.ru/motif/ARNT_HUMAN.H11MO.0.B">
      <pos A="0.15202" C="0.283993" G="0.429964" T="0.134023"/>
      <pos A="0.138022" C="0.0740352" G="0.242002" T="0.545941"/>
      <pos A="0.70191" C="0.030044" G="0.246001" T="0.0220456"/>
      <pos A="0.010048" C="0.94786" G="0.00204959" T="0.040042"/>
      <pos A="0.00604879" C="0.00204959" G="0.989852" T="0.00204959"/>
      <pos A="4.999e-05" C="4.999e-05" G="0.00204959" T="0.99785"/>
      <pos A="4.999e-05" C="0.00604879" G="0.991852" T="0.00204959"/>
      <pos A="0.355979" C="0.525945" G="0.0240452" T="0.0940312"/>
      <pos A="0.154019" C="0.50195" G="0.144021" T="0.20001"/>
    </motif>
    <motif db="0" id="ASCL1_HUMAN.H11MO.0.A" length="14" nsites="480" evalue="1.0e+000"
        url="http://hocomoco.autosome.ru/motif/ASCL1_HUMAN.H11MO.0.A">
      <pos A="0.189596" C="0.437461" G="0.175016" T="0.197928"/>
      <pos A="0.218757" C="0.245834" G="0.160435" T="0.374974"/>
      <pos A="0.220839" C="0.254166" G="0.427046" T="0.0979483"/>
      <pos A="0.00630077" C="0.981098" G="0.00421787" T="0.00838367"/>
      <pos A="0.981098" C="0.00421787" G="5.20725e-05" T="0.0146324"/>
      <pos A="0.00630077" C="0.614507" G="0.358311" T="0.0208811"/>
      <pos A="0.00838367" C="0.979015" G="0.00213497" T="0.0104666"/>
      <pos A="0.00838367" C="0.00213497" G="0.00213497" T="0.987346"/>
      <pos A="0.00421787" C="0.00421787" G="0.976932" T="0.0146324"/>
      <pos A="0.00838367" C="0.781139" G="0.083368" T="0.127109"/>
      <pos A="0.0812851" C="0.420798" G="0.00630077" T="0.491616"/>
      <pos A="0.102114" C="0.385388" G="0.274995" T="0.237503"/>
      <pos A="0.131275" C="0.491616" G="0.0979483" T="0.279161"/>
      <pos A="0.166684" C="0.406217" G="0.152104" T="0.274995"/>
    </motif>
    <motif db="0" id="ASCL2_HUMAN.H11MO.0.D" length="9" nsites="499" evalue="1.0e+000"
        url="http://hocomoco.autosome.ru/motif/ASCL2_HUMAN.H11MO.0.D">
      <pos A="0.262523" C="0.352685" G="0.33866" T="0.046133"/>
      <pos A="0.0020537" C="0.989832" G="0.0040573" T="0.0040573"/>
      <pos A="0.985824" C="0.00606091" G="0.0020537" T="0.00606091"/>
      <pos A="0.00606091" C="0.352685" G="0.587107" T="0.0541475"/>
      <pos A="0.0140753" C="0.979814" G="0.0020537" T="0.0040573"/>
      <pos A="0.0040573" C="0.0040573" G="5.00902e-05" T="0.991835"/>
      <pos A="0.0020537" C="0.0100681" G="0.963785" T="0.0240934"/>
      <pos A="0.00606091" C="0.867612" G="0.0140753" T="0.112252"/>
      <pos A="0.102234" C="0.29458" G="0.00806452" T="0.595121"/>
    </motif>
    <motif db="0" id="BC11A_HUMAN.H11MO.0.A" length="17" nsites="500" evalue="1.0e+000"
        url="http://hocomoco.autosome.ru/motif/BC11A_HUMAN.H11MO.0.A">
      <pos A="0.37573" C="0.184625" G="0.286195" T="0.153451"/>
      <pos A="0.55058" C="0.0994705" G="0.224094" T="0.125856"/>
      <pos A="0.500164" C="0.142363" G="0.230714" T="0.126759"/>
      <pos A="0.589982" C="0.0166164" G="0.226051" T="0.167351"/>
      <pos A="0.187435" C="0.160796" G="0.580417" T="0.071352"/>
      <pos A="0.664511" C="0.0145816" G="0.269377" T="0.051531"/>
      <pos A="0.104037" C="0.0144884" G="0.828551" T="0.0529239"/>
      <pos A="0.200417" C="0.0327717" G="0.758546" T="0.00826493"/>
      <pos A="0.880098" C="0.0431253" G="0.0485975" T="0.0281795"/>
      <pos A="0.867864" C="0.00583965" G="0.0555442" T="0.0707524"/>
      <pos A="0.248399" C="0.226047" G="0.502141" T="0.0234139"/>
      <pos A="0.150158" C="0.154992" G="0.0315585" T="0.663292"/>
      <pos A="0.117832" C="0.0724923" G="0.760189" T="0.0494865"/>
      <pos A="0.658749" C="0.064413" G="0.250663" T="0.0261749"/>
      <pos A="0.458785" C="0.143453" G="0.310166" T="0.0875961"/>
      <pos A="0.622702" C="0.078845" G="0.157294" T="0.141159"/>
      <pos A="0.358985" C="0.2047" G="0.318076" T="0.118238"/>
    </motif>
    <motif db="0" id="BHE23_HUMAN.H11MO.0.D" length="12" nsites="392" evalue="1.0e+000"
        url="http://hocomoco.autosome.ru/motif/BHE23_HUMAN.H11MO.0.D">
      <pos A="0.412586" C="0.0988906" G="0.328424" T="0.160099"/>
      <pos A="0.238523" C="0.192617" G="0.401747" T="0.167113"/>
      <pos A="0.118018" C="0.498023" G="0.26594" T="0.118018"/>
      <pos A="0.577085" C="0.0338562" G="0.288893" T="0.100166"/>
      <pos A="0.11228" C="0.0281178" G="0.239799" T="0.619804"/>
      <pos A="0.568796" C="0.0179163" G="0.290806" T="0.122482"/>
      <pos A="0.104629" C="0.00261413" G="6.37592e-05" T="0.892693"/>
      <pos A="6.37592e-05" C="6.37592e-05" G="0.999809" T="6.37592e-05"/>
      <pos A="0.0128156" C="0.0561719" G="0.614703" T="0.31631"/>
      <pos A="0.098253" C="0.121206" G="0.14416" T="0.636381"/>
      <pos A="0.203456" C="0.114193" G="0.402385" T="0.279967"/>
      <pos A="0.144797" C="0.193254" G="0.381982" T="0.279967"/>
    </motif>
    <motif db="0" id="BHE41_HUMAN.H11MO.0.D" length="20" nsites="10" evalue="1.0e+000"
        url="http://hocomoco.autosome.ru/motif/BHE41_HUMAN.H11MO.0.D">
      <pos A="0.382694" C="0.0764775" G="0.168342" T="0.372486"/>
      <pos A="0.00247525" C="0.584286" G="0.410763" T="0.00247525"/>
      <pos A="0.298484" C="0.308691" G="0.298484" T="0.0943401"/>
      <pos A="0.400556" C="0.104547" G="0.492421" T="0.00247525"/>
      <pos A="0.104547" C="0.104547" G="0.410763" T="0.380142"/>
      <pos A="0.00247525" C="0.400556" G="0.492421" T="0.104547"/>
      <pos A="0.00247525" C="0.492421" G="0.00247525" T="0.502628"/>
      <pos A="0.00247525" C="0.992574" G="0.00247525" T="0.00247525"/>
      <pos A="0.706772" C="0.00247525" G="0.196412" T="0.0943401"/>
      <pos A="0.206619" C="0.594493" G="0.0943401" T="0.104547"/>
      <pos A="0.00247525" C="0.104547" G="0.798637" T="0.0943401"/>
      <pos A="0.00247525" C="0.00247525" G="0.00247525" T="0.992574"/>
      <pos A="0.00247525" C="0.00247525" G="0.992574" T="0.00247525"/>
      <pos A="0.308691" C="0.594493" G="0.0943401" T="0.00247525"/>
      <pos A="0.410763" C="0.196412" G="0.104547" T="0.288277"/>
      <pos A="0.00247525" C="0.0943401" G="0.706772" T="0.196412"/>
      <pos A="0.492421" C="0.196412" G="0.308691" T="0.00247525"/>
      <pos A="0.400556" C="0.0943401" G="0.400556" T="0.104547"/>
      <pos A="0.308691" C="0.104547" G="0.584286" T="0.00247525"/>
      <pos A="0.232137" C="0.324002" G="0.324002" T="0.119858"/>
    </motif>
    <motif db="0" id="BRAC_HUMAN.H11MO.0.A" length="20" nsites="500" evalue="1.0e+000"
        url="http://hocomoco.autosome.ru/motif/BRAC_HUMAN.H11MO.0.A">
      <pos A="0.120026" C="0.252" G="0.146021" T="0.481954"/>
      <pos A="0.0780344" C="0.20201" G="0.106029" T="0.613927"/>
      <pos A="0.335983" C="0.311988" G="0.224005" T="0.128024"/>
      <pos A="0.333983" C="0.164017" G="0.379974" T="0.122026"/>
      <pos A="0.138022" C="0.673915" G="0.128024" T="0.060038"/>
      <pos A="0.669916" C="0.0720356" G="0.162018" T="0.0960308"/>
      <pos A="0.19801" C="0.174015" G="0.407968" T="0.220006"/>
      <pos A="0.182014" C="0.252" G="0.40197" T="0.164017"/>
      <pos A="0.244001" C="0.166017" G="0.339982" T="0.25"/>
      <pos A="0.469956" C="0.190012" G="0.230004" T="0.110028"/>
      <pos A="0.343981" C="0.0520396" G="0.437962" T="0.166017"/>
      <pos A="0.060038" C="0.128024" G="0.7479" T="0.0640372"/>
      <pos A="0.0380424" C="0.0160468" G="0.00404919" T="0.941862"/>
      <pos A="0.00204959" C="0.0140472" G="0.969856" T="0.0140472"/>
      <pos A="0.224005" C="0.0520396" G="0.0440412" T="0.679914"/>
      <pos A="0.0320436" C="0.15202" G="0.631924" T="0.184013"/>
      <pos A="0.905869" C="0.020046" G="0.0620376" T="0.0120476"/>
      <pos A="0.659918" C="0.0580384" G="0.222006" T="0.060038"/>
      <pos A="0.34998" C="0.0880324" G="0.261998" T="0.29999"/>
      <pos A="0.20001" C="0.136023" G="0.19801" T="0.465957"/>
    </motif>
    <motif db="0" id="BRAC_HUMAN.H11MO.1.B" length="11" nsites="500" evalue="1.0e+000"
        url="http://hocomoco.autosome.ru/motif/BRAC_HUMAN.H11MO.1.B">
      <pos A="0.467956" C="0.0880324" G="0.210008" T="0.234003"/>
      <pos A="0.248" C="0.0380424" G="0.581934" T="0.132024"/>
      <pos A="0.0340432" C="0.253999" G="0.69991" T="0.0120476"/>
      <pos A="0.0140472" C="0.010048" G="0.00404919" T="0.971856"/>
      <pos A="0.00604879" C="4.999e-05" G="0.979854" T="0.0140472"/>
      <pos A="0.208008" C="0.00604879" G="0.110028" T="0.675915"/>
      <pos A="0.0240452" C="0.110028" G="0.761898" T="0.104029"/>
      <pos A="0.941862" C="0.010048" G="0.0440412" T="0.00404919"/>
      <pos A="0.695911" C="0.010048" G="0.257998" T="0.0360428"/>
      <pos A="0.509948" C="0.108028" G="0.236003" T="0.146021"/>
      <pos A="0.295991" C="0.114027" G="0.248" T="0.341982"/>
    </motif>
    <motif db="0" id="CLOCK_HUMAN.H11MO.0.C" length="14" nsites="252" evalue="1.0e+000"
        url="http://hocomoco.autosome.ru/motif/CLOCK_HUMAN.H11MO.0.C">
      <pos A="0.158766" C="0.599068" G="0.1786" T="0.063566"/>
      <pos A="0.424534" C="0.115133" G="0.1905" T="0.269833"/>
      <pos A="0.2024" C="0.146866" G="0.511801" T="0.138933"/>
      <pos A="0.337267" C="0.3214" G="0.1667" T="0.174633"/>
      <pos A="0.0952995" C="0.848969" G="0.0437326" T="0.0119992"/>
      <pos A="0.809302" C="0.063566" G="0.0437326" T="0.0833994"/>
      <pos A="0.1548" C="0.607001" G="0.127033" T="0.111166"/>
      <pos A="0.253967" C="0.0556327" G="0.642701" T="0.0476993"/>
      <pos A="0.0952995" C="0.1191" G="0.0437326" T="0.741868"/>
      <pos A="0.0873661" C="0.0238992" G="0.860869" T="0.0278659"/>
      <pos A="0.400734" C="0.313467" G="0.1786" T="0.1072"/>
      <pos A="0.369" C="0.242067" G="0.281733" T="0.1072"/>
      <pos A="0.222233" C="0.388834" G="0.289667" T="0.0992662"/>
      <pos A="0.491967" C="0.2976" G="0.0238992" T="0.186533"/>
    </motif>
    <motif db="0" id="COE1_HUMAN.H11MO.0.A" length="15" nsites="500" evalue="1.0e+000"
        url="http://hocomoco.autosome.ru/motif/COE1_HUMAN.H11MO.0.A">
      <pos A="0.417966" C="0.20201" G="0.20001" T="0.180014"/>
      <pos A="0.419966" C="0.090032" G="0.271996" T="0.218006"/>
      <pos A="0.118026" C="0.255999" G="0.413967" T="0.212008"/>
      <pos A="0.0580384" C="0.20201" G="0.0240452" T="0.715907"/>
      <pos A="0.00204959" C="0.989852" G="0.00204959" T="0.00604879"/>
      <pos A="0.0140472" C="0.813887" G="4.999e-05" T="0.172016"/>
      <pos A="0.00604879" C="0.945861" G="0.00204959" T="0.0460408"/>
      <pos A="0.25" C="0.623925" G="0.040042" T="0.0860328"/>
      <pos A="0.673915" C="0.0140472" G="0.0120476" T="0.29999"/>
      <pos A="0.0180464" C="4.999e-05" G="0.981854" T="4.999e-05"/>
      <pos A="0.248" C="0.00204959" G="0.723905" T="0.0260448"/>
      <pos A="0.00604879" C="0.00404919" G="0.989852" T="4.999e-05"/>
      <pos A="0.657918" C="0.0460408" G="0.255999" T="0.040042"/>
      <pos A="0.220006" C="0.433963" G="0.253999" T="0.0920316"/>
      <pos A="0.212008" C="0.35198" G="0.0920316" T="0.343981"/>
    </motif>
    <motif db="0" id="COT1_HUMAN.H11MO.0.C" length="17" nsites="500" evalue="1.0e+000"
        url="http://hocomoco.autosome.ru/motif/COT1_HUMAN.H11MO.0.C">
      <pos A="0.180014" C="0.146021" G="0.539942" T="0.134023"/>
      <pos A="0.287992" C="0.0740352" G="0.54994" T="0.0880324"/>
      <pos A="0.248" C="0.0780344" G="0.591932" T="0.0820336"/>
      <pos A="0.208008" C="0.118026" G="0.589932" T="0.0840332"/>
      <pos A="0.0860328" C="0.15002" G="0.361978" T="0.40197"/>
      <pos A="0.132024" C="0.475955" G="0.289992" T="0.10203"/>
      <pos A="0.631924" C="0.112028" G="0.194011" T="0.0620376"/>
      <pos A="0.411968" C="0.0480404" G="0.523945" T="0.0160468"/>
      <pos A="0.725905" C="4.999e-05" G="0.269996" T="0.00404919"/>
      <pos A="0.0180464" C="4.999e-05" G="0.911868" T="0.070036"/>
      <pos A="0.0160468" C="0.010048" G="0.961858" T="0.0120476"/>
      <pos A="0.010048" C="0.0780344" G="0.279994" T="0.631924"/>
      <pos A="0.0660368" C="0.863877" G="0.0420416" T="0.0280444"/>
      <pos A="0.959858" C="0.00404919" G="0.0160468" T="0.020046"/>
      <pos A="0.204009" C="0.126025" G="0.517946" T="0.15202"/>
      <pos A="0.226005" C="0.184013" G="0.493951" T="0.0960308"/>
      <pos A="0.186013" C="0.168016" G="0.505949" T="0.140022"/>
    </motif>
    <motif db="0" id="COT1_HUMAN.H11MO.1.C" length="13" nsites="478" evalue="1.0e+000"
        url="http://hocomoco.autosome.ru/motif/COT1_HUMAN.H11MO.1.C">
      <pos A="0.0837168" C="0.194572" G="0.382817" T="0.338894"/>
      <pos A="0.125549" C="0.502039" G="0.284512" T="0.0879"/>
      <pos A="0.591979" C="0.108816" G="0.167381" T="0.131824"/>
      <pos A="0.368176" C="0.0335181" G="0.591979" T="0.00632713"/>
      <pos A="0.719567" C="5.22903e-05" G="0.278237" T="0.0021439"/>
      <pos A="0.00841874" C="0.0021439" G="0.951736" T="0.0377013"/>
      <pos A="0.00632713" C="5.22903e-05" G="0.966377" T="0.0272433"/>
      <pos A="0.00841874" C="0.0690755" G="0.21758" T="0.704926"/>
      <pos A="0.0335181" C="0.914087" G="0.0272433" T="0.0251516"/>
      <pos A="0.991477" C="0.0021439" G="0.00632713" T="5.22903e-05"/>
      <pos A="0.223855" C="0.154832" G="0.525047" T="0.0962665"/>
      <pos A="0.313794" C="0.146465" G="0.456024" T="0.0837168"/>
      <pos A="0.146465" C="0.0962665" G="0.635903" T="0.121366"/>
    </motif>
    <motif db="0" id="COT2_HUMAN.H11MO.1.A" length="17" nsites="500" evalue="1.0e+000"
        url="http://hocomoco.autosome.ru/motif/COT2_HUMAN.H11MO.1.A">
      <pos A="0.315987" C="0.0860328" G="0.429964" T="0.168016"/>
      <pos A="0.263997" C="0.0460408" G="0.563937" T="0.126025"/>
      <pos A="0.269996" C="0.10203" G="0.507948" T="0.120026"/>
      <pos A="0.182014" C="0.184013" G="0.511948" T="0.122026"/>
      <pos A="0.128024" C="0.263997" G="0.20001" T="0.407968"/>
      <pos A="0.19801" C="0.543941" G="0.124025" T="0.134023"/>
      <pos A="0.637922" C="0.0760348" G="0.118026" T="0.168016"/>
      <pos A="0.49795" C="0.0240452" G="0.457958" T="0.020046"/>
      <pos A="0.731904" C="0.00204959" G="0.257998" T="0.00804839"/>
      <pos A="0.0260448" C="0.00404919" G="0.89987" T="0.070036"/>
      <pos A="0.0280444" C="0.010048" G="0.909868" T="0.0520396"/>
      <pos A="0.0120476" C="0.0480404" G="0.184013" T="0.755899"/>
      <pos A="0.070036" C="0.831884" G="0.0480404" T="0.05004"/>
      <pos A="0.957858" C="0.0140472" G="0.0160468" T="0.0120476"/>
      <pos A="0.226005" C="0.180014" G="0.415967" T="0.178014"/>
      <pos A="0.30199" C="0.196011" G="0.373975" T="0.128024"/>
      <pos A="0.259998" C="0.154019" G="0.463957" T="0.122026"/>
    </motif>
    <motif db="0" id="CR3L1_HUMAN.H11MO.0.D" length="11" nsites="30982" evalue="1.0e+000"
        url="http://hocomoco.autosome.ru/motif/CR3L1_HUMAN.H11MO.0.D">
      <pos A="0.071483" C="0.0761542" G="0.686216" T="0.166147"/>
      <pos A="0.265587" C="0.581048" G="0.00339906" T="0.149966"/>
      <pos A="0.0281621" C="0.788326" G="0.159464" T="0.0240475"/>
      <pos A="0.999998" C="8.06918e-07" G="8.06918e-07" T="8.06918e-07"/>
      <pos A="8.06918e-07" C="0.999998" G="8.06918e-07" T="8.06918e-07"/>
      <pos A="8.06918e-07" C="8.06918e-07" G="0.999998" T="8.06918e-07"/>
      <pos A="8.06918e-07" C="8.06918e-07" G="8.06918e-07" T="0.999998"/>
      <pos A="8.06918e-07" C="8.06918e-07" G="0.999998" T="8.06918e-07"/>
      <pos A="8.06918e-07" C="8.06918e-07" G="0.999998" T="8.06918e-07"/>
      <pos A="8.06918e-07" C="0.999998" G="8.06918e-07" T="8.06918e-07"/>
      <pos A="0.982503" C="0.00583243" G="0.00583243" T="0.00583243"/>
    </motif>
    <motif db="0" id="CTCFL_HUMAN.H11MO.0.A" length="17" nsites="450" evalue="1.0e+000"
        url="http://hocomoco.autosome.ru/motif/CTCFL_HUMAN.H11MO.0.A">
      <pos A="0.166685" C="0.182237" G="0.44218" T="0.208898"/>
      <pos A="0.0444901" C="0.833204" G="0.0733726" T="0.0489336"/>
      <pos A="0.0178294" C="0.942068" G="0.0267163" T="0.0133859"/>
      <pos A="0.33998" C="0.0689291" G="0.373306" T="0.217785"/>
      <pos A="0.124472" C="0.446623" G="0.417741" T="0.0111642"/>
      <pos A="0.142246" C="0.511053" G="0.0911464" T="0.255554"/>
      <pos A="0.873195" C="0.0444901" G="0.0311597" T="0.0511553"/>
      <pos A="0.00894246" C="0.0111642" G="0.977616" T="0.00227727"/>
      <pos A="0.231115" C="5.55432e-05" G="0.755443" T="0.0133859"/>
      <pos A="0.0800378" C="0.0911464" G="0.733226" T="0.0955899"/>
      <pos A="0.00894246" C="0.00227727" G="0.98206" T="0.00672073"/>
      <pos A="0.0111642" C="0.0133859" G="0.935403" T="0.0400467"/>
      <pos A="0.0822595" C="0.897634" G="0.004499" T="0.0156076"/>
      <pos A="0.21112" C="0.004499" G="0.768774" T="0.0156076"/>
      <pos A="0.028938" C="0.706565" G="0.206676" T="0.0578205"/>
      <pos A="0.128916" C="0.408854" G="0.077816" T="0.384415"/>
      <pos A="0.264441" C="0.26222" G="0.379971" T="0.0933681"/>
    </motif>
    <motif db="0" id="CTCF_HUMAN.H11MO.0.A" length="19" nsites="500" evalue="1.0e+000"
        url="http://hocomoco.autosome.ru/motif/CTCF_HUMAN.H11MO.0.A">
      <pos A="0.0940312" C="0.359978" G="0.126025" T="0.419966"/>
      <pos A="0.15202" C="0.168016" G="0.521946" T="0.158018"/>
      <pos A="0.257998" C="0.0840332" G="0.553939" T="0.104029"/>
      <pos A="0.0680364" C="0.855879" G="0.0360428" T="0.040042"/>
      <pos A="0.00204959" C="0.995851" G="0.00204959" T="4.999e-05"/>
      <pos A="0.69991" C="0.00604879" G="0.242002" T="0.0520396"/>
      <pos A="0.0160468" C="0.65192" G="0.321986" T="0.010048"/>
      <pos A="0.0980304" C="0.593931" G="0.0740352" T="0.234003"/>
      <pos A="0.905869" C="0.0180464" G="0.0540392" T="0.0220456"/>
      <pos A="0.00204959" C="0.00204959" G="0.991852" T="0.00404919"/>
      <pos A="0.385973" C="4.999e-05" G="0.611928" T="0.00204959"/>
      <pos A="0.0260448" C="0.0260448" G="0.587932" T="0.359978"/>
      <pos A="0.0120476" C="0.00204959" G="0.983853" T="0.00204959"/>
      <pos A="0.05004" C="0.0260448" G="0.859878" T="0.0640372"/>
      <pos A="0.0680364" C="0.875875" G="0.0120476" T="0.0440412"/>
      <pos A="0.395971" C="0.0140472" G="0.583933" T="0.00604879"/>
      <pos A="0.0760348" C="0.561938" G="0.325985" T="0.0360428"/>
      <pos A="0.0960308" C="0.421966" G="0.116027" T="0.365977"/>
      <pos A="0.371976" C="0.267996" G="0.315987" T="0.0440412"/>
    </motif>
    <motif db="0" id="E2F1_HUMAN.H11MO.0.A" length="14" nsites="500" evalue="1.0e+000"
        url="http://hocomoco.autosome.ru/motif/E2F1_HUMAN.H11MO.0.A">
      <pos A="0.327984" C="0.160018" G="0.377974" T="0.134023"/>
      <pos A="0.236003" C="0.20001" G="0.45196" T="0.112028"/>
      <pos A="0.271996" C="0.210008" G="0.289992" T="0.228004"/>
      <pos A="0.190012" C="0.10203" G="0.465957" T="0.242002"/>
      <pos A="0.0820336" C="0.20001" G="0.703909" T="0.0140472"/>
      <pos A="0.0180464" C="0.00604879" G="0.965857" T="0.010048"/>
      <pos A="0.0560388" C="0.921866" G="0.00404919" T="0.0180464"/>
      <pos A="0.0160468" C="0.00804839" G="0.957858" T="0.0180464"/>
      <pos A="0.0220456" C="0.0820336" G="0.889872" T="0.00604879"/>
      <pos A="0.0680364" C="0.0340432" G="0.889872" T="0.00804839"/>
      <pos A="0.855879" C="0.020046" G="0.090032" T="0.0340432"/>
      <pos A="0.653919" C="0.0640372" G="0.271996" T="0.010048"/>
      <pos A="0.39997" C="0.140022" G="0.365977" T="0.0940312"/>
      <pos A="0.271996" C="0.164017" G="0.395971" T="0.168016"/>
    </motif>
    <motif db="0" id="E2F3_HUMAN.H11MO.0.A" length="11" nsites="500" evalue="1.0e+000"
        url="http://hocomoco.autosome.ru/motif/E2F3_HUMAN.H11MO.0.A">
      <pos A="0.375975" C="0.140022" G="0.208008" T="0.275995"/>
      <pos A="0.261998" C="0.0460408" G="0.409968" T="0.281994"/>
      <pos A="0.126025" C="0.124025" G="0.675915" T="0.0740352"/>
      <pos A="0.0340432" C="0.00604879" G="0.955859" T="0.00404919"/>
      <pos A="0.124025" C="0.769896" G="0.020046" T="0.0860328"/>
      <pos A="0.15202" C="0.00404919" G="0.683913" T="0.160018"/>
      <pos A="0.0960308" C="0.020046" G="0.867876" T="0.0160468"/>
      <pos A="0.0180464" C="0.010048" G="0.957858" T="0.0140472"/>
      <pos A="0.833883" C="0.0380424" G="0.118026" T="0.010048"/>
      <pos A="0.711908" C="0.0620376" G="0.20001" T="0.0260448"/>
      <pos A="0.533943" C="0.110028" G="0.25" T="0.106029"/>
    </motif>
    <motif db="0" id="E2F4_HUMAN.H11MO.0.A" length="13" nsites="500" evalue="1.0e+000"
        url="http://hocomoco.autosome.ru/motif/E2F4_HUMAN.H11MO.0.A">
      <pos A="0.146021" C="0.257998" G="0.505949" T="0.090032"/>
      <pos A="0.277994" C="0.0960308" G="0.461958" T="0.164017"/>
      <pos A="0.244001" C="0.10003" G="0.525945" T="0.130024"/>
      <pos A="0.10003" C="0.188012" G="0.695911" T="0.0160468"/>
      <pos A="0.00404919" C="0.0360428" G="0.957858" T="0.00204959"/>
      <pos A="0.0120476" C="0.973855" G="4.999e-05" T="0.0140472"/>
      <pos A="0.0360428" C="0.00204959" G="0.945861" T="0.0160468"/>
      <pos A="0.00404919" C="0.0380424" G="0.94986" T="0.00804839"/>
      <pos A="0.090032" C="0.0140472" G="0.893871" T="0.00204959"/>
      <pos A="0.715907" C="0.0220456" G="0.25" T="0.0120476"/>
      <pos A="0.535943" C="0.20001" G="0.222006" T="0.0420416"/>
      <pos A="0.381974" C="0.188012" G="0.281994" T="0.14802"/>
      <pos A="0.253999" C="0.114027" G="0.305989" T="0.325985"/>
    </motif>
    <motif db="0" id="E2F4_HUMAN.H11MO.1.A" length="14" nsites="500" evalue="1.0e+000"
        url="http://hocomoco.autosome.ru/motif/E2F4_HUMAN.H11MO.1.A">
      <pos A="0.106029" C="0.224005" G="0.64792" T="0.0220456"/>
      <pos A="0.0120476" C="0.0860328" G="0.90187" T="4.999e-05"/>
      <pos A="0.0420416" C="0.931864" G="0.00804839" T="0.0180464"/>
      <pos A="0.020046" C="0.00204959" G="0.963857" T="0.0140472"/>
      <pos A="0.0180464" C="0.246001" G="0.731904" T="0.00404919"/>
      <pos A="0.0320436" C="0.0740352" G="0.871876" T="0.0220456"/>
      <pos A="0.7499" C="0.0980304" G="0.136023" T="0.0160468"/>
      <pos A="0.717906" C="0.0620376" G="0.172016" T="0.0480404"/>
      <pos A="0.393971" C="0.132024" G="0.255999" T="0.218006"/>
      <pos A="0.224005" C="0.122026" G="0.20001" T="0.453959"/>
      <pos A="0.146021" C="0.204009" G="0.184013" T="0.465957"/>
      <pos A="0.130024" C="0.321986" G="0.20201" T="0.345981"/>
      <pos A="0.313987" C="0.176015" G="0.331984" T="0.178014"/>
      <pos A="0.471956" C="0.10003" G="0.315987" T="0.112028"/>
    </motif>
    <motif db="0" id="E2F5_HUMAN.H11MO.0.B" length="10" nsites="12" evalue="1.0e+000"
        url="http://hocomoco.autosome.ru/motif/E2F5_HUMAN.H11MO.0.B">
      <pos A="0.135254" C="0.397531" G="0.331962" T="0.135254"/>
      <pos A="0.00206612" C="0.108616" G="0.887252" T="0.00206612"/>
      <pos A="0.00206612" C="0.993802" G="0.00206612" T="0.00206612"/>
      <pos A="0.00206612" C="0.00206612" G="0.993802" T="0.00206612"/>
      <pos A="0.00206612" C="0.846271" G="0.149597" T="0.00206612"/>
      <pos A="0.00206612" C="0.530719" G="0.465149" T="0.00206612"/>
      <pos A="0.993802" C="0.00206612" G="0.00206612" T="0.00206612"/>
      <pos A="0.993802" C="0.00206612" G="0.00206612" T="0.00206612"/>
      <pos A="0.993802" C="0.00206612" G="0.00206612" T="0.00206612"/>
      <pos A="0.266392" C="0.397531" G="0.135254" T="0.200823"/>
    </motif>
    <motif db="0" id="E2F6_HUMAN.H11MO.0.A" length="13" nsites="500" evalue="1.0e+000"
        url="http://hocomoco.autosome.ru/motif/E2F6_HUMAN.H11MO.0.A">
      <pos A="0.337982" C="0.14802" G="0.341982" T="0.172016"/>
      <pos A="0.261998" C="0.0340432" G="0.555939" T="0.14802"/>
      <pos A="0.154019" C="0.126025" G="0.69991" T="0.020046"/>
      <pos A="0.010048" C="0.0160468" G="0.963857" T="0.010048"/>
      <pos A="0.214007" C="0.707908" G="0.0120476" T="0.0660368"/>
      <pos A="0.040042" C="0.0180464" G="0.893871" T="0.0480404"/>
      <pos A="0.0240452" C="0.0480404" G="0.895871" T="0.0320436"/>
      <pos A="0.0720356" C="0.0440412" G="0.871876" T="0.0120476"/>
      <pos A="0.941862" C="0.0320436" G="0.0140472" T="0.0120476"/>
      <pos A="0.511948" C="0.0360428" G="0.435963" T="0.0160468"/>
      <pos A="0.383973" C="0.108028" G="0.437962" T="0.070036"/>
      <pos A="0.277994" C="0.218006" G="0.377974" T="0.126025"/>
      <pos A="0.275995" C="0.162018" G="0.425965" T="0.136023"/>
    </motif>
    <motif db="0" id="E2F7_HUMAN.H11MO.0.B" length="13" nsites="500" evalue="1.0e+000"
        url="http://hocomoco.autosome.ru/motif/E2F7_HUMAN.H11MO.0.B">
      <pos A="0.196011" C="0.14802" G="0.529944" T="0.126025"/>
      <pos A="0.337982" C="0.0320436" G="0.415967" T="0.214007"/>
      <pos A="0.142022" C="0.0820336" G="0.771896" T="0.00404919"/>
      <pos A="0.0440412" C="0.00404919" G="0.941862" T="0.010048"/>
      <pos A="0.0840332" C="0.853879" G="0.00404919" T="0.0580384"/>
      <pos A="0.140022" C="0.0160468" G="0.813887" T="0.030044"/>
      <pos A="0.0220456" C="0.0120476" G="0.957858" T="0.00804839"/>
      <pos A="0.204009" C="0.00604879" G="0.775895" T="0.0140472"/>
      <pos A="0.713907" C="0.00404919" G="0.275995" T="0.00604879"/>
      <pos A="0.603929" C="0.138022" G="0.240002" T="0.0180464"/>
      <pos A="0.427964" C="0.192012" G="0.224005" T="0.156019"/>
      <pos A="0.343981" C="0.0860328" G="0.355979" T="0.214007"/>
      <pos A="0.259998" C="0.15202" G="0.485953" T="0.10203"/>
    </motif>
    <motif db="0" id="EGR1_HUMAN.H11MO.0.A" length="17" nsites="500" evalue="1.0e+000"
        url="http://hocomoco.autosome.ru/motif/EGR1_HUMAN.H11MO.0.A">
      <pos A="0.232004" C="0.248" G="0.409968" T="0.110028"/>
      <pos A="0.319986" C="0.128024" G="0.317986" T="0.234003"/>
      <pos A="0.277994" C="0.180014" G="0.459958" T="0.0820336"/>
      <pos A="0.236003" C="0.112028" G="0.353979" T="0.29799"/>
      <pos A="0.112028" C="0.030044" G="0.807888" T="0.05004"/>
      <pos A="0.236003" C="0.505949" G="0.0460408" T="0.212008"/>
      <pos A="0.0560388" C="0.0340432" G="0.869876" T="0.040042"/>
      <pos A="0.0320436" C="0.00404919" G="0.409968" T="0.553939"/>
      <pos A="0.0920316" C="0.00204959" G="0.891872" T="0.0140472"/>
      <pos A="0.0160468" C="0.00404919" G="0.957858" T="0.0220456"/>
      <pos A="0.0240452" C="0.0320436" G="0.929864" T="0.0140472"/>
      <pos A="0.220006" C="0.475955" G="0.00404919" T="0.29999"/>
      <pos A="0.0880324" C="0.010048" G="0.841882" T="0.060038"/>
      <pos A="0.110028" C="0.0220456" G="0.695911" T="0.172016"/>
      <pos A="0.337982" C="0.128024" G="0.405969" T="0.128024"/>
      <pos A="0.311988" C="0.0820336" G="0.455959" T="0.15002"/>
      <pos A="0.263997" C="0.182014" G="0.435963" T="0.118026"/>
    </motif>
    <motif db="0" id="EGR2_HUMAN.H11MO.0.A" length="18" nsites="500" evalue="1.0e+000"
        url="http://hocomoco.autosome.ru/motif/EGR2_HUMAN.H11MO.0.A">
      <pos A="0.216007" C="0.0740352" G="0.611928" T="0.0980304"/>
      <pos A="0.293991" C="0.0960308" G="0.411968" T="0.19801"/>
      <pos A="0.228004" C="0.0740352" G="0.621926" T="0.0760348"/>
      <pos A="0.253999" C="0.0680364" G="0.50195" T="0.176015"/>
      <pos A="0.319986" C="0.104029" G="0.505949" T="0.070036"/>
      <pos A="0.15002" C="0.104029" G="0.44996" T="0.295991"/>
      <pos A="0.0760348" C="0.10203" G="0.765897" T="0.0560388"/>
      <pos A="0.369976" C="0.190012" G="0.0440412" T="0.395971"/>
      <pos A="0.0340432" C="0.0220456" G="0.929864" T="0.0140472"/>
      <pos A="0.040042" C="0.0120476" G="0.461958" T="0.485953"/>
      <pos A="0.182014" C="0.00604879" G="0.793891" T="0.0180464"/>
      <pos A="0.0360428" C="0.0140472" G="0.889872" T="0.060038"/>
      <pos A="0.0240452" C="0.040042" G="0.915867" T="0.020046"/>
      <pos A="0.34998" C="0.281994" G="0.0220456" T="0.345981"/>
      <pos A="0.0580384" C="0.00604879" G="0.873875" T="0.0620376"/>
      <pos A="0.0760348" C="0.0340432" G="0.781894" T="0.108028"/>
      <pos A="0.341982" C="0.0740352" G="0.50195" T="0.0820336"/>
      <pos A="0.253999" C="0.0480404" G="0.561938" T="0.136023"/>
    </motif>
    <motif db="0" id="EGR2_HUMAN.H11MO.1.A" length="16" nsites="498" evalue="1.0e+000"
        url="http://hocomoco.autosome.ru/motif/EGR2_HUMAN.H11MO.1.A">
      <pos A="0.19479" C="0.144599" G="0.45779" T="0.202821"/>
      <pos A="0.281118" C="0.172706" G="0.453774" T="0.0924011"/>
      <pos A="0.188767" C="0.100432" G="0.373469" T="0.337332"/>
      <pos A="0.0622867" C="0.0663019" G="0.849277" T="0.0221341"/>
      <pos A="0.244981" C="0.365439" G="0.0582714" T="0.331309"/>
      <pos A="0.00607308" C="0.0181189" G="0.969735" T="0.00607308"/>
      <pos A="0.012096" C="0.0100883" G="0.34737" T="0.630446"/>
      <pos A="0.162668" C="0.00406545" G="0.81314" T="0.0201265"/>
      <pos A="0.0241417" C="0.0100883" G="0.92356" T="0.0422104"/>
      <pos A="0.0241417" C="0.0181189" G="0.953674" T="0.00406545"/>
      <pos A="0.321271" C="0.357408" G="0.012096" T="0.309225"/>
      <pos A="0.0321723" C="0.00607308" G="0.911514" T="0.0502409"/>
      <pos A="0.0683096" C="0.028157" G="0.712758" T="0.190775"/>
      <pos A="0.299187" C="0.0944088" G="0.459797" T="0.146607"/>
      <pos A="0.220889" C="0.0803554" G="0.524041" T="0.174714"/>
      <pos A="0.188767" C="0.164676" G="0.516011" T="0.130546"/>
    </motif>
    <motif db="0" id="EGR4_HUMAN.H11MO.0.D" length="11" nsites="6" evalue="1.0e+000"
        url="http://hocomoco.autosome.ru/motif/EGR4_HUMAN.H11MO.0.D">
      <pos A="0.0247157" C="0.0247157" G="0.925853" T="0.0247157"/>
      <pos A="0.00409836" C="0.00409836" G="0.987705" T="0.00409836"/>
      <pos A="0.00409836" C="0.509383" G="0.333976" T="0.152543"/>
      <pos A="0.00409836" C="0.00409836" G="0.987705" T="0.00409836"/>
      <pos A="0.00409836" C="0.00409836" G="0.987705" T="0.00409836"/>
      <pos A="0.00409836" C="0.591852" G="0.0865677" T="0.317482"/>
      <pos A="0.575358" C="0.00409836" G="0.416445" T="0.00409836"/>
      <pos A="0.00409836" C="0.00409836" G="0.83926" T="0.152543"/>
      <pos A="0.00409836" C="0.0865677" G="0.905236" T="0.00409836"/>
      <pos A="0.00409836" C="0.00409836" G="0.987705" T="0.00409836"/>
      <pos A="0.268" C="0.525877" G="0.103062" T="0.103062"/>
    </motif>
    <motif db="0" id="EHF_HUMAN.H11MO.0.B" length="15" nsites="500" evalue="1.0e+000"
        url="http://hocomoco.autosome.ru/motif/EHF_HUMAN.H11MO.0.B">
      <pos A="0.25" C="0.208008" G="0.383973" T="0.158018"/>
      <pos A="0.445961" C="0.156019" G="0.166017" T="0.232004"/>
      <pos A="0.843881" C="0.00604879" G="0.00804839" T="0.142022"/>
      <pos A="0.142022" C="0.44996" G="0.192012" T="0.216007"/>
      <pos A="0.194011" C="0.511948" G="0.293991" T="4.999e-05"/>
      <pos A="0.753899" C="0.228004" G="0.0180464" T="4.999e-05"/>
      <pos A="4.999e-05" C="4.999e-05" G="0.99985" T="4.999e-05"/>
      <pos A="0.00204959" C="4.999e-05" G="0.99785" T="4.999e-05"/>
      <pos A="0.99785" C="4.999e-05" G="0.00204959" T="4.999e-05"/>
      <pos A="0.99785" C="4.999e-05" G="4.999e-05" T="0.00204959"/>
      <pos A="0.226005" C="0.00804839" G="0.765897" T="4.999e-05"/>
      <pos A="0.0320436" C="0.184013" G="0.0420416" T="0.741902"/>
      <pos A="0.269996" C="0.10203" G="0.405969" T="0.222006"/>
      <pos A="0.25" C="0.246001" G="0.407968" T="0.0960308"/>
      <pos A="0.168016" C="0.359978" G="0.353979" T="0.118026"/>
    </motif>
    <motif db="0" id="ELF1_HUMAN.H11MO.0.A" length="14" nsites="500" evalue="1.0e+000"
        url="http://hocomoco.autosome.ru/motif/ELF1_HUMAN.H11MO.0.A">
      <pos A="0.25" C="0.252" G="0.40197" T="0.0960308"/>
      <pos A="0.457958" C="0.15202" G="0.267996" T="0.122026"/>
      <pos A="0.573935" C="0.0880324" G="0.128024" T="0.210008"/>
      <pos A="0.218006" C="0.461958" G="0.190012" T="0.130024"/>
      <pos A="0.10203" C="0.677914" G="0.208008" T="0.0120476"/>
      <pos A="0.29999" C="0.673915" G="0.0160468" T="0.010048"/>
      <pos A="4.999e-05" C="4.999e-05" G="0.99985" T="4.999e-05"/>
      <pos A="0.00604879" C="4.999e-05" G="0.993851" T="4.999e-05"/>
      <pos A="0.99785" C="4.999e-05" G="4.999e-05" T="0.00204959"/>
      <pos A="0.987852" C="4.999e-05" G="0.00204959" T="0.010048"/>
      <pos A="0.116027" C="0.0320436" G="0.839882" T="0.0120476"/>
      <pos A="0.136023" C="0.164017" G="0.0440412" T="0.655919"/>
      <pos A="0.158018" C="0.156019" G="0.577934" T="0.108028"/>
      <pos A="0.126025" C="0.339982" G="0.461958" T="0.0720356"/>
    </motif>
    <motif db="0" id="ELF2_HUMAN.H11MO.0.C" length="13" nsites="500" evalue="1.0e+000"
        url="http://hocomoco.autosome.ru/motif/ELF2_HUMAN.H11MO.0.C">
      <pos A="0.391972" C="0.15202" G="0.317986" T="0.138022"/>
      <pos A="0.489952" C="0.10203" G="0.218006" T="0.190012"/>
      <pos A="0.311988" C="0.317986" G="0.29799" T="0.0720356"/>
      <pos A="0.0720356" C="0.615927" G="0.291992" T="0.020046"/>
      <pos A="0.232004" C="0.739902" G="0.0140472" T="0.0140472"/>
      <pos A="0.00804839" C="4.999e-05" G="0.985853" T="0.00604879"/>
      <pos A="0.0120476" C="0.00804839" G="0.977854" T="0.00204959"/>
      <pos A="0.973855" C="0.010048" G="0.00804839" T="0.00804839"/>
      <pos A="0.979854" C="0.00204959" G="0.00804839" T="0.010048"/>
      <pos A="0.0860328" C="0.0140472" G="0.889872" T="0.010048"/>
      <pos A="0.130024" C="0.208008" G="0.104029" T="0.557938"/>
      <pos A="0.196011" C="0.142022" G="0.55194" T="0.110028"/>
      <pos A="0.313987" C="0.192012" G="0.433963" T="0.060038"/>
    </motif>
    <motif db="0" id="ELF5_HUMAN.H11MO.0.A" length="15" nsites="500" evalue="1.0e+000"
        url="http://hocomoco.autosome.ru/motif/ELF5_HUMAN.H11MO.0.A">
      <pos A="0.253999" C="0.222006" G="0.405969" T="0.118026"/>
      <pos A="0.216007" C="0.20201" G="0.491952" T="0.090032"/>
      <pos A="0.467956" C="0.168016" G="0.263997" T="0.10003"/>
      <pos A="0.79989" C="0.0220456" G="0.0740352" T="0.104029"/>
      <pos A="0.144021" C="0.307988" G="0.369976" T="0.178014"/>
      <pos A="0.184013" C="0.365977" G="0.443961" T="0.00604879"/>
      <pos A="0.683913" C="0.257998" G="0.05004" T="0.00804839"/>
      <pos A="4.999e-05" C="4.999e-05" G="0.99985" T="4.999e-05"/>
      <pos A="0.00604879" C="0.00204959" G="0.991852" T="4.999e-05"/>
      <pos A="0.991852" C="4.999e-05" G="0.00604879" T="0.00204959"/>
      <pos A="0.981854" C="0.00604879" G="0.00604879" T="0.00604879"/>
      <pos A="0.15002" C="0.0180464" G="0.827884" T="0.00404919"/>
      <pos A="0.158018" C="0.154019" G="0.124025" T="0.563937"/>
      <pos A="0.257998" C="0.120026" G="0.475955" T="0.146021"/>
      <pos A="0.279994" C="0.220006" G="0.395971" T="0.104029"/>
    </motif>
    <motif db="0" id="ELK1_HUMAN.H11MO.0.B" length="11" nsites="500" evalue="1.0e+000"
        url="http://hocomoco.autosome.ru/motif/ELK1_HUMAN.H11MO.0.B">
      <pos A="0.503949" C="0.130024" G="0.261998" T="0.104029"/>
      <pos A="0.120026" C="0.783893" G="0.090032" T="0.00604879"/>
      <pos A="0.124025" C="0.839882" G="0.00204959" T="0.0340432"/>
      <pos A="0.00804839" C="0.00404919" G="0.985853" T="0.00204959"/>
      <pos A="0.00604879" C="0.00204959" G="0.991852" T="4.999e-05"/>
      <pos A="0.99785" C="0.00204959" G="4.999e-05" T="4.999e-05"/>
      <pos A="0.985853" C="4.999e-05" G="0.00404919" T="0.010048"/>
      <pos A="0.080034" C="0.030044" G="0.825885" T="0.0640372"/>
      <pos A="0.0280444" C="0.168016" G="0.0280444" T="0.775895"/>
      <pos A="0.116027" C="0.110028" G="0.643921" T="0.130024"/>
      <pos A="0.317986" C="0.253999" G="0.361978" T="0.0660368"/>
    </motif>
    <motif db="0" id="ELK3_HUMAN.H11MO.0.D" length="12" nsites="7" evalue="1.0e+000"
        url="http://hocomoco.autosome.ru/motif/ELK3_HUMAN.H11MO.0.D">
      <pos A="0.319758" C="0.394167" G="0.226747" T="0.0593277"/>
      <pos A="0.356963" C="0.449973" G="0.096532" T="0.096532"/>
      <pos A="0.096532" C="0.896426" G="0.00352113" T="0.00352113"/>
      <pos A="0.412769" C="0.33836" G="0.00352113" T="0.245349"/>
      <pos A="0.00352113" C="0.00352113" G="0.989437" T="0.00352113"/>
      <pos A="0.00352113" C="0.00352113" G="0.989437" T="0.00352113"/>
      <pos A="0.989437" C="0.00352113" G="0.00352113" T="0.00352113"/>
      <pos A="0.710404" C="0.096532" G="0.00352113" T="0.189543"/>
      <pos A="0.394167" C="0.00352113" G="0.598791" T="0.00352113"/>
      <pos A="0.00352113" C="0.170941" G="0.00352113" T="0.822017"/>
      <pos A="0.00352113" C="0.449973" G="0.542984" T="0.00352113"/>
      <pos A="0.0267739" C="0.770861" G="0.175591" T="0.0267739"/>
    </motif>
    <motif db="0" id="ELK4_HUMAN.H11MO.0.A" length="12" nsites="500" evalue="1.0e+000"
        url="http://hocomoco.autosome.ru/motif/ELK4_HUMAN.H11MO.0.A">
      <pos A="0.20201" C="0.259998" G="0.437962" T="0.10003"/>
      <pos A="0.367976" C="0.20201" G="0.357978" T="0.0720356"/>
      <pos A="0.0580384" C="0.823885" G="0.108028" T="0.010048"/>
      <pos A="0.0480404" C="0.89787" G="4.999e-05" T="0.0540392"/>
      <pos A="0.00204959" C="4.999e-05" G="0.993851" T="0.00404919"/>
      <pos A="4.999e-05" C="4.999e-05" G="0.99785" T="0.00204959"/>
      <pos A="0.995851" C="4.999e-05" G="4.999e-05" T="0.00404919"/>
      <pos A="0.965857" C="4.999e-05" G="4.999e-05" T="0.0340432"/>
      <pos A="0.194011" C="0.0360428" G="0.727904" T="0.0420416"/>
      <pos A="0.0520396" C="0.259998" G="0.0480404" T="0.639922"/>
      <pos A="0.186013" C="0.106029" G="0.605929" T="0.10203"/>
      <pos A="0.238002" C="0.244001" G="0.439962" T="0.0780344"/>
    </motif>
    <motif db="0" id="EOMES_HUMAN.H11MO.0.D" length="12" nsites="375" evalue="1.0e+000"
        url="http://hocomoco.autosome.ru/motif/EOMES_HUMAN.H11MO.0.D">
      <pos A="0.460707" C="0.106754" G="0.287274" T="0.145265"/>
      <pos A="0.253922" C="0.0509424" G="0.465379" T="0.229757"/>
      <pos A="0.220232" C="0.188876" G="0.447208" T="0.143684"/>
      <pos A="0.834403" C="0.00815623" G="0.0691345" T="0.0883059"/>
      <pos A="0.265737" C="6.66489e-05" G="0.678406" T="0.0557904"/>
      <pos A="0.0209212" C="0.0840257" G="0.884446" T="0.0106067"/>
      <pos A="0.0236052" C="0.002827" G="0.0155339" T="0.958034"/>
      <pos A="6.66489e-05" C="0.00544219" G="0.991833" T="0.00265827"/>
      <pos A="0.363877" C="0.181104" G="0.0268612" T="0.428158"/>
      <pos A="0.0530921" C="0.16875" G="0.343" T="0.435158"/>
      <pos A="0.898488" C="0.0082171" G="0.0321952" T="0.0611"/>
      <pos A="0.656815" C="0.0351965" G="0.262856" T="0.045132"/>
    </motif>
    <motif db="0" id="EPAS1_HUMAN.H11MO.0.B" length="9" nsites="500" evalue="1.0e+000"
        url="http://hocomoco.autosome.ru/motif/EPAS1_HUMAN.H11MO.0.B">
      <pos A="0.230004" C="0.255999" G="0.445961" T="0.0680364"/>
      <pos A="0.166017" C="0.070036" G="0.244001" T="0.519946"/>
      <pos A="0.865877" C="0.020046" G="0.108028" T="0.00604879"/>
      <pos A="0.020046" C="0.911868" G="0.0260448" T="0.0420416"/>
      <pos A="0.0160468" C="0.010048" G="0.969856" T="0.00404919"/>
      <pos A="4.999e-05" C="4.999e-05" G="0.00204959" T="0.99785"/>
      <pos A="4.999e-05" C="4.999e-05" G="0.99785" T="0.00204959"/>
      <pos A="0.373975" C="0.469956" G="0.060038" T="0.0960308"/>
      <pos A="0.160018" C="0.489952" G="0.134023" T="0.216007"/>
    </motif>
    <motif db="0" id="ERG_HUMAN.H11MO.0.A" length="13" nsites="500" evalue="1.0e+000"
        url="http://hocomoco.autosome.ru/motif/ERG_HUMAN.H11MO.0.A">
      <pos A="0.337982" C="0.15202" G="0.359978" T="0.15002"/>
      <pos A="0.307988" C="0.156019" G="0.457958" T="0.0780344"/>
      <pos A="0.435963" C="0.0520396" G="0.455959" T="0.0560388"/>
      <pos A="0.10203" C="0.559938" G="0.333983" T="0.00404919"/>
      <pos A="0.865877" C="0.116027" G="0.0160468" T="0.00204959"/>
      <pos A="0.00404919" C="0.00404919" G="0.985853" T="0.00604879"/>
      <pos A="0.00604879" C="0.00404919" G="0.989852" T="4.999e-05"/>
      <pos A="0.975855" C="0.010048" G="0.010048" T="0.00404919"/>
      <pos A="0.935863" C="0.00204959" G="0.0220456" T="0.040042"/>
      <pos A="0.204009" C="0.0160468" G="0.777894" T="0.00204959"/>
      <pos A="0.10203" C="0.309988" G="0.174015" T="0.413967"/>
      <pos A="0.224005" C="0.160018" G="0.513947" T="0.10203"/>
      <pos A="0.261998" C="0.134023" G="0.539942" T="0.0640372"/>
    </motif>
    <motif db="0" id="ESR1_HUMAN.H11MO.1.A" length="10" nsites="500" evalue="1.0e+000"
        url="http://hocomoco.autosome.ru/motif/ESR1_HUMAN.H11MO.1.A">
      <pos A="0.122026" C="0.545941" G="0.120026" T="0.212008"/>
      <pos A="0.34998" C="0.325985" G="0.118026" T="0.206009"/>
      <pos A="0.631924" C="0.0160468" G="0.34798" T="0.00404919"/>
      <pos A="0.00604879" C="4.999e-05" G="0.965857" T="0.0280444"/>
      <pos A="0.00604879" C="4.999e-05" G="0.991852" T="0.00204959"/>
      <pos A="0.0380424" C="0.00404919" G="0.10203" T="0.855879"/>
      <pos A="0.00404919" C="0.973855" G="0.020046" T="0.00204959"/>
      <pos A="0.993851" C="0.00204959" G="0.00404919" T="4.999e-05"/>
      <pos A="0.0680364" C="0.443961" G="0.369976" T="0.118026"/>
      <pos A="0.317986" C="0.335983" G="0.246001" T="0.10003"/>
    </motif>
    <motif db="0" id="ESR2_HUMAN.H11MO.0.A" length="15" nsites="497" evalue="1.0e+000"
        url="http://hocomoco.autosome.ru/motif/ESR2_HUMAN.H11MO.0.A">
      <pos A="0.494921" C="0.0966103" G="0.36215" T="0.0463186"/>
      <pos A="0.114715" C="0.0121203" G="0.790636" T="0.0825287"/>
      <pos A="0.0463186" C="0.026202" G="0.859032" T="0.068447"/>
      <pos A="0.0966103" C="0.116727" G="0.22938" T="0.557282"/>
      <pos A="0.0161436" C="0.798682" G="0.0523537" T="0.13282"/>
      <pos A="0.621656" C="0.0342486" G="0.247485" T="0.0966103"/>
      <pos A="0.092587" C="0.511014" G="0.26559" T="0.130809"/>
      <pos A="5.02917e-05" C="0.667924" G="5.02917e-05" T="0.331975"/>
      <pos A="0.122762" C="0.422501" G="0.267602" T="0.187135"/>
      <pos A="0.0402836" C="0.239439" G="0.0302253" T="0.690052"/>
      <pos A="0.0825287" C="0.026202" G="0.891219" T="5.02917e-05"/>
      <pos A="0.521072" C="0.273637" G="0.086552" T="0.118739"/>
      <pos A="0.0241903" C="0.844951" G="0.0221786" T="0.10868"/>
      <pos A="0.0825287" C="0.846962" G="0.0121203" T="0.0583887"/>
      <pos A="0.0724703" C="0.356115" G="0.0362603" T="0.535154"/>
    </motif>
    <motif db="0" id="ESR2_HUMAN.H11MO.1.A" length="7" nsites="500" evalue="1.0e+000"
        url="http://hocomoco.autosome.ru/motif/ESR2_HUMAN.H11MO.1.A">
      <pos A="0.693911" C="0.0340432" G="0.261998" T="0.010048"/>
      <pos A="0.0160468" C="0.00204959" G="0.945861" T="0.0360428"/>
      <pos A="0.00204959" C="0.010048" G="0.981854" T="0.00604879"/>
      <pos A="0.0180464" C="0.0160468" G="0.104029" T="0.861878"/>
      <pos A="0.00204959" C="0.991852" G="0.00204959" T="0.00404919"/>
      <pos A="0.94986" C="0.00604879" G="0.040042" T="0.00404919"/>
      <pos A="0.070036" C="0.459958" G="0.39997" T="0.070036"/>
    </motif>
    <motif db="0" id="ETS1_HUMAN.H11MO.0.A" length="13" nsites="500" evalue="1.0e+000"
        url="http://hocomoco.autosome.ru/motif/ETS1_HUMAN.H11MO.0.A">
      <pos A="0.367976" C="0.178014" G="0.341982" T="0.112028"/>
      <pos A="0.259998" C="0.182014" G="0.471956" T="0.0860328"/>
      <pos A="0.479954" C="0.0680364" G="0.423965" T="0.0280444"/>
      <pos A="0.128024" C="0.637922" G="0.228004" T="0.00604879"/>
      <pos A="0.615927" C="0.34998" G="0.0340432" T="4.999e-05"/>
      <pos A="0.00404919" C="4.999e-05" G="0.993851" T="0.00204959"/>
      <pos A="0.0120476" C="0.00604879" G="0.979854" T="0.00204959"/>
      <pos A="0.991852" C="0.00604879" G="4.999e-05" T="0.00204959"/>
      <pos A="0.827884" C="0.010048" G="0.00404919" T="0.158018"/>
      <pos A="0.184013" C="0.010048" G="0.805889" T="4.999e-05"/>
      <pos A="0.0840332" C="0.188012" G="0.0580384" T="0.669916"/>
      <pos A="0.130024" C="0.112028" G="0.633923" T="0.124025"/>
      <pos A="0.138022" C="0.126025" G="0.627924" T="0.108028"/>
    </motif>
    <motif db="0" id="ETS2_HUMAN.H11MO.0.B" length="13" nsites="500" evalue="1.0e+000"
        url="http://hocomoco.autosome.ru/motif/ETS2_HUMAN.H11MO.0.B">
      <pos A="0.230004" C="0.140022" G="0.435963" T="0.194011"/>
      <pos A="0.317986" C="0.146021" G="0.345981" T="0.190012"/>
      <pos A="0.321986" C="0.279994" G="0.29799" T="0.10003"/>
      <pos A="0.473955" C="0.0760348" G="0.365977" T="0.0840332"/>
      <pos A="0.192012" C="0.00804839" G="0.7519" T="0.0480404"/>
      <pos A="0.00404919" C="0.010048" G="0.967856" T="0.0180464"/>
      <pos A="0.981854" C="0.0160468" G="4.999e-05" T="0.00204959"/>
      <pos A="0.953859" C="0.0180464" G="0.0240452" T="0.00404919"/>
      <pos A="0.381974" C="0.0840332" G="0.519946" T="0.0140472"/>
      <pos A="0.391972" C="0.261998" G="0.19801" T="0.14802"/>
      <pos A="0.421966" C="0.0480404" G="0.459958" T="0.070036"/>
      <pos A="0.329984" C="0.0860328" G="0.495951" T="0.0880324"/>
      <pos A="0.495951" C="0.10003" G="0.319986" T="0.0840332"/>
    </motif>
    <motif db="0" id="ETV1_HUMAN.H11MO.0.A" length="11" nsites="500" evalue="1.0e+000"
        url="http://hocomoco.autosome.ru/motif/ETV1_HUMAN.H11MO.0.A">
      <pos A="0.15002" C="0.244001" G="0.483953" T="0.122026"/>
      <pos A="0.329984" C="0.134023" G="0.405969" T="0.130024"/>
      <pos A="0.0420416" C="0.813887" G="0.144021" T="4.999e-05"/>
      <pos A="0.216007" C="0.765897" G="0.00204959" T="0.0160468"/>
      <pos A="0.00404919" C="4.999e-05" G="0.995851" T="4.999e-05"/>
      <pos A="4.999e-05" C="4.999e-05" G="0.99985" T="4.999e-05"/>
      <pos A="0.99785" C="4.999e-05" G="0.00204959" T="4.999e-05"/>
      <pos A="0.929864" C="0.00404919" G="4.999e-05" T="0.0660368"/>
      <pos A="0.0760348" C="0.0360428" G="0.867876" T="0.020046"/>
      <pos A="0.0880324" C="0.303989" G="0.142022" T="0.465957"/>
      <pos A="0.194011" C="0.14802" G="0.525945" T="0.132024"/>
    </motif>
    <motif db="0" id="ETV2_HUMAN.H11MO.0.B" length="16" nsites="229" evalue="1.0e+000"
        url="http://hocomoco.autosome.ru/motif/ETV2_HUMAN.H11MO.0.B">
      <pos A="0.323112" C="0.174705" G="0.353667" T="0.148516"/>
      <pos A="0.301288" C="0.174705" G="0.4366" T="0.0874072"/>
      <pos A="0.580642" C="0.135421" G="0.20526" T="0.0786774"/>
      <pos A="0.528263" C="0.0612178" G="0.384221" T="0.0262986"/>
      <pos A="0.563182" C="0.0393933" G="0.388586" T="0.00883893"/>
      <pos A="0.0262986" C="0.87309" G="0.0917722" T="0.00883893"/>
      <pos A="0.89055" C="0.104867" G="0.000109123" T="0.00447403"/>
      <pos A="0.000109123" C="0.000109123" G="0.999673" T="0.000109123"/>
      <pos A="0.000109123" C="0.00447403" G="0.995308" T="0.000109123"/>
      <pos A="0.986578" C="0.000109123" G="0.0132038" T="0.000109123"/>
      <pos A="0.929834" C="0.000109123" G="0.000109123" T="0.0699476"/>
      <pos A="0.475884" C="0.0175687" G="0.506438" T="0.000109123"/>
      <pos A="0.0568529" C="0.323112" G="0.0568529" T="0.563182"/>
      <pos A="0.349302" C="0.135421" G="0.406045" T="0.109232"/>
      <pos A="0.109232" C="0.262003" G="0.567547" T="0.0612178"/>
      <pos A="0.174705" C="0.288193" G="0.4366" T="0.100502"/>
    </motif>
    <motif db="0" id="ETV3_HUMAN.H11MO.0.D" length="14" nsites="12" evalue="1.0e+000"
        url="http://hocomoco.autosome.ru/motif/ETV3_HUMAN.H11MO.0.D">
      <pos A="0.208678" C="0.0433884" G="0.291322" T="0.456612"/>
      <pos A="0.415289" C="0.167355" G="0.167355" T="0.25"/>
      <pos A="0.25" C="0.497934" G="0.0847107" T="0.167355"/>
      <pos A="0.415289" C="0.00206612" G="0.415289" T="0.167355"/>
      <pos A="0.167355" C="0.00206612" G="0.0847107" T="0.745868"/>
      <pos A="0.167355" C="0.00206612" G="0.167355" T="0.663223"/>
      <pos A="0.00206612" C="0.0847107" G="0.0847107" T="0.828512"/>
      <pos A="0.167355" C="0.0847107" G="0.745868" T="0.00206612"/>
      <pos A="0.00206612" C="0.828512" G="0.0847107" T="0.0847107"/>
      <pos A="0.828512" C="0.00206612" G="0.167355" T="0.00206612"/>
      <pos A="0.00206612" C="0.828512" G="0.0847107" T="0.0847107"/>
      <pos A="0.00206612" C="0.25" G="0.167355" T="0.580579"/>
      <pos A="0.0847107" C="0.00206612" G="0.167355" T="0.745868"/>
      <pos A="0.00206612" C="0.580579" G="0.167355" T="0.25"/>
    </motif>
    <motif db="0" id="ETV4_HUMAN.H11MO.0.B" length="11" nsites="500" evalue="1.0e+000"
        url="http://hocomoco.autosome.ru/motif/ETV4_HUMAN.H11MO.0.B">
      <pos A="0.335983" C="0.234003" G="0.329984" T="0.10003"/>
      <pos A="0.383973" C="0.134023" G="0.319986" T="0.162018"/>
      <pos A="0.136023" C="0.609928" G="0.234003" T="0.020046"/>
      <pos A="0.955859" C="0.010048" G="0.020046" T="0.0140472"/>
      <pos A="0.00604879" C="0.00204959" G="0.975855" T="0.0160468"/>
      <pos A="0.0160468" C="0.0260448" G="0.957858" T="4.999e-05"/>
      <pos A="0.923865" C="0.0160468" G="0.05004" T="0.010048"/>
      <pos A="0.869876" C="0.0140472" G="0.0460408" T="0.070036"/>
      <pos A="0.307988" C="0.0220456" G="0.587932" T="0.0820336"/>
      <pos A="0.138022" C="0.178014" G="0.345981" T="0.337982"/>
      <pos A="0.287992" C="0.132024" G="0.413967" T="0.166017"/>
    </motif>
    <motif db="0" id="ETV5_HUMAN.H11MO.0.C" length="14" nsites="500" evalue="1.0e+000"
        url="http://hocomoco.autosome.ru/motif/ETV5_HUMAN.H11MO.0.C">
      <pos A="0.327984" C="0.180014" G="0.381974" T="0.110028"/>
      <pos A="0.455959" C="0.0880324" G="0.327984" T="0.128024"/>
      <pos A="0.29799" C="0.0980304" G="0.493951" T="0.110028"/>
      <pos A="0.20001" C="0.417966" G="0.345981" T="0.0360428"/>
      <pos A="0.839882" C="0.0360428" G="0.0840332" T="0.040042"/>
      <pos A="0.0160468" C="0.00604879" G="0.961858" T="0.0160468"/>
      <pos A="0.0440412" C="0.0160468" G="0.935863" T="0.00404919"/>
      <pos A="0.793891" C="0.0680364" G="0.10203" T="0.0360428"/>
      <pos A="0.945861" C="0.00604879" G="0.0120476" T="0.0360428"/>
      <pos A="0.371976" C="0.0620376" G="0.54794" T="0.0180464"/>
      <pos A="0.228004" C="0.10003" G="0.232004" T="0.439962"/>
      <pos A="0.218006" C="0.106029" G="0.537942" T="0.138022"/>
      <pos A="0.405969" C="0.120026" G="0.385973" T="0.0880324"/>
      <pos A="0.271996" C="0.216007" G="0.373975" T="0.138022"/>
    </motif>
    <motif db="0" id="FEV_HUMAN.H11MO.0.B" length="10" nsites="498" evalue="1.0e+000"
        url="http://hocomoco.autosome.ru/motif/FEV_HUMAN.H11MO.0.B">
      <pos A="0.224905" C="0.204828" G="0.520026" T="0.0502409"/>
      <pos A="0.255019" C="0.530064" G="0.134561" T="0.0803554"/>
      <pos A="0.281118" C="0.321271" G="0.355401" T="0.0422104"/>
      <pos A="0.317256" C="0.012096" G="0.658552" T="0.012096"/>
      <pos A="0.0321723" C="0.00607308" G="0.947651" T="0.0141036"/>
      <pos A="0.967727" C="0.0221341" G="0.00406545" T="0.00607308"/>
      <pos A="0.672606" C="0.0582714" G="0.251004" T="0.0181189"/>
      <pos A="0.18676" C="0.132554" G="0.602339" T="0.0783477"/>
      <pos A="0.154638" C="0.387523" G="0.0883859" T="0.369454"/>
      <pos A="0.0723248" C="0.230928" G="0.58427" T="0.112477"/>
    </motif>
    <motif db="0" id="FLI1_HUMAN.H11MO.0.A" length="18" nsites="497" evalue="1.0e+000"
        url="http://hocomoco.autosome.ru/motif/FLI1_HUMAN.H11MO.0.A">
      <pos A="0.209264" C="0.227369" G="0.440606" T="0.122762"/>
      <pos A="0.315882" C="0.148914" G="0.432559" T="0.102645"/>
      <pos A="0.446641" C="0.086552" G="0.37422" T="0.092587"/>
      <pos A="0.201217" C="0.0543653" G="0.653842" T="0.0905753"/>
      <pos A="0.299789" C="0.0362603" G="0.635737" T="0.0282136"/>
      <pos A="0.422501" C="0.388302" G="0.183112" T="0.00608529"/>
      <pos A="0.915359" C="0.0342486" G="0.0402836" T="0.0101086"/>
      <pos A="0.00407363" C="0.00407363" G="0.981744" T="0.0101086"/>
      <pos A="0.00206196" C="0.0121203" G="0.985767" T="5.02917e-05"/>
      <pos A="0.937487" C="0.0181553" G="0.044307" T="5.02917e-05"/>
      <pos A="0.957604" C="0.00206196" G="0.026202" T="0.014132"/>
      <pos A="0.146902" C="0.0282136" G="0.822822" T="0.00206196"/>
      <pos A="0.134832" C="0.171042" G="0.500956" T="0.19317"/>
      <pos A="0.41043" C="0.124774" G="0.402384" T="0.062412"/>
      <pos A="0.394337" C="0.0764937" G="0.474804" T="0.0543653"/>
      <pos A="0.3018" C="0.12075" G="0.509002" T="0.068447"/>
      <pos A="0.24145" C="0.150925" G="0.529119" T="0.0785053"/>
      <pos A="0.388302" C="0.130809" G="0.364162" T="0.116727"/>
    </motif>
    <motif db="0" id="FLI1_HUMAN.H11MO.1.A" length="13" nsites="500" evalue="1.0e+000"
        url="http://hocomoco.autosome.ru/motif/FLI1_HUMAN.H11MO.1.A">
      <pos A="0.375975" C="0.14802" G="0.34798" T="0.128024"/>
      <pos A="0.325985" C="0.0840332" G="0.49795" T="0.0920316"/>
      <pos A="0.45196" C="0.0180464" G="0.483953" T="0.0460408"/>
      <pos A="0.168016" C="0.54994" G="0.271996" T="0.010048"/>
      <pos A="0.817886" C="0.160018" G="0.0120476" T="0.010048"/>
      <pos A="0.00204959" C="0.00204959" G="0.993851" T="0.00204959"/>
      <pos A="0.010048" C="0.00404919" G="0.983853" T="0.00204959"/>
      <pos A="0.985853" C="0.00604879" G="0.00404919" T="0.00404919"/>
      <pos A="0.963857" C="0.00404919" G="0.00804839" T="0.0240452"/>
      <pos A="0.244001" C="0.00604879" G="0.739902" T="0.010048"/>
      <pos A="0.10203" C="0.295991" G="0.218006" T="0.383973"/>
      <pos A="0.265997" C="0.196011" G="0.427964" T="0.110028"/>
      <pos A="0.246001" C="0.108028" G="0.503949" T="0.142022"/>
    </motif>
    <motif db="0" id="FOXD3_HUMAN.H11MO.0.D" length="15" nsites="465" evalue="1.0e+000"
        url="http://hocomoco.autosome.ru/motif/FOXD3_HUMAN.H11MO.0.D">
      <pos A="0.157009" C="0.17636" G="0.298914" T="0.367717"/>
      <pos A="0.118308" C="0.217211" G="0.266663" T="0.397818"/>
      <pos A="0.135508" C="0.00650398" G="0.0559557" T="0.802032"/>
      <pos A="0.0387551" C="0.0688562" G="0.872984" T="0.0194044"/>
      <pos A="0.092507" C="0.0516556" G="0.036605" T="0.819232"/>
      <pos A="0.036605" C="0.111858" G="0.0495055" T="0.802032"/>
      <pos A="0.0538056" C="5.37519e-05" G="0.0946571" T="0.851484"/>
      <pos A="0.339766" C="0.200011" G="0.225812" T="0.234412"/>
      <pos A="0.0581058" C="0.599925" G="0.0624059" T="0.279564"/>
      <pos A="0.294614" C="0.202161" G="0.0409052" T="0.46232"/>
      <pos A="0.109708" C="0.223662" G="0.0710062" T="0.595625"/>
      <pos A="0.404268" C="0.0473554" G="0.146259" T="0.402118"/>
      <pos A="0.230112" C="0.141959" G="0.427919" T="0.200011"/>
      <pos A="0.101107" C="0.363416" G="0.348366" T="0.18711"/>
      <pos A="0.356966" C="0.292464" G="0.111858" T="0.238712"/>
    </motif>
    <motif db="0" id="FOXM1_HUMAN.H11MO.0.A" length="12" nsites="500" evalue="1.0e+000"
        url="http://hocomoco.autosome.ru/motif/FOXM1_HUMAN.H11MO.0.A">
      <pos A="0.0560388" C="0.0240452" G="0.0340432" T="0.885873"/>
      <pos A="0.252" C="0.0220456" G="0.715907" T="0.010048"/>
      <pos A="0.0260448" C="0.030044" G="0.0560388" T="0.887872"/>
      <pos A="4.999e-05" C="0.0680364" G="0.0620376" T="0.869876"/>
      <pos A="0.00204959" C="0.00204959" G="0.0720356" T="0.923865"/>
      <pos A="0.319986" C="0.0540392" G="0.587932" T="0.0380424"/>
      <pos A="0.0740352" C="0.745901" G="0.0180464" T="0.162018"/>
      <pos A="0.246001" C="0.160018" G="0.0380424" T="0.555939"/>
      <pos A="0.0480404" C="0.289992" G="0.142022" T="0.519946"/>
      <pos A="0.359978" C="0.0380424" G="0.0280444" T="0.573935"/>
      <pos A="0.108028" C="0.160018" G="0.445961" T="0.285993"/>
      <pos A="0.166017" C="0.341982" G="0.257998" T="0.234003"/>
    </motif>
    <motif db="0" id="FOXO1_HUMAN.H11MO.0.A" length="12" nsites="500" evalue="1.0e+000"
        url="http://hocomoco.autosome.ru/motif/FOXO1_HUMAN.H11MO.0.A">
      <pos A="0.186013" C="0.160018" G="0.259998" T="0.393971"/>
      <pos A="0.0960308" C="0.309988" G="0.255999" T="0.337982"/>
      <pos A="0.060038" C="0.45196" G="0.253999" T="0.234003"/>
      <pos A="0.040042" C="0.477954" G="0.170016" T="0.311988"/>
      <pos A="0.00604879" C="0.0120476" G="0.0140472" T="0.967856"/>
      <pos A="0.0320436" C="0.0340432" G="0.917866" T="0.0160468"/>
      <pos A="0.00404919" C="0.186013" G="0.0160468" T="0.793891"/>
      <pos A="0.010048" C="0.030044" G="0.0620376" T="0.89787"/>
      <pos A="0.0120476" C="0.040042" G="0.222006" T="0.725905"/>
      <pos A="0.403969" C="0.224005" G="0.0520396" T="0.319986"/>
      <pos A="0.00604879" C="0.691912" G="0.0520396" T="0.25"/>
      <pos A="0.226005" C="0.263997" G="0.176015" T="0.333983"/>
    </motif>
    <motif db="0" id="GABPA_HUMAN.H11MO.0.A" length="14" nsites="500" evalue="1.0e+000"
        url="http://hocomoco.autosome.ru/motif/GABPA_HUMAN.H11MO.0.A">
      <pos A="0.182014" C="0.226005" G="0.483953" T="0.108028"/>
      <pos A="0.285993" C="0.252" G="0.385973" T="0.0760348"/>
      <pos A="0.363977" C="0.230004" G="0.269996" T="0.136023"/>
      <pos A="0.429964" C="0.146021" G="0.383973" T="0.040042"/>
      <pos A="0.0980304" C="0.611928" G="0.269996" T="0.020046"/>
      <pos A="0.112028" C="0.855879" G="0.0260448" T="0.00604879"/>
      <pos A="0.00804839" C="4.999e-05" G="0.991852" T="4.999e-05"/>
      <pos A="0.00804839" C="0.00404919" G="0.985853" T="0.00204959"/>
      <pos A="0.995851" C="4.999e-05" G="0.00404919" T="4.999e-05"/>
      <pos A="0.985853" C="0.00204959" G="4.999e-05" T="0.0120476"/>
      <pos A="0.106029" C="0.0240452" G="0.867876" T="0.00204959"/>
      <pos A="0.0980304" C="0.188012" G="0.0320436" T="0.681914"/>
      <pos A="0.178014" C="0.130024" G="0.569936" T="0.122026"/>
      <pos A="0.287992" C="0.269996" G="0.383973" T="0.0580384"/>
    </motif>
    <motif db="0" id="GATA1_HUMAN.H11MO.0.A" length="19" nsites="500" evalue="1.0e+000"
        url="http://hocomoco.autosome.ru/motif/GATA1_HUMAN.H11MO.0.A">
      <pos A="0.192012" C="0.403969" G="0.206009" T="0.19801"/>
      <pos A="0.116027" C="0.144021" G="0.190012" T="0.54994"/>
      <pos A="0.0560388" C="0.0780344" G="0.639922" T="0.226005"/>
      <pos A="0.118026" C="0.206009" G="0.389972" T="0.285993"/>
      <pos A="0.194011" C="0.313987" G="0.281994" T="0.210008"/>
      <pos A="0.267996" C="0.246001" G="0.277994" T="0.208008"/>
      <pos A="0.224005" C="0.210008" G="0.367976" T="0.19801"/>
      <pos A="0.261998" C="0.168016" G="0.339982" T="0.230004"/>
      <pos A="0.214007" C="0.224005" G="0.313987" T="0.248"/>
      <pos A="0.331984" C="0.188012" G="0.323985" T="0.156019"/>
      <pos A="0.184013" C="0.387972" G="0.321986" T="0.106029"/>
      <pos A="0.719906" C="0.020046" G="0.00804839" T="0.252"/>
      <pos A="0.00604879" C="4.999e-05" G="0.993851" T="4.999e-05"/>
      <pos A="0.995851" C="4.999e-05" G="4.999e-05" T="0.00404919"/>
      <pos A="0.00204959" C="4.999e-05" G="0.0120476" T="0.985853"/>
      <pos A="0.945861" C="0.00404919" G="0.0140472" T="0.0360428"/>
      <pos A="0.857878" C="0.0160468" G="0.090032" T="0.0360428"/>
      <pos A="0.214007" C="0.154019" G="0.553939" T="0.0780344"/>
      <pos A="0.35198" C="0.188012" G="0.345981" T="0.114027"/>
    </motif>
    <motif db="0" id="GATA2_HUMAN.H11MO.0.A" length="19" nsites="500" evalue="1.0e+000"
        url="http://hocomoco.autosome.ru/motif/GATA2_HUMAN.H11MO.0.A">
      <pos A="0.132024" C="0.45196" G="0.226005" T="0.190012"/>
      <pos A="0.124025" C="0.104029" G="0.158018" T="0.613927"/>
      <pos A="0.080034" C="0.05004" G="0.65192" T="0.218006"/>
      <pos A="0.132024" C="0.222006" G="0.413967" T="0.232004"/>
      <pos A="0.271996" C="0.156019" G="0.289992" T="0.281994"/>
      <pos A="0.303989" C="0.158018" G="0.305989" T="0.232004"/>
      <pos A="0.248" C="0.19801" G="0.367976" T="0.186013"/>
      <pos A="0.269996" C="0.196011" G="0.275995" T="0.257998"/>
      <pos A="0.222006" C="0.224005" G="0.267996" T="0.285993"/>
      <pos A="0.325985" C="0.114027" G="0.343981" T="0.216007"/>
      <pos A="0.192012" C="0.337982" G="0.371976" T="0.0980304"/>
      <pos A="0.773895" C="0.00404919" G="0.00804839" T="0.214007"/>
      <pos A="4.999e-05" C="4.999e-05" G="0.995851" T="0.00404919"/>
      <pos A="0.985853" C="4.999e-05" G="0.00804839" T="0.00604879"/>
      <pos A="0.00604879" C="0.00204959" G="0.0160468" T="0.975855"/>
      <pos A="0.965857" C="0.00604879" G="4.999e-05" T="0.0280444"/>
      <pos A="0.843881" C="0.010048" G="0.114027" T="0.0320436"/>
      <pos A="0.140022" C="0.168016" G="0.627924" T="0.0640372"/>
      <pos A="0.343981" C="0.192012" G="0.389972" T="0.0740352"/>
    </motif>
    <motif db="0" id="GCM1_HUMAN.H11MO.0.D" length="14" nsites="12" evalue="1.0e+000"
        url="http://hocomoco.autosome.ru/motif/GCM1_HUMAN.H11MO.0.D">
      <pos A="0.314279" C="0.35101" G="0.0847107" T="0.25"/>
      <pos A="0.433655" C="0.0847107" G="0.0663453" T="0.415289"/>
      <pos A="0.25" C="0.341827" G="0.240817" T="0.167355"/>
      <pos A="0.81933" C="0.176538" G="0.00206612" T="0.00206612"/>
      <pos A="0.00206612" C="0.00206612" G="0.00206612" T="0.993802"/>
      <pos A="0.00206612" C="0.00206612" G="0.993802" T="0.00206612"/>
      <pos A="0.176538" C="0.65404" G="0.00206612" T="0.167355"/>
      <pos A="0.00206612" C="0.0938935" G="0.580579" T="0.323462"/>
      <pos A="0.00206612" C="0.00206612" G="0.993802" T="0.00206612"/>
      <pos A="0.00206612" C="0.00206612" G="0.993802" T="0.00206612"/>
      <pos A="0.0847107" C="0.332645" G="0.0663453" T="0.516299"/>
      <pos A="0.396924" C="0.259183" G="0.167355" T="0.176538"/>
      <pos A="0.0847107" C="0.323462" G="0.259183" T="0.332645"/>
      <pos A="0.0847107" C="0.185721" G="0.332645" T="0.396924"/>
    </motif>
    <motif db="0" id="GLIS1_HUMAN.H11MO.0.D" length="13" nsites="492" evalue="1.0e+000"
        url="http://hocomoco.autosome.ru/motif/GLIS1_HUMAN.H11MO.0.D">
      <pos A="0.185989" C="0.183957" G="0.118929" T="0.511126"/>
      <pos A="0.108261" C="0.630512" G="0.0940358" T="0.167192"/>
      <pos A="0.059998" C="0.041709" G="0.850488" T="0.0478053"/>
      <pos A="0.0442491" C="0.190561" G="0.042217" T="0.722973"/>
      <pos A="0.0310404" C="0.0269762" G="0.906879" T="0.0351047"/>
      <pos A="0.0310404" C="0.0310404" G="0.912975" T="0.0249441"/>
      <pos A="0.0127515" C="0.0127515" G="0.925168" T="0.0493294"/>
      <pos A="0.0371368" C="0.0188478" G="0.910943" T="0.0330725"/>
      <pos A="0.0142756" C="0.0183398" G="0.949045" T="0.0183398"/>
      <pos A="0.0178317" C="0.0178317" G="0.944473" T="0.0198638"/>
      <pos A="0.0203719" C="0.0142756" G="0.0427251" T="0.922628"/>
      <pos A="0.302327" C="0.560404" G="0.0869234" T="0.0503455"/>
      <pos A="0.209866" C="0.108261" G="0.313503" T="0.36837"/>
    </motif>
    <motif db="0" id="GLIS2_HUMAN.H11MO.0.D" length="14" nsites="1681" evalue="1.0e+000"
        url="http://hocomoco.autosome.ru/motif/GLIS2_HUMAN.H11MO.0.D">
      <pos A="0.0783862" C="0.745806" G="0.120026" T="0.0557819"/>
      <pos A="0.193043" C="0.118092" G="0.256692" T="0.432172"/>
      <pos A="0.204494" C="0.234831" G="0.0510231" T="0.509651"/>
      <pos A="0.0358545" C="0.628919" G="0.0346648" T="0.300562"/>
      <pos A="0.0404646" C="0.0107221" G="0.94404" T="0.00477366"/>
      <pos A="0.0247011" C="0.701044" G="0.00864018" T="0.265615"/>
      <pos A="0.0703557" C="0.00135328" G="0.894816" T="0.0334751"/>
      <pos A="0.00060972" C="1.48712e-05" G="0.973782" T="0.0255934"/>
      <pos A="0.00060972" C="1.48712e-05" G="0.997576" T="0.00179942"/>
      <pos A="0.00120457" C="0.00060972" G="0.995197" T="0.00298911"/>
      <pos A="0.00150199" C="0.000312296" G="0.997873" T="0.000312296"/>
      <pos A="0.00611207" C="0.00135328" G="0.987612" T="0.00492237"/>
      <pos A="0.00804533" C="0.124636" G="0.0532538" T="0.814065"/>
      <pos A="0.289557" C="0.520359" G="0.114672" T="0.0754119"/>
    </motif>
    <motif db="0" id="GLIS3_HUMAN.H11MO.0.D" length="10" nsites="38" evalue="1.0e+000"
        url="http://hocomoco.autosome.ru/motif/GLIS3_HUMAN.H11MO.0.D">
      <pos A="0.0544505" C="0.196933" G="0.734876" T="0.0137413"/>
      <pos A="0.0268264" C="0.381578" G="0.0937058" T="0.49789"/>
      <pos A="0.0937058" C="0.000656168" G="0.852642" T="0.0529966"/>
      <pos A="0.000656168" C="0.000656168" G="0.800301" T="0.198387"/>
      <pos A="0.0268264" C="0.0268264" G="0.945691" T="0.000656168"/>
      <pos A="0.0529966" C="0.000656168" G="0.7625" T="0.183848"/>
      <pos A="0.000656168" C="0.000656168" G="0.998031" T="0.000656168"/>
      <pos A="0.0413654" C="0.0268264" G="0.852642" T="0.0791668"/>
      <pos A="0.0268264" C="0.224557" G="0.000656168" T="0.747961"/>
      <pos A="0.422287" C="0.419379" G="0.105337" T="0.0529966"/>
    </motif>
    <motif db="0" id="HAND1_HUMAN.H11MO.0.D" length="17" nsites="500" evalue="1.0e+000"
        url="http://hocomoco.autosome.ru/motif/HAND1_HUMAN.H11MO.0.D">
      <pos A="0.242002" C="0.114027" G="0.439962" T="0.204009"/>
      <pos A="0.154019" C="0.132024" G="0.495951" T="0.218006"/>
      <pos A="0.136023" C="0.265997" G="0.45196" T="0.146021"/>
      <pos A="0.0380424" C="0.40197" G="0.0520396" T="0.507948"/>
      <pos A="0.0240452" C="0.94786" G="0.00604879" T="0.0220456"/>
      <pos A="0.0160468" C="4.999e-05" G="4.999e-05" T="0.983853"/>
      <pos A="0.00204959" C="0.00204959" G="0.987852" T="0.00804839"/>
      <pos A="0.00204959" C="0.224005" G="0.613927" T="0.160018"/>
      <pos A="0.182014" C="0.303989" G="0.126025" T="0.387972"/>
      <pos A="0.192012" C="0.252" G="0.0940312" T="0.461958"/>
      <pos A="0.335983" C="0.10203" G="0.0280444" T="0.533943"/>
      <pos A="0.178014" C="0.222006" G="0.291992" T="0.307988"/>
      <pos A="0.05004" C="0.236003" G="0.0740352" T="0.639922"/>
      <pos A="0.170016" C="0.311988" G="0.39797" T="0.120026"/>
      <pos A="0.0240452" C="0.0260448" G="0.0340432" T="0.915867"/>
      <pos A="0.020046" C="0.867876" G="0.05004" T="0.0620376"/>
      <pos A="0.611928" C="0.108028" G="0.0360428" T="0.244001"/>
    </motif>
    <motif db="0" id="HEN1_HUMAN.H11MO.0.C" length="20" nsites="55" evalue="1.0e+000"
        url="http://hocomoco.autosome.ru/motif/HEN1_HUMAN.H11MO.0.C">
      <pos A="0.119988" C="0.230301" G="0.293337" T="0.356374"/>
      <pos A="0.110767" C="0.0950081" G="0.63618" T="0.158044"/>
      <pos A="0.0319719" C="0.0319719" G="0.778012" T="0.158044"/>
      <pos A="0.0950081" C="0.000453721" G="0.856807" T="0.0477309"/>
      <pos A="0.126526" C="0.126526" G="0.462831" T="0.284117"/>
      <pos A="0.494349" C="0.457467" G="0.0477309" T="0.000453721"/>
      <pos A="0.126526" C="0.142285" G="0.441708" T="0.289481"/>
      <pos A="0.0477309" C="0.919843" G="0.0319719" T="0.000453721"/>
      <pos A="0.967121" C="0.0162128" G="0.0162128" T="0.000453721"/>
      <pos A="0.000453721" C="0.0792491" G="0.872566" T="0.0477309"/>
      <pos A="0.000453721" C="0.998639" G="0.000453721" T="0.000453721"/>
      <pos A="0.06349" C="0.000453721" G="0.000453721" T="0.935603"/>
      <pos A="0.000453721" C="0.000453721" G="0.98288" T="0.0162128"/>
      <pos A="0.0162128" C="0.888325" G="0.06349" T="0.0319719"/>
      <pos A="0.0477309" C="0.0162128" G="0.825289" T="0.110767"/>
      <pos A="0.000453721" C="0.221081" G="0.284117" T="0.494349"/>
      <pos A="0.0162128" C="0.888325" G="0.06349" T="0.0319719"/>
      <pos A="0.0950081" C="0.699217" G="0.0792491" T="0.126526"/>
      <pos A="0.110767" C="0.425949" G="0.0950081" T="0.368276"/>
      <pos A="0.127867" C="0.395771" G="0.0648309" T="0.41153"/>
    </motif>
    <motif db="0" id="HES1_HUMAN.H11MO.0.D" length="13" nsites="28" evalue="1.0e+000"
        url="http://hocomoco.autosome.ru/motif/HES1_HUMAN.H11MO.0.D">
      <pos A="0.314353" C="0.355872" G="0.218861" T="0.110913"/>
      <pos A="0.420225" C="0.474199" G="0.0341044" T="0.0714709"/>
      <pos A="0.0548636" C="0.191874" G="0.698399" T="0.0548636"/>
      <pos A="0.266607" C="0.424377" G="0.237544" T="0.0714709"/>
      <pos A="0.00088968" C="0.997331" G="0.00088968" T="0.00088968"/>
      <pos A="0.976572" C="0.00088968" G="0.00088968" T="0.0216489"/>
      <pos A="0.146204" C="0.727461" G="0.125445" T="0.00088968"/>
      <pos A="0.00088968" C="0.104686" G="0.719158" T="0.175267"/>
      <pos A="0.478351" C="0.312278" G="0.117141" T="0.0922301"/>
      <pos A="0.0797746" C="0.00088968" G="0.881079" T="0.0382562"/>
      <pos A="0.34134" C="0.486655" G="0.171115" T="0.00088968"/>
      <pos A="0.183571" C="0.569692" G="0.104686" T="0.142052"/>
      <pos A="0.370403" C="0.416074" G="0.15866" T="0.0548636"/>
    </motif>
    <motif db="0" id="HES5_HUMAN.H11MO.0.D" length="12" nsites="7261" evalue="1.0e+000"
        url="http://hocomoco.autosome.ru/motif/HES5_HUMAN.H11MO.0.D">
      <pos A="0.198483" C="0.220797" G="0.154886" T="0.425834"/>
      <pos A="0.0373106" C="0.0339717" G="0.895091" T="0.0336266"/>
      <pos A="0.0243297" C="0.00203962" G="0.973045" T="0.000585845"/>
      <pos A="0.000564275" C="0.995805" G="0.00349786" T="0.000132866"/>
      <pos A="0.999127" C="3.443e-06" G="0.000607416" T="0.000262288"/>
      <pos A="3.443e-06" C="0.999127" G="0.000779979" T="8.97248e-05"/>
      <pos A="8.97248e-05" C="3.443e-06" G="0.999903" T="3.443e-06"/>
      <pos A="3.443e-06" C="8.97248e-05" G="0.00466266" T="0.995244"/>
      <pos A="0.000154436" C="6.81544e-05" G="0.999623" T="0.000154436"/>
      <pos A="0.00783352" C="0.557366" G="0.0410374" T="0.393763"/>
      <pos A="0.0542288" C="0.820334" G="0.0658118" T="0.0596255"/>
      <pos A="0.313064" C="0.0888319" G="0.491257" T="0.106847"/>
    </motif>
    <motif db="0" id="HESX1_HUMAN.H11MO.0.D" length="16" nsites="8" evalue="1.0e+000"
        url="http://hocomoco.autosome.ru/motif/HESX1_HUMAN.H11MO.0.D">
      <pos A="0.436949" C="0.19709" G="0.182981" T="0.182981"/>
      <pos A="0.00308642" C="0.257055" G="0.35582" T="0.384039"/>
      <pos A="0.00308642" C="0.511023" G="0.482804" T="0.00308642"/>
      <pos A="0.130071" C="0.511023" G="0.00308642" T="0.35582"/>
      <pos A="0.00308642" C="0.00308642" G="0.990741" T="0.00308642"/>
      <pos A="0.14418" C="0.00308642" G="0.722663" T="0.130071"/>
      <pos A="0.130071" C="0.863757" G="0.00308642" T="0.00308642"/>
      <pos A="0.482804" C="0.130071" G="0.00308642" T="0.384039"/>
      <pos A="0.398148" C="0.595679" G="0.00308642" T="0.00308642"/>
      <pos A="0.271164" C="0.130071" G="0.468695" T="0.130071"/>
      <pos A="0.00308642" C="0.115961" G="0.00308642" T="0.877866"/>
      <pos A="0.384039" C="0.00308642" G="0.468695" T="0.14418"/>
      <pos A="0.369929" C="0.115961" G="0.511023" T="0.00308642"/>
      <pos A="0.271164" C="0.468695" G="0.130071" T="0.130071"/>
      <pos A="0.369929" C="0.384039" G="0.115961" T="0.130071"/>
      <pos A="0.0348325" C="0.161817" G="0.147707" T="0.655644"/>
    </motif>
    <motif db="0" id="HEY2_HUMAN.H11MO.0.D" length="17" nsites="8" evalue="1.0e+000"
        url="http://hocomoco.autosome.ru/motif/HEY2_HUMAN.H11MO.0.D">
      <pos A="0.00308642" C="0.00308642" G="0.871025" T="0.122802"/>
      <pos A="0.00308642" C="0.242518" G="0.496914" T="0.257482"/>
      <pos A="0.00308642" C="0.257482" G="0.377198" T="0.362233"/>
      <pos A="0.00308642" C="0.257482" G="0.616629" T="0.122802"/>
      <pos A="0.137767" C="0.00308642" G="0.856061" T="0.00308642"/>
      <pos A="0.00308642" C="0.856061" G="0.00308642" T="0.137767"/>
      <pos A="0.496914" C="0.00308642" G="0.122802" T="0.377198"/>
      <pos A="0.00308642" C="0.871025" G="0.122802" T="0.00308642"/>
      <pos A="0.00308642" C="0.122802" G="0.871025" T="0.00308642"/>
      <pos A="0.00308642" C="0.122802" G="0.00308642" T="0.871025"/>
      <pos A="0.00308642" C="0.00308642" G="0.990741" T="0.00308642"/>
      <pos A="0.122802" C="0.242518" G="0.631594" T="0.00308642"/>
      <pos A="0.122802" C="0.736345" G="0.137767" T="0.00308642"/>
      <pos A="0.362233" C="0.257482" G="0.122802" T="0.257482"/>
      <pos A="0.00308642" C="0.257482" G="0.122802" T="0.616629"/>
      <pos A="0.00308642" C="0.257482" G="0.362233" T="0.377198"/>
      <pos A="0.365975" C="0.261223" G="0.246259" T="0.126543"/>
    </motif>
    <motif db="0" id="HIF1A_HUMAN.H11MO.0.C" length="8" nsites="500" evalue="1.0e+000"
        url="http://hocomoco.autosome.ru/motif/HIF1A_HUMAN.H11MO.0.C">
      <pos A="0.212008" C="0.164017" G="0.527944" T="0.0960308"/>
      <pos A="0.234003" C="0.05004" G="0.417966" T="0.29799"/>
      <pos A="0.825885" C="0.0120476" G="0.156019" T="0.00604879"/>
      <pos A="0.134023" C="0.80189" G="0.010048" T="0.0540392"/>
      <pos A="0.0280444" C="0.00204959" G="0.969856" T="4.999e-05"/>
      <pos A="0.00804839" C="0.00804839" G="4.999e-05" T="0.983853"/>
      <pos A="4.999e-05" C="0.00404919" G="0.993851" T="0.00204959"/>
      <pos A="0.285993" C="0.521946" G="0.0860328" T="0.106029"/>
    </motif>
    <motif db="0" id="HINFP_HUMAN.H11MO.0.C" length="16" nsites="42" evalue="1.0e+000"
        url="http://hocomoco.autosome.ru/motif/HINFP_HUMAN.H11MO.0.C">
      <pos A="0.327123" C="0.0662129" G="0.39771" T="0.208954"/>
      <pos A="0.333658" C="0.381238" G="0.141769" T="0.143335"/>
      <pos A="0.0466079" C="0.405812" G="0.476399" T="0.0711814"/>
      <pos A="0.190916" C="0.358231" G="0.166342" T="0.284511"/>
      <pos A="0.238496" C="0.238496" G="0.0711814" T="0.451826"/>
      <pos A="0.473266" C="0.31065" G="0.167909" T="0.0481744"/>
      <pos A="0.166342" C="0.118762" G="0.573127" T="0.141769"/>
      <pos A="0.0711814" C="0.927631" G="0.000593824" T="0.000593824"/>
      <pos A="0.000593824" C="0.000593824" G="0.998219" T="0.000593824"/>
      <pos A="0.0481744" C="0.0236009" G="0.927631" T="0.000593824"/>
      <pos A="0.973645" C="0.0251673" G="0.000593824" T="0.000593824"/>
      <pos A="0.000593824" C="0.950638" G="0.0481744" T="0.000593824"/>
      <pos A="0.000593824" C="0.0711814" G="0.855477" T="0.0727478"/>
      <pos A="0.0236009" C="0.000593824" G="0.000593824" T="0.975211"/>
      <pos A="0.192482" C="0.0236009" G="0.117195" T="0.666721"/>
      <pos A="0.385815" C="0.269213" G="0.267647" T="0.0773248"/>
    </motif>
    <motif db="0" id="HME2_HUMAN.H11MO.0.D" length="11" nsites="9518" evalue="1.0e+000"
        url="http://hocomoco.autosome.ru/motif/HME2_HUMAN.H11MO.0.D">
      <pos A="0.244325" C="0.209856" G="0.327616" T="0.218203"/>
      <pos A="0.222948" C="0.212323" G="0.360715" T="0.204014"/>
      <pos A="0.149905" C="0.152816" G="0.187179" T="0.5101"/>
      <pos A="0.52314" C="0.0291164" G="0.304896" T="0.142848"/>
      <pos A="0.626911" C="0.056187" G="0.316789" T="0.000113385"/>
      <pos A="0.000129208" C="0.000129208" G="0.0238613" T="0.97588"/>
      <pos A="0.000113385" C="0.000113385" G="0.306856" T="0.692917"/>
      <pos A="0.590944" C="0.0533394" G="0.214088" T="0.141628"/>
      <pos A="0.261311" C="0.141312" G="0.469406" T="0.127972"/>
      <pos A="0.161324" C="0.286372" G="0.320998" T="0.231306"/>
      <pos A="0.177369" C="0.218461" G="0.383176" T="0.220994"/>
    </motif>
    <motif db="0" id="HXA7_HUMAN.H11MO.0.D" length="15" nsites="19" evalue="1.0e+000"
        url="http://hocomoco.autosome.ru/motif/HXA7_HUMAN.H11MO.0.D">
      <pos A="0.356791" C="0.245611" G="0.304127" T="0.0934709"/>
      <pos A="0.522097" C="0.264629" G="0.0539729" T="0.159301"/>
      <pos A="0.211965" C="0.0539729" G="0.0013089" T="0.732753"/>
      <pos A="0.153449" C="0.685941" G="0.0539729" T="0.106637"/>
      <pos A="0.416769" C="0.159301" G="0.264629" T="0.159301"/>
      <pos A="0.732753" C="0.159301" G="0.0013089" T="0.106637"/>
      <pos A="0.159301" C="0.153449" G="0.159301" T="0.527949"/>
      <pos A="0.522097" C="0.317293" G="0.0013089" T="0.159301"/>
      <pos A="0.0013089" C="0.0539729" G="0.838081" T="0.106637"/>
      <pos A="0.791269" C="0.100785" G="0.106637" T="0.0013089"/>
      <pos A="0.0013089" C="0.106637" G="0.211965" T="0.680089"/>
      <pos A="0.0539729" C="0.0013089" G="0.0539729" T="0.890745"/>
      <pos A="0.211965" C="0.153449" G="0.633277" T="0.0013089"/>
      <pos A="0.211965" C="0.153449" G="0.527949" T="0.106637"/>
      <pos A="0.383123" C="0.277795" G="0.172467" T="0.166615"/>
    </motif>
    <motif db="0" id="ID4_HUMAN.H11MO.0.D" length="11" nsites="210" evalue="1.0e+000"
        url="http://hocomoco.autosome.ru/motif/ID4_HUMAN.H11MO.0.D">
      <pos A="0.223822" C="0.161947" G="0.371371" T="0.242861"/>
      <pos A="0.320205" C="0.210733" G="0.305926" T="0.163137"/>
      <pos A="0.0703237" C="0.812827" G="0.0465255" T="0.0703237"/>
      <pos A="0.898501" C="0.00844836" G="0.0465255" T="0.0465255"/>
      <pos A="0.0429557" C="0.0619943" G="0.871133" T="0.0239172"/>
      <pos A="0.0286768" C="0.0810328" G="0.890171" T="0.000118991"/>
      <pos A="0.026297" C="0.0167777" G="0.0691337" T="0.887792"/>
      <pos A="0.0322465" C="0.0179676" G="0.90802" T="0.0417658"/>
      <pos A="0.145288" C="0.368991" G="0.0834127" T="0.402308"/>
      <pos A="0.282128" C="0.267849" G="0.24881" T="0.201214"/>
      <pos A="0.373751" C="0.221442" G="0.259519" T="0.145288"/>
    </motif>
    <motif db="0" id="IKZF1_HUMAN.H11MO.0.C" length="8" nsites="60" evalue="1.0e+000"
        url="http://hocomoco.autosome.ru/motif/IKZF1_HUMAN.H11MO.0.C">
      <pos A="0.0427902" C="0.286018" G="0.237711" T="0.43348"/>
      <pos A="0.0580449" C="0.0885543" G="0.000415973" T="0.852985"/>
      <pos A="0.0563499" C="0.000415973" G="0.942818" T="0.000415973"/>
      <pos A="0.0190606" C="0.0309254" G="0.949598" T="0.000415973"/>
      <pos A="0.000415973" C="0.0173657" G="0.981802" T="0.000415973"/>
      <pos A="0.849595" C="0.000415973" G="0.149573" T="0.000415973"/>
      <pos A="0.320765" C="0.0309254" G="0.532636" T="0.115674"/>
      <pos A="0.415683" C="0.0394002" G="0.368224" T="0.176693"/>
    </motif>
    <motif db="0" id="INSM1_HUMAN.H11MO.0.C" length="12" nsites="24" evalue="1.0e+000"
        url="http://hocomoco.autosome.ru/motif/INSM1_HUMAN.H11MO.0.C">
      <pos A="0.0650995" C="0.00103734" G="0.228142" T="0.705721"/>
      <pos A="0.00103734" C="0.00103734" G="0.741213" T="0.256712"/>
      <pos A="0.00103734" C="0.157158" G="0.122239" T="0.719565"/>
      <pos A="0.349918" C="0.619438" G="0.00103734" T="0.0296073"/>
      <pos A="0.968318" C="0.00103734" G="0.00103734" T="0.0296073"/>
      <pos A="0.00103734" C="0.00103734" G="0.996888" T="0.00103734"/>
      <pos A="0.00103734" C="0.00103734" G="0.996888" T="0.00103734"/>
      <pos A="0.00103734" C="0.00103734" G="0.996888" T="0.00103734"/>
      <pos A="0.00103734" C="0.00103734" G="0.996888" T="0.00103734"/>
      <pos A="0.00103734" C="0.0581772" G="0.911178" T="0.0296073"/>
      <pos A="0.0581772" C="0.939748" G="0.00103734" T="0.00103734"/>
      <pos A="0.619438" C="0.00103734" G="0.378488" T="0.00103734"/>
    </motif>
    <motif db="0" id="IRF3_HUMAN.H11MO.0.B" length="20" nsites="500" evalue="1.0e+000"
        url="http://hocomoco.autosome.ru/motif/IRF3_HUMAN.H11MO.0.B">
      <pos A="0.29999" C="0.0780344" G="0.513947" T="0.108028"/>
      <pos A="0.603929" C="0.0440412" G="0.29999" T="0.0520396"/>
      <pos A="0.677914" C="0.0660368" G="0.214007" T="0.0420416"/>
      <pos A="0.719906" C="0.0740352" G="0.110028" T="0.0960308"/>
      <pos A="0.305989" C="0.108028" G="0.455959" T="0.130024"/>
      <pos A="0.224005" C="0.0540392" G="0.557938" T="0.164017"/>
      <pos A="0.20201" C="0.0540392" G="0.731904" T="0.0120476"/>
      <pos A="0.819886" C="0.0180464" G="0.14802" T="0.0140472"/>
      <pos A="0.815887" C="0.0360428" G="0.126025" T="0.0220456"/>
      <pos A="0.89987" C="0.0160468" G="0.030044" T="0.0540392"/>
      <pos A="0.224005" C="0.261998" G="0.445961" T="0.0680364"/>
      <pos A="0.291992" C="0.0880324" G="0.40197" T="0.218006"/>
      <pos A="0.20001" C="0.00604879" G="0.783893" T="0.010048"/>
      <pos A="0.673915" C="0.0240452" G="0.289992" T="0.0120476"/>
      <pos A="0.879874" C="0.0360428" G="0.0720356" T="0.0120476"/>
      <pos A="0.941862" C="0.00404919" G="0.040042" T="0.0140472"/>
      <pos A="0.0960308" C="0.313987" G="0.54794" T="0.0420416"/>
      <pos A="0.265997" C="0.142022" G="0.273995" T="0.317986"/>
      <pos A="0.228004" C="0.122026" G="0.585933" T="0.0640372"/>
      <pos A="0.681914" C="0.070036" G="0.178014" T="0.070036"/>
    </motif>
    <motif db="0" id="IRF4_HUMAN.H11MO.0.A" length="18" nsites="500" evalue="1.0e+000"
        url="http://hocomoco.autosome.ru/motif/IRF4_HUMAN.H11MO.0.A">
      <pos A="0.353979" C="0.176015" G="0.323985" T="0.146021"/>
      <pos A="0.529944" C="0.112028" G="0.192012" T="0.166017"/>
      <pos A="0.65192" C="0.0720356" G="0.112028" T="0.164017"/>
      <pos A="0.487952" C="0.060038" G="0.194011" T="0.257998"/>
      <pos A="0.236003" C="0.126025" G="0.573935" T="0.0640372"/>
      <pos A="0.511948" C="0.146021" G="0.303989" T="0.0380424"/>
      <pos A="0.214007" C="0.00404919" G="0.759898" T="0.0220456"/>
      <pos A="0.030044" C="0.0160468" G="0.95186" T="0.00204959"/>
      <pos A="0.969856" C="0.0180464" G="0.00404919" T="0.00804839"/>
      <pos A="0.959858" C="0.00404919" G="0.010048" T="0.0260448"/>
      <pos A="0.0580384" C="0.437962" G="0.479954" T="0.0240452"/>
      <pos A="0.0680364" C="0.0840332" G="0.0220456" T="0.825885"/>
      <pos A="0.0360428" C="0.0160468" G="0.943861" T="0.00404919"/>
      <pos A="0.89987" C="0.00404919" G="0.0840332" T="0.0120476"/>
      <pos A="0.691912" C="0.0280444" G="0.259998" T="0.020046"/>
      <pos A="0.935863" C="0.0320436" G="0.0180464" T="0.0140472"/>
      <pos A="0.168016" C="0.443961" G="0.34998" T="0.0380424"/>
      <pos A="0.208008" C="0.275995" G="0.0940312" T="0.421966"/>
    </motif>
    <motif db="0" id="IRF8_HUMAN.H11MO.0.B" length="20" nsites="500" evalue="1.0e+000"
        url="http://hocomoco.autosome.ru/motif/IRF8_HUMAN.H11MO.0.B">
      <pos A="0.359978" C="0.174015" G="0.309988" T="0.156019"/>
      <pos A="0.487952" C="0.0940312" G="0.208008" T="0.210008"/>
      <pos A="0.567936" C="0.10203" G="0.138022" T="0.192012"/>
      <pos A="0.543941" C="0.0560388" G="0.154019" T="0.246001"/>
      <pos A="0.317986" C="0.136023" G="0.477954" T="0.0680364"/>
      <pos A="0.483953" C="0.136023" G="0.34798" T="0.0320436"/>
      <pos A="0.206009" C="0.00204959" G="0.787892" T="0.00404919"/>
      <pos A="0.138022" C="0.00204959" G="0.857878" T="0.00204959"/>
      <pos A="0.991852" C="0.00604879" G="0.00204959" T="4.999e-05"/>
      <pos A="0.961858" C="0.0160468" G="0.00604879" T="0.0160468"/>
      <pos A="0.138022" C="0.317986" G="0.521946" T="0.0220456"/>
      <pos A="0.0720356" C="0.0660368" G="4.999e-05" T="0.861878"/>
      <pos A="0.0180464" C="0.00604879" G="0.965857" T="0.010048"/>
      <pos A="0.867876" C="0.00804839" G="0.106029" T="0.0180464"/>
      <pos A="0.84788" C="0.0160468" G="0.122026" T="0.0140472"/>
      <pos A="0.94786" C="0.0160468" G="0.0140472" T="0.0220456"/>
      <pos A="0.106029" C="0.413967" G="0.465957" T="0.0140472"/>
      <pos A="0.132024" C="0.246001" G="0.0580384" T="0.563937"/>
      <pos A="0.345981" C="0.15202" G="0.323985" T="0.178014"/>
      <pos A="0.379974" C="0.170016" G="0.29999" T="0.15002"/>
    </motif>
    <motif db="0" id="IRX2_HUMAN.H11MO.0.D" length="19" nsites="19306" evalue="1.0e+000"
        url="http://hocomoco.autosome.ru/motif/IRX2_HUMAN.H11MO.0.D">
      <pos A="0.409626" C="0.178973" G="0.237918" T="0.173483"/>
      <pos A="0.174687" C="0.429166" G="0.204574" T="0.191573"/>
      <pos A="0.42229" C="0.128186" G="0.222353" T="0.22717"/>
      <pos A="0.151534" C="0.156403" G="0.305009" T="0.387055"/>
      <pos A="0.129986" C="0.0788106" G="0.640757" T="0.150446"/>
      <pos A="0.177652" C="0.100734" G="0.434514" T="0.2871"/>
      <pos A="0.139271" C="0.212615" G="0.361377" T="0.286737"/>
      <pos A="0.285908" C="0.049092" G="0.24763" T="0.417369"/>
      <pos A="0.0808307" C="0.039393" G="0.447658" T="0.432119"/>
      <pos A="0.138869" C="0.0292667" G="0.636691" T="0.195173"/>
      <pos A="0.224619" C="0.0283084" G="0.386485" T="0.360587"/>
      <pos A="0.0672857" C="0.729926" G="0.0462561" T="0.156532"/>
      <pos A="0.493084" C="0.00127032" G="0.45838" T="0.0472661"/>
      <pos A="0.00132212" C="0.00588027" G="0.333393" T="0.659404"/>
      <pos A="0.00119263" C="0.00103724" G="0.996992" T="0.000778251"/>
      <pos A="0.0509308" C="0.0562659" G="0.129714" T="0.763089"/>
      <pos A="0.336605" C="0.0830579" G="0.232026" T="0.348311"/>
      <pos A="0.241065" C="0.215788" G="0.397389" T="0.145758"/>
[truncated: 508,853 more chars]
