# Supplementary material for: DeepEPI: CNN-transformer-based model for extracting TF interactions through predicting enhancer-promoter interactions
Source: Bioinform Adv. 2025 Sep 17;5(1):vbaf221. doi: 10.1093/bioadv/vbaf221 (PMC12478696; doi:10.1093/bioadv/vbaf221)
Supplement: vbaf221_Supplementary_Data [file vbaf221_supplementary_data.zip › Supplementary_file5/K562/result_promoter69-k562/tomtom.tsv]

Query_ID	Target_ID	Optimal_offset	p-value	E-value	q-value	Overlap	Query_consensus	Target_consensus	Orientation
M0	RARG_HUMAN.H11MO.0.B	-16	0.000234665	0.180458	0.236949	18	AGGGAGTTTGTGGTCAGCTAGGCCCAGCTGGCGTCAAGGA	CCCAGGTCACTCTGACCT	-
M0	CDX1_HUMAN.H11MO.0.C	-5	0.000311482	0.239529	0.236949	8	AGGGAGTTTGTGGTCAGCTAGGCCCAGCTGGCGTCAAGGA	ATTTATGT	+
M0	THA_HUMAN.H11MO.0.C	-20	0.000525699	0.404263	0.266605	17	AGGGAGTTTGTGGTCAGCTAGGCCCAGCTGGCGTCAAGGA	GGGTCACTTCAGGTCAG	+
M0	OLIG2_HUMAN.H11MO.0.B	-23	0.00131013	1.00749	0.304583	17	AGGGAGTTTGTGGTCAGCTAGGCCCAGCTGGCGTCAAGGA	CCAGCTGTTTCCCTTCTG	+
M0	LYL1_HUMAN.H11MO.0.A	-23	0.00135049	1.03853	0.304583	14	AGGGAGTTTGTGGTCAGCTAGGCCCAGCTGGCGTCAAGGA	CCAGCTGTTTCCTG	+
M0	HXD11_HUMAN.H11MO.0.D	-4	0.00146542	1.12691	0.304583	11	AGGGAGTTTGTGGTCAGCTAGGCCCAGCTGGCGTCAAGGA	TTTTTATTACT	+
M0	RXRA_HUMAN.H11MO.0.A	-19	0.00164877	1.2679	0.304583	20	AGGGAGTTTGTGGTCAGCTAGGCCCAGCTGGCGTCAAGGA	GGGGGAGGCAGAGGTCAGAG	+
M0	OLIG2_HUMAN.H11MO.1.B	-23	0.00217367	1.67155	0.304583	10	AGGGAGTTTGTGGTCAGCTAGGCCCAGCTGGCGTCAAGGA	CCATCTGTTT	+
M0	RFX5_HUMAN.H11MO.0.A	-12	0.00222971	1.71465	0.304583	20	AGGGAGTTTGTGGTCAGCTAGGCCCAGCTGGCGTCAAGGA	TCTGCCTAGCAACAGCTGAC	-
M0	ZN563_HUMAN.H11MO.0.C	-23	0.00223752	1.72065	0.304583	17	AGGGAGTTTGTGGTCAGCTAGGCCCAGCTGGCGTCAAGGA	GCAGCTGCCAGTGAGGATCCC	-
M0	ZN214_HUMAN.H11MO.0.C	-12	0.0022698	1.74547	0.304583	22	AGGGAGTTTGTGGTCAGCTAGGCCCAGCTGGCGTCAAGGA	TCCTTTTTGAGGCCTTTGATGA	+
M0	BHE41_HUMAN.H11MO.0.D	-20	0.00240234	1.8474	0.304583	20	AGGGAGTTTGTGGTCAGCTAGGCCCAGCTGGCGTCAAGGA	GCCTCTGCACGTGACCCGGT	-
M0	ZIC2_HUMAN.H11MO.0.D	-21	0.00391022	3.00696	0.453715	15	AGGGAGTTTGTGGTCAGCTAGGCCCAGCTGGCGTCAAGGA	GGCCCCCTGCTGTGA	+
M0	ATF1_HUMAN.H11MO.0.B	-25	0.00441494	3.39509	0.453715	11	AGGGAGTTTGTGGTCAGCTAGGCCCAGCTGGCGTCAAGGA	CGGTGACGTCA	+
M0	PTF1A_HUMAN.H11MO.0.B	-13	0.00459894	3.53658	0.453715	18	AGGGAGTTTGTGGTCAGCTAGGCCCAGCTGGCGTCAAGGA	GGGAAAGGGGGCAGCTGG	-
M0	BHE23_HUMAN.H11MO.0.D	-4	0.00487845	3.75153	0.453715	12	AGGGAGTTTGTGGTCAGCTAGGCCCAGCTGGCGTCAAGGA	AGCATATGGTGG	+
M0	ZN350_HUMAN.H11MO.0.C	1	0.00534214	4.1081	0.453715	17	AGGGAGTTTGTGGTCAGCTAGGCCCAGCTGGCGTCAAGGA	CAGTCCTTTTATGACCTA	+
M0	IRX2_HUMAN.H11MO.0.D	-3	0.0053679	4.12791	0.453715	19	AGGGAGTTTGTGGTCAGCTAGGCCCAGCTGGCGTCAAGGA	ACATGGGTGGGCATGTTGG	+
M0	THB_HUMAN.H11MO.0.C	-19	0.00619237	4.76193	0.495855	17	AGGGAGTTTGTGGTCAGCTAGGCCCAGCTGGCGTCAAGGA	GAGGTCAGGTCAGGTCA	+
M1	SP2_HUMAN.H11MO.0.A	-18	0.000306939	0.236036	0.178845	22	GCTGCGGCGCCACAGAGTCGCTGCGGCGGGAGCCCACCGG	GGGGGGGGGGCGGGGCCGGGGG	+
M1	MAFA_HUMAN.H11MO.0.D	-14	0.000388429	0.298702	0.178845	21	GCTGCGGCGCCACAGAGTCGCTGCGGCGGGAGCCCACCGG	CGAAGGCTGCGGGGTCAGCAC	-
M1	THAP1_HUMAN.H11MO.0.C	-6	0.00051796	0.398311	0.178845	22	GCTGCGGCGCCACAGAGTCGCTGCGGCGGGAGCCCACCGG	GCCCGCAGCCAAGATGGCGGCG	-
M1	ZFX_HUMAN.H11MO.1.A	-22	0.000621193	0.477697	0.178845	17	GCTGCGGCGCCACAGAGTCGCTGCGGCGGGAGCCCACCGG	GGGGGCGGAGGCCGGGG	+
M1	SP3_HUMAN.H11MO.0.B	-12	0.000838761	0.645007	0.178845	20	GCTGCGGCGCCACAGAGTCGCTGCGGCGGGAGCCCACCGG	GGGGGGGGGCGGGGCCGGGG	+
M1	ZN341_HUMAN.H11MO.0.C	-11	0.000861218	0.662276	0.178845	22	GCTGCGGCGCCACAGAGTCGCTGCGGCGGGAGCCCACCGG	GGGGGGGGGGGGAGGGAAGAGC	+
M1	RXRA_HUMAN.H11MO.0.A	-19	0.000904834	0.695817	0.178845	20	GCTGCGGCGCCACAGAGTCGCTGCGGCGGGAGCCCACCGG	GGGGGAGGCAGAGGTCAGAG	+
M1	PATZ1_HUMAN.H11MO.0.C	-11	0.00106614	0.819865	0.178845	22	GCTGCGGCGCCACAGAGTCGCTGCGGCGGGAGCCCACCGG	GGGGAGGGGGCGGGGGGGGAGG	+
M1	VEZF1_HUMAN.H11MO.0.C	-6	0.00106614	0.819865	0.178845	22	GCTGCGGCGCCACAGAGTCGCTGCGGCGGGAGCCCACCGG	GGGGAGGGGGGAGGGGGAGGGG	+
M1	ZN563_HUMAN.H11MO.0.C	-3	0.00225122	1.73119	0.282902	21	GCTGCGGCGCCACAGAGTCGCTGCGGCGGGAGCCCACCGG	GCAGCTGCCAGTGAGGATCCC	-
M1	PAX5_HUMAN.H11MO.0.A	0	0.00241282	1.85546	0.282902	21	GCTGCGGCGCCACAGAGTCGCTGCGGCGGGAGCCCACCGG	GCCTGGGCAGCAGAGCGTGAC	+
M1	TAF1_HUMAN.H11MO.0.A	-13	0.00265183	2.03926	0.282902	16	GCTGCGGCGCCACAGAGTCGCTGCGGCGGGAGCCCACCGG	AAGATGGCGGCGGCGG	+
M1	KLF6_HUMAN.H11MO.0.A	-8	0.00281076	2.16148	0.282902	19	GCTGCGGCGCCACAGAGTCGCTGCGGCGGGAGCCCACCGG	GGAAGGGCGGGGCCGGGGG	+
M1	SPIC_HUMAN.H11MO.0.D	-16	0.00332277	2.55521	0.313534	13	GCTGCGGCGCCACAGAGTCGCTGCGGCGGGAGCCCACCGG	GAGGAAGGGGAGG	+
M1	Z324A_HUMAN.H11MO.0.C	-4	0.0035995	2.76802	0.319666	23	GCTGCGGCGCCACAGAGTCGCTGCGGCGGGAGCCCACCGG	TGGCAGCAAAGGATGGTTTGATA	-
M1	ZN589_HUMAN.H11MO.0.D	-23	0.003949	3.03678	0.32723	16	GCTGCGGCGCCACAGAGTCGCTGCGGCGGGAGCCCACCGG	CGGCAGTAACCGTGGG	-
M1	KLF3_HUMAN.H11MO.0.B	-11	0.00497223	3.82365	0.357467	19	GCTGCGGCGCCACAGAGTCGCTGCGGCGGGAGCCCACCGG	GGGGAGGGGCGGGGCCGGG	+
M1	NR1D1_HUMAN.H11MO.0.B	-6	0.00533141	4.09986	0.359125	19	GCTGCGGCGCCACAGAGTCGCTGCGGCGGGAGCCCACCGG	AGGGAAGTGGGTCAGAAGG	+
M1	RARG_HUMAN.H11MO.2.D	-1	0.00578397	4.44787	0.359125	20	GCTGCGGCGCCACAGAGTCGCTGCGGCGGGAGCCCACCGG	GGGGGTCACCCAGAGGTCAC	+
M1	PAX8_HUMAN.H11MO.0.D	-16	0.00601705	4.62711	0.359125	14	GCTGCGGCGCCACAGAGTCGCTGCGGCGGGAGCCCACCGG	GTCACTGAAGCGGG	+
M1	IRX2_HUMAN.H11MO.0.D	-1	0.00655876	5.04368	0.366742	19	GCTGCGGCGCCACAGAGTCGCTGCGGCGGGAGCCCACCGG	CCAACATGCCCACCCATGT	-
M1	GATA1_HUMAN.H11MO.0.A	5	0.00702292	5.40062	0.369108	14	GCTGCGGCGCCACAGAGTCGCTGCGGCGGGAGCCCACCGG	TCTTATCTGTCCCCGCCAG	-
M1	CLOCK_HUMAN.H11MO.0.C	-4	0.00709004	5.45224	0.369108	14	GCTGCGGCGCCACAGAGTCGCTGCGGCGGGAGCCCACCGG	CAGACACGTGAACA	+
M1	MAZ_HUMAN.H11MO.0.A	-4	0.00734759	5.65029	0.369766	22	GCTGCGGCGCCACAGAGTCGCTGCGGCGGGAGCCCACCGG	GGGGGAGGGGGGGGGGGGGGGG	+
M1	SP4_HUMAN.H11MO.0.A	-13	0.00918239	7.06126	0.433221	20	GCTGCGGCGCCACAGAGTCGCTGCGGCGGGAGCCCACCGG	GGGAAGGGGGCGGGGCCGGG	+
M1	PTF1A_HUMAN.H11MO.0.B	-6	0.010457	8.04142	0.464334	18	GCTGCGGCGCCACAGAGTCGCTGCGGCGGGAGCCCACCGG	GGGAAAGGGGGCAGCTGG	-
M2	IRX2_HUMAN.H11MO.0.D	-14	0.000145288	0.111726	0.221947	19	GCCGGCTGCGCCGGCTCCGGGCGGTCCCGGCGGCCGCACG	ACATGGGTGGGCATGTTGG	+
M2	GATA1_HUMAN.H11MO.0.A	7	0.00137409	1.05667	0.351689	12	GCCGGCTGCGCCGGCTCCGGGCGGTCCCGGCGGCCGCACG	TCTTATCTGTCCCCGCCAG	-
M2	RXRA_HUMAN.H11MO.0.A	-14	0.00139694	1.07425	0.351689	20	GCCGGCTGCGCCGGCTCCGGGCGGTCCCGGCGGCCGCACG	CTCTGACCTCTGCCTCCCCC	-
M2	TLX1_HUMAN.H11MO.0.D	-13	0.00171353	1.3177	0.351689	17	GCCGGCTGCGCCGGCTCCGGGCGGTCCCGGCGGCCGCACG	CCTTGGCAACTTGCCAG	-
M2	ZN563_HUMAN.H11MO.0.C	-16	0.00184547	1.41916	0.351689	21	GCCGGCTGCGCCGGCTCCGGGCGGTCCCGGCGGCCGCACG	GGGATCCTCACTGGCAGCTGC	+
M2	SP3_HUMAN.H11MO.0.B	-12	0.00199982	1.53786	0.351689	20	GCCGGCTGCGCCGGCTCCGGGCGGTCCCGGCGGCCGCACG	GGGGGGGGGCGGGGCCGGGG	+
M2	THAP1_HUMAN.H11MO.0.C	0	0.00235728	1.81275	0.351689	22	GCCGGCTGCGCCGGCTCCGGGCGGTCCCGGCGGCCGCACG	CGCCGCCATCTTGGCTGCGGGC	+
M2	SP2_HUMAN.H11MO.0.A	-13	0.00287205	2.20861	0.351689	22	GCCGGCTGCGCCGGCTCCGGGCGGTCCCGGCGGCCGCACG	CCCCCGGCCCCGCCCCCCCCCC	-
M2	PROX1_HUMAN.H11MO.0.D	-3	0.00344343	2.648	0.351689	17	GCCGGCTGCGCCGGCTCCGGGCGGTCCCGGCGGCCGCACG	GGGTAAGGCGGGTTGGG	+
M2	ZFX_HUMAN.H11MO.1.A	-14	0.00371343	2.85562	0.351689	17	GCCGGCTGCGCCGGCTCCGGGCGGTCCCGGCGGCCGCACG	CCCCGGCCTCCGCCCCC	-
M2	ZN589_HUMAN.H11MO.0.D	-17	0.00385811	2.96689	0.351689	16	GCCGGCTGCGCCGGCTCCGGGCGGTCCCGGCGGCCGCACG	CGGCAGTAACCGTGGG	-
M2	PATZ1_HUMAN.H11MO.0.C	-7	0.00511697	3.93495	0.393956	22	GCCGGCTGCGCCGGCTCCGGGCGGTCCCGGCGGCCGCACG	CCTCCCCCCCCGCCCCCTCCCC	-
M2	GATA2_HUMAN.H11MO.0.A	7	0.00536426	4.12511	0.393956	12	GCCGGCTGCGCCGGCTCCGGGCGGTCCCGGCGGCCGCACG	CCTTATCTCCACCCCCCAG	-
M2	PTF1A_HUMAN.H11MO.0.B	6	0.0054156	4.1646	0.393956	12	GCCGGCTGCGCCGGCTCCGGGCGGTCCCGGCGGCCGCACG	CCAGCTGCCCCCTTTCCC	+
M4	ZN563_HUMAN.H11MO.0.C	0	0.00073963	0.568775	0.426237	21	GGGCCCCCGAGGCCCGGGGGAGCGCTCCAGGCGCCCCAGC	GGGATCCTCACTGGCAGCTGC	+
M4	RXRA_HUMAN.H11MO.0.A	-15	0.00112036	0.861554	0.426237	20	GGGCCCCCGAGGCCCGGGGGAGCGCTCCAGGCGCCCCAGC	CTCTGACCTCTGCCTCCCCC	-
M4	THAP1_HUMAN.H11MO.0.C	-11	0.00112562	0.865599	0.426237	22	GGGCCCCCGAGGCCCGGGGGAGCGCTCCAGGCGCCCCAGC	GCCCGCAGCCAAGATGGCGGCG	-
M4	IRX2_HUMAN.H11MO.0.D	-2	0.00126605	0.97359	0.426237	19	GGGCCCCCGAGGCCCGGGGGAGCGCTCCAGGCGCCCCAGC	ACATGGGTGGGCATGTTGG	+
M4	RARG_HUMAN.H11MO.2.D	-17	0.00138869	1.0679	0.426237	20	GGGCCCCCGAGGCCCGGGGGAGCGCTCCAGGCGCCCCAGC	GTGACCTCTGGGTGACCCCC	-
M4	GATA1_HUMAN.H11MO.0.A	8	0.00260398	2.00246	0.476356	11	GGGCCCCCGAGGCCCGGGGGAGCGCTCCAGGCGCCCCAGC	TCTTATCTGTCCCCGCCAG	-
M4	ZN667_HUMAN.H11MO.0.C	-16	0.00279356	2.14825	0.476356	19	GGGCCCCCGAGGCCCGGGGGAGCGCTCCAGGCGCCCCAGC	GCTGAGCTTTTAAGGCCAC	-
M5	ZFX_HUMAN.H11MO.1.A	-3	0.000287126	0.2208	0.441511	17	ACGCCGGGGCCCCCGTCGTCGCGGCGCCTCCGTCCGGCCC	CCCCGGCCTCCGCCCCC	-
M6	IRX2_HUMAN.H11MO.0.D	-8	0.00049038	0.377102	0.375619	19	CCTCATCTTCGAGAAAGGTTCTGTGGCACATCATTGGGCC	ACATGGGTGGGCATGTTGG	+
M6	RXRA_HUMAN.H11MO.0.A	-20	0.000582396	0.447862	0.375619	20	CCTCATCTTCGAGAAAGGTTCTGTGGCACATCATTGGGCC	CTCTGACCTCTGCCTCCCCC	-
M6	ZN394_HUMAN.H11MO.0.C	-6	0.000734745	0.565019	0.375619	20	CCTCATCTTCGAGAAAGGTTCTGTGGCACATCATTGGGCC	ATTCCATTCTATTCCATTCT	-
M6	PAX2_HUMAN.H11MO.0.D	-21	0.00125965	0.96867	0.482971	18	CCTCATCTTCGAGAAAGGTTCTGTGGCACATCATTGGGCC	TGTCACGCATGACTGAAC	-
M8	IRX2_HUMAN.H11MO.0.D	-19	2.93414e-05	0.0225635	0.0448014	19	CCCGGGCCGTCGCAGCGGCCCCGCGTGGCCACGCCGGTCG	CCAACATGCCCACCCATGT	-
M8	ZN563_HUMAN.H11MO.0.C	-14	0.000376399	0.289451	0.191575	21	CCCGGGCCGTCGCAGCGGCCCCGCGTGGCCACGCCGGTCG	GGGATCCTCACTGGCAGCTGC	+
M8	RXRA_HUMAN.H11MO.0.A	-1	0.00105124	0.808407	0.401287	20	CCCGGGCCGTCGCAGCGGCCCCGCGTGGCCACGCCGGTCG	CTCTGACCTCTGCCTCCCCC	-
M9	SP2_HUMAN.H11MO.0.A	-16	4.47567e-05	0.0344179	0.0279542	22	GGTCTGCTGAGCGTAAGACCCGGGGGCGGAGACTGAGACG	GGGGGGGGGGCGGGGCCGGGGG	+
M9	ZFX_HUMAN.H11MO.1.A	-7	6.04801e-05	0.0465092	0.0279542	17	GGTCTGCTGAGCGTAAGACCCGGGGGCGGAGACTGAGACG	GGGGGCGGAGGCCGGGG	+
M9	PATZ1_HUMAN.H11MO.0.C	-9	7.21442e-05	0.0554789	0.0279542	22	GGTCTGCTGAGCGTAAGACCCGGGGGCGGAGACTGAGACG	GGGGAGGGGGCGGGGGGGGAGG	+
M9	ZN341_HUMAN.H11MO.0.C	-21	9.12124e-05	0.0701423	0.0279542	19	GGTCTGCTGAGCGTAAGACCCGGGGGCGGAGACTGAGACG	GGGGGGGGGGGGAGGGAAGAGC	+
M9	SP4_HUMAN.H11MO.0.A	-16	9.28648e-05	0.071413	0.0279542	20	GGTCTGCTGAGCGTAAGACCCGGGGGCGGAGACTGAGACG	GGGAAGGGGGCGGGGCCGGG	+
M9	MAZ_HUMAN.H11MO.0.A	-8	0.000134016	0.103058	0.0288154	22	GGTCTGCTGAGCGTAAGACCCGGGGGCGGAGACTGAGACG	GGGGGAGGGGGGGGGGGGGGGG	+
M9	VEZF1_HUMAN.H11MO.0.C	-9	0.000134016	0.103058	0.0288154	22	GGTCTGCTGAGCGTAAGACCCGGGGGCGGAGACTGAGACG	GGGGAGGGGGGAGGGGGAGGGG	+
M9	RXRA_HUMAN.H11MO.0.A	-4	0.000387101	0.297681	0.0728283	20	GGTCTGCTGAGCGTAAGACCCGGGGGCGGAGACTGAGACG	GGGGGAGGCAGAGGTCAGAG	+
M9	ZN394_HUMAN.H11MO.0.C	-19	0.000523825	0.402821	0.0876011	20	GGTCTGCTGAGCGTAAGACCCGGGGGCGGAGACTGAGACG	AGAATGGAATAGAATGGAAT	+
M9	SP3_HUMAN.H11MO.0.B	-17	0.000654978	0.503678	0.0924165	20	GGTCTGCTGAGCGTAAGACCCGGGGGCGGAGACTGAGACG	GGGGGGGGGCGGGGCCGGGG	+
M9	TFCP2_HUMAN.H11MO.0.D	3	0.000734342	0.564709	0.0924165	13	GGTCTGCTGAGCGTAAGACCCGGGGGCGGAGACTGAGACG	TCTGGCCAGTTCAGGC	-
M9	ZBT17_HUMAN.H11MO.0.A	-8	0.000736826	0.566619	0.0924165	19	GGTCTGCTGAGCGTAAGACCCGGGGGCGGAGACTGAGACG	GAGGGTGGGGGAGGGGAAG	+
M9	THAP1_HUMAN.H11MO.0.C	-18	0.000880569	0.677158	0.10195	22	GGTCTGCTGAGCGTAAGACCCGGGGGCGGAGACTGAGACG	GCCCGCAGCCAAGATGGCGGCG	-
M9	KLF6_HUMAN.H11MO.0.A	-7	0.0010715	0.823981	0.115194	19	GGTCTGCTGAGCGTAAGACCCGGGGGCGGAGACTGAGACG	GGAAGGGCGGGGCCGGGGG	+
M9	TLX1_HUMAN.H11MO.0.D	-5	0.0012189	0.937332	0.122304	17	GGTCTGCTGAGCGTAAGACCCGGGGGCGGAGACTGAGACG	CCTTGGCAACTTGCCAG	-
M9	FEV_HUMAN.H11MO.0.B	-18	0.00170401	1.31039	0.158429	10	GGTCTGCTGAGCGTAAGACCCGGGGGCGGAGACTGAGACG	GCGGGAAGCG	+
M9	RARG_HUMAN.H11MO.2.D	-10	0.00178944	1.37608	0.158429	20	GGTCTGCTGAGCGTAAGACCCGGGGGCGGAGACTGAGACG	GGGGGTCACCCAGAGGTCAC	+
M9	NR1D1_HUMAN.H11MO.0.B	-2	0.00220983	1.69936	0.184779	19	GGTCTGCTGAGCGTAAGACCCGGGGGCGGAGACTGAGACG	CCTTCTGACCCACTTCCCT	-
M9	PAX8_HUMAN.H11MO.0.D	-12	0.00313293	2.40923	0.247382	14	GGTCTGCTGAGCGTAAGACCCGGGGGCGGAGACTGAGACG	GTCACTGAAGCGGG	+
M9	SPIC_HUMAN.H11MO.0.D	-4	0.00328724	2.52789	0.247382	13	GGTCTGCTGAGCGTAAGACCCGGGGGCGGAGACTGAGACG	GAGGAAGGGGAGG	+
M9	TAF1_HUMAN.H11MO.0.A	-16	0.00392587	3.019	0.281373	16	GGTCTGCTGAGCGTAAGACCCGGGGGCGGAGACTGAGACG	AAGATGGCGGCGGCGG	+
M9	SMAD3_HUMAN.H11MO.0.B	-19	0.00477395	3.67117	0.312404	12	GGTCTGCTGAGCGTAAGACCCGGGGGCGGAGACTGAGACG	CAGGTGACAGAG	-
M9	NFIC_HUMAN.H11MO.0.A	-14	0.00506341	3.89376	0.317539	17	GGTCTGCTGAGCGTAAGACCCGGGGGCGGAGACTGAGACG	CTTGGCAGGGAGCCAAG	-
M9	PAX5_HUMAN.H11MO.0.A	4	0.00571009	4.39106	0.329536	17	GGTCTGCTGAGCGTAAGACCCGGGGGCGGAGACTGAGACG	GCCTGGGCAGCAGAGCGTGAC	+
M9	KLF15_HUMAN.H11MO.0.A	-10	0.00615961	4.73674	0.329536	19	GGTCTGCTGAGCGTAAGACCCGGGGGCGGAGACTGAGACG	GGGGAGGAGCAGGGGGGGG	+
M9	PURA_HUMAN.H11MO.0.D	-7	0.00626256	4.81591	0.329536	17	GGTCTGCTGAGCGTAAGACCCGGGGGCGGAGACTGAGACG	GGAAGGGGGGGGCAGGG	+
M9	WT1_HUMAN.H11MO.0.C	-8	0.00636162	4.89208	0.329536	20	GGTCTGCTGAGCGTAAGACCCGGGGGCGGAGACTGAGACG	GGGCGGGGGAGGAGGGGGGG	+
M9	SPZ1_HUMAN.H11MO.0.D	-6	0.00659278	5.06985	0.329536	16	GGTCTGCTGAGCGTAAGACCCGGGGGCGGAGACTGAGACG	CCCAGGGTAACAGCCG	-
M9	ZIC2_HUMAN.H11MO.0.D	-13	0.00683659	5.25734	0.329536	15	GGTCTGCTGAGCGTAAGACCCGGGGGCGGAGACTGAGACG	TCACAGCAGGGGGCC	-
M9	ZN563_HUMAN.H11MO.0.C	-9	0.00688349	5.29341	0.329536	21	GGTCTGCTGAGCGTAAGACCCGGGGGCGGAGACTGAGACG	GGGATCCTCACTGGCAGCTGC	+
M9	ZN667_HUMAN.H11MO.0.C	-11	0.00702388	5.40136	0.329536	19	GGTCTGCTGAGCGTAAGACCCGGGGGCGGAGACTGAGACG	GCTGAGCTTTTAAGGCCAC	-
M9	RARA_HUMAN.H11MO.0.A	-20	0.00722522	5.55619	0.329536	20	GGTCTGCTGAGCGTAAGACCCGGGGGCGGAGACTGAGACG	GGGGGATCAAGAGGTCAAGG	+
M9	COT2_HUMAN.H11MO.1.A	-14	0.0077203	5.93691	0.34176	17	GGTCTGCTGAGCGTAAGACCCGGGGGCGGAGACTGAGACG	GGGGTCAAAGGTCAGGG	+
M9	PROX1_HUMAN.H11MO.0.D	-18	0.00827205	6.3612	0.34607	17	GGTCTGCTGAGCGTAAGACCCGGGGGCGGAGACTGAGACG	GGGTAAGGCGGGTTGGG	+
M9	MAFA_HUMAN.H11MO.0.D	-26	0.00827754	6.36543	0.34607	14	GGTCTGCTGAGCGTAAGACCCGGGGGCGGAGACTGAGACG	CGAAGGCTGCGGGGTCAGCAC	-
M9	ZN467_HUMAN.H11MO.0.C	-9	0.00932662	7.17217	0.379392	22	GGTCTGCTGAGCGTAAGACCCGGGGGCGGAGACTGAGACG	GGGGAGGGGAGGGGGGGGGGGG	+
M9	ZN589_HUMAN.H11MO.0.D	-9	0.0101227	7.78434	0.388943	16	GGTCTGCTGAGCGTAAGACCCGGGGGCGGAGACTGAGACG	CGGCAGTAACCGTGGG	-
M9	ETV5_HUMAN.H11MO.0.C	-16	0.0103366	7.94888	0.388943	14	GGTCTGCTGAGCGTAAGACCCGGGGGCGGAGACTGAGACG	GAGCAGGAAGTGAG	+
M9	ZN320_HUMAN.H11MO.0.C	-12	0.0111776	8.59559	0.395984	20	GGTCTGCTGAGCGTAAGACCCGGGGGCGGAGACTGAGACG	GTGGGACCAGGGGGCCAGTG	+
M9	AP2B_HUMAN.H11MO.0.B	-17	0.0116318	8.94483	0.395984	10	GGTCTGCTGAGCGTAAGACCCGGGGGCGGAGACTGAGACG	GCCCGGGGGC	+
M9	NR1H4_HUMAN.H11MO.0.B	-21	0.0117288	9.01941	0.395984	19	GGTCTGCTGAGCGTAAGACCCGGGGGCGGAGACTGAGACG	GGGGTCAATGACCCCGAGG	+
M9	ZN554_HUMAN.H11MO.0.C	-5	0.0118827	9.13778	0.395984	20	GGTCTGCTGAGCGTAAGACCCGGGGGCGGAGACTGAGACG	GCTGAGCCATGTGGGGTGCT	+
M9	COT1_HUMAN.H11MO.0.C	-7	0.0124218	9.55234	0.395984	17	GGTCTGCTGAGCGTAAGACCCGGGGGCGGAGACTGAGACG	GGGGTCAGAGGTCAGGG	+
M9	THA_HUMAN.H11MO.0.C	1	0.0124218	9.55234	0.395984	16	GGTCTGCTGAGCGTAAGACCCGGGGGCGGAGACTGAGACG	GGGTCACTTCAGGTCAG	+
M9	IRX2_HUMAN.H11MO.0.D	-7	0.0124876	9.60293	0.395984	19	GGTCTGCTGAGCGTAAGACCCGGGGGCGGAGACTGAGACG	ACATGGGTGGGCATGTTGG	+
M9	BHE41_HUMAN.H11MO.0.D	-2	0.0126285	9.71134	0.395984	20	GGTCTGCTGAGCGTAAGACCCGGGGGCGGAGACTGAGACG	GCCTCTGCACGTGACCCGGT	-
M9	MNX1_HUMAN.H11MO.0.D	-6	0.0132913	10.221	0.408261	19	GGTCTGCTGAGCGTAAGACCCGGGGGCGGAGACTGAGACG	TTAAGGGTTATTAAAATAG	-
M9	RARA_HUMAN.H11MO.2.A	1	0.0141836	10.9072	0.422205	16	GGTCTGCTGAGCGTAAGACCCGGGGGCGGAGACTGAGACG	AGGTCACCGAGAGGTCA	+
M9	PAX2_HUMAN.H11MO.0.D	0	0.0147109	11.3127	0.422205	18	GGTCTGCTGAGCGTAAGACCCGGGGGCGGAGACTGAGACG	GTTCAGTCATGCGTGACA	+
M9	OLIG2_HUMAN.H11MO.0.B	-8	0.0147109	11.3127	0.422205	18	GGTCTGCTGAGCGTAAGACCCGGGGGCGGAGACTGAGACG	CAGAAGGGAAACAGCTGG	-
M9	GATA1_HUMAN.H11MO.0.A	-6	0.0150433	11.5683	0.422205	19	GGTCTGCTGAGCGTAAGACCCGGGGGCGGAGACTGAGACG	CTGGCGGGGACAGATAAGA	+
M9	BC11A_HUMAN.H11MO.0.A	-14	0.0151478	11.6487	0.422205	17	GGTCTGCTGAGCGTAAGACCCGGGGGCGGAGACTGAGACG	AAAAGAGGAAGTGAAAA	+
M9	BRAC_HUMAN.H11MO.0.A	-12	0.0160635	12.3528	0.427022	20	GGTCTGCTGAGCGTAAGACCCGGGGGCGGAGACTGAGACG	TTAGCAGGGAGGTGTGAAAT	+
M9	ZN263_HUMAN.H11MO.0.A	-10	0.0160635	12.3528	0.427022	20	GGTCTGCTGAGCGTAAGACCCGGGGGCGGAGACTGAGACG	GGGAGGAGGGAGAGGAGGAG	+
M9	PLAG1_HUMAN.H11MO.0.D	3	0.0161718	12.4361	0.427022	14	GGTCTGCTGAGCGTAAGACCCGGGGGCGGAGACTGAGACG	GGGGGCATCAGGAGGGG	+
M9	HAND1_HUMAN.H11MO.0.D	-9	0.0172588	13.272	0.440276	17	GGTCTGCTGAGCGTAAGACCCGGGGGCGGAGACTGAGACG	TGACAAAAACCAGACCC	-
M9	Z324A_HUMAN.H11MO.0.C	-11	0.0180451	13.8767	0.448031	23	GGTCTGCTGAGCGTAAGACCCGGGGGCGGAGACTGAGACG	TGGCAGCAAAGGATGGTTTGATA	-
M9	LYL1_HUMAN.H11MO.0.A	-9	0.0186942	14.3759	0.448031	14	GGTCTGCTGAGCGTAAGACCCGGGGGCGGAGACTGAGACG	CAGGAAACAGCTGG	-
M9	GATA2_HUMAN.H11MO.0.A	-6	0.0203897	15.6797	0.47951	19	GGTCTGCTGAGCGTAAGACCCGGGGGCGGAGACTGAGACG	CTGGGGGGTGGAGATAAGG	+
M9	ZFP82_HUMAN.H11MO.0.C	-21	0.0214699	16.5104	0.497145	19	GGTCTGCTGAGCGTAAGACCCGGGGGCGGAGACTGAGACG	GAAGAGAGAATTAGTGAAATGGAA	-
M10	ZN563_HUMAN.H11MO.0.C	-1	0.00020303	0.15613	0.153595	21	TGGGAGCCTGGGGCGCGCGGGAGATCTACAGGGAGGACCC	GGGATCCTCACTGGCAGCTGC	+
M10	PATZ1_HUMAN.H11MO.0.C	4	0.000221557	0.170378	0.153595	18	TGGGAGCCTGGGGCGCGCGGGAGATCTACAGGGAGGACCC	GGGGAGGGGGCGGGGGGGGAGG	+
M10	THAP1_HUMAN.H11MO.0.C	-16	0.000301905	0.232165	0.153595	22	TGGGAGCCTGGGGCGCGCGGGAGATCTACAGGGAGGACCC	GCCCGCAGCCAAGATGGCGGCG	-
M10	PROX1_HUMAN.H11MO.0.D	0	0.000861734	0.662673	0.328808	17	TGGGAGCCTGGGGCGCGCGGGAGATCTACAGGGAGGACCC	GGGTAAGGCGGGTTGGG	+
M10	IRX2_HUMAN.H11MO.0.D	-17	0.00114165	0.87793	0.348492	19	TGGGAGCCTGGGGCGCGCGGGAGATCTACAGGGAGGACCC	ACATGGGTGGGCATGTTGG	+
M10	VEZF1_HUMAN.H11MO.0.C	0	0.00174048	1.33843	0.381663	22	TGGGAGCCTGGGGCGCGCGGGAGATCTACAGGGAGGACCC	GGGGAGGGGGGAGGGGGAGGGG	+
M10	ZN589_HUMAN.H11MO.0.D	-19	0.00175045	1.34609	0.381663	16	TGGGAGCCTGGGGCGCGCGGGAGATCTACAGGGAGGACCC	CGGCAGTAACCGTGGG	-
M10	RXRA_HUMAN.H11MO.0.A	-10	0.00272013	2.09178	0.415163	20	TGGGAGCCTGGGGCGCGCGGGAGATCTACAGGGAGGACCC	GGGGGAGGCAGAGGTCAGAG	+
M10	SP3_HUMAN.H11MO.0.B	-3	0.00272013	2.09178	0.415163	20	TGGGAGCCTGGGGCGCGCGGGAGATCTACAGGGAGGACCC	GGGGGGGGGCGGGGCCGGGG	+
M10	ZFX_HUMAN.H11MO.1.A	-1	0.00339201	2.60845	0.453281	17	TGGGAGCCTGGGGCGCGCGGGAGATCTACAGGGAGGACCC	GGGGGCGGAGGCCGGGG	+
M10	RARG_HUMAN.H11MO.2.D	-1	0.0041456	3.18797	0.453281	20	TGGGAGCCTGGGGCGCGCGGGAGATCTACAGGGAGGACCC	GTGACCTCTGGGTGACCCCC	-
M10	TLX1_HUMAN.H11MO.0.D	-7	0.00460186	3.53883	0.453281	17	TGGGAGCCTGGGGCGCGCGGGAGATCTACAGGGAGGACCC	CTGGCAAGTTGCCAAGG	+
M10	SP2_HUMAN.H11MO.0.A	4	0.00476702	3.66584	0.453281	18	TGGGAGCCTGGGGCGCGCGGGAGATCTACAGGGAGGACCC	GGGGGGGGGGCGGGGCCGGGGG	+
M10	PURA_HUMAN.H11MO.0.D	-2	0.00534712	4.11194	0.453281	17	TGGGAGCCTGGGGCGCGCGGGAGATCTACAGGGAGGACCC	GGAAGGGGGGGGCAGGG	+
M10	KLF6_HUMAN.H11MO.0.A	-1	0.0053692	4.12891	0.453281	19	TGGGAGCCTGGGGCGCGCGGGAGATCTACAGGGAGGACCC	GGAAGGGCGGGGCCGGGGG	+
M10	GATA2_HUMAN.H11MO.0.A	-29	0.0053692	4.12891	0.453281	11	TGGGAGCCTGGGGCGCGCGGGAGATCTACAGGGAGGACCC	CTGGGGGGTGGAGATAAGG	+
M10	EGR1_HUMAN.H11MO.0.A	-1	0.00576039	4.42974	0.453281	17	TGGGAGCCTGGGGCGCGCGGGAGATCTACAGGGAGGACCC	GAGGGCGTGGGCGGGGG	+
M10	GATA1_HUMAN.H11MO.0.A	-29	0.00617212	4.74636	0.453281	11	TGGGAGCCTGGGGCGCGCGGGAGATCTACAGGGAGGACCC	CTGGCGGGGACAGATAAGA	+
M11	IRX2_HUMAN.H11MO.0.D	-6	0.000301443	0.231809	0.445597	19	GCCGTGCCCGGGGGCTCCGGGGGGGTCCCCGGGCCCCTAG	ACATGGGTGGGCATGTTGG	+
M11	GATA1_HUMAN.H11MO.0.A	8	0.000834951	0.642077	0.445597	11	GCCGTGCCCGGGGGCTCCGGGGGGGTCCCCGGGCCCCTAG	TCTTATCTGTCCCCGCCAG	-
M11	RXRA_HUMAN.H11MO.0.A	-1	0.00100738	0.774674	0.445597	20	GCCGTGCCCGGGGGCTCCGGGGGGGTCCCCGGGCCCCTAG	CTCTGACCTCTGCCTCCCCC	-
M11	NR1D1_HUMAN.H11MO.0.B	-4	0.00163186	1.2549	0.449774	19	GCCGTGCCCGGGGGCTCCGGGGGGGTCCCCGGGCCCCTAG	AGGGAAGTGGGTCAGAAGG	+
M11	ZFX_HUMAN.H11MO.1.A	-1	0.00186758	1.43617	0.449774	17	GCCGTGCCCGGGGGCTCCGGGGGGGTCCCCGGGCCCCTAG	CCCCGGCCTCCGCCCCC	-
M11	RARG_HUMAN.H11MO.0.B	5	0.00352674	2.71206	0.449774	13	GCCGTGCCCGGGGGCTCCGGGGGGGTCCCCGGGCCCCTAG	AGGTCAGAGTGACCTGGG	+
M11	TAL1_HUMAN.H11MO.0.A	8	0.00356514	2.74159	0.449774	11	GCCGTGCCCGGGGGCTCCGGGGGGGTCCCCGGGCCCCTAG	CCTTATCTGCCCCCCCCAG	-
M11	ZN563_HUMAN.H11MO.0.C	-9	0.0037151	2.85691	0.449774	21	GCCGTGCCCGGGGGCTCCGGGGGGGTCCCCGGGCCCCTAG	GCAGCTGCCAGTGAGGATCCC	-
M11	SP3_HUMAN.H11MO.0.B	-5	0.00379195	2.91601	0.449774	20	GCCGTGCCCGGGGGCTCCGGGGGGGTCCCCGGGCCCCTAG	GGGGGGGGGCGGGGCCGGGG	+
M11	GATA2_HUMAN.H11MO.0.A	8	0.00381998	2.93756	0.449774	11	GCCGTGCCCGGGGGCTCCGGGGGGGTCCCCGGGCCCCTAG	CCTTATCTCCACCCCCCAG	-
M11	TLX1_HUMAN.H11MO.0.D	-24	0.00427595	3.28821	0.4675	16	GCCGTGCCCGGGGGCTCCGGGGGGGTCCCCGGGCCCCTAG	CTGGCAAGTTGCCAAGG	+
M12	RXRA_HUMAN.H11MO.0.A	-18	0.000124214	0.0955208	0.120722	20	CCAGCTGCGCGGCGCGTCGGAGGAGGCGGGGCTCGCCGTG	GGGGGAGGCAGAGGTCAGAG	+
M12	PTF1A_HUMAN.H11MO.0.B	0	0.00020593	0.15836	0.120722	18	CCAGCTGCGCGGCGCGTCGGAGGAGGCGGGGCTCGCCGTG	CCAGCTGCCCCCTTTCCC	+
M12	SP3_HUMAN.H11MO.0.B	-17	0.00025282	0.194419	0.120722	20	CCAGCTGCGCGGCGCGTCGGAGGAGGCGGGGCTCGCCGTG	GGGGGGGGGCGGGGCCGGGG	+
M12	THAP1_HUMAN.H11MO.0.C	-6	0.000346568	0.266511	0.120722	22	CCAGCTGCGCGGCGCGTCGGAGGAGGCGGGGCTCGCCGTG	GCCCGCAGCCAAGATGGCGGCG	-
M12	OLIG2_HUMAN.H11MO.0.B	0	0.000471151	0.362315	0.120722	18	CCAGCTGCGCGGCGCGTCGGAGGAGGCGGGGCTCGCCGTG	CCAGCTGTTTCCCTTCTG	+
M12	PROX1_HUMAN.H11MO.0.D	-4	0.000570672	0.438847	0.123851	17	CCAGCTGCGCGGCGCGTCGGAGGAGGCGGGGCTCGCCGTG	GGGTAAGGCGGGTTGGG	+
M12	SP2_HUMAN.H11MO.0.A	-10	0.000822285	0.632338	0.156151	22	CCAGCTGCGCGGCGCGTCGGAGGAGGCGGGGCTCGCCGTG	GGGGGGGGGGCGGGGCCGGGGG	+
M12	SP4_HUMAN.H11MO.0.A	-16	0.000968182	0.744532	0.156991	20	CCAGCTGCGCGGCGCGTCGGAGGAGGCGGGGCTCGCCGTG	GGGAAGGGGGCGGGGCCGGG	+
M12	ZN341_HUMAN.H11MO.0.C	-10	0.00103339	0.794675	0.156991	22	CCAGCTGCGCGGCGCGTCGGAGGAGGCGGGGCTCGCCGTG	GGGGGGGGGGGGAGGGAAGAGC	+
M12	PATZ1_HUMAN.H11MO.0.C	-10	0.00120143	0.923903	0.160355	22	CCAGCTGCGCGGCGCGTCGGAGGAGGCGGGGCTCGCCGTG	GGGGAGGGGGCGGGGGGGGAGG	+
M12	VEZF1_HUMAN.H11MO.0.C	-9	0.00139496	1.07273	0.160355	22	CCAGCTGCGCGGCGCGTCGGAGGAGGCGGGGCTCGCCGTG	GGGGAGGGGGGAGGGGGAGGGG	+
M12	ZBT17_HUMAN.H11MO.0.A	-15	0.00139827	1.07527	0.160355	19	CCAGCTGCGCGGCGCGTCGGAGGAGGCGGGGCTCGCCGTG	GAGGGTGGGGGAGGGGAAG	+
M12	ZN563_HUMAN.H11MO.0.C	0	0.00147774	1.13638	0.160355	21	CCAGCTGCGCGGCGCGTCGGAGGAGGCGGGGCTCGCCGTG	GCAGCTGCCAGTGAGGATCCC	-
M12	LYL1_HUMAN.H11MO.0.A	0	0.00169396	1.30266	0.171563	14	CCAGCTGCGCGGCGCGTCGGAGGAGGCGGGGCTCGCCGTG	CCAGCTGTTTCCTG	+
M12	IRX2_HUMAN.H11MO.0.D	-20	0.00193064	1.48467	0.183314	19	CCAGCTGCGCGGCGCGTCGGAGGAGGCGGGGCTCGCCGTG	ACATGGGTGGGCATGTTGG	+
M12	SPIC_HUMAN.H11MO.0.D	-18	0.00290311	2.23249	0.259435	13	CCAGCTGCGCGGCGCGTCGGAGGAGGCGGGGCTCGCCGTG	GAGGAAGGGGAGG	+
M12	MAZ_HUMAN.H11MO.0.A	-7	0.00382628	2.94241	0.311409	22	CCAGCTGCGCGGCGCGTCGGAGGAGGCGGGGCTCGCCGTG	GGGGGAGGGGGGGGGGGGGGGG	+
M12	RARG_HUMAN.H11MO.2.D	-27	0.00389468	2.99501	0.311409	13	CCAGCTGCGCGGCGCGTCGGAGGAGGCGGGGCTCGCCGTG	GGGGGTCACCCAGAGGTCAC	+
M12	ZFX_HUMAN.H11MO.1.A	-21	0.00448655	3.45016	0.336766	17	CCAGCTGCGCGGCGCGTCGGAGGAGGCGGGGCTCGCCGTG	GGGGGCGGAGGCCGGGG	+
M12	SMAD3_HUMAN.H11MO.0.B	-1	0.00539053	4.14532	0.372239	12	CCAGCTGCGCGGCGCGTCGGAGGAGGCGGGGCTCGCCGTG	CAGGTGACAGAG	-
M12	KLF6_HUMAN.H11MO.0.A	-19	0.00567656	4.36527	0.374947	19	CCAGCTGCGCGGCGCGTCGGAGGAGGCGGGGCTCGCCGTG	GGAAGGGCGGGGCCGGGGG	+
M12	KLF3_HUMAN.H11MO.0.B	-22	0.00611297	4.70088	0.38182	18	CCAGCTGCGCGGCGCGTCGGAGGAGGCGGGGCTCGCCGTG	GGGGAGGGGCGGGGCCGGG	+
M12	NR1D1_HUMAN.H11MO.0.B	-20	0.00658036	5.0603	0.38182	19	CCAGCTGCGCGGCGCGTCGGAGGAGGCGGGGCTCGCCGTG	AGGGAAGTGGGTCAGAAGG	+
M12	PURA_HUMAN.H11MO.0.D	-21	0.00666419	5.12476	0.38182	17	CCAGCTGCGCGGCGCGTCGGAGGAGGCGGGGCTCGCCGTG	GGAAGGGGGGGGCAGGG	+
M12	BRAC_HUMAN.H11MO.0.A	-15	0.0069565	5.34955	0.38182	20	CCAGCTGCGCGGCGCGTCGGAGGAGGCGGGGCTCGCCGTG	TTAGCAGGGAGGTGTGAAAT	+
M12	PAX8_HUMAN.H11MO.0.D	-15	0.00783946	6.02854	0.396988	14	CCAGCTGCGCGGCGCGTCGGAGGAGGCGGGGCTCGCCGTG	GTCACTGAAGCGGG	+
M12	ZN667_HUMAN.H11MO.0.C	-18	0.00880124	6.76816	0.422501	19	CCAGCTGCGCGGCGCGTCGGAGGAGGCGGGGCTCGCCGTG	GTGGCCTTAAAAGCTCAGC	+
M12	Z324A_HUMAN.H11MO.0.C	-9	0.00942179	7.24536	0.422501	23	CCAGCTGCGCGGCGCGTCGGAGGAGGCGGGGCTCGCCGTG	TGGCAGCAAAGGATGGTTTGATA	-
M12	NR1H4_HUMAN.H11MO.0.B	-19	0.00945571	7.27144	0.422501	19	CCAGCTGCGCGGCGCGTCGGAGGAGGCGGGGCTCGCCGTG	GGGGTCAATGACCCCGAGG	+
M13	SP2_HUMAN.H11MO.0.A	-6	6.11203e-05	0.0470015	0.0929151	22	GCCTGGTGGCGGACGGCCGGGCCGTCCGGGCAGGCTCTCA	GGGGGGGGGGCGGGGCCGGGGG	+
M13	SP3_HUMAN.H11MO.0.B	-7	0.000213525	0.164201	0.12594	20	GCCTGGTGGCGGACGGCCGGGCCGTCCGGGCAGGCTCTCA	GGGGGGGGGCGGGGCCGGGG	+
M13	IRX2_HUMAN.H11MO.0.D	-10	0.000276752	0.212822	0.12594	19	GCCTGGTGGCGGACGGCCGGGCCGTCCGGGCAGGCTCTCA	ACATGGGTGGGCATGTTGG	+
M13	ZFX_HUMAN.H11MO.1.A	-4	0.000414222	0.318536	0.12594	17	GCCTGGTGGCGGACGGCCGGGCCGTCCGGGCAGGCTCTCA	GGGGGCGGAGGCCGGGG	+
M13	PATZ1_HUMAN.H11MO.0.C	-12	0.000589442	0.453281	0.149345	22	GCCTGGTGGCGGACGGCCGGGCCGTCCGGGCAGGCTCTCA	GGGGAGGGGGCGGGGGGGGAGG	+
M13	TLX1_HUMAN.H11MO.0.D	-17	0.000951767	0.731909	0.181616	17	GCCTGGTGGCGGACGGCCGGGCCGTCCGGGCAGGCTCTCA	CTGGCAAGTTGCCAAGG	+
M13	KLF3_HUMAN.H11MO.0.B	-7	0.00104492	0.803541	0.181616	19	GCCTGGTGGCGGACGGCCGGGCCGTCCGGGCAGGCTCTCA	GGGGAGGGGCGGGGCCGGG	+
M13	THAP1_HUMAN.H11MO.0.C	1	0.00144931	1.11452	0.183604	21	GCCTGGTGGCGGACGGCCGGGCCGTCCGGGCAGGCTCTCA	GCCCGCAGCCAAGATGGCGGCG	-
M13	ZN563_HUMAN.H11MO.0.C	-19	0.00171313	1.3174	0.200331	21	GCCTGGTGGCGGACGGCCGGGCCGTCCGGGCAGGCTCTCA	GGGATCCTCACTGGCAGCTGC	+
M13	KLF6_HUMAN.H11MO.0.A	-9	0.00188488	1.44947	0.204671	19	GCCTGGTGGCGGACGGCCGGGCCGTCCGGGCAGGCTCTCA	GGAAGGGCGGGGCCGGGGG	+
M13	PURA_HUMAN.H11MO.0.D	-4	0.00209794	1.61332	0.205284	17	GCCTGGTGGCGGACGGCCGGGCCGTCCGGGCAGGCTCTCA	GGAAGGGGGGGGCAGGG	+
M13	PROX1_HUMAN.H11MO.0.D	-4	0.00244539	1.88051	0.218676	17	GCCTGGTGGCGGACGGCCGGGCCGTCCGGGCAGGCTCTCA	GGGTAAGGCGGGTTGGG	+
M13	RXRA_HUMAN.H11MO.0.A	-1	0.00265127	2.03883	0.223915	20	GCCTGGTGGCGGACGGCCGGGCCGTCCGGGCAGGCTCTCA	GGGGGAGGCAGAGGTCAGAG	+
M13	NR1D1_HUMAN.H11MO.0.B	-1	0.00310258	2.38588	0.248239	19	GCCTGGTGGCGGACGGCCGGGCCGTCCGGGCAGGCTCTCA	CCTTCTGACCCACTTCCCT	-
M13	MAFA_HUMAN.H11MO.0.D	-6	0.00494263	3.80089	0.318266	21	GCCTGGTGGCGGACGGCCGGGCCGTCCGGGCAGGCTCTCA	GTGCTGACCCCGCAGCCTTCG	+
M13	NR1H4_HUMAN.H11MO.0.B	2	0.00502458	3.8639	0.318266	17	GCCTGGTGGCGGACGGCCGGGCCGTCCGGGCAGGCTCTCA	CCTCGGGGTCATTGACCCC	-
M13	SMAD3_HUMAN.H11MO.0.B	-2	0.00562789	4.32785	0.342221	12	GCCTGGTGGCGGACGGCCGGGCCGTCCGGGCAGGCTCTCA	CAGGTGACAGAG	-
M13	NFIC_HUMAN.H11MO.0.A	-16	0.00734426	5.64773	0.429414	17	GCCTGGTGGCGGACGGCCGGGCCGTCCGGGCAGGCTCTCA	CTTGGCTCCCTGCCAAG	+
M13	SP4_HUMAN.H11MO.0.A	-11	0.00814443	6.26307	0.443496	20	GCCTGGTGGCGGACGGCCGGGCCGTCCGGGCAGGCTCTCA	CCCGGCCCCGCCCCCTTCCC	-
M13	PAX5_HUMAN.H11MO.0.A	-15	0.00816857	6.28163	0.443496	21	GCCTGGTGGCGGACGGCCGGGCCGTCCGGGCAGGCTCTCA	GCCTGGGCAGCAGAGCGTGAC	+
M13	RARG_HUMAN.H11MO.0.B	0	0.00885678	6.81087	0.447453	18	GCCTGGTGGCGGACGGCCGGGCCGTCCGGGCAGGCTCTCA	CCCAGGTCACTCTGACCT	-
M13	MAZ_HUMAN.H11MO.0.A	-11	0.00912448	7.01673	0.447453	22	GCCTGGTGGCGGACGGCCGGGCCGTCCGGGCAGGCTCTCA	GGGGGAGGGGGGGGGGGGGGGG	+
M13	Z324A_HUMAN.H11MO.0.C	-19	0.00944583	7.26384	0.448737	21	GCCTGGTGGCGGACGGCCGGGCCGTCCGGGCAGGCTCTCA	TGGCAGCAAAGGATGGTTTGATA	-
M13	ZN554_HUMAN.H11MO.0.C	-15	0.00983862	7.5659	0.453233	20	GCCTGGTGGCGGACGGCCGGGCCGTCCGGGCAGGCTCTCA	GCTGAGCCATGTGGGGTGCT	+
M14	RXRA_HUMAN.H11MO.0.A	-19	9.50334e-05	0.0730807	0.145203	20	TCAGGCGCCCGGGGCCGCCGCCGGGCCCGTGGCCCACCGG	CTCTGACCTCTGCCTCCCCC	-
M14	IRX2_HUMAN.H11MO.0.D	-6	0.000710763	0.546576	0.398723	19	TCAGGCGCCCGGGGCCGCCGCCGGGCCCGTGGCCCACCGG	CCAACATGCCCACCCATGT	-
M14	ZFX_HUMAN.H11MO.1.A	-19	0.000985969	0.75821	0.398723	17	TCAGGCGCCCGGGGCCGCCGCCGGGCCCGTGGCCCACCGG	CCCCGGCCTCCGCCCCC	-
M14	SP3_HUMAN.H11MO.0.B	-6	0.00166125	1.2775	0.405828	20	TCAGGCGCCCGGGGCCGCCGCCGGGCCCGTGGCCCACCGG	GGGGGGGGGCGGGGCCGGGG	+
M14	GATA1_HUMAN.H11MO.0.A	-28	0.00234183	1.80086	0.405828	12	TCAGGCGCCCGGGGCCGCCGCCGGGCCCGTGGCCCACCGG	CTGGCGGGGACAGATAAGA	+
M14	ZN563_HUMAN.H11MO.0.C	-7	0.00268092	2.06163	0.405828	21	TCAGGCGCCCGGGGCCGCCGCCGGGCCCGTGGCCCACCGG	GCAGCTGCCAGTGAGGATCCC	-
M14	TAL1_HUMAN.H11MO.0.A	5	0.00270122	2.07724	0.405828	14	TCAGGCGCCCGGGGCCGCCGCCGGGCCCGTGGCCCACCGG	CCTTATCTGCCCCCCCCAG	-
M14	SP2_HUMAN.H11MO.0.A	-4	0.00298042	2.29194	0.405828	22	TCAGGCGCCCGGGGCCGCCGCCGGGCCCGTGGCCCACCGG	GGGGGGGGGGCGGGGCCGGGGG	+
M14	NR1D1_HUMAN.H11MO.0.B	-22	0.00333779	2.56676	0.405828	18	TCAGGCGCCCGGGGCCGCCGCCGGGCCCGTGGCCCACCGG	AGGGAAGTGGGTCAGAAGG	+
M14	THAP1_HUMAN.H11MO.0.C	-12	0.00385112	2.96151	0.405828	22	TCAGGCGCCCGGGGCCGCCGCCGGGCCCGTGGCCCACCGG	CGCCGCCATCTTGGCTGCGGGC	+
M14	ZN350_HUMAN.H11MO.1.D	-15	0.00563515	4.33343	0.478336	24	TCAGGCGCCCGGGGCCGCCGCCGGGCCCGTGGCCCACCGG	GGGCAACAAATCCCTGCGCCCCGT	-
M15	RXRA_HUMAN.H11MO.0.A	-6	0.000285701	0.219704	0.356488	20	CGCGGCCCCGGGCCTCCGCGGGGGACCCCCCGGGGCCCCC	CTCTGACCTCTGCCTCCCCC	-
M15	IRX2_HUMAN.H11MO.0.D	-4	0.000466942	0.359078	0.356488	19	CGCGGCCCCGGGCCTCCGCGGGGGACCCCCCGGGGCCCCC	ACATGGGTGGGCATGTTGG	+
M15	ZN563_HUMAN.H11MO.0.C	-9	0.00139109	1.06975	0.446218	21	CGCGGCCCCGGGCCTCCGCGGGGGACCCCCCGGGGCCCCC	GCAGCTGCCAGTGAGGATCCC	-
M15	ZFX_HUMAN.H11MO.1.A	1	0.0015753	1.2114	0.446218	16	CGCGGCCCCGGGCCTCCGCGGGGGACCCCCCGGGGCCCCC	CCCCGGCCTCCGCCCCC	-
M15	GATA1_HUMAN.H11MO.0.A	-29	0.00197327	1.51745	0.446218	11	CGCGGCCCCGGGCCTCCGCGGGGGACCCCCCGGGGCCCCC	CTGGCGGGGACAGATAAGA	+
M15	GATA2_HUMAN.H11MO.0.A	-29	0.00244907	1.88334	0.446218	11	CGCGGCCCCGGGCCTCCGCGGGGGACCCCCCGGGGCCCCC	CTGGGGGGTGGAGATAAGG	+
M15	KLF3_HUMAN.H11MO.0.B	0	0.00263013	2.02257	0.446218	19	CGCGGCCCCGGGCCTCCGCGGGGGACCCCCCGGGGCCCCC	CCCGGCCCCGCCCCTCCCC	-
M16	THAP1_HUMAN.H11MO.0.C	-14	3.12979e-05	0.0240681	0.0477175	22	CCCAAGGCCCTGTTCGCCGAAACCGCCTCCGCGGGCCTAC	CGCCGCCATCTTGGCTGCGGGC	+
M16	PATZ1_HUMAN.H11MO.0.C	-16	9.06131e-05	0.0696815	0.0690754	22	CCCAAGGCCCTGTTCGCCGAAACCGCCTCCGCGGGCCTAC	CCTCCCCCCCCGCCCCCTCCCC	-
M16	SP2_HUMAN.H11MO.0.A	-16	0.00023039	0.17717	0.0878143	22	CCCAAGGCCCTGTTCGCCGAAACCGCCTCCGCGGGCCTAC	CCCCCGGCCCCGCCCCCCCCCC	-
M16	ZFX_HUMAN.H11MO.1.A	-5	0.000536002	0.412186	0.16344	17	CCCAAGGCCCTGTTCGCCGAAACCGCCTCCGCGGGCCTAC	GGGGGCGGAGGCCGGGG	+
M16	THA_HUMAN.H11MO.0.C	-12	0.000961878	0.739684	0.191759	17	CCCAAGGCCCTGTTCGCCGAAACCGCCTCCGCGGGCCTAC	CTGACCTGAAGTGACCC	-
M16	PROX1_HUMAN.H11MO.0.D	-16	0.00104389	0.802754	0.191759	17	CCCAAGGCCCTGTTCGCCGAAACCGCCTCCGCGGGCCTAC	CCCAACCCGCCTTACCC	-
M16	ZN341_HUMAN.H11MO.0.C	-10	0.00106149	0.816289	0.191759	22	CCCAAGGCCCTGTTCGCCGAAACCGCCTCCGCGGGCCTAC	GCTCTTCCCTCCCCCCCCCCCC	-
M16	MAZ_HUMAN.H11MO.0.A	-11	0.00130654	1.00473	0.191759	22	CCCAAGGCCCTGTTCGCCGAAACCGCCTCCGCGGGCCTAC	CCCCCCCCCCCCCCCCTCCCCC	-
M16	VEZF1_HUMAN.H11MO.0.C	-8	0.0013994	1.07614	0.191759	22	CCCAAGGCCCTGTTCGCCGAAACCGCCTCCGCGGGCCTAC	CCCCTCCCCCTCCCCCCTCCCC	-
M16	SP3_HUMAN.H11MO.0.B	-17	0.00149143	1.14691	0.191759	20	CCCAAGGCCCTGTTCGCCGAAACCGCCTCCGCGGGCCTAC	CCCCGGCCCCGCCCCCCCCC	-
M16	IRX2_HUMAN.H11MO.0.D	-17	0.00150929	1.16065	0.191759	19	CCCAAGGCCCTGTTCGCCGAAACCGCCTCCGCGGGCCTAC	CCAACATGCCCACCCATGT	-
M16	NR1D1_HUMAN.H11MO.0.B	-18	0.00290667	2.23523	0.296486	19	CCCAAGGCCCTGTTCGCCGAAACCGCCTCCGCGGGCCTAC	CCTTCTGACCCACTTCCCT	-
M16	RXRA_HUMAN.H11MO.0.A	-9	0.00302142	2.32347	0.296486	20	CCCAAGGCCCTGTTCGCCGAAACCGCCTCCGCGGGCCTAC	CTCTGACCTCTGCCTCCCCC	-
M16	Z324A_HUMAN.H11MO.0.C	-14	0.00312802	2.40545	0.296486	23	CCCAAGGCCCTGTTCGCCGAAACCGCCTCCGCGGGCCTAC	TATCAAACCATCCTTTGCTGCCA	+
M16	ZN563_HUMAN.H11MO.0.C	-14	0.0033059	2.54224	0.296486	21	CCCAAGGCCCTGTTCGCCGAAACCGCCTCCGCGGGCCTAC	GGGATCCTCACTGGCAGCTGC	+
M16	PURA_HUMAN.H11MO.0.D	-11	0.00365444	2.81027	0.309536	17	CCCAAGGCCCTGTTCGCCGAAACCGCCTCCGCGGGCCTAC	CCCTGCCCCCCCCTTCC	-
M16	RARG_HUMAN.H11MO.0.B	-1	0.00423574	3.25728	0.33989	18	CCCAAGGCCCTGTTCGCCGAAACCGCCTCCGCGGGCCTAC	CCCAGGTCACTCTGACCT	-
M16	ZN589_HUMAN.H11MO.0.D	-19	0.00484049	3.72234	0.352429	16	CCCAAGGCCCTGTTCGCCGAAACCGCCTCCGCGGGCCTAC	CGGCAGTAACCGTGGG	-
M16	ZN554_HUMAN.H11MO.0.C	-12	0.00486005	3.73738	0.352429	20	CCCAAGGCCCTGTTCGCCGAAACCGCCTCCGCGGGCCTAC	AGCACCCCACATGGCTCAGC	-
M16	ZBT17_HUMAN.H11MO.0.A	-20	0.00508548	3.91074	0.352429	19	CCCAAGGCCCTGTTCGCCGAAACCGCCTCCGCGGGCCTAC	CTTCCCCTCCCCCACCCTC	-
M16	SP4_HUMAN.H11MO.0.A	-11	0.00633313	4.87017	0.412333	20	CCCAAGGCCCTGTTCGCCGAAACCGCCTCCGCGGGCCTAC	CCCGGCCCCGCCCCCTTCCC	-
M16	KLF6_HUMAN.H11MO.0.A	-21	0.00667284	5.13142	0.412333	19	CCCAAGGCCCTGTTCGCCGAAACCGCCTCCGCGGGCCTAC	CCCCCGGCCCCGCCCTTCC	-
M16	BHE41_HUMAN.H11MO.0.D	-21	0.00676123	5.19939	0.412333	19	CCCAAGGCCCTGTTCGCCGAAACCGCCTCCGCGGGCCTAC	GCCTCTGCACGTGACCCGGT	-
M16	TAF1_HUMAN.H11MO.0.A	-13	0.00760048	5.84477	0.433367	16	CCCAAGGCCCTGTTCGCCGAAACCGCCTCCGCGGGCCTAC	CCGCCGCCGCCATCTT	-
M16	MNX1_HUMAN.H11MO.0.D	-9	0.00815233	6.26914	0.443901	19	CCCAAGGCCCTGTTCGCCGAAACCGCCTCCGCGGGCCTAC	CTATTTTAATAACCCTTAA	+
M17	THAP1_HUMAN.H11MO.0.C	-7	6.41867e-05	0.0493596	0.0975768	22	CGGGCTGCCCGATCCTCGTGGGCCGCGGGCAGGGAGGCCG	CGCCGCCATCTTGGCTGCGGGC	+
M17	IRX2_HUMAN.H11MO.0.D	-2	0.000263846	0.202898	0.155499	19	CGGGCTGCCCGATCCTCGTGGGCCGCGGGCAGGGAGGCCG	ACATGGGTGGGCATGTTGG	+
M17	SP2_HUMAN.H11MO.0.A	-15	0.000421073	0.323805	0.155499	22	CGGGCTGCCCGATCCTCGTGGGCCGCGGGCAGGGAGGCCG	GGGGGGGGGGCGGGGCCGGGGG	+
M17	PROX1_HUMAN.H11MO.0.D	-17	0.0004909	0.377502	0.155499	17	CGGGCTGCCCGATCCTCGTGGGCCGCGGGCAGGGAGGCCG	GGGTAAGGCGGGTTGGG	+
M17	RXRA_HUMAN.H11MO.0.A	-14	0.00061374	0.471966	0.155499	20	CGGGCTGCCCGATCCTCGTGGGCCGCGGGCAGGGAGGCCG	GGGGGAGGCAGAGGTCAGAG	+
M17	PATZ1_HUMAN.H11MO.0.C	-15	0.00065511	0.50378	0.155499	22	CGGGCTGCCCGATCCTCGTGGGCCGCGGGCAGGGAGGCCG	GGGGAGGGGGCGGGGGGGGAGG	+
M17	SP3_HUMAN.H11MO.0.B	-16	0.000716018	0.550618	0.155499	20	CGGGCTGCCCGATCCTCGTGGGCCGCGGGCAGGGAGGCCG	GGGGGGGGGCGGGGCCGGGG	+
M17	KLF6_HUMAN.H11MO.0.A	-18	0.00112334	0.863849	0.213463	19	CGGGCTGCCCGATCCTCGTGGGCCGCGGGCAGGGAGGCCG	GGAAGGGCGGGGCCGGGGG	+
M17	ZFX_HUMAN.H11MO.1.A	-17	0.00135111	1.03901	0.214874	17	CGGGCTGCCCGATCCTCGTGGGCCGCGGGCAGGGAGGCCG	GGGGGCGGAGGCCGGGG	+
M17	NR1D1_HUMAN.H11MO.0.B	-18	0.00141346	1.08695	0.214874	19	CGGGCTGCCCGATCCTCGTGGGCCGCGGGCAGGGAGGCCG	AGGGAAGTGGGTCAGAAGG	+
M17	ZN341_HUMAN.H11MO.0.C	-18	0.00231349	1.77907	0.27321	22	CGGGCTGCCCGATCCTCGTGGGCCGCGGGCAGGGAGGCCG	GGGGGGGGGGGGAGGGAAGAGC	+
M17	SPIC_HUMAN.H11MO.0.D	-4	0.00233636	1.79666	0.27321	13	CGGGCTGCCCGATCCTCGTGGGCCGCGGGCAGGGAGGCCG	CCTCCCCTTCCTC	-
M17	ZN563_HUMAN.H11MO.0.C	-21	0.00278422	2.14106	0.300986	19	CGGGCTGCCCGATCCTCGTGGGCCGCGGGCAGGGAGGCCG	GCAGCTGCCAGTGAGGATCCC	-
M17	GATA1_HUMAN.H11MO.0.A	-29	0.00296986	2.28382	0.300986	11	CGGGCTGCCCGATCCTCGTGGGCCGCGGGCAGGGAGGCCG	CTGGCGGGGACAGATAAGA	+
M17	TLX1_HUMAN.H11MO.0.D	-7	0.00323688	2.48916	0.307544	17	CGGGCTGCCCGATCCTCGTGGGCCGCGGGCAGGGAGGCCG	CCTTGGCAACTTGCCAG	-
M17	VEZF1_HUMAN.H11MO.0.C	-17	0.00345044	2.65339	0.308551	22	CGGGCTGCCCGATCCTCGTGGGCCGCGGGCAGGGAGGCCG	GGGGAGGGGGGAGGGGGAGGGG	+
M17	Z324A_HUMAN.H11MO.0.C	-2	0.0036732	2.82469	0.310222	23	CGGGCTGCCCGATCCTCGTGGGCCGCGGGCAGGGAGGCCG	TATCAAACCATCCTTTGCTGCCA	+
M17	RARG_HUMAN.H11MO.2.D	7	0.00503021	3.86823	0.347588	13	CGGGCTGCCCGATCCTCGTGGGCCGCGGGCAGGGAGGCCG	GTGACCTCTGGGTGACCCCC	-
M17	NR1H4_HUMAN.H11MO.0.B	-18	0.0064548	4.96374	0.392504	19	CGGGCTGCCCGATCCTCGTGGGCCGCGGGCAGGGAGGCCG	GGGGTCAATGACCCCGAGG	+
M17	GATA2_HUMAN.H11MO.0.A	-29	0.00740016	5.69072	0.401936	11	CGGGCTGCCCGATCCTCGTGGGCCGCGGGCAGGGAGGCCG	CTGGGGGGTGGAGATAAGG	+
M17	ZN589_HUMAN.H11MO.0.D	-6	0.00746505	5.74062	0.401936	16	CGGGCTGCCCGATCCTCGTGGGCCGCGGGCAGGGAGGCCG	CGGCAGTAACCGTGGG	-
M17	PAX8_HUMAN.H11MO.0.D	0	0.00784598	6.03356	0.401936	14	CGGGCTGCCCGATCCTCGTGGGCCGCGGGCAGGGAGGCCG	GTCACTGAAGCGGG	+
M17	PTF1A_HUMAN.H11MO.0.B	7	0.00827045	6.35997	0.404975	11	CGGGCTGCCCGATCCTCGTGGGCCGCGGGCAGGGAGGCCG	CCAGCTGCCCCCTTTCCC	+
M17	PURA_HUMAN.H11MO.0.D	-26	0.00852466	6.55546	0.404975	14	CGGGCTGCCCGATCCTCGTGGGCCGCGGGCAGGGAGGCCG	GGAAGGGGGGGGCAGGG	+
M17	MXI1_HUMAN.H11MO.0.A	4	0.0101226	7.78427	0.452599	11	CGGGCTGCCCGATCCTCGTGGGCCGCGGGCAGGGAGGCCG	GCACGTGGCGGCGGG	+
M17	RARG_HUMAN.H11MO.0.B	-22	0.0108944	8.37782	0.460864	18	CGGGCTGCCCGATCCTCGTGGGCCGCGGGCAGGGAGGCCG	CCCAGGTCACTCTGACCT	-
M17	TAL1_HUMAN.H11MO.0.A	7	0.0118124	9.08373	0.460864	12	CGGGCTGCCCGATCCTCGTGGGCCGCGGGCAGGGAGGCCG	CCTTATCTGCCCCCCCCAG	-
M17	RFX5_HUMAN.H11MO.0.A	-4	0.0118232	9.09205	0.460864	20	CGGGCTGCCCGATCCTCGTGGGCCGCGGGCAGGGAGGCCG	TCTGCCTAGCAACAGCTGAC	-
M17	NR1H3_HUMAN.H11MO.0.B	-21	0.0126113	9.69812	0.467604	19	CGGGCTGCCCGATCCTCGTGGGCCGCGGGCAGGGAGGCCG	CAGAGGTCACTGCAGGTCA	+
M18	IRX2_HUMAN.H11MO.0.D	-2	0.000443346	0.340933	0.33975	19	CCGCCGGGGGCGTCGCCGGCGTCGCCCGTCAGTGAGTCCC	ACATGGGTGGGCATGTTGG	+
M19	PATZ1_HUMAN.H11MO.0.C	-3	5.28101e-05	0.0406109	0.0548889	22	CGCCGGCTCTCATGGCCTCTGCCAGGTCTTCGGGTGGCCT	CCTCCCCCCCCGCCCCCTCCCC	-
M19	ZN341_HUMAN.H11MO.0.C	-5	0.000102489	0.0788144	0.0548889	22	CGCCGGCTCTCATGGCCTCTGCCAGGTCTTCGGGTGGCCT	GCTCTTCCCTCCCCCCCCCCCC	-
M19	RXRA_HUMAN.H11MO.0.A	-9	0.000130634	0.100458	0.0548889	20	CGCCGGCTCTCATGGCCTCTGCCAGGTCTTCGGGTGGCCT	CTCTGACCTCTGCCTCCCCC	-
M19	THAP1_HUMAN.H11MO.0.C	-16	0.00017982	0.138282	0.0548889	22	CGCCGGCTCTCATGGCCTCTGCCAGGTCTTCGGGTGGCCT	CGCCGCCATCTTGGCTGCGGGC	+
M19	SP2_HUMAN.H11MO.0.A	-8	0.000227666	0.175075	0.0548889	22	CGCCGGCTCTCATGGCCTCTGCCAGGTCTTCGGGTGGCCT	CCCCCGGCCCCGCCCCCCCCCC	-
M19	MAZ_HUMAN.H11MO.0.A	-1	0.00024613	0.189274	0.0548889	22	CGCCGGCTCTCATGGCCTCTGCCAGGTCTTCGGGTGGCCT	CCCCCCCCCCCCCCCCTCCCCC	-
M19	SP3_HUMAN.H11MO.0.B	-9	0.00025546	0.196449	0.0548889	20	CGCCGGCTCTCATGGCCTCTGCCAGGTCTTCGGGTGGCCT	CCCCGGCCCCGCCCCCCCCC	-
M19	VEZF1_HUMAN.H11MO.0.C	-1	0.00048935	0.37631	0.0823025	22	CGCCGGCTCTCATGGCCTCTGCCAGGTCTTCGGGTGGCCT	CCCCTCCCCCTCCCCCCTCCCC	-
M19	ZFX_HUMAN.H11MO.1.A	-9	0.000492489	0.378724	0.0823025	17	CGCCGGCTCTCATGGCCTCTGCCAGGTCTTCGGGTGGCCT	CCCCGGCCTCCGCCCCC	-
M19	SP4_HUMAN.H11MO.0.A	-10	0.00105944	0.814709	0.141027	20	CGCCGGCTCTCATGGCCTCTGCCAGGTCTTCGGGTGGCCT	CCCGGCCCCGCCCCCTTCCC	-
M19	ZN563_HUMAN.H11MO.0.C	-1	0.00112518	0.865267	0.141027	21	CGCCGGCTCTCATGGCCTCTGCCAGGTCTTCGGGTGGCCT	GGGATCCTCACTGGCAGCTGC	+
M19	ZN667_HUMAN.H11MO.0.C	-3	0.00180445	1.38762	0.193466	19	CGCCGGCTCTCATGGCCTCTGCCAGGTCTTCGGGTGGCCT	GTGGCCTTAAAAGCTCAGC	+
M19	SPIC_HUMAN.H11MO.0.D	-18	0.00193742	1.48988	0.193466	13	CGCCGGCTCTCATGGCCTCTGCCAGGTCTTCGGGTGGCCT	CCTCCCCTTCCTC	-
M19	KLF6_HUMAN.H11MO.0.A	-14	0.00194591	1.49641	0.193466	19	CGCCGGCTCTCATGGCCTCTGCCAGGTCTTCGGGTGGCCT	CCCCCGGCCCCGCCCTTCC	-
M19	PROX1_HUMAN.H11MO.0.D	-8	0.00205809	1.58267	0.193466	17	CGCCGGCTCTCATGGCCTCTGCCAGGTCTTCGGGTGGCCT	CCCAACCCGCCTTACCC	-
M19	NR1D1_HUMAN.H11MO.0.B	-12	0.00243506	1.87256	0.204411	19	CGCCGGCTCTCATGGCCTCTGCCAGGTCTTCGGGTGGCCT	CCTTCTGACCCACTTCCCT	-
M19	MAFA_HUMAN.H11MO.0.D	-3	0.00265211	2.03947	0.204411	21	CGCCGGCTCTCATGGCCTCTGCCAGGTCTTCGGGTGGCCT	GTGCTGACCCCGCAGCCTTCG	+
M19	IRX2_HUMAN.H11MO.0.D	-8	0.0030373	2.33568	0.204411	19	CGCCGGCTCTCATGGCCTCTGCCAGGTCTTCGGGTGGCCT	CCAACATGCCCACCCATGT	-
M19	TLX1_HUMAN.H11MO.0.D	-6	0.00306017	2.35327	0.204411	17	CGCCGGCTCTCATGGCCTCTGCCAGGTCTTCGGGTGGCCT	CTGGCAAGTTGCCAAGG	+
M19	PTF1A_HUMAN.H11MO.0.B	7	0.00307346	2.36349	0.204411	11	CGCCGGCTCTCATGGCCTCTGCCAGGTCTTCGGGTGGCCT	CCAGCTGCCCCCTTTCCC	+
M19	ZN589_HUMAN.H11MO.0.D	-8	0.00323872	2.49058	0.204411	16	CGCCGGCTCTCATGGCCTCTGCCAGGTCTTCGGGTGGCCT	CCCACGGTTACTGCCG	+
M19	PURA_HUMAN.H11MO.0.D	-6	0.00330866	2.54436	0.204411	17	CGCCGGCTCTCATGGCCTCTGCCAGGTCTTCGGGTGGCCT	CCCTGCCCCCCCCTTCC	-
M19	GATA1_HUMAN.H11MO.0.A	-21	0.00351313	2.7016	0.204411	19	CGCCGGCTCTCATGGCCTCTGCCAGGTCTTCGGGTGGCCT	TCTTATCTGTCCCCGCCAG	-
M19	ZN335_HUMAN.H11MO.0.A	-4	0.0035336	2.71734	0.204411	22	CGCCGGCTCTCATGGCCTCTGCCAGGTCTTCGGGTGGCCT	GGCTGTCCTCGGCGCTGCCTGA	+
M19	KLF3_HUMAN.H11MO.0.B	-1	0.00405774	3.12041	0.226038	19	CGCCGGCTCTCATGGCCTCTGCCAGGTCTTCGGGTGGCCT	CCCGGCCCCGCCCCTCCCC	-
M19	ZBT17_HUMAN.H11MO.0.A	-12	0.00435862	3.35178	0.226053	19	CGCCGGCTCTCATGGCCTCTGCCAGGTCTTCGGGTGGCCT	CTTCCCCTCCCCCACCCTC	-
M19	TAF1_HUMAN.H11MO.0.A	-12	0.00482895	3.71347	0.238103	16	CGCCGGCTCTCATGGCCTCTGCCAGGTCTTCGGGTGGCCT	CCGCCGCCGCCATCTT	-
M19	RFX1_HUMAN.H11MO.0.B	1	0.00490758	3.77393	0.238103	21	CGCCGGCTCTCATGGCCTCTGCCAGGTCTTCGGGTGGCCT	GCCCCGGTTGCCATGGCGACGG	+
M19	GATA2_HUMAN.H11MO.0.A	-21	0.00664551	5.11039	0.273085	19	CGCCGGCTCTCATGGCCTCTGCCAGGTCTTCGGGTGGCCT	CCTTATCTCCACCCCCCAG	-
M19	TAL1_HUMAN.H11MO.0.A	-27	0.00664551	5.11039	0.273085	13	CGCCGGCTCTCATGGCCTCTGCCAGGTCTTCGGGTGGCCT	CTGGGGGGGGCAGATAAGG	+
M19	RARG_HUMAN.H11MO.2.D	-11	0.0067805	5.2142	0.273085	20	CGCCGGCTCTCATGGCCTCTGCCAGGTCTTCGGGTGGCCT	GTGACCTCTGGGTGACCCCC	-
M19	Z324A_HUMAN.H11MO.0.C	-10	0.00706676	5.43434	0.273085	23	CGCCGGCTCTCATGGCCTCTGCCAGGTCTTCGGGTGGCCT	TATCAAACCATCCTTTGCTGCCA	+
M19	ZN554_HUMAN.H11MO.0.C	-2	0.00724981	5.5751	0.273085	20	CGCCGGCTCTCATGGCCTCTGCCAGGTCTTCGGGTGGCCT	AGCACCCCACATGGCTCAGC	-
M19	PAX2_HUMAN.H11MO.0.D	-3	0.007401	5.69137	0.273085	18	CGCCGGCTCTCATGGCCTCTGCCAGGTCTTCGGGTGGCCT	TGTCACGCATGACTGAAC	-
M19	CLOCK_HUMAN.H11MO.0.C	-26	0.00741471	5.70191	0.273085	14	CGCCGGCTCTCATGGCCTCTGCCAGGTCTTCGGGTGGCCT	TGTTCACGTGTCTG	-
M19	BC11A_HUMAN.H11MO.0.A	-6	0.00759837	5.84315	0.273085	17	CGCCGGCTCTCATGGCCTCTGCCAGGTCTTCGGGTGGCCT	TTTTCACTTCCTCTTTT	-
M19	TBX21_HUMAN.H11MO.0.A	-6	0.00762585	5.86428	0.273085	13	CGCCGGCTCTCATGGCCTCTGCCAGGTCTTCGGGTGGCCT	TTCACACCTCCAC	-
M19	RARG_HUMAN.H11MO.0.B	-22	0.0079438	6.10878	0.273226	18	CGCCGGCTCTCATGGCCTCTGCCAGGTCTTCGGGTGGCCT	CCCAGGTCACTCTGACCT	-
M19	LYL1_HUMAN.H11MO.0.A	-2	0.00805294	6.19271	0.273226	14	CGCCGGCTCTCATGGCCTCTGCCAGGTCTTCGGGTGGCCT	CCAGCTGTTTCCTG	+
M19	THA_HUMAN.H11MO.0.C	-1	0.00817475	6.28638	0.273226	17	CGCCGGCTCTCATGGCCTCTGCCAGGTCTTCGGGTGGCCT	CTGACCTGAAGTGACCC	-
M19	NR1H3_HUMAN.H11MO.0.B	-2	0.00935418	7.19337	0.293106	19	CGCCGGCTCTCATGGCCTCTGCCAGGTCTTCGGGTGGCCT	TGACCTGCAGTGACCTCTG	-
M19	NR1H4_HUMAN.H11MO.0.B	-1	0.00935418	7.19337	0.293106	19	CGCCGGCTCTCATGGCCTCTGCCAGGTCTTCGGGTGGCCT	CCTCGGGGTCATTGACCCC	-
M19	MXI1_HUMAN.H11MO.0.A	-2	0.00965573	7.42526	0.29638	15	CGCCGGCTCTCATGGCCTCTGCCAGGTCTTCGGGTGGCCT	CCCGCCGCCACGTGC	-
M19	EGR1_HUMAN.H11MO.0.A	-15	0.0109074	8.38782	0.321671	17	CGCCGGCTCTCATGGCCTCTGCCAGGTCTTCGGGTGGCCT	CCCCCGCCCACGCCCTC	-
M19	MYBA_HUMAN.H11MO.0.D	-5	0.0112685	8.66545	0.325928	15	CGCCGGCTCTCATGGCCTCTGCCAGGTCTTCGGGTGGCCT	TCTCCAACTGCCACT	-
M19	RARA_HUMAN.H11MO.2.A	-12	0.0125686	9.66527	0.356674	17	CGCCGGCTCTCATGGCCTCTGCCAGGTCTTCGGGTGGCCT	TGACCTCTCGGTGACCT	-
M19	PLAG1_HUMAN.H11MO.0.D	-5	0.0134836	10.3689	0.37351	17	CGCCGGCTCTCATGGCCTCTGCCAGGTCTTCGGGTGGCCT	CCCCTCCTGATGCCCCC	-
M19	RARA_HUMAN.H11MO.0.A	-1	0.0139069	10.6944	0.37351	20	CGCCGGCTCTCATGGCCTCTGCCAGGTCTTCGGGTGGCCT	CCTTGACCTCTTGATCCCCC	-
M19	ZN263_HUMAN.H11MO.0.A	-10	0.0139069	10.6944	0.37351	20	CGCCGGCTCTCATGGCCTCTGCCAGGTCTTCGGGTGGCCT	CTCCTCCTCTCCCTCCTCCC	-
M19	SMAD3_HUMAN.H11MO.0.B	-16	0.0141961	10.9168	0.374588	12	CGCCGGCTCTCATGGCCTCTGCCAGGTCTTCGGGTGGCCT	CTCTGTCACCTG	+
M19	SRBP2_HUMAN.H11MO.0.B	-10	0.0162239	12.4762	0.413583	13	CGCCGGCTCTCATGGCCTCTGCCAGGTCTTCGGGTGGCCT	CCTCACCCCACCC	-
M19	BRAC_HUMAN.H11MO.0.A	-4	0.02024	15.5646	0.47637	20	CGCCGGCTCTCATGGCCTCTGCCAGGTCTTCGGGTGGCCT	ATTTCACACCTCCCTGCTAA	-
M19	ZN394_HUMAN.H11MO.0.C	-2	0.02024	15.5646	0.47637	20	CGCCGGCTCTCATGGCCTCTGCCAGGTCTTCGGGTGGCCT	ATTCCATTCTATTCCATTCT	-
M19	PAX8_HUMAN.H11MO.0.D	-2	0.0207904	15.9878	0.48107	14	CGCCGGCTCTCATGGCCTCTGCCAGGTCTTCGGGTGGCCT	CCCGCTTCAGTGAC	-
M19	TFCP2_HUMAN.H11MO.0.D	-26	0.0213291	16.402	0.485638	14	CGCCGGCTCTCATGGCCTCTGCCAGGTCTTCGGGTGGCCT	GCCTGAACTGGCCAGA	+
M19	KLF15_HUMAN.H11MO.0.A	-15	0.0218471	16.8004	0.485638	19	CGCCGGCTCTCATGGCCTCTGCCAGGTCTTCGGGTGGCCT	CCCCCCCCTGCTCCTCCCC	-
M19	EGR2_HUMAN.H11MO.0.A	-1	0.0219564	16.8845	0.485638	18	CGCCGGCTCTCATGGCCTCTGCCAGGTCTTCGGGTGGCCT	CCCCTCCCACACCCCCCC	-
M22	SP3_HUMAN.H11MO.0.B	-12	0.00132691	1.02039	0.467739	20	GTCGCGGGGGTCCCACGGGTCGGCGCCCGCCCAGCGCCGG	CCCCGGCCCCGCCCCCCCCC	-
M22	TLX1_HUMAN.H11MO.0.D	-12	0.00152068	1.1694	0.467739	17	GTCGCGGGGGTCCCACGGGTCGGCGCCCGCCCAGCGCCGG	CCTTGGCAACTTGCCAG	-
M22	RXRA_HUMAN.H11MO.0.A	-5	0.00163673	1.25865	0.467739	20	GTCGCGGGGGTCCCACGGGTCGGCGCCCGCCCAGCGCCGG	GGGGGAGGCAGAGGTCAGAG	+
M22	ZFX_HUMAN.H11MO.1.A	-13	0.00164259	1.26315	0.467739	17	GTCGCGGGGGTCCCACGGGTCGGCGCCCGCCCAGCGCCGG	CCCCGGCCTCCGCCCCC	-
M22	IRX2_HUMAN.H11MO.0.D	-11	0.00226717	1.74346	0.467739	19	GTCGCGGGGGTCCCACGGGTCGGCGCCCGCCCAGCGCCGG	CCAACATGCCCACCCATGT	-
M22	ZN563_HUMAN.H11MO.0.C	-5	0.00300456	2.31051	0.467739	21	GTCGCGGGGGTCCCACGGGTCGGCGCCCGCCCAGCGCCGG	GGGATCCTCACTGGCAGCTGC	+
M22	THAP1_HUMAN.H11MO.0.C	-3	0.00356115	2.73852	0.467739	22	GTCGCGGGGGTCCCACGGGTCGGCGCCCGCCCAGCGCCGG	GCCCGCAGCCAAGATGGCGGCG	-
M22	NR1D1_HUMAN.H11MO.0.B	-21	0.00393514	3.02612	0.467739	19	GTCGCGGGGGTCCCACGGGTCGGCGCCCGCCCAGCGCCGG	CCTTCTGACCCACTTCCCT	-
M22	GATA1_HUMAN.H11MO.0.A	-10	0.00420985	3.23738	0.467739	19	GTCGCGGGGGTCCCACGGGTCGGCGCCCGCCCAGCGCCGG	TCTTATCTGTCCCCGCCAG	-
M22	USF2_HUMAN.H11MO.0.A	10	0.00450231	3.46228	0.467739	9	GTCGCGGGGGTCCCACGGGTCGGCGCCCGCCCAGCGCCGG	GGGTCACGTGGCCGCGGCG	+
M22	ZN589_HUMAN.H11MO.0.D	-12	0.00513166	3.94624	0.467739	16	GTCGCGGGGGTCCCACGGGTCGGCGCCCGCCCAGCGCCGG	CCCACGGTTACTGCCG	+
M22	SP2_HUMAN.H11MO.0.A	-11	0.00515355	3.96308	0.467739	22	GTCGCGGGGGTCCCACGGGTCGGCGCCCGCCCAGCGCCGG	CCCCCGGCCCCGCCCCCCCCCC	-
M23	SP4_HUMAN.H11MO.0.A	-20	0.000212158	0.163149	0.209936	20	CTGCCGCACGCGGCAAAACTGCGACGAGCGCGGAGGCCAA	GGGAAGGGGGCGGGGCCGGG	+
M23	ZSC22_HUMAN.H11MO.0.C	-20	0.000274309	0.210944	0.209936	16	CTGCCGCACGCGGCAAAACTGCGACGAGCGCGGAGGCCAA	GGTCTGAGGGAGGAGG	+
M23	TAF1_HUMAN.H11MO.0.A	-20	0.000571597	0.439558	0.291639	16	CTGCCGCACGCGGCAAAACTGCGACGAGCGCGGAGGCCAA	AAGATGGCGGCGGCGG	+
M23	EGR2_HUMAN.H11MO.1.A	-20	0.000848254	0.652307	0.321921	16	CTGCCGCACGCGGCAAAACTGCGACGAGCGCGGAGGCCAA	GGGGCGTGGGCGGGGG	+
M23	EGR1_HUMAN.H11MO.0.A	-19	0.00105158	0.808666	0.321921	17	CTGCCGCACGCGGCAAAACTGCGACGAGCGCGGAGGCCAA	GAGGGCGTGGGCGGGGG	+
M23	ZBT17_HUMAN.H11MO.0.A	-19	0.00166626	1.28136	0.419838	19	CTGCCGCACGCGGCAAAACTGCGACGAGCGCGGAGGCCAA	GAGGGTGGGGGAGGGGAAG	+
M23	VEZF1_HUMAN.H11MO.0.C	-19	0.00195033	1.4998	0.419838	21	CTGCCGCACGCGGCAAAACTGCGACGAGCGCGGAGGCCAA	GGGGAGGGGGGAGGGGGAGGGG	+
M23	EGR2_HUMAN.H11MO.0.A	-17	0.00219429	1.68741	0.419838	18	CTGCCGCACGCGGCAAAACTGCGACGAGCGCGGAGGCCAA	GGGGGGGTGTGGGAGGGG	+
M23	SP3_HUMAN.H11MO.0.B	-19	0.00265031	2.03809	0.450746	20	CTGCCGCACGCGGCAAAACTGCGACGAGCGCGGAGGCCAA	GGGGGGGGGCGGGGCCGGGG	+
M23	KLF3_HUMAN.H11MO.0.B	-19	0.00349271	2.68589	0.465555	19	CTGCCGCACGCGGCAAAACTGCGACGAGCGCGGAGGCCAA	GGGGAGGGGCGGGGCCGGG	+
M23	ZN589_HUMAN.H11MO.0.D	-7	0.00376434	2.89478	0.465555	16	CTGCCGCACGCGGCAAAACTGCGACGAGCGCGGAGGCCAA	CGGCAGTAACCGTGGG	-
M23	SP2_HUMAN.H11MO.0.A	-20	0.00384331	2.9555	0.465555	20	CTGCCGCACGCGGCAAAACTGCGACGAGCGCGGAGGCCAA	GGGGGGGGGGCGGGGCCGGGGG	+
M23	KLF6_HUMAN.H11MO.0.A	-21	0.003981	3.06139	0.465555	19	CTGCCGCACGCGGCAAAACTGCGACGAGCGCGGAGGCCAA	GGAAGGGCGGGGCCGGGGG	+
M23	MAFA_HUMAN.H11MO.0.D	-12	0.00425817	3.27453	0.465555	21	CTGCCGCACGCGGCAAAACTGCGACGAGCGCGGAGGCCAA	CGAAGGCTGCGGGGTCAGCAC	-
M23	TBX2_HUMAN.H11MO.0.D	-7	0.00464506	3.57205	0.473998	25	CTGCCGCACGCGGCAAAACTGCGACGAGCGCGGAGGCCAA	TGCCATCAGAGGTGTGAAAAGCGAC	+
M24	ZN563_HUMAN.H11MO.0.C	-19	4.68371e-05	0.0360177	0.0703506	21	CGCCTGGGCGCGGCCGGGCGCGGGTGCCGGGCCAGCGGGG	GCAGCTGCCAGTGAGGATCCC	-
M24	ZN554_HUMAN.H11MO.0.C	-2	9.48146e-05	0.0729125	0.0703506	20	CGCCTGGGCGCGGCCGGGCGCGGGTGCCGGGCCAGCGGGG	GCTGAGCCATGTGGGGTGCT	+
M24	THAP1_HUMAN.H11MO.0.C	-3	0.000139573	0.107332	0.0703506	22	CGCCTGGGCGCGGCCGGGCGCGGGTGCCGGGCCAGCGGGG	CGCCGCCATCTTGGCTGCGGGC	+
M24	SP2_HUMAN.H11MO.0.A	-16	0.000405972	0.312192	0.097492	22	CGCCTGGGCGCGGCCGGGCGCGGGTGCCGGGCCAGCGGGG	GGGGGGGGGGCGGGGCCGGGGG	+
M24	SP3_HUMAN.H11MO.0.B	-1	0.000412732	0.317391	0.097492	20	CGCCTGGGCGCGGCCGGGCGCGGGTGCCGGGCCAGCGGGG	CCCCGGCCCCGCCCCCCCCC	-
M24	KLF6_HUMAN.H11MO.0.A	-1	0.000653858	0.502816	0.097492	19	CGCCTGGGCGCGGCCGGGCGCGGGTGCCGGGCCAGCGGGG	GGAAGGGCGGGGCCGGGGG	+
M24	ZFX_HUMAN.H11MO.1.A	-6	0.000662079	0.509139	0.097492	17	CGCCTGGGCGCGGCCGGGCGCGGGTGCCGGGCCAGCGGGG	GGGGGCGGAGGCCGGGG	+
M24	ZN341_HUMAN.H11MO.0.C	-5	0.000677142	0.520722	0.097492	22	CGCCTGGGCGCGGCCGGGCGCGGGTGCCGGGCCAGCGGGG	GGGGGGGGGGGGAGGGAAGAGC	+
M24	RXRA_HUMAN.H11MO.0.A	-5	0.00070921	0.545383	0.097492	20	CGCCTGGGCGCGGCCGGGCGCGGGTGCCGGGCCAGCGGGG	GGGGGAGGCAGAGGTCAGAG	+
M24	IRX2_HUMAN.H11MO.0.D	-11	0.00082737	0.636248	0.104257	19	CGCCTGGGCGCGGCCGGGCGCGGGTGCCGGGCCAGCGGGG	ACATGGGTGGGCATGTTGG	+
M24	PATZ1_HUMAN.H11MO.0.C	-4	0.000901207	0.693029	0.104826	22	CGCCTGGGCGCGGCCGGGCGCGGGTGCCGGGCCAGCGGGG	GGGGAGGGGGCGGGGGGGGAGG	+
M24	RARG_HUMAN.H11MO.2.D	4	0.0016062	1.23517	0.158395	16	CGCCTGGGCGCGGCCGGGCGCGGGTGCCGGGCCAGCGGGG	GTGACCTCTGGGTGACCCCC	-
M24	RARG_HUMAN.H11MO.0.B	-5	0.00193171	1.48548	0.162276	18	CGCCTGGGCGCGGCCGGGCGCGGGTGCCGGGCCAGCGGGG	AGGTCAGAGTGACCTGGG	+
M24	PROX1_HUMAN.H11MO.0.D	-12	0.00224951	1.72987	0.179028	17	CGCCTGGGCGCGGCCGGGCGCGGGTGCCGGGCCAGCGGGG	GGGTAAGGCGGGTTGGG	+
M24	NR1D1_HUMAN.H11MO.0.B	-14	0.00237831	1.82892	0.179815	19	CGCCTGGGCGCGGCCGGGCGCGGGTGCCGGGCCAGCGGGG	AGGGAAGTGGGTCAGAAGG	+
M24	KLF3_HUMAN.H11MO.0.B	-12	0.00295575	2.27297	0.201733	19	CGCCTGGGCGCGGCCGGGCGCGGGTGCCGGGCCAGCGGGG	GGGGAGGGGCGGGGCCGGG	+
M24	PURA_HUMAN.H11MO.0.D	-14	0.00306844	2.35963	0.201733	17	CGCCTGGGCGCGGCCGGGCGCGGGTGCCGGGCCAGCGGGG	GGAAGGGGGGGGCAGGG	+
M24	SP4_HUMAN.H11MO.0.A	-11	0.00326355	2.50967	0.20562	20	CGCCTGGGCGCGGCCGGGCGCGGGTGCCGGGCCAGCGGGG	GGGAAGGGGGCGGGGCCGGG	+
M24	LYL1_HUMAN.H11MO.0.A	-13	0.00425213	3.26989	0.24428	14	CGCCTGGGCGCGGCCGGGCGCGGGTGCCGGGCCAGCGGGG	CAGGAAACAGCTGG	-
M24	NR1H4_HUMAN.H11MO.0.B	0	0.00452334	3.47845	0.24428	19	CGCCTGGGCGCGGCCGGGCGCGGGTGCCGGGCCAGCGGGG	CCTCGGGGTCATTGACCCC	-
M24	MAFA_HUMAN.H11MO.0.D	-8	0.00524973	4.03704	0.273732	21	CGCCTGGGCGCGGCCGGGCGCGGGTGCCGGGCCAGCGGGG	CGAAGGCTGCGGGGTCAGCAC	-
M24	ZBT17_HUMAN.H11MO.0.A	-16	0.0055702	4.28348	0.280761	19	CGCCTGGGCGCGGCCGGGCGCGGGTGCCGGGCCAGCGGGG	GAGGGTGGGGGAGGGGAAG	+
M24	GATA1_HUMAN.H11MO.0.A	7	0.00596645	4.5882	0.291032	12	CGCCTGGGCGCGGCCGGGCGCGGGTGCCGGGCCAGCGGGG	TCTTATCTGTCCCCGCCAG	-
M24	VEZF1_HUMAN.H11MO.0.C	-13	0.0070806	5.44498	0.320343	22	CGCCTGGGCGCGGCCGGGCGCGGGTGCCGGGCCAGCGGGG	GGGGAGGGGGGAGGGGGAGGGG	+
M24	ZN589_HUMAN.H11MO.0.D	-6	0.00712917	5.48233	0.320343	16	CGCCTGGGCGCGGCCGGGCGCGGGTGCCGGGCCAGCGGGG	CGGCAGTAACCGTGGG	-
M24	PTF1A_HUMAN.H11MO.0.B	-6	0.0072029	5.53903	0.320343	18	CGCCTGGGCGCGGCCGGGCGCGGGTGCCGGGCCAGCGGGG	GGGAAAGGGGGCAGCTGG	-
M24	TLX1_HUMAN.H11MO.0.D	-4	0.00749475	5.76346	0.323799	17	CGCCTGGGCGCGGCCGGGCGCGGGTGCCGGGCCAGCGGGG	CTGGCAAGTTGCCAAGG	+
M24	MAZ_HUMAN.H11MO.0.A	-13	0.00801429	6.16299	0.336627	22	CGCCTGGGCGCGGCCGGGCGCGGGTGCCGGGCCAGCGGGG	GGGGGAGGGGGGGGGGGGGGGG	+
M24	NFIC_HUMAN.H11MO.0.A	-18	0.00928695	7.14167	0.351075	17	CGCCTGGGCGCGGCCGGGCGCGGGTGCCGGGCCAGCGGGG	CTTGGCTCCCTGCCAAG	+
M24	PAX5_HUMAN.H11MO.0.A	-16	0.00993226	7.6379	0.365307	21	CGCCTGGGCGCGGCCGGGCGCGGGTGCCGGGCCAGCGGGG	GCCTGGGCAGCAGAGCGTGAC	+
M24	Z324A_HUMAN.H11MO.0.C	-6	0.0104166	8.01038	0.365307	23	CGCCTGGGCGCGGCCGGGCGCGGGTGCCGGGCCAGCGGGG	TATCAAACCATCCTTTGCTGCCA	+
M24	ASCL1_HUMAN.H11MO.0.A	-15	0.0104734	8.05408	0.365307	14	CGCCTGGGCGCGGCCGGGCGCGGGTGCCGGGCCAGCGGGG	GGGAGCAGGTGCAG	-
M24	RFX5_HUMAN.H11MO.0.A	-15	0.0107983	8.30393	0.365307	20	CGCCTGGGCGCGGCCGGGCGCGGGTGCCGGGCCAGCGGGG	GTCAGCTGTTGCTAGGCAGA	+
M24	RFX1_HUMAN.H11MO.0.B	-16	0.0108714	8.36008	0.365307	22	CGCCTGGGCGCGGCCGGGCGCGGGTGCCGGGCCAGCGGGG	GCCCCGGTTGCCATGGCGACGG	+
M24	MXI1_HUMAN.H11MO.0.A	-12	0.0113239	8.70807	0.366889	15	CGCCTGGGCGCGGCCGGGCGCGGGTGCCGGGCCAGCGGGG	CCCGCCGCCACGTGC	-
M24	THA_HUMAN.H11MO.0.C	-5	0.0114674	8.81845	0.366889	17	CGCCTGGGCGCGGCCGGGCGCGGGTGCCGGGCCAGCGGGG	GGGTCACTTCAGGTCAG	+
M24	TAL1_HUMAN.H11MO.0.A	6	0.0124291	9.558	0.376485	13	CGCCTGGGCGCGGCCGGGCGCGGGTGCCGGGCCAGCGGGG	CCTTATCTGCCCCCCCCAG	-
M24	OLIG2_HUMAN.H11MO.0.B	-9	0.0124489	9.57322	0.376485	18	CGCCTGGGCGCGGCCGGGCGCGGGTGCCGGGCCAGCGGGG	CAGAAGGGAAACAGCTGG	-
M24	CLOCK_HUMAN.H11MO.0.C	-16	0.013247	10.1869	0.392766	14	CGCCTGGGCGCGGCCGGGCGCGGGTGCCGGGCCAGCGGGG	TGTTCACGTGTCTG	-
M24	ZN350_HUMAN.H11MO.1.D	-5	0.0156118	12.0055	0.437167	24	CGCCTGGGCGCGGCCGGGCGCGGGTGCCGGGCCAGCGGGG	ACGGGGCGCAGGGATTTGTTGCCC	+
M24	SRBP2_HUMAN.H11MO.0.B	0	0.0194217	14.9353	0.489465	13	CGCCTGGGCGCGGCCGGGCGCGGGTGCCGGGCCAGCGGGG	GGGTGGGGTGAGG	+
M25	RXRA_HUMAN.H11MO.0.A	-4	4.19479e-05	0.0322579	0.0480551	20	CGCGCGGGTATAGAGAGCAAAGTGAGGGCCCTTTCCGCAG	GGGGGAGGCAGAGGTCAGAG	+
M25	PATZ1_HUMAN.H11MO.0.C	-5	6.35118e-05	0.0488406	0.0480551	22	CGCGCGGGTATAGAGAGCAAAGTGAGGGCCCTTTCCGCAG	GGGGAGGGGGCGGGGGGGGAGG	+
M25	VEZF1_HUMAN.H11MO.0.C	-7	0.000181844	0.139838	0.0917259	22	CGCGCGGGTATAGAGAGCAAAGTGAGGGCCCTTTCCGCAG	GGGGAGGGGGGAGGGGGAGGGG	+
M25	ZN341_HUMAN.H11MO.0.C	-1	0.000527425	0.40559	0.175596	22	CGCGCGGGTATAGAGAGCAAAGTGAGGGCCCTTTCCGCAG	GGGGGGGGGGGGAGGGAAGAGC	+
M25	Z324A_HUMAN.H11MO.0.C	-6	0.000580189	0.446165	0.175596	23	CGCGCGGGTATAGAGAGCAAAGTGAGGGCCCTTTCCGCAG	TGGCAGCAAAGGATGGTTTGATA	-
M25	ZBT17_HUMAN.H11MO.0.A	-8	0.000701489	0.539445	0.176923	19	CGCGCGGGTATAGAGAGCAAAGTGAGGGCCCTTTCCGCAG	GAGGGTGGGGGAGGGGAAG	+
M25	THA_HUMAN.H11MO.0.C	-5	0.00084467	0.649552	0.182601	17	CGCGCGGGTATAGAGAGCAAAGTGAGGGCCCTTTCCGCAG	GGGTCACTTCAGGTCAG	+
M25	ZN394_HUMAN.H11MO.0.C	-6	0.00139378	1.07182	0.263644	20	CGCGCGGGTATAGAGAGCAAAGTGAGGGCCCTTTCCGCAG	AGAATGGAATAGAATGGAAT	+
M25	FLI1_HUMAN.H11MO.0.A	-9	0.00157721	1.21288	0.265193	18	CGCGCGGGTATAGAGAGCAAAGTGAGGGCCCTTTCCGCAG	GGAGGAAGGAAGGAGGGA	+
M25	ZEP2_HUMAN.H11MO.0.D	-6	0.00219557	1.68839	0.308142	14	CGCGCGGGTATAGAGAGCAAAGTGAGGGCCCTTTCCGCAG	GGTAGGGAAACCCC	+
M25	RARG_HUMAN.H11MO.2.D	-2	0.0022399	1.72248	0.308142	20	CGCGCGGGTATAGAGAGCAAAGTGAGGGCCCTTTCCGCAG	GGGGGTCACCCAGAGGTCAC	+
M25	PAX5_HUMAN.H11MO.0.A	-7	0.00255817	1.96723	0.308264	21	CGCGCGGGTATAGAGAGCAAAGTGAGGGCCCTTTCCGCAG	GCCTGGGCAGCAGAGCGTGAC	+
M25	LYL1_HUMAN.H11MO.0.A	-14	0.00281193	2.16238	0.308264	14	CGCGCGGGTATAGAGAGCAAAGTGAGGGCCCTTTCCGCAG	CAGGAAACAGCTGG	-
M25	ZN467_HUMAN.H11MO.0.C	-4	0.00289389	2.2254	0.308264	22	CGCGCGGGTATAGAGAGCAAAGTGAGGGCCCTTTCCGCAG	GGGGAGGGGAGGGGGGGGGGGG	+
M25	SPIC_HUMAN.H11MO.0.D	-15	0.00305562	2.34977	0.308264	13	CGCGCGGGTATAGAGAGCAAAGTGAGGGCCCTTTCCGCAG	GAGGAAGGGGAGG	+
M25	MAZ_HUMAN.H11MO.0.A	-4	0.00327502	2.51849	0.309749	22	CGCGCGGGTATAGAGAGCAAAGTGAGGGCCCTTTCCGCAG	GGGGGAGGGGGGGGGGGGGGGG	+
M25	SP4_HUMAN.H11MO.0.A	-14	0.00354819	2.72856	0.315844	20	CGCGCGGGTATAGAGAGCAAAGTGAGGGCCCTTTCCGCAG	GGGAAGGGGGCGGGGCCGGG	+
M25	GATA1_HUMAN.H11MO.0.A	0	0.00402282	3.09355	0.325077	19	CGCGCGGGTATAGAGAGCAAAGTGAGGGCCCTTTCCGCAG	CTGGCGGGGACAGATAAGA	+
M25	PURA_HUMAN.H11MO.0.D	-16	0.00429234	3.30081	0.325077	17	CGCGCGGGTATAGAGAGCAAAGTGAGGGCCCTTTCCGCAG	GGAAGGGGGGGGCAGGG	+
M25	MNX1_HUMAN.H11MO.0.D	-1	0.00429636	3.3039	0.325077	19	CGCGCGGGTATAGAGAGCAAAGTGAGGGCCCTTTCCGCAG	TTAAGGGTTATTAAAATAG	-
M25	BC11A_HUMAN.H11MO.0.A	-10	0.00566138	4.3536	0.40796	17	CGCGCGGGTATAGAGAGCAAAGTGAGGGCCCTTTCCGCAG	AAAAGAGGAAGTGAAAA	+
M25	GATA2_HUMAN.H11MO.0.A	-4	0.00633504	4.87164	0.416808	19	CGCGCGGGTATAGAGAGCAAAGTGAGGGCCCTTTCCGCAG	CTGGGGGGTGGAGATAAGG	+
M25	MAF_HUMAN.H11MO.0.A	-5	0.00633504	4.87164	0.416808	19	CGCGCGGGTATAGAGAGCAAAGTGAGGGCCCTTTCCGCAG	TTGCTGAGTCAGCAGATTC	-
M25	KLF6_HUMAN.H11MO.0.A	-12	0.00719309	5.53149	0.429435	19	CGCGCGGGTATAGAGAGCAAAGTGAGGGCCCTTTCCGCAG	GGAAGGGCGGGGCCGGGGG	+
M25	TAL1_HUMAN.H11MO.0.A	-2	0.00719309	5.53149	0.429435	19	CGCGCGGGTATAGAGAGCAAAGTGAGGGCCCTTTCCGCAG	CTGGGGGGGGCAGATAAGG	+
M25	ZFX_HUMAN.H11MO.1.A	-21	0.0074255	5.71021	0.429435	17	CGCGCGGGTATAGAGAGCAAAGTGAGGGCCCTTTCCGCAG	CCCCGGCCTCCGCCCCC	-
M25	FOXD3_HUMAN.H11MO.0.D	-6	0.00801606	6.16435	0.429435	15	CGCGCGGGTATAGAGAGCAAAGTGAGGGCCCTTTCCGCAG	TGCTAAGTAAACAAA	-
M25	RARA_HUMAN.H11MO.0.A	-4	0.00803177	6.17643	0.429435	20	CGCGCGGGTATAGAGAGCAAAGTGAGGGCCCTTTCCGCAG	GGGGGATCAAGAGGTCAAGG	+
M25	SP4_HUMAN.H11MO.1.A	-16	0.00862748	6.63453	0.429435	16	CGCGCGGGTATAGAGAGCAAAGTGAGGGCCCTTTCCGCAG	GGAGGGGGCGGGGCCG	+
M25	TCF7_HUMAN.H11MO.0.A	-9	0.00862748	6.63453	0.429435	16	CGCGCGGGTATAGAGAGCAAAGTGAGGGCCCTTTCCGCAG	AACCACATCAAAGGAA	+
M25	SRBP2_HUMAN.H11MO.0.B	-5	0.008825	6.78643	0.429435	13	CGCGCGGGTATAGAGAGCAAAGTGAGGGCCCTTTCCGCAG	GGGTGGGGTGAGG	+
M25	CLOCK_HUMAN.H11MO.0.C	-14	0.00908097	6.98327	0.429435	14	CGCGCGGGTATAGAGAGCAAAGTGAGGGCCCTTTCCGCAG	CAGACACGTGAACA	+
M25	SOX10_HUMAN.H11MO.1.A	-12	0.00954058	7.33671	0.437498	13	CGCGCGGGTATAGAGAGCAAAGTGAGGGCCCTTTCCGCAG	GAGAACAAAGGAA	-
M25	NFAC1_HUMAN.H11MO.0.B	-14	0.00993543	7.64035	0.442204	15	CGCGCGGGTATAGAGAGCAAAGTGAGGGCCCTTTCCGCAG	ATGGAAAAAAAGAAA	+
M25	BRAC_HUMAN.H11MO.0.A	-10	0.0102283	7.8656	0.442234	20	CGCGCGGGTATAGAGAGCAAAGTGAGGGCCCTTTCCGCAG	TTAGCAGGGAGGTGTGAAAT	+
M25	SP3_HUMAN.H11MO.0.B	-10	0.010858	8.34978	0.456417	20	CGCGCGGGTATAGAGAGCAAAGTGAGGGCCCTTTCCGCAG	GGGGGGGGGCGGGGCCGGGG	+
M25	TBX20_HUMAN.H11MO.0.D	-5	0.0113367	8.71794	0.458379	14	CGCGCGGGTATAGAGAGCAAAGTGAGGGCCCTTTCCGCAG	AGGTGCTGACAGGT	+
M25	ZN263_HUMAN.H11MO.0.A	-5	0.0115231	8.86129	0.458379	20	CGCGCGGGTATAGAGAGCAAAGTGAGGGCCCTTTCCGCAG	GGGAGGAGGGAGAGGAGGAG	+
M25	NR1H3_HUMAN.H11MO.0.B	-2	0.0118134	9.08449	0.458379	19	CGCGCGGGTATAGAGAGCAAAGTGAGGGCCCTTTCCGCAG	CAGAGGTCACTGCAGGTCA	+
M25	PROX1_HUMAN.H11MO.0.D	-9	0.0125642	9.66191	0.460765	17	CGCGCGGGTATAGAGAGCAAAGTGAGGGCCCTTTCCGCAG	GGGTAAGGCGGGTTGGG	+
M25	RFX1_HUMAN.H11MO.0.B	-1	0.0126476	9.72604	0.460765	22	CGCGCGGGTATAGAGAGCAAAGTGAGGGCCCTTTCCGCAG	GCCCCGGTTGCCATGGCGACGG	+
M25	ZN554_HUMAN.H11MO.0.C	-11	0.0129673	9.97183	0.460765	20	CGCGCGGGTATAGAGAGCAAAGTGAGGGCCCTTTCCGCAG	GCTGAGCCATGTGGGGTGCT	+
M25	LEF1_HUMAN.H11MO.0.A	-10	0.0131139	10.0846	0.460765	14	CGCGCGGGTATAGAGAGCAAAGTGAGGGCCCTTTCCGCAG	AGCAAATCAAAGGA	-
M25	COT2_HUMAN.H11MO.1.A	-7	0.0133973	10.3025	0.460765	17	CGCGCGGGTATAGAGAGCAAAGTGAGGGCCCTTTCCGCAG	GGGGTCAAAGGTCAGGG	+
M25	PAX8_HUMAN.H11MO.0.D	-12	0.0140947	10.8389	0.473979	14	CGCGCGGGTATAGAGAGCAAAGTGAGGGCCCTTTCCGCAG	GTCACTGAAGCGGG	+
M25	COT1_HUMAN.H11MO.0.C	-7	0.0152171	11.702	0.491833	17	CGCGCGGGTATAGAGAGCAAAGTGAGGGCCCTTTCCGCAG	GGGGTCAGAGGTCAGGG	+
M25	OLIG2_HUMAN.H11MO.0.B	-10	0.0152757	11.747	0.491833	18	CGCGCGGGTATAGAGAGCAAAGTGAGGGCCCTTTCCGCAG	CAGAAGGGAAACAGCTGG	-
M26	IRX2_HUMAN.H11MO.0.D	-4	0.000359268	0.276277	0.454632	19	GCGTGGGAGTCACGGCGTGGCGGCAAGGCCCCTCGGCGGC	ACATGGGTGGGCATGTTGG	+
M26	CLOCK_HUMAN.H11MO.0.C	-9	0.00148054	1.13854	0.454632	14	GCGTGGGAGTCACGGCGTGGCGGCAAGGCCCCTCGGCGGC	TGTTCACGTGTCTG	-
M26	PROX1_HUMAN.H11MO.0.D	-7	0.00157545	1.21152	0.454632	17	GCGTGGGAGTCACGGCGTGGCGGCAAGGCCCCTCGGCGGC	GGGTAAGGCGGGTTGGG	+
M26	ZN589_HUMAN.H11MO.0.D	-3	0.0019282	1.48278	0.454632	16	GCGTGGGAGTCACGGCGTGGCGGCAAGGCCCCTCGGCGGC	CGGCAGTAACCGTGGG	-
M26	RXRA_HUMAN.H11MO.0.A	-14	0.00246251	1.89367	0.454632	20	GCGTGGGAGTCACGGCGTGGCGGCAAGGCCCCTCGGCGGC	GGGGGAGGCAGAGGTCAGAG	+
M26	ZN563_HUMAN.H11MO.0.C	-11	0.00272269	2.09375	0.454632	21	GCGTGGGAGTCACGGCGTGGCGGCAAGGCCCCTCGGCGGC	GCAGCTGCCAGTGAGGATCCC	-
M26	EGR1_HUMAN.H11MO.0.A	-10	0.00374619	2.88082	0.454632	17	GCGTGGGAGTCACGGCGTGGCGGCAAGGCCCCTCGGCGGC	GAGGGCGTGGGCGGGGG	+
M26	KLF6_HUMAN.H11MO.0.A	-8	0.0044946	3.45635	0.454632	19	GCGTGGGAGTCACGGCGTGGCGGCAAGGCCCCTCGGCGGC	GGAAGGGCGGGGCCGGGGG	+
M26	RARG_HUMAN.H11MO.0.B	-6	0.00462957	3.56014	0.454632	18	GCGTGGGAGTCACGGCGTGGCGGCAAGGCCCCTCGGCGGC	AGGTCAGAGTGACCTGGG	+
M26	PATZ1_HUMAN.H11MO.0.C	-5	0.00499061	3.83778	0.454632	22	GCGTGGGAGTCACGGCGTGGCGGCAAGGCCCCTCGGCGGC	GGGGAGGGGGCGGGGGGGGAGG	+
M26	HME2_HUMAN.H11MO.0.D	-4	0.00515238	3.96218	0.454632	11	GCGTGGGAGTCACGGCGTGGCGGCAAGGCCCCTCGGCGGC	GGTAATTAGGG	+
M26	NR1D1_HUMAN.H11MO.0.B	-8	0.00517288	3.97795	0.454632	19	GCGTGGGAGTCACGGCGTGGCGGCAAGGCCCCTCGGCGGC	AGGGAAGTGGGTCAGAAGG	+
M26	NR1H3_HUMAN.H11MO.0.B	-17	0.0055466	4.26534	0.454632	19	GCGTGGGAGTCACGGCGTGGCGGCAAGGCCCCTCGGCGGC	TGACCTGCAGTGACCTCTG	-
M26	GATA1_HUMAN.H11MO.0.A	-29	0.0055466	4.26534	0.454632	11	GCGTGGGAGTCACGGCGTGGCGGCAAGGCCCCTCGGCGGC	CTGGCGGGGACAGATAAGA	+
M26	SP2_HUMAN.H11MO.0.A	0	0.00604543	4.64894	0.454632	22	GCGTGGGAGTCACGGCGTGGCGGCAAGGCCCCTCGGCGGC	GGGGGGGGGGCGGGGCCGGGGG	+
M26	BRAC_HUMAN.H11MO.0.A	-6	0.00605452	4.65593	0.454632	20	GCGTGGGAGTCACGGCGTGGCGGCAAGGCCCCTCGGCGGC	ATTTCACACCTCCCTGCTAA	-
M26	TLX1_HUMAN.H11MO.0.D	-22	0.00633381	4.8707	0.454632	17	GCGTGGGAGTCACGGCGTGGCGGCAAGGCCCCTCGGCGGC	CCTTGGCAACTTGCCAG	-
M26	MAFA_HUMAN.H11MO.0.D	-3	0.00649323	4.99329	0.454632	21	GCGTGGGAGTCACGGCGTGGCGGCAAGGCCCCTCGGCGGC	CGAAGGCTGCGGGGTCAGCAC	-
M26	Z324A_HUMAN.H11MO.0.C	-7	0.0067248	5.17137	0.454632	23	GCGTGGGAGTCACGGCGTGGCGGCAAGGCCCCTCGGCGGC	TATCAAACCATCCTTTGCTGCCA	+
M26	THAP1_HUMAN.H11MO.0.C	0	0.00686015	5.27545	0.454632	22	GCGTGGGAGTCACGGCGTGGCGGCAAGGCCCCTCGGCGGC	GCCCGCAGCCAAGATGGCGGCG	-
M26	THA_HUMAN.H11MO.0.C	-16	0.00788446	6.06315	0.480713	17	GCGTGGGAGTCACGGCGTGGCGGCAAGGCCCCTCGGCGGC	CTGACCTGAAGTGACCC	-
M26	MXI1_HUMAN.H11MO.0.A	6	0.00859988	6.61331	0.485493	9	GCGTGGGAGTCACGGCGTGGCGGCAAGGCCCCTCGGCGGC	GCACGTGGCGGCGGG	+
M26	SP3_HUMAN.H11MO.0.B	-1	0.00900366	6.92382	0.490134	20	GCGTGGGAGTCACGGCGTGGCGGCAAGGCCCCTCGGCGGC	GGGGGGGGGCGGGGCCGGGG	+
M26	PTF1A_HUMAN.H11MO.0.B	6	0.00940852	7.23515	0.494513	12	GCGTGGGAGTCACGGCGTGGCGGCAAGGCCCCTCGGCGGC	CCAGCTGCCCCCTTTCCC	+
M27	PATZ1_HUMAN.H11MO.0.C	-14	2.91893e-05	0.0224466	0.0239996	22	AATGGGCTTCGCGGGGCGCGTCGGCCGACGGGGCGGGCCC	GGGGAGGGGGCGGGGGGGGAGG	+
M27	ZN563_HUMAN.H11MO.0.C	-20	3.15658e-05	0.0242741	0.0239996	20	AATGGGCTTCGCGGGGCGCGTCGGCCGACGGGGCGGGCCC	GCAGCTGCCAGTGAGGATCCC	-
M27	ZFX_HUMAN.H11MO.1.A	-25	8.59503e-05	0.0660957	0.0435654	15	AATGGGCTTCGCGGGGCGCGTCGGCCGACGGGGCGGGCCC	GGGGGCGGAGGCCGGGG	+
M27	THAP1_HUMAN.H11MO.0.C	-16	0.000128134	0.0985352	0.0487103	22	AATGGGCTTCGCGGGGCGCGTCGGCCGACGGGGCGGGCCC	CGCCGCCATCTTGGCTGCGGGC	+
M27	SP2_HUMAN.H11MO.0.A	-23	0.000588371	0.452458	0.149113	17	AATGGGCTTCGCGGGGCGCGTCGGCCGACGGGGCGGGCCC	GGGGGGGGGGCGGGGCCGGGGG	+
M27	SP3_HUMAN.H11MO.0.B	-18	0.0010163	0.781538	0.178499	20	AATGGGCTTCGCGGGGCGCGTCGGCCGACGGGGCGGGCCC	GGGGGGGGGCGGGGCCGGGG	+
M27	PURA_HUMAN.H11MO.0.D	-25	0.00126214	0.970584	0.178499	15	AATGGGCTTCGCGGGGCGCGTCGGCCGACGGGGCGGGCCC	GGAAGGGGGGGGCAGGG	+
M27	PTF1A_HUMAN.H11MO.0.B	-13	0.00146371	1.12559	0.185477	18	AATGGGCTTCGCGGGGCGCGTCGGCCGACGGGGCGGGCCC	GGGAAAGGGGGCAGCTGG	-
M27	ZN341_HUMAN.H11MO.0.C	-15	0.00240214	1.84724	0.221785	22	AATGGGCTTCGCGGGGCGCGTCGGCCGACGGGGCGGGCCC	GGGGGGGGGGGGAGGGAAGAGC	+
M27	PAX5_HUMAN.H11MO.0.A	-17	0.00243173	1.87	0.221785	21	AATGGGCTTCGCGGGGCGCGTCGGCCGACGGGGCGGGCCC	GCCTGGGCAGCAGAGCGTGAC	+
M27	MAFA_HUMAN.H11MO.0.D	-18	0.00260512	2.00334	0.221785	21	AATGGGCTTCGCGGGGCGCGTCGGCCGACGGGGCGGGCCC	CGAAGGCTGCGGGGTCAGCAC	-
M27	VEZF1_HUMAN.H11MO.0.C	-16	0.0027479	2.11313	0.221785	22	AATGGGCTTCGCGGGGCGCGTCGGCCGACGGGGCGGGCCC	GGGGAGGGGGGAGGGGGAGGGG	+
M27	PROX1_HUMAN.H11MO.0.D	-20	0.00276822	2.12876	0.221785	17	AATGGGCTTCGCGGGGCGCGTCGGCCGACGGGGCGGGCCC	GGGTAAGGCGGGTTGGG	+
M27	ZN667_HUMAN.H11MO.0.C	0	0.00277121	2.13106	0.221785	19	AATGGGCTTCGCGGGGCGCGTCGGCCGACGGGGCGGGCCC	GCTGAGCTTTTAAGGCCAC	-
M27	TAF1_HUMAN.H11MO.0.A	-20	0.00305128	2.34644	0.231989	16	AATGGGCTTCGCGGGGCGCGTCGGCCGACGGGGCGGGCCC	AAGATGGCGGCGGCGG	+
M27	SP4_HUMAN.H11MO.0.A	-23	0.0034457	2.64974	0.249502	17	AATGGGCTTCGCGGGGCGCGTCGGCCGACGGGGCGGGCCC	GGGAAGGGGGCGGGGCCGGG	+
M27	MXI1_HUMAN.H11MO.0.A	-25	0.00388518	2.98771	0.268537	15	AATGGGCTTCGCGGGGCGCGTCGGCCGACGGGGCGGGCCC	GCACGTGGCGGCGGG	+
M27	SPIC_HUMAN.H11MO.0.D	-23	0.00449248	3.45471	0.285039	13	AATGGGCTTCGCGGGGCGCGTCGGCCGACGGGGCGGGCCC	GAGGAAGGGGAGG	+
M27	OSR2_HUMAN.H11MO.0.C	-24	0.00449883	3.4596	0.285039	16	AATGGGCTTCGCGGGGCGCGTCGGCCGACGGGGCGGGCCC	CAGCAGAAGCAGCAGC	-
M27	KLF3_HUMAN.H11MO.0.B	-23	0.00488178	3.75409	0.29693	17	AATGGGCTTCGCGGGGCGCGTCGGCCGACGGGGCGGGCCC	GGGGAGGGGCGGGGCCGGG	+
M27	RFX1_HUMAN.H11MO.0.B	-12	0.00529479	4.07169	0.301776	22	AATGGGCTTCGCGGGGCGCGTCGGCCGACGGGGCGGGCCC	CCGTCGCCATGGCAACCGGGGC	-
M27	OLIG2_HUMAN.H11MO.0.B	-13	0.00555683	4.2732	0.301776	18	AATGGGCTTCGCGGGGCGCGTCGGCCGACGGGGCGGGCCC	CAGAAGGGAAACAGCTGG	-
M27	RARG_HUMAN.H11MO.2.D	-15	0.00881915	6.78193	0.441872	20	AATGGGCTTCGCGGGGCGCGTCGGCCGACGGGGCGGGCCC	GGGGGTCACCCAGAGGTCAC	+
M27	KLF6_HUMAN.H11MO.0.A	-18	0.00900829	6.92737	0.441872	19	AATGGGCTTCGCGGGGCGCGTCGGCCGACGGGGCGGGCCC	GGAAGGGCGGGGCCGGGGG	+
M27	CLOCK_HUMAN.H11MO.0.C	-22	0.00931879	7.16615	0.442818	14	AATGGGCTTCGCGGGGCGCGTCGGCCGACGGGGCGGGCCC	TGTTCACGTGTCTG	-
M27	PAX2_HUMAN.H11MO.0.D	-5	0.0103815	7.98337	0.478368	18	AATGGGCTTCGCGGGGCGCGTCGGCCGACGGGGCGGGCCC	GTTCAGTCATGCGTGACA	+
M27	RXRA_HUMAN.H11MO.0.A	-13	0.0107045	8.23179	0.478745	20	AATGGGCTTCGCGGGGCGCGTCGGCCGACGGGGCGGGCCC	GGGGGAGGCAGAGGTCAGAG	+
M27	WT1_HUMAN.H11MO.0.C	-18	0.0114118	8.77567	0.495794	20	AATGGGCTTCGCGGGGCGCGTCGGCCGACGGGGCGGGCCC	GGGCGGGGGAGGAGGGGGGG	+
M27	EGR1_HUMAN.H11MO.0.A	-19	0.0118996	9.15082	0.499831	17	AATGGGCTTCGCGGGGCGCGTCGGCCGACGGGGCGGGCCC	GAGGGCGTGGGCGGGGG	+
M27	ZN322_HUMAN.H11MO.0.B	-20	0.0121621	9.35267	0.499831	20	AATGGGCTTCGCGGGGCGCGTCGGCCGACGGGGCGGGCCC	CCAGGCTCTGTACCAGGCTC	-
M28	IRX2_HUMAN.H11MO.0.D	-5	0.000548868	0.422079	0.279187	19	GGGCCCGGCGCCGGGTCACCGAGCGCCCCGCCACGGCTGG	ACATGGGTGGGCATGTTGG	+
M28	RXRA_HUMAN.H11MO.0.A	-1	0.000775109	0.596059	0.279187	20	GGGCCCGGCGCCGGGTCACCGAGCGCCCCGCCACGGCTGG	GGGGGAGGCAGAGGTCAGAG	+
M28	SP3_HUMAN.H11MO.0.B	-2	0.000775109	0.596059	0.279187	20	GGGCCCGGCGCCGGGTCACCGAGCGCCCCGCCACGGCTGG	CCCCGGCCCCGCCCCCCCCC	-
M28	RARG_HUMAN.H11MO.0.B	-9	0.000844754	0.649616	0.279187	18	GGGCCCGGCGCCGGGTCACCGAGCGCCCCGCCACGGCTGG	CCCAGGTCACTCTGACCT	-
M28	GATA1_HUMAN.H11MO.0.A	-10	0.00120188	0.924246	0.279187	19	GGGCCCGGCGCCGGGTCACCGAGCGCCCCGCCACGGCTGG	TCTTATCTGTCCCCGCCAG	-
M28	NR1D1_HUMAN.H11MO.0.B	-4	0.00139963	1.07632	0.279187	19	GGGCCCGGCGCCGGGTCACCGAGCGCCCCGCCACGGCTGG	AGGGAAGTGGGTCAGAAGG	+
M28	SP2_HUMAN.H11MO.0.A	-1	0.00157115	1.20821	0.279187	22	GGGCCCGGCGCCGGGTCACCGAGCGCCCCGCCACGGCTGG	CCCCCGGCCCCGCCCCCCCCCC	-
M28	TLX1_HUMAN.H11MO.0.D	-4	0.00165067	1.26936	0.279187	17	GGGCCCGGCGCCGGGTCACCGAGCGCCCCGCCACGGCTGG	CTGGCAAGTTGCCAAGG	+
M28	ZN554_HUMAN.H11MO.0.C	-9	0.00217822	1.67505	0.331573	20	GGGCCCGGCGCCGGGTCACCGAGCGCCCCGCCACGGCTGG	GCTGAGCCATGTGGGGTGCT	+
M28	ZN563_HUMAN.H11MO.0.C	-11	0.0030091	2.314	0.352348	21	GGGCCCGGCGCCGGGTCACCGAGCGCCCCGCCACGGCTGG	GGGATCCTCACTGGCAGCTGC	+
M28	NR1H4_HUMAN.H11MO.0.B	-11	0.00363777	2.79745	0.369167	19	GGGCCCGGCGCCGGGTCACCGAGCGCCCCGCCACGGCTGG	GGGGTCAATGACCCCGAGG	+
M28	RARG_HUMAN.H11MO.2.D	1	0.00536458	4.12536	0.444043	19	GGGCCCGGCGCCGGGTCACCGAGCGCCCCGCCACGGCTGG	GGGGGTCACCCAGAGGTCAC	+
M28	ZFX_HUMAN.H11MO.1.A	-9	0.00654999	5.03695	0.444043	17	GGGCCCGGCGCCGGGTCACCGAGCGCCCCGCCACGGCTGG	CCCCGGCCTCCGCCCCC	-
M28	CLOCK_HUMAN.H11MO.0.C	-12	0.00753153	5.79175	0.444043	14	GGGCCCGGCGCCGGGTCACCGAGCGCCCCGCCACGGCTGG	TGTTCACGTGTCTG	-
M28	THAP1_HUMAN.H11MO.0.C	-2	0.00756743	5.81935	0.444043	22	GGGCCCGGCGCCGGGTCACCGAGCGCCCCGCCACGGCTGG	GCCCGCAGCCAAGATGGCGGCG	-
M28	GATA2_HUMAN.H11MO.0.A	-10	0.00779502	5.99437	0.444043	19	GGGCCCGGCGCCGGGTCACCGAGCGCCCCGCCACGGCTGG	CCTTATCTCCACCCCCCAG	-
M28	KLF6_HUMAN.H11MO.0.A	-1	0.00779502	5.99437	0.444043	19	GGGCCCGGCGCCGGGTCACCGAGCGCCCCGCCACGGCTGG	CCCCCGGCCCCGCCCTTCC	-
M28	PAX8_HUMAN.H11MO.0.D	-9	0.00816779	6.28103	0.444043	14	GGGCCCGGCGCCGGGTCACCGAGCGCCCCGCCACGGCTGG	CCCGCTTCAGTGAC	-
M28	RFX5_HUMAN.H11MO.0.A	-14	0.00909254	6.99217	0.464316	20	GGGCCCGGCGCCGGGTCACCGAGCGCCCCGCCACGGCTGG	GTCAGCTGTTGCTAGGCAGA	+
M28	PTF1A_HUMAN.H11MO.0.B	6	0.0098656	7.58665	0.48444	12	GGGCCCGGCGCCGGGTCACCGAGCGCCCCGCCACGGCTGG	CCAGCTGCCCCCTTTCCC	+
M29	IRX2_HUMAN.H11MO.0.D	-11	0.000234078	0.180006	0.221957	19	TTGCGCACCCGGGGCGGATCGGCGTCCCGCCCCCACACGG	ACATGGGTGGGCATGTTGG	+
M29	ZN563_HUMAN.H11MO.0.C	-2	0.000289257	0.222438	0.221957	21	TTGCGCACCCGGGGCGGATCGGCGTCCCGCCCCCACACGG	GGGATCCTCACTGGCAGCTGC	+
M29	TLX1_HUMAN.H11MO.0.D	-19	0.00116994	0.89968	0.412524	17	TTGCGCACCCGGGGCGGATCGGCGTCCCGCCCCCACACGG	CCTTGGCAACTTGCCAG	-
M29	MXI1_HUMAN.H11MO.0.A	-25	0.00144459	1.11089	0.412524	15	TTGCGCACCCGGGGCGGATCGGCGTCCCGCCCCCACACGG	CCCGCCGCCACGTGC	-
M29	RXRA_HUMAN.H11MO.0.A	-12	0.0015236	1.17165	0.412524	20	TTGCGCACCCGGGGCGGATCGGCGTCCCGCCCCCACACGG	CTCTGACCTCTGCCTCCCCC	-
M29	GATA1_HUMAN.H11MO.0.A	8	0.00161423	1.24134	0.412524	11	TTGCGCACCCGGGGCGGATCGGCGTCCCGCCCCCACACGG	TCTTATCTGTCCCCGCCAG	-
M29	ZN554_HUMAN.H11MO.0.C	-3	0.00188162	1.44696	0.412524	20	TTGCGCACCCGGGGCGGATCGGCGTCCCGCCCCCACACGG	AGCACCCCACATGGCTCAGC	-
M32	ZFX_HUMAN.H11MO.1.A	-8	0.00107672	0.828	0.466903	17	CGGGGCCCGGTAGCCCACGCTCCGGGGCTGGGCACCGTCG	GGGGGCGGAGGCCGGGG	+
M32	RXRA_HUMAN.H11MO.0.A	-6	0.00116819	0.898337	0.466903	20	CGGGGCCCGGTAGCCCACGCTCCGGGGCTGGGCACCGTCG	GGGGGAGGCAGAGGTCAGAG	+
M32	SP3_HUMAN.H11MO.0.B	-13	0.00125559	0.965549	0.466903	20	CGGGGCCCGGTAGCCCACGCTCCGGGGCTGGGCACCGTCG	CCCCGGCCCCGCCCCCCCCC	-
M32	TLX1_HUMAN.H11MO.0.D	-13	0.00126406	0.972065	0.466903	17	CGGGGCCCGGTAGCCCACGCTCCGGGGCTGGGCACCGTCG	CCTTGGCAACTTGCCAG	-
M32	IRX2_HUMAN.H11MO.0.D	-4	0.00152218	1.17055	0.466903	19	CGGGGCCCGGTAGCCCACGCTCCGGGGCTGGGCACCGTCG	ACATGGGTGGGCATGTTGG	+
M34	SP2_HUMAN.H11MO.0.A	0	6.33621e-08	4.87255e-05	9.5075e-05	22	GGACGGGGCGCGGGGGGGGGGCCGTGGGGAGTGGCGCCTC	GGGGGGGGGGCGGGGCCGGGGG	+
M34	SP3_HUMAN.H11MO.0.B	-1	1.55891e-07	0.000119881	0.00010496	20	GGACGGGGCGCGGGGGGGGGGCCGTGGGGAGTGGCGCCTC	GGGGGGGGGCGGGGCCGGGG	+
M34	KLF16_HUMAN.H11MO.0.D	-3	2.0985e-07	0.000161375	0.00010496	19	GGACGGGGCGCGGGGGGGGGGCCGTGGGGAGTGGCGCCTC	GGGGGCGGGGGGGGGGGGG	+
M34	PATZ1_HUMAN.H11MO.0.C	2	9.50802e-07	0.000731167	0.00035667	20	GGACGGGGCGCGGGGGGGGGGCCGTGGGGAGTGGCGCCTC	GGGGAGGGGGCGGGGGGGGAGG	+
M34	KLF6_HUMAN.H11MO.0.A	-9	3.61993e-06	0.00278373	0.00108634	19	GGACGGGGCGCGGGGGGGGGGCCGTGGGGAGTGGCGCCTC	GGAAGGGCGGGGCCGGGGG	+
M34	SP1_HUMAN.H11MO.0.A	1	4.81388e-06	0.00370187	0.00120387	21	GGACGGGGCGCGGGGGGGGGGCCGTGGGGAGTGGCGCCTC	GGGGGGCGGGGCCGGGGGGGGG	+
M34	PURA_HUMAN.H11MO.0.D	0	9.64268e-06	0.00741522	0.00200619	17	GGACGGGGCGCGGGGGGGGGGCCGTGGGGAGTGGCGCCTC	GGAAGGGGGGGGCAGGG	+
M34	PROX1_HUMAN.H11MO.0.D	0	1.06961e-05	0.00822529	0.00200619	17	GGACGGGGCGCGGGGGGGGGGCCGTGGGGAGTGGCGCCTC	GGGTAAGGCGGGTTGGG	+
M34	MAZ_HUMAN.H11MO.0.A	0	2.01041e-05	0.0154601	0.00335181	22	GGACGGGGCGCGGGGGGGGGGCCGTGGGGAGTGGCGCCTC	GGGGGAGGGGGGGGGGGGGGGG	+
M34	VEZF1_HUMAN.H11MO.0.C	-4	3.65449e-05	0.028103	0.00548357	22	GGACGGGGCGCGGGGGGGGGGCCGTGGGGAGTGGCGCCTC	GGGGAGGGGGGAGGGGGAGGGG	+
M34	KLF3_HUMAN.H11MO.0.B	-7	4.08627e-05	0.0314234	0.00557405	19	GGACGGGGCGCGGGGGGGGGGCCGTGGGGAGTGGCGCCTC	GGGGAGGGGCGGGGCCGGG	+
M34	TBX15_HUMAN.H11MO.0.D	-4	4.4766e-05	0.0344251	0.00559763	19	GGACGGGGCGCGGGGGGGGGGCCGTGGGGAGTGGCGCCTC	GGGGGGGGGGGGGTGGGGG	+
M34	ZFX_HUMAN.H11MO.1.A	-10	6.3344e-05	0.0487115	0.00731137	17	GGACGGGGCGCGGGGGGGGGGCCGTGGGGAGTGGCGCCTC	GGGGGCGGAGGCCGGGG	+
M34	KLF15_HUMAN.H11MO.0.A	-1	0.000182394	0.140261	0.0173417	19	GGACGGGGCGCGGGGGGGGGGCCGTGGGGAGTGGCGCCTC	GGGGAGGAGCAGGGGGGGG	+
M34	ZN467_HUMAN.H11MO.0.C	1	0.000184688	0.142025	0.0173417	21	GGACGGGGCGCGGGGGGGGGGCCGTGGGGAGTGGCGCCTC	GGGGAGGGGAGGGGGGGGGGGG	+
M34	WT1_HUMAN.H11MO.0.C	1	0.000184916	0.1422	0.0173417	19	GGACGGGGCGCGGGGGGGGGGCCGTGGGGAGTGGCGCCTC	GGGCGGGGGAGGAGGGGGGG	+
M34	SP4_HUMAN.H11MO.0.A	-7	0.000413754	0.318177	0.0340875	20	GGACGGGGCGCGGGGGGGGGGCCGTGGGGAGTGGCGCCTC	GGGAAGGGGGCGGGGCCGGG	+
M34	ZN341_HUMAN.H11MO.0.C	-10	0.000427239	0.328547	0.0340875	22	GGACGGGGCGCGGGGGGGGGGCCGTGGGGAGTGGCGCCTC	GGGGGGGGGGGGAGGGAAGAGC	+
M34	EGR2_HUMAN.H11MO.1.A	-4	0.00043163	0.331923	0.0340875	16	GGACGGGGCGCGGGGGGGGGGCCGTGGGGAGTGGCGCCTC	GGGGCGTGGGCGGGGG	+
M34	ZN263_HUMAN.H11MO.0.A	-5	0.000611088	0.469927	0.0454134	20	GGACGGGGCGCGGGGGGGGGGCCGTGGGGAGTGGCGCCTC	GGGAGGAGGGAGAGGAGGAG	+
M34	EGR1_HUMAN.H11MO.0.A	-3	0.000635575	0.488757	0.0454134	17	GGACGGGGCGCGGGGGGGGGGCCGTGGGGAGTGGCGCCTC	GAGGGCGTGGGCGGGGG	+
M34	TLX1_HUMAN.H11MO.0.D	-4	0.000750157	0.576871	0.0511642	17	GGACGGGGCGCGGGGGGGGGGCCGTGGGGAGTGGCGCCTC	CTGGCAAGTTGCCAAGG	+
M34	TAF1_HUMAN.H11MO.0.A	-1	0.00093535	0.719284	0.059236	16	GGACGGGGCGCGGGGGGGGGGCCGTGGGGAGTGGCGCCTC	AAGATGGCGGCGGCGG	+
M34	ZBT17_HUMAN.H11MO.0.A	-10	0.000995438	0.765492	0.059236	19	GGACGGGGCGCGGGGGGGGGGCCGTGGGGAGTGGCGCCTC	GAGGGTGGGGGAGGGGAAG	+
M34	THAP1_HUMAN.H11MO.0.C	0	0.00102455	0.787882	0.059236	22	GGACGGGGCGCGGGGGGGGGGCCGTGGGGAGTGGCGCCTC	CGCCGCCATCTTGGCTGCGGGC	+
M34	EGR2_HUMAN.H11MO.0.A	-1	0.00102641	0.789313	0.059236	18	GGACGGGGCGCGGGGGGGGGGCCGTGGGGAGTGGCGCCTC	GGGGGGGTGTGGGAGGGG	+
M34	NR1H4_HUMAN.H11MO.0.B	2	0.0012525	0.963175	0.0696068	17	GGACGGGGCGCGGGGGGGGGGCCGTGGGGAGTGGCGCCTC	GGGGTCAATGACCCCGAGG	+
M34	SP4_HUMAN.H11MO.1.A	0	0.0014165	1.08929	0.0759095	16	GGACGGGGCGCGGGGGGGGGGCCGTGGGGAGTGGCGCCTC	GGAGGGGGCGGGGCCG	+
M34	TBX1_HUMAN.H11MO.0.D	-5	0.00162129	1.24677	0.0838877	20	GGACGGGGCGCGGGGGGGGGGCCGTGGGGAGTGGCGCCTC	GGGTGGGCAGGGGTGGGCGG	+
M34	KLF1_HUMAN.H11MO.0.A	-6	0.00171709	1.32044	0.0858833	14	GGACGGGGCGCGGGGGGGGGGCCGTGGGGAGTGGCGCCTC	GGGGCGGGGCCGGG	+
M34	KLF5_HUMAN.H11MO.0.A	1	0.0020463	1.57361	0.0959526	13	GGACGGGGCGCGGGGGGGGGGCCGTGGGGAGTGGCGCCTC	AGGGTGGGGCTGGG	+
M34	ZF64A_HUMAN.H11MO.0.D	2	0.00212363	1.63307	0.0965611	14	GGACGGGGCGCGGGGGGGGGGCCGTGGGGAGTGGCGCCTC	GGGGCCCGGGAACCTG	+
M34	IRX2_HUMAN.H11MO.0.D	-11	0.00245003	1.88407	0.108126	19	GGACGGGGCGCGGGGGGGGGGCCGTGGGGAGTGGCGCCTC	ACATGGGTGGGCATGTTGG	+
M34	ZN770_HUMAN.H11MO.0.C	-5	0.00252471	1.9415	0.108238	22	GGACGGGGCGCGGGGGGGGGGCCGTGGGGAGTGGCGCCTC	GGGAGGCTGAGGCGGGAGGATC	+
M34	SRBP2_HUMAN.H11MO.0.B	-2	0.00265071	2.03839	0.108436	13	GGACGGGGCGCGGGGGGGGGGCCGTGGGGAGTGGCGCCTC	GGGTGGGGTGAGG	+
M34	PLAG1_HUMAN.H11MO.0.D	-5	0.00267386	2.0562	0.108436	17	GGACGGGGCGCGGGGGGGGGGCCGTGGGGAGTGGCGCCTC	GGGGGCATCAGGAGGGG	+
M34	ZN563_HUMAN.H11MO.0.C	-4	0.0029108	2.2384	0.114938	21	GGACGGGGCGCGGGGGGGGGGCCGTGGGGAGTGGCGCCTC	GCAGCTGCCAGTGAGGATCCC	-
M34	NR1D1_HUMAN.H11MO.0.B	1	0.00304589	2.34229	0.116793	18	GGACGGGGCGCGGGGGGGGGGCCGTGGGGAGTGGCGCCTC	AGGGAAGTGGGTCAGAAGG	+
M34	SP1_HUMAN.H11MO.1.A	-4	0.00342269	2.63205	0.125262	14	GGACGGGGCGCGGGGGGGGGGCCGTGGGGAGTGGCGCCTC	GGGGGGCGGGGCCG	+
M34	USF2_HUMAN.H11MO.0.A	-4	0.00377558	2.90342	0.134887	19	GGACGGGGCGCGGGGGGGGGGCCGTGGGGAGTGGCGCCTC	GGGTCACGTGGCCGCGGCG	+
M34	HES1_HUMAN.H11MO.0.D	-5	0.00412561	3.17259	0.143332	13	GGACGGGGCGCGGGGGGGGGGCCGTGGGGAGTGGCGCCTC	GGGCTCGTGGCGG	-
M34	NFIC_HUMAN.H11MO.0.A	-3	0.004203	3.23211	0.143332	17	GGACGGGGCGCGGGGGGGGGGCCGTGGGGAGTGGCGCCTC	CTTGGCTCCCTGCCAAG	+
M34	HEY2_HUMAN.H11MO.0.D	-3	0.00452638	3.48078	0.15093	17	GGACGGGGCGCGGGGGGGGGGCCGTGGGGAGTGGCGCCTC	GGGGGCACGTGGCATTA	+
M34	MXI1_HUMAN.H11MO.0.A	-7	0.00501006	3.85274	0.163426	15	GGACGGGGCGCGGGGGGGGGGCCGTGGGGAGTGGCGCCTC	GCACGTGGCGGCGGG	+
M34	E2F6_HUMAN.H11MO.0.A	-4	0.00582021	4.47574	0.181942	13	GGACGGGGCGCGGGGGGGGGGCCGTGGGGAGTGGCGCCTC	GGGGCGGGAAGGG	+
M34	PAX5_HUMAN.H11MO.0.A	-14	0.00608459	4.67905	0.186325	21	GGACGGGGCGCGGGGGGGGGGCCGTGGGGAGTGGCGCCTC	GCCTGGGCAGCAGAGCGTGAC	+
M34	ZN148_HUMAN.H11MO.0.D	-6	0.00632732	4.86571	0.189883	15	GGACGGGGCGCGGGGGGGGGGCCGTGGGGAGTGGCGCCTC	GGGGTGGGGGAGGGG	+
M34	RXRA_HUMAN.H11MO.0.A	-13	0.00701312	5.39309	0.206337	20	GGACGGGGCGCGGGGGGGGGGCCGTGGGGAGTGGCGCCTC	GGGGGAGGCAGAGGTCAGAG	+
M34	ZN589_HUMAN.H11MO.0.D	-12	0.00782439	6.01696	0.225779	16	GGACGGGGCGCGGGGGGGGGGCCGTGGGGAGTGGCGCCTC	CGGCAGTAACCGTGGG	-
M34	Z324A_HUMAN.H11MO.0.C	-5	0.00938224	7.21494	0.265624	23	GGACGGGGCGCGGGGGGGGGGCCGTGGGGAGTGGCGCCTC	TGGCAGCAAAGGATGGTTTGATA	-
M34	MYBA_HUMAN.H11MO.0.D	-3	0.00998119	7.67554	0.277348	15	GGACGGGGCGCGGGGGGGGGGCCGTGGGGAGTGGCGCCTC	AGTGGCAGTTGGAGA	+
M34	ZN554_HUMAN.H11MO.0.C	-15	0.0103984	7.99635	0.283687	20	GGACGGGGCGCGGGGGGGGGGCCGTGGGGAGTGGCGCCTC	GCTGAGCCATGTGGGGTGCT	+
M34	ZBTB6_HUMAN.H11MO.0.C	0	0.0112924	8.68385	0.302576	13	GGACGGGGCGCGGGGGGGGGGCCGTGGGGAGTGGCGCCTC	GGTGCTGGAGCCG	+
M34	ZN350_HUMAN.H11MO.1.D	-15	0.0119054	9.15528	0.313406	24	GGACGGGGCGCGGGGGGGGGGCCGTGGGGAGTGGCGCCTC	ACGGGGCGCAGGGATTTGTTGCCC	+
M34	RFX1_HUMAN.H11MO.0.B	-11	0.0125718	9.66775	0.320648	22	GGACGGGGCGCGGGGGGGGGGCCGTGGGGAGTGGCGCCTC	GCCCCGGTTGCCATGGCGACGG	+
M34	ZIC1_HUMAN.H11MO.0.B	-13	0.0126079	9.69551	0.320648	9	GGACGGGGCGCGGGGGGGGGGCCGTGGGGAGTGGCGCCTC	GGGGTGGTC	+
M34	E2F7_HUMAN.H11MO.0.B	-4	0.013258	10.1954	0.329566	13	GGACGGGGCGCGGGGGGGGGGCCGTGGGGAGTGGCGCCTC	GGGGCGGGAAAGG	+
M34	ZEP2_HUMAN.H11MO.0.D	-1	0.0133979	10.3029	0.329566	14	GGACGGGGCGCGGGGGGGGGGCCGTGGGGAGTGGCGCCTC	GGTAGGGAAACCCC	+
M34	ARNT2_HUMAN.H11MO.0.D	-10	0.0143737	11.0534	0.338953	12	GGACGGGGCGCGGGGGGGGGGCCGTGGGGAGTGGCGCCTC	GGCGTGGGAGGC	+
M34	PAX8_HUMAN.H11MO.0.D	-19	0.0144572	11.1176	0.338953	14	GGACGGGGCGCGGGGGGGGGGCCGTGGGGAGTGGCGCCTC	GTCACTGAAGCGGG	+
M34	COT1_HUMAN.H11MO.0.C	-4	0.0161782	12.4411	0.373469	17	GGACGGGGCGCGGGGGGGGGGCCGTGGGGAGTGGCGCCTC	GGGGTCAGAGGTCAGGG	+
M34	VEZF1_HUMAN.H11MO.1.C	-2	0.0169183	13.0102	0.378895	12	GGACGGGGCGCGGGGGGGGGGCCGTGGGGAGTGGCGCCTC	AGAGGGAGGGGG	+
M34	EGR4_HUMAN.H11MO.0.D	-6	0.0181581	13.9635	0.388759	11	GGACGGGGCGCGGGGGGGGGGCCGTGGGGAGTGGCGCCTC	GGCGGCAGGGC	+
M34	RARG_HUMAN.H11MO.0.B	-17	0.018256	14.0388	0.388759	18	GGACGGGGCGCGGGGGGGGGGCCGTGGGGAGTGGCGCCTC	AGGTCAGAGTGACCTGGG	+
M34	HESX1_HUMAN.H11MO.0.D	-2	0.0183923	14.1436	0.388759	16	GGACGGGGCGCGGGGGGGGGGCCGTGGGGAGTGGCGCCTC	ATCCGGCACGTGGCCT	+
M34	BHE41_HUMAN.H11MO.0.D	-1	0.0183951	14.1458	0.388759	20	GGACGGGGCGCGGGGGGGGGGCCGTGGGGAGTGGCGCCTC	GCCTCTGCACGTGACCCGGT	-
M34	RFX5_HUMAN.H11MO.0.A	1	0.019569	15.0486	0.407824	19	GGACGGGGCGCGGGGGGGGGGCCGTGGGGAGTGGCGCCTC	GTCAGCTGTTGCTAGGCAGA	+
M34	RARG_HUMAN.H11MO.2.D	-5	0.0221259	17.0148	0.454795	20	GGACGGGGCGCGGGGGGGGGGCCGTGGGGAGTGGCGCCTC	GTGACCTCTGGGTGACCCCC	-
M34	TBX21_HUMAN.H11MO.0.A	-15	0.0246718	18.9726	0.483472	13	GGACGGGGCGCGGGGGGGGGGCCGTGGGGAGTGGCGCCTC	GTGGAGGTGTGAA	+
M34	ZN320_HUMAN.H11MO.0.C	4	0.0249861	19.2143	0.483472	16	GGACGGGGCGCGGGGGGGGGGCCGTGGGGAGTGGCGCCTC	GTGGGACCAGGGGGCCAGTG	+
M34	KLF9_HUMAN.H11MO.0.C	0	0.0254789	19.5933	0.483472	15	GGACGGGGCGCGGGGGGGGGGCCGTGGGGAGTGGCGCCTC	GGAGGGGGCGTGGCC	+
M34	RREB1_HUMAN.H11MO.0.D	-8	0.0255871	19.6765	0.483472	22	GGACGGGGCGCGGGGGGGGGGCCGTGGGGAGTGGCGCCTC	GGGGGGGGGGGTGGTTTGGGGT	+
M34	SPZ1_HUMAN.H11MO.0.D	-5	0.0258398	19.8708	0.483472	16	GGACGGGGCGCGGGGGGGGGGCCGTGGGGAGTGGCGCCTC	CGGCTGTTACCCTGGG	+
M34	E2F1_HUMAN.H11MO.0.A	-2	0.026134	20.097	0.483472	14	GGACGGGGCGCGGGGGGGGGGCCGTGGGGAGTGGCGCCTC	GGGGGGCGGGAAAG	+
M34	AP2D_HUMAN.H11MO.0.D	1	0.026134	20.097	0.483472	13	GGACGGGGCGCGGGGGGGGGGCCGTGGGGAGTGGCGCCTC	CGCCCGAGGCGCGT	+
M34	KLF4_HUMAN.H11MO.0.A	1	0.026421	20.3177	0.483472	9	GGACGGGGCGCGGGGGGGGGGCCGTGGGGAGTGGCGCCTC	AGGGTGTGGC	+
M34	ZN335_HUMAN.H11MO.0.A	-5	0.0270995	20.8395	0.486192	22	GGACGGGGCGCGGGGGGGGGGCCGTGGGGAGTGGCGCCTC	GGCTGTCCTCGGCGCTGCCTGA	+
M34	SMAD3_HUMAN.H11MO.0.B	-4	0.0272176	20.9304	0.486192	12	GGACGGGGCGCGGGGGGGGGGCCGTGGGGAGTGGCGCCTC	CAGGTGACAGAG	-
M35	IRX2_HUMAN.H11MO.0.D	-22	2.16907e-05	0.0166802	0.0333604	18	TACCTAGCCTAAGCCTTCGAAAAAGAGGCAGTCCATGCAA	ACATGGGTGGGCATGTTGG	+
M35	P63_HUMAN.H11MO.0.A	-20	0.00055548	0.427164	0.427164	19	TACCTAGCCTAAGCCTTCGAAAAAGAGGCAGTCCATGCAA	GGGCATGCCTGGACATGCC	-
M35	SP4_HUMAN.H11MO.0.A	-18	0.00091721	0.705334	0.43543	20	TACCTAGCCTAAGCCTTCGAAAAAGAGGCAGTCCATGCAA	GGGAAGGGGGCGGGGCCGGG	+
M35	ZN713_HUMAN.H11MO.0.D	1	0.00131207	1.00898	0.43543	18	TACCTAGCCTAAGCCTTCGAAAAAGAGGCAGTCCATGCAA	TTTCGTGTCATTTTTCTAT	-
M35	P73_HUMAN.H11MO.0.A	-21	0.00141557	1.08857	0.43543	19	TACCTAGCCTAAGCCTTCGAAAAAGAGGCAGTCCATGCAA	GGCATGTCTGGGCATGTCT	-
M36	RFX5_HUMAN.H11MO.0.A	-5	0.000150926	0.116062	0.228151	20	GGCGGATCACCAGAGGCCGGGCGTCTCCGAGTAGCCCAAC	GTCAGCTGTTGCTAGGCAGA	+
M36	ZF64A_HUMAN.H11MO.0.D	-11	0.000741538	0.570242	0.286686	16	GGCGGATCACCAGAGGCCGGGCGTCTCCGAGTAGCCCAAC	GGGGCCCGGGAACCTG	+
M36	ZFX_HUMAN.H11MO.1.A	-5	0.000832907	0.640506	0.286686	17	GGCGGATCACCAGAGGCCGGGCGTCTCCGAGTAGCCCAAC	GGGGGCGGAGGCCGGGG	+
M36	SP2_HUMAN.H11MO.0.A	-7	0.00106788	0.821197	0.286686	22	GGCGGATCACCAGAGGCCGGGCGTCTCCGAGTAGCCCAAC	GGGGGGGGGGCGGGGCCGGGGG	+
M36	THA_HUMAN.H11MO.0.C	-3	0.00111739	0.859272	0.286686	17	GGCGGATCACCAGAGGCCGGGCGTCTCCGAGTAGCCCAAC	GGGTCACTTCAGGTCAG	+
M36	EGR4_HUMAN.H11MO.0.D	-11	0.0015165	1.16619	0.326542	11	GGCGGATCACCAGAGGCCGGGCGTCTCCGAGTAGCCCAAC	GGCGGCAGGGC	+
M36	RARA_HUMAN.H11MO.0.A	-2	0.00209138	1.60827	0.326542	20	GGCGGATCACCAGAGGCCGGGCGTCTCCGAGTAGCCCAAC	GGGGGATCAAGAGGTCAAGG	+
M36	SP3_HUMAN.H11MO.0.B	-7	0.0022295	1.71449	0.326542	20	GGCGGATCACCAGAGGCCGGGCGTCTCCGAGTAGCCCAAC	GGGGGGGGGCGGGGCCGGGG	+
M36	RXRA_HUMAN.H11MO.0.A	-2	0.00237615	1.82726	0.326542	20	GGCGGATCACCAGAGGCCGGGCGTCTCCGAGTAGCCCAAC	GGGGGAGGCAGAGGTCAGAG	+
M36	SP1_HUMAN.H11MO.1.A	-10	0.00276652	2.12745	0.348506	14	GGCGGATCACCAGAGGCCGGGCGTCTCCGAGTAGCCCAAC	GGGGGGCGGGGCCG	+
M36	IRX2_HUMAN.H11MO.0.D	-6	0.00381391	2.9329	0.374654	19	GGCGGATCACCAGAGGCCGGGCGTCTCCGAGTAGCCCAAC	ACATGGGTGGGCATGTTGG	+
M36	KLF12_HUMAN.H11MO.0.C	-11	0.00438924	3.37532	0.374654	11	GGCGGATCACCAGAGGCCGGGCGTCTCCGAGTAGCCCAAC	AGGGGCGGGGC	+
M36	VEZF1_HUMAN.H11MO.0.C	-15	0.00460007	3.53745	0.374654	22	GGCGGATCACCAGAGGCCGGGCGTCTCCGAGTAGCCCAAC	CCCCTCCCCCTCCCCCCTCCCC	-
M36	KLF3_HUMAN.H11MO.0.B	-8	0.00460684	3.54266	0.374654	19	GGCGGATCACCAGAGGCCGGGCGTCTCCGAGTAGCCCAAC	GGGGAGGGGCGGGGCCGGG	+
M36	ZN563_HUMAN.H11MO.0.C	-16	0.00467092	3.59194	0.374654	21	GGCGGATCACCAGAGGCCGGGCGTCTCCGAGTAGCCCAAC	GCAGCTGCCAGTGAGGATCCC	-
M36	RARG_HUMAN.H11MO.2.D	0	0.00470896	3.62119	0.374654	20	GGCGGATCACCAGAGGCCGGGCGTCTCCGAGTAGCCCAAC	GGGGGTCACCCAGAGGTCAC	+
M36	THAP1_HUMAN.H11MO.0.C	0	0.00547093	4.20715	0.409458	22	GGCGGATCACCAGAGGCCGGGCGTCTCCGAGTAGCCCAAC	CGCCGCCATCTTGGCTGCGGGC	+
M36	COT1_HUMAN.H11MO.1.C	-9	0.00583834	4.48968	0.409458	13	GGCGGATCACCAGAGGCCGGGCGTCTCCGAGTAGCCCAAC	GCAGAGGTCAGGG	+
M36	NRF1_HUMAN.H11MO.0.A	-10	0.0062485	4.8051	0.409458	17	GGCGGATCACCAGAGGCCGGGCGTCTCCGAGTAGCCCAAC	CACTGCGCATGCGCAGG	+
M36	PAX5_HUMAN.H11MO.0.A	-15	0.00626934	4.82112	0.409458	21	GGCGGATCACCAGAGGCCGGGCGTCTCCGAGTAGCCCAAC	GTCACGCTCTGCTGCCCAGGC	-
M36	BHE41_HUMAN.H11MO.0.D	-2	0.00675168	5.19204	0.409458	20	GGCGGATCACCAGAGGCCGGGCGTCTCCGAGTAGCCCAAC	ACCGGGTCACGTGCAGAAGG	+
M36	PATZ1_HUMAN.H11MO.0.C	0	0.00687228	5.28479	0.409458	22	GGCGGATCACCAGAGGCCGGGCGTCTCCGAGTAGCCCAAC	GGGGAGGGGGCGGGGGGGGAGG	+
M36	ZN449_HUMAN.H11MO.0.C	-13	0.00755626	5.81077	0.409458	11	GGCGGATCACCAGAGGCCGGGCGTCTCCGAGTAGCCCAAC	TGGTTGGGCTT	+
M36	COT2_HUMAN.H11MO.1.A	-5	0.00758419	5.83224	0.409458	17	GGCGGATCACCAGAGGCCGGGCGTCTCCGAGTAGCCCAAC	GGGGTCAAAGGTCAGGG	+
M36	PROX1_HUMAN.H11MO.0.D	-13	0.00758419	5.83224	0.409458	17	GGCGGATCACCAGAGGCCGGGCGTCTCCGAGTAGCCCAAC	GGGTAAGGCGGGTTGGG	+
M36	HAND1_HUMAN.H11MO.1.D	-14	0.00810237	6.23072	0.42235	7	GGCGGATCACCAGAGGCCGGGCGTCTCCGAGTAGCCCAAC	GGCCTGG	+
M36	ZN341_HUMAN.H11MO.0.C	0	0.00909345	6.99286	0.433697	22	GGCGGATCACCAGAGGCCGGGCGTCTCCGAGTAGCCCAAC	GGGGGGGGGGGGAGGGAAGAGC	+
M36	COT1_HUMAN.H11MO.0.C	-5	0.00918075	7.06	0.433697	17	GGCGGATCACCAGAGGCCGGGCGTCTCCGAGTAGCCCAAC	GGGGTCAGAGGTCAGGG	+
M36	NR1H3_HUMAN.H11MO.0.B	0	0.010162	7.81458	0.448608	19	GGCGGATCACCAGAGGCCGGGCGTCTCCGAGTAGCCCAAC	CAGAGGTCACTGCAGGTCA	+
M36	SP2_HUMAN.H11MO.1.B	-10	0.0103867	7.98736	0.448608	12	GGCGGATCACCAGAGGCCGGGCGTCTCCGAGTAGCCCAAC	AGGGGGCGGGGC	+
M36	SP1_HUMAN.H11MO.0.A	-10	0.0119659	9.20178	0.458471	22	GGCGGATCACCAGAGGCCGGGCGTCTCCGAGTAGCCCAAC	GGGGGGCGGGGCCGGGGGGGGG	+
M36	THB_HUMAN.H11MO.0.C	-2	0.0125482	9.64959	0.458471	17	GGCGGATCACCAGAGGCCGGGCGTCTCCGAGTAGCCCAAC	GAGGTCAGGTCAGGTCA	+
M36	EGR2_HUMAN.H11MO.0.A	-4	0.0128003	9.84343	0.458471	18	GGCGGATCACCAGAGGCCGGGCGTCTCCGAGTAGCCCAAC	GGGGGGGTGTGGGAGGGG	+
M36	RARG_HUMAN.H11MO.0.B	-15	0.0128003	9.84343	0.458471	18	GGCGGATCACCAGAGGCCGGGCGTCTCCGAGTAGCCCAAC	CCCAGGTCACTCTGACCT	-
M36	AP2B_HUMAN.H11MO.0.B	-14	0.0138295	10.6349	0.458471	10	GGCGGATCACCAGAGGCCGGGCGTCTCCGAGTAGCCCAAC	GCCCGGGGGC	+
M36	RXRA_HUMAN.H11MO.1.A	-10	0.0138295	10.6349	0.458471	10	GGCGGATCACCAGAGGCCGGGCGTCTCCGAGTAGCCCAAC	CAGAGGTCAG	+
M36	EGR1_HUMAN.H11MO.0.A	-10	0.0141894	10.9116	0.458471	17	GGCGGATCACCAGAGGCCGGGCGTCTCCGAGTAGCCCAAC	GAGGGCGTGGGCGGGGG	+
M36	SP4_HUMAN.H11MO.0.A	-10	0.0142966	10.9941	0.458471	20	GGCGGATCACCAGAGGCCGGGCGTCTCCGAGTAGCCCAAC	CCCGGCCCCGCCCCCTTCCC	-
M36	RFX1_HUMAN.H11MO.0.B	-5	0.014845	11.4158	0.458471	22	GGCGGATCACCAGAGGCCGGGCGTCTCCGAGTAGCCCAAC	GCCCCGGTTGCCATGGCGACGG	+
M36	TFCP2_HUMAN.H11MO.0.D	-6	0.014861	11.4281	0.458471	16	GGCGGATCACCAGAGGCCGGGCGTCTCCGAGTAGCCCAAC	TCTGGCCAGTTCAGGC	-
M36	KLF1_HUMAN.H11MO.0.A	-12	0.0161744	12.4381	0.468574	14	GGCGGATCACCAGAGGCCGGGCGTCTCCGAGTAGCCCAAC	GGGGCGGGGCCGGG	+
M36	ZN667_HUMAN.H11MO.0.C	-15	0.0161764	12.4396	0.468574	19	GGCGGATCACCAGAGGCCGGGCGTCTCCGAGTAGCCCAAC	GCTGAGCTTTTAAGGCCAC	-
M36	KLF9_HUMAN.H11MO.0.C	-9	0.0164284	12.6335	0.468574	15	GGCGGATCACCAGAGGCCGGGCGTCTCCGAGTAGCCCAAC	GGAGGGGGCGTGGCC	+
M36	VDR_HUMAN.H11MO.0.A	-3	0.0168388	12.949	0.471384	16	GGCGGATCACCAGAGGCCGGGCGTCTCCGAGTAGCCCAAC	GGGGTCAGTGGGTTCA	+
M36	SALL4_HUMAN.H11MO.0.B	-11	0.0173261	13.3238	0.476209	10	GGCGGATCACCAGAGGCCGGGCGTCTCCGAGTAGCCCAAC	GGAGGGTGGG	+
M36	KLF6_HUMAN.H11MO.0.A	-9	0.0181227	13.9363	0.489207	19	GGCGGATCACCAGAGGCCGGGCGTCTCCGAGTAGCCCAAC	GGAAGGGCGGGGCCGGGGG	+
M38	IRX2_HUMAN.H11MO.0.D	-18	0.000729585	0.561051	0.395806	19	TGGGACCCGGGGGCGCCGGCCCTGCGTCTGGACCTCGAGC	CCAACATGCCCACCCATGT	-
M38	ZN563_HUMAN.H11MO.0.C	-10	0.000779099	0.599127	0.395806	21	TGGGACCCGGGGGCGCCGGCCCTGCGTCTGGACCTCGAGC	GGGATCCTCACTGGCAGCTGC	+
M38	THAP1_HUMAN.H11MO.0.C	-18	0.00103231	0.793848	0.395806	22	TGGGACCCGGGGGCGCCGGCCCTGCGTCTGGACCTCGAGC	CGCCGCCATCTTGGCTGCGGGC	+
M40	ZFX_HUMAN.H11MO.1.A	-7	0.000265384	0.20408	0.25285	17	GGCCCCTGCGCGGCTTGGGGCCCCTCGGGAGCGCCCGTGG	CCCCGGCCTCCGCCCCC	-
M40	IRX2_HUMAN.H11MO.0.D	-21	0.000329949	0.253731	0.25285	19	GGCCCCTGCGCGGCTTGGGGCCCCTCGGGAGCGCCCGTGG	CCAACATGCCCACCCATGT	-
M40	ZN563_HUMAN.H11MO.0.C	-1	0.000778301	0.598514	0.397625	21	GGCCCCTGCGCGGCTTGGGGCCCCTCGGGAGCGCCCGTGG	GCAGCTGCCAGTGAGGATCCC	-
M40	GATA1_HUMAN.H11MO.0.A	7	0.00125853	0.967812	0.482227	12	GGCCCCTGCGCGGCTTGGGGCCCCTCGGGAGCGCCCGTGG	TCTTATCTGTCCCCGCCAG	-
M40	RXRA_HUMAN.H11MO.0.A	-5	0.00197941	1.52217	0.485616	20	GGCCCCTGCGCGGCTTGGGGCCCCTCGGGAGCGCCCGTGG	CTCTGACCTCTGCCTCCCCC	-
M40	THAP1_HUMAN.H11MO.0.C	0	0.00219099	1.68487	0.485616	22	GGCCCCTGCGCGGCTTGGGGCCCCTCGGGAGCGCCCGTGG	GCCCGCAGCCAAGATGGCGGCG	-
M40	KLF6_HUMAN.H11MO.0.A	-1	0.00244913	1.88338	0.485616	19	GGCCCCTGCGCGGCTTGGGGCCCCTCGGGAGCGCCCGTGG	GGAAGGGCGGGGCCGGGGG	+
M40	TAL1_HUMAN.H11MO.0.A	7	0.00282862	2.17521	0.485616	12	GGCCCCTGCGCGGCTTGGGGCCCCTCGGGAGCGCCCGTGG	CCTTATCTGCCCCCCCCAG	-
M40	TLX1_HUMAN.H11MO.0.D	-7	0.00316845	2.43654	0.485616	17	GGCCCCTGCGCGGCTTGGGGCCCCTCGGGAGCGCCCGTGG	CCTTGGCAACTTGCCAG	-
M41	SALL4_HUMAN.H11MO.0.B	-4	0.000272269	0.209375	0.41535	10	AATCCCCACCCCCGGAAGGCCAATGGAGAATCAGCGCGGG	CCCACCCTCC	-
M43	SP2_HUMAN.H11MO.0.A	-1	6.13502e-05	0.0471783	0.0459737	22	GTGGCGGGGGGCGGTGGCTCTGGGGTACAGCGCCTGTCAG	GGGGGGGGGGCGGGGCCGGGGG	+
M43	ZN219_HUMAN.H11MO.0.D	-3	0.000102105	0.078519	0.0459737	12	GTGGCGGGGGGCGGTGGCTCTGGGGTACAGCGCCTGTCAG	GAGGGGGGCGGA	+
M43	ARNT2_HUMAN.H11MO.0.D	0	0.000124274	0.0955667	0.0459737	12	GTGGCGGGGGGCGGTGGCTCTGGGGTACAGCGCCTGTCAG	GGCGTGGGAGGC	+
M43	RREB1_HUMAN.H11MO.0.D	-4	0.000145393	0.111807	0.0459737	22	GTGGCGGGGGGCGGTGGCTCTGGGGTACAGCGCCTGTCAG	GGGGGGGGGGGTGGTTTGGGGT	+
M43	KLF16_HUMAN.H11MO.0.D	-6	0.000153559	0.118087	0.0459737	19	GTGGCGGGGGGCGGTGGCTCTGGGGTACAGCGCCTGTCAG	GGGGGCGGGGGGGGGGGGG	+
M43	SPZ1_HUMAN.H11MO.0.D	-8	0.000199327	0.153283	0.0469835	16	GTGGCGGGGGGCGGTGGCTCTGGGGTACAGCGCCTGTCAG	CGGCTGTTACCCTGGG	+
M43	PATZ1_HUMAN.H11MO.0.C	-4	0.000220918	0.169886	0.0469835	22	GTGGCGGGGGGCGGTGGCTCTGGGGTACAGCGCCTGTCAG	GGGGAGGGGGCGGGGGGGGAGG	+
M43	KLF3_HUMAN.H11MO.0.B	1	0.00026233	0.201732	0.0469835	18	GTGGCGGGGGGCGGTGGCTCTGGGGTACAGCGCCTGTCAG	GGGGAGGGGCGGGGCCGGG	+
M43	SP3_HUMAN.H11MO.0.B	-2	0.000282478	0.217225	0.0469835	20	GTGGCGGGGGGCGGTGGCTCTGGGGTACAGCGCCTGTCAG	GGGGGGGGGCGGGGCCGGGG	+
M43	SP1_HUMAN.H11MO.0.A	-2	0.000407251	0.313176	0.0526999	22	GTGGCGGGGGGCGGTGGCTCTGGGGTACAGCGCCTGTCAG	GGGGGGCGGGGCCGGGGGGGGG	+
M43	MAZ_HUMAN.H11MO.0.A	-3	0.000435384	0.33481	0.0526999	22	GTGGCGGGGGGCGGTGGCTCTGGGGTACAGCGCCTGTCAG	GGGGGAGGGGGGGGGGGGGGGG	+
M43	KLF6_HUMAN.H11MO.0.A	-1	0.00044157	0.339568	0.0526999	19	GTGGCGGGGGGCGGTGGCTCTGGGGTACAGCGCCTGTCAG	GGAAGGGCGGGGCCGGGGG	+
M43	PAX5_HUMAN.H11MO.0.A	-17	0.00048407	0.37225	0.0526999	21	GTGGCGGGGGGCGGTGGCTCTGGGGTACAGCGCCTGTCAG	GCCTGGGCAGCAGAGCGTGAC	+
M43	ZN589_HUMAN.H11MO.0.D	-8	0.000492872	0.379018	0.0526999	16	GTGGCGGGGGGCGGTGGCTCTGGGGTACAGCGCCTGTCAG	CGGCAGTAACCGTGGG	-
M43	WT1_HUMAN.H11MO.0.C	-5	0.000575693	0.442708	0.0574518	20	GTGGCGGGGGGCGGTGGCTCTGGGGTACAGCGCCTGTCAG	GGGCGGGGGAGGAGGGGGGG	+
M43	VEZF1_HUMAN.H11MO.0.C	-3	0.000786172	0.604566	0.0735532	22	GTGGCGGGGGGCGGTGGCTCTGGGGTACAGCGCCTGTCAG	GGGGAGGGGGGAGGGGGAGGGG	+
M43	TBX15_HUMAN.H11MO.0.D	-5	0.00104282	0.801929	0.0897117	19	GTGGCGGGGGGCGGTGGCTCTGGGGTACAGCGCCTGTCAG	GGGGGGGGGGGGGTGGGGG	+
M43	SP4_HUMAN.H11MO.0.A	-1	0.0011426	0.87866	0.0897117	20	GTGGCGGGGGGCGGTGGCTCTGGGGTACAGCGCCTGTCAG	GGGAAGGGGGCGGGGCCGGG	+
M43	PURA_HUMAN.H11MO.0.D	4	0.00114475	0.88031	0.0897117	13	GTGGCGGGGGGCGGTGGCTCTGGGGTACAGCGCCTGTCAG	GGAAGGGGGGGGCAGGG	+
M43	NR1H4_HUMAN.H11MO.0.B	-6	0.0011986	0.921725	0.0897117	19	GTGGCGGGGGGCGGTGGCTCTGGGGTACAGCGCCTGTCAG	GGGGTCAATGACCCCGAGG	+
M43	ZN770_HUMAN.H11MO.0.C	5	0.00139403	1.07201	0.0993703	17	GTGGCGGGGGGCGGTGGCTCTGGGGTACAGCGCCTGTCAG	GGGAGGCTGAGGCGGGAGGATC	+
M43	ZN320_HUMAN.H11MO.0.C	-12	0.00170268	1.30936	0.115855	20	GTGGCGGGGGGCGGTGGCTCTGGGGTACAGCGCCTGTCAG	GTGGGACCAGGGGGCCAGTG	+
M43	ZN341_HUMAN.H11MO.0.C	-9	0.00178788	1.37488	0.116363	22	GTGGCGGGGGGCGGTGGCTCTGGGGTACAGCGCCTGTCAG	GGGGGGGGGGGGAGGGAAGAGC	+
M43	GLIS3_HUMAN.H11MO.0.D	-3	0.0022265	1.71218	0.138872	10	GTGGCGGGGGGCGGTGGCTCTGGGGTACAGCGCCTGTCAG	GTGGGGGGTA	+
M43	SP4_HUMAN.H11MO.1.A	0	0.00244797	1.88249	0.146578	16	GTGGCGGGGGGCGGTGGCTCTGGGGTACAGCGCCTGTCAG	GGAGGGGGCGGGGCCG	+
M43	KLF15_HUMAN.H11MO.0.A	-4	0.00269969	2.07606	0.155434	19	GTGGCGGGGGGCGGTGGCTCTGGGGTACAGCGCCTGTCAG	GGGGAGGAGCAGGGGGGGG	+
M43	SRBP2_HUMAN.H11MO.0.B	-1	0.00289267	2.22446	0.160376	13	GTGGCGGGGGGCGGTGGCTCTGGGGTACAGCGCCTGTCAG	GGGTGGGGTGAGG	+
M43	TBX1_HUMAN.H11MO.0.D	-1	0.00304495	2.34156	0.162789	20	GTGGCGGGGGGCGGTGGCTCTGGGGTACAGCGCCTGTCAG	GGGTGGGCAGGGGTGGGCGG	+
M43	EGR2_HUMAN.H11MO.1.A	2	0.003264	2.51001	0.168483	14	GTGGCGGGGGGCGGTGGCTCTGGGGTACAGCGCCTGTCAG	GGGGCGTGGGCGGGGG	+
M43	EGR1_HUMAN.H11MO.0.A	0	0.00360644	2.77335	0.179954	17	GTGGCGGGGGGCGGTGGCTCTGGGGTACAGCGCCTGTCAG	GAGGGCGTGGGCGGGGG	+
M43	MAZ_HUMAN.H11MO.1.A	-3	0.00394635	3.03475	0.190563	11	GTGGCGGGGGGCGGTGGCTCTGGGGTACAGCGCCTGTCAG	GAGGGAGGGGG	+
M43	KLF5_HUMAN.H11MO.0.A	-4	0.00498799	3.83577	0.233335	14	GTGGCGGGGGGCGGTGGCTCTGGGGTACAGCGCCTGTCAG	AGGGTGGGGCTGGG	+
M43	AP2A_HUMAN.H11MO.0.A	-14	0.00618709	4.75787	0.272403	15	GTGGCGGGGGGCGGTGGCTCTGGGGTACAGCGCCTGTCAG	ATGCCCTGAGGCCAT	+
M43	E2F6_HUMAN.H11MO.0.A	0	0.006664	5.12461	0.28294	13	GTGGCGGGGGGCGGTGGCTCTGGGGTACAGCGCCTGTCAG	GGGGCGGGAAGGG	+
M43	ZN263_HUMAN.H11MO.0.A	-5	0.00680444	5.23261	0.28294	20	GTGGCGGGGGGCGGTGGCTCTGGGGTACAGCGCCTGTCAG	GGGAGGAGGGAGAGGAGGAG	+
M43	RARG_HUMAN.H11MO.2.D	-9	0.00722615	5.55691	0.285366	20	GTGGCGGGGGGCGGTGGCTCTGGGGTACAGCGCCTGTCAG	GGGGGTCACCCAGAGGTCAC	+
M43	TAF1_HUMAN.H11MO.0.A	3	0.00749203	5.76137	0.285366	13	GTGGCGGGGGGCGGTGGCTCTGGGGTACAGCGCCTGTCAG	AAGATGGCGGCGGCGG	+
M43	SUH_HUMAN.H11MO.0.A	-16	0.00759874	5.84343	0.285366	11	GTGGCGGGGGGCGGTGGCTCTGGGGTACAGCGCCTGTCAG	GGCGTGGGAAA	+
M43	ZN148_HUMAN.H11MO.0.D	2	0.00762531	5.86386	0.285366	13	GTGGCGGGGGGCGGTGGCTCTGGGGTACAGCGCCTGTCAG	GGGGTGGGGGAGGGG	+
M43	ZN467_HUMAN.H11MO.0.C	-4	0.00783029	6.0215	0.28589	22	GTGGCGGGGGGCGGTGGCTCTGGGGTACAGCGCCTGTCAG	GGGGAGGGGAGGGGGGGGGGGG	+
M43	ZN281_HUMAN.H11MO.0.A	1	0.00816984	6.28261	0.287405	14	GTGGCGGGGGGCGGTGGCTCTGGGGTACAGCGCCTGTCAG	GGGTGGGGGAGGGGA	+
M43	ZN816_HUMAN.H11MO.1.C	-18	0.00825579	6.3487	0.287405	14	GTGGCGGGGGGCGGTGGCTCTGGGGTACAGCGCCTGTCAG	AAGGGGGACATGCA	+
M43	ZFX_HUMAN.H11MO.1.A	-6	0.00862052	6.62918	0.288297	17	GTGGCGGGGGGCGGTGGCTCTGGGGTACAGCGCCTGTCAG	GGGGGCGGAGGCCGGGG	+
M43	SP1_HUMAN.H11MO.1.A	-2	0.00885919	6.81271	0.288297	14	GTGGCGGGGGGCGGTGGCTCTGGGGTACAGCGCCTGTCAG	GGGGGGCGGGGCCG	+
M43	GLIS2_HUMAN.H11MO.0.D	1	0.00885919	6.81271	0.288297	13	GTGGCGGGGGGCGGTGGCTCTGGGGTACAGCGCCTGTCAG	CTTCGCGGGGGGTC	+
M43	PROX1_HUMAN.H11MO.0.D	0	0.0091979	7.07318	0.292951	17	GTGGCGGGGGGCGGTGGCTCTGGGGTACAGCGCCTGTCAG	GGGTAAGGCGGGTTGGG	+
M43	KLF1_HUMAN.H11MO.0.A	-4	0.00950327	7.30801	0.296371	14	GTGGCGGGGGGCGGTGGCTCTGGGGTACAGCGCCTGTCAG	GGGGCGGGGCCGGG	+
M43	GLIS1_HUMAN.H11MO.0.D	-1	0.0103074	7.92639	0.309985	13	GTGGCGGGGGGCGGTGGCTCTGGGGTACAGCGCCTGTCAG	TCGTGGGGGGTCT	+
M43	ZN335_HUMAN.H11MO.0.A	-20	0.010354	7.96221	0.309985	20	GTGGCGGGGGGCGGTGGCTCTGGGGTACAGCGCCTGTCAG	TCAGGCAGCGCCGAGGACAGCC	-
M43	ZSC22_HUMAN.H11MO.0.C	2	0.0111507	8.57487	0.327292	14	GTGGCGGGGGGCGGTGGCTCTGGGGTACAGCGCCTGTCAG	GGTCTGAGGGAGGAGG	+
M43	NR1D1_HUMAN.H11MO.0.B	-13	0.0121845	9.36987	0.350758	19	GTGGCGGGGGGCGGTGGCTCTGGGGTACAGCGCCTGTCAG	AGGGAAGTGGGTCAGAAGG	+
M43	EGR2_HUMAN.H11MO.0.A	2	0.0127148	9.77765	0.359117	16	GTGGCGGGGGGCGGTGGCTCTGGGGTACAGCGCCTGTCAG	GGGGGGGTGTGGGAGGGG	+
M43	EGR4_HUMAN.H11MO.0.D	-2	0.0131523	10.1141	0.364595	11	GTGGCGGGGGGCGGTGGCTCTGGGGTACAGCGCCTGTCAG	GGCGGCAGGGC	+
M43	HAND1_HUMAN.H11MO.0.D	-15	0.0134826	10.3682	0.366958	17	GTGGCGGGGGGCGGTGGCTCTGGGGTACAGCGCCTGTCAG	GGGTCTGGTTTTTGTCA	+
M43	KLF9_HUMAN.H11MO.0.C	-3	0.0140111	10.7746	0.372295	15	GTGGCGGGGGGCGGTGGCTCTGGGGTACAGCGCCTGTCAG	GGAGGGGGCGTGGCC	+
M43	HEY2_HUMAN.H11MO.0.D	-6	0.0143543	11.0385	0.372295	17	GTGGCGGGGGGCGGTGGCTCTGGGGTACAGCGCCTGTCAG	GGGGGCACGTGGCATTA	+
M43	ZBT17_HUMAN.H11MO.0.A	-3	0.0145522	11.1906	0.372295	19	GTGGCGGGGGGCGGTGGCTCTGGGGTACAGCGCCTGTCAG	GAGGGTGGGGGAGGGGAAG	+
M43	E2F7_HUMAN.H11MO.0.B	0	0.0146736	11.284	0.372295	13	GTGGCGGGGGGCGGTGGCTCTGGGGTACAGCGCCTGTCAG	GGGGCGGGAAAGG	+
M43	WT1_HUMAN.H11MO.1.B	-3	0.0153193	11.7805	0.374724	11	GTGGCGGGGGGCGGTGGCTCTGGGGTACAGCGCCTGTCAG	GTGGGAGGAGG	+
M43	MXI1_HUMAN.H11MO.0.A	4	0.0159787	12.2876	0.374724	11	GTGGCGGGGGGCGGTGGCTCTGGGGTACAGCGCCTGTCAG	GCACGTGGCGGCGGG	+
M43	PLAG1_HUMAN.H11MO.0.D	-9	0.0162551	12.5002	0.374724	17	GTGGCGGGGGGCGGTGGCTCTGGGGTACAGCGCCTGTCAG	GGGGGCATCAGGAGGGG	+
M43	RARA_HUMAN.H11MO.2.A	-22	0.0162551	12.5002	0.374724	17	GTGGCGGGGGGCGGTGGCTCTGGGGTACAGCGCCTGTCAG	AGGTCACCGAGAGGTCA	+
M43	AP2C_HUMAN.H11MO.0.A	-14	0.0164469	12.6477	0.374724	14	GTGGCGGGGGGCGGTGGCTCTGGGGTACAGCGCCTGTCAG	ATGCCCTGAGGCCA	+
M43	ZN740_HUMAN.H11MO.0.D	-1	0.0164469	12.6477	0.374724	14	GTGGCGGGGGGCGGTGGCTCTGGGGTACAGCGCCTGTCAG	GGGGGGGGGGTGGG	+
M43	KLF13_HUMAN.H11MO.0.D	-4	0.0165216	12.7051	0.374724	11	GTGGCGGGGGGCGGTGGCTCTGGGGTACAGCGCCTGTCAG	AGGGGGGCGTG	+
M43	THA_HUMAN.H11MO.0.C	-12	0.0172899	13.2959	0.386297	17	GTGGCGGGGGGCGGTGGCTCTGGGGTACAGCGCCTGTCAG	GGGTCACTTCAGGTCAG	+
M43	COE1_HUMAN.H11MO.0.A	-14	0.0181975	13.9939	0.400596	15	GTGGCGGGGGGCGGTGGCTCTGGGGTACAGCGCCTGTCAG	GGTCCCTGGGGACTT	-
M43	PAX8_HUMAN.H11MO.0.D	-26	0.0187961	14.4542	0.402958	14	GTGGCGGGGGGCGGTGGCTCTGGGGTACAGCGCCTGTCAG	CCCGCTTCAGTGAC	-
M43	SALL4_HUMAN.H11MO.0.B	-2	0.0188432	14.4904	0.402958	10	GTGGCGGGGGGCGGTGGCTCTGGGGTACAGCGCCTGTCAG	GGAGGGTGGG	+
M43	ZN350_HUMAN.H11MO.1.D	-3	0.0210778	16.2088	0.43714	24	GTGGCGGGGGGCGGTGGCTCTGGGGTACAGCGCCTGTCAG	ACGGGGCGCAGGGATTTGTTGCCC	+
M43	ZN563_HUMAN.H11MO.0.C	-9	0.0213176	16.3933	0.43714	21	GTGGCGGGGGGCGGTGGCTCTGGGGTACAGCGCCTGTCAG	GCAGCTGCCAGTGAGGATCCC	-
M43	SP2_HUMAN.H11MO.1.B	-5	0.0234313	18.0186	0.467669	12	GTGGCGGGGGGCGGTGGCTCTGGGGTACAGCGCCTGTCAG	AGGGGGCGGGGC	+
M43	PBX1_HUMAN.H11MO.0.A	-30	0.0237896	18.2942	0.468573	10	GTGGCGGGGGGCGGTGGCTCTGGGGTACAGCGCCTGTCAG	TGATTGACAG	+
M43	SMAD4_HUMAN.H11MO.0.B	-27	0.0253174	19.4691	0.492189	13	GTGGCGGGGGGCGGTGGCTCTGGGGTACAGCGCCTGTCAG	AGGTGCCAGACAG	-
M43	RFX1_HUMAN.H11MO.0.B	-7	0.0257115	19.7721	0.493443	22	GTGGCGGGGGGCGGTGGCTCTGGGGTACAGCGCCTGTCAG	GCCCCGGTTGCCATGGCGACGG	+
M43	CLOCK_HUMAN.H11MO.0.C	-26	0.026077	20.0532	0.494122	14	GTGGCGGGGGGCGGTGGCTCTGGGGTACAGCGCCTGTCAG	TGTTCACGTGTCTG	-
M44	IRX2_HUMAN.H11MO.0.D	-14	0.000228287	0.175553	0.305644	19	CCTCAGCGCCGATGGCGGGGGCGCCCCCCCGGGGCGGCCG	ACATGGGTGGGCATGTTGG	+
M44	GATA1_HUMAN.H11MO.0.A	-28	0.000400249	0.307791	0.305644	12	CCTCAGCGCCGATGGCGGGGGCGCCCCCCCGGGGCGGCCG	CTGGCGGGGACAGATAAGA	+
M44	THAP1_HUMAN.H11MO.0.C	2	0.0014795	1.13773	0.411716	20	CCTCAGCGCCGATGGCGGGGGCGCCCCCCCGGGGCGGCCG	GCCCGCAGCCAAGATGGCGGCG	-
M44	ZN563_HUMAN.H11MO.0.C	-19	0.00195984	1.50711	0.411716	21	CCTCAGCGCCGATGGCGGGGGCGCCCCCCCGGGGCGGCCG	GGGATCCTCACTGGCAGCTGC	+
M44	GATA2_HUMAN.H11MO.0.A	-28	0.00208719	1.60505	0.411716	12	CCTCAGCGCCGATGGCGGGGGCGCCCCCCCGGGGCGGCCG	CTGGGGGGTGGAGATAAGG	+
M44	TAL1_HUMAN.H11MO.0.A	-28	0.00240554	1.84986	0.411716	12	CCTCAGCGCCGATGGCGGGGGCGCCCCCCCGGGGCGGCCG	CTGGGGGGGGCAGATAAGG	+
M44	NR1D1_HUMAN.H11MO.0.B	-8	0.0025812	1.98495	0.411716	19	CCTCAGCGCCGATGGCGGGGGCGCCCCCCCGGGGCGGCCG	CCTTCTGACCCACTTCCCT	-
M44	RXRA_HUMAN.H11MO.0.A	-9	0.00258909	1.99101	0.411716	20	CCTCAGCGCCGATGGCGGGGGCGCCCCCCCGGGGCGGCCG	CTCTGACCTCTGCCTCCCCC	-
M44	SP3_HUMAN.H11MO.0.B	-14	0.00296534	2.28034	0.411716	20	CCTCAGCGCCGATGGCGGGGGCGCCCCCCCGGGGCGGCCG	GGGGGGGGGCGGGGCCGGGG	+
M44	SPIC_HUMAN.H11MO.0.D	-10	0.0036877	2.83584	0.43324	13	CCTCAGCGCCGATGGCGGGGGCGCCCCCCCGGGGCGGCCG	GAGGAAGGGGAGG	+
M44	ZFX_HUMAN.H11MO.1.A	-13	0.00408531	3.1416	0.442436	17	CCTCAGCGCCGATGGCGGGGGCGCCCCCCCGGGGCGGCCG	CCCCGGCCTCCGCCCCC	-
M44	SP2_HUMAN.H11MO.0.A	-13	0.00470315	3.61672	0.442436	22	CCTCAGCGCCGATGGCGGGGGCGCCCCCCCGGGGCGGCCG	GGGGGGGGGGCGGGGCCGGGGG	+
M44	ZN341_HUMAN.H11MO.0.C	-17	0.00601144	4.62279	0.46736	22	CCTCAGCGCCGATGGCGGGGGCGCCCCCCCGGGGCGGCCG	GCTCTTCCCTCCCCCCCCCCCC	-
M44	ZN589_HUMAN.H11MO.0.D	-6	0.00612019	4.70643	0.46736	16	CCTCAGCGCCGATGGCGGGGGCGCCCCCCCGGGGCGGCCG	CGGCAGTAACCGTGGG	-
M44	PAX8_HUMAN.H11MO.0.D	-7	0.00682935	5.25177	0.49668	14	CCTCAGCGCCGATGGCGGGGGCGCCCCCCCGGGGCGGCCG	GTCACTGAAGCGGG	+
M48	IRX2_HUMAN.H11MO.0.D	-14	0.000554404	0.426337	0.333002	19	GGCTGTGACCCGGGGCCGCCGGCCACCTACTCCGGGCCCC	CCAACATGCCCACCCATGT	-
M48	ZFX_HUMAN.H11MO.1.A	-9	0.000926765	0.712682	0.333002	17	GGCTGTGACCCGGGGCCGCCGGCCACCTACTCCGGGCCCC	CCCCGGCCTCCGCCCCC	-
M48	GATA1_HUMAN.H11MO.0.A	-29	0.00111857	0.860177	0.333002	11	GGCTGTGACCCGGGGCCGCCGGCCACCTACTCCGGGCCCC	CTGGCGGGGACAGATAAGA	+
M48	RXRA_HUMAN.H11MO.0.A	-17	0.00132238	1.01691	0.333002	20	GGCTGTGACCCGGGGCCGCCGGCCACCTACTCCGGGCCCC	CTCTGACCTCTGCCTCCCCC	-
M48	TLX1_HUMAN.H11MO.0.D	-9	0.00139569	1.07328	0.333002	17	GGCTGTGACCCGGGGCCGCCGGCCACCTACTCCGGGCCCC	CCTTGGCAACTTGCCAG	-
M48	ZN563_HUMAN.H11MO.0.C	-1	0.00152089	1.16957	0.333002	21	GGCTGTGACCCGGGGCCGCCGGCCACCTACTCCGGGCCCC	GGGATCCTCACTGGCAGCTGC	+
M49	RXRA_HUMAN.H11MO.0.A	-19	0.000753497	0.579439	0.348349	20	GGGCCAGGCGGCGTGGCGTCCCGGGCCGCTGTCTGCCGCA	CTCTGACCTCTGCCTCCCCC	-
M49	GATA1_HUMAN.H11MO.0.A	-28	0.000855482	0.657866	0.348349	12	GGGCCAGGCGGCGTGGCGTCCCGGGCCGCTGTCTGCCGCA	CTGGCGGGGACAGATAAGA	+
M49	IRX2_HUMAN.H11MO.0.D	-15	0.000925135	0.711429	0.348349	19	GGGCCAGGCGGCGTGGCGTCCCGGGCCGCTGTCTGCCGCA	CCAACATGCCCACCCATGT	-
M49	SP3_HUMAN.H11MO.0.B	-2	0.00147957	1.13779	0.348349	20	GGGCCAGGCGGCGTGGCGTCCCGGGCCGCTGTCTGCCGCA	GGGGGGGGGCGGGGCCGGGG	+
M49	SP2_HUMAN.H11MO.0.A	-1	0.00153799	1.18271	0.348349	22	GGGCCAGGCGGCGTGGCGTCCCGGGCCGCTGTCTGCCGCA	GGGGGGGGGGCGGGGCCGGGGG	+
M49	PROX1_HUMAN.H11MO.0.D	0	0.00238702	1.83561	0.410325	17	GGGCCAGGCGGCGTGGCGTCCCGGGCCGCTGTCTGCCGCA	GGGTAAGGCGGGTTGGG	+
M49	ZN563_HUMAN.H11MO.0.C	-15	0.00275223	2.11646	0.410325	21	GGGCCAGGCGGCGTGGCGTCCCGGGCCGCTGTCTGCCGCA	GGGATCCTCACTGGCAGCTGC	+
M49	THAP1_HUMAN.H11MO.0.C	-2	0.00419706	3.22754	0.487086	22	GGGCCAGGCGGCGTGGCGTCCCGGGCCGCTGTCTGCCGCA	CGCCGCCATCTTGGCTGCGGGC	+
M49	NR1D1_HUMAN.H11MO.0.B	-6	0.00471708	3.62743	0.487086	19	GGGCCAGGCGGCGTGGCGTCCCGGGCCGCTGTCTGCCGCA	AGGGAAGTGGGTCAGAAGG	+
M49	TAL1_HUMAN.H11MO.0.A	-28	0.00505876	3.89019	0.487086	12	GGGCCAGGCGGCGTGGCGTCCCGGGCCGCTGTCTGCCGCA	CTGGGGGGGGCAGATAAGG	+
M49	Z324A_HUMAN.H11MO.0.C	-13	0.0050882	3.91282	0.487086	23	GGGCCAGGCGGCGTGGCGTCCCGGGCCGCTGTCTGCCGCA	TGGCAGCAAAGGATGGTTTGATA	-
M49	PATZ1_HUMAN.H11MO.0.C	-1	0.00542603	4.17262	0.488872	22	GGGCCAGGCGGCGTGGCGTCCCGGGCCGCTGTCTGCCGCA	GGGGAGGGGGCGGGGGGGGAGG	+
M50	GATA1_HUMAN.H11MO.0.A	6	0.000244844	0.188285	0.374772	13	CTGGGCTGCGCCGGCCGGGAGCGCTGAGACGGCGCCCGGA	TCTTATCTGTCCCCGCCAG	-
M50	IRX2_HUMAN.H11MO.0.D	-9	0.00101753	0.782482	0.499802	19	CTGGGCTGCGCCGGCCGGGAGCGCTGAGACGGCGCCCGGA	ACATGGGTGGGCATGTTGG	+
M50	ZN563_HUMAN.H11MO.0.C	0	0.00151077	1.16178	0.499802	21	CTGGGCTGCGCCGGCCGGGAGCGCTGAGACGGCGCCCGGA	GGGATCCTCACTGGCAGCTGC	+
M50	ZFX_HUMAN.H11MO.1.A	-20	0.00270711	2.08177	0.499802	17	CTGGGCTGCGCCGGCCGGGAGCGCTGAGACGGCGCCCGGA	CCCCGGCCTCCGCCCCC	-
M50	TAL1_HUMAN.H11MO.0.A	6	0.00284112	2.18482	0.499802	13	CTGGGCTGCGCCGGCCGGGAGCGCTGAGACGGCGCCCGGA	CCTTATCTGCCCCCCCCAG	-
M50	RXRA_HUMAN.H11MO.0.A	-14	0.00303665	2.33519	0.499802	20	CTGGGCTGCGCCGGCCGGGAGCGCTGAGACGGCGCCCGGA	CTCTGACCTCTGCCTCCCCC	-
M50	TLX1_HUMAN.H11MO.0.D	-23	0.00366078	2.81514	0.499802	17	CTGGGCTGCGCCGGCCGGGAGCGCTGAGACGGCGCCCGGA	CTGGCAAGTTGCCAAGG	+
M50	SP3_HUMAN.H11MO.0.B	-17	0.00372321	2.86315	0.499802	20	CTGGGCTGCGCCGGCCGGGAGCGCTGAGACGGCGCCCGGA	CCCCGGCCCCGCCCCCCCCC	-
M50	NR1D1_HUMAN.H11MO.0.B	-19	0.00403302	3.1014	0.499802	19	CTGGGCTGCGCCGGCCGGGAGCGCTGAGACGGCGCCCGGA	CCTTCTGACCCACTTCCCT	-
M53	IRX2_HUMAN.H11MO.0.D	-9	0.00032202	0.247634	0.283082	19	CCTGGCTGCGGGGCCGGGCGCCTCTCCGGGGCTCGTCGCG	ACATGGGTGGGCATGTTGG	+
M53	RXRA_HUMAN.H11MO.0.A	-10	0.000369157	0.283882	0.283082	20	CCTGGCTGCGGGGCCGGGCGCCTCTCCGGGGCTCGTCGCG	GGGGGAGGCAGAGGTCAGAG	+
M54	ZN563_HUMAN.H11MO.0.C	-14	0.000107574	0.0827248	0.133335	21	CCCCGCTCCGCCCGTGGCGCCTGGCCCGCTCCTGGGCAGG	GGGATCCTCACTGGCAGCTGC	+
M54	RXRA_HUMAN.H11MO.0.A	-11	0.000437921	0.336762	0.133335	20	CCCCGCTCCGCCCGTGGCGCCTGGCCCGCTCCTGGGCAGG	CTCTGACCTCTGCCTCCCCC	-
M54	THAP1_HUMAN.H11MO.0.C	-3	0.000449648	0.345779	0.133335	22	CCCCGCTCCGCCCGTGGCGCCTGGCCCGCTCCTGGGCAGG	CGCCGCCATCTTGGCTGCGGGC	+
M54	IRX2_HUMAN.H11MO.0.D	-16	0.000494073	0.379942	0.133335	19	CCCCGCTCCGCCCGTGGCGCCTGGCCCGCTCCTGGGCAGG	CCAACATGCCCACCCATGT	-
M54	PATZ1_HUMAN.H11MO.0.C	-10	0.000697023	0.536011	0.133335	22	CCCCGCTCCGCCCGTGGCGCCTGGCCCGCTCCTGGGCAGG	CCTCCCCCCCCGCCCCCTCCCC	-
M54	SP3_HUMAN.H11MO.0.B	-11	0.000753056	0.5791	0.133335	20	CCCCGCTCCGCCCGTGGCGCCTGGCCCGCTCCTGGGCAGG	CCCCGGCCCCGCCCCCCCCC	-
M54	PROX1_HUMAN.H11MO.0.D	-18	0.000852056	0.655231	0.133335	17	CCCCGCTCCGCCCGTGGCGCCTGGCCCGCTCCTGGGCAGG	CCCAACCCGCCTTACCC	-
M54	SP2_HUMAN.H11MO.0.A	-4	0.000864306	0.664651	0.133335	22	CCCCGCTCCGCCCGTGGCGCCTGGCCCGCTCCTGGGCAGG	CCCCCGGCCCCGCCCCCCCCCC	-
M54	ZN341_HUMAN.H11MO.0.C	-4	0.000864306	0.664651	0.133335	22	CCCCGCTCCGCCCGTGGCGCCTGGCCCGCTCCTGGGCAGG	GCTCTTCCCTCCCCCCCCCCCC	-
M54	ZN589_HUMAN.H11MO.0.D	-2	0.00143058	1.10012	0.172952	16	CCCCGCTCCGCCCGTGGCGCCTGGCCCGCTCCTGGGCAGG	CGGCAGTAACCGTGGG	-
M54	ZN667_HUMAN.H11MO.0.C	-15	0.0015904	1.22302	0.172952	19	CCCCGCTCCGCCCGTGGCGCCTGGCCCGCTCCTGGGCAGG	GTGGCCTTAAAAGCTCAGC	+
M54	TLX1_HUMAN.H11MO.0.D	-22	0.00164408	1.2643	0.172952	17	CCCCGCTCCGCCCGTGGCGCCTGGCCCGCTCCTGGGCAGG	CCTTGGCAACTTGCCAG	-
M54	ZFX_HUMAN.H11MO.1.A	-5	0.00226032	1.73819	0.214815	17	CCCCGCTCCGCCCGTGGCGCCTGGCCCGCTCCTGGGCAGG	CCCCGGCCTCCGCCCCC	-
M54	KLF6_HUMAN.H11MO.0.A	-16	0.00248089	1.9078	0.221909	19	CCCCGCTCCGCCCGTGGCGCCTGGCCCGCTCCTGGGCAGG	CCCCCGGCCCCGCCCTTCC	-
M54	SP4_HUMAN.H11MO.0.A	0	0.00281112	2.16175	0.228663	20	CCCCGCTCCGCCCGTGGCGCCTGGCCCGCTCCTGGGCAGG	CCCGGCCCCGCCCCCTTCCC	-
M54	KLF3_HUMAN.H11MO.0.B	0	0.00308374	2.3714	0.234457	19	CCCCGCTCCGCCCGTGGCGCCTGGCCCGCTCCTGGGCAGG	CCCGGCCCCGCCCCTCCCC	-
M54	VEZF1_HUMAN.H11MO.0.C	-12	0.00439558	3.3802	0.290606	22	CCCCGCTCCGCCCGTGGCGCCTGGCCCGCTCCTGGGCAGG	CCCCTCCCCCTCCCCCCTCCCC	-
M54	NR1D1_HUMAN.H11MO.0.B	-3	0.00471977	3.62951	0.296711	19	CCCCGCTCCGCCCGTGGCGCCTGGCCCGCTCCTGGGCAGG	CCTTCTGACCCACTTCCCT	-
M54	RFX5_HUMAN.H11MO.0.A	-19	0.00487819	3.75132	0.296711	20	CCCCGCTCCGCCCGTGGCGCCTGGCCCGCTCCTGGGCAGG	TCTGCCTAGCAACAGCTGAC	-
M54	NR1H3_HUMAN.H11MO.0.B	2	0.00713453	5.48645	0.417261	17	CCCCGCTCCGCCCGTGGCGCCTGGCCCGCTCCTGGGCAGG	TGACCTGCAGTGACCTCTG	-
M57	IRX2_HUMAN.H11MO.0.D	-18	0.000208766	0.160541	0.234267	19	GTTGCACGCTCTACGGTTGTCATATGCCCTCTGCAATGCT	CCAACATGCCCACCCATGT	-
M57	HXC10_HUMAN.H11MO.0.D	-9	0.000588791	0.452781	0.234267	19	GTTGCACGCTCTACGGTTGTCATATGCCCTCTGCAATGCT	TTTTTAATTTTTTTATTAC	+
M57	MAF_HUMAN.H11MO.0.A	-1	0.000640182	0.4923	0.234267	19	GTTGCACGCTCTACGGTTGTCATATGCCCTCTGCAATGCT	TTGCTGAGTCAGCAGATTC	-
M57	MNX1_HUMAN.H11MO.0.D	-16	0.000695772	0.535049	0.234267	19	GTTGCACGCTCTACGGTTGTCATATGCCCTCTGCAATGCT	CTATTTTAATAACCCTTAA	+
M57	RXRA_HUMAN.H11MO.0.A	-21	0.00118859	0.914023	0.234267	19	GTTGCACGCTCTACGGTTGTCATATGCCCTCTGCAATGCT	CTCTGACCTCTGCCTCCCCC	-
M57	NR1D1_HUMAN.H11MO.0.B	-11	0.00123216	0.947533	0.234267	19	GTTGCACGCTCTACGGTTGTCATATGCCCTCTGCAATGCT	CCTTCTGACCCACTTCCCT	-
M57	LEF1_HUMAN.H11MO.0.A	-8	0.00136331	1.04839	0.234267	14	GTTGCACGCTCTACGGTTGTCATATGCCCTCTGCAATGCT	TCCTTTGATTTGCT	+
M57	TLX1_HUMAN.H11MO.0.D	-14	0.00137565	1.05787	0.234267	17	GTTGCACGCTCTACGGTTGTCATATGCCCTCTGCAATGCT	CCTTGGCAACTTGCCAG	-
M57	ZN394_HUMAN.H11MO.0.C	-6	0.00174696	1.34341	0.26775	20	GTTGCACGCTCTACGGTTGTCATATGCCCTCTGCAATGCT	ATTCCATTCTATTCCATTCT	-
M57	VENTX_HUMAN.H11MO.0.D	-6	0.00364572	2.80356	0.463664	19	GTTGCACGCTCTACGGTTGTCATATGCCCTCTGCAATGCT	CGCTAATTGGTTTCTAATT	+
M57	MAFF_HUMAN.H11MO.0.B	-2	0.00384933	2.96013	0.463664	18	GTTGCACGCTCTACGGTTGTCATATGCCCTCTGCAATGCT	TGCTGAGTCAGCATTTTT	+
M57	PAX8_HUMAN.H11MO.0.D	-26	0.00412467	3.17187	0.463664	14	GTTGCACGCTCTACGGTTGTCATATGCCCTCTGCAATGCT	CCCGCTTCAGTGAC	-
M57	ZN341_HUMAN.H11MO.0.C	-7	0.00504055	3.87618	0.463664	22	GTTGCACGCTCTACGGTTGTCATATGCCCTCTGCAATGCT	GCTCTTCCCTCCCCCCCCCCCC	-
M57	Z324A_HUMAN.H11MO.0.C	-7	0.00553428	4.25586	0.463664	23	GTTGCACGCTCTACGGTTGTCATATGCCCTCTGCAATGCT	TATCAAACCATCCTTTGCTGCCA	+
M57	ZN563_HUMAN.H11MO.0.C	-13	0.00593538	4.56431	0.463664	21	GTTGCACGCTCTACGGTTGTCATATGCCCTCTGCAATGCT	GGGATCCTCACTGGCAGCTGC	+
M57	ZN554_HUMAN.H11MO.0.C	-3	0.00604789	4.65083	0.463664	20	GTTGCACGCTCTACGGTTGTCATATGCCCTCTGCAATGCT	GCTGAGCCATGTGGGGTGCT	+
M57	ZN350_HUMAN.H11MO.0.C	-6	0.00606202	4.66169	0.463664	18	GTTGCACGCTCTACGGTTGTCATATGCCCTCTGCAATGCT	CAGTCCTTTTATGACCTA	+
M57	GATA1_HUMAN.H11MO.0.A	-28	0.00609613	4.68792	0.463664	12	GTTGCACGCTCTACGGTTGTCATATGCCCTCTGCAATGCT	CTGGCGGGGACAGATAAGA	+
M57	MAFA_HUMAN.H11MO.0.D	-1	0.00635296	4.88543	0.463664	21	GTTGCACGCTCTACGGTTGTCATATGCCCTCTGCAATGCT	GTGCTGACCCCGCAGCCTTCG	+
M58	SP3_HUMAN.H11MO.0.B	-7	0.000202066	0.155389	0.183955	20	GGGTGCCGGAGGTGATCGGAGCGCGGCCGTGTAAGGCCCT	GGGGGGGGGCGGGGCCGGGG	+
M58	IRX2_HUMAN.H11MO.0.D	-12	0.000241372	0.185615	0.183955	19	GGGTGCCGGAGGTGATCGGAGCGCGGCCGTGTAAGGCCCT	ACATGGGTGGGCATGTTGG	+
M58	PATZ1_HUMAN.H11MO.0.C	1	0.000427082	0.328426	0.216992	21	GGGTGCCGGAGGTGATCGGAGCGCGGCCGTGTAAGGCCCT	GGGGAGGGGGCGGGGGGGGAGG	+
M58	RXRA_HUMAN.H11MO.0.A	-8	0.000708855	0.545109	0.243327	20	GGGTGCCGGAGGTGATCGGAGCGCGGCCGTGTAAGGCCCT	GGGGGAGGCAGAGGTCAGAG	+
M58	ZN341_HUMAN.H11MO.0.C	0	0.00100877	0.775747	0.243327	22	GGGTGCCGGAGGTGATCGGAGCGCGGCCGTGTAAGGCCCT	GGGGGGGGGGGGAGGGAAGAGC	+
M58	SP2_HUMAN.H11MO.0.A	-6	0.0012424	0.955405	0.243327	22	GGGTGCCGGAGGTGATCGGAGCGCGGCCGTGTAAGGCCCT	GGGGGGGGGGCGGGGCCGGGGG	+
M58	SP4_HUMAN.H11MO.0.A	-11	0.00128467	0.98791	0.243327	20	GGGTGCCGGAGGTGATCGGAGCGCGGCCGTGTAAGGCCCT	GGGAAGGGGGCGGGGCCGGG	+
M58	ZN563_HUMAN.H11MO.0.C	-17	0.00136594	1.05041	0.243327	21	GGGTGCCGGAGGTGATCGGAGCGCGGCCGTGTAAGGCCCT	GCAGCTGCCAGTGAGGATCCC	-
M58	ZFX_HUMAN.H11MO.1.A	-4	0.00150823	1.15983	0.243327	17	GGGTGCCGGAGGTGATCGGAGCGCGGCCGTGTAAGGCCCT	GGGGGCGGAGGCCGGGG	+
M58	KLF3_HUMAN.H11MO.0.B	-7	0.00159638	1.22761	0.243327	19	GGGTGCCGGAGGTGATCGGAGCGCGGCCGTGTAAGGCCCT	GGGGAGGGGCGGGGCCGGG	+
M58	MXI1_HUMAN.H11MO.0.A	6	0.00214724	1.65123	0.297537	9	GGGTGCCGGAGGTGATCGGAGCGCGGCCGTGTAAGGCCCT	GCACGTGGCGGCGGG	+
M58	RARG_HUMAN.H11MO.2.D	-7	0.00301318	2.31714	0.353294	20	GGGTGCCGGAGGTGATCGGAGCGCGGCCGTGTAAGGCCCT	GGGGGTCACCCAGAGGTCAC	+
M58	ZN554_HUMAN.H11MO.0.C	-20	0.00424015	3.26068	0.415942	20	GGGTGCCGGAGGTGATCGGAGCGCGGCCGTGTAAGGCCCT	GCTGAGCCATGTGGGGTGCT	+
M58	PTF1A_HUMAN.H11MO.0.B	-28	0.00444055	3.41478	0.415942	12	GGGTGCCGGAGGTGATCGGAGCGCGGCCGTGTAAGGCCCT	GGGAAAGGGGGCAGCTGG	-
M58	THA_HUMAN.H11MO.0.C	-9	0.00478358	3.67857	0.415942	17	GGGTGCCGGAGGTGATCGGAGCGCGGCCGTGTAAGGCCCT	GGGTCACTTCAGGTCAG	+
M58	GATA1_HUMAN.H11MO.0.A	-10	0.00501715	3.85819	0.415942	19	GGGTGCCGGAGGTGATCGGAGCGCGGCCGTGTAAGGCCCT	TCTTATCTGTCCCCGCCAG	-
M58	THAP1_HUMAN.H11MO.0.C	0	0.00563992	4.3371	0.415942	22	GGGTGCCGGAGGTGATCGGAGCGCGGCCGTGTAAGGCCCT	CGCCGCCATCTTGGCTGCGGGC	+
M58	PROX1_HUMAN.H11MO.0.D	-10	0.00596053	4.58365	0.415942	17	GGGTGCCGGAGGTGATCGGAGCGCGGCCGTGTAAGGCCCT	GGGTAAGGCGGGTTGGG	+
M58	Z324A_HUMAN.H11MO.0.C	-5	0.00755856	5.81253	0.468651	23	GGGTGCCGGAGGTGATCGGAGCGCGGCCGTGTAAGGCCCT	TGGCAGCAAAGGATGGTTTGATA	-
M58	MAZ_HUMAN.H11MO.0.A	-4	0.00768662	5.91101	0.468651	22	GGGTGCCGGAGGTGATCGGAGCGCGGCCGTGTAAGGCCCT	GGGGGAGGGGGGGGGGGGGGGG	+
M60	ZFX_HUMAN.H11MO.1.A	-11	0.000345496	0.265686	0.275321	17	CGGCGCGAGCGCCTCGGGCTCCACGCCATTGAAGGCCCGG	CCCCGGCCTCCGCCCCC	-
M60	ZN667_HUMAN.H11MO.0.C	-22	0.000380796	0.292832	0.275321	18	CGGCGCGAGCGCCTCGGGCTCCACGCCATTGAAGGCCCGG	GTGGCCTTAAAAGCTCAGC	+
M60	NR1H4_HUMAN.H11MO.0.B	-21	0.000540325	0.41551	0.275321	19	CGGCGCGAGCGCCTCGGGCTCCACGCCATTGAAGGCCCGG	GGGGTCAATGACCCCGAGG	+
M60	THAP1_HUMAN.H11MO.0.C	-15	0.00123235	0.947674	0.407839	22	CGGCGCGAGCGCCTCGGGCTCCACGCCATTGAAGGCCCGG	GCCCGCAGCCAAGATGGCGGCG	-
M60	PROX1_HUMAN.H11MO.0.D	-15	0.00133399	1.02584	0.407839	17	CGGCGCGAGCGCCTCGGGCTCCACGCCATTGAAGGCCCGG	GGGTAAGGCGGGTTGGG	+
M60	PURA_HUMAN.H11MO.0.D	-20	0.00187857	1.44462	0.437711	17	CGGCGCGAGCGCCTCGGGCTCCACGCCATTGAAGGCCCGG	CCCTGCCCCCCCCTTCC	-
M60	SP2_HUMAN.H11MO.0.A	-2	0.00278533	2.14192	0.437711	22	CGGCGCGAGCGCCTCGGGCTCCACGCCATTGAAGGCCCGG	CCCCCGGCCCCGCCCCCCCCCC	-
M60	IRX2_HUMAN.H11MO.0.D	-10	0.00302842	2.32885	0.437711	19	CGGCGCGAGCGCCTCGGGCTCCACGCCATTGAAGGCCCGG	ACATGGGTGGGCATGTTGG	+
M60	TLX1_HUMAN.H11MO.0.D	-14	0.00309688	2.3815	0.437711	17	CGGCGCGAGCGCCTCGGGCTCCACGCCATTGAAGGCCCGG	CTGGCAAGTTGCCAAGG	+
M60	PATZ1_HUMAN.H11MO.0.C	-2	0.00398083	3.06126	0.437711	22	CGGCGCGAGCGCCTCGGGCTCCACGCCATTGAAGGCCCGG	CCTCCCCCCCCGCCCCCTCCCC	-
M60	SP3_HUMAN.H11MO.0.B	-3	0.00443319	3.40913	0.437711	20	CGGCGCGAGCGCCTCGGGCTCCACGCCATTGAAGGCCCGG	CCCCGGCCCCGCCCCCCCCC	-
M60	MNX1_HUMAN.H11MO.0.D	-18	0.00516656	3.97309	0.438768	19	CGGCGCGAGCGCCTCGGGCTCCACGCCATTGAAGGCCCGG	TTAAGGGTTATTAAAATAG	-
M60	PTF1A_HUMAN.H11MO.0.B	-5	0.00557211	4.28496	0.448304	18	CGGCGCGAGCGCCTCGGGCTCCACGCCATTGAAGGCCCGG	CCAGCTGCCCCCTTTCCC	+
M61	RXRA_HUMAN.H11MO.0.A	-19	3.73857e-05	0.0287496	0.0569094	20	GGTCGCTCCTGGCCCCGGCCGTTGTCCTCCGTCCCCACCA	CTCTGACCTCTGCCTCCCCC	-
M61	IRX2_HUMAN.H11MO.0.D	-21	0.000765419	0.588607	0.302471	19	GGTCGCTCCTGGCCCCGGCCGTTGTCCTCCGTCCCCACCA	CCAACATGCCCACCCATGT	-
M61	ZN589_HUMAN.H11MO.0.D	-9	0.001066	0.819757	0.302471	16	GGTCGCTCCTGGCCCCGGCCGTTGTCCTCCGTCCCCACCA	CGGCAGTAACCGTGGG	-
M61	SP3_HUMAN.H11MO.0.B	-12	0.00106742	0.820845	0.302471	20	GGTCGCTCCTGGCCCCGGCCGTTGTCCTCCGTCCCCACCA	CCCCGGCCCCGCCCCCCCCC	-
M61	SP2_HUMAN.H11MO.0.A	-11	0.00122403	0.94128	0.302471	22	GGTCGCTCCTGGCCCCGGCCGTTGTCCTCCGTCCCCACCA	CCCCCGGCCCCGCCCCCCCCCC	-
M61	GATA1_HUMAN.H11MO.0.A	7	0.00139663	1.07401	0.302471	12	GGTCGCTCCTGGCCCCGGCCGTTGTCCTCCGTCCCCACCA	TCTTATCTGTCCCCGCCAG	-
M61	ZFX_HUMAN.H11MO.1.A	-19	0.00148164	1.13938	0.302471	17	GGTCGCTCCTGGCCCCGGCCGTTGTCCTCCGTCCCCACCA	CCCCGGCCTCCGCCCCC	-
M61	SP4_HUMAN.H11MO.0.A	-7	0.00164135	1.2622	0.302471	20	GGTCGCTCCTGGCCCCGGCCGTTGTCCTCCGTCCCCACCA	CCCGGCCCCGCCCCCTTCCC	-
M61	ZN563_HUMAN.H11MO.0.C	-1	0.0021481	1.65189	0.302471	21	GGTCGCTCCTGGCCCCGGCCGTTGTCCTCCGTCCCCACCA	GCAGCTGCCAGTGAGGATCCC	-
M61	TLX1_HUMAN.H11MO.0.D	-12	0.00218664	1.68152	0.302471	17	GGTCGCTCCTGGCCCCGGCCGTTGTCCTCCGTCCCCACCA	CCTTGGCAACTTGCCAG	-
M61	COT2_HUMAN.H11MO.1.A	-12	0.00236082	1.81547	0.302471	17	GGTCGCTCCTGGCCCCGGCCGTTGTCCTCCGTCCCCACCA	CCCTGACCTTTGACCCC	-
M61	THAP1_HUMAN.H11MO.0.C	2	0.00238444	1.83364	0.302471	20	GGTCGCTCCTGGCCCCGGCCGTTGTCCTCCGTCCCCACCA	CGCCGCCATCTTGGCTGCGGGC	+
M61	PATZ1_HUMAN.H11MO.0.C	-7	0.0027157	2.08837	0.317992	22	GGTCGCTCCTGGCCCCGGCCGTTGTCCTCCGTCCCCACCA	CCTCCCCCCCCGCCCCCTCCCC	-
M61	NR1H4_HUMAN.H11MO.0.B	-10	0.00379635	2.9194	0.361181	19	GGTCGCTCCTGGCCCCGGCCGTTGTCCTCCGTCCCCACCA	CCTCGGGGTCATTGACCCC	-
M61	NR1D1_HUMAN.H11MO.0.B	-17	0.00499187	3.83875	0.384019	19	GGTCGCTCCTGGCCCCGGCCGTTGTCCTCCGTCCCCACCA	CCTTCTGACCCACTTCCCT	-
M61	GATA2_HUMAN.H11MO.0.A	7	0.00499187	3.83875	0.384019	12	GGTCGCTCCTGGCCCCGGCCGTTGTCCTCCGTCCCCACCA	CCTTATCTCCACCCCCCAG	-
M61	OLIG2_HUMAN.H11MO.0.B	7	0.00538406	4.14034	0.390273	11	GGTCGCTCCTGGCCCCGGCCGTTGTCCTCCGTCCCCACCA	CCAGCTGTTTCCCTTCTG	+
M61	MNX1_HUMAN.H11MO.0.D	-18	0.00571297	4.39328	0.395292	19	GGTCGCTCCTGGCCCCGGCCGTTGTCCTCCGTCCCCACCA	CTATTTTAATAACCCTTAA	+
M61	HME2_HUMAN.H11MO.0.D	-24	0.00648129	4.98411	0.408516	11	GGTCGCTCCTGGCCCCGGCCGTTGTCCTCCGTCCCCACCA	CCCTAATTACC	-
M61	COT1_HUMAN.H11MO.0.C	-12	0.00662633	5.09565	0.408516	17	GGTCGCTCCTGGCCCCGGCCGTTGTCCTCCGTCCCCACCA	CCCTGACCTCTGACCCC	-
M61	TAL1_HUMAN.H11MO.0.A	7	0.00697757	5.36575	0.408516	12	GGTCGCTCCTGGCCCCGGCCGTTGTCCTCCGTCCCCACCA	CCTTATCTGCCCCCCCCAG	-
M61	ZN341_HUMAN.H11MO.0.C	-7	0.00785814	6.04291	0.443031	22	GGTCGCTCCTGGCCCCGGCCGTTGTCCTCCGTCCCCACCA	GCTCTTCCCTCCCCCCCCCCCC	-
M61	SPIC_HUMAN.H11MO.0.D	-26	0.00868024	6.6751	0.443609	13	GGTCGCTCCTGGCCCCGGCCGTTGTCCTCCGTCCCCACCA	CCTCCCCTTCCTC	-
M61	ZN554_HUMAN.H11MO.0.C	-7	0.00991315	7.62321	0.486775	20	GGTCGCTCCTGGCCCCGGCCGTTGTCCTCCGTCCCCACCA	GCTGAGCCATGTGGGGTGCT	+
M61	KLF6_HUMAN.H11MO.0.A	-1	0.0103183	7.93474	0.490834	19	GGTCGCTCCTGGCCCCGGCCGTTGTCCTCCGTCCCCACCA	CCCCCGGCCCCGCCCTTCC	-
M62	IRX2_HUMAN.H11MO.0.D	-8	0.000209919	0.161428	0.174934	19	CCTCTGCGCGAGTCTGGGCCCTGCAGGCCCGGTTGCGGCC	ACATGGGTGGGCATGTTGG	+
M62	GATA1_HUMAN.H11MO.0.A	-29	0.000343312	0.264007	0.174934	11	CCTCTGCGCGAGTCTGGGCCCTGCAGGCCCGGTTGCGGCC	CTGGCGGGGACAGATAAGA	+
M62	RXRA_HUMAN.H11MO.0.A	-11	0.00130771	1.00563	0.399804	20	CCTCTGCGCGAGTCTGGGCCCTGCAGGCCCGGTTGCGGCC	CTCTGACCTCTGCCTCCCCC	-
M62	ZN667_HUMAN.H11MO.0.C	-12	0.0021519	1.65481	0.421653	19	CCTCTGCGCGAGTCTGGGCCCTGCAGGCCCGGTTGCGGCC	GCTGAGCTTTTAAGGCCAC	-
M62	ZFX_HUMAN.H11MO.1.A	-16	0.00220668	1.69694	0.421653	17	CCTCTGCGCGAGTCTGGGCCCTGCAGGCCCGGTTGCGGCC	GGGGGCGGAGGCCGGGG	+
M62	GATA2_HUMAN.H11MO.0.A	-28	0.00248473	1.91076	0.42203	12	CCTCTGCGCGAGTCTGGGCCCTGCAGGCCCGGTTGCGGCC	CTGGGGGGTGGAGATAAGG	+
M62	SP3_HUMAN.H11MO.0.B	-5	0.00398856	3.0672	0.449143	20	CCTCTGCGCGAGTCTGGGCCCTGCAGGCCCGGTTGCGGCC	GGGGGGGGGCGGGGCCGGGG	+
M62	TLX1_HUMAN.H11MO.0.D	-2	0.0040442	3.10999	0.449143	17	CCTCTGCGCGAGTCTGGGCCCTGCAGGCCCGGTTGCGGCC	CCTTGGCAACTTGCCAG	-
M62	NR1D1_HUMAN.H11MO.0.B	-3	0.00406679	3.12736	0.449143	19	CCTCTGCGCGAGTCTGGGCCCTGCAGGCCCGGTTGCGGCC	CCTTCTGACCCACTTCCCT	-
M62	THAP1_HUMAN.H11MO.0.C	-3	0.00420139	3.23087	0.449143	22	CCTCTGCGCGAGTCTGGGCCCTGCAGGCCCGGTTGCGGCC	CGCCGCCATCTTGGCTGCGGGC	+
M62	ZN554_HUMAN.H11MO.0.C	-2	0.00487249	3.74694	0.449143	20	CCTCTGCGCGAGTCTGGGCCCTGCAGGCCCGGTTGCGGCC	GCTGAGCCATGTGGGGTGCT	+
M62	KLF6_HUMAN.H11MO.0.A	-7	0.00499776	3.84328	0.449143	19	CCTCTGCGCGAGTCTGGGCCCTGCAGGCCCGGTTGCGGCC	GGAAGGGCGGGGCCGGGGG	+
M62	TAL1_HUMAN.H11MO.0.A	-28	0.00534969	4.11391	0.449143	12	CCTCTGCGCGAGTCTGGGCCCTGCAGGCCCGGTTGCGGCC	CTGGGGGGGGCAGATAAGG	+
M62	RARG_HUMAN.H11MO.0.B	-12	0.00623902	4.79781	0.449143	18	CCTCTGCGCGAGTCTGGGCCCTGCAGGCCCGGTTGCGGCC	CCCAGGTCACTCTGACCT	-
M62	PROX1_HUMAN.H11MO.0.D	-20	0.00626535	4.81805	0.449143	17	CCTCTGCGCGAGTCTGGGCCCTGCAGGCCCGGTTGCGGCC	GGGTAAGGCGGGTTGGG	+
M62	ZN563_HUMAN.H11MO.0.C	-13	0.00732458	5.6326	0.449143	21	CCTCTGCGCGAGTCTGGGCCCTGCAGGCCCGGTTGCGGCC	GGGATCCTCACTGGCAGCTGC	+
M63	SP2_HUMAN.H11MO.0.A	-1	4.98853e-06	0.00383618	0.00752815	22	GAGGGGCCGCGCGGGACCGGCGGTGGGGAACAGCCCCGGC	GGGGGGGGGGCGGGGCCGGGGG	+
M63	ZN341_HUMAN.H11MO.0.C	-12	1.87655e-05	0.0144306	0.0141594	22	GAGGGGCCGCGCGGGACCGGCGGTGGGGAACAGCCCCGGC	GGGGGGGGGGGGAGGGAAGAGC	+
M63	SP3_HUMAN.H11MO.0.B	-2	3.46874e-05	0.0266746	0.0174488	20	GAGGGGCCGCGCGGGACCGGCGGTGGGGAACAGCCCCGGC	GGGGGGGGGCGGGGCCGGGG	+
M63	KLF3_HUMAN.H11MO.0.B	-2	0.000100017	0.0769129	0.0377336	19	GAGGGGCCGCGCGGGACCGGCGGTGGGGAACAGCCCCGGC	GGGGAGGGGCGGGGCCGGG	+
M63	PATZ1_HUMAN.H11MO.0.C	-1	0.000194824	0.14982	0.0477977	22	GAGGGGCCGCGCGGGACCGGCGGTGGGGAACAGCCCCGGC	GGGGAGGGGGCGGGGGGGGAGG	+
M63	ZN563_HUMAN.H11MO.0.C	-6	0.000218455	0.167992	0.0477977	21	GAGGGGCCGCGCGGGACCGGCGGTGGGGAACAGCCCCGGC	GGGATCCTCACTGGCAGCTGC	+
M63	PROX1_HUMAN.H11MO.0.D	-12	0.000221712	0.170497	0.0477977	17	GAGGGGCCGCGCGGGACCGGCGGTGGGGAACAGCCCCGGC	GGGTAAGGCGGGTTGGG	+
M63	ZBT17_HUMAN.H11MO.0.A	-12	0.000348796	0.268224	0.0584849	19	GAGGGGCCGCGCGGGACCGGCGGTGGGGAACAGCCCCGGC	GAGGGTGGGGGAGGGGAAG	+
M63	CLOCK_HUMAN.H11MO.0.C	-5	0.000420917	0.323685	0.0635202	14	GAGGGGCCGCGCGGGACCGGCGGTGGGGAACAGCCCCGGC	TGTTCACGTGTCTG	-
M63	KLF6_HUMAN.H11MO.0.A	-10	0.000479744	0.368923	0.0656753	19	GAGGGGCCGCGCGGGACCGGCGGTGGGGAACAGCCCCGGC	GGAAGGGCGGGGCCGGGGG	+
M63	THAP1_HUMAN.H11MO.0.C	-14	0.000588228	0.452347	0.0656753	22	GAGGGGCCGCGCGGGACCGGCGGTGGGGAACAGCCCCGGC	CGCCGCCATCTTGGCTGCGGGC	+
M63	VEZF1_HUMAN.H11MO.0.C	-12	0.000678135	0.521486	0.0656753	22	GAGGGGCCGCGCGGGACCGGCGGTGGGGAACAGCCCCGGC	GGGGAGGGGGGAGGGGGAGGGG	+
M63	SP4_HUMAN.H11MO.0.A	-1	0.00069941	0.537847	0.0656753	20	GAGGGGCCGCGCGGGACCGGCGGTGGGGAACAGCCCCGGC	GGGAAGGGGGCGGGGCCGGG	+
M63	MXI1_HUMAN.H11MO.0.A	-8	0.000738818	0.568151	0.0656753	15	GAGGGGCCGCGCGGGACCGGCGGTGGGGAACAGCCCCGGC	GCACGTGGCGGCGGG	+
M63	ZFX_HUMAN.H11MO.1.A	-4	0.000739836	0.568934	0.0656753	17	GAGGGGCCGCGCGGGACCGGCGGTGGGGAACAGCCCCGGC	GGGGGCGGAGGCCGGGG	+
M63	THA_HUMAN.H11MO.0.C	-2	0.00141794	1.0904	0.115372	17	GAGGGGCCGCGCGGGACCGGCGGTGGGGAACAGCCCCGGC	GGGTCACTTCAGGTCAG	+
M63	RXRA_HUMAN.H11MO.0.A	-1	0.00145258	1.11703	0.115372	20	GAGGGGCCGCGCGGGACCGGCGGTGGGGAACAGCCCCGGC	GGGGGAGGCAGAGGTCAGAG	+
M63	EGR2_HUMAN.H11MO.0.A	-10	0.00177745	1.36686	0.129157	18	GAGGGGCCGCGCGGGACCGGCGGTGGGGAACAGCCCCGGC	GGGGGGGTGTGGGAGGGG	+
M63	EGR1_HUMAN.H11MO.0.A	-12	0.00179731	1.38213	0.129157	17	GAGGGGCCGCGCGGGACCGGCGGTGGGGAACAGCCCCGGC	GAGGGCGTGGGCGGGGG	+
M63	ZN350_HUMAN.H11MO.1.D	-1	0.00227198	1.74715	0.155847	24	GAGGGGCCGCGCGGGACCGGCGGTGGGGAACAGCCCCGGC	ACGGGGCGCAGGGATTTGTTGCCC	+
M63	MAZ_HUMAN.H11MO.0.A	-12	0.00247299	1.90173	0.162259	22	GAGGGGCCGCGCGGGACCGGCGGTGGGGAACAGCCCCGGC	GGGGGAGGGGGGGGGGGGGGGG	+
M63	ZN335_HUMAN.H11MO.0.A	-15	0.00320572	2.4652	0.200308	22	GAGGGGCCGCGCGGGACCGGCGGTGGGGAACAGCCCCGGC	TCAGGCAGCGCCGAGGACAGCC	-
M63	KLF16_HUMAN.H11MO.0.D	-4	0.00331835	2.55181	0.200308	19	GAGGGGCCGCGCGGGACCGGCGGTGGGGAACAGCCCCGGC	GGGGGCGGGGGGGGGGGGG	+
M63	RFX5_HUMAN.H11MO.0.A	-12	0.00358191	2.75449	0.203369	20	GAGGGGCCGCGCGGGACCGGCGGTGGGGAACAGCCCCGGC	GTCAGCTGTTGCTAGGCAGA	+
M63	HES1_HUMAN.H11MO.0.D	-13	0.00363859	2.79808	0.203369	13	GAGGGGCCGCGCGGGACCGGCGGTGGGGAACAGCCCCGGC	GGGCTCGTGGCGG	-
M63	TLX1_HUMAN.H11MO.0.D	-17	0.00385851	2.9672	0.207959	17	GAGGGGCCGCGCGGGACCGGCGGTGGGGAACAGCCCCGGC	CTGGCAAGTTGCCAAGG	+
M63	NR1D1_HUMAN.H11MO.0.B	-10	0.00468849	3.60545	0.23487	19	GAGGGGCCGCGCGGGACCGGCGGTGGGGAACAGCCCCGGC	AGGGAAGTGGGTCAGAAGG	+
M63	PURA_HUMAN.H11MO.0.D	-3	0.00517988	3.98333	0.23487	17	GAGGGGCCGCGCGGGACCGGCGGTGGGGAACAGCCCCGGC	GGAAGGGGGGGGCAGGG	+
M63	RARG_HUMAN.H11MO.2.D	-18	0.00533806	4.10497	0.23487	20	GAGGGGCCGCGCGGGACCGGCGGTGGGGAACAGCCCCGGC	GGGGGTCACCCAGAGGTCAC	+
M63	PAX5_HUMAN.H11MO.0.A	-14	0.00555722	4.27351	0.23487	21	GAGGGGCCGCGCGGGACCGGCGGTGGGGAACAGCCCCGGC	GTCACGCTCTGCTGCCCAGGC	-
M63	ZN148_HUMAN.H11MO.0.D	-13	0.00555897	4.27485	0.23487	15	GAGGGGCCGCGCGGGACCGGCGGTGGGGAACAGCCCCGGC	GGGGTGGGGGAGGGG	+
M63	USF2_HUMAN.H11MO.0.A	0	0.00614557	4.72594	0.23487	19	GAGGGGCCGCGCGGGACCGGCGGTGGGGAACAGCCCCGGC	CGCCGCGGCCACGTGACCC	-
M63	EGR2_HUMAN.H11MO.1.A	-13	0.00622548	4.78739	0.23487	16	GAGGGGCCGCGCGGGACCGGCGGTGGGGAACAGCCCCGGC	GGGGCGTGGGCGGGGG	+
M63	TAF1_HUMAN.H11MO.0.A	-13	0.00622548	4.78739	0.23487	16	GAGGGGCCGCGCGGGACCGGCGGTGGGGAACAGCCCCGGC	AAGATGGCGGCGGCGG	+
M63	TBX15_HUMAN.H11MO.0.D	-3	0.00657039	5.05263	0.241837	19	GAGGGGCCGCGCGGGACCGGCGGTGGGGAACAGCCCCGGC	GGGGGGGGGGGGGTGGGGG	+
M63	IRX2_HUMAN.H11MO.0.D	-5	0.00750287	5.76971	0.269584	19	GAGGGGCCGCGCGGGACCGGCGGTGGGGAACAGCCCCGGC	ACATGGGTGGGCATGTTGG	+
M63	Z324A_HUMAN.H11MO.0.C	-8	0.0091556	7.04065	0.321317	23	GAGGGGCCGCGCGGGACCGGCGGTGGGGAACAGCCCCGGC	TGGCAGCAAAGGATGGTTTGATA	-
M63	ZF64A_HUMAN.H11MO.0.D	-5	0.00967227	7.43798	0.331735	16	GAGGGGCCGCGCGGGACCGGCGGTGGGGAACAGCCCCGGC	GGGGCCCGGGAACCTG	+
M63	RFX1_HUMAN.H11MO.0.B	-1	0.0116638	8.96945	0.386531	22	GAGGGGCCGCGCGGGACCGGCGGTGGGGAACAGCCCCGGC	CCGTCGCCATGGCAACCGGGGC	-
M63	SRBP2_HUMAN.H11MO.0.B	-6	0.0117822	9.06051	0.386531	13	GAGGGGCCGCGCGGGACCGGCGGTGGGGAACAGCCCCGGC	CCTCACCCCACCC	-
M63	MBD2_HUMAN.H11MO.0.B	-12	0.012224	9.40023	0.390102	11	GAGGGGCCGCGCGGGACCGGCGGTGGGGAACAGCCCCGGC	GGGGCCGGAGG	+
M63	NR1H4_HUMAN.H11MO.0.B	-4	0.0125941	9.68487	0.390102	19	GAGGGGCCGCGCGGGACCGGCGGTGGGGAACAGCCCCGGC	GGGGTCAATGACCCCGAGG	+
M63	RELB_HUMAN.H11MO.0.C	-26	0.0127303	9.78961	0.390102	12	GAGGGGCCGCGCGGGACCGGCGGTGGGGAACAGCCCCGGC	GGGAAATCCCCC	-
M63	SP1_HUMAN.H11MO.0.A	0	0.0138932	10.6839	0.4111	22	GAGGGGCCGCGCGGGACCGGCGGTGGGGAACAGCCCCGGC	GGGGGGCGGGGCCGGGGGGGGG	+
M63	WT1_HUMAN.H11MO.0.C	-8	0.0146687	11.2802	0.421428	20	GAGGGGCCGCGCGGGACCGGCGGTGGGGAACAGCCCCGGC	GGGCGGGGGAGGAGGGGGGG	+
M63	ZN589_HUMAN.H11MO.0.D	-11	0.0148007	11.3818	0.421428	16	GAGGGGCCGCGCGGGACCGGCGGTGGGGAACAGCCCCGGC	CGGCAGTAACCGTGGG	-
M63	ZN667_HUMAN.H11MO.0.C	0	0.0152129	11.6987	0.425142	19	GAGGGGCCGCGCGGGACCGGCGGTGGGGAACAGCCCCGGC	GCTGAGCTTTTAAGGCCAC	-
M63	BHE41_HUMAN.H11MO.0.D	-9	0.0198037	15.229	0.496853	20	GAGGGGCCGCGCGGGACCGGCGGTGGGGAACAGCCCCGGC	ACCGGGTCACGTGCAGAAGG	+
M63	PTF1A_HUMAN.H11MO.0.B	-25	0.0200836	15.4443	0.496853	15	GAGGGGCCGCGCGGGACCGGCGGTGGGGAACAGCCCCGGC	GGGAAAGGGGGCAGCTGG	-
M64	VEZF1_HUMAN.H11MO.0.C	-5	2.32384e-07	0.000178703	0.00035011	22	TGAGGGGAAATCCGGGAGCGGAGGGGGGGACCCCCAGGGA	GGGGAGGGGGGAGGGGGAGGGG	+
M64	PATZ1_HUMAN.H11MO.0.C	-6	2.47958e-06	0.0019068	0.00186787	22	TGAGGGGAAATCCGGGAGCGGAGGGGGGGACCCCCAGGGA	GGGGAGGGGGCGGGGGGGGAGG	+
M64	MAZ_HUMAN.H11MO.0.A	-3	9.7555e-06	0.00750198	0.00489921	22	TGAGGGGAAATCCGGGAGCGGAGGGGGGGACCCCCAGGGA	GGGGGAGGGGGGGGGGGGGGGG	+
M64	THAP1_HUMAN.H11MO.0.C	-10	3.55185e-05	0.0273137	0.013378	22	TGAGGGGAAATCCGGGAGCGGAGGGGGGGACCCCCAGGGA	GCCCGCAGCCAAGATGGCGGCG	-
M64	SP2_HUMAN.H11MO.0.A	-2	5.83435e-05	0.0448661	0.01758	22	TGAGGGGAAATCCGGGAGCGGAGGGGGGGACCCCCAGGGA	GGGGGGGGGGCGGGGCCGGGGG	+
M64	ZN467_HUMAN.H11MO.0.C	-3	8.74659e-05	0.0672613	0.0219627	22	TGAGGGGAAATCCGGGAGCGGAGGGGGGGACCCCCAGGGA	GGGGAGGGGAGGGGGGGGGGGG	+
M64	ZN341_HUMAN.H11MO.0.C	-4	0.000111104	0.0854393	0.0239128	22	TGAGGGGAAATCCGGGAGCGGAGGGGGGGACCCCCAGGGA	GGGGGGGGGGGGAGGGAAGAGC	+
M64	RXRA_HUMAN.H11MO.0.A	-3	0.000208761	0.160537	0.0378543	20	TGAGGGGAAATCCGGGAGCGGAGGGGGGGACCCCCAGGGA	GGGGGAGGCAGAGGTCAGAG	+
M64	PTF1A_HUMAN.H11MO.0.B	-4	0.000226131	0.173895	0.0378543	18	TGAGGGGAAATCCGGGAGCGGAGGGGGGGACCCCCAGGGA	GGGAAAGGGGGCAGCTGG	-
M64	SP3_HUMAN.H11MO.0.B	-9	0.000265695	0.20432	0.0400296	20	TGAGGGGAAATCCGGGAGCGGAGGGGGGGACCCCCAGGGA	GGGGGGGGGCGGGGCCGGGG	+
M64	REL_HUMAN.H11MO.0.B	0	0.000385849	0.296718	0.0505058	15	TGAGGGGAAATCCGGGAGCGGAGGGGGGGACCCCCAGGGA	TGAAGGGAAATTCCA	+
M64	ZBT17_HUMAN.H11MO.0.A	-5	0.000402376	0.309427	0.0505058	19	TGAGGGGAAATCCGGGAGCGGAGGGGGGGACCCCCAGGGA	GAGGGTGGGGGAGGGGAAG	+
M64	KLF6_HUMAN.H11MO.0.A	-9	0.0004358	0.33513	0.0505058	19	TGAGGGGAAATCCGGGAGCGGAGGGGGGGACCCCCAGGGA	GGAAGGGCGGGGCCGGGGG	+
M64	ZEP2_HUMAN.H11MO.0.D	0	0.000531861	0.409001	0.0568609	14	TGAGGGGAAATCCGGGAGCGGAGGGGGGGACCCCCAGGGA	GGTAGGGAAACCCC	+
M64	PURA_HUMAN.H11MO.0.D	1	0.00060923	0.468498	0.0568609	16	TGAGGGGAAATCCGGGAGCGGAGGGGGGGACCCCCAGGGA	GGAAGGGGGGGGCAGGG	+
M64	WT1_HUMAN.H11MO.0.C	-7	0.000627131	0.482264	0.0568609	20	TGAGGGGAAATCCGGGAGCGGAGGGGGGGACCCCCAGGGA	GGGCGGGGGAGGAGGGGGGG	+
M64	EGR2_HUMAN.H11MO.0.A	-3	0.000656888	0.505147	0.0568609	18	TGAGGGGAAATCCGGGAGCGGAGGGGGGGACCCCCAGGGA	GGGGGGGTGTGGGAGGGG	+
M64	PLAG1_HUMAN.H11MO.0.D	-23	0.000717084	0.551437	0.0568609	17	TGAGGGGAAATCCGGGAGCGGAGGGGGGGACCCCCAGGGA	GGGGGCATCAGGAGGGG	+
M64	PROX1_HUMAN.H11MO.0.D	-4	0.000717084	0.551437	0.0568609	17	TGAGGGGAAATCCGGGAGCGGAGGGGGGGACCCCCAGGGA	GGGTAAGGCGGGTTGGG	+
M64	ZN667_HUMAN.H11MO.0.C	-12	0.00110577	0.85034	0.0832978	19	TGAGGGGAAATCCGGGAGCGGAGGGGGGGACCCCCAGGGA	GCTGAGCTTTTAAGGCCAC	-
M64	KLF16_HUMAN.H11MO.0.D	-11	0.0011924	0.916957	0.0855463	19	TGAGGGGAAATCCGGGAGCGGAGGGGGGGACCCCCAGGGA	GGGGGCGGGGGGGGGGGGG	+
M64	ZN563_HUMAN.H11MO.0.C	-11	0.0013529	1.04038	0.0907357	21	TGAGGGGAAATCCGGGAGCGGAGGGGGGGACCCCCAGGGA	GCAGCTGCCAGTGAGGATCCC	-
M64	TBX15_HUMAN.H11MO.0.D	-3	0.00138519	1.06521	0.0907357	19	TGAGGGGAAATCCGGGAGCGGAGGGGGGGACCCCCAGGGA	GGGGGGGGGGGGGTGGGGG	+
M64	KLF15_HUMAN.H11MO.0.A	0	0.00160704	1.23581	0.0991953	19	TGAGGGGAAATCCGGGAGCGGAGGGGGGGACCCCCAGGGA	GGGGAGGAGCAGGGGGGGG	+
M64	RARG_HUMAN.H11MO.2.D	-3	0.00164601	1.26578	0.0991953	20	TGAGGGGAAATCCGGGAGCGGAGGGGGGGACCCCCAGGGA	GGGGGTCACCCAGAGGTCAC	+
M64	ZFX_HUMAN.H11MO.1.A	-4	0.00199631	1.53516	0.1139	17	TGAGGGGAAATCCGGGAGCGGAGGGGGGGACCCCCAGGGA	GGGGGCGGAGGCCGGGG	+
M64	SP4_HUMAN.H11MO.0.A	-6	0.00204123	1.5697	0.1139	20	TGAGGGGAAATCCGGGAGCGGAGGGGGGGACCCCCAGGGA	GGGAAGGGGGCGGGGCCGGG	+
M64	ZN263_HUMAN.H11MO.0.A	-4	0.00219168	1.6854	0.117928	20	TGAGGGGAAATCCGGGAGCGGAGGGGGGGACCCCCAGGGA	GGGAGGAGGGAGAGGAGGAG	+
M64	ZN320_HUMAN.H11MO.0.C	-3	0.00290398	2.23316	0.150866	20	TGAGGGGAAATCCGGGAGCGGAGGGGGGGACCCCCAGGGA	GTGGGACCAGGGGGCCAGTG	+
M64	ZN816_HUMAN.H11MO.0.C	-18	0.00311879	2.39835	0.156626	21	TGAGGGGAAATCCGGGAGCGGAGGGGGGGACCCCCAGGGA	AAAAAAGGGGGACATGCAGGG	+
M64	SPZ1_HUMAN.H11MO.0.D	-23	0.00344106	2.64618	0.167235	16	TGAGGGGAAATCCGGGAGCGGAGGGGGGGACCCCCAGGGA	CGGCTGTTACCCTGGG	+
M64	ZN335_HUMAN.H11MO.0.A	-10	0.0038146	2.93343	0.179596	22	TGAGGGGAAATCCGGGAGCGGAGGGGGGGACCCCCAGGGA	TCAGGCAGCGCCGAGGACAGCC	-
M64	NR1D1_HUMAN.H11MO.0.B	-5	0.00438531	3.37231	0.200209	19	TGAGGGGAAATCCGGGAGCGGAGGGGGGGACCCCCAGGGA	AGGGAAGTGGGTCAGAAGG	+
M64	ZN816_HUMAN.H11MO.1.C	0	0.00478059	3.67627	0.209678	14	TGAGGGGAAATCCGGGAGCGGAGGGGGGGACCCCCAGGGA	AAGGGGGACATGCA	+
M64	EGR1_HUMAN.H11MO.0.A	-11	0.00487105	3.74584	0.209678	17	TGAGGGGAAATCCGGGAGCGGAGGGGGGGACCCCCAGGGA	GAGGGCGTGGGCGGGGG	+
M64	KLF3_HUMAN.H11MO.0.B	-3	0.00577567	4.44149	0.236053	19	TGAGGGGAAATCCGGGAGCGGAGGGGGGGACCCCCAGGGA	GGGGAGGGGCGGGGCCGGG	+
M64	ZN589_HUMAN.H11MO.0.D	-23	0.00579714	4.458	0.236053	16	TGAGGGGAAATCCGGGAGCGGAGGGGGGGACCCCCAGGGA	CGGCAGTAACCGTGGG	-
M64	SP1_HUMAN.H11MO.0.A	-6	0.00679478	5.22519	0.269395	22	TGAGGGGAAATCCGGGAGCGGAGGGGGGGACCCCCAGGGA	GGGGGGCGGGGCCGGGGGGGGG	+
M64	TAF1_HUMAN.H11MO.0.A	-8	0.00721056	5.54492	0.278549	16	TGAGGGGAAATCCGGGAGCGGAGGGGGGGACCCCCAGGGA	AAGATGGCGGCGGCGG	+
M64	E2F8_HUMAN.H11MO.0.D	1	0.00828894	6.3742	0.312203	11	TGAGGGGAAATCCGGGAGCGGAGGGGGGGACCCCCAGGGA	TTTGGCGGGAAA	+
M64	RARA_HUMAN.H11MO.0.A	-5	0.00909912	6.99723	0.325031	20	TGAGGGGAAATCCGGGAGCGGAGGGGGGGACCCCCAGGGA	GGGGGATCAAGAGGTCAAGG	+
M64	FLI1_HUMAN.H11MO.0.A	-10	0.00927342	7.13126	0.325031	18	TGAGGGGAAATCCGGGAGCGGAGGGGGGGACCCCCAGGGA	GGAGGAAGGAAGGAGGGA	+
M64	ZNF76_HUMAN.H11MO.0.C	-3	0.00927674	7.13381	0.325031	22	TGAGGGGAAATCCGGGAGCGGAGGGGGGGACCCCCAGGGA	GGGGCATTCTGGGAATTGTAGT	+
M64	NR1H4_HUMAN.H11MO.0.B	-4	0.00986877	7.58908	0.337915	19	TGAGGGGAAATCCGGGAGCGGAGGGGGGGACCCCCAGGGA	GGGGTCAATGACCCCGAGG	+
M64	MZF1_HUMAN.H11MO.0.B	0	0.0106454	8.18628	0.341891	13	TGAGGGGAAATCCGGGAGCGGAGGGGGGGACCCCCAGGGA	GGAGGGGATTGGG	+
M64	SPIC_HUMAN.H11MO.0.D	3	0.0106454	8.18628	0.341891	10	TGAGGGGAAATCCGGGAGCGGAGGGGGGGACCCCCAGGGA	GAGGAAGGGGAGG	+
M64	ZIC1_HUMAN.H11MO.0.B	-3	0.0106656	8.20188	0.341891	9	TGAGGGGAAATCCGGGAGCGGAGGGGGGGACCCCCAGGGA	GGGGTGGTC	+
M64	BHE41_HUMAN.H11MO.0.D	-21	0.0110312	8.48301	0.344813	19	TGAGGGGAAATCCGGGAGCGGAGGGGGGGACCCCCAGGGA	ACCGGGTCACGTGCAGAAGG	+
M64	IRX2_HUMAN.H11MO.0.D	-9	0.0112478	8.64954	0.344813	19	TGAGGGGAAATCCGGGAGCGGAGGGGGGGACCCCCAGGGA	ACATGGGTGGGCATGTTGG	+
M64	PAX5_HUMAN.H11MO.0.A	-8	0.0114434	8.8	0.344813	21	TGAGGGGAAATCCGGGAGCGGAGGGGGGGACCCCCAGGGA	GCCTGGGCAGCAGAGCGTGAC	+
M64	ELF2_HUMAN.H11MO.0.C	-8	0.0124401	9.56646	0.367496	13	TGAGGGGAAATCCGGGAGCGGAGGGGGGGACCCCCAGGGA	AACCCGGAAGTGG	+
M64	MNX1_HUMAN.H11MO.0.D	0	0.0128034	9.84581	0.370954	19	TGAGGGGAAATCCGGGAGCGGAGGGGGGGACCCCCAGGGA	TTAAGGGTTATTAAAATAG	-
M64	SMAD3_HUMAN.H11MO.0.B	-1	0.0147417	11.3364	0.411294	12	TGAGGGGAAATCCGGGAGCGGAGGGGGGGACCCCCAGGGA	CAGGTGACAGAG	-
M64	Z324A_HUMAN.H11MO.0.C	-12	0.0153442	11.7997	0.412727	23	TGAGGGGAAATCCGGGAGCGGAGGGGGGGACCCCCAGGGA	TGGCAGCAAAGGATGGTTTGATA	-
M64	EGR2_HUMAN.H11MO.1.A	-12	0.0156149	12.0079	0.412727	16	TGAGGGGAAATCCGGGAGCGGAGGGGGGGACCCCCAGGGA	GGGGCGTGGGCGGGGG	+
M64	ZF64A_HUMAN.H11MO.0.D	-5	0.0156149	12.0079	0.412727	16	TGAGGGGAAATCCGGGAGCGGAGGGGGGGACCCCCAGGGA	GGGGCCCGGGAACCTG	+
M64	BC11A_HUMAN.H11MO.0.A	1	0.0180765	13.9008	0.461594	16	TGAGGGGAAATCCGGGAGCGGAGGGGGGGACCCCCAGGGA	AAAAGAGGAAGTGAAAA	+
M66	ZFX_HUMAN.H11MO.1.A	-25	0.000595453	0.457904	0.476354	15	GCCTCACCATCCACCCAGCGGAACTCCACGGCCACTACTC	CCCCGGCCTCCGCCCCC	-
M66	TAF1_HUMAN.H11MO.0.A	-22	0.00131921	1.01447	0.476354	16	GCCTCACCATCCACCCAGCGGAACTCCACGGCCACTACTC	CCGCCGCCGCCATCTT	-
M66	PATZ1_HUMAN.H11MO.0.C	-18	0.00145872	1.12175	0.476354	22	GCCTCACCATCCACCCAGCGGAACTCCACGGCCACTACTC	CCTCCCCCCCCGCCCCCTCCCC	-
M66	ZN350_HUMAN.H11MO.1.D	-10	0.00284425	2.18723	0.476354	24	GCCTCACCATCCACCCAGCGGAACTCCACGGCCACTACTC	ACGGGGCGCAGGGATTTGTTGCCC	+
M66	RARG_HUMAN.H11MO.2.D	-18	0.00303469	2.33368	0.476354	20	GCCTCACCATCCACCCAGCGGAACTCCACGGCCACTACTC	GTGACCTCTGGGTGACCCCC	-
M66	MAFA_HUMAN.H11MO.0.D	1	0.00348688	2.68141	0.476354	20	GCCTCACCATCCACCCAGCGGAACTCCACGGCCACTACTC	GTGCTGACCCCGCAGCCTTCG	+
M66	NR1I2_HUMAN.H11MO.0.C	-18	0.00420227	3.23155	0.476354	19	GCCTCACCATCCACCCAGCGGAACTCCACGGCCACTACTC	CTGAACTTTTTTGACCTCA	-
M66	ZN667_HUMAN.H11MO.0.C	-17	0.00420227	3.23155	0.476354	19	GCCTCACCATCCACCCAGCGGAACTCCACGGCCACTACTC	GCTGAGCTTTTAAGGCCAC	-
M66	BHE41_HUMAN.H11MO.0.D	-14	0.00429014	3.29912	0.476354	20	GCCTCACCATCCACCCAGCGGAACTCCACGGCCACTACTC	GCCTCTGCACGTGACCCGGT	-
M66	KLF9_HUMAN.H11MO.0.C	-23	0.004493	3.45512	0.476354	15	GCCTCACCATCCACCCAGCGGAACTCCACGGCCACTACTC	GGCCACGCCCCCTCC	-
M66	ZN554_HUMAN.H11MO.1.D	1	0.00451663	3.47329	0.476354	8	GCCTCACCATCCACCCAGCGGAACTCCACGGCCACTACTC	TGGCTCTGC	-
M66	SP2_HUMAN.H11MO.0.A	-18	0.00458137	3.52308	0.476354	22	GCCTCACCATCCACCCAGCGGAACTCCACGGCCACTACTC	CCCCCGGCCCCGCCCCCCCCCC	-
M66	THAP1_HUMAN.H11MO.0.C	-1	0.00458137	3.52308	0.476354	22	GCCTCACCATCCACCCAGCGGAACTCCACGGCCACTACTC	GCCCGCAGCCAAGATGGCGGCG	-
M66	RXRA_HUMAN.H11MO.0.A	-16	0.00491712	3.78127	0.476354	20	GCCTCACCATCCACCCAGCGGAACTCCACGGCCACTACTC	CTCTGACCTCTGCCTCCCCC	-
M66	KLF6_HUMAN.H11MO.0.A	-24	0.0051848	3.98711	0.476354	16	GCCTCACCATCCACCCAGCGGAACTCCACGGCCACTACTC	CCCCCGGCCCCGCCCTTCC	-
M66	NR1I3_HUMAN.H11MO.0.C	-18	0.00545677	4.19626	0.476354	18	GCCTCACCATCCACCCAGCGGAACTCCACGGCCACTACTC	CTGAACTTTCCTGACCCC	-
M66	COT2_HUMAN.H11MO.1.A	-16	0.0057597	4.42921	0.476354	17	GCCTCACCATCCACCCAGCGGAACTCCACGGCCACTACTC	CCCTGACCTTTGACCCC	-
M66	VDR_HUMAN.H11MO.0.A	-19	0.00591298	4.54708	0.476354	16	GCCTCACCATCCACCCAGCGGAACTCCACGGCCACTACTC	TGAACCCACTGACCCC	-
M67	IRX2_HUMAN.H11MO.0.D	0	0.000338928	0.260636	0.413177	19	CCGGGGCTGGGGCCGGGGCATTTCGTCTCGGCGGACTGGG	ACATGGGTGGGCATGTTGG	+
M67	RXRA_HUMAN.H11MO.0.A	-13	0.000840239	0.646144	0.413177	20	CCGGGGCTGGGGCCGGGGCATTTCGTCTCGGCGGACTGGG	CTCTGACCTCTGCCTCCCCC	-
M67	THAP1_HUMAN.H11MO.0.C	-10	0.00137542	1.0577	0.413177	22	CCGGGGCTGGGGCCGGGGCATTTCGTCTCGGCGGACTGGG	CGCCGCCATCTTGGCTGCGGGC	+
M67	ZN563_HUMAN.H11MO.0.C	-2	0.00161643	1.24303	0.413177	21	CCGGGGCTGGGGCCGGGGCATTTCGTCTCGGCGGACTGGG	GGGATCCTCACTGGCAGCTGC	+
M69	THA_HUMAN.H11MO.0.C	0	0.000841724	0.647286	0.384676	17	GGGGGCCGTGGGGTCCCTCTCAGGGGAGTATGCTTGCCGA	GGGTCACTTCAGGTCAG	+
M69	PAX5_HUMAN.H11MO.0.A	-12	0.000842228	0.647673	0.384676	21	GGGGGCCGTGGGGTCCCTCTCAGGGGAGTATGCTTGCCGA	GTCACGCTCTGCTGCCCAGGC	-
M69	PAX8_HUMAN.H11MO.0.D	-14	0.000875495	0.673256	0.384676	14	GGGGGCCGTGGGGTCCCTCTCAGGGGAGTATGCTTGCCGA	CCCGCTTCAGTGAC	-
M69	VDR_HUMAN.H11MO.0.A	0	0.0010035	0.771694	0.384676	16	GGGGGCCGTGGGGTCCCTCTCAGGGGAGTATGCTTGCCGA	GGGGTCAGTGGGTTCA	+
M69	ZN214_HUMAN.H11MO.0.C	-14	0.00178159	1.37004	0.456314	22	GGGGGCCGTGGGGTCCCTCTCAGGGGAGTATGCTTGCCGA	TCCTTTTTGAGGCCTTTGATGA	+
M69	NR1H4_HUMAN.H11MO.0.B	-5	0.00178558	1.37311	0.456314	19	GGGGGCCGTGGGGTCCCTCTCAGGGGAGTATGCTTGCCGA	CCTCGGGGTCATTGACCCC	-
M72	ZN563_HUMAN.H11MO.0.C	-18	0.000672518	0.517166	0.388029	21	GGCTGGCGTCAGCGGGGTGCCCTGCCCGTGGCTGCGGATC	GCAGCTGCCAGTGAGGATCCC	-
M72	SP3_HUMAN.H11MO.0.B	-11	0.000903708	0.694951	0.388029	20	GGCTGGCGTCAGCGGGGTGCCCTGCCCGTGGCTGCGGATC	GGGGGGGGGCGGGGCCGGGG	+
M72	GATA1_HUMAN.H11MO.0.A	7	0.00152724	1.17445	0.388029	12	GGCTGGCGTCAGCGGGGTGCCCTGCCCGTGGCTGCGGATC	TCTTATCTGTCCCCGCCAG	-
M72	IRX2_HUMAN.H11MO.0.D	-16	0.0017796	1.36851	0.388029	19	GGCTGGCGTCAGCGGGGTGCCCTGCCCGTGGCTGCGGATC	CCAACATGCCCACCCATGT	-
M72	NR1D1_HUMAN.H11MO.0.B	-9	0.0017796	1.36851	0.388029	19	GGCTGGCGTCAGCGGGGTGCCCTGCCCGTGGCTGCGGATC	CCTTCTGACCCACTTCCCT	-
M72	RXRA_HUMAN.H11MO.0.A	-11	0.00256203	1.9702	0.388029	20	GGCTGGCGTCAGCGGGGTGCCCTGCCCGTGGCTGCGGATC	GGGGGAGGCAGAGGTCAGAG	+
M72	ZFX_HUMAN.H11MO.1.A	-14	0.0027267	2.09683	0.388029	17	GGCTGGCGTCAGCGGGGTGCCCTGCCCGTGGCTGCGGATC	GGGGGCGGAGGCCGGGG	+
M72	THAP1_HUMAN.H11MO.0.C	-17	0.00440554	3.38786	0.449664	22	GGCTGGCGTCAGCGGGGTGCCCTGCCCGTGGCTGCGGATC	GCCCGCAGCCAAGATGGCGGCG	-
M72	TLX1_HUMAN.H11MO.0.D	-20	0.00469675	3.6118	0.449664	17	GGCTGGCGTCAGCGGGGTGCCCTGCCCGTGGCTGCGGATC	CCTTGGCAACTTGCCAG	-
M72	SP2_HUMAN.H11MO.0.A	-5	0.00470345	3.61695	0.449664	22	GGCTGGCGTCAGCGGGGTGCCCTGCCCGTGGCTGCGGATC	CCCCCGGCCCCGCCCCCCCCCC	-
M72	ZN341_HUMAN.H11MO.0.C	-18	0.00470345	3.61695	0.449664	22	GGCTGGCGTCAGCGGGGTGCCCTGCCCGTGGCTGCGGATC	GCTCTTCCCTCCCCCCCCCCCC	-
M75	IRX2_HUMAN.H11MO.0.D	-12	0.00029499	0.226847	0.453306	19	CCGAGCGCGTGCGGGGCATGGCCCCTCTGGAGACCGCGCG	CCAACATGCCCACCCATGT	-
M77	KLF12_HUMAN.H11MO.0.C	-15	0.000124613	0.0958274	0.189007	11	CCCCAGCGCGTAAGCGCCGAGCCCCAAGCTCGTCCCCGTG	GCCCCGCCCCT	-
M77	ZBT7A_HUMAN.H11MO.0.A	-18	0.000523217	0.402354	0.240692	9	CCCCAGCGCGTAAGCGCCGAGCCCCAAGCTCGTCCCCGTG	GAGACCCCC	-
M77	THAP1_HUMAN.H11MO.0.C	-19	0.000531157	0.40846	0.240692	21	CCCCAGCGCGTAAGCGCCGAGCCCCAAGCTCGTCCCCGTG	CGCCGCCATCTTGGCTGCGGGC	+
M77	SP1_HUMAN.H11MO.1.A	-13	0.000634756	0.488127	0.240692	14	CCCCAGCGCGTAAGCGCCGAGCCCCAAGCTCGTCCCCGTG	CGGCCCCGCCCCCC	-
M77	ZF64A_HUMAN.H11MO.0.D	-9	0.0012298	0.945715	0.285826	16	CCCCAGCGCGTAAGCGCCGAGCCCCAAGCTCGTCCCCGTG	CAGGTTCCCGGGCCCC	-
M77	SP4_HUMAN.H11MO.0.A	-11	0.00135293	1.0404	0.285826	20	CCCCAGCGCGTAAGCGCCGAGCCCCAAGCTCGTCCCCGTG	CCCGGCCCCGCCCCCTTCCC	-
M77	ZN554_HUMAN.H11MO.0.C	-15	0.00176456	1.35694	0.285826	20	CCCCAGCGCGTAAGCGCCGAGCCCCAAGCTCGTCCCCGTG	GCTGAGCCATGTGGGGTGCT	+
M77	NR1H4_HUMAN.H11MO.0.B	-7	0.00178983	1.37638	0.285826	19	CCCCAGCGCGTAAGCGCCGAGCCCCAAGCTCGTCCCCGTG	CCTCGGGGTCATTGACCCC	-
M77	RXRA_HUMAN.H11MO.0.A	-16	0.00188446	1.44915	0.285826	20	CCCCAGCGCGTAAGCGCCGAGCCCCAAGCTCGTCCCCGTG	CTCTGACCTCTGCCTCCCCC	-
M77	KLF3_HUMAN.H11MO.0.B	-11	0.00218976	1.68392	0.293506	19	CCCCAGCGCGTAAGCGCCGAGCCCCAAGCTCGTCCCCGTG	CCCGGCCCCGCCCCTCCCC	-
M77	SP3_HUMAN.H11MO.0.B	-10	0.00244482	1.88007	0.293506	20	CCCCAGCGCGTAAGCGCCGAGCCCCAAGCTCGTCCCCGTG	CCCCGGCCCCGCCCCCCCCC	-
M77	SP2_HUMAN.H11MO.0.A	-9	0.00264775	2.03612	0.293506	22	CCCCAGCGCGTAAGCGCCGAGCCCCAAGCTCGTCCCCGTG	CCCCCGGCCCCGCCCCCCCCCC	-
M77	ZN320_HUMAN.H11MO.0.C	-8	0.00296378	2.27915	0.293506	20	CCCCAGCGCGTAAGCGCCGAGCCCCAAGCTCGTCCCCGTG	CACTGGCCCCCTGGTCCCAC	-
M77	SP1_HUMAN.H11MO.0.A	-5	0.00337696	2.59688	0.293506	22	CCCCAGCGCGTAAGCGCCGAGCCCCAAGCTCGTCCCCGTG	CCCCCCCCCGGCCCCGCCCCCC	-
M77	RARG_HUMAN.H11MO.2.D	-18	0.00381709	2.93534	0.293506	20	CCCCAGCGCGTAAGCGCCGAGCCCCAAGCTCGTCCCCGTG	GTGACCTCTGGGTGACCCCC	-
M77	KLF1_HUMAN.H11MO.0.A	-11	0.00389631	2.99626	0.293506	14	CCCCAGCGCGTAAGCGCCGAGCCCCAAGCTCGTCCCCGTG	CCCGGCCCCGCCCC	-
M77	RORA_HUMAN.H11MO.0.C	-16	0.00402536	3.0955	0.293506	13	CCCCAGCGCGTAAGCGCCGAGCCCCAAGCTCGTCCCCGTG	CCCTGACCTAGTT	-
M77	ZFX_HUMAN.H11MO.1.A	-11	0.00404752	3.11255	0.293506	17	CCCCAGCGCGTAAGCGCCGAGCCCCAAGCTCGTCCCCGTG	GGGGGCGGAGGCCGGGG	+
M77	RARA_HUMAN.H11MO.0.A	-16	0.00406371	3.12499	0.293506	20	CCCCAGCGCGTAAGCGCCGAGCCCCAAGCTCGTCCCCGTG	CCTTGACCTCTTGATCCCCC	-
M77	RFX5_HUMAN.H11MO.0.A	-12	0.00406371	3.12499	0.293506	20	CCCCAGCGCGTAAGCGCCGAGCCCCAAGCTCGTCCCCGTG	TCTGCCTAGCAACAGCTGAC	-
M77	PLAG1_HUMAN.H11MO.0.D	-22	0.00530099	4.07646	0.349578	17	CCCCAGCGCGTAAGCGCCGAGCCCCAAGCTCGTCCCCGTG	CCCCTCCTGATGCCCCC	-
M77	CTCFL_HUMAN.H11MO.0.A	-16	0.00787021	6.05219	0.494609	17	CCCCAGCGCGTAAGCGCCGAGCCCCAAGCTCGTCCCCGTG	CGGCGCCCCCTGGCGGC	-
M77	CTCF_HUMAN.H11MO.0.A	-16	0.00945974	7.27454	0.494609	19	CCCCAGCGCGTAAGCGCCGAGCCCCAAGCTCGTCCCCGTG	TGGCGCCCCCTGGTGGCCA	-
M77	ZN341_HUMAN.H11MO.0.C	-15	0.00964078	7.41376	0.494609	22	CCCCAGCGCGTAAGCGCCGAGCCCCAAGCTCGTCCCCGTG	GCTCTTCCCTCCCCCCCCCCCC	-
M77	ZN350_HUMAN.H11MO.1.D	-18	0.0097583	7.50413	0.494609	22	CCCCAGCGCGTAAGCGCCGAGCCCCAAGCTCGTCCCCGTG	GGGCAACAAATCCCTGCGCCCCGT	-
M77	KLF6_HUMAN.H11MO.0.A	-9	0.0100481	7.72702	0.494609	19	CCCCAGCGCGTAAGCGCCGAGCCCCAAGCTCGTCCCCGTG	GGAAGGGCGGGGCCGGGGG	+
M77	VDR_HUMAN.H11MO.1.A	-18	0.0102793	7.9048	0.494609	9	CCCCAGCGCGTAAGCGCCGAGCCCCAAGCTCGTCCCCGTG	CTGAACCCA	-
M77	ZN219_HUMAN.H11MO.0.D	-15	0.0104356	8.02494	0.494609	12	CCCCAGCGCGTAAGCGCCGAGCCCCAAGCTCGTCCCCGTG	TCCGCCCCCCTC	-
M77	NR1H3_HUMAN.H11MO.0.B	-19	0.0106703	8.20543	0.494609	19	CCCCAGCGCGTAAGCGCCGAGCCCCAAGCTCGTCCCCGTG	TGACCTGCAGTGACCTCTG	-
M77	THA_HUMAN.H11MO.0.C	-18	0.010846	8.3406	0.494609	17	CCCCAGCGCGTAAGCGCCGAGCCCCAAGCTCGTCCCCGTG	CTGACCTGAAGTGACCC	-
M77	HES1_HUMAN.H11MO.0.D	-11	0.0121218	9.32167	0.494609	13	CCCCAGCGCGTAAGCGCCGAGCCCCAAGCTCGTCCCCGTG	CCGCCACGAGCCC	+
M77	KLF4_HUMAN.H11MO.0.A	-15	0.0125297	9.63531	0.494609	10	CCCCAGCGCGTAAGCGCCGAGCCCCAAGCTCGTCCCCGTG	GCCACACCCT	-
M77	PLAL1_HUMAN.H11MO.0.D	-18	0.0125297	9.63531	0.494609	10	CCCCAGCGCGTAAGCGCCGAGCCCCAAGCTCGTCCCCGTG	GGGCCCCCCG	-
M77	HEN1_HUMAN.H11MO.0.C	-6	0.0127178	9.78	0.494609	20	CCCCAGCGCGTAAGCGCCGAGCCCCAAGCTCGTCCCCGTG	TGGGGAGCAGCTGCGTCCCT	+
M77	MTF1_HUMAN.H11MO.0.C	-12	0.0130984	10.0727	0.496677	17	CCCCAGCGCGTAAGCGCCGAGCCCCAAGCTCGTCCCCGTG	AGTGCCGTGTGCAAAAC	+
M78	ZN554_HUMAN.H11MO.0.C	-8	0.000323587	0.248838	0.344308	20	GGGATCCCGCTGGGCGCGGCGGATGACTCCGGCATCCCCA	GCTGAGCCATGTGGGGTGCT	+
M78	PROX1_HUMAN.H11MO.0.D	-6	0.000668979	0.514445	0.344308	17	GGGATCCCGCTGGGCGCGGCGGATGACTCCGGCATCCCCA	GGGTAAGGCGGGTTGGG	+
M78	KLF3_HUMAN.H11MO.0.B	-5	0.00100213	0.770639	0.344308	19	GGGATCCCGCTGGGCGCGGCGGATGACTCCGGCATCCCCA	GGGGAGGGGCGGGGCCGGG	+
M78	THA_HUMAN.H11MO.0.C	-1	0.00105348	0.810128	0.344308	17	GGGATCCCGCTGGGCGCGGCGGATGACTCCGGCATCCCCA	GGGTCACTTCAGGTCAG	+
M78	SP3_HUMAN.H11MO.0.B	-5	0.00119033	0.915361	0.344308	20	GGGATCCCGCTGGGCGCGGCGGATGACTCCGGCATCCCCA	GGGGGGGGGCGGGGCCGGGG	+
M78	RXRA_HUMAN.H11MO.0.A	-20	0.00146594	1.12731	0.344308	20	GGGATCCCGCTGGGCGCGGCGGATGACTCCGGCATCCCCA	CTCTGACCTCTGCCTCCCCC	-
M79	SP2_HUMAN.H11MO.0.A	-18	1.48409e-05	0.0114127	0.0225312	22	CTGCGTCCCTCACGTCTCCGCGGAGCCCCGCGCCCGCCGT	CCCCCGGCCCCGCCCCCCCCCC	-
M79	ZF64A_HUMAN.H11MO.0.D	-20	3.12395e-05	0.0240231	0.0237136	16	CTGCGTCCCTCACGTCTCCGCGGAGCCCCGCGCCCGCCGT	CAGGTTCCCGGGCCCC	-
M79	SP3_HUMAN.H11MO.0.B	-19	5.93965e-05	0.0456759	0.0266679	20	CTGCGTCCCTCACGTCTCCGCGGAGCCCCGCGCCCGCCGT	CCCCGGCCCCGCCCCCCCCC	-
M79	SP1_HUMAN.H11MO.0.A	-14	7.02627e-05	0.0540321	0.0266679	22	CTGCGTCCCTCACGTCTCCGCGGAGCCCCGCGCCCGCCGT	CCCCCCCCCGGCCCCGCCCCCC	-
M79	SP4_HUMAN.H11MO.0.A	-20	0.000288621	0.22195	0.0863746	20	CTGCGTCCCTCACGTCTCCGCGGAGCCCCGCGCCCGCCGT	CCCGGCCCCGCCCCCTTCCC	-
M79	ZN667_HUMAN.H11MO.0.C	-2	0.000392492	0.301827	0.0863746	19	CTGCGTCCCTCACGTCTCCGCGGAGCCCCGCGCCCGCCGT	GTGGCCTTAAAAGCTCAGC	+
M79	PATZ1_HUMAN.H11MO.0.C	-14	0.000398254	0.306258	0.0863746	22	CTGCGTCCCTCACGTCTCCGCGGAGCCCCGCGCCCGCCGT	CCTCCCCCCCCGCCCCCTCCCC	-
M79	PURA_HUMAN.H11MO.0.D	-18	0.000747304	0.574677	0.116863	17	CTGCGTCCCTCACGTCTCCGCGGAGCCCCGCGCCCGCCGT	CCCTGCCCCCCCCTTCC	-
M79	MAZ_HUMAN.H11MO.0.A	-13	0.000753626	0.579539	0.116863	22	CTGCGTCCCTCACGTCTCCGCGGAGCCCCGCGCCCGCCGT	CCCCCCCCCCCCCCCCTCCCCC	-
M79	KLF15_HUMAN.H11MO.0.A	-15	0.000769757	0.591943	0.116863	19	CTGCGTCCCTCACGTCTCCGCGGAGCCCCGCGCCCGCCGT	CCCCCCCCTGCTCCTCCCC	-
M79	ZN341_HUMAN.H11MO.0.C	1	0.00113892	0.875833	0.15719	21	CTGCGTCCCTCACGTCTCCGCGGAGCCCCGCGCCCGCCGT	GCTCTTCCCTCCCCCCCCCCCC	-
M79	KLF3_HUMAN.H11MO.0.B	-15	0.00181957	1.39925	0.230204	19	CTGCGTCCCTCACGTCTCCGCGGAGCCCCGCGCCCGCCGT	CCCGGCCCCGCCCCTCCCC	-
M79	KLF6_HUMAN.H11MO.0.A	-15	0.00209154	1.60839	0.240637	19	CTGCGTCCCTCACGTCTCCGCGGAGCCCCGCGCCCGCCGT	CCCCCGGCCCCGCCCTTCC	-
M79	VEZF1_HUMAN.H11MO.0.C	1	0.00221904	1.70645	0.240637	21	CTGCGTCCCTCACGTCTCCGCGGAGCCCCGCGCCCGCCGT	CCCCTCCCCCTCCCCCCTCCCC	-
M79	SP2_HUMAN.H11MO.1.B	-24	0.00254624	1.95806	0.255894	12	CTGCGTCCCTCACGTCTCCGCGGAGCCCCGCGCCCGCCGT	GCCCCGCCCCCT	-
M79	THAP1_HUMAN.H11MO.0.C	-1	0.00269685	2.07388	0.255894	22	CTGCGTCCCTCACGTCTCCGCGGAGCCCCGCGCCCGCCGT	CGCCGCCATCTTGGCTGCGGGC	+
M79	ZN770_HUMAN.H11MO.0.C	-14	0.00306731	2.35876	0.273925	22	CTGCGTCCCTCACGTCTCCGCGGAGCCCCGCGCCCGCCGT	GATCCTCCCGCCTCAGCCTCCC	-
M79	ZN554_HUMAN.H11MO.0.C	-11	0.00419377	3.22501	0.318345	20	CTGCGTCCCTCACGTCTCCGCGGAGCCCCGCGCCCGCCGT	AGCACCCCACATGGCTCAGC	-
M79	SP4_HUMAN.H11MO.1.A	-22	0.00463028	3.56069	0.334743	16	CTGCGTCCCTCACGTCTCCGCGGAGCCCCGCGCCCGCCGT	CGGCCCCGCCCCCTCC	-
M79	ZBT17_HUMAN.H11MO.0.A	-22	0.00573417	4.40958	0.366391	18	CTGCGTCCCTCACGTCTCCGCGGAGCCCCGCGCCCGCCGT	CTTCCCCTCCCCCACCCTC	-
M79	E2F4_HUMAN.H11MO.0.A	-22	0.00611456	4.70209	0.366391	13	CTGCGTCCCTCACGTCTCCGCGGAGCCCCGCGCCCGCCGT	ATTTCCCGCCCCC	-
M79	COT1_HUMAN.H11MO.0.C	-18	0.00652998	5.02156	0.366391	17	CTGCGTCCCTCACGTCTCCGCGGAGCCCCGCGCCCGCCGT	CCCTGACCTCTGACCCC	-
M79	MXI1_HUMAN.H11MO.0.A	-18	0.00696951	5.35955	0.366391	15	CTGCGTCCCTCACGTCTCCGCGGAGCCCCGCGCCCGCCGT	CCCGCCGCCACGTGC	-
M79	ZFX_HUMAN.H11MO.1.A	-22	0.00698543	5.37179	0.366391	17	CTGCGTCCCTCACGTCTCCGCGGAGCCCCGCGCCCGCCGT	GGGGGCGGAGGCCGGGG	+
M79	RXRA_HUMAN.H11MO.0.A	0	0.00700194	5.38449	0.366391	20	CTGCGTCCCTCACGTCTCCGCGGAGCCCCGCGCCCGCCGT	CTCTGACCTCTGCCTCCCCC	-
M79	WT1_HUMAN.H11MO.0.C	-15	0.00700194	5.38449	0.366391	20	CTGCGTCCCTCACGTCTCCGCGGAGCCCCGCGCCCGCCGT	CCCCCCCTCCTCCCCCGCCC	-
M79	ZNF76_HUMAN.H11MO.0.C	-16	0.00733926	5.64389	0.366391	22	CTGCGTCCCTCACGTCTCCGCGGAGCCCCGCGCCCGCCGT	ACTACAATTCCCAGAATGCCCC	-
M79	EGR1_HUMAN.H11MO.0.A	-24	0.00747036	5.74471	0.366391	16	CTGCGTCCCTCACGTCTCCGCGGAGCCCCGCGCCCGCCGT	CCCCCGCCCACGCCCTC	-
M79	ZN148_HUMAN.H11MO.0.D	-25	0.0074814	5.75319	0.366391	15	CTGCGTCCCTCACGTCTCCGCGGAGCCCCGCGCCCGCCGT	CCCCTCCCCCACCCC	-
M79	KLF16_HUMAN.H11MO.0.D	-16	0.00843364	6.48547	0.400118	19	CTGCGTCCCTCACGTCTCCGCGGAGCCCCGCGCCCGCCGT	CCCCCCCCCCCCCGCCCCC	-
M79	SP1_HUMAN.H11MO.1.A	-22	0.00878919	6.75889	0.404351	14	CTGCGTCCCTCACGTCTCCGCGGAGCCCCGCGCCCGCCGT	CGGCCCCGCCCCCC	-
M79	ZN467_HUMAN.H11MO.0.C	-12	0.00933148	7.17591	0.416673	22	CTGCGTCCCTCACGTCTCCGCGGAGCCCCGCGCCCGCCGT	CCCCCCCCCCCCTCCCCTCCCC	-
M79	TLX1_HUMAN.H11MO.0.D	-6	0.0104017	7.99894	0.438659	17	CTGCGTCCCTCACGTCTCCGCGGAGCCCCGCGCCCGCCGT	CTGGCAAGTTGCCAAGG	+
M79	NR1D1_HUMAN.H11MO.0.B	-16	0.0108467	8.34111	0.445061	19	CTGCGTCCCTCACGTCTCCGCGGAGCCCCGCGCCCGCCGT	CCTTCTGACCCACTTCCCT	-
M81	PATZ1_HUMAN.H11MO.0.C	-1	8.49396e-05	0.0653185	0.0375763	22	CGCACGACCCCACTCCCTCCCCCAGGAGAGCGAGTCCAGA	CCTCCCCCCCCGCCCCCTCCCC	-
M81	RXRA_HUMAN.H11MO.0.A	-3	9.83024e-05	0.0755945	0.0375763	20	CGCACGACCCCACTCCCTCCCCCAGGAGAGCGAGTCCAGA	CTCTGACCTCTGCCTCCCCC	-
M81	MAZ_HUMAN.H11MO.0.A	-1	0.000108496	0.0834331	0.0375763	22	CGCACGACCCCACTCCCTCCCCCAGGAGAGCGAGTCCAGA	CCCCCCCCCCCCCCCCTCCCCC	-
M81	SMAD3_HUMAN.H11MO.0.B	-22	0.000148573	0.114253	0.0375763	12	CGCACGACCCCACTCCCTCCCCCAGGAGAGCGAGTCCAGA	CAGGTGACAGAG	-
M81	PURA_HUMAN.H11MO.0.D	-24	0.000152428	0.117217	0.0375763	16	CGCACGACCCCACTCCCTCCCCCAGGAGAGCGAGTCCAGA	GGAAGGGGGGGGCAGGG	+
M81	VEZF1_HUMAN.H11MO.0.C	-1	0.000162042	0.124611	0.0375763	22	CGCACGACCCCACTCCCTCCCCCAGGAGAGCGAGTCCAGA	CCCCTCCCCCTCCCCCCTCCCC	-
M81	SPIC_HUMAN.H11MO.0.D	-10	0.000176638	0.135834	0.0375763	13	CGCACGACCCCACTCCCTCCCCCAGGAGAGCGAGTCCAGA	CCTCCCCTTCCTC	-
M81	SP3_HUMAN.H11MO.0.B	-1	0.000270961	0.208369	0.0504367	20	CGCACGACCCCACTCCCTCCCCCAGGAGAGCGAGTCCAGA	CCCCGGCCCCGCCCCCCCCC	-
M81	ZBT17_HUMAN.H11MO.0.A	-4	0.000462435	0.355613	0.0765135	19	CGCACGACCCCACTCCCTCCCCCAGGAGAGCGAGTCCAGA	CTTCCCCTCCCCCACCCTC	-
M81	SP2_HUMAN.H11MO.0.A	0	0.000641619	0.493405	0.0955447	22	CGCACGACCCCACTCCCTCCCCCAGGAGAGCGAGTCCAGA	CCCCCGGCCCCGCCCCCCCCCC	-
M81	EGR2_HUMAN.H11MO.0.A	-7	0.000871947	0.670528	0.108078	18	CGCACGACCCCACTCCCTCCCCCAGGAGAGCGAGTCCAGA	CCCCTCCCACACCCCCCC	-
M81	NR1D1_HUMAN.H11MO.0.B	0	0.000955891	0.73508	0.108078	19	CGCACGACCCCACTCCCTCCCCCAGGAGAGCGAGTCCAGA	CCTTCTGACCCACTTCCCT	-
M81	KLF6_HUMAN.H11MO.0.A	-23	0.00111844	0.860083	0.108078	17	CGCACGACCCCACTCCCTCCCCCAGGAGAGCGAGTCCAGA	GGAAGGGCGGGGCCGGGGG	+
M81	SP4_HUMAN.H11MO.0.A	-2	0.00120751	0.928575	0.108078	20	CGCACGACCCCACTCCCTCCCCCAGGAGAGCGAGTCCAGA	CCCGGCCCCGCCCCCTTCCC	-
M81	ZN341_HUMAN.H11MO.0.C	-1	0.00131868	1.01406	0.108078	22	CGCACGACCCCACTCCCTCCCCCAGGAGAGCGAGTCCAGA	GCTCTTCCCTCCCCCCCCCCCC	-
M81	ZN589_HUMAN.H11MO.0.D	0	0.00133868	1.02945	0.108078	16	CGCACGACCCCACTCCCTCCCCCAGGAGAGCGAGTCCAGA	CCCACGGTTACTGCCG	+
M81	TLX1_HUMAN.H11MO.0.D	-9	0.00138802	1.06739	0.108078	17	CGCACGACCCCACTCCCTCCCCCAGGAGAGCGAGTCCAGA	CTGGCAAGTTGCCAAGG	+
M81	IRX2_HUMAN.H11MO.0.D	-6	0.00141147	1.08542	0.108078	19	CGCACGACCCCACTCCCTCCCCCAGGAGAGCGAGTCCAGA	CCAACATGCCCACCCATGT	-
M81	TBX2_HUMAN.H11MO.0.D	-14	0.00149624	1.15061	0.108078	25	CGCACGACCCCACTCCCTCCCCCAGGAGAGCGAGTCCAGA	TGCCATCAGAGGTGTGAAAAGCGAC	+
M81	RARG_HUMAN.H11MO.0.B	-23	0.00165827	1.27521	0.112244	17	CGCACGACCCCACTCCCTCCCCCAGGAGAGCGAGTCCAGA	AGGTCAGAGTGACCTGGG	+
M81	ZFX_HUMAN.H11MO.1.A	-1	0.0019238	1.4794	0.118337	17	CGCACGACCCCACTCCCTCCCCCAGGAGAGCGAGTCCAGA	CCCCGGCCTCCGCCCCC	-
M81	THAP1_HUMAN.H11MO.0.C	-5	0.00200234	1.5398	0.118337	22	CGCACGACCCCACTCCCTCCCCCAGGAGAGCGAGTCCAGA	CGCCGCCATCTTGGCTGCGGGC	+
M81	PROX1_HUMAN.H11MO.0.D	0	0.00208507	1.60342	0.118337	17	CGCACGACCCCACTCCCTCCCCCAGGAGAGCGAGTCCAGA	CCCAACCCGCCTTACCC	-
M81	TBX21_HUMAN.H11MO.0.A	-25	0.00212065	1.63078	0.118337	13	CGCACGACCCCACTCCCTCCCCCAGGAGAGCGAGTCCAGA	GTGGAGGTGTGAA	+
M81	KLF3_HUMAN.H11MO.0.B	-21	0.0022251	1.7111	0.118337	19	CGCACGACCCCACTCCCTCCCCCAGGAGAGCGAGTCCAGA	GGGGAGGGGCGGGGCCGGG	+
M81	BRAC_HUMAN.H11MO.0.A	-16	0.00251788	1.93625	0.120949	20	CGCACGACCCCACTCCCTCCCCCAGGAGAGCGAGTCCAGA	TTAGCAGGGAGGTGTGAAAT	+
M81	BHE41_HUMAN.H11MO.0.D	-15	0.00270477	2.07997	0.122052	20	CGCACGACCCCACTCCCTCCCCCAGGAGAGCGAGTCCAGA	GCCTCTGCACGTGACCCGGT	-
M81	Z324A_HUMAN.H11MO.0.C	1	0.00302758	2.32821	0.132601	22	CGCACGACCCCACTCCCTCCCCCAGGAGAGCGAGTCCAGA	TATCAAACCATCCTTTGCTGCCA	+
M81	ZN554_HUMAN.H11MO.0.C	-6	0.00384954	2.9603	0.15493	20	CGCACGACCCCACTCCCTCCCCCAGGAGAGCGAGTCCAGA	AGCACCCCACATGGCTCAGC	-
M81	ZN563_HUMAN.H11MO.0.C	-2	0.005107	3.92728	0.194998	21	CGCACGACCCCACTCCCTCCCCCAGGAGAGCGAGTCCAGA	GGGATCCTCACTGGCAGCTGC	+
M81	ZN816_HUMAN.H11MO.1.C	0	0.00608907	4.6825	0.218081	14	CGCACGACCCCACTCCCTCCCCCAGGAGAGCGAGTCCAGA	TGCATGTCCCCCTT	-
M81	EGR1_HUMAN.H11MO.0.A	-25	0.00615089	4.73004	0.218081	15	CGCACGACCCCACTCCCTCCCCCAGGAGAGCGAGTCCAGA	GAGGGCGTGGGCGGGGG	+
M81	NR1H4_HUMAN.H11MO.0.B	-1	0.00655248	5.03886	0.226917	19	CGCACGACCCCACTCCCTCCCCCAGGAGAGCGAGTCCAGA	CCTCGGGGTCATTGACCCC	-
M81	KLF16_HUMAN.H11MO.0.D	-4	0.00752134	5.78391	0.250393	19	CGCACGACCCCACTCCCTCCCCCAGGAGAGCGAGTCCAGA	CCCCCCCCCCCCCGCCCCC	-
M81	PAX5_HUMAN.H11MO.0.A	-15	0.00756669	5.81878	0.250393	21	CGCACGACCCCACTCCCTCCCCCAGGAGAGCGAGTCCAGA	GCCTGGGCAGCAGAGCGTGAC	+
M81	ZN394_HUMAN.H11MO.0.C	-6	0.00812681	6.24951	0.25212	20	CGCACGACCCCACTCCCTCCCCCAGGAGAGCGAGTCCAGA	ATTCCATTCTATTCCATTCT	-
M81	RREB1_HUMAN.H11MO.0.D	-1	0.00900614	6.92572	0.262965	22	CGCACGACCCCACTCCCTCCCCCAGGAGAGCGAGTCCAGA	ACCCCAAACCACCCCCCCCCCC	-
M81	CLOCK_HUMAN.H11MO.0.C	-18	0.00995595	7.65613	0.285108	14	CGCACGACCCCACTCCCTCCCCCAGGAGAGCGAGTCCAGA	TGTTCACGTGTCTG	-
M81	ETV5_HUMAN.H11MO.0.C	-8	0.0116773	8.97983	0.313156	14	CGCACGACCCCACTCCCTCCCCCAGGAGAGCGAGTCCAGA	CTCACTTCCTGCTC	-
M81	PAX2_HUMAN.H11MO.0.D	5	0.0120255	9.2476	0.313156	13	CGCACGACCCCACTCCCTCCCCCAGGAGAGCGAGTCCAGA	TGTCACGCATGACTGAAC	-
M81	SRBP2_HUMAN.H11MO.0.B	-2	0.0124423	9.56811	0.313156	13	CGCACGACCCCACTCCCTCCCCCAGGAGAGCGAGTCCAGA	CCTCACCCCACCC	-
M81	ZN148_HUMAN.H11MO.0.D	-7	0.0125874	9.6797	0.313156	15	CGCACGACCCCACTCCCTCCCCCAGGAGAGCGAGTCCAGA	CCCCTCCCCCACCCC	-
M81	SALL4_HUMAN.H11MO.0.B	-24	0.0126178	9.70306	0.313156	10	CGCACGACCCCACTCCCTCCCCCAGGAGAGCGAGTCCAGA	GGAGGGTGGG	+
M81	RARG_HUMAN.H11MO.2.D	-3	0.0136493	10.4963	0.320444	20	CGCACGACCCCACTCCCTCCCCCAGGAGAGCGAGTCCAGA	GTGACCTCTGGGTGACCCCC	-
M81	TBX15_HUMAN.H11MO.0.D	-4	0.0146738	11.2841	0.336169	19	CGCACGACCCCACTCCCTCCCCCAGGAGAGCGAGTCCAGA	CCCCCACCCCCCCCCCCCC	-
M81	FLI1_HUMAN.H11MO.0.A	-6	0.0157487	12.1107	0.350025	18	CGCACGACCCCACTCCCTCCCCCAGGAGAGCGAGTCCAGA	TCCCTCCTTCCTTCCTCC	-
M81	KLF15_HUMAN.H11MO.0.A	-4	0.0167015	12.8435	0.365744	19	CGCACGACCCCACTCCCTCCCCCAGGAGAGCGAGTCCAGA	CCCCCCCCTGCTCCTCCCC	-
M81	RARA_HUMAN.H11MO.0.A	-28	0.0175511	13.4968	0.373368	12	CGCACGACCCCACTCCCTCCCCCAGGAGAGCGAGTCCAGA	GGGGGATCAAGAGGTCAAGG	+
M81	MAF_HUMAN.H11MO.0.A	-13	0.0178088	13.6949	0.373512	19	CGCACGACCCCACTCCCTCCCCCAGGAGAGCGAGTCCAGA	TTGCTGAGTCAGCAGATTC	-
M81	BC11A_HUMAN.H11MO.0.A	-6	0.0191579	14.7324	0.3908	17	CGCACGACCCCACTCCCTCCCCCAGGAGAGCGAGTCCAGA	TTTTCACTTCCTCTTTT	-
M81	ZN134_HUMAN.H11MO.0.C	-15	0.0197038	15.1522	0.396503	22	CGCACGACCCCACTCCCTCCCCCAGGAGAGCGAGTCCAGA	CCTTCAACTGATTAGGTGAGGC	-
M81	COT2_HUMAN.H11MO.1.A	-1	0.0204959	15.7614	0.406945	17	CGCACGACCCCACTCCCTCCCCCAGGAGAGCGAGTCCAGA	CCCTGACCTTTGACCCC	-
M81	ZN667_HUMAN.H11MO.0.C	-12	0.0215449	16.5681	0.422144	19	CGCACGACCCCACTCCCTCCCCCAGGAGAGCGAGTCCAGA	GTGGCCTTAAAAGCTCAGC	+
M81	ZIC2_HUMAN.H11MO.0.D	-19	0.0226719	17.4347	0.432835	15	CGCACGACCCCACTCCCTCCCCCAGGAGAGCGAGTCCAGA	TCACAGCAGGGGGCC	-
M81	ZN263_HUMAN.H11MO.0.A	-2	0.023856	18.3452	0.444055	20	CGCACGACCCCACTCCCTCCCCCAGGAGAGCGAGTCCAGA	CTCCTCCTCTCCCTCCTCCC	-
M81	NR1H3_HUMAN.H11MO.0.B	-6	0.0259818	19.98	0.477654	19	CGCACGACCCCACTCCCTCCCCCAGGAGAGCGAGTCCAGA	TGACCTGCAGTGACCTCTG	-
M81	PTF1A_HUMAN.H11MO.0.B	-25	0.0282593	21.7314	0.483388	15	CGCACGACCCCACTCCCTCCCCCAGGAGAGCGAGTCCAGA	GGGAAAGGGGGCAGCTGG	-
M81	SPZ1_HUMAN.H11MO.0.D	0	0.0285558	21.9594	0.483388	16	CGCACGACCCCACTCCCTCCCCCAGGAGAGCGAGTCCAGA	CCCAGGGTAACAGCCG	-
M81	TAF1_HUMAN.H11MO.0.A	-6	0.0285558	21.9594	0.483388	16	CGCACGACCCCACTCCCTCCCCCAGGAGAGCGAGTCCAGA	CCGCCGCCGCCATCTT	-
M81	VDR_HUMAN.H11MO.0.A	-4	0.0285558	21.9594	0.483388	16	CGCACGACCCCACTCCCTCCCCCAGGAGAGCGAGTCCAGA	TGAACCCACTGACCCC	-
M81	RFX1_HUMAN.H11MO.0.B	-14	0.0294381	22.6379	0.487076	22	CGCACGACCCCACTCCCTCCCCCAGGAGAGCGAGTCCAGA	CCGTCGCCATGGCAACCGGGGC	-
M81	COT1_HUMAN.H11MO.0.C	-1	0.0304659	23.4283	0.489554	17	CGCACGACCCCACTCCCTCCCCCAGGAGAGCGAGTCCAGA	CCCTGACCTCTGACCCC	-
M81	EGR2_HUMAN.H11MO.1.A	-24	0.0305415	23.4864	0.489554	16	CGCACGACCCCACTCCCTCCCCCAGGAGAGCGAGTCCAGA	GGGGCGTGGGCGGGGG	+
M81	LYL1_HUMAN.H11MO.0.A	-9	0.0312193	24.0076	0.489554	14	CGCACGACCCCACTCCCTCCCCCAGGAGAGCGAGTCCAGA	CCAGCTGTTTCCTG	+
M81	MNX1_HUMAN.H11MO.0.D	-21	0.0312316	24.0171	0.489554	19	CGCACGACCCCACTCCCTCCCCCAGGAGAGCGAGTCCAGA	TTAAGGGTTATTAAAATAG	-
M81	ZEP2_HUMAN.H11MO.0.D	-7	0.0335441	25.7954	0.499511	14	CGCACGACCCCACTCCCTCCCCCAGGAGAGCGAGTCCAGA	GGGGTTTCCCTACC	-
M82	SNAI1_HUMAN.H11MO.0.C	-6	4.742e-05	0.0364659	0.0721169	8	CAAAATCCAGGTGTCCGGGCAGAAGGAGGCATCTGACTCA	CCAGGTGG	+
M82	ZN680_HUMAN.H11MO.0.C	-9	0.000143619	0.110443	0.109209	20	CAAAATCCAGGTGTCCGGGCAGAAGGAGGCATCTGACTCA	CATGTCCAAGAAGAATGAGG	+
M82	FOS_HUMAN.H11MO.0.A	-32	0.000249994	0.192245	0.126731	8	CAAAATCCAGGTGTCCGGGCAGAAGGAGGCATCTGACTCA	GTGACTCAC	-
M82	FOSB_HUMAN.H11MO.0.A	-32	0.000639495	0.491772	0.243138	8	CAAAATCCAGGTGTCCGGGCAGAAGGAGGCATCTGACTCA	ATGACTCAT	-
M82	JUNB_HUMAN.H11MO.0.A	-31	0.000900557	0.692528	0.261884	9	CAAAATCCAGGTGTCCGGGCAGAAGGAGGCATCTGACTCA	GGTGACTCAGA	-
M82	ZN436_HUMAN.H11MO.0.C	-5	0.0010332	0.79453	0.261884	24	CAAAATCCAGGTGTCCGGGCAGAAGGAGGCATCTGACTCA	TCAGGGAAGGCTTCCTGGAGGAGG	+
M82	JUN_HUMAN.H11MO.0.A	-31	0.00121707	0.935929	0.26442	9	CAAAATCCAGGTGTCCGGGCAGAAGGAGGCATCTGACTCA	GATGACTCATC	-
M82	JUND_HUMAN.H11MO.0.A	-31	0.00183913	1.41429	0.349621	9	CAAAATCCAGGTGTCCGGGCAGAAGGAGGCATCTGACTCA	GATGACTCATC	-
M82	FOSL1_HUMAN.H11MO.0.A	-31	0.00280384	2.15615	0.39051	9	CAAAATCCAGGTGTCCGGGCAGAAGGAGGCATCTGACTCA	GGTGACTCATCC	-
M82	MYF6_HUMAN.H11MO.0.C	-6	0.00285271	2.19373	0.39051	7	CAAAATCCAGGTGTCCGGGCAGAAGGAGGCATCTGACTCA	GCAGCTG	-
M82	FOSL2_HUMAN.H11MO.0.A	-31	0.0029596	2.27593	0.39051	9	CAAAATCCAGGTGTCCGGGCAGAAGGAGGCATCTGACTCA	GATGACTCATCC	-
M82	MESP1_HUMAN.H11MO.0.D	-6	0.00308132	2.36954	0.39051	11	CAAAATCCAGGTGTCCGGGCAGAAGGAGGCATCTGACTCA	GCAGGTGTGGA	+
M82	FIGLA_HUMAN.H11MO.0.D	-4	0.00385555	2.96491	0.435541	11	CAAAATCCAGGTGTCCGGGCAGAAGGAGGCATCTGACTCA	TAACAGGTGTT	+
M82	SNAI2_HUMAN.H11MO.0.A	-5	0.00440639	3.38851	0.435541	10	CAAAATCCAGGTGTCCGGGCAGAAGGAGGCATCTGACTCA	GGCAGGTGCA	+
M82	ZBT18_HUMAN.H11MO.0.C	-5	0.00455192	3.50042	0.435541	11	CAAAATCCAGGTGTCCGGGCAGAAGGAGGCATCTGACTCA	TCCAGATGTGG	+
M82	NDF2_HUMAN.H11MO.0.B	-17	0.0045822	3.52371	0.435541	9	CAAAATCCAGGTGTCCGGGCAGAAGGAGGCATCTGACTCA	AACAGATGG	+
M82	NDF1_HUMAN.H11MO.0.A	-27	0.0049472	3.8044	0.442574	10	CAAAATCCAGGTGTCCGGGCAGAAGGAGGCATCTGACTCA	ACCATCTGTC	-
M83	SP2_HUMAN.H11MO.0.A	-4	1.00087e-05	0.00769672	0.0150434	22	GATGAGGAGGGCTGCGTGAGGTGCGGGGGCGTGCACCAGG	GGGGGGGGGGCGGGGCCGGGGG	+
M83	PROX1_HUMAN.H11MO.0.D	-3	5.20091e-05	0.039995	0.0219499	17	GATGAGGAGGGCTGCGTGAGGTGCGGGGGCGTGCACCAGG	GGGTAAGGCGGGTTGGG	+
M83	PATZ1_HUMAN.H11MO.0.C	-4	5.31585e-05	0.0408789	0.0219499	22	GATGAGGAGGGCTGCGTGAGGTGCGGGGGCGTGCACCAGG	GGGGAGGGGGCGGGGGGGGAGG	+
M83	MAFA_HUMAN.H11MO.0.D	-5	6.98236e-05	0.0536943	0.0219499	21	GATGAGGAGGGCTGCGTGAGGTGCGGGGGCGTGCACCAGG	CGAAGGCTGCGGGGTCAGCAC	-
M83	VEZF1_HUMAN.H11MO.0.C	-7	7.4282e-05	0.0571229	0.0219499	22	GATGAGGAGGGCTGCGTGAGGTGCGGGGGCGTGCACCAGG	GGGGAGGGGGGAGGGGGAGGGG	+
M83	ZN341_HUMAN.H11MO.0.C	-2	8.76228e-05	0.0673819	0.0219499	22	GATGAGGAGGGCTGCGTGAGGTGCGGGGGCGTGCACCAGG	GGGGGGGGGGGGAGGGAAGAGC	+
M83	THAP1_HUMAN.H11MO.0.C	-8	0.000131615	0.101212	0.0282602	22	GATGAGGAGGGCTGCGTGAGGTGCGGGGGCGTGCACCAGG	CGCCGCCATCTTGGCTGCGGGC	+
M83	SP3_HUMAN.H11MO.0.B	-5	0.000181235	0.13937	0.0340503	20	GATGAGGAGGGCTGCGTGAGGTGCGGGGGCGTGCACCAGG	GGGGGGGGGCGGGGCCGGGG	+
M83	ZFX_HUMAN.H11MO.1.A	-3	0.000357008	0.274539	0.0568743	17	GATGAGGAGGGCTGCGTGAGGTGCGGGGGCGTGCACCAGG	GGGGGCGGAGGCCGGGG	+
M83	SP4_HUMAN.H11MO.0.A	-4	0.000378398	0.290988	0.0568743	20	GATGAGGAGGGCTGCGTGAGGTGCGGGGGCGTGCACCAGG	GGGAAGGGGGCGGGGCCGGG	+
M83	ZN563_HUMAN.H11MO.0.C	-7	0.000528172	0.406164	0.0721689	21	GATGAGGAGGGCTGCGTGAGGTGCGGGGGCGTGCACCAGG	GCAGCTGCCAGTGAGGATCCC	-
M83	MAZ_HUMAN.H11MO.0.A	-6	0.000616265	0.473908	0.0771887	22	GATGAGGAGGGCTGCGTGAGGTGCGGGGGCGTGCACCAGG	GGGGGAGGGGGGGGGGGGGGGG	+
M83	PTF1A_HUMAN.H11MO.0.B	0	0.000673097	0.517611	0.0778219	18	GATGAGGAGGGCTGCGTGAGGTGCGGGGGCGTGCACCAGG	GGGAAAGGGGGCAGCTGG	-
M83	ZBT17_HUMAN.H11MO.0.A	-7	0.000751087	0.577586	0.0784152	19	GATGAGGAGGGCTGCGTGAGGTGCGGGGGCGTGCACCAGG	GAGGGTGGGGGAGGGGAAG	+
M83	TAF1_HUMAN.H11MO.0.A	-7	0.000782571	0.601797	0.0784152	16	GATGAGGAGGGCTGCGTGAGGTGCGGGGGCGTGCACCAGG	AAGATGGCGGCGGCGG	+
M83	Z324A_HUMAN.H11MO.0.C	2	0.000940707	0.723403	0.0844468	21	GATGAGGAGGGCTGCGTGAGGTGCGGGGGCGTGCACCAGG	TGGCAGCAAAGGATGGTTTGATA	-
M83	KLF6_HUMAN.H11MO.0.A	-5	0.00119737	0.92078	0.0999826	19	GATGAGGAGGGCTGCGTGAGGTGCGGGGGCGTGCACCAGG	GGAAGGGCGGGGCCGGGGG	+
M83	TBX15_HUMAN.H11MO.0.D	2	0.00129243	0.993881	0.10224	17	GATGAGGAGGGCTGCGTGAGGTGCGGGGGCGTGCACCAGG	GGGGGGGGGGGGGTGGGGG	+
M83	OSR2_HUMAN.H11MO.0.C	-7	0.00139606	1.07357	0.104916	16	GATGAGGAGGGCTGCGTGAGGTGCGGGGGCGTGCACCAGG	GCTGCTGCTTCTGCTG	+
M83	IRX2_HUMAN.H11MO.0.D	1	0.0015041	1.15665	0.107653	18	GATGAGGAGGGCTGCGTGAGGTGCGGGGGCGTGCACCAGG	ACATGGGTGGGCATGTTGG	+
M83	SRBP2_HUMAN.H11MO.0.B	-8	0.00172658	1.32774	0.11407	13	GATGAGGAGGGCTGCGTGAGGTGCGGGGGCGTGCACCAGG	GGGTGGGGTGAGG	+
M83	ZN263_HUMAN.H11MO.0.A	8	0.00174555	1.34232	0.11407	12	GATGAGGAGGGCTGCGTGAGGTGCGGGGGCGTGCACCAGG	GGGAGGAGGGAGAGGAGGAG	+
M83	RXRA_HUMAN.H11MO.0.A	0	0.00233032	1.79202	0.140102	20	GATGAGGAGGGCTGCGTGAGGTGCGGGGGCGTGCACCAGG	GGGGGAGGCAGAGGTCAGAG	+
M83	PURA_HUMAN.H11MO.0.D	-2	0.00270868	2.08298	0.156586	17	GATGAGGAGGGCTGCGTGAGGTGCGGGGGCGTGCACCAGG	GGAAGGGGGGGGCAGGG	+
M83	KLF3_HUMAN.H11MO.0.B	0	0.00292268	2.24754	0.162699	19	GATGAGGAGGGCTGCGTGAGGTGCGGGGGCGTGCACCAGG	GGGGAGGGGCGGGGCCGGG	+
M83	PAX5_HUMAN.H11MO.0.A	1	0.00322776	2.48214	0.173265	20	GATGAGGAGGGCTGCGTGAGGTGCGGGGGCGTGCACCAGG	GCCTGGGCAGCAGAGCGTGAC	+
M83	MAF_HUMAN.H11MO.0.A	-7	0.00337419	2.59475	0.17488	19	GATGAGGAGGGCTGCGTGAGGTGCGGGGGCGTGCACCAGG	GAATCTGCTGACTCAGCAA	+
M83	SP1_HUMAN.H11MO.0.A	-8	0.00380403	2.9253	0.190586	22	GATGAGGAGGGCTGCGTGAGGTGCGGGGGCGTGCACCAGG	GGGGGGCGGGGCCGGGGGGGGG	+
M83	ZN554_HUMAN.H11MO.0.C	-10	0.00437757	3.36635	0.212246	20	GATGAGGAGGGCTGCGTGAGGTGCGGGGGCGTGCACCAGG	GCTGAGCCATGTGGGGTGCT	+
M83	TFDP1_HUMAN.H11MO.0.C	-8	0.00458143	3.52312	0.215188	14	GATGAGGAGGGCTGCGTGAGGTGCGGGGGCGTGCACCAGG	GGGGGGCGGGAAAA	+
M83	OLIG2_HUMAN.H11MO.0.B	-3	0.00561847	4.3206	0.255901	18	GATGAGGAGGGCTGCGTGAGGTGCGGGGGCGTGCACCAGG	CAGAAGGGAAACAGCTGG	-
M83	KLF16_HUMAN.H11MO.0.D	-9	0.00591033	4.54505	0.256458	19	GATGAGGAGGGCTGCGTGAGGTGCGGGGGCGTGCACCAGG	GGGGGCGGGGGGGGGGGGG	+
M83	ZN770_HUMAN.H11MO.0.C	5	0.00600193	4.61549	0.256458	17	GATGAGGAGGGCTGCGTGAGGTGCGGGGGCGTGCACCAGG	GGGAGGCTGAGGCGGGAGGATC	+
M83	RFX5_HUMAN.H11MO.0.A	-5	0.00614258	4.72364	0.256458	20	GATGAGGAGGGCTGCGTGAGGTGCGGGGGCGTGCACCAGG	TCTGCCTAGCAACAGCTGAC	-
M83	E2F4_HUMAN.H11MO.0.A	-9	0.00659788	5.07377	0.268022	13	GATGAGGAGGGCTGCGTGAGGTGCGGGGGCGTGCACCAGG	GGGGGCGGGAAAT	+
M83	BRAC_HUMAN.H11MO.0.A	-2	0.00701797	5.39682	0.270467	20	GATGAGGAGGGCTGCGTGAGGTGCGGGGGCGTGCACCAGG	TTAGCAGGGAGGTGTGAAAT	+
M83	ZN547_HUMAN.H11MO.0.C	-5	0.00701797	5.39682	0.270467	20	GATGAGGAGGGCTGCGTGAGGTGCGGGGGCGTGCACCAGG	GTATGCCTGCTGCATTAGCA	-
M83	E2F1_HUMAN.H11MO.0.A	-8	0.00730436	5.61705	0.272237	14	GATGAGGAGGGCTGCGTGAGGTGCGGGGGCGTGCACCAGG	GGGGGGCGGGAAAG	+
M83	EGR2_HUMAN.H11MO.0.A	-5	0.00742613	5.7107	0.272237	18	GATGAGGAGGGCTGCGTGAGGTGCGGGGGCGTGCACCAGG	GGGGGGGTGTGGGAGGGG	+
M83	ASCL1_HUMAN.H11MO.0.A	-9	0.00788255	6.06168	0.282088	14	GATGAGGAGGGCTGCGTGAGGTGCGGGGGCGTGCACCAGG	GGGAGCAGGTGCAG	-
M83	ZN667_HUMAN.H11MO.0.C	-10	0.00829614	6.37973	0.283997	19	GATGAGGAGGGCTGCGTGAGGTGCGGGGGCGTGCACCAGG	GTGGCCTTAAAAGCTCAGC	+
M83	MYBA_HUMAN.H11MO.0.D	-9	0.00842179	6.47635	0.283997	15	GATGAGGAGGGCTGCGTGAGGTGCGGGGGCGTGCACCAGG	AGTGGCAGTTGGAGA	+
M83	LYL1_HUMAN.H11MO.0.A	-7	0.00850274	6.53861	0.283997	14	GATGAGGAGGGCTGCGTGAGGTGCGGGGGCGTGCACCAGG	CAGGAAACAGCTGG	-
M83	ZN219_HUMAN.H11MO.0.D	-3	0.00871885	6.70479	0.284885	12	GATGAGGAGGGCTGCGTGAGGTGCGGGGGCGTGCACCAGG	GAGGGGGGCGGA	+
M83	E2F7_HUMAN.H11MO.0.B	-10	0.00904307	6.95412	0.289192	13	GATGAGGAGGGCTGCGTGAGGTGCGGGGGCGTGCACCAGG	GGGGCGGGAAAGG	+
M83	WT1_HUMAN.H11MO.0.C	-9	0.00973682	7.48762	0.29701	20	GATGAGGAGGGCTGCGTGAGGTGCGGGGGCGTGCACCAGG	GGGCGGGGGAGGAGGGGGGG	+
M83	E2F4_HUMAN.H11MO.1.A	-12	0.00988036	7.598	0.29701	14	GATGAGGAGGGCTGCGTGAGGTGCGGGGGCGTGCACCAGG	GGCGGGAAATTTGA	+
M83	BHE41_HUMAN.H11MO.0.D	-20	0.0103858	7.98669	0.300196	20	GATGAGGAGGGCTGCGTGAGGTGCGGGGGCGTGCACCAGG	ACCGGGTCACGTGCAGAAGG	+
M83	HEY2_HUMAN.H11MO.0.D	-9	0.0114176	8.7801	0.309023	17	GATGAGGAGGGCTGCGTGAGGTGCGGGGGCGTGCACCAGG	GGGGGCACGTGGCATTA	+
M83	CLOCK_HUMAN.H11MO.0.C	-23	0.0114612	8.81364	0.309023	14	GATGAGGAGGGCTGCGTGAGGTGCGGGGGCGTGCACCAGG	CAGACACGTGAACA	+
M83	RARA_HUMAN.H11MO.0.A	1	0.0118051	9.07814	0.309023	19	GATGAGGAGGGCTGCGTGAGGTGCGGGGGCGTGCACCAGG	GGGGGATCAAGAGGTCAAGG	+
M83	TLX1_HUMAN.H11MO.0.D	-23	0.0122206	9.39762	0.309023	17	GATGAGGAGGGCTGCGTGAGGTGCGGGGGCGTGCACCAGG	CTGGCAAGTTGCCAAGG	+
M83	SPIC_HUMAN.H11MO.0.D	0	0.0123008	9.45933	0.309023	13	GATGAGGAGGGCTGCGTGAGGTGCGGGGGCGTGCACCAGG	GAGGAAGGGGAGG	+
M83	NR1D1_HUMAN.H11MO.0.B	-5	0.0123227	9.47616	0.309023	19	GATGAGGAGGGCTGCGTGAGGTGCGGGGGCGTGCACCAGG	AGGGAAGTGGGTCAGAAGG	+
M83	PAX8_HUMAN.H11MO.0.D	-10	0.012336	9.48639	0.309023	14	GATGAGGAGGGCTGCGTGAGGTGCGGGGGCGTGCACCAGG	CCCGCTTCAGTGAC	-
M83	ZN467_HUMAN.H11MO.0.C	-7	0.0134886	10.3727	0.321806	22	GATGAGGAGGGCTGCGTGAGGTGCGGGGGCGTGCACCAGG	GGGGAGGGGAGGGGGGGGGGGG	+
M83	ZNF76_HUMAN.H11MO.0.C	-10	0.0134886	10.3727	0.321806	22	GATGAGGAGGGCTGCGTGAGGTGCGGGGGCGTGCACCAGG	GGGGCATTCTGGGAATTGTAGT	+
M83	ESR2_HUMAN.H11MO.0.A	-2	0.0160121	12.3133	0.376042	15	GATGAGGAGGGCTGCGTGAGGTGCGGGGGCGTGCACCAGG	AGGTCAGGGTGACCT	-
M83	RFX1_HUMAN.H11MO.0.B	-4	0.0181827	13.9825	0.415195	22	GATGAGGAGGGCTGCGTGAGGTGCGGGGGCGTGCACCAGG	GCCCCGGTTGCCATGGCGACGG	+
M83	EGR1_HUMAN.H11MO.0.A	0	0.0182317	14.0202	0.415195	17	GATGAGGAGGGCTGCGTGAGGTGCGGGGGCGTGCACCAGG	GAGGGCGTGGGCGGGGG	+
M83	SP4_HUMAN.H11MO.1.A	-3	0.0185234	14.2445	0.41554	16	GATGAGGAGGGCTGCGTGAGGTGCGGGGGCGTGCACCAGG	GGAGGGGGCGGGGCCG	+
M83	RARG_HUMAN.H11MO.0.B	-10	0.0188435	14.4906	0.416505	18	GATGAGGAGGGCTGCGTGAGGTGCGGGGGCGTGCACCAGG	AGGTCAGAGTGACCTGGG	+
M83	ZIC2_HUMAN.H11MO.0.D	-9	0.0225599	17.3485	0.47758	15	GATGAGGAGGGCTGCGTGAGGTGCGGGGGCGTGCACCAGG	GGCCCCCTGCTGTGA	+
M84	ZN563_HUMAN.H11MO.0.C	-6	0.000109191	0.0839679	0.167024	21	GGACATGGCGTCCGGCCGTGTCGCTCAGGGTCACTGTGAA	GGGATCCTCACTGGCAGCTGC	+
M84	NR1H3_HUMAN.H11MO.0.B	-14	0.000384746	0.29587	0.192303	19	GGACATGGCGTCCGGCCGTGTCGCTCAGGGTCACTGTGAA	CAGAGGTCACTGCAGGTCA	+
M84	RXRA_HUMAN.H11MO.0.A	-16	0.000395223	0.303927	0.192303	20	GGACATGGCGTCCGGCCGTGTCGCTCAGGGTCACTGTGAA	CTCTGACCTCTGCCTCCCCC	-
M84	THAP1_HUMAN.H11MO.0.C	-9	0.00050287	0.386707	0.192303	22	GGACATGGCGTCCGGCCGTGTCGCTCAGGGTCACTGTGAA	CGCCGCCATCTTGGCTGCGGGC	+
M84	RARG_HUMAN.H11MO.0.B	-24	0.00118064	0.907916	0.267903	16	GGACATGGCGTCCGGCCGTGTCGCTCAGGGTCACTGTGAA	CCCAGGTCACTCTGACCT	-
M84	IRX2_HUMAN.H11MO.0.D	-2	0.00119135	0.916146	0.267903	19	GGACATGGCGTCCGGCCGTGTCGCTCAGGGTCACTGTGAA	CCAACATGCCCACCCATGT	-
M84	NR1D1_HUMAN.H11MO.0.B	-15	0.00139146	1.07003	0.267903	19	GGACATGGCGTCCGGCCGTGTCGCTCAGGGTCACTGTGAA	CCTTCTGACCCACTTCCCT	-
M84	MNX1_HUMAN.H11MO.0.D	-21	0.00150293	1.15575	0.267903	19	GGACATGGCGTCCGGCCGTGTCGCTCAGGGTCACTGTGAA	CTATTTTAATAACCCTTAA	+
M84	TLX1_HUMAN.H11MO.0.D	-12	0.00326475	2.51059	0.41548	17	GGACATGGCGTCCGGCCGTGTCGCTCAGGGTCACTGTGAA	CTGGCAAGTTGCCAAGG	+
M84	ZN554_HUMAN.H11MO.0.C	-9	0.00379869	2.92119	0.41548	20	GGACATGGCGTCCGGCCGTGTCGCTCAGGGTCACTGTGAA	AGCACCCCACATGGCTCAGC	-
M84	ZN589_HUMAN.H11MO.0.D	-14	0.00406419	3.12536	0.41548	16	GGACATGGCGTCCGGCCGTGTCGCTCAGGGTCACTGTGAA	CGGCAGTAACCGTGGG	-
M84	PATZ1_HUMAN.H11MO.0.C	-3	0.0047568	3.65798	0.454743	22	GGACATGGCGTCCGGCCGTGTCGCTCAGGGTCACTGTGAA	CCTCCCCCCCCGCCCCCTCCCC	-
M84	PAX8_HUMAN.H11MO.0.D	-10	0.00563884	4.33627	0.454743	14	GGACATGGCGTCCGGCCGTGTCGCTCAGGGTCACTGTGAA	CCCGCTTCAGTGAC	-
M84	BC11A_HUMAN.H11MO.0.A	-21	0.00647056	4.97586	0.471318	17	GGACATGGCGTCCGGCCGTGTCGCTCAGGGTCACTGTGAA	TTTTCACTTCCTCTTTT	-
M84	KLF6_HUMAN.H11MO.0.A	-21	0.00696323	5.35473	0.48415	19	GGACATGGCGTCCGGCCGTGTCGCTCAGGGTCACTGTGAA	CCCCCGGCCCCGCCCTTCC	-
M86	RXRA_HUMAN.H11MO.0.A	-5	0.000150167	0.115478	0.137288	20	GCCGCCTGGGGCCGGGAGCTTCCAGCGAGCCCGGCGGTGC	CTCTGACCTCTGCCTCCCCC	-
M86	IRX2_HUMAN.H11MO.0.D	-21	0.0001922	0.147802	0.137288	19	GCCGCCTGGGGCCGGGAGCTTCCAGCGAGCCCGGCGGTGC	CCAACATGCCCACCCATGT	-
M86	GATA1_HUMAN.H11MO.0.A	-26	0.000769264	0.591564	0.294369	14	GCCGCCTGGGGCCGGGAGCTTCCAGCGAGCCCGGCGGTGC	CTGGCGGGGACAGATAAGA	+
M86	ZN563_HUMAN.H11MO.0.C	-14	0.00108016	0.830642	0.31191	21	GCCGCCTGGGGCCGGGAGCTTCCAGCGAGCCCGGCGGTGC	GCAGCTGCCAGTGAGGATCCC	-
M86	NR1D1_HUMAN.H11MO.0.B	-3	0.00122265	0.94022	0.31191	19	GCCGCCTGGGGCCGGGAGCTTCCAGCGAGCCCGGCGGTGC	CCTTCTGACCCACTTCCCT	-
M86	THAP1_HUMAN.H11MO.0.C	-10	0.00173594	1.33493	0.368343	22	GCCGCCTGGGGCCGGGAGCTTCCAGCGAGCCCGGCGGTGC	GCCCGCAGCCAAGATGGCGGCG	-
M86	TLX1_HUMAN.H11MO.0.D	-18	0.00247184	1.90084	0.383954	17	GCCGCCTGGGGCCGGGAGCTTCCAGCGAGCCCGGCGGTGC	CTGGCAAGTTGCCAAGG	+
M86	SP3_HUMAN.H11MO.0.B	-4	0.00315344	2.425	0.431122	20	GCCGCCTGGGGCCGGGAGCTTCCAGCGAGCCCGGCGGTGC	CCCCGGCCCCGCCCCCCCCC	-
M86	USF2_HUMAN.H11MO.0.A	10	0.00423585	3.25737	0.496667	9	GCCGCCTGGGGCCGGGAGCTTCCAGCGAGCCCGGCGGTGC	GGGTCACGTGGCCGCGGCG	+
M86	ZFX_HUMAN.H11MO.1.A	-19	0.00490175	3.76945	0.499319	17	GCCGCCTGGGGCCGGGAGCTTCCAGCGAGCCCGGCGGTGC	GGGGGCGGAGGCCGGGG	+
M86	GATA2_HUMAN.H11MO.0.A	-26	0.00521941	4.01373	0.499319	14	GCCGCCTGGGGCCGGGAGCTTCCAGCGAGCCCGGCGGTGC	CTGGGGGGTGGAGATAAGG	+
M87	IRX2_HUMAN.H11MO.0.D	-2	0.000262089	0.201547	0.402221	19	CGCGGTGGGCCGGGAACGCCGCCTCGGAGGGGCCTGCCAT	ACATGGGTGGGCATGTTGG	+
M91	RXRA_HUMAN.H11MO.0.A	-9	0.000689638	0.530332	0.26175	20	GCGGGGGCTTTCCTCCCGCCGCCTATGGCGTGGGGGGGCC	CTCTGACCTCTGCCTCCCCC	-
M91	ZFX_HUMAN.H11MO.1.A	-1	0.000717479	0.551741	0.26175	17	GCGGGGGCTTTCCTCCCGCCGCCTATGGCGTGGGGGGGCC	CCCCGGCCTCCGCCCCC	-
M91	GATA1_HUMAN.H11MO.0.A	-29	0.000858456	0.660152	0.26175	11	GCGGGGGCTTTCCTCCCGCCGCCTATGGCGTGGGGGGGCC	CTGGCGGGGACAGATAAGA	+
M91	CLOCK_HUMAN.H11MO.0.C	-10	0.000958636	0.737191	0.26175	14	GCGGGGGCTTTCCTCCCGCCGCCTATGGCGTGGGGGGGCC	TGTTCACGTGTCTG	-
M91	SP2_HUMAN.H11MO.0.A	0	0.00105737	0.813117	0.26175	22	GCGGGGGCTTTCCTCCCGCCGCCTATGGCGTGGGGGGGCC	GGGGGGGGGGCGGGGCCGGGGG	+
M91	MNX1_HUMAN.H11MO.0.D	-7	0.00127075	0.977207	0.26175	19	GCGGGGGCTTTCCTCCCGCCGCCTATGGCGTGGGGGGGCC	CTATTTTAATAACCCTTAA	+
M91	ZN563_HUMAN.H11MO.0.C	-5	0.00134758	1.03629	0.26175	21	GCGGGGGCTTTCCTCCCGCCGCCTATGGCGTGGGGGGGCC	GGGATCCTCACTGGCAGCTGC	+
M91	IRX2_HUMAN.H11MO.0.D	-5	0.00137289	1.05575	0.26175	19	GCGGGGGCTTTCCTCCCGCCGCCTATGGCGTGGGGGGGCC	ACATGGGTGGGCATGTTGG	+
M91	ZN589_HUMAN.H11MO.0.D	-19	0.00157063	1.20781	0.266178	16	GCGGGGGCTTTCCTCCCGCCGCCTATGGCGTGGGGGGGCC	CGGCAGTAACCGTGGG	-
M91	THAP1_HUMAN.H11MO.0.C	-19	0.00244292	1.8786	0.34862	21	GCGGGGGCTTTCCTCCCGCCGCCTATGGCGTGGGGGGGCC	CGCCGCCATCTTGGCTGCGGGC	+
M91	RARG_HUMAN.H11MO.2.D	-11	0.00377173	2.90046	0.43656	20	GCGGGGGCTTTCCTCCCGCCGCCTATGGCGTGGGGGGGCC	GTGACCTCTGGGTGACCCCC	-
M91	TLX1_HUMAN.H11MO.0.D	-1	0.00429332	3.30156	0.43656	17	GCGGGGGCTTTCCTCCCGCCGCCTATGGCGTGGGGGGGCC	CCTTGGCAACTTGCCAG	-
M92	IRX2_HUMAN.H11MO.0.D	-18	0.000908262	0.698453	0.483692	19	GCTCCGGCCGCGGGCCACCGCTCCGGGCCGGCGCCGGGGA	CCAACATGCCCACCCATGT	-
M92	RXRA_HUMAN.H11MO.0.A	-1	0.00109188	0.839659	0.483692	20	GCTCCGGCCGCGGGCCACCGCTCCGGGCCGGCGCCGGGGA	CTCTGACCTCTGCCTCCCCC	-
M92	ZFX_HUMAN.H11MO.1.A	-7	0.00149032	1.14605	0.483692	17	GCTCCGGCCGCGGGCCACCGCTCCGGGCCGGCGCCGGGGA	CCCCGGCCTCCGCCCCC	-
M92	GATA1_HUMAN.H11MO.0.A	-28	0.00164609	1.26584	0.483692	12	GCTCCGGCCGCGGGCCACCGCTCCGGGCCGGCGCCGGGGA	CTGGCGGGGACAGATAAGA	+
M92	ZN563_HUMAN.H11MO.0.C	-13	0.00220471	1.69542	0.483692	21	GCTCCGGCCGCGGGCCACCGCTCCGGGCCGGCGCCGGGGA	GGGATCCTCACTGGCAGCTGC	+
M92	GATA2_HUMAN.H11MO.0.A	-28	0.00313015	2.40709	0.483692	12	GCTCCGGCCGCGGGCCACCGCTCCGGGCCGGCGCCGGGGA	CTGGGGGGTGGAGATAAGG	+
M92	THAP1_HUMAN.H11MO.0.C	-6	0.00318546	2.44962	0.483692	22	GCTCCGGCCGCGGGCCACCGCTCCGGGCCGGCGCCGGGGA	CGCCGCCATCTTGGCTGCGGGC	+
M92	SP3_HUMAN.H11MO.0.B	-1	0.00382429	2.94088	0.483692	20	GCTCCGGCCGCGGGCCACCGCTCCGGGCCGGCGCCGGGGA	CCCCGGCCCCGCCCCCCCCC	-
M92	NR1D1_HUMAN.H11MO.0.B	-16	0.0038546	2.96418	0.483692	19	GCTCCGGCCGCGGGCCACCGCTCCGGGCCGGCGCCGGGGA	AGGGAAGTGGGTCAGAAGG	+
M92	KLF6_HUMAN.H11MO.0.A	-21	0.00442115	3.39986	0.483692	19	GCTCCGGCCGCGGGCCACCGCTCCGGGCCGGCGCCGGGGA	GGAAGGGCGGGGCCGGGGG	+
M93	ZN563_HUMAN.H11MO.0.C	-10	0.000136828	0.105221	0.0980889	21	TCTGGGGCGCGCGCTGCCCGGCGAGGGCGACCTCGCAGCC	GCAGCTGCCAGTGAGGATCCC	-
M93	RXRA_HUMAN.H11MO.0.A	-18	0.000150232	0.115528	0.0980889	20	TCTGGGGCGCGCGCTGCCCGGCGAGGGCGACCTCGCAGCC	GGGGGAGGCAGAGGTCAGAG	+
M93	IRX2_HUMAN.H11MO.0.D	-6	0.000192249	0.14784	0.0980889	19	TCTGGGGCGCGCGCTGCCCGGCGAGGGCGACCTCGCAGCC	ACATGGGTGGGCATGTTGG	+
M93	ZN554_HUMAN.H11MO.0.C	0	0.000983497	0.756309	0.301079	20	TCTGGGGCGCGCGCTGCCCGGCGAGGGCGACCTCGCAGCC	GCTGAGCCATGTGGGGTGCT	+
M93	THAP1_HUMAN.H11MO.0.C	-16	0.00120908	0.929784	0.308447	22	TCTGGGGCGCGCGCTGCCCGGCGAGGGCGACCTCGCAGCC	CGCCGCCATCTTGGCTGCGGGC	+
M93	ZFX_HUMAN.H11MO.1.A	-1	0.00222492	1.71096	0.398614	17	TCTGGGGCGCGCGCTGCCCGGCGAGGGCGACCTCGCAGCC	CCCCGGCCTCCGCCCCC	-
M93	SP3_HUMAN.H11MO.0.B	-7	0.00288094	2.21545	0.398614	20	TCTGGGGCGCGCGCTGCCCGGCGAGGGCGACCTCGCAGCC	GGGGGGGGGCGGGGCCGGGG	+
M93	GATA1_HUMAN.H11MO.0.A	8	0.00443803	3.41285	0.489411	11	TCTGGGGCGCGCGCTGCCCGGCGAGGGCGACCTCGCAGCC	TCTTATCTGTCCCCGCCAG	-
M93	RARG_HUMAN.H11MO.0.B	-15	0.00479447	3.68695	0.489411	18	TCTGGGGCGCGCGCTGCCCGGCGAGGGCGACCTCGCAGCC	CCCAGGTCACTCTGACCT	-
M93	PROX1_HUMAN.H11MO.0.D	-19	0.00511584	3.93408	0.489411	17	TCTGGGGCGCGCGCTGCCCGGCGAGGGCGACCTCGCAGCC	GGGTAAGGCGGGTTGGG	+
M95	RARG_HUMAN.H11MO.0.B	-21	1.43539e-05	0.0110381	0.0217713	18	CTGGTTCGCCCGGGGTACCTGCTCGGGCCACGGTGCTCTC	CCCAGGTCACTCTGACCT	-
M95	ZN563_HUMAN.H11MO.0.C	-13	8.54947e-05	0.0657455	0.0648371	21	CTGGTTCGCCCGGGGTACCTGCTCGGGCCACGGTGCTCTC	GGGATCCTCACTGGCAGCTGC	+
M95	IRX2_HUMAN.H11MO.0.D	-14	0.000432073	0.332264	0.143895	19	CTGGTTCGCCCGGGGTACCTGCTCGGGCCACGGTGCTCTC	CCAACATGCCCACCCATGT	-
M95	TLX1_HUMAN.H11MO.0.D	-22	0.000478701	0.368121	0.143895	17	CTGGTTCGCCCGGGGTACCTGCTCGGGCCACGGTGCTCTC	CCTTGGCAACTTGCCAG	-
M95	CLOCK_HUMAN.H11MO.0.C	-4	0.00053706	0.412999	0.143895	14	CTGGTTCGCCCGGGGTACCTGCTCGGGCCACGGTGCTCTC	TGTTCACGTGTCTG	-
M95	ZFX_HUMAN.H11MO.1.A	-7	0.000569221	0.437731	0.143895	17	CTGGTTCGCCCGGGGTACCTGCTCGGGCCACGGTGCTCTC	CCCCGGCCTCCGCCCCC	-
M95	ZN667_HUMAN.H11MO.0.C	-12	0.000699807	0.538151	0.151633	19	CTGGTTCGCCCGGGGTACCTGCTCGGGCCACGGTGCTCTC	GCTGAGCTTTTAAGGCCAC	-
M95	PURA_HUMAN.H11MO.0.D	-8	0.00168026	1.29212	0.288124	17	CTGGTTCGCCCGGGGTACCTGCTCGGGCCACGGTGCTCTC	CCCTGCCCCCCCCTTCC	-
M95	RXRA_HUMAN.H11MO.0.A	-1	0.00188259	1.44771	0.288124	20	CTGGTTCGCCCGGGGTACCTGCTCGGGCCACGGTGCTCTC	CTCTGACCTCTGCCTCCCCC	-
M95	NR1D1_HUMAN.H11MO.0.B	-20	0.00295027	2.26876	0.386902	19	CTGGTTCGCCCGGGGTACCTGCTCGGGCCACGGTGCTCTC	CCTTCTGACCCACTTCCCT	-
M95	ZN341_HUMAN.H11MO.0.C	-2	0.00347128	2.66941	0.386902	22	CTGGTTCGCCCGGGGTACCTGCTCGGGCCACGGTGCTCTC	GCTCTTCCCTCCCCCCCCCCCC	-
M95	SP3_HUMAN.H11MO.0.B	-2	0.00381246	2.93178	0.386902	20	CTGGTTCGCCCGGGGTACCTGCTCGGGCCACGGTGCTCTC	CCCCGGCCCCGCCCCCCCCC	-
M95	ZN554_HUMAN.H11MO.0.C	-17	0.00468142	3.60001	0.386902	20	CTGGTTCGCCCGGGGTACCTGCTCGGGCCACGGTGCTCTC	GCTGAGCCATGTGGGGTGCT	+
M95	KLF6_HUMAN.H11MO.0.A	-6	0.00485257	3.73163	0.386902	19	CTGGTTCGCCCGGGGTACCTGCTCGGGCCACGGTGCTCTC	CCCCCGGCCCCGCCCTTCC	-
M95	MAFA_HUMAN.H11MO.0.D	-20	0.00509537	3.91834	0.386902	20	CTGGTTCGCCCGGGGTACCTGCTCGGGCCACGGTGCTCTC	GTGCTGACCCCGCAGCCTTCG	+
M95	RFX1_HUMAN.H11MO.0.B	-2	0.00619098	4.76087	0.386902	22	CTGGTTCGCCCGGGGTACCTGCTCGGGCCACGGTGCTCTC	CCGTCGCCATGGCAACCGGGGC	-
M95	SP2_HUMAN.H11MO.0.A	-7	0.00619098	4.76087	0.386902	22	CTGGTTCGCCCGGGGTACCTGCTCGGGCCACGGTGCTCTC	CCCCCGGCCCCGCCCCCCCCCC	-
M95	GATA1_HUMAN.H11MO.0.A	-12	0.00639959	4.92128	0.386902	19	CTGGTTCGCCCGGGGTACCTGCTCGGGCCACGGTGCTCTC	TCTTATCTGTCCCCGCCAG	-
M95	THAP1_HUMAN.H11MO.0.C	7	0.00659281	5.06987	0.386902	15	CTGGTTCGCCCGGGGTACCTGCTCGGGCCACGGTGCTCTC	CGCCGCCATCTTGGCTGCGGGC	+
M95	ZN589_HUMAN.H11MO.0.D	-8	0.00663276	5.10059	0.386902	16	CTGGTTCGCCCGGGGTACCTGCTCGGGCCACGGTGCTCTC	CCCACGGTTACTGCCG	+
M95	PROX1_HUMAN.H11MO.0.D	-21	0.0066822	5.13861	0.386902	17	CTGGTTCGCCCGGGGTACCTGCTCGGGCCACGGTGCTCTC	CCCAACCCGCCTTACCC	-
M95	SPIC_HUMAN.H11MO.0.D	-5	0.00688732	5.29635	0.386902	13	CTGGTTCGCCCGGGGTACCTGCTCGGGCCACGGTGCTCTC	GAGGAAGGGGAGG	+
M95	RARG_HUMAN.H11MO.2.D	-2	0.00798056	6.13705	0.432305	20	CTGGTTCGCCCGGGGTACCTGCTCGGGCCACGGTGCTCTC	GTGACCTCTGGGTGACCCCC	-
M95	PTF1A_HUMAN.H11MO.0.B	7	0.00871553	6.70224	0.45457	11	CTGGTTCGCCCGGGGTACCTGCTCGGGCCACGGTGCTCTC	CCAGCTGCCCCCTTTCCC	+
M95	PATZ1_HUMAN.H11MO.0.C	-5	0.008991	6.91408	0.45457	22	CTGGTTCGCCCGGGGTACCTGCTCGGGCCACGGTGCTCTC	CCTCCCCCCCCGCCCCCTCCCC	-
M95	NR1H3_HUMAN.H11MO.0.B	-14	0.00959306	7.37706	0.469288	19	CTGGTTCGCCCGGGGTACCTGCTCGGGCCACGGTGCTCTC	TGACCTGCAGTGACCTCTG	-
M95	PAX2_HUMAN.H11MO.0.D	-2	0.0114573	8.81069	0.469288	18	CTGGTTCGCCCGGGGTACCTGCTCGGGCCACGGTGCTCTC	GTTCAGTCATGCGTGACA	+
M95	MNX1_HUMAN.H11MO.0.D	-7	0.0116913	8.99058	0.469288	19	CTGGTTCGCCCGGGGTACCTGCTCGGGCCACGGTGCTCTC	TTAAGGGTTATTAAAATAG	-
M95	BRAC_HUMAN.H11MO.0.A	-19	0.011748	9.03425	0.469288	20	CTGGTTCGCCCGGGGTACCTGCTCGGGCCACGGTGCTCTC	TTAGCAGGGAGGTGTGAAAT	+
M95	Z324A_HUMAN.H11MO.0.C	-15	0.0118355	9.10153	0.469288	23	CTGGTTCGCCCGGGGTACCTGCTCGGGCCACGGTGCTCTC	TGGCAGCAAAGGATGGTTTGATA	-
M95	NR1H4_HUMAN.H11MO.0.B	-19	0.0124796	9.59681	0.469288	19	CTGGTTCGCCCGGGGTACCTGCTCGGGCCACGGTGCTCTC	CCTCGGGGTCATTGACCCC	-
M95	SP4_HUMAN.H11MO.0.A	-17	0.0125162	9.62495	0.469288	20	CTGGTTCGCCCGGGGTACCTGCTCGGGCCACGGTGCTCTC	CCCGGCCCCGCCCCCTTCCC	-
M95	PAX5_HUMAN.H11MO.0.A	-8	0.013191	10.1439	0.475587	21	CTGGTTCGCCCGGGGTACCTGCTCGGGCCACGGTGCTCTC	GCCTGGGCAGCAGAGCGTGAC	+
M96	ZN331_HUMAN.H11MO.0.C	-6	1.44065e-05	0.0110786	0.0214613	20	TTCCCGGGCTGGGCGCGGGTGGGACGGGACCTCCCCTCCG	GGCTGGGCTCAGCTGGGTGG	+
M96	TBX1_HUMAN.H11MO.0.D	-6	0.00011438	0.0879585	0.0692558	20	TTCCCGGGCTGGGCGCGGGTGGGACGGGACCTCCCCTCCG	GGGTGGGCAGGGGTGGGCGG	+
M96	SP1_HUMAN.H11MO.0.A	-2	0.00013947	0.107253	0.0692558	22	TTCCCGGGCTGGGCGCGGGTGGGACGGGACCTCCCCTCCG	GGGGGGCGGGGCCGGGGGGGGG	+
M96	TBX15_HUMAN.H11MO.0.D	-6	0.000219836	0.169054	0.0818719	19	TTCCCGGGCTGGGCGCGGGTGGGACGGGACCTCCCCTCCG	GGGGGGGGGGGGGTGGGGG	+
M96	KLF12_HUMAN.H11MO.0.C	-3	0.000518103	0.398421	0.154363	11	TTCCCGGGCTGGGCGCGGGTGGGACGGGACCTCCCCTCCG	AGGGGCGGGGC	+
M96	KLF1_HUMAN.H11MO.0.A	-9	0.000643559	0.494897	0.158978	14	TTCCCGGGCTGGGCGCGGGTGGGACGGGACCTCCCCTCCG	GGGGCGGGGCCGGG	+
M96	KLF3_HUMAN.H11MO.0.B	-4	0.000747034	0.574469	0.158978	19	TTCCCGGGCTGGGCGCGGGTGGGACGGGACCTCCCCTCCG	GGGGAGGGGCGGGGCCGGG	+
M96	ZN281_HUMAN.H11MO.0.A	-14	0.000957542	0.73635	0.178305	15	TTCCCGGGCTGGGCGCGGGTGGGACGGGACCTCCCCTCCG	GGGTGGGGGAGGGGA	+
M96	KLF16_HUMAN.H11MO.0.D	-8	0.00122771	0.944105	0.192133	19	TTCCCGGGCTGGGCGCGGGTGGGACGGGACCTCCCCTCCG	GGGGGCGGGGGGGGGGGGG	+
M96	NFKB1_HUMAN.H11MO.1.B	-25	0.00137122	1.05447	0.192133	11	TTCCCGGGCTGGGCGCGGGTGGGACGGGACCTCCCCTCCG	GGGAATTTCCC	-
M96	WT1_HUMAN.H11MO.0.C	-10	0.00141872	1.091	0.192133	20	TTCCCGGGCTGGGCGCGGGTGGGACGGGACCTCCCCTCCG	GGGCGGGGGAGGAGGGGGGG	+
M96	KLF15_HUMAN.H11MO.0.A	-9	0.00160158	1.23162	0.198822	19	TTCCCGGGCTGGGCGCGGGTGGGACGGGACCTCCCCTCCG	GGGGAGGAGCAGGGGGGGG	+
M96	KLF5_HUMAN.H11MO.0.A	-9	0.00193737	1.48984	0.207311	14	TTCCCGGGCTGGGCGCGGGTGGGACGGGACCTCCCCTCCG	AGGGTGGGGCTGGG	+
M96	ZN449_HUMAN.H11MO.0.C	-5	0.00194829	1.49823	0.207311	11	TTCCCGGGCTGGGCGCGGGTGGGACGGGACCTCCCCTCCG	TGGTTGGGCTT	+
M96	NFKB2_HUMAN.H11MO.0.B	-25	0.00218676	1.68162	0.2079	11	TTCCCGGGCTGGGCGCGGGTGGGACGGGACCTCCCCTCCG	GGGGCTTTCCC	-
M96	SP2_HUMAN.H11MO.0.A	-5	0.00236326	1.81735	0.2079	22	TTCCCGGGCTGGGCGCGGGTGGGACGGGACCTCCCCTCCG	GGGGGGGGGGCGGGGCCGGGGG	+
M96	SP1_HUMAN.H11MO.1.A	-18	0.00237251	1.82446	0.2079	14	TTCCCGGGCTGGGCGCGGGTGGGACGGGACCTCCCCTCCG	GGGGGGCGGGGCCG	+
M96	EGR2_HUMAN.H11MO.0.A	-6	0.00255939	1.96817	0.211817	18	TTCCCGGGCTGGGCGCGGGTGGGACGGGACCTCCCCTCCG	GGGGGGGTGTGGGAGGGG	+
M96	EGR1_HUMAN.H11MO.0.A	-8	0.00285913	2.19867	0.221127	17	TTCCCGGGCTGGGCGCGGGTGGGACGGGACCTCCCCTCCG	GAGGGCGTGGGCGGGGG	+
M96	ZN148_HUMAN.H11MO.0.D	-9	0.00298915	2.29866	0.221127	15	TTCCCGGGCTGGGCGCGGGTGGGACGGGACCTCCCCTCCG	GGGGTGGGGGAGGGG	+
M96	EGR2_HUMAN.H11MO.1.A	-9	0.00330933	2.54488	0.221127	16	TTCCCGGGCTGGGCGCGGGTGGGACGGGACCTCCCCTCCG	GGGGCGTGGGCGGGGG	+
M96	KLF6_HUMAN.H11MO.0.A	-6	0.00347958	2.67579	0.221127	19	TTCCCGGGCTGGGCGCGGGTGGGACGGGACCTCCCCTCCG	GGAAGGGCGGGGCCGGGGG	+
M96	KLF4_HUMAN.H11MO.0.A	-9	0.00349916	2.69086	0.221127	10	TTCCCGGGCTGGGCGCGGGTGGGACGGGACCTCCCCTCCG	AGGGTGTGGC	+
M96	MECP2_HUMAN.H11MO.0.C	-1	0.00364859	2.80577	0.221127	7	TTCCCGGGCTGGGCGCGGGTGGGACGGGACCTCCCCTCCG	CTCCGGG	-
M96	SALL4_HUMAN.H11MO.0.B	-13	0.00371095	2.85372	0.221127	10	TTCCCGGGCTGGGCGCGGGTGGGACGGGACCTCCCCTCCG	GGAGGGTGGG	+
M96	SP3_HUMAN.H11MO.0.B	-10	0.00388891	2.99057	0.221777	20	TTCCCGGGCTGGGCGCGGGTGGGACGGGACCTCCCCTCCG	GGGGGGGGGCGGGGCCGGGG	+
M96	GLI2_HUMAN.H11MO.0.D	-26	0.00406872	3.12884	0.221777	11	TTCCCGGGCTGGGCGCGGGTGGGACGGGACCTCCCCTCCG	AGACCACCCAC	-
M96	KLF9_HUMAN.H11MO.0.C	-11	0.0041685	3.20557	0.221777	15	TTCCCGGGCTGGGCGCGGGTGGGACGGGACCTCCCCTCCG	GGAGGGGGCGTGGCC	+
M96	ZIC1_HUMAN.H11MO.0.B	-27	0.00434809	3.34368	0.223356	9	TTCCCGGGCTGGGCGCGGGTGGGACGGGACCTCCCCTCCG	GACCACCCC	-
M96	SNAI1_HUMAN.H11MO.0.C	-14	0.00523724	4.02743	0.257252	8	TTCCCGGGCTGGGCGCGGGTGGGACGGGACCTCCCCTCCG	CCAGGTGG	+
M96	MAZ_HUMAN.H11MO.1.A	-18	0.00535334	4.11672	0.257252	11	TTCCCGGGCTGGGCGCGGGTGGGACGGGACCTCCCCTCCG	GAGGGAGGGGG	+
M96	KLF14_HUMAN.H11MO.0.D	-6	0.00679468	5.22511	0.298712	13	TTCCCGGGCTGGGCGCGGGTGGGACGGGACCTCCCCTCCG	AGGGGGGCGTGGC	+
M96	HES7_HUMAN.H11MO.0.D	-19	0.00681767	5.24279	0.298712	12	TTCCCGGGCTGGGCGCGGGTGGGACGGGACCTCCCCTCCG	TGGCACGTGCCG	+
M96	SP4_HUMAN.H11MO.1.A	-11	0.0074463	5.7262	0.301698	16	TTCCCGGGCTGGGCGCGGGTGGGACGGGACCTCCCCTCCG	GGAGGGGGCGGGGCCG	+
M96	PATZ1_HUMAN.H11MO.1.C	-19	0.00748708	5.75757	0.301698	9	TTCCCGGGCTGGGCGCGGGTGGGACGGGACCTCCCCTCCG	AGGGAGGGG	+
M96	E2F6_HUMAN.H11MO.0.A	-15	0.00749338	5.76241	0.301698	13	TTCCCGGGCTGGGCGCGGGTGGGACGGGACCTCCCCTCCG	GGGGCGGGAAGGG	+
M96	KLF13_HUMAN.H11MO.0.D	-6	0.00866593	6.6641	0.337365	11	TTCCCGGGCTGGGCGCGGGTGGGACGGGACCTCCCCTCCG	AGGGGGGCGTG	+
M96	MAZ_HUMAN.H11MO.0.A	-4	0.0091163	7.01043	0.337365	22	TTCCCGGGCTGGGCGCGGGTGGGACGGGACCTCCCCTCCG	GGGGGAGGGGGGGGGGGGGGGG	+
M96	ZEP1_HUMAN.H11MO.0.D	-24	0.00971151	7.46815	0.337365	12	TTCCCGGGCTGGGCGCGGGTGGGACGGGACCTCCCCTCCG	GGGGATTTCCCA	-
M96	EGR4_HUMAN.H11MO.0.D	-17	0.0101398	7.79754	0.337365	11	TTCCCGGGCTGGGCGCGGGTGGGACGGGACCTCCCCTCCG	GGCGGCAGGGC	+
M96	RREB1_HUMAN.H11MO.0.D	-8	0.010566	8.12529	0.337365	22	TTCCCGGGCTGGGCGCGGGTGGGACGGGACCTCCCCTCCG	GGGGGGGGGGGTGGTTTGGGGT	+
M96	ZBT14_HUMAN.H11MO.0.C	-9	0.0112649	8.66274	0.337365	9	TTCCCGGGCTGGGCGCGGGTGGGACGGGACCTCCCCTCCG	GGAGCGCGC	+
M96	TFEB_HUMAN.H11MO.0.C	-22	0.0112649	8.66274	0.337365	9	TTCCCGGGCTGGGCGCGGGTGGGACGGGACCTCCCCTCCG	CACGTGACC	-
M96	HES5_HUMAN.H11MO.0.D	-19	0.0112723	8.66838	0.337365	12	TTCCCGGGCTGGGCGCGGGTGGGACGGGACCTCCCCTCCG	TGGCACGTGCCG	+
M96	E2F4_HUMAN.H11MO.0.A	-10	0.0115505	8.88235	0.337365	13	TTCCCGGGCTGGGCGCGGGTGGGACGGGACCTCCCCTCCG	GGGGGCGGGAAAT	+
M96	MYF6_HUMAN.H11MO.0.C	-14	0.0117862	9.06362	0.337365	7	TTCCCGGGCTGGGCGCGGGTGGGACGGGACCTCCCCTCCG	GCAGCTG	-
M96	SP2_HUMAN.H11MO.1.B	-13	0.0118423	9.10673	0.337365	12	TTCCCGGGCTGGGCGCGGGTGGGACGGGACCTCCCCTCCG	AGGGGGCGGGGC	+
M96	GLIS2_HUMAN.H11MO.0.D	-10	0.0121048	9.30856	0.337365	14	TTCCCGGGCTGGGCGCGGGTGGGACGGGACCTCCCCTCCG	CTTCGCGGGGGGTC	+
M96	PATZ1_HUMAN.H11MO.0.C	-9	0.0122292	9.40426	0.337365	22	TTCCCGGGCTGGGCGCGGGTGGGACGGGACCTCCCCTCCG	GGGGAGGGGGCGGGGGGGGAGG	+
M96	GCM2_HUMAN.H11MO.0.D	-11	0.0131232	10.0918	0.348686	11	TTCCCGGGCTGGGCGCGGGTGGGACGGGACCTCCCCTCCG	GATGCGGGTAT	+
M96	TF65_HUMAN.H11MO.0.A	-24	0.013254	10.1923	0.348686	14	TTCCCGGGCTGGGCGCGGGTGGGACGGGACCTCCCCTCCG	CTGGAAATTCCCTG	-
M96	HEN1_HUMAN.H11MO.0.C	-8	0.013704	10.5383	0.348686	20	TTCCCGGGCTGGGCGCGGGTGGGACGGGACCTCCCCTCCG	AGGGACGCAGCTGCTCCCCA	-
M96	ZN219_HUMAN.H11MO.0.D	-28	0.0151156	11.6239	0.375292	12	TTCCCGGGCTGGGCGCGGGTGGGACGGGACCTCCCCTCCG	TCCGCCCCCCTC	-
M96	ZN467_HUMAN.H11MO.0.C	-4	0.0157405	12.1044	0.380749	22	TTCCCGGGCTGGGCGCGGGTGGGACGGGACCTCCCCTCCG	GGGGAGGGGAGGGGGGGGGGGG	+
M96	USF2_HUMAN.H11MO.0.A	-13	0.0160881	12.3717	0.380749	19	TTCCCGGGCTGGGCGCGGGTGGGACGGGACCTCCCCTCCG	CGCCGCGGCCACGTGACCC	-
M96	ZF64A_HUMAN.H11MO.0.D	4	0.0161021	12.3825	0.380749	12	TTCCCGGGCTGGGCGCGGGTGGGACGGGACCTCCCCTCCG	CAGGTTCCCGGGCCCC	-
M96	ZN257_HUMAN.H11MO.0.C	-27	0.0174625	13.4287	0.406465	12	TTCCCGGGCTGGGCGCGGGTGGGACGGGACCTCCCCTCCG	GCTCTTGCCTCT	+
M96	E2F1_HUMAN.H11MO.0.A	-13	0.0181225	13.9362	0.414851	14	TTCCCGGGCTGGGCGCGGGTGGGACGGGACCTCCCCTCCG	GGGGGGCGGGAAAG	+
M96	ZN740_HUMAN.H11MO.0.D	-13	0.0189397	14.5646	0.414851	14	TTCCCGGGCTGGGCGCGGGTGGGACGGGACCTCCCCTCCG	GGGGGGGGGGTGGG	+
M96	IKZF1_HUMAN.H11MO.0.C	-18	0.0191425	14.7206	0.414851	8	TTCCCGGGCTGGGCGCGGGTGGGACGGGACCTCCCCTCCG	TTGGGAGA	+
M96	HEY2_HUMAN.H11MO.0.D	-17	0.019407	14.924	0.414851	17	TTCCCGGGCTGGGCGCGGGTGGGACGGGACCTCCCCTCCG	GGGGGCACGTGGCATTA	+
M96	ZN524_HUMAN.H11MO.0.D	-8	0.019548	15.0324	0.414851	18	TTCCCGGGCTGGGCGCGGGTGGGACGGGACCTCCCCTCCG	GGGTTCGAGGGTTCGAGT	+
M96	GLI3_HUMAN.H11MO.0.B	-26	0.0196274	15.0934	0.414851	11	TTCCCGGGCTGGGCGCGGGTGGGACGGGACCTCCCCTCCG	GGACCACCCAG	-
M96	HAND1_HUMAN.H11MO.1.D	-5	0.0197721	15.2048	0.414851	7	TTCCCGGGCTGGGCGCGGGTGGGACGGGACCTCCCCTCCG	GGCCTGG	+
M96	ESR2_HUMAN.H11MO.1.A	-25	0.0210582	16.1938	0.42973	7	TTCCCGGGCTGGGCGCGGGTGGGACGGGACCTCCCCTCCG	GTGACCT	-
M96	ZBT17_HUMAN.H11MO.0.A	-12	0.0217906	16.757	0.438666	19	TTCCCGGGCTGGGCGCGGGTGGGACGGGACCTCCCCTCCG	GAGGGTGGGGGAGGGGAAG	+
M96	ZN263_HUMAN.H11MO.1.A	-26	0.0227517	17.4961	0.440842	11	TTCCCGGGCTGGGCGCGGGTGGGACGGGACCTCCCCTCCG	CCTCCTCCCTC	-
M96	GLIS3_HUMAN.H11MO.0.D	-14	0.0227865	17.5228	0.440842	10	TTCCCGGGCTGGGCGCGGGTGGGACGGGACCTCCCCTCCG	GTGGGGGGTA	+
M96	ZN784_HUMAN.H11MO.0.D	-26	0.0238906	18.3718	0.456276	11	TTCCCGGGCTGGGCGCGGGTGGGACGGGACCTCCCCTCCG	GTACCTACCTC	-
M96	ASCL1_HUMAN.H11MO.0.A	-10	0.0246005	18.9178	0.463888	14	TTCCCGGGCTGGGCGCGGGTGGGACGGGACCTCCCCTCCG	GGGAGCAGGTGCAG	-
M96	TBX5_HUMAN.H11MO.0.D	-16	0.0255604	19.6559	0.466883	8	TTCCCGGGCTGGGCGCGGGTGGGACGGGACCTCCCCTCCG	AGGTGTGA	+
M96	GLI1_HUMAN.H11MO.0.D	-13	0.0279275	21.4763	0.475694	12	TTCCCGGGCTGGGCGCGGGTGGGACGGGACCTCCCCTCCG	CCTGGGTGGTCT	+
M96	NR0B1_HUMAN.H11MO.0.D	-16	0.0279349	21.4819	0.475694	10	TTCCCGGGCTGGGCGCGGGTGGGACGGGACCTCCCCTCCG	GCGTGGGAGA	+
M96	ZN341_HUMAN.H11MO.0.C	-7	0.0285224	21.9338	0.475694	22	TTCCCGGGCTGGGCGCGGGTGGGACGGGACCTCCCCTCCG	GGGGGGGGGGGGAGGGAAGAGC	+
M96	WT1_HUMAN.H11MO.1.B	-18	0.0289873	22.2912	0.475694	11	TTCCCGGGCTGGGCGCGGGTGGGACGGGACCTCCCCTCCG	GTGGGAGGAGG	+
M96	TFDP1_HUMAN.H11MO.0.C	-13	0.0291975	22.4529	0.475694	14	TTCCCGGGCTGGGCGCGGGTGGGACGGGACCTCCCCTCCG	GGGGGGCGGGAAAA	+
M96	SNAI2_HUMAN.H11MO.0.A	-13	0.0293778	22.5915	0.475694	10	TTCCCGGGCTGGGCGCGGGTGGGACGGGACCTCCCCTCCG	GGCAGGTGCA	+
M96	PURA_HUMAN.H11MO.0.D	-11	0.0298942	22.9886	0.47885	17	TTCCCGGGCTGGGCGCGGGTGGGACGGGACCTCCCCTCCG	GGAAGGGGGGGGCAGGG	+
M96	ZFX_HUMAN.H11MO.0.A	-24	0.0308882	23.7531	0.484357	10	TTCCCGGGCTGGGCGCGGGTGGGACGGGACCTCCCCTCCG	CGGGGCCTGG	-
M96	VEZF1_HUMAN.H11MO.1.C	-17	0.0320389	24.6379	0.497168	12	TTCCCGGGCTGGGCGCGGGTGGGACGGGACCTCCCCTCCG	AGAGGGAGGGGG	+
M96	THB_HUMAN.H11MO.1.D	-26	0.0324689	24.9686	0.498646	10	TTCCCGGGCTGGGCGCGGGTGGGACGGGACCTCCCCTCCG	TGACCTGACC	-
M98	ZN563_HUMAN.H11MO.0.C	-2	0.000249658	0.191987	0.382893	21	CCGGGTGCCTGCCTGGCAGGGCCCTCCGGCCGGCGTGCAG	GGGATCCTCACTGGCAGCTGC	+
M98	IRX2_HUMAN.H11MO.0.D	-14	0.00065023	0.500027	0.498619	19	CCGGGTGCCTGCCTGGCAGGGCCCTCCGGCCGGCGTGCAG	ACATGGGTGGGCATGTTGG	+
M99	RXRA_HUMAN.H11MO.0.A	-15	6.95587e-05	0.0534907	0.10647	20	GGGCGCCGGTTGCGCCTCAGCGCGCTTCGAGACCCGTTGT	CTCTGACCTCTGCCTCCCCC	-
M99	SP3_HUMAN.H11MO.0.B	-3	0.000308192	0.236999	0.180606	20	GGGCGCCGGTTGCGCCTCAGCGCGCTTCGAGACCCGTTGT	CCCCGGCCCCGCCCCCCCCC	-
M99	THAP1_HUMAN.H11MO.0.C	0	0.000353978	0.272209	0.180606	22	GGGCGCCGGTTGCGCCTCAGCGCGCTTCGAGACCCGTTGT	CGCCGCCATCTTGGCTGCGGGC	+
M99	PATZ1_HUMAN.H11MO.0.C	-2	0.000786404	0.604745	0.300928	22	GGGCGCCGGTTGCGCCTCAGCGCGCTTCGAGACCCGTTGT	CCTCCCCCCCCGCCCCCTCCCC	-
M99	OLIG2_HUMAN.H11MO.0.B	-5	0.000990655	0.761814	0.30327	18	GGGCGCCGGTTGCGCCTCAGCGCGCTTCGAGACCCGTTGT	CCAGCTGTTTCCCTTCTG	+
M99	NR1D1_HUMAN.H11MO.0.B	-7	0.00174428	1.34135	0.362144	19	GGGCGCCGGTTGCGCCTCAGCGCGCTTCGAGACCCGTTGT	CCTTCTGACCCACTTCCCT	-
M99	ZN563_HUMAN.H11MO.0.C	-13	0.00185302	1.42497	0.362144	21	GGGCGCCGGTTGCGCCTCAGCGCGCTTCGAGACCCGTTGT	GCAGCTGCCAGTGAGGATCCC	-
M99	MNX1_HUMAN.H11MO.0.D	-20	0.00251395	1.93323	0.362144	19	GGGCGCCGGTTGCGCCTCAGCGCGCTTCGAGACCCGTTGT	CTATTTTAATAACCCTTAA	+
M99	SP2_HUMAN.H11MO.0.A	-2	0.00251989	1.93779	0.362144	22	GGGCGCCGGTTGCGCCTCAGCGCGCTTCGAGACCCGTTGT	CCCCCGGCCCCGCCCCCCCCCC	-
M99	IRX2_HUMAN.H11MO.0.D	-20	0.0027018	2.07768	0.362144	19	GGGCGCCGGTTGCGCCTCAGCGCGCTTCGAGACCCGTTGT	CCAACATGCCCACCCATGT	-
M99	TLX1_HUMAN.H11MO.0.D	-3	0.00283913	2.18329	0.362144	17	GGGCGCCGGTTGCGCCTCAGCGCGCTTCGAGACCCGTTGT	CCTTGGCAACTTGCCAG	-
M99	ZN341_HUMAN.H11MO.0.C	-5	0.00451724	3.47376	0.479041	22	GGGCGCCGGTTGCGCCTCAGCGCGCTTCGAGACCCGTTGT	GCTCTTCCCTCCCCCCCCCCCC	-
M99	LYL1_HUMAN.H11MO.0.A	-16	0.00496064	3.81473	0.479041	14	GGGCGCCGGTTGCGCCTCAGCGCGCTTCGAGACCCGTTGT	CCAGCTGTTTCCTG	+
M99	ZFX_HUMAN.H11MO.1.A	-2	0.00557294	4.28559	0.479041	17	GGGCGCCGGTTGCGCCTCAGCGCGCTTCGAGACCCGTTGT	CCCCGGCCTCCGCCCCC	-
M99	VEZF1_HUMAN.H11MO.0.C	-6	0.00581353	4.47061	0.479041	22	GGGCGCCGGTTGCGCCTCAGCGCGCTTCGAGACCCGTTGT	CCCCTCCCCCTCCCCCCTCCCC	-
M99	KLF6_HUMAN.H11MO.0.A	-2	0.00624693	4.80389	0.479041	19	GGGCGCCGGTTGCGCCTCAGCGCGCTTCGAGACCCGTTGT	CCCCCGGCCCCGCCCTTCC	-
M99	PTF1A_HUMAN.H11MO.0.B	-5	0.00639	4.91391	0.479041	18	GGGCGCCGGTTGCGCCTCAGCGCGCTTCGAGACCCGTTGT	CCAGCTGCCCCCTTTCCC	+
M99	GATA1_HUMAN.H11MO.0.A	7	0.0066842	5.14015	0.479041	12	GGGCGCCGGTTGCGCCTCAGCGCGCTTCGAGACCCGTTGT	TCTTATCTGTCCCCGCCAG	-
M99	ZN589_HUMAN.H11MO.0.D	-7	0.00688523	5.29474	0.479041	16	GGGCGCCGGTTGCGCCTCAGCGCGCTTCGAGACCCGTTGT	CCCACGGTTACTGCCG	+
M100	ZN667_HUMAN.H11MO.0.C	-18	0.000519833	0.399751	0.474875	19	GGCTGCTCGAATGACGATGTTACCGGGACTGGTCAGCGAG	GTGGCCTTAAAAGCTCAGC	+
M100	RARG_HUMAN.H11MO.2.D	-27	0.00159984	1.23027	0.474875	13	GGCTGCTCGAATGACGATGTTACCGGGACTGGTCAGCGAG	GGGGGTCACCCAGAGGTCAC	+
M100	RXRA_HUMAN.H11MO.0.A	-18	0.00186396	1.43338	0.474875	20	GGCTGCTCGAATGACGATGTTACCGGGACTGGTCAGCGAG	GGGGGAGGCAGAGGTCAGAG	+
M100	BRAC_HUMAN.H11MO.0.A	-16	0.00216855	1.66761	0.474875	20	GGCTGCTCGAATGACGATGTTACCGGGACTGGTCAGCGAG	ATTTCACACCTCCCTGCTAA	-
M100	TLX1_HUMAN.H11MO.0.D	-9	0.00240354	1.84832	0.474875	17	GGCTGCTCGAATGACGATGTTACCGGGACTGGTCAGCGAG	CCTTGGCAACTTGCCAG	-
M100	IRX2_HUMAN.H11MO.0.D	-1	0.00260534	2.00351	0.474875	19	GGCTGCTCGAATGACGATGTTACCGGGACTGGTCAGCGAG	CCAACATGCCCACCCATGT	-
M100	ZFX_HUMAN.H11MO.1.A	-11	0.00261058	2.00753	0.474875	17	GGCTGCTCGAATGACGATGTTACCGGGACTGGTCAGCGAG	GGGGGCGGAGGCCGGGG	+
M100	NR1D1_HUMAN.H11MO.0.B	-6	0.00409971	3.15267	0.474875	19	GGCTGCTCGAATGACGATGTTACCGGGACTGGTCAGCGAG	CCTTCTGACCCACTTCCCT	-
M100	THAP1_HUMAN.H11MO.0.C	-12	0.00421315	3.23991	0.474875	22	GGCTGCTCGAATGACGATGTTACCGGGACTGGTCAGCGAG	CGCCGCCATCTTGGCTGCGGGC	+
M100	MNX1_HUMAN.H11MO.0.D	-10	0.00441564	3.39563	0.474875	19	GGCTGCTCGAATGACGATGTTACCGGGACTGGTCAGCGAG	CTATTTTAATAACCCTTAA	+
M100	RARG_HUMAN.H11MO.0.B	-26	0.0045585	3.50549	0.474875	14	GGCTGCTCGAATGACGATGTTACCGGGACTGGTCAGCGAG	CCCAGGTCACTCTGACCT	-
M100	ZN563_HUMAN.H11MO.0.C	-12	0.00600329	4.61653	0.474875	21	GGCTGCTCGAATGACGATGTTACCGGGACTGGTCAGCGAG	GGGATCCTCACTGGCAGCTGC	+
M100	PAX8_HUMAN.H11MO.0.D	-1	0.00619993	4.76775	0.474875	14	GGCTGCTCGAATGACGATGTTACCGGGACTGGTCAGCGAG	CCCGCTTCAGTGAC	-
M100	ZN214_HUMAN.H11MO.0.C	-11	0.00631675	4.85758	0.474875	22	GGCTGCTCGAATGACGATGTTACCGGGACTGGTCAGCGAG	TCATCAAAGGCCTCAAAAAGGA	-
M100	ZN589_HUMAN.H11MO.0.D	-13	0.00691957	5.32115	0.474875	16	GGCTGCTCGAATGACGATGTTACCGGGACTGGTCAGCGAG	CGGCAGTAACCGTGGG	-
M100	MAF_HUMAN.H11MO.0.A	-15	0.00788994	6.06736	0.474875	19	GGCTGCTCGAATGACGATGTTACCGGGACTGGTCAGCGAG	GAATCTGCTGACTCAGCAA	+
M100	KLF3_HUMAN.H11MO.0.B	-8	0.00846947	6.51302	0.474875	19	GGCTGCTCGAATGACGATGTTACCGGGACTGGTCAGCGAG	GGGGAGGGGCGGGGCCGGG	+
M100	ZN341_HUMAN.H11MO.0.C	-15	0.00877695	6.74948	0.474875	22	GGCTGCTCGAATGACGATGTTACCGGGACTGGTCAGCGAG	GCTCTTCCCTCCCCCCCCCCCC	-
M100	ZN394_HUMAN.H11MO.0.C	-9	0.00911188	7.00704	0.474875	20	GGCTGCTCGAATGACGATGTTACCGGGACTGGTCAGCGAG	AGAATGGAATAGAATGGAAT	+
M100	PTF1A_HUMAN.H11MO.0.B	-22	0.0095859	7.37156	0.474875	18	GGCTGCTCGAATGACGATGTTACCGGGACTGGTCAGCGAG	GGGAAAGGGGGCAGCTGG	-
M100	GATA1_HUMAN.H11MO.0.A	-17	0.0097485	7.4966	0.474875	19	GGCTGCTCGAATGACGATGTTACCGGGACTGGTCAGCGAG	TCTTATCTGTCCCCGCCAG	-
M100	THA_HUMAN.H11MO.0.C	-18	0.00993059	7.63662	0.474875	17	GGCTGCTCGAATGACGATGTTACCGGGACTGGTCAGCGAG	CTGACCTGAAGTGACCC	-
M101	PATZ1_HUMAN.H11MO.0.C	-6	3.55333e-06	0.00273251	0.00316695	22	CCGCGTGCTCGCGCCCCGGGCCCTCGCGCCGGCCCTCGAG	CCTCCCCCCCCGCCCCCTCCCC	-
M101	SP2_HUMAN.H11MO.0.A	-6	4.23838e-06	0.00325931	0.00316695	22	CCGCGTGCTCGCGCCCCGGGCCCTCGCGCCGGCCCTCGAG	CCCCCGGCCCCGCCCCCCCCCC	-
M101	SP3_HUMAN.H11MO.0.B	-7	2.26177e-05	0.017393	0.0112668	20	CCGCGTGCTCGCGCCCCGGGCCCTCGCGCCGGCCCTCGAG	CCCCGGCCCCGCCCCCCCCC	-
M101	ZFX_HUMAN.H11MO.1.A	-13	5.92888e-05	0.0455931	0.0221505	17	CCGCGTGCTCGCGCCCCGGGCCCTCGCGCCGGCCCTCGAG	CCCCGGCCTCCGCCCCC	-
M101	KLF6_HUMAN.H11MO.0.A	-19	7.99618e-05	0.0614906	0.0235191	19	CCGCGTGCTCGCGCCCCGGGCCCTCGCGCCGGCCCTCGAG	CCCCCGGCCCCGCCCTTCC	-
M101	VEZF1_HUMAN.H11MO.0.C	-13	9.46871e-05	0.0728143	0.0235191	22	CCGCGTGCTCGCGCCCCGGGCCCTCGCGCCGGCCCTCGAG	CCCCTCCCCCTCCCCCCTCCCC	-
M101	THAP1_HUMAN.H11MO.0.C	2	0.000110166	0.0847177	0.0235191	20	CCGCGTGCTCGCGCCCCGGGCCCTCGCGCCGGCCCTCGAG	CGCCGCCATCTTGGCTGCGGGC	+
M101	SP4_HUMAN.H11MO.0.A	-8	0.000185745	0.142838	0.0346976	20	CCGCGTGCTCGCGCCCCGGGCCCTCGCGCCGGCCCTCGAG	CCCGGCCCCGCCCCCTTCCC	-
M101	PURA_HUMAN.H11MO.0.D	-14	0.000285031	0.219189	0.0428533	17	CCGCGTGCTCGCGCCCCGGGCCCTCGCGCCGGCCCTCGAG	CCCTGCCCCCCCCTTCC	-
M101	MAZ_HUMAN.H11MO.0.A	-7	0.000355228	0.27317	0.0482599	22	CCGCGTGCTCGCGCCCCGGGCCCTCGCGCCGGCCCTCGAG	CCCCCCCCCCCCCCCCTCCCCC	-
M101	HES1_HUMAN.H11MO.0.D	-10	0.000425688	0.327354	0.0486466	13	CCGCGTGCTCGCGCCCCGGGCCCTCGCGCCGGCCCTCGAG	CCGCCACGAGCCC	+
M101	ZN341_HUMAN.H11MO.0.C	-18	0.000438978	0.337574	0.0486466	22	CCGCGTGCTCGCGCCCCGGGCCCTCGCGCCGGCCCTCGAG	GCTCTTCCCTCCCCCCCCCCCC	-
M101	KLF3_HUMAN.H11MO.0.B	-21	0.000455731	0.350458	0.0486466	19	CCGCGTGCTCGCGCCCCGGGCCCTCGCGCCGGCCCTCGAG	CCCGGCCCCGCCCCTCCCC	-
M101	PLAG1_HUMAN.H11MO.0.D	-13	0.000549814	0.422807	0.0547767	17	CCGCGTGCTCGCGCCCCGGGCCCTCGCGCCGGCCCTCGAG	CCCCTCCTGATGCCCCC	-
M101	SP1_HUMAN.H11MO.0.A	-8	0.00076297	0.586724	0.0712622	22	CCGCGTGCTCGCGCCCCGGGCCCTCGCGCCGGCCCTCGAG	CCCCCCCCCGGCCCCGCCCCCC	-
M101	ZF64A_HUMAN.H11MO.0.D	-8	0.00128158	0.985532	0.112659	16	CCGCGTGCTCGCGCCCCGGGCCCTCGCGCCGGCCCTCGAG	CAGGTTCCCGGGCCCC	-
M101	AP2D_HUMAN.H11MO.0.D	-8	0.00141696	1.08964	0.11764	14	CCGCGTGCTCGCGCCCCGGGCCCTCGCGCCGGCCCTCGAG	ACGCGCCTCGGGCG	-
M101	ZBT17_HUMAN.H11MO.0.A	-21	0.00168859	1.29852	0.132813	19	CCGCGTGCTCGCGCCCCGGGCCCTCGCGCCGGCCCTCGAG	CTTCCCCTCCCCCACCCTC	-
M101	RXRA_HUMAN.H11MO.0.A	-14	0.00186935	1.43753	0.135546	20	CCGCGTGCTCGCGCCCCGGGCCCTCGCGCCGGCCCTCGAG	CTCTGACCTCTGCCTCCCCC	-
M101	PROX1_HUMAN.H11MO.0.D	-19	0.00190473	1.46474	0.135546	17	CCGCGTGCTCGCGCCCCGGGCCCTCGCGCCGGCCCTCGAG	CCCAACCCGCCTTACCC	-
M101	HEY2_HUMAN.H11MO.0.D	-8	0.00237984	1.8301	0.161658	17	CCGCGTGCTCGCGCCCCGGGCCCTCGCGCCGGCCCTCGAG	TAATGCCACGTGCCCCC	-
M101	ZN589_HUMAN.H11MO.0.D	-12	0.00281193	2.16237	0.170367	16	CCGCGTGCTCGCGCCCCGGGCCCTCGCGCCGGCCCTCGAG	CCCACGGTTACTGCCG	+
M101	MAFA_HUMAN.H11MO.0.D	-13	0.00294139	2.26193	0.170367	21	CCGCGTGCTCGCGCCCCGGGCCCTCGCGCCGGCCCTCGAG	GTGCTGACCCCGCAGCCTTCG	+
M101	EGR1_HUMAN.H11MO.0.A	-20	0.00296406	2.27936	0.170367	17	CCGCGTGCTCGCGCCCCGGGCCCTCGCGCCGGCCCTCGAG	CCCCCGCCCACGCCCTC	-
M101	EGR2_HUMAN.H11MO.0.A	-7	0.00320414	2.46398	0.177345	18	CCGCGTGCTCGCGCCCCGGGCCCTCGCGCCGGCCCTCGAG	CCCCTCCCACACCCCCCC	-
M101	PAX5_HUMAN.H11MO.0.A	-12	0.00356109	2.73848	0.189234	21	CCGCGTGCTCGCGCCCCGGGCCCTCGCGCCGGCCCTCGAG	GTCACGCTCTGCTGCCCAGGC	-
M101	MXI1_HUMAN.H11MO.0.A	-6	0.00367219	2.82392	0.189234	15	CCGCGTGCTCGCGCCCCGGGCCCTCGCGCCGGCCCTCGAG	CCCGCCGCCACGTGC	-
M101	E2F6_HUMAN.H11MO.0.A	-23	0.004167	3.20442	0.194576	13	CCGCGTGCTCGCGCCCCGGGCCCTCGCGCCGGCCCTCGAG	CCCTTCCCGCCCC	-
M101	KLF15_HUMAN.H11MO.0.A	-16	0.00437296	3.3628	0.194576	19	CCGCGTGCTCGCGCCCCGGGCCCTCGCGCCGGCCCTCGAG	CCCCCCCCTGCTCCTCCCC	-
M101	E2F1_HUMAN.H11MO.0.A	-24	0.00457852	3.52088	0.194576	14	CCGCGTGCTCGCGCCCCGGGCCCTCGCGCCGGCCCTCGAG	CTTTCCCGCCCCCC	-
M101	MECP2_HUMAN.H11MO.0.C	-13	0.00465378	3.57876	0.194576	7	CCGCGTGCTCGCGCCCCGGGCCCTCGCGCCGGCCCTCGAG	CTCCGGG	-
M101	IRX2_HUMAN.H11MO.0.D	-12	0.00467027	3.59144	0.194576	19	CCGCGTGCTCGCGCCCCGGGCCCTCGCGCCGGCCCTCGAG	CCAACATGCCCACCCATGT	-
M101	BHE41_HUMAN.H11MO.0.D	-7	0.00468727	3.60451	0.194576	20	CCGCGTGCTCGCGCCCCGGGCCCTCGCGCCGGCCCTCGAG	GCCTCTGCACGTGACCCGGT	-
M101	WT1_HUMAN.H11MO.0.C	-7	0.00468727	3.60451	0.194576	20	CCGCGTGCTCGCGCCCCGGGCCCTCGCGCCGGCCCTCGAG	CCCCCCCTCCTCCCCCGCCC	-
M101	ZN467_HUMAN.H11MO.0.C	-13	0.0049296	3.79086	0.199105	22	CCGCGTGCTCGCGCCCCGGGCCCTCGCGCCGGCCCTCGAG	CCCCCCCCCCCCTCCCCTCCCC	-
M101	AP2B_HUMAN.H11MO.0.B	-11	0.00552471	4.2485	0.215353	10	CCGCGTGCTCGCGCCCCGGGCCCTCGCGCCGGCCCTCGAG	GCCCCCGGGC	-
M101	COT1_HUMAN.H11MO.0.C	-14	0.0056201	4.32186	0.215353	17	CCGCGTGCTCGCGCCCCGGGCCCTCGCGCCGGCCCTCGAG	CCCTGACCTCTGACCCC	-
M101	NR1H4_HUMAN.H11MO.0.B	-11	0.00605837	4.65889	0.224543	19	CCGCGTGCTCGCGCCCCGGGCCCTCGCGCCGGCCCTCGAG	CCTCGGGGTCATTGACCCC	-
M101	RARG_HUMAN.H11MO.2.D	-16	0.00642532	4.94107	0.224543	20	CCGCGTGCTCGCGCCCCGGGCCCTCGCGCCGGCCCTCGAG	GTGACCTCTGGGTGACCCCC	-
M101	TBX15_HUMAN.H11MO.0.D	-14	0.00646094	4.96847	0.224543	19	CCGCGTGCTCGCGCCCCGGGCCCTCGCGCCGGCCCTCGAG	CCCCCACCCCCCCCCCCCC	-
M101	VEZF1_HUMAN.H11MO.1.C	-25	0.00799378	6.14722	0.24994	12	CCGCGTGCTCGCGCCCCGGGCCCTCGCGCCGGCCCTCGAG	CCCCCTCCCCCT	-
M101	E2F4_HUMAN.H11MO.0.A	-24	0.00802796	6.1735	0.24994	13	CCGCGTGCTCGCGCCCCGGGCCCTCGCGCCGGCCCTCGAG	ATTTCCCGCCCCC	-
M101	E2F7_HUMAN.H11MO.0.B	-23	0.00802796	6.1735	0.24994	13	CCGCGTGCTCGCGCCCCGGGCCCTCGCGCCGGCCCTCGAG	CCTTTCCCGCCCC	-
M101	SPIC_HUMAN.H11MO.0.D	-26	0.00802796	6.1735	0.24994	13	CCGCGTGCTCGCGCCCCGGGCCCTCGCGCCGGCCCTCGAG	CCTCCCCTTCCTC	-
M101	RARA_HUMAN.H11MO.0.A	-14	0.00874872	6.72776	0.257958	20	CCGCGTGCTCGCGCCCCGGGCCCTCGCGCCGGCCCTCGAG	CCTTGACCTCTTGATCCCCC	-
M101	ZN263_HUMAN.H11MO.0.A	-14	0.00874872	6.72776	0.257958	20	CCGCGTGCTCGCGCCCCGGGCCCTCGCGCCGGCCCTCGAG	CTCCTCCTCTCCCTCCTCCC	-
M101	TLX1_HUMAN.H11MO.0.D	-15	0.00906772	6.97308	0.257958	17	CCGCGTGCTCGCGCCCCGGGCCCTCGCGCCGGCCCTCGAG	CCTTGGCAACTTGCCAG	-
M101	TAF1_HUMAN.H11MO.0.A	-23	0.00908863	6.98915	0.257958	16	CCGCGTGCTCGCGCCCCGGGCCCTCGCGCCGGCCCTCGAG	CCGCCGCCGCCATCTT	-
M101	SRBP2_HUMAN.H11MO.0.B	-21	0.00940862	7.23523	0.257958	13	CCGCGTGCTCGCGCCCCGGGCCCTCGCGCCGGCCCTCGAG	CCTCACCCCACCC	-
M101	USF2_HUMAN.H11MO.0.A	-5	0.00944746	7.2651	0.257958	19	CCGCGTGCTCGCGCCCCGGGCCCTCGCGCCGGCCCTCGAG	CGCCGCGGCCACGTGACCC	-
M101	ZN563_HUMAN.H11MO.0.C	-3	0.0094938	7.30073	0.257958	21	CCGCGTGCTCGCGCCCCGGGCCCTCGCGCCGGCCCTCGAG	GCAGCTGCCAGTGAGGATCCC	-
M101	KLF16_HUMAN.H11MO.0.D	-14	0.010055	7.73229	0.268328	19	CCGCGTGCTCGCGCCCCGGGCCCTCGCGCCGGCCCTCGAG	CCCCCCCCCCCCCGCCCCC	-
M101	AP2C_HUMAN.H11MO.0.A	-10	0.0107553	8.27086	0.281982	14	CCGCGTGCTCGCGCCCCGGGCCCTCGCGCCGGCCCTCGAG	TGGCCTCAGGGCAT	-
M101	KLF1_HUMAN.H11MO.0.A	-21	0.0115907	8.91323	0.293581	14	CCGCGTGCTCGCGCCCCGGGCCCTCGCGCCGGCCCTCGAG	CCCGGCCCCGCCCC	-
M101	MBD2_HUMAN.H11MO.0.B	-12	0.0119657	9.20162	0.298029	11	CCGCGTGCTCGCGCCCCGGGCCCTCGCGCCGGCCCTCGAG	CCTCCGGCCCG	-
M101	CLOCK_HUMAN.H11MO.0.C	-10	0.012485	9.601	0.300933	14	CCGCGTGCTCGCGCCCCGGGCCCTCGCGCCGGCCCTCGAG	TGTTCACGTGTCTG	-
M101	TFDP1_HUMAN.H11MO.0.C	-24	0.012485	9.601	0.300933	14	CCGCGTGCTCGCGCCCCGGGCCCTCGCGCCGGCCCTCGAG	TTTTCCCGCCCCCC	-
M101	SPZ1_HUMAN.H11MO.0.D	-4	0.0128469	9.87924	0.304739	16	CCGCGTGCTCGCGCCCCGGGCCCTCGCGCCGGCCCTCGAG	CGGCTGTTACCCTGGG	+
M101	ZN554_HUMAN.H11MO.0.C	-5	0.0141366	10.871	0.325014	20	CCGCGTGCTCGCGCCCCGGGCCCTCGCGCCGGCCCTCGAG	AGCACCCCACATGGCTCAGC	-
M101	KLF5_HUMAN.H11MO.0.A	-21	0.0144659	11.1243	0.327546	14	CCGCGTGCTCGCGCCCCGGGCCCTCGCGCCGGCCCTCGAG	CCCAGCCCCACCCT	-
M101	RFX1_HUMAN.H11MO.0.B	-14	0.0158069	12.1555	0.352568	22	CCGCGTGCTCGCGCCCCGGGCCCTCGCGCCGGCCCTCGAG	CCGTCGCCATGGCAACCGGGGC	-
M101	ZN524_HUMAN.H11MO.0.D	-13	0.0165477	12.7252	0.354626	18	CCGCGTGCTCGCGCCCCGGGCCCTCGCGCCGGCCCTCGAG	ACTCGAACCCTCGAACCC	-
M101	EGR2_HUMAN.H11MO.1.A	-20	0.0168276	12.9404	0.354626	16	CCGCGTGCTCGCGCCCCGGGCCCTCGCGCCGGCCCTCGAG	CCCCCGCCCACGCCCC	-
M101	TBX1_HUMAN.H11MO.0.D	-11	0.0168484	12.9564	0.354626	20	CCGCGTGCTCGCGCCCCGGGCCCTCGCGCCGGCCCTCGAG	CCGCCCACCCCTGCCCACCC	-
M101	ZN350_HUMAN.H11MO.1.D	-10	0.0196013	15.0734	0.395845	24	CCGCGTGCTCGCGCCCCGGGCCCTCGCGCCGGCCCTCGAG	GGGCAACAAATCCCTGCGCCCCGT	-
M101	PTF1A_HUMAN.H11MO.0.B	-12	0.0211325	16.2509	0.407678	18	CCGCGTGCTCGCGCCCCGGGCCCTCGCGCCGGCCCTCGAG	CCAGCTGCCCCCTTTCCC	+
M101	E2F3_HUMAN.H11MO.0.A	-25	0.0211964	16.3	0.407678	11	CCGCGTGCTCGCGCCCCGGGCCCTCGCGCCGGCCCTCGAG	TTTCCCGCCCT	-
M101	AP2A_HUMAN.H11MO.0.A	-9	0.0212785	16.3631	0.407678	15	CCGCGTGCTCGCGCCCCGGGCCCTCGCGCCGGCCCTCGAG	ATGGCCTCAGGGCAT	-
M101	ARNT2_HUMAN.H11MO.0.D	-8	0.0224852	17.2912	0.420029	12	CCGCGTGCTCGCGCCCCGGGCCCTCGCGCCGGCCCTCGAG	GCCTCCCACGCC	-
M101	SP4_HUMAN.H11MO.1.A	-10	0.0233766	17.9766	0.430167	16	CCGCGTGCTCGCGCCCCGGGCCCTCGCGCCGGCCCTCGAG	CGGCCCCGCCCCCTCC	-
M101	ASCL1_HUMAN.H11MO.0.A	-23	0.0238681	18.3546	0.430167	14	CCGCGTGCTCGCGCCCCGGGCCCTCGCGCCGGCCCTCGAG	CTGCACCTGCTCCC	+
M101	COT2_HUMAN.H11MO.1.A	-14	0.0238915	18.3726	0.430167	17	CCGCGTGCTCGCGCCCCGGGCCCTCGCGCCGGCCCTCGAG	CCCTGACCTTTGACCCC	-
M101	ZN770_HUMAN.H11MO.0.C	-3	0.0245062	18.8452	0.435981	22	CCGCGTGCTCGCGCCCCGGGCCCTCGCGCCGGCCCTCGAG	GATCCTCCCGCCTCAGCCTCCC	-
M101	ZN322_HUMAN.H11MO.0.B	0	0.0251325	19.3269	0.436726	20	CCGCGTGCTCGCGCCCCGGGCCCTCGCGCCGGCCCTCGAG	GAGCCTGGTACAGAGCCTGG	+
M101	RARG_HUMAN.H11MO.0.B	-13	0.0268513	20.6486	0.46123	18	CCGCGTGCTCGCGCCCCGGGCCCTCGCGCCGGCCCTCGAG	CCCAGGTCACTCTGACCT	-
M101	ZN335_HUMAN.H11MO.0.A	-14	0.0272768	20.9758	0.463214	22	CCGCGTGCTCGCGCCCCGGGCCCTCGCGCCGGCCCTCGAG	GGCTGTCCTCGGCGCTGCCTGA	+
M101	ZN148_HUMAN.H11MO.0.D	-24	0.0278385	21.4078	0.466667	15	CCGCGTGCTCGCGCCCCGGGCCCTCGCGCCGGCCCTCGAG	CCCCTCCCCCACCCC	-
M101	HEN1_HUMAN.H11MO.0.C	-16	0.0281046	21.6125	0.466667	20	CCGCGTGCTCGCGCCCCGGGCCCTCGCGCCGGCCCTCGAG	TGGGGAGCAGCTGCGTCCCT	+
M101	NFIC_HUMAN.H11MO.0.A	-20	0.0287316	22.0946	0.471835	17	CCGCGTGCTCGCGCCCCGGGCCCTCGCGCCGGCCCTCGAG	CTTGGCTCCCTGCCAAG	+
M101	OSR2_HUMAN.H11MO.0.C	-25	0.0301965	23.2211	0.485228	15	CCGCGTGCTCGCGCCCCGGGCCCTCGCGCCGGCCCTCGAG	GCTGCTGCTTCTGCTG	+
M101	BMAL1_HUMAN.H11MO.0.A	-12	0.0313098	24.0772	0.489588	11	CCGCGTGCTCGCGCCCCGGGCCCTCGCGCCGGCCCTCGAG	GCCACGTGACT	+
M101	SPDEF_HUMAN.H11MO.0.D	-8	0.0314507	24.1856	0.489588	14	CCGCGTGCTCGCGCCCCGGGCCCTCGCGCCGGCCCTCGAG	ACTTCATCCGGGTT	-
M101	TFCP2_HUMAN.H11MO.0.D	-15	0.0321607	24.7316	0.494602	16	CCGCGTGCTCGCGCCCCGGGCCCTCGCGCCGGCCCTCGAG	TCTGGCCAGTTCAGGC	-
M102	ZN563_HUMAN.H11MO.0.C	-11	0.000565316	0.434728	0.427265	21	CCCGGGGGGCCCCGGGTCGCGGCCATGCGCGGCCTGCCGC	GCAGCTGCCAGTGAGGATCCC	-
M102	IRX2_HUMAN.H11MO.0.D	-10	0.000774183	0.595347	0.427265	19	CCCGGGGGGCCCCGGGTCGCGGCCATGCGCGGCCTGCCGC	CCAACATGCCCACCCATGT	-
M102	THAP1_HUMAN.H11MO.0.C	-1	0.00123538	0.950005	0.473354	22	CCCGGGGGGCCCCGGGTCGCGGCCATGCGCGGCCTGCCGC	CGCCGCCATCTTGGCTGCGGGC	+
M103	PATZ1_HUMAN.H11MO.0.C	-14	2.89342e-06	0.00222504	0.00434013	22	GGCGCTCCCTGGCGCGGGCGGGGGCGGCCCGGGAACCGCG	GGGGAGGGGGCGGGGGGGGAGG	+
M103	ZFX_HUMAN.H11MO.1.A	-16	1.97833e-05	0.0152133	0.013984	17	GGCGCTCCCTGGCGCGGGCGGGGGCGGCCCGGGAACCGCG	GGGGGCGGAGGCCGGGG	+
M103	SP3_HUMAN.H11MO.0.B	-9	3.70533e-05	0.028494	0.013984	20	GGCGCTCCCTGGCGCGGGCGGGGGCGGCCCGGGAACCGCG	GGGGGGGGGCGGGGCCGGGG	+
M103	SP2_HUMAN.H11MO.0.A	-11	3.72907e-05	0.0286765	0.013984	22	GGCGCTCCCTGGCGCGGGCGGGGGCGGCCCGGGAACCGCG	GGGGGGGGGGCGGGGCCGGGGG	+
M103	KLF3_HUMAN.H11MO.0.B	-14	5.2247e-05	0.040178	0.0156741	19	GGCGCTCCCTGGCGCGGGCGGGGGCGGCCCGGGAACCGCG	GGGGAGGGGCGGGGCCGGG	+
M103	KLF6_HUMAN.H11MO.0.A	-16	6.2733e-05	0.0482417	0.0156833	19	GGCGCTCCCTGGCGCGGGCGGGGGCGGCCCGGGAACCGCG	GGAAGGGCGGGGCCGGGGG	+
M103	ZN341_HUMAN.H11MO.0.C	-12	8.67333e-05	0.0666979	0.0175263	22	GGCGCTCCCTGGCGCGGGCGGGGGCGGCCCGGGAACCGCG	GGGGGGGGGGGGAGGGAAGAGC	+
M103	SP4_HUMAN.H11MO.0.A	-14	0.000107214	0.0824473	0.0175263	20	GGCGCTCCCTGGCGCGGGCGGGGGCGGCCCGGGAACCGCG	GGGAAGGGGGCGGGGCCGGG	+
M103	VEZF1_HUMAN.H11MO.0.C	-11	0.000110985	0.0853478	0.0175263	22	GGCGCTCCCTGGCGCGGGCGGGGGCGGCCCGGGAACCGCG	GGGGAGGGGGGAGGGGGAGGGG	+
M103	RXRA_HUMAN.H11MO.0.A	-13	0.000116842	0.0898517	0.0175263	20	GGCGCTCCCTGGCGCGGGCGGGGGCGGCCCGGGAACCGCG	GGGGGAGGCAGAGGTCAGAG	+
M103	PROX1_HUMAN.H11MO.0.D	-16	0.000140209	0.107821	0.0191195	17	GGCGCTCCCTGGCGCGGGCGGGGGCGGCCCGGGAACCGCG	GGGTAAGGCGGGTTGGG	+
M103	THAP1_HUMAN.H11MO.0.C	-1	0.000195011	0.149963	0.0243764	22	GGCGCTCCCTGGCGCGGGCGGGGGCGGCCCGGGAACCGCG	GCCCGCAGCCAAGATGGCGGCG	-
M103	ZN563_HUMAN.H11MO.0.C	-17	0.000260382	0.200234	0.030044	21	GGCGCTCCCTGGCGCGGGCGGGGGCGGCCCGGGAACCGCG	GCAGCTGCCAGTGAGGATCCC	-
M103	PURA_HUMAN.H11MO.0.D	-16	0.000317835	0.244415	0.0328501	17	GGCGCTCCCTGGCGCGGGCGGGGGCGGCCCGGGAACCGCG	GGAAGGGGGGGGCAGGG	+
M103	NR1H4_HUMAN.H11MO.0.B	-13	0.000328501	0.252617	0.0328501	19	GGCGCTCCCTGGCGCGGGCGGGGGCGGCCCGGGAACCGCG	GGGGTCAATGACCCCGAGG	+
M103	ZN554_HUMAN.H11MO.0.C	-17	0.000374483	0.287977	0.0342188	20	GGCGCTCCCTGGCGCGGGCGGGGGCGGCCCGGGAACCGCG	GCTGAGCCATGTGGGGTGCT	+
M103	ZBT17_HUMAN.H11MO.0.A	-13	0.000387814	0.298229	0.0342188	19	GGCGCTCCCTGGCGCGGGCGGGGGCGGCCCGGGAACCGCG	GAGGGTGGGGGAGGGGAAG	+
M103	MAZ_HUMAN.H11MO.0.A	-13	0.000424408	0.32637	0.0353673	22	GGCGCTCCCTGGCGCGGGCGGGGGCGGCCCGGGAACCGCG	GGGGGAGGGGGGGGGGGGGGGG	+
M103	IRX2_HUMAN.H11MO.0.D	-17	0.00118866	0.914083	0.0886776	19	GGCGCTCCCTGGCGCGGGCGGGGGCGGCCCGGGAACCGCG	ACATGGGTGGGCATGTTGG	+
M103	TFCP2_HUMAN.H11MO.0.D	-26	0.00124149	0.954703	0.0886776	14	GGCGCTCCCTGGCGCGGGCGGGGGCGGCCCGGGAACCGCG	GCCTGAACTGGCCAGA	+
M103	EGR1_HUMAN.H11MO.0.A	-13	0.00146789	1.12881	0.096654	17	GGCGCTCCCTGGCGCGGGCGGGGGCGGCCCGGGAACCGCG	GAGGGCGTGGGCGGGGG	+
M103	COT1_HUMAN.H11MO.0.C	-16	0.00159178	1.22408	0.0994862	17	GGCGCTCCCTGGCGCGGGCGGGGGCGGCCCGGGAACCGCG	GGGGTCAGAGGTCAGGG	+
M103	PTF1A_HUMAN.H11MO.0.B	-13	0.00169357	1.30235	0.101614	18	GGCGCTCCCTGGCGCGGGCGGGGGCGGCCCGGGAACCGCG	GGGAAAGGGGGCAGCTGG	-
M103	RARG_HUMAN.H11MO.0.B	-26	0.00183053	1.40768	0.105607	14	GGCGCTCCCTGGCGCGGGCGGGGGCGGCCCGGGAACCGCG	CCCAGGTCACTCTGACCT	-
M103	EGR2_HUMAN.H11MO.0.A	-15	0.00230638	1.77361	0.128132	18	GGCGCTCCCTGGCGCGGGCGGGGGCGGCCCGGGAACCGCG	GGGGGGGTGTGGGAGGGG	+
M103	RFX1_HUMAN.H11MO.0.B	-17	0.00340101	2.61538	0.182197	22	GGCGCTCCCTGGCGCGGGCGGGGGCGGCCCGGGAACCGCG	GCCCCGGTTGCCATGGCGACGG	+
M103	CLOCK_HUMAN.H11MO.0.C	-23	0.00426189	3.27739	0.220443	14	GGCGCTCCCTGGCGCGGGCGGGGGCGGCCCGGGAACCGCG	CAGACACGTGAACA	+
M103	SP1_HUMAN.H11MO.0.A	-12	0.00444449	3.41782	0.222225	22	GGCGCTCCCTGGCGCGGGCGGGGGCGGCCCGGGAACCGCG	GGGGGGCGGGGCCGGGGGGGGG	+
M103	TAF1_HUMAN.H11MO.0.A	-14	0.00533435	4.10212	0.243999	16	GGCGCTCCCTGGCGCGGGCGGGGGCGGCCCGGGAACCGCG	AAGATGGCGGCGGCGG	+
M103	LYL1_HUMAN.H11MO.0.A	-13	0.00548088	4.21479	0.243999	14	GGCGCTCCCTGGCGCGGGCGGGGGCGGCCCGGGAACCGCG	CAGGAAACAGCTGG	-
M103	TBX15_HUMAN.H11MO.0.D	-16	0.00559734	4.30435	0.243999	19	GGCGCTCCCTGGCGCGGGCGGGGGCGGCCCGGGAACCGCG	GGGGGGGGGGGGGTGGGGG	+
M103	ZN589_HUMAN.H11MO.0.D	-18	0.00576117	4.43034	0.243999	16	GGCGCTCCCTGGCGCGGGCGGGGGCGGCCCGGGAACCGCG	CGGCAGTAACCGTGGG	-
M103	Z324A_HUMAN.H11MO.0.C	-11	0.00583638	4.48818	0.243999	23	GGCGCTCCCTGGCGCGGGCGGGGGCGGCCCGGGAACCGCG	TGGCAGCAAAGGATGGTTTGATA	-
M103	RARA_HUMAN.H11MO.0.A	-13	0.00585598	4.50325	0.243999	20	GGCGCTCCCTGGCGCGGGCGGGGGCGGCCCGGGAACCGCG	GGGGGATCAAGAGGTCAAGG	+
M103	SPIC_HUMAN.H11MO.0.D	-13	0.00696115	5.35312	0.282209	13	GGCGCTCCCTGGCGCGGGCGGGGGCGGCCCGGGAACCGCG	GAGGAAGGGGAGG	+
M103	ZN335_HUMAN.H11MO.0.A	-16	0.00850472	6.54013	0.327105	22	GGCGCTCCCTGGCGCGGGCGGGGGCGGCCCGGGAACCGCG	TCAGGCAGCGCCGAGGACAGCC	-
M103	RARG_HUMAN.H11MO.2.D	-20	0.0087692	6.74352	0.328845	20	GGCGCTCCCTGGCGCGGGCGGGGGCGGCCCGGGAACCGCG	GTGACCTCTGGGTGACCCCC	-
M103	RFX5_HUMAN.H11MO.0.A	-16	0.00936927	7.20497	0.337034	20	GGCGCTCCCTGGCGCGGGCGGGGGCGGCCCGGGAACCGCG	GTCAGCTGTTGCTAGGCAGA	+
M103	KLF16_HUMAN.H11MO.0.D	-13	0.00970961	7.46669	0.337034	19	GGCGCTCCCTGGCGCGGGCGGGGGCGGCCCGGGAACCGCG	GGGGGCGGGGGGGGGGGGG	+
M103	SP4_HUMAN.H11MO.1.A	-10	0.00976079	7.50605	0.337034	16	GGCGCTCCCTGGCGCGGGCGGGGGCGGCCCGGGAACCGCG	GGAGGGGGCGGGGCCG	+
M103	PLAG1_HUMAN.H11MO.0.D	-16	0.00988632	7.60258	0.337034	17	GGCGCTCCCTGGCGCGGGCGGGGGCGGCCCGGGAACCGCG	GGGGGCATCAGGAGGGG	+
M103	KLF15_HUMAN.H11MO.0.A	-14	0.0118718	9.12938	0.395725	19	GGCGCTCCCTGGCGCGGGCGGGGGCGGCCCGGGAACCGCG	GGGGAGGAGCAGGGGGGGG	+
M103	VEZF1_HUMAN.H11MO.1.C	-12	0.0122461	9.41727	0.396442	12	GGCGCTCCCTGGCGCGGGCGGGGGCGGCCCGGGAACCGCG	AGAGGGAGGGGG	+
M103	NR1D1_HUMAN.H11MO.0.B	-14	0.0126861	9.75564	0.396442	19	GGCGCTCCCTGGCGCGGGCGGGGGCGGCCCGGGAACCGCG	AGGGAAGTGGGTCAGAAGG	+
M103	OLIG2_HUMAN.H11MO.0.B	-14	0.0139383	10.7185	0.403812	18	GGCGCTCCCTGGCGCGGGCGGGGGCGGCCCGGGAACCGCG	CAGAAGGGAAACAGCTGG	-
M103	ZF64A_HUMAN.H11MO.0.D	-21	0.01405	10.8044	0.403812	16	GGCGCTCCCTGGCGCGGGCGGGGGCGGCCCGGGAACCGCG	CAGGTTCCCGGGCCCC	-
M103	ZN667_HUMAN.H11MO.0.C	-20	0.0144718	11.1288	0.403812	19	GGCGCTCCCTGGCGCGGGCGGGGGCGGCCCGGGAACCGCG	GTGGCCTTAAAAGCTCAGC	+
M103	MAFA_HUMAN.H11MO.0.D	-9	0.0148986	11.457	0.403812	21	GGCGCTCCCTGGCGCGGGCGGGGGCGGCCCGGGAACCGCG	CGAAGGCTGCGGGGTCAGCAC	-
M103	PAX5_HUMAN.H11MO.0.A	-21	0.0148986	11.457	0.403812	19	GGCGCTCCCTGGCGCGGGCGGGGGCGGCCCGGGAACCGCG	GCCTGGGCAGCAGAGCGTGAC	+
M103	TLX1_HUMAN.H11MO.0.D	-17	0.0150756	11.5932	0.403812	17	GGCGCTCCCTGGCGCGGGCGGGGGCGGCCCGGGAACCGCG	CTGGCAAGTTGCCAAGG	+
M103	COT2_HUMAN.H11MO.1.A	-16	0.0161523	12.4211	0.413203	17	GGCGCTCCCTGGCGCGGGCGGGGGCGGCCCGGGAACCGCG	GGGGTCAAAGGTCAGGG	+
M103	ZN467_HUMAN.H11MO.0.C	-10	0.0168036	12.9219	0.413203	22	GGCGCTCCCTGGCGCGGGCGGGGGCGGCCCGGGAACCGCG	GGGGAGGGGAGGGGGGGGGGGG	+
M103	WT1_HUMAN.H11MO.0.C	-9	0.0178484	13.7254	0.42905	20	GGCGCTCCCTGGCGCGGGCGGGGGCGGCCCGGGAACCGCG	GGGCGGGGGAGGAGGGGGGG	+
M103	PAX8_HUMAN.H11MO.0.D	-4	0.0180201	13.8575	0.42905	14	GGCGCTCCCTGGCGCGGGCGGGGGCGGCCCGGGAACCGCG	GTCACTGAAGCGGG	+
M103	THA_HUMAN.H11MO.0.C	-19	0.0185206	14.2423	0.430713	17	GGCGCTCCCTGGCGCGGGCGGGGGCGGCCCGGGAACCGCG	GGGTCACTTCAGGTCAG	+
M103	EGR2_HUMAN.H11MO.1.A	-19	0.0186642	14.3528	0.430713	16	GGCGCTCCCTGGCGCGGGCGGGGGCGGCCCGGGAACCGCG	GGGGCGTGGGCGGGGG	+
M103	ZN394_HUMAN.H11MO.0.C	-16	0.0190034	14.6136	0.431895	20	GGCGCTCCCTGGCGCGGGCGGGGGCGGCCCGGGAACCGCG	AGAATGGAATAGAATGGAAT	+
M103	ZEP2_HUMAN.H11MO.0.D	-25	0.019431	14.9424	0.435022	14	GGCGCTCCCTGGCGCGGGCGGGGGCGGCCCGGGAACCGCG	GGTAGGGAAACCCC	+
M103	MXI1_HUMAN.H11MO.0.A	-28	0.0198525	15.2665	0.437922	12	GGCGCTCCCTGGCGCGGGCGGGGGCGGCCCGGGAACCGCG	CCCGCCGCCACGTGC	-
M103	ZN350_HUMAN.H11MO.1.D	-15	0.021679	16.6712	0.458457	24	GGCGCTCCCTGGCGCGGGCGGGGGCGGCCCGGGAACCGCG	GGGCAACAAATCCCTGCGCCCCGT	-
M103	SRBP2_HUMAN.H11MO.0.B	-21	0.0217003	16.6875	0.458457	13	GGCGCTCCCTGGCGCGGGCGGGGGCGGCCCGGGAACCGCG	GGGTGGGGTGAGG	+
M103	BHE41_HUMAN.H11MO.0.D	-5	0.0228921	17.604	0.476919	20	GGCGCTCCCTGGCGCGGGCGGGGGCGGCCCGGGAACCGCG	ACCGGGTCACGTGCAGAAGG	+
M103	AP2B_HUMAN.H11MO.0.B	-26	0.0239512	18.4184	0.485254	10	GGCGCTCCCTGGCGCGGGCGGGGGCGGCCCGGGAACCGCG	GCCCGGGGGC	+
M103	RREB1_HUMAN.H11MO.0.D	-13	0.0240085	18.4626	0.485254	22	GGCGCTCCCTGGCGCGGGCGGGGGCGGCCCGGGAACCGCG	GGGGGGGGGGGTGGTTTGGGGT	+
M103	HAND1_HUMAN.H11MO.1.D	-25	0.0242627	18.658	0.485254	7	GGCGCTCCCTGGCGCGGGCGGGGGCGGCCCGGGAACCGCG	GGCCTGG	+
M104	TFEB_HUMAN.H11MO.0.C	-14	0.000121273	0.0932591	0.0946041	9	TTTGGCATACATTTCACGTGAGAGGAAAGCAGAGAATAAA	CACGTGACC	-
M104	TFE3_HUMAN.H11MO.0.B	-13	0.000214547	0.164987	0.0946041	10	TTTGGCATACATTTCACGTGAGAGGAAAGCAGAGAATAAA	TCACGTGACC	-
M104	MITF_HUMAN.H11MO.0.A	-13	0.000557443	0.428674	0.148828	10	TTTGGCATACATTTCACGTGAGAGGAAAGCAGAGAATAAA	TCACGTGACC	+
M104	MLX_HUMAN.H11MO.0.D	-13	0.000614874	0.472838	0.148828	11	TTTGGCATACATTTCACGTGAGAGGAAAGCAGAGAATAAA	GCACGTGATCA	-
M104	BHE40_HUMAN.H11MO.0.A	-12	0.0014641	1.12589	0.249493	10	TTTGGCATACATTTCACGTGAGAGGAAAGCAGAGAATAAA	GGCACGTGAC	+
M104	IRF5_HUMAN.H11MO.0.D	-19	0.00293683	2.25842	0.450412	20	TTTGGCATACATTTCACGTGAGAGGAAAGCAGAGAATAAA	TAAAGGAAAGCCAAAAGTGA	+
M104	USF1_HUMAN.H11MO.0.A	-11	0.00328346	2.52498	0.457795	12	TTTGGCATACATTTCACGTGAGAGGAAAGCAGAGAATAAA	GGTCACGTGACC	+
M105	ZFX_HUMAN.H11MO.1.A	-3	0.000476414	0.366362	0.228947	17	CCTCCGGGGCCCCGGGGAGGAACCTTCGAGACGTTCCCCC	GGGGGCGGAGGCCGGGG	+
M105	SP3_HUMAN.H11MO.0.B	-1	0.000539791	0.415099	0.228947	20	CCTCCGGGGCCCCGGGGAGGAACCTTCGAGACGTTCCCCC	GGGGGGGGGCGGGGCCGGGG	+
M105	SP2_HUMAN.H11MO.0.A	-7	0.000574076	0.441464	0.228947	22	CCTCCGGGGCCCCGGGGAGGAACCTTCGAGACGTTCCCCC	GGGGGGGGGGCGGGGCCGGGGG	+
M105	PATZ1_HUMAN.H11MO.0.C	-7	0.000623285	0.479306	0.228947	22	CCTCCGGGGCCCCGGGGAGGAACCTTCGAGACGTTCCCCC	GGGGAGGGGGCGGGGGGGGAGG	+
M105	NR1H3_HUMAN.H11MO.0.B	-18	0.000959901	0.738164	0.228947	19	CCTCCGGGGCCCCGGGGAGGAACCTTCGAGACGTTCCCCC	TGACCTGCAGTGACCTCTG	-
M105	PROX1_HUMAN.H11MO.0.D	-13	0.00112845	0.867777	0.228947	17	CCTCCGGGGCCCCGGGGAGGAACCTTCGAGACGTTCCCCC	GGGTAAGGCGGGTTGGG	+
M105	ZN563_HUMAN.H11MO.0.C	-6	0.00119262	0.917127	0.228947	21	CCTCCGGGGCCCCGGGGAGGAACCTTCGAGACGTTCCCCC	GGGATCCTCACTGGCAGCTGC	+
M105	BHE41_HUMAN.H11MO.0.D	-4	0.00150357	1.15625	0.228947	20	CCTCCGGGGCCCCGGGGAGGAACCTTCGAGACGTTCCCCC	ACCGGGTCACGTGCAGAAGG	+
M105	THA_HUMAN.H11MO.0.C	-17	0.00178719	1.37435	0.228947	17	CCTCCGGGGCCCCGGGGAGGAACCTTCGAGACGTTCCCCC	CTGACCTGAAGTGACCC	-
M105	ZN341_HUMAN.H11MO.0.C	-14	0.00204603	1.5734	0.228947	22	CCTCCGGGGCCCCGGGGAGGAACCTTCGAGACGTTCCCCC	GGGGGGGGGGGGAGGGAAGAGC	+
M105	ZN589_HUMAN.H11MO.0.D	0	0.0022174	1.70518	0.228947	16	CCTCCGGGGCCCCGGGGAGGAACCTTCGAGACGTTCCCCC	CCCACGGTTACTGCCG	+
M105	IRX2_HUMAN.H11MO.0.D	0	0.00225794	1.73636	0.228947	19	CCTCCGGGGCCCCGGGGAGGAACCTTCGAGACGTTCCCCC	CCAACATGCCCACCCATGT	-
M105	VEZF1_HUMAN.H11MO.0.C	-6	0.00238247	1.83212	0.228947	22	CCTCCGGGGCCCCGGGGAGGAACCTTCGAGACGTTCCCCC	GGGGAGGGGGGAGGGGGAGGGG	+
M105	RARG_HUMAN.H11MO.2.D	-5	0.00245208	1.88565	0.228947	20	CCTCCGGGGCCCCGGGGAGGAACCTTCGAGACGTTCCCCC	GGGGGTCACCCAGAGGTCAC	+
M105	E2F4_HUMAN.H11MO.1.A	-27	0.0024917	1.91612	0.228947	13	CCTCCGGGGCCCCGGGGAGGAACCTTCGAGACGTTCCCCC	TCAAATTTCCCGCC	-
M105	THAP1_HUMAN.H11MO.0.C	0	0.00256951	1.97595	0.228947	22	CCTCCGGGGCCCCGGGGAGGAACCTTCGAGACGTTCCCCC	CGCCGCCATCTTGGCTGCGGGC	+
M105	RXRA_HUMAN.H11MO.0.A	-6	0.00393945	3.02944	0.324612	20	CCTCCGGGGCCCCGGGGAGGAACCTTCGAGACGTTCCCCC	GGGGGAGGCAGAGGTCAGAG	+
M105	SP4_HUMAN.H11MO.0.A	-7	0.00459878	3.53646	0.324612	20	CCTCCGGGGCCCCGGGGAGGAACCTTCGAGACGTTCCCCC	GGGAAGGGGGCGGGGCCGGG	+
M105	PLAG1_HUMAN.H11MO.0.D	-5	0.00469033	3.60686	0.324612	17	CCTCCGGGGCCCCGGGGAGGAACCTTCGAGACGTTCCCCC	GGGGGCATCAGGAGGGG	+
M105	Z324A_HUMAN.H11MO.0.C	-17	0.00471471	3.62561	0.324612	23	CCTCCGGGGCCCCGGGGAGGAACCTTCGAGACGTTCCCCC	TGGCAGCAAAGGATGGTTTGATA	-
M105	TLX1_HUMAN.H11MO.0.D	-13	0.00510438	3.92527	0.336161	17	CCTCCGGGGCCCCGGGGAGGAACCTTCGAGACGTTCCCCC	CCTTGGCAACTTGCCAG	-
M105	PTF1A_HUMAN.H11MO.0.B	-25	0.00602717	4.63489	0.337374	15	CCTCCGGGGCCCCGGGGAGGAACCTTCGAGACGTTCCCCC	GGGAAAGGGGGCAGCTGG	-
M105	HEY2_HUMAN.H11MO.0.D	-23	0.00603609	4.64175	0.337374	17	CCTCCGGGGCCCCGGGGAGGAACCTTCGAGACGTTCCCCC	TAATGCCACGTGCCCCC	-
M105	ZN394_HUMAN.H11MO.0.C	-13	0.00623644	4.79582	0.337374	20	CCTCCGGGGCCCCGGGGAGGAACCTTCGAGACGTTCCCCC	AGAATGGAATAGAATGGAAT	+
M105	KLF6_HUMAN.H11MO.0.A	-8	0.00693595	5.33375	0.362277	19	CCTCCGGGGCCCCGGGGAGGAACCTTCGAGACGTTCCCCC	GGAAGGGCGGGGCCGGGGG	+
M105	ZN263_HUMAN.H11MO.0.A	-24	0.00724484	5.57129	0.363987	16	CCTCCGGGGCCCCGGGGAGGAACCTTCGAGACGTTCCCCC	CTCCTCCTCTCCCTCCTCCC	-
M105	NR1D1_HUMAN.H11MO.0.B	0	0.00749023	5.75999	0.363987	19	CCTCCGGGGCCCCGGGGAGGAACCTTCGAGACGTTCCCCC	CCTTCTGACCCACTTCCCT	-
M105	KLF3_HUMAN.H11MO.0.B	-6	0.00872387	6.70865	0.377549	19	CCTCCGGGGCCCCGGGGAGGAACCTTCGAGACGTTCCCCC	GGGGAGGGGCGGGGCCGGG	+
M105	PAX5_HUMAN.H11MO.0.A	-2	0.00930912	7.15872	0.391687	21	CCTCCGGGGCCCCGGGGAGGAACCTTCGAGACGTTCCCCC	GCCTGGGCAGCAGAGCGTGAC	+
M105	CLOCK_HUMAN.H11MO.0.C	-10	0.0103627	7.96892	0.424233	14	CCTCCGGGGCCCCGGGGAGGAACCTTCGAGACGTTCCCCC	CAGACACGTGAACA	+
M105	MXI1_HUMAN.H11MO.0.A	-32	0.0116195	8.93543	0.457738	8	CCTCCGGGGCCCCGGGGAGGAACCTTCGAGACGTTCCCCC	CCCGCCGCCACGTGC	-
M105	RFX5_HUMAN.H11MO.0.A	-10	0.0120877	9.29546	0.457738	20	CCTCCGGGGCCCCGGGGAGGAACCTTCGAGACGTTCCCCC	TCTGCCTAGCAACAGCTGAC	-
M105	TAL1_HUMAN.H11MO.0.A	-2	0.0146741	11.2844	0.488231	19	CCTCCGGGGCCCCGGGGAGGAACCTTCGAGACGTTCCCCC	CTGGGGGGGGCAGATAAGG	+
M105	MAZ_HUMAN.H11MO.0.A	-4	0.0151492	11.6498	0.488231	22	CCTCCGGGGCCCCGGGGAGGAACCTTCGAGACGTTCCCCC	GGGGGAGGGGGGGGGGGGGGGG	+
M106	IRX2_HUMAN.H11MO.0.D	-19	0.00036993	0.284476	0.326138	19	GCGCGGCCTGCGGGGCCGGCCTTCGAGCCGTAGCGCAGCA	CCAACATGCCCACCCATGT	-
M106	ZN563_HUMAN.H11MO.0.C	-10	0.000917248	0.705363	0.326138	21	GCGCGGCCTGCGGGGCCGGCCTTCGAGCCGTAGCGCAGCA	GGGATCCTCACTGGCAGCTGC	+
M106	SP2_HUMAN.H11MO.0.A	-6	0.00112361	0.864055	0.326138	22	GCGCGGCCTGCGGGGCCGGCCTTCGAGCCGTAGCGCAGCA	CCCCCGGCCCCGCCCCCCCCCC	-
M106	SP3_HUMAN.H11MO.0.B	-1	0.0012227	0.940257	0.326138	20	GCGCGGCCTGCGGGGCCGGCCTTCGAGCCGTAGCGCAGCA	GGGGGGGGGCGGGGCCGGGG	+
M106	KLF6_HUMAN.H11MO.0.A	-6	0.0016238	1.2487	0.326138	19	GCGCGGCCTGCGGGGCCGGCCTTCGAGCCGTAGCGCAGCA	CCCCCGGCCCCGCCCTTCC	-
M106	RXRA_HUMAN.H11MO.0.A	-20	0.00163529	1.25754	0.326138	20	GCGCGGCCTGCGGGGCCGGCCTTCGAGCCGTAGCGCAGCA	CTCTGACCTCTGCCTCCCCC	-
M106	GATA1_HUMAN.H11MO.0.A	6	0.00188297	1.448	0.326138	13	GCGCGGCCTGCGGGGCCGGCCTTCGAGCCGTAGCGCAGCA	TCTTATCTGTCCCCGCCAG	-
M106	TLX1_HUMAN.H11MO.0.D	-20	0.00191764	1.47466	0.326138	17	GCGCGGCCTGCGGGGCCGGCCTTCGAGCCGTAGCGCAGCA	CCTTGGCAACTTGCCAG	-
M106	ZFX_HUMAN.H11MO.1.A	-7	0.00283058	2.17672	0.361053	17	GCGCGGCCTGCGGGGCCGGCCTTCGAGCCGTAGCGCAGCA	CCCCGGCCTCCGCCCCC	-
M106	USF2_HUMAN.H11MO.0.A	10	0.00476558	3.66473	0.486297	9	GCGCGGCCTGCGGGGCCGGCCTTCGAGCCGTAGCGCAGCA	GGGTCACGTGGCCGCGGCG	+
M106	PATZ1_HUMAN.H11MO.0.C	-6	0.00549616	4.22655	0.494866	22	GCGCGGCCTGCGGGGCCGGCCTTCGAGCCGTAGCGCAGCA	CCTCCCCCCCCGCCCCCTCCCC	-
M107	ZFX_HUMAN.H11MO.1.A	-17	8.43981e-05	0.0649021	0.119429	17	GGCCGCGGGGGCCCGCTCGGCGTCCTCCGGGCCCGCCAAG	CCCCGGCCTCCGCCCCC	-
M107	THAP1_HUMAN.H11MO.0.C	-6	0.00018196	0.139927	0.119429	22	GGCCGCGGGGGCCCGCTCGGCGTCCTCCGGGCCCGCCAAG	CGCCGCCATCTTGGCTGCGGGC	+
M107	SP3_HUMAN.H11MO.0.B	-18	0.000288458	0.221824	0.119429	20	GGCCGCGGGGGCCCGCTCGGCGTCCTCCGGGCCCGCCAAG	CCCCGGCCCCGCCCCCCCCC	-
M107	RXRA_HUMAN.H11MO.0.A	-15	0.000315171	0.242366	0.119429	20	GGCCGCGGGGGCCCGCTCGGCGTCCTCCGGGCCCGCCAAG	CTCTGACCTCTGCCTCCCCC	-
M107	PATZ1_HUMAN.H11MO.0.C	-17	0.000934799	0.718861	0.218154	22	GGCCGCGGGGGCCCGCTCGGCGTCCTCCGGGCCCGCCAAG	CCTCCCCCCCCGCCCCCTCCCC	-
M107	SP2_HUMAN.H11MO.0.A	-10	0.00109218	0.839883	0.218154	22	GGCCGCGGGGGCCCGCTCGGCGTCCTCCGGGCCCGCCAAG	CCCCCGGCCCCGCCCCCCCCCC	-
M107	NR1D1_HUMAN.H11MO.0.B	-2	0.00109494	0.842007	0.218154	19	GGCCGCGGGGGCCCGCTCGGCGTCCTCCGGGCCCGCCAAG	CCTTCTGACCCACTTCCCT	-
M107	IRX2_HUMAN.H11MO.0.D	-1	0.00153072	1.17712	0.218154	19	GGCCGCGGGGGCCCGCTCGGCGTCCTCCGGGCCCGCCAAG	ACATGGGTGGGCATGTTGG	+
M107	ZN563_HUMAN.H11MO.0.C	-4	0.00159374	1.22558	0.218154	21	GGCCGCGGGGGCCCGCTCGGCGTCCTCCGGGCCCGCCAAG	GCAGCTGCCAGTGAGGATCCC	-
M107	ZN341_HUMAN.H11MO.0.C	-16	0.00160152	1.23157	0.218154	22	GGCCGCGGGGGCCCGCTCGGCGTCCTCCGGGCCCGCCAAG	GCTCTTCCCTCCCCCCCCCCCC	-
M107	SRBP2_HUMAN.H11MO.0.B	-24	0.00170512	1.31124	0.218154	13	GGCCGCGGGGGCCCGCTCGGCGTCCTCCGGGCCCGCCAAG	CCTCACCCCACCC	-
M107	MAZ_HUMAN.H11MO.0.A	-12	0.00172711	1.32815	0.218154	22	GGCCGCGGGGGCCCGCTCGGCGTCCTCCGGGCCCGCCAAG	CCCCCCCCCCCCCCCCTCCCCC	-
M107	KLF6_HUMAN.H11MO.0.A	-19	0.00212512	1.63422	0.233694	19	GGCCGCGGGGGCCCGCTCGGCGTCCTCCGGGCCCGCCAAG	CCCCCGGCCCCGCCCTTCC	-
M107	PROX1_HUMAN.H11MO.0.D	-22	0.0021585	1.65988	0.233694	17	GGCCGCGGGGGCCCGCTCGGCGTCCTCCGGGCCCGCCAAG	CCCAACCCGCCTTACCC	-
M107	VEZF1_HUMAN.H11MO.0.C	-12	0.0029015	2.23125	0.252997	22	GGCCGCGGGGGCCCGCTCGGCGTCCTCCGGGCCCGCCAAG	CCCCTCCCCCTCCCCCCTCCCC	-
M107	TLX1_HUMAN.H11MO.0.D	-23	0.0030376	2.33591	0.252997	17	GGCCGCGGGGGCCCGCTCGGCGTCCTCCGGGCCCGCCAAG	CCTTGGCAACTTGCCAG	-
M107	MAFA_HUMAN.H11MO.0.D	-17	0.00367065	2.82273	0.26494	21	GGCCGCGGGGGCCCGCTCGGCGTCCTCCGGGCCCGCCAAG	CGAAGGCTGCGGGGTCAGCAC	-
M107	PURA_HUMAN.H11MO.0.D	0	0.00424135	3.2616	0.292217	17	GGCCGCGGGGGCCCGCTCGGCGTCCTCCGGGCCCGCCAAG	GGAAGGGGGGGGCAGGG	+
M107	MXI1_HUMAN.H11MO.0.A	0	0.00501112	3.85355	0.324784	15	GGCCGCGGGGGCCCGCTCGGCGTCCTCCGGGCCCGCCAAG	GCACGTGGCGGCGGG	+
M107	THA_HUMAN.H11MO.0.C	-18	0.00689724	5.30398	0.3994	17	GGCCGCGGGGGCCCGCTCGGCGTCCTCCGGGCCCGCCAAG	GGGTCACTTCAGGTCAG	+
M107	ZN589_HUMAN.H11MO.0.D	-2	0.00735014	5.65226	0.3994	16	GGCCGCGGGGGCCCGCTCGGCGTCCTCCGGGCCCGCCAAG	CCCACGGTTACTGCCG	+
M107	NR1H3_HUMAN.H11MO.0.B	1	0.00794685	6.11113	0.401719	18	GGCCGCGGGGGCCCGCTCGGCGTCCTCCGGGCCCGCCAAG	TGACCTGCAGTGACCTCTG	-
M107	ZN350_HUMAN.H11MO.1.D	-6	0.00805861	6.19707	0.401719	24	GGCCGCGGGGGCCCGCTCGGCGTCCTCCGGGCCCGCCAAG	GGGCAACAAATCCCTGCGCCCCGT	-
M107	RARG_HUMAN.H11MO.2.D	-16	0.00894312	6.87726	0.401719	20	GGCCGCGGGGGCCCGCTCGGCGTCCTCCGGGCCCGCCAAG	GTGACCTCTGGGTGACCCCC	-
M107	LYL1_HUMAN.H11MO.0.A	-5	0.00946467	7.27833	0.401719	14	GGCCGCGGGGGCCCGCTCGGCGTCCTCCGGGCCCGCCAAG	CAGGAAACAGCTGG	-
M107	RFX1_HUMAN.H11MO.0.B	-1	0.00954117	7.33716	0.401719	22	GGCCGCGGGGGCCCGCTCGGCGTCCTCCGGGCCCGCCAAG	GCCCCGGTTGCCATGGCGACGG	+
M107	EGR1_HUMAN.H11MO.0.A	-23	0.0110255	8.47858	0.423274	17	GGCCGCGGGGGCCCGCTCGGCGTCCTCCGGGCCCGCCAAG	CCCCCGCCCACGCCCTC	-
M107	FEV_HUMAN.H11MO.0.B	-27	0.0114173	8.77987	0.423274	10	GGCCGCGGGGGCCCGCTCGGCGTCCTCCGGGCCCGCCAAG	CGCTTCCCGC	-
M107	GATA1_HUMAN.H11MO.0.A	-27	0.0114494	8.80458	0.423274	13	GGCCGCGGGGGCCCGCTCGGCGTCCTCCGGGCCCGCCAAG	CTGGCGGGGACAGATAAGA	+
M107	PAX5_HUMAN.H11MO.0.A	-16	0.0130759	10.0554	0.460923	21	GGCCGCGGGGGCCCGCTCGGCGTCCTCCGGGCCCGCCAAG	GTCACGCTCTGCTGCCCAGGC	-
M107	TAL1_HUMAN.H11MO.0.A	-11	0.0152212	11.7051	0.496705	19	GGCCGCGGGGGCCCGCTCGGCGTCCTCCGGGCCCGCCAAG	CCTTATCTGCCCCCCCCAG	-
M107	PTF1A_HUMAN.H11MO.0.B	-11	0.0157295	12.096	0.496705	18	GGCCGCGGGGGCCCGCTCGGCGTCCTCCGGGCCCGCCAAG	CCAGCTGCCCCCTTTCCC	+
M107	RARG_HUMAN.H11MO.0.B	-16	0.0157295	12.096	0.496705	18	GGCCGCGGGGGCCCGCTCGGCGTCCTCCGGGCCCGCCAAG	CCCAGGTCACTCTGACCT	-
M108	ZN563_HUMAN.H11MO.0.C	-13	8.00863e-05	0.0615863	0.0623417	21	GGCCGCTGCGCCCGGAGACTTGTCACTGAGCTCGGCGGCC	GGGATCCTCACTGGCAGCTGC	+
M108	THAP1_HUMAN.H11MO.0.C	-9	8.25297e-05	0.0634654	0.0623417	22	GGCCGCTGCGCCCGGAGACTTGTCACTGAGCTCGGCGGCC	CGCCGCCATCTTGGCTGCGGGC	+
M108	ZN554_HUMAN.H11MO.0.C	-1	0.000672926	0.51748	0.290125	20	GGCCGCTGCGCCCGGAGACTTGTCACTGAGCTCGGCGGCC	GCTGAGCCATGTGGGGTGCT	+
M108	PROX1_HUMAN.H11MO.0.D	-7	0.0010872	0.836054	0.290125	17	GGCCGCTGCGCCCGGAGACTTGTCACTGAGCTCGGCGGCC	GGGTAAGGCGGGTTGGG	+
M108	ZFX_HUMAN.H11MO.1.A	0	0.0010872	0.836054	0.290125	17	GGCCGCTGCGCCCGGAGACTTGTCACTGAGCTCGGCGGCC	GGGGGCGGAGGCCGGGG	+
M108	MAFA_HUMAN.H11MO.0.D	-2	0.00120039	0.923098	0.290125	21	GGCCGCTGCGCCCGGAGACTTGTCACTGAGCTCGGCGGCC	GTGCTGACCCCGCAGCCTTCG	+
M108	RARG_HUMAN.H11MO.2.D	-14	0.00235926	1.81427	0.290125	20	GGCCGCTGCGCCCGGAGACTTGTCACTGAGCTCGGCGGCC	GTGACCTCTGGGTGACCCCC	-
M108	ZN589_HUMAN.H11MO.0.D	-9	0.00237987	1.83012	0.290125	16	GGCCGCTGCGCCCGGAGACTTGTCACTGAGCTCGGCGGCC	CCCACGGTTACTGCCG	+
M108	IRX2_HUMAN.H11MO.0.D	-7	0.0025997	1.99917	0.290125	19	GGCCGCTGCGCCCGGAGACTTGTCACTGAGCTCGGCGGCC	ACATGGGTGGGCATGTTGG	+
M108	PAX5_HUMAN.H11MO.0.A	6	0.00278324	2.14031	0.290125	15	GGCCGCTGCGCCCGGAGACTTGTCACTGAGCTCGGCGGCC	GTCACGCTCTGCTGCCCAGGC	-
M108	PAX8_HUMAN.H11MO.0.D	-21	0.00278359	2.14058	0.290125	14	GGCCGCTGCGCCCGGAGACTTGTCACTGAGCTCGGCGGCC	GTCACTGAAGCGGG	+
M108	SPZ1_HUMAN.H11MO.0.D	1	0.00303408	2.33321	0.290125	15	GGCCGCTGCGCCCGGAGACTTGTCACTGAGCTCGGCGGCC	CGGCTGTTACCCTGGG	+
M108	RARA_HUMAN.H11MO.2.A	-15	0.00386729	2.97394	0.329887	17	GGCCGCTGCGCCCGGAGACTTGTCACTGAGCTCGGCGGCC	TGACCTCTCGGTGACCT	-
M108	PATZ1_HUMAN.H11MO.0.C	-1	0.00414879	3.19042	0.329887	22	GGCCGCTGCGCCCGGAGACTTGTCACTGAGCTCGGCGGCC	GGGGAGGGGGCGGGGGGGGAGG	+
M108	SP2_HUMAN.H11MO.0.A	-8	0.00414879	3.19042	0.329887	22	GGCCGCTGCGCCCGGAGACTTGTCACTGAGCTCGGCGGCC	GGGGGGGGGGCGGGGCCGGGGG	+
M108	NR1D1_HUMAN.H11MO.0.B	-17	0.0052991	4.07501	0.380094	19	GGCCGCTGCGCCCGGAGACTTGTCACTGAGCTCGGCGGCC	CCTTCTGACCCACTTCCCT	-
M108	TLX1_HUMAN.H11MO.0.D	-9	0.00562937	4.32898	0.380094	17	GGCCGCTGCGCCCGGAGACTTGTCACTGAGCTCGGCGGCC	CCTTGGCAACTTGCCAG	-
M108	MAZ_HUMAN.H11MO.0.A	0	0.00571815	4.39726	0.380094	22	GGCCGCTGCGCCCGGAGACTTGTCACTGAGCTCGGCGGCC	GGGGGAGGGGGGGGGGGGGGGG	+
M108	RXRA_HUMAN.H11MO.0.A	-12	0.00578657	4.44987	0.380094	20	GGCCGCTGCGCCCGGAGACTTGTCACTGAGCTCGGCGGCC	CTCTGACCTCTGCCTCCCCC	-
M108	SP3_HUMAN.H11MO.0.B	-3	0.0070647	5.43275	0.410505	20	GGCCGCTGCGCCCGGAGACTTGTCACTGAGCTCGGCGGCC	GGGGGGGGGCGGGGCCGGGG	+
M108	KLF6_HUMAN.H11MO.0.A	2	0.00799416	6.14751	0.447308	17	GGCCGCTGCGCCCGGAGACTTGTCACTGAGCTCGGCGGCC	GGAAGGGCGGGGCCGGGGG	+
M108	MXI1_HUMAN.H11MO.0.A	6	0.0098123	7.54566	0.490141	9	GGCCGCTGCGCCCGGAGACTTGTCACTGAGCTCGGCGGCC	GCACGTGGCGGCGGG	+
M108	PURA_HUMAN.H11MO.0.D	0	0.0100574	7.73412	0.490141	17	GGCCGCTGCGCCCGGAGACTTGTCACTGAGCTCGGCGGCC	GGAAGGGGGGGGCAGGG	+
M110	P73_HUMAN.H11MO.0.A	-12	0.000912264	0.701531	0.468115	19	GGACTCCCGCAGGGCGCGGTAGCTCACGCCTGTATTCCCG	GGCATGTCTGGGCATGTCT	-
M110	P63_HUMAN.H11MO.0.A	-11	0.00180652	1.38921	0.468115	19	GGACTCCCGCAGGGCGCGGTAGCTCACGCCTGTATTCCCG	GGGCATGCCTGGACATGCC	-
M110	HEY2_HUMAN.H11MO.0.D	-17	0.00191889	1.47563	0.468115	17	GGACTCCCGCAGGGCGCGGTAGCTCACGCCTGTATTCCCG	GGGGGCACGTGGCATTA	+
M110	PROX1_HUMAN.H11MO.0.D	-6	0.00191889	1.47563	0.468115	17	GGACTCCCGCAGGGCGCGGTAGCTCACGCCTGTATTCCCG	GGGTAAGGCGGGTTGGG	+
M110	PAX5_HUMAN.H11MO.0.A	-8	0.00195828	1.50592	0.468115	21	GGACTCCCGCAGGGCGCGGTAGCTCACGCCTGTATTCCCG	GTCACGCTCTGCTGCCCAGGC	-
M110	IRX2_HUMAN.H11MO.0.D	-3	0.00209451	1.61068	0.468115	19	GGACTCCCGCAGGGCGCGGTAGCTCACGCCTGTATTCCCG	ACATGGGTGGGCATGTTGG	+
M110	PATZ1_HUMAN.H11MO.0.C	-6	0.00214854	1.65223	0.468115	22	GGACTCCCGCAGGGCGCGGTAGCTCACGCCTGTATTCCCG	CCTCCCCCCCCGCCCCCTCCCC	-
M110	SP2_HUMAN.H11MO.0.A	-6	0.00262973	2.02226	0.486602	22	GGACTCCCGCAGGGCGCGGTAGCTCACGCCTGTATTCCCG	CCCCCGGCCCCGCCCCCCCCCC	-
M110	ZFX_HUMAN.H11MO.1.A	-7	0.00305556	2.34973	0.486602	17	GGACTCCCGCAGGGCGCGGTAGCTCACGCCTGTATTCCCG	CCCCGGCCTCCGCCCCC	-
M110	ZN350_HUMAN.H11MO.1.D	-16	0.00357321	2.7478	0.486602	24	GGACTCCCGCAGGGCGCGGTAGCTCACGCCTGTATTCCCG	ACGGGGCGCAGGGATTTGTTGCCC	+
M110	TFCP2_HUMAN.H11MO.0.D	-13	0.00441514	3.39525	0.486602	16	GGACTCCCGCAGGGCGCGGTAGCTCACGCCTGTATTCCCG	TCTGGCCAGTTCAGGC	-
M110	THAP1_HUMAN.H11MO.0.C	-8	0.00445274	3.42415	0.486602	22	GGACTCCCGCAGGGCGCGGTAGCTCACGCCTGTATTCCCG	CGCCGCCATCTTGGCTGCGGGC	+
M110	TBX2_HUMAN.H11MO.0.D	-15	0.00446679	3.43496	0.486602	25	GGACTCCCGCAGGGCGCGGTAGCTCACGCCTGTATTCCCG	GTCGCTTCTCACACCTCTGATGGCA	-
M111	RXRA_HUMAN.H11MO.0.A	-4	0.00100562	0.773321	0.421591	20	TCCGGGGCGGCGCGCCGGCCACCGGATGCGTCCACCCGGC	GGGGGAGGCAGAGGTCAGAG	+
M111	IRX2_HUMAN.H11MO.0.D	-20	0.00121647	0.935466	0.421591	19	TCCGGGGCGGCGCGCCGGCCACCGGATGCGTCCACCCGGC	CCAACATGCCCACCCATGT	-
M111	SP2_HUMAN.H11MO.0.A	-4	0.00154286	1.18646	0.421591	22	TCCGGGGCGGCGCGCCGGCCACCGGATGCGTCCACCCGGC	GGGGGGGGGGCGGGGCCGGGGG	+
M111	ZFX_HUMAN.H11MO.1.A	-12	0.00160298	1.23269	0.421591	17	TCCGGGGCGGCGCGCCGGCCACCGGATGCGTCCACCCGGC	CCCCGGCCTCCGCCCCC	-
M111	SP3_HUMAN.H11MO.0.B	-6	0.00252739	1.94357	0.421591	20	TCCGGGGCGGCGCGCCGGCCACCGGATGCGTCCACCCGGC	GGGGGGGGGCGGGGCCGGGG	+
M111	NR1D1_HUMAN.H11MO.0.B	-18	0.00270245	2.07818	0.421591	19	TCCGGGGCGGCGCGCCGGCCACCGGATGCGTCCACCCGGC	CCTTCTGACCCACTTCCCT	-
M111	USF2_HUMAN.H11MO.0.A	10	0.00357609	2.75002	0.498595	9	TCCGGGGCGGCGCGCCGGCCACCGGATGCGTCCACCCGGC	GGGTCACGTGGCCGCGGCG	+
M114	ZN341_HUMAN.H11MO.0.C	-10	5.07195e-06	0.00390033	0.0076545	22	CGTCGCGGGCGAAGCGCGCGCTGGGGCACAGCGGTTGGCA	GGGGGGGGGGGGAGGGAAGAGC	+
M114	SP3_HUMAN.H11MO.0.B	-17	5.40635e-05	0.0415748	0.0407959	20	CGTCGCGGGCGAAGCGCGCGCTGGGGCACAGCGGTTGGCA	GGGGGGGGGCGGGGCCGGGG	+
M114	SP2_HUMAN.H11MO.0.A	1	0.000124718	0.0959083	0.0627409	21	CGTCGCGGGCGAAGCGCGCGCTGGGGCACAGCGGTTGGCA	GGGGGGGGGGCGGGGCCGGGGG	+
M114	THAP1_HUMAN.H11MO.0.C	-7	0.000183391	0.141028	0.0691927	22	CGTCGCGGGCGAAGCGCGCGCTGGGGCACAGCGGTTGGCA	GCCCGCAGCCAAGATGGCGGCG	-
M114	PATZ1_HUMAN.H11MO.0.C	-4	0.000288312	0.221712	0.087023	22	CGTCGCGGGCGAAGCGCGCGCTGGGGCACAGCGGTTGGCA	GGGGAGGGGGCGGGGGGGGAGG	+
M114	KLF6_HUMAN.H11MO.0.A	-19	0.000586855	0.451292	0.112549	19	CGTCGCGGGCGAAGCGCGCGCTGGGGCACAGCGGTTGGCA	GGAAGGGCGGGGCCGGGGG	+
M114	ZBT17_HUMAN.H11MO.0.A	-10	0.000586855	0.451292	0.112549	19	CGTCGCGGGCGAAGCGCGCGCTGGGGCACAGCGGTTGGCA	GAGGGTGGGGGAGGGGAAG	+
M114	PURA_HUMAN.H11MO.0.D	-9	0.000596609	0.458792	0.112549	17	CGTCGCGGGCGAAGCGCGCGCTGGGGCACAGCGGTTGGCA	GGAAGGGGGGGGCAGGG	+
M114	ZFX_HUMAN.H11MO.1.A	-21	0.000764554	0.587942	0.116806	17	CGTCGCGGGCGAAGCGCGCGCTGGGGCACAGCGGTTGGCA	GGGGGCGGAGGCCGGGG	+
M114	LYL1_HUMAN.H11MO.0.A	-21	0.000773969	0.595182	0.116806	14	CGTCGCGGGCGAAGCGCGCGCTGGGGCACAGCGGTTGGCA	CAGGAAACAGCTGG	-
M114	SUH_HUMAN.H11MO.0.A	-18	0.00109128	0.839192	0.137245	11	CGTCGCGGGCGAAGCGCGCGCTGGGGCACAGCGGTTGGCA	GGCGTGGGAAA	+
M114	MAZ_HUMAN.H11MO.0.A	-16	0.0012906	0.992473	0.148902	22	CGTCGCGGGCGAAGCGCGCGCTGGGGCACAGCGGTTGGCA	GGGGGAGGGGGGGGGGGGGGGG	+
M114	SP4_HUMAN.H11MO.0.A	-11	0.0013813	1.06222	0.148902	20	CGTCGCGGGCGAAGCGCGCGCTGGGGCACAGCGGTTGGCA	GGGAAGGGGGCGGGGCCGGG	+
M114	NR1D1_HUMAN.H11MO.0.B	-16	0.00157372	1.21019	0.158336	19	CGTCGCGGGCGAAGCGCGCGCTGGGGCACAGCGGTTGGCA	AGGGAAGTGGGTCAGAAGG	+
M114	KLF3_HUMAN.H11MO.0.B	-6	0.00182204	1.40115	0.171863	19	CGTCGCGGGCGAAGCGCGCGCTGGGGCACAGCGGTTGGCA	GGGGAGGGGCGGGGCCGGG	+
M114	VEZF1_HUMAN.H11MO.0.C	-10	0.00220963	1.69921	0.196161	22	CGTCGCGGGCGAAGCGCGCGCTGGGGCACAGCGGTTGGCA	GGGGAGGGGGGAGGGGGAGGGG	+
M114	BHE41_HUMAN.H11MO.0.D	-13	0.00243281	1.87083	0.203976	20	CGTCGCGGGCGAAGCGCGCGCTGGGGCACAGCGGTTGGCA	ACCGGGTCACGTGCAGAAGG	+
M114	EGR1_HUMAN.H11MO.0.A	-15	0.00313697	2.41233	0.249172	17	CGTCGCGGGCGAAGCGCGCGCTGGGGCACAGCGGTTGGCA	GAGGGCGTGGGCGGGGG	+
M114	PROX1_HUMAN.H11MO.0.D	-8	0.00364105	2.79997	0.272685	17	CGTCGCGGGCGAAGCGCGCGCTGGGGCACAGCGGTTGGCA	GGGTAAGGCGGGTTGGG	+
M114	ZN589_HUMAN.H11MO.0.D	-22	0.00379666	2.91964	0.272685	16	CGTCGCGGGCGAAGCGCGCGCTGGGGCACAGCGGTTGGCA	CGGCAGTAACCGTGGG	-
M114	ZN341_HUMAN.H11MO.1.C	-24	0.00414236	3.18547	0.272685	9	CGTCGCGGGCGAAGCGCGCGCTGGGGCACAGCGGTTGGCA	GGAACAGCC	+
M114	RXRA_HUMAN.H11MO.0.A	-11	0.00419924	3.22921	0.272685	20	CGTCGCGGGCGAAGCGCGCGCTGGGGCACAGCGGTTGGCA	GGGGGAGGCAGAGGTCAGAG	+
M114	SPZ1_HUMAN.H11MO.0.D	-18	0.00442017	3.39911	0.272685	16	CGTCGCGGGCGAAGCGCGCGCTGGGGCACAGCGGTTGGCA	CCCAGGGTAACAGCCG	-
M114	KLF15_HUMAN.H11MO.0.A	-17	0.00456919	3.51371	0.272685	19	CGTCGCGGGCGAAGCGCGCGCTGGGGCACAGCGGTTGGCA	GGGGAGGAGCAGGGGGGGG	+
M114	ZEP2_HUMAN.H11MO.0.D	-19	0.00469777	3.61259	0.272685	14	CGTCGCGGGCGAAGCGCGCGCTGGGGCACAGCGGTTGGCA	GGTAGGGAAACCCC	+
M114	EGR2_HUMAN.H11MO.0.A	-8	0.00489998	3.76809	0.273888	18	CGTCGCGGGCGAAGCGCGCGCTGGGGCACAGCGGTTGGCA	GGGGGGGTGTGGGAGGGG	+
M114	TLX1_HUMAN.H11MO.0.D	-15	0.00524954	4.03689	0.282947	17	CGTCGCGGGCGAAGCGCGCGCTGGGGCACAGCGGTTGGCA	CTGGCAAGTTGCCAAGG	+
M114	PPARG_HUMAN.H11MO.0.A	-18	0.00564166	4.33844	0.293597	17	CGTCGCGGGCGAAGCGCGCGCTGGGGCACAGCGGTTGGCA	AAGTGGGGCAAAGGTCA	+
M114	CLOCK_HUMAN.H11MO.0.C	-16	0.00597282	4.5931	0.300469	14	CGTCGCGGGCGAAGCGCGCGCTGGGGCACAGCGGTTGGCA	CAGACACGTGAACA	+
M114	MAFA_HUMAN.H11MO.0.D	-8	0.00644966	4.95979	0.313991	21	CGTCGCGGGCGAAGCGCGCGCTGGGGCACAGCGGTTGGCA	CGAAGGCTGCGGGGTCAGCAC	-
M114	MXI1_HUMAN.H11MO.0.A	3	0.00848275	6.52323	0.363448	12	CGTCGCGGGCGAAGCGCGCGCTGGGGCACAGCGGTTGGCA	GCACGTGGCGGCGGG	+
M114	OLIG2_HUMAN.H11MO.0.B	-17	0.00850837	6.54294	0.363448	18	CGTCGCGGGCGAAGCGCGCGCTGGGGCACAGCGGTTGGCA	CAGAAGGGAAACAGCTGG	-
M114	WT1_HUMAN.H11MO.0.C	-6	0.00861287	6.6233	0.363448	20	CGTCGCGGGCGAAGCGCGCGCTGGGGCACAGCGGTTGGCA	GGGCGGGGGAGGAGGGGGGG	+
M114	NR1H4_HUMAN.H11MO.0.B	0	0.00892224	6.86121	0.363448	19	CGTCGCGGGCGAAGCGCGCGCTGGGGCACAGCGGTTGGCA	CCTCGGGGTCATTGACCCC	-
M114	PPARA_HUMAN.H11MO.0.B	-18	0.00924384	7.10851	0.363448	17	CGTCGCGGGCGAAGCGCGCGCTGGGGCACAGCGGTTGGCA	AACTGGGGCAAAGGTCA	+
M114	SP1_HUMAN.H11MO.0.A	-3	0.00998497	7.67844	0.363448	22	CGTCGCGGGCGAAGCGCGCGCTGGGGCACAGCGGTTGGCA	GGGGGGCGGGGCCGGGGGGGGG	+
M114	RFX1_HUMAN.H11MO.0.B	-13	0.00998497	7.67844	0.363448	22	CGTCGCGGGCGAAGCGCGCGCTGGGGCACAGCGGTTGGCA	CCGTCGCCATGGCAACCGGGGC	-
M114	PRGR_HUMAN.H11MO.1.A	-24	0.0102372	7.8724	0.363448	9	CGTCGCGGGCGAAGCGCGCGCTGGGGCACAGCGGTTGGCA	AGAACAGAA	+
M114	PTF1A_HUMAN.H11MO.0.B	-6	0.0104043	8.00092	0.363448	18	CGTCGCGGGCGAAGCGCGCGCTGGGGCACAGCGGTTGGCA	GGGAAAGGGGGCAGCTGG	-
M114	ZN263_HUMAN.H11MO.0.A	-6	0.0104102	8.00542	0.363448	20	CGTCGCGGGCGAAGCGCGCGCTGGGGCACAGCGGTTGGCA	GGGAGGAGGGAGAGGAGGAG	+
M114	KLF16_HUMAN.H11MO.0.D	-4	0.0108371	8.33371	0.363448	19	CGTCGCGGGCGAAGCGCGCGCTGGGGCACAGCGGTTGGCA	GGGGGCGGGGGGGGGGGGG	+
M114	ZN563_HUMAN.H11MO.0.C	-13	0.0112573	8.65689	0.369335	21	CGTCGCGGGCGAAGCGCGCGCTGGGGCACAGCGGTTGGCA	GCAGCTGCCAGTGAGGATCCC	-
M114	ZN524_HUMAN.H11MO.0.D	-9	0.012683	9.75322	0.407255	18	CGTCGCGGGCGAAGCGCGCGCTGGGGCACAGCGGTTGGCA	GGGTTCGAGGGTTCGAGT	+
M114	ZF64A_HUMAN.H11MO.0.D	-15	0.0150796	11.5962	0.459342	16	CGTCGCGGGCGAAGCGCGCGCTGGGGCACAGCGGTTGGCA	GGGGCCCGGGAACCTG	+
M114	PAX5_HUMAN.H11MO.0.A	-12	0.0151887	11.6801	0.459342	21	CGTCGCGGGCGAAGCGCGCGCTGGGGCACAGCGGTTGGCA	GTCACGCTCTGCTGCCCAGGC	-
M114	IRX2_HUMAN.H11MO.0.D	-16	0.0158487	12.1877	0.459342	19	CGTCGCGGGCGAAGCGCGCGCTGGGGCACAGCGGTTGGCA	CCAACATGCCCACCCATGT	-
M114	GCR_HUMAN.H11MO.1.A	-22	0.0160501	12.3425	0.459342	12	CGTCGCGGGCGAAGCGCGCGCTGGGGCACAGCGGTTGGCA	AAAGAACAGAAT	+
M114	E2F1_HUMAN.H11MO.0.A	-16	0.0161061	12.3856	0.459342	14	CGTCGCGGGCGAAGCGCGCGCTGGGGCACAGCGGTTGGCA	GGGGGGCGGGAAAG	+
M114	ZN148_HUMAN.H11MO.0.D	-16	0.0162976	12.5329	0.459342	15	CGTCGCGGGCGAAGCGCGCGCTGGGGCACAGCGGTTGGCA	GGGGTGGGGGAGGGG	+
M114	RARG_HUMAN.H11MO.0.B	-22	0.0164357	12.639	0.459342	18	CGTCGCGGGCGAAGCGCGCGCTGGGGCACAGCGGTTGGCA	AGGTCAGAGTGACCTGGG	+
M114	RFX5_HUMAN.H11MO.0.A	-10	0.0180834	13.9062	0.471824	20	CGTCGCGGGCGAAGCGCGCGCTGGGGCACAGCGGTTGGCA	GTCAGCTGTTGCTAGGCAGA	+
M114	NRF1_HUMAN.H11MO.0.A	-14	0.0181328	13.9441	0.471824	17	CGTCGCGGGCGAAGCGCGCGCTGGGGCACAGCGGTTGGCA	CCTGCGCATGCGCAGTG	-
M114	RARA_HUMAN.H11MO.0.A	-7	0.0191985	14.7637	0.491086	20	CGTCGCGGGCGAAGCGCGCGCTGGGGCACAGCGGTTGGCA	GGGGGATCAAGAGGTCAAGG	+
M116	TLX1_HUMAN.H11MO.0.D	0	8.16359e-05	0.062778	0.0909354	17	TCAAGGCCGGGTGCCTGCAGAGAGAACAACGTGCGCTTTC	CCTTGGCAACTTGCCAG	-
M116	RXRA_HUMAN.H11MO.0.A	-2	0.000120035	0.0923067	0.0909354	20	TCAAGGCCGGGTGCCTGCAGAGAGAACAACGTGCGCTTTC	GGGGGAGGCAGAGGTCAGAG	+
M116	IRX2_HUMAN.H11MO.0.D	-13	0.000304975	0.234526	0.1294	19	TCAAGGCCGGGTGCCTGCAGAGAGAACAACGTGCGCTTTC	CCAACATGCCCACCCATGT	-
M116	ZN563_HUMAN.H11MO.0.C	-7	0.00041557	0.319574	0.1294	21	TCAAGGCCGGGTGCCTGCAGAGAGAACAACGTGCGCTTTC	GGGATCCTCACTGGCAGCTGC	+
M116	ZIC2_HUMAN.H11MO.0.D	-8	0.00042702	0.328378	0.1294	15	TCAAGGCCGGGTGCCTGCAGAGAGAACAACGTGCGCTTTC	GGCCCCCTGCTGTGA	+
M116	ZN341_HUMAN.H11MO.0.C	-8	0.000688246	0.529261	0.146844	22	TCAAGGCCGGGTGCCTGCAGAGAGAACAACGTGCGCTTTC	GGGGGGGGGGGGAGGGAAGAGC	+
M116	THA_HUMAN.H11MO.0.C	-3	0.000775337	0.596234	0.146844	17	TCAAGGCCGGGTGCCTGCAGAGAGAACAACGTGCGCTTTC	GGGTCACTTCAGGTCAG	+
M116	CLOCK_HUMAN.H11MO.0.C	-3	0.00114589	0.881186	0.19291	14	TCAAGGCCGGGTGCCTGCAGAGAGAACAACGTGCGCTTTC	TGTTCACGTGTCTG	-
M116	PURA_HUMAN.H11MO.0.D	-1	0.00162686	1.25106	0.246495	17	TCAAGGCCGGGTGCCTGCAGAGAGAACAACGTGCGCTTTC	GGAAGGGGGGGGCAGGG	+
M116	Z324A_HUMAN.H11MO.0.C	-11	0.00212016	1.63041	0.292033	23	TCAAGGCCGGGTGCCTGCAGAGAGAACAACGTGCGCTTTC	TGGCAGCAAAGGATGGTTTGATA	-
M116	HESX1_HUMAN.H11MO.0.D	-3	0.00250134	1.92353	0.299008	16	TCAAGGCCGGGTGCCTGCAGAGAGAACAACGTGCGCTTTC	AGGCCACGTGCCGGAT	-
M116	SMAD3_HUMAN.H11MO.0.B	-10	0.00290096	2.23084	0.299008	12	TCAAGGCCGGGTGCCTGCAGAGAGAACAACGTGCGCTTTC	CAGGTGACAGAG	-
M116	NR1H3_HUMAN.H11MO.0.B	-5	0.0031018	2.38529	0.299008	19	TCAAGGCCGGGTGCCTGCAGAGAGAACAACGTGCGCTTTC	CAGAGGTCACTGCAGGTCA	+
M116	ZN667_HUMAN.H11MO.0.C	-9	0.00333238	2.5626	0.299008	19	TCAAGGCCGGGTGCCTGCAGAGAGAACAACGTGCGCTTTC	GTGGCCTTAAAAGCTCAGC	+
M116	MNX1_HUMAN.H11MO.0.D	-15	0.00357884	2.75213	0.299008	19	TCAAGGCCGGGTGCCTGCAGAGAGAACAACGTGCGCTTTC	TTAAGGGTTATTAAAATAG	-
M116	OSR2_HUMAN.H11MO.0.C	-14	0.00373347	2.87104	0.299008	16	TCAAGGCCGGGTGCCTGCAGAGAGAACAACGTGCGCTTTC	CAGCAGAAGCAGCAGC	-
M116	SP3_HUMAN.H11MO.0.B	-8	0.00374968	2.88351	0.299008	20	TCAAGGCCGGGTGCCTGCAGAGAGAACAACGTGCGCTTTC	GGGGGGGGGCGGGGCCGGGG	+
M116	TFCP2_HUMAN.H11MO.0.D	-6	0.00403943	3.10632	0.299008	16	TCAAGGCCGGGTGCCTGCAGAGAGAACAACGTGCGCTTTC	TCTGGCCAGTTCAGGC	-
M116	VEZF1_HUMAN.H11MO.0.C	-3	0.00411118	3.1615	0.299008	22	TCAAGGCCGGGTGCCTGCAGAGAGAACAACGTGCGCTTTC	GGGGAGGGGGGAGGGGGAGGGG	+
M116	ZFX_HUMAN.H11MO.1.A	-6	0.00414424	3.18692	0.299008	17	TCAAGGCCGGGTGCCTGCAGAGAGAACAACGTGCGCTTTC	GGGGGCGGAGGCCGGGG	+
M116	BHE41_HUMAN.H11MO.0.D	0	0.00460273	3.5395	0.315451	20	TCAAGGCCGGGTGCCTGCAGAGAGAACAACGTGCGCTTTC	ACCGGGTCACGTGCAGAAGG	+
M116	THB_HUMAN.H11MO.0.C	-2	0.00481549	3.70311	0.315451	17	TCAAGGCCGGGTGCCTGCAGAGAGAACAACGTGCGCTTTC	GAGGTCAGGTCAGGTCA	+
M116	PAX8_HUMAN.H11MO.0.D	-1	0.00514211	3.95428	0.315451	14	TCAAGGCCGGGTGCCTGCAGAGAGAACAACGTGCGCTTTC	CCCGCTTCAGTGAC	-
M116	ZN589_HUMAN.H11MO.0.D	-16	0.00551107	4.23801	0.315451	16	TCAAGGCCGGGTGCCTGCAGAGAGAACAACGTGCGCTTTC	CCCACGGTTACTGCCG	+
M116	PATZ1_HUMAN.H11MO.0.C	-3	0.00566717	4.35805	0.315451	22	TCAAGGCCGGGTGCCTGCAGAGAGAACAACGTGCGCTTTC	GGGGAGGGGGCGGGGGGGGAGG	+
M116	ZN554_HUMAN.H11MO.0.C	-16	0.00602224	4.6311	0.315451	20	TCAAGGCCGGGTGCCTGCAGAGAGAACAACGTGCGCTTTC	GCTGAGCCATGTGGGGTGCT	+
M116	THAP1_HUMAN.H11MO.0.C	3	0.00603773	4.64301	0.315451	19	TCAAGGCCGGGTGCCTGCAGAGAGAACAACGTGCGCTTTC	GCCCGCAGCCAAGATGGCGGCG	-
M116	MAFA_HUMAN.H11MO.0.D	1	0.00649169	4.99211	0.327329	20	TCAAGGCCGGGTGCCTGCAGAGAGAACAACGTGCGCTTTC	CGAAGGCTGCGGGGTCAGCAC	-
M116	ZBT17_HUMAN.H11MO.0.A	-6	0.00669715	5.15011	0.327329	19	TCAAGGCCGGGTGCCTGCAGAGAGAACAACGTGCGCTTTC	GAGGGTGGGGGAGGGGAAG	+
M116	NR1H4_HUMAN.H11MO.0.B	-2	0.00820224	6.30752	0.355075	19	TCAAGGCCGGGTGCCTGCAGAGAGAACAACGTGCGCTTTC	GGGGTCAATGACCCCGAGG	+
M116	SP4_HUMAN.H11MO.0.A	-7	0.0089273	6.86509	0.375728	20	TCAAGGCCGGGTGCCTGCAGAGAGAACAACGTGCGCTTTC	GGGAAGGGGGCGGGGCCGGG	+
M116	KLF6_HUMAN.H11MO.0.A	-15	0.00937326	7.20804	0.383836	19	TCAAGGCCGGGTGCCTGCAGAGAGAACAACGTGCGCTTTC	GGAAGGGCGGGGCCGGGGG	+
M116	ZNF76_HUMAN.H11MO.0.C	-9	0.00991968	7.62823	0.389082	22	TCAAGGCCGGGTGCCTGCAGAGAGAACAACGTGCGCTTTC	GGGGCATTCTGGGAATTGTAGT	+
M116	NFIC_HUMAN.H11MO.0.A	-5	0.010686	8.21756	0.404774	17	TCAAGGCCGGGTGCCTGCAGAGAGAACAACGTGCGCTTTC	CTTGGCTCCCTGCCAAG	+
M116	FEV_HUMAN.H11MO.0.B	-12	0.0118697	9.12778	0.438643	10	TCAAGGCCGGGTGCCTGCAGAGAGAACAACGTGCGCTTTC	GCGGGAAGCG	+
M116	GATA1_HUMAN.H11MO.0.A	-7	0.0138753	10.6701	0.477898	19	TCAAGGCCGGGTGCCTGCAGAGAGAACAACGTGCGCTTTC	CTGGCGGGGACAGATAAGA	+
M116	PROX1_HUMAN.H11MO.0.D	-3	0.0141107	10.8511	0.477898	17	TCAAGGCCGGGTGCCTGCAGAGAGAACAACGTGCGCTTTC	GGGTAAGGCGGGTTGGG	+
M116	SP2_HUMAN.H11MO.0.A	-3	0.0142253	10.9393	0.477898	22	TCAAGGCCGGGTGCCTGCAGAGAGAACAACGTGCGCTTTC	GGGGGGGGGGCGGGGCCGGGGG	+
M116	PTF1A_HUMAN.H11MO.0.B	-6	0.014546	11.1859	0.477898	18	TCAAGGCCGGGTGCCTGCAGAGAGAACAACGTGCGCTTTC	GGGAAAGGGGGCAGCTGG	-
M116	PAX5_HUMAN.H11MO.0.A	-7	0.0146276	11.2486	0.477898	21	TCAAGGCCGGGTGCCTGCAGAGAGAACAACGTGCGCTTTC	GCCTGGGCAGCAGAGCGTGAC	+
M116	BRAC_HUMAN.H11MO.0.A	-6	0.0148244	11.4	0.477898	20	TCAAGGCCGGGTGCCTGCAGAGAGAACAACGTGCGCTTTC	TTAGCAGGGAGGTGTGAAAT	+
M117	RXRA_HUMAN.H11MO.0.A	0	0.00036335	0.279416	0.178556	20	CGCTGGGTCGCCGGGCCGGGGGTGGCGCCGCCCGCCGGCG	GGGGGAGGCAGAGGTCAGAG	+
M117	IRX2_HUMAN.H11MO.0.D	0	0.000397237	0.305475	0.178556	19	CGCTGGGTCGCCGGGCCGGGGGTGGCGCCGCCCGCCGGCG	ACATGGGTGGGCATGTTGG	+
M117	THAP1_HUMAN.H11MO.0.C	-8	0.000453693	0.34889	0.178556	22	CGCTGGGTCGCCGGGCCGGGGGTGGCGCCGCCCGCCGGCG	GCCCGCAGCCAAGATGGCGGCG	-
M117	ZFX_HUMAN.H11MO.1.A	-3	0.000582121	0.447651	0.178556	17	CGCTGGGTCGCCGGGCCGGGGGTGGCGCCGCCCGCCGGCG	GGGGGCGGAGGCCGGGG	+
M117	SP3_HUMAN.H11MO.0.B	-2	0.00183486	1.41101	0.44209	20	CGCTGGGTCGCCGGGCCGGGGGTGGCGCCGCCCGCCGGCG	GGGGGGGGGCGGGGCCGGGG	+
M117	GATA1_HUMAN.H11MO.0.A	6	0.00258924	1.99112	0.44209	13	CGCTGGGTCGCCGGGCCGGGGGTGGCGCCGCCCGCCGGCG	TCTTATCTGTCCCCGCCAG	-
M117	ZN563_HUMAN.H11MO.0.C	-10	0.00333676	2.56597	0.465225	21	CGCTGGGTCGCCGGGCCGGGGGTGGCGCCGCCCGCCGGCG	GGGATCCTCACTGGCAGCTGC	+
M120	IRX2_HUMAN.H11MO.0.D	-1	7.19601e-05	0.0553373	0.109929	19	CGGCGGGGGCGGCCGGGAGGGGGCCCTGCGGCCGGGACCA	ACATGGGTGGGCATGTTGG	+
M120	RXRA_HUMAN.H11MO.0.A	-16	0.000345406	0.265617	0.263827	20	CGGCGGGGGCGGCCGGGAGGGGGCCCTGCGGCCGGGACCA	GGGGGAGGCAGAGGTCAGAG	+
M120	THAP1_HUMAN.H11MO.0.C	-17	0.000870648	0.669529	0.298535	22	CGGCGGGGGCGGCCGGGAGGGGGCCCTGCGGCCGGGACCA	CGCCGCCATCTTGGCTGCGGGC	+
M120	ZN563_HUMAN.H11MO.0.C	-17	0.00141517	1.08827	0.298535	21	CGGCGGGGGCGGCCGGGAGGGGGCCCTGCGGCCGGGACCA	GGGATCCTCACTGGCAGCTGC	+
M120	TLX1_HUMAN.H11MO.0.D	-20	0.00154303	1.18659	0.298535	17	CGGCGGGGGCGGCCGGGAGGGGGCCCTGCGGCCGGGACCA	CTGGCAAGTTGCCAAGG	+
M120	PATZ1_HUMAN.H11MO.0.C	0	0.00180734	1.38985	0.298535	22	CGGCGGGGGCGGCCGGGAGGGGGCCCTGCGGCCGGGACCA	GGGGAGGGGGCGGGGGGGGAGG	+
M120	SP2_HUMAN.H11MO.0.A	-9	0.00208349	1.6022	0.298535	22	CGGCGGGGGCGGCCGGGAGGGGGCCCTGCGGCCGGGACCA	GGGGGGGGGGCGGGGCCGGGGG	+
M120	NR1D1_HUMAN.H11MO.0.B	-12	0.00218157	1.67763	0.298535	19	CGGCGGGGGCGGCCGGGAGGGGGCCCTGCGGCCGGGACCA	CCTTCTGACCCACTTCCCT	-
M120	SP3_HUMAN.H11MO.0.B	-10	0.00266016	2.04566	0.298535	20	CGGCGGGGGCGGCCGGGAGGGGGCCCTGCGGCCGGGACCA	GGGGGGGGGCGGGGCCGGGG	+
M120	KLF6_HUMAN.H11MO.0.A	0	0.00274345	2.10972	0.298535	19	CGGCGGGGGCGGCCGGGAGGGGGCCCTGCGGCCGGGACCA	GGAAGGGCGGGGCCGGGGG	+
M120	PROX1_HUMAN.H11MO.0.D	-4	0.00275666	2.11987	0.298535	17	CGGCGGGGGCGGCCGGGAGGGGGCCCTGCGGCCGGGACCA	GGGTAAGGCGGGTTGGG	+
M120	ZFX_HUMAN.H11MO.1.A	-20	0.00275666	2.11987	0.298535	17	CGGCGGGGGCGGCCGGGAGGGGGCCCTGCGGCCGGGACCA	GGGGGCGGAGGCCGGGG	+
M120	ZN350_HUMAN.H11MO.1.D	-16	0.00285324	2.19414	0.298535	24	CGGCGGGGGCGGCCGGGAGGGGGCCCTGCGGCCGGGACCA	ACGGGGCGCAGGGATTTGTTGCCC	+
M120	RARG_HUMAN.H11MO.2.D	-15	0.00441601	3.39591	0.404104	20	CGGCGGGGGCGGCCGGGAGGGGGCCCTGCGGCCGGGACCA	GGGGGTCACCCAGAGGTCAC	+
M120	GATA1_HUMAN.H11MO.0.A	-28	0.00462016	3.5529	0.404104	12	CGGCGGGGGCGGCCGGGAGGGGGCCCTGCGGCCGGGACCA	CTGGCGGGGACAGATAAGA	+
M120	ZN341_HUMAN.H11MO.0.C	-4	0.00476151	3.6616	0.404104	22	CGGCGGGGGCGGCCGGGAGGGGGCCCTGCGGCCGGGACCA	GGGGGGGGGGGGAGGGAAGAGC	+
M120	MAFA_HUMAN.H11MO.0.D	-16	0.00587084	4.51468	0.464012	21	CGGCGGGGGCGGCCGGGAGGGGGCCCTGCGGCCGGGACCA	GTGCTGACCCCGCAGCCTTCG	+
M121	SP2_HUMAN.H11MO.0.A	-11	0.000156825	0.120598	0.162716	22	CGGGGAGCTCGCCGCCCGAGCCGGGGCCCCGGCGCCCCTG	GGGGGGGGGGCGGGGCCGGGGG	+
M121	SP3_HUMAN.H11MO.0.B	-6	0.000213591	0.164252	0.162716	20	CGGGGAGCTCGCCGCCCGAGCCGGGGCCCCGGCGCCCCTG	GGGGGGGGGCGGGGCCGGGG	+
M121	ZFX_HUMAN.H11MO.1.A	-9	0.00041833	0.321696	0.171231	17	CGGGGAGCTCGCCGCCCGAGCCGGGGCCCCGGCGCCCCTG	GGGGGCGGAGGCCGGGG	+
M121	THAP1_HUMAN.H11MO.0.C	-12	0.000449537	0.345694	0.171231	22	CGGGGAGCTCGCCGCCCGAGCCGGGGCCCCGGCGCCCCTG	GCCCGCAGCCAAGATGGCGGCG	-
M121	ZN563_HUMAN.H11MO.0.C	-3	0.000697728	0.536553	0.212614	21	CGGGGAGCTCGCCGCCCGAGCCGGGGCCCCGGCGCCCCTG	GCAGCTGCCAGTGAGGATCCC	-
M121	KLF6_HUMAN.H11MO.0.A	-8	0.00133699	1.02814	0.222167	19	CGGGGAGCTCGCCGCCCGAGCCGGGGCCCCGGCGCCCCTG	GGAAGGGCGGGGCCGGGGG	+
M121	RXRA_HUMAN.H11MO.0.A	0	0.00144746	1.11309	0.222167	20	CGGGGAGCTCGCCGCCCGAGCCGGGGCCCCGGCGCCCCTG	GGGGGAGGCAGAGGTCAGAG	+
M121	IRX2_HUMAN.H11MO.0.D	-15	0.00259	1.99171	0.270195	19	CGGGGAGCTCGCCGCCCGAGCCGGGGCCCCGGCGCCCCTG	ACATGGGTGGGCATGTTGG	+
M121	PATZ1_HUMAN.H11MO.0.C	-1	0.00272594	2.09625	0.270195	22	CGGGGAGCTCGCCGCCCGAGCCGGGGCCCCGGCGCCCCTG	GGGGAGGGGGCGGGGGGGGAGG	+
M121	SP4_HUMAN.H11MO.0.A	-11	0.00273961	2.10676	0.270195	20	CGGGGAGCTCGCCGCCCGAGCCGGGGCCCCGGCGCCCCTG	GGGAAGGGGGCGGGGCCGGG	+
M121	ZN589_HUMAN.H11MO.0.D	-7	0.00283776	2.18223	0.270195	16	CGGGGAGCTCGCCGCCCGAGCCGGGGCCCCGGCGCCCCTG	CCCACGGTTACTGCCG	+
M121	TLX1_HUMAN.H11MO.0.D	-9	0.00294718	2.26638	0.270195	17	CGGGGAGCTCGCCGCCCGAGCCGGGGCCCCGGCGCCCCTG	CTGGCAAGTTGCCAAGG	+
M121	NR1D1_HUMAN.H11MO.0.B	-11	0.00396296	3.04752	0.301902	19	CGGGGAGCTCGCCGCCCGAGCCGGGGCCCCGGCGCCCCTG	CCTTCTGACCCACTTCCCT	-
M121	RFX1_HUMAN.H11MO.0.B	-10	0.00486678	3.74255	0.337051	22	CGGGGAGCTCGCCGCCCGAGCCGGGGCCCCGGCGCCCCTG	GCCCCGGTTGCCATGGCGACGG	+
M121	RARG_HUMAN.H11MO.0.B	6	0.00613925	4.72108	0.40669	12	CGGGGAGCTCGCCGCCCGAGCCGGGGCCCCGGCGCCCCTG	AGGTCAGAGTGACCTGGG	+
M121	GATA1_HUMAN.H11MO.0.A	-27	0.00685664	5.27276	0.419061	13	CGGGGAGCTCGCCGCCCGAGCCGGGGCCCCGGCGCCCCTG	CTGGCGGGGACAGATAAGA	+
M121	ZN341_HUMAN.H11MO.0.C	-16	0.00707505	5.44072	0.419061	22	CGGGGAGCTCGCCGCCCGAGCCGGGGCCCCGGCGCCCCTG	GGGGGGGGGGGGAGGGAAGAGC	+
M121	KLF3_HUMAN.H11MO.0.B	-6	0.00837541	6.44069	0.419061	19	CGGGGAGCTCGCCGCCCGAGCCGGGGCCCCGGCGCCCCTG	GGGGAGGGGCGGGGCCGGG	+
M121	TAL1_HUMAN.H11MO.0.A	-1	0.00837541	6.44069	0.419061	19	CGGGGAGCTCGCCGCCCGAGCCGGGGCCCCGGCGCCCCTG	CCTTATCTGCCCCCCCCAG	-
M121	ZN554_HUMAN.H11MO.0.C	-6	0.00852635	6.55676	0.419061	20	CGGGGAGCTCGCCGCCCGAGCCGGGGCCCCGGCGCCCCTG	GCTGAGCCATGTGGGGTGCT	+
M122	SP2_HUMAN.H11MO.0.A	-9	6.79782e-07	0.000522752	0.0010145	22	CGCTTGGCGGCCCCGGGGCCGCTCCTTTCCCGCTTCCCGG	CCCCCGGCCCCGCCCCCCCCCC	-
M122	ZN341_HUMAN.H11MO.0.C	-17	8.85139e-06	0.00680672	0.00660484	22	CGCTTGGCGGCCCCGGGGCCGCTCCTTTCCCGCTTCCCGG	GCTCTTCCCTCCCCCCCCCCCC	-
M122	SP3_HUMAN.H11MO.0.B	-10	2.66174e-05	0.0204688	0.0132412	20	CGCTTGGCGGCCCCGGGGCCGCTCCTTTCCCGCTTCCCGG	CCCCGGCCCCGCCCCCCCCC	-
M122	PATZ1_HUMAN.H11MO.0.C	-9	7.48349e-05	0.057548	0.0279206	22	CGCTTGGCGGCCCCGGGGCCGCTCCTTTCCCGCTTCCCGG	CCTCCCCCCCCGCCCCCTCCCC	-
M122	KLF6_HUMAN.H11MO.0.A	-11	0.000183713	0.141275	0.0415508	19	CGCTTGGCGGCCCCGGGGCCGCTCCTTTCCCGCTTCCCGG	CCCCCGGCCCCGCCCTTCC	-
M122	VEZF1_HUMAN.H11MO.0.C	-18	0.00020137	0.154853	0.0415508	22	CGCTTGGCGGCCCCGGGGCCGCTCCTTTCCCGCTTCCCGG	CCCCTCCCCCTCCCCCCTCCCC	-
M122	ZFX_HUMAN.H11MO.1.A	-12	0.000264443	0.203357	0.0415508	17	CGCTTGGCGGCCCCGGGGCCGCTCCTTTCCCGCTTCCCGG	CCCCGGCCTCCGCCCCC	-
M122	ZN563_HUMAN.H11MO.0.C	-17	0.000278419	0.214104	0.0415508	21	CGCTTGGCGGCCCCGGGGCCGCTCCTTTCCCGCTTCCCGG	GCAGCTGCCAGTGAGGATCCC	-
M122	SP4_HUMAN.H11MO.0.A	-11	0.0003527	0.271226	0.047153	20	CGCTTGGCGGCCCCGGGGCCGCTCCTTTCCCGCTTCCCGG	CCCGGCCCCGCCCCCTTCCC	-
M122	THAP1_HUMAN.H11MO.0.C	-4	0.000379149	0.291565	0.047153	22	CGCTTGGCGGCCCCGGGGCCGCTCCTTTCCCGCTTCCCGG	CGCCGCCATCTTGGCTGCGGGC	+
M122	MAZ_HUMAN.H11MO.0.A	-18	0.00051616	0.396927	0.0592546	22	CGCTTGGCGGCCCCGGGGCCGCTCCTTTCCCGCTTCCCGG	CCCCCCCCCCCCCCCCTCCCCC	-
M122	NR1D1_HUMAN.H11MO.0.B	-20	0.000568411	0.437108	0.060592	19	CGCTTGGCGGCCCCGGGGCCGCTCCTTTCCCGCTTCCCGG	CCTTCTGACCCACTTCCCT	-
M122	ZBT17_HUMAN.H11MO.0.A	-20	0.00101347	0.779356	0.0840268	19	CGCTTGGCGGCCCCGGGGCCGCTCCTTTCCCGCTTCCCGG	CTTCCCCTCCCCCACCCTC	-
M122	KLF3_HUMAN.H11MO.0.B	-11	0.00109893	0.845074	0.086317	19	CGCTTGGCGGCCCCGGGGCCGCTCCTTTCCCGCTTCCCGG	CCCGGCCCCGCCCCTCCCC	-
M122	RXRA_HUMAN.H11MO.0.A	-12	0.00137466	1.05712	0.0993222	20	CGCTTGGCGGCCCCGGGGCCGCTCCTTTCCCGCTTCCCGG	CTCTGACCTCTGCCTCCCCC	-
M122	IRX2_HUMAN.H11MO.0.D	-20	0.00139761	1.07476	0.0993222	19	CGCTTGGCGGCCCCGGGGCCGCTCCTTTCCCGCTTCCCGG	CCAACATGCCCACCCATGT	-
M122	RARG_HUMAN.H11MO.2.D	5	0.00160191	1.23187	0.1065	15	CGCTTGGCGGCCCCGGGGCCGCTCCTTTCCCGCTTCCCGG	GTGACCTCTGGGTGACCCCC	-
M122	PROX1_HUMAN.H11MO.0.D	-14	0.00202331	1.55593	0.120783	17	CGCTTGGCGGCCCCGGGGCCGCTCCTTTCCCGCTTCCCGG	CCCAACCCGCCTTACCC	-
M122	PAX5_HUMAN.H11MO.0.A	4	0.00221739	1.70517	0.127277	17	CGCTTGGCGGCCCCGGGGCCGCTCCTTTCCCGCTTCCCGG	GTCACGCTCTGCTGCCCAGGC	-
M122	PTF1A_HUMAN.H11MO.0.B	-20	0.00232475	1.78773	0.128003	18	CGCTTGGCGGCCCCGGGGCCGCTCCTTTCCCGCTTCCCGG	CCAGCTGCCCCCTTTCCC	+
M122	SPIC_HUMAN.H11MO.0.D	-18	0.00240159	1.84682	0.128003	13	CGCTTGGCGGCCCCGGGGCCGCTCCTTTCCCGCTTCCCGG	CCTCCCCTTCCTC	-
M122	ZN335_HUMAN.H11MO.0.A	-18	0.00257167	1.97761	0.132342	22	CGCTTGGCGGCCCCGGGGCCGCTCCTTTCCCGCTTCCCGG	GGCTGTCCTCGGCGCTGCCTGA	+
M122	EGR2_HUMAN.H11MO.0.A	-18	0.00272262	2.09369	0.13544	18	CGCTTGGCGGCCCCGGGGCCGCTCCTTTCCCGCTTCCCGG	CCCCTCCCACACCCCCCC	-
M122	TAF1_HUMAN.H11MO.0.A	-3	0.00361849	2.78262	0.168905	16	CGCTTGGCGGCCCCGGGGCCGCTCCTTTCCCGCTTCCCGG	AAGATGGCGGCGGCGG	+
M122	ZN263_HUMAN.H11MO.0.A	-18	0.00362169	2.78508	0.168905	20	CGCTTGGCGGCCCCGGGGCCGCTCCTTTCCCGCTTCCCGG	CTCCTCCTCTCCCTCCTCCC	-
M122	OSR2_HUMAN.H11MO.0.C	-14	0.00392845	3.02098	0.17766	16	CGCTTGGCGGCCCCGGGGCCGCTCCTTTCCCGCTTCCCGG	GCTGCTGCTTCTGCTG	+
M122	PURA_HUMAN.H11MO.0.D	-12	0.00418615	3.21915	0.183746	17	CGCTTGGCGGCCCCGGGGCCGCTCCTTTCCCGCTTCCCGG	CCCTGCCCCCCCCTTCC	-
M122	PLAG1_HUMAN.H11MO.0.D	3	0.00452801	3.48204	0.191974	14	CGCTTGGCGGCCCCGGGGCCGCTCCTTTCCCGCTTCCCGG	CCCCTCCTGATGCCCCC	-
M122	ZEP2_HUMAN.H11MO.0.D	-17	0.00487195	3.74653	0.191974	14	CGCTTGGCGGCCCCGGGGCCGCTCCTTTCCCGCTTCCCGG	GGGGTTTCCCTACC	-
M122	TLX1_HUMAN.H11MO.0.D	-23	0.00489557	3.7647	0.191974	17	CGCTTGGCGGCCCCGGGGCCGCTCCTTTCCCGCTTCCCGG	CCTTGGCAACTTGCCAG	-
M122	ZN589_HUMAN.H11MO.0.D	-11	0.00501209	3.8543	0.191974	16	CGCTTGGCGGCCCCGGGGCCGCTCCTTTCCCGCTTCCCGG	CCCACGGTTACTGCCG	+
M122	MXI1_HUMAN.H11MO.0.A	-3	0.00501679	3.85791	0.191974	15	CGCTTGGCGGCCCCGGGGCCGCTCCTTTCCCGCTTCCCGG	CCCGCCGCCACGTGC	-
M122	ZN667_HUMAN.H11MO.0.C	-6	0.00548687	4.21941	0.19972	19	CGCTTGGCGGCCCCGGGGCCGCTCCTTTCCCGCTTCCCGG	GTGGCCTTAAAAGCTCAGC	+
M122	KLF16_HUMAN.H11MO.0.D	-9	0.00548687	4.21941	0.19972	19	CGCTTGGCGGCCCCGGGGCCGCTCCTTTCCCGCTTCCCGG	CCCCCCCCCCCCCGCCCCC	-
M122	FEV_HUMAN.H11MO.0.B	-19	0.00568128	4.36891	0.201873	10	CGCTTGGCGGCCCCGGGGCCGCTCCTTTCCCGCTTCCCGG	CGCTTCCCGC	-
M122	WT1_HUMAN.H11MO.0.C	-18	0.00595248	4.57745	0.20659	20	CGCTTGGCGGCCCCGGGGCCGCTCCTTTCCCGCTTCCCGG	CCCCCCCTCCTCCCCCGCCC	-
M122	SP1_HUMAN.H11MO.0.A	-5	0.00619516	4.76408	0.210127	22	CGCTTGGCGGCCCCGGGGCCGCTCCTTTCCCGCTTCCCGG	CCCCCCCCCGGCCCCGCCCCCC	-
M122	CTCF_HUMAN.H11MO.0.A	-4	0.00841869	6.47398	0.279199	19	CGCTTGGCGGCCCCGGGGCCGCTCCTTTCCCGCTTCCCGG	TGGCGCCCCCTGGTGGCCA	-
M122	ZN350_HUMAN.H11MO.1.D	-4	0.00894487	6.8786	0.2902	24	CGCTTGGCGGCCCCGGGGCCGCTCCTTTCCCGCTTCCCGG	GGGCAACAAATCCCTGCGCCCCGT	-
M122	COT1_HUMAN.H11MO.0.C	-23	0.0096865	7.44892	0.29191	17	CGCTTGGCGGCCCCGGGGCCGCTCCTTTCCCGCTTCCCGG	CCCTGACCTCTGACCCC	-
M122	TBX21_HUMAN.H11MO.0.A	-25	0.0103303	7.94401	0.29191	13	CGCTTGGCGGCCCCGGGGCCGCTCCTTTCCCGCTTCCCGG	TTCACACCTCCAC	-
M122	MAFA_HUMAN.H11MO.0.D	-3	0.0107337	8.25424	0.29191	21	CGCTTGGCGGCCCCGGGGCCGCTCCTTTCCCGCTTCCCGG	GTGCTGACCCCGCAGCCTTCG	+
M122	SPZ1_HUMAN.H11MO.0.D	-11	0.0109392	8.41222	0.29191	16	CGCTTGGCGGCCCCGGGGCCGCTCCTTTCCCGCTTCCCGG	CCCAGGGTAACAGCCG	-
M122	USF2_HUMAN.H11MO.0.A	-2	0.011115	8.54742	0.29191	19	CGCTTGGCGGCCCCGGGGCCGCTCCTTTCCCGCTTCCCGG	CGCCGCGGCCACGTGACCC	-
M122	CTCFL_HUMAN.H11MO.0.A	-4	0.0112181	8.62671	0.29191	17	CGCTTGGCGGCCCCGGGGCCGCTCCTTTCCCGCTTCCCGG	CGGCGCCCCCTGGCGGC	-
M122	EGR1_HUMAN.H11MO.0.A	-20	0.0112181	8.62671	0.29191	17	CGCTTGGCGGCCCCGGGGCCGCTCCTTTCCCGCTTCCCGG	CCCCCGCCCACGCCCTC	-
M122	ETS2_HUMAN.H11MO.0.B	-17	0.0112539	8.65425	0.29191	13	CGCTTGGCGGCCCCGGGGCCGCTCCTTTCCCGCTTCCCGG	TCCTCTTCCTTCC	-
M122	LYL1_HUMAN.H11MO.0.A	-3	0.0113448	8.72414	0.29191	14	CGCTTGGCGGCCCCGGGGCCGCTCCTTTCCCGCTTCCCGG	CAGGAAACAGCTGG	-
M122	ZN554_HUMAN.H11MO.0.C	-5	0.0117531	9.03813	0.293212	20	CGCTTGGCGGCCCCGGGGCCGCTCCTTTCCCGCTTCCCGG	AGCACCCCACATGGCTCAGC	-
M122	NR1H3_HUMAN.H11MO.0.B	-12	0.0119033	9.15361	0.293212	19	CGCTTGGCGGCCCCGGGGCCGCTCCTTTCCCGCTTCCCGG	CAGAGGTCACTGCAGGTCA	+
M122	Z324A_HUMAN.H11MO.0.C	-4	0.0119848	9.2163	0.293212	23	CGCTTGGCGGCCCCGGGGCCGCTCCTTTCCCGCTTCCCGG	TGGCAGCAAAGGATGGTTTGATA	-
M122	RFX5_HUMAN.H11MO.0.A	-20	0.0125566	9.65604	0.301856	20	CGCTTGGCGGCCCCGGGGCCGCTCCTTTCCCGCTTCCCGG	TCTGCCTAGCAACAGCTGAC	-
M122	NR1H4_HUMAN.H11MO.0.B	-10	0.0127427	9.7991	0.301856	19	CGCTTGGCGGCCCCGGGGCCGCTCCTTTCCCGCTTCCCGG	CCTCGGGGTCATTGACCCC	-
M122	VEZF1_HUMAN.H11MO.1.C	-17	0.0129574	9.96423	0.302147	12	CGCTTGGCGGCCCCGGGGCCGCTCCTTTCCCGCTTCCCGG	CCCCCTCCCCCT	-
M122	OLIG2_HUMAN.H11MO.0.B	-20	0.013867	10.6638	0.30888	18	CGCTTGGCGGCCCCGGGGCCGCTCCTTTCCCGCTTCCCGG	CCAGCTGTTTCCCTTCTG	+
M122	RFX1_HUMAN.H11MO.0.B	-17	0.0150929	11.6065	0.326441	22	CGCTTGGCGGCCCCGGGGCCGCTCCTTTCCCGCTTCCCGG	CCGTCGCCATGGCAACCGGGGC	-
M122	RARG_HUMAN.H11MO.0.B	-28	0.0159221	12.2441	0.334675	12	CGCTTGGCGGCCCCGGGGCCGCTCCTTTCCCGCTTCCCGG	CCCAGGTCACTCTGACCT	-
M122	PAX8_HUMAN.H11MO.0.D	-17	0.0169411	13.0277	0.346337	14	CGCTTGGCGGCCCCGGGGCCGCTCCTTTCCCGCTTCCCGG	CCCGCTTCAGTGAC	-
M122	COT2_HUMAN.H11MO.1.A	-23	0.0184957	14.2232	0.358478	17	CGCTTGGCGGCCCCGGGGCCGCTCCTTTCCCGCTTCCCGG	CCCTGACCTTTGACCCC	-
M122	EGR2_HUMAN.H11MO.1.A	-17	0.0197357	15.1768	0.368553	16	CGCTTGGCGGCCCCGGGGCCGCTCCTTTCCCGCTTCCCGG	CCCCCGCCCACGCCCC	-
M122	ZN394_HUMAN.H11MO.0.C	-20	0.0197565	15.1927	0.368553	20	CGCTTGGCGGCCCCGGGGCCGCTCCTTTCCCGCTTCCCGG	ATTCCATTCTATTCCATTCT	-
M122	BC11A_HUMAN.H11MO.0.A	-20	0.0227662	17.5072	0.419457	17	CGCTTGGCGGCCCCGGGGCCGCTCCTTTCCCGCTTCCCGG	TTTTCACTTCCTCTTTT	-
M122	THA_HUMAN.H11MO.0.C	-4	0.0243772	18.7461	0.443661	17	CGCTTGGCGGCCCCGGGGCCGCTCCTTTCCCGCTTCCCGG	GGGTCACTTCAGGTCAG	+
M122	AP2B_HUMAN.H11MO.0.B	-8	0.0254281	19.5542	0.456424	10	CGCTTGGCGGCCCCGGGGCCGCTCCTTTCCCGCTTCCCGG	GCCCCCGGGC	-
M122	AP2A_HUMAN.H11MO.0.A	-6	0.0258597	19.8861	0.456424	15	CGCTTGGCGGCCCCGGGGCCGCTCCTTTCCCGCTTCCCGG	ATGGCCTCAGGGCAT	-
M122	TFCP2_HUMAN.H11MO.0.D	-23	0.026209	20.1548	0.456424	16	CGCTTGGCGGCCCCGGGGCCGCTCCTTTCCCGCTTCCCGG	TCTGGCCAGTTCAGGC	-
M122	CLOCK_HUMAN.H11MO.0.C	-26	0.0268998	20.686	0.461436	14	CGCTTGGCGGCCCCGGGGCCGCTCCTTTCCCGCTTCCCGG	TGTTCACGTGTCTG	-
M122	FLI1_HUMAN.H11MO.0.A	-15	0.0272277	20.9381	0.461753	18	CGCTTGGCGGCCCCGGGGCCGCTCCTTTCCCGCTTCCCGG	TCCCTCCTTCCTTCCTCC	-
M123	THAP1_HUMAN.H11MO.0.C	-5	3.84177e-05	0.0295432	0.0502435	22	CGCCAGCCCGGTGCAGCATACGCGCCGGCGGAGCTTCTCG	GCCCGCAGCCAAGATGGCGGCG	-
M123	ZFX_HUMAN.H11MO.1.A	-11	6.6244e-05	0.0509416	0.0502435	17	CGCCAGCCCGGTGCAGCATACGCGCCGGCGGAGCTTCTCG	GGGGGCGGAGGCCGGGG	+
M123	PAX8_HUMAN.H11MO.0.D	-18	0.000371836	0.285942	0.167813	14	CGCCAGCCCGGTGCAGCATACGCGCCGGCGGAGCTTCTCG	CCCGCTTCAGTGAC	-
M123	SP2_HUMAN.H11MO.0.A	-12	0.00045047	0.346411	0.167813	22	CGCCAGCCCGGTGCAGCATACGCGCCGGCGGAGCTTCTCG	GGGGGGGGGGCGGGGCCGGGGG	+
M123	EGR1_HUMAN.H11MO.0.A	-17	0.000553136	0.425362	0.167813	17	CGCCAGCCCGGTGCAGCATACGCGCCGGCGGAGCTTCTCG	GAGGGCGTGGGCGGGGG	+
M123	PATZ1_HUMAN.H11MO.0.C	-9	0.000807594	0.62104	0.204176	22	CGCCAGCCCGGTGCAGCATACGCGCCGGCGGAGCTTCTCG	GGGGAGGGGGCGGGGGGGGAGG	+
M123	OSR2_HUMAN.H11MO.0.C	-15	0.00101445	0.780115	0.219835	16	CGCCAGCCCGGTGCAGCATACGCGCCGGCGGAGCTTCTCG	GCTGCTGCTTCTGCTG	+
M123	SP3_HUMAN.H11MO.0.B	-15	0.0012833	0.986855	0.243333	20	CGCCAGCCCGGTGCAGCATACGCGCCGGCGGAGCTTCTCG	GGGGGGGGGCGGGGCCGGGG	+
M123	ZN554_HUMAN.H11MO.0.C	-9	0.00159469	1.22632	0.268781	20	CGCCAGCCCGGTGCAGCATACGCGCCGGCGGAGCTTCTCG	AGCACCCCACATGGCTCAGC	-
[truncated: 37 more rows]
