# Supplementary material for: DeepEPI: CNN-transformer-based model for extracting TF interactions through predicting enhancer-promoter interactions
Source: Bioinform Adv. 2025 Sep 17;5(1):vbaf221. doi: 10.1093/bioadv/vbaf221 (PMC12478696; doi:10.1093/bioadv/vbaf221)
Supplement: vbaf221_Supplementary_Data [file vbaf221_supplementary_data.zip › Supplementary_file5/K562/result_promoter69-k562/tomtom.xml]

<?xml version='1.0' encoding='UTF-8' standalone='yes'?>
<tomtom version="5.5.5" release="Thu Sep 14 08:48:04 2023 +1000">
  <model>
    <command_line>tomtom -o /data/result_promoter69-k562 /data/k562-motif/result_motif_pr/motifs_pr69.txt /data/HOCOMOCOv11_full_HUMAN_mono_meme_format.meme</command_line>
    <distance_measure value="ed"/>
    <threshold type="qvalue">0.5</threshold>
    <alphabet name="DNA" like="dna">
      <letter id="A" symbol="A" complement="T" name="Adenine" colour="CC0000"/>
      <letter id="C" symbol="C" complement="G" name="Cytosine" colour="0000CC"/>
      <letter id="G" symbol="G" complement="C" name="Guanine" colour="FFB300"/>
      <letter id="T" symbol="T" aliases="U" complement="A" name="Thymine" colour="008000"/>
      <letter id="N" symbol="N" aliases="X." equals="ACGT" name="Any base"/>
      <letter id="V" symbol="V" equals="ACG" name="Not T"/>
      <letter id="H" symbol="H" equals="ACT" name="Not G"/>
      <letter id="D" symbol="D" equals="AGT" name="Not C"/>
      <letter id="B" symbol="B" equals="CGT" name="Not A"/>
      <letter id="M" symbol="M" equals="AC" name="Amino"/>
      <letter id="R" symbol="R" equals="AG" name="Purine"/>
      <letter id="W" symbol="W" equals="AT" name="Weak"/>
      <letter id="S" symbol="S" equals="CG" name="Strong"/>
      <letter id="Y" symbol="Y" equals="CT" name="Pyrimidine"/>
      <letter id="K" symbol="K" equals="GT" name="Keto"/>
    </alphabet>
    <strands>both</strands>
    <background from="--query--" A="0.25" C="0.25" G="0.25" T="0.25"/>
    <host>f5f03e2d8156</host>
    <when>Sun Jan 28 19:34:49 2024</when>
  </model>
  <query_dbs>
    <db source="/data/k562-motif/result_motif_pr/motifs_pr69.txt" name="motifs_pr69.txt" loaded="112" excluded="0" last_mod_date="Sat Jan 27 09:04:19 2024"/>
  </query_dbs>
  <target_dbs>
    <db source="/data/HOCOMOCOv11_full_HUMAN_mono_meme_format.meme" name="HOCOMOCOv11_full_HUMAN_mono_meme_format" loaded="769" excluded="0" last_mod_date="Fri Jan 12 11:21:36 2024"/>
  </target_dbs>
  <queries>
    <motif db="0" id="M0" alt="O0" length="40" nsites="8" evalue="1.3e-003">
      <pos A="0.442043" C="0.222565" G="0.332304" T="0.00308642"/>
      <pos A="0.332304" C="0.222565" G="0.442043" T="0.00308642"/>
      <pos A="0.00308642" C="0.222565" G="0.661523" T="0.112826"/>
      <pos A="0.112826" C="0.222565" G="0.661523" T="0.00308642"/>
      <pos A="0.442043" C="0.222565" G="0.00308642" T="0.332304"/>
      <pos A="0.112826" C="0.112826" G="0.442043" T="0.332304"/>
      <pos A="0.112826" C="0.00308642" G="0.112826" T="0.771262"/>
      <pos A="0.00308642" C="0.00308642" G="0.332304" T="0.661523"/>
      <pos A="0.00308642" C="0.00308642" G="0.332304" T="0.661523"/>
      <pos A="0.442043" C="0.00308642" G="0.442043" T="0.112826"/>
      <pos A="0.332304" C="0.00308642" G="0.00308642" T="0.661523"/>
      <pos A="0.00308642" C="0.222565" G="0.771262" T="0.00308642"/>
      <pos A="0.222565" C="0.112826" G="0.442043" T="0.222565"/>
      <pos A="0.112826" C="0.332304" G="0.112826" T="0.442043"/>
      <pos A="0.00308642" C="0.332304" G="0.332304" T="0.332304"/>
      <pos A="0.551784" C="0.00308642" G="0.442043" T="0.00308642"/>
      <pos A="0.222565" C="0.112826" G="0.442043" T="0.222565"/>
      <pos A="0.332304" C="0.551784" G="0.00308642" T="0.112826"/>
      <pos A="0.112826" C="0.332304" G="0.112826" T="0.442043"/>
      <pos A="0.442043" C="0.222565" G="0.112826" T="0.222565"/>
      <pos A="0.112826" C="0.222565" G="0.551784" T="0.112826"/>
      <pos A="0.00308642" C="0.332304" G="0.551784" T="0.112826"/>
      <pos A="0.112826" C="0.332304" G="0.222565" T="0.332304"/>
      <pos A="0.112826" C="0.551784" G="0.222565" T="0.112826"/>
      <pos A="0.112826" C="0.661523" G="0.112826" T="0.112826"/>
      <pos A="0.442043" C="0.222565" G="0.00308642" T="0.332304"/>
      <pos A="0.00308642" C="0.112826" G="0.551784" T="0.332304"/>
      <pos A="0.222565" C="0.442043" G="0.00308642" T="0.332304"/>
      <pos A="0.00308642" C="0.222565" G="0.112826" T="0.661523"/>
      <pos A="0.112826" C="0.112826" G="0.771262" T="0.00308642"/>
      <pos A="0.442043" C="0.00308642" G="0.442043" T="0.112826"/>
      <pos A="0.00308642" C="0.442043" G="0.222565" T="0.332304"/>
      <pos A="0.112826" C="0.00308642" G="0.881001" T="0.00308642"/>
      <pos A="0.332304" C="0.112826" G="0.112826" T="0.442043"/>
      <pos A="0.222565" C="0.332304" G="0.222565" T="0.222565"/>
      <pos A="0.551784" C="0.222565" G="0.222565" T="0.00308642"/>
      <pos A="0.551784" C="0.00308642" G="0.222565" T="0.222565"/>
      <pos A="0.112826" C="0.332304" G="0.442043" T="0.112826"/>
      <pos A="0.222565" C="0.112826" G="0.551784" T="0.112826"/>
      <pos A="0.332304" C="0.222565" G="0.112826" T="0.332304"/>
    </motif>
    <motif db="0" id="M1" alt="O1" length="40" nsites="8" evalue="1.3e-003">
      <pos A="0.104384" C="0.256331" G="0.433602" T="0.205682"/>
      <pos A="0.0284109" C="0.636199" G="0.155033" T="0.180358"/>
      <pos A="0.129709" C="0.332304" G="0.104384" T="0.433602"/>
      <pos A="0.129709" C="0.256331" G="0.408278" T="0.205682"/>
      <pos A="0.0537353" C="0.484251" G="0.281655" T="0.180358"/>
      <pos A="0.281655" C="0.104384" G="0.509576" T="0.104384"/>
      <pos A="0.155033" C="0.231006" G="0.534901" T="0.0790598"/>
      <pos A="0.104384" C="0.484251" G="0.30698" T="0.104384"/>
      <pos A="0.155033" C="0.256331" G="0.458926" T="0.129709"/>
      <pos A="0.205682" C="0.357629" G="0.332304" T="0.104384"/>
      <pos A="0.231006" C="0.610874" G="0.00308642" T="0.155033"/>
      <pos A="0.408278" C="0.256331" G="0.332304" T="0.00308642"/>
      <pos A="0.256331" C="0.332304" G="0.281655" T="0.129709"/>
      <pos A="0.357629" C="0.205682" G="0.357629" T="0.0790598"/>
      <pos A="0.155033" C="0.382953" G="0.382953" T="0.0790598"/>
      <pos A="0.332304" C="0.256331" G="0.30698" T="0.104384"/>
      <pos A="0.231006" C="0.205682" G="0.332304" T="0.231006"/>
      <pos A="0.30698" C="0.256331" G="0.0790598" T="0.357629"/>
      <pos A="0.0537353" C="0.509576" G="0.433602" T="0.00308642"/>
      <pos A="0.332304" C="0.205682" G="0.458926" T="0.00308642"/>
      <pos A="0.281655" C="0.332304" G="0.332304" T="0.0537353"/>
      <pos A="0.30698" C="0.180358" G="0.0284109" T="0.484251"/>
      <pos A="0.0537353" C="0.256331" G="0.509576" T="0.180358"/>
      <pos A="0.180358" C="0.382953" G="0.281655" T="0.155033"/>
      <pos A="0.256331" C="0.0790598" G="0.560225" T="0.104384"/>
      <pos A="0.155033" C="0.256331" G="0.433602" T="0.155033"/>
      <pos A="0.155033" C="0.332304" G="0.332304" T="0.180358"/>
      <pos A="0.180358" C="0.256331" G="0.484251" T="0.0790598"/>
      <pos A="0.104384" C="0.30698" G="0.382953" T="0.205682"/>
      <pos A="0.205682" C="0.382953" G="0.382953" T="0.0284109"/>
      <pos A="0.357629" C="0.30698" G="0.0537353" T="0.281655"/>
      <pos A="0.0790598" C="0.30698" G="0.509576" T="0.104384"/>
      <pos A="0.155033" C="0.484251" G="0.357629" T="0.00308642"/>
      <pos A="0.104384" C="0.357629" G="0.231006" T="0.30698"/>
      <pos A="0.0537353" C="0.534901" G="0.256331" T="0.155033"/>
      <pos A="0.281655" C="0.231006" G="0.231006" T="0.256331"/>
      <pos A="0.0537353" C="0.560225" G="0.205682" T="0.180358"/>
      <pos A="0.00308642" C="0.433602" G="0.281655" T="0.281655"/>
      <pos A="0.155033" C="0.180358" G="0.509576" T="0.155033"/>
      <pos A="0.205682" C="0.332304" G="0.408278" T="0.0537353"/>
    </motif>
    <motif db="0" id="M10" alt="O10" length="40" nsites="8" evalue="1.3e-003">
      <pos A="0.194245" C="0.194245" G="0.289825" T="0.321685"/>
      <pos A="0.130525" C="0.194245" G="0.417264" T="0.257965"/>
      <pos A="0.0986657" C="0.0986657" G="0.608423" T="0.194245"/>
      <pos A="0.0986657" C="0.321685" G="0.480984" T="0.0986657"/>
      <pos A="0.512843" C="0.0349462" G="0.257965" T="0.194245"/>
      <pos A="0.289825" C="0.0349462" G="0.449124" T="0.226105"/>
      <pos A="0.194245" C="0.640282" G="0.00308642" T="0.162385"/>
      <pos A="0.130525" C="0.321685" G="0.289825" T="0.257965"/>
      <pos A="0.0668059" C="0.353545" G="0.194245" T="0.385404"/>
      <pos A="0.0349462" C="0.0986657" G="0.672142" T="0.194245"/>
      <pos A="0.321685" C="0.162385" G="0.417264" T="0.0986657"/>
      <pos A="0.289825" C="0.194245" G="0.321685" T="0.194245"/>
      <pos A="0.130525" C="0.321685" G="0.321685" T="0.226105"/>
      <pos A="0.0668059" C="0.417264" G="0.289825" T="0.226105"/>
      <pos A="0.130525" C="0.289825" G="0.417264" T="0.162385"/>
      <pos A="0.289825" C="0.385404" G="0.00308642" T="0.321685"/>
      <pos A="0.289825" C="0.130525" G="0.544703" T="0.0349462"/>
      <pos A="0.226105" C="0.385404" G="0.321685" T="0.0668059"/>
      <pos A="0.00308642" C="0.353545" G="0.353545" T="0.289825"/>
      <pos A="0.162385" C="0.257965" G="0.321685" T="0.257965"/>
      <pos A="0.0668059" C="0.194245" G="0.512843" T="0.226105"/>
      <pos A="0.385404" C="0.289825" G="0.257965" T="0.0668059"/>
      <pos A="0.0986657" C="0.289825" G="0.417264" T="0.194245"/>
      <pos A="0.480984" C="0.162385" G="0.0986657" T="0.257965"/>
      <pos A="0.0986657" C="0.321685" G="0.130525" T="0.449124"/>
      <pos A="0.194245" C="0.449124" G="0.130525" T="0.226105"/>
      <pos A="0.321685" C="0.00308642" G="0.226105" T="0.449124"/>
      <pos A="0.417264" C="0.321685" G="0.194245" T="0.0668059"/>
      <pos A="0.226105" C="0.385404" G="0.353545" T="0.0349462"/>
      <pos A="0.321685" C="0.257965" G="0.194245" T="0.226105"/>
      <pos A="0.130525" C="0.194245" G="0.449124" T="0.226105"/>
      <pos A="0.00308642" C="0.194245" G="0.672142" T="0.130525"/>
      <pos A="0.130525" C="0.194245" G="0.480984" T="0.194245"/>
      <pos A="0.353545" C="0.0986657" G="0.257965" T="0.289825"/>
      <pos A="0.162385" C="0.130525" G="0.576563" T="0.130525"/>
      <pos A="0.226105" C="0.0668059" G="0.512843" T="0.194245"/>
      <pos A="0.385404" C="0.194245" G="0.0668059" T="0.353545"/>
      <pos A="0.0986657" C="0.449124" G="0.0349462" T="0.417264"/>
      <pos A="0.226105" C="0.385404" G="0.194245" T="0.194245"/>
      <pos A="0.194245" C="0.480984" G="0.194245" T="0.130525"/>
    </motif>
    <motif db="0" id="M100" alt="O100" length="40" nsites="8" evalue="1.3e-003">
      <pos A="0.139315" C="0.275543" G="0.445828" T="0.139315"/>
      <pos A="0.105257" C="0.173372" G="0.479885" T="0.241485"/>
      <pos A="0.207429" C="0.411771" G="0.241485" T="0.139315"/>
      <pos A="0.343657" C="0.139315" G="0.139315" T="0.377714"/>
      <pos A="0.241485" C="0.173372" G="0.343657" T="0.241485"/>
      <pos A="0.173372" C="0.445828" G="0.241485" T="0.139315"/>
      <pos A="0.173372" C="0.3096" G="0.105257" T="0.411771"/>
      <pos A="0.275543" C="0.582056" G="0.071201" T="0.071201"/>
      <pos A="0.173372" C="0.3096" G="0.377714" T="0.139315"/>
      <pos A="0.343657" C="0.275543" G="0.343657" T="0.0371437"/>
      <pos A="0.411771" C="0.207429" G="0.275543" T="0.105257"/>
      <pos A="0.0371437" C="0.105257" G="0.377714" T="0.479885"/>
      <pos A="0.3096" C="0.241485" G="0.3096" T="0.139315"/>
      <pos A="0.343657" C="0.173372" G="0.3096" T="0.173372"/>
      <pos A="0.00308642" C="0.513942" G="0.241485" T="0.241485"/>
      <pos A="0.071201" C="0.445828" G="0.479885" T="0.00308642"/>
      <pos A="0.343657" C="0.241485" G="0.207429" T="0.207429"/>
      <pos A="0.3096" C="0.275543" G="0.071201" T="0.343657"/>
      <pos A="0.139315" C="0.173372" G="0.343657" T="0.343657"/>
      <pos A="0.275543" C="0.105257" G="0.241485" T="0.377714"/>
      <pos A="0.071201" C="0.3096" G="0.241485" T="0.377714"/>
      <pos A="0.343657" C="0.343657" G="0.3096" T="0.00308642"/>
      <pos A="0.071201" C="0.684227" G="0.241485" T="0.00308642"/>
      <pos A="0.241485" C="0.377714" G="0.00308642" T="0.377714"/>
      <pos A="0.105257" C="0.275543" G="0.479885" T="0.139315"/>
      <pos A="0.3096" C="0.275543" G="0.343657" T="0.071201"/>
      <pos A="0.207429" C="0.139315" G="0.479885" T="0.173372"/>
      <pos A="0.411771" C="0.173372" G="0.275543" T="0.139315"/>
      <pos A="0.173372" C="0.343657" G="0.207429" T="0.275543"/>
      <pos A="0.139315" C="0.275543" G="0.207429" T="0.377714"/>
      <pos A="0.173372" C="0.241485" G="0.445828" T="0.139315"/>
      <pos A="0.207429" C="0.3096" G="0.377714" T="0.105257"/>
      <pos A="0.139315" C="0.275543" G="0.241485" T="0.343657"/>
      <pos A="0.207429" C="0.582056" G="0.139315" T="0.071201"/>
      <pos A="0.479885" C="0.3096" G="0.139315" T="0.071201"/>
      <pos A="0.3096" C="0.241485" G="0.377714" T="0.071201"/>
      <pos A="0.071201" C="0.616114" G="0.207429" T="0.105257"/>
      <pos A="0.105257" C="0.241485" G="0.343657" T="0.3096"/>
      <pos A="0.275543" C="0.241485" G="0.241485" T="0.241485"/>
      <pos A="0.173372" C="0.071201" G="0.718284" T="0.0371437"/>
    </motif>
    <motif db="0" id="M101" alt="O101" length="40" nsites="8" evalue="1.3e-003">
      <pos A="0.0790598" C="0.534901" G="0.382953" T="0.00308642"/>
      <pos A="0.00308642" C="0.534901" G="0.0790598" T="0.382953"/>
      <pos A="0.0790598" C="0.00308642" G="0.762821" T="0.155033"/>
      <pos A="0.155033" C="0.610874" G="0.231006" T="0.00308642"/>
      <pos A="0.00308642" C="0.382953" G="0.610874" T="0.00308642"/>
      <pos A="0.30698" C="0.155033" G="0.231006" T="0.30698"/>
      <pos A="0.00308642" C="0.0790598" G="0.534901" T="0.382953"/>
      <pos A="0.00308642" C="0.610874" G="0.231006" T="0.155033"/>
      <pos A="0.0790598" C="0.155033" G="0.30698" T="0.458926"/>
      <pos A="0.155033" C="0.762821" G="0.0790598" T="0.00308642"/>
      <pos A="0.00308642" C="0.30698" G="0.458926" T="0.231006"/>
      <pos A="0.382953" C="0.382953" G="0.0790598" T="0.155033"/>
      <pos A="0.0790598" C="0.231006" G="0.458926" T="0.231006"/>
      <pos A="0.0790598" C="0.534901" G="0.155033" T="0.231006"/>
      <pos A="0.00308642" C="0.686847" G="0.155033" T="0.155033"/>
      <pos A="0.30698" C="0.534901" G="0.155033" T="0.00308642"/>
      <pos A="0.0790598" C="0.838794" G="0.0790598" T="0.00308642"/>
      <pos A="0.00308642" C="0.0790598" G="0.762821" T="0.155033"/>
      <pos A="0.0790598" C="0.0790598" G="0.838794" T="0.00308642"/>
      <pos A="0.155033" C="0.155033" G="0.534901" T="0.155033"/>
      <pos A="0.231006" C="0.458926" G="0.155033" T="0.155033"/>
      <pos A="0.00308642" C="0.610874" G="0.30698" T="0.0790598"/>
      <pos A="0.30698" C="0.382953" G="0.0790598" T="0.231006"/>
      <pos A="0.00308642" C="0.155033" G="0.382953" T="0.458926"/>
      <pos A="0.0790598" C="0.610874" G="0.231006" T="0.0790598"/>
      <pos A="0.0790598" C="0.382953" G="0.458926" T="0.0790598"/>
      <pos A="0.155033" C="0.762821" G="0.00308642" T="0.0790598"/>
      <pos A="0.0790598" C="0.231006" G="0.382953" T="0.30698"/>
      <pos A="0.0790598" C="0.534901" G="0.0790598" T="0.30698"/>
      <pos A="0.0790598" C="0.686847" G="0.0790598" T="0.155033"/>
      <pos A="0.30698" C="0.231006" G="0.382953" T="0.0790598"/>
      <pos A="0.0790598" C="0.231006" G="0.686847" T="0.00308642"/>
      <pos A="0.00308642" C="0.914767" G="0.0790598" T="0.00308642"/>
      <pos A="0.00308642" C="0.534901" G="0.231006" T="0.231006"/>
      <pos A="0.382953" C="0.382953" G="0.00308642" T="0.231006"/>
      <pos A="0.155033" C="0.382953" G="0.0790598" T="0.382953"/>
      <pos A="0.231006" C="0.382953" G="0.155033" T="0.231006"/>
      <pos A="0.0790598" C="0.382953" G="0.534901" T="0.00308642"/>
      <pos A="0.534901" C="0.155033" G="0.155033" T="0.155033"/>
      <pos A="0.00308642" C="0.30698" G="0.458926" T="0.231006"/>
    </motif>
    <motif db="0" id="M102" alt="O102" length="40" nsites="8" evalue="1.3e-003">
      <pos A="0.188585" C="0.308909" G="0.248747" T="0.25376"/>
      <pos A="0.0782884" C="0.524488" G="0.349016" T="0.0482074"/>
      <pos A="0.288854" C="0.318935" G="0.183571" T="0.208639"/>
      <pos A="0.168531" C="0.318935" G="0.333975" T="0.178558"/>
      <pos A="0.288854" C="0.203626" G="0.323949" T="0.183571"/>
      <pos A="0.0532207" C="0.23872" G="0.449286" T="0.258773"/>
      <pos A="0.158504" C="0.218666" G="0.404164" T="0.218666"/>
      <pos A="0.183571" C="0.323949" G="0.384111" T="0.108369"/>
      <pos A="0.233707" C="0.183571" G="0.349016" T="0.233707"/>
      <pos A="0.178558" C="0.459313" G="0.198612" T="0.163518"/>
      <pos A="0.243733" C="0.318935" G="0.233707" T="0.203626"/>
      <pos A="0.148477" C="0.344003" G="0.288854" T="0.218666"/>
      <pos A="0.158504" C="0.33899" G="0.198612" T="0.303895"/>
      <pos A="0.248747" C="0.163518" G="0.303895" T="0.283841"/>
      <pos A="0.133437" C="0.323949" G="0.439258" T="0.103356"/>
      <pos A="0.118396" C="0.318935" G="0.449286" T="0.113383"/>
      <pos A="0.183571" C="0.283841" G="0.108369" T="0.424218"/>
      <pos A="0.123409" C="0.349016" G="0.344003" T="0.183571"/>
      <pos A="0.198612" C="0.288854" G="0.349016" T="0.163518"/>
      <pos A="0.183571" C="0.449286" G="0.173545" T="0.193598"/>
      <pos A="0.183571" C="0.273814" G="0.419205" T="0.123409"/>
      <pos A="0.173545" C="0.178558" G="0.424218" T="0.223679"/>
      <pos A="0.223679" C="0.419205" G="0.228692" T="0.128424"/>
      <pos A="0.273814" C="0.313922" G="0.15349" T="0.258773"/>
      <pos A="0.288854" C="0.263787" G="0.198612" T="0.248747"/>
      <pos A="0.203626" C="0.148477" G="0.303895" T="0.344003"/>
      <pos A="0.168531" C="0.258773" G="0.344003" T="0.228692"/>
      <pos A="0.248747" C="0.359043" G="0.223679" T="0.168531"/>
      <pos A="0.168531" C="0.23872" G="0.308909" T="0.283841"/>
      <pos A="0.23872" C="0.379097" G="0.248747" T="0.133437"/>
      <pos A="0.0883151" C="0.233707" G="0.414192" T="0.263787"/>
      <pos A="0.248747" C="0.268801" G="0.278828" T="0.203626"/>
      <pos A="0.23872" C="0.379097" G="0.218666" T="0.163518"/>
      <pos A="0.0482074" C="0.454299" G="0.288854" T="0.208639"/>
      <pos A="0.183571" C="0.218666" G="0.208639" T="0.389124"/>
      <pos A="0.193598" C="0.25376" G="0.359043" T="0.193598"/>
      <pos A="0.163518" C="0.424218" G="0.374084" T="0.0381807"/>
      <pos A="0.278828" C="0.303895" G="0.228692" T="0.188585"/>
      <pos A="0.178558" C="0.318935" G="0.364056" T="0.13845"/>
      <pos A="0.0833017" C="0.36907" G="0.308909" T="0.23872"/>
    </motif>
    <motif db="0" id="M103" alt="O103" length="40" nsites="8" evalue="1.3e-003">
      <pos A="0.0928731" C="0.362233" G="0.496914" T="0.0479802"/>
      <pos A="0.137767" C="0.18266" G="0.631594" T="0.0479802"/>
      <pos A="0.0928731" C="0.676487" G="0.18266" T="0.0479802"/>
      <pos A="0.137767" C="0.407127" G="0.407127" T="0.0479802"/>
      <pos A="0.00308642" C="0.496914" G="0.362233" T="0.137767"/>
      <pos A="0.0479802" C="0.137767" G="0.362233" T="0.45202"/>
      <pos A="0.00308642" C="0.407127" G="0.362233" T="0.227554"/>
      <pos A="0.0479802" C="0.45202" G="0.31734" T="0.18266"/>
      <pos A="0.227554" C="0.362233" G="0.227554" T="0.18266"/>
      <pos A="0.00308642" C="0.18266" G="0.31734" T="0.496914"/>
      <pos A="0.227554" C="0.0479802" G="0.496914" T="0.227554"/>
      <pos A="0.00308642" C="0.227554" G="0.541807" T="0.227554"/>
      <pos A="0.00308642" C="0.541807" G="0.45202" T="0.00308642"/>
      <pos A="0.0479802" C="0.31734" G="0.541807" T="0.0928731"/>
      <pos A="0.227554" C="0.407127" G="0.31734" T="0.0479802"/>
      <pos A="0.31734" C="0.137767" G="0.496914" T="0.0479802"/>
      <pos A="0.272446" C="0.137767" G="0.407127" T="0.18266"/>
      <pos A="0.407127" C="0.0479802" G="0.496914" T="0.0479802"/>
      <pos A="0.18266" C="0.5867" G="0.18266" T="0.0479802"/>
      <pos A="0.31734" C="0.0479802" G="0.5867" T="0.0479802"/>
      <pos A="0.0479802" C="0.362233" G="0.541807" T="0.0479802"/>
      <pos A="0.137767" C="0.31734" G="0.45202" T="0.0928731"/>
      <pos A="0.31734" C="0.0479802" G="0.631594" T="0.00308642"/>
      <pos A="0.272446" C="0.31734" G="0.407127" T="0.00308642"/>
      <pos A="0.0928731" C="0.631594" G="0.0479802" T="0.227554"/>
      <pos A="0.0928731" C="0.0479802" G="0.541807" T="0.31734"/>
      <pos A="0.0479802" C="0.31734" G="0.45202" T="0.18266"/>
      <pos A="0.00308642" C="0.496914" G="0.31734" T="0.18266"/>
      <pos A="0.18266" C="0.631594" G="0.0479802" T="0.137767"/>
      <pos A="0.272446" C="0.45202" G="0.137767" T="0.137767"/>
      <pos A="0.0479802" C="0.0479802" G="0.85606" T="0.0479802"/>
      <pos A="0.0928731" C="0.137767" G="0.541807" T="0.227554"/>
      <pos A="0.18266" C="0.0928731" G="0.541807" T="0.18266"/>
      <pos A="0.272446" C="0.272446" G="0.227554" T="0.227554"/>
      <pos A="0.362233" C="0.137767" G="0.227554" T="0.272446"/>
      <pos A="0.31734" C="0.45202" G="0.18266" T="0.0479802"/>
      <pos A="0.362233" C="0.5867" G="0.00308642" T="0.0479802"/>
      <pos A="0.137767" C="0.407127" G="0.407127" T="0.0479802"/>
      <pos A="0.18266" C="0.496914" G="0.00308642" T="0.31734"/>
      <pos A="0.137767" C="0.137767" G="0.721381" T="0.00308642"/>
    </motif>
    <motif db="0" id="M104" alt="O104" length="40" nsites="8" evalue="1.3e-003">
      <pos A="0.00308642" C="0.00308642" G="0.00308642" T="0.990741"/>
      <pos A="0.00308642" C="0.00308642" G="0.00308642" T="0.990741"/>
      <pos A="0.00308642" C="0.00308642" G="0.00308642" T="0.990741"/>
      <pos A="0.00308642" C="0.00308642" G="0.990741" T="0.00308642"/>
      <pos A="0.00308642" C="0.00308642" G="0.990741" T="0.00308642"/>
      <pos A="0.00308642" C="0.990741" G="0.00308642" T="0.00308642"/>
      <pos A="0.990741" C="0.00308642" G="0.00308642" T="0.00308642"/>
      <pos A="0.00308642" C="0.00308642" G="0.00308642" T="0.990741"/>
      <pos A="0.990741" C="0.00308642" G="0.00308642" T="0.00308642"/>
      <pos A="0.00308642" C="0.990741" G="0.00308642" T="0.00308642"/>
      <pos A="0.990741" C="0.00308642" G="0.00308642" T="0.00308642"/>
      <pos A="0.00308642" C="0.00308642" G="0.00308642" T="0.990741"/>
      <pos A="0.00308642" C="0.00308642" G="0.00308642" T="0.990741"/>
      <pos A="0.00308642" C="0.00308642" G="0.00308642" T="0.990741"/>
      <pos A="0.00308642" C="0.990741" G="0.00308642" T="0.00308642"/>
      <pos A="0.990741" C="0.00308642" G="0.00308642" T="0.00308642"/>
      <pos A="0.00308642" C="0.990741" G="0.00308642" T="0.00308642"/>
      <pos A="0.00308642" C="0.00308642" G="0.990741" T="0.00308642"/>
      <pos A="0.00308642" C="0.00308642" G="0.00308642" T="0.990741"/>
      <pos A="0.00308642" C="0.00308642" G="0.990741" T="0.00308642"/>
      <pos A="0.990741" C="0.00308642" G="0.00308642" T="0.00308642"/>
      <pos A="0.00308642" C="0.00308642" G="0.990741" T="0.00308642"/>
      <pos A="0.990741" C="0.00308642" G="0.00308642" T="0.00308642"/>
      <pos A="0.00308642" C="0.00308642" G="0.990741" T="0.00308642"/>
      <pos A="0.00308642" C="0.00308642" G="0.990741" T="0.00308642"/>
      <pos A="0.990741" C="0.00308642" G="0.00308642" T="0.00308642"/>
      <pos A="0.990741" C="0.00308642" G="0.00308642" T="0.00308642"/>
      <pos A="0.990741" C="0.00308642" G="0.00308642" T="0.00308642"/>
      <pos A="0.00308642" C="0.00308642" G="0.990741" T="0.00308642"/>
      <pos A="0.00308642" C="0.990741" G="0.00308642" T="0.00308642"/>
      <pos A="0.990741" C="0.00308642" G="0.00308642" T="0.00308642"/>
      <pos A="0.00308642" C="0.00308642" G="0.990741" T="0.00308642"/>
      <pos A="0.990741" C="0.00308642" G="0.00308642" T="0.00308642"/>
      <pos A="0.00308642" C="0.00308642" G="0.990741" T="0.00308642"/>
      <pos A="0.990741" C="0.00308642" G="0.00308642" T="0.00308642"/>
      <pos A="0.990741" C="0.00308642" G="0.00308642" T="0.00308642"/>
      <pos A="0.00308642" C="0.00308642" G="0.00308642" T="0.990741"/>
      <pos A="0.990741" C="0.00308642" G="0.00308642" T="0.00308642"/>
      <pos A="0.990741" C="0.00308642" G="0.00308642" T="0.00308642"/>
      <pos A="0.990741" C="0.00308642" G="0.00308642" T="0.00308642"/>
    </motif>
    <motif db="0" id="M105" alt="O105" length="40" nsites="8" evalue="1.3e-003">
      <pos A="0.00308642" C="0.473398" G="0.332304" T="0.191211"/>
      <pos A="0.238242" C="0.379335" G="0.0971486" T="0.285273"/>
      <pos A="0.14418" C="0.238242" G="0.238242" T="0.379335"/>
      <pos A="0.238242" C="0.332304" G="0.238242" T="0.191211"/>
      <pos A="0.0501175" C="0.567461" G="0.379335" T="0.00308642"/>
      <pos A="0.0971486" C="0.285273" G="0.567461" T="0.0501175"/>
      <pos A="0.0971486" C="0.285273" G="0.567461" T="0.0501175"/>
      <pos A="0.191211" C="0.14418" G="0.567461" T="0.0971486"/>
      <pos A="0.0971486" C="0.191211" G="0.379335" T="0.332304"/>
      <pos A="0.0971486" C="0.473398" G="0.379335" T="0.0501175"/>
      <pos A="0.00308642" C="0.473398" G="0.14418" T="0.379335"/>
      <pos A="0.285273" C="0.285273" G="0.191211" T="0.238242"/>
      <pos A="0.14418" C="0.473398" G="0.285273" T="0.0971486"/>
      <pos A="0.285273" C="0.285273" G="0.285273" T="0.14418"/>
      <pos A="0.00308642" C="0.473398" G="0.52043" T="0.00308642"/>
      <pos A="0.191211" C="0.285273" G="0.285273" T="0.238242"/>
      <pos A="0.00308642" C="0.191211" G="0.567461" T="0.238242"/>
      <pos A="0.379335" C="0.285273" G="0.285273" T="0.0501175"/>
      <pos A="0.191211" C="0.191211" G="0.52043" T="0.0971486"/>
      <pos A="0.00308642" C="0.285273" G="0.708554" T="0.00308642"/>
      <pos A="0.379335" C="0.285273" G="0.285273" T="0.0501175"/>
      <pos A="0.332304" C="0.285273" G="0.14418" T="0.238242"/>
      <pos A="0.0971486" C="0.52043" G="0.379335" T="0.00308642"/>
      <pos A="0.285273" C="0.285273" G="0.191211" T="0.238242"/>
      <pos A="0.191211" C="0.0971486" G="0.332304" T="0.379335"/>
      <pos A="0.238242" C="0.14418" G="0.238242" T="0.379335"/>
      <pos A="0.285273" C="0.379335" G="0.191211" T="0.14418"/>
      <pos A="0.0971486" C="0.238242" G="0.473398" T="0.191211"/>
      <pos A="0.379335" C="0.191211" G="0.379335" T="0.0501175"/>
      <pos A="0.238242" C="0.332304" G="0.426366" T="0.00308642"/>
      <pos A="0.52043" C="0.14418" G="0.0971486" T="0.238242"/>
      <pos A="0.332304" C="0.52043" G="0.00308642" T="0.14418"/>
      <pos A="0.0971486" C="0.379335" G="0.473398" T="0.0501175"/>
      <pos A="0.0971486" C="0.285273" G="0.14418" T="0.473398"/>
      <pos A="0.0971486" C="0.332304" G="0.191211" T="0.379335"/>
      <pos A="0.00308642" C="0.52043" G="0.191211" T="0.285273"/>
      <pos A="0.00308642" C="0.614492" G="0.332304" T="0.0501175"/>
      <pos A="0.379335" C="0.426366" G="0.0501175" T="0.14418"/>
      <pos A="0.00308642" C="0.473398" G="0.426366" T="0.0971486"/>
      <pos A="0.14418" C="0.849647" G="0.00308642" T="0.00308642"/>
    </motif>
    <motif db="0" id="M106" alt="O106" length="40" nsites="8" evalue="1.3e-003">
      <pos A="0.223679" C="0.263787" G="0.35403" T="0.158504"/>
      <pos A="0.143464" C="0.384111" G="0.208639" T="0.263787"/>
      <pos A="0.15349" C="0.313922" G="0.389124" T="0.143464"/>
      <pos A="0.188585" C="0.318935" G="0.228692" T="0.263787"/>
      <pos A="0.23872" C="0.228692" G="0.33899" T="0.193598"/>
      <pos A="0.223679" C="0.148477" G="0.333975" T="0.293868"/>
      <pos A="0.113383" C="0.344003" G="0.33899" T="0.203626"/>
      <pos A="0.148477" C="0.359043" G="0.293868" T="0.198612"/>
      <pos A="0.0782884" C="0.23872" G="0.303895" T="0.379097"/>
      <pos A="0.183571" C="0.303895" G="0.333975" T="0.178558"/>
      <pos A="0.188585" C="0.389124" G="0.233707" T="0.188585"/>
      <pos A="0.193598" C="0.213652" G="0.409178" T="0.183571"/>
      <pos A="0.198612" C="0.203626" G="0.404164" T="0.193598"/>
      <pos A="0.23872" C="0.233707" G="0.313922" T="0.213652"/>
      <pos A="0.13845" C="0.293868" G="0.459313" T="0.108369"/>
      <pos A="0.23872" C="0.429232" G="0.278828" T="0.0532207"/>
      <pos A="0.173545" C="0.308909" G="0.268801" T="0.248747"/>
      <pos A="0.188585" C="0.183571" G="0.328962" T="0.298881"/>
      <pos A="0.0732751" C="0.308909" G="0.379097" T="0.23872"/>
      <pos A="0.223679" C="0.419205" G="0.193598" T="0.163518"/>
      <pos A="0.128424" C="0.489394" G="0.213652" T="0.168531"/>
      <pos A="0.203626" C="0.313922" G="0.163518" T="0.318935"/>
      <pos A="0.23872" C="0.198612" G="0.263787" T="0.298881"/>
      <pos A="0.158504" C="0.333975" G="0.193598" T="0.313922"/>
      <pos A="0.168531" C="0.293868" G="0.424218" T="0.113383"/>
      <pos A="0.333975" C="0.218666" G="0.188585" T="0.258773"/>
      <pos A="0.0582351" C="0.419205" G="0.464326" T="0.0582351"/>
      <pos A="0.268801" C="0.33899" G="0.218666" T="0.173545"/>
      <pos A="0.23872" C="0.313922" G="0.263787" T="0.183571"/>
      <pos A="0.173545" C="0.248747" G="0.349016" T="0.228692"/>
      <pos A="0.298881" C="0.148477" G="0.193598" T="0.359043"/>
      <pos A="0.333975" C="0.313922" G="0.0833017" T="0.268801"/>
      <pos A="0.248747" C="0.293868" G="0.308909" T="0.148477"/>
      <pos A="0.123409" C="0.404164" G="0.293868" T="0.178558"/>
      <pos A="0.108369" C="0.328962" G="0.374084" T="0.188585"/>
      <pos A="0.198612" C="0.399151" G="0.298881" T="0.103356"/>
      <pos A="0.313922" C="0.233707" G="0.303895" T="0.148477"/>
      <pos A="0.148477" C="0.233707" G="0.349016" T="0.268801"/>
      <pos A="0.128424" C="0.308909" G="0.293868" T="0.268801"/>
      <pos A="0.33899" C="0.183571" G="0.218666" T="0.258773"/>
    </motif>
    <motif db="0" id="M107" alt="O107" length="40" nsites="8" evalue="1.3e-003">
      <pos A="0.177379" C="0.322621" G="0.438816" T="0.0611842"/>
      <pos A="0.0611842" C="0.409768" G="0.467865" T="0.0611842"/>
      <pos A="0.206427" C="0.467865" G="0.177379" T="0.14833"/>
      <pos A="0.177379" C="0.496914" G="0.206427" T="0.119281"/>
      <pos A="0.119281" C="0.14833" G="0.380719" T="0.35167"/>
      <pos A="0.0902321" C="0.496914" G="0.0902321" T="0.322621"/>
      <pos A="0.119281" C="0.206427" G="0.555011" T="0.119281"/>
      <pos A="0.00308642" C="0.235476" G="0.613108" T="0.14833"/>
      <pos A="0.119281" C="0.177379" G="0.613108" T="0.0902321"/>
      <pos A="0.293573" C="0.206427" G="0.322621" T="0.177379"/>
      <pos A="0.0611842" C="0.322621" G="0.35167" T="0.264524"/>
      <pos A="0.293573" C="0.409768" G="0.235476" T="0.0611842"/>
      <pos A="0.00308642" C="0.642157" G="0.177379" T="0.177379"/>
      <pos A="0.177379" C="0.380719" G="0.293573" T="0.14833"/>
      <pos A="0.293573" C="0.14833" G="0.322621" T="0.235476"/>
      <pos A="0.14833" C="0.380719" G="0.322621" T="0.14833"/>
      <pos A="0.119281" C="0.0611842" G="0.380719" T="0.438816"/>
      <pos A="0.0902321" C="0.35167" G="0.322621" T="0.235476"/>
      <pos A="0.293573" C="0.235476" G="0.409768" T="0.0611842"/>
      <pos A="0.00308642" C="0.35167" G="0.467865" T="0.177379"/>
      <pos A="0.293573" C="0.35167" G="0.177379" T="0.177379"/>
      <pos A="0.0902321" C="0.264524" G="0.409768" T="0.235476"/>
      <pos A="0.0611842" C="0.35167" G="0.235476" T="0.35167"/>
      <pos A="0.0902321" C="0.438816" G="0.206427" T="0.264524"/>
      <pos A="0.119281" C="0.380719" G="0.264524" T="0.235476"/>
      <pos A="0.177379" C="0.206427" G="0.177379" T="0.438816"/>
      <pos A="0.0321353" C="0.438816" G="0.35167" T="0.177379"/>
      <pos A="0.119281" C="0.409768" G="0.293573" T="0.177379"/>
      <pos A="0.322621" C="0.0321353" G="0.409768" T="0.235476"/>
      <pos A="0.0321353" C="0.438816" G="0.438816" T="0.0902321"/>
      <pos A="0.0902321" C="0.322621" G="0.35167" T="0.235476"/>
      <pos A="0.14833" C="0.467865" G="0.206427" T="0.177379"/>
      <pos A="0.119281" C="0.816448" G="0.0321353" T="0.0321353"/>
      <pos A="0.206427" C="0.438816" G="0.235476" T="0.119281"/>
      <pos A="0.119281" C="0.322621" G="0.409768" T="0.14833"/>
      <pos A="0.235476" C="0.380719" G="0.293573" T="0.0902321"/>
      <pos A="0.177379" C="0.409768" G="0.206427" T="0.206427"/>
      <pos A="0.35167" C="0.264524" G="0.322621" T="0.0611842"/>
      <pos A="0.525962" C="0.0321353" G="0.380719" T="0.0611842"/>
      <pos A="0.0321353" C="0.14833" G="0.438816" T="0.380719"/>
    </motif>
    <motif db="0" id="M108" alt="O108" length="40" nsites="8" evalue="1.3e-003">
      <pos A="0.126543" C="0.167696" G="0.496914" T="0.208847"/>
      <pos A="0.208847" C="0.0853906" G="0.538066" T="0.167696"/>
      <pos A="0.044239" C="0.661523" G="0.044239" T="0.25"/>
      <pos A="0.0853906" C="0.414609" G="0.25" T="0.25"/>
      <pos A="0.0853906" C="0.167696" G="0.702675" T="0.044239"/>
      <pos A="0.0853906" C="0.496914" G="0.0853906" T="0.332304"/>
      <pos A="0.167696" C="0.167696" G="0.291153" T="0.373457"/>
      <pos A="0.167696" C="0.25" G="0.455761" T="0.126543"/>
      <pos A="0.208847" C="0.373457" G="0.291153" T="0.126543"/>
      <pos A="0.25" C="0.25" G="0.373457" T="0.126543"/>
      <pos A="0.044239" C="0.414609" G="0.373457" T="0.167696"/>
      <pos A="0.291153" C="0.373457" G="0.208847" T="0.126543"/>
      <pos A="0.208847" C="0.496914" G="0.291153" T="0.00308642"/>
      <pos A="0.0853906" C="0.332304" G="0.579218" T="0.00308642"/>
      <pos A="0.00308642" C="0.25" G="0.62037" T="0.126543"/>
      <pos A="0.332304" C="0.208847" G="0.291153" T="0.167696"/>
      <pos A="0.25" C="0.044239" G="0.496914" T="0.208847"/>
      <pos A="0.332304" C="0.0853906" G="0.291153" T="0.291153"/>
      <pos A="0.0853906" C="0.538066" G="0.25" T="0.126543"/>
      <pos A="0.126543" C="0.332304" G="0.167696" T="0.373457"/>
      <pos A="0.208847" C="0.0853906" G="0.0853906" T="0.62037"/>
      <pos A="0.0853906" C="0.25" G="0.455761" T="0.208847"/>
      <pos A="0.126543" C="0.332304" G="0.167696" T="0.373457"/>
      <pos A="0.167696" C="0.414609" G="0.291153" T="0.126543"/>
      <pos A="0.455761" C="0.332304" G="0.0853906" T="0.126543"/>
      <pos A="0.126543" C="0.455761" G="0.332304" T="0.0853906"/>
      <pos A="0.00308642" C="0.0853906" G="0.373457" T="0.538066"/>
      <pos A="0.00308642" C="0.332304" G="0.538066" T="0.126543"/>
      <pos A="0.496914" C="0.167696" G="0.332304" T="0.00308642"/>
      <pos A="0.044239" C="0.126543" G="0.579218" T="0.25"/>
      <pos A="0.0853906" C="0.496914" G="0.167696" T="0.25"/>
      <pos A="0.00308642" C="0.208847" G="0.332304" T="0.455761"/>
      <pos A="0.167696" C="0.332304" G="0.208847" T="0.291153"/>
      <pos A="0.00308642" C="0.332304" G="0.455761" T="0.208847"/>
      <pos A="0.0853906" C="0.167696" G="0.414609" T="0.332304"/>
      <pos A="0.25" C="0.414609" G="0.167696" T="0.167696"/>
      <pos A="0.0853906" C="0.167696" G="0.538066" T="0.208847"/>
      <pos A="0.291153" C="0.167696" G="0.538066" T="0.00308642"/>
      <pos A="0.208847" C="0.414609" G="0.044239" T="0.332304"/>
      <pos A="0.126543" C="0.579218" G="0.25" T="0.044239"/>
    </motif>
    <motif db="0" id="M11" alt="O11" length="40" nsites="8" evalue="1.3e-003">
      <pos A="0.185588" C="0.228529" G="0.480811" T="0.105073"/>
      <pos A="0.201691" C="0.357354" G="0.18022" T="0.260736"/>
      <pos A="0.15875" C="0.373457" G="0.239264" T="0.228529"/>
      <pos A="0.142646" C="0.282206" G="0.335883" T="0.239264"/>
      <pos A="0.207059" C="0.207059" G="0.260736" T="0.325148"/>
      <pos A="0.0943368" C="0.255368" G="0.502281" T="0.148014"/>
      <pos A="0.185588" C="0.34125" G="0.255368" T="0.217794"/>
      <pos A="0.185588" C="0.34125" G="0.287573" T="0.185588"/>
      <pos A="0.25" C="0.432502" G="0.190955" T="0.126543"/>
      <pos A="0.083602" C="0.314412" G="0.325148" T="0.276839"/>
      <pos A="0.239264" C="0.196323" G="0.421766" T="0.142646"/>
      <pos A="0.148014" C="0.131911" G="0.443237" T="0.276839"/>
      <pos A="0.287573" C="0.292941" G="0.325148" T="0.0943368"/>
      <pos A="0.0943368" C="0.34125" G="0.427134" T="0.137279"/>
      <pos A="0.169484" C="0.362721" G="0.292941" T="0.174852"/>
      <pos A="0.233897" C="0.185588" G="0.282206" T="0.298309"/>
      <pos A="0.083602" C="0.421766" G="0.25" T="0.244632"/>
      <pos A="0.362721" C="0.416398" G="0.0567635" T="0.164117"/>
      <pos A="0.303677" C="0.164117" G="0.394927" T="0.137279"/>
      <pos A="0.126543" C="0.276839" G="0.373457" T="0.223161"/>
      <pos A="0.126543" C="0.276839" G="0.34125" T="0.255368"/>
      <pos A="0.239264" C="0.271471" G="0.314412" T="0.174852"/>
      <pos A="0.196323" C="0.255368" G="0.351986" T="0.196323"/>
      <pos A="0.18022" C="0.212427" G="0.38956" T="0.217794"/>
      <pos A="0.276839" C="0.271471" G="0.314412" T="0.137279"/>
      <pos A="0.148014" C="0.223161" G="0.303677" T="0.325148"/>
      <pos A="0.148014" C="0.314412" G="0.292941" T="0.244632"/>
      <pos A="0.0728662" C="0.335883" G="0.260736" T="0.330516"/>
      <pos A="0.174852" C="0.38956" G="0.11044" T="0.325148"/>
      <pos A="0.260736" C="0.41103" G="0.169484" T="0.15875"/>
      <pos A="0.15875" C="0.368089" G="0.373457" T="0.0997047"/>
      <pos A="0.212427" C="0.298309" G="0.330516" T="0.15875"/>
      <pos A="0.174852" C="0.15875" G="0.41103" T="0.255368"/>
      <pos A="0.223161" C="0.335883" G="0.31978" T="0.121175"/>
      <pos A="0.201691" C="0.346618" G="0.25" T="0.201691"/>
      <pos A="0.201691" C="0.41103" G="0.153382" T="0.233897"/>
      <pos A="0.0943368" C="0.534487" G="0.217794" T="0.153382"/>
      <pos A="0.287573" C="0.169484" G="0.18022" T="0.362721"/>
      <pos A="0.303677" C="0.169484" G="0.266103" T="0.260736"/>
      <pos A="0.142646" C="0.244632" G="0.416398" T="0.196323"/>
    </motif>
    <motif db="0" id="M110" alt="O110" length="40" nsites="8" evalue="1.3e-003">
      <pos A="0.00308642" C="0.167696" G="0.661523" T="0.167696"/>
      <pos A="0.00308642" C="0.167696" G="0.661523" T="0.167696"/>
      <pos A="0.496914" C="0.167696" G="0.167696" T="0.167696"/>
      <pos A="0.332304" C="0.496914" G="0.00308642" T="0.167696"/>
      <pos A="0.167696" C="0.00308642" G="0.167696" T="0.661523"/>
      <pos A="0.00308642" C="0.332304" G="0.332304" T="0.332304"/>
      <pos A="0.167696" C="0.332304" G="0.167696" T="0.332304"/>
      <pos A="0.00308642" C="0.661523" G="0.00308642" T="0.332304"/>
      <pos A="0.00308642" C="0.00308642" G="0.661523" T="0.332304"/>
      <pos A="0.00308642" C="0.661523" G="0.332304" T="0.00308642"/>
      <pos A="0.496914" C="0.332304" G="0.00308642" T="0.167696"/>
      <pos A="0.00308642" C="0.167696" G="0.661523" T="0.167696"/>
      <pos A="0.00308642" C="0.167696" G="0.661523" T="0.167696"/>
      <pos A="0.332304" C="0.167696" G="0.496914" T="0.00308642"/>
      <pos A="0.00308642" C="0.826131" G="0.00308642" T="0.167696"/>
      <pos A="0.00308642" C="0.167696" G="0.496914" T="0.332304"/>
      <pos A="0.00308642" C="0.496914" G="0.496914" T="0.00308642"/>
      <pos A="0.167696" C="0.00308642" G="0.826131" T="0.00308642"/>
      <pos A="0.167696" C="0.00308642" G="0.496914" T="0.332304"/>
      <pos A="0.00308642" C="0.167696" G="0.332304" T="0.496914"/>
      <pos A="0.332304" C="0.167696" G="0.332304" T="0.167696"/>
      <pos A="0.00308642" C="0.332304" G="0.661523" T="0.00308642"/>
      <pos A="0.167696" C="0.661523" G="0.167696" T="0.00308642"/>
      <pos A="0.167696" C="0.167696" G="0.167696" T="0.496914"/>
      <pos A="0.00308642" C="0.990741" G="0.00308642" T="0.00308642"/>
      <pos A="0.496914" C="0.496914" G="0.00308642" T="0.00308642"/>
      <pos A="0.00308642" C="0.661523" G="0.167696" T="0.167696"/>
      <pos A="0.00308642" C="0.167696" G="0.661523" T="0.167696"/>
      <pos A="0.00308642" C="0.496914" G="0.332304" T="0.167696"/>
      <pos A="0.167696" C="0.496914" G="0.167696" T="0.167696"/>
      <pos A="0.332304" C="0.00308642" G="0.167696" T="0.496914"/>
      <pos A="0.167696" C="0.00308642" G="0.496914" T="0.332304"/>
      <pos A="0.00308642" C="0.00308642" G="0.00308642" T="0.990741"/>
      <pos A="0.496914" C="0.167696" G="0.167696" T="0.167696"/>
      <pos A="0.332304" C="0.167696" G="0.00308642" T="0.496914"/>
      <pos A="0.00308642" C="0.332304" G="0.167696" T="0.496914"/>
      <pos A="0.167696" C="0.332304" G="0.332304" T="0.167696"/>
      <pos A="0.00308642" C="0.661523" G="0.332304" T="0.00308642"/>
      <pos A="0.167696" C="0.661523" G="0.00308642" T="0.167696"/>
      <pos A="0.332304" C="0.00308642" G="0.661523" T="0.00308642"/>
    </motif>
    <motif db="0" id="M111" alt="O111" length="40" nsites="8" evalue="1.3e-003">
      <pos A="0.160908" C="0.257637" G="0.232182" T="0.349274"/>
      <pos A="0.0336326" C="0.435821" G="0.176181" T="0.354365"/>
      <pos A="0.221999" C="0.415458" G="0.140543" T="0.221999"/>
      <pos A="0.12527" C="0.349274" G="0.354365" T="0.171089"/>
      <pos A="0.109997" C="0.318729" G="0.471459" T="0.0998153"/>
      <pos A="0.160908" C="0.323819" G="0.37982" T="0.135453"/>
      <pos A="0.298364" C="0.181271" G="0.37473" T="0.145635"/>
      <pos A="0.130361" C="0.344184" G="0.283091" T="0.242363"/>
      <pos A="0.12527" C="0.232182" G="0.37473" T="0.267818"/>
      <pos A="0.262728" C="0.201636" G="0.405275" T="0.130361"/>
      <pos A="0.257637" C="0.328911" G="0.262728" T="0.150726"/>
      <pos A="0.221999" C="0.160908" G="0.384912" T="0.232182"/>
      <pos A="0.135453" C="0.344184" G="0.303456" T="0.216909"/>
      <pos A="0.160908" C="0.237272" G="0.349274" T="0.252545"/>
      <pos A="0.109997" C="0.354365" G="0.27291" T="0.262728"/>
      <pos A="0.267818" C="0.334002" G="0.257637" T="0.140543"/>
      <pos A="0.12527" C="0.303456" G="0.400185" T="0.171089"/>
      <pos A="0.196544" C="0.288183" G="0.390003" T="0.12527"/>
      <pos A="0.181271" C="0.369639" G="0.293273" T="0.155816"/>
      <pos A="0.0489057" C="0.48164" G="0.364547" T="0.104907"/>
      <pos A="0.283091" C="0.283091" G="0.165998" T="0.267818"/>
      <pos A="0.160908" C="0.334002" G="0.257637" T="0.247455"/>
      <pos A="0.221999" C="0.334002" G="0.201636" T="0.242363"/>
      <pos A="0.186362" C="0.140543" G="0.37982" T="0.293273"/>
      <pos A="0.165998" C="0.196544" G="0.42564" T="0.211817"/>
      <pos A="0.334002" C="0.211817" G="0.267818" T="0.186362"/>
      <pos A="0.176181" C="0.267818" G="0.22709" T="0.328911"/>
      <pos A="0.171089" C="0.339092" G="0.369639" T="0.12018"/>
      <pos A="0.221999" C="0.298364" G="0.242363" T="0.237272"/>
      <pos A="0.22709" C="0.206727" G="0.318729" T="0.247455"/>
      <pos A="0.201636" C="0.278001" G="0.221999" T="0.298364"/>
      <pos A="0.206727" C="0.283091" G="0.247455" T="0.262728"/>
      <pos A="0.145635" C="0.42564" G="0.288183" T="0.140543"/>
      <pos A="0.278001" C="0.267818" G="0.252545" T="0.201636"/>
      <pos A="0.115088" C="0.461277" G="0.191454" T="0.232182"/>
      <pos A="0.115088" C="0.446004" G="0.155816" T="0.283091"/>
      <pos A="0.232182" C="0.349274" G="0.318729" T="0.0998153"/>
      <pos A="0.242363" C="0.257637" G="0.37473" T="0.12527"/>
      <pos A="0.0845422" C="0.257637" G="0.466367" T="0.191454"/>
      <pos A="0.201636" C="0.42564" G="0.313638" T="0.0590874"/>
    </motif>
    <motif db="0" id="M114" alt="O114" length="40" nsites="8" evalue="1.3e-003">
      <pos A="0.00308642" C="0.79321" G="0.0689304" T="0.134773"/>
      <pos A="0.0689304" C="0.332304" G="0.529835" T="0.0689304"/>
      <pos A="0.134773" C="0.134773" G="0.200617" T="0.529835"/>
      <pos A="0.332304" C="0.398148" G="0.200617" T="0.0689304"/>
      <pos A="0.134773" C="0.00308642" G="0.463992" T="0.398148"/>
      <pos A="0.0689304" C="0.595679" G="0.0689304" T="0.266461"/>
      <pos A="0.134773" C="0.134773" G="0.595679" T="0.134773"/>
      <pos A="0.00308642" C="0.200617" G="0.79321" T="0.00308642"/>
      <pos A="0.134773" C="0.266461" G="0.463992" T="0.134773"/>
      <pos A="0.00308642" C="0.661523" G="0.332304" T="0.00308642"/>
      <pos A="0.200617" C="0.200617" G="0.595679" T="0.00308642"/>
      <pos A="0.398148" C="0.0689304" G="0.266461" T="0.266461"/>
      <pos A="0.332304" C="0.266461" G="0.266461" T="0.134773"/>
      <pos A="0.200617" C="0.134773" G="0.332304" T="0.332304"/>
      <pos A="0.134773" C="0.595679" G="0.200617" T="0.0689304"/>
      <pos A="0.00308642" C="0.332304" G="0.398148" T="0.266461"/>
      <pos A="0.134773" C="0.463992" G="0.332304" T="0.0689304"/>
      <pos A="0.00308642" C="0.134773" G="0.661523" T="0.200617"/>
      <pos A="0.266461" C="0.332304" G="0.266461" T="0.134773"/>
      <pos A="0.00308642" C="0.200617" G="0.595679" T="0.200617"/>
      <pos A="0.0689304" C="0.595679" G="0.200617" T="0.134773"/>
      <pos A="0.00308642" C="0.200617" G="0.200617" T="0.595679"/>
      <pos A="0.00308642" C="0.332304" G="0.398148" T="0.266461"/>
      <pos A="0.00308642" C="0.00308642" G="0.79321" T="0.200617"/>
      <pos A="0.398148" C="0.0689304" G="0.529835" T="0.00308642"/>
      <pos A="0.134773" C="0.00308642" G="0.79321" T="0.0689304"/>
      <pos A="0.463992" C="0.463992" G="0.0689304" T="0.00308642"/>
      <pos A="0.595679" C="0.134773" G="0.134773" T="0.134773"/>
      <pos A="0.200617" C="0.463992" G="0.266461" T="0.0689304"/>
      <pos A="0.661523" C="0.00308642" G="0.200617" T="0.134773"/>
      <pos A="0.00308642" C="0.200617" G="0.79321" T="0.00308642"/>
      <pos A="0.200617" C="0.463992" G="0.266461" T="0.0689304"/>
      <pos A="0.200617" C="0.332304" G="0.463992" T="0.00308642"/>
      <pos A="0.200617" C="0.200617" G="0.398148" T="0.200617"/>
      <pos A="0.200617" C="0.266461" G="0.266461" T="0.266461"/>
      <pos A="0.00308642" C="0.134773" G="0.398148" T="0.463992"/>
      <pos A="0.00308642" C="0.398148" G="0.529835" T="0.0689304"/>
      <pos A="0.0689304" C="0.266461" G="0.398148" T="0.266461"/>
      <pos A="0.134773" C="0.332304" G="0.332304" T="0.200617"/>
      <pos A="0.398148" C="0.134773" G="0.332304" T="0.134773"/>
    </motif>
    <motif db="0" id="M115" alt="O115" length="40" nsites="8" evalue="1.3e-003">
      <pos A="0.218666" C="0.173545" G="0.283841" T="0.323949"/>
      <pos A="0.0983427" C="0.479367" G="0.323949" T="0.0983427"/>
      <pos A="0.223679" C="0.23872" G="0.379097" T="0.158504"/>
      <pos A="0.188585" C="0.333975" G="0.283841" T="0.193598"/>
      <pos A="0.208639" C="0.349016" G="0.349016" T="0.0933294"/>
      <pos A="0.233707" C="0.143464" G="0.374084" T="0.248747"/>
      <pos A="0.103356" C="0.268801" G="0.344003" T="0.283841"/>
      <pos A="0.13845" C="0.429232" G="0.163518" T="0.268801"/>
      <pos A="0.123409" C="0.273814" G="0.298881" T="0.303895"/>
      <pos A="0.118396" C="0.379097" G="0.344003" T="0.158504"/>
      <pos A="0.223679" C="0.344003" G="0.318935" T="0.113383"/>
      <pos A="0.143464" C="0.248747" G="0.414192" T="0.193598"/>
      <pos A="0.198612" C="0.288854" G="0.313922" T="0.198612"/>
      <pos A="0.148477" C="0.198612" G="0.439258" T="0.213652"/>
      <pos A="0.243733" C="0.33899" G="0.208639" T="0.208639"/>
      <pos A="0.258773" C="0.288854" G="0.36907" T="0.0833017"/>
      <pos A="0.193598" C="0.344003" G="0.218666" T="0.243733"/>
      <pos A="0.218666" C="0.364056" G="0.228692" T="0.188585"/>
      <pos A="0.298881" C="0.33899" G="0.193598" T="0.168531"/>
      <pos A="0.183571" C="0.35403" G="0.263787" T="0.198612"/>
      <pos A="0.15349" C="0.303895" G="0.333975" T="0.208639"/>
      <pos A="0.15349" C="0.133437" G="0.223679" T="0.489394"/>
      <pos A="0.143464" C="0.308909" G="0.409178" T="0.13845"/>
      <pos A="0.25376" C="0.293868" G="0.23872" T="0.213652"/>
      <pos A="0.293868" C="0.263787" G="0.293868" T="0.148477"/>
      <pos A="0.108369" C="0.163518" G="0.384111" T="0.344003"/>
      <pos A="0.228692" C="0.178558" G="0.399151" T="0.193598"/>
      <pos A="0.188585" C="0.263787" G="0.318935" T="0.228692"/>
      <pos A="0.113383" C="0.25376" G="0.394137" T="0.23872"/>
      <pos A="0.268801" C="0.349016" G="0.23872" T="0.143464"/>
      <pos A="0.263787" C="0.293868" G="0.313922" T="0.128424"/>
      <pos A="0.148477" C="0.399151" G="0.25376" T="0.198612"/>
      <pos A="0.293868" C="0.359043" G="0.0833017" T="0.263787"/>
      <pos A="0.15349" C="0.258773" G="0.48438" T="0.103356"/>
      <pos A="0.318935" C="0.444273" G="0.178558" T="0.0582351"/>
      <pos A="0.303895" C="0.143464" G="0.263787" T="0.288854"/>
      <pos A="0.0682617" C="0.534515" G="0.15349" T="0.243733"/>
      <pos A="0.183571" C="0.25376" G="0.278828" T="0.283841"/>
      <pos A="0.15349" C="0.308909" G="0.318935" T="0.218666"/>
      <pos A="0.123409" C="0.333975" G="0.384111" T="0.158504"/>
    </motif>
    <motif db="0" id="M116" alt="O116" length="40" nsites="8" evalue="1.3e-003">
      <pos A="0.266461" C="0.200617" G="0.134773" T="0.398148"/>
      <pos A="0.134773" C="0.398148" G="0.200617" T="0.266461"/>
      <pos A="0.398148" C="0.0689304" G="0.266461" T="0.266461"/>
      <pos A="0.463992" C="0.0689304" G="0.266461" T="0.200617"/>
      <pos A="0.266461" C="0.0689304" G="0.595679" T="0.0689304"/>
      <pos A="0.00308642" C="0.332304" G="0.398148" T="0.266461"/>
      <pos A="0.00308642" C="0.398148" G="0.200617" T="0.398148"/>
      <pos A="0.00308642" C="0.398148" G="0.266461" T="0.332304"/>
      <pos A="0.266461" C="0.134773" G="0.463992" T="0.134773"/>
      <pos A="0.266461" C="0.266461" G="0.398148" T="0.0689304"/>
      <pos A="0.134773" C="0.134773" G="0.529835" T="0.200617"/>
      <pos A="0.0689304" C="0.200617" G="0.200617" T="0.529835"/>
      <pos A="0.00308642" C="0.332304" G="0.595679" T="0.0689304"/>
      <pos A="0.134773" C="0.595679" G="0.266461" T="0.00308642"/>
      <pos A="0.134773" C="0.463992" G="0.266461" T="0.134773"/>
      <pos A="0.200617" C="0.0689304" G="0.332304" T="0.398148"/>
      <pos A="0.134773" C="0.200617" G="0.463992" T="0.200617"/>
      <pos A="0.134773" C="0.661523" G="0.200617" T="0.00308642"/>
      <pos A="0.595679" C="0.332304" G="0.00308642" T="0.0689304"/>
      <pos A="0.134773" C="0.0689304" G="0.727366" T="0.0689304"/>
      <pos A="0.398148" C="0.266461" G="0.200617" T="0.134773"/>
      <pos A="0.00308642" C="0.200617" G="0.595679" T="0.200617"/>
      <pos A="0.398148" C="0.398148" G="0.0689304" T="0.134773"/>
      <pos A="0.266461" C="0.200617" G="0.463992" T="0.0689304"/>
      <pos A="0.398148" C="0.200617" G="0.0689304" T="0.332304"/>
      <pos A="0.398148" C="0.266461" G="0.200617" T="0.134773"/>
      <pos A="0.200617" C="0.398148" G="0.398148" T="0.00308642"/>
      <pos A="0.332304" C="0.200617" G="0.134773" T="0.332304"/>
      <pos A="0.332304" C="0.266461" G="0.134773" T="0.266461"/>
      <pos A="0.200617" C="0.595679" G="0.134773" T="0.0689304"/>
      <pos A="0.200617" C="0.332304" G="0.398148" T="0.0689304"/>
      <pos A="0.266461" C="0.200617" G="0.200617" T="0.332304"/>
      <pos A="0.134773" C="0.266461" G="0.529835" T="0.0689304"/>
      <pos A="0.332304" C="0.398148" G="0.266461" T="0.00308642"/>
      <pos A="0.266461" C="0.266461" G="0.463992" T="0.00308642"/>
      <pos A="0.00308642" C="0.661523" G="0.200617" T="0.134773"/>
      <pos A="0.0689304" C="0.0689304" G="0.332304" T="0.529835"/>
      <pos A="0.200617" C="0.266461" G="0.200617" T="0.332304"/>
      <pos A="0.200617" C="0.332304" G="0.00308642" T="0.463992"/>
      <pos A="0.200617" C="0.332304" G="0.332304" T="0.134773"/>
    </motif>
    <motif db="0" id="M117" alt="O117" length="40" nsites="8" evalue="1.3e-003">
      <pos A="0.23872" C="0.384111" G="0.268801" T="0.108369"/>
      <pos A="0.23872" C="0.203626" G="0.323949" T="0.233707"/>
      <pos A="0.173545" C="0.344003" G="0.268801" T="0.213652"/>
      <pos A="0.218666" C="0.148477" G="0.303895" T="0.328962"/>
      <pos A="0.263787" C="0.218666" G="0.273814" T="0.243733"/>
      <pos A="0.13845" C="0.308909" G="0.36907" T="0.183571"/>
      <pos A="0.158504" C="0.308909" G="0.389124" T="0.143464"/>
      <pos A="0.0933294" C="0.188585" G="0.298881" T="0.419205"/>
      <pos A="0.168531" C="0.349016" G="0.333975" T="0.148477"/>
      <pos A="0.178558" C="0.243733" G="0.308909" T="0.268801"/>
      <pos A="0.0632484" C="0.429232" G="0.333975" T="0.173545"/>
      <pos A="0.33899" C="0.419205" G="0.178558" T="0.0632484"/>
      <pos A="0.163518" C="0.178558" G="0.459313" T="0.198612"/>
      <pos A="0.308909" C="0.15349" G="0.308909" T="0.228692"/>
      <pos A="0.113383" C="0.344003" G="0.344003" T="0.198612"/>
      <pos A="0.0983427" C="0.419205" G="0.128424" T="0.35403"/>
      <pos A="0.248747" C="0.344003" G="0.243733" T="0.163518"/>
      <pos A="0.223679" C="0.323949" G="0.349016" T="0.103356"/>
      <pos A="0.293868" C="0.0883151" G="0.389124" T="0.228692"/>
      <pos A="0.243733" C="0.23872" G="0.359043" T="0.158504"/>
      <pos A="0.0482074" C="0.278828" G="0.459313" T="0.213652"/>
      <pos A="0.213652" C="0.248747" G="0.273814" T="0.263787"/>
      <pos A="0.163518" C="0.258773" G="0.278828" T="0.298881"/>
      <pos A="0.163518" C="0.25376" G="0.328962" T="0.25376"/>
      <pos A="0.123409" C="0.308909" G="0.389124" T="0.178558"/>
      <pos A="0.223679" C="0.35403" G="0.178558" T="0.243733"/>
      <pos A="0.113383" C="0.163518" G="0.534515" T="0.188585"/>
      <pos A="0.193598" C="0.414192" G="0.288854" T="0.103356"/>
      <pos A="0.278828" C="0.333975" G="0.233707" T="0.15349"/>
      <pos A="0.208639" C="0.278828" G="0.359043" T="0.15349"/>
      <pos A="0.228692" C="0.449286" G="0.108369" T="0.213652"/>
      <pos A="0.198612" C="0.293868" G="0.268801" T="0.23872"/>
      <pos A="0.25376" C="0.389124" G="0.103356" T="0.25376"/>
      <pos A="0.273814" C="0.278828" G="0.283841" T="0.163518"/>
      <pos A="0.163518" C="0.379097" G="0.233707" T="0.223679"/>
      <pos A="0.173545" C="0.349016" G="0.23872" T="0.23872"/>
      <pos A="0.183571" C="0.218666" G="0.35403" T="0.243733"/>
      <pos A="0.143464" C="0.263787" G="0.318935" T="0.273814"/>
      <pos A="0.118396" C="0.439258" G="0.163518" T="0.278828"/>
      <pos A="0.143464" C="0.283841" G="0.344003" T="0.228692"/>
    </motif>
    <motif db="0" id="M118" alt="O118" length="40" nsites="8" evalue="1.3e-003">
      <pos A="0.0782884" C="0.303895" G="0.449286" T="0.168531"/>
      <pos A="0.218666" C="0.429232" G="0.198612" T="0.15349"/>
      <pos A="0.15349" C="0.464326" G="0.188585" T="0.193598"/>
      <pos A="0.143464" C="0.293868" G="0.293868" T="0.268801"/>
      <pos A="0.133437" C="0.23872" G="0.379097" T="0.248747"/>
      <pos A="0.233707" C="0.298881" G="0.349016" T="0.118396"/>
      <pos A="0.113383" C="0.349016" G="0.349016" T="0.188585"/>
      <pos A="0.15349" C="0.193598" G="0.193598" T="0.459313"/>
      <pos A="0.188585" C="0.303895" G="0.25376" T="0.25376"/>
      <pos A="0.15349" C="0.318935" G="0.228692" T="0.298881"/>
      <pos A="0.218666" C="0.198612" G="0.434245" T="0.148477"/>
      <pos A="0.188585" C="0.349016" G="0.25376" T="0.208639"/>
      <pos A="0.133437" C="0.15349" G="0.444273" T="0.268801"/>
      <pos A="0.163518" C="0.263787" G="0.374084" T="0.198612"/>
      <pos A="0.193598" C="0.288854" G="0.303895" T="0.213652"/>
      <pos A="0.33899" C="0.163518" G="0.359043" T="0.13845"/>
      <pos A="0.223679" C="0.389124" G="0.273814" T="0.113383"/>
      <pos A="0.25376" C="0.158504" G="0.33899" T="0.248747"/>
      <pos A="0.15349" C="0.364056" G="0.318935" T="0.163518"/>
      <pos A="0.183571" C="0.409178" G="0.288854" T="0.118396"/>
      <pos A="0.23872" C="0.429232" G="0.163518" T="0.168531"/>
      <pos A="0.15349" C="0.293868" G="0.273814" T="0.278828"/>
      <pos A="0.233707" C="0.394137" G="0.163518" T="0.208639"/>
      <pos A="0.183571" C="0.323949" G="0.283841" T="0.208639"/>
      <pos A="0.0582351" C="0.399151" G="0.394137" T="0.148477"/>
      <pos A="0.173545" C="0.15349" G="0.328962" T="0.344003"/>
      <pos A="0.158504" C="0.374084" G="0.163518" T="0.303895"/>
      <pos A="0.133437" C="0.374084" G="0.25376" T="0.23872"/>
      <pos A="0.158504" C="0.389124" G="0.318935" T="0.133437"/>
      <pos A="0.273814" C="0.203626" G="0.268801" T="0.25376"/>
      <pos A="0.183571" C="0.313922" G="0.389124" T="0.113383"/>
      <pos A="0.183571" C="0.23872" G="0.313922" T="0.263787"/>
      <pos A="0.288854" C="0.0833017" G="0.243733" T="0.384111"/>
      <pos A="0.218666" C="0.379097" G="0.263787" T="0.13845"/>
      <pos A="0.233707" C="0.313922" G="0.25376" T="0.198612"/>
      <pos A="0.183571" C="0.419205" G="0.183571" T="0.213652"/>
      <pos A="0.223679" C="0.313922" G="0.33899" T="0.123409"/>
      <pos A="0.133437" C="0.13845" G="0.579636" T="0.148477"/>
      <pos A="0.243733" C="0.23872" G="0.143464" T="0.374084"/>
      <pos A="0.0983427" C="0.344003" G="0.318935" T="0.23872"/>
    </motif>
    <motif db="0" id="M119" alt="O119" length="40" nsites="8" evalue="1.3e-003">
      <pos A="0.218666" C="0.203626" G="0.36907" T="0.208639"/>
      <pos A="0.193598" C="0.158504" G="0.489394" T="0.158504"/>
      <pos A="0.143464" C="0.243733" G="0.404164" T="0.208639"/>
      <pos A="0.123409" C="0.243733" G="0.384111" T="0.248747"/>
      <pos A="0.15349" C="0.308909" G="0.208639" T="0.328962"/>
      <pos A="0.173545" C="0.574622" G="0.188585" T="0.0632484"/>
      <pos A="0.263787" C="0.36907" G="0.148477" T="0.218666"/>
      <pos A="0.0833017" C="0.293868" G="0.379097" T="0.243733"/>
      <pos A="0.293868" C="0.228692" G="0.394137" T="0.0833017"/>
      <pos A="0.143464" C="0.323949" G="0.364056" T="0.168531"/>
      <pos A="0.213652" C="0.13845" G="0.399151" T="0.248747"/>
      <pos A="0.218666" C="0.258773" G="0.273814" T="0.248747"/>
      <pos A="0.268801" C="0.328962" G="0.243733" T="0.158504"/>
      <pos A="0.15349" C="0.439258" G="0.218666" T="0.188585"/>
      <pos A="0.133437" C="0.318935" G="0.33899" T="0.208639"/>
      <pos A="0.158504" C="0.23872" G="0.36907" T="0.233707"/>
      <pos A="0.15349" C="0.379097" G="0.248747" T="0.218666"/>
      <pos A="0.128424" C="0.35403" G="0.293868" T="0.223679"/>
      <pos A="0.25376" C="0.208639" G="0.359043" T="0.178558"/>
      <pos A="0.203626" C="0.379097" G="0.349016" T="0.0682617"/>
      <pos A="0.143464" C="0.25376" G="0.298881" T="0.303895"/>
      <pos A="0.0181264" C="0.288854" G="0.379097" T="0.313922"/>
      <pos A="0.243733" C="0.298881" G="0.208639" T="0.248747"/>
      <pos A="0.118396" C="0.479367" G="0.258773" T="0.143464"/>
      <pos A="0.183571" C="0.258773" G="0.198612" T="0.359043"/>
      <pos A="0.163518" C="0.198612" G="0.36907" T="0.268801"/>
      <pos A="0.178558" C="0.318935" G="0.193598" T="0.308909"/>
      <pos A="0.213652" C="0.193598" G="0.374084" T="0.218666"/>
      <pos A="0.298881" C="0.163518" G="0.364056" T="0.173545"/>
      <pos A="0.208639" C="0.323949" G="0.263787" T="0.203626"/>
      <pos A="0.133437" C="0.434245" G="0.293868" T="0.13845"/>
      <pos A="0.379097" C="0.258773" G="0.228692" T="0.133437"/>
      <pos A="0.288854" C="0.313922" G="0.25376" T="0.143464"/>
      <pos A="0.233707" C="0.133437" G="0.449286" T="0.183571"/>
      <pos A="0.163518" C="0.303895" G="0.333975" T="0.198612"/>
      <pos A="0.163518" C="0.539528" G="0.183571" T="0.113383"/>
      <pos A="0.258773" C="0.213652" G="0.183571" T="0.344003"/>
      <pos A="0.15349" C="0.273814" G="0.364056" T="0.208639"/>
      <pos A="0.273814" C="0.419205" G="0.0833017" T="0.223679"/>
      <pos A="0.208639" C="0.25376" G="0.303895" T="0.233707"/>
    </motif>
    <motif db="0" id="M12" alt="O12" length="40" nsites="8" evalue="1.3e-003">
      <pos A="0.00308642" C="0.496914" G="0.277435" T="0.222565"/>
      <pos A="0.167696" C="0.496914" G="0.332304" T="0.00308642"/>
      <pos A="0.661523" C="0.167696" G="0.0579565" T="0.112826"/>
      <pos A="0.277435" C="0.00308642" G="0.661523" T="0.0579565"/>
      <pos A="0.0579565" C="0.551784" G="0.332304" T="0.0579565"/>
      <pos A="0.277435" C="0.222565" G="0.00308642" T="0.496914"/>
      <pos A="0.00308642" C="0.167696" G="0.496914" T="0.332304"/>
      <pos A="0.167696" C="0.551784" G="0.112826" T="0.167696"/>
      <pos A="0.277435" C="0.112826" G="0.332304" T="0.277435"/>
      <pos A="0.112826" C="0.606653" G="0.277435" T="0.00308642"/>
      <pos A="0.00308642" C="0.112826" G="0.826131" T="0.0579565"/>
      <pos A="0.0579565" C="0.442043" G="0.442043" T="0.0579565"/>
      <pos A="0.0579565" C="0.387174" G="0.222565" T="0.332304"/>
      <pos A="0.167696" C="0.222565" G="0.387174" T="0.222565"/>
      <pos A="0.00308642" C="0.332304" G="0.332304" T="0.332304"/>
      <pos A="0.00308642" C="0.387174" G="0.387174" T="0.222565"/>
      <pos A="0.167696" C="0.222565" G="0.167696" T="0.442043"/>
      <pos A="0.332304" C="0.387174" G="0.167696" T="0.112826"/>
      <pos A="0.167696" C="0.222565" G="0.496914" T="0.112826"/>
      <pos A="0.222565" C="0.0579565" G="0.496914" T="0.222565"/>
      <pos A="0.387174" C="0.222565" G="0.167696" T="0.222565"/>
      <pos A="0.112826" C="0.332304" G="0.551784" T="0.00308642"/>
      <pos A="0.387174" C="0.222565" G="0.387174" T="0.00308642"/>
      <pos A="0.442043" C="0.222565" G="0.167696" T="0.167696"/>
      <pos A="0.222565" C="0.277435" G="0.442043" T="0.0579565"/>
      <pos A="0.277435" C="0.167696" G="0.332304" T="0.222565"/>
      <pos A="0.167696" C="0.387174" G="0.167696" T="0.277435"/>
      <pos A="0.167696" C="0.112826" G="0.387174" T="0.332304"/>
      <pos A="0.167696" C="0.0579565" G="0.661523" T="0.112826"/>
      <pos A="0.332304" C="0.222565" G="0.387174" T="0.0579565"/>
      <pos A="0.0579565" C="0.167696" G="0.606653" T="0.167696"/>
      <pos A="0.332304" C="0.606653" G="0.0579565" T="0.00308642"/>
      <pos A="0.0579565" C="0.222565" G="0.332304" T="0.387174"/>
      <pos A="0.167696" C="0.606653" G="0.222565" T="0.00308642"/>
      <pos A="0.112826" C="0.167696" G="0.387174" T="0.332304"/>
      <pos A="0.277435" C="0.332304" G="0.167696" T="0.222565"/>
      <pos A="0.0579565" C="0.496914" G="0.222565" T="0.222565"/>
      <pos A="0.112826" C="0.387174" G="0.387174" T="0.112826"/>
      <pos A="0.112826" C="0.112826" G="0.332304" T="0.442043"/>
      <pos A="0.112826" C="0.277435" G="0.442043" T="0.167696"/>
    </motif>
    <motif db="0" id="M120" alt="O120" length="40" nsites="8" evalue="1.3e-003">
      <pos A="0.280323" C="0.366959" G="0.245668" T="0.10705"/>
      <pos A="0.0897225" C="0.29765" G="0.401614" T="0.211013"/>
      <pos A="0.211013" C="0.280323" G="0.314977" T="0.193686"/>
      <pos A="0.159032" C="0.436268" G="0.17636" T="0.228341"/>
      <pos A="0.29765" C="0.10705" G="0.314977" T="0.280323"/>
      <pos A="0.00308642" C="0.366959" G="0.453595" T="0.17636"/>
      <pos A="0.0377412" C="0.10705" G="0.55756" T="0.29765"/>
      <pos A="0.141705" C="0.349632" G="0.436268" T="0.0723951"/>
      <pos A="0.211013" C="0.280323" G="0.366959" T="0.141705"/>
      <pos A="0.0204138" C="0.384286" G="0.332304" T="0.262996"/>
      <pos A="0.10705" C="0.245668" G="0.366959" T="0.280323"/>
      <pos A="0.17636" C="0.0723951" G="0.418941" T="0.332304"/>
      <pos A="0.17636" C="0.470922" G="0.0377412" T="0.314977"/>
      <pos A="0.262996" C="0.436268" G="0.0897225" T="0.211013"/>
      <pos A="0.00308642" C="0.29765" G="0.384286" T="0.314977"/>
      <pos A="0.262996" C="0.245668" G="0.401614" T="0.0897225"/>
      <pos A="0.245668" C="0.262996" G="0.314977" T="0.17636"/>
      <pos A="0.280323" C="0.211013" G="0.245668" T="0.262996"/>
      <pos A="0.0377412" C="0.124377" G="0.748159" T="0.0897225"/>
      <pos A="0.262996" C="0.17636" G="0.366959" T="0.193686"/>
      <pos A="0.10705" C="0.401614" G="0.453595" T="0.0377412"/>
      <pos A="0.17636" C="0.29765" G="0.314977" T="0.211013"/>
      <pos A="0.193686" C="0.262996" G="0.470922" T="0.0723951"/>
      <pos A="0.314977" C="0.418941" G="0.124377" T="0.141705"/>
      <pos A="0.124377" C="0.453595" G="0.262996" T="0.159032"/>
      <pos A="0.228341" C="0.401614" G="0.159032" T="0.211013"/>
      <pos A="0.141705" C="0.262996" G="0.29765" T="0.29765"/>
      <pos A="0.124377" C="0.262996" G="0.349632" T="0.262996"/>
      <pos A="0.141705" C="0.349632" G="0.228341" T="0.280323"/>
      <pos A="0.228341" C="0.280323" G="0.401614" T="0.0897225"/>
      <pos A="0.0377412" C="0.211013" G="0.540232" T="0.211013"/>
      <pos A="0.159032" C="0.418941" G="0.0204138" T="0.401614"/>
      <pos A="0.245668" C="0.418941" G="0.0723951" T="0.262996"/>
      <pos A="0.124377" C="0.245668" G="0.418941" T="0.211013"/>
      <pos A="0.262996" C="0.193686" G="0.384286" T="0.159032"/>
      <pos A="0.0723951" C="0.159032" G="0.574886" T="0.193686"/>
      <pos A="0.349632" C="0.280323" G="0.280323" T="0.0897225"/>
      <pos A="0.211013" C="0.418941" G="0.245668" T="0.124377"/>
      <pos A="0.211013" C="0.401614" G="0.245668" T="0.141705"/>
      <pos A="0.280323" C="0.262996" G="0.280323" T="0.17636"/>
    </motif>
    <motif db="0" id="M121" alt="O121" length="40" nsites="8" evalue="1.3e-003">
      <pos A="0.0466598" C="0.424292" G="0.409768" T="0.119281"/>
      <pos A="0.0757077" C="0.380719" G="0.460602" T="0.0829699"/>
      <pos A="0.162854" C="0.286311" G="0.380719" T="0.170117"/>
      <pos A="0.170117" C="0.162854" G="0.402506" T="0.264524"/>
      <pos A="0.184641" C="0.228213" G="0.329883" T="0.257262"/>
      <pos A="0.300836" C="0.279049" G="0.199164" T="0.220951"/>
      <pos A="0.0757077" C="0.315359" G="0.525962" T="0.0829699"/>
      <pos A="0.0757077" C="0.598584" G="0.25" T="0.0757077"/>
      <pos A="0.177379" C="0.213689" G="0.213689" T="0.395243"/>
      <pos A="0.155592" C="0.380719" G="0.322621" T="0.141068"/>
      <pos A="0.184641" C="0.279049" G="0.373457" T="0.162854"/>
      <pos A="0.170117" C="0.431555" G="0.293573" T="0.104757"/>
      <pos A="0.053922" C="0.344408" G="0.286311" T="0.315359"/>
      <pos A="0.0757077" C="0.242738" G="0.555011" T="0.126543"/>
      <pos A="0.14833" C="0.358932" G="0.264524" T="0.228213"/>
      <pos A="0.271787" C="0.322621" G="0.213689" T="0.191902"/>
      <pos A="0.126543" C="0.35167" G="0.337146" T="0.184641"/>
      <pos A="0.170117" C="0.235476" G="0.409768" T="0.184641"/>
      <pos A="0.387981" C="0.213689" G="0.264524" T="0.133805"/>
      <pos A="0.293573" C="0.14833" G="0.475127" T="0.0829699"/>
      <pos A="0.191902" C="0.402506" G="0.25" T="0.155592"/>
      <pos A="0.112019" C="0.460602" G="0.206427" T="0.220951"/>
      <pos A="0.206427" C="0.162854" G="0.366195" T="0.264524"/>
      <pos A="0.213689" C="0.170117" G="0.446078" T="0.170117"/>
      <pos A="0.119281" C="0.35167" G="0.446078" T="0.0829699"/>
      <pos A="0.206427" C="0.14833" G="0.438816" T="0.206427"/>
      <pos A="0.199164" C="0.387981" G="0.206427" T="0.206427"/>
      <pos A="0.14833" C="0.446078" G="0.242738" T="0.162854"/>
      <pos A="0.155592" C="0.402506" G="0.213689" T="0.228213"/>
      <pos A="0.0757077" C="0.387981" G="0.271787" T="0.264524"/>
      <pos A="0.162854" C="0.184641" G="0.402506" T="0.25"/>
      <pos A="0.14833" C="0.35167" G="0.424292" T="0.0757077"/>
      <pos A="0.279049" C="0.467865" G="0.213689" T="0.0393975"/>
      <pos A="0.155592" C="0.206427" G="0.45334" T="0.184641"/>
      <pos A="0.184641" C="0.322621" G="0.286311" T="0.206427"/>
      <pos A="0.308098" C="0.329883" G="0.155592" T="0.206427"/>
      <pos A="0.199164" C="0.344408" G="0.286311" T="0.170117"/>
      <pos A="0.206427" C="0.5187" G="0.14833" T="0.126543"/>
      <pos A="0.235476" C="0.170117" G="0.286311" T="0.308098"/>
      <pos A="0.242738" C="0.141068" G="0.344408" T="0.271787"/>
    </motif>
    <motif db="0" id="M122" alt="O122" length="40" nsites="8" evalue="1.3e-003">
      <pos A="0.0736336" C="0.496914" G="0.00308642" T="0.426366"/>
      <pos A="0.0736336" C="0.285273" G="0.35582" T="0.285273"/>
      <pos A="0.14418" C="0.426366" G="0.214727" T="0.214727"/>
      <pos A="0.0736336" C="0.285273" G="0.285273" T="0.35582"/>
      <pos A="0.214727" C="0.214727" G="0.285273" T="0.285273"/>
      <pos A="0.14418" C="0.0736336" G="0.708554" T="0.0736336"/>
      <pos A="0.0736336" C="0.285273" G="0.567461" T="0.0736336"/>
      <pos A="0.0736336" C="0.496914" G="0.14418" T="0.285273"/>
      <pos A="0.0736336" C="0.285273" G="0.567461" T="0.0736336"/>
      <pos A="0.14418" C="0.35582" G="0.496914" T="0.00308642"/>
      <pos A="0.14418" C="0.638007" G="0.14418" T="0.0736336"/>
      <pos A="0.214727" C="0.567461" G="0.214727" T="0.00308642"/>
      <pos A="0.14418" C="0.496914" G="0.285273" T="0.0736336"/>
      <pos A="0.285273" C="0.638007" G="0.00308642" T="0.0736336"/>
      <pos A="0.214727" C="0.14418" G="0.567461" T="0.0736336"/>
      <pos A="0.14418" C="0.214727" G="0.567461" T="0.0736336"/>
      <pos A="0.0736336" C="0.285273" G="0.496914" T="0.14418"/>
      <pos A="0.14418" C="0.285273" G="0.496914" T="0.0736336"/>
      <pos A="0.14418" C="0.496914" G="0.35582" T="0.00308642"/>
      <pos A="0.00308642" C="0.426366" G="0.35582" T="0.214727"/>
      <pos A="0.14418" C="0.285273" G="0.35582" T="0.214727"/>
      <pos A="0.0736336" C="0.638007" G="0.214727" T="0.0736336"/>
      <pos A="0.00308642" C="0.214727" G="0.285273" T="0.496914"/>
      <pos A="0.214727" C="0.35582" G="0.214727" T="0.214727"/>
      <pos A="0.0736336" C="0.849647" G="0.00308642" T="0.0736336"/>
      <pos A="0.14418" C="0.35582" G="0.14418" T="0.35582"/>
      <pos A="0.285273" C="0.00308642" G="0.35582" T="0.35582"/>
      <pos A="0.14418" C="0.285273" G="0.285273" T="0.285273"/>
      <pos A="0.214727" C="0.35582" G="0.214727" T="0.214727"/>
      <pos A="0.0736336" C="0.567461" G="0.214727" T="0.14418"/>
      <pos A="0.35582" C="0.567461" G="0.0736336" T="0.00308642"/>
      <pos A="0.214727" C="0.14418" G="0.35582" T="0.285273"/>
      <pos A="0.14418" C="0.567461" G="0.14418" T="0.14418"/>
      <pos A="0.14418" C="0.14418" G="0.214727" T="0.496914"/>
      <pos A="0.214727" C="0.285273" G="0.14418" T="0.35582"/>
      <pos A="0.0736336" C="0.567461" G="0.285273" T="0.0736336"/>
      <pos A="0.00308642" C="0.426366" G="0.35582" T="0.214727"/>
      <pos A="0.14418" C="0.426366" G="0.14418" T="0.285273"/>
      <pos A="0.00308642" C="0.35582" G="0.426366" T="0.214727"/>
      <pos A="0.00308642" C="0.35582" G="0.35582" T="0.285273"/>
    </motif>
    <motif db="0" id="M123" alt="O123" length="40" nsites="8" evalue="1.3e-003">
      <pos A="0.00308642" C="0.62037" G="0.25" T="0.126543"/>
      <pos A="0.00308642" C="0.126543" G="0.743827" T="0.126543"/>
      <pos A="0.00308642" C="0.496914" G="0.373457" T="0.126543"/>
      <pos A="0.373457" C="0.373457" G="0.126543" T="0.126543"/>
      <pos A="0.496914" C="0.126543" G="0.373457" T="0.00308642"/>
      <pos A="0.00308642" C="0.373457" G="0.62037" T="0.00308642"/>
      <pos A="0.00308642" C="0.62037" G="0.373457" T="0.00308642"/>
      <pos A="0.00308642" C="0.496914" G="0.25" T="0.25"/>
      <pos A="0.00308642" C="0.62037" G="0.126543" T="0.25"/>
      <pos A="0.25" C="0.126543" G="0.62037" T="0.00308642"/>
      <pos A="0.373457" C="0.126543" G="0.496914" T="0.00308642"/>
      <pos A="0.126543" C="0.126543" G="0.25" T="0.496914"/>
      <pos A="0.00308642" C="0.373457" G="0.62037" T="0.00308642"/>
      <pos A="0.25" C="0.373457" G="0.25" T="0.126543"/>
      <pos A="0.496914" C="0.25" G="0.126543" T="0.126543"/>
      <pos A="0.25" C="0.25" G="0.373457" T="0.126543"/>
      <pos A="0.25" C="0.496914" G="0.126543" T="0.126543"/>
      <pos A="0.496914" C="0.25" G="0.25" T="0.00308642"/>
      <pos A="0.25" C="0.373457" G="0.00308642" T="0.373457"/>
      <pos A="0.496914" C="0.373457" G="0.126543" T="0.00308642"/>
      <pos A="0.25" C="0.373457" G="0.25" T="0.126543"/>
      <pos A="0.00308642" C="0.00308642" G="0.867284" T="0.126543"/>
      <pos A="0.00308642" C="0.867284" G="0.126543" T="0.00308642"/>
      <pos A="0.00308642" C="0.25" G="0.496914" T="0.25"/>
      <pos A="0.126543" C="0.496914" G="0.00308642" T="0.373457"/>
      <pos A="0.126543" C="0.496914" G="0.373457" T="0.00308642"/>
      <pos A="0.126543" C="0.00308642" G="0.496914" T="0.373457"/>
      <pos A="0.126543" C="0.126543" G="0.743827" T="0.00308642"/>
      <pos A="0.126543" C="0.496914" G="0.373457" T="0.00308642"/>
      <pos A="0.25" C="0.25" G="0.373457" T="0.126543"/>
      <pos A="0.00308642" C="0.126543" G="0.743827" T="0.126543"/>
      <pos A="0.25" C="0.25" G="0.25" T="0.25"/>
      <pos A="0.25" C="0.126543" G="0.496914" T="0.126543"/>
      <pos A="0.00308642" C="0.62037" G="0.373457" T="0.00308642"/>
      <pos A="0.00308642" C="0.373457" G="0.25" T="0.373457"/>
      <pos A="0.00308642" C="0.25" G="0.373457" T="0.373457"/>
      <pos A="0.126543" C="0.62037" G="0.00308642" T="0.25"/>
      <pos A="0.126543" C="0.373457" G="0.126543" T="0.373457"/>
      <pos A="0.00308642" C="0.496914" G="0.373457" T="0.126543"/>
      <pos A="0.126543" C="0.25" G="0.373457" T="0.25"/>
    </motif>
    <motif db="0" id="M124" alt="O124" length="40" nsites="8" evalue="1.3e-003">
      <pos A="0.25376" C="0.288854" G="0.243733" T="0.213652"/>
      <pos A="0.118396" C="0.394137" G="0.148477" T="0.33899"/>
      <pos A="0.203626" C="0.293868" G="0.283841" T="0.218666"/>
      <pos A="0.118396" C="0.333975" G="0.298881" T="0.248747"/>
      <pos A="0.0682617" C="0.25376" G="0.35403" T="0.323949"/>
      <pos A="0.218666" C="0.228692" G="0.404164" T="0.148477"/>
      <pos A="0.168531" C="0.193598" G="0.444273" T="0.193598"/>
      <pos A="0.208639" C="0.399151" G="0.233707" T="0.158504"/>
      <pos A="0.108369" C="0.328962" G="0.379097" T="0.183571"/>
      <pos A="0.113383" C="0.323949" G="0.208639" T="0.35403"/>
      <pos A="0.108369" C="0.359043" G="0.36907" T="0.163518"/>
      <pos A="0.303895" C="0.15349" G="0.36907" T="0.173545"/>
      <pos A="0.193598" C="0.328962" G="0.283841" T="0.193598"/>
      <pos A="0.203626" C="0.173545" G="0.333975" T="0.288854"/>
      <pos A="0.258773" C="0.213652" G="0.404164" T="0.123409"/>
      <pos A="0.228692" C="0.303895" G="0.243733" T="0.223679"/>
      <pos A="0.308909" C="0.33899" G="0.188585" T="0.163518"/>
      <pos A="0.128424" C="0.374084" G="0.273814" T="0.223679"/>
      <pos A="0.0933294" C="0.303895" G="0.409178" T="0.193598"/>
      <pos A="0.288854" C="0.374084" G="0.178558" T="0.158504"/>
      <pos A="0.213652" C="0.333975" G="0.298881" T="0.15349"/>
      <pos A="0.173545" C="0.303895" G="0.13845" T="0.384111"/>
      <pos A="0.123409" C="0.364056" G="0.374084" T="0.13845"/>
      <pos A="0.183571" C="0.193598" G="0.228692" T="0.394137"/>
      <pos A="0.0983427" C="0.318935" G="0.35403" T="0.228692"/>
      <pos A="0.163518" C="0.258773" G="0.389124" T="0.188585"/>
      <pos A="0.328962" C="0.223679" G="0.223679" T="0.223679"/>
      <pos A="0.198612" C="0.529501" G="0.148477" T="0.123409"/>
      <pos A="0.103356" C="0.318935" G="0.429232" T="0.148477"/>
      <pos A="0.143464" C="0.288854" G="0.364056" T="0.203626"/>
      <pos A="0.273814" C="0.288854" G="0.288854" T="0.148477"/>
      <pos A="0.283841" C="0.208639" G="0.283841" T="0.223679"/>
      <pos A="0.364056" C="0.203626" G="0.288854" T="0.143464"/>
      <pos A="0.303895" C="0.228692" G="0.318935" T="0.148477"/>
      <pos A="0.213652" C="0.233707" G="0.404164" T="0.148477"/>
      <pos A="0.103356" C="0.178558" G="0.35403" T="0.364056"/>
      <pos A="0.148477" C="0.424218" G="0.248747" T="0.178558"/>
      <pos A="0.198612" C="0.323949" G="0.198612" T="0.278828"/>
      <pos A="0.13845" C="0.504434" G="0.173545" T="0.183571"/>
      <pos A="0.228692" C="0.374084" G="0.193598" T="0.203626"/>
    </motif>
    <motif db="0" id="M125" alt="O125" length="40" nsites="8" evalue="1.3e-003">
      <pos A="0.473398" C="0.35582" G="0.0736336" T="0.0971486"/>
      <pos A="0.0971486" C="0.214727" G="0.567461" T="0.120665"/>
      <pos A="0.0266025" C="0.285273" G="0.426366" T="0.261758"/>
      <pos A="0.0501175" C="0.191211" G="0.590976" T="0.167696"/>
      <pos A="0.14418" C="0.332304" G="0.308789" T="0.214727"/>
      <pos A="0.0736336" C="0.332304" G="0.332304" T="0.261758"/>
      <pos A="0.167696" C="0.261758" G="0.35582" T="0.214727"/>
      <pos A="0.0266025" C="0.473398" G="0.426366" T="0.0736336"/>
      <pos A="0.0736336" C="0.543945" G="0.238242" T="0.14418"/>
      <pos A="0.167696" C="0.379335" G="0.261758" T="0.191211"/>
      <pos A="0.0971486" C="0.238242" G="0.52043" T="0.14418"/>
      <pos A="0.261758" C="0.496914" G="0.238242" T="0.00308642"/>
      <pos A="0.261758" C="0.238242" G="0.35582" T="0.14418"/>
      <pos A="0.0736336" C="0.379335" G="0.449882" T="0.0971486"/>
      <pos A="0.0736336" C="0.379335" G="0.308789" T="0.238242"/>
      <pos A="0.238242" C="0.35582" G="0.308789" T="0.0971486"/>
      <pos A="0.214727" C="0.52043" G="0.0736336" T="0.191211"/>
      <pos A="0.285273" C="0.191211" G="0.332304" T="0.191211"/>
      <pos A="0.285273" C="0.308789" G="0.14418" T="0.261758"/>
      <pos A="0.0501175" C="0.379335" G="0.379335" T="0.191211"/>
      <pos A="0.191211" C="0.0971486" G="0.52043" T="0.191211"/>
      <pos A="0.332304" C="0.332304" G="0.285273" T="0.0501175"/>
      <pos A="0.0501175" C="0.285273" G="0.426366" T="0.238242"/>
      <pos A="0.238242" C="0.191211" G="0.332304" T="0.238242"/>
      <pos A="0.214727" C="0.473398" G="0.308789" T="0.00308642"/>
      <pos A="0.14418" C="0.14418" G="0.473398" T="0.238242"/>
      <pos A="0.120665" C="0.238242" G="0.473398" T="0.167696"/>
      <pos A="0.191211" C="0.590976" G="0.0501175" T="0.167696"/>
      <pos A="0.120665" C="0.685038" G="0.120665" T="0.0736336"/>
      <pos A="0.238242" C="0.543945" G="0.0501175" T="0.167696"/>
      <pos A="0.14418" C="0.35582" G="0.285273" T="0.214727"/>
      <pos A="0.285273" C="0.214727" G="0.238242" T="0.261758"/>
      <pos A="0.261758" C="0.167696" G="0.379335" T="0.191211"/>
      <pos A="0.238242" C="0.214727" G="0.449882" T="0.0971486"/>
      <pos A="0.0971486" C="0.285273" G="0.332304" T="0.285273"/>
      <pos A="0.00308642" C="0.449882" G="0.0501175" T="0.496914"/>
      <pos A="0.238242" C="0.285273" G="0.214727" T="0.261758"/>
      <pos A="0.14418" C="0.332304" G="0.449882" T="0.0736336"/>
      <pos A="0.0971486" C="0.0971486" G="0.567461" T="0.238242"/>
      <pos A="0.120665" C="0.238242" G="0.308789" T="0.332304"/>
    </motif>
    <motif db="0" id="M126" alt="O126" length="40" nsites="8" evalue="1.3e-003">
      <pos A="0.25" C="0.25" G="0.00308642" T="0.496914"/>
      <pos A="0.00308642" C="0.496914" G="0.00308642" T="0.496914"/>
      <pos A="0.00308642" C="0.00308642" G="0.25" T="0.743827"/>
      <pos A="0.00308642" C="0.25" G="0.00308642" T="0.743827"/>
      <pos A="0.25" C="0.00308642" G="0.496914" T="0.25"/>
      <pos A="0.00308642" C="0.743827" G="0.25" T="0.00308642"/>
      <pos A="0.496914" C="0.25" G="0.25" T="0.00308642"/>
      <pos A="0.00308642" C="0.00308642" G="0.990741" T="0.00308642"/>
      <pos A="0.25" C="0.00308642" G="0.496914" T="0.25"/>
      <pos A="0.00308642" C="0.496914" G="0.25" T="0.25"/>
      <pos A="0.25" C="0.25" G="0.00308642" T="0.496914"/>
      <pos A="0.00308642" C="0.00308642" G="0.25" T="0.743827"/>
      <pos A="0.00308642" C="0.496914" G="0.00308642" T="0.496914"/>
      <pos A="0.00308642" C="0.496914" G="0.00308642" T="0.496914"/>
      <pos A="0.25" C="0.743827" G="0.00308642" T="0.00308642"/>
      <pos A="0.00308642" C="0.25" G="0.00308642" T="0.743827"/>
      <pos A="0.25" C="0.496914" G="0.25" T="0.00308642"/>
      <pos A="0.00308642" C="0.00308642" G="0.496914" T="0.496914"/>
      <pos A="0.00308642" C="0.496914" G="0.00308642" T="0.496914"/>
      <pos A="0.00308642" C="0.25" G="0.25" T="0.496914"/>
      <pos A="0.00308642" C="0.496914" G="0.00308642" T="0.496914"/>
      <pos A="0.00308642" C="0.990741" G="0.00308642" T="0.00308642"/>
      <pos A="0.00308642" C="0.496914" G="0.00308642" T="0.496914"/>
      <pos A="0.496914" C="0.00308642" G="0.25" T="0.25"/>
      <pos A="0.743827" C="0.00308642" G="0.25" T="0.00308642"/>
      <pos A="0.25" C="0.496914" G="0.25" T="0.00308642"/>
      <pos A="0.496914" C="0.25" G="0.00308642" T="0.25"/>
      <pos A="0.00308642" C="0.25" G="0.00308642" T="0.743827"/>
      <pos A="0.00308642" C="0.496914" G="0.496914" T="0.00308642"/>
      <pos A="0.743827" C="0.00308642" G="0.25" T="0.00308642"/>
      <pos A="0.00308642" C="0.743827" G="0.25" T="0.00308642"/>
      <pos A="0.00308642" C="0.990741" G="0.00308642" T="0.00308642"/>
      <pos A="0.25" C="0.25" G="0.496914" T="0.00308642"/>
      <pos A="0.00308642" C="0.25" G="0.25" T="0.496914"/>
      <pos A="0.25" C="0.00308642" G="0.00308642" T="0.743827"/>
      <pos A="0.743827" C="0.25" G="0.00308642" T="0.00308642"/>
      <pos A="0.743827" C="0.00308642" G="0.00308642" T="0.25"/>
      <pos A="0.25" C="0.00308642" G="0.743827" T="0.00308642"/>
      <pos A="0.00308642" C="0.00308642" G="0.990741" T="0.00308642"/>
      <pos A="0.00308642" C="0.00308642" G="0.25" T="0.743827"/>
    </motif>
    <motif db="0" id="M127" alt="O127" length="40" nsites="8" evalue="1.3e-003">
      <pos A="0.193598" C="0.36907" G="0.228692" T="0.208639"/>
      <pos A="0.208639" C="0.308909" G="0.273814" T="0.208639"/>
      <pos A="0.13845" C="0.258773" G="0.288854" T="0.313922"/>
      <pos A="0.223679" C="0.273814" G="0.323949" T="0.178558"/>
      <pos A="0.143464" C="0.148477" G="0.524488" T="0.183571"/>
      <pos A="0.0732751" C="0.479367" G="0.399151" T="0.0482074"/>
      <pos A="0.143464" C="0.293868" G="0.193598" T="0.36907"/>
      <pos A="0.203626" C="0.359043" G="0.359043" T="0.0782884"/>
      <pos A="0.148477" C="0.128424" G="0.494407" T="0.228692"/>
      <pos A="0.13845" C="0.33899" G="0.364056" T="0.158504"/>
      <pos A="0.213652" C="0.33899" G="0.278828" T="0.168531"/>
      <pos A="0.263787" C="0.439258" G="0.0532207" T="0.243733"/>
      <pos A="0.233707" C="0.328962" G="0.298881" T="0.13845"/>
      <pos A="0.218666" C="0.23872" G="0.288854" T="0.25376"/>
      <pos A="0.148477" C="0.344003" G="0.278828" T="0.228692"/>
      <pos A="0.0933294" C="0.33899" G="0.379097" T="0.188585"/>
      <pos A="0.203626" C="0.213652" G="0.424218" T="0.158504"/>
      <pos A="0.278828" C="0.168531" G="0.23872" T="0.313922"/>
      <pos A="0.233707" C="0.213652" G="0.323949" T="0.228692"/>
      <pos A="0.0532207" C="0.293868" G="0.439258" T="0.213652"/>
      <pos A="0.198612" C="0.283841" G="0.258773" T="0.258773"/>
      <pos A="0.268801" C="0.163518" G="0.313922" T="0.25376"/>
      <pos A="0.193598" C="0.258773" G="0.384111" T="0.163518"/>
      <pos A="0.283841" C="0.36907" G="0.203626" T="0.143464"/>
      <pos A="0.183571" C="0.318935" G="0.298881" T="0.198612"/>
      <pos A="0.103356" C="0.364056" G="0.36907" T="0.163518"/>
      <pos A="0.143464" C="0.243733" G="0.389124" T="0.223679"/>
      <pos A="0.23872" C="0.35403" G="0.203626" T="0.203626"/>
      <pos A="0.243733" C="0.288854" G="0.308909" T="0.158504"/>
      <pos A="0.273814" C="0.308909" G="0.15349" T="0.263787"/>
      <pos A="0.13845" C="0.36907" G="0.133437" T="0.359043"/>
      <pos A="0.0782884" C="0.559582" G="0.178558" T="0.183571"/>
      <pos A="0.228692" C="0.248747" G="0.278828" T="0.243733"/>
      <pos A="0.213652" C="0.349016" G="0.218666" T="0.218666"/>
      <pos A="0.268801" C="0.218666" G="0.293868" T="0.218666"/>
      <pos A="0.168531" C="0.268801" G="0.303895" T="0.258773"/>
      <pos A="0.208639" C="0.414192" G="0.183571" T="0.193598"/>
      <pos A="0.0933294" C="0.318935" G="0.404164" T="0.183571"/>
      <pos A="0.13845" C="0.268801" G="0.409178" T="0.183571"/>
      <pos A="0.228692" C="0.323949" G="0.25376" T="0.193598"/>
    </motif>
    <motif db="0" id="M13" alt="O13" length="40" nsites="8" evalue="1.3e-003">
      <pos A="0.112826" C="0.285273" G="0.363658" T="0.238242"/>
      <pos A="0.206888" C="0.551784" G="0.14418" T="0.0971486"/>
      <pos A="0.238242" C="0.363658" G="0.363658" T="0.0344405"/>
      <pos A="0.206888" C="0.269596" G="0.253919" T="0.269596"/>
      <pos A="0.0501175" C="0.206888" G="0.489075" T="0.253919"/>
      <pos A="0.0187635" C="0.30095" G="0.504753" T="0.175534"/>
      <pos A="0.175534" C="0.269596" G="0.222565" T="0.332304"/>
      <pos A="0.0814716" C="0.316627" G="0.442043" T="0.159857"/>
      <pos A="0.269596" C="0.238242" G="0.30095" T="0.191211"/>
      <pos A="0.0657946" C="0.442043" G="0.332304" T="0.159857"/>
      <pos A="0.14418" C="0.206888" G="0.363658" T="0.285273"/>
      <pos A="0.0344405" C="0.253919" G="0.442043" T="0.269596"/>
      <pos A="0.45772" C="0.332304" G="0.159857" T="0.0501175"/>
      <pos A="0.0814716" C="0.363658" G="0.347981" T="0.206888"/>
      <pos A="0.0971486" C="0.175534" G="0.363658" T="0.363658"/>
      <pos A="0.0971486" C="0.175534" G="0.551784" T="0.175534"/>
      <pos A="0.0971486" C="0.45772" G="0.253919" T="0.191211"/>
      <pos A="0.0657946" C="0.395012" G="0.363658" T="0.175534"/>
      <pos A="0.0657946" C="0.285273" G="0.379335" T="0.269596"/>
      <pos A="0.14418" C="0.238242" G="0.473398" T="0.14418"/>
      <pos A="0.159857" C="0.191211" G="0.473398" T="0.175534"/>
      <pos A="0.0501175" C="0.583138" G="0.238242" T="0.128503"/>
      <pos A="0.222565" C="0.426366" G="0.238242" T="0.112826"/>
      <pos A="0.14418" C="0.30095" G="0.316627" T="0.238242"/>
      <pos A="0.0657946" C="0.30095" G="0.285273" T="0.347981"/>
      <pos A="0.159857" C="0.473398" G="0.269596" T="0.0971486"/>
      <pos A="0.285273" C="0.332304" G="0.191211" T="0.191211"/>
      <pos A="0.112826" C="0.269596" G="0.52043" T="0.0971486"/>
      <pos A="0.191211" C="0.175534" G="0.363658" T="0.269596"/>
      <pos A="0.222565" C="0.238242" G="0.379335" T="0.159857"/>
      <pos A="0.222565" C="0.332304" G="0.238242" T="0.206888"/>
      <pos A="0.347981" C="0.14418" G="0.347981" T="0.159857"/>
      <pos A="0.222565" C="0.0814716" G="0.489075" T="0.206888"/>
      <pos A="0.159857" C="0.363658" G="0.426366" T="0.0501175"/>
      <pos A="0.332304" C="0.395012" G="0.222565" T="0.0501175"/>
      <pos A="0.0344405" C="0.269596" G="0.253919" T="0.442043"/>
      <pos A="0.0657946" C="0.410689" G="0.238242" T="0.285273"/>
      <pos A="0.0971486" C="0.222565" G="0.159857" T="0.52043"/>
      <pos A="0.222565" C="0.332304" G="0.285273" T="0.159857"/>
      <pos A="0.426366" C="0.0814716" G="0.332304" T="0.159857"/>
    </motif>
    <motif db="0" id="M14" alt="O14" length="40" nsites="8" evalue="1.3e-003">
      <pos A="0.128424" C="0.318935" G="0.168531" T="0.384111"/>
      <pos A="0.0833017" C="0.439258" G="0.344003" T="0.133437"/>
      <pos A="0.349016" C="0.0883151" G="0.25376" T="0.308909"/>
      <pos A="0.113383" C="0.223679" G="0.474353" T="0.188585"/>
      <pos A="0.133437" C="0.223679" G="0.379097" T="0.263787"/>
      <pos A="0.188585" C="0.33899" G="0.308909" T="0.163518"/>
      <pos A="0.118396" C="0.333975" G="0.35403" T="0.193598"/>
      <pos A="0.273814" C="0.344003" G="0.278828" T="0.103356"/>
      <pos A="0.158504" C="0.349016" G="0.263787" T="0.228692"/>
      <pos A="0.163518" C="0.384111" G="0.203626" T="0.248747"/>
      <pos A="0.203626" C="0.258773" G="0.308909" T="0.228692"/>
      <pos A="0.203626" C="0.263787" G="0.323949" T="0.208639"/>
      <pos A="0.173545" C="0.268801" G="0.35403" T="0.203626"/>
      <pos A="0.193598" C="0.143464" G="0.554569" T="0.108369"/>
      <pos A="0.218666" C="0.35403" G="0.148477" T="0.278828"/>
      <pos A="0.128424" C="0.389124" G="0.293868" T="0.188585"/>
      <pos A="0.288854" C="0.178558" G="0.35403" T="0.178558"/>
      <pos A="0.108369" C="0.333975" G="0.323949" T="0.233707"/>
      <pos A="0.233707" C="0.36907" G="0.263787" T="0.133437"/>
      <pos A="0.183571" C="0.308909" G="0.323949" T="0.183571"/>
      <pos A="0.178558" C="0.36907" G="0.243733" T="0.208639"/>
      <pos A="0.163518" C="0.389124" G="0.243733" T="0.203626"/>
      <pos A="0.268801" C="0.133437" G="0.344003" T="0.25376"/>
      <pos A="0.208639" C="0.263787" G="0.469339" T="0.0582351"/>
      <pos A="0.288854" C="0.223679" G="0.298881" T="0.188585"/>
      <pos A="0.133437" C="0.36907" G="0.303895" T="0.193598"/>
      <pos A="0.158504" C="0.328962" G="0.243733" T="0.268801"/>
      <pos A="0.248747" C="0.323949" G="0.193598" T="0.233707"/>
      <pos A="0.13845" C="0.298881" G="0.349016" T="0.213652"/>
      <pos A="0.158504" C="0.168531" G="0.25376" T="0.419205"/>
      <pos A="0.0833017" C="0.333975" G="0.434245" T="0.148477"/>
      <pos A="0.183571" C="0.278828" G="0.308909" T="0.228692"/>
      <pos A="0.0883151" C="0.394137" G="0.223679" T="0.293868"/>
      <pos A="0.193598" C="0.303895" G="0.228692" T="0.273814"/>
      <pos A="0.143464" C="0.509447" G="0.113383" T="0.233707"/>
      <pos A="0.344003" C="0.333975" G="0.218666" T="0.103356"/>
      <pos A="0.263787" C="0.344003" G="0.233707" T="0.158504"/>
      <pos A="0.173545" C="0.36907" G="0.308909" T="0.148477"/>
      <pos A="0.143464" C="0.218666" G="0.399151" T="0.23872"/>
      <pos A="0.33899" C="0.15349" G="0.359043" T="0.148477"/>
    </motif>
    <motif db="0" id="M15" alt="O15" length="40" nsites="8" evalue="1.3e-003">
      <pos A="0.133437" C="0.364056" G="0.158504" T="0.344003"/>
      <pos A="0.258773" C="0.288854" G="0.36907" T="0.0833017"/>
      <pos A="0.263787" C="0.328962" G="0.288854" T="0.118396"/>
      <pos A="0.258773" C="0.208639" G="0.349016" T="0.183571"/>
      <pos A="0.233707" C="0.0682617" G="0.524488" T="0.173545"/>
      <pos A="0.203626" C="0.419205" G="0.218666" T="0.158504"/>
      <pos A="0.163518" C="0.404164" G="0.283841" T="0.148477"/>
      <pos A="0.0983427" C="0.389124" G="0.213652" T="0.298881"/>
      <pos A="0.133437" C="0.364056" G="0.35403" T="0.148477"/>
      <pos A="0.0833017" C="0.158504" G="0.419205" T="0.33899"/>
      <pos A="0.0782884" C="0.268801" G="0.49942" T="0.15349"/>
      <pos A="0.25376" C="0.263787" G="0.283841" T="0.198612"/>
      <pos A="0.133437" C="0.308909" G="0.273814" T="0.283841"/>
      <pos A="0.218666" C="0.374084" G="0.108369" T="0.298881"/>
      <pos A="0.0632484" C="0.203626" G="0.344003" T="0.389124"/>
      <pos A="0.108369" C="0.449286" G="0.268801" T="0.173545"/>
      <pos A="0.323949" C="0.444273" G="0.0181264" T="0.213652"/>
      <pos A="0.218666" C="0.273814" G="0.308909" T="0.198612"/>
      <pos A="0.213652" C="0.359043" G="0.303895" T="0.123409"/>
      <pos A="0.113383" C="0.143464" G="0.394137" T="0.349016"/>
      <pos A="0.198612" C="0.243733" G="0.333975" T="0.223679"/>
      <pos A="0.173545" C="0.333975" G="0.364056" T="0.128424"/>
      <pos A="0.233707" C="0.25376" G="0.349016" T="0.163518"/>
      <pos A="0.103356" C="0.243733" G="0.404164" T="0.248747"/>
      <pos A="0.278828" C="0.268801" G="0.203626" T="0.248747"/>
      <pos A="0.198612" C="0.36907" G="0.293868" T="0.13845"/>
      <pos A="0.288854" C="0.298881" G="0.258773" T="0.15349"/>
      <pos A="0.173545" C="0.419205" G="0.218666" T="0.188585"/>
      <pos A="0.223679" C="0.364056" G="0.208639" T="0.203626"/>
      <pos A="0.113383" C="0.449286" G="0.23872" T="0.198612"/>
      <pos A="0.303895" C="0.359043" G="0.203626" T="0.133437"/>
      <pos A="0.233707" C="0.188585" G="0.293868" T="0.283841"/>
      <pos A="0.163518" C="0.228692" G="0.349016" T="0.258773"/>
      <pos A="0.203626" C="0.193598" G="0.359043" T="0.243733"/>
      <pos A="0.308909" C="0.233707" G="0.328962" T="0.128424"/>
      <pos A="0.208639" C="0.344003" G="0.213652" T="0.233707"/>
      <pos A="0.118396" C="0.414192" G="0.273814" T="0.193598"/>
      <pos A="0.228692" C="0.318935" G="0.243733" T="0.208639"/>
      <pos A="0.163518" C="0.323949" G="0.228692" T="0.283841"/>
      <pos A="0.118396" C="0.344003" G="0.33899" T="0.198612"/>
    </motif>
    <motif db="0" id="M16" alt="O16" length="40" nsites="8" evalue="1.3e-003">
      <pos A="0.00308642" C="0.551784" G="0.442043" T="0.00308642"/>
      <pos A="0.112826" C="0.606653" G="0.0579565" T="0.222565"/>
      <pos A="0.00308642" C="0.661523" G="0.277435" T="0.0579565"/>
      <pos A="0.496914" C="0.387174" G="0.00308642" T="0.112826"/>
      <pos A="0.387174" C="0.167696" G="0.277435" T="0.167696"/>
      <pos A="0.112826" C="0.277435" G="0.332304" T="0.277435"/>
      <pos A="0.00308642" C="0.167696" G="0.606653" T="0.222565"/>
      <pos A="0.222565" C="0.442043" G="0.0579565" T="0.277435"/>
      <pos A="0.222565" C="0.332304" G="0.277435" T="0.167696"/>
      <pos A="0.00308642" C="0.442043" G="0.332304" T="0.222565"/>
      <pos A="0.167696" C="0.112826" G="0.222565" T="0.496914"/>
      <pos A="0.277435" C="0.332304" G="0.387174" T="0.00308642"/>
      <pos A="0.0579565" C="0.167696" G="0.277435" T="0.496914"/>
      <pos A="0.332304" C="0.0579565" G="0.0579565" T="0.551784"/>
      <pos A="0.00308642" C="0.442043" G="0.277435" T="0.277435"/>
      <pos A="0.0579565" C="0.167696" G="0.551784" T="0.222565"/>
      <pos A="0.0579565" C="0.606653" G="0.277435" T="0.0579565"/>
      <pos A="0.0579565" C="0.661523" G="0.222565" T="0.0579565"/>
      <pos A="0.0579565" C="0.112826" G="0.442043" T="0.387174"/>
      <pos A="0.387174" C="0.277435" G="0.167696" T="0.167696"/>
      <pos A="0.387174" C="0.277435" G="0.277435" T="0.0579565"/>
      <pos A="0.332304" C="0.332304" G="0.222565" T="0.112826"/>
      <pos A="0.00308642" C="0.442043" G="0.387174" T="0.167696"/>
      <pos A="0.112826" C="0.387174" G="0.167696" T="0.332304"/>
      <pos A="0.0579565" C="0.277435" G="0.442043" T="0.222565"/>
      <pos A="0.332304" C="0.387174" G="0.112826" T="0.167696"/>
      <pos A="0.112826" C="0.551784" G="0.167696" T="0.167696"/>
      <pos A="0.0579565" C="0.167696" G="0.222565" T="0.551784"/>
      <pos A="0.0579565" C="0.661523" G="0.0579565" T="0.222565"/>
      <pos A="0.332304" C="0.387174" G="0.277435" T="0.00308642"/>
      <pos A="0.00308642" C="0.442043" G="0.442043" T="0.112826"/>
      <pos A="0.00308642" C="0.606653" G="0.0579565" T="0.332304"/>
      <pos A="0.167696" C="0.112826" G="0.496914" T="0.222565"/>
      <pos A="0.167696" C="0.112826" G="0.606653" T="0.112826"/>
      <pos A="0.167696" C="0.00308642" G="0.442043" T="0.387174"/>
      <pos A="0.0579565" C="0.496914" G="0.332304" T="0.112826"/>
      <pos A="0.222565" C="0.387174" G="0.277435" T="0.112826"/>
      <pos A="0.167696" C="0.332304" G="0.112826" T="0.387174"/>
      <pos A="0.332304" C="0.277435" G="0.222565" T="0.167696"/>
      <pos A="0.112826" C="0.387174" G="0.277435" T="0.222565"/>
    </motif>
    <motif db="0" id="M17" alt="O17" length="40" nsites="8" evalue="1.3e-003">
      <pos A="0.094961" C="0.393555" G="0.370586" T="0.140899"/>
      <pos A="0.11793" C="0.209804" G="0.370586" T="0.30168"/>
      <pos A="0.163868" C="0.186837" G="0.577304" T="0.0719921"/>
      <pos A="0.209804" C="0.347617" G="0.370586" T="0.0719921"/>
      <pos A="0.0719921" C="0.370586" G="0.186837" T="0.370586"/>
      <pos A="0.094961" C="0.255742" G="0.186837" T="0.46246"/>
      <pos A="0.0490242" C="0.255742" G="0.508398" T="0.186837"/>
      <pos A="0.209804" C="0.30168" G="0.278711" T="0.209804"/>
      <pos A="0.140899" C="0.439491" G="0.30168" T="0.11793"/>
      <pos A="0.0719921" C="0.64621" G="0.140899" T="0.140899"/>
      <pos A="0.140899" C="0.324648" G="0.439491" T="0.094961"/>
      <pos A="0.393555" C="0.163868" G="0.393555" T="0.0490242"/>
      <pos A="0.094961" C="0.186837" G="0.30168" T="0.416523"/>
      <pos A="0.186837" C="0.46246" G="0.186837" T="0.163868"/>
      <pos A="0.255742" C="0.324648" G="0.186837" T="0.232773"/>
      <pos A="0.00308642" C="0.186837" G="0.347617" T="0.46246"/>
      <pos A="0.11793" C="0.416523" G="0.209804" T="0.255742"/>
      <pos A="0.0719921" C="0.232773" G="0.439491" T="0.255742"/>
      <pos A="0.163868" C="0.11793" G="0.255742" T="0.46246"/>
      <pos A="0.186837" C="0.278711" G="0.439491" T="0.094961"/>
      <pos A="0.209804" C="0.186837" G="0.46246" T="0.140899"/>
      <pos A="0.278711" C="0.278711" G="0.370586" T="0.0719921"/>
      <pos A="0.30168" C="0.370586" G="0.255742" T="0.0719921"/>
      <pos A="0.140899" C="0.416523" G="0.347617" T="0.094961"/>
      <pos A="0.255742" C="0.255742" G="0.30168" T="0.186837"/>
      <pos A="0.163868" C="0.416523" G="0.094961" T="0.324648"/>
      <pos A="0.00308642" C="0.347617" G="0.600273" T="0.0490242"/>
      <pos A="0.0490242" C="0.209804" G="0.485429" T="0.255742"/>
      <pos A="0.163868" C="0.209804" G="0.416523" T="0.209804"/>
      <pos A="0.255742" C="0.393555" G="0.209804" T="0.140899"/>
      <pos A="0.370586" C="0.278711" G="0.0260553" T="0.324648"/>
      <pos A="0.11793" C="0.278711" G="0.393555" T="0.209804"/>
      <pos A="0.0490242" C="0.30168" G="0.347617" T="0.30168"/>
      <pos A="0.163868" C="0.140899" G="0.508398" T="0.186837"/>
      <pos A="0.46246" C="0.30168" G="0.140899" T="0.094961"/>
      <pos A="0.094961" C="0.163868" G="0.623241" T="0.11793"/>
      <pos A="0.163868" C="0.163868" G="0.577304" T="0.094961"/>
      <pos A="0.255742" C="0.324648" G="0.163868" T="0.255742"/>
      <pos A="0.209804" C="0.46246" G="0.163868" T="0.163868"/>
      <pos A="0.163868" C="0.347617" G="0.416523" T="0.0719921"/>
    </motif>
    <motif db="0" id="M18" alt="O18" length="40" nsites="8" evalue="1.3e-003">
      <pos A="0.204649" C="0.305429" G="0.229844" T="0.260078"/>
      <pos A="0.0282815" C="0.471719" G="0.285273" T="0.214727"/>
      <pos A="0.239922" C="0.179453" G="0.290312" T="0.290312"/>
      <pos A="0.129063" C="0.375976" G="0.365898" T="0.129063"/>
      <pos A="0.164336" C="0.40621" G="0.280234" T="0.149219"/>
      <pos A="0.159297" C="0.239922" G="0.360859" T="0.239922"/>
      <pos A="0.159297" C="0.335664" G="0.35582" T="0.149219"/>
      <pos A="0.164336" C="0.285273" G="0.320547" T="0.229844"/>
      <pos A="0.174414" C="0.224805" G="0.360859" T="0.239922"/>
      <pos A="0.129063" C="0.350781" G="0.396132" T="0.124024"/>
      <pos A="0.124024" C="0.350781" G="0.340703" T="0.184492"/>
      <pos A="0.234883" C="0.295351" G="0.340703" T="0.129063"/>
      <pos A="0.280234" C="0.234883" G="0.139141" T="0.345742"/>
      <pos A="0.194571" C="0.375976" G="0.270156" T="0.159297"/>
      <pos A="0.239922" C="0.169375" G="0.40621" T="0.184492"/>
      <pos A="0.14418" C="0.411249" G="0.229844" T="0.214727"/>
      <pos A="0.134102" C="0.35582" G="0.340703" T="0.169375"/>
      <pos A="0.260078" C="0.0988286" G="0.365898" T="0.275195"/>
      <pos A="0.194571" C="0.229844" G="0.30039" T="0.275195"/>
      <pos A="0.189532" C="0.40621" G="0.280234" T="0.124024"/>
      <pos A="0.209688" C="0.255039" G="0.30039" T="0.234883"/>
      <pos A="0.285273" C="0.219766" G="0.184492" T="0.310468"/>
      <pos A="0.305429" C="0.325586" G="0.224805" T="0.14418"/>
      <pos A="0.184492" C="0.325586" G="0.345742" T="0.14418"/>
      <pos A="0.149219" C="0.386054" G="0.255039" T="0.209688"/>
      <pos A="0.169375" C="0.370937" G="0.325586" T="0.134102"/>
      <pos A="0.0685946" C="0.396132" G="0.239922" T="0.295351"/>
      <pos A="0.189532" C="0.244961" G="0.310468" T="0.255039"/>
      <pos A="0.260078" C="0.204649" G="0.260078" T="0.275195"/>
      <pos A="0.239922" C="0.396132" G="0.25" T="0.113946"/>
      <pos A="0.330625" C="0.310468" G="0.14418" T="0.214727"/>
      <pos A="0.0786726" C="0.204649" G="0.451562" T="0.265117"/>
      <pos A="0.189532" C="0.265117" G="0.204649" T="0.340703"/>
      <pos A="0.103868" C="0.260078" G="0.471719" T="0.164336"/>
      <pos A="0.325586" C="0.260078" G="0.239922" T="0.174414"/>
      <pos A="0.19961" C="0.244961" G="0.431405" T="0.124024"/>
      <pos A="0.184492" C="0.285273" G="0.189532" T="0.340703"/>
      <pos A="0.204649" C="0.446523" G="0.154258" T="0.194571"/>
      <pos A="0.189532" C="0.396132" G="0.280234" T="0.134102"/>
      <pos A="0.113946" C="0.416288" G="0.244961" T="0.224805"/>
    </motif>
    <motif db="0" id="M19" alt="O19" length="40" nsites="8" evalue="1.3e-003">
      <pos A="0.292156" C="0.340334" G="0.1958" T="0.171711"/>
      <pos A="0.0271753" C="0.340334" G="0.43669" T="0.1958"/>
      <pos A="0.147621" C="0.484869" G="0.268067" T="0.099443"/>
      <pos A="0.0512642" C="0.388513" G="0.316245" T="0.243977"/>
      <pos A="0.292156" C="0.147621" G="0.292156" T="0.268067"/>
      <pos A="0.123532" C="0.316245" G="0.43669" T="0.123532"/>
      <pos A="0.00308642" C="0.701671" G="0.1958" T="0.099443"/>
      <pos A="0.123532" C="0.388513" G="0.0753541" T="0.412601"/>
      <pos A="0.0512642" C="0.605315" G="0.292156" T="0.0512642"/>
      <pos A="0.171711" C="0.316245" G="0.1958" T="0.316245"/>
      <pos A="0.099443" C="0.43669" G="0.268067" T="0.1958"/>
      <pos A="0.581226" C="0.147621" G="0.123532" T="0.147621"/>
      <pos A="0.147621" C="0.219888" G="0.292156" T="0.340334"/>
      <pos A="0.099443" C="0.316245" G="0.412601" T="0.171711"/>
      <pos A="0.219888" C="0.0512642" G="0.43669" T="0.292156"/>
      <pos A="0.1958" C="0.43669" G="0.1958" T="0.171711"/>
      <pos A="0.00308642" C="0.557137" G="0.412601" T="0.0271753"/>
      <pos A="0.147621" C="0.292156" G="0.268067" T="0.292156"/>
      <pos A="0.0271753" C="0.629403" G="0.171711" T="0.171711"/>
      <pos A="0.219888" C="0.268067" G="0.147621" T="0.364424"/>
      <pos A="0.0512642" C="0.340334" G="0.340334" T="0.268067"/>
      <pos A="0.0271753" C="0.533047" G="0.268067" T="0.171711"/>
      <pos A="0.123532" C="0.484869" G="0.219888" T="0.171711"/>
      <pos A="0.388513" C="0.268067" G="0.147621" T="0.1958"/>
      <pos A="0.0271753" C="0.340334" G="0.43669" T="0.1958"/>
      <pos A="0.243977" C="0.292156" G="0.292156" T="0.171711"/>
      <pos A="0.0753541" C="0.147621" G="0.340334" T="0.43669"/>
      <pos A="0.123532" C="0.581226" G="0.1958" T="0.099443"/>
      <pos A="0.099443" C="0.316245" G="0.219888" T="0.364424"/>
      <pos A="0.0271753" C="0.292156" G="0.243977" T="0.43669"/>
      <pos A="0.243977" C="0.388513" G="0.0753541" T="0.292156"/>
      <pos A="0.0512642" C="0.268067" G="0.629403" T="0.0512642"/>
      <pos A="0.1958" C="0.268067" G="0.292156" T="0.243977"/>
      <pos A="0.171711" C="0.292156" G="0.388513" T="0.147621"/>
      <pos A="0.1958" C="0.219888" G="0.219888" T="0.364424"/>
      <pos A="0.123532" C="0.219888" G="0.364424" T="0.292156"/>
      <pos A="0.316245" C="0.0753541" G="0.43669" T="0.171711"/>
      <pos A="0.0753541" C="0.605315" G="0.219888" T="0.099443"/>
      <pos A="0.340334" C="0.533047" G="0.0271753" T="0.099443"/>
      <pos A="0.0271753" C="0.1958" G="0.388513" T="0.388513"/>
    </motif>
    <motif db="0" id="M2" alt="O2" length="40" nsites="8" evalue="1.3e-003">
      <pos A="0.263787" C="0.193598" G="0.349016" T="0.193598"/>
      <pos A="0.15349" C="0.399151" G="0.243733" T="0.203626"/>
      <pos A="0.168531" C="0.364056" G="0.208639" T="0.258773"/>
      <pos A="0.243733" C="0.248747" G="0.303895" T="0.203626"/>
      <pos A="0.133437" C="0.258773" G="0.424218" T="0.183571"/>
      <pos A="0.168531" C="0.379097" G="0.308909" T="0.143464"/>
      <pos A="0.173545" C="0.25376" G="0.243733" T="0.328962"/>
      <pos A="0.123409" C="0.23872" G="0.36907" T="0.268801"/>
      <pos A="0.273814" C="0.33899" G="0.118396" T="0.268801"/>
      <pos A="0.148477" C="0.303895" G="0.364056" T="0.183571"/>
      <pos A="0.223679" C="0.293868" G="0.248747" T="0.233707"/>
      <pos A="0.143464" C="0.384111" G="0.379097" T="0.0933294"/>
      <pos A="0.178558" C="0.288854" G="0.308909" T="0.223679"/>
      <pos A="0.113383" C="0.188585" G="0.434245" T="0.263787"/>
      <pos A="0.193598" C="0.429232" G="0.323949" T="0.0532207"/>
      <pos A="0.233707" C="0.243733" G="0.243733" T="0.278828"/>
      <pos A="0.193598" C="0.328962" G="0.208639" T="0.268801"/>
      <pos A="0.268801" C="0.323949" G="0.258773" T="0.148477"/>
      <pos A="0.123409" C="0.163518" G="0.564596" T="0.148477"/>
      <pos A="0.183571" C="0.168531" G="0.349016" T="0.298881"/>
      <pos A="0.0983427" C="0.283841" G="0.419205" T="0.198612"/>
      <pos A="0.248747" C="0.36907" G="0.273814" T="0.108369"/>
      <pos A="0.273814" C="0.243733" G="0.293868" T="0.188585"/>
      <pos A="0.228692" C="0.198612" G="0.308909" T="0.263787"/>
      <pos A="0.143464" C="0.158504" G="0.333975" T="0.364056"/>
      <pos A="0.0933294" C="0.444273" G="0.233707" T="0.228692"/>
      <pos A="0.263787" C="0.509447" G="0.0782884" T="0.148477"/>
      <pos A="0.258773" C="0.394137" G="0.113383" T="0.233707"/>
      <pos A="0.178558" C="0.278828" G="0.364056" T="0.178558"/>
      <pos A="0.133437" C="0.273814" G="0.35403" T="0.23872"/>
      <pos A="0.243733" C="0.303895" G="0.213652" T="0.23872"/>
      <pos A="0.233707" C="0.318935" G="0.35403" T="0.0933294"/>
      <pos A="0.223679" C="0.158504" G="0.36907" T="0.248747"/>
      <pos A="0.0883151" C="0.459313" G="0.288854" T="0.163518"/>
      <pos A="0.203626" C="0.323949" G="0.273814" T="0.198612"/>
      <pos A="0.188585" C="0.168531" G="0.349016" T="0.293868"/>
      <pos A="0.128424" C="0.36907" G="0.283841" T="0.218666"/>
      <pos A="0.394137" C="0.323949" G="0.143464" T="0.13845"/>
      <pos A="0.268801" C="0.303895" G="0.283841" T="0.143464"/>
      <pos A="0.213652" C="0.313922" G="0.364056" T="0.108369"/>
    </motif>
    <motif db="0" id="M21" alt="O21" length="40" nsites="8" evalue="1.3e-003">
      <pos A="0.25" C="0.25" G="0.25" T="0.25"/>
      <pos A="0.00308642" C="0.00308642" G="0.496914" T="0.496914"/>
      <pos A="0.00308642" C="0.496914" G="0.496914" T="0.00308642"/>
      <pos A="0.00308642" C="0.00308642" G="0.00308642" T="0.990741"/>
      <pos A="0.00308642" C="0.743827" G="0.25" T="0.00308642"/>
      <pos A="0.00308642" C="0.743827" G="0.25" T="0.00308642"/>
      <pos A="0.496914" C="0.00308642" G="0.25" T="0.25"/>
      <pos A="0.00308642" C="0.496914" G="0.25" T="0.25"/>
      <pos A="0.496914" C="0.25" G="0.00308642" T="0.25"/>
      <pos A="0.25" C="0.496914" G="0.25" T="0.00308642"/>
      <pos A="0.496914" C="0.00308642" G="0.25" T="0.25"/>
      <pos A="0.25" C="0.25" G="0.496914" T="0.00308642"/>
      <pos A="0.25" C="0.496914" G="0.00308642" T="0.25"/>
      <pos A="0.496914" C="0.25" G="0.00308642" T="0.25"/>
      <pos A="0.25" C="0.743827" G="0.00308642" T="0.00308642"/>
      <pos A="0.00308642" C="0.496914" G="0.25" T="0.25"/>
      <pos A="0.25" C="0.496914" G="0.00308642" T="0.25"/>
      <pos A="0.00308642" C="0.00308642" G="0.496914" T="0.496914"/>
      <pos A="0.00308642" C="0.25" G="0.743827" T="0.00308642"/>
      <pos A="0.990741" C="0.00308642" G="0.00308642" T="0.00308642"/>
      <pos A="0.00308642" C="0.00308642" G="0.743827" T="0.25"/>
      <pos A="0.00308642" C="0.00308642" G="0.496914" T="0.496914"/>
      <pos A="0.00308642" C="0.743827" G="0.25" T="0.00308642"/>
      <pos A="0.25" C="0.496914" G="0.25" T="0.00308642"/>
      <pos A="0.00308642" C="0.743827" G="0.25" T="0.00308642"/>
      <pos A="0.00308642" C="0.496914" G="0.25" T="0.25"/>
      <pos A="0.00308642" C="0.00308642" G="0.990741" T="0.00308642"/>
      <pos A="0.00308642" C="0.743827" G="0.00308642" T="0.25"/>
      <pos A="0.25" C="0.25" G="0.496914" T="0.00308642"/>
      <pos A="0.25" C="0.25" G="0.00308642" T="0.496914"/>
      <pos A="0.25" C="0.00308642" G="0.496914" T="0.25"/>
      <pos A="0.00308642" C="0.00308642" G="0.743827" T="0.25"/>
      <pos A="0.25" C="0.496914" G="0.25" T="0.00308642"/>
      <pos A="0.25" C="0.25" G="0.00308642" T="0.496914"/>
      <pos A="0.00308642" C="0.00308642" G="0.25" T="0.743827"/>
      <pos A="0.00308642" C="0.25" G="0.496914" T="0.25"/>
      <pos A="0.00308642" C="0.00308642" G="0.743827" T="0.25"/>
      <pos A="0.25" C="0.25" G="0.496914" T="0.00308642"/>
      <pos A="0.25" C="0.00308642" G="0.496914" T="0.25"/>
      <pos A="0.496914" C="0.25" G="0.00308642" T="0.25"/>
    </motif>
    <motif db="0" id="M22" alt="O22" length="40" nsites="8" evalue="1.3e-003">
      <pos A="0.263787" C="0.183571" G="0.424218" T="0.128424"/>
      <pos A="0.158504" C="0.268801" G="0.268801" T="0.303895"/>
      <pos A="0.183571" C="0.364056" G="0.223679" T="0.228692"/>
      <pos A="0.0983427" C="0.313922" G="0.394137" T="0.193598"/>
      <pos A="0.0933294" C="0.479367" G="0.233707" T="0.193598"/>
      <pos A="0.103356" C="0.278828" G="0.389124" T="0.228692"/>
      <pos A="0.243733" C="0.333975" G="0.344003" T="0.0782884"/>
      <pos A="0.268801" C="0.213652" G="0.349016" T="0.168531"/>
      <pos A="0.198612" C="0.228692" G="0.318935" T="0.25376"/>
      <pos A="0.123409" C="0.258773" G="0.404164" T="0.213652"/>
      <pos A="0.248747" C="0.243733" G="0.168531" T="0.33899"/>
      <pos A="0.148477" C="0.389124" G="0.333975" T="0.128424"/>
      <pos A="0.263787" C="0.36907" G="0.128424" T="0.23872"/>
      <pos A="0.118396" C="0.419205" G="0.23872" T="0.223679"/>
      <pos A="0.298881" C="0.263787" G="0.278828" T="0.158504"/>
      <pos A="0.158504" C="0.33899" G="0.318935" T="0.183571"/>
      <pos A="0.158504" C="0.248747" G="0.364056" T="0.228692"/>
      <pos A="0.128424" C="0.15349" G="0.404164" T="0.313922"/>
      <pos A="0.228692" C="0.183571" G="0.439258" T="0.148477"/>
      <pos A="0.148477" C="0.293868" G="0.198612" T="0.359043"/>
      <pos A="0.243733" C="0.298881" G="0.218666" T="0.23872"/>
      <pos A="0.188585" C="0.293868" G="0.349016" T="0.168531"/>
      <pos A="0.203626" C="0.263787" G="0.344003" T="0.188585"/>
      <pos A="0.208639" C="0.298881" G="0.258773" T="0.233707"/>
      <pos A="0.173545" C="0.313922" G="0.344003" T="0.168531"/>
      <pos A="0.0933294" C="0.444273" G="0.298881" T="0.163518"/>
      <pos A="0.188585" C="0.424218" G="0.0732751" T="0.313922"/>
      <pos A="0.248747" C="0.35403" G="0.293868" T="0.103356"/>
      <pos A="0.233707" C="0.293868" G="0.293868" T="0.178558"/>
      <pos A="0.208639" C="0.404164" G="0.223679" T="0.163518"/>
      <pos A="0.108369" C="0.349016" G="0.313922" T="0.228692"/>
      <pos A="0.178558" C="0.399151" G="0.233707" T="0.188585"/>
      <pos A="0.379097" C="0.118396" G="0.23872" T="0.263787"/>
      <pos A="0.248747" C="0.263787" G="0.349016" T="0.13845"/>
      <pos A="0.268801" C="0.303895" G="0.183571" T="0.243733"/>
      <pos A="0.148477" C="0.143464" G="0.474353" T="0.233707"/>
      <pos A="0.13845" C="0.384111" G="0.318935" T="0.158504"/>
      <pos A="0.213652" C="0.434245" G="0.278828" T="0.0732751"/>
      <pos A="0.218666" C="0.158504" G="0.374084" T="0.248747"/>
      <pos A="0.258773" C="0.188585" G="0.328962" T="0.223679"/>
    </motif>
    <motif db="0" id="M23" alt="O23" length="40" nsites="8" evalue="1.3e-003">
      <pos A="0.00308642" C="0.332304" G="0.332304" T="0.332304"/>
      <pos A="0.00308642" C="0.00308642" G="0.332304" T="0.661523"/>
      <pos A="0.167696" C="0.167696" G="0.496914" T="0.167696"/>
      <pos A="0.167696" C="0.496914" G="0.167696" T="0.167696"/>
      <pos A="0.00308642" C="0.332304" G="0.332304" T="0.332304"/>
      <pos A="0.332304" C="0.00308642" G="0.496914" T="0.167696"/>
      <pos A="0.167696" C="0.496914" G="0.167696" T="0.167696"/>
      <pos A="0.332304" C="0.167696" G="0.332304" T="0.167696"/>
      <pos A="0.00308642" C="0.496914" G="0.00308642" T="0.496914"/>
      <pos A="0.332304" C="0.00308642" G="0.496914" T="0.167696"/>
      <pos A="0.167696" C="0.496914" G="0.167696" T="0.167696"/>
      <pos A="0.167696" C="0.00308642" G="0.661523" T="0.167696"/>
      <pos A="0.00308642" C="0.00308642" G="0.661523" T="0.332304"/>
      <pos A="0.167696" C="0.661523" G="0.00308642" T="0.167696"/>
      <pos A="0.332304" C="0.167696" G="0.167696" T="0.332304"/>
      <pos A="0.332304" C="0.332304" G="0.167696" T="0.167696"/>
      <pos A="0.661523" C="0.332304" G="0.00308642" T="0.00308642"/>
      <pos A="0.332304" C="0.332304" G="0.332304" T="0.00308642"/>
      <pos A="0.00308642" C="0.332304" G="0.332304" T="0.332304"/>
      <pos A="0.167696" C="0.00308642" G="0.00308642" T="0.826131"/>
      <pos A="0.00308642" C="0.167696" G="0.496914" T="0.332304"/>
      <pos A="0.167696" C="0.496914" G="0.332304" T="0.00308642"/>
      <pos A="0.332304" C="0.00308642" G="0.661523" T="0.00308642"/>
      <pos A="0.332304" C="0.332304" G="0.00308642" T="0.332304"/>
      <pos A="0.167696" C="0.332304" G="0.167696" T="0.332304"/>
      <pos A="0.167696" C="0.00308642" G="0.826131" T="0.00308642"/>
      <pos A="0.496914" C="0.167696" G="0.00308642" T="0.332304"/>
      <pos A="0.167696" C="0.167696" G="0.496914" T="0.167696"/>
      <pos A="0.167696" C="0.496914" G="0.167696" T="0.167696"/>
      <pos A="0.00308642" C="0.167696" G="0.826131" T="0.00308642"/>
      <pos A="0.167696" C="0.661523" G="0.167696" T="0.00308642"/>
      <pos A="0.167696" C="0.167696" G="0.661523" T="0.00308642"/>
      <pos A="0.167696" C="0.00308642" G="0.826131" T="0.00308642"/>
      <pos A="0.496914" C="0.332304" G="0.167696" T="0.00308642"/>
      <pos A="0.332304" C="0.00308642" G="0.661523" T="0.00308642"/>
      <pos A="0.332304" C="0.00308642" G="0.496914" T="0.167696"/>
      <pos A="0.332304" C="0.496914" G="0.00308642" T="0.167696"/>
      <pos A="0.00308642" C="0.496914" G="0.332304" T="0.167696"/>
      <pos A="0.496914" C="0.167696" G="0.00308642" T="0.332304"/>
      <pos A="0.496914" C="0.496914" G="0.00308642" T="0.00308642"/>
    </motif>
    <motif db="0" id="M24" alt="O24" length="40" nsites="8" evalue="1.3e-003">
      <pos A="0.162385" C="0.608423" G="0.0986657" T="0.130525"/>
      <pos A="0.0986657" C="0.353545" G="0.353545" T="0.194245"/>
      <pos A="0.0986657" C="0.449124" G="0.385404" T="0.0668059"/>
      <pos A="0.0349462" C="0.576563" G="0.257965" T="0.130525"/>
      <pos A="0.162385" C="0.226105" G="0.194245" T="0.417264"/>
      <pos A="0.0986657" C="0.353545" G="0.480984" T="0.0668059"/>
      <pos A="0.00308642" C="0.226105" G="0.608423" T="0.162385"/>
      <pos A="0.0986657" C="0.226105" G="0.576563" T="0.0986657"/>
      <pos A="0.194245" C="0.385404" G="0.162385" T="0.257965"/>
      <pos A="0.0668059" C="0.449124" G="0.449124" T="0.0349462"/>
      <pos A="0.417264" C="0.449124" G="0.0668059" T="0.0668059"/>
      <pos A="0.162385" C="0.194245" G="0.417264" T="0.226105"/>
      <pos A="0.257965" C="0.226105" G="0.353545" T="0.162385"/>
      <pos A="0.130525" C="0.417264" G="0.130525" T="0.321685"/>
      <pos A="0.289825" C="0.353545" G="0.226105" T="0.130525"/>
      <pos A="0.162385" C="0.226105" G="0.512843" T="0.0986657"/>
      <pos A="0.289825" C="0.289825" G="0.385404" T="0.0349462"/>
      <pos A="0.226105" C="0.257965" G="0.353545" T="0.162385"/>
      <pos A="0.226105" C="0.385404" G="0.162385" T="0.226105"/>
      <pos A="0.0668059" C="0.130525" G="0.544703" T="0.257965"/>
      <pos A="0.0349462" C="0.576563" G="0.353545" T="0.0349462"/>
      <pos A="0.194245" C="0.0986657" G="0.512843" T="0.194245"/>
      <pos A="0.0668059" C="0.353545" G="0.449124" T="0.130525"/>
      <pos A="0.00308642" C="0.449124" G="0.544703" T="0.00308642"/>
      <pos A="0.321685" C="0.0349462" G="0.257965" T="0.385404"/>
      <pos A="0.0349462" C="0.194245" G="0.480984" T="0.289825"/>
      <pos A="0.0668059" C="0.576563" G="0.226105" T="0.130525"/>
      <pos A="0.385404" C="0.385404" G="0.162385" T="0.0668059"/>
      <pos A="0.226105" C="0.162385" G="0.385404" T="0.226105"/>
      <pos A="0.0668059" C="0.194245" G="0.385404" T="0.353545"/>
      <pos A="0.130525" C="0.289825" G="0.321685" T="0.257965"/>
      <pos A="0.0986657" C="0.480984" G="0.226105" T="0.194245"/>
      <pos A="0.353545" C="0.480984" G="0.130525" T="0.0349462"/>
      <pos A="0.449124" C="0.0668059" G="0.257965" T="0.226105"/>
      <pos A="0.226105" C="0.130525" G="0.512843" T="0.130525"/>
      <pos A="0.353545" C="0.417264" G="0.0986657" T="0.130525"/>
      <pos A="0.130525" C="0.0668059" G="0.544703" T="0.257965"/>
      <pos A="0.130525" C="0.321685" G="0.321685" T="0.226105"/>
      <pos A="0.0668059" C="0.226105" G="0.417264" T="0.289825"/>
      <pos A="0.0668059" C="0.385404" G="0.449124" T="0.0986657"/>
    </motif>
    <motif db="0" id="M25" alt="O25" length="40" nsites="8" evalue="1.3e-003">
      <pos A="0.14418" C="0.708554" G="0.00308642" T="0.14418"/>
      <pos A="0.00308642" C="0.00308642" G="0.708554" T="0.285273"/>
      <pos A="0.14418" C="0.708554" G="0.14418" T="0.00308642"/>
      <pos A="0.14418" C="0.14418" G="0.426366" T="0.285273"/>
      <pos A="0.14418" C="0.567461" G="0.285273" T="0.00308642"/>
      <pos A="0.14418" C="0.14418" G="0.567461" T="0.14418"/>
      <pos A="0.14418" C="0.14418" G="0.426366" T="0.285273"/>
      <pos A="0.00308642" C="0.00308642" G="0.708554" T="0.285273"/>
      <pos A="0.14418" C="0.285273" G="0.00308642" T="0.567461"/>
      <pos A="0.426366" C="0.285273" G="0.285273" T="0.00308642"/>
      <pos A="0.14418" C="0.285273" G="0.285273" T="0.285273"/>
      <pos A="0.426366" C="0.285273" G="0.14418" T="0.14418"/>
      <pos A="0.00308642" C="0.14418" G="0.708554" T="0.14418"/>
      <pos A="0.567461" C="0.14418" G="0.00308642" T="0.285273"/>
      <pos A="0.426366" C="0.14418" G="0.426366" T="0.00308642"/>
      <pos A="0.708554" C="0.00308642" G="0.14418" T="0.14418"/>
      <pos A="0.14418" C="0.00308642" G="0.708554" T="0.14418"/>
      <pos A="0.14418" C="0.426366" G="0.285273" T="0.14418"/>
      <pos A="0.567461" C="0.00308642" G="0.285273" T="0.14418"/>
      <pos A="0.426366" C="0.285273" G="0.285273" T="0.00308642"/>
      <pos A="0.426366" C="0.285273" G="0.285273" T="0.00308642"/>
      <pos A="0.14418" C="0.00308642" G="0.708554" T="0.14418"/>
      <pos A="0.14418" C="0.285273" G="0.285273" T="0.285273"/>
      <pos A="0.14418" C="0.14418" G="0.708554" T="0.00308642"/>
      <pos A="0.426366" C="0.285273" G="0.14418" T="0.14418"/>
      <pos A="0.285273" C="0.00308642" G="0.567461" T="0.14418"/>
      <pos A="0.285273" C="0.14418" G="0.426366" T="0.14418"/>
      <pos A="0.14418" C="0.426366" G="0.426366" T="0.00308642"/>
      <pos A="0.426366" C="0.567461" G="0.00308642" T="0.00308642"/>
      <pos A="0.14418" C="0.708554" G="0.00308642" T="0.14418"/>
      <pos A="0.14418" C="0.426366" G="0.285273" T="0.14418"/>
      <pos A="0.14418" C="0.00308642" G="0.285273" T="0.567461"/>
      <pos A="0.00308642" C="0.285273" G="0.14418" T="0.567461"/>
      <pos A="0.00308642" C="0.426366" G="0.14418" T="0.426366"/>
      <pos A="0.00308642" C="0.567461" G="0.00308642" T="0.426366"/>
      <pos A="0.14418" C="0.426366" G="0.14418" T="0.285273"/>
      <pos A="0.00308642" C="0.285273" G="0.567461" T="0.14418"/>
      <pos A="0.426366" C="0.426366" G="0.00308642" T="0.14418"/>
      <pos A="0.426366" C="0.285273" G="0.14418" T="0.14418"/>
      <pos A="0.285273" C="0.00308642" G="0.426366" T="0.285273"/>
    </motif>
    <motif db="0" id="M26" alt="O26" length="40" nsites="8" evalue="1.3e-003">
      <pos A="0.0605086" C="0.0719921" G="0.623241" T="0.244258"/>
      <pos A="0.163868" C="0.450976" G="0.221289" T="0.163868"/>
      <pos A="0.106445" C="0.290196" G="0.439491" T="0.163868"/>
      <pos A="0.0834765" C="0.30168" G="0.278711" T="0.336132"/>
      <pos A="0.0719921" C="0.347617" G="0.370586" T="0.209804"/>
      <pos A="0.232773" C="0.278711" G="0.393555" T="0.094961"/>
      <pos A="0.19832" C="0.209804" G="0.324648" T="0.267227"/>
      <pos A="0.359101" C="0.106445" G="0.290196" T="0.244258"/>
      <pos A="0.152383" C="0.255742" G="0.393555" T="0.19832"/>
      <pos A="0.140899" C="0.0719921" G="0.19832" T="0.588788"/>
      <pos A="0.186837" C="0.439491" G="0.140899" T="0.232773"/>
      <pos A="0.313163" C="0.290196" G="0.221289" T="0.175352"/>
      <pos A="0.175352" C="0.46246" G="0.278711" T="0.0834765"/>
      <pos A="0.30168" C="0.163868" G="0.347617" T="0.186837"/>
      <pos A="0.19832" C="0.232773" G="0.38207" T="0.186837"/>
      <pos A="0.186837" C="0.473945" G="0.186837" T="0.152383"/>
      <pos A="0.140899" C="0.152383" G="0.531367" T="0.175352"/>
      <pos A="0.094961" C="0.094961" G="0.313163" T="0.496914"/>
      <pos A="0.0719921" C="0.370586" G="0.416523" T="0.140899"/>
      <pos A="0.19832" C="0.255742" G="0.30168" T="0.244258"/>
      <pos A="0.255742" C="0.359101" G="0.232773" T="0.152383"/>
      <pos A="0.0605086" C="0.336132" G="0.347617" T="0.255742"/>
      <pos A="0.0375398" C="0.278711" G="0.508398" T="0.175352"/>
      <pos A="0.244258" C="0.359101" G="0.232773" T="0.163868"/>
      <pos A="0.347617" C="0.152383" G="0.324648" T="0.175352"/>
      <pos A="0.393555" C="0.255742" G="0.30168" T="0.0490242"/>
      <pos A="0.232773" C="0.129414" G="0.473945" T="0.163868"/>
      <pos A="0.0375398" C="0.347617" G="0.359101" T="0.255742"/>
      <pos A="0.0719921" C="0.46246" G="0.405039" T="0.0605086"/>
      <pos A="0.290196" C="0.38207" G="0.175352" T="0.152383"/>
      <pos A="0.267227" C="0.370586" G="0.255742" T="0.106445"/>
      <pos A="0.244258" C="0.336132" G="0.232773" T="0.186837"/>
      <pos A="0.221289" C="0.30168" G="0.11793" T="0.359101"/>
      <pos A="0.221289" C="0.428008" G="0.129414" T="0.221289"/>
      <pos A="0.244258" C="0.244258" G="0.336132" T="0.175352"/>
      <pos A="0.0490242" C="0.313163" G="0.347617" T="0.290196"/>
      <pos A="0.290196" C="0.324648" G="0.19832" T="0.186837"/>
      <pos A="0.278711" C="0.140899" G="0.450976" T="0.129414"/>
      <pos A="0.278711" C="0.313163" G="0.324648" T="0.0834765"/>
      <pos A="0.186837" C="0.46246" G="0.30168" T="0.0490242"/>
    </motif>
    <motif db="0" id="M27" alt="O27" length="40" nsites="8" evalue="1.3e-003">
      <pos A="0.496914" C="0.214727" G="0.214727" T="0.0736336"/>
      <pos A="0.496914" C="0.214727" G="0.285273" T="0.00308642"/>
      <pos A="0.285273" C="0.14418" G="0.14418" T="0.426366"/>
      <pos A="0.214727" C="0.214727" G="0.496914" T="0.0736336"/>
      <pos A="0.35582" C="0.14418" G="0.426366" T="0.0736336"/>
      <pos A="0.0736336" C="0.0736336" G="0.567461" T="0.285273"/>
      <pos A="0.14418" C="0.496914" G="0.14418" T="0.214727"/>
      <pos A="0.00308642" C="0.14418" G="0.14418" T="0.708554"/>
      <pos A="0.0736336" C="0.35582" G="0.214727" T="0.35582"/>
      <pos A="0.0736336" C="0.638007" G="0.0736336" T="0.214727"/>
      <pos A="0.14418" C="0.0736336" G="0.496914" T="0.285273"/>
      <pos A="0.35582" C="0.496914" G="0.0736336" T="0.0736336"/>
      <pos A="0.00308642" C="0.214727" G="0.638007" T="0.14418"/>
      <pos A="0.00308642" C="0.35582" G="0.638007" T="0.00308642"/>
      <pos A="0.35582" C="0.0736336" G="0.35582" T="0.214727"/>
      <pos A="0.214727" C="0.14418" G="0.567461" T="0.0736336"/>
      <pos A="0.35582" C="0.426366" G="0.14418" T="0.0736336"/>
      <pos A="0.00308642" C="0.214727" G="0.496914" T="0.285273"/>
      <pos A="0.214727" C="0.496914" G="0.214727" T="0.0736336"/>
      <pos A="0.0736336" C="0.285273" G="0.496914" T="0.14418"/>
      <pos A="0.285273" C="0.214727" G="0.214727" T="0.285273"/>
      <pos A="0.00308642" C="0.638007" G="0.14418" T="0.214727"/>
      <pos A="0.14418" C="0.00308642" G="0.567461" T="0.285273"/>
      <pos A="0.0736336" C="0.35582" G="0.496914" T="0.0736336"/>
      <pos A="0.285273" C="0.638007" G="0.0736336" T="0.00308642"/>
      <pos A="0.14418" C="0.35582" G="0.285273" T="0.214727"/>
      <pos A="0.00308642" C="0.285273" G="0.426366" T="0.285273"/>
      <pos A="0.496914" C="0.496914" G="0.00308642" T="0.00308642"/>
      <pos A="0.35582" C="0.496914" G="0.14418" T="0.00308642"/>
      <pos A="0.0736336" C="0.0736336" G="0.7791" T="0.0736336"/>
      <pos A="0.0736336" C="0.285273" G="0.426366" T="0.214727"/>
      <pos A="0.14418" C="0.214727" G="0.496914" T="0.14418"/>
      <pos A="0.14418" C="0.214727" G="0.567461" T="0.0736336"/>
      <pos A="0.214727" C="0.496914" G="0.285273" T="0.00308642"/>
      <pos A="0.14418" C="0.0736336" G="0.708554" T="0.0736336"/>
      <pos A="0.0736336" C="0.14418" G="0.7791" T="0.00308642"/>
      <pos A="0.14418" C="0.426366" G="0.426366" T="0.00308642"/>
      <pos A="0.14418" C="0.638007" G="0.00308642" T="0.214727"/>
      <pos A="0.14418" C="0.496914" G="0.14418" T="0.214727"/>
      <pos A="0.00308642" C="0.708554" G="0.214727" T="0.0736336"/>
    </motif>
    <motif db="0" id="M28" alt="O28" length="40" nsites="8" evalue="1.3e-003">
      <pos A="0.203626" C="0.158504" G="0.449286" T="0.188585"/>
      <pos A="0.108369" C="0.303895" G="0.394137" T="0.193598"/>
      <pos A="0.123409" C="0.298881" G="0.399151" T="0.178558"/>
      <pos A="0.183571" C="0.374084" G="0.248747" T="0.193598"/>
      <pos A="0.148477" C="0.374084" G="0.313922" T="0.163518"/>
      <pos A="0.213652" C="0.424218" G="0.148477" T="0.213652"/>
      <pos A="0.268801" C="0.218666" G="0.344003" T="0.168531"/>
      <pos A="0.203626" C="0.183571" G="0.519475" T="0.0933294"/>
      <pos A="0.228692" C="0.419205" G="0.148477" T="0.203626"/>
      <pos A="0.158504" C="0.23872" G="0.399151" T="0.203626"/>
      <pos A="0.208639" C="0.454299" G="0.158504" T="0.178558"/>
      <pos A="0.133437" C="0.414192" G="0.223679" T="0.228692"/>
      <pos A="0.203626" C="0.183571" G="0.424218" T="0.188585"/>
      <pos A="0.243733" C="0.15349" G="0.394137" T="0.208639"/>
      <pos A="0.113383" C="0.263787" G="0.328962" T="0.293868"/>
      <pos A="0.0933294" C="0.168531" G="0.243733" T="0.494407"/>
      <pos A="0.0582351" C="0.609717" G="0.188585" T="0.143464"/>
      <pos A="0.303895" C="0.13845" G="0.288854" T="0.268801"/>
      <pos A="0.118396" C="0.33899" G="0.303895" T="0.23872"/>
      <pos A="0.0933294" C="0.359043" G="0.25376" T="0.293868"/>
      <pos A="0.123409" C="0.15349" G="0.444273" T="0.278828"/>
      <pos A="0.323949" C="0.173545" G="0.288854" T="0.213652"/>
      <pos A="0.193598" C="0.213652" G="0.379097" T="0.213652"/>
      <pos A="0.273814" C="0.35403" G="0.25376" T="0.118396"/>
      <pos A="0.173545" C="0.243733" G="0.35403" T="0.228692"/>
      <pos A="0.203626" C="0.379097" G="0.223679" T="0.193598"/>
      <pos A="0.228692" C="0.36907" G="0.278828" T="0.123409"/>
      <pos A="0.288854" C="0.419205" G="0.158504" T="0.133437"/>
      <pos A="0.133437" C="0.374084" G="0.273814" T="0.218666"/>
      <pos A="0.233707" C="0.268801" G="0.419205" T="0.0782884"/>
      <pos A="0.118396" C="0.33899" G="0.323949" T="0.218666"/>
      <pos A="0.203626" C="0.323949" G="0.288854" T="0.183571"/>
      <pos A="0.328962" C="0.198612" G="0.268801" T="0.203626"/>
      <pos A="0.283841" C="0.323949" G="0.23872" T="0.15349"/>
      <pos A="0.25376" C="0.258773" G="0.263787" T="0.223679"/>
      <pos A="0.208639" C="0.228692" G="0.293868" T="0.268801"/>
      <pos A="0.243733" C="0.364056" G="0.273814" T="0.118396"/>
      <pos A="0.188585" C="0.288854" G="0.178558" T="0.344003"/>
      <pos A="0.15349" C="0.318935" G="0.323949" T="0.203626"/>
      <pos A="0.0782884" C="0.333975" G="0.364056" T="0.223679"/>
    </motif>
    <motif db="0" id="M29" alt="O29" length="40" nsites="8" evalue="1.3e-003">
      <pos A="0.200617" C="0.258715" G="0.247095" T="0.293573"/>
      <pos A="0.0902321" C="0.34005" G="0.194808" T="0.37491"/>
      <pos A="0.14252" C="0.252905" G="0.421387" T="0.183188"/>
      <pos A="0.311002" C="0.316812" G="0.287763" T="0.0844227"/>
      <pos A="0.0960425" C="0.247095" G="0.438816" T="0.218046"/>
      <pos A="0.107661" C="0.328432" G="0.322621" T="0.241285"/>
      <pos A="0.293573" C="0.200617" G="0.264524" T="0.241285"/>
      <pos A="0.165759" C="0.415577" G="0.165759" T="0.252905"/>
      <pos A="0.223856" C="0.398148" G="0.212237" T="0.165759"/>
      <pos A="0.223856" C="0.392339" G="0.252905" T="0.130901"/>
      <pos A="0.130901" C="0.299383" G="0.345861" T="0.223856"/>
      <pos A="0.183188" C="0.218046" G="0.322621" T="0.276144"/>
      <pos A="0.107661" C="0.287763" G="0.305192" T="0.299383"/>
      <pos A="0.194808" C="0.229666" G="0.345861" T="0.229666"/>
      <pos A="0.218046" C="0.328432" G="0.276144" T="0.177379"/>
      <pos A="0.165759" C="0.241285" G="0.473675" T="0.119281"/>
      <pos A="0.0902321" C="0.36329" G="0.415577" T="0.130901"/>
      <pos A="0.36329" C="0.247095" G="0.241285" T="0.14833"/>
      <pos A="0.235476" C="0.218046" G="0.218046" T="0.328432"/>
      <pos A="0.14833" C="0.35167" G="0.200617" T="0.299383"/>
      <pos A="0.235476" C="0.229666" G="0.299383" T="0.235476"/>
      <pos A="0.130901" C="0.0379447" G="0.502723" T="0.328432"/>
      <pos A="0.171568" C="0.403958" G="0.15995" T="0.264524"/>
      <pos A="0.229666" C="0.177379" G="0.421387" T="0.171568"/>
      <pos A="0.200617" C="0.264524" G="0.258715" T="0.276144"/>
      <pos A="0.154139" C="0.369099" G="0.276144" T="0.200617"/>
      <pos A="0.15995" C="0.392339" G="0.165759" T="0.281954"/>
      <pos A="0.252905" C="0.34005" G="0.194808" T="0.212237"/>
      <pos A="0.206427" C="0.206427" G="0.369099" T="0.218046"/>
      <pos A="0.194808" C="0.433006" G="0.212237" T="0.15995"/>
      <pos A="0.247095" C="0.322621" G="0.194808" T="0.235476"/>
      <pos A="0.119281" C="0.415577" G="0.334241" T="0.130901"/>
      <pos A="0.154139" C="0.491104" G="0.235476" T="0.119281"/>
      <pos A="0.229666" C="0.415577" G="0.165759" T="0.188998"/>
      <pos A="0.421387" C="0.165759" G="0.34005" T="0.072803"/>
      <pos A="0.316812" C="0.409768" G="0.218046" T="0.0553738"/>
      <pos A="0.311002" C="0.223856" G="0.188998" T="0.276144"/>
      <pos A="0.177379" C="0.380719" G="0.130901" T="0.311002"/>
      <pos A="0.154139" C="0.107661" G="0.403958" T="0.334241"/>
      <pos A="0.188998" C="0.281954" G="0.386528" T="0.14252"/>
    </motif>
    <motif db="0" id="M30" alt="O30" length="40" nsites="8" evalue="1.3e-003">
      <pos A="0.213992" C="0.203704" G="0.22428" T="0.358025"/>
      <pos A="0.229424" C="0.27572" G="0.183128" T="0.311728"/>
      <pos A="0.183128" C="0.435185" G="0.291153" T="0.0905353"/>
      <pos A="0.244856" C="0.239712" G="0.296296" T="0.219136"/>
      <pos A="0.095679" C="0.383745" G="0.30144" T="0.219136"/>
      <pos A="0.141975" C="0.347736" G="0.306585" T="0.203704"/>
      <pos A="0.183128" C="0.337449" G="0.3786" T="0.100823"/>
      <pos A="0.219136" C="0.229424" G="0.358025" T="0.193415"/>
      <pos A="0.095679" C="0.280864" G="0.373457" T="0.25"/>
      <pos A="0.136832" C="0.332304" G="0.316872" T="0.213992"/>
      <pos A="0.229424" C="0.352881" G="0.0596711" T="0.358025"/>
      <pos A="0.17284" C="0.347736" G="0.409465" T="0.0699585"/>
      <pos A="0.25" C="0.280864" G="0.358025" T="0.111111"/>
      <pos A="0.193415" C="0.25" G="0.471193" T="0.0853906"/>
      <pos A="0.105967" C="0.270576" G="0.30144" T="0.322017"/>
      <pos A="0.177983" C="0.157407" G="0.414609" T="0.25"/>
      <pos A="0.244856" C="0.17284" G="0.316872" T="0.265432"/>
      <pos A="0.25" C="0.332304" G="0.219136" T="0.19856"/>
      <pos A="0.25" C="0.342593" G="0.234568" T="0.17284"/>
      <pos A="0.306585" C="0.27572" G="0.193415" T="0.22428"/>
      <pos A="0.167696" C="0.311728" G="0.270576" T="0.25"/>
      <pos A="0.0905353" C="0.27572" G="0.414609" T="0.219136"/>
      <pos A="0.280864" C="0.100823" G="0.322017" T="0.296296"/>
      <pos A="0.136832" C="0.280864" G="0.419753" T="0.162551"/>
      <pos A="0.0802469" C="0.3786" G="0.399177" T="0.141975"/>
      <pos A="0.177983" C="0.358025" G="0.183128" T="0.280864"/>
      <pos A="0.131687" C="0.337449" G="0.342593" T="0.188272"/>
      <pos A="0.19856" C="0.424897" G="0.193415" T="0.183128"/>
      <pos A="0.136832" C="0.424897" G="0.32716" T="0.111111"/>
      <pos A="0.25" C="0.3786" G="0.0905353" T="0.280864"/>
      <pos A="0.27572" C="0.388889" G="0.157407" T="0.177983"/>
      <pos A="0.255144" C="0.25" G="0.291153" T="0.203704"/>
      <pos A="0.177983" C="0.255144" G="0.388889" T="0.177983"/>
      <pos A="0.193415" C="0.358025" G="0.244856" T="0.203704"/>
      <pos A="0.126543" C="0.311728" G="0.322017" T="0.239712"/>
      <pos A="0.342593" C="0.337449" G="0.229424" T="0.0905353"/>
      <pos A="0.167696" C="0.440329" G="0.260288" T="0.131687"/>
      <pos A="0.0853906" C="0.244856" G="0.32716" T="0.342593"/>
      <pos A="0.141975" C="0.234568" G="0.3786" T="0.244856"/>
      <pos A="0.347736" C="0.244856" G="0.152264" T="0.255144"/>
    </motif>
    <motif db="0" id="M32" alt="O32" length="40" nsites="8" evalue="1.3e-003">
      <pos A="0.213652" C="0.268801" G="0.258773" T="0.258773"/>
      <pos A="0.288854" C="0.233707" G="0.33899" T="0.13845"/>
      <pos A="0.25376" C="0.25376" G="0.364056" T="0.128424"/>
      <pos A="0.103356" C="0.293868" G="0.419205" T="0.183571"/>
      <pos A="0.0933294" C="0.213652" G="0.469339" T="0.223679"/>
      <pos A="0.163518" C="0.389124" G="0.359043" T="0.0883151"/>
      <pos A="0.233707" C="0.283841" G="0.23872" T="0.243733"/>
      <pos A="0.123409" C="0.33899" G="0.318935" T="0.218666"/>
      <pos A="0.143464" C="0.268801" G="0.414192" T="0.173545"/>
      <pos A="0.233707" C="0.13845" G="0.333975" T="0.293868"/>
      <pos A="0.273814" C="0.25376" G="0.198612" T="0.273814"/>
      <pos A="0.364056" C="0.273814" G="0.223679" T="0.13845"/>
      <pos A="0.118396" C="0.228692" G="0.414192" T="0.23872"/>
      <pos A="0.103356" C="0.414192" G="0.213652" T="0.268801"/>
      <pos A="0.118396" C="0.374084" G="0.313922" T="0.193598"/>
      <pos A="0.0782884" C="0.449286" G="0.349016" T="0.123409"/>
      <pos A="0.409178" C="0.218666" G="0.223679" T="0.148477"/>
      <pos A="0.25376" C="0.298881" G="0.293868" T="0.15349"/>
      <pos A="0.0632484" C="0.23872" G="0.449286" T="0.248747"/>
      <pos A="0.0532207" C="0.449286" G="0.293868" T="0.203626"/>
      <pos A="0.168531" C="0.323949" G="0.178558" T="0.328962"/>
      <pos A="0.0833017" C="0.389124" G="0.228692" T="0.298881"/>
      <pos A="0.258773" C="0.349016" G="0.263787" T="0.128424"/>
      <pos A="0.213652" C="0.158504" G="0.35403" T="0.273814"/>
      <pos A="0.128424" C="0.25376" G="0.33899" T="0.278828"/>
      <pos A="0.208639" C="0.243733" G="0.323949" T="0.223679"/>
      <pos A="0.193598" C="0.283841" G="0.389124" T="0.133437"/>
      <pos A="0.258773" C="0.374084" G="0.25376" T="0.113383"/>
      <pos A="0.208639" C="0.233707" G="0.263787" T="0.293868"/>
      <pos A="0.293868" C="0.233707" G="0.308909" T="0.163518"/>
      <pos A="0.0883151" C="0.278828" G="0.389124" T="0.243733"/>
      <pos A="0.218666" C="0.248747" G="0.328962" T="0.203626"/>
      <pos A="0.113383" C="0.344003" G="0.25376" T="0.288854"/>
      <pos A="0.293868" C="0.283841" G="0.15349" T="0.268801"/>
      <pos A="0.243733" C="0.459313" G="0.213652" T="0.0833017"/>
      <pos A="0.163518" C="0.323949" G="0.208639" T="0.303895"/>
      <pos A="0.263787" C="0.183571" G="0.379097" T="0.173545"/>
      <pos A="0.248747" C="0.243733" G="0.248747" T="0.258773"/>
      <pos A="0.223679" C="0.434245" G="0.243733" T="0.0983427"/>
      <pos A="0.148477" C="0.278828" G="0.328962" T="0.243733"/>
    </motif>
    <motif db="0" id="M33" alt="O33" length="40" nsites="8" evalue="1.3e-003">
      <pos A="0.295351" C="0.30039" G="0.275195" T="0.129063"/>
      <pos A="0.0837116" C="0.290312" G="0.350781" T="0.275195"/>
      <pos A="0.239922" C="0.260078" G="0.214727" T="0.285273"/>
      <pos A="0.260078" C="0.179453" G="0.265117" T="0.295351"/>
      <pos A="0.0887506" C="0.330625" G="0.370937" T="0.209688"/>
      <pos A="0.154258" C="0.325586" G="0.229844" T="0.290312"/>
      <pos A="0.134102" C="0.285273" G="0.275195" T="0.305429"/>
      <pos A="0.124024" C="0.476758" G="0.255039" T="0.14418"/>
      <pos A="0.174414" C="0.275195" G="0.396132" T="0.154258"/>
      <pos A="0.108907" C="0.305429" G="0.401171" T="0.184492"/>
      <pos A="0.295351" C="0.179453" G="0.401171" T="0.124024"/>
      <pos A="0.204649" C="0.234883" G="0.335664" T="0.224805"/>
      <pos A="0.0786726" C="0.416288" G="0.325586" T="0.179453"/>
      <pos A="0.325586" C="0.295351" G="0.214727" T="0.164336"/>
      <pos A="0.159297" C="0.46164" G="0.234883" T="0.14418"/>
      <pos A="0.19961" C="0.280234" G="0.290312" T="0.229844"/>
      <pos A="0.0484375" C="0.224805" G="0.360859" T="0.365898"/>
      <pos A="0.270156" C="0.194571" G="0.25" T="0.285273"/>
      <pos A="0.159297" C="0.315508" G="0.381015" T="0.14418"/>
      <pos A="0.164336" C="0.310468" G="0.260078" T="0.265117"/>
      <pos A="0.129063" C="0.305429" G="0.325586" T="0.239922"/>
      <pos A="0.179453" C="0.340703" G="0.30039" T="0.179453"/>
      <pos A="0.0685946" C="0.325586" G="0.305429" T="0.30039"/>
      <pos A="0.30039" C="0.244961" G="0.174414" T="0.280234"/>
      <pos A="0.25" C="0.441484" G="0.244961" T="0.0635546"/>
      <pos A="0.244961" C="0.340703" G="0.229844" T="0.184492"/>
      <pos A="0.280234" C="0.260078" G="0.345742" T="0.113946"/>
      <pos A="0.129063" C="0.35582" G="0.35582" T="0.159297"/>
      <pos A="0.416288" C="0.108907" G="0.204649" T="0.270156"/>
      <pos A="0.239922" C="0.244961" G="0.239922" T="0.275195"/>
      <pos A="0.436445" C="0.149219" G="0.229844" T="0.184492"/>
      <pos A="0.139141" C="0.340703" G="0.345742" T="0.174414"/>
      <pos A="0.154258" C="0.315508" G="0.255039" T="0.275195"/>
      <pos A="0.189532" C="0.310468" G="0.360859" T="0.139141"/>
      <pos A="0.25" C="0.340703" G="0.265117" T="0.14418"/>
      <pos A="0.149219" C="0.345742" G="0.265117" T="0.239922"/>
      <pos A="0.0484375" C="0.386054" G="0.365898" T="0.19961"/>
      <pos A="0.134102" C="0.305429" G="0.340703" T="0.219766"/>
      <pos A="0.129063" C="0.265117" G="0.335664" T="0.270156"/>
      <pos A="0.295351" C="0.325586" G="0.189532" T="0.189532"/>
    </motif>
    <motif db="0" id="M34" alt="O34" length="40" nsites="8" evalue="1.3e-003">
      <pos A="0.112826" C="0.112826" G="0.771262" T="0.00308642"/>
      <pos A="0.222565" C="0.167696" G="0.606653" T="0.00308642"/>
      <pos A="0.332304" C="0.222565" G="0.222565" T="0.222565"/>
      <pos A="0.277435" C="0.496914" G="0.00308642" T="0.222565"/>
      <pos A="0.00308642" C="0.387174" G="0.496914" T="0.112826"/>
      <pos A="0.0579565" C="0.222565" G="0.496914" T="0.222565"/>
      <pos A="0.00308642" C="0.00308642" G="0.771262" T="0.222565"/>
      <pos A="0.112826" C="0.00308642" G="0.881001" T="0.00308642"/>
      <pos A="0.222565" C="0.551784" G="0.00308642" T="0.222565"/>
      <pos A="0.0579565" C="0.277435" G="0.661523" T="0.00308642"/>
      <pos A="0.00308642" C="0.551784" G="0.332304" T="0.112826"/>
      <pos A="0.00308642" C="0.332304" G="0.442043" T="0.222565"/>
      <pos A="0.167696" C="0.222565" G="0.332304" T="0.277435"/>
      <pos A="0.00308642" C="0.222565" G="0.661523" T="0.112826"/>
      <pos A="0.0579565" C="0.222565" G="0.661523" T="0.0579565"/>
      <pos A="0.112826" C="0.387174" G="0.496914" T="0.00308642"/>
      <pos A="0.0579565" C="0.332304" G="0.606653" T="0.00308642"/>
      <pos A="0.167696" C="0.332304" G="0.387174" T="0.112826"/>
      <pos A="0.0579565" C="0.112826" G="0.551784" T="0.277435"/>
      <pos A="0.0579565" C="0.277435" G="0.606653" T="0.0579565"/>
      <pos A="0.167696" C="0.0579565" G="0.661523" T="0.112826"/>
      <pos A="0.222565" C="0.551784" G="0.167696" T="0.0579565"/>
      <pos A="0.00308642" C="0.442043" G="0.277435" T="0.277435"/>
      <pos A="0.0579565" C="0.387174" G="0.387174" T="0.167696"/>
      <pos A="0.0579565" C="0.167696" G="0.277435" T="0.496914"/>
      <pos A="0.222565" C="0.222565" G="0.551784" T="0.00308642"/>
      <pos A="0.277435" C="0.00308642" G="0.387174" T="0.332304"/>
      <pos A="0.332304" C="0.112826" G="0.387174" T="0.167696"/>
      <pos A="0.167696" C="0.277435" G="0.551784" T="0.00308642"/>
      <pos A="0.442043" C="0.387174" G="0.112826" T="0.0579565"/>
      <pos A="0.332304" C="0.167696" G="0.496914" T="0.00308642"/>
      <pos A="0.222565" C="0.277435" G="0.167696" T="0.332304"/>
      <pos A="0.222565" C="0.112826" G="0.496914" T="0.167696"/>
      <pos A="0.112826" C="0.222565" G="0.551784" T="0.112826"/>
      <pos A="0.112826" C="0.442043" G="0.332304" T="0.112826"/>
      <pos A="0.00308642" C="0.167696" G="0.551784" T="0.277435"/>
      <pos A="0.0579565" C="0.661523" G="0.277435" T="0.00308642"/>
      <pos A="0.222565" C="0.387174" G="0.112826" T="0.277435"/>
      <pos A="0.167696" C="0.277435" G="0.222565" T="0.332304"/>
      <pos A="0.00308642" C="0.496914" G="0.277435" T="0.222565"/>
    </motif>
    <motif db="0" id="M35" alt="O35" length="40" nsites="8" evalue="1.3e-003">
      <pos A="0.332304" C="0.00308642" G="0.00308642" T="0.661523"/>
      <pos A="0.332304" C="0.00308642" G="0.332304" T="0.332304"/>
      <pos A="0.00308642" C="0.661523" G="0.332304" T="0.00308642"/>
      <pos A="0.00308642" C="0.332304" G="0.332304" T="0.332304"/>
      <pos A="0.00308642" C="0.332304" G="0.00308642" T="0.661523"/>
      <pos A="0.332304" C="0.332304" G="0.332304" T="0.00308642"/>
      <pos A="0.332304" C="0.00308642" G="0.661523" T="0.00308642"/>
      <pos A="0.00308642" C="0.332304" G="0.332304" T="0.332304"/>
      <pos A="0.332304" C="0.661523" G="0.00308642" T="0.00308642"/>
      <pos A="0.00308642" C="0.00308642" G="0.00308642" T="0.990741"/>
      <pos A="0.661523" C="0.00308642" G="0.00308642" T="0.332304"/>
      <pos A="0.332304" C="0.332304" G="0.00308642" T="0.332304"/>
      <pos A="0.00308642" C="0.00308642" G="0.661523" T="0.332304"/>
      <pos A="0.00308642" C="0.332304" G="0.332304" T="0.332304"/>
      <pos A="0.00308642" C="0.990741" G="0.00308642" T="0.00308642"/>
      <pos A="0.00308642" C="0.332304" G="0.00308642" T="0.661523"/>
      <pos A="0.00308642" C="0.332304" G="0.00308642" T="0.661523"/>
      <pos A="0.00308642" C="0.332304" G="0.332304" T="0.332304"/>
      <pos A="0.00308642" C="0.00308642" G="0.661523" T="0.332304"/>
      <pos A="0.332304" C="0.00308642" G="0.332304" T="0.332304"/>
      <pos A="0.332304" C="0.332304" G="0.332304" T="0.00308642"/>
      <pos A="0.332304" C="0.00308642" G="0.332304" T="0.332304"/>
      <pos A="0.661523" C="0.00308642" G="0.00308642" T="0.332304"/>
      <pos A="0.661523" C="0.332304" G="0.00308642" T="0.00308642"/>
      <pos A="0.00308642" C="0.00308642" G="0.661523" T="0.332304"/>
      <pos A="0.332304" C="0.332304" G="0.00308642" T="0.332304"/>
      <pos A="0.00308642" C="0.00308642" G="0.990741" T="0.00308642"/>
      <pos A="0.00308642" C="0.00308642" G="0.661523" T="0.332304"/>
      <pos A="0.00308642" C="0.661523" G="0.00308642" T="0.332304"/>
      <pos A="0.332304" C="0.00308642" G="0.332304" T="0.332304"/>
      <pos A="0.332304" C="0.00308642" G="0.661523" T="0.00308642"/>
      <pos A="0.332304" C="0.00308642" G="0.00308642" T="0.661523"/>
      <pos A="0.00308642" C="0.332304" G="0.332304" T="0.332304"/>
      <pos A="0.332304" C="0.661523" G="0.00308642" T="0.00308642"/>
      <pos A="0.661523" C="0.332304" G="0.00308642" T="0.00308642"/>
      <pos A="0.00308642" C="0.00308642" G="0.332304" T="0.661523"/>
      <pos A="0.00308642" C="0.00308642" G="0.990741" T="0.00308642"/>
      <pos A="0.00308642" C="0.332304" G="0.332304" T="0.332304"/>
      <pos A="0.332304" C="0.00308642" G="0.332304" T="0.332304"/>
      <pos A="0.332304" C="0.332304" G="0.332304" T="0.00308642"/>
    </motif>
    <motif db="0" id="M36" alt="O36" length="40" nsites="8" evalue="1.3e-003">
      <pos A="0.00308642" C="0.200617" G="0.595679" T="0.200617"/>
      <pos A="0.00308642" C="0.398148" G="0.595679" T="0.00308642"/>
      <pos A="0.200617" C="0.595679" G="0.00308642" T="0.200617"/>
      <pos A="0.00308642" C="0.200617" G="0.79321" T="0.00308642"/>
      <pos A="0.398148" C="0.00308642" G="0.595679" T="0.00308642"/>
      <pos A="0.398148" C="0.200617" G="0.398148" T="0.00308642"/>
      <pos A="0.00308642" C="0.00308642" G="0.398148" T="0.595679"/>
      <pos A="0.00308642" C="0.595679" G="0.200617" T="0.200617"/>
      <pos A="0.398148" C="0.200617" G="0.200617" T="0.200617"/>
      <pos A="0.00308642" C="0.595679" G="0.398148" T="0.00308642"/>
      <pos A="0.200617" C="0.595679" G="0.200617" T="0.00308642"/>
      <pos A="0.398148" C="0.00308642" G="0.200617" T="0.398148"/>
      <pos A="0.00308642" C="0.200617" G="0.79321" T="0.00308642"/>
      <pos A="0.398148" C="0.00308642" G="0.200617" T="0.398148"/>
      <pos A="0.00308642" C="0.00308642" G="0.990741" T="0.00308642"/>
      <pos A="0.00308642" C="0.398148" G="0.595679" T="0.00308642"/>
      <pos A="0.00308642" C="0.595679" G="0.00308642" T="0.398148"/>
      <pos A="0.00308642" C="0.79321" G="0.00308642" T="0.200617"/>
      <pos A="0.398148" C="0.00308642" G="0.595679" T="0.00308642"/>
      <pos A="0.00308642" C="0.200617" G="0.79321" T="0.00308642"/>
      <pos A="0.00308642" C="0.00308642" G="0.990741" T="0.00308642"/>
      <pos A="0.00308642" C="0.79321" G="0.200617" T="0.00308642"/>
      <pos A="0.00308642" C="0.398148" G="0.595679" T="0.00308642"/>
      <pos A="0.00308642" C="0.398148" G="0.00308642" T="0.595679"/>
      <pos A="0.00308642" C="0.595679" G="0.00308642" T="0.398148"/>
      <pos A="0.00308642" C="0.00308642" G="0.398148" T="0.595679"/>
      <pos A="0.00308642" C="0.595679" G="0.398148" T="0.00308642"/>
      <pos A="0.398148" C="0.595679" G="0.00308642" T="0.00308642"/>
      <pos A="0.200617" C="0.200617" G="0.595679" T="0.00308642"/>
      <pos A="0.990741" C="0.00308642" G="0.00308642" T="0.00308642"/>
      <pos A="0.00308642" C="0.398148" G="0.595679" T="0.00308642"/>
      <pos A="0.00308642" C="0.398148" G="0.00308642" T="0.595679"/>
      <pos A="0.595679" C="0.200617" G="0.200617" T="0.00308642"/>
      <pos A="0.00308642" C="0.200617" G="0.79321" T="0.00308642"/>
      <pos A="0.00308642" C="0.595679" G="0.00308642" T="0.398148"/>
      <pos A="0.00308642" C="0.79321" G="0.200617" T="0.00308642"/>
      <pos A="0.00308642" C="0.595679" G="0.00308642" T="0.398148"/>
      <pos A="0.398148" C="0.200617" G="0.398148" T="0.00308642"/>
      <pos A="0.398148" C="0.200617" G="0.398148" T="0.00308642"/>
      <pos A="0.00308642" C="0.595679" G="0.200617" T="0.200617"/>
    </motif>
    <motif db="0" id="M37" alt="O37" length="40" nsites="8" evalue="1.3e-003">
      <pos A="0.240504" C="0.33547" G="0.259496" T="0.16453"/>
      <pos A="0.16453" C="0.240504" G="0.439934" T="0.155033"/>
      <pos A="0.25" C="0.0980533" G="0.42094" T="0.231006"/>
      <pos A="0.30698" C="0.0505699" G="0.515907" T="0.126543"/>
      <pos A="0.117047" C="0.344967" G="0.316477" T="0.22151"/>
      <pos A="0.145537" C="0.487417" G="0.287987" T="0.0790598"/>
      <pos A="0.16453" C="0.42094" G="0.19302" T="0.22151"/>
      <pos A="0.174027" C="0.27849" G="0.325973" T="0.22151"/>
      <pos A="0.155033" C="0.50641" G="0.174027" T="0.16453"/>
      <pos A="0.287987" C="0.0790598" G="0.344967" T="0.287987"/>
      <pos A="0.0125827" C="0.287987" G="0.240504" T="0.458926"/>
      <pos A="0.240504" C="0.183523" G="0.354463" T="0.22151"/>
      <pos A="0.183523" C="0.344967" G="0.287987" T="0.183523"/>
      <pos A="0.287987" C="0.287987" G="0.202517" T="0.22151"/>
      <pos A="0.126543" C="0.354463" G="0.344967" T="0.174027"/>
      <pos A="0.25" C="0.19302" G="0.401947" T="0.155033"/>
      <pos A="0.183523" C="0.36396" G="0.30698" T="0.145537"/>
      <pos A="0.287987" C="0.287987" G="0.30698" T="0.117047"/>
      <pos A="0.16453" C="0.344967" G="0.231006" T="0.259496"/>
      <pos A="0.0790598" C="0.344967" G="0.411444" T="0.16453"/>
      <pos A="0.202517" C="0.10755" G="0.373457" T="0.316477"/>
      <pos A="0.33547" C="0.30698" G="0.231006" T="0.126543"/>
      <pos A="0.126543" C="0.287987" G="0.30698" T="0.27849"/>
      <pos A="0.155033" C="0.354463" G="0.27849" T="0.212013"/>
      <pos A="0.27849" C="0.231006" G="0.22151" T="0.268994"/>
      <pos A="0.19302" C="0.212013" G="0.39245" T="0.202517"/>
      <pos A="0.0695635" C="0.44943" G="0.25" T="0.231006"/>
      <pos A="0.155033" C="0.297483" G="0.325973" T="0.22151"/>
      <pos A="0.325973" C="0.202517" G="0.259496" T="0.212013"/>
      <pos A="0.0790598" C="0.439934" G="0.354463" T="0.126543"/>
      <pos A="0.145537" C="0.39245" G="0.354463" T="0.10755"/>
      <pos A="0.430437" C="0.212013" G="0.126543" T="0.231006"/>
      <pos A="0.316477" C="0.212013" G="0.287987" T="0.183523"/>
      <pos A="0.155033" C="0.39245" G="0.373457" T="0.0790598"/>
      <pos A="0.297483" C="0.19302" G="0.297483" T="0.212013"/>
      <pos A="0.22151" C="0.19302" G="0.240504" T="0.344967"/>
      <pos A="0.25" C="0.25" G="0.13604" T="0.36396"/>
      <pos A="0.297483" C="0.25" G="0.33547" T="0.117047"/>
      <pos A="0.344967" C="0.231006" G="0.316477" T="0.10755"/>
      <pos A="0.0505699" C="0.240504" G="0.515907" T="0.19302"/>
    </motif>
    <motif db="0" id="M38" alt="O38" length="40" nsites="8" evalue="1.3e-003">
      <pos A="0.0991822" C="0.216633" G="0.296713" T="0.387471"/>
      <pos A="0.195279" C="0.27002" G="0.39281" T="0.141892"/>
      <pos A="0.221972" C="0.147231" G="0.424841" T="0.205956"/>
      <pos A="0.227311" C="0.205956" G="0.344761" T="0.221972"/>
      <pos A="0.334084" C="0.195279" G="0.152569" T="0.318068"/>
      <pos A="0.0564731" C="0.440857" G="0.302052" T="0.200617"/>
      <pos A="0.136553" C="0.398148" G="0.344761" T="0.120537"/>
      <pos A="0.195279" C="0.360777" G="0.254004" T="0.18994"/>
      <pos A="0.31273" C="0.141892" G="0.334084" T="0.211295"/>
      <pos A="0.0457956" C="0.291375" G="0.424841" T="0.237988"/>
      <pos A="0.179262" C="0.227311" G="0.355439" T="0.237988"/>
      <pos A="0.163246" C="0.280697" G="0.339423" T="0.216633"/>
      <pos A="0.200617" C="0.254004" G="0.371455" T="0.173924"/>
      <pos A="0.254004" C="0.376793" G="0.168586" T="0.200617"/>
      <pos A="0.141892" C="0.179262" G="0.43018" T="0.248666"/>
      <pos A="0.264681" C="0.323406" G="0.216633" T="0.195279"/>
      <pos A="0.200617" C="0.440857" G="0.131215" T="0.227311"/>
      <pos A="0.205956" C="0.275359" G="0.302052" T="0.216633"/>
      <pos A="0.173924" C="0.307391" G="0.323406" T="0.195279"/>
      <pos A="0.0831664" C="0.366117" G="0.344761" T="0.205956"/>
      <pos A="0.0831664" C="0.478228" G="0.248666" T="0.18994"/>
      <pos A="0.254004" C="0.344761" G="0.152569" T="0.248666"/>
      <pos A="0.195279" C="0.27002" G="0.248666" T="0.286036"/>
      <pos A="0.259342" C="0.200617" G="0.371455" T="0.168586"/>
      <pos A="0.0991822" C="0.382132" G="0.227311" T="0.291375"/>
      <pos A="0.184601" C="0.243326" G="0.387471" T="0.184601"/>
      <pos A="0.280697" C="0.248666" G="0.168586" T="0.302052"/>
      <pos A="0.200617" C="0.504921" G="0.259342" T="0.035118"/>
      <pos A="0.157908" C="0.152569" G="0.328746" T="0.360777"/>
      <pos A="0.200617" C="0.232649" G="0.307391" T="0.259342"/>
      <pos A="0.125876" C="0.243326" G="0.440857" T="0.18994"/>
      <pos A="0.334084" C="0.259342" G="0.179262" T="0.227311"/>
      <pos A="0.216633" C="0.360777" G="0.302052" T="0.120537"/>
      <pos A="0.264681" C="0.31273" G="0.248666" T="0.173924"/>
      <pos A="0.205956" C="0.264681" G="0.227311" T="0.302052"/>
      <pos A="0.184601" C="0.339423" G="0.27002" T="0.205956"/>
      <pos A="0.104521" C="0.125876" G="0.483566" T="0.286036"/>
      <pos A="0.344761" C="0.334084" G="0.173924" T="0.147231"/>
      <pos A="0.307391" C="0.163246" G="0.39281" T="0.136553"/>
      <pos A="0.195279" C="0.43018" G="0.264681" T="0.10986"/>
    </motif>
    <motif db="0" id="M4" alt="O4" length="40" nsites="8" evalue="1.3e-003">
      <pos A="0.178558" C="0.208639" G="0.419205" T="0.193598"/>
      <pos A="0.178558" C="0.198612" G="0.469339" T="0.15349"/>
      <pos A="0.158504" C="0.198612" G="0.379097" T="0.263787"/>
      <pos A="0.188585" C="0.424218" G="0.183571" T="0.203626"/>
      <pos A="0.233707" C="0.33899" G="0.218666" T="0.208639"/>
      <pos A="0.0582351" C="0.349016" G="0.243733" T="0.349016"/>
      <pos A="0.183571" C="0.404164" G="0.23872" T="0.173545"/>
      <pos A="0.0782884" C="0.404164" G="0.168531" T="0.349016"/>
      <pos A="0.148477" C="0.203626" G="0.439258" T="0.208639"/>
      <pos A="0.313922" C="0.268801" G="0.223679" T="0.193598"/>
      <pos A="0.218666" C="0.223679" G="0.333975" T="0.223679"/>
      <pos A="0.188585" C="0.298881" G="0.344003" T="0.168531"/>
      <pos A="0.0983427" C="0.344003" G="0.33899" T="0.218666"/>
      <pos A="0.108369" C="0.459313" G="0.313922" T="0.118396"/>
      <pos A="0.198612" C="0.303895" G="0.298881" T="0.198612"/>
      <pos A="0.328962" C="0.233707" G="0.33899" T="0.0983427"/>
      <pos A="0.208639" C="0.288854" G="0.389124" T="0.113383"/>
      <pos A="0.13845" C="0.263787" G="0.33899" T="0.258773"/>
      <pos A="0.168531" C="0.258773" G="0.298881" T="0.273814"/>
      <pos A="0.0833017" C="0.344003" G="0.414192" T="0.158504"/>
      <pos A="0.35403" C="0.173545" G="0.198612" T="0.273814"/>
      <pos A="0.193598" C="0.163518" G="0.389124" T="0.25376"/>
      <pos A="0.193598" C="0.494407" G="0.188585" T="0.123409"/>
      <pos A="0.158504" C="0.248747" G="0.308909" T="0.283841"/>
      <pos A="0.183571" C="0.404164" G="0.103356" T="0.308909"/>
      <pos A="0.163518" C="0.15349" G="0.233707" T="0.449286"/>
      <pos A="0.163518" C="0.323949" G="0.323949" T="0.188585"/>
      <pos A="0.113383" C="0.399151" G="0.33899" T="0.148477"/>
      <pos A="0.333975" C="0.233707" G="0.278828" T="0.15349"/>
      <pos A="0.0933294" C="0.158504" G="0.474353" T="0.273814"/>
      <pos A="0.188585" C="0.218666" G="0.349016" T="0.243733"/>
      <pos A="0.193598" C="0.444273" G="0.233707" T="0.128424"/>
      <pos A="0.233707" C="0.308909" G="0.318935" T="0.13845"/>
      <pos A="0.113383" C="0.389124" G="0.318935" T="0.178558"/>
      <pos A="0.188585" C="0.35403" G="0.223679" T="0.233707"/>
      <pos A="0.133437" C="0.399151" G="0.318935" T="0.148477"/>
      <pos A="0.243733" C="0.464326" G="0.128424" T="0.163518"/>
      <pos A="0.444273" C="0.113383" G="0.258773" T="0.183571"/>
      <pos A="0.308909" C="0.15349" G="0.323949" T="0.213652"/>
      <pos A="0.263787" C="0.384111" G="0.15349" T="0.198612"/>
    </motif>
    <motif db="0" id="M40" alt="O40" length="40" nsites="8" evalue="1.3e-003">
      <pos A="0.149219" C="0.118985" G="0.426366" T="0.305429"/>
      <pos A="0.189532" C="0.340703" G="0.360859" T="0.108907"/>
      <pos A="0.124024" C="0.370937" G="0.305429" T="0.19961"/>
      <pos A="0.275195" C="0.446523" G="0.0736336" T="0.204649"/>
      <pos A="0.189532" C="0.315508" G="0.305429" T="0.189532"/>
      <pos A="0.118985" C="0.330625" G="0.260078" T="0.290312"/>
      <pos A="0.154258" C="0.290312" G="0.224805" T="0.330625"/>
      <pos A="0.0182035" C="0.340703" G="0.35582" T="0.285273"/>
      <pos A="0.239922" C="0.527148" G="0.118985" T="0.113946"/>
      <pos A="0.0837116" C="0.239922" G="0.451562" T="0.224805"/>
      <pos A="0.25" C="0.310468" G="0.194571" T="0.244961"/>
      <pos A="0.184492" C="0.204649" G="0.562422" T="0.0484375"/>
      <pos A="0.154258" C="0.244961" G="0.421327" T="0.179453"/>
      <pos A="0.244961" C="0.325586" G="0.25" T="0.179453"/>
      <pos A="0.174414" C="0.280234" G="0.234883" T="0.310468"/>
      <pos A="0.174414" C="0.234883" G="0.285273" T="0.305429"/>
      <pos A="0.0534765" C="0.265117" G="0.431405" T="0.25"/>
      <pos A="0.14418" C="0.340703" G="0.350781" T="0.164336"/>
      <pos A="0.244961" C="0.224805" G="0.325586" T="0.204649"/>
      <pos A="0.139141" C="0.234883" G="0.365898" T="0.260078"/>
      <pos A="0.124024" C="0.365898" G="0.325586" T="0.184492"/>
      <pos A="0.280234" C="0.280234" G="0.270156" T="0.169375"/>
      <pos A="0.159297" C="0.350781" G="0.30039" T="0.189532"/>
      <pos A="0.244961" C="0.330625" G="0.19961" T="0.224805"/>
      <pos A="0.234883" C="0.209688" G="0.270156" T="0.285273"/>
      <pos A="0.19961" C="0.370937" G="0.255039" T="0.174414"/>
      <pos A="0.25" C="0.164336" G="0.335664" T="0.25"/>
      <pos A="0.154258" C="0.305429" G="0.365898" T="0.174414"/>
      <pos A="0.108907" C="0.340703" G="0.345742" T="0.204649"/>
      <pos A="0.375976" C="0.244961" G="0.209688" T="0.169375"/>
      <pos A="0.315508" C="0.204649" G="0.325586" T="0.154258"/>
      <pos A="0.265117" C="0.411249" G="0.209688" T="0.113946"/>
      <pos A="0.179453" C="0.260078" G="0.30039" T="0.260078"/>
      <pos A="0.113946" C="0.451562" G="0.325586" T="0.108907"/>
      <pos A="0.285273" C="0.396132" G="0.14418" T="0.174414"/>
      <pos A="0.134102" C="0.436445" G="0.265117" T="0.164336"/>
      <pos A="0.189532" C="0.275195" G="0.360859" T="0.174414"/>
      <pos A="0.260078" C="0.214727" G="0.25" T="0.275195"/>
      <pos A="0.139141" C="0.265117" G="0.315508" T="0.280234"/>
      <pos A="0.0484375" C="0.340703" G="0.491875" T="0.118985"/>
    </motif>
    <motif db="0" id="M41" alt="O41" length="40" nsites="8" evalue="1.3e-003">
      <pos A="0.661523" C="0.00308642" G="0.00308642" T="0.332304"/>
      <pos A="0.661523" C="0.00308642" G="0.332304" T="0.00308642"/>
      <pos A="0.00308642" C="0.00308642" G="0.00308642" T="0.990741"/>
      <pos A="0.00308642" C="0.661523" G="0.00308642" T="0.332304"/>
      <pos A="0.00308642" C="0.661523" G="0.00308642" T="0.332304"/>
      <pos A="0.00308642" C="0.990741" G="0.00308642" T="0.00308642"/>
      <pos A="0.00308642" C="0.990741" G="0.00308642" T="0.00308642"/>
      <pos A="0.661523" C="0.00308642" G="0.00308642" T="0.332304"/>
      <pos A="0.00308642" C="0.661523" G="0.332304" T="0.00308642"/>
      <pos A="0.332304" C="0.661523" G="0.00308642" T="0.00308642"/>
      <pos A="0.00308642" C="0.990741" G="0.00308642" T="0.00308642"/>
      <pos A="0.00308642" C="0.661523" G="0.00308642" T="0.332304"/>
      <pos A="0.00308642" C="0.990741" G="0.00308642" T="0.00308642"/>
      <pos A="0.00308642" C="0.00308642" G="0.990741" T="0.00308642"/>
      <pos A="0.00308642" C="0.00308642" G="0.661523" T="0.332304"/>
      <pos A="0.661523" C="0.00308642" G="0.00308642" T="0.332304"/>
      <pos A="0.661523" C="0.00308642" G="0.00308642" T="0.332304"/>
      <pos A="0.00308642" C="0.00308642" G="0.990741" T="0.00308642"/>
      <pos A="0.332304" C="0.00308642" G="0.661523" T="0.00308642"/>
      <pos A="0.00308642" C="0.990741" G="0.00308642" T="0.00308642"/>
      <pos A="0.00308642" C="0.990741" G="0.00308642" T="0.00308642"/>
      <pos A="0.661523" C="0.332304" G="0.00308642" T="0.00308642"/>
      <pos A="0.661523" C="0.00308642" G="0.00308642" T="0.332304"/>
      <pos A="0.00308642" C="0.00308642" G="0.332304" T="0.661523"/>
      <pos A="0.00308642" C="0.00308642" G="0.990741" T="0.00308642"/>
      <pos A="0.00308642" C="0.332304" G="0.661523" T="0.00308642"/>
      <pos A="0.661523" C="0.00308642" G="0.00308642" T="0.332304"/>
      <pos A="0.00308642" C="0.00308642" G="0.990741" T="0.00308642"/>
      <pos A="0.661523" C="0.00308642" G="0.00308642" T="0.332304"/>
      <pos A="0.661523" C="0.332304" G="0.00308642" T="0.00308642"/>
      <pos A="0.00308642" C="0.332304" G="0.00308642" T="0.661523"/>
      <pos A="0.00308642" C="0.990741" G="0.00308642" T="0.00308642"/>
      <pos A="0.661523" C="0.00308642" G="0.00308642" T="0.332304"/>
      <pos A="0.00308642" C="0.00308642" G="0.990741" T="0.00308642"/>
      <pos A="0.00308642" C="0.990741" G="0.00308642" T="0.00308642"/>
      <pos A="0.00308642" C="0.00308642" G="0.990741" T="0.00308642"/>
      <pos A="0.00308642" C="0.661523" G="0.332304" T="0.00308642"/>
      <pos A="0.332304" C="0.00308642" G="0.661523" T="0.00308642"/>
      <pos A="0.00308642" C="0.00308642" G="0.990741" T="0.00308642"/>
      <pos A="0.00308642" C="0.00308642" G="0.990741" T="0.00308642"/>
    </motif>
    <motif db="0" id="M42" alt="O42" length="40" nsites="8" evalue="1.3e-003">
      <pos A="0.128424" C="0.35403" G="0.344003" T="0.173545"/>
      <pos A="0.143464" C="0.419205" G="0.323949" T="0.113383"/>
      <pos A="0.288854" C="0.183571" G="0.35403" T="0.173545"/>
      <pos A="0.148477" C="0.143464" G="0.344003" T="0.364056"/>
      <pos A="0.15349" C="0.429232" G="0.198612" T="0.218666"/>
      <pos A="0.23872" C="0.33899" G="0.313922" T="0.108369"/>
      <pos A="0.158504" C="0.379097" G="0.374084" T="0.0883151"/>
      <pos A="0.228692" C="0.283841" G="0.243733" T="0.243733"/>
      <pos A="0.15349" C="0.323949" G="0.328962" T="0.193598"/>
      <pos A="0.0833017" C="0.429232" G="0.298881" T="0.188585"/>
      <pos A="0.288854" C="0.233707" G="0.223679" T="0.25376"/>
      <pos A="0.143464" C="0.318935" G="0.283841" T="0.25376"/>
      <pos A="0.218666" C="0.163518" G="0.35403" T="0.263787"/>
      <pos A="0.168531" C="0.308909" G="0.283841" T="0.23872"/>
      <pos A="0.103356" C="0.278828" G="0.379097" T="0.23872"/>
      <pos A="0.263787" C="0.0833017" G="0.313922" T="0.33899"/>
      <pos A="0.0883151" C="0.25376" G="0.469339" T="0.188585"/>
      <pos A="0.13845" C="0.25376" G="0.349016" T="0.258773"/>
      <pos A="0.0933294" C="0.303895" G="0.429232" T="0.173545"/>
      <pos A="0.213652" C="0.23872" G="0.243733" T="0.303895"/>
      <pos A="0.0833017" C="0.248747" G="0.364056" T="0.303895"/>
      <pos A="0.404164" C="0.409178" G="0.0933294" T="0.0933294"/>
      <pos A="0.298881" C="0.193598" G="0.258773" T="0.248747"/>
      <pos A="0.163518" C="0.439258" G="0.163518" T="0.233707"/>
      <pos A="0.298881" C="0.379097" G="0.218666" T="0.103356"/>
      <pos A="0.158504" C="0.213652" G="0.429232" T="0.198612"/>
      <pos A="0.188585" C="0.464326" G="0.243733" T="0.103356"/>
      <pos A="0.223679" C="0.0983427" G="0.504434" T="0.173545"/>
      <pos A="0.203626" C="0.328962" G="0.308909" T="0.158504"/>
      <pos A="0.158504" C="0.35403" G="0.268801" T="0.218666"/>
      <pos A="0.128424" C="0.444273" G="0.243733" T="0.183571"/>
      <pos A="0.15349" C="0.399151" G="0.273814" T="0.173545"/>
      <pos A="0.313922" C="0.233707" G="0.213652" T="0.23872"/>
      <pos A="0.25376" C="0.208639" G="0.243733" T="0.293868"/>
      <pos A="0.203626" C="0.333975" G="0.303895" T="0.158504"/>
      <pos A="0.148477" C="0.213652" G="0.389124" T="0.248747"/>
      <pos A="0.0782884" C="0.429232" G="0.243733" T="0.248747"/>
      <pos A="0.178558" C="0.419205" G="0.183571" T="0.218666"/>
      <pos A="0.344003" C="0.303895" G="0.25376" T="0.0983427"/>
      <pos A="0.203626" C="0.283841" G="0.193598" T="0.318935"/>
    </motif>
    <motif db="0" id="M43" alt="O43" length="40" nsites="8" evalue="1.3e-003">
      <pos A="0.00308642" C="0.14418" G="0.849647" T="0.00308642"/>
      <pos A="0.00308642" C="0.285273" G="0.14418" T="0.567461"/>
      <pos A="0.00308642" C="0.285273" G="0.567461" T="0.14418"/>
      <pos A="0.00308642" C="0.00308642" G="0.990741" T="0.00308642"/>
      <pos A="0.285273" C="0.426366" G="0.00308642" T="0.285273"/>
      <pos A="0.00308642" C="0.14418" G="0.849647" T="0.00308642"/>
      <pos A="0.00308642" C="0.00308642" G="0.849647" T="0.14418"/>
      <pos A="0.00308642" C="0.285273" G="0.567461" T="0.14418"/>
      <pos A="0.00308642" C="0.426366" G="0.426366" T="0.14418"/>
      <pos A="0.00308642" C="0.14418" G="0.708554" T="0.14418"/>
      <pos A="0.00308642" C="0.00308642" G="0.849647" T="0.14418"/>
      <pos A="0.00308642" C="0.708554" G="0.14418" T="0.14418"/>
      <pos A="0.00308642" C="0.00308642" G="0.849647" T="0.14418"/>
      <pos A="0.00308642" C="0.426366" G="0.567461" T="0.00308642"/>
      <pos A="0.426366" C="0.00308642" G="0.00308642" T="0.567461"/>
      <pos A="0.00308642" C="0.00308642" G="0.567461" T="0.426366"/>
      <pos A="0.14418" C="0.426366" G="0.426366" T="0.00308642"/>
      <pos A="0.285273" C="0.426366" G="0.285273" T="0.00308642"/>
      <pos A="0.00308642" C="0.426366" G="0.00308642" T="0.567461"/>
      <pos A="0.00308642" C="0.567461" G="0.426366" T="0.00308642"/>
      <pos A="0.00308642" C="0.00308642" G="0.00308642" T="0.990741"/>
      <pos A="0.00308642" C="0.14418" G="0.708554" T="0.14418"/>
      <pos A="0.285273" C="0.00308642" G="0.708554" T="0.00308642"/>
      <pos A="0.00308642" C="0.00308642" G="0.849647" T="0.14418"/>
      <pos A="0.14418" C="0.00308642" G="0.849647" T="0.00308642"/>
      <pos A="0.426366" C="0.00308642" G="0.14418" T="0.426366"/>
      <pos A="0.567461" C="0.426366" G="0.00308642" T="0.00308642"/>
      <pos A="0.426366" C="0.567461" G="0.00308642" T="0.00308642"/>
      <pos A="0.426366" C="0.14418" G="0.285273" T="0.14418"/>
      <pos A="0.00308642" C="0.14418" G="0.708554" T="0.14418"/>
      <pos A="0.00308642" C="0.849647" G="0.00308642" T="0.14418"/>
      <pos A="0.14418" C="0.00308642" G="0.849647" T="0.00308642"/>
      <pos A="0.14418" C="0.426366" G="0.14418" T="0.285273"/>
      <pos A="0.00308642" C="0.426366" G="0.285273" T="0.285273"/>
      <pos A="0.14418" C="0.14418" G="0.00308642" T="0.708554"/>
      <pos A="0.285273" C="0.00308642" G="0.708554" T="0.00308642"/>
      <pos A="0.426366" C="0.00308642" G="0.00308642" T="0.567461"/>
      <pos A="0.00308642" C="0.708554" G="0.285273" T="0.00308642"/>
      <pos A="0.849647" C="0.14418" G="0.00308642" T="0.00308642"/>
      <pos A="0.00308642" C="0.285273" G="0.567461" T="0.14418"/>
    </motif>
    <motif db="0" id="M44" alt="O44" length="40" nsites="8" evalue="1.3e-003">
      <pos A="0.248747" C="0.298881" G="0.273814" T="0.178558"/>
      <pos A="0.133437" C="0.394137" G="0.228692" T="0.243733"/>
      <pos A="0.243733" C="0.223679" G="0.258773" T="0.273814"/>
      <pos A="0.0782884" C="0.414192" G="0.404164" T="0.103356"/>
      <pos A="0.419205" C="0.198612" G="0.228692" T="0.15349"/>
      <pos A="0.183571" C="0.208639" G="0.333975" T="0.273814"/>
      <pos A="0.158504" C="0.323949" G="0.233707" T="0.283841"/>
      <pos A="0.0933294" C="0.344003" G="0.384111" T="0.178558"/>
      <pos A="0.128424" C="0.409178" G="0.258773" T="0.203626"/>
      <pos A="0.0983427" C="0.394137" G="0.268801" T="0.23872"/>
      <pos A="0.223679" C="0.168531" G="0.333975" T="0.273814"/>
      <pos A="0.333975" C="0.25376" G="0.283841" T="0.128424"/>
      <pos A="0.198612" C="0.318935" G="0.108369" T="0.374084"/>
      <pos A="0.148477" C="0.303895" G="0.33899" T="0.208639"/>
      <pos A="0.258773" C="0.178558" G="0.389124" T="0.173545"/>
      <pos A="0.218666" C="0.35403" G="0.233707" T="0.193598"/>
      <pos A="0.213652" C="0.263787" G="0.449286" T="0.0732751"/>
      <pos A="0.108369" C="0.263787" G="0.409178" T="0.218666"/>
      <pos A="0.188585" C="0.263787" G="0.35403" T="0.193598"/>
      <pos A="0.108369" C="0.193598" G="0.444273" T="0.25376"/>
      <pos A="0.13845" C="0.303895" G="0.444273" T="0.113383"/>
      <pos A="0.243733" C="0.318935" G="0.178558" T="0.258773"/>
      <pos A="0.163518" C="0.123409" G="0.419205" T="0.293868"/>
      <pos A="0.108369" C="0.394137" G="0.23872" T="0.258773"/>
      <pos A="0.128424" C="0.35403" G="0.323949" T="0.193598"/>
      <pos A="0.108369" C="0.49942" G="0.15349" T="0.23872"/>
      <pos A="0.288854" C="0.293868" G="0.128424" T="0.288854"/>
      <pos A="0.23872" C="0.349016" G="0.213652" T="0.198612"/>
      <pos A="0.218666" C="0.399151" G="0.268801" T="0.113383"/>
      <pos A="0.25376" C="0.394137" G="0.108369" T="0.243733"/>
      <pos A="0.0331674" C="0.23872" G="0.409178" T="0.318935"/>
      <pos A="0.213652" C="0.193598" G="0.359043" T="0.233707"/>
      <pos A="0.168531" C="0.223679" G="0.439258" T="0.168531"/>
      <pos A="0.248747" C="0.308909" G="0.308909" T="0.133437"/>
      <pos A="0.233707" C="0.35403" G="0.288854" T="0.123409"/>
      <pos A="0.243733" C="0.298881" G="0.323949" T="0.133437"/>
      <pos A="0.188585" C="0.293868" G="0.293868" T="0.223679"/>
      <pos A="0.213652" C="0.35403" G="0.15349" T="0.278828"/>
      <pos A="0.198612" C="0.374084" G="0.349016" T="0.0782884"/>
      <pos A="0.25376" C="0.258773" G="0.263787" T="0.223679"/>
    </motif>
    <motif db="0" id="M46" alt="O46" length="40" nsites="8" evalue="1.3e-003">
      <pos A="0.133437" C="0.178558" G="0.494407" T="0.193598"/>
      <pos A="0.15349" C="0.318935" G="0.323949" T="0.203626"/>
      <pos A="0.108369" C="0.273814" G="0.419205" T="0.198612"/>
      <pos A="0.188585" C="0.233707" G="0.399151" T="0.178558"/>
      <pos A="0.178558" C="0.384111" G="0.258773" T="0.178558"/>
      <pos A="0.243733" C="0.218666" G="0.379097" T="0.158504"/>
      <pos A="0.243733" C="0.158504" G="0.233707" T="0.364056"/>
      <pos A="0.23872" C="0.223679" G="0.33899" T="0.198612"/>
      <pos A="0.0883151" C="0.429232" G="0.248747" T="0.233707"/>
      <pos A="0.228692" C="0.379097" G="0.288854" T="0.103356"/>
      <pos A="0.0833017" C="0.178558" G="0.404164" T="0.333975"/>
      <pos A="0.168531" C="0.328962" G="0.318935" T="0.183571"/>
      <pos A="0.333975" C="0.248747" G="0.243733" T="0.173545"/>
      <pos A="0.158504" C="0.288854" G="0.379097" T="0.173545"/>
      <pos A="0.128424" C="0.394137" G="0.308909" T="0.168531"/>
      <pos A="0.208639" C="0.323949" G="0.23872" T="0.228692"/>
      <pos A="0.0281541" C="0.474353" G="0.208639" T="0.288854"/>
      <pos A="0.183571" C="0.379097" G="0.268801" T="0.168531"/>
      <pos A="0.203626" C="0.349016" G="0.313922" T="0.133437"/>
      <pos A="0.248747" C="0.258773" G="0.203626" T="0.288854"/>
      <pos A="0.198612" C="0.283841" G="0.333975" T="0.183571"/>
      <pos A="0.273814" C="0.293868" G="0.33899" T="0.0933294"/>
      <pos A="0.278828" C="0.328962" G="0.123409" T="0.268801"/>
      <pos A="0.203626" C="0.283841" G="0.33899" T="0.173545"/>
      <pos A="0.233707" C="0.128424" G="0.389124" T="0.248747"/>
      <pos A="0.258773" C="0.298881" G="0.228692" T="0.213652"/>
      <pos A="0.113383" C="0.173545" G="0.364056" T="0.349016"/>
      <pos A="0.103356" C="0.364056" G="0.459313" T="0.0732751"/>
      <pos A="0.198612" C="0.424218" G="0.263787" T="0.113383"/>
      <pos A="0.258773" C="0.414192" G="0.133437" T="0.193598"/>
      <pos A="0.173545" C="0.183571" G="0.228692" T="0.414192"/>
      <pos A="0.203626" C="0.33899" G="0.183571" T="0.273814"/>
      <pos A="0.303895" C="0.203626" G="0.318935" T="0.173545"/>
      <pos A="0.178558" C="0.25376" G="0.399151" T="0.168531"/>
      <pos A="0.15349" C="0.273814" G="0.35403" T="0.218666"/>
      <pos A="0.283841" C="0.243733" G="0.35403" T="0.118396"/>
      <pos A="0.188585" C="0.328962" G="0.288854" T="0.193598"/>
      <pos A="0.298881" C="0.193598" G="0.248747" T="0.258773"/>
      <pos A="0.173545" C="0.384111" G="0.25376" T="0.188585"/>
      <pos A="0.0782884" C="0.374084" G="0.248747" T="0.298881"/>
    </motif>
    <motif db="0" id="M47" alt="O47" length="40" nsites="8" evalue="1.3e-003">
      <pos A="0.00308642" C="0.00308642" G="0.990741" T="0.00308642"/>
      <pos A="0.00308642" C="0.990741" G="0.00308642" T="0.00308642"/>
      <pos A="0.00308642" C="0.990741" G="0.00308642" T="0.00308642"/>
      <pos A="0.00308642" C="0.990741" G="0.00308642" T="0.00308642"/>
      <pos A="0.00308642" C="0.990741" G="0.00308642" T="0.00308642"/>
      <pos A="0.00308642" C="0.00308642" G="0.990741" T="0.00308642"/>
      <pos A="0.990741" C="0.00308642" G="0.00308642" T="0.00308642"/>
      <pos A="0.990741" C="0.00308642" G="0.00308642" T="0.00308642"/>
      <pos A="0.00308642" C="0.00308642" G="0.990741" T="0.00308642"/>
      <pos A="0.990741" C="0.00308642" G="0.00308642" T="0.00308642"/>
      <pos A="0.990741" C="0.00308642" G="0.00308642" T="0.00308642"/>
      <pos A="0.990741" C="0.00308642" G="0.00308642" T="0.00308642"/>
      <pos A="0.00308642" C="0.00308642" G="0.990741" T="0.00308642"/>
      <pos A="0.00308642" C="0.00308642" G="0.990741" T="0.00308642"/>
      <pos A="0.00308642" C="0.990741" G="0.00308642" T="0.00308642"/>
      <pos A="0.00308642" C="0.00308642" G="0.00308642" T="0.990741"/>
      <pos A="0.00308642" C="0.990741" G="0.00308642" T="0.00308642"/>
      <pos A="0.00308642" C="0.990741" G="0.00308642" T="0.00308642"/>
      <pos A="0.990741" C="0.00308642" G="0.00308642" T="0.00308642"/>
      <pos A="0.990741" C="0.00308642" G="0.00308642" T="0.00308642"/>
      <pos A="0.00308642" C="0.00308642" G="0.990741" T="0.00308642"/>
      <pos A="0.990741" C="0.00308642" G="0.00308642" T="0.00308642"/>
      <pos A="0.990741" C="0.00308642" G="0.00308642" T="0.00308642"/>
      <pos A="0.00308642" C="0.00308642" G="0.990741" T="0.00308642"/>
      <pos A="0.00308642" C="0.00308642" G="0.990741" T="0.00308642"/>
      <pos A="0.00308642" C="0.990741" G="0.00308642" T="0.00308642"/>
      <pos A="0.990741" C="0.00308642" G="0.00308642" T="0.00308642"/>
      <pos A="0.00308642" C="0.00308642" G="0.990741" T="0.00308642"/>
      <pos A="0.00308642" C="0.00308642" G="0.00308642" T="0.990741"/>
      <pos A="0.00308642" C="0.00308642" G="0.990741" T="0.00308642"/>
      <pos A="0.990741" C="0.00308642" G="0.00308642" T="0.00308642"/>
      <pos A="0.00308642" C="0.990741" G="0.00308642" T="0.00308642"/>
      <pos A="0.990741" C="0.00308642" G="0.00308642" T="0.00308642"/>
      <pos A="0.990741" C="0.00308642" G="0.00308642" T="0.00308642"/>
      <pos A="0.990741" C="0.00308642" G="0.00308642" T="0.00308642"/>
      <pos A="0.00308642" C="0.00308642" G="0.990741" T="0.00308642"/>
      <pos A="0.00308642" C="0.00308642" G="0.990741" T="0.00308642"/>
      <pos A="0.00308642" C="0.990741" G="0.00308642" T="0.00308642"/>
      <pos A="0.00308642" C="0.990741" G="0.00308642" T="0.00308642"/>
      <pos A="0.00308642" C="0.990741" G="0.00308642" T="0.00308642"/>
    </motif>
    <motif db="0" id="M48" alt="O48" length="40" nsites="8" evalue="1.3e-003">
      <pos A="0.183571" C="0.33899" G="0.35403" T="0.123409"/>
      <pos A="0.183571" C="0.198612" G="0.439258" T="0.178558"/>
      <pos A="0.133437" C="0.409178" G="0.323949" T="0.133437"/>
      <pos A="0.25376" C="0.208639" G="0.248747" T="0.288854"/>
      <pos A="0.0883151" C="0.333975" G="0.33899" T="0.23872"/>
      <pos A="0.208639" C="0.133437" G="0.313922" T="0.344003"/>
      <pos A="0.118396" C="0.203626" G="0.424218" T="0.25376"/>
      <pos A="0.283841" C="0.228692" G="0.228692" T="0.258773"/>
      <pos A="0.218666" C="0.359043" G="0.178558" T="0.243733"/>
      <pos A="0.0732751" C="0.434245" G="0.248747" T="0.243733"/>
      <pos A="0.218666" C="0.394137" G="0.23872" T="0.148477"/>
      <pos A="0.143464" C="0.308909" G="0.424218" T="0.123409"/>
      <pos A="0.243733" C="0.248747" G="0.268801" T="0.23872"/>
      <pos A="0.183571" C="0.0833017" G="0.464326" T="0.268801"/>
      <pos A="0.183571" C="0.213652" G="0.404164" T="0.198612"/>
      <pos A="0.168531" C="0.323949" G="0.23872" T="0.268801"/>
      <pos A="0.288854" C="0.328962" G="0.223679" T="0.158504"/>
      <pos A="0.258773" C="0.293868" G="0.293868" T="0.15349"/>
      <pos A="0.113383" C="0.414192" G="0.389124" T="0.0833017"/>
      <pos A="0.128424" C="0.424218" G="0.193598" T="0.25376"/>
      <pos A="0.0682617" C="0.203626" G="0.409178" T="0.318935"/>
      <pos A="0.0883151" C="0.273814" G="0.429232" T="0.208639"/>
      <pos A="0.213652" C="0.35403" G="0.268801" T="0.163518"/>
      <pos A="0.168531" C="0.389124" G="0.33899" T="0.103356"/>
      <pos A="0.268801" C="0.263787" G="0.223679" T="0.243733"/>
      <pos A="0.163518" C="0.323949" G="0.273814" T="0.23872"/>
      <pos A="0.208639" C="0.379097" G="0.188585" T="0.223679"/>
      <pos A="0.193598" C="0.223679" G="0.288854" T="0.293868"/>
      <pos A="0.364056" C="0.268801" G="0.278828" T="0.0883151"/>
      <pos A="0.223679" C="0.303895" G="0.178558" T="0.293868"/>
      <pos A="0.223679" C="0.133437" G="0.273814" T="0.36907"/>
      <pos A="0.148477" C="0.404164" G="0.233707" T="0.213652"/>
      <pos A="0.158504" C="0.308909" G="0.243733" T="0.288854"/>
      <pos A="0.258773" C="0.278828" G="0.298881" T="0.163518"/>
      <pos A="0.278828" C="0.25376" G="0.344003" T="0.123409"/>
      <pos A="0.128424" C="0.168531" G="0.449286" T="0.25376"/>
      <pos A="0.123409" C="0.414192" G="0.208639" T="0.25376"/>
      <pos A="0.308909" C="0.313922" G="0.208639" T="0.168531"/>
      <pos A="0.183571" C="0.298881" G="0.298881" T="0.218666"/>
      <pos A="0.0933294" C="0.454299" G="0.384111" T="0.0682617"/>
    </motif>
    <motif db="0" id="M49" alt="O49" length="40" nsites="8" evalue="1.3e-003">
      <pos A="0.113383" C="0.143464" G="0.474353" T="0.268801"/>
      <pos A="0.163518" C="0.323949" G="0.364056" T="0.148477"/>
      <pos A="0.0682617" C="0.288854" G="0.399151" T="0.243733"/>
      <pos A="0.168531" C="0.379097" G="0.313922" T="0.13845"/>
      <pos A="0.188585" C="0.318935" G="0.268801" T="0.223679"/>
      <pos A="0.308909" C="0.288854" G="0.278828" T="0.123409"/>
      <pos A="0.258773" C="0.198612" G="0.283841" T="0.258773"/>
      <pos A="0.168531" C="0.158504" G="0.449286" T="0.223679"/>
      <pos A="0.208639" C="0.439258" G="0.283841" T="0.0682617"/>
      <pos A="0.283841" C="0.15349" G="0.333975" T="0.228692"/>
      <pos A="0.118396" C="0.298881" G="0.318935" T="0.263787"/>
      <pos A="0.25376" C="0.48438" G="0.143464" T="0.118396"/>
      <pos A="0.218666" C="0.248747" G="0.394137" T="0.13845"/>
      <pos A="0.123409" C="0.263787" G="0.293868" T="0.318935"/>
      <pos A="0.168531" C="0.183571" G="0.479367" T="0.168531"/>
      <pos A="0.13845" C="0.293868" G="0.374084" T="0.193598"/>
      <pos A="0.118396" C="0.374084" G="0.318935" T="0.188585"/>
      <pos A="0.108369" C="0.273814" G="0.313922" T="0.303895"/>
      <pos A="0.133437" C="0.23872" G="0.288854" T="0.33899"/>
      <pos A="0.0983427" C="0.489394" G="0.15349" T="0.258773"/>
      <pos A="0.248747" C="0.323949" G="0.248747" T="0.178558"/>
      <pos A="0.25376" C="0.328962" G="0.198612" T="0.218666"/>
      <pos A="0.178558" C="0.293868" G="0.323949" T="0.203626"/>
      <pos A="0.273814" C="0.223679" G="0.328962" T="0.173545"/>
      <pos A="0.273814" C="0.278828" G="0.374084" T="0.0732751"/>
      <pos A="0.208639" C="0.404164" G="0.208639" T="0.178558"/>
      <pos A="0.203626" C="0.283841" G="0.258773" T="0.25376"/>
      <pos A="0.123409" C="0.203626" G="0.444273" T="0.228692"/>
      <pos A="0.323949" C="0.35403" G="0.23872" T="0.0833017"/>
      <pos A="0.158504" C="0.278828" G="0.228692" T="0.333975"/>
      <pos A="0.23872" C="0.283841" G="0.283841" T="0.193598"/>
      <pos A="0.188585" C="0.168531" G="0.308909" T="0.333975"/>
      <pos A="0.118396" C="0.374084" G="0.364056" T="0.143464"/>
      <pos A="0.223679" C="0.223679" G="0.25376" T="0.298881"/>
      <pos A="0.213652" C="0.243733" G="0.333975" T="0.208639"/>
      <pos A="0.223679" C="0.36907" G="0.143464" T="0.263787"/>
      <pos A="0.128424" C="0.349016" G="0.349016" T="0.173545"/>
      <pos A="0.218666" C="0.218666" G="0.404164" T="0.158504"/>
      <pos A="0.123409" C="0.564596" G="0.113383" T="0.198612"/>
      <pos A="0.318935" C="0.273814" G="0.213652" T="0.193598"/>
    </motif>
    <motif db="0" id="M5" alt="O5" length="40" nsites="8" evalue="1.3e-003">
      <pos A="0.344563" C="0.12917" G="0.276268" T="0.25"/>
      <pos A="0.192211" C="0.423365" G="0.244747" T="0.139677"/>
      <pos A="0.0661284" C="0.192211" G="0.49166" T="0.25"/>
      <pos A="0.092396" C="0.407604" G="0.344563" T="0.155437"/>
      <pos A="0.16069" C="0.454886" G="0.113409" T="0.271014"/>
      <pos A="0.334055" C="0.207972" G="0.381337" T="0.0766351"/>
      <pos A="0.0713817" C="0.313042" G="0.37083" T="0.244747"/>
      <pos A="0.123916" C="0.218479" G="0.496914" T="0.16069"/>
      <pos A="0.202719" C="0.12917" G="0.502167" T="0.165945"/>
      <pos A="0.213226" C="0.328802" G="0.26576" T="0.192211"/>
      <pos A="0.218479" C="0.433872" G="0.150184" T="0.197466"/>
      <pos A="0.202719" C="0.349816" G="0.213226" T="0.23424"/>
      <pos A="0.14493" C="0.313042" G="0.292028" T="0.25"/>
      <pos A="0.123916" C="0.454886" G="0.276268" T="0.14493"/>
      <pos A="0.150184" C="0.16069" G="0.433872" T="0.255253"/>
      <pos A="0.0661284" C="0.292028" G="0.302534" T="0.33931"/>
      <pos A="0.0818884" C="0.397097" G="0.255253" T="0.26576"/>
      <pos A="0.207972" C="0.228986" G="0.386591" T="0.176451"/>
      <pos A="0.155437" C="0.223732" G="0.292028" T="0.328802"/>
      <pos A="0.228986" C="0.376084" G="0.207972" T="0.186958"/>
      <pos A="0.26576" C="0.176451" G="0.286774" T="0.271014"/>
      <pos A="0.244747" C="0.328802" G="0.292028" T="0.134424"/>
      <pos A="0.302534" C="0.192211" G="0.313042" T="0.192211"/>
      <pos A="0.260507" C="0.297281" G="0.302534" T="0.139677"/>
      <pos A="0.25" C="0.334055" G="0.281521" T="0.134424"/>
      <pos A="0.192211" C="0.255253" G="0.33931" T="0.213226"/>
      <pos A="0.23424" C="0.33931" G="0.281521" T="0.14493"/>
      <pos A="0.176451" C="0.307789" G="0.255253" T="0.260507"/>
      <pos A="0.176451" C="0.260507" G="0.23424" T="0.328802"/>
      <pos A="0.0556207" C="0.454886" G="0.286774" T="0.202719"/>
      <pos A="0.181705" C="0.35507" G="0.349816" T="0.113409"/>
      <pos A="0.207972" C="0.23424" G="0.402351" T="0.155437"/>
      <pos A="0.292028" C="0.192211" G="0.218479" T="0.297281"/>
      <pos A="0.113409" C="0.517928" G="0.260507" T="0.108156"/>
      <pos A="0.23424" C="0.349816" G="0.16069" T="0.255253"/>
      <pos A="0.12917" C="0.313042" G="0.35507" T="0.202719"/>
      <pos A="0.165945" C="0.155437" G="0.433872" T="0.244747"/>
      <pos A="0.223732" C="0.33931" G="0.297281" T="0.139677"/>
      <pos A="0.25" C="0.302534" G="0.223732" T="0.223732"/>
      <pos A="0.228986" C="0.26576" G="0.239493" T="0.26576"/>
    </motif>
    <motif db="0" id="M50" alt="O50" length="40" nsites="8" evalue="1.3e-003">
      <pos A="0.159297" C="0.431405" G="0.340703" T="0.0685946"/>
      <pos A="0.214727" C="0.224805" G="0.265117" T="0.295351"/>
      <pos A="0.134102" C="0.285273" G="0.416288" T="0.164336"/>
      <pos A="0.0484375" C="0.214727" G="0.436445" T="0.30039"/>
      <pos A="0.0685946" C="0.315508" G="0.35582" T="0.260078"/>
      <pos A="0.290312" C="0.370937" G="0.169375" T="0.169375"/>
      <pos A="0.184492" C="0.280234" G="0.25" T="0.285273"/>
      <pos A="0.214727" C="0.204649" G="0.315508" T="0.265117"/>
      <pos A="0.169375" C="0.345742" G="0.315508" T="0.169375"/>
      <pos A="0.194571" C="0.295351" G="0.35582" T="0.154258"/>
      <pos A="0.149219" C="0.506992" G="0.204649" T="0.139141"/>
      <pos A="0.204649" C="0.315508" G="0.305429" T="0.174414"/>
      <pos A="0.103868" C="0.209688" G="0.396132" T="0.290312"/>
      <pos A="0.184492" C="0.244961" G="0.310468" T="0.260078"/>
      <pos A="0.0937896" C="0.486836" G="0.315508" T="0.103868"/>
      <pos A="0.234883" C="0.370937" G="0.103868" T="0.290312"/>
      <pos A="0.275195" C="0.189532" G="0.285273" T="0.25"/>
      <pos A="0.174414" C="0.320547" G="0.381015" T="0.124024"/>
      <pos A="0.194571" C="0.285273" G="0.310468" T="0.209688"/>
      <pos A="0.285273" C="0.275195" G="0.265117" T="0.174414"/>
      <pos A="0.124024" C="0.280234" G="0.335664" T="0.260078"/>
      <pos A="0.285273" C="0.290312" G="0.285273" T="0.139141"/>
      <pos A="0.194571" C="0.19961" G="0.340703" T="0.265117"/>
      <pos A="0.19961" C="0.411249" G="0.229844" T="0.159297"/>
      <pos A="0.189532" C="0.189532" G="0.275195" T="0.345742"/>
      <pos A="0.118985" C="0.194571" G="0.40621" T="0.280234"/>
      <pos A="0.325586" C="0.234883" G="0.265117" T="0.174414"/>
      <pos A="0.19961" C="0.214727" G="0.441484" T="0.14418"/>
      <pos A="0.305429" C="0.30039" G="0.108907" T="0.285273"/>
      <pos A="0.189532" C="0.40621" G="0.234883" T="0.169375"/>
      <pos A="0.209688" C="0.315508" G="0.335664" T="0.139141"/>
      <pos A="0.0433985" C="0.30039" G="0.391093" T="0.265117"/>
      <pos A="0.0736336" C="0.391093" G="0.325586" T="0.209688"/>
      <pos A="0.179453" C="0.295351" G="0.30039" T="0.224805"/>
      <pos A="0.219766" C="0.340703" G="0.19961" T="0.239922"/>
      <pos A="0.108907" C="0.396132" G="0.244961" T="0.25"/>
      <pos A="0.204649" C="0.370937" G="0.209688" T="0.214727"/>
      <pos A="0.280234" C="0.270156" G="0.370937" T="0.0786726"/>
      <pos A="0.179453" C="0.108907" G="0.416288" T="0.295351"/>
      <pos A="0.370937" C="0.219766" G="0.184492" T="0.224805"/>
    </motif>
    <motif db="0" id="M52" alt="O52" length="40" nsites="8" evalue="1.3e-003">
      <pos A="0.00308642" C="0.00308642" G="0.990741" T="0.00308642"/>
      <pos A="0.00308642" C="0.00308642" G="0.990741" T="0.00308642"/>
      <pos A="0.00308642" C="0.00308642" G="0.990741" T="0.00308642"/>
      <pos A="0.00308642" C="0.990741" G="0.00308642" T="0.00308642"/>
      <pos A="0.990741" C="0.00308642" G="0.00308642" T="0.00308642"/>
      <pos A="0.990741" C="0.00308642" G="0.00308642" T="0.00308642"/>
      <pos A="0.00308642" C="0.00308642" G="0.990741" T="0.00308642"/>
      <pos A="0.00308642" C="0.00308642" G="0.00308642" T="0.990741"/>
      <pos A="0.00308642" C="0.00308642" G="0.990741" T="0.00308642"/>
      <pos A="0.990741" C="0.00308642" G="0.00308642" T="0.00308642"/>
      <pos A="0.00308642" C="0.00308642" G="0.990741" T="0.00308642"/>
      <pos A="0.990741" C="0.00308642" G="0.00308642" T="0.00308642"/>
      <pos A="0.00308642" C="0.00308642" G="0.990741" T="0.00308642"/>
      <pos A="0.00308642" C="0.00308642" G="0.990741" T="0.00308642"/>
      <pos A="0.00308642" C="0.00308642" G="0.990741" T="0.00308642"/>
      <pos A="0.00308642" C="0.990741" G="0.00308642" T="0.00308642"/>
      <pos A="0.990741" C="0.00308642" G="0.00308642" T="0.00308642"/>
      <pos A="0.00308642" C="0.990741" G="0.00308642" T="0.00308642"/>
      <pos A="0.00308642" C="0.990741" G="0.00308642" T="0.00308642"/>
      <pos A="0.00308642" C="0.990741" G="0.00308642" T="0.00308642"/>
      <pos A="0.00308642" C="0.00308642" G="0.990741" T="0.00308642"/>
      <pos A="0.990741" C="0.00308642" G="0.00308642" T="0.00308642"/>
      <pos A="0.00308642" C="0.990741" G="0.00308642" T="0.00308642"/>
      <pos A="0.990741" C="0.00308642" G="0.00308642" T="0.00308642"/>
      <pos A="0.00308642" C="0.990741" G="0.00308642" T="0.00308642"/>
      <pos A="0.990741" C="0.00308642" G="0.00308642" T="0.00308642"/>
      <pos A="0.00308642" C="0.00308642" G="0.990741" T="0.00308642"/>
      <pos A="0.00308642" C="0.00308642" G="0.990741" T="0.00308642"/>
      <pos A="0.00308642" C="0.00308642" G="0.990741" T="0.00308642"/>
      <pos A="0.00308642" C="0.00308642" G="0.00308642" T="0.990741"/>
      <pos A="0.00308642" C="0.00308642" G="0.00308642" T="0.990741"/>
      <pos A="0.00308642" C="0.00308642" G="0.990741" T="0.00308642"/>
      <pos A="0.00308642" C="0.00308642" G="0.00308642" T="0.990741"/>
      <pos A="0.00308642" C="0.00308642" G="0.990741" T="0.00308642"/>
      <pos A="0.990741" C="0.00308642" G="0.00308642" T="0.00308642"/>
      <pos A="0.990741" C="0.00308642" G="0.00308642" T="0.00308642"/>
      <pos A="0.00308642" C="0.00308642" G="0.00308642" T="0.990741"/>
      <pos A="0.00308642" C="0.00308642" G="0.990741" T="0.00308642"/>
      <pos A="0.00308642" C="0.00308642" G="0.00308642" T="0.990741"/>
      <pos A="0.00308642" C="0.00308642" G="0.00308642" T="0.990741"/>
    </motif>
    <motif db="0" id="M53" alt="O53" length="40" nsites="8" evalue="1.3e-003">
      <pos A="0.163518" C="0.399151" G="0.163518" T="0.273814"/>
      <pos A="0.258773" C="0.384111" G="0.148477" T="0.208639"/>
      <pos A="0.183571" C="0.228692" G="0.163518" T="0.424218"/>
      <pos A="0.0782884" C="0.303895" G="0.444273" T="0.173545"/>
      <pos A="0.203626" C="0.233707" G="0.323949" T="0.23872"/>
      <pos A="0.23872" C="0.33899" G="0.333975" T="0.0883151"/>
      <pos A="0.208639" C="0.233707" G="0.25376" T="0.303895"/>
      <pos A="0.133437" C="0.293868" G="0.308909" T="0.263787"/>
      <pos A="0.188585" C="0.36907" G="0.243733" T="0.198612"/>
      <pos A="0.168531" C="0.248747" G="0.349016" T="0.233707"/>
      <pos A="0.13845" C="0.323949" G="0.328962" T="0.208639"/>
      <pos A="0.228692" C="0.278828" G="0.308909" T="0.183571"/>
      <pos A="0.183571" C="0.218666" G="0.424218" T="0.173545"/>
      <pos A="0.183571" C="0.394137" G="0.293868" T="0.128424"/>
      <pos A="0.228692" C="0.313922" G="0.23872" T="0.218666"/>
      <pos A="0.173545" C="0.228692" G="0.359043" T="0.23872"/>
      <pos A="0.213652" C="0.203626" G="0.349016" T="0.233707"/>
      <pos A="0.143464" C="0.318935" G="0.399151" T="0.13845"/>
      <pos A="0.108369" C="0.384111" G="0.303895" T="0.203626"/>
      <pos A="0.243733" C="0.108369" G="0.424218" T="0.223679"/>
      <pos A="0.158504" C="0.389124" G="0.333975" T="0.118396"/>
      <pos A="0.323949" C="0.328962" G="0.168531" T="0.178558"/>
      <pos A="0.203626" C="0.178558" G="0.288854" T="0.328962"/>
      <pos A="0.128424" C="0.384111" G="0.318935" T="0.168531"/>
      <pos A="0.148477" C="0.303895" G="0.223679" T="0.323949"/>
      <pos A="0.268801" C="0.409178" G="0.0782884" T="0.243733"/>
      <pos A="0.188585" C="0.384111" G="0.328962" T="0.0983427"/>
      <pos A="0.213652" C="0.233707" G="0.389124" T="0.163518"/>
      <pos A="0.263787" C="0.118396" G="0.33899" T="0.278828"/>
      <pos A="0.359043" C="0.218666" G="0.379097" T="0.0431941"/>
      <pos A="0.163518" C="0.243733" G="0.364056" T="0.228692"/>
      <pos A="0.273814" C="0.278828" G="0.273814" T="0.173545"/>
      <pos A="0.25376" C="0.263787" G="0.208639" T="0.273814"/>
      <pos A="0.163518" C="0.59969" G="0.0933294" T="0.143464"/>
      <pos A="0.123409" C="0.323949" G="0.328962" T="0.223679"/>
      <pos A="0.0732751" C="0.323949" G="0.243733" T="0.359043"/>
      <pos A="0.178558" C="0.364056" G="0.308909" T="0.148477"/>
      <pos A="0.0983427" C="0.303895" G="0.374084" T="0.223679"/>
      <pos A="0.203626" C="0.409178" G="0.148477" T="0.23872"/>
      <pos A="0.13845" C="0.218666" G="0.414192" T="0.228692"/>
    </motif>
    <motif db="0" id="M54" alt="O54" length="40" nsites="8" evalue="1.3e-003">
      <pos A="0.289363" C="0.375246" G="0.232108" T="0.103283"/>
      <pos A="0.260736" C="0.346618" G="0.160538" T="0.232108"/>
      <pos A="0.103283" C="0.489757" G="0.317991" T="0.0889699"/>
      <pos A="0.160538" C="0.332304" G="0.232108" T="0.275049"/>
      <pos A="0.131911" C="0.174852" G="0.532698" T="0.160538"/>
      <pos A="0.0603417" C="0.432502" G="0.332304" T="0.174852"/>
      <pos A="0.232108" C="0.232108" G="0.146225" T="0.38956"/>
      <pos A="0.0746558" C="0.489757" G="0.289363" T="0.146225"/>
      <pos A="0.20348" C="0.317991" G="0.246422" T="0.232108"/>
      <pos A="0.246422" C="0.217794" G="0.432502" T="0.103283"/>
      <pos A="0.20348" C="0.346618" G="0.289363" T="0.160538"/>
      <pos A="0.0746558" C="0.446815" G="0.346618" T="0.131911"/>
      <pos A="0.103283" C="0.375246" G="0.232108" T="0.289363"/>
      <pos A="0.103283" C="0.260736" G="0.346618" T="0.289363"/>
      <pos A="0.0603417" C="0.317991" G="0.275049" T="0.346618"/>
      <pos A="0.0746558" C="0.275049" G="0.418188" T="0.232108"/>
      <pos A="0.20348" C="0.217794" G="0.432502" T="0.146225"/>
      <pos A="0.160538" C="0.332304" G="0.303677" T="0.20348"/>
      <pos A="0.246422" C="0.289363" G="0.346618" T="0.117597"/>
      <pos A="0.217794" C="0.446815" G="0.189166" T="0.146225"/>
      <pos A="0.146225" C="0.50407" G="0.0746558" T="0.275049"/>
      <pos A="0.217794" C="0.160538" G="0.303677" T="0.317991"/>
      <pos A="0.217794" C="0.246422" G="0.275049" T="0.260736"/>
      <pos A="0.189166" C="0.332304" G="0.432502" T="0.0460277"/>
      <pos A="0.289363" C="0.403874" G="0.20348" T="0.103283"/>
      <pos A="0.260736" C="0.375246" G="0.217794" T="0.146225"/>
      <pos A="0.260736" C="0.303677" G="0.246422" T="0.189166"/>
      <pos A="0.0460277" C="0.346618" G="0.57564" T="0.0317146"/>
      <pos A="0.0889699" C="0.604268" G="0.189166" T="0.117597"/>
      <pos A="0.0317146" C="0.289363" G="0.275049" T="0.403874"/>
      <pos A="0.303677" C="0.375246" G="0.117597" T="0.20348"/>
      <pos A="0.289363" C="0.432502" G="0.174852" T="0.103283"/>
      <pos A="0.146225" C="0.289363" G="0.146225" T="0.418188"/>
      <pos A="0.189166" C="0.232108" G="0.432502" T="0.146225"/>
      <pos A="0.260736" C="0.160538" G="0.461129" T="0.117597"/>
      <pos A="0.332304" C="0.0317146" G="0.375246" T="0.260736"/>
      <pos A="0.275049" C="0.38956" G="0.20348" T="0.131911"/>
      <pos A="0.375246" C="0.189166" G="0.317991" T="0.117597"/>
      <pos A="0.174852" C="0.260736" G="0.375246" T="0.189166"/>
      <pos A="0.0889699" C="0.38956" G="0.418188" T="0.103283"/>
    </motif>
    <motif db="0" id="M55" alt="O55" length="40" nsites="8" evalue="1.3e-003">
      <pos A="0.15349" C="0.374084" G="0.13845" T="0.333975"/>
      <pos A="0.218666" C="0.318935" G="0.429232" T="0.0331674"/>
      <pos A="0.288854" C="0.0983427" G="0.258773" T="0.35403"/>
      <pos A="0.0883151" C="0.23872" G="0.534515" T="0.13845"/>
      <pos A="0.13845" C="0.278828" G="0.318935" T="0.263787"/>
      <pos A="0.223679" C="0.248747" G="0.328962" T="0.198612"/>
      <pos A="0.0833017" C="0.429232" G="0.263787" T="0.223679"/>
      <pos A="0.118396" C="0.183571" G="0.36907" T="0.328962"/>
      <pos A="0.15349" C="0.313922" G="0.399151" T="0.133437"/>
      <pos A="0.193598" C="0.384111" G="0.313922" T="0.108369"/>
      <pos A="0.228692" C="0.203626" G="0.444273" T="0.123409"/>
      <pos A="0.379097" C="0.333975" G="0.228692" T="0.0582351"/>
      <pos A="0.268801" C="0.258773" G="0.328962" T="0.143464"/>
      <pos A="0.183571" C="0.36907" G="0.268801" T="0.178558"/>
      <pos A="0.123409" C="0.359043" G="0.25376" T="0.263787"/>
      <pos A="0.233707" C="0.228692" G="0.228692" T="0.308909"/>
      <pos A="0.188585" C="0.298881" G="0.293868" T="0.218666"/>
      <pos A="0.148477" C="0.328962" G="0.183571" T="0.33899"/>
      <pos A="0.173545" C="0.193598" G="0.333975" T="0.298881"/>
      <pos A="0.0883151" C="0.384111" G="0.293868" T="0.233707"/>
      <pos A="0.0933294" C="0.404164" G="0.313922" T="0.188585"/>
      <pos A="0.188585" C="0.364056" G="0.203626" T="0.243733"/>
      <pos A="0.168531" C="0.374084" G="0.228692" T="0.228692"/>
      <pos A="0.128424" C="0.148477" G="0.439258" T="0.283841"/>
      <pos A="0.188585" C="0.349016" G="0.278828" T="0.183571"/>
      <pos A="0.288854" C="0.409178" G="0.193598" T="0.108369"/>
      <pos A="0.223679" C="0.23872" G="0.404164" T="0.133437"/>
      <pos A="0.268801" C="0.193598" G="0.328962" T="0.208639"/>
      <pos A="0.213652" C="0.208639" G="0.298881" T="0.278828"/>
      <pos A="0.258773" C="0.183571" G="0.333975" T="0.223679"/>
      <pos A="0.123409" C="0.203626" G="0.404164" T="0.268801"/>
      <pos A="0.188585" C="0.374084" G="0.233707" T="0.203626"/>
      <pos A="0.163518" C="0.193598" G="0.419205" T="0.223679"/>
      <pos A="0.283841" C="0.323949" G="0.323949" T="0.0682617"/>
      <pos A="0.178558" C="0.449286" G="0.128424" T="0.243733"/>
      <pos A="0.23872" C="0.288854" G="0.218666" T="0.25376"/>
      <pos A="0.0933294" C="0.374084" G="0.298881" T="0.233707"/>
      <pos A="0.0833017" C="0.303895" G="0.318935" T="0.293868"/>
      <pos A="0.25376" C="0.323949" G="0.25376" T="0.168531"/>
      <pos A="0.243733" C="0.404164" G="0.208639" T="0.143464"/>
    </motif>
    <motif db="0" id="M57" alt="O57" length="40" nsites="8" evalue="1.3e-003">
      <pos A="0.200617" C="0.299383" G="0.348765" T="0.151235"/>
      <pos A="0.200617" C="0.348765" G="0.00308642" T="0.447531"/>
      <pos A="0.00308642" C="0.101852" G="0.398148" T="0.496914"/>
      <pos A="0.0524691" C="0.200617" G="0.694444" T="0.0524691"/>
      <pos A="0.00308642" C="0.546296" G="0.348765" T="0.101852"/>
      <pos A="0.546296" C="0.0524691" G="0.101852" T="0.299383"/>
      <pos A="0.101852" C="0.398148" G="0.398148" T="0.101852"/>
      <pos A="0.101852" C="0.25" G="0.496914" T="0.151235"/>
      <pos A="0.151235" C="0.348765" G="0.299383" T="0.200617"/>
      <pos A="0.0524691" C="0.25" G="0.200617" T="0.496914"/>
      <pos A="0.151235" C="0.595679" G="0.151235" T="0.101852"/>
      <pos A="0.348765" C="0.200617" G="0.0524691" T="0.398148"/>
      <pos A="0.447531" C="0.101852" G="0.151235" T="0.299383"/>
      <pos A="0.101852" C="0.447531" G="0.00308642" T="0.447531"/>
      <pos A="0.101852" C="0.348765" G="0.447531" T="0.101852"/>
      <pos A="0.200617" C="0.25" G="0.299383" T="0.25"/>
      <pos A="0.25" C="0.101852" G="0.25" T="0.398148"/>
      <pos A="0.25" C="0.101852" G="0.25" T="0.398148"/>
      <pos A="0.25" C="0.101852" G="0.348765" T="0.299383"/>
      <pos A="0.299383" C="0.25" G="0.101852" T="0.348765"/>
      <pos A="0.151235" C="0.447531" G="0.151235" T="0.25"/>
      <pos A="0.348765" C="0.299383" G="0.00308642" T="0.348765"/>
      <pos A="0.25" C="0.00308642" G="0.299383" T="0.447531"/>
      <pos A="0.398148" C="0.25" G="0.299383" T="0.0524691"/>
      <pos A="0.151235" C="0.25" G="0.101852" T="0.496914"/>
      <pos A="0.151235" C="0.0524691" G="0.398148" T="0.398148"/>
      <pos A="0.200617" C="0.398148" G="0.0524691" T="0.348765"/>
      <pos A="0.151235" C="0.595679" G="0.151235" T="0.101852"/>
      <pos A="0.25" C="0.496914" G="0.200617" T="0.0524691"/>
      <pos A="0.299383" C="0.25" G="0.101852" T="0.348765"/>
      <pos A="0.200617" C="0.447531" G="0.25" T="0.101852"/>
      <pos A="0.151235" C="0.200617" G="0.299383" T="0.348765"/>
      <pos A="0.151235" C="0.25" G="0.447531" T="0.151235"/>
      <pos A="0.25" C="0.348765" G="0.200617" T="0.200617"/>
      <pos A="0.546296" C="0.25" G="0.200617" T="0.00308642"/>
      <pos A="0.546296" C="0.151235" G="0.200617" T="0.101852"/>
      <pos A="0.25" C="0.25" G="0.200617" T="0.299383"/>
      <pos A="0.101852" C="0.151235" G="0.398148" T="0.348765"/>
      <pos A="0.200617" C="0.496914" G="0.200617" T="0.101852"/>
      <pos A="0.348765" C="0.200617" G="0.0524691" T="0.398148"/>
    </motif>
    <motif db="0" id="M58" alt="O58" length="40" nsites="8" evalue="1.3e-003">
      <pos A="0.198018" C="0.172028" G="0.431937" T="0.198018"/>
      <pos A="0.0810588" C="0.327972" G="0.56189" T="0.0290775"/>
      <pos A="0.301982" C="0.211013" G="0.457927" T="0.0290775"/>
      <pos A="0.120045" C="0.327972" G="0.133041" T="0.418941"/>
      <pos A="0.016082" C="0.301982" G="0.457927" T="0.224009"/>
      <pos A="0.10705" C="0.431937" G="0.275991" T="0.185023"/>
      <pos A="0.0290775" C="0.418941" G="0.340968" T="0.211013"/>
      <pos A="0.146037" C="0.237004" G="0.470922" T="0.146037"/>
      <pos A="0.198018" C="0.159032" G="0.470922" T="0.172028"/>
      <pos A="0.340968" C="0.159032" G="0.237004" T="0.262996"/>
      <pos A="0.0940543" C="0.146037" G="0.496914" T="0.262996"/>
      <pos A="0.0420731" C="0.418941" G="0.431937" T="0.10705"/>
      <pos A="0.275991" C="0.159032" G="0.211013" T="0.353963"/>
      <pos A="0.224009" C="0.198018" G="0.431937" T="0.146037"/>
      <pos A="0.405946" C="0.262996" G="0.185023" T="0.146037"/>
      <pos A="0.288987" C="0.133041" G="0.275991" T="0.301982"/>
      <pos A="0.0680632" C="0.5359" G="0.25" T="0.146037"/>
      <pos A="0.172028" C="0.0810588" G="0.405946" T="0.340968"/>
      <pos A="0.10705" C="0.301982" G="0.405946" T="0.185023"/>
      <pos A="0.366959" C="0.211013" G="0.327972" T="0.0940543"/>
      <pos A="0.0940543" C="0.172028" G="0.522905" T="0.211013"/>
      <pos A="0.0940543" C="0.470922" G="0.262996" T="0.172028"/>
      <pos A="0.146037" C="0.262996" G="0.314977" T="0.275991"/>
      <pos A="0.00308642" C="0.444931" G="0.262996" T="0.288987"/>
      <pos A="0.25" C="0.275991" G="0.366959" T="0.10705"/>
      <pos A="0.262996" C="0.262996" G="0.314977" T="0.159032"/>
      <pos A="0.288987" C="0.379955" G="0.301982" T="0.0290775"/>
      <pos A="0.198018" C="0.444931" G="0.120045" T="0.237004"/>
      <pos A="0.224009" C="0.237004" G="0.288987" T="0.25"/>
      <pos A="0.211013" C="0.262996" G="0.25" T="0.275991"/>
      <pos A="0.301982" C="0.146037" G="0.327972" T="0.224009"/>
      <pos A="0.314977" C="0.133041" G="0.198018" T="0.353963"/>
      <pos A="0.431937" C="0.159032" G="0.301982" T="0.10705"/>
      <pos A="0.431937" C="0.224009" G="0.159032" T="0.185023"/>
      <pos A="0.198018" C="0.224009" G="0.405946" T="0.172028"/>
      <pos A="0.120045" C="0.301982" G="0.444931" T="0.133041"/>
      <pos A="0.237004" C="0.405946" G="0.224009" T="0.133041"/>
      <pos A="0.301982" C="0.353963" G="0.301982" T="0.0420731"/>
      <pos A="0.133041" C="0.340968" G="0.275991" T="0.25"/>
      <pos A="0.0680632" C="0.314977" G="0.262996" T="0.353963"/>
    </motif>
    <motif db="0" id="M59" alt="O59" length="40" nsites="8" evalue="1.3e-003">
      <pos A="0.203626" C="0.278828" G="0.389124" T="0.128424"/>
      <pos A="0.143464" C="0.35403" G="0.399151" T="0.103356"/>
      <pos A="0.258773" C="0.389124" G="0.158504" T="0.193598"/>
      <pos A="0.198612" C="0.163518" G="0.389124" T="0.248747"/>
      <pos A="0.218666" C="0.298881" G="0.364056" T="0.118396"/>
      <pos A="0.15349" C="0.464326" G="0.158504" T="0.223679"/>
      <pos A="0.143464" C="0.379097" G="0.273814" T="0.203626"/>
      <pos A="0.213652" C="0.203626" G="0.419205" T="0.163518"/>
      <pos A="0.318935" C="0.218666" G="0.228692" T="0.233707"/>
      <pos A="0.148477" C="0.13845" G="0.409178" T="0.303895"/>
      <pos A="0.0933294" C="0.364056" G="0.349016" T="0.193598"/>
      <pos A="0.228692" C="0.35403" G="0.233707" T="0.183571"/>
      <pos A="0.0431941" C="0.183571" G="0.404164" T="0.36907"/>
      <pos A="0.213652" C="0.379097" G="0.25376" T="0.15349"/>
      <pos A="0.278828" C="0.143464" G="0.308909" T="0.268801"/>
      <pos A="0.103356" C="0.33899" G="0.36907" T="0.188585"/>
      <pos A="0.218666" C="0.248747" G="0.178558" T="0.35403"/>
      <pos A="0.0782884" C="0.359043" G="0.298881" T="0.263787"/>
      <pos A="0.183571" C="0.298881" G="0.223679" T="0.293868"/>
      <pos A="0.118396" C="0.163518" G="0.464326" T="0.25376"/>
      <pos A="0.173545" C="0.399151" G="0.243733" T="0.183571"/>
      <pos A="0.163518" C="0.379097" G="0.308909" T="0.148477"/>
      <pos A="0.133437" C="0.364056" G="0.293868" T="0.208639"/>
      <pos A="0.163518" C="0.374084" G="0.318935" T="0.143464"/>
      <pos A="0.203626" C="0.293868" G="0.193598" T="0.308909"/>
      <pos A="0.203626" C="0.389124" G="0.183571" T="0.223679"/>
      <pos A="0.344003" C="0.35403" G="0.243733" T="0.0582351"/>
      <pos A="0.258773" C="0.399151" G="0.248747" T="0.0933294"/>
      <pos A="0.25376" C="0.444273" G="0.158504" T="0.143464"/>
      <pos A="0.35403" C="0.188585" G="0.323949" T="0.133437"/>
      <pos A="0.208639" C="0.123409" G="0.459313" T="0.208639"/>
      <pos A="0.258773" C="0.293868" G="0.23872" T="0.208639"/>
      <pos A="0.198612" C="0.0732751" G="0.434245" T="0.293868"/>
      <pos A="0.258773" C="0.163518" G="0.33899" T="0.23872"/>
      <pos A="0.208639" C="0.349016" G="0.313922" T="0.128424"/>
      <pos A="0.178558" C="0.439258" G="0.123409" T="0.258773"/>
      <pos A="0.148477" C="0.359043" G="0.25376" T="0.23872"/>
      <pos A="0.0632484" C="0.479367" G="0.278828" T="0.178558"/>
      <pos A="0.203626" C="0.178558" G="0.333975" T="0.283841"/>
      <pos A="0.183571" C="0.313922" G="0.303895" T="0.198612"/>
    </motif>
    <motif db="0" id="M6" alt="O6" length="40" nsites="8" evalue="1.3e-003">
      <pos A="0.167696" C="0.496914" G="0.222565" T="0.112826"/>
      <pos A="0.167696" C="0.496914" G="0.00308642" T="0.332304"/>
      <pos A="0.277435" C="0.167696" G="0.167696" T="0.387174"/>
      <pos A="0.387174" C="0.496914" G="0.00308642" T="0.112826"/>
      <pos A="0.387174" C="0.277435" G="0.332304" T="0.00308642"/>
      <pos A="0.0579565" C="0.332304" G="0.167696" T="0.442043"/>
      <pos A="0.332304" C="0.387174" G="0.167696" T="0.112826"/>
      <pos A="0.332304" C="0.00308642" G="0.167696" T="0.496914"/>
      <pos A="0.167696" C="0.112826" G="0.222565" T="0.496914"/>
      <pos A="0.167696" C="0.332304" G="0.277435" T="0.222565"/>
      <pos A="0.277435" C="0.167696" G="0.387174" T="0.167696"/>
      <pos A="0.387174" C="0.167696" G="0.112826" T="0.332304"/>
      <pos A="0.0579565" C="0.332304" G="0.387174" T="0.222565"/>
      <pos A="0.442043" C="0.222565" G="0.277435" T="0.0579565"/>
      <pos A="0.277435" C="0.277435" G="0.222565" T="0.222565"/>
      <pos A="0.551784" C="0.00308642" G="0.222565" T="0.222565"/>
      <pos A="0.112826" C="0.222565" G="0.332304" T="0.332304"/>
      <pos A="0.00308642" C="0.167696" G="0.496914" T="0.332304"/>
      <pos A="0.00308642" C="0.00308642" G="0.222565" T="0.771262"/>
      <pos A="0.167696" C="0.277435" G="0.112826" T="0.442043"/>
      <pos A="0.0579565" C="0.606653" G="0.167696" T="0.167696"/>
      <pos A="0.112826" C="0.222565" G="0.222565" T="0.442043"/>
      <pos A="0.0579565" C="0.387174" G="0.496914" T="0.0579565"/>
      <pos A="0.112826" C="0.112826" G="0.167696" T="0.606653"/>
      <pos A="0.112826" C="0.222565" G="0.442043" T="0.222565"/>
      <pos A="0.00308642" C="0.222565" G="0.442043" T="0.332304"/>
      <pos A="0.112826" C="0.606653" G="0.112826" T="0.167696"/>
      <pos A="0.496914" C="0.277435" G="0.112826" T="0.112826"/>
      <pos A="0.167696" C="0.387174" G="0.332304" T="0.112826"/>
      <pos A="0.551784" C="0.167696" G="0.0579565" T="0.222565"/>
      <pos A="0.0579565" C="0.167696" G="0.0579565" T="0.716392"/>
      <pos A="0.112826" C="0.551784" G="0.222565" T="0.112826"/>
      <pos A="0.442043" C="0.00308642" G="0.222565" T="0.332304"/>
      <pos A="0.332304" C="0.112826" G="0.112826" T="0.442043"/>
      <pos A="0.112826" C="0.277435" G="0.222565" T="0.387174"/>
      <pos A="0.0579565" C="0.222565" G="0.551784" T="0.167696"/>
      <pos A="0.167696" C="0.167696" G="0.332304" T="0.332304"/>
      <pos A="0.00308642" C="0.332304" G="0.551784" T="0.112826"/>
      <pos A="0.0579565" C="0.661523" G="0.112826" T="0.167696"/>
      <pos A="0.00308642" C="0.332304" G="0.332304" T="0.332304"/>
    </motif>
    <motif db="0" id="M60" alt="O60" length="40" nsites="8" evalue="1.3e-003">
      <pos A="0.222565" C="0.551784" G="0.112826" T="0.112826"/>
      <pos A="0.00308642" C="0.222565" G="0.442043" T="0.332304"/>
      <pos A="0.00308642" C="0.442043" G="0.442043" T="0.112826"/>
      <pos A="0.112826" C="0.442043" G="0.222565" T="0.222565"/>
      <pos A="0.00308642" C="0.332304" G="0.551784" T="0.112826"/>
      <pos A="0.00308642" C="0.661523" G="0.112826" T="0.222565"/>
      <pos A="0.00308642" C="0.442043" G="0.551784" T="0.00308642"/>
      <pos A="0.771262" C="0.112826" G="0.00308642" T="0.112826"/>
      <pos A="0.332304" C="0.112826" G="0.551784" T="0.00308642"/>
      <pos A="0.112826" C="0.661523" G="0.00308642" T="0.222565"/>
      <pos A="0.112826" C="0.112826" G="0.551784" T="0.222565"/>
      <pos A="0.00308642" C="0.442043" G="0.332304" T="0.222565"/>
      <pos A="0.00308642" C="0.661523" G="0.222565" T="0.112826"/>
      <pos A="0.222565" C="0.00308642" G="0.332304" T="0.442043"/>
      <pos A="0.00308642" C="0.551784" G="0.332304" T="0.112826"/>
      <pos A="0.00308642" C="0.112826" G="0.661523" T="0.222565"/>
      <pos A="0.00308642" C="0.112826" G="0.551784" T="0.332304"/>
      <pos A="0.332304" C="0.222565" G="0.442043" T="0.00308642"/>
      <pos A="0.112826" C="0.332304" G="0.222565" T="0.332304"/>
      <pos A="0.222565" C="0.112826" G="0.222565" T="0.442043"/>
      <pos A="0.112826" C="0.442043" G="0.332304" T="0.112826"/>
      <pos A="0.222565" C="0.442043" G="0.222565" T="0.112826"/>
      <pos A="0.332304" C="0.332304" G="0.222565" T="0.112826"/>
      <pos A="0.00308642" C="0.442043" G="0.332304" T="0.222565"/>
      <pos A="0.00308642" C="0.00308642" G="0.990741" T="0.00308642"/>
      <pos A="0.112826" C="0.332304" G="0.332304" T="0.222565"/>
      <pos A="0.222565" C="0.551784" G="0.112826" T="0.112826"/>
      <pos A="0.332304" C="0.222565" G="0.112826" T="0.332304"/>
      <pos A="0.222565" C="0.00308642" G="0.332304" T="0.442043"/>
      <pos A="0.112826" C="0.222565" G="0.222565" T="0.442043"/>
      <pos A="0.222565" C="0.00308642" G="0.771262" T="0.00308642"/>
      <pos A="0.551784" C="0.112826" G="0.332304" T="0.00308642"/>
      <pos A="0.551784" C="0.442043" G="0.00308642" T="0.00308642"/>
      <pos A="0.222565" C="0.112826" G="0.332304" T="0.332304"/>
      <pos A="0.222565" C="0.112826" G="0.442043" T="0.222565"/>
      <pos A="0.00308642" C="0.881001" G="0.112826" T="0.00308642"/>
      <pos A="0.112826" C="0.332304" G="0.332304" T="0.222565"/>
      <pos A="0.112826" C="0.661523" G="0.00308642" T="0.222565"/>
      <pos A="0.222565" C="0.112826" G="0.551784" T="0.112826"/>
      <pos A="0.112826" C="0.222565" G="0.442043" T="0.222565"/>
    </motif>
    <motif db="0" id="M61" alt="O61" length="40" nsites="8" evalue="1.3e-003">
      <pos A="0.167696" C="0.167696" G="0.377198" T="0.287411"/>
      <pos A="0.0928731" C="0.302375" G="0.414609" T="0.190142"/>
      <pos A="0.220071" C="0.279929" G="0.107838" T="0.392162"/>
      <pos A="0.175177" C="0.377198" G="0.220071" T="0.227554"/>
      <pos A="0.227554" C="0.302375" G="0.332304" T="0.137767"/>
      <pos A="0.272446" C="0.38468" G="0.212589" T="0.130284"/>
      <pos A="0.205106" C="0.100356" G="0.272446" T="0.422091"/>
      <pos A="0.18266" C="0.31734" G="0.31734" T="0.18266"/>
      <pos A="0.145248" C="0.45202" G="0.145248" T="0.257482"/>
      <pos A="0.0853906" C="0.324823" G="0.205106" T="0.38468"/>
      <pos A="0.130284" C="0.264965" G="0.466985" T="0.137767"/>
      <pos A="0.235035" C="0.227554" G="0.459502" T="0.0779091"/>
      <pos A="0.257482" C="0.287411" G="0.25" T="0.205106"/>
      <pos A="0.130284" C="0.369716" G="0.242518" T="0.257482"/>
      <pos A="0.145248" C="0.377198" G="0.309858" T="0.167696"/>
      <pos A="0.175177" C="0.369716" G="0.205106" T="0.25"/>
      <pos A="0.264965" C="0.145248" G="0.496914" T="0.0928731"/>
      <pos A="0.369716" C="0.197625" G="0.369716" T="0.0629442"/>
      <pos A="0.100356" C="0.407127" G="0.235035" T="0.257482"/>
      <pos A="0.152731" C="0.444538" G="0.227554" T="0.175177"/>
      <pos A="0.175177" C="0.18266" G="0.549289" T="0.0928731"/>
      <pos A="0.11532" C="0.294894" G="0.220071" T="0.369716"/>
      <pos A="0.100356" C="0.175177" G="0.362233" T="0.362233"/>
      <pos A="0.0853906" C="0.264965" G="0.399644" T="0.25"/>
      <pos A="0.220071" C="0.190142" G="0.287411" T="0.302375"/>
      <pos A="0.0704267" C="0.429573" G="0.257482" T="0.242518"/>
      <pos A="0.145248" C="0.571736" G="0.0853906" T="0.197625"/>
      <pos A="0.235035" C="0.302375" G="0.0779091" T="0.38468"/>
      <pos A="0.242518" C="0.339787" G="0.279929" T="0.137767"/>
      <pos A="0.220071" C="0.324823" G="0.242518" T="0.212589"/>
      <pos A="0.0928731" C="0.309858" G="0.332304" T="0.264965"/>
      <pos A="0.227554" C="0.257482" G="0.167696" T="0.347269"/>
      <pos A="0.279929" C="0.339787" G="0.227554" T="0.152731"/>
      <pos A="0.25" C="0.377198" G="0.197625" T="0.175177"/>
      <pos A="0.332304" C="0.354752" G="0.175177" T="0.137767"/>
      <pos A="0.294894" C="0.302375" G="0.220071" T="0.18266"/>
      <pos A="0.347269" C="0.235035" G="0.18266" T="0.235035"/>
      <pos A="0.0928731" C="0.414609" G="0.25" T="0.242518"/>
      <pos A="0.205106" C="0.302375" G="0.287411" T="0.205106"/>
      <pos A="0.324823" C="0.25" G="0.25" T="0.175177"/>
    </motif>
    <motif db="0" id="M62" alt="O62" length="40" nsites="8" evalue="1.3e-003">
      <pos A="0.209546" C="0.282085" G="0.265345" T="0.243025"/>
      <pos A="0.226285" C="0.393684" G="0.259765" T="0.120266"/>
      <pos A="0.215125" C="0.282085" G="0.192805" T="0.309984"/>
      <pos A="0.137005" C="0.427164" G="0.293244" T="0.142586"/>
      <pos A="0.231865" C="0.231865" G="0.181645" T="0.354624"/>
      <pos A="0.170486" C="0.248605" G="0.427164" T="0.153745"/>
      <pos A="0.125846" C="0.354624" G="0.337884" T="0.181645"/>
      <pos A="0.170486" C="0.237445" G="0.471803" T="0.120266"/>
      <pos A="0.164906" C="0.421584" G="0.231865" T="0.181645"/>
      <pos A="0.192805" C="0.254185" G="0.282085" T="0.270924"/>
      <pos A="0.410424" C="0.220705" G="0.231865" T="0.137005"/>
      <pos A="0.243025" C="0.298825" G="0.349044" T="0.109106"/>
      <pos A="0.209546" C="0.243025" G="0.265345" T="0.282085"/>
      <pos A="0.0588859" C="0.449483" G="0.259765" T="0.231865"/>
      <pos A="0.243025" C="0.125846" G="0.237445" T="0.393684"/>
      <pos A="0.109106" C="0.276505" G="0.399264" T="0.215125"/>
      <pos A="0.237445" C="0.209546" G="0.332304" T="0.220705"/>
      <pos A="0.181645" C="0.137005" G="0.522024" T="0.159325"/>
      <pos A="0.148166" C="0.343465" G="0.243025" T="0.265345"/>
      <pos A="0.181645" C="0.443904" G="0.198385" T="0.176065"/>
      <pos A="0.0923654" C="0.404844" G="0.321145" T="0.181645"/>
      <pos A="0.187226" C="0.203965" G="0.293244" T="0.315564"/>
      <pos A="0.125846" C="0.0700464" G="0.427164" T="0.376944"/>
      <pos A="0.192805" C="0.349044" G="0.276505" T="0.181645"/>
      <pos A="0.388105" C="0.315564" G="0.209546" T="0.0867862"/>
      <pos A="0.248605" C="0.231865" G="0.388105" T="0.131426"/>
      <pos A="0.153745" C="0.114685" G="0.382524" T="0.349044"/>
      <pos A="0.259765" C="0.555503" G="0.0979457" T="0.0867862"/>
      <pos A="0.198385" C="0.527603" G="0.131426" T="0.142586"/>
      <pos A="0.203965" C="0.371364" G="0.248605" T="0.176065"/>
      <pos A="0.243025" C="0.215125" G="0.309984" T="0.231865"/>
      <pos A="0.220705" C="0.209546" G="0.332304" T="0.237445"/>
      <pos A="0.187226" C="0.215125" G="0.254185" T="0.343465"/>
      <pos A="0.137005" C="0.293244" G="0.203965" T="0.365785"/>
      <pos A="0.215125" C="0.248605" G="0.371364" T="0.164906"/>
      <pos A="0.265345" C="0.298825" G="0.270924" T="0.164906"/>
      <pos A="0.309984" C="0.203965" G="0.321145" T="0.164906"/>
      <pos A="0.276505" C="0.270924" G="0.309984" T="0.142586"/>
      <pos A="0.215125" C="0.349044" G="0.298825" T="0.137005"/>
      <pos A="0.209546" C="0.354624" G="0.293244" T="0.142586"/>
    </motif>
    <motif db="0" id="M63" alt="O63" length="40" nsites="8" evalue="1.3e-003">
      <pos A="0.177379" C="0.293573" G="0.467865" T="0.0611842"/>
      <pos A="0.409768" C="0.293573" G="0.293573" T="0.00308642"/>
      <pos A="0.235476" C="0.35167" G="0.409768" T="0.00308642"/>
      <pos A="0.0611842" C="0.177379" G="0.642157" T="0.119281"/>
      <pos A="0.293573" C="0.0611842" G="0.35167" T="0.293573"/>
      <pos A="0.00308642" C="0.0611842" G="0.700254" T="0.235476"/>
      <pos A="0.119281" C="0.467865" G="0.35167" T="0.0611842"/>
      <pos A="0.119281" C="0.467865" G="0.35167" T="0.0611842"/>
      <pos A="0.119281" C="0.35167" G="0.409768" T="0.119281"/>
      <pos A="0.00308642" C="0.700254" G="0.177379" T="0.119281"/>
      <pos A="0.177379" C="0.00308642" G="0.467865" T="0.35167"/>
      <pos A="0.00308642" C="0.642157" G="0.235476" T="0.119281"/>
      <pos A="0.177379" C="0.293573" G="0.525962" T="0.00308642"/>
      <pos A="0.0611842" C="0.235476" G="0.584059" T="0.119281"/>
      <pos A="0.119281" C="0.35167" G="0.525962" T="0.00308642"/>
      <pos A="0.409768" C="0.177379" G="0.235476" T="0.177379"/>
      <pos A="0.0611842" C="0.642157" G="0.235476" T="0.0611842"/>
      <pos A="0.177379" C="0.35167" G="0.177379" T="0.293573"/>
      <pos A="0.00308642" C="0.293573" G="0.642157" T="0.0611842"/>
      <pos A="0.00308642" C="0.119281" G="0.758352" T="0.119281"/>
      <pos A="0.00308642" C="0.467865" G="0.409768" T="0.119281"/>
      <pos A="0.119281" C="0.0611842" G="0.584059" T="0.235476"/>
      <pos A="0.0611842" C="0.235476" G="0.409768" T="0.293573"/>
      <pos A="0.235476" C="0.293573" G="0.0611842" T="0.409768"/>
      <pos A="0.0611842" C="0.00308642" G="0.467865" T="0.467865"/>
      <pos A="0.00308642" C="0.235476" G="0.409768" T="0.35167"/>
      <pos A="0.235476" C="0.235476" G="0.35167" T="0.177379"/>
      <pos A="0.0611842" C="0.177379" G="0.758352" T="0.00308642"/>
      <pos A="0.467865" C="0.235476" G="0.293573" T="0.00308642"/>
      <pos A="0.467865" C="0.35167" G="0.119281" T="0.0611842"/>
      <pos A="0.119281" C="0.409768" G="0.35167" T="0.119281"/>
      <pos A="0.584059" C="0.119281" G="0.177379" T="0.119281"/>
      <pos A="0.0611842" C="0.0611842" G="0.642157" T="0.235476"/>
      <pos A="0.0611842" C="0.584059" G="0.119281" T="0.235476"/>
      <pos A="0.177379" C="0.35167" G="0.235476" T="0.235476"/>
      <pos A="0.0611842" C="0.642157" G="0.0611842" T="0.235476"/>
      <pos A="0.00308642" C="0.700254" G="0.293573" T="0.00308642"/>
      <pos A="0.235476" C="0.177379" G="0.35167" T="0.235476"/>
      <pos A="0.177379" C="0.235476" G="0.409768" T="0.177379"/>
      <pos A="0.0611842" C="0.525962" G="0.177379" T="0.235476"/>
    </motif>
    <motif db="0" id="M64" alt="O64" length="40" nsites="8" evalue="1.3e-003">
      <pos A="0.167696" C="0.0853906" G="0.167696" T="0.579218"/>
      <pos A="0.167696" C="0.167696" G="0.332304" T="0.332304"/>
      <pos A="0.579218" C="0.0853906" G="0.167696" T="0.167696"/>
      <pos A="0.167696" C="0.0853906" G="0.743827" T="0.00308642"/>
      <pos A="0.0853906" C="0.167696" G="0.496914" T="0.25"/>
      <pos A="0.00308642" C="0.0853906" G="0.743827" T="0.167696"/>
      <pos A="0.00308642" C="0.0853906" G="0.908437" T="0.00308642"/>
      <pos A="0.496914" C="0.00308642" G="0.414609" T="0.0853906"/>
      <pos A="0.496914" C="0.0853906" G="0.332304" T="0.0853906"/>
      <pos A="0.496914" C="0.332304" G="0.167696" T="0.00308642"/>
      <pos A="0.00308642" C="0.332304" G="0.25" T="0.414609"/>
      <pos A="0.167696" C="0.496914" G="0.332304" T="0.00308642"/>
      <pos A="0.00308642" C="0.743827" G="0.25" T="0.00308642"/>
      <pos A="0.00308642" C="0.25" G="0.743827" T="0.00308642"/>
      <pos A="0.332304" C="0.00308642" G="0.579218" T="0.0853906"/>
      <pos A="0.0853906" C="0.25" G="0.661523" T="0.00308642"/>
      <pos A="0.579218" C="0.25" G="0.00308642" T="0.167696"/>
      <pos A="0.00308642" C="0.167696" G="0.579218" T="0.25"/>
      <pos A="0.00308642" C="0.661523" G="0.332304" T="0.00308642"/>
      <pos A="0.0853906" C="0.0853906" G="0.496914" T="0.332304"/>
      <pos A="0.332304" C="0.25" G="0.414609" T="0.00308642"/>
      <pos A="0.332304" C="0.332304" G="0.332304" T="0.00308642"/>
      <pos A="0.0853906" C="0.332304" G="0.579218" T="0.00308642"/>
      <pos A="0.332304" C="0.167696" G="0.414609" T="0.0853906"/>
      <pos A="0.167696" C="0.00308642" G="0.661523" T="0.167696"/>
      <pos A="0.25" C="0.00308642" G="0.496914" T="0.25"/>
      <pos A="0.25" C="0.0853906" G="0.661523" T="0.00308642"/>
      <pos A="0.25" C="0.25" G="0.414609" T="0.0853906"/>
      <pos A="0.167696" C="0.414609" G="0.414609" T="0.00308642"/>
      <pos A="0.496914" C="0.0853906" G="0.00308642" T="0.414609"/>
      <pos A="0.167696" C="0.579218" G="0.0853906" T="0.167696"/>
      <pos A="0.25" C="0.496914" G="0.25" T="0.00308642"/>
      <pos A="0.00308642" C="0.496914" G="0.00308642" T="0.496914"/>
      <pos A="0.00308642" C="0.496914" G="0.496914" T="0.00308642"/>
      <pos A="0.0853906" C="0.661523" G="0.167696" T="0.0853906"/>
      <pos A="0.496914" C="0.414609" G="0.0853906" T="0.00308642"/>
      <pos A="0.0853906" C="0.25" G="0.414609" T="0.25"/>
      <pos A="0.00308642" C="0.0853906" G="0.908437" T="0.00308642"/>
      <pos A="0.167696" C="0.0853906" G="0.579218" T="0.167696"/>
      <pos A="0.579218" C="0.0853906" G="0.332304" T="0.00308642"/>
    </motif>
    <motif db="0" id="M66" alt="O66" length="40" nsites="8" evalue="1.3e-003">
      <pos A="0.00308642" C="0.00308642" G="0.990741" T="0.00308642"/>
      <pos A="0.00308642" C="0.496914" G="0.496914" T="0.00308642"/>
      <pos A="0.00308642" C="0.990741" G="0.00308642" T="0.00308642"/>
      <pos A="0.00308642" C="0.00308642" G="0.25" T="0.743827"/>
      <pos A="0.25" C="0.743827" G="0.00308642" T="0.00308642"/>
      <pos A="0.25" C="0.25" G="0.25" T="0.25"/>
      <pos A="0.00308642" C="0.496914" G="0.25" T="0.25"/>
      <pos A="0.00308642" C="0.496914" G="0.496914" T="0.00308642"/>
      <pos A="0.496914" C="0.00308642" G="0.25" T="0.25"/>
      <pos A="0.00308642" C="0.25" G="0.00308642" T="0.743827"/>
      <pos A="0.00308642" C="0.743827" G="0.25" T="0.00308642"/>
      <pos A="0.00308642" C="0.496914" G="0.496914" T="0.00308642"/>
      <pos A="0.496914" C="0.00308642" G="0.25" T="0.25"/>
      <pos A="0.00308642" C="0.496914" G="0.496914" T="0.00308642"/>
      <pos A="0.25" C="0.496914" G="0.25" T="0.00308642"/>
      <pos A="0.00308642" C="0.496914" G="0.25" T="0.25"/>
      <pos A="0.25" C="0.25" G="0.25" T="0.25"/>
      <pos A="0.00308642" C="0.00308642" G="0.496914" T="0.496914"/>
      <pos A="0.00308642" C="0.743827" G="0.25" T="0.00308642"/>
      <pos A="0.25" C="0.00308642" G="0.496914" T="0.25"/>
      <pos A="0.25" C="0.00308642" G="0.743827" T="0.00308642"/>
      <pos A="0.743827" C="0.00308642" G="0.25" T="0.00308642"/>
      <pos A="0.496914" C="0.00308642" G="0.496914" T="0.00308642"/>
      <pos A="0.00308642" C="0.743827" G="0.25" T="0.00308642"/>
      <pos A="0.00308642" C="0.00308642" G="0.25" T="0.743827"/>
      <pos A="0.00308642" C="0.496914" G="0.00308642" T="0.496914"/>
      <pos A="0.00308642" C="0.743827" G="0.25" T="0.00308642"/>
      <pos A="0.496914" C="0.00308642" G="0.496914" T="0.00308642"/>
      <pos A="0.25" C="0.496914" G="0.00308642" T="0.25"/>
      <pos A="0.00308642" C="0.25" G="0.496914" T="0.25"/>
      <pos A="0.00308642" C="0.25" G="0.496914" T="0.25"/>
      <pos A="0.00308642" C="0.990741" G="0.00308642" T="0.00308642"/>
      <pos A="0.00308642" C="0.743827" G="0.25" T="0.00308642"/>
      <pos A="0.496914" C="0.25" G="0.00308642" T="0.25"/>
      <pos A="0.00308642" C="0.743827" G="0.25" T="0.00308642"/>
      <pos A="0.00308642" C="0.25" G="0.25" T="0.496914"/>
      <pos A="0.25" C="0.25" G="0.25" T="0.25"/>
      <pos A="0.00308642" C="0.743827" G="0.25" T="0.00308642"/>
      <pos A="0.25" C="0.00308642" G="0.25" T="0.496914"/>
      <pos A="0.00308642" C="0.743827" G="0.00308642" T="0.25"/>
    </motif>
    <motif db="0" id="M67" alt="O67" length="40" nsites="8" evalue="1.3e-003">
      <pos A="0.178558" C="0.359043" G="0.283841" T="0.178558"/>
      <pos A="0.0983427" C="0.444273" G="0.263787" T="0.193598"/>
      <pos A="0.218666" C="0.15349" G="0.359043" T="0.268801"/>
      <pos A="0.103356" C="0.278828" G="0.414192" T="0.203626"/>
      <pos A="0.148477" C="0.218666" G="0.364056" T="0.268801"/>
      <pos A="0.203626" C="0.273814" G="0.364056" T="0.158504"/>
      <pos A="0.258773" C="0.278828" G="0.233707" T="0.228692"/>
      <pos A="0.148477" C="0.233707" G="0.258773" T="0.359043"/>
      <pos A="0.208639" C="0.328962" G="0.328962" T="0.133437"/>
      <pos A="0.218666" C="0.25376" G="0.308909" T="0.218666"/>
      <pos A="0.108369" C="0.243733" G="0.424218" T="0.223679"/>
      <pos A="0.183571" C="0.313922" G="0.374084" T="0.128424"/>
      <pos A="0.283841" C="0.33899" G="0.223679" T="0.15349"/>
      <pos A="0.228692" C="0.444273" G="0.13845" T="0.188585"/>
      <pos A="0.133437" C="0.198612" G="0.564596" T="0.103356"/>
      <pos A="0.148477" C="0.258773" G="0.35403" T="0.23872"/>
      <pos A="0.178558" C="0.298881" G="0.333975" T="0.188585"/>
      <pos A="0.25376" C="0.198612" G="0.459313" T="0.0883151"/>
      <pos A="0.23872" C="0.409178" G="0.283841" T="0.0682617"/>
      <pos A="0.389124" C="0.273814" G="0.208639" T="0.128424"/>
      <pos A="0.0582351" C="0.323949" G="0.218666" T="0.399151"/>
      <pos A="0.158504" C="0.288854" G="0.223679" T="0.328962"/>
      <pos A="0.198612" C="0.268801" G="0.25376" T="0.278828"/>
      <pos A="0.193598" C="0.489394" G="0.143464" T="0.173545"/>
      <pos A="0.0833017" C="0.288854" G="0.349016" T="0.278828"/>
      <pos A="0.248747" C="0.248747" G="0.218666" T="0.283841"/>
      <pos A="0.118396" C="0.394137" G="0.308909" T="0.178558"/>
      <pos A="0.188585" C="0.243733" G="0.193598" T="0.374084"/>
      <pos A="0.168531" C="0.364056" G="0.308909" T="0.158504"/>
      <pos A="0.173545" C="0.228692" G="0.298881" T="0.298881"/>
      <pos A="0.173545" C="0.25376" G="0.439258" T="0.133437"/>
      <pos A="0.273814" C="0.479367" G="0.158504" T="0.0883151"/>
      <pos A="0.15349" C="0.263787" G="0.389124" T="0.193598"/>
      <pos A="0.183571" C="0.298881" G="0.313922" T="0.203626"/>
      <pos A="0.374084" C="0.163518" G="0.318935" T="0.143464"/>
      <pos A="0.208639" C="0.459313" G="0.188585" T="0.143464"/>
      <pos A="0.13845" C="0.208639" G="0.323949" T="0.328962"/>
      <pos A="0.0983427" C="0.349016" G="0.359043" T="0.193598"/>
      <pos A="0.258773" C="0.163518" G="0.394137" T="0.183571"/>
      <pos A="0.223679" C="0.113383" G="0.419205" T="0.243733"/>
    </motif>
    <motif db="0" id="M69" alt="O69" length="40" nsites="8" evalue="1.3e-003">
      <pos A="0.0790598" C="0.382953" G="0.382953" T="0.155033"/>
      <pos A="0.155033" C="0.00308642" G="0.610874" T="0.231006"/>
      <pos A="0.231006" C="0.0790598" G="0.686847" T="0.00308642"/>
      <pos A="0.231006" C="0.0790598" G="0.382953" T="0.30698"/>
      <pos A="0.00308642" C="0.382953" G="0.610874" T="0.00308642"/>
      <pos A="0.231006" C="0.686847" G="0.00308642" T="0.0790598"/>
      <pos A="0.00308642" C="0.686847" G="0.00308642" T="0.30698"/>
      <pos A="0.231006" C="0.155033" G="0.382953" T="0.231006"/>
      <pos A="0.0790598" C="0.382953" G="0.00308642" T="0.534901"/>
      <pos A="0.382953" C="0.0790598" G="0.458926" T="0.0790598"/>
      <pos A="0.231006" C="0.231006" G="0.458926" T="0.0790598"/>
      <pos A="0.00308642" C="0.155033" G="0.686847" T="0.155033"/>
      <pos A="0.00308642" C="0.00308642" G="0.534901" T="0.458926"/>
      <pos A="0.0790598" C="0.155033" G="0.231006" T="0.534901"/>
      <pos A="0.00308642" C="0.686847" G="0.00308642" T="0.30698"/>
      <pos A="0.155033" C="0.534901" G="0.155033" T="0.155033"/>
      <pos A="0.0790598" C="0.382953" G="0.231006" T="0.30698"/>
      <pos A="0.00308642" C="0.382953" G="0.155033" T="0.458926"/>
      <pos A="0.00308642" C="0.914767" G="0.0790598" T="0.00308642"/>
      <pos A="0.0790598" C="0.0790598" G="0.155033" T="0.686847"/>
      <pos A="0.0790598" C="0.610874" G="0.00308642" T="0.30698"/>
      <pos A="0.458926" C="0.231006" G="0.0790598" T="0.231006"/>
      <pos A="0.382953" C="0.00308642" G="0.382953" T="0.231006"/>
      <pos A="0.30698" C="0.00308642" G="0.458926" T="0.231006"/>
      <pos A="0.155033" C="0.0790598" G="0.458926" T="0.30698"/>
      <pos A="0.0790598" C="0.30698" G="0.610874" T="0.00308642"/>
      <pos A="0.610874" C="0.155033" G="0.00308642" T="0.231006"/>
      <pos A="0.231006" C="0.155033" G="0.382953" T="0.231006"/>
      <pos A="0.0790598" C="0.30698" G="0.231006" T="0.382953"/>
      <pos A="0.534901" C="0.00308642" G="0.458926" T="0.00308642"/>
      <pos A="0.155033" C="0.231006" G="0.231006" T="0.382953"/>
      <pos A="0.155033" C="0.231006" G="0.534901" T="0.0790598"/>
      <pos A="0.155033" C="0.382953" G="0.30698" T="0.155033"/>
      <pos A="0.00308642" C="0.00308642" G="0.231006" T="0.762821"/>
      <pos A="0.30698" C="0.0790598" G="0.30698" T="0.30698"/>
      <pos A="0.155033" C="0.231006" G="0.382953" T="0.231006"/>
      <pos A="0.0790598" C="0.762821" G="0.0790598" T="0.0790598"/>
      <pos A="0.30698" C="0.534901" G="0.0790598" T="0.0790598"/>
      <pos A="0.30698" C="0.30698" G="0.382953" T="0.00308642"/>
      <pos A="0.534901" C="0.155033" G="0.231006" T="0.0790598"/>
    </motif>
    <motif db="0" id="M7" alt="O7" length="40" nsites="8" evalue="1.3e-003">
      <pos A="0.00308642" C="0.990741" G="0.00308642" T="0.00308642"/>
      <pos A="0.00308642" C="0.990741" G="0.00308642" T="0.00308642"/>
      <pos A="0.00308642" C="0.990741" G="0.00308642" T="0.00308642"/>
      <pos A="0.00308642" C="0.00308642" G="0.00308642" T="0.990741"/>
      <pos A="0.00308642" C="0.990741" G="0.00308642" T="0.00308642"/>
      <pos A="0.00308642" C="0.00308642" G="0.990741" T="0.00308642"/>
      <pos A="0.00308642" C="0.00308642" G="0.990741" T="0.00308642"/>
      <pos A="0.990741" C="0.00308642" G="0.00308642" T="0.00308642"/>
      <pos A="0.00308642" C="0.00308642" G="0.990741" T="0.00308642"/>
      <pos A="0.990741" C="0.00308642" G="0.00308642" T="0.00308642"/>
      <pos A="0.00308642" C="0.00308642" G="0.990741" T="0.00308642"/>
      <pos A="0.00308642" C="0.990741" G="0.00308642" T="0.00308642"/>
      <pos A="0.00308642" C="0.990741" G="0.00308642" T="0.00308642"/>
      <pos A="0.990741" C="0.00308642" G="0.00308642" T="0.00308642"/>
      <pos A="0.00308642" C="0.990741" G="0.00308642" T="0.00308642"/>
      <pos A="0.990741" C="0.00308642" G="0.00308642" T="0.00308642"/>
      <pos A="0.00308642" C="0.00308642" G="0.990741" T="0.00308642"/>
      <pos A="0.00308642" C="0.00308642" G="0.00308642" T="0.990741"/>
      <pos A="0.00308642" C="0.990741" G="0.00308642" T="0.00308642"/>
      <pos A="0.00308642" C="0.00308642" G="0.00308642" T="0.990741"/>
      <pos A="0.00308642" C="0.990741" G="0.00308642" T="0.00308642"/>
      <pos A="0.00308642" C="0.00308642" G="0.990741" T="0.00308642"/>
      <pos A="0.00308642" C="0.00308642" G="0.990741" T="0.00308642"/>
      <pos A="0.990741" C="0.00308642" G="0.00308642" T="0.00308642"/>
      <pos A="0.00308642" C="0.00308642" G="0.990741" T="0.00308642"/>
      <pos A="0.00308642" C="0.990741" G="0.00308642" T="0.00308642"/>
      <pos A="0.00308642" C="0.00308642" G="0.00308642" T="0.990741"/>
      <pos A="0.00308642" C="0.00308642" G="0.990741" T="0.00308642"/>
      <pos A="0.990741" C="0.00308642" G="0.00308642" T="0.00308642"/>
      <pos A="0.00308642" C="0.990741" G="0.00308642" T="0.00308642"/>
      <pos A="0.00308642" C="0.00308642" G="0.990741" T="0.00308642"/>
      <pos A="0.00308642" C="0.00308642" G="0.990741" T="0.00308642"/>
      <pos A="0.990741" C="0.00308642" G="0.00308642" T="0.00308642"/>
      <pos A="0.00308642" C="0.990741" G="0.00308642" T="0.00308642"/>
      <pos A="0.00308642" C="0.990741" G="0.00308642" T="0.00308642"/>
      <pos A="0.00308642" C="0.00308642" G="0.00308642" T="0.990741"/>
      <pos A="0.00308642" C="0.00308642" G="0.990741" T="0.00308642"/>
      <pos A="0.00308642" C="0.00308642" G="0.990741" T="0.00308642"/>
      <pos A="0.00308642" C="0.00308642" G="0.990741" T="0.00308642"/>
      <pos A="0.00308642" C="0.00308642" G="0.990741" T="0.00308642"/>
    </motif>
    <motif db="0" id="M70" alt="O70" length="40" nsites="8" evalue="1.3e-003">
      <pos A="0.00308642" C="0.00308642" G="0.990741" T="0.00308642"/>
      <pos A="0.00308642" C="0.496914" G="0.00308642" T="0.496914"/>
      <pos A="0.00308642" C="0.00308642" G="0.496914" T="0.496914"/>
      <pos A="0.00308642" C="0.496914" G="0.00308642" T="0.496914"/>
      <pos A="0.496914" C="0.00308642" G="0.00308642" T="0.496914"/>
      <pos A="0.00308642" C="0.496914" G="0.00308642" T="0.496914"/>
      <pos A="0.00308642" C="0.00308642" G="0.00308642" T="0.990741"/>
      <pos A="0.496914" C="0.00308642" G="0.00308642" T="0.496914"/>
      <pos A="0.496914" C="0.00308642" G="0.496914" T="0.00308642"/>
      <pos A="0.00308642" C="0.00308642" G="0.990741" T="0.00308642"/>
      <pos A="0.00308642" C="0.496914" G="0.496914" T="0.00308642"/>
      <pos A="0.00308642" C="0.496914" G="0.496914" T="0.00308642"/>
      <pos A="0.00308642" C="0.00308642" G="0.496914" T="0.496914"/>
      <pos A="0.00308642" C="0.00308642" G="0.496914" T="0.496914"/>
      <pos A="0.990741" C="0.00308642" G="0.00308642" T="0.00308642"/>
      <pos A="0.00308642" C="0.00308642" G="0.990741" T="0.00308642"/>
      <pos A="0.496914" C="0.496914" G="0.00308642" T="0.00308642"/>
      <pos A="0.496914" C="0.496914" G="0.00308642" T="0.00308642"/>
      <pos A="0.00308642" C="0.990741" G="0.00308642" T="0.00308642"/>
      <pos A="0.00308642" C="0.990741" G="0.00308642" T="0.00308642"/>
      <pos A="0.990741" C="0.00308642" G="0.00308642" T="0.00308642"/>
      <pos A="0.496914" C="0.00308642" G="0.496914" T="0.00308642"/>
      <pos A="0.00308642" C="0.496914" G="0.496914" T="0.00308642"/>
      <pos A="0.00308642" C="0.00308642" G="0.496914" T="0.496914"/>
      <pos A="0.00308642" C="0.496914" G="0.00308642" T="0.496914"/>
      <pos A="0.00308642" C="0.496914" G="0.00308642" T="0.496914"/>
      <pos A="0.00308642" C="0.496914" G="0.496914" T="0.00308642"/>
      <pos A="0.00308642" C="0.00308642" G="0.00308642" T="0.990741"/>
      <pos A="0.496914" C="0.00308642" G="0.496914" T="0.00308642"/>
      <pos A="0.496914" C="0.00308642" G="0.00308642" T="0.496914"/>
      <pos A="0.00308642" C="0.00308642" G="0.496914" T="0.496914"/>
      <pos A="0.00308642" C="0.00308642" G="0.496914" T="0.496914"/>
      <pos A="0.00308642" C="0.00308642" G="0.990741" T="0.00308642"/>
      <pos A="0.496914" C="0.00308642" G="0.00308642" T="0.496914"/>
      <pos A="0.00308642" C="0.496914" G="0.496914" T="0.00308642"/>
      <pos A="0.00308642" C="0.990741" G="0.00308642" T="0.00308642"/>
      <pos A="0.496914" C="0.00308642" G="0.00308642" T="0.496914"/>
      <pos A="0.00308642" C="0.496914" G="0.00308642" T="0.496914"/>
      <pos A="0.00308642" C="0.496914" G="0.00308642" T="0.496914"/>
      <pos A="0.496914" C="0.00308642" G="0.00308642" T="0.496914"/>
    </motif>
    <motif db="0" id="M71" alt="O71" length="40" nsites="8" evalue="1.3e-003">
      <pos A="0.118396" C="0.344003" G="0.328962" T="0.208639"/>
      <pos A="0.25376" C="0.133437" G="0.424218" T="0.188585"/>
      <pos A="0.143464" C="0.364056" G="0.258773" T="0.233707"/>
      <pos A="0.25376" C="0.173545" G="0.313922" T="0.258773"/>
      <pos A="0.233707" C="0.218666" G="0.384111" T="0.163518"/>
      <pos A="0.143464" C="0.404164" G="0.323949" T="0.128424"/>
      <pos A="0.0782884" C="0.409178" G="0.273814" T="0.23872"/>
      <pos A="0.0632484" C="0.504434" G="0.128424" T="0.303895"/>
      <pos A="0.193598" C="0.379097" G="0.233707" T="0.193598"/>
      <pos A="0.163518" C="0.113383" G="0.404164" T="0.318935"/>
      <pos A="0.258773" C="0.258773" G="0.323949" T="0.158504"/>
      <pos A="0.148477" C="0.213652" G="0.51446" T="0.123409"/>
      <pos A="0.13845" C="0.328962" G="0.33899" T="0.193598"/>
      <pos A="0.218666" C="0.374084" G="0.233707" T="0.173545"/>
      <pos A="0.15349" C="0.173545" G="0.33899" T="0.333975"/>
      <pos A="0.198612" C="0.419205" G="0.273814" T="0.108369"/>
      <pos A="0.233707" C="0.344003" G="0.268801" T="0.15349"/>
      <pos A="0.198612" C="0.323949" G="0.273814" T="0.203626"/>
      <pos A="0.163518" C="0.308909" G="0.328962" T="0.198612"/>
      <pos A="0.15349" C="0.288854" G="0.344003" T="0.213652"/>
      <pos A="0.203626" C="0.178558" G="0.359043" T="0.258773"/>
      <pos A="0.173545" C="0.143464" G="0.283841" T="0.399151"/>
      <pos A="0.163518" C="0.384111" G="0.25376" T="0.198612"/>
      <pos A="0.293868" C="0.313922" G="0.248747" T="0.143464"/>
      <pos A="0.208639" C="0.23872" G="0.328962" T="0.223679"/>
      <pos A="0.243733" C="0.389124" G="0.148477" T="0.218666"/>
      <pos A="0.133437" C="0.464326" G="0.123409" T="0.278828"/>
      <pos A="0.168531" C="0.333975" G="0.243733" T="0.25376"/>
      <pos A="0.248747" C="0.263787" G="0.198612" T="0.288854"/>
      <pos A="0.223679" C="0.474353" G="0.25376" T="0.0482074"/>
      <pos A="0.203626" C="0.278828" G="0.33899" T="0.178558"/>
      <pos A="0.173545" C="0.0933294" G="0.409178" T="0.323949"/>
      <pos A="0.0833017" C="0.419205" G="0.313922" T="0.183571"/>
      <pos A="0.33899" C="0.23872" G="0.243733" T="0.178558"/>
      <pos A="0.208639" C="0.283841" G="0.409178" T="0.0983427"/>
      <pos A="0.123409" C="0.233707" G="0.344003" T="0.298881"/>
      <pos A="0.123409" C="0.364056" G="0.318935" T="0.193598"/>
      <pos A="0.233707" C="0.108369" G="0.313922" T="0.344003"/>
      <pos A="0.15349" C="0.318935" G="0.313922" T="0.213652"/>
      <pos A="0.223679" C="0.268801" G="0.228692" T="0.278828"/>
    </motif>
    <motif db="0" id="M72" alt="O72" length="40" nsites="8" evalue="1.3e-003">
      <pos A="0.204649" C="0.275195" G="0.365898" T="0.154258"/>
      <pos A="0.139141" C="0.280234" G="0.305429" T="0.275195"/>
      <pos A="0.129063" C="0.365898" G="0.255039" T="0.25"/>
      <pos A="0.0635546" C="0.335664" G="0.224805" T="0.375976"/>
      <pos A="0.209688" C="0.285273" G="0.365898" T="0.139141"/>
      <pos A="0.108907" C="0.305429" G="0.340703" T="0.244961"/>
      <pos A="0.139141" C="0.365898" G="0.260078" T="0.234883"/>
      <pos A="0.184492" C="0.275195" G="0.295351" T="0.244961"/>
      <pos A="0.14418" C="0.285273" G="0.275195" T="0.295351"/>
      <pos A="0.124024" C="0.350781" G="0.320547" T="0.204649"/>
      <pos A="0.335664" C="0.330625" G="0.174414" T="0.159297"/>
      <pos A="0.229844" C="0.275195" G="0.350781" T="0.14418"/>
      <pos A="0.19961" C="0.325586" G="0.290312" T="0.184492"/>
      <pos A="0.270156" C="0.19961" G="0.396132" T="0.134102"/>
      <pos A="0.124024" C="0.290312" G="0.335664" T="0.25"/>
      <pos A="0.139141" C="0.244961" G="0.330625" T="0.285273"/>
      <pos A="0.229844" C="0.154258" G="0.365898" T="0.25"/>
      <pos A="0.169375" C="0.30039" G="0.209688" T="0.320547"/>
      <pos A="0.219766" C="0.275195" G="0.360859" T="0.14418"/>
      <pos A="0.134102" C="0.446523" G="0.315508" T="0.103868"/>
      <pos A="0.275195" C="0.335664" G="0.124024" T="0.265117"/>
      <pos A="0.129063" C="0.436445" G="0.350781" T="0.0837116"/>
      <pos A="0.184492" C="0.229844" G="0.25" T="0.335664"/>
      <pos A="0.134102" C="0.239922" G="0.370937" T="0.255039"/>
      <pos A="0.118985" C="0.360859" G="0.280234" T="0.239922"/>
      <pos A="0.0635546" C="0.592656" G="0.244961" T="0.0988286"/>
      <pos A="0.224805" C="0.375976" G="0.214727" T="0.184492"/>
      <pos A="0.295351" C="0.204649" G="0.330625" T="0.169375"/>
      <pos A="0.169375" C="0.290312" G="0.244961" T="0.295351"/>
      <pos A="0.25" C="0.285273" G="0.320547" T="0.14418"/>
      <pos A="0.305429" C="0.19961" G="0.35582" T="0.139141"/>
      <pos A="0.234883" C="0.305429" G="0.209688" T="0.25"/>
      <pos A="0.184492" C="0.0837116" G="0.325586" T="0.40621"/>
      <pos A="0.214727" C="0.290312" G="0.381015" T="0.113946"/>
      <pos A="0.108907" C="0.426366" G="0.305429" T="0.159297"/>
      <pos A="0.290312" C="0.234883" G="0.30039" T="0.174414"/>
      <pos A="0.260078" C="0.204649" G="0.411249" T="0.124024"/>
      <pos A="0.411249" C="0.360859" G="0.0887506" T="0.139141"/>
      <pos A="0.113946" C="0.265117" G="0.204649" T="0.416288"/>
      <pos A="0.118985" C="0.46164" G="0.204649" T="0.214727"/>
    </motif>
    <motif db="0" id="M74" alt="O74" length="40" nsites="8" evalue="1.3e-003">
      <pos A="0.0682617" C="0.33899" G="0.288854" T="0.303895"/>
      <pos A="0.0532207" C="0.318935" G="0.444273" T="0.183571"/>
      <pos A="0.394137" C="0.25376" G="0.248747" T="0.103356"/>
      <pos A="0.243733" C="0.344003" G="0.349016" T="0.0632484"/>
      <pos A="0.13845" C="0.303895" G="0.364056" T="0.193598"/>
      <pos A="0.25376" C="0.333975" G="0.163518" T="0.248747"/>
      <pos A="0.178558" C="0.298881" G="0.208639" T="0.313922"/>
      <pos A="0.0732751" C="0.409178" G="0.248747" T="0.268801"/>
      <pos A="0.303895" C="0.218666" G="0.278828" T="0.198612"/>
      <pos A="0.143464" C="0.364056" G="0.293868" T="0.198612"/>
      <pos A="0.223679" C="0.193598" G="0.459313" T="0.123409"/>
      <pos A="0.0682617" C="0.268801" G="0.579636" T="0.0833017"/>
      <pos A="0.15349" C="0.198612" G="0.303895" T="0.344003"/>
      <pos A="0.188585" C="0.288854" G="0.349016" T="0.173545"/>
      <pos A="0.133437" C="0.323949" G="0.293868" T="0.248747"/>
      <pos A="0.13845" C="0.389124" G="0.283841" T="0.188585"/>
      <pos A="0.203626" C="0.293868" G="0.308909" T="0.193598"/>
      <pos A="0.108369" C="0.35403" G="0.328962" T="0.208639"/>
      <pos A="0.25376" C="0.293868" G="0.193598" T="0.258773"/>
      <pos A="0.268801" C="0.283841" G="0.313922" T="0.133437"/>
      <pos A="0.303895" C="0.228692" G="0.333975" T="0.133437"/>
      <pos A="0.248747" C="0.33899" G="0.223679" T="0.188585"/>
      <pos A="0.243733" C="0.25376" G="0.303895" T="0.198612"/>
      <pos A="0.23872" C="0.288854" G="0.258773" T="0.213652"/>
      <pos A="0.143464" C="0.323949" G="0.268801" T="0.263787"/>
      <pos A="0.213652" C="0.233707" G="0.333975" T="0.218666"/>
      <pos A="0.108369" C="0.36907" G="0.208639" T="0.313922"/>
      <pos A="0.223679" C="0.374084" G="0.233707" T="0.168531"/>
      <pos A="0.178558" C="0.258773" G="0.414192" T="0.148477"/>
      <pos A="0.23872" C="0.228692" G="0.258773" T="0.273814"/>
      <pos A="0.158504" C="0.228692" G="0.258773" T="0.35403"/>
      <pos A="0.15349" C="0.293868" G="0.424218" T="0.128424"/>
      <pos A="0.228692" C="0.399151" G="0.288854" T="0.0833017"/>
      <pos A="0.25376" C="0.268801" G="0.394137" T="0.0833017"/>
      <pos A="0.168531" C="0.303895" G="0.293868" T="0.233707"/>
      <pos A="0.148477" C="0.208639" G="0.298881" T="0.344003"/>
      <pos A="0.0933294" C="0.298881" G="0.293868" T="0.313922"/>
      <pos A="0.168531" C="0.564596" G="0.108369" T="0.158504"/>
      <pos A="0.218666" C="0.293868" G="0.213652" T="0.273814"/>
      <pos A="0.258773" C="0.188585" G="0.273814" T="0.278828"/>
    </motif>
    <motif db="0" id="M75" alt="O75" length="40" nsites="8" evalue="1.3e-003">
      <pos A="0.243733" C="0.399151" G="0.183571" T="0.173545"/>
      <pos A="0.0833017" C="0.49942" G="0.318935" T="0.0983427"/>
      <pos A="0.128424" C="0.384111" G="0.394137" T="0.0933294"/>
      <pos A="0.303895" C="0.203626" G="0.193598" T="0.298881"/>
      <pos A="0.15349" C="0.213652" G="0.36907" T="0.263787"/>
      <pos A="0.123409" C="0.359043" G="0.278828" T="0.23872"/>
      <pos A="0.188585" C="0.248747" G="0.429232" T="0.133437"/>
      <pos A="0.0732751" C="0.35403" G="0.273814" T="0.298881"/>
      <pos A="0.0782884" C="0.303895" G="0.404164" T="0.213652"/>
      <pos A="0.278828" C="0.233707" G="0.198612" T="0.288854"/>
      <pos A="0.0732751" C="0.323949" G="0.364056" T="0.23872"/>
      <pos A="0.333975" C="0.33899" G="0.108369" T="0.218666"/>
      <pos A="0.203626" C="0.258773" G="0.293868" T="0.243733"/>
      <pos A="0.148477" C="0.333975" G="0.35403" T="0.163518"/>
      <pos A="0.258773" C="0.213652" G="0.359043" T="0.168531"/>
      <pos A="0.198612" C="0.198612" G="0.384111" T="0.218666"/>
      <pos A="0.128424" C="0.504434" G="0.318935" T="0.0482074"/>
      <pos A="0.298881" C="0.218666" G="0.298881" T="0.183571"/>
      <pos A="0.203626" C="0.208639" G="0.213652" T="0.374084"/>
      <pos A="0.0782884" C="0.273814" G="0.444273" T="0.203626"/>
      <pos A="0.0682617" C="0.308909" G="0.384111" T="0.23872"/>
      <pos A="0.173545" C="0.419205" G="0.303895" T="0.103356"/>
      <pos A="0.283841" C="0.293868" G="0.288854" T="0.133437"/>
      <pos A="0.213652" C="0.374084" G="0.193598" T="0.218666"/>
      <pos A="0.128424" C="0.36907" G="0.188585" T="0.313922"/>
      <pos A="0.188585" C="0.283841" G="0.183571" T="0.344003"/>
      <pos A="0.143464" C="0.424218" G="0.258773" T="0.173545"/>
      <pos A="0.168531" C="0.308909" G="0.15349" T="0.36907"/>
      <pos A="0.223679" C="0.268801" G="0.364056" T="0.143464"/>
      <pos A="0.273814" C="0.148477" G="0.384111" T="0.193598"/>
      <pos A="0.303895" C="0.288854" G="0.223679" T="0.183571"/>
      <pos A="0.323949" C="0.193598" G="0.349016" T="0.133437"/>
      <pos A="0.283841" C="0.208639" G="0.258773" T="0.248747"/>
      <pos A="0.158504" C="0.36907" G="0.23872" T="0.233707"/>
      <pos A="0.25376" C="0.328962" G="0.233707" T="0.183571"/>
      <pos A="0.23872" C="0.263787" G="0.389124" T="0.108369"/>
      <pos A="0.228692" C="0.434245" G="0.0883151" T="0.248747"/>
      <pos A="0.108369" C="0.258773" G="0.49942" T="0.133437"/>
      <pos A="0.233707" C="0.323949" G="0.243733" T="0.198612"/>
      <pos A="0.188585" C="0.243733" G="0.303895" T="0.263787"/>
    </motif>
    <motif db="0" id="M77" alt="O77" length="40" nsites="8" evalue="1.3e-003">
      <pos A="0.332304" C="0.661523" G="0.00308642" T="0.00308642"/>
      <pos A="0.00308642" C="0.661523" G="0.332304" T="0.00308642"/>
      <pos A="0.00308642" C="0.332304" G="0.332304" T="0.332304"/>
      <pos A="0.332304" C="0.661523" G="0.00308642" T="0.00308642"/>
      <pos A="0.661523" C="0.00308642" G="0.00308642" T="0.332304"/>
      <pos A="0.00308642" C="0.332304" G="0.661523" T="0.00308642"/>
      <pos A="0.00308642" C="0.661523" G="0.332304" T="0.00308642"/>
      <pos A="0.00308642" C="0.00308642" G="0.990741" T="0.00308642"/>
      <pos A="0.332304" C="0.661523" G="0.00308642" T="0.00308642"/>
      <pos A="0.00308642" C="0.00308642" G="0.661523" T="0.332304"/>
      <pos A="0.00308642" C="0.00308642" G="0.332304" T="0.661523"/>
      <pos A="0.332304" C="0.332304" G="0.00308642" T="0.332304"/>
      <pos A="0.332304" C="0.00308642" G="0.332304" T="0.332304"/>
      <pos A="0.00308642" C="0.00308642" G="0.661523" T="0.332304"/>
      <pos A="0.00308642" C="0.332304" G="0.332304" T="0.332304"/>
      <pos A="0.00308642" C="0.332304" G="0.661523" T="0.00308642"/>
      <pos A="0.00308642" C="0.990741" G="0.00308642" T="0.00308642"/>
      <pos A="0.00308642" C="0.661523" G="0.332304" T="0.00308642"/>
      <pos A="0.00308642" C="0.332304" G="0.661523" T="0.00308642"/>
      <pos A="0.332304" C="0.332304" G="0.332304" T="0.00308642"/>
      <pos A="0.00308642" C="0.00308642" G="0.990741" T="0.00308642"/>
      <pos A="0.332304" C="0.661523" G="0.00308642" T="0.00308642"/>
      <pos A="0.332304" C="0.661523" G="0.00308642" T="0.00308642"/>
      <pos A="0.00308642" C="0.990741" G="0.00308642" T="0.00308642"/>
      <pos A="0.00308642" C="0.661523" G="0.00308642" T="0.332304"/>
      <pos A="0.332304" C="0.332304" G="0.00308642" T="0.332304"/>
      <pos A="0.661523" C="0.00308642" G="0.332304" T="0.00308642"/>
      <pos A="0.332304" C="0.00308642" G="0.661523" T="0.00308642"/>
      <pos A="0.00308642" C="0.332304" G="0.332304" T="0.332304"/>
      <pos A="0.00308642" C="0.00308642" G="0.332304" T="0.661523"/>
      <pos A="0.00308642" C="0.332304" G="0.332304" T="0.332304"/>
      <pos A="0.00308642" C="0.00308642" G="0.661523" T="0.332304"/>
      <pos A="0.00308642" C="0.00308642" G="0.332304" T="0.661523"/>
      <pos A="0.00308642" C="0.661523" G="0.332304" T="0.00308642"/>
      <pos A="0.00308642" C="0.661523" G="0.00308642" T="0.332304"/>
      <pos A="0.00308642" C="0.661523" G="0.332304" T="0.00308642"/>
      <pos A="0.00308642" C="0.332304" G="0.332304" T="0.332304"/>
      <pos A="0.00308642" C="0.332304" G="0.661523" T="0.00308642"/>
      <pos A="0.00308642" C="0.332304" G="0.00308642" T="0.661523"/>
      <pos A="0.00308642" C="0.332304" G="0.661523" T="0.00308642"/>
    </motif>
    <motif db="0" id="M78" alt="O78" length="40" nsites="8" evalue="1.3e-003">
      <pos A="0.00308642" C="0.25" G="0.743827" T="0.00308642"/>
      <pos A="0.00308642" C="0.00308642" G="0.990741" T="0.00308642"/>
      <pos A="0.25" C="0.00308642" G="0.62037" T="0.126543"/>
      <pos A="0.496914" C="0.25" G="0.25" T="0.00308642"/>
      <pos A="0.00308642" C="0.00308642" G="0.00308642" T="0.990741"/>
      <pos A="0.00308642" C="0.496914" G="0.373457" T="0.126543"/>
      <pos A="0.25" C="0.62037" G="0.00308642" T="0.126543"/>
      <pos A="0.00308642" C="0.62037" G="0.00308642" T="0.373457"/>
      <pos A="0.00308642" C="0.25" G="0.62037" T="0.126543"/>
      <pos A="0.00308642" C="0.496914" G="0.00308642" T="0.496914"/>
      <pos A="0.25" C="0.126543" G="0.25" T="0.373457"/>
      <pos A="0.25" C="0.00308642" G="0.743827" T="0.00308642"/>
      <pos A="0.00308642" C="0.00308642" G="0.867284" T="0.126543"/>
      <pos A="0.00308642" C="0.00308642" G="0.867284" T="0.126543"/>
      <pos A="0.126543" C="0.62037" G="0.00308642" T="0.25"/>
      <pos A="0.00308642" C="0.25" G="0.496914" T="0.25"/>
      <pos A="0.373457" C="0.496914" G="0.00308642" T="0.126543"/>
      <pos A="0.126543" C="0.126543" G="0.496914" T="0.25"/>
      <pos A="0.00308642" C="0.00308642" G="0.62037" T="0.373457"/>
      <pos A="0.00308642" C="0.62037" G="0.00308642" T="0.373457"/>
      <pos A="0.00308642" C="0.126543" G="0.867284" T="0.00308642"/>
      <pos A="0.126543" C="0.00308642" G="0.62037" T="0.25"/>
      <pos A="0.373457" C="0.25" G="0.126543" T="0.25"/>
      <pos A="0.00308642" C="0.00308642" G="0.25" T="0.743827"/>
      <pos A="0.25" C="0.373457" G="0.373457" T="0.00308642"/>
      <pos A="0.743827" C="0.25" G="0.00308642" T="0.00308642"/>
      <pos A="0.00308642" C="0.62037" G="0.25" T="0.126543"/>
      <pos A="0.373457" C="0.00308642" G="0.25" T="0.373457"/>
      <pos A="0.00308642" C="0.496914" G="0.126543" T="0.373457"/>
      <pos A="0.126543" C="0.496914" G="0.126543" T="0.25"/>
      <pos A="0.373457" C="0.00308642" G="0.373457" T="0.25"/>
      <pos A="0.25" C="0.00308642" G="0.743827" T="0.00308642"/>
      <pos A="0.126543" C="0.373457" G="0.25" T="0.25"/>
      <pos A="0.496914" C="0.496914" G="0.00308642" T="0.00308642"/>
      <pos A="0.373457" C="0.126543" G="0.00308642" T="0.496914"/>
      <pos A="0.00308642" C="0.496914" G="0.25" T="0.25"/>
      <pos A="0.373457" C="0.373457" G="0.00308642" T="0.25"/>
      <pos A="0.00308642" C="0.62037" G="0.00308642" T="0.373457"/>
      <pos A="0.126543" C="0.496914" G="0.00308642" T="0.373457"/>
      <pos A="0.867284" C="0.00308642" G="0.00308642" T="0.126543"/>
    </motif>
    <motif db="0" id="M79" alt="O79" length="40" nsites="8" evalue="1.3e-003">
      <pos A="0.00308642" C="0.743827" G="0.25" T="0.00308642"/>
      <pos A="0.00308642" C="0.00308642" G="0.25" T="0.743827"/>
      <pos A="0.00308642" C="0.25" G="0.62037" T="0.126543"/>
      <pos A="0.25" C="0.373457" G="0.126543" T="0.25"/>
      <pos A="0.00308642" C="0.25" G="0.743827" T="0.00308642"/>
      <pos A="0.00308642" C="0.373457" G="0.25" T="0.373457"/>
      <pos A="0.00308642" C="0.62037" G="0.25" T="0.126543"/>
      <pos A="0.00308642" C="0.867284" G="0.126543" T="0.00308642"/>
      <pos A="0.00308642" C="0.496914" G="0.496914" T="0.00308642"/>
      <pos A="0.126543" C="0.126543" G="0.373457" T="0.373457"/>
      <pos A="0.00308642" C="0.62037" G="0.373457" T="0.00308642"/>
      <pos A="0.496914" C="0.126543" G="0.00308642" T="0.373457"/>
      <pos A="0.373457" C="0.373457" G="0.126543" T="0.126543"/>
      <pos A="0.373457" C="0.126543" G="0.496914" T="0.00308642"/>
      <pos A="0.00308642" C="0.25" G="0.373457" T="0.373457"/>
      <pos A="0.00308642" C="0.62037" G="0.126543" T="0.25"/>
      <pos A="0.126543" C="0.25" G="0.126543" T="0.496914"/>
      <pos A="0.00308642" C="0.743827" G="0.00308642" T="0.25"/>
      <pos A="0.00308642" C="0.62037" G="0.25" T="0.126543"/>
      <pos A="0.25" C="0.25" G="0.373457" T="0.126543"/>
      <pos A="0.00308642" C="0.867284" G="0.00308642" T="0.126543"/>
      <pos A="0.00308642" C="0.126543" G="0.62037" T="0.25"/>
      <pos A="0.126543" C="0.126543" G="0.62037" T="0.126543"/>
      <pos A="0.496914" C="0.25" G="0.126543" T="0.126543"/>
      <pos A="0.25" C="0.126543" G="0.373457" T="0.25"/>
      <pos A="0.25" C="0.743827" G="0.00308642" T="0.00308642"/>
      <pos A="0.00308642" C="0.496914" G="0.25" T="0.25"/>
      <pos A="0.00308642" C="0.990741" G="0.00308642" T="0.00308642"/>
      <pos A="0.00308642" C="0.62037" G="0.373457" T="0.00308642"/>
      <pos A="0.00308642" C="0.00308642" G="0.867284" T="0.126543"/>
      <pos A="0.373457" C="0.62037" G="0.00308642" T="0.00308642"/>
      <pos A="0.00308642" C="0.126543" G="0.743827" T="0.126543"/>
      <pos A="0.00308642" C="0.496914" G="0.25" T="0.25"/>
      <pos A="0.00308642" C="0.62037" G="0.373457" T="0.00308642"/>
      <pos A="0.00308642" C="0.743827" G="0.25" T="0.00308642"/>
      <pos A="0.126543" C="0.00308642" G="0.496914" T="0.373457"/>
      <pos A="0.373457" C="0.496914" G="0.00308642" T="0.126543"/>
      <pos A="0.25" C="0.496914" G="0.25" T="0.00308642"/>
      <pos A="0.126543" C="0.25" G="0.62037" T="0.00308642"/>
      <pos A="0.25" C="0.126543" G="0.25" T="0.373457"/>
    </motif>
    <motif db="0" id="M8" alt="O8" length="40" nsites="8" evalue="1.3e-003">
      <pos A="0.203626" C="0.389124" G="0.183571" T="0.223679"/>
      <pos A="0.218666" C="0.33899" G="0.108369" T="0.333975"/>
      <pos A="0.148477" C="0.424218" G="0.303895" T="0.123409"/>
      <pos A="0.118396" C="0.298881" G="0.454299" T="0.128424"/>
      <pos A="0.218666" C="0.233707" G="0.384111" T="0.163518"/>
      <pos A="0.118396" C="0.128424" G="0.564596" T="0.188585"/>
      <pos A="0.188585" C="0.36907" G="0.344003" T="0.0983427"/>
      <pos A="0.323949" C="0.344003" G="0.168531" T="0.163518"/>
      <pos A="0.313922" C="0.208639" G="0.328962" T="0.148477"/>
      <pos A="0.198612" C="0.283841" G="0.183571" T="0.333975"/>
      <pos A="0.193598" C="0.278828" G="0.278828" T="0.248747"/>
      <pos A="0.0231407" C="0.278828" G="0.384111" T="0.313922"/>
      <pos A="0.128424" C="0.414192" G="0.323949" T="0.133437"/>
      <pos A="0.268801" C="0.263787" G="0.223679" T="0.243733"/>
      <pos A="0.108369" C="0.25376" G="0.444273" T="0.193598"/>
      <pos A="0.193598" C="0.389124" G="0.188585" T="0.228692"/>
      <pos A="0.133437" C="0.198612" G="0.429232" T="0.23872"/>
      <pos A="0.118396" C="0.263787" G="0.349016" T="0.268801"/>
      <pos A="0.118396" C="0.394137" G="0.193598" T="0.293868"/>
      <pos A="0.243733" C="0.409178" G="0.198612" T="0.148477"/>
      <pos A="0.198612" C="0.394137" G="0.23872" T="0.168531"/>
      <pos A="0.213652" C="0.288854" G="0.25376" T="0.243733"/>
      <pos A="0.143464" C="0.243733" G="0.394137" T="0.218666"/>
      <pos A="0.258773" C="0.278828" G="0.268801" T="0.193598"/>
      <pos A="0.248747" C="0.223679" G="0.278828" T="0.248747"/>
      <pos A="0.248747" C="0.198612" G="0.25376" T="0.298881"/>
      <pos A="0.108369" C="0.23872" G="0.429232" T="0.223679"/>
      <pos A="0.173545" C="0.193598" G="0.399151" T="0.233707"/>
      <pos A="0.233707" C="0.409178" G="0.113383" T="0.243733"/>
      <pos A="0.283841" C="0.489394" G="0.128424" T="0.0983427"/>
      <pos A="0.349016" C="0.143464" G="0.283841" T="0.223679"/>
      <pos A="0.208639" C="0.35403" G="0.298881" T="0.13845"/>
      <pos A="0.258773" C="0.248747" G="0.303895" T="0.188585"/>
      <pos A="0.123409" C="0.434245" G="0.328962" T="0.113383"/>
      <pos A="0.213652" C="0.389124" G="0.183571" T="0.213652"/>
      <pos A="0.263787" C="0.168531" G="0.364056" T="0.203626"/>
      <pos A="0.108369" C="0.33899" G="0.394137" T="0.158504"/>
      <pos A="0.128424" C="0.273814" G="0.25376" T="0.344003"/>
      <pos A="0.163518" C="0.384111" G="0.273814" T="0.178558"/>
      <pos A="0.233707" C="0.228692" G="0.364056" T="0.173545"/>
    </motif>
    <motif db="0" id="M81" alt="O81" length="40" nsites="8" evalue="1.3e-003">
      <pos A="0.200617" C="0.496914" G="0.00308642" T="0.299383"/>
      <pos A="0.200617" C="0.200617" G="0.299383" T="0.299383"/>
      <pos A="0.200617" C="0.694444" G="0.101852" T="0.00308642"/>
      <pos A="0.398148" C="0.101852" G="0.398148" T="0.101852"/>
      <pos A="0.200617" C="0.496914" G="0.299383" T="0.00308642"/>
      <pos A="0.00308642" C="0.299383" G="0.694444" T="0.00308642"/>
      <pos A="0.398148" C="0.101852" G="0.299383" T="0.200617"/>
      <pos A="0.101852" C="0.595679" G="0.299383" T="0.00308642"/>
      <pos A="0.200617" C="0.496914" G="0.200617" T="0.101852"/>
      <pos A="0.200617" C="0.299383" G="0.299383" T="0.200617"/>
      <pos A="0.00308642" C="0.79321" G="0.00308642" T="0.200617"/>
      <pos A="0.398148" C="0.101852" G="0.200617" T="0.299383"/>
      <pos A="0.101852" C="0.496914" G="0.398148" T="0.00308642"/>
      <pos A="0.200617" C="0.200617" G="0.101852" T="0.496914"/>
      <pos A="0.200617" C="0.496914" G="0.299383" T="0.00308642"/>
      <pos A="0.00308642" C="0.496914" G="0.299383" T="0.200617"/>
      <pos A="0.00308642" C="0.694444" G="0.200617" T="0.101852"/>
      <pos A="0.299383" C="0.200617" G="0.00308642" T="0.496914"/>
      <pos A="0.200617" C="0.299383" G="0.200617" T="0.299383"/>
      <pos A="0.299383" C="0.496914" G="0.200617" T="0.00308642"/>
      <pos A="0.200617" C="0.595679" G="0.00308642" T="0.200617"/>
      <pos A="0.200617" C="0.398148" G="0.00308642" T="0.398148"/>
      <pos A="0.200617" C="0.398148" G="0.101852" T="0.299383"/>
      <pos A="0.595679" C="0.200617" G="0.101852" T="0.101852"/>
      <pos A="0.00308642" C="0.299383" G="0.694444" T="0.00308642"/>
      <pos A="0.200617" C="0.200617" G="0.496914" T="0.101852"/>
      <pos A="0.398148" C="0.00308642" G="0.299383" T="0.299383"/>
      <pos A="0.00308642" C="0.200617" G="0.694444" T="0.101852"/>
      <pos A="0.398148" C="0.00308642" G="0.299383" T="0.299383"/>
      <pos A="0.200617" C="0.101852" G="0.694444" T="0.00308642"/>
      <pos A="0.299383" C="0.398148" G="0.200617" T="0.101852"/>
      <pos A="0.101852" C="0.299383" G="0.595679" T="0.00308642"/>
      <pos A="0.398148" C="0.101852" G="0.200617" T="0.299383"/>
      <pos A="0.299383" C="0.00308642" G="0.595679" T="0.101852"/>
      <pos A="0.101852" C="0.200617" G="0.299383" T="0.398148"/>
      <pos A="0.200617" C="0.496914" G="0.299383" T="0.00308642"/>
      <pos A="0.200617" C="0.496914" G="0.299383" T="0.00308642"/>
      <pos A="0.299383" C="0.101852" G="0.299383" T="0.299383"/>
      <pos A="0.101852" C="0.00308642" G="0.496914" T="0.398148"/>
      <pos A="0.595679" C="0.00308642" G="0.299383" T="0.101852"/>
    </motif>
    <motif db="0" id="M82" alt="O82" length="40" nsites="8" evalue="1.3e-003">
      <pos A="0.00308642" C="0.990741" G="0.00308642" T="0.00308642"/>
      <pos A="0.990741" C="0.00308642" G="0.00308642" T="0.00308642"/>
      <pos A="0.990741" C="0.00308642" G="0.00308642" T="0.00308642"/>
      <pos A="0.990741" C="0.00308642" G="0.00308642" T="0.00308642"/>
      <pos A="0.990741" C="0.00308642" G="0.00308642" T="0.00308642"/>
      <pos A="0.00308642" C="0.00308642" G="0.00308642" T="0.990741"/>
      <pos A="0.00308642" C="0.990741" G="0.00308642" T="0.00308642"/>
      <pos A="0.00308642" C="0.990741" G="0.00308642" T="0.00308642"/>
      <pos A="0.990741" C="0.00308642" G="0.00308642" T="0.00308642"/>
      <pos A="0.00308642" C="0.00308642" G="0.990741" T="0.00308642"/>
      <pos A="0.00308642" C="0.00308642" G="0.990741" T="0.00308642"/>
      <pos A="0.00308642" C="0.00308642" G="0.00308642" T="0.990741"/>
      <pos A="0.00308642" C="0.00308642" G="0.990741" T="0.00308642"/>
      <pos A="0.00308642" C="0.00308642" G="0.00308642" T="0.990741"/>
      <pos A="0.00308642" C="0.990741" G="0.00308642" T="0.00308642"/>
      <pos A="0.00308642" C="0.990741" G="0.00308642" T="0.00308642"/>
      <pos A="0.00308642" C="0.00308642" G="0.990741" T="0.00308642"/>
      <pos A="0.00308642" C="0.00308642" G="0.990741" T="0.00308642"/>
      <pos A="0.00308642" C="0.00308642" G="0.990741" T="0.00308642"/>
      <pos A="0.00308642" C="0.990741" G="0.00308642" T="0.00308642"/>
      <pos A="0.990741" C="0.00308642" G="0.00308642" T="0.00308642"/>
      <pos A="0.00308642" C="0.00308642" G="0.990741" T="0.00308642"/>
      <pos A="0.990741" C="0.00308642" G="0.00308642" T="0.00308642"/>
      <pos A="0.990741" C="0.00308642" G="0.00308642" T="0.00308642"/>
      <pos A="0.00308642" C="0.00308642" G="0.990741" T="0.00308642"/>
      <pos A="0.00308642" C="0.00308642" G="0.990741" T="0.00308642"/>
      <pos A="0.990741" C="0.00308642" G="0.00308642" T="0.00308642"/>
      <pos A="0.00308642" C="0.00308642" G="0.990741" T="0.00308642"/>
      <pos A="0.00308642" C="0.00308642" G="0.990741" T="0.00308642"/>
      <pos A="0.00308642" C="0.990741" G="0.00308642" T="0.00308642"/>
      <pos A="0.990741" C="0.00308642" G="0.00308642" T="0.00308642"/>
      <pos A="0.00308642" C="0.00308642" G="0.00308642" T="0.990741"/>
      <pos A="0.00308642" C="0.990741" G="0.00308642" T="0.00308642"/>
      <pos A="0.00308642" C="0.00308642" G="0.00308642" T="0.990741"/>
      <pos A="0.00308642" C="0.00308642" G="0.990741" T="0.00308642"/>
      <pos A="0.990741" C="0.00308642" G="0.00308642" T="0.00308642"/>
      <pos A="0.00308642" C="0.990741" G="0.00308642" T="0.00308642"/>
      <pos A="0.00308642" C="0.00308642" G="0.00308642" T="0.990741"/>
      <pos A="0.00308642" C="0.990741" G="0.00308642" T="0.00308642"/>
      <pos A="0.990741" C="0.00308642" G="0.00308642" T="0.00308642"/>
    </motif>
    <motif db="0" id="M83" alt="O83" length="40" nsites="8" evalue="1.3e-003">
      <pos A="0.00308642" C="0.272446" G="0.541807" T="0.18266"/>
      <pos A="0.541807" C="0.0928731" G="0.272446" T="0.0928731"/>
      <pos A="0.0928731" C="0.00308642" G="0.362233" T="0.541807"/>
      <pos A="0.0928731" C="0.0928731" G="0.721381" T="0.0928731"/>
      <pos A="0.45202" C="0.0928731" G="0.272446" T="0.18266"/>
      <pos A="0.0928731" C="0.00308642" G="0.541807" T="0.362233"/>
      <pos A="0.00308642" C="0.362233" G="0.631594" T="0.00308642"/>
      <pos A="0.45202" C="0.0928731" G="0.362233" T="0.0928731"/>
      <pos A="0.272446" C="0.272446" G="0.362233" T="0.0928731"/>
      <pos A="0.00308642" C="0.272446" G="0.721381" T="0.00308642"/>
      <pos A="0.362233" C="0.0928731" G="0.541807" T="0.00308642"/>
      <pos A="0.272446" C="0.362233" G="0.0928731" T="0.272446"/>
      <pos A="0.0928731" C="0.00308642" G="0.45202" T="0.45202"/>
      <pos A="0.00308642" C="0.00308642" G="0.900954" T="0.0928731"/>
      <pos A="0.00308642" C="0.900954" G="0.00308642" T="0.0928731"/>
      <pos A="0.18266" C="0.18266" G="0.362233" T="0.272446"/>
      <pos A="0.00308642" C="0.272446" G="0.362233" T="0.362233"/>
      <pos A="0.00308642" C="0.45202" G="0.541807" T="0.00308642"/>
      <pos A="0.45202" C="0.272446" G="0.00308642" T="0.272446"/>
      <pos A="0.18266" C="0.00308642" G="0.45202" T="0.362233"/>
      <pos A="0.0928731" C="0.362233" G="0.45202" T="0.0928731"/>
      <pos A="0.272446" C="0.18266" G="0.18266" T="0.362233"/>
      <pos A="0.272446" C="0.0928731" G="0.631594" T="0.00308642"/>
      <pos A="0.0928731" C="0.541807" G="0.18266" T="0.18266"/>
      <pos A="0.0928731" C="0.272446" G="0.362233" T="0.272446"/>
      <pos A="0.0928731" C="0.18266" G="0.541807" T="0.18266"/>
      <pos A="0.00308642" C="0.272446" G="0.45202" T="0.272446"/>
      <pos A="0.00308642" C="0.272446" G="0.631594" T="0.0928731"/>
      <pos A="0.272446" C="0.0928731" G="0.541807" T="0.0928731"/>
      <pos A="0.362233" C="0.45202" G="0.18266" T="0.00308642"/>
      <pos A="0.0928731" C="0.362233" G="0.541807" T="0.00308642"/>
      <pos A="0.18266" C="0.00308642" G="0.18266" T="0.631594"/>
      <pos A="0.00308642" C="0.45202" G="0.541807" T="0.00308642"/>
      <pos A="0.272446" C="0.45202" G="0.272446" T="0.00308642"/>
      <pos A="0.362233" C="0.272446" G="0.0928731" T="0.272446"/>
      <pos A="0.272446" C="0.45202" G="0.272446" T="0.00308642"/>
      <pos A="0.0928731" C="0.541807" G="0.362233" T="0.00308642"/>
      <pos A="0.362233" C="0.0928731" G="0.272446" T="0.272446"/>
      <pos A="0.00308642" C="0.18266" G="0.721381" T="0.0928731"/>
      <pos A="0.18266" C="0.362233" G="0.362233" T="0.0928731"/>
    </motif>
    <motif db="0" id="M84" alt="O84" length="40" nsites="8" evalue="1.3e-003">
      <pos A="0.101852" C="0.0689304" G="0.496914" T="0.332304"/>
      <pos A="0.200617" C="0.332304" G="0.398148" T="0.0689304"/>
      <pos A="0.365227" C="0.0689304" G="0.332304" T="0.233539"/>
      <pos A="0.134773" C="0.365227" G="0.332304" T="0.167696"/>
      <pos A="0.398148" C="0.365227" G="0.0689304" T="0.167696"/>
      <pos A="0.0689304" C="0.398148" G="0.101852" T="0.43107"/>
      <pos A="0.0689304" C="0.266461" G="0.43107" T="0.233539"/>
      <pos A="0.134773" C="0.233539" G="0.398148" T="0.233539"/>
      <pos A="0.134773" C="0.332304" G="0.233539" T="0.299383"/>
      <pos A="0.233539" C="0.200617" G="0.365227" T="0.200617"/>
      <pos A="0.167696" C="0.299383" G="0.200617" T="0.332304"/>
      <pos A="0.167696" C="0.595679" G="0.0360079" T="0.200617"/>
      <pos A="0.101852" C="0.562758" G="0.101852" T="0.233539"/>
      <pos A="0.266461" C="0.266461" G="0.463992" T="0.00308642"/>
      <pos A="0.266461" C="0.200617" G="0.299383" T="0.233539"/>
      <pos A="0.299383" C="0.332304" G="0.299383" T="0.0689304"/>
      <pos A="0.200617" C="0.299383" G="0.299383" T="0.200617"/>
      <pos A="0.167696" C="0.200617" G="0.332304" T="0.299383"/>
      <pos A="0.167696" C="0.134773" G="0.332304" T="0.365227"/>
      <pos A="0.0689304" C="0.200617" G="0.43107" T="0.299383"/>
      <pos A="0.0689304" C="0.266461" G="0.233539" T="0.43107"/>
      <pos A="0.0360079" C="0.332304" G="0.332304" T="0.299383"/>
      <pos A="0.332304" C="0.134773" G="0.398148" T="0.134773"/>
      <pos A="0.200617" C="0.694444" G="0.0360079" T="0.0689304"/>
      <pos A="0.101852" C="0.266461" G="0.134773" T="0.496914"/>
      <pos A="0.134773" C="0.398148" G="0.233539" T="0.233539"/>
      <pos A="0.398148" C="0.167696" G="0.233539" T="0.200617"/>
      <pos A="0.00308642" C="0.200617" G="0.562758" T="0.233539"/>
      <pos A="0.101852" C="0.134773" G="0.463992" T="0.299383"/>
      <pos A="0.167696" C="0.266461" G="0.299383" T="0.266461"/>
      <pos A="0.200617" C="0.200617" G="0.134773" T="0.463992"/>
      <pos A="0.0360079" C="0.661523" G="0.0360079" T="0.266461"/>
      <pos A="0.398148" C="0.0689304" G="0.167696" T="0.365227"/>
      <pos A="0.0360079" C="0.562758" G="0.134773" T="0.266461"/>
      <pos A="0.134773" C="0.332304" G="0.167696" T="0.365227"/>
      <pos A="0.200617" C="0.299383" G="0.332304" T="0.167696"/>
      <pos A="0.233539" C="0.332304" G="0.00308642" T="0.43107"/>
      <pos A="0.167696" C="0.200617" G="0.332304" T="0.299383"/>
      <pos A="0.463992" C="0.167696" G="0.299383" T="0.0689304"/>
      <pos A="0.496914" C="0.134773" G="0.101852" T="0.266461"/>
    </motif>
    <motif db="0" id="M85" alt="O85" length="40" nsites="8" evalue="1.3e-003">
      <pos A="0.233707" C="0.263787" G="0.318935" T="0.183571"/>
      <pos A="0.103356" C="0.49942" G="0.268801" T="0.128424"/>
      <pos A="0.178558" C="0.569609" G="0.133437" T="0.118396"/>
      <pos A="0.15349" C="0.268801" G="0.178558" T="0.399151"/>
      <pos A="0.133437" C="0.178558" G="0.459313" T="0.228692"/>
      <pos A="0.218666" C="0.263787" G="0.278828" T="0.23872"/>
      <pos A="0.0833017" C="0.228692" G="0.494407" T="0.193598"/>
      <pos A="0.218666" C="0.469339" G="0.178558" T="0.133437"/>
      <pos A="0.23872" C="0.198612" G="0.293868" T="0.268801"/>
      <pos A="0.108369" C="0.243733" G="0.424218" T="0.223679"/>
      <pos A="0.278828" C="0.198612" G="0.218666" T="0.303895"/>
      <pos A="0.108369" C="0.268801" G="0.424218" T="0.198612"/>
      <pos A="0.268801" C="0.389124" G="0.223679" T="0.118396"/>
      <pos A="0.163518" C="0.323949" G="0.344003" T="0.168531"/>
      <pos A="0.148477" C="0.23872" G="0.328962" T="0.283841"/>
      <pos A="0.15349" C="0.344003" G="0.288854" T="0.213652"/>
      <pos A="0.15349" C="0.158504" G="0.459313" T="0.228692"/>
      <pos A="0.173545" C="0.35403" G="0.268801" T="0.203626"/>
      <pos A="0.143464" C="0.359043" G="0.384111" T="0.113383"/>
      <pos A="0.218666" C="0.133437" G="0.394137" T="0.25376"/>
      <pos A="0.193598" C="0.293868" G="0.23872" T="0.273814"/>
      <pos A="0.293868" C="0.344003" G="0.163518" T="0.198612"/>
      <pos A="0.228692" C="0.399151" G="0.318935" T="0.0532207"/>
      <pos A="0.248747" C="0.374084" G="0.198612" T="0.178558"/>
      <pos A="0.198612" C="0.308909" G="0.283841" T="0.208639"/>
      <pos A="0.213652" C="0.23872" G="0.218666" T="0.328962"/>
      <pos A="0.233707" C="0.113383" G="0.308909" T="0.344003"/>
      <pos A="0.163518" C="0.404164" G="0.328962" T="0.103356"/>
      <pos A="0.23872" C="0.25376" G="0.33899" T="0.168531"/>
      <pos A="0.303895" C="0.374084" G="0.193598" T="0.128424"/>
      <pos A="0.333975" C="0.218666" G="0.258773" T="0.188585"/>
      <pos A="0.168531" C="0.33899" G="0.148477" T="0.344003"/>
      <pos A="0.118396" C="0.434245" G="0.213652" T="0.233707"/>
      <pos A="0.158504" C="0.233707" G="0.359043" T="0.248747"/>
      <pos A="0.223679" C="0.283841" G="0.359043" T="0.133437"/>
      <pos A="0.168531" C="0.25376" G="0.35403" T="0.223679"/>
      <pos A="0.148477" C="0.414192" G="0.308909" T="0.128424"/>
      <pos A="0.113383" C="0.228692" G="0.364056" T="0.293868"/>
      <pos A="0.188585" C="0.283841" G="0.374084" T="0.15349"/>
      <pos A="0.178558" C="0.359043" G="0.193598" T="0.268801"/>
    </motif>
    <motif db="0" id="M86" alt="O86" length="40" nsites="8" evalue="1.3e-003">
      <pos A="0.233707" C="0.25376" G="0.349016" T="0.163518"/>
      <pos A="0.163518" C="0.399151" G="0.158504" T="0.278828"/>
      <pos A="0.168531" C="0.449286" G="0.278828" T="0.103356"/>
      <pos A="0.15349" C="0.268801" G="0.389124" T="0.188585"/>
      <pos A="0.208639" C="0.313922" G="0.278828" T="0.198612"/>
      <pos A="0.108369" C="0.323949" G="0.278828" T="0.288854"/>
      <pos A="0.208639" C="0.258773" G="0.233707" T="0.298881"/>
      <pos A="0.178558" C="0.268801" G="0.288854" T="0.263787"/>
      <pos A="0.123409" C="0.218666" G="0.419205" T="0.23872"/>
      <pos A="0.143464" C="0.213652" G="0.51446" T="0.128424"/>
      <pos A="0.243733" C="0.248747" G="0.364056" T="0.143464"/>
      <pos A="0.108369" C="0.434245" G="0.333975" T="0.123409"/>
      <pos A="0.163518" C="0.36907" G="0.308909" T="0.158504"/>
      <pos A="0.0833017" C="0.278828" G="0.333975" T="0.303895"/>
      <pos A="0.133437" C="0.228692" G="0.33899" T="0.298881"/>
      <pos A="0.173545" C="0.318935" G="0.379097" T="0.128424"/>
      <pos A="0.333975" C="0.268801" G="0.218666" T="0.178558"/>
      <pos A="0.263787" C="0.258773" G="0.333975" T="0.143464"/>
      <pos A="0.228692" C="0.33899" G="0.178558" T="0.25376"/>
      <pos A="0.0732751" C="0.379097" G="0.158504" T="0.389124"/>
      <pos A="0.183571" C="0.213652" G="0.258773" T="0.344003"/>
      <pos A="0.23872" C="0.419205" G="0.0582351" T="0.283841"/>
      <pos A="0.223679" C="0.454299" G="0.213652" T="0.108369"/>
      <pos A="0.298881" C="0.288854" G="0.268801" T="0.143464"/>
      <pos A="0.178558" C="0.248747" G="0.414192" T="0.158504"/>
      <pos A="0.123409" C="0.389124" G="0.349016" T="0.13845"/>
      <pos A="0.143464" C="0.308909" G="0.318935" T="0.228692"/>
      <pos A="0.389124" C="0.243733" G="0.158504" T="0.208639"/>
      <pos A="0.113383" C="0.113383" G="0.589663" T="0.183571"/>
      <pos A="0.143464" C="0.344003" G="0.313922" T="0.198612"/>
      <pos A="0.198612" C="0.379097" G="0.228692" T="0.193598"/>
      <pos A="0.173545" C="0.434245" G="0.173545" T="0.218666"/>
      <pos A="0.228692" C="0.243733" G="0.328962" T="0.198612"/>
      <pos A="0.298881" C="0.198612" G="0.374084" T="0.128424"/>
      <pos A="0.23872" C="0.273814" G="0.268801" T="0.218666"/>
      <pos A="0.148477" C="0.228692" G="0.379097" T="0.243733"/>
      <pos A="0.168531" C="0.328962" G="0.33899" T="0.163518"/>
      <pos A="0.223679" C="0.278828" G="0.163518" T="0.333975"/>
      <pos A="0.178558" C="0.349016" G="0.379097" T="0.0933294"/>
      <pos A="0.303895" C="0.303895" G="0.163518" T="0.228692"/>
    </motif>
    <motif db="0" id="M87" alt="O87" length="40" nsites="8" evalue="1.3e-003">
      <pos A="0.288854" C="0.409178" G="0.193598" T="0.108369"/>
      <pos A="0.183571" C="0.293868" G="0.349016" T="0.173545"/>
      <pos A="0.193598" C="0.374084" G="0.303895" T="0.128424"/>
      <pos A="0.208639" C="0.233707" G="0.323949" T="0.233707"/>
      <pos A="0.128424" C="0.344003" G="0.349016" T="0.178558"/>
      <pos A="0.218666" C="0.173545" G="0.298881" T="0.308909"/>
      <pos A="0.113383" C="0.228692" G="0.444273" T="0.213652"/>
      <pos A="0.25376" C="0.213652" G="0.333975" T="0.198612"/>
      <pos A="0.143464" C="0.258773" G="0.298881" T="0.298881"/>
      <pos A="0.163518" C="0.36907" G="0.208639" T="0.258773"/>
      <pos A="0.0883151" C="0.349016" G="0.278828" T="0.283841"/>
      <pos A="0.178558" C="0.283841" G="0.394137" T="0.143464"/>
      <pos A="0.158504" C="0.23872" G="0.344003" T="0.258773"/>
      <pos A="0.178558" C="0.303895" G="0.344003" T="0.173545"/>
      <pos A="0.328962" C="0.263787" G="0.288854" T="0.118396"/>
      <pos A="0.328962" C="0.268801" G="0.173545" T="0.228692"/>
      <pos A="0.0532207" C="0.409178" G="0.36907" T="0.168531"/>
      <pos A="0.143464" C="0.263787" G="0.328962" T="0.263787"/>
      <pos A="0.203626" C="0.35403" G="0.23872" T="0.203626"/>
      <pos A="0.293868" C="0.359043" G="0.218666" T="0.128424"/>
      <pos A="0.183571" C="0.268801" G="0.434245" T="0.113383"/>
      <pos A="0.248747" C="0.384111" G="0.208639" T="0.158504"/>
      <pos A="0.188585" C="0.288854" G="0.283841" T="0.23872"/>
      <pos A="0.223679" C="0.118396" G="0.198612" T="0.459313"/>
      <pos A="0.163518" C="0.379097" G="0.268801" T="0.188585"/>
      <pos A="0.258773" C="0.203626" G="0.374084" T="0.163518"/>
      <pos A="0.0582351" C="0.404164" G="0.429232" T="0.108369"/>
      <pos A="0.293868" C="0.258773" G="0.213652" T="0.233707"/>
      <pos A="0.113383" C="0.328962" G="0.419205" T="0.13845"/>
      <pos A="0.178558" C="0.208639" G="0.419205" T="0.193598"/>
      <pos A="0.203626" C="0.243733" G="0.298881" T="0.25376"/>
      <pos A="0.13845" C="0.273814" G="0.313922" T="0.273814"/>
      <pos A="0.0632484" C="0.409178" G="0.23872" T="0.288854"/>
      <pos A="0.258773" C="0.429232" G="0.228692" T="0.0833017"/>
      <pos A="0.13845" C="0.283841" G="0.173545" T="0.404164"/>
      <pos A="0.128424" C="0.308909" G="0.349016" T="0.213652"/>
      <pos A="0.293868" C="0.303895" G="0.23872" T="0.163518"/>
      <pos A="0.208639" C="0.409178" G="0.203626" T="0.178558"/>
      <pos A="0.414192" C="0.198612" G="0.323949" T="0.0632484"/>
      <pos A="0.178558" C="0.183571" G="0.258773" T="0.379097"/>
    </motif>
    <motif db="0" id="M88" alt="O88" length="40" nsites="8" evalue="1.3e-003">
      <pos A="0.303895" C="0.0983427" G="0.303895" T="0.293868"/>
      <pos A="0.293868" C="0.228692" G="0.323949" T="0.15349"/>
      <pos A="0.15349" C="0.168531" G="0.479367" T="0.198612"/>
      <pos A="0.0582351" C="0.394137" G="0.344003" T="0.203626"/>
      <pos A="0.278828" C="0.288854" G="0.198612" T="0.233707"/>
      <pos A="0.173545" C="0.364056" G="0.23872" T="0.223679"/>
      <pos A="0.233707" C="0.233707" G="0.298881" T="0.233707"/>
      <pos A="0.188585" C="0.33899" G="0.33899" T="0.133437"/>
      <pos A="0.103356" C="0.303895" G="0.36907" T="0.223679"/>
      <pos A="0.163518" C="0.349016" G="0.273814" T="0.213652"/>
      <pos A="0.143464" C="0.143464" G="0.494407" T="0.218666"/>
      <pos A="0.228692" C="0.33899" G="0.208639" T="0.223679"/>
      <pos A="0.13845" C="0.233707" G="0.414192" T="0.213652"/>
      <pos A="0.183571" C="0.228692" G="0.374084" T="0.213652"/>
      <pos A="0.379097" C="0.178558" G="0.178558" T="0.263787"/>
      <pos A="0.0782884" C="0.333975" G="0.283841" T="0.303895"/>
      <pos A="0.158504" C="0.409178" G="0.13845" T="0.293868"/>
      <pos A="0.258773" C="0.278828" G="0.308909" T="0.15349"/>
      <pos A="0.258773" C="0.439258" G="0.0933294" T="0.208639"/>
      <pos A="0.0833017" C="0.288854" G="0.414192" T="0.213652"/>
      <pos A="0.13845" C="0.223679" G="0.434245" T="0.203626"/>
      <pos A="0.278828" C="0.293868" G="0.344003" T="0.0833017"/>
      <pos A="0.198612" C="0.133437" G="0.48438" T="0.183571"/>
      <pos A="0.173545" C="0.399151" G="0.313922" T="0.113383"/>
      <pos A="0.223679" C="0.288854" G="0.198612" T="0.288854"/>
      <pos A="0.193598" C="0.364056" G="0.318935" T="0.123409"/>
      <pos A="0.0983427" C="0.404164" G="0.258773" T="0.23872"/>
      <pos A="0.0883151" C="0.344003" G="0.318935" T="0.248747"/>
      <pos A="0.223679" C="0.36907" G="0.243733" T="0.163518"/>
      <pos A="0.178558" C="0.328962" G="0.178558" T="0.313922"/>
      <pos A="0.233707" C="0.293868" G="0.33899" T="0.133437"/>
      <pos A="0.278828" C="0.349016" G="0.188585" T="0.183571"/>
      <pos A="0.158504" C="0.173545" G="0.394137" T="0.273814"/>
      <pos A="0.208639" C="0.318935" G="0.188585" T="0.283841"/>
      <pos A="0.33899" C="0.33899" G="0.178558" T="0.143464"/>
      <pos A="0.218666" C="0.379097" G="0.273814" T="0.128424"/>
      <pos A="0.128424" C="0.243733" G="0.434245" T="0.193598"/>
      <pos A="0.248747" C="0.303895" G="0.344003" T="0.103356"/>
      <pos A="0.148477" C="0.263787" G="0.278828" T="0.308909"/>
      <pos A="0.173545" C="0.223679" G="0.298881" T="0.303895"/>
    </motif>
    <motif db="0" id="M89" alt="O89" length="40" nsites="8" evalue="1.3e-003">
      <pos A="0.00308642" C="0.990741" G="0.00308642" T="0.00308642"/>
      <pos A="0.00308642" C="0.990741" G="0.00308642" T="0.00308642"/>
      <pos A="0.00308642" C="0.990741" G="0.00308642" T="0.00308642"/>
      <pos A="0.00308642" C="0.990741" G="0.00308642" T="0.00308642"/>
      <pos A="0.00308642" C="0.990741" G="0.00308642" T="0.00308642"/>
      <pos A="0.00308642" C="0.00308642" G="0.00308642" T="0.990741"/>
      <pos A="0.00308642" C="0.990741" G="0.00308642" T="0.00308642"/>
      <pos A="0.00308642" C="0.00308642" G="0.990741" T="0.00308642"/>
      <pos A="0.00308642" C="0.00308642" G="0.990741" T="0.00308642"/>
      <pos A="0.990741" C="0.00308642" G="0.00308642" T="0.00308642"/>
      <pos A="0.00308642" C="0.00308642" G="0.990741" T="0.00308642"/>
      <pos A="0.990741" C="0.00308642" G="0.00308642" T="0.00308642"/>
      <pos A="0.00308642" C="0.00308642" G="0.990741" T="0.00308642"/>
      <pos A="0.00308642" C="0.990741" G="0.00308642" T="0.00308642"/>
      <pos A="0.00308642" C="0.990741" G="0.00308642" T="0.00308642"/>
      <pos A="0.990741" C="0.00308642" G="0.00308642" T="0.00308642"/>
      <pos A="0.00308642" C="0.990741" G="0.00308642" T="0.00308642"/>
      <pos A="0.990741" C="0.00308642" G="0.00308642" T="0.00308642"/>
      <pos A="0.00308642" C="0.00308642" G="0.990741" T="0.00308642"/>
      <pos A="0.00308642" C="0.00308642" G="0.00308642" T="0.990741"/>
      <pos A="0.00308642" C="0.990741" G="0.00308642" T="0.00308642"/>
      <pos A="0.00308642" C="0.00308642" G="0.00308642" T="0.990741"/>
      <pos A="0.00308642" C="0.990741" G="0.00308642" T="0.00308642"/>
      <pos A="0.00308642" C="0.00308642" G="0.990741" T="0.00308642"/>
      <pos A="0.00308642" C="0.00308642" G="0.990741" T="0.00308642"/>
      <pos A="0.990741" C="0.00308642" G="0.00308642" T="0.00308642"/>
      <pos A="0.00308642" C="0.00308642" G="0.990741" T="0.00308642"/>
      <pos A="0.00308642" C="0.990741" G="0.00308642" T="0.00308642"/>
      <pos A="0.00308642" C="0.00308642" G="0.00308642" T="0.990741"/>
      <pos A="0.00308642" C="0.00308642" G="0.990741" T="0.00308642"/>
      <pos A="0.990741" C="0.00308642" G="0.00308642" T="0.00308642"/>
      <pos A="0.00308642" C="0.990741" G="0.00308642" T="0.00308642"/>
      <pos A="0.00308642" C="0.00308642" G="0.990741" T="0.00308642"/>
      <pos A="0.00308642" C="0.00308642" G="0.990741" T="0.00308642"/>
      <pos A="0.990741" C="0.00308642" G="0.00308642" T="0.00308642"/>
      <pos A="0.00308642" C="0.990741" G="0.00308642" T="0.00308642"/>
      <pos A="0.00308642" C="0.990741" G="0.00308642" T="0.00308642"/>
      <pos A="0.00308642" C="0.00308642" G="0.00308642" T="0.990741"/>
      <pos A="0.00308642" C="0.00308642" G="0.990741" T="0.00308642"/>
      <pos A="0.00308642" C="0.00308642" G="0.990741" T="0.00308642"/>
    </motif>
    <motif db="0" id="M9" alt="O9" length="40" nsites="8" evalue="1.3e-003">
      <pos A="0.00308642" C="0.18266" G="0.721381" T="0.0928731"/>
      <pos A="0.00308642" C="0.362233" G="0.631594" T="0.00308642"/>
      <pos A="0.272446" C="0.272446" G="0.0928731" T="0.362233"/>
      <pos A="0.0928731" C="0.541807" G="0.272446" T="0.0928731"/>
      <pos A="0.18266" C="0.272446" G="0.18266" T="0.362233"/>
      <pos A="0.18266" C="0.272446" G="0.362233" T="0.18266"/>
      <pos A="0.18266" C="0.541807" G="0.0928731" T="0.18266"/>
      <pos A="0.0928731" C="0.0928731" G="0.272446" T="0.541807"/>
      <pos A="0.18266" C="0.18266" G="0.541807" T="0.0928731"/>
      <pos A="0.541807" C="0.18266" G="0.0928731" T="0.18266"/>
      <pos A="0.18266" C="0.0928731" G="0.631594" T="0.0928731"/>
      <pos A="0.0928731" C="0.631594" G="0.272446" T="0.00308642"/>
      <pos A="0.0928731" C="0.272446" G="0.541807" T="0.0928731"/>
      <pos A="0.18266" C="0.00308642" G="0.272446" T="0.541807"/>
      <pos A="0.272446" C="0.18266" G="0.272446" T="0.272446"/>
      <pos A="0.721381" C="0.00308642" G="0.272446" T="0.00308642"/>
      <pos A="0.18266" C="0.18266" G="0.45202" T="0.18266"/>
      <pos A="0.541807" C="0.0928731" G="0.272446" T="0.0928731"/>
      <pos A="0.00308642" C="0.541807" G="0.362233" T="0.0928731"/>
      <pos A="0.272446" C="0.631594" G="0.0928731" T="0.00308642"/>
      <pos A="0.18266" C="0.362233" G="0.272446" T="0.18266"/>
      <pos A="0.18266" C="0.00308642" G="0.721381" T="0.0928731"/>
      <pos A="0.45202" C="0.00308642" G="0.541807" T="0.00308642"/>
      <pos A="0.362233" C="0.18266" G="0.45202" T="0.00308642"/>
      <pos A="0.272446" C="0.00308642" G="0.541807" T="0.18266"/>
      <pos A="0.272446" C="0.0928731" G="0.541807" T="0.0928731"/>
      <pos A="0.00308642" C="0.631594" G="0.272446" T="0.0928731"/>
      <pos A="0.0928731" C="0.362233" G="0.541807" T="0.00308642"/>
      <pos A="0.362233" C="0.0928731" G="0.362233" T="0.18266"/>
      <pos A="0.45202" C="0.272446" G="0.272446" T="0.00308642"/>
      <pos A="0.18266" C="0.272446" G="0.362233" T="0.18266"/>
      <pos A="0.541807" C="0.0928731" G="0.00308642" T="0.362233"/>
      <pos A="0.00308642" C="0.45202" G="0.18266" T="0.362233"/>
      <pos A="0.18266" C="0.18266" G="0.272446" T="0.362233"/>
      <pos A="0.0928731" C="0.0928731" G="0.541807" T="0.272446"/>
      <pos A="0.272446" C="0.272446" G="0.272446" T="0.18266"/>
      <pos A="0.272446" C="0.18266" G="0.45202" T="0.0928731"/>
      <pos A="0.721381" C="0.00308642" G="0.0928731" T="0.18266"/>
      <pos A="0.272446" C="0.362233" G="0.272446" T="0.0928731"/>
      <pos A="0.272446" C="0.0928731" G="0.541807" T="0.0928731"/>
    </motif>
    <motif db="0" id="M91" alt="O91" length="40" nsites="8" evalue="1.3e-003">
      <pos A="0.247095" C="0.14252" G="0.409768" T="0.200617"/>
      <pos A="0.247095" C="0.35167" G="0.177379" T="0.223856"/>
      <pos A="0.0379447" C="0.35167" G="0.433006" T="0.177379"/>
      <pos A="0.0844227" C="0.305192" G="0.491104" T="0.119281"/>
      <pos A="0.130901" C="0.328432" G="0.386528" T="0.154139"/>
      <pos A="0.247095" C="0.14252" G="0.502723" T="0.107661"/>
      <pos A="0.200617" C="0.130901" G="0.584059" T="0.0844227"/>
      <pos A="0.328432" C="0.36329" G="0.235476" T="0.072803"/>
      <pos A="0.154139" C="0.200617" G="0.316812" T="0.328432"/>
      <pos A="0.177379" C="0.200617" G="0.270334" T="0.35167"/>
      <pos A="0.212237" C="0.165759" G="0.305192" T="0.316812"/>
      <pos A="0.107661" C="0.34005" G="0.270334" T="0.281954"/>
      <pos A="0.0960425" C="0.328432" G="0.281954" T="0.293573"/>
      <pos A="0.14252" C="0.107661" G="0.36329" T="0.386528"/>
      <pos A="0.34005" C="0.456246" G="0.119281" T="0.0844227"/>
      <pos A="0.130901" C="0.34005" G="0.212237" T="0.316812"/>
      <pos A="0.072803" C="0.525962" G="0.188998" T="0.212237"/>
      <pos A="0.14252" C="0.188998" G="0.444626" T="0.223856"/>
      <pos A="0.200617" C="0.281954" G="0.270334" T="0.247095"/>
      <pos A="0.0147062" C="0.502723" G="0.281954" T="0.200617"/>
      <pos A="0.177379" C="0.177379" G="0.398148" T="0.247095"/>
      <pos A="0.14252" C="0.421387" G="0.35167" T="0.0844227"/>
      <pos A="0.154139" C="0.328432" G="0.281954" T="0.235476"/>
      <pos A="0.165759" C="0.247095" G="0.281954" T="0.305192"/>
      <pos A="0.34005" C="0.281954" G="0.247095" T="0.130901"/>
      <pos A="0.293573" C="0.34005" G="0.0263249" T="0.34005"/>
      <pos A="0.258715" C="0.316812" G="0.35167" T="0.072803"/>
      <pos A="0.293573" C="0.281954" G="0.34005" T="0.0844227"/>
      <pos A="0.235476" C="0.36329" G="0.188998" T="0.212237"/>
      <pos A="0.165759" C="0.293573" G="0.316812" T="0.223856"/>
      <pos A="0.0495644" C="0.36329" G="0.223856" T="0.36329"/>
      <pos A="0.0960425" C="0.293573" G="0.305192" T="0.305192"/>
      <pos A="0.0495644" C="0.258715" G="0.444626" T="0.247095"/>
      <pos A="0.165759" C="0.35167" G="0.36329" T="0.119281"/>
      <pos A="0.223856" C="0.165759" G="0.316812" T="0.293573"/>
      <pos A="0.188998" C="0.235476" G="0.328432" T="0.247095"/>
      <pos A="0.200617" C="0.154139" G="0.37491" T="0.270334"/>
      <pos A="0.0379447" C="0.119281" G="0.537581" T="0.305192"/>
      <pos A="0.0844227" C="0.618918" G="0.247095" T="0.0495644"/>
      <pos A="0.223856" C="0.421387" G="0.177379" T="0.177379"/>
    </motif>
    <motif db="0" id="M92" alt="O92" length="40" nsites="8" evalue="1.3e-003">
      <pos A="0.303895" C="0.103356" G="0.454299" T="0.13845"/>
      <pos A="0.158504" C="0.394137" G="0.349016" T="0.0983427"/>
      <pos A="0.218666" C="0.223679" G="0.243733" T="0.313922"/>
      <pos A="0.128424" C="0.409178" G="0.328962" T="0.133437"/>
      <pos A="0.193598" C="0.323949" G="0.283841" T="0.198612"/>
      <pos A="0.208639" C="0.288854" G="0.35403" T="0.148477"/>
      <pos A="0.25376" C="0.268801" G="0.278828" T="0.198612"/>
      <pos A="0.163518" C="0.318935" G="0.263787" T="0.25376"/>
      <pos A="0.218666" C="0.344003" G="0.223679" T="0.213652"/>
      <pos A="0.0532207" C="0.213652" G="0.414192" T="0.318935"/>
      <pos A="0.133437" C="0.318935" G="0.248747" T="0.298881"/>
      <pos A="0.163518" C="0.193598" G="0.384111" T="0.258773"/>
      <pos A="0.103356" C="0.35403" G="0.364056" T="0.178558"/>
      <pos A="0.13845" C="0.318935" G="0.323949" T="0.218666"/>
      <pos A="0.243733" C="0.293868" G="0.263787" T="0.198612"/>
      <pos A="0.223679" C="0.298881" G="0.268801" T="0.208639"/>
      <pos A="0.308909" C="0.168531" G="0.278828" T="0.243733"/>
      <pos A="0.15349" C="0.298881" G="0.263787" T="0.283841"/>
      <pos A="0.15349" C="0.333975" G="0.308909" T="0.203626"/>
      <pos A="0.128424" C="0.349016" G="0.384111" T="0.13845"/>
      <pos A="0.178558" C="0.444273" G="0.158504" T="0.218666"/>
      <pos A="0.203626" C="0.23872" G="0.273814" T="0.283841"/>
      <pos A="0.123409" C="0.424218" G="0.273814" T="0.178558"/>
      <pos A="0.233707" C="0.449286" G="0.123409" T="0.193598"/>
      <pos A="0.258773" C="0.228692" G="0.36907" T="0.143464"/>
      <pos A="0.313922" C="0.0632484" G="0.474353" T="0.148477"/>
      <pos A="0.0983427" C="0.313922" G="0.434245" T="0.15349"/>
      <pos A="0.0682617" C="0.389124" G="0.298881" T="0.243733"/>
      <pos A="0.333975" C="0.379097" G="0.0933294" T="0.193598"/>
      <pos A="0.15349" C="0.248747" G="0.303895" T="0.293868"/>
      <pos A="0.113383" C="0.303895" G="0.33899" T="0.243733"/>
      <pos A="0.288854" C="0.298881" G="0.263787" T="0.148477"/>
      <pos A="0.268801" C="0.143464" G="0.359043" T="0.228692"/>
      <pos A="0.23872" C="0.344003" G="0.23872" T="0.178558"/>
      <pos A="0.273814" C="0.278828" G="0.228692" T="0.218666"/>
      <pos A="0.193598" C="0.208639" G="0.333975" T="0.263787"/>
      <pos A="0.0632484" C="0.374084" G="0.409178" T="0.15349"/>
      <pos A="0.248747" C="0.15349" G="0.313922" T="0.283841"/>
      <pos A="0.168531" C="0.283841" G="0.288854" T="0.258773"/>
      <pos A="0.394137" C="0.36907" G="0.188585" T="0.0482074"/>
    </motif>
    <motif db="0" id="M93" alt="O93" length="40" nsites="8" evalue="1.3e-003">
      <pos A="0.268801" C="0.123409" G="0.298881" T="0.308909"/>
      <pos A="0.0833017" C="0.469339" G="0.223679" T="0.223679"/>
      <pos A="0.273814" C="0.23872" G="0.15349" T="0.333975"/>
      <pos A="0.193598" C="0.0983427" G="0.469339" T="0.23872"/>
      <pos A="0.258773" C="0.298881" G="0.323949" T="0.118396"/>
      <pos A="0.203626" C="0.223679" G="0.364056" T="0.208639"/>
      <pos A="0.188585" C="0.273814" G="0.318935" T="0.218666"/>
      <pos A="0.218666" C="0.399151" G="0.25376" T="0.128424"/>
      <pos A="0.178558" C="0.298881" G="0.313922" T="0.208639"/>
      <pos A="0.158504" C="0.364056" G="0.183571" T="0.293868"/>
      <pos A="0.13845" C="0.278828" G="0.384111" T="0.198612"/>
      <pos A="0.203626" C="0.333975" G="0.293868" T="0.168531"/>
      <pos A="0.208639" C="0.203626" G="0.359043" T="0.228692"/>
      <pos A="0.128424" C="0.323949" G="0.293868" T="0.25376"/>
      <pos A="0.163518" C="0.258773" G="0.25376" T="0.323949"/>
      <pos A="0.113383" C="0.148477" G="0.444273" T="0.293868"/>
      <pos A="0.0983427" C="0.519475" G="0.218666" T="0.163518"/>
      <pos A="0.25376" C="0.394137" G="0.23872" T="0.113383"/>
      <pos A="0.118396" C="0.589663" G="0.188585" T="0.103356"/>
      <pos A="0.163518" C="0.183571" G="0.364056" T="0.288854"/>
      <pos A="0.0582351" C="0.293868" G="0.48438" T="0.163518"/>
      <pos A="0.188585" C="0.323949" G="0.193598" T="0.293868"/>
      <pos A="0.208639" C="0.248747" G="0.409178" T="0.133437"/>
      <pos A="0.384111" C="0.158504" G="0.273814" T="0.183571"/>
      <pos A="0.168531" C="0.183571" G="0.419205" T="0.228692"/>
      <pos A="0.133437" C="0.233707" G="0.409178" T="0.223679"/>
      <pos A="0.223679" C="0.268801" G="0.323949" T="0.183571"/>
      <pos A="0.328962" C="0.394137" G="0.158504" T="0.118396"/>
      <pos A="0.183571" C="0.223679" G="0.409178" T="0.183571"/>
      <pos A="0.303895" C="0.258773" G="0.228692" T="0.208639"/>
      <pos A="0.198612" C="0.359043" G="0.208639" T="0.233707"/>
      <pos A="0.158504" C="0.323949" G="0.273814" T="0.243733"/>
      <pos A="0.0732751" C="0.288854" G="0.218666" T="0.419205"/>
      <pos A="0.203626" C="0.429232" G="0.158504" T="0.208639"/>
      <pos A="0.0983427" C="0.273814" G="0.444273" T="0.183571"/>
      <pos A="0.223679" C="0.359043" G="0.278828" T="0.13845"/>
      <pos A="0.344003" C="0.203626" G="0.308909" T="0.143464"/>
      <pos A="0.143464" C="0.293868" G="0.333975" T="0.228692"/>
      <pos A="0.188585" C="0.323949" G="0.303895" T="0.183571"/>
      <pos A="0.298881" C="0.328962" G="0.178558" T="0.193598"/>
    </motif>
    <motif db="0" id="M94" alt="O94" length="40" nsites="8" evalue="1.3e-003">
      <pos A="0.743827" C="0.00308642" G="0.00308642" T="0.25"/>
      <pos A="0.00308642" C="0.00308642" G="0.743827" T="0.25"/>
      <pos A="0.743827" C="0.00308642" G="0.25" T="0.00308642"/>
      <pos A="0.743827" C="0.25" G="0.00308642" T="0.00308642"/>
      <pos A="0.25" C="0.00308642" G="0.00308642" T="0.743827"/>
      <pos A="0.743827" C="0.25" G="0.00308642" T="0.00308642"/>
      <pos A="0.00308642" C="0.00308642" G="0.25" T="0.743827"/>
      <pos A="0.25" C="0.00308642" G="0.00308642" T="0.743827"/>
      <pos A="0.990741" C="0.00308642" G="0.00308642" T="0.00308642"/>
      <pos A="0.743827" C="0.00308642" G="0.25" T="0.00308642"/>
      <pos A="0.00308642" C="0.25" G="0.00308642" T="0.743827"/>
      <pos A="0.00308642" C="0.25" G="0.743827" T="0.00308642"/>
      <pos A="0.25" C="0.00308642" G="0.00308642" T="0.743827"/>
      <pos A="0.743827" C="0.25" G="0.00308642" T="0.00308642"/>
      <pos A="0.743827" C="0.00308642" G="0.25" T="0.00308642"/>
      <pos A="0.00308642" C="0.990741" G="0.00308642" T="0.00308642"/>
      <pos A="0.00308642" C="0.990741" G="0.00308642" T="0.00308642"/>
      <pos A="0.00308642" C="0.990741" G="0.00308642" T="0.00308642"/>
      <pos A="0.25" C="0.743827" G="0.00308642" T="0.00308642"/>
      <pos A="0.743827" C="0.25" G="0.00308642" T="0.00308642"/>
      <pos A="0.743827" C="0.25" G="0.00308642" T="0.00308642"/>
      <pos A="0.743827" C="0.25" G="0.00308642" T="0.00308642"/>
      <pos A="0.990741" C="0.00308642" G="0.00308642" T="0.00308642"/>
      <pos A="0.00308642" C="0.25" G="0.00308642" T="0.743827"/>
      <pos A="0.00308642" C="0.00308642" G="0.00308642" T="0.990741"/>
      <pos A="0.743827" C="0.00308642" G="0.25" T="0.00308642"/>
      <pos A="0.25" C="0.743827" G="0.00308642" T="0.00308642"/>
      <pos A="0.00308642" C="0.00308642" G="0.25" T="0.743827"/>
      <pos A="0.00308642" C="0.00308642" G="0.990741" T="0.00308642"/>
      <pos A="0.25" C="0.00308642" G="0.743827" T="0.00308642"/>
      <pos A="0.00308642" C="0.00308642" G="0.25" T="0.743827"/>
      <pos A="0.743827" C="0.25" G="0.00308642" T="0.00308642"/>
      <pos A="0.00308642" C="0.25" G="0.743827" T="0.00308642"/>
      <pos A="0.00308642" C="0.00308642" G="0.990741" T="0.00308642"/>
      <pos A="0.743827" C="0.00308642" G="0.25" T="0.00308642"/>
      <pos A="0.00308642" C="0.25" G="0.00308642" T="0.743827"/>
      <pos A="0.743827" C="0.25" G="0.00308642" T="0.00308642"/>
      <pos A="0.990741" C="0.00308642" G="0.00308642" T="0.00308642"/>
      <pos A="0.990741" C="0.00308642" G="0.00308642" T="0.00308642"/>
      <pos A="0.00308642" C="0.00308642" G="0.00308642" T="0.990741"/>
    </motif>
    <motif db="0" id="M95" alt="O95" length="40" nsites="8" evalue="1.3e-003">
      <pos A="0.231006" C="0.36396" G="0.287987" T="0.117047"/>
      <pos A="0.268994" C="0.13604" G="0.212013" T="0.382953"/>
      <pos A="0.0600662" C="0.231006" G="0.382953" T="0.325973"/>
      <pos A="0.0790598" C="0.344967" G="0.36396" T="0.212013"/>
      <pos A="0.0410736" C="0.0600662" G="0.325973" T="0.572887"/>
      <pos A="0.212013" C="0.25" G="0.25" T="0.287987"/>
      <pos A="0.13604" C="0.382953" G="0.36396" T="0.117047"/>
      <pos A="0.13604" C="0.231006" G="0.344967" T="0.287987"/>
      <pos A="0.0790598" C="0.629867" G="0.0790598" T="0.212013"/>
      <pos A="0.155033" C="0.36396" G="0.36396" T="0.117047"/>
      <pos A="0.30698" C="0.401947" G="0.0980533" T="0.19302"/>
      <pos A="0.0600662" C="0.174027" G="0.496914" T="0.268994"/>
      <pos A="0.19302" C="0.0790598" G="0.534901" T="0.19302"/>
      <pos A="0.117047" C="0.325973" G="0.515907" T="0.0410736"/>
      <pos A="0.117047" C="0.231006" G="0.401947" T="0.25"/>
      <pos A="0.212013" C="0.174027" G="0.268994" T="0.344967"/>
      <pos A="0.344967" C="0.19302" G="0.25" T="0.212013"/>
      <pos A="0.155033" C="0.382953" G="0.344967" T="0.117047"/>
      <pos A="0.117047" C="0.553893" G="0.19302" T="0.13604"/>
      <pos A="0.212013" C="0.344967" G="0.0790598" T="0.36396"/>
      <pos A="0.0980533" C="0.382953" G="0.401947" T="0.117047"/>
      <pos A="0.25" C="0.344967" G="0.231006" T="0.174027"/>
      <pos A="0.212013" C="0.231006" G="0.231006" T="0.325973"/>
      <pos A="0.155033" C="0.610874" G="0.155033" T="0.0790598"/>
      <pos A="0.268994" C="0.268994" G="0.30698" T="0.155033"/>
      <pos A="0.13604" C="0.155033" G="0.42094" T="0.287987"/>
      <pos A="0.174027" C="0.212013" G="0.496914" T="0.117047"/>
      <pos A="0.174027" C="0.36396" G="0.325973" T="0.13604"/>
      <pos A="0.231006" C="0.515907" G="0.155033" T="0.0980533"/>
      <pos A="0.36396" C="0.0790598" G="0.212013" T="0.344967"/>
      <pos A="0.212013" C="0.344967" G="0.0980533" T="0.344967"/>
      <pos A="0.13604" C="0.25" G="0.344967" T="0.268994"/>
      <pos A="0.174027" C="0.117047" G="0.42094" T="0.287987"/>
      <pos A="0.117047" C="0.231006" G="0.268994" T="0.382953"/>
      <pos A="0.325973" C="0.212013" G="0.42094" T="0.0410736"/>
      <pos A="0.287987" C="0.496914" G="0.0600662" T="0.155033"/>
      <pos A="0.0410736" C="0.344967" G="0.19302" T="0.42094"/>
      <pos A="0.0980533" C="0.439934" G="0.0980533" T="0.36396"/>
      <pos A="0.0600662" C="0.30698" G="0.00308642" T="0.629867"/>
      <pos A="0.0790598" C="0.629867" G="0.0600662" T="0.231006"/>
    </motif>
    <motif db="0" id="M96" alt="O96" length="40" nsites="8" evalue="1.3e-003">
      <pos A="0.00308642" C="0.00308642" G="0.00308642" T="0.990741"/>
      <pos A="0.00308642" C="0.00308642" G="0.00308642" T="0.990741"/>
      <pos A="0.00308642" C="0.990741" G="0.00308642" T="0.00308642"/>
      <pos A="0.00308642" C="0.990741" G="0.00308642" T="0.00308642"/>
      <pos A="0.00308642" C="0.990741" G="0.00308642" T="0.00308642"/>
      <pos A="0.00308642" C="0.00308642" G="0.990741" T="0.00308642"/>
      <pos A="0.00308642" C="0.00308642" G="0.990741" T="0.00308642"/>
      <pos A="0.00308642" C="0.00308642" G="0.990741" T="0.00308642"/>
      <pos A="0.00308642" C="0.990741" G="0.00308642" T="0.00308642"/>
      <pos A="0.00308642" C="0.00308642" G="0.00308642" T="0.990741"/>
      <pos A="0.00308642" C="0.00308642" G="0.990741" T="0.00308642"/>
      <pos A="0.00308642" C="0.00308642" G="0.990741" T="0.00308642"/>
      <pos A="0.00308642" C="0.00308642" G="0.990741" T="0.00308642"/>
      <pos A="0.00308642" C="0.990741" G="0.00308642" T="0.00308642"/>
      <pos A="0.00308642" C="0.00308642" G="0.990741" T="0.00308642"/>
      <pos A="0.00308642" C="0.990741" G="0.00308642" T="0.00308642"/>
      <pos A="0.00308642" C="0.00308642" G="0.990741" T="0.00308642"/>
      <pos A="0.00308642" C="0.00308642" G="0.990741" T="0.00308642"/>
      <pos A="0.00308642" C="0.00308642" G="0.990741" T="0.00308642"/>
      <pos A="0.00308642" C="0.00308642" G="0.00308642" T="0.990741"/>
      <pos A="0.00308642" C="0.00308642" G="0.990741" T="0.00308642"/>
      <pos A="0.00308642" C="0.00308642" G="0.990741" T="0.00308642"/>
      <pos A="0.00308642" C="0.00308642" G="0.990741" T="0.00308642"/>
      <pos A="0.990741" C="0.00308642" G="0.00308642" T="0.00308642"/>
      <pos A="0.00308642" C="0.990741" G="0.00308642" T="0.00308642"/>
      <pos A="0.00308642" C="0.00308642" G="0.990741" T="0.00308642"/>
      <pos A="0.00308642" C="0.00308642" G="0.990741" T="0.00308642"/>
      <pos A="0.00308642" C="0.00308642" G="0.990741" T="0.00308642"/>
      <pos A="0.990741" C="0.00308642" G="0.00308642" T="0.00308642"/>
      <pos A="0.00308642" C="0.990741" G="0.00308642" T="0.00308642"/>
      <pos A="0.00308642" C="0.990741" G="0.00308642" T="0.00308642"/>
      <pos A="0.00308642" C="0.00308642" G="0.00308642" T="0.990741"/>
      <pos A="0.00308642" C="0.990741" G="0.00308642" T="0.00308642"/>
      <pos A="0.00308642" C="0.990741" G="0.00308642" T="0.00308642"/>
      <pos A="0.00308642" C="0.990741" G="0.00308642" T="0.00308642"/>
      <pos A="0.00308642" C="0.990741" G="0.00308642" T="0.00308642"/>
      <pos A="0.00308642" C="0.00308642" G="0.00308642" T="0.990741"/>
      <pos A="0.00308642" C="0.990741" G="0.00308642" T="0.00308642"/>
      <pos A="0.00308642" C="0.990741" G="0.00308642" T="0.00308642"/>
      <pos A="0.00308642" C="0.00308642" G="0.990741" T="0.00308642"/>
    </motif>
    <motif db="0" id="M97" alt="O97" length="40" nsites="8" evalue="1.3e-003">
      <pos A="0.193598" C="0.379097" G="0.248747" T="0.178558"/>
      <pos A="0.23872" C="0.278828" G="0.198612" T="0.283841"/>
      <pos A="0.193598" C="0.193598" G="0.328962" T="0.283841"/>
      <pos A="0.0933294" C="0.268801" G="0.333975" T="0.303895"/>
      <pos A="0.133437" C="0.228692" G="0.459313" T="0.178558"/>
      <pos A="0.198612" C="0.228692" G="0.263787" T="0.308909"/>
      <pos A="0.158504" C="0.414192" G="0.248747" T="0.178558"/>
      <pos A="0.263787" C="0.278828" G="0.379097" T="0.0782884"/>
      <pos A="0.128424" C="0.394137" G="0.333975" T="0.143464"/>
      <pos A="0.0883151" C="0.25376" G="0.419205" T="0.23872"/>
      <pos A="0.193598" C="0.263787" G="0.379097" T="0.163518"/>
      <pos A="0.308909" C="0.198612" G="0.23872" T="0.25376"/>
      <pos A="0.13845" C="0.233707" G="0.449286" T="0.178558"/>
      <pos A="0.103356" C="0.419205" G="0.243733" T="0.233707"/>
      <pos A="0.173545" C="0.263787" G="0.333975" T="0.228692"/>
      <pos A="0.213652" C="0.399151" G="0.303895" T="0.0833017"/>
      <pos A="0.258773" C="0.178558" G="0.419205" T="0.143464"/>
      <pos A="0.228692" C="0.364056" G="0.148477" T="0.258773"/>
      <pos A="0.268801" C="0.118396" G="0.429232" T="0.183571"/>
      <pos A="0.183571" C="0.364056" G="0.203626" T="0.248747"/>
      <pos A="0.143464" C="0.318935" G="0.298881" T="0.23872"/>
      <pos A="0.344003" C="0.293868" G="0.103356" T="0.258773"/>
      <pos A="0.148477" C="0.359043" G="0.273814" T="0.218666"/>
      <pos A="0.143464" C="0.168531" G="0.449286" T="0.23872"/>
      <pos A="0.0983427" C="0.48438" G="0.318935" T="0.0983427"/>
      <pos A="0.113383" C="0.318935" G="0.389124" T="0.178558"/>
      <pos A="0.0833017" C="0.198612" G="0.399151" T="0.318935"/>
      <pos A="0.36907" C="0.248747" G="0.148477" T="0.233707"/>
      <pos A="0.303895" C="0.25376" G="0.273814" T="0.168531"/>
      <pos A="0.108369" C="0.328962" G="0.374084" T="0.188585"/>
      <pos A="0.173545" C="0.268801" G="0.23872" T="0.318935"/>
      <pos A="0.13845" C="0.208639" G="0.303895" T="0.349016"/>
      <pos A="0.273814" C="0.278828" G="0.288854" T="0.158504"/>
      <pos A="0.173545" C="0.434245" G="0.298881" T="0.0933294"/>
      <pos A="0.158504" C="0.449286" G="0.128424" T="0.263787"/>
      <pos A="0.133437" C="0.268801" G="0.35403" T="0.243733"/>
      <pos A="0.0983427" C="0.414192" G="0.248747" T="0.23872"/>
      <pos A="0.273814" C="0.318935" G="0.118396" T="0.288854"/>
      <pos A="0.273814" C="0.33899" G="0.173545" T="0.213652"/>
      <pos A="0.163518" C="0.333975" G="0.424218" T="0.0782884"/>
    </motif>
    <motif db="0" id="M98" alt="O98" length="40" nsites="8" evalue="1.3e-003">
      <pos A="0.148477" C="0.424218" G="0.283841" T="0.143464"/>
      <pos A="0.163518" C="0.384111" G="0.333975" T="0.118396"/>
      <pos A="0.268801" C="0.0933294" G="0.444273" T="0.193598"/>
      <pos A="0.13845" C="0.223679" G="0.434245" T="0.203626"/>
      <pos A="0.128424" C="0.223679" G="0.494407" T="0.15349"/>
      <pos A="0.178558" C="0.308909" G="0.173545" T="0.33899"/>
      <pos A="0.198612" C="0.283841" G="0.333975" T="0.183571"/>
      <pos A="0.148477" C="0.359043" G="0.228692" T="0.263787"/>
      <pos A="0.258773" C="0.328962" G="0.318935" T="0.0933294"/>
      <pos A="0.213652" C="0.258773" G="0.233707" T="0.293868"/>
      <pos A="0.198612" C="0.268801" G="0.268801" T="0.263787"/>
      <pos A="0.243733" C="0.424218" G="0.128424" T="0.203626"/>
      <pos A="0.183571" C="0.359043" G="0.183571" T="0.273814"/>
      <pos A="0.218666" C="0.248747" G="0.25376" T="0.278828"/>
      <pos A="0.13845" C="0.323949" G="0.404164" T="0.133437"/>
      <pos A="0.198612" C="0.203626" G="0.419205" T="0.178558"/>
      <pos A="0.0833017" C="0.454299" G="0.263787" T="0.198612"/>
      <pos A="0.318935" C="0.178558" G="0.273814" T="0.228692"/>
      <pos A="0.118396" C="0.283841" G="0.469339" T="0.128424"/>
      <pos A="0.178558" C="0.183571" G="0.379097" T="0.258773"/>
      <pos A="0.0782884" C="0.278828" G="0.404164" T="0.23872"/>
      <pos A="0.243733" C="0.293868" G="0.183571" T="0.278828"/>
      <pos A="0.193598" C="0.318935" G="0.208639" T="0.278828"/>
      <pos A="0.0732751" C="0.424218" G="0.328962" T="0.173545"/>
      <pos A="0.273814" C="0.143464" G="0.23872" T="0.344003"/>
      <pos A="0.203626" C="0.364056" G="0.328962" T="0.103356"/>
      <pos A="0.25376" C="0.384111" G="0.218666" T="0.143464"/>
      <pos A="0.243733" C="0.128424" G="0.464326" T="0.163518"/>
      <pos A="0.213652" C="0.23872" G="0.419205" T="0.128424"/>
      <pos A="0.0933294" C="0.464326" G="0.128424" T="0.313922"/>
      <pos A="0.178558" C="0.384111" G="0.183571" T="0.25376"/>
      <pos A="0.228692" C="0.303895" G="0.318935" T="0.148477"/>
      <pos A="0.128424" C="0.328962" G="0.364056" T="0.178558"/>
      <pos A="0.263787" C="0.33899" G="0.293868" T="0.103356"/>
      <pos A="0.258773" C="0.23872" G="0.344003" T="0.158504"/>
      <pos A="0.178558" C="0.258773" G="0.268801" T="0.293868"/>
      <pos A="0.0883151" C="0.233707" G="0.384111" T="0.293868"/>
      <pos A="0.208639" C="0.444273" G="0.188585" T="0.158504"/>
      <pos A="0.359043" C="0.298881" G="0.128424" T="0.213652"/>
      <pos A="0.233707" C="0.213652" G="0.283841" T="0.268801"/>
    </motif>
    <motif db="0" id="M99" alt="O99" length="40" nsites="8" evalue="1.3e-003">
      <pos A="0.0751032" C="0.239712" G="0.383745" T="0.30144"/>
      <pos A="0.105967" C="0.219136" G="0.445474" T="0.229424"/>
      <pos A="0.147119" C="0.25" G="0.383745" T="0.219136"/>
      <pos A="0.157407" C="0.373457" G="0.239712" T="0.229424"/>
      <pos A="0.208847" C="0.19856" G="0.352881" T="0.239712"/>
      <pos A="0.136832" C="0.424897" G="0.136832" T="0.30144"/>
      <pos A="0.0751032" C="0.589506" G="0.208847" T="0.126543"/>
      <pos A="0.322017" C="0.30144" G="0.322017" T="0.0545264"/>
      <pos A="0.0853906" C="0.270576" G="0.414609" T="0.229424"/>
      <pos A="0.0853906" C="0.414609" G="0.0648148" T="0.435185"/>
      <pos A="0.147119" C="0.239712" G="0.291153" T="0.322017"/>
      <pos A="0.147119" C="0.30144" G="0.455761" T="0.095679"/>
      <pos A="0.219136" C="0.352881" G="0.270576" T="0.157407"/>
      <pos A="0.136832" C="0.167696" G="0.455761" T="0.239712"/>
      <pos A="0.167696" C="0.30144" G="0.25" T="0.280864"/>
      <pos A="0.188272" C="0.311728" G="0.25" T="0.25"/>
      <pos A="0.208847" C="0.280864" G="0.219136" T="0.291153"/>
      <pos A="0.167696" C="0.496914" G="0.116255" T="0.219136"/>
      <pos A="0.373457" C="0.147119" G="0.25" T="0.229424"/>
      <pos A="0.0648148" C="0.260288" G="0.445474" T="0.229424"/>
      <pos A="0.188272" C="0.435185" G="0.147119" T="0.229424"/>
      <pos A="0.0751032" C="0.373457" G="0.394033" T="0.157407"/>
      <pos A="0.126543" C="0.363168" G="0.30144" T="0.208847"/>
      <pos A="0.095679" C="0.219136" G="0.342593" T="0.342593"/>
      <pos A="0.116255" C="0.414609" G="0.188272" T="0.280864"/>
      <pos A="0.126543" C="0.291153" G="0.239712" T="0.342593"/>
      <pos A="0.229424" C="0.260288" G="0.188272" T="0.322017"/>
      <pos A="0.095679" C="0.383745" G="0.332304" T="0.188272"/>
      <pos A="0.126543" C="0.332304" G="0.383745" T="0.157407"/>
      <pos A="0.342593" C="0.188272" G="0.322017" T="0.147119"/>
      <pos A="0.157407" C="0.291153" G="0.30144" T="0.25"/>
      <pos A="0.30144" C="0.19856" G="0.19856" T="0.30144"/>
      <pos A="0.260288" C="0.383745" G="0.188272" T="0.167696"/>
      <pos A="0.188272" C="0.466049" G="0.25" T="0.095679"/>
      <pos A="0.0751032" C="0.56893" G="0.116255" T="0.239712"/>
      <pos A="0.0853906" C="0.0648148" G="0.466049" T="0.383745"/>
      <pos A="0.19856" C="0.25" G="0.239712" T="0.311728"/>
      <pos A="0.311728" C="0.0853906" G="0.280864" T="0.322017"/>
      <pos A="0.291153" C="0.270576" G="0.373457" T="0.0648148"/>
      <pos A="0.25" C="0.239712" G="0.177983" T="0.332304"/>
    </motif>
  </queries>
  <targets>
    <motif db="0" id="AP2A_HUMAN.H11MO.0.A" length="15" nsites="500" evalue="1.0e+000"
        url="http://hocomoco.autosome.ru/motif/AP2A_HUMAN.H11MO.0.A">
      <pos A="0.416124" C="0.185377" G="0.193138" T="0.205362"/>
      <pos A="0.231121" C="0.0911524" G="0.134692" T="0.543034"/>
      <pos A="0.176775" C="0.0944298" G="0.470182" T="0.258612"/>
      <pos A="0.0108813" C="0.520551" G="0.431413" T="0.0371549"/>
      <pos A="4.999e-05" C="0.99985" G="4.999e-05" T="4.999e-05"/>
      <pos A="4.999e-05" C="0.900843" G="4.999e-05" T="0.099057"/>
      <pos A="0.0509783" C="0.111333" G="0.0128321" T="0.824856"/>
      <pos A="0.00188818" C="4.999e-05" G="0.796457" T="0.201605"/>
      <pos A="0.535277" C="0.0386298" G="0.409205" T="0.0168892"/>
      <pos A="0.14218" C="4.999e-05" G="0.855965" T="0.00180471"/>
      <pos A="4.999e-05" C="4.999e-05" G="0.99985" T="4.999e-05"/>
      <pos A="0.0479051" C="0.556058" G="0.379971" T="0.0160658"/>
      <pos A="0.308242" C="0.38161" G="0.0917715" T="0.218376"/>
      <pos A="0.512988" C="0.0934521" G="0.204267" T="0.189292"/>
      <pos A="0.238522" C="0.148913" G="0.208406" T="0.404159"/>
    </motif>
    <motif db="0" id="AP2B_HUMAN.H11MO.0.B" length="10" nsites="28" evalue="1.0e+000"
        url="http://hocomoco.autosome.ru/motif/AP2B_HUMAN.H11MO.0.B">
      <pos A="0.0402747" C="0.00088968" G="0.780713" T="0.178122"/>
      <pos A="0.00088968" C="0.646804" G="0.245077" T="0.107229"/>
      <pos A="0.00088968" C="0.961884" G="0.00088968" T="0.0363362"/>
      <pos A="0.115106" C="0.571973" G="0.00088968" T="0.312031"/>
      <pos A="0.0757212" C="0.0363362" G="0.887053" T="0.00088968"/>
      <pos A="0.327785" C="0.31597" G="0.355355" T="0.00088968"/>
      <pos A="0.0717827" C="0.0363362" G="0.851606" T="0.0402747"/>
      <pos A="0.00088968" C="0.00088968" G="0.997331" T="0.00088968"/>
      <pos A="0.190922" C="0.123968" G="0.675358" T="0.00975131"/>
      <pos A="0.22243" C="0.446925" G="0.253939" T="0.0767059"/>
    </motif>
    <motif db="0" id="AP2C_HUMAN.H11MO.0.A" length="14" nsites="500" evalue="1.0e+000"
        url="http://hocomoco.autosome.ru/motif/AP2C_HUMAN.H11MO.0.A">
      <pos A="0.3872" C="0.20104" G="0.269563" T="0.142197"/>
      <pos A="0.196086" C="0.123624" G="0.166417" T="0.513874"/>
      <pos A="0.184609" C="0.0998022" G="0.518376" T="0.197212"/>
      <pos A="0.00958288" C="0.506988" G="0.471848" T="0.0115807"/>
      <pos A="0.00385284" C="0.988136" G="0.0079615" T="4.999e-05"/>
      <pos A="0.00191784" C="0.951682" G="0.00239436" T="0.0440054"/>
      <pos A="0.0500552" C="0.13189" G="0.025422" T="0.792633"/>
      <pos A="0.0354071" C="4.999e-05" G="0.917075" T="0.0474675"/>
      <pos A="0.554976" C="0.0254436" G="0.415804" T="0.0037759"/>
      <pos A="0.0734759" C="4.999e-05" G="0.924454" T="0.0020204"/>
      <pos A="4.999e-05" C="4.999e-05" G="0.997967" T="0.00193309"/>
      <pos A="0.0289758" C="0.618174" G="0.340999" T="0.0118516"/>
      <pos A="0.313913" C="0.351519" G="0.0971829" T="0.237385"/>
      <pos A="0.42824" C="0.170536" G="0.24167" T="0.159554"/>
    </motif>
    <motif db="0" id="AP2D_HUMAN.H11MO.0.D" length="14" nsites="5" evalue="1.0e+000"
        url="http://hocomoco.autosome.ru/motif/AP2D_HUMAN.H11MO.0.D">
      <pos A="0.2329" C="0.483698" G="0.2329" T="0.0505016"/>
      <pos A="0.00490196" C="0.00490196" G="0.985294" T="0.00490196"/>
      <pos A="0.00490196" C="0.620497" G="0.187301" T="0.187301"/>
      <pos A="0.00490196" C="0.985294" G="0.00490196" T="0.00490196"/>
      <pos A="0.00490196" C="0.597697" G="0.00490196" T="0.392499"/>
      <pos A="0.00490196" C="0.00490196" G="0.985294" T="0.00490196"/>
      <pos A="0.392499" C="0.2329" G="0.369699" T="0.00490196"/>
      <pos A="0.00490196" C="0.00490196" G="0.985294" T="0.00490196"/>
      <pos A="0.00490196" C="0.00490196" G="0.985294" T="0.00490196"/>
      <pos A="0.00490196" C="0.802896" G="0.187301" T="0.00490196"/>
      <pos A="0.187301" C="0.2329" G="0.392499" T="0.187301"/>
      <pos A="0.00490196" C="0.802896" G="0.187301" T="0.00490196"/>
      <pos A="0.00490196" C="0.187301" G="0.802896" T="0.00490196"/>
      <pos A="0.0505016" C="0.2329" G="0.0505016" T="0.666097"/>
    </motif>
    <motif db="0" id="ARNT2_HUMAN.H11MO.0.D" length="12" nsites="18" evalue="1.0e+000"
        url="http://hocomoco.autosome.ru/motif/ARNT2_HUMAN.H11MO.0.D">
      <pos A="0.193565" C="0.0837457" G="0.584034" T="0.138655"/>
      <pos A="0.16611" C="0.282031" G="0.330839" T="0.22102"/>
      <pos A="0.00138122" C="0.660297" G="0.22102" T="0.117302"/>
      <pos A="0.00138122" C="0.0562909" G="0.940947" T="0.00138122"/>
      <pos A="0.00138122" C="0.00138122" G="0.0562909" T="0.940947"/>
      <pos A="0.00138122" C="0.0562909" G="0.940947" T="0.00138122"/>
      <pos A="0.0562909" C="0.00138122" G="0.879936" T="0.062392"/>
      <pos A="0.16611" C="0.330839" G="0.39185" T="0.111201"/>
      <pos A="0.556579" C="0.00138122" G="0.27593" T="0.16611"/>
      <pos A="0.00138122" C="0.330839" G="0.556579" T="0.111201"/>
      <pos A="0.39185" C="0.00138122" G="0.495568" T="0.111201"/>
      <pos A="0.138655" C="0.584034" G="0.193565" T="0.0837457"/>
    </motif>
    <motif db="0" id="ASCL1_HUMAN.H11MO.0.A" length="14" nsites="480" evalue="1.0e+000"
        url="http://hocomoco.autosome.ru/motif/ASCL1_HUMAN.H11MO.0.A">
      <pos A="0.189596" C="0.437461" G="0.175016" T="0.197928"/>
      <pos A="0.218757" C="0.245834" G="0.160435" T="0.374974"/>
      <pos A="0.220839" C="0.254166" G="0.427046" T="0.0979483"/>
      <pos A="0.00630077" C="0.981098" G="0.00421787" T="0.00838367"/>
      <pos A="0.981098" C="0.00421787" G="5.20725e-05" T="0.0146324"/>
      <pos A="0.00630077" C="0.614507" G="0.358311" T="0.0208811"/>
      <pos A="0.00838367" C="0.979015" G="0.00213497" T="0.0104666"/>
      <pos A="0.00838367" C="0.00213497" G="0.00213497" T="0.987346"/>
      <pos A="0.00421787" C="0.00421787" G="0.976932" T="0.0146324"/>
      <pos A="0.00838367" C="0.781139" G="0.083368" T="0.127109"/>
      <pos A="0.0812851" C="0.420798" G="0.00630077" T="0.491616"/>
      <pos A="0.102114" C="0.385388" G="0.274995" T="0.237503"/>
      <pos A="0.131275" C="0.491616" G="0.0979483" T="0.279161"/>
      <pos A="0.166684" C="0.406217" G="0.152104" T="0.274995"/>
    </motif>
    <motif db="0" id="ATF1_HUMAN.H11MO.0.B" length="11" nsites="500" evalue="1.0e+000"
        url="http://hocomoco.autosome.ru/motif/ATF1_HUMAN.H11MO.0.B">
      <pos A="0.287992" C="0.359978" G="0.158018" T="0.194011"/>
      <pos A="0.357978" C="0.114027" G="0.361978" T="0.166017"/>
      <pos A="0.35198" C="0.106029" G="0.509948" T="0.0320436"/>
      <pos A="0.0180464" C="0.00604879" G="0.0320436" T="0.943861"/>
      <pos A="0.020046" C="0.010048" G="0.95186" T="0.0180464"/>
      <pos A="0.945861" C="0.010048" G="0.0160468" T="0.0280444"/>
      <pos A="0.0320436" C="0.829884" G="0.0540392" T="0.0840332"/>
      <pos A="0.0240452" C="0.0160468" G="0.875875" T="0.0840332"/>
      <pos A="0.0780344" C="0.317986" G="0.0160468" T="0.587932"/>
      <pos A="0.287992" C="0.465957" G="0.144021" T="0.10203"/>
      <pos A="0.535943" C="0.114027" G="0.186013" T="0.164017"/>
    </motif>
    <motif db="0" id="BC11A_HUMAN.H11MO.0.A" length="17" nsites="500" evalue="1.0e+000"
        url="http://hocomoco.autosome.ru/motif/BC11A_HUMAN.H11MO.0.A">
      <pos A="0.37573" C="0.184625" G="0.286195" T="0.153451"/>
      <pos A="0.55058" C="0.0994705" G="0.224094" T="0.125856"/>
      <pos A="0.500164" C="0.142363" G="0.230714" T="0.126759"/>
      <pos A="0.589982" C="0.0166164" G="0.226051" T="0.167351"/>
      <pos A="0.187435" C="0.160796" G="0.580417" T="0.071352"/>
      <pos A="0.664511" C="0.0145816" G="0.269377" T="0.051531"/>
      <pos A="0.104037" C="0.0144884" G="0.828551" T="0.0529239"/>
      <pos A="0.200417" C="0.0327717" G="0.758546" T="0.00826493"/>
      <pos A="0.880098" C="0.0431253" G="0.0485975" T="0.0281795"/>
      <pos A="0.867864" C="0.00583965" G="0.0555442" T="0.0707524"/>
      <pos A="0.248399" C="0.226047" G="0.502141" T="0.0234139"/>
      <pos A="0.150158" C="0.154992" G="0.0315585" T="0.663292"/>
      <pos A="0.117832" C="0.0724923" G="0.760189" T="0.0494865"/>
      <pos A="0.658749" C="0.064413" G="0.250663" T="0.0261749"/>
      <pos A="0.458785" C="0.143453" G="0.310166" T="0.0875961"/>
      <pos A="0.622702" C="0.078845" G="0.157294" T="0.141159"/>
      <pos A="0.358985" C="0.2047" G="0.318076" T="0.118238"/>
    </motif>
    <motif db="0" id="BHE23_HUMAN.H11MO.0.D" length="12" nsites="392" evalue="1.0e+000"
        url="http://hocomoco.autosome.ru/motif/BHE23_HUMAN.H11MO.0.D">
      <pos A="0.412586" C="0.0988906" G="0.328424" T="0.160099"/>
      <pos A="0.238523" C="0.192617" G="0.401747" T="0.167113"/>
      <pos A="0.118018" C="0.498023" G="0.26594" T="0.118018"/>
      <pos A="0.577085" C="0.0338562" G="0.288893" T="0.100166"/>
      <pos A="0.11228" C="0.0281178" G="0.239799" T="0.619804"/>
      <pos A="0.568796" C="0.0179163" G="0.290806" T="0.122482"/>
      <pos A="0.104629" C="0.00261413" G="6.37592e-05" T="0.892693"/>
      <pos A="6.37592e-05" C="6.37592e-05" G="0.999809" T="6.37592e-05"/>
      <pos A="0.0128156" C="0.0561719" G="0.614703" T="0.31631"/>
      <pos A="0.098253" C="0.121206" G="0.14416" T="0.636381"/>
      <pos A="0.203456" C="0.114193" G="0.402385" T="0.279967"/>
      <pos A="0.144797" C="0.193254" G="0.381982" T="0.279967"/>
    </motif>
    <motif db="0" id="BHE40_HUMAN.H11MO.0.A" length="10" nsites="500" evalue="1.0e+000"
        url="http://hocomoco.autosome.ru/motif/BHE40_HUMAN.H11MO.0.A">
      <pos A="0.345981" C="0.0840332" G="0.369976" T="0.20001"/>
      <pos A="0.170016" C="0.0140472" G="0.627924" T="0.188012"/>
      <pos A="0.0980304" C="0.89787" G="0.00204959" T="0.00204959"/>
      <pos A="0.943861" C="0.0120476" G="0.0160468" T="0.0280444"/>
      <pos A="0.00804839" C="0.929864" G="0.0160468" T="0.0460408"/>
      <pos A="0.0520396" C="0.0420416" G="0.89987" T="0.00604879"/>
      <pos A="0.0460408" C="0.0140472" G="0.0460408" T="0.893871"/>
      <pos A="0.00204959" C="4.999e-05" G="0.99785" T="4.999e-05"/>
      <pos A="0.583933" C="0.234003" G="0.116027" T="0.0660368"/>
      <pos A="0.0920316" C="0.457958" G="0.379974" T="0.070036"/>
    </motif>
    <motif db="0" id="BHE41_HUMAN.H11MO.0.D" length="20" nsites="10" evalue="1.0e+000"
        url="http://hocomoco.autosome.ru/motif/BHE41_HUMAN.H11MO.0.D">
      <pos A="0.382694" C="0.0764775" G="0.168342" T="0.372486"/>
      <pos A="0.00247525" C="0.584286" G="0.410763" T="0.00247525"/>
      <pos A="0.298484" C="0.308691" G="0.298484" T="0.0943401"/>
      <pos A="0.400556" C="0.104547" G="0.492421" T="0.00247525"/>
      <pos A="0.104547" C="0.104547" G="0.410763" T="0.380142"/>
      <pos A="0.00247525" C="0.400556" G="0.492421" T="0.104547"/>
      <pos A="0.00247525" C="0.492421" G="0.00247525" T="0.502628"/>
      <pos A="0.00247525" C="0.992574" G="0.00247525" T="0.00247525"/>
      <pos A="0.706772" C="0.00247525" G="0.196412" T="0.0943401"/>
      <pos A="0.206619" C="0.594493" G="0.0943401" T="0.104547"/>
      <pos A="0.00247525" C="0.104547" G="0.798637" T="0.0943401"/>
      <pos A="0.00247525" C="0.00247525" G="0.00247525" T="0.992574"/>
      <pos A="0.00247525" C="0.00247525" G="0.992574" T="0.00247525"/>
      <pos A="0.308691" C="0.594493" G="0.0943401" T="0.00247525"/>
      <pos A="0.410763" C="0.196412" G="0.104547" T="0.288277"/>
      <pos A="0.00247525" C="0.0943401" G="0.706772" T="0.196412"/>
      <pos A="0.492421" C="0.196412" G="0.308691" T="0.00247525"/>
      <pos A="0.400556" C="0.0943401" G="0.400556" T="0.104547"/>
      <pos A="0.308691" C="0.104547" G="0.584286" T="0.00247525"/>
      <pos A="0.232137" C="0.324002" G="0.324002" T="0.119858"/>
    </motif>
    <motif db="0" id="BMAL1_HUMAN.H11MO.0.A" length="11" nsites="410" evalue="1.0e+000"
        url="http://hocomoco.autosome.ru/motif/BMAL1_HUMAN.H11MO.0.A">
      <pos A="0.160997" C="0.160997" G="0.370702" T="0.307303"/>
      <pos A="0.173189" C="0.521885" G="0.292673" T="0.0122531"/>
      <pos A="0.0658986" C="0.926664" G="0.00249939" T="0.00493782"/>
      <pos A="0.897403" C="0.0122531" G="0.034199" T="0.0561448"/>
      <pos A="0.0244453" C="0.73159" G="0.034199" T="0.209766"/>
      <pos A="0.00737625" C="0.0220068" G="0.951049" T="0.0195684"/>
      <pos A="0.0146915" C="6.09607e-05" G="0.0122531" T="0.972994"/>
      <pos A="6.09607e-05" C="0.00493782" G="0.975433" T="0.0195684"/>
      <pos A="0.453609" C="0.26585" G="0.0268837" T="0.253658"/>
      <pos A="0.051268" C="0.492624" G="0.292673" T="0.163436"/>
      <pos A="0.139051" C="0.319495" G="0.143928" T="0.397525"/>
    </motif>
    <motif db="0" id="BRAC_HUMAN.H11MO.0.A" length="20" nsites="500" evalue="1.0e+000"
        url="http://hocomoco.autosome.ru/motif/BRAC_HUMAN.H11MO.0.A">
      <pos A="0.120026" C="0.252" G="0.146021" T="0.481954"/>
      <pos A="0.0780344" C="0.20201" G="0.106029" T="0.613927"/>
      <pos A="0.335983" C="0.311988" G="0.224005" T="0.128024"/>
      <pos A="0.333983" C="0.164017" G="0.379974" T="0.122026"/>
      <pos A="0.138022" C="0.673915" G="0.128024" T="0.060038"/>
      <pos A="0.669916" C="0.0720356" G="0.162018" T="0.0960308"/>
      <pos A="0.19801" C="0.174015" G="0.407968" T="0.220006"/>
      <pos A="0.182014" C="0.252" G="0.40197" T="0.164017"/>
      <pos A="0.244001" C="0.166017" G="0.339982" T="0.25"/>
      <pos A="0.469956" C="0.190012" G="0.230004" T="0.110028"/>
      <pos A="0.343981" C="0.0520396" G="0.437962" T="0.166017"/>
      <pos A="0.060038" C="0.128024" G="0.7479" T="0.0640372"/>
      <pos A="0.0380424" C="0.0160468" G="0.00404919" T="0.941862"/>
      <pos A="0.00204959" C="0.0140472" G="0.969856" T="0.0140472"/>
      <pos A="0.224005" C="0.0520396" G="0.0440412" T="0.679914"/>
      <pos A="0.0320436" C="0.15202" G="0.631924" T="0.184013"/>
      <pos A="0.905869" C="0.020046" G="0.0620376" T="0.0120476"/>
      <pos A="0.659918" C="0.0580384" G="0.222006" T="0.060038"/>
      <pos A="0.34998" C="0.0880324" G="0.261998" T="0.29999"/>
      <pos A="0.20001" C="0.136023" G="0.19801" T="0.465957"/>
    </motif>
    <motif db="0" id="CDX1_HUMAN.H11MO.0.C" length="8" nsites="30" evalue="1.0e+000"
        url="http://hocomoco.autosome.ru/motif/CDX1_HUMAN.H11MO.0.C">
      <pos A="0.465232" C="0.243748" G="0.0490569" T="0.241962"/>
      <pos A="0.0329815" C="0.000830565" G="0.0972832" T="0.868905"/>
      <pos A="0.0329815" C="0.000830565" G="0.0329815" T="0.933207"/>
      <pos A="0.0651324" C="0.0544154" G="0.129434" T="0.751018"/>
      <pos A="0.804603" C="0.000830565" G="0.161585" T="0.0329815"/>
      <pos A="0.247321" C="0.0937109" G="0.0329815" T="0.625987"/>
      <pos A="0.206239" C="0.000830565" G="0.7921" T="0.000830565"/>
      <pos A="0.199987" C="0.0999625" G="0.339308" T="0.360742"/>
    </motif>
    <motif db="0" id="CLOCK_HUMAN.H11MO.0.C" length="14" nsites="252" evalue="1.0e+000"
        url="http://hocomoco.autosome.ru/motif/CLOCK_HUMAN.H11MO.0.C">
      <pos A="0.158766" C="0.599068" G="0.1786" T="0.063566"/>
      <pos A="0.424534" C="0.115133" G="0.1905" T="0.269833"/>
      <pos A="0.2024" C="0.146866" G="0.511801" T="0.138933"/>
      <pos A="0.337267" C="0.3214" G="0.1667" T="0.174633"/>
      <pos A="0.0952995" C="0.848969" G="0.0437326" T="0.0119992"/>
      <pos A="0.809302" C="0.063566" G="0.0437326" T="0.0833994"/>
      <pos A="0.1548" C="0.607001" G="0.127033" T="0.111166"/>
      <pos A="0.253967" C="0.0556327" G="0.642701" T="0.0476993"/>
      <pos A="0.0952995" C="0.1191" G="0.0437326" T="0.741868"/>
      <pos A="0.0873661" C="0.0238992" G="0.860869" T="0.0278659"/>
      <pos A="0.400734" C="0.313467" G="0.1786" T="0.1072"/>
      <pos A="0.369" C="0.242067" G="0.281733" T="0.1072"/>
      <pos A="0.222233" C="0.388834" G="0.289667" T="0.0992662"/>
      <pos A="0.491967" C="0.2976" G="0.0238992" T="0.186533"/>
    </motif>
    <motif db="0" id="COE1_HUMAN.H11MO.0.A" length="15" nsites="500" evalue="1.0e+000"
        url="http://hocomoco.autosome.ru/motif/COE1_HUMAN.H11MO.0.A">
      <pos A="0.417966" C="0.20201" G="0.20001" T="0.180014"/>
      <pos A="0.419966" C="0.090032" G="0.271996" T="0.218006"/>
      <pos A="0.118026" C="0.255999" G="0.413967" T="0.212008"/>
      <pos A="0.0580384" C="0.20201" G="0.0240452" T="0.715907"/>
      <pos A="0.00204959" C="0.989852" G="0.00204959" T="0.00604879"/>
      <pos A="0.0140472" C="0.813887" G="4.999e-05" T="0.172016"/>
      <pos A="0.00604879" C="0.945861" G="0.00204959" T="0.0460408"/>
      <pos A="0.25" C="0.623925" G="0.040042" T="0.0860328"/>
      <pos A="0.673915" C="0.0140472" G="0.0120476" T="0.29999"/>
      <pos A="0.0180464" C="4.999e-05" G="0.981854" T="4.999e-05"/>
      <pos A="0.248" C="0.00204959" G="0.723905" T="0.0260448"/>
      <pos A="0.00604879" C="0.00404919" G="0.989852" T="4.999e-05"/>
      <pos A="0.657918" C="0.0460408" G="0.255999" T="0.040042"/>
      <pos A="0.220006" C="0.433963" G="0.253999" T="0.0920316"/>
      <pos A="0.212008" C="0.35198" G="0.0920316" T="0.343981"/>
    </motif>
    <motif db="0" id="COT1_HUMAN.H11MO.0.C" length="17" nsites="500" evalue="1.0e+000"
        url="http://hocomoco.autosome.ru/motif/COT1_HUMAN.H11MO.0.C">
      <pos A="0.180014" C="0.146021" G="0.539942" T="0.134023"/>
      <pos A="0.287992" C="0.0740352" G="0.54994" T="0.0880324"/>
      <pos A="0.248" C="0.0780344" G="0.591932" T="0.0820336"/>
      <pos A="0.208008" C="0.118026" G="0.589932" T="0.0840332"/>
      <pos A="0.0860328" C="0.15002" G="0.361978" T="0.40197"/>
      <pos A="0.132024" C="0.475955" G="0.289992" T="0.10203"/>
      <pos A="0.631924" C="0.112028" G="0.194011" T="0.0620376"/>
      <pos A="0.411968" C="0.0480404" G="0.523945" T="0.0160468"/>
      <pos A="0.725905" C="4.999e-05" G="0.269996" T="0.00404919"/>
      <pos A="0.0180464" C="4.999e-05" G="0.911868" T="0.070036"/>
      <pos A="0.0160468" C="0.010048" G="0.961858" T="0.0120476"/>
      <pos A="0.010048" C="0.0780344" G="0.279994" T="0.631924"/>
      <pos A="0.0660368" C="0.863877" G="0.0420416" T="0.0280444"/>
      <pos A="0.959858" C="0.00404919" G="0.0160468" T="0.020046"/>
      <pos A="0.204009" C="0.126025" G="0.517946" T="0.15202"/>
      <pos A="0.226005" C="0.184013" G="0.493951" T="0.0960308"/>
      <pos A="0.186013" C="0.168016" G="0.505949" T="0.140022"/>
    </motif>
    <motif db="0" id="COT1_HUMAN.H11MO.1.C" length="13" nsites="478" evalue="1.0e+000"
        url="http://hocomoco.autosome.ru/motif/COT1_HUMAN.H11MO.1.C">
      <pos A="0.0837168" C="0.194572" G="0.382817" T="0.338894"/>
      <pos A="0.125549" C="0.502039" G="0.284512" T="0.0879"/>
      <pos A="0.591979" C="0.108816" G="0.167381" T="0.131824"/>
      <pos A="0.368176" C="0.0335181" G="0.591979" T="0.00632713"/>
      <pos A="0.719567" C="5.22903e-05" G="0.278237" T="0.0021439"/>
      <pos A="0.00841874" C="0.0021439" G="0.951736" T="0.0377013"/>
      <pos A="0.00632713" C="5.22903e-05" G="0.966377" T="0.0272433"/>
      <pos A="0.00841874" C="0.0690755" G="0.21758" T="0.704926"/>
      <pos A="0.0335181" C="0.914087" G="0.0272433" T="0.0251516"/>
      <pos A="0.991477" C="0.0021439" G="0.00632713" T="5.22903e-05"/>
      <pos A="0.223855" C="0.154832" G="0.525047" T="0.0962665"/>
      <pos A="0.313794" C="0.146465" G="0.456024" T="0.0837168"/>
      <pos A="0.146465" C="0.0962665" G="0.635903" T="0.121366"/>
    </motif>
    <motif db="0" id="COT2_HUMAN.H11MO.1.A" length="17" nsites="500" evalue="1.0e+000"
        url="http://hocomoco.autosome.ru/motif/COT2_HUMAN.H11MO.1.A">
      <pos A="0.315987" C="0.0860328" G="0.429964" T="0.168016"/>
      <pos A="0.263997" C="0.0460408" G="0.563937" T="0.126025"/>
      <pos A="0.269996" C="0.10203" G="0.507948" T="0.120026"/>
      <pos A="0.182014" C="0.184013" G="0.511948" T="0.122026"/>
      <pos A="0.128024" C="0.263997" G="0.20001" T="0.407968"/>
      <pos A="0.19801" C="0.543941" G="0.124025" T="0.134023"/>
      <pos A="0.637922" C="0.0760348" G="0.118026" T="0.168016"/>
      <pos A="0.49795" C="0.0240452" G="0.457958" T="0.020046"/>
      <pos A="0.731904" C="0.00204959" G="0.257998" T="0.00804839"/>
      <pos A="0.0260448" C="0.00404919" G="0.89987" T="0.070036"/>
      <pos A="0.0280444" C="0.010048" G="0.909868" T="0.0520396"/>
      <pos A="0.0120476" C="0.0480404" G="0.184013" T="0.755899"/>
      <pos A="0.070036" C="0.831884" G="0.0480404" T="0.05004"/>
      <pos A="0.957858" C="0.0140472" G="0.0160468" T="0.0120476"/>
      <pos A="0.226005" C="0.180014" G="0.415967" T="0.178014"/>
      <pos A="0.30199" C="0.196011" G="0.373975" T="0.128024"/>
      <pos A="0.259998" C="0.154019" G="0.463957" T="0.122026"/>
    </motif>
    <motif db="0" id="CTCFL_HUMAN.H11MO.0.A" length="17" nsites="450" evalue="1.0e+000"
        url="http://hocomoco.autosome.ru/motif/CTCFL_HUMAN.H11MO.0.A">
      <pos A="0.166685" C="0.182237" G="0.44218" T="0.208898"/>
      <pos A="0.0444901" C="0.833204" G="0.0733726" T="0.0489336"/>
      <pos A="0.0178294" C="0.942068" G="0.0267163" T="0.0133859"/>
      <pos A="0.33998" C="0.0689291" G="0.373306" T="0.217785"/>
      <pos A="0.124472" C="0.446623" G="0.417741" T="0.0111642"/>
      <pos A="0.142246" C="0.511053" G="0.0911464" T="0.255554"/>
      <pos A="0.873195" C="0.0444901" G="0.0311597" T="0.0511553"/>
      <pos A="0.00894246" C="0.0111642" G="0.977616" T="0.00227727"/>
      <pos A="0.231115" C="5.55432e-05" G="0.755443" T="0.0133859"/>
      <pos A="0.0800378" C="0.0911464" G="0.733226" T="0.0955899"/>
      <pos A="0.00894246" C="0.00227727" G="0.98206" T="0.00672073"/>
      <pos A="0.0111642" C="0.0133859" G="0.935403" T="0.0400467"/>
      <pos A="0.0822595" C="0.897634" G="0.004499" T="0.0156076"/>
      <pos A="0.21112" C="0.004499" G="0.768774" T="0.0156076"/>
      <pos A="0.028938" C="0.706565" G="0.206676" T="0.0578205"/>
      <pos A="0.128916" C="0.408854" G="0.077816" T="0.384415"/>
      <pos A="0.264441" C="0.26222" G="0.379971" T="0.0933681"/>
    </motif>
    <motif db="0" id="CTCF_HUMAN.H11MO.0.A" length="19" nsites="500" evalue="1.0e+000"
        url="http://hocomoco.autosome.ru/motif/CTCF_HUMAN.H11MO.0.A">
      <pos A="0.0940312" C="0.359978" G="0.126025" T="0.419966"/>
      <pos A="0.15202" C="0.168016" G="0.521946" T="0.158018"/>
      <pos A="0.257998" C="0.0840332" G="0.553939" T="0.104029"/>
      <pos A="0.0680364" C="0.855879" G="0.0360428" T="0.040042"/>
      <pos A="0.00204959" C="0.995851" G="0.00204959" T="4.999e-05"/>
      <pos A="0.69991" C="0.00604879" G="0.242002" T="0.0520396"/>
      <pos A="0.0160468" C="0.65192" G="0.321986" T="0.010048"/>
      <pos A="0.0980304" C="0.593931" G="0.0740352" T="0.234003"/>
      <pos A="0.905869" C="0.0180464" G="0.0540392" T="0.0220456"/>
      <pos A="0.00204959" C="0.00204959" G="0.991852" T="0.00404919"/>
      <pos A="0.385973" C="4.999e-05" G="0.611928" T="0.00204959"/>
      <pos A="0.0260448" C="0.0260448" G="0.587932" T="0.359978"/>
      <pos A="0.0120476" C="0.00204959" G="0.983853" T="0.00204959"/>
      <pos A="0.05004" C="0.0260448" G="0.859878" T="0.0640372"/>
      <pos A="0.0680364" C="0.875875" G="0.0120476" T="0.0440412"/>
      <pos A="0.395971" C="0.0140472" G="0.583933" T="0.00604879"/>
      <pos A="0.0760348" C="0.561938" G="0.325985" T="0.0360428"/>
      <pos A="0.0960308" C="0.421966" G="0.116027" T="0.365977"/>
      <pos A="0.371976" C="0.267996" G="0.315987" T="0.0440412"/>
    </motif>
    <motif db="0" id="E2F1_HUMAN.H11MO.0.A" length="14" nsites="500" evalue="1.0e+000"
        url="http://hocomoco.autosome.ru/motif/E2F1_HUMAN.H11MO.0.A">
      <pos A="0.327984" C="0.160018" G="0.377974" T="0.134023"/>
      <pos A="0.236003" C="0.20001" G="0.45196" T="0.112028"/>
      <pos A="0.271996" C="0.210008" G="0.289992" T="0.228004"/>
      <pos A="0.190012" C="0.10203" G="0.465957" T="0.242002"/>
      <pos A="0.0820336" C="0.20001" G="0.703909" T="0.0140472"/>
      <pos A="0.0180464" C="0.00604879" G="0.965857" T="0.010048"/>
      <pos A="0.0560388" C="0.921866" G="0.00404919" T="0.0180464"/>
      <pos A="0.0160468" C="0.00804839" G="0.957858" T="0.0180464"/>
      <pos A="0.0220456" C="0.0820336" G="0.889872" T="0.00604879"/>
      <pos A="0.0680364" C="0.0340432" G="0.889872" T="0.00804839"/>
      <pos A="0.855879" C="0.020046" G="0.090032" T="0.0340432"/>
      <pos A="0.653919" C="0.0640372" G="0.271996" T="0.010048"/>
      <pos A="0.39997" C="0.140022" G="0.365977" T="0.0940312"/>
      <pos A="0.271996" C="0.164017" G="0.395971" T="0.168016"/>
    </motif>
    <motif db="0" id="E2F3_HUMAN.H11MO.0.A" length="11" nsites="500" evalue="1.0e+000"
        url="http://hocomoco.autosome.ru/motif/E2F3_HUMAN.H11MO.0.A">
      <pos A="0.375975" C="0.140022" G="0.208008" T="0.275995"/>
      <pos A="0.261998" C="0.0460408" G="0.409968" T="0.281994"/>
      <pos A="0.126025" C="0.124025" G="0.675915" T="0.0740352"/>
      <pos A="0.0340432" C="0.00604879" G="0.955859" T="0.00404919"/>
      <pos A="0.124025" C="0.769896" G="0.020046" T="0.0860328"/>
      <pos A="0.15202" C="0.00404919" G="0.683913" T="0.160018"/>
      <pos A="0.0960308" C="0.020046" G="0.867876" T="0.0160468"/>
      <pos A="0.0180464" C="0.010048" G="0.957858" T="0.0140472"/>
      <pos A="0.833883" C="0.0380424" G="0.118026" T="0.010048"/>
      <pos A="0.711908" C="0.0620376" G="0.20001" T="0.0260448"/>
      <pos A="0.533943" C="0.110028" G="0.25" T="0.106029"/>
    </motif>
    <motif db="0" id="E2F4_HUMAN.H11MO.0.A" length="13" nsites="500" evalue="1.0e+000"
        url="http://hocomoco.autosome.ru/motif/E2F4_HUMAN.H11MO.0.A">
      <pos A="0.146021" C="0.257998" G="0.505949" T="0.090032"/>
      <pos A="0.277994" C="0.0960308" G="0.461958" T="0.164017"/>
      <pos A="0.244001" C="0.10003" G="0.525945" T="0.130024"/>
      <pos A="0.10003" C="0.188012" G="0.695911" T="0.0160468"/>
      <pos A="0.00404919" C="0.0360428" G="0.957858" T="0.00204959"/>
      <pos A="0.0120476" C="0.973855" G="4.999e-05" T="0.0140472"/>
      <pos A="0.0360428" C="0.00204959" G="0.945861" T="0.0160468"/>
      <pos A="0.00404919" C="0.0380424" G="0.94986" T="0.00804839"/>
      <pos A="0.090032" C="0.0140472" G="0.893871" T="0.00204959"/>
      <pos A="0.715907" C="0.0220456" G="0.25" T="0.0120476"/>
      <pos A="0.535943" C="0.20001" G="0.222006" T="0.0420416"/>
      <pos A="0.381974" C="0.188012" G="0.281994" T="0.14802"/>
      <pos A="0.253999" C="0.114027" G="0.305989" T="0.325985"/>
    </motif>
    <motif db="0" id="E2F4_HUMAN.H11MO.1.A" length="14" nsites="500" evalue="1.0e+000"
        url="http://hocomoco.autosome.ru/motif/E2F4_HUMAN.H11MO.1.A">
      <pos A="0.106029" C="0.224005" G="0.64792" T="0.0220456"/>
      <pos A="0.0120476" C="0.0860328" G="0.90187" T="4.999e-05"/>
      <pos A="0.0420416" C="0.931864" G="0.00804839" T="0.0180464"/>
      <pos A="0.020046" C="0.00204959" G="0.963857" T="0.0140472"/>
      <pos A="0.0180464" C="0.246001" G="0.731904" T="0.00404919"/>
      <pos A="0.0320436" C="0.0740352" G="0.871876" T="0.0220456"/>
      <pos A="0.7499" C="0.0980304" G="0.136023" T="0.0160468"/>
      <pos A="0.717906" C="0.0620376" G="0.172016" T="0.0480404"/>
      <pos A="0.393971" C="0.132024" G="0.255999" T="0.218006"/>
      <pos A="0.224005" C="0.122026" G="0.20001" T="0.453959"/>
      <pos A="0.146021" C="0.204009" G="0.184013" T="0.465957"/>
      <pos A="0.130024" C="0.321986" G="0.20201" T="0.345981"/>
      <pos A="0.313987" C="0.176015" G="0.331984" T="0.178014"/>
      <pos A="0.471956" C="0.10003" G="0.315987" T="0.112028"/>
    </motif>
    <motif db="0" id="E2F6_HUMAN.H11MO.0.A" length="13" nsites="500" evalue="1.0e+000"
        url="http://hocomoco.autosome.ru/motif/E2F6_HUMAN.H11MO.0.A">
      <pos A="0.337982" C="0.14802" G="0.341982" T="0.172016"/>
      <pos A="0.261998" C="0.0340432" G="0.555939" T="0.14802"/>
      <pos A="0.154019" C="0.126025" G="0.69991" T="0.020046"/>
      <pos A="0.010048" C="0.0160468" G="0.963857" T="0.010048"/>
      <pos A="0.214007" C="0.707908" G="0.0120476" T="0.0660368"/>
      <pos A="0.040042" C="0.0180464" G="0.893871" T="0.0480404"/>
      <pos A="0.0240452" C="0.0480404" G="0.895871" T="0.0320436"/>
      <pos A="0.0720356" C="0.0440412" G="0.871876" T="0.0120476"/>
      <pos A="0.941862" C="0.0320436" G="0.0140472" T="0.0120476"/>
      <pos A="0.511948" C="0.0360428" G="0.435963" T="0.0160468"/>
      <pos A="0.383973" C="0.108028" G="0.437962" T="0.070036"/>
      <pos A="0.277994" C="0.218006" G="0.377974" T="0.126025"/>
      <pos A="0.275995" C="0.162018" G="0.425965" T="0.136023"/>
    </motif>
    <motif db="0" id="E2F7_HUMAN.H11MO.0.B" length="13" nsites="500" evalue="1.0e+000"
        url="http://hocomoco.autosome.ru/motif/E2F7_HUMAN.H11MO.0.B">
      <pos A="0.196011" C="0.14802" G="0.529944" T="0.126025"/>
      <pos A="0.337982" C="0.0320436" G="0.415967" T="0.214007"/>
      <pos A="0.142022" C="0.0820336" G="0.771896" T="0.00404919"/>
      <pos A="0.0440412" C="0.00404919" G="0.941862" T="0.010048"/>
      <pos A="0.0840332" C="0.853879" G="0.00404919" T="0.0580384"/>
      <pos A="0.140022" C="0.0160468" G="0.813887" T="0.030044"/>
      <pos A="0.0220456" C="0.0120476" G="0.957858" T="0.00804839"/>
      <pos A="0.204009" C="0.00604879" G="0.775895" T="0.0140472"/>
      <pos A="0.713907" C="0.00404919" G="0.275995" T="0.00604879"/>
      <pos A="0.603929" C="0.138022" G="0.240002" T="0.0180464"/>
      <pos A="0.427964" C="0.192012" G="0.224005" T="0.156019"/>
      <pos A="0.343981" C="0.0860328" G="0.355979" T="0.214007"/>
      <pos A="0.259998" C="0.15202" G="0.485953" T="0.10203"/>
    </motif>
    <motif db="0" id="E2F8_HUMAN.H11MO.0.D" length="12" nsites="28" evalue="1.0e+000"
        url="http://hocomoco.autosome.ru/motif/E2F8_HUMAN.H11MO.0.D">
      <pos A="0.232206" C="0.125445" G="0.161032" T="0.481317"/>
      <pos A="0.178826" C="0.107651" G="0.178826" T="0.534698"/>
      <pos A="0.0453737" C="0.116548" G="0.152135" T="0.685943"/>
      <pos A="0.303381" C="0.0186833" G="0.588078" T="0.0898577"/>
      <pos A="0.107651" C="0.00088968" G="0.677046" T="0.214413"/>
      <pos A="0.321174" C="0.463523" G="0.00088968" T="0.214413"/>
      <pos A="0.00088968" C="0.0364769" G="0.926157" T="0.0364769"/>
      <pos A="0.00088968" C="0.00088968" G="0.961744" T="0.0364769"/>
      <pos A="0.00088968" C="0.00088968" G="0.890569" T="0.107651"/>
      <pos A="0.685943" C="0.00978648" G="0.0453737" T="0.258897"/>
      <pos A="0.579181" C="0.152135" G="0.0809609" T="0.187722"/>
      <pos A="0.436833" C="0.116548" G="0.152135" T="0.294484"/>
    </motif>
    <motif db="0" id="EGR1_HUMAN.H11MO.0.A" length="17" nsites="500" evalue="1.0e+000"
        url="http://hocomoco.autosome.ru/motif/EGR1_HUMAN.H11MO.0.A">
      <pos A="0.232004" C="0.248" G="0.409968" T="0.110028"/>
      <pos A="0.319986" C="0.128024" G="0.317986" T="0.234003"/>
      <pos A="0.277994" C="0.180014" G="0.459958" T="0.0820336"/>
      <pos A="0.236003" C="0.112028" G="0.353979" T="0.29799"/>
      <pos A="0.112028" C="0.030044" G="0.807888" T="0.05004"/>
      <pos A="0.236003" C="0.505949" G="0.0460408" T="0.212008"/>
      <pos A="0.0560388" C="0.0340432" G="0.869876" T="0.040042"/>
      <pos A="0.0320436" C="0.00404919" G="0.409968" T="0.553939"/>
      <pos A="0.0920316" C="0.00204959" G="0.891872" T="0.0140472"/>
      <pos A="0.0160468" C="0.00404919" G="0.957858" T="0.0220456"/>
      <pos A="0.0240452" C="0.0320436" G="0.929864" T="0.0140472"/>
      <pos A="0.220006" C="0.475955" G="0.00404919" T="0.29999"/>
      <pos A="0.0880324" C="0.010048" G="0.841882" T="0.060038"/>
      <pos A="0.110028" C="0.0220456" G="0.695911" T="0.172016"/>
      <pos A="0.337982" C="0.128024" G="0.405969" T="0.128024"/>
      <pos A="0.311988" C="0.0820336" G="0.455959" T="0.15002"/>
      <pos A="0.263997" C="0.182014" G="0.435963" T="0.118026"/>
    </motif>
    <motif db="0" id="EGR2_HUMAN.H11MO.0.A" length="18" nsites="500" evalue="1.0e+000"
        url="http://hocomoco.autosome.ru/motif/EGR2_HUMAN.H11MO.0.A">
      <pos A="0.216007" C="0.0740352" G="0.611928" T="0.0980304"/>
      <pos A="0.293991" C="0.0960308" G="0.411968" T="0.19801"/>
      <pos A="0.228004" C="0.0740352" G="0.621926" T="0.0760348"/>
      <pos A="0.253999" C="0.0680364" G="0.50195" T="0.176015"/>
      <pos A="0.319986" C="0.104029" G="0.505949" T="0.070036"/>
      <pos A="0.15002" C="0.104029" G="0.44996" T="0.295991"/>
      <pos A="0.0760348" C="0.10203" G="0.765897" T="0.0560388"/>
      <pos A="0.369976" C="0.190012" G="0.0440412" T="0.395971"/>
      <pos A="0.0340432" C="0.0220456" G="0.929864" T="0.0140472"/>
      <pos A="0.040042" C="0.0120476" G="0.461958" T="0.485953"/>
      <pos A="0.182014" C="0.00604879" G="0.793891" T="0.0180464"/>
      <pos A="0.0360428" C="0.0140472" G="0.889872" T="0.060038"/>
      <pos A="0.0240452" C="0.040042" G="0.915867" T="0.020046"/>
      <pos A="0.34998" C="0.281994" G="0.0220456" T="0.345981"/>
      <pos A="0.0580384" C="0.00604879" G="0.873875" T="0.0620376"/>
      <pos A="0.0760348" C="0.0340432" G="0.781894" T="0.108028"/>
      <pos A="0.341982" C="0.0740352" G="0.50195" T="0.0820336"/>
      <pos A="0.253999" C="0.0480404" G="0.561938" T="0.136023"/>
    </motif>
    <motif db="0" id="EGR2_HUMAN.H11MO.1.A" length="16" nsites="498" evalue="1.0e+000"
        url="http://hocomoco.autosome.ru/motif/EGR2_HUMAN.H11MO.1.A">
      <pos A="0.19479" C="0.144599" G="0.45779" T="0.202821"/>
      <pos A="0.281118" C="0.172706" G="0.453774" T="0.0924011"/>
      <pos A="0.188767" C="0.100432" G="0.373469" T="0.337332"/>
      <pos A="0.0622867" C="0.0663019" G="0.849277" T="0.0221341"/>
      <pos A="0.244981" C="0.365439" G="0.0582714" T="0.331309"/>
      <pos A="0.00607308" C="0.0181189" G="0.969735" T="0.00607308"/>
      <pos A="0.012096" C="0.0100883" G="0.34737" T="0.630446"/>
      <pos A="0.162668" C="0.00406545" G="0.81314" T="0.0201265"/>
      <pos A="0.0241417" C="0.0100883" G="0.92356" T="0.0422104"/>
      <pos A="0.0241417" C="0.0181189" G="0.953674" T="0.00406545"/>
      <pos A="0.321271" C="0.357408" G="0.012096" T="0.309225"/>
      <pos A="0.0321723" C="0.00607308" G="0.911514" T="0.0502409"/>
      <pos A="0.0683096" C="0.028157" G="0.712758" T="0.190775"/>
      <pos A="0.299187" C="0.0944088" G="0.459797" T="0.146607"/>
      <pos A="0.220889" C="0.0803554" G="0.524041" T="0.174714"/>
      <pos A="0.188767" C="0.164676" G="0.516011" T="0.130546"/>
    </motif>
    <motif db="0" id="EGR4_HUMAN.H11MO.0.D" length="11" nsites="6" evalue="1.0e+000"
        url="http://hocomoco.autosome.ru/motif/EGR4_HUMAN.H11MO.0.D">
      <pos A="0.0247157" C="0.0247157" G="0.925853" T="0.0247157"/>
      <pos A="0.00409836" C="0.00409836" G="0.987705" T="0.00409836"/>
      <pos A="0.00409836" C="0.509383" G="0.333976" T="0.152543"/>
      <pos A="0.00409836" C="0.00409836" G="0.987705" T="0.00409836"/>
      <pos A="0.00409836" C="0.00409836" G="0.987705" T="0.00409836"/>
      <pos A="0.00409836" C="0.591852" G="0.0865677" T="0.317482"/>
      <pos A="0.575358" C="0.00409836" G="0.416445" T="0.00409836"/>
      <pos A="0.00409836" C="0.00409836" G="0.83926" T="0.152543"/>
      <pos A="0.00409836" C="0.0865677" G="0.905236" T="0.00409836"/>
      <pos A="0.00409836" C="0.00409836" G="0.987705" T="0.00409836"/>
      <pos A="0.268" C="0.525877" G="0.103062" T="0.103062"/>
    </motif>
    <motif db="0" id="ELF2_HUMAN.H11MO.0.C" length="13" nsites="500" evalue="1.0e+000"
        url="http://hocomoco.autosome.ru/motif/ELF2_HUMAN.H11MO.0.C">
      <pos A="0.391972" C="0.15202" G="0.317986" T="0.138022"/>
      <pos A="0.489952" C="0.10203" G="0.218006" T="0.190012"/>
      <pos A="0.311988" C="0.317986" G="0.29799" T="0.0720356"/>
      <pos A="0.0720356" C="0.615927" G="0.291992" T="0.020046"/>
      <pos A="0.232004" C="0.739902" G="0.0140472" T="0.0140472"/>
      <pos A="0.00804839" C="4.999e-05" G="0.985853" T="0.00604879"/>
      <pos A="0.0120476" C="0.00804839" G="0.977854" T="0.00204959"/>
      <pos A="0.973855" C="0.010048" G="0.00804839" T="0.00804839"/>
      <pos A="0.979854" C="0.00204959" G="0.00804839" T="0.010048"/>
      <pos A="0.0860328" C="0.0140472" G="0.889872" T="0.010048"/>
      <pos A="0.130024" C="0.208008" G="0.104029" T="0.557938"/>
      <pos A="0.196011" C="0.142022" G="0.55194" T="0.110028"/>
      <pos A="0.313987" C="0.192012" G="0.433963" T="0.060038"/>
    </motif>
    <motif db="0" id="ESR2_HUMAN.H11MO.0.A" length="15" nsites="497" evalue="1.0e+000"
        url="http://hocomoco.autosome.ru/motif/ESR2_HUMAN.H11MO.0.A">
      <pos A="0.494921" C="0.0966103" G="0.36215" T="0.0463186"/>
      <pos A="0.114715" C="0.0121203" G="0.790636" T="0.0825287"/>
      <pos A="0.0463186" C="0.026202" G="0.859032" T="0.068447"/>
      <pos A="0.0966103" C="0.116727" G="0.22938" T="0.557282"/>
      <pos A="0.0161436" C="0.798682" G="0.0523537" T="0.13282"/>
      <pos A="0.621656" C="0.0342486" G="0.247485" T="0.0966103"/>
      <pos A="0.092587" C="0.511014" G="0.26559" T="0.130809"/>
      <pos A="5.02917e-05" C="0.667924" G="5.02917e-05" T="0.331975"/>
      <pos A="0.122762" C="0.422501" G="0.267602" T="0.187135"/>
      <pos A="0.0402836" C="0.239439" G="0.0302253" T="0.690052"/>
      <pos A="0.0825287" C="0.026202" G="0.891219" T="5.02917e-05"/>
      <pos A="0.521072" C="0.273637" G="0.086552" T="0.118739"/>
      <pos A="0.0241903" C="0.844951" G="0.0221786" T="0.10868"/>
      <pos A="0.0825287" C="0.846962" G="0.0121203" T="0.0583887"/>
      <pos A="0.0724703" C="0.356115" G="0.0362603" T="0.535154"/>
    </motif>
    <motif db="0" id="ESR2_HUMAN.H11MO.1.A" length="7" nsites="500" evalue="1.0e+000"
        url="http://hocomoco.autosome.ru/motif/ESR2_HUMAN.H11MO.1.A">
      <pos A="0.693911" C="0.0340432" G="0.261998" T="0.010048"/>
      <pos A="0.0160468" C="0.00204959" G="0.945861" T="0.0360428"/>
      <pos A="0.00204959" C="0.010048" G="0.981854" T="0.00604879"/>
      <pos A="0.0180464" C="0.0160468" G="0.104029" T="0.861878"/>
      <pos A="0.00204959" C="0.991852" G="0.00204959" T="0.00404919"/>
      <pos A="0.94986" C="0.00604879" G="0.040042" T="0.00404919"/>
      <pos A="0.070036" C="0.459958" G="0.39997" T="0.070036"/>
    </motif>
    <motif db="0" id="ETS2_HUMAN.H11MO.0.B" length="13" nsites="500" evalue="1.0e+000"
        url="http://hocomoco.autosome.ru/motif/ETS2_HUMAN.H11MO.0.B">
      <pos A="0.230004" C="0.140022" G="0.435963" T="0.194011"/>
      <pos A="0.317986" C="0.146021" G="0.345981" T="0.190012"/>
      <pos A="0.321986" C="0.279994" G="0.29799" T="0.10003"/>
      <pos A="0.473955" C="0.0760348" G="0.365977" T="0.0840332"/>
      <pos A="0.192012" C="0.00804839" G="0.7519" T="0.0480404"/>
      <pos A="0.00404919" C="0.010048" G="0.967856" T="0.0180464"/>
      <pos A="0.981854" C="0.0160468" G="4.999e-05" T="0.00204959"/>
      <pos A="0.953859" C="0.0180464" G="0.0240452" T="0.00404919"/>
      <pos A="0.381974" C="0.0840332" G="0.519946" T="0.0140472"/>
      <pos A="0.391972" C="0.261998" G="0.19801" T="0.14802"/>
      <pos A="0.421966" C="0.0480404" G="0.459958" T="0.070036"/>
      <pos A="0.329984" C="0.0860328" G="0.495951" T="0.0880324"/>
      <pos A="0.495951" C="0.10003" G="0.319986" T="0.0840332"/>
    </motif>
    <motif db="0" id="ETV5_HUMAN.H11MO.0.C" length="14" nsites="500" evalue="1.0e+000"
        url="http://hocomoco.autosome.ru/motif/ETV5_HUMAN.H11MO.0.C">
      <pos A="0.327984" C="0.180014" G="0.381974" T="0.110028"/>
      <pos A="0.455959" C="0.0880324" G="0.327984" T="0.128024"/>
      <pos A="0.29799" C="0.0980304" G="0.493951" T="0.110028"/>
      <pos A="0.20001" C="0.417966" G="0.345981" T="0.0360428"/>
      <pos A="0.839882" C="0.0360428" G="0.0840332" T="0.040042"/>
      <pos A="0.0160468" C="0.00604879" G="0.961858" T="0.0160468"/>
      <pos A="0.0440412" C="0.0160468" G="0.935863" T="0.00404919"/>
      <pos A="0.793891" C="0.0680364" G="0.10203" T="0.0360428"/>
      <pos A="0.945861" C="0.00604879" G="0.0120476" T="0.0360428"/>
      <pos A="0.371976" C="0.0620376" G="0.54794" T="0.0180464"/>
      <pos A="0.228004" C="0.10003" G="0.232004" T="0.439962"/>
      <pos A="0.218006" C="0.106029" G="0.537942" T="0.138022"/>
      <pos A="0.405969" C="0.120026" G="0.385973" T="0.0880324"/>
      <pos A="0.271996" C="0.216007" G="0.373975" T="0.138022"/>
    </motif>
    <motif db="0" id="FEV_HUMAN.H11MO.0.B" length="10" nsites="498" evalue="1.0e+000"
        url="http://hocomoco.autosome.ru/motif/FEV_HUMAN.H11MO.0.B">
      <pos A="0.224905" C="0.204828" G="0.520026" T="0.0502409"/>
      <pos A="0.255019" C="0.530064" G="0.134561" T="0.0803554"/>
      <pos A="0.281118" C="0.321271" G="0.355401" T="0.0422104"/>
      <pos A="0.317256" C="0.012096" G="0.658552" T="0.012096"/>
      <pos A="0.0321723" C="0.00607308" G="0.947651" T="0.0141036"/>
      <pos A="0.967727" C="0.0221341" G="0.00406545" T="0.00607308"/>
      <pos A="0.672606" C="0.0582714" G="0.251004" T="0.0181189"/>
      <pos A="0.18676" C="0.132554" G="0.602339" T="0.0783477"/>
      <pos A="0.154638" C="0.387523" G="0.0883859" T="0.369454"/>
      <pos A="0.0723248" C="0.230928" G="0.58427" T="0.112477"/>
    </motif>
    <motif db="0" id="FIGLA_HUMAN.H11MO.0.D" length="11" nsites="159" evalue="1.0e+000"
        url="http://hocomoco.autosome.ru/motif/FIGLA_HUMAN.H11MO.0.D">
      <pos A="0.212288" C="0.130578" G="0.281427" T="0.375707"/>
      <pos A="0.35528" C="0.17929" G="0.160434" T="0.304997"/>
      <pos A="0.452703" C="0.339566" G="0.0881521" T="0.119579"/>
      <pos A="0.055154" C="0.891106" G="0.0174419" T="0.0362979"/>
      <pos A="0.968102" C="0.00644249" G="0.0190132" T="0.00644249"/>
      <pos A="0.0190132" C="0.05044" G="0.905248" T="0.0252986"/>
      <pos A="0.000157134" C="0.151006" G="0.817253" T="0.0315839"/>
      <pos A="0.0252986" C="0.000157134" G="0.0127278" T="0.961816"/>
      <pos A="0.0237272" C="0.0174419" G="0.928818" T="0.0300126"/>
      <pos A="0.0787241" C="0.0975801" G="0.36785" T="0.455845"/>
      <pos A="0.237429" C="0.0928661" G="0.143149" T="0.526556"/>
    </motif>
    <motif db="0" id="FLI1_HUMAN.H11MO.0.A" length="18" nsites="497" evalue="1.0e+000"
        url="http://hocomoco.autosome.ru/motif/FLI1_HUMAN.H11MO.0.A">
      <pos A="0.209264" C="0.227369" G="0.440606" T="0.122762"/>
      <pos A="0.315882" C="0.148914" G="0.432559" T="0.102645"/>
      <pos A="0.446641" C="0.086552" G="0.37422" T="0.092587"/>
      <pos A="0.201217" C="0.0543653" G="0.653842" T="0.0905753"/>
      <pos A="0.299789" C="0.0362603" G="0.635737" T="0.0282136"/>
      <pos A="0.422501" C="0.388302" G="0.183112" T="0.00608529"/>
      <pos A="0.915359" C="0.0342486" G="0.0402836" T="0.0101086"/>
      <pos A="0.00407363" C="0.00407363" G="0.981744" T="0.0101086"/>
      <pos A="0.00206196" C="0.0121203" G="0.985767" T="5.02917e-05"/>
      <pos A="0.937487" C="0.0181553" G="0.044307" T="5.02917e-05"/>
      <pos A="0.957604" C="0.00206196" G="0.026202" T="0.014132"/>
      <pos A="0.146902" C="0.0282136" G="0.822822" T="0.00206196"/>
      <pos A="0.134832" C="0.171042" G="0.500956" T="0.19317"/>
      <pos A="0.41043" C="0.124774" G="0.402384" T="0.062412"/>
      <pos A="0.394337" C="0.0764937" G="0.474804" T="0.0543653"/>
      <pos A="0.3018" C="0.12075" G="0.509002" T="0.068447"/>
      <pos A="0.24145" C="0.150925" G="0.529119" T="0.0785053"/>
      <pos A="0.388302" C="0.130809" G="0.364162" T="0.116727"/>
    </motif>
    <motif db="0" id="FOSB_HUMAN.H11MO.0.A" length="9" nsites="500" evalue="1.0e+000"
        url="http://hocomoco.autosome.ru/motif/FOSB_HUMAN.H11MO.0.A">
      <pos A="0.413967" C="0.206009" G="0.291992" T="0.0880324"/>
      <pos A="0.010048" C="0.0120476" G="0.00204959" T="0.975855"/>
      <pos A="0.0120476" C="0.0140472" G="0.917866" T="0.0560388"/>
      <pos A="0.895871" C="0.0120476" G="0.0180464" T="0.0740352"/>
      <pos A="0.204009" C="4.999e-05" G="0.795891" T="4.999e-05"/>
      <pos A="0.0180464" C="0.030044" G="0.106029" T="0.845881"/>
      <pos A="0.0540392" C="0.903869" G="0.0280444" T="0.0140472"/>
      <pos A="0.965857" C="0.010048" G="0.00604879" T="0.0180464"/>
      <pos A="0.0720356" C="0.329984" G="0.230004" T="0.367976"/>
    </motif>
    <motif db="0" id="FOSL1_HUMAN.H11MO.0.A" length="12" nsites="500" evalue="1.0e+000"
        url="http://hocomoco.autosome.ru/motif/FOSL1_HUMAN.H11MO.0.A">
      <pos A="0.19801" C="0.186013" G="0.405969" T="0.210008"/>
      <pos A="0.317986" C="0.164017" G="0.34798" T="0.170016"/>
      <pos A="0.429964" C="0.269996" G="0.281994" T="0.0180464"/>
      <pos A="4.999e-05" C="4.999e-05" G="0.00604879" T="0.993851"/>
      <pos A="4.999e-05" C="0.00404919" G="0.941862" T="0.0540392"/>
      <pos A="0.987852" C="0.00204959" G="0.00204959" T="0.00804839"/>
      <pos A="0.0780344" C="4.999e-05" G="0.921866" T="4.999e-05"/>
      <pos A="4.999e-05" C="4.999e-05" G="4.999e-05" T="0.99985"/>
      <pos A="0.0180464" C="0.979854" G="0.00204959" T="4.999e-05"/>
      <pos A="0.995851" C="0.00404919" G="4.999e-05" T="4.999e-05"/>
      <pos A="0.0220456" C="0.411968" G="0.162018" T="0.403969"/>
      <pos A="0.210008" C="0.40197" G="0.154019" T="0.234003"/>
    </motif>
    <motif db="0" id="FOSL2_HUMAN.H11MO.0.A" length="12" nsites="500" evalue="1.0e+000"
        url="http://hocomoco.autosome.ru/motif/FOSL2_HUMAN.H11MO.0.A">
      <pos A="0.194011" C="0.190012" G="0.373975" T="0.242002"/>
      <pos A="0.281994" C="0.134023" G="0.381974" T="0.20201"/>
      <pos A="0.519946" C="0.158018" G="0.29799" T="0.0240452"/>
      <pos A="4.999e-05" C="4.999e-05" G="0.00204959" T="0.99785"/>
      <pos A="4.999e-05" C="0.00204959" G="0.957858" T="0.040042"/>
      <pos A="0.985853" C="0.00404919" G="4.999e-05" T="0.010048"/>
      <pos A="0.10203" C="4.999e-05" G="0.89787" T="4.999e-05"/>
      <pos A="0.00404919" C="0.00404919" G="0.00404919" T="0.987852"/>
      <pos A="0.00604879" C="0.991852" G="0.00204959" T="4.999e-05"/>
      <pos A="0.99785" C="4.999e-05" G="4.999e-05" T="0.00204959"/>
      <pos A="0.0240452" C="0.35198" G="0.114027" T="0.509948"/>
      <pos A="0.216007" C="0.377974" G="0.138022" T="0.267996"/>
    </motif>
    <motif db="0" id="FOS_HUMAN.H11MO.0.A" length="9" nsites="500" evalue="1.0e+000"
        url="http://hocomoco.autosome.ru/motif/FOS_HUMAN.H11MO.0.A">
      <pos A="0.345981" C="0.216007" G="0.359978" T="0.0780344"/>
      <pos A="0.010048" C="0.0180464" G="0.010048" T="0.961858"/>
      <pos A="0.0160468" C="0.0340432" G="0.859878" T="0.090032"/>
      <pos A="0.935863" C="0.00804839" G="0.0280444" T="0.0280444"/>
      <pos A="0.116027" C="4.999e-05" G="0.883873" T="4.999e-05"/>
      <pos A="0.0220456" C="0.0260448" G="0.0240452" T="0.927864"/>
      <pos A="0.0420416" C="0.933863" G="0.0240452" T="4.999e-05"/>
      <pos A="0.959858" C="0.0160468" G="0.0120476" T="0.0120476"/>
      <pos A="0.0280444" C="0.417966" G="0.263997" T="0.289992"/>
    </motif>
    <motif db="0" id="FOXD3_HUMAN.H11MO.0.D" length="15" nsites="465" evalue="1.0e+000"
        url="http://hocomoco.autosome.ru/motif/FOXD3_HUMAN.H11MO.0.D">
      <pos A="0.157009" C="0.17636" G="0.298914" T="0.367717"/>
      <pos A="0.118308" C="0.217211" G="0.266663" T="0.397818"/>
      <pos A="0.135508" C="0.00650398" G="0.0559557" T="0.802032"/>
      <pos A="0.0387551" C="0.0688562" G="0.872984" T="0.0194044"/>
      <pos A="0.092507" C="0.0516556" G="0.036605" T="0.819232"/>
      <pos A="0.036605" C="0.111858" G="0.0495055" T="0.802032"/>
      <pos A="0.0538056" C="5.37519e-05" G="0.0946571" T="0.851484"/>
      <pos A="0.339766" C="0.200011" G="0.225812" T="0.234412"/>
      <pos A="0.0581058" C="0.599925" G="0.0624059" T="0.279564"/>
      <pos A="0.294614" C="0.202161" G="0.0409052" T="0.46232"/>
      <pos A="0.109708" C="0.223662" G="0.0710062" T="0.595625"/>
      <pos A="0.404268" C="0.0473554" G="0.146259" T="0.402118"/>
      <pos A="0.230112" C="0.141959" G="0.427919" T="0.200011"/>
      <pos A="0.101107" C="0.363416" G="0.348366" T="0.18711"/>
      <pos A="0.356966" C="0.292464" G="0.111858" T="0.238712"/>
    </motif>
    <motif db="0" id="GATA1_HUMAN.H11MO.0.A" length="19" nsites="500" evalue="1.0e+000"
        url="http://hocomoco.autosome.ru/motif/GATA1_HUMAN.H11MO.0.A">
      <pos A="0.192012" C="0.403969" G="0.206009" T="0.19801"/>
      <pos A="0.116027" C="0.144021" G="0.190012" T="0.54994"/>
      <pos A="0.0560388" C="0.0780344" G="0.639922" T="0.226005"/>
      <pos A="0.118026" C="0.206009" G="0.389972" T="0.285993"/>
      <pos A="0.194011" C="0.313987" G="0.281994" T="0.210008"/>
      <pos A="0.267996" C="0.246001" G="0.277994" T="0.208008"/>
      <pos A="0.224005" C="0.210008" G="0.367976" T="0.19801"/>
      <pos A="0.261998" C="0.168016" G="0.339982" T="0.230004"/>
      <pos A="0.214007" C="0.224005" G="0.313987" T="0.248"/>
      <pos A="0.331984" C="0.188012" G="0.323985" T="0.156019"/>
      <pos A="0.184013" C="0.387972" G="0.321986" T="0.106029"/>
      <pos A="0.719906" C="0.020046" G="0.00804839" T="0.252"/>
      <pos A="0.00604879" C="4.999e-05" G="0.993851" T="4.999e-05"/>
      <pos A="0.995851" C="4.999e-05" G="4.999e-05" T="0.00404919"/>
      <pos A="0.00204959" C="4.999e-05" G="0.0120476" T="0.985853"/>
      <pos A="0.945861" C="0.00404919" G="0.0140472" T="0.0360428"/>
      <pos A="0.857878" C="0.0160468" G="0.090032" T="0.0360428"/>
      <pos A="0.214007" C="0.154019" G="0.553939" T="0.0780344"/>
      <pos A="0.35198" C="0.188012" G="0.345981" T="0.114027"/>
    </motif>
    <motif db="0" id="GATA2_HUMAN.H11MO.0.A" length="19" nsites="500" evalue="1.0e+000"
        url="http://hocomoco.autosome.ru/motif/GATA2_HUMAN.H11MO.0.A">
      <pos A="0.132024" C="0.45196" G="0.226005" T="0.190012"/>
      <pos A="0.124025" C="0.104029" G="0.158018" T="0.613927"/>
      <pos A="0.080034" C="0.05004" G="0.65192" T="0.218006"/>
      <pos A="0.132024" C="0.222006" G="0.413967" T="0.232004"/>
      <pos A="0.271996" C="0.156019" G="0.289992" T="0.281994"/>
      <pos A="0.303989" C="0.158018" G="0.305989" T="0.232004"/>
      <pos A="0.248" C="0.19801" G="0.367976" T="0.186013"/>
      <pos A="0.269996" C="0.196011" G="0.275995" T="0.257998"/>
      <pos A="0.222006" C="0.224005" G="0.267996" T="0.285993"/>
      <pos A="0.325985" C="0.114027" G="0.343981" T="0.216007"/>
      <pos A="0.192012" C="0.337982" G="0.371976" T="0.0980304"/>
      <pos A="0.773895" C="0.00404919" G="0.00804839" T="0.214007"/>
      <pos A="4.999e-05" C="4.999e-05" G="0.995851" T="0.00404919"/>
      <pos A="0.985853" C="4.999e-05" G="0.00804839" T="0.00604879"/>
      <pos A="0.00604879" C="0.00204959" G="0.0160468" T="0.975855"/>
      <pos A="0.965857" C="0.00604879" G="4.999e-05" T="0.0280444"/>
      <pos A="0.843881" C="0.010048" G="0.114027" T="0.0320436"/>
      <pos A="0.140022" C="0.168016" G="0.627924" T="0.0640372"/>
      <pos A="0.343981" C="0.192012" G="0.389972" T="0.0740352"/>
    </motif>
    <motif db="0" id="GCM2_HUMAN.H11MO.0.D" length="11" nsites="352" evalue="1.0e+000"
        url="http://hocomoco.autosome.ru/motif/GCM2_HUMAN.H11MO.0.D">
      <pos A="0.112965" C="0.24929" G="0.325973" T="0.311772"/>
      <pos A="0.761218" C="0.0682335" G="0.102315" T="0.0682335"/>
      <pos A="7.10026e-05" C="7.10026e-05" G="7.10026e-05" T="0.999787"/>
      <pos A="0.0455126" C="0.0029111" G="0.951505" T="7.10026e-05"/>
      <pos A="0.0029111" C="0.991267" G="7.10026e-05" T="0.00575121"/>
      <pos A="7.10026e-05" C="7.10026e-05" G="0.991267" T="0.00859131"/>
      <pos A="7.10026e-05" C="7.10026e-05" G="0.999787" T="7.10026e-05"/>
      <pos A="0.00220108" C="0.00220108" G="0.993397" T="0.00220108"/>
      <pos A="0.027052" C="0.143496" G="0.00717126" T="0.822281"/>
      <pos A="0.553181" C="0.0675234" G="0.229409" T="0.149886"/>
      <pos A="0.132846" C="0.24929" G="0.283371" T="0.334493"/>
    </motif>
    <motif db="0" id="GCR_HUMAN.H11MO.1.A" length="12" nsites="500" evalue="1.0e+000"
        url="http://hocomoco.autosome.ru/motif/GCR_HUMAN.H11MO.1.A">
      <pos A="0.383973" C="0.305989" G="0.110028" T="0.20001"/>
      <pos A="0.425965" C="0.140022" G="0.305989" T="0.128024"/>
      <pos A="0.493951" C="0.00204959" G="0.491952" T="0.0120476"/>
      <pos A="0.00404919" C="0.00204959" G="0.993851" T="4.999e-05"/>
      <pos A="0.609928" C="0.0440412" G="0.196011" T="0.15002"/>
      <pos A="0.987852" C="0.00804839" G="0.00404919" T="4.999e-05"/>
      <pos A="0.00204959" C="0.993851" G="0.00404919" T="4.999e-05"/>
      <pos A="0.981854" C="4.999e-05" G="0.00204959" T="0.0160468"/>
      <pos A="0.122026" C="0.188012" G="0.533943" T="0.156019"/>
      <pos A="0.487952" C="0.0820336" G="0.178014" T="0.252"/>
      <pos A="0.343981" C="0.244001" G="0.311988" T="0.10003"/>
      <pos A="0.285993" C="0.210008" G="0.0540392" T="0.44996"/>
    </motif>
    <motif db="0" id="GLI1_HUMAN.H11MO.0.D" length="12" nsites="500" evalue="1.0e+000"
        url="http://hocomoco.autosome.ru/motif/GLI1_HUMAN.H11MO.0.D">
      <pos A="0.112028" C="0.391972" G="0.184013" T="0.311988"/>
      <pos A="0.0340432" C="0.471956" G="0.39997" T="0.0940312"/>
      <pos A="0.070036" C="0.0760348" G="0.0120476" T="0.841882"/>
      <pos A="0.020046" C="0.0280444" G="0.905869" T="0.0460408"/>
      <pos A="0.010048" C="0.0120476" G="0.763897" T="0.214007"/>
      <pos A="0.0120476" C="0.040042" G="0.94786" T="4.999e-05"/>
      <pos A="0.0660368" C="0.0220456" G="0.020046" T="0.891872"/>
      <pos A="0.0120476" C="0.00804839" G="0.973855" T="0.00604879"/>
      <pos A="0.0160468" C="0.00404919" G="0.937862" T="0.0420416"/>
      <pos A="0.0140472" C="0.238002" G="0.15202" T="0.595931"/>
      <pos A="0.0420416" C="0.879874" G="0.0420416" T="0.0360428"/>
      <pos A="0.116027" C="0.359978" G="0.060038" T="0.463957"/>
    </motif>
    <motif db="0" id="GLI2_HUMAN.H11MO.0.D" length="11" nsites="931" evalue="1.0e+000"
        url="http://hocomoco.autosome.ru/motif/GLI2_HUMAN.H11MO.0.D">
      <pos A="0.113104" C="0.175004" G="0.617202" T="0.0946901"/>
      <pos A="2.685e-05" C="2.685e-05" G="2.685e-05" T="0.999919"/>
      <pos A="2.685e-05" C="2.685e-05" G="0.999919" T="2.685e-05"/>
      <pos A="2.685e-05" C="2.685e-05" G="0.844765" T="0.155181"/>
      <pos A="2.685e-05" C="2.685e-05" G="0.999919" T="2.685e-05"/>
      <pos A="2.685e-05" C="2.685e-05" G="2.685e-05" T="0.999919"/>
      <pos A="2.685e-05" C="2.685e-05" G="0.999919" T="2.685e-05"/>
      <pos A="2.685e-05" C="2.685e-05" G="0.999919" T="2.685e-05"/>
      <pos A="2.685e-05" C="2.685e-05" G="2.685e-05" T="0.999919"/>
      <pos A="2.685e-05" C="0.999919" G="2.685e-05" T="2.685e-05"/>
      <pos A="0.0798932" C="0.369368" G="0.0933066" T="0.457432"/>
    </motif>
    <motif db="0" id="GLI3_HUMAN.H11MO.0.B" length="11" nsites="15" evalue="1.0e+000"
        url="http://hocomoco.autosome.ru/motif/GLI3_HUMAN.H11MO.0.B">
      <pos A="0.102706" C="0.301382" G="0.294531" T="0.301382"/>
      <pos A="0.00165563" C="0.0701644" G="0.00165563" T="0.926524"/>
      <pos A="0.00165563" C="0.00165563" G="0.926524" T="0.0701644"/>
      <pos A="0.00165563" C="0.0701644" G="0.858016" T="0.0701644"/>
      <pos A="0.00165563" C="0.00165563" G="0.995033" T="0.00165563"/>
      <pos A="0.00165563" C="0.00165563" G="0.00165563" T="0.995033"/>
      <pos A="0.00165563" C="0.00165563" G="0.995033" T="0.00165563"/>
      <pos A="0.00165563" C="0.00165563" G="0.858016" T="0.138673"/>
      <pos A="0.0701644" C="0.00165563" G="0.0701644" T="0.858016"/>
      <pos A="0.0701644" C="0.652489" G="0.0701644" T="0.207182"/>
      <pos A="0.102706" C="0.36989" G="0.171215" T="0.356189"/>
    </motif>
    <motif db="0" id="GLIS1_HUMAN.H11MO.0.D" length="13" nsites="492" evalue="1.0e+000"
        url="http://hocomoco.autosome.ru/motif/GLIS1_HUMAN.H11MO.0.D">
      <pos A="0.185989" C="0.183957" G="0.118929" T="0.511126"/>
      <pos A="0.108261" C="0.630512" G="0.0940358" T="0.167192"/>
      <pos A="0.059998" C="0.041709" G="0.850488" T="0.0478053"/>
      <pos A="0.0442491" C="0.190561" G="0.042217" T="0.722973"/>
      <pos A="0.0310404" C="0.0269762" G="0.906879" T="0.0351047"/>
      <pos A="0.0310404" C="0.0310404" G="0.912975" T="0.0249441"/>
      <pos A="0.0127515" C="0.0127515" G="0.925168" T="0.0493294"/>
      <pos A="0.0371368" C="0.0188478" G="0.910943" T="0.0330725"/>
      <pos A="0.0142756" C="0.0183398" G="0.949045" T="0.0183398"/>
      <pos A="0.0178317" C="0.0178317" G="0.944473" T="0.0198638"/>
      <pos A="0.0203719" C="0.0142756" G="0.0427251" T="0.922628"/>
      <pos A="0.302327" C="0.560404" G="0.0869234" T="0.0503455"/>
      <pos A="0.209866" C="0.108261" G="0.313503" T="0.36837"/>
    </motif>
    <motif db="0" id="GLIS2_HUMAN.H11MO.0.D" length="14" nsites="1681" evalue="1.0e+000"
        url="http://hocomoco.autosome.ru/motif/GLIS2_HUMAN.H11MO.0.D">
      <pos A="0.0783862" C="0.745806" G="0.120026" T="0.0557819"/>
      <pos A="0.193043" C="0.118092" G="0.256692" T="0.432172"/>
      <pos A="0.204494" C="0.234831" G="0.0510231" T="0.509651"/>
      <pos A="0.0358545" C="0.628919" G="0.0346648" T="0.300562"/>
      <pos A="0.0404646" C="0.0107221" G="0.94404" T="0.00477366"/>
      <pos A="0.0247011" C="0.701044" G="0.00864018" T="0.265615"/>
      <pos A="0.0703557" C="0.00135328" G="0.894816" T="0.0334751"/>
      <pos A="0.00060972" C="1.48712e-05" G="0.973782" T="0.0255934"/>
      <pos A="0.00060972" C="1.48712e-05" G="0.997576" T="0.00179942"/>
      <pos A="0.00120457" C="0.00060972" G="0.995197" T="0.00298911"/>
      <pos A="0.00150199" C="0.000312296" G="0.997873" T="0.000312296"/>
      <pos A="0.00611207" C="0.00135328" G="0.987612" T="0.00492237"/>
      <pos A="0.00804533" C="0.124636" G="0.0532538" T="0.814065"/>
      <pos A="0.289557" C="0.520359" G="0.114672" T="0.0754119"/>
    </motif>
    <motif db="0" id="GLIS3_HUMAN.H11MO.0.D" length="10" nsites="38" evalue="1.0e+000"
        url="http://hocomoco.autosome.ru/motif/GLIS3_HUMAN.H11MO.0.D">
      <pos A="0.0544505" C="0.196933" G="0.734876" T="0.0137413"/>
      <pos A="0.0268264" C="0.381578" G="0.0937058" T="0.49789"/>
      <pos A="0.0937058" C="0.000656168" G="0.852642" T="0.0529966"/>
      <pos A="0.000656168" C="0.000656168" G="0.800301" T="0.198387"/>
      <pos A="0.0268264" C="0.0268264" G="0.945691" T="0.000656168"/>
      <pos A="0.0529966" C="0.000656168" G="0.7625" T="0.183848"/>
      <pos A="0.000656168" C="0.000656168" G="0.998031" T="0.000656168"/>
      <pos A="0.0413654" C="0.0268264" G="0.852642" T="0.0791668"/>
      <pos A="0.0268264" C="0.224557" G="0.000656168" T="0.747961"/>
      <pos A="0.422287" C="0.419379" G="0.105337" T="0.0529966"/>
    </motif>
    <motif db="0" id="HAND1_HUMAN.H11MO.0.D" length="17" nsites="500" evalue="1.0e+000"
        url="http://hocomoco.autosome.ru/motif/HAND1_HUMAN.H11MO.0.D">
      <pos A="0.242002" C="0.114027" G="0.439962" T="0.204009"/>
      <pos A="0.154019" C="0.132024" G="0.495951" T="0.218006"/>
      <pos A="0.136023" C="0.265997" G="0.45196" T="0.146021"/>
      <pos A="0.0380424" C="0.40197" G="0.0520396" T="0.507948"/>
      <pos A="0.0240452" C="0.94786" G="0.00604879" T="0.0220456"/>
      <pos A="0.0160468" C="4.999e-05" G="4.999e-05" T="0.983853"/>
      <pos A="0.00204959" C="0.00204959" G="0.987852" T="0.00804839"/>
      <pos A="0.00204959" C="0.224005" G="0.613927" T="0.160018"/>
      <pos A="0.182014" C="0.303989" G="0.126025" T="0.387972"/>
      <pos A="0.192012" C="0.252" G="0.0940312" T="0.461958"/>
      <pos A="0.335983" C="0.10203" G="0.0280444" T="0.533943"/>
      <pos A="0.178014" C="0.222006" G="0.291992" T="0.307988"/>
      <pos A="0.05004" C="0.236003" G="0.0740352" T="0.639922"/>
      <pos A="0.170016" C="0.311988" G="0.39797" T="0.120026"/>
      <pos A="0.0240452" C="0.0260448" G="0.0340432" T="0.915867"/>
      <pos A="0.020046" C="0.867876" G="0.05004" T="0.0620376"/>
      <pos A="0.611928" C="0.108028" G="0.0360428" T="0.244001"/>
    </motif>
    <motif db="0" id="HAND1_HUMAN.H11MO.1.D" length="7" nsites="500" evalue="1.0e+000"
        url="http://hocomoco.autosome.ru/motif/HAND1_HUMAN.H11MO.1.D">
      <pos A="0.15202" C="0.0520396" G="0.511948" T="0.283993"/>
      <pos A="0.0660368" C="0.337982" G="0.531944" T="0.0640372"/>
      <pos A="0.0180464" C="0.529944" G="0.0220456" T="0.429964"/>
      <pos A="0.00204959" C="0.993851" G="0.00204959" T="0.00204959"/>
      <pos A="0.00204959" C="0.00204959" G="0.00204959" T="0.993851"/>
      <pos A="4.999e-05" C="4.999e-05" G="0.99785" T="0.00204959"/>
      <pos A="0.0140472" C="0.140022" G="0.739902" T="0.106029"/>
    </motif>
    <motif db="0" id="HEN1_HUMAN.H11MO.0.C" length="20" nsites="55" evalue="1.0e+000"
        url="http://hocomoco.autosome.ru/motif/HEN1_HUMAN.H11MO.0.C">
      <pos A="0.119988" C="0.230301" G="0.293337" T="0.356374"/>
      <pos A="0.110767" C="0.0950081" G="0.63618" T="0.158044"/>
      <pos A="0.0319719" C="0.0319719" G="0.778012" T="0.158044"/>
      <pos A="0.0950081" C="0.000453721" G="0.856807" T="0.0477309"/>
      <pos A="0.126526" C="0.126526" G="0.462831" T="0.284117"/>
      <pos A="0.494349" C="0.457467" G="0.0477309" T="0.000453721"/>
      <pos A="0.126526" C="0.142285" G="0.441708" T="0.289481"/>
      <pos A="0.0477309" C="0.919843" G="0.0319719" T="0.000453721"/>
      <pos A="0.967121" C="0.0162128" G="0.0162128" T="0.000453721"/>
      <pos A="0.000453721" C="0.0792491" G="0.872566" T="0.0477309"/>
      <pos A="0.000453721" C="0.998639" G="0.000453721" T="0.000453721"/>
      <pos A="0.06349" C="0.000453721" G="0.000453721" T="0.935603"/>
      <pos A="0.000453721" C="0.000453721" G="0.98288" T="0.0162128"/>
      <pos A="0.0162128" C="0.888325" G="0.06349" T="0.0319719"/>
      <pos A="0.0477309" C="0.0162128" G="0.825289" T="0.110767"/>
      <pos A="0.000453721" C="0.221081" G="0.284117" T="0.494349"/>
      <pos A="0.0162128" C="0.888325" G="0.06349" T="0.0319719"/>
      <pos A="0.0950081" C="0.699217" G="0.0792491" T="0.126526"/>
      <pos A="0.110767" C="0.425949" G="0.0950081" T="0.368276"/>
      <pos A="0.127867" C="0.395771" G="0.0648309" T="0.41153"/>
    </motif>
    <motif db="0" id="HES1_HUMAN.H11MO.0.D" length="13" nsites="28" evalue="1.0e+000"
        url="http://hocomoco.autosome.ru/motif/HES1_HUMAN.H11MO.0.D">
      <pos A="0.314353" C="0.355872" G="0.218861" T="0.110913"/>
      <pos A="0.420225" C="0.474199" G="0.0341044" T="0.0714709"/>
      <pos A="0.0548636" C="0.191874" G="0.698399" T="0.0548636"/>
      <pos A="0.266607" C="0.424377" G="0.237544" T="0.0714709"/>
      <pos A="0.00088968" C="0.997331" G="0.00088968" T="0.00088968"/>
      <pos A="0.976572" C="0.00088968" G="0.00088968" T="0.0216489"/>
      <pos A="0.146204" C="0.727461" G="0.125445" T="0.00088968"/>
      <pos A="0.00088968" C="0.104686" G="0.719158" T="0.175267"/>
      <pos A="0.478351" C="0.312278" G="0.117141" T="0.0922301"/>
      <pos A="0.0797746" C="0.00088968" G="0.881079" T="0.0382562"/>
      <pos A="0.34134" C="0.486655" G="0.171115" T="0.00088968"/>
      <pos A="0.183571" C="0.569692" G="0.104686" T="0.142052"/>
      <pos A="0.370403" C="0.416074" G="0.15866" T="0.0548636"/>
    </motif>
    <motif db="0" id="HES5_HUMAN.H11MO.0.D" length="12" nsites="7261" evalue="1.0e+000"
        url="http://hocomoco.autosome.ru/motif/HES5_HUMAN.H11MO.0.D">
      <pos A="0.198483" C="0.220797" G="0.154886" T="0.425834"/>
      <pos A="0.0373106" C="0.0339717" G="0.895091" T="0.0336266"/>
      <pos A="0.0243297" C="0.00203962" G="0.973045" T="0.000585845"/>
      <pos A="0.000564275" C="0.995805" G="0.00349786" T="0.000132866"/>
      <pos A="0.999127" C="3.443e-06" G="0.000607416" T="0.000262288"/>
      <pos A="3.443e-06" C="0.999127" G="0.000779979" T="8.97248e-05"/>
      <pos A="8.97248e-05" C="3.443e-06" G="0.999903" T="3.443e-06"/>
      <pos A="3.443e-06" C="8.97248e-05" G="0.00466266" T="0.995244"/>
      <pos A="0.000154436" C="6.81544e-05" G="0.999623" T="0.000154436"/>
      <pos A="0.00783352" C="0.557366" G="0.0410374" T="0.393763"/>
      <pos A="0.0542288" C="0.820334" G="0.0658118" T="0.0596255"/>
      <pos A="0.313064" C="0.0888319" G="0.491257" T="0.106847"/>
    </motif>
    <motif db="0" id="HES7_HUMAN.H11MO.0.D" length="12" nsites="320" evalue="1.0e+000"
        url="http://hocomoco.autosome.ru/motif/HES7_HUMAN.H11MO.0.D">
      <pos A="0.15706" C="0.147688" G="0.0695876" T="0.625664"/>
      <pos A="0.00554514" C="0.00242112" G="0.980241" T="0.0117932"/>
      <pos A="0.101609" C="0.0110122" G="0.885739" T="0.00164011"/>
      <pos A="0.000859107" C="0.991175" G="0.00398313" T="0.00398313"/>
      <pos A="0.994299" C="0.00398313" G="0.000859107" T="0.000859107"/>
      <pos A="0.00320212" C="0.996642" G="7.81006e-05" T="7.81006e-05"/>
      <pos A="7.81006e-05" C="0.00320212" G="0.996642" T="7.81006e-05"/>
      <pos A="7.81006e-05" C="7.81006e-05" G="7.81006e-05" T="0.999766"/>
      <pos A="0.00320212" C="0.00632615" G="0.990394" T="7.81006e-05"/>
      <pos A="0.00398313" C="0.969306" G="0.00398313" T="0.0227273"/>
      <pos A="0.00476414" C="0.988832" G="0.00164011" T="0.00476414"/>
      <pos A="0.21095" C="0.0984848" G="0.57646" T="0.114105"/>
    </motif>
    <motif db="0" id="HESX1_HUMAN.H11MO.0.D" length="16" nsites="8" evalue="1.0e+000"
        url="http://hocomoco.autosome.ru/motif/HESX1_HUMAN.H11MO.0.D">
      <pos A="0.436949" C="0.19709" G="0.182981" T="0.182981"/>
      <pos A="0.00308642" C="0.257055" G="0.35582" T="0.384039"/>
      <pos A="0.00308642" C="0.511023" G="0.482804" T="0.00308642"/>
      <pos A="0.130071" C="0.511023" G="0.00308642" T="0.35582"/>
      <pos A="0.00308642" C="0.00308642" G="0.990741" T="0.00308642"/>
      <pos A="0.14418" C="0.00308642" G="0.722663" T="0.130071"/>
      <pos A="0.130071" C="0.863757" G="0.00308642" T="0.00308642"/>
      <pos A="0.482804" C="0.130071" G="0.00308642" T="0.384039"/>
      <pos A="0.398148" C="0.595679" G="0.00308642" T="0.00308642"/>
      <pos A="0.271164" C="0.130071" G="0.468695" T="0.130071"/>
      <pos A="0.00308642" C="0.115961" G="0.00308642" T="0.877866"/>
      <pos A="0.384039" C="0.00308642" G="0.468695" T="0.14418"/>
      <pos A="0.369929" C="0.115961" G="0.511023" T="0.00308642"/>
      <pos A="0.271164" C="0.468695" G="0.130071" T="0.130071"/>
      <pos A="0.369929" C="0.384039" G="0.115961" T="0.130071"/>
      <pos A="0.0348325" C="0.161817" G="0.147707" T="0.655644"/>
    </motif>
    <motif db="0" id="HEY2_HUMAN.H11MO.0.D" length="17" nsites="8" evalue="1.0e+000"
        url="http://hocomoco.autosome.ru/motif/HEY2_HUMAN.H11MO.0.D">
      <pos A="0.00308642" C="0.00308642" G="0.871025" T="0.122802"/>
      <pos A="0.00308642" C="0.242518" G="0.496914" T="0.257482"/>
      <pos A="0.00308642" C="0.257482" G="0.377198" T="0.362233"/>
      <pos A="0.00308642" C="0.257482" G="0.616629" T="0.122802"/>
      <pos A="0.137767" C="0.00308642" G="0.856061" T="0.00308642"/>
      <pos A="0.00308642" C="0.856061" G="0.00308642" T="0.137767"/>
      <pos A="0.496914" C="0.00308642" G="0.122802" T="0.377198"/>
      <pos A="0.00308642" C="0.871025" G="0.122802" T="0.00308642"/>
      <pos A="0.00308642" C="0.122802" G="0.871025" T="0.00308642"/>
      <pos A="0.00308642" C="0.122802" G="0.00308642" T="0.871025"/>
      <pos A="0.00308642" C="0.00308642" G="0.990741" T="0.00308642"/>
      <pos A="0.122802" C="0.242518" G="0.631594" T="0.00308642"/>
      <pos A="0.122802" C="0.736345" G="0.137767" T="0.00308642"/>
      <pos A="0.362233" C="0.257482" G="0.122802" T="0.257482"/>
      <pos A="0.00308642" C="0.257482" G="0.122802" T="0.616629"/>
      <pos A="0.00308642" C="0.257482" G="0.362233" T="0.377198"/>
      <pos A="0.365975" C="0.261223" G="0.246259" T="0.126543"/>
    </motif>
    <motif db="0" id="HME2_HUMAN.H11MO.0.D" length="11" nsites="9518" evalue="1.0e+000"
        url="http://hocomoco.autosome.ru/motif/HME2_HUMAN.H11MO.0.D">
      <pos A="0.244325" C="0.209856" G="0.327616" T="0.218203"/>
      <pos A="0.222948" C="0.212323" G="0.360715" T="0.204014"/>
      <pos A="0.149905" C="0.152816" G="0.187179" T="0.5101"/>
      <pos A="0.52314" C="0.0291164" G="0.304896" T="0.142848"/>
      <pos A="0.626911" C="0.056187" G="0.316789" T="0.000113385"/>
      <pos A="0.000129208" C="0.000129208" G="0.0238613" T="0.97588"/>
      <pos A="0.000113385" C="0.000113385" G="0.306856" T="0.692917"/>
      <pos A="0.590944" C="0.0533394" G="0.214088" T="0.141628"/>
      <pos A="0.261311" C="0.141312" G="0.469406" T="0.127972"/>
      <pos A="0.161324" C="0.286372" G="0.320998" T="0.231306"/>
      <pos A="0.177369" C="0.218461" G="0.383176" T="0.220994"/>
    </motif>
    <motif db="0" id="HXC10_HUMAN.H11MO.0.D" length="19" nsites="8980" evalue="1.0e+000"
        url="http://hocomoco.autosome.ru/motif/HXC10_HUMAN.H11MO.0.D">
      <pos A="0.234693" C="0.162725" G="0.18171" T="0.420872"/>
      <pos A="0.310597" C="0.114299" G="0.119065" T="0.456039"/>
      <pos A="0.42012" C="0.0660397" G="0.0691729" T="0.444668"/>
      <pos A="0.39671" C="0.0458541" G="0.0488348" T="0.508602"/>
      <pos A="0.42914" C="0.0408564" G="0.0917172" T="0.438286"/>
      <pos A="0.471936" C="0.0571737" G="0.16006" T="0.310831"/>
      <pos A="0.410822" C="0.163883" G="0.195754" T="0.229541"/>
      <pos A="0.295694" C="0.187922" G="0.216997" T="0.299386"/>
      <pos A="0.253352" C="0.193965" G="0.216088" T="0.336594"/>
      <pos A="0.247208" C="0.139666" G="0.201695" T="0.41143"/>
      <pos A="0.0931916" C="0.102039" G="0.124499" T="0.68027"/>
      <pos A="0.0225628" C="0.0133644" G="0.0946819" T="0.869391"/>
      <pos A="0.000594755" C="0.0131897" G="0.00844149" T="0.977774"/>
      <pos A="0.370085" C="0.0164393" G="0.0142794" T="0.599196"/>
      <pos A="0.987531" C="0.00460824" G="0.00778436" T="7.62601e-05"/>
      <pos A="0.0400997" C="0.17204" G="0.0546661" T="0.733195"/>
      <pos A="0.115705" C="0.0918097" G="0.393457" T="0.399029"/>
      <pos A="0.471773" C="0.0897992" G="0.317194" T="0.121235"/>
      <pos A="0.167595" C="0.426743" G="0.202757" T="0.202905"/>
    </motif>
    <motif db="0" id="HXD11_HUMAN.H11MO.0.D" length="11" nsites="124" evalue="1.0e+000"
        url="http://hocomoco.autosome.ru/motif/HXD11_HUMAN.H11MO.0.D">
      <pos A="0.328566" C="0.135173" G="0.191579" T="0.344682"/>
      <pos A="0.262087" C="0.117043" G="0.100927" T="0.519944"/>
      <pos A="0.0324335" C="0.0243755" G="0.104956" T="0.838235"/>
      <pos A="0.00020145" C="0.0163175" G="0.0968977" T="0.886583"/>
      <pos A="0.241942" C="0.00020145" G="0.00020145" T="0.757655"/>
      <pos A="0.830177" C="0.00020145" G="0.145246" T="0.0243755"/>
      <pos A="0.00825947" C="0.282232" G="0.00020145" T="0.709307"/>
      <pos A="0.02639" C="0.02639" G="0.469581" T="0.477639"/>
      <pos A="0.455479" C="0.100927" G="0.278203" T="0.165391"/>
      <pos A="0.239927" C="0.368856" G="0.167405" T="0.223811"/>
      <pos A="0.260073" C="0.22784" G="0.171434" T="0.340653"/>
    </motif>
    <motif db="0" id="IKZF1_HUMAN.H11MO.0.C" length="8" nsites="60" evalue="1.0e+000"
        url="http://hocomoco.autosome.ru/motif/IKZF1_HUMAN.H11MO.0.C">
      <pos A="0.0427902" C="0.286018" G="0.237711" T="0.43348"/>
      <pos A="0.0580449" C="0.0885543" G="0.000415973" T="0.852985"/>
      <pos A="0.0563499" C="0.000415973" G="0.942818" T="0.000415973"/>
      <pos A="0.0190606" C="0.0309254" G="0.949598" T="0.000415973"/>
      <pos A="0.000415973" C="0.0173657" G="0.981802" T="0.000415973"/>
      <pos A="0.849595" C="0.000415973" G="0.149573" T="0.000415973"/>
      <pos A="0.320765" C="0.0309254" G="0.532636" T="0.115674"/>
      <pos A="0.415683" C="0.0394002" G="0.368224" T="0.176693"/>
    </motif>
    <motif db="0" id="IRF5_HUMAN.H11MO.0.D" length="20" nsites="5" evalue="1.0e+000"
        url="http://hocomoco.autosome.ru/motif/IRF5_HUMAN.H11MO.0.D">
      <pos A="0.179194" C="0.00490196" G="0.375272" T="0.440632"/>
      <pos A="0.767429" C="0.00490196" G="0.222767" T="0.00490196"/>
      <pos A="0.985294" C="0.00490196" G="0.00490196" T="0.00490196"/>
      <pos A="0.985294" C="0.00490196" G="0.00490196" T="0.00490196"/>
      <pos A="0.00490196" C="0.00490196" G="0.811002" T="0.179194"/>
      <pos A="0.179194" C="0.00490196" G="0.811002" T="0.00490196"/>
      <pos A="0.614924" C="0.00490196" G="0.375272" T="0.00490196"/>
      <pos A="0.985294" C="0.00490196" G="0.00490196" T="0.00490196"/>
      <pos A="0.985294" C="0.00490196" G="0.00490196" T="0.00490196"/>
      <pos A="0.375272" C="0.00490196" G="0.614924" T="0.00490196"/>
      <pos A="0.00490196" C="0.985294" G="0.00490196" T="0.00490196"/>
      <pos A="0.222767" C="0.418845" G="0.179194" T="0.179194"/>
      <pos A="0.789216" C="0.00490196" G="0.20098" T="0.00490196"/>
      <pos A="0.985294" C="0.00490196" G="0.00490196" T="0.00490196"/>
      <pos A="0.985294" C="0.00490196" G="0.00490196" T="0.00490196"/>
      <pos A="0.63671" C="0.00490196" G="0.00490196" T="0.353486"/>
      <pos A="0.00490196" C="0.418845" G="0.571351" T="0.00490196"/>
      <pos A="0.440632" C="0.00490196" G="0.00490196" T="0.549564"/>
      <pos A="0.00490196" C="0.00490196" G="0.811002" T="0.179194"/>
      <pos A="0.680283" C="0.222767" G="0.0484749" T="0.0484749"/>
    </motif>
    <motif db="0" id="IRX2_HUMAN.H11MO.0.D" length="19" nsites="19306" evalue="1.0e+000"
        url="http://hocomoco.autosome.ru/motif/IRX2_HUMAN.H11MO.0.D">
      <pos A="0.409626" C="0.178973" G="0.237918" T="0.173483"/>
      <pos A="0.174687" C="0.429166" G="0.204574" T="0.191573"/>
      <pos A="0.42229" C="0.128186" G="0.222353" T="0.22717"/>
      <pos A="0.151534" C="0.156403" G="0.305009" T="0.387055"/>
      <pos A="0.129986" C="0.0788106" G="0.640757" T="0.150446"/>
      <pos A="0.177652" C="0.100734" G="0.434514" T="0.2871"/>
      <pos A="0.139271" C="0.212615" G="0.361377" T="0.286737"/>
      <pos A="0.285908" C="0.049092" G="0.24763" T="0.417369"/>
      <pos A="0.0808307" C="0.039393" G="0.447658" T="0.432119"/>
      <pos A="0.138869" C="0.0292667" G="0.636691" T="0.195173"/>
      <pos A="0.224619" C="0.0283084" G="0.386485" T="0.360587"/>
      <pos A="0.0672857" C="0.729926" G="0.0462561" T="0.156532"/>
      <pos A="0.493084" C="0.00127032" G="0.45838" T="0.0472661"/>
      <pos A="0.00132212" C="0.00588027" G="0.333393" T="0.659404"/>
      <pos A="0.00119263" C="0.00103724" G="0.996992" T="0.000778251"/>
      <pos A="0.0509308" C="0.0562659" G="0.129714" T="0.763089"/>
      <pos A="0.336605" C="0.0830579" G="0.232026" T="0.348311"/>
      <pos A="0.241065" C="0.215788" G="0.397389" T="0.145758"/>
      <pos A="0.189799" C="0.137432" G="0.414184" T="0.258585"/>
    </motif>
    <motif db="0" id="JUNB_HUMAN.H11MO.0.A" length="11" nsites="500" evalue="1.0e+000"
        url="http://hocomoco.autosome.ru/motif/JUNB_HUMAN.H11MO.0.A">
      <pos A="0.273995" C="0.0980304" G="0.303989" T="0.323985"/>
      <pos A="0.263997" C="0.34798" G="0.273995" T="0.114027"/>
      <pos A="0.0320436" C="0.00804839" G="0.0120476" T="0.94786"/>
      <pos A="0.00404919" C="0.0340432" G="0.889872" T="0.0720356"/>
      <pos A="0.933863" C="0.00204959" G="4.999e-05" T="0.0640372"/>
      <pos A="4.999e-05" C="4.999e-05" G="0.953859" T="0.0460408"/>
      <pos A="0.0120476" C="0.0120476" G="4.999e-05" T="0.975855"/>
      <pos A="0.05004" C="0.925865" G="0.0140472" T="0.010048"/>
      <pos A="0.977854" C="0.00804839" G="0.00404919" T="0.010048"/>
      <pos A="0.0740352" C="0.365977" G="0.261998" T="0.29799"/>
      <pos A="0.317986" C="0.34998" G="0.130024" T="0.20201"/>
    </motif>
    <motif db="0" id="JUND_HUMAN.H11MO.0.A" length="11" nsites="450" evalue="1.0e+000"
        url="http://hocomoco.autosome.ru/motif/JUND_HUMAN.H11MO.0.A">
      <pos A="0.235559" C="0.151133" G="0.428849" T="0.184459"/>
      <pos A="0.397745" C="0.164463" G="0.393301" T="0.0444901"/>
      <pos A="0.0267163" C="0.00227727" G="0.0178294" T="0.953177"/>
      <pos A="0.00672073" C="0.00894246" G="0.953177" T="0.0311597"/>
      <pos A="0.946512" C="0.00672073" G="0.0222728" T="0.0244946"/>
      <pos A="0.0622639" C="5.55432e-05" G="0.937625" T="5.55432e-05"/>
      <pos A="0.0133859" C="0.0133859" G="0.0133859" T="0.959842"/>
      <pos A="0.0244946" C="0.933182" G="0.0422684" T="5.55432e-05"/>
      <pos A="0.988725" C="0.004499" G="0.00672073" T="5.55432e-05"/>
      <pos A="0.0378249" C="0.384415" G="0.14669" T="0.431071"/>
      <pos A="0.151133" C="0.413297" G="0.168907" T="0.266663"/>
    </motif>
    <motif db="0" id="JUN_HUMAN.H11MO.0.A" length="11" nsites="500" evalue="1.0e+000"
        url="http://hocomoco.autosome.ru/motif/JUN_HUMAN.H11MO.0.A">
      <pos A="0.232004" C="0.144021" G="0.403969" T="0.220006"/>
      <pos A="0.49795" C="0.162018" G="0.307988" T="0.0320436"/>
      <pos A="0.0160468" C="0.00404919" G="0.0180464" T="0.961858"/>
      <pos A="0.0240452" C="0.0140472" G="0.921866" T="0.040042"/>
      <pos A="0.977854" C="0.00404919" G="0.00604879" T="0.0120476"/>
      <pos A="4.999e-05" C="4.999e-05" G="0.94786" T="0.0520396"/>
      <pos A="0.00604879" C="0.0240452" G="0.00804839" T="0.961858"/>
      <pos A="0.0240452" C="0.955859" G="0.0160468" T="0.00404919"/>
      <pos A="0.975855" C="0.00404919" G="0.00804839" T="0.0120476"/>
      <pos A="0.0180464" C="0.357978" G="0.118026" T="0.505949"/>
      <pos A="0.255999" C="0.377974" G="0.122026" T="0.244001"/>
    </motif>
    <motif db="0" id="KLF12_HUMAN.H11MO.0.C" length="11" nsites="452" evalue="1.0e+000"
        url="http://hocomoco.autosome.ru/motif/KLF12_HUMAN.H11MO.0.C">
      <pos A="0.37829" C="0.3429" G="0.194702" T="0.0841075"/>
      <pos A="0.247788" C="0.0310219" G="0.581785" T="0.139405"/>
      <pos A="0.0642004" C="5.52975e-05" G="0.931265" T="0.0044791"/>
      <pos A="5.52975e-05" C="0.0022672" G="0.99541" T="0.0022672"/>
      <pos A="5.52975e-05" C="5.52975e-05" G="0.999834" T="5.52975e-05"/>
      <pos A="0.0907432" C="0.87818" G="0.0022672" T="0.02881"/>
      <pos A="0.0221743" C="0.0022672" G="0.96002" T="0.0155386"/>
      <pos A="0.0044791" C="0.0089029" G="0.791916" T="0.194702"/>
      <pos A="0.0973789" C="5.52975e-05" G="0.862696" T="0.0398695"/>
      <pos A="0.0133267" C="0.006691" G="0.964444" T="0.0155386"/>
      <pos A="0.130557" C="0.800763" G="0.02881" T="0.0398695"/>
    </motif>
    <motif db="0" id="KLF13_HUMAN.H11MO.0.D" length="11" nsites="7671" evalue="1.0e+000"
        url="http://hocomoco.autosome.ru/motif/KLF13_HUMAN.H11MO.0.D">
      <pos A="0.352137" C="0.0834659" G="0.312377" T="0.252021"/>
      <pos A="0.385085" C="0.0168196" G="0.431363" T="0.166733"/>
      <pos A="0.0173736" C="0.000426927" G="0.981772" T="0.000426927"/>
      <pos A="0.00143721" C="3.25899e-06" G="0.543602" T="0.454958"/>
      <pos A="3.25899e-06" C="3.25899e-06" G="0.99999" T="3.25899e-06"/>
      <pos A="3.25899e-06" C="3.25899e-06" G="0.99999" T="3.25899e-06"/>
      <pos A="3.25899e-06" C="3.25899e-06" G="0.99999" T="3.25899e-06"/>
      <pos A="3.25899e-06" C="0.988388" G="3.25899e-06" T="0.0116052"/>
      <pos A="3.25899e-06" C="3.25899e-06" G="0.99999" T="3.25899e-06"/>
      <pos A="0.186808" C="0.186678" G="0.217703" T="0.40881"/>
      <pos A="0.203201" C="0.195119" G="0.397045" T="0.204635"/>
    </motif>
    <motif db="0" id="KLF14_HUMAN.H11MO.0.D" length="13" nsites="2224" evalue="1.0e+000"
        url="http://hocomoco.autosome.ru/motif/KLF14_HUMAN.H11MO.0.D">
      <pos A="0.34723" C="0.107133" G="0.318005" T="0.227631"/>
      <pos A="0.369487" C="0.0682411" G="0.397363" T="0.164909"/>
      <pos A="0.128153" C="0.0148487" G="0.837653" T="0.0193449"/>
      <pos A="0.016872" C="0.00608111" G="0.620262" T="0.356785"/>
      <pos A="0.00855402" C="1.12405e-05" G="0.991423" T="1.12405e-05"/>
      <pos A="1.12405e-05" C="1.12405e-05" G="0.999966" T="1.12405e-05"/>
      <pos A="1.12405e-05" C="1.12405e-05" G="0.999067" T="0.000910481"/>
      <pos A="0.00765478" C="0.956353" G="0.00765478" T="0.0283373"/>
      <pos A="0.0013601" C="0.000910481" G="0.996369" T="0.0013601"/>
      <pos A="0.0012477" C="0.00394542" G="0.092071" T="0.902736"/>
      <pos A="0.0816173" C="0.0195697" G="0.875646" T="0.0231667"/>
      <pos A="0.157041" C="0.0909469" G="0.579684" T="0.172328"/>
      <pos A="0.126354" C="0.444685" G="0.14389" T="0.28507"/>
    </motif>
    <motif db="0" id="KLF15_HUMAN.H11MO.0.A" length="19" nsites="479" evalue="1.0e+000"
        url="http://hocomoco.autosome.ru/motif/KLF15_HUMAN.H11MO.0.A">
      <pos A="0.311052" C="0.0355354" G="0.542736" T="0.110676"/>
      <pos A="0.258871" C="0.0125757" G="0.695105" T="0.0334481"/>
      <pos A="5.21812e-05" C="0.00213943" G="0.997756" T="5.21812e-05"/>
      <pos A="0.0167502" C="0.00631392" G="0.974796" T="0.00213943"/>
      <pos A="0.536475" C="0.354884" G="5.21812e-05" T="0.108589"/>
      <pos A="0.0689313" C="0.00631392" G="0.918441" T="0.00631392"/>
      <pos A="0.0125757" C="0.0146629" G="0.885045" T="0.0877166"/>
      <pos A="0.492642" C="0.0313609" G="0.423763" T="0.0522334"/>
      <pos A="0.116938" C="0.00631392" G="0.868347" T="0.00840117"/>
      <pos A="0.313139" C="0.344448" G="0.298528" T="0.0438844"/>
      <pos A="0.344448" C="0.16077" G="0.286005" T="0.208777"/>
      <pos A="0.233824" C="0.0438844" G="0.582394" T="0.139898"/>
      <pos A="0.150334" C="0.0209247" G="0.797381" T="0.0313609"/>
      <pos A="0.185817" C="0.0313609" G="0.770246" T="0.0125757"/>
      <pos A="0.256784" C="0.133636" G="0.576132" T="0.0334481"/>
      <pos A="0.177468" C="0.104415" G="0.665884" T="0.0522334"/>
      <pos A="0.277656" C="0.129461" G="0.446723" T="0.146159"/>
      <pos A="0.0877166" C="0.0939783" G="0.743112" T="0.0751931"/>
      <pos A="0.18373" C="0.0167502" G="0.730589" T="0.0689313"/>
    </motif>
    <motif db="0" id="KLF16_HUMAN.H11MO.0.D" length="19" nsites="650" evalue="1.0e+000"
        url="http://hocomoco.autosome.ru/motif/KLF16_HUMAN.H11MO.0.D">
      <pos A="0.193086" C="0.162321" G="0.449969" T="0.194624"/>
      <pos A="0.0977157" C="0.120789" G="0.529957" T="0.251538"/>
      <pos A="0.0611829" C="0.0334948" G="0.859522" T="0.0458006"/>
      <pos A="0.00811414" C="0.0219582" G="0.949508" T="0.0204199"/>
      <pos A="0.034264" C="0.00811414" G="0.920281" T="0.0373404"/>
      <pos A="0.127711" C="0.484579" G="0.0123443" T="0.375365"/>
      <pos A="0.0458006" C="0.0134979" G="0.891824" T="0.0488771"/>
      <pos A="0.0392632" C="0.0300338" G="0.565336" T="0.365367"/>
      <pos A="0.0665667" C="0.00503769" G="0.872597" T="0.0557991"/>
      <pos A="0.155399" C="0.0492617" G="0.524573" T="0.270766"/>
      <pos A="0.140017" C="0.26769" G="0.358445" T="0.233849"/>
      <pos A="0.18924" C="0.0877173" G="0.592255" T="0.130788"/>
      <pos A="0.0738733" C="0.0323412" G="0.809145" T="0.0846408"/>
      <pos A="0.0615675" C="0.0646439" G="0.78761" T="0.086179"/>
      <pos A="0.0769497" C="0.0692586" G="0.676857" T="0.176934"/>
      <pos A="0.0719505" C="0.108868" G="0.698008" T="0.121174"/>
      <pos A="0.058491" C="0.126173" G="0.710698" T="0.104638"/>
      <pos A="0.0415705" C="0.104638" G="0.713775" T="0.140017"/>
      <pos A="0.1031" C="0.14617" G="0.523035" T="0.227696"/>
    </motif>
    <motif db="0" id="KLF1_HUMAN.H11MO.0.A" length="14" nsites="489" evalue="1.0e+000"
        url="http://hocomoco.autosome.ru/motif/KLF1_HUMAN.H11MO.0.A">
      <pos A="0.33945" C="0.0327643" G="0.386475" T="0.241311"/>
      <pos A="0.00414026" C="0.00209569" G="0.989624" T="0.00414026"/>
      <pos A="0.00209569" C="0.00414026" G="0.987579" T="0.00618483"/>
      <pos A="5.11143e-05" C="5.11143e-05" G="0.997802" T="0.00209569"/>
      <pos A="0.0920568" C="0.527551" G="5.11143e-05" T="0.380341"/>
      <pos A="0.0143631" C="5.11143e-05" G="0.977356" T="0.0082294"/>
      <pos A="0.024586" C="0.010274" G="0.535729" T="0.429411"/>
      <pos A="0.038898" C="0.00414026" G="0.903752" T="0.05321"/>
      <pos A="0.024586" C="0.0225414" G="0.86286" T="0.0900123"/>
      <pos A="0.0613883" C="0.684983" G="0.167706" T="0.0859231"/>
      <pos A="0.167706" C="0.458035" G="0.0941014" T="0.280157"/>
      <pos A="0.143171" C="0.198375" G="0.472347" T="0.186107"/>
      <pos A="0.104324" C="0.202464" G="0.529595" T="0.163617"/>
      <pos A="0.112503" C="0.161572" G="0.623645" T="0.10228"/>
    </motif>
    <motif db="0" id="KLF3_HUMAN.H11MO.0.B" length="19" nsites="498" evalue="1.0e+000"
        url="http://hocomoco.autosome.ru/motif/KLF3_HUMAN.H11MO.0.B">
      <pos A="0.212859" C="0.188767" G="0.471843" T="0.126531"/>
      <pos A="0.226912" C="0.222897" G="0.461805" T="0.0883859"/>
      <pos A="0.259034" C="0.204828" G="0.42366" T="0.112477"/>
      <pos A="0.244981" C="0.18676" G="0.495935" T="0.0723248"/>
      <pos A="0.327294" C="0.246989" G="0.315248" T="0.11047"/>
      <pos A="0.345362" C="0.044218" G="0.359416" T="0.251004"/>
      <pos A="0.0341799" C="5.01907e-05" G="0.96572" T="5.01907e-05"/>
      <pos A="0.00607308" C="5.01907e-05" G="0.991819" T="0.00205782"/>
      <pos A="0.00406545" C="0.00808071" G="0.985796" T="0.00205782"/>
      <pos A="0.0863782" C="0.642491" G="5.01907e-05" T="0.27108"/>
      <pos A="0.00808071" C="0.00607308" G="0.981781" T="0.00406545"/>
      <pos A="0.00406545" C="0.0261494" G="0.724804" T="0.244981"/>
      <pos A="0.184752" C="0.0181189" G="0.754919" T="0.0422104"/>
      <pos A="0.0763401" C="0.0100883" G="0.843254" T="0.0703172"/>
      <pos A="0.0843706" C="0.6184" G="0.148615" T="0.148615"/>
      <pos A="0.182744" C="0.3815" G="0.162668" T="0.273088"/>
      <pos A="0.130546" C="0.204828" G="0.495935" T="0.168691"/>
      <pos A="0.0924011" C="0.242973" G="0.530064" T="0.134561"/>
      <pos A="0.160661" C="0.218882" G="0.481881" T="0.138577"/>
    </motif>
    <motif db="0" id="KLF4_HUMAN.H11MO.0.A" length="10" nsites="500" evalue="1.0e+000"
        url="http://hocomoco.autosome.ru/motif/KLF4_HUMAN.H11MO.0.A">
      <pos A="0.419966" C="0.020046" G="0.204009" T="0.355979"/>
      <pos A="0.00804839" C="4.999e-05" G="0.987852" T="0.00404919"/>
      <pos A="0.00204959" C="4.999e-05" G="0.991852" T="0.00604879"/>
      <pos A="0.0120476" C="0.00404919" G="0.977854" T="0.00604879"/>
      <pos A="0.0260448" C="0.443961" G="0.00404919" T="0.525945"/>
      <pos A="0.00404919" C="0.00404919" G="0.991852" T="4.999e-05"/>
      <pos A="0.00404919" C="0.00404919" G="0.437962" T="0.553939"/>
      <pos A="0.05004" C="0.0160468" G="0.885873" T="0.0480404"/>
      <pos A="0.0140472" C="0.0380424" G="0.881874" T="0.0660368"/>
      <pos A="0.0540392" C="0.627924" G="0.0680364" T="0.25"/>
    </motif>
    <motif db="0" id="KLF5_HUMAN.H11MO.0.A" length="14" nsites="500" evalue="1.0e+000"
        url="http://hocomoco.autosome.ru/motif/KLF5_HUMAN.H11MO.0.A">
      <pos A="0.421966" C="0.0340432" G="0.204009" T="0.339982"/>
      <pos A="0.0460408" C="0.00404919" G="0.943861" T="0.00604879"/>
      <pos A="0.00804839" C="0.00804839" G="0.967856" T="0.0160468"/>
      <pos A="0.0240452" C="0.0360428" G="0.929864" T="0.010048"/>
      <pos A="0.178014" C="0.184013" G="0.00804839" T="0.629924"/>
      <pos A="0.0460408" C="0.00204959" G="0.941862" T="0.010048"/>
      <pos A="0.040042" C="0.010048" G="0.543941" T="0.405969"/>
      <pos A="0.0160468" C="4.999e-05" G="0.963857" T="0.020046"/>
      <pos A="0.05004" C="0.030044" G="0.829884" T="0.090032"/>
      <pos A="0.106029" C="0.633923" G="0.110028" T="0.15002"/>
      <pos A="0.248" C="0.182014" G="0.192012" T="0.377974"/>
      <pos A="0.104029" C="0.136023" G="0.605929" T="0.154019"/>
      <pos A="0.154019" C="0.124025" G="0.50195" T="0.220006"/>
      <pos A="0.14802" C="0.210008" G="0.493951" T="0.14802"/>
    </motif>
    <motif db="0" id="KLF6_HUMAN.H11MO.0.A" length="19" nsites="496" evalue="1.0e+000"
        url="http://hocomoco.autosome.ru/motif/KLF6_HUMAN.H11MO.0.A">
      <pos A="0.155261" C="0.185497" G="0.510028" T="0.149214"/>
      <pos A="0.22178" C="0.247984" G="0.479792" T="0.0504435"/>
      <pos A="0.445525" C="0.189528" G="0.280236" T="0.0847107"/>
      <pos A="0.459635" C="0.0181919" G="0.368928" T="0.153245"/>
      <pos A="0.0484277" C="0.00609756" G="0.814402" T="0.131072"/>
      <pos A="0.0242391" C="5.03931e-05" G="0.955503" T="0.0202076"/>
      <pos A="0.0443963" C="0.0524592" G="0.891" T="0.0121447"/>
      <pos A="0.260079" C="0.457619" G="5.03931e-05" T="0.282252"/>
      <pos A="0.116962" C="0.00609756" G="0.854717" T="0.0222233"/>
      <pos A="0.0282705" C="0.0222233" G="0.689428" T="0.260079"/>
      <pos A="0.209686" C="0.0645535" G="0.68338" T="0.0423806"/>
      <pos A="0.0867265" C="0.0302862" G="0.836575" T="0.046412"/>
      <pos A="0.229843" C="0.453588" G="0.20767" T="0.108899"/>
      <pos A="0.294346" C="0.318535" G="0.13712" T="0.25"/>
      <pos A="0.0625378" C="0.157277" G="0.522123" T="0.258063"/>
      <pos A="0.147198" C="0.127041" G="0.608799" T="0.116962"/>
      <pos A="0.161308" C="0.171387" G="0.602751" T="0.0645535"/>
      <pos A="0.34877" C="0.110915" G="0.433431" T="0.106884"/>
      <pos A="0.258063" C="0.233874" G="0.455604" T="0.0524592"/>
    </motif>
    <motif db="0" id="KLF9_HUMAN.H11MO.0.C" length="15" nsites="256" evalue="1.0e+000"
        url="http://hocomoco.autosome.ru/motif/KLF9_HUMAN.H11MO.0.C">
      <pos A="0.0625732" C="0.187524" G="0.636568" T="0.113335"/>
      <pos A="0.257809" C="0.187524" G="0.460855" T="0.093811"/>
      <pos A="0.499902" C="0.136763" G="0.265619" T="0.0977157"/>
      <pos A="0.160191" C="0.0118118" G="0.800566" T="0.0274307"/>
      <pos A="0.0430496" C="0.00400234" G="0.632663" T="0.320285"/>
      <pos A="0.0157165" C="9.76181e-05" G="0.984088" T="9.76181e-05"/>
      <pos A="9.76181e-05" C="0.00400234" G="0.980184" T="0.0157165"/>
      <pos A="9.76181e-05" C="0.00790707" G="0.991898" T="9.76181e-05"/>
      <pos A="0.00790707" C="0.757614" G="0.00400234" T="0.230476"/>
      <pos A="9.76181e-05" C="9.76181e-05" G="0.999707" T="9.76181e-05"/>
      <pos A="0.00400234" C="0.0157165" G="0.261714" T="0.718567"/>
      <pos A="0.00400234" C="0.00400234" G="0.976279" T="0.0157165"/>
      <pos A="0.050859" C="0.117239" G="0.67171" T="0.160191"/>
      <pos A="0.0157165" C="0.843518" G="0.0313354" T="0.10943"/>
      <pos A="0.128954" C="0.523331" G="0.203143" T="0.144572"/>
    </motif>
    <motif db="0" id="LEF1_HUMAN.H11MO.0.A" length="14" nsites="456" evalue="1.0e+000"
        url="http://hocomoco.autosome.ru/motif/LEF1_HUMAN.H11MO.0.A">
      <pos A="0.0767924" C="0.260963" G="0.274118" T="0.388128"/>
      <pos A="0.0329423" C="0.63588" G="0.184225" T="0.146952"/>
      <pos A="0.0175948" C="0.708233" G="0.0132098" T="0.260963"/>
      <pos A="0.122835" C="0.0460973" G="0.0197873" T="0.81128"/>
      <pos A="0.00224731" C="0.138182" G="0.0351348" T="0.824435"/>
      <pos A="0.00224731" C="0.0132098" G="0.0329423" T="0.951601"/>
      <pos A="0.0439048" C="0.4254" G="0.519678" T="0.0110173"/>
      <pos A="0.456095" C="0.138182" G="0.0154023" T="0.39032"/>
      <pos A="0.278503" C="0.166685" G="0.157915" T="0.396898"/>
      <pos A="0.28508" C="0.190802" G="0.201765" T="0.322353"/>
      <pos A="0.0417123" C="0.129412" G="0.149145" T="0.67973"/>
      <pos A="0.0395198" C="0.31139" G="0.383743" T="0.265348"/>
      <pos A="0.116257" C="0.46048" G="0.0899474" T="0.333315"/>
      <pos A="0.313583" C="0.221497" G="0.103102" T="0.361818"/>
    </motif>
    <motif db="0" id="LYL1_HUMAN.H11MO.0.A" length="14" nsites="453" evalue="1.0e+000"
        url="http://hocomoco.autosome.ru/motif/LYL1_HUMAN.H11MO.0.A">
      <pos A="0.205308" C="0.441459" G="0.203101" T="0.150132"/>
      <pos A="0.145718" C="0.695266" G="0.0265394" T="0.132476"/>
      <pos A="0.64009" C="0.0508166" G="0.0464026" T="0.26269"/>
      <pos A="0.0574377" C="0.125855" G="0.490013" T="0.326694"/>
      <pos A="0.130269" C="0.730578" G="0.0441955" T="0.094957"/>
      <pos A="0.105992" C="5.51755e-05" G="0.00667623" T="0.887277"/>
      <pos A="0.00226219" C="0.176617" G="0.810031" T="0.0110903"/>
      <pos A="0.00667623" C="0.298003" G="0.181031" T="0.51429"/>
      <pos A="0.0618517" C="0.207515" G="0.220757" T="0.509876"/>
      <pos A="0.207515" C="0.220757" G="0.130269" T="0.441459"/>
      <pos A="0.0441955" C="0.512083" G="0.119234" T="0.324487"/>
      <pos A="0.094957" C="0.580501" G="0.110406" T="0.214136"/>
      <pos A="0.141304" C="0.187652" G="0.181031" T="0.490013"/>
      <pos A="0.119234" C="0.273725" G="0.379662" T="0.227378"/>
    </motif>
    <motif db="0" id="MAFA_HUMAN.H11MO.0.D" length="21" nsites="27" evalue="1.0e+000"
        url="http://hocomoco.autosome.ru/motif/MAFA_HUMAN.H11MO.0.D">
      <pos A="0.101003" C="0.35739" G="0.368635" T="0.172972"/>
      <pos A="0.104377" C="0.000922509" G="0.279799" T="0.614901"/>
      <pos A="0.0324086" C="0.0324086" G="0.774581" T="0.160602"/>
      <pos A="0.000922509" C="0.981489" G="0.0166656" T="0.000922509"/>
      <pos A="0.0931318" C="0.000922509" G="0.000922509" T="0.905023"/>
      <pos A="0.000922509" C="0.0998788" G="0.898276" T="0.000922509"/>
      <pos A="0.713858" C="0.104377" G="0.0166656" T="0.1651"/>
      <pos A="0.149357" C="0.592411" G="0.138112" T="0.12012"/>
      <pos A="0.000922509" C="0.381005" G="0.363013" T="0.25506"/>
      <pos A="0.324779" C="0.457471" G="0.0369066" T="0.180843"/>
      <pos A="0.167349" C="0.376507" G="0.117871" T="0.338274"/>
      <pos A="0.0369066" C="0.153855" G="0.668877" T="0.140361"/>
      <pos A="0.0818868" C="0.614901" G="0.0683927" T="0.234819"/>
[truncated: 364,224 more chars]
