# Supplementary material for: DeepEPI: CNN-transformer-based model for extracting TF interactions through predicting enhancer-promoter interactions
Source: Bioinform Adv. 2025 Sep 17;5(1):vbaf221. doi: 10.1093/bioadv/vbaf221 (PMC12478696; doi:10.1093/bioadv/vbaf221)
Supplement: vbaf221_Supplementary_Data [file vbaf221_supplementary_data.zip › Supplementary_file5/K562/result_promoter72-k562/tomtom.tsv]

Query_ID	Target_ID	Optimal_offset	p-value	E-value	q-value	Overlap	Query_consensus	Target_consensus	Orientation
M0	PAX8_HUMAN.H11MO.0.D	-28	0.00031355	0.24112	0.327224	12	CAAGTTCTGTATTTGGCTCTGTTTGTTATTACCTCAGGGG	GTCACTGAAGCGGG	+
M0	ZN554_HUMAN.H11MO.0.C	-2	0.000425884	0.327505	0.327224	20	CAAGTTCTGTATTTGGCTCTGTTTGTTATTACCTCAGGGG	AGCACCCCACATGGCTCAGC	-
M0	PAX2_HUMAN.H11MO.0.D	-27	0.00142724	1.09755	0.485278	13	CAAGTTCTGTATTTGGCTCTGTTTGTTATTACCTCAGGGG	GTTCAGTCATGCGTGACA	+
M0	HXC10_HUMAN.H11MO.0.D	-21	0.0017212	1.3236	0.485278	19	CAAGTTCTGTATTTGGCTCTGTTTGTTATTACCTCAGGGG	TTTTTAATTTTTTTATTAC	+
M0	MNX1_HUMAN.H11MO.0.D	-20	0.00186043	1.43067	0.485278	19	CAAGTTCTGTATTTGGCTCTGTTTGTTATTACCTCAGGGG	CTATTTTAATAACCCTTAA	+
M0	TLX1_HUMAN.H11MO.0.D	-21	0.00189478	1.45708	0.485278	17	CAAGTTCTGTATTTGGCTCTGTTTGTTATTACCTCAGGGG	CTGGCAAGTTGCCAAGG	+
M1	LYL1_HUMAN.H11MO.0.A	0	0.000468084	0.359956	0.318062	14	TCAGCGGCGGCACCGTGTCGGTGGGCCGCGCCCTGCTTGG	CCAGCTGTTTCCTG	+
M1	THAP1_HUMAN.H11MO.0.C	-9	0.000810993	0.623654	0.318062	22	TCAGCGGCGGCACCGTGTCGGTGGGCCGCGCCCTGCTTGG	GCCCGCAGCCAAGATGGCGGCG	-
M1	SP3_HUMAN.H11MO.0.B	-19	0.00133382	1.02571	0.318062	20	TCAGCGGCGGCACCGTGTCGGTGGGCCGCGCCCTGCTTGG	CCCCGGCCCCGCCCCCCCCC	-
M1	PATZ1_HUMAN.H11MO.0.C	2	0.00138208	1.06282	0.318062	20	TCAGCGGCGGCACCGTGTCGGTGGGCCGCGCCCTGCTTGG	CCTCCCCCCCCGCCCCCTCCCC	-
M1	RARG_HUMAN.H11MO.2.D	4	0.00144391	1.11036	0.318062	16	TCAGCGGCGGCACCGTGTCGGTGGGCCGCGCCCTGCTTGG	GTGACCTCTGGGTGACCCCC	-
M1	IRX2_HUMAN.H11MO.0.D	-2	0.00207834	1.59824	0.318062	19	TCAGCGGCGGCACCGTGTCGGTGGGCCGCGCCCTGCTTGG	CCAACATGCCCACCCATGT	-
M1	GATA1_HUMAN.H11MO.0.A	5	0.00243563	1.873	0.318062	14	TCAGCGGCGGCACCGTGTCGGTGGGCCGCGCCCTGCTTGG	TCTTATCTGTCCCCGCCAG	-
M1	ZN563_HUMAN.H11MO.0.C	-15	0.002698	2.07476	0.318062	21	TCAGCGGCGGCACCGTGTCGGTGGGCCGCGCCCTGCTTGG	GGGATCCTCACTGGCAGCTGC	+
M1	KLF3_HUMAN.H11MO.0.B	-20	0.00284972	2.19144	0.318062	19	TCAGCGGCGGCACCGTGTCGGTGGGCCGCGCCCTGCTTGG	CCCGGCCCCGCCCCTCCCC	-
M1	SP2_HUMAN.H11MO.0.A	-16	0.00287636	2.21192	0.318062	22	TCAGCGGCGGCACCGTGTCGGTGGGCCGCGCCCTGCTTGG	CCCCCGGCCCCGCCCCCCCCCC	-
M1	NR1D1_HUMAN.H11MO.0.B	0	0.00308059	2.36898	0.318062	19	TCAGCGGCGGCACCGTGTCGGTGGGCCGCGCCCTGCTTGG	CCTTCTGACCCACTTCCCT	-
M1	OLIG2_HUMAN.H11MO.0.B	0	0.00351024	2.69937	0.318062	18	TCAGCGGCGGCACCGTGTCGGTGGGCCGCGCCCTGCTTGG	CCAGCTGTTTCCCTTCTG	+
M1	ZFX_HUMAN.H11MO.1.A	-13	0.00365803	2.81303	0.318062	17	TCAGCGGCGGCACCGTGTCGGTGGGCCGCGCCCTGCTTGG	GGGGGCGGAGGCCGGGG	+
M1	ZN341_HUMAN.H11MO.0.C	6	0.00382079	2.93819	0.318062	16	TCAGCGGCGGCACCGTGTCGGTGGGCCGCGCCCTGCTTGG	GCTCTTCCCTCCCCCCCCCCCC	-
M1	TLX1_HUMAN.H11MO.0.D	-6	0.0039696	3.05263	0.318062	17	TCAGCGGCGGCACCGTGTCGGTGGGCCGCGCCCTGCTTGG	CTGGCAAGTTGCCAAGG	+
M1	KLF6_HUMAN.H11MO.0.A	-18	0.00419004	3.22214	0.318062	19	TCAGCGGCGGCACCGTGTCGGTGGGCCGCGCCCTGCTTGG	CCCCCGGCCCCGCCCTTCC	-
M1	PAX8_HUMAN.H11MO.0.D	-16	0.00444618	3.41912	0.321434	14	TCAGCGGCGGCACCGTGTCGGTGGGCCGCGCCCTGCTTGG	GTCACTGAAGCGGG	+
M1	TAF1_HUMAN.H11MO.0.A	-22	0.00524351	4.03226	0.330661	16	TCAGCGGCGGCACCGTGTCGGTGGGCCGCGCCCTGCTTGG	CCGCCGCCGCCATCTT	-
M1	RXRA_HUMAN.H11MO.0.A	-12	0.00524618	4.03431	0.330661	20	TCAGCGGCGGCACCGTGTCGGTGGGCCGCGCCCTGCTTGG	CTCTGACCTCTGCCTCCCCC	-
M1	PROX1_HUMAN.H11MO.0.D	-13	0.00547925	4.21355	0.330661	17	TCAGCGGCGGCACCGTGTCGGTGGGCCGCGCCCTGCTTGG	GGGTAAGGCGGGTTGGG	+
M1	BRAC_HUMAN.H11MO.0.A	-16	0.00606298	4.66244	0.340915	20	TCAGCGGCGGCACCGTGTCGGTGGGCCGCGCCCTGCTTGG	TTAGCAGGGAGGTGTGAAAT	+
M1	ZN554_HUMAN.H11MO.0.C	6	0.00651432	5.00951	0.347786	14	TCAGCGGCGGCACCGTGTCGGTGGGCCGCGCCCTGCTTGG	GCTGAGCCATGTGGGGTGCT	+
M1	SP4_HUMAN.H11MO.0.A	-18	0.00699668	5.38045	0.347786	20	TCAGCGGCGGCACCGTGTCGGTGGGCCGCGCCCTGCTTGG	CCCGGCCCCGCCCCCTTCCC	-
M1	RARA_HUMAN.H11MO.0.A	6	0.00699668	5.38045	0.347786	14	TCAGCGGCGGCACCGTGTCGGTGGGCCGCGCCCTGCTTGG	CCTTGACCTCTTGATCCCCC	-
M1	ZN589_HUMAN.H11MO.0.D	-9	0.00788167	6.06101	0.373238	16	TCAGCGGCGGCACCGTGTCGGTGGGCCGCGCCCTGCTTGG	CGGCAGTAACCGTGGG	-
M1	SMAD3_HUMAN.H11MO.0.B	-23	0.00936879	7.2046	0.418339	12	TCAGCGGCGGCACCGTGTCGGTGGGCCGCGCCCTGCTTGG	CTCTGTCACCTG	+
M1	VEZF1_HUMAN.H11MO.0.C	-17	0.0099085	7.61964	0.418969	22	TCAGCGGCGGCACCGTGTCGGTGGGCCGCGCCCTGCTTGG	CCCCTCCCCCTCCCCCCTCCCC	-
M1	NR1H3_HUMAN.H11MO.0.B	3	0.0101493	7.80484	0.418969	16	TCAGCGGCGGCACCGTGTCGGTGGGCCGCGCCCTGCTTGG	TGACCTGCAGTGACCTCTG	-
M1	PURA_HUMAN.H11MO.0.D	-1	0.0102108	7.8521	0.418969	17	TCAGCGGCGGCACCGTGTCGGTGGGCCGCGCCCTGCTTGG	CCCTGCCCCCCCCTTCC	-
M1	ZN214_HUMAN.H11MO.0.C	0	0.0105809	8.13668	0.422728	22	TCAGCGGCGGCACCGTGTCGGTGGGCCGCGCCCTGCTTGG	TCATCAAAGGCCTCAAAAAGGA	-
M1	GATA2_HUMAN.H11MO.0.A	5	0.010898	8.38054	0.424233	14	TCAGCGGCGGCACCGTGTCGGTGGGCCGCGCCCTGCTTGG	CCTTATCTCCACCCCCCAG	-
M1	SPIC_HUMAN.H11MO.0.D	-26	0.0126832	9.75337	0.469644	13	TCAGCGGCGGCACCGTGTCGGTGGGCCGCGCCCTGCTTGG	CCTCCCCTTCCTC	-
M2	IRX2_HUMAN.H11MO.0.D	-15	0.00027804	0.213813	0.383015	19	GCCTGCTTCCTGCGCGCCGGGCGCTCCCGGAGGCCGGCAG	ACATGGGTGGGCATGTTGG	+
M2	RXRA_HUMAN.H11MO.0.A	-9	0.000643623	0.494946	0.383015	20	GCCTGCTTCCTGCGCGCCGGGCGCTCCCGGAGGCCGGCAG	CTCTGACCTCTGCCTCCCCC	-
M2	GATA1_HUMAN.H11MO.0.A	-29	0.00112873	0.867996	0.383015	11	GCCTGCTTCCTGCGCGCCGGGCGCTCCCGGAGGCCGGCAG	CTGGCGGGGACAGATAAGA	+
M2	SP3_HUMAN.H11MO.0.B	-8	0.00124499	0.957397	0.383015	20	GCCTGCTTCCTGCGCGCCGGGCGCTCCCGGAGGCCGGCAG	CCCCGGCCCCGCCCCCCCCC	-
M2	ZN563_HUMAN.H11MO.0.C	-16	0.00125362	0.964031	0.383015	21	GCCTGCTTCCTGCGCGCCGGGCGCTCCCGGAGGCCGGCAG	GGGATCCTCACTGGCAGCTGC	+
M2	CLOCK_HUMAN.H11MO.0.C	-22	0.00251626	1.935	0.395287	14	GCCTGCTTCCTGCGCGCCGGGCGCTCCCGGAGGCCGGCAG	TGTTCACGTGTCTG	-
M2	SP2_HUMAN.H11MO.0.A	-11	0.00312918	2.40634	0.395287	22	GCCTGCTTCCTGCGCGCCGGGCGCTCCCGGAGGCCGGCAG	GGGGGGGGGGCGGGGCCGGGGG	+
M2	TLX1_HUMAN.H11MO.0.D	-16	0.00345979	2.66058	0.395287	17	GCCTGCTTCCTGCGCGCCGGGCGCTCCCGGAGGCCGGCAG	CTGGCAAGTTGCCAAGG	+
M2	ZFX_HUMAN.H11MO.1.A	-2	0.00372557	2.86496	0.395287	17	GCCTGCTTCCTGCGCGCCGGGCGCTCCCGGAGGCCGGCAG	CCCCGGCCTCCGCCCCC	-
M2	NR1D1_HUMAN.H11MO.0.B	-8	0.00409183	3.14662	0.395287	19	GCCTGCTTCCTGCGCGCCGGGCGCTCCCGGAGGCCGGCAG	CCTTCTGACCCACTTCCCT	-
M2	GATA2_HUMAN.H11MO.0.A	7	0.0046899	3.60653	0.395287	12	GCCTGCTTCCTGCGCGCCGGGCGCTCCCGGAGGCCGGCAG	CCTTATCTCCACCCCCCAG	-
M2	THAP1_HUMAN.H11MO.0.C	0	0.00486422	3.74059	0.395287	22	GCCTGCTTCCTGCGCGCCGGGCGCTCCCGGAGGCCGGCAG	CGCCGCCATCTTGGCTGCGGGC	+
M2	PTF1A_HUMAN.H11MO.0.B	6	0.00504739	3.88145	0.395287	12	GCCTGCTTCCTGCGCGCCGGGCGCTCCCGGAGGCCGGCAG	CCAGCTGCCCCCTTTCCC	+
M2	PATZ1_HUMAN.H11MO.0.C	-7	0.00517514	3.97968	0.395287	22	GCCTGCTTCCTGCGCGCCGGGCGCTCCCGGAGGCCGGCAG	CCTCCCCCCCCGCCCCCTCCCC	-
M4	ZN563_HUMAN.H11MO.0.C	-14	0.000628853	0.483588	0.328585	21	TGGCCCCCGCGGCCGGGCGCTGCTCTGGATGCCGCCCAGC	GGGATCCTCACTGGCAGCTGC	+
M4	GATA1_HUMAN.H11MO.0.A	7	0.000682526	0.524863	0.328585	12	TGGCCCCCGCGGCCGGGCGCTGCTCTGGATGCCGCCCAGC	TCTTATCTGTCCCCGCCAG	-
M4	THAP1_HUMAN.H11MO.0.C	-11	0.000898869	0.69123	0.328585	22	TGGCCCCCGCGGCCGGGCGCTGCTCTGGATGCCGCCCAGC	GCCCGCAGCCAAGATGGCGGCG	-
M4	IRX2_HUMAN.H11MO.0.D	-4	0.00107335	0.825405	0.328585	19	TGGCCCCCGCGGCCGGGCGCTGCTCTGGATGCCGCCCAGC	CCAACATGCCCACCCATGT	-
M4	GATA2_HUMAN.H11MO.0.A	7	0.0019256	1.48079	0.389494	12	TGGCCCCCGCGGCCGGGCGCTGCTCTGGATGCCGCCCAGC	CCTTATCTCCACCCCCCAG	-
M4	TAL1_HUMAN.H11MO.0.A	7	0.00222107	1.708	0.389494	12	TGGCCCCCGCGGCCGGGCGCTGCTCTGGATGCCGCCCAGC	CCTTATCTGCCCCCCCCAG	-
M4	Z324A_HUMAN.H11MO.0.C	-10	0.00283899	2.18318	0.434551	23	TGGCCCCCGCGGCCGGGCGCTGCTCTGGATGCCGCCCAGC	TATCAAACCATCCTTTGCTGCCA	+
M4	RXRA_HUMAN.H11MO.0.A	-11	0.00334631	2.57331	0.448121	20	TGGCCCCCGCGGCCGGGCGCTGCTCTGGATGCCGCCCAGC	GGGGGAGGCAGAGGTCAGAG	+
M4	ZFX_HUMAN.H11MO.1.A	-12	0.00353628	2.7194	0.448121	17	TGGCCCCCGCGGCCGGGCGCTGCTCTGGATGCCGCCCAGC	GGGGGCGGAGGCCGGGG	+
M4	TLX1_HUMAN.H11MO.0.D	-22	0.00380594	2.92677	0.448121	17	TGGCCCCCGCGGCCGGGCGCTGCTCTGGATGCCGCCCAGC	CCTTGGCAACTTGCCAG	-
M4	ZN667_HUMAN.H11MO.0.C	-16	0.00444598	3.41896	0.477906	19	TGGCCCCCGCGGCCGGGCGCTGCTCTGGATGCCGCCCAGC	GCTGAGCTTTTAAGGCCAC	-
M4	KLF6_HUMAN.H11MO.0.A	-5	0.0050881	3.91275	0.477906	19	TGGCCCCCGCGGCCGGGCGCTGCTCTGGATGCCGCCCAGC	CCCCCGGCCCCGCCCTTCC	-
M4	SP2_HUMAN.H11MO.0.A	-3	0.00625527	4.81031	0.477906	22	TGGCCCCCGCGGCCGGGCGCTGCTCTGGATGCCGCCCAGC	CCCCCGGCCCCGCCCCCCCCCC	-
M4	RARG_HUMAN.H11MO.2.D	-17	0.00686892	5.2822	0.477906	20	TGGCCCCCGCGGCCGGGCGCTGCTCTGGATGCCGCCCAGC	GTGACCTCTGGGTGACCCCC	-
M4	SP3_HUMAN.H11MO.0.B	-4	0.00686892	5.2822	0.477906	20	TGGCCCCCGCGGCCGGGCGCTGCTCTGGATGCCGCCCAGC	CCCCGGCCCCGCCCCCCCCC	-
M6	TLX1_HUMAN.H11MO.0.D	-20	1.98895e-05	0.015295	0.0189187	17	GCTTGGATGTGATACACGGGCAGTGGCAAATCGTCAGCCG	CCTTGGCAACTTGCCAG	-
M6	NR1D1_HUMAN.H11MO.0.B	-4	0.000772299	0.593898	0.319389	19	GCTTGGATGTGATACACGGGCAGTGGCAAATCGTCAGCCG	CCTTCTGACCCACTTCCCT	-
M6	ZN563_HUMAN.H11MO.0.C	-19	0.00100701	0.774387	0.319389	21	GCTTGGATGTGATACACGGGCAGTGGCAAATCGTCAGCCG	GCAGCTGCCAGTGAGGATCCC	-
M6	MNX1_HUMAN.H11MO.0.D	-4	0.00126006	0.968986	0.319389	19	GCTTGGATGTGATACACGGGCAGTGGCAAATCGTCAGCCG	CTATTTTAATAACCCTTAA	+
M6	ZN589_HUMAN.H11MO.0.D	-12	0.00161825	1.24443	0.319389	16	GCTTGGATGTGATACACGGGCAGTGGCAAATCGTCAGCCG	CCCACGGTTACTGCCG	+
M6	IRX2_HUMAN.H11MO.0.D	-17	0.00173232	1.33216	0.319389	19	GCTTGGATGTGATACACGGGCAGTGGCAAATCGTCAGCCG	CCAACATGCCCACCCATGT	-
M6	ZN394_HUMAN.H11MO.0.C	-6	0.00194206	1.49345	0.319389	20	GCTTGGATGTGATACACGGGCAGTGGCAAATCGTCAGCCG	ATTCCATTCTATTCCATTCT	-
M6	CLOCK_HUMAN.H11MO.0.C	-10	0.00208388	1.60251	0.319389	14	GCTTGGATGTGATACACGGGCAGTGGCAAATCGTCAGCCG	CAGACACGTGAACA	+
M8	IRX2_HUMAN.H11MO.0.D	-18	0.000129962	0.0999411	0.198882	19	CCCGGGGAGCCTCCGCGGCCCAGGGTGGCCAGGGCGGTCG	ACATGGGTGGGCATGTTGG	+
M8	RXRA_HUMAN.H11MO.0.A	-14	0.000799845	0.615081	0.356527	20	CCCGGGGAGCCTCCGCGGCCCAGGGTGGCCAGGGCGGTCG	GGGGGAGGCAGAGGTCAGAG	+
M8	ZN563_HUMAN.H11MO.0.C	-11	0.000942554	0.724824	0.356527	21	CCCGGGGAGCCTCCGCGGCCCAGGGTGGCCAGGGCGGTCG	GCAGCTGCCAGTGAGGATCCC	-
M8	SP3_HUMAN.H11MO.0.B	-4	0.00176947	1.36072	0.451305	20	CCCGGGGAGCCTCCGCGGCCCAGGGTGGCCAGGGCGGTCG	GGGGGGGGGCGGGGCCGGGG	+
M9	ZN563_HUMAN.H11MO.0.C	-8	4.50018e-05	0.0346064	0.0679573	21	GCTGTGGTGCTGGGGCACGGGTGGATCCGGTCACCCCATT	GCAGCTGCCAGTGAGGATCCC	-
M9	RXRA_HUMAN.H11MO.0.A	-11	0.000212713	0.163576	0.151129	20	GCTGTGGTGCTGGGGCACGGGTGGATCCGGTCACCCCATT	GGGGGAGGCAGAGGTCAGAG	+
M9	ZBT17_HUMAN.H11MO.0.A	-5	0.000579535	0.445663	0.151129	19	GCTGTGGTGCTGGGGCACGGGTGGATCCGGTCACCCCATT	GAGGGTGGGGGAGGGGAAG	+
M9	PATZ1_HUMAN.H11MO.0.C	-5	0.000624584	0.480305	0.151129	22	GCTGTGGTGCTGGGGCACGGGTGGATCCGGTCACCCCATT	GGGGAGGGGGCGGGGGGGGAGG	+
M9	SP2_HUMAN.H11MO.0.A	0	0.000844421	0.64936	0.151129	22	GCTGTGGTGCTGGGGCACGGGTGGATCCGGTCACCCCATT	GGGGGGGGGGCGGGGCCGGGGG	+
M9	THAP1_HUMAN.H11MO.0.C	-10	0.000844421	0.64936	0.151129	22	GCTGTGGTGCTGGGGCACGGGTGGATCCGGTCACCCCATT	CGCCGCCATCTTGGCTGCGGGC	+
M9	NR1D1_HUMAN.H11MO.0.B	-14	0.000946508	0.727864	0.151129	19	GCTGTGGTGCTGGGGCACGGGTGGATCCGGTCACCCCATT	AGGGAAGTGGGTCAGAAGG	+
M9	SP3_HUMAN.H11MO.0.B	-1	0.00100122	0.769941	0.151129	20	GCTGTGGTGCTGGGGCACGGGTGGATCCGGTCACCCCATT	GGGGGGGGGCGGGGCCGGGG	+
M9	VEZF1_HUMAN.H11MO.0.C	-5	0.00105509	0.811361	0.151129	22	GCTGTGGTGCTGGGGCACGGGTGGATCCGGTCACCCCATT	GGGGAGGGGGGAGGGGGAGGGG	+
M9	SRBP2_HUMAN.H11MO.0.B	-28	0.00110087	0.846567	0.151129	12	GCTGTGGTGCTGGGGCACGGGTGGATCCGGTCACCCCATT	CCTCACCCCACCC	-
M9	LYL1_HUMAN.H11MO.0.A	-5	0.00137166	1.05481	0.172612	14	GCTGTGGTGCTGGGGCACGGGTGGATCCGGTCACCCCATT	CCAGCTGTTTCCTG	+
M9	THA_HUMAN.H11MO.0.C	-22	0.00216428	1.66433	0.245571	17	GCTGTGGTGCTGGGGCACGGGTGGATCCGGTCACCCCATT	GGGTCACTTCAGGTCAG	+
M9	PURA_HUMAN.H11MO.0.D	-4	0.00275846	2.12126	0.245571	17	GCTGTGGTGCTGGGGCACGGGTGGATCCGGTCACCCCATT	GGAAGGGGGGGGCAGGG	+
M9	RFX1_HUMAN.H11MO.0.B	-3	0.00287146	2.20815	0.245571	22	GCTGTGGTGCTGGGGCACGGGTGGATCCGGTCACCCCATT	CCGTCGCCATGGCAACCGGGGC	-
M9	ZFX_HUMAN.H11MO.1.A	-4	0.00298818	2.29791	0.245571	17	GCTGTGGTGCTGGGGCACGGGTGGATCCGGTCACCCCATT	GGGGGCGGAGGCCGGGG	+
M9	TBX21_HUMAN.H11MO.0.A	-12	0.00318025	2.44561	0.245571	13	GCTGTGGTGCTGGGGCACGGGTGGATCCGGTCACCCCATT	GTGGAGGTGTGAA	+
M9	ZN341_HUMAN.H11MO.0.C	0	0.00329633	2.53488	0.245571	22	GCTGTGGTGCTGGGGCACGGGTGGATCCGGTCACCCCATT	GGGGGGGGGGGGAGGGAAGAGC	+
M9	ZF64A_HUMAN.H11MO.0.D	-5	0.00356984	2.74521	0.245571	16	GCTGTGGTGCTGGGGCACGGGTGGATCCGGTCACCCCATT	GGGGCCCGGGAACCTG	+
M9	ZN589_HUMAN.H11MO.0.D	-9	0.00356984	2.74521	0.245571	16	GCTGTGGTGCTGGGGCACGGGTGGATCCGGTCACCCCATT	CGGCAGTAACCGTGGG	-
M9	BHE41_HUMAN.H11MO.0.D	-2	0.00384323	2.95544	0.245571	20	GCTGTGGTGCTGGGGCACGGGTGGATCCGGTCACCCCATT	GCCTCTGCACGTGACCCGGT	-
M9	KLF3_HUMAN.H11MO.0.B	-12	0.00408101	3.1383	0.245571	19	GCTGTGGTGCTGGGGCACGGGTGGATCCGGTCACCCCATT	GGGGAGGGGCGGGGCCGGG	+
M9	ZN554_HUMAN.H11MO.0.C	-8	0.0041276	3.17412	0.245571	20	GCTGTGGTGCTGGGGCACGGGTGGATCCGGTCACCCCATT	GCTGAGCCATGTGGGGTGCT	+
M9	MAZ_HUMAN.H11MO.0.A	-5	0.00432788	3.32814	0.245571	22	GCTGTGGTGCTGGGGCACGGGTGGATCCGGTCACCCCATT	GGGGGAGGGGGGGGGGGGGGGG	+
M9	KLF6_HUMAN.H11MO.0.A	-14	0.00439072	3.37646	0.245571	19	GCTGTGGTGCTGGGGCACGGGTGGATCCGGTCACCCCATT	GGAAGGGCGGGGCCGGGGG	+
M9	NR1I2_HUMAN.H11MO.0.C	-20	0.00439072	3.37646	0.245571	19	GCTGTGGTGCTGGGGCACGGGTGGATCCGGTCACCCCATT	TGAGGTCAAAAAAGTTCAG	+
M9	PROX1_HUMAN.H11MO.0.D	-8	0.00557962	4.29073	0.268506	17	GCTGTGGTGCTGGGGCACGGGTGGATCCGGTCACCCCATT	GGGTAAGGCGGGTTGGG	+
M9	OLIG2_HUMAN.H11MO.0.B	-5	0.00577116	4.43803	0.268506	18	GCTGTGGTGCTGGGGCACGGGTGGATCCGGTCACCCCATT	CCAGCTGTTTCCCTTCTG	+
M9	MNX1_HUMAN.H11MO.0.D	-14	0.00586151	4.5075	0.268506	19	GCTGTGGTGCTGGGGCACGGGTGGATCCGGTCACCCCATT	TTAAGGGTTATTAAAATAG	-
M9	SP4_HUMAN.H11MO.0.A	-11	0.00586761	4.51219	0.268506	20	GCTGTGGTGCTGGGGCACGGGTGGATCCGGTCACCCCATT	GGGAAGGGGGCGGGGCCGGG	+
M9	OSR2_HUMAN.H11MO.0.C	1	0.00624299	4.80086	0.277281	15	GCTGTGGTGCTGGGGCACGGGTGGATCCGGTCACCCCATT	GCTGCTGCTTCTGCTG	+
M9	RARG_HUMAN.H11MO.2.D	-9	0.00721662	5.54958	0.311366	20	GCTGTGGTGCTGGGGCACGGGTGGATCCGGTCACCCCATT	GGGGGTCACCCAGAGGTCAC	+
M9	MAFA_HUMAN.H11MO.0.D	-3	0.00757561	5.82564	0.317776	21	GCTGTGGTGCTGGGGCACGGGTGGATCCGGTCACCCCATT	CGAAGGCTGCGGGGTCAGCAC	-
M9	ZEP2_HUMAN.H11MO.0.D	-8	0.00803059	6.17552	0.327757	14	GCTGTGGTGCTGGGGCACGGGTGGATCCGGTCACCCCATT	GGTAGGGAAACCCC	+
M9	EGR2_HUMAN.H11MO.0.A	-12	0.00830418	6.38592	0.330004	18	GCTGTGGTGCTGGGGCACGGGTGGATCCGGTCACCCCATT	GGGGGGGTGTGGGAGGGG	+
M9	RARA_HUMAN.H11MO.0.A	-11	0.00884857	6.80455	0.333618	20	GCTGTGGTGCTGGGGCACGGGTGGATCCGGTCACCCCATT	GGGGGATCAAGAGGTCAAGG	+
M9	IRX2_HUMAN.H11MO.0.D	-22	0.00894251	6.87679	0.333618	18	GCTGTGGTGCTGGGGCACGGGTGGATCCGGTCACCCCATT	CCAACATGCCCACCCATGT	-
M9	ZBTB6_HUMAN.H11MO.0.C	-5	0.00927882	7.13542	0.333618	13	GCTGTGGTGCTGGGGCACGGGTGGATCCGGTCACCCCATT	GGTGCTGGAGCCG	+
M9	Z324A_HUMAN.H11MO.0.C	-9	0.00967448	7.43968	0.339754	23	GCTGTGGTGCTGGGGCACGGGTGGATCCGGTCACCCCATT	TGGCAGCAAAGGATGGTTTGATA	-
M9	NR1H3_HUMAN.H11MO.0.B	-19	0.0102647	7.89355	0.352289	19	GCTGTGGTGCTGGGGCACGGGTGGATCCGGTCACCCCATT	CAGAGGTCACTGCAGGTCA	+
M9	SPZ1_HUMAN.H11MO.0.D	-6	0.0106775	8.21099	0.358313	16	GCTGTGGTGCTGGGGCACGGGTGGATCCGGTCACCCCATT	CGGCTGTTACCCTGGG	+
M9	ZN667_HUMAN.H11MO.0.C	-11	0.0134657	10.3551	0.430238	19	GCTGTGGTGCTGGGGCACGGGTGGATCCGGTCACCCCATT	GTGGCCTTAAAAGCTCAGC	+
M9	ZN770_HUMAN.H11MO.0.C	-3	0.0138708	10.6666	0.430238	22	GCTGTGGTGCTGGGGCACGGGTGGATCCGGTCACCCCATT	GGGAGGCTGAGGCGGGAGGATC	+
M9	SPIC_HUMAN.H11MO.0.D	-12	0.0141293	10.8654	0.430238	13	GCTGTGGTGCTGGGGCACGGGTGGATCCGGTCACCCCATT	GAGGAAGGGGAGG	+
M9	RARA_HUMAN.H11MO.2.A	-11	0.0145303	11.1738	0.430238	17	GCTGTGGTGCTGGGGCACGGGTGGATCCGGTCACCCCATT	AGGTCACCGAGAGGTCA	+
M9	BRAC_HUMAN.H11MO.0.A	-11	0.0160147	12.3153	0.450308	20	GCTGTGGTGCTGGGGCACGGGTGGATCCGGTCACCCCATT	TTAGCAGGGAGGTGTGAAAT	+
M9	ZN563_HUMAN.H11MO.1.C	-1	0.0162866	12.5244	0.450308	12	GCTGTGGTGCTGGGGCACGGGTGGATCCGGTCACCCCATT	CTGTGCTGCCTG	-
M9	KLF16_HUMAN.H11MO.0.D	-5	0.0164433	12.6449	0.450308	19	GCTGTGGTGCTGGGGCACGGGTGGATCCGGTCACCCCATT	GGGGGCGGGGGGGGGGGGG	+
M9	PAX8_HUMAN.H11MO.0.D	-9	0.0165644	12.738	0.450308	14	GCTGTGGTGCTGGGGCACGGGTGGATCCGGTCACCCCATT	GTCACTGAAGCGGG	+
M9	PTF1A_HUMAN.H11MO.0.B	-5	0.016699	12.8416	0.450308	18	GCTGTGGTGCTGGGGCACGGGTGGATCCGGTCACCCCATT	CCAGCTGCCCCCTTTCCC	+
M9	PAX5_HUMAN.H11MO.0.A	-1	0.0186157	14.3155	0.48106	21	GCTGTGGTGCTGGGGCACGGGTGGATCCGGTCACCCCATT	GTCACGCTCTGCTGCCCAGGC	-
M9	NR1I3_HUMAN.H11MO.0.C	-21	0.0191137	14.6984	0.48106	18	GCTGTGGTGCTGGGGCACGGGTGGATCCGGTCACCCCATT	GGGGTCAGGAAAGTTCAG	+
M9	PAX2_HUMAN.H11MO.0.D	-12	0.0191137	14.6984	0.48106	18	GCTGTGGTGCTGGGGCACGGGTGGATCCGGTCACCCCATT	TGTCACGCATGACTGAAC	-
M10	RFX5_HUMAN.H11MO.0.A	-2	0.000540513	0.415655	0.235539	20	GGGCAGCCTGGCCAGAGCTGCACATCGAGCGGCAAGACCC	TCTGCCTAGCAACAGCTGAC	-
M10	BRAC_HUMAN.H11MO.0.A	-16	0.000739291	0.568515	0.235539	20	GGGCAGCCTGGCCAGAGCTGCACATCGAGCGGCAAGACCC	ATTTCACACCTCCCTGCTAA	-
M10	IRX2_HUMAN.H11MO.0.D	-2	0.000789928	0.607454	0.235539	19	GGGCAGCCTGGCCAGAGCTGCACATCGAGCGGCAAGACCC	CCAACATGCCCACCCATGT	-
M10	ZN563_HUMAN.H11MO.0.C	-21	0.000791084	0.608344	0.235539	19	GGGCAGCCTGGCCAGAGCTGCACATCGAGCGGCAAGACCC	GCAGCTGCCAGTGAGGATCCC	-
M10	GATA2_HUMAN.H11MO.0.A	-29	0.00147626	1.13524	0.284712	11	GGGCAGCCTGGCCAGAGCTGCACATCGAGCGGCAAGACCC	CTGGGGGGTGGAGATAAGG	+
M10	Z324A_HUMAN.H11MO.0.C	-8	0.00149197	1.14733	0.284712	23	GGGCAGCCTGGCCAGAGCTGCACATCGAGCGGCAAGACCC	TATCAAACCATCCTTTGCTGCCA	+
M10	THAP1_HUMAN.H11MO.0.C	-8	0.002231	1.71564	0.344768	22	GGGCAGCCTGGCCAGAGCTGCACATCGAGCGGCAAGACCC	CGCCGCCATCTTGGCTGCGGGC	+
M10	GATA1_HUMAN.H11MO.0.A	-29	0.00232254	1.78603	0.344768	11	GGGCAGCCTGGCCAGAGCTGCACATCGAGCGGCAAGACCC	CTGGCGGGGACAGATAAGA	+
M10	ZFX_HUMAN.H11MO.1.A	-10	0.00248419	1.91034	0.344768	17	GGGCAGCCTGGCCAGAGCTGCACATCGAGCGGCAAGACCC	CCCCGGCCTCCGCCCCC	-
M10	TAL1_HUMAN.H11MO.0.A	-29	0.00289868	2.22908	0.345741	11	GGGCAGCCTGGCCAGAGCTGCACATCGAGCGGCAAGACCC	CTGGGGGGGGCAGATAAGG	+
M10	TLX1_HUMAN.H11MO.0.D	-16	0.00314581	2.41913	0.345741	17	GGGCAGCCTGGCCAGAGCTGCACATCGAGCGGCAAGACCC	CCTTGGCAACTTGCCAG	-
M10	LYL1_HUMAN.H11MO.0.A	-7	0.00322509	2.48009	0.345741	14	GGGCAGCCTGGCCAGAGCTGCACATCGAGCGGCAAGACCC	CAGGAAACAGCTGG	-
M10	OLIG2_HUMAN.H11MO.0.B	-3	0.0033971	2.61237	0.345741	18	GGGCAGCCTGGCCAGAGCTGCACATCGAGCGGCAAGACCC	CAGAAGGGAAACAGCTGG	-
M10	PROX1_HUMAN.H11MO.0.D	-6	0.00396839	3.05169	0.360076	17	GGGCAGCCTGGCCAGAGCTGCACATCGAGCGGCAAGACCC	CCCAACCCGCCTTACCC	-
M10	ZN554_HUMAN.H11MO.0.C	-13	0.00400967	3.08343	0.360076	20	GGGCAGCCTGGCCAGAGCTGCACATCGAGCGGCAAGACCC	AGCACCCCACATGGCTCAGC	-
M10	THA_HUMAN.H11MO.0.C	-7	0.00462331	3.55533	0.392117	17	GGGCAGCCTGGCCAGAGCTGCACATCGAGCGGCAAGACCC	CTGACCTGAAGTGACCC	-
M10	SPIC_HUMAN.H11MO.0.D	-24	0.00596828	4.58961	0.454528	13	GGGCAGCCTGGCCAGAGCTGCACATCGAGCGGCAAGACCC	GAGGAAGGGGAGG	+
M10	KLF6_HUMAN.H11MO.0.A	-3	0.00680831	5.23559	0.454528	19	GGGCAGCCTGGCCAGAGCTGCACATCGAGCGGCAAGACCC	CCCCCGGCCCCGCCCTTCC	-
M10	MNX1_HUMAN.H11MO.0.D	-8	0.00680831	5.23559	0.454528	19	GGGCAGCCTGGCCAGAGCTGCACATCGAGCGGCAAGACCC	TTAAGGGTTATTAAAATAG	-
M10	PATZ1_HUMAN.H11MO.0.C	-13	0.00684784	5.26599	0.454528	22	GGGCAGCCTGGCCAGAGCTGCACATCGAGCGGCAAGACCC	GGGGAGGGGGCGGGGGGGGAGG	+
M11	RXRA_HUMAN.H11MO.0.A	-1	0.000453743	0.348928	0.353717	20	GCCCGGGCCTGTCGCGCCGCGCGGATGTCCGGGGCCCAGG	CTCTGACCTCTGCCTCCCCC	-
M11	IRX2_HUMAN.H11MO.0.D	-6	0.000590688	0.454239	0.353717	19	GCCCGGGCCTGTCGCGCCGCGCGGATGTCCGGGGCCCAGG	ACATGGGTGGGCATGTTGG	+
M11	GATA1_HUMAN.H11MO.0.A	8	0.000691904	0.532074	0.353717	11	GCCCGGGCCTGTCGCGCCGCGCGGATGTCCGGGGCCCAGG	TCTTATCTGTCCCCGCCAG	-
M11	THAP1_HUMAN.H11MO.0.C	-11	0.00208651	1.60452	0.426003	22	GCCCGGGCCTGTCGCGCCGCGCGGATGTCCGGGGCCCAGG	GCCCGCAGCCAAGATGGCGGCG	-
M11	ZN563_HUMAN.H11MO.0.C	-18	0.00214064	1.64615	0.426003	21	GCCCGGGCCTGTCGCGCCGCGCGGATGTCCGGGGCCCAGG	GGGATCCTCACTGGCAGCTGC	+
M11	TLX1_HUMAN.H11MO.0.D	-22	0.00237839	1.82898	0.426003	17	GCCCGGGCCTGTCGCGCCGCGCGGATGTCCGGGGCCCAGG	CCTTGGCAACTTGCCAG	-
M11	ZFX_HUMAN.H11MO.1.A	-1	0.00277767	2.13603	0.426003	17	GCCCGGGCCTGTCGCGCCGCGCGGATGTCCGGGGCCCAGG	CCCCGGCCTCCGCCCCC	-
M12	THAP1_HUMAN.H11MO.0.C	-2	4.24025e-06	0.00326075	0.00645199	22	GGAGCAGCTCGCTCGGCGGGTGGCCCCTGAGAGCGAGCGG	CGCCGCCATCTTGGCTGCGGGC	+
M12	PTF1A_HUMAN.H11MO.0.B	0	8.37661e-05	0.0644161	0.0399553	18	GGAGCAGCTCGCTCGGCGGGTGGCCCCTGAGAGCGAGCGG	CCAGCTGCCCCCTTTCCC	+
M12	ZN563_HUMAN.H11MO.0.C	0	0.000105034	0.0807715	0.0399553	21	GGAGCAGCTCGCTCGGCGGGTGGCCCCTGAGAGCGAGCGG	GCAGCTGCCAGTGAGGATCCC	-
M12	TAF1_HUMAN.H11MO.0.A	-16	0.000258184	0.198544	0.0785711	16	GGAGCAGCTCGCTCGGCGGGTGGCCCCTGAGAGCGAGCGG	AAGATGGCGGCGGCGG	+
M12	PATZ1_HUMAN.H11MO.0.C	-1	0.00034759	0.267296	0.0881492	22	GGAGCAGCTCGCTCGGCGGGTGGCCCCTGAGAGCGAGCGG	GGGGAGGGGGCGGGGGGGGAGG	+
M12	SP2_HUMAN.H11MO.0.A	-10	0.000459737	0.353538	0.0999343	22	GGAGCAGCTCGCTCGGCGGGTGGCCCCTGAGAGCGAGCGG	GGGGGGGGGGCGGGGCCGGGGG	+
M12	SMAD3_HUMAN.H11MO.0.B	-1	0.000659413	0.507089	0.121169	12	GGAGCAGCTCGCTCGGCGGGTGGCCCCTGAGAGCGAGCGG	CAGGTGACAGAG	-
M12	OLIG2_HUMAN.H11MO.0.B	0	0.00071669	0.551135	0.121169	18	GGAGCAGCTCGCTCGGCGGGTGGCCCCTGAGAGCGAGCGG	CCAGCTGTTTCCCTTCTG	+
M12	MAZ_HUMAN.H11MO.0.A	0	0.000910536	0.700202	0.138548	22	GGAGCAGCTCGCTCGGCGGGTGGCCCCTGAGAGCGAGCGG	GGGGGAGGGGGGGGGGGGGGGG	+
M12	ZFX_HUMAN.H11MO.1.A	-12	0.00114488	0.880413	0.158182	17	GGAGCAGCTCGCTCGGCGGGTGGCCCCTGAGAGCGAGCGG	GGGGGCGGAGGCCGGGG	+
M12	SP3_HUMAN.H11MO.0.B	-11	0.00124748	0.959315	0.158182	20	GGAGCAGCTCGCTCGGCGGGTGGCCCCTGAGAGCGAGCGG	GGGGGGGGGCGGGGCCGGGG	+
M12	LYL1_HUMAN.H11MO.0.A	0	0.00149625	1.15062	0.168262	14	GGAGCAGCTCGCTCGGCGGGTGGCCCCTGAGAGCGAGCGG	CCAGCTGTTTCCTG	+
M12	ZN335_HUMAN.H11MO.0.A	-2	0.00154814	1.19052	0.168262	22	GGAGCAGCTCGCTCGGCGGGTGGCCCCTGAGAGCGAGCGG	GGCTGTCCTCGGCGCTGCCTGA	+
M12	ZN263_HUMAN.H11MO.0.A	1	0.00166504	1.28041	0.168902	19	GGAGCAGCTCGCTCGGCGGGTGGCCCCTGAGAGCGAGCGG	GGGAGGAGGGAGAGGAGGAG	+
M12	NR1H4_HUMAN.H11MO.0.B	-4	0.00214271	1.64774	0.203773	19	GGAGCAGCTCGCTCGGCGGGTGGCCCCTGAGAGCGAGCGG	GGGGTCAATGACCCCGAGG	+
M12	ZBT17_HUMAN.H11MO.0.A	-15	0.00247983	1.90699	0.207551	19	GGAGCAGCTCGCTCGGCGGGTGGCCCCTGAGAGCGAGCGG	GAGGGTGGGGGAGGGGAAG	+
M12	NR1D1_HUMAN.H11MO.0.B	-13	0.00266643	2.05049	0.207551	19	GGAGCAGCTCGCTCGGCGGGTGGCCCCTGAGAGCGAGCGG	AGGGAAGTGGGTCAGAAGG	+
M12	SP4_HUMAN.H11MO.0.A	-13	0.00272804	2.09787	0.207551	20	GGAGCAGCTCGCTCGGCGGGTGGCCCCTGAGAGCGAGCGG	GGGAAGGGGGCGGGGCCGGG	+
M12	VEZF1_HUMAN.H11MO.0.C	-12	0.00313945	2.41424	0.227477	22	GGAGCAGCTCGCTCGGCGGGTGGCCCCTGAGAGCGAGCGG	GGGGAGGGGGGAGGGGGAGGGG	+
M12	KLF6_HUMAN.H11MO.0.A	-13	0.00355236	2.73176	0.235519	19	GGAGCAGCTCGCTCGGCGGGTGGCCCCTGAGAGCGAGCGG	GGAAGGGCGGGGCCGGGGG	+
M12	TLX1_HUMAN.H11MO.0.D	-12	0.00461052	3.54549	0.292308	17	GGAGCAGCTCGCTCGGCGGGTGGCCCCTGAGAGCGAGCGG	CTGGCAAGTTGCCAAGG	+
M12	HESX1_HUMAN.H11MO.0.D	-17	0.00548843	4.2206	0.334049	16	GGAGCAGCTCGCTCGGCGGGTGGCCCCTGAGAGCGAGCGG	ATCCGGCACGTGGCCT	+
M12	ZN341_HUMAN.H11MO.0.C	-3	0.00699795	5.38142	0.394376	22	GGAGCAGCTCGCTCGGCGGGTGGCCCCTGAGAGCGAGCGG	GCTCTTCCCTCCCCCCCCCCCC	-
M12	ZN554_HUMAN.H11MO.0.C	-9	0.00748516	5.75609	0.406767	20	GGAGCAGCTCGCTCGGCGGGTGGCCCCTGAGAGCGAGCGG	AGCACCCCACATGGCTCAGC	-
M12	MNX1_HUMAN.H11MO.0.D	-11	0.00813707	6.25741	0.418241	19	GGAGCAGCTCGCTCGGCGGGTGGCCCCTGAGAGCGAGCGG	CTATTTTAATAACCCTTAA	+
M12	RARG_HUMAN.H11MO.0.B	-20	0.00846015	6.50585	0.418241	18	GGAGCAGCTCGCTCGGCGGGTGGCCCCTGAGAGCGAGCGG	AGGTCAGAGTGACCTGGG	+
M12	RXRA_HUMAN.H11MO.0.A	-9	0.0085209	6.55257	0.418241	20	GGAGCAGCTCGCTCGGCGGGTGGCCCCTGAGAGCGAGCGG	GGGGGAGGCAGAGGTCAGAG	+
M13	NR1D1_HUMAN.H11MO.0.B	-1	8.26907e-05	0.0635891	0.125673	19	GCCCGCTCACCCACGGCCCGGCCGCGCGTGCAACCTTTCA	CCTTCTGACCCACTTCCCT	-
M13	KLF6_HUMAN.H11MO.0.A	-9	0.000177886	0.136794	0.135175	19	GCCCGCTCACCCACGGCCCGGCCGCGCGTGCAACCTTTCA	CCCCCGGCCCCGCCCTTCC	-
M13	ZFX_HUMAN.H11MO.1.A	-10	0.000511952	0.393691	0.234889	17	GCCCGCTCACCCACGGCCCGGCCGCGCGTGCAACCTTTCA	CCCCGGCCTCCGCCCCC	-
M13	SP2_HUMAN.H11MO.0.A	-9	0.00072601	0.558301	0.234889	22	GCCCGCTCACCCACGGCCCGGCCGCGCGTGCAACCTTTCA	CCCCCGGCCCCGCCCCCCCCCC	-
M13	THAP1_HUMAN.H11MO.0.C	-7	0.000778727	0.598841	0.234889	22	GCCCGCTCACCCACGGCCCGGCCGCGCGTGCAACCTTTCA	CGCCGCCATCTTGGCTGCGGGC	+
M13	RXRA_HUMAN.H11MO.0.A	4	0.00103956	0.799422	0.234889	16	GCCCGCTCACCCACGGCCCGGCCGCGCGTGCAACCTTTCA	CTCTGACCTCTGCCTCCCCC	-
M13	SP3_HUMAN.H11MO.0.B	-5	0.00120194	0.924289	0.234889	20	GCCCGCTCACCCACGGCCCGGCCGCGCGTGCAACCTTTCA	CCCCGGCCCCGCCCCCCCCC	-
M13	ZN563_HUMAN.H11MO.0.C	-15	0.00147881	1.1372	0.234889	21	GCCCGCTCACCCACGGCCCGGCCGCGCGTGCAACCTTTCA	GCAGCTGCCAGTGAGGATCCC	-
M13	PATZ1_HUMAN.H11MO.0.C	-3	0.00154553	1.18851	0.234889	22	GCCCGCTCACCCACGGCCCGGCCGCGCGTGCAACCTTTCA	CCTCCCCCCCCGCCCCCTCCCC	-
M13	TLX1_HUMAN.H11MO.0.D	-17	0.00370881	2.85208	0.409609	17	GCCCGCTCACCCACGGCCCGGCCGCGCGTGCAACCTTTCA	CTGGCAAGTTGCCAAGG	+
M13	IRX2_HUMAN.H11MO.0.D	-12	0.00373959	2.87574	0.409609	19	GCCCGCTCACCCACGGCCCGGCCGCGCGTGCAACCTTTCA	CCAACATGCCCACCCATGT	-
M13	ZN341_HUMAN.H11MO.0.C	-2	0.00385251	2.96258	0.409609	22	GCCCGCTCACCCACGGCCCGGCCGCGCGTGCAACCTTTCA	GCTCTTCCCTCCCCCCCCCCCC	-
M13	NR1H3_HUMAN.H11MO.0.B	-20	0.00400709	3.08145	0.409609	19	GCCCGCTCACCCACGGCCCGGCCGCGCGTGCAACCTTTCA	TGACCTGCAGTGACCTCTG	-
M13	BHE41_HUMAN.H11MO.0.D	-9	0.00448078	3.44572	0.425617	20	GCCCGCTCACCCACGGCCCGGCCGCGCGTGCAACCTTTCA	GCCTCTGCACGTGACCCGGT	-
M13	ZN589_HUMAN.H11MO.0.D	-3	0.00486507	3.74124	0.434936	16	GCCCGCTCACCCACGGCCCGGCCGCGCGTGCAACCTTTCA	CCCACGGTTACTGCCG	+
M13	KLF3_HUMAN.H11MO.0.B	-1	0.00602381	4.63231	0.477439	19	GCCCGCTCACCCACGGCCCGGCCGCGCGTGCAACCTTTCA	CCCGGCCCCGCCCCTCCCC	-
M13	OLIG2_HUMAN.H11MO.0.B	-1	0.00658632	5.06488	0.477439	18	GCCCGCTCACCCACGGCCCGGCCGCGCGTGCAACCTTTCA	CCAGCTGTTTCCCTTCTG	+
M13	MAFA_HUMAN.H11MO.0.D	-18	0.00716623	5.51083	0.477439	21	GCCCGCTCACCCACGGCCCGGCCGCGCGTGCAACCTTTCA	GTGCTGACCCCGCAGCCTTCG	+
M13	EGR1_HUMAN.H11MO.0.A	-9	0.00878923	6.75892	0.494735	17	GCCCGCTCACCCACGGCCCGGCCGCGCGTGCAACCTTTCA	CCCCCGCCCACGCCCTC	-
M14	RXRA_HUMAN.H11MO.0.A	-19	0.000352044	0.270722	0.313519	20	TCTGGCCCCCCCGGCCACCCGCGGAGTGGTGGCTCCCCGA	CTCTGACCTCTGCCTCCCCC	-
M14	IRX2_HUMAN.H11MO.0.D	-14	0.000524362	0.403234	0.313519	19	TCTGGCCCCCCCGGCCACCCGCGGAGTGGTGGCTCCCCGA	ACATGGGTGGGCATGTTGG	+
M14	GATA1_HUMAN.H11MO.0.A	5	0.00140853	1.08316	0.477586	14	TCTGGCCCCCCCGGCCACCCGCGGAGTGGTGGCTCCCCGA	TCTTATCTGTCCCCGCCAG	-
M14	ZFX_HUMAN.H11MO.1.A	-8	0.00171517	1.31897	0.477586	17	TCTGGCCCCCCCGGCCACCCGCGGAGTGGTGGCTCCCCGA	CCCCGGCCTCCGCCCCC	-
M14	TAL1_HUMAN.H11MO.0.A	5	0.00217838	1.67518	0.477586	14	TCTGGCCCCCCCGGCCACCCGCGGAGTGGTGGCTCCCCGA	CCTTATCTGCCCCCCCCAG	-
M15	IRX2_HUMAN.H11MO.0.D	-1	0.000260323	0.200188	0.399772	19	CGGAGCGCCGGCCTTCCGCGGCGCAGGCCCCGGTGCCGGG	ACATGGGTGGGCATGTTGG	+
M16	ZFX_HUMAN.H11MO.1.A	-13	8.11165e-05	0.0623786	0.105216	17	GCGAGGGCGGAGATCGCGGCCAATGCCGCGGCGGTGGAGG	CCCCGGCCTCCGCCCCC	-
M16	THAP1_HUMAN.H11MO.0.C	-11	0.000211055	0.162301	0.105216	22	GCGAGGGCGGAGATCGCGGCCAATGCCGCGGCGGTGGAGG	GCCCGCAGCCAAGATGGCGGCG	-
M16	SP4_HUMAN.H11MO.0.A	-4	0.000277216	0.213179	0.105216	20	GCGAGGGCGGAGATCGCGGCCAATGCCGCGGCGGTGGAGG	GGGAAGGGGGCGGGGCCGGG	+
M16	TLX1_HUMAN.H11MO.0.D	-13	0.000683271	0.525436	0.147087	17	GCGAGGGCGGAGATCGCGGCCAATGCCGCGGCGGTGGAGG	CCTTGGCAACTTGCCAG	-
M16	SP2_HUMAN.H11MO.0.A	-4	0.000784932	0.603613	0.147087	22	GCGAGGGCGGAGATCGCGGCCAATGCCGCGGCGGTGGAGG	GGGGGGGGGGCGGGGCCGGGGG	+
M16	ZN563_HUMAN.H11MO.0.C	-16	0.000862329	0.663131	0.147087	21	GCGAGGGCGGAGATCGCGGCCAATGCCGCGGCGGTGGAGG	GGGATCCTCACTGGCAGCTGC	+
M16	NR1H4_HUMAN.H11MO.0.B	-15	0.000871952	0.670531	0.147087	19	GCGAGGGCGGAGATCGCGGCCAATGCCGCGGCGGTGGAGG	GGGGTCAATGACCCCGAGG	+
M16	ZN589_HUMAN.H11MO.0.D	-4	0.00124836	0.959992	0.186359	16	GCGAGGGCGGAGATCGCGGCCAATGCCGCGGCGGTGGAGG	CGGCAGTAACCGTGGG	-
M16	RXRA_HUMAN.H11MO.0.A	1	0.00135689	1.04345	0.186359	19	GCGAGGGCGGAGATCGCGGCCAATGCCGCGGCGGTGGAGG	GGGGGAGGCAGAGGTCAGAG	+
M16	PURA_HUMAN.H11MO.0.D	-8	0.00166728	1.28214	0.186359	17	GCGAGGGCGGAGATCGCGGCCAATGCCGCGGCGGTGGAGG	GGAAGGGGGGGGCAGGG	+
M16	IRX2_HUMAN.H11MO.0.D	-21	0.00171134	1.31602	0.186359	19	GCGAGGGCGGAGATCGCGGCCAATGCCGCGGCGGTGGAGG	ACATGGGTGGGCATGTTGG	+
M16	SP3_HUMAN.H11MO.0.B	-13	0.00180616	1.38894	0.186359	20	GCGAGGGCGGAGATCGCGGCCAATGCCGCGGCGGTGGAGG	CCCCGGCCCCGCCCCCCCCC	-
M16	KLF6_HUMAN.H11MO.0.A	0	0.00184127	1.41594	0.186359	19	GCGAGGGCGGAGATCGCGGCCAATGCCGCGGCGGTGGAGG	GGAAGGGCGGGGCCGGGGG	+
M16	ZN554_HUMAN.H11MO.0.C	-12	0.00337413	2.5947	0.301326	20	GCGAGGGCGGAGATCGCGGCCAATGCCGCGGCGGTGGAGG	AGCACCCCACATGGCTCAGC	-
M16	ZN214_HUMAN.H11MO.0.C	-19	0.00367341	2.82485	0.309828	21	GCGAGGGCGGAGATCGCGGCCAATGCCGCGGCGGTGGAGG	TCCTTTTTGAGGCCTTTGATGA	+
M16	Z324A_HUMAN.H11MO.0.C	-13	0.00438618	3.37298	0.324506	23	GCGAGGGCGGAGATCGCGGCCAATGCCGCGGCGGTGGAGG	TGGCAGCAAAGGATGGTTTGATA	-
M16	MAFA_HUMAN.H11MO.0.D	-16	0.00445228	3.4238	0.324506	21	GCGAGGGCGGAGATCGCGGCCAATGCCGCGGCGGTGGAGG	GTGCTGACCCCGCAGCCTTCG	+
M16	NFIC_HUMAN.H11MO.0.A	-2	0.00448867	3.45179	0.324506	17	GCGAGGGCGGAGATCGCGGCCAATGCCGCGGCGGTGGAGG	CTTGGCAGGGAGCCAAG	-
M16	KLF3_HUMAN.H11MO.0.B	-14	0.00494982	3.80641	0.326727	19	GCGAGGGCGGAGATCGCGGCCAATGCCGCGGCGGTGGAGG	CCCGGCCCCGCCCCTCCCC	-
M16	NR1D1_HUMAN.H11MO.0.B	-10	0.0069357	5.33355	0.375144	19	GCGAGGGCGGAGATCGCGGCCAATGCCGCGGCGGTGGAGG	CCTTCTGACCCACTTCCCT	-
M16	PAX8_HUMAN.H11MO.0.D	-13	0.00730815	5.61997	0.375144	14	GCGAGGGCGGAGATCGCGGCCAATGCCGCGGCGGTGGAGG	CCCGCTTCAGTGAC	-
M16	PATZ1_HUMAN.H11MO.0.C	-3	0.00875679	6.73397	0.39572	22	GCGAGGGCGGAGATCGCGGCCAATGCCGCGGCGGTGGAGG	GGGGAGGGGGCGGGGGGGGAGG	+
M16	PAX2_HUMAN.H11MO.0.D	-4	0.00886222	6.81505	0.39572	18	GCGAGGGCGGAGATCGCGGCCAATGCCGCGGCGGTGGAGG	GTTCAGTCATGCGTGACA	+
M16	ZN341_HUMAN.H11MO.0.C	-4	0.00987158	7.59125	0.428196	22	GCGAGGGCGGAGATCGCGGCCAATGCCGCGGCGGTGGAGG	GGGGGGGGGGGGAGGGAAGAGC	+
M16	ZN350_HUMAN.H11MO.1.D	2	0.010867	8.35671	0.434159	22	GCGAGGGCGGAGATCGCGGCCAATGCCGCGGCGGTGGAGG	ACGGGGCGCAGGGATTTGTTGCCC	+
M16	RARA_HUMAN.H11MO.0.A	1	0.0116236	8.93854	0.45248	19	GCGAGGGCGGAGATCGCGGCCAATGCCGCGGCGGTGGAGG	GGGGGATCAAGAGGTCAAGG	+
M16	TAF1_HUMAN.H11MO.0.A	-9	0.0125168	9.62539	0.475068	16	GCGAGGGCGGAGATCGCGGCCAATGCCGCGGCGGTGGAGG	AAGATGGCGGCGGCGG	+
M17	ZN563_HUMAN.H11MO.0.C	-21	0.000354268	0.272432	0.33949	19	GTAACTGCACGATTTTCGTGGGCAGCTGGCTCCGAGGGTG	GCAGCTGCCAGTGAGGATCCC	-
M17	MNX1_HUMAN.H11MO.0.D	-11	0.00106191	0.81661	0.33949	19	GTAACTGCACGATTTTCGTGGGCAGCTGGCTCCGAGGGTG	CTATTTTAATAACCCTTAA	+
M17	NR1D1_HUMAN.H11MO.0.B	-19	0.00123504	0.949744	0.33949	19	GTAACTGCACGATTTTCGTGGGCAGCTGGCTCCGAGGGTG	AGGGAAGTGGGTCAGAAGG	+
M17	PATZ1_HUMAN.H11MO.0.C	-15	0.00129001	0.992019	0.33949	22	GTAACTGCACGATTTTCGTGGGCAGCTGGCTCCGAGGGTG	GGGGAGGGGGCGGGGGGGGAGG	+
M17	SP3_HUMAN.H11MO.0.B	-16	0.00143726	1.10525	0.33949	20	GTAACTGCACGATTTTCGTGGGCAGCTGGCTCCGAGGGTG	GGGGGGGGGCGGGGCCGGGG	+
M17	PAX8_HUMAN.H11MO.0.D	0	0.00155797	1.19808	0.33949	14	GTAACTGCACGATTTTCGTGGGCAGCTGGCTCCGAGGGTG	GTCACTGAAGCGGG	+
M17	NR1H4_HUMAN.H11MO.0.B	-18	0.00192649	1.48147	0.33949	19	GTAACTGCACGATTTTCGTGGGCAGCTGGCTCCGAGGGTG	GGGGTCAATGACCCCGAGG	+
M17	PURA_HUMAN.H11MO.0.D	-21	0.00200009	1.53807	0.33949	17	GTAACTGCACGATTTTCGTGGGCAGCTGGCTCCGAGGGTG	GGAAGGGGGGGGCAGGG	+
M17	SP2_HUMAN.H11MO.0.A	-15	0.00252383	1.94083	0.383829	22	GTAACTGCACGATTTTCGTGGGCAGCTGGCTCCGAGGGTG	GGGGGGGGGGCGGGGCCGGGGG	+
M17	IRX2_HUMAN.H11MO.0.D	-18	0.00276382	2.12538	0.383829	19	GTAACTGCACGATTTTCGTGGGCAGCTGGCTCCGAGGGTG	ACATGGGTGGGCATGTTGG	+
M17	LYL1_HUMAN.H11MO.0.A	-21	0.00342251	2.63191	0.416458	14	GTAACTGCACGATTTTCGTGGGCAGCTGGCTCCGAGGGTG	CCAGCTGTTTCCTG	+
M17	RXRA_HUMAN.H11MO.0.A	-17	0.00382311	2.93997	0.416458	20	GTAACTGCACGATTTTCGTGGGCAGCTGGCTCCGAGGGTG	GGGGGAGGCAGAGGTCAGAG	+
M17	ZFX_HUMAN.H11MO.1.A	-17	0.00427763	3.28949	0.416458	17	GTAACTGCACGATTTTCGTGGGCAGCTGGCTCCGAGGGTG	GGGGGCGGAGGCCGGGG	+
M17	THAP1_HUMAN.H11MO.0.C	-16	0.00480248	3.6931	0.416458	22	GTAACTGCACGATTTTCGTGGGCAGCTGGCTCCGAGGGTG	CGCCGCCATCTTGGCTGCGGGC	+
M17	KLF6_HUMAN.H11MO.0.A	-18	0.00483705	3.71969	0.416458	19	GTAACTGCACGATTTTCGTGGGCAGCTGGCTCCGAGGGTG	GGAAGGGCGGGGCCGGGGG	+
M17	GATA1_HUMAN.H11MO.0.A	8	0.0051797	3.98319	0.416458	11	GTAACTGCACGATTTTCGTGGGCAGCTGGCTCCGAGGGTG	TCTTATCTGTCCCCGCCAG	-
M17	ZN394_HUMAN.H11MO.0.C	-8	0.00570509	4.38721	0.435765	20	GTAACTGCACGATTTTCGTGGGCAGCTGGCTCCGAGGGTG	ATTCCATTCTATTCCATTCT	-
M17	TLX1_HUMAN.H11MO.0.D	-11	0.0071127	5.46966	0.4739	17	GTAACTGCACGATTTTCGTGGGCAGCTGGCTCCGAGGGTG	CTGGCAAGTTGCCAAGG	+
M17	PTF1A_HUMAN.H11MO.0.B	0	0.00749789	5.76588	0.4739	18	GTAACTGCACGATTTTCGTGGGCAGCTGGCTCCGAGGGTG	CCAGCTGCCCCCTTTCCC	+
M18	IRX2_HUMAN.H11MO.0.D	-2	0.000255188	0.19624	0.339228	19	CCTCCGGGTGGGTCGCGGGCCCAGCGGGTGCGTGGGTCCC	ACATGGGTGGGCATGTTGG	+
M18	RXRA_HUMAN.H11MO.0.A	-4	0.000441795	0.339741	0.339228	20	CCTCCGGGTGGGTCGCGGGCCCAGCGGGTGCGTGGGTCCC	GGGGGAGGCAGAGGTCAGAG	+
M19	RXRA_HUMAN.H11MO.0.A	-1	0.000131501	0.101124	0.201017	20	AGCCTGCCCCGTCCGGGTCTCGGCTATCTCCGCTCGGCCT	CTCTGACCTCTGCCTCCCCC	-
M19	IRX2_HUMAN.H11MO.0.D	-17	0.000783695	0.602662	0.255576	19	AGCCTGCCCCGTCCGGGTCTCGGCTATCTCCGCTCGGCCT	CCAACATGCCCACCCATGT	-
M19	ZFX_HUMAN.H11MO.1.A	-6	0.000956997	0.735931	0.255576	17	AGCCTGCCCCGTCCGGGTCTCGGCTATCTCCGCTCGGCCT	CCCCGGCCTCCGCCCCC	-
M19	SP3_HUMAN.H11MO.0.B	0	0.00098453	0.757103	0.255576	20	AGCCTGCCCCGTCCGGGTCTCGGCTATCTCCGCTCGGCCT	CCCCGGCCCCGCCCCCCCCC	-
M19	LYL1_HUMAN.H11MO.0.A	-2	0.00141549	1.08851	0.255576	14	AGCCTGCCCCGTCCGGGTCTCGGCTATCTCCGCTCGGCCT	CCAGCTGTTTCCTG	+
M19	PATZ1_HUMAN.H11MO.0.C	-18	0.00141729	1.0899	0.255576	22	AGCCTGCCCCGTCCGGGTCTCGGCTATCTCCGCTCGGCCT	CCTCCCCCCCCGCCCCCTCCCC	-
M19	SP4_HUMAN.H11MO.0.A	-1	0.00154424	1.18752	0.255576	20	AGCCTGCCCCGTCCGGGTCTCGGCTATCTCCGCTCGGCCT	CCCGGCCCCGCCCCCTTCCC	-
M19	SP2_HUMAN.H11MO.0.A	-5	0.00187268	1.44009	0.255576	22	AGCCTGCCCCGTCCGGGTCTCGGCTATCTCCGCTCGGCCT	CCCCCGGCCCCGCCCCCCCCCC	-
M19	ZN341_HUMAN.H11MO.0.C	-17	0.00187268	1.44009	0.255576	22	AGCCTGCCCCGTCCGGGTCTCGGCTATCTCCGCTCGGCCT	GCTCTTCCCTCCCCCCCCCCCC	-
M19	ZN563_HUMAN.H11MO.0.C	-13	0.00198034	1.52288	0.255576	21	AGCCTGCCCCGTCCGGGTCTCGGCTATCTCCGCTCGGCCT	GGGATCCTCACTGGCAGCTGC	+
M19	THAP1_HUMAN.H11MO.0.C	-3	0.0020063	1.54284	0.255576	22	AGCCTGCCCCGTCCGGGTCTCGGCTATCTCCGCTCGGCCT	CGCCGCCATCTTGGCTGCGGGC	+
M19	TLX1_HUMAN.H11MO.0.D	-6	0.00235656	1.8122	0.277103	17	AGCCTGCCCCGTCCGGGTCTCGGCTATCTCCGCTCGGCCT	CTGGCAAGTTGCCAAGG	+
M19	VEZF1_HUMAN.H11MO.0.C	-18	0.00344566	2.64971	0.351145	22	AGCCTGCCCCGTCCGGGTCTCGGCTATCTCCGCTCGGCCT	CCCCTCCCCCTCCCCCCTCCCC	-
M19	THA_HUMAN.H11MO.0.C	-4	0.004394	3.37899	0.401272	17	AGCCTGCCCCGTCCGGGTCTCGGCTATCTCCGCTCGGCCT	GGGTCACTTCAGGTCAG	+
M19	SPIC_HUMAN.H11MO.0.D	-2	0.00505459	3.88698	0.401272	13	AGCCTGCCCCGTCCGGGTCTCGGCTATCTCCGCTCGGCCT	CCTCCCCTTCCTC	-
M19	ZN667_HUMAN.H11MO.0.C	-12	0.00548255	4.21608	0.401272	19	AGCCTGCCCCGTCCGGGTCTCGGCTATCTCCGCTCGGCCT	GTGGCCTTAAAAGCTCAGC	+
M19	NR1D1_HUMAN.H11MO.0.B	-10	0.00548255	4.21608	0.401272	19	AGCCTGCCCCGTCCGGGTCTCGGCTATCTCCGCTCGGCCT	CCTTCTGACCCACTTCCCT	-
M19	PROX1_HUMAN.H11MO.0.D	-10	0.00551254	4.23914	0.401272	17	AGCCTGCCCCGTCCGGGTCTCGGCTATCTCCGCTCGGCCT	GGGTAAGGCGGGTTGGG	+
M19	RARG_HUMAN.H11MO.0.B	-14	0.00765004	5.88288	0.467767	18	AGCCTGCCCCGTCCGGGTCTCGGCTATCTCCGCTCGGCCT	AGGTCAGAGTGACCTGGG	+
M19	ZN350_HUMAN.H11MO.1.D	-14	0.00888254	6.83067	0.485011	24	AGCCTGCCCCGTCCGGGTCTCGGCTATCTCCGCTCGGCCT	GGGCAACAAATCCCTGCGCCCCGT	-
M19	KLF6_HUMAN.H11MO.0.A	-18	0.00888389	6.83171	0.485011	19	AGCCTGCCCCGTCCGGGTCTCGGCTATCTCCGCTCGGCCT	CCCCCGGCCCCGCCCTTCC	-
M21	TBX21_HUMAN.H11MO.0.A	-5	1.89726e-05	0.0145899	0.0284102	13	AGCCACCAACACCTACACATTGAACCGCTAGGCACGCAGC	TTCACACCTCCAC	-
M21	RXRA_HUMAN.H11MO.0.A	-5	0.000115106	0.0885162	0.0861816	20	AGCCACCAACACCTACACATTGAACCGCTAGGCACGCAGC	CTCTGACCTCTGCCTCCCCC	-
M21	MAFA_HUMAN.H11MO.0.D	-6	0.000347634	0.26733	0.110646	21	AGCCACCAACACCTACACATTGAACCGCTAGGCACGCAGC	CGAAGGCTGCGGGGTCAGCAC	-
M21	ID4_HUMAN.H11MO.0.D	-6	0.00045313	0.348457	0.110646	11	AGCCACCAACACCTACACATTGAACCGCTAGGCACGCAGC	TTACACCTGTC	-
M21	PROX1_HUMAN.H11MO.0.D	-2	0.000458314	0.352444	0.110646	17	AGCCACCAACACCTACACATTGAACCGCTAGGCACGCAGC	CCCAACCCGCCTTACCC	-
M21	IRX2_HUMAN.H11MO.0.D	-21	0.000533442	0.410217	0.110646	19	AGCCACCAACACCTACACATTGAACCGCTAGGCACGCAGC	ACATGGGTGGGCATGTTGG	+
M21	EGR1_HUMAN.H11MO.0.A	-5	0.000591124	0.454574	0.110646	17	AGCCACCAACACCTACACATTGAACCGCTAGGCACGCAGC	CCCCCGCCCACGCCCTC	-
M21	ZFX_HUMAN.H11MO.1.A	-5	0.000591124	0.454574	0.110646	17	AGCCACCAACACCTACACATTGAACCGCTAGGCACGCAGC	CCCCGGCCTCCGCCCCC	-
M21	PURA_HUMAN.H11MO.0.D	-6	0.000895473	0.688619	0.14899	17	AGCCACCAACACCTACACATTGAACCGCTAGGCACGCAGC	CCCTGCCCCCCCCTTCC	-
M21	SP3_HUMAN.H11MO.0.B	-3	0.00108422	0.833768	0.159863	20	AGCCACCAACACCTACACATTGAACCGCTAGGCACGCAGC	CCCCGGCCCCGCCCCCCCCC	-
M21	TLX1_HUMAN.H11MO.0.D	-11	0.00145333	1.11761	0.159863	17	AGCCACCAACACCTACACATTGAACCGCTAGGCACGCAGC	CCTTGGCAACTTGCCAG	-
M21	TBX3_HUMAN.H11MO.0.C	-5	0.00155923	1.19905	0.159863	11	AGCCACCAACACCTACACATTGAACCGCTAGGCACGCAGC	TTCCCACCTCC	-
M21	VEZF1_HUMAN.H11MO.0.C	-3	0.00163558	1.25776	0.159863	22	AGCCACCAACACCTACACATTGAACCGCTAGGCACGCAGC	CCCCTCCCCCTCCCCCCTCCCC	-
M21	ASCL1_HUMAN.H11MO.0.A	-6	0.00165215	1.2705	0.159863	14	AGCCACCAACACCTACACATTGAACCGCTAGGCACGCAGC	CTGCACCTGCTCCC	+
M21	ZN667_HUMAN.H11MO.0.C	1	0.00170813	1.31355	0.159863	18	AGCCACCAACACCTACACATTGAACCGCTAGGCACGCAGC	GTGGCCTTAAAAGCTCAGC	+
M21	EOMES_HUMAN.H11MO.0.D	-5	0.00285834	2.19806	0.2384	12	AGCCACCAACACCTACACATTGAACCGCTAGGCACGCAGC	TTAACACCTCCT	-
M21	ZN589_HUMAN.H11MO.0.D	-6	0.00288131	2.21572	0.2384	16	AGCCACCAACACCTACACATTGAACCGCTAGGCACGCAGC	CGGCAGTAACCGTGGG	-
M21	SP2_HUMAN.H11MO.0.A	-2	0.00302491	2.32615	0.2384	22	AGCCACCAACACCTACACATTGAACCGCTAGGCACGCAGC	CCCCCGGCCCCGCCCCCCCCCC	-
M21	OSR2_HUMAN.H11MO.0.C	-5	0.00336399	2.58691	0.251868	16	AGCCACCAACACCTACACATTGAACCGCTAGGCACGCAGC	GCTGCTGCTTCTGCTG	+
M21	SP4_HUMAN.H11MO.0.A	-4	0.00396542	3.04941	0.27353	20	AGCCACCAACACCTACACATTGAACCGCTAGGCACGCAGC	CCCGGCCCCGCCCCCTTCCC	-
M21	ZN784_HUMAN.H11MO.0.D	-8	0.00401865	3.09034	0.27353	11	AGCCACCAACACCTACACATTGAACCGCTAGGCACGCAGC	GTACCTACCTC	-
M21	CLOCK_HUMAN.H11MO.0.C	-5	0.00485339	3.73226	0.305241	14	AGCCACCAACACCTACACATTGAACCGCTAGGCACGCAGC	CAGACACGTGAACA	+
M21	NR1H3_HUMAN.H11MO.0.B	2	0.00504269	3.87783	0.305241	17	AGCCACCAACACCTACACATTGAACCGCTAGGCACGCAGC	TGACCTGCAGTGACCTCTG	-
M21	EGR2_HUMAN.H11MO.1.A	-5	0.00529991	4.07563	0.305241	16	AGCCACCAACACCTACACATTGAACCGCTAGGCACGCAGC	CCCCCGCCCACGCCCC	-
M21	PLAG1_HUMAN.H11MO.0.D	1	0.005689	4.37484	0.315515	16	AGCCACCAACACCTACACATTGAACCGCTAGGCACGCAGC	CCCCTCCTGATGCCCCC	-
M21	NR1D1_HUMAN.H11MO.0.B	-15	0.00620318	4.77025	0.318439	19	AGCCACCAACACCTACACATTGAACCGCTAGGCACGCAGC	CCTTCTGACCCACTTCCCT	-
M21	PATZ1_HUMAN.H11MO.0.C	1	0.00621258	4.77747	0.318439	21	AGCCACCAACACCTACACATTGAACCGCTAGGCACGCAGC	CCTCCCCCCCCGCCCCCTCCCC	-
M21	ZN263_HUMAN.H11MO.0.A	3	0.00637969	4.90598	0.318439	17	AGCCACCAACACCTACACATTGAACCGCTAGGCACGCAGC	CTCCTCCTCTCCCTCCTCCC	-
M21	ZN341_HUMAN.H11MO.0.C	-21	0.00662129	5.09177	0.319837	19	AGCCACCAACACCTACACATTGAACCGCTAGGCACGCAGC	GGGGGGGGGGGGAGGGAAGAGC	+
M21	THA_HUMAN.H11MO.0.C	-7	0.00705415	5.42464	0.330098	17	AGCCACCAACACCTACACATTGAACCGCTAGGCACGCAGC	CTGACCTGAAGTGACCC	-
M21	FEV_HUMAN.H11MO.0.B	-9	0.00750224	5.76922	0.333997	10	AGCCACCAACACCTACACATTGAACCGCTAGGCACGCAGC	CGCTTCCCGC	-
M21	KLF6_HUMAN.H11MO.0.A	-20	0.00760732	5.85003	0.333997	19	AGCCACCAACACCTACACATTGAACCGCTAGGCACGCAGC	GGAAGGGCGGGGCCGGGGG	+
M21	ZN563_HUMAN.H11MO.0.C	-7	0.00792329	6.09301	0.333997	21	AGCCACCAACACCTACACATTGAACCGCTAGGCACGCAGC	GGGATCCTCACTGGCAGCTGC	+
M21	Z324A_HUMAN.H11MO.0.C	-4	0.00802965	6.1748	0.333997	23	AGCCACCAACACCTACACATTGAACCGCTAGGCACGCAGC	TATCAAACCATCCTTTGCTGCCA	+
M21	SMAD3_HUMAN.H11MO.0.B	-3	0.00947032	7.28267	0.375252	12	AGCCACCAACACCTACACATTGAACCGCTAGGCACGCAGC	CTCTGTCACCTG	+
M21	ZKSC1_HUMAN.H11MO.0.B	-5	0.00993852	7.64272	0.375252	19	AGCCACCAACACCTACACATTGAACCGCTAGGCACGCAGC	TGAGGACCTACTGTGTGCC	+
M21	MYOD1_HUMAN.H11MO.0.A	-1	0.0101315	7.7911	0.375252	15	AGCCACCAACACCTACACATTGAACCGCTAGGCACGCAGC	GGCAGGAACAGCTGC	-
M21	SPIC_HUMAN.H11MO.0.D	-6	0.0105383	8.10397	0.375252	13	AGCCACCAACACCTACACATTGAACCGCTAGGCACGCAGC	CCTCCCCTTCCTC	-
M21	BC11A_HUMAN.H11MO.0.A	-5	0.0107347	8.25501	0.375252	17	AGCCACCAACACCTACACATTGAACCGCTAGGCACGCAGC	TTTTCACTTCCTCTTTT	-
M21	BRAC_HUMAN.H11MO.0.A	-3	0.0107756	8.28646	0.375252	20	AGCCACCAACACCTACACATTGAACCGCTAGGCACGCAGC	ATTTCACACCTCCCTGCTAA	-
M21	TBX2_HUMAN.H11MO.0.D	2	0.0119017	9.15243	0.378345	23	AGCCACCAACACCTACACATTGAACCGCTAGGCACGCAGC	GTCGCTTCTCACACCTCTGATGGCA	-
M21	RARG_HUMAN.H11MO.2.D	-7	0.0122452	9.41658	0.378345	20	AGCCACCAACACCTACACATTGAACCGCTAGGCACGCAGC	GTGACCTCTGGGTGACCCCC	-
M21	MESP1_HUMAN.H11MO.0.D	-5	0.0124667	9.58692	0.378345	11	AGCCACCAACACCTACACATTGAACCGCTAGGCACGCAGC	TCCACACCTGC	-
M21	ZN350_HUMAN.H11MO.1.D	1	0.0128291	9.8656	0.378345	23	AGCCACCAACACCTACACATTGAACCGCTAGGCACGCAGC	GGGCAACAAATCCCTGCGCCCCGT	-
M21	MAZ_HUMAN.H11MO.0.A	3	0.0130977	10.0721	0.378345	19	AGCCACCAACACCTACACATTGAACCGCTAGGCACGCAGC	CCCCCCCCCCCCCCCCTCCCCC	-
M21	PAX5_HUMAN.H11MO.0.A	-17	0.0131188	10.0883	0.378345	21	AGCCACCAACACCTACACATTGAACCGCTAGGCACGCAGC	GCCTGGGCAGCAGAGCGTGAC	+
M21	LYL1_HUMAN.H11MO.0.A	-11	0.0131384	10.1034	0.378345	14	AGCCACCAACACCTACACATTGAACCGCTAGGCACGCAGC	CCAGCTGTTTCCTG	+
M21	RARG_HUMAN.H11MO.0.B	4	0.014487	11.1405	0.399804	14	AGCCACCAACACCTACACATTGAACCGCTAGGCACGCAGC	CCCAGGTCACTCTGACCT	-
M21	LEF1_HUMAN.H11MO.0.A	-10	0.0152079	11.6949	0.399804	14	AGCCACCAACACCTACACATTGAACCGCTAGGCACGCAGC	TCCTTTGATTTGCT	+
M21	VEZF1_HUMAN.H11MO.1.C	-8	0.0152987	11.7647	0.399804	12	AGCCACCAACACCTACACATTGAACCGCTAGGCACGCAGC	CCCCCTCCCCCT	-
M21	SPZ1_HUMAN.H11MO.0.D	-11	0.0154831	11.9065	0.399804	16	AGCCACCAACACCTACACATTGAACCGCTAGGCACGCAGC	CCCAGGGTAACAGCCG	-
M21	ZIC2_HUMAN.H11MO.0.D	-6	0.0155691	11.9726	0.399804	15	AGCCACCAACACCTACACATTGAACCGCTAGGCACGCAGC	GGCCCCCTGCTGTGA	+
M21	ZBT17_HUMAN.H11MO.0.A	-3	0.015661	12.0433	0.399804	19	AGCCACCAACACCTACACATTGAACCGCTAGGCACGCAGC	CTTCCCCTCCCCCACCCTC	-
M21	ZN708_HUMAN.H11MO.0.C	-5	0.0157526	12.1137	0.399804	20	AGCCACCAACACCTACACATTGAACCGCTAGGCACGCAGC	GCTGTACCTGCTTATTAGGC	-
M21	TBX1_HUMAN.H11MO.0.D	-2	0.0167629	12.8907	0.418357	20	AGCCACCAACACCTACACATTGAACCGCTAGGCACGCAGC	CCGCCCACCCCTGCCCACCC	-
M21	PPARG_HUMAN.H11MO.0.A	-13	0.017221	13.2429	0.422743	17	AGCCACCAACACCTACACATTGAACCGCTAGGCACGCAGC	TGACCTTTGCCCCACTT	-
M21	ZN214_HUMAN.H11MO.0.C	-1	0.0187284	14.4021	0.430606	22	AGCCACCAACACCTACACATTGAACCGCTAGGCACGCAGC	TCATCAAAGGCCTCAAAAAGGA	-
M21	FLI1_HUMAN.H11MO.0.A	-2	0.0187837	14.4447	0.430606	18	AGCCACCAACACCTACACATTGAACCGCTAGGCACGCAGC	TCCCTCCTTCCTTCCTCC	-
M21	RARA_HUMAN.H11MO.0.A	-5	0.018964	14.5833	0.430606	20	AGCCACCAACACCTACACATTGAACCGCTAGGCACGCAGC	CCTTGACCTCTTGATCCCCC	-
M21	TAF1_HUMAN.H11MO.0.A	1	0.0189791	14.5949	0.430606	15	AGCCACCAACACCTACACATTGAACCGCTAGGCACGCAGC	CCGCCGCCGCCATCTT	-
M21	EGR2_HUMAN.H11MO.0.A	-6	0.020026	15.4	0.431818	18	AGCCACCAACACCTACACATTGAACCGCTAGGCACGCAGC	CCCCTCCCACACCCCCCC	-
M21	TAL1_HUMAN.H11MO.1.A	-7	0.0205573	15.8085	0.431818	15	AGCCACCAACACCTACACATTGAACCGCTAGGCACGCAGC	CACATCTGCTTCCTG	-
M21	COT2_HUMAN.H11MO.1.A	-5	0.0209687	16.125	0.431818	17	AGCCACCAACACCTACACATTGAACCGCTAGGCACGCAGC	CCCTGACCTTTGACCCC	-
M21	PTF1A_HUMAN.H11MO.0.B	-8	0.0213427	16.4125	0.431883	18	AGCCACCAACACCTACACATTGAACCGCTAGGCACGCAGC	CCAGCTGCCCCCTTTCCC	+
M21	THAP1_HUMAN.H11MO.0.C	-3	0.0223087	17.1554	0.439551	22	AGCCACCAACACCTACACATTGAACCGCTAGGCACGCAGC	CGCCGCCATCTTGGCTGCGGGC	+
M21	ZN134_HUMAN.H11MO.0.C	-11	0.0223087	17.1554	0.439551	22	AGCCACCAACACCTACACATTGAACCGCTAGGCACGCAGC	CCTTCAACTGATTAGGTGAGGC	-
M21	THB_HUMAN.H11MO.0.C	-8	0.023865	18.3522	0.464107	17	AGCCACCAACACCTACACATTGAACCGCTAGGCACGCAGC	TGACCTGACCTGACCTC	-
M21	KLF3_HUMAN.H11MO.0.B	-1	0.0242718	18.665	0.465967	19	AGCCACCAACACCTACACATTGAACCGCTAGGCACGCAGC	CCCGGCCCCGCCCCTCCCC	-
M21	ITF2_HUMAN.H11MO.0.C	-7	0.0270856	20.8288	0.494969	10	AGCCACCAACACCTACACATTGAACCGCTAGGCACGCAGC	CCCAGCTGCC	-
M21	RFX5_HUMAN.H11MO.0.A	-13	0.0272461	20.9522	0.494969	20	AGCCACCAACACCTACACATTGAACCGCTAGGCACGCAGC	TCTGCCTAGCAACAGCTGAC	-
M23	ZN563_HUMAN.H11MO.0.C	-10	5.34334e-05	0.0410903	0.0815877	21	CGGCGAAGGCGGGCTTCGGTGCGTCCGCCGAGGAGGGCAC	GGGATCCTCACTGGCAGCTGC	+
M24	SP2_HUMAN.H11MO.0.A	-16	5.45812e-06	0.00419729	0.00823128	22	CGGCTGGCCCAGGCCGGGCGCGGCTGCCGGCCCTACGGGG	GGGGGGGGGGCGGGGCCGGGGG	+
M24	KLF6_HUMAN.H11MO.0.A	-11	6.49069e-05	0.0499134	0.0332071	19	CGGCTGGCCCAGGCCGGGCGCGGCTGCCGGCCCTACGGGG	GGAAGGGCGGGGCCGGGGG	+
M24	SP3_HUMAN.H11MO.0.B	-9	0.000100128	0.0769986	0.0332071	20	CGGCTGGCCCAGGCCGGGCGCGGCTGCCGGCCCTACGGGG	GGGGGGGGGCGGGGCCGGGG	+
M24	PATZ1_HUMAN.H11MO.0.C	-16	0.000110097	0.0846648	0.0332071	22	CGGCTGGCCCAGGCCGGGCGCGGCTGCCGGCCCTACGGGG	GGGGAGGGGGCGGGGGGGGAGG	+
M24	THAP1_HUMAN.H11MO.0.C	-6	0.000110097	0.0846648	0.0332071	22	CGGCTGGCCCAGGCCGGGCGCGGCTGCCGGCCCTACGGGG	GCCCGCAGCCAAGATGGCGGCG	-
M24	ZN563_HUMAN.H11MO.0.C	-19	0.000184186	0.141639	0.0462946	21	CGGCTGGCCCAGGCCGGGCGCGGCTGCCGGCCCTACGGGG	GCAGCTGCCAGTGAGGATCCC	-
M24	ZFX_HUMAN.H11MO.1.A	-12	0.00022589	0.173709	0.0486657	17	CGGCTGGCCCAGGCCGGGCGCGGCTGCCGGCCCTACGGGG	GGGGGCGGAGGCCGGGG	+
M24	KLF3_HUMAN.H11MO.0.B	-9	0.000374275	0.287817	0.0627152	19	CGGCTGGCCCAGGCCGGGCGCGGCTGCCGGCCCTACGGGG	GGGGAGGGGCGGGGCCGGG	+
M24	ZN341_HUMAN.H11MO.0.C	-14	0.000748177	0.575348	0.0771581	22	CGGCTGGCCCAGGCCGGGCGCGGCTGCCGGCCCTACGGGG	GGGGGGGGGGGGAGGGAAGAGC	+
M24	SP4_HUMAN.H11MO.0.A	-10	0.000765757	0.588867	0.0771581	20	CGGCTGGCCCAGGCCGGGCGCGGCTGCCGGCCCTACGGGG	GGGAAGGGGGCGGGGCCGGG	+
M24	VEZF1_HUMAN.H11MO.0.C	-16	0.00080224	0.616923	0.0771581	22	CGGCTGGCCCAGGCCGGGCGCGGCTGCCGGCCCTACGGGG	GGGGAGGGGGGAGGGGGAGGGG	+
M24	IRX2_HUMAN.H11MO.0.D	-12	0.000814012	0.625975	0.0771581	19	CGGCTGGCCCAGGCCGGGCGCGGCTGCCGGCCCTACGGGG	ACATGGGTGGGCATGTTGG	+
M24	RXRA_HUMAN.H11MO.0.A	-16	0.00136869	1.05252	0.121417	20	CGGCTGGCCCAGGCCGGGCGCGGCTGCCGGCCCTACGGGG	GGGGGAGGCAGAGGTCAGAG	+
M24	RFX5_HUMAN.H11MO.0.A	-15	0.0016928	1.30176	0.127933	20	CGGCTGGCCCAGGCCGGGCGCGGCTGCCGGCCCTACGGGG	GTCAGCTGTTGCTAGGCAGA	+
M24	MAZ_HUMAN.H11MO.0.A	-15	0.00169663	1.30471	0.127933	22	CGGCTGGCCCAGGCCGGGCGCGGCTGCCGGCCCTACGGGG	GGGGGAGGGGGGGGGGGGGGGG	+
M24	PURA_HUMAN.H11MO.0.D	-15	0.00280076	2.15379	0.196601	17	CGGCTGGCCCAGGCCGGGCGCGGCTGCCGGCCCTACGGGG	GGAAGGGGGGGGCAGGG	+
M24	Z324A_HUMAN.H11MO.0.C	-6	0.00286803	2.20551	0.196601	23	CGGCTGGCCCAGGCCGGGCGCGGCTGCCGGCCCTACGGGG	TATCAAACCATCCTTTGCTGCCA	+
M24	PAX5_HUMAN.H11MO.0.A	-16	0.00418181	3.21581	0.254047	21	CGGCTGGCCCAGGCCGGGCGCGGCTGCCGGCCCTACGGGG	GCCTGGGCAGCAGAGCGTGAC	+
M24	GATA1_HUMAN.H11MO.0.A	7	0.00426521	3.27995	0.254047	12	CGGCTGGCCCAGGCCGGGCGCGGCTGCCGGCCCTACGGGG	TCTTATCTGTCCCCGCCAG	-
M24	EGR1_HUMAN.H11MO.0.A	-13	0.00436124	3.3538	0.254047	17	CGGCTGGCCCAGGCCGGGCGCGGCTGCCGGCCCTACGGGG	GAGGGCGTGGGCGGGGG	+
M24	TLX1_HUMAN.H11MO.0.D	-20	0.00468906	3.60588	0.254047	17	CGGCTGGCCCAGGCCGGGCGCGGCTGCCGGCCCTACGGGG	CTGGCAAGTTGCCAAGG	+
M24	RARG_HUMAN.H11MO.2.D	-14	0.0046982	3.61291	0.254047	20	CGGCTGGCCCAGGCCGGGCGCGGCTGCCGGCCCTACGGGG	GGGGGTCACCCAGAGGTCAC	+
M24	LYL1_HUMAN.H11MO.0.A	-13	0.00482641	3.71151	0.254047	14	CGGCTGGCCCAGGCCGGGCGCGGCTGCCGGCCCTACGGGG	CAGGAAACAGCTGG	-
M24	MXI1_HUMAN.H11MO.0.A	-15	0.00514035	3.95293	0.258402	15	CGGCTGGCCCAGGCCGGGCGCGGCTGCCGGCCCTACGGGG	GCACGTGGCGGCGGG	+
M24	NR1D1_HUMAN.H11MO.0.B	-20	0.00597382	4.59387	0.279255	19	CGGCTGGCCCAGGCCGGGCGCGGCTGCCGGCCCTACGGGG	AGGGAAGTGGGTCAGAAGG	+
M24	ZBT17_HUMAN.H11MO.0.A	-13	0.00597382	4.59387	0.279255	19	CGGCTGGCCCAGGCCGGGCGCGGCTGCCGGCCCTACGGGG	GAGGGTGGGGGAGGGGAAG	+
M24	EGR2_HUMAN.H11MO.0.A	-11	0.00660576	5.07983	0.279255	18	CGGCTGGCCCAGGCCGGGCGCGGCTGCCGGCCCTACGGGG	GGGGGGGTGTGGGAGGGG	+
M24	ZN589_HUMAN.H11MO.0.D	-13	0.00666785	5.12758	0.279255	16	CGGCTGGCCCAGGCCGGGCGCGGCTGCCGGCCCTACGGGG	CCCACGGTTACTGCCG	+
M24	PTF1A_HUMAN.H11MO.0.B	-15	0.00707032	5.43708	0.279255	18	CGGCTGGCCCAGGCCGGGCGCGGCTGCCGGCCCTACGGGG	GGGAAAGGGGGCAGCTGG	-
M24	NR1H3_HUMAN.H11MO.0.B	-14	0.00728378	5.60123	0.279255	19	CGGCTGGCCCAGGCCGGGCGCGGCTGCCGGCCCTACGGGG	CAGAGGTCACTGCAGGTCA	+
M24	MAFA_HUMAN.H11MO.0.D	-17	0.0073871	5.68068	0.279255	21	CGGCTGGCCCAGGCCGGGCGCGGCTGCCGGCCCTACGGGG	CGAAGGCTGCGGGGTCAGCAC	-
M24	PROX1_HUMAN.H11MO.0.D	-12	0.00770588	5.92582	0.279255	17	CGGCTGGCCCAGGCCGGGCGCGGCTGCCGGCCCTACGGGG	GGGTAAGGCGGGTTGGG	+
M24	NFIC_HUMAN.H11MO.0.A	-13	0.00770588	5.92582	0.279255	17	CGGCTGGCCCAGGCCGGGCGCGGCTGCCGGCCCTACGGGG	CTTGGCAGGGAGCCAAG	-
M24	ZN350_HUMAN.H11MO.1.D	-5	0.00777725	5.98071	0.279255	24	CGGCTGGCCCAGGCCGGGCGCGGCTGCCGGCCCTACGGGG	ACGGGGCGCAGGGATTTGTTGCCC	+
M24	OSR2_HUMAN.H11MO.0.C	-23	0.00828568	6.37169	0.290592	16	CGGCTGGCCCAGGCCGGGCGCGGCTGCCGGCCCTACGGGG	CAGCAGAAGCAGCAGC	-
M24	RFX1_HUMAN.H11MO.0.B	-16	0.00928242	7.13818	0.318151	22	CGGCTGGCCCAGGCCGGGCGCGGCTGCCGGCCCTACGGGG	GCCCCGGTTGCCATGGCGACGG	+
M24	WT1_HUMAN.H11MO.0.C	-15	0.00951052	7.31359	0.318725	20	CGGCTGGCCCAGGCCGGGCGCGGCTGCCGGCCCTACGGGG	GGGCGGGGGAGGAGGGGGGG	+
M24	RARA_HUMAN.H11MO.0.A	-16	0.0129488	9.95761	0.390098	20	CGGCTGGCCCAGGCCGGGCGCGGCTGCCGGCCCTACGGGG	GGGGGATCAAGAGGTCAAGG	+
M24	TAL1_HUMAN.H11MO.0.A	7	0.0129764	9.97888	0.390098	12	CGGCTGGCCCAGGCCGGGCGCGGCTGCCGGCCCTACGGGG	CCTTATCTGCCCCCCCCAG	-
M24	EGR2_HUMAN.H11MO.1.A	-14	0.0145261	11.1706	0.405666	16	CGGCTGGCCCAGGCCGGGCGCGGCTGCCGGCCCTACGGGG	GGGGCGTGGGCGGGGG	+
M24	ZN554_HUMAN.H11MO.0.C	-2	0.0146195	11.2424	0.405666	20	CGGCTGGCCCAGGCCGGGCGCGGCTGCCGGCCCTACGGGG	GCTGAGCCATGTGGGGTGCT	+
M24	SPIC_HUMAN.H11MO.0.D	-9	0.0147947	11.3771	0.405666	13	CGGCTGGCCCAGGCCGGGCGCGGCTGCCGGCCCTACGGGG	GAGGAAGGGGAGG	+
M24	ZN322_HUMAN.H11MO.0.B	-13	0.016486	12.6777	0.418428	20	CGGCTGGCCCAGGCCGGGCGCGGCTGCCGGCCCTACGGGG	CCAGGCTCTGTACCAGGCTC	-
M24	OLIG2_HUMAN.H11MO.0.B	-9	0.0165789	12.7492	0.418428	18	CGGCTGGCCCAGGCCGGGCGCGGCTGCCGGCCCTACGGGG	CAGAAGGGAAACAGCTGG	-
M24	PAX8_HUMAN.H11MO.0.D	-25	0.0166178	12.7791	0.418428	14	CGGCTGGCCCAGGCCGGGCGCGGCTGCCGGCCCTACGGGG	CCCGCTTCAGTGAC	-
M24	SPZ1_HUMAN.H11MO.0.D	-13	0.0203623	15.6586	0.487429	16	CGGCTGGCCCAGGCCGGGCGCGGCTGCCGGCCCTACGGGG	CCCAGGGTAACAGCCG	-
M25	TLX1_HUMAN.H11MO.0.D	-8	0.000228431	0.175664	0.285798	17	AGCCCGTGTCTGTTCGGTACCCAGCTCCCCTCGTTTTGGG	CTGGCAAGTTGCCAAGG	+
M25	IRX2_HUMAN.H11MO.0.D	-16	0.00037529	0.288598	0.285798	19	AGCCCGTGTCTGTTCGGTACCCAGCTCCCCTCGTTTTGGG	CCAACATGCCCACCCATGT	-
M25	KLF6_HUMAN.H11MO.0.A	-17	0.00132731	1.0207	0.478006	19	AGCCCGTGTCTGTTCGGTACCCAGCTCCCCTCGTTTTGGG	CCCCCGGCCCCGCCCTTCC	-
M25	NR1D1_HUMAN.H11MO.0.B	-11	0.00143182	1.10107	0.478006	19	AGCCCGTGTCTGTTCGGTACCCAGCTCCCCTCGTTTTGGG	CCTTCTGACCCACTTCCCT	-
M25	KLF3_HUMAN.H11MO.0.B	-19	0.00240951	1.85291	0.478006	19	AGCCCGTGTCTGTTCGGTACCCAGCTCCCCTCGTTTTGGG	CCCGGCCCCGCCCCTCCCC	-
M25	PROX1_HUMAN.H11MO.0.D	-23	0.00260981	2.00694	0.478006	17	AGCCCGTGTCTGTTCGGTACCCAGCTCCCCTCGTTTTGGG	GGGTAAGGCGGGTTGGG	+
M25	RFX5_HUMAN.H11MO.0.A	-8	0.0027032	2.07876	0.478006	20	AGCCCGTGTCTGTTCGGTACCCAGCTCCCCTCGTTTTGGG	TCTGCCTAGCAACAGCTGAC	-
M25	ZN350_HUMAN.H11MO.0.C	-4	0.00283006	2.17632	0.478006	18	AGCCCGTGTCTGTTCGGTACCCAGCTCCCCTCGTTTTGGG	CAGTCCTTTTATGACCTA	+
M25	SP4_HUMAN.H11MO.0.A	-19	0.00382776	2.94355	0.478006	20	AGCCCGTGTCTGTTCGGTACCCAGCTCCCCTCGTTTTGGG	CCCGGCCCCGCCCCCTTCCC	-
M25	ZN563_HUMAN.H11MO.0.C	-1	0.00443136	3.40772	0.478006	21	AGCCCGTGTCTGTTCGGTACCCAGCTCCCCTCGTTTTGGG	GCAGCTGCCAGTGAGGATCCC	-
M25	VEZF1_HUMAN.H11MO.0.C	-8	0.00470037	3.61459	0.478006	22	AGCCCGTGTCTGTTCGGTACCCAGCTCCCCTCGTTTTGGG	CCCCTCCCCCTCCCCCCTCCCC	-
M25	PURA_HUMAN.H11MO.0.D	-19	0.00516848	3.97456	0.478006	17	AGCCCGTGTCTGTTCGGTACCCAGCTCCCCTCGTTTTGGG	CCCTGCCCCCCCCTTCC	-
M25	ZN394_HUMAN.H11MO.0.C	-6	0.00537652	4.13454	0.478006	20	AGCCCGTGTCTGTTCGGTACCCAGCTCCCCTCGTTTTGGG	ATTCCATTCTATTCCATTCT	-
M25	PAX8_HUMAN.H11MO.0.D	-2	0.00563318	4.33192	0.478006	14	AGCCCGTGTCTGTTCGGTACCCAGCTCCCCTCGTTTTGGG	CCCGCTTCAGTGAC	-
M25	MNX1_HUMAN.H11MO.0.D	-7	0.00564916	4.3442	0.478006	19	AGCCCGTGTCTGTTCGGTACCCAGCTCCCCTCGTTTTGGG	CTATTTTAATAACCCTTAA	+
M26	IRX2_HUMAN.H11MO.0.D	-14	7.62054e-05	0.058602	0.116644	19	GCGTCGTTGTCCCGGCGTGGAGGCAAGGGCCCTCGCAAGC	ACATGGGTGGGCATGTTGG	+
M26	RXRA_HUMAN.H11MO.0.A	-15	0.000227618	0.175038	0.174202	20	GCGTCGTTGTCCCGGCGTGGAGGCAAGGGCCCTCGCAAGC	GGGGGAGGCAGAGGTCAGAG	+
M26	SPIC_HUMAN.H11MO.0.D	-15	0.000929362	0.714679	0.268503	13	GCGTCGTTGTCCCGGCGTGGAGGCAAGGGCCCTCGCAAGC	GAGGAAGGGGAGG	+
M26	ZN563_HUMAN.H11MO.0.C	-15	0.00106338	0.817736	0.268503	21	GCGTCGTTGTCCCGGCGTGGAGGCAAGGGCCCTCGCAAGC	GGGATCCTCACTGGCAGCTGC	+
M26	ZFX_HUMAN.H11MO.1.A	-18	0.00111612	0.858297	0.268503	17	GCGTCGTTGTCCCGGCGTGGAGGCAAGGGCCCTCGCAAGC	GGGGGCGGAGGCCGGGG	+
M26	BRAC_HUMAN.H11MO.0.A	-8	0.00257464	1.9799	0.39024	20	GCGTCGTTGTCCCGGCGTGGAGGCAAGGGCCCTCGCAAGC	TTAGCAGGGAGGTGTGAAAT	+
M26	NR1D1_HUMAN.H11MO.0.B	-4	0.0026484	2.03662	0.39024	19	GCGTCGTTGTCCCGGCGTGGAGGCAAGGGCCCTCGCAAGC	CCTTCTGACCCACTTCCCT	-
M26	ZN341_HUMAN.H11MO.0.C	-13	0.00287585	2.21153	0.39024	22	GCGTCGTTGTCCCGGCGTGGAGGCAAGGGCCCTCGCAAGC	GGGGGGGGGGGGAGGGAAGAGC	+
M26	TLX1_HUMAN.H11MO.0.D	-22	0.00289949	2.22971	0.39024	17	GCGTCGTTGTCCCGGCGTGGAGGCAAGGGCCCTCGCAAGC	CCTTGGCAACTTGCCAG	-
M26	KLF6_HUMAN.H11MO.0.A	-13	0.0030594	2.35268	0.39024	19	GCGTCGTTGTCCCGGCGTGGAGGCAAGGGCCCTCGCAAGC	GGAAGGGCGGGGCCGGGGG	+
M26	RARG_HUMAN.H11MO.2.D	-13	0.0034033	2.61714	0.398652	20	GCGTCGTTGTCCCGGCGTGGAGGCAAGGGCCCTCGCAAGC	GGGGGTCACCCAGAGGTCAC	+
M26	SP3_HUMAN.H11MO.0.B	-14	0.00364624	2.80396	0.398652	20	GCGTCGTTGTCCCGGCGTGGAGGCAAGGGCCCTCGCAAGC	GGGGGGGGGCGGGGCCGGGG	+
M26	PATZ1_HUMAN.H11MO.0.C	-10	0.00398654	3.06565	0.406801	22	GCGTCGTTGTCCCGGCGTGGAGGCAAGGGCCCTCGCAAGC	GGGGAGGGGGCGGGGGGGGAGG	+
M26	ZN667_HUMAN.H11MO.0.C	-13	0.005373	4.13184	0.443908	19	GCGTCGTTGTCCCGGCGTGGAGGCAAGGGCCCTCGCAAGC	GCTGAGCTTTTAAGGCCAC	-
M26	SP2_HUMAN.H11MO.0.A	-13	0.00584524	4.49499	0.443908	22	GCGTCGTTGTCCCGGCGTGGAGGCAAGGGCCCTCGCAAGC	GGGGGGGGGGCGGGGCCGGGGG	+
M26	NR1H3_HUMAN.H11MO.0.B	-23	0.00616411	4.7402	0.443908	17	GCGTCGTTGTCCCGGCGTGGAGGCAAGGGCCCTCGCAAGC	CAGAGGTCACTGCAGGTCA	+
M26	Z324A_HUMAN.H11MO.0.C	-17	0.00650407	5.00163	0.443908	23	GCGTCGTTGTCCCGGCGTGGAGGCAAGGGCCCTCGCAAGC	TGGCAGCAAAGGATGGTTTGATA	-
M26	THAP1_HUMAN.H11MO.0.C	-9	0.00662588	5.0953	0.443908	22	GCGTCGTTGTCCCGGCGTGGAGGCAAGGGCCCTCGCAAGC	GCCCGCAGCCAAGATGGCGGCG	-
M26	ZN589_HUMAN.H11MO.0.D	-3	0.00667028	5.12945	0.443908	16	GCGTCGTTGTCCCGGCGTGGAGGCAAGGGCCCTCGCAAGC	CGGCAGTAACCGTGGG	-
M26	GATA1_HUMAN.H11MO.0.A	-29	0.00807985	6.2134	0.482359	11	GCGTCGTTGTCCCGGCGTGGAGGCAAGGGCCCTCGCAAGC	CTGGCGGGGACAGATAAGA	+
M26	CLOCK_HUMAN.H11MO.0.C	-19	0.00810252	6.23084	0.482359	14	GCGTCGTTGTCCCGGCGTGGAGGCAAGGGCCCTCGCAAGC	CAGACACGTGAACA	+
M26	PURA_HUMAN.H11MO.0.D	-12	0.00819345	6.30076	0.482359	17	GCGTCGTTGTCCCGGCGTGGAGGCAAGGGCCCTCGCAAGC	GGAAGGGGGGGGCAGGG	+
M27	SP2_HUMAN.H11MO.0.A	-8	9.28251e-05	0.0713825	0.0786579	22	CTCCTTCCGCCCGGGCCTAGCTCCAGCTGGCCTGGGCCGC	CCCCCGGCCCCGCCCCCCCCCC	-
M27	RFX5_HUMAN.H11MO.0.A	-11	0.000122963	0.0945587	0.0786579	20	CTCCTTCCGCCCGGGCCTAGCTCCAGCTGGCCTGGGCCGC	TCTGCCTAGCAACAGCTGAC	-
M27	THAP1_HUMAN.H11MO.0.C	-17	0.00023302	0.179193	0.0786579	22	CTCCTTCCGCCCGGGCCTAGCTCCAGCTGGCCTGGGCCGC	CGCCGCCATCTTGGCTGCGGGC	+
M27	PTF1A_HUMAN.H11MO.0.B	-12	0.000250385	0.192546	0.0786579	18	CTCCTTCCGCCCGGGCCTAGCTCCAGCTGGCCTGGGCCGC	GGGAAAGGGGGCAGCTGG	-
M27	PATZ1_HUMAN.H11MO.0.C	-2	0.000313576	0.24114	0.0786579	22	CTCCTTCCGCCCGGGCCTAGCTCCAGCTGGCCTGGGCCGC	CCTCCCCCCCCGCCCCCTCCCC	-
M27	ZFX_HUMAN.H11MO.1.A	-8	0.000470958	0.362167	0.101259	17	CTCCTTCCGCCCGGGCCTAGCTCCAGCTGGCCTGGGCCGC	CCCCGGCCTCCGCCCCC	-
M27	NR1H4_HUMAN.H11MO.0.B	-6	0.000563331	0.433201	0.10598	19	CTCCTTCCGCCCGGGCCTAGCTCCAGCTGGCCTGGGCCGC	CCTCGGGGTCATTGACCCC	-
M27	SP3_HUMAN.H11MO.0.B	-9	0.000737931	0.567469	0.123403	20	CTCCTTCCGCCCGGGCCTAGCTCCAGCTGGCCTGGGCCGC	CCCCGGCCCCGCCCCCCCCC	-
M27	MAZ_HUMAN.H11MO.0.A	-2	0.000980616	0.754094	0.134171	22	CTCCTTCCGCCCGGGCCTAGCTCCAGCTGGCCTGGGCCGC	CCCCCCCCCCCCCCCCTCCCCC	-
M27	NFIC_HUMAN.H11MO.0.A	-10	0.00107046	0.823182	0.134258	17	CTCCTTCCGCCCGGGCCTAGCTCCAGCTGGCCTGGGCCGC	CTTGGCAGGGAGCCAAG	-
M27	EGR1_HUMAN.H11MO.0.A	-3	0.00125526	0.965299	0.145326	17	CTCCTTCCGCCCGGGCCTAGCTCCAGCTGGCCTGGGCCGC	CCCCCGCCCACGCCCTC	-
M27	OSR2_HUMAN.H11MO.0.C	-13	0.00146801	1.1289	0.150473	16	CTCCTTCCGCCCGGGCCTAGCTCCAGCTGGCCTGGGCCGC	GCTGCTGCTTCTGCTG	+
M27	KLF16_HUMAN.H11MO.0.D	-5	0.00149968	1.15325	0.150473	19	CTCCTTCCGCCCGGGCCTAGCTCCAGCTGGCCTGGGCCGC	CCCCCCCCCCCCCGCCCCC	-
M27	MXI1_HUMAN.H11MO.0.A	-22	0.00201116	1.54658	0.189181	15	CTCCTTCCGCCCGGGCCTAGCTCCAGCTGGCCTGGGCCGC	GCACGTGGCGGCGGG	+
M27	ZN554_HUMAN.H11MO.0.C	-1	0.00216038	1.66133	0.191264	20	CTCCTTCCGCCCGGGCCTAGCTCCAGCTGGCCTGGGCCGC	AGCACCCCACATGGCTCAGC	-
M27	LYL1_HUMAN.H11MO.0.A	-16	0.00249242	1.91667	0.198378	14	CTCCTTCCGCCCGGGCCTAGCTCCAGCTGGCCTGGGCCGC	CAGGAAACAGCTGG	-
M27	VEZF1_HUMAN.H11MO.0.C	-2	0.00250436	1.92585	0.198378	22	CTCCTTCCGCCCGGGCCTAGCTCCAGCTGGCCTGGGCCGC	CCCCTCCCCCTCCCCCCTCCCC	-
M27	TFCP2_HUMAN.H11MO.0.D	-19	0.00300349	2.30968	0.200082	16	CTCCTTCCGCCCGGGCCTAGCTCCAGCTGGCCTGGGCCGC	GCCTGAACTGGCCAGA	+
M27	ZN589_HUMAN.H11MO.0.D	-7	0.00324522	2.49557	0.200082	16	CTCCTTCCGCCCGGGCCTAGCTCCAGCTGGCCTGGGCCGC	CCCACGGTTACTGCCG	+
M27	RXRA_HUMAN.H11MO.0.A	-4	0.00325494	2.50305	0.200082	20	CTCCTTCCGCCCGGGCCTAGCTCCAGCTGGCCTGGGCCGC	CTCTGACCTCTGCCTCCCCC	-
M27	PURA_HUMAN.H11MO.0.D	-4	0.00339989	2.61452	0.200082	17	CTCCTTCCGCCCGGGCCTAGCTCCAGCTGGCCTGGGCCGC	CCCTGCCCCCCCCTTCC	-
M27	OLIG2_HUMAN.H11MO.0.B	-12	0.00350324	2.69399	0.200082	18	CTCCTTCCGCCCGGGCCTAGCTCCAGCTGGCCTGGGCCGC	CAGAAGGGAAACAGCTGG	-
M27	TFE2_HUMAN.H11MO.0.A	-15	0.00361359	2.77885	0.200082	11	CTCCTTCCGCCCGGGCCTAGCTCCAGCTGGCCTGGGCCGC	CACAGCTGCAG	+
M27	Z324A_HUMAN.H11MO.0.C	-19	0.00369756	2.84342	0.200082	21	CTCCTTCCGCCCGGGCCTAGCTCCAGCTGGCCTGGGCCGC	TATCAAACCATCCTTTGCTGCCA	+
M27	BHE41_HUMAN.H11MO.0.D	-2	0.00372234	2.86248	0.200082	20	CTCCTTCCGCCCGGGCCTAGCTCCAGCTGGCCTGGGCCGC	GCCTCTGCACGTGACCCGGT	-
M27	KLF3_HUMAN.H11MO.0.B	-22	0.00403727	3.10466	0.209527	18	CTCCTTCCGCCCGGGCCTAGCTCCAGCTGGCCTGGGCCGC	GGGGAGGGGCGGGGCCGGG	+
M27	KLF6_HUMAN.H11MO.0.A	-13	0.00495009	3.80662	0.229768	19	CTCCTTCCGCCCGGGCCTAGCTCCAGCTGGCCTGGGCCGC	CCCCCGGCCCCGCCCTTCC	-
M27	SP1_HUMAN.H11MO.0.A	-4	0.00503793	3.87417	0.229768	22	CTCCTTCCGCCCGGGCCTAGCTCCAGCTGGCCTGGGCCGC	CCCCCCCCCGGCCCCGCCCCCC	-
M27	ZN341_HUMAN.H11MO.0.C	4	0.00503793	3.87417	0.229768	18	CTCCTTCCGCCCGGGCCTAGCTCCAGCTGGCCTGGGCCGC	GCTCTTCCCTCCCCCCCCCCCC	-
M27	SP4_HUMAN.H11MO.0.A	-3	0.00552677	4.25009	0.238442	20	CTCCTTCCGCCCGGGCCTAGCTCCAGCTGGCCTGGGCCGC	CCCGGCCCCGCCCCCTTCCC	-
M27	ZN563_HUMAN.H11MO.0.C	-9	0.00566802	4.35871	0.238442	21	CTCCTTCCGCCCGGGCCTAGCTCCAGCTGGCCTGGGCCGC	GGGATCCTCACTGGCAGCTGC	+
M27	ITF2_HUMAN.H11MO.0.C	-15	0.00570341	4.38593	0.238442	10	CTCCTTCCGCCCGGGCCTAGCTCCAGCTGGCCTGGGCCGC	CCCAGCTGCC	-
M27	ZN350_HUMAN.H11MO.1.D	-15	0.00626133	4.81496	0.254692	24	CTCCTTCCGCCCGGGCCTAGCTCCAGCTGGCCTGGGCCGC	ACGGGGCGCAGGGATTTGTTGCCC	+
M27	TLX1_HUMAN.H11MO.0.D	-19	0.00699951	5.38262	0.270118	17	CTCCTTCCGCCCGGGCCTAGCTCCAGCTGGCCTGGGCCGC	CTGGCAAGTTGCCAAGG	+
M27	RARG_HUMAN.H11MO.0.B	-18	0.00751988	5.78279	0.275376	18	CTCCTTCCGCCCGGGCCTAGCTCCAGCTGGCCTGGGCCGC	AGGTCAGAGTGACCTGGG	+
M27	EGR2_HUMAN.H11MO.1.A	-3	0.00854816	6.57353	0.285898	16	CTCCTTCCGCCCGGGCCTAGCTCCAGCTGGCCTGGGCCGC	CCCCCGCCCACGCCCC	-
M27	EGR2_HUMAN.H11MO.0.A	-4	0.0091947	7.07072	0.296069	18	CTCCTTCCGCCCGGGCCTAGCTCCAGCTGGCCTGGGCCGC	CCCCTCCCACACCCCCCC	-
M27	PROX1_HUMAN.H11MO.0.D	-5	0.00924571	7.10995	0.296069	17	CTCCTTCCGCCCGGGCCTAGCTCCAGCTGGCCTGGGCCGC	CCCAACCCGCCTTACCC	-
M27	THA_HUMAN.H11MO.0.C	-6	0.00990272	7.61519	0.310502	17	CTCCTTCCGCCCGGGCCTAGCTCCAGCTGGCCTGGGCCGC	CTGACCTGAAGTGACCC	-
M27	NR1D1_HUMAN.H11MO.0.B	-13	0.0101969	7.84142	0.313201	19	CTCCTTCCGCCCGGGCCTAGCTCCAGCTGGCCTGGGCCGC	CCTTCTGACCCACTTCCCT	-
M27	NFIA_HUMAN.H11MO.0.C	-11	0.0111888	8.60422	0.336795	15	CTCCTTCCGCCCGGGCCTAGCTCCAGCTGGCCTGGGCCGC	TTGGCACGGTGCCAA	+
M27	ZF64A_HUMAN.H11MO.0.D	-3	0.013059	10.0424	0.380457	16	CTCCTTCCGCCCGGGCCTAGCTCCAGCTGGCCTGGGCCGC	CAGGTTCCCGGGCCCC	-
M27	RFX1_HUMAN.H11MO.0.B	-8	0.0139256	10.7088	0.388125	22	CTCCTTCCGCCCGGGCCTAGCTCCAGCTGGCCTGGGCCGC	CCGTCGCCATGGCAACCGGGGC	-
M27	SRBP2_HUMAN.H11MO.0.B	-15	0.0148279	11.4026	0.399919	13	CTCCTTCCGCCCGGGCCTAGCTCCAGCTGGCCTGGGCCGC	CCTCACCCCACCC	-
M27	IRX2_HUMAN.H11MO.0.D	-6	0.0148802	11.4429	0.399919	19	CTCCTTCCGCCCGGGCCTAGCTCCAGCTGGCCTGGGCCGC	CCAACATGCCCACCCATGT	-
M27	RARG_HUMAN.H11MO.2.D	-11	0.015975	12.2848	0.409037	20	CTCCTTCCGCCCGGGCCTAGCTCCAGCTGGCCTGGGCCGC	GGGGGTCACCCAGAGGTCAC	+
M27	MYOD1_HUMAN.H11MO.0.A	-16	0.0160348	12.3308	0.409037	15	CTCCTTCCGCCCGGGCCTAGCTCCAGCTGGCCTGGGCCGC	GCAGCTGTTCCTGCC	+
M27	MAFA_HUMAN.H11MO.0.D	-8	0.0178706	13.7425	0.441609	21	CTCCTTCCGCCCGGGCCTAGCTCCAGCTGGCCTGGGCCGC	GTGCTGACCCCGCAGCCTTCG	+
M27	NR1H3_HUMAN.H11MO.0.B	-7	0.0178985	13.7639	0.441609	19	CTCCTTCCGCCCGGGCCTAGCTCCAGCTGGCCTGGGCCGC	TGACCTGCAGTGACCTCTG	-
M27	TBX21_HUMAN.H11MO.0.A	-13	0.0186933	14.3751	0.449042	13	CTCCTTCCGCCCGGGCCTAGCTCCAGCTGGCCTGGGCCGC	TTCACACCTCCAC	-
M29	IRX2_HUMAN.H11MO.0.D	-11	0.000264588	0.203468	0.405524	19	TCGCGGACAAGTTCCGGATCCGCGGCCAGCTCCCGCGTGG	ACATGGGTGGGCATGTTGG	+
M30	RXRA_HUMAN.H11MO.0.A	0	0.000569892	0.438247	0.315374	20	CTCGCTCGGCTGCGGGGCCACGGGCTGCGCCGGCGGCGGA	CTCTGACCTCTGCCTCCCCC	-
M30	IRX2_HUMAN.H11MO.0.D	-4	0.000736434	0.566318	0.315374	19	CTCGCTCGGCTGCGGGGCCACGGGCTGCGCCGGCGGCGGA	CCAACATGCCCACCCATGT	-
M30	ZN563_HUMAN.H11MO.0.C	-7	0.000845063	0.649854	0.315374	21	CTCGCTCGGCTGCGGGGCCACGGGCTGCGCCGGCGGCGGA	GGGATCCTCACTGGCAGCTGC	+
M30	GATA1_HUMAN.H11MO.0.A	-29	0.000997779	0.767292	0.315374	11	CTCGCTCGGCTGCGGGGCCACGGGCTGCGCCGGCGGCGGA	CTGGCGGGGACAGATAAGA	+
M30	ZFX_HUMAN.H11MO.1.A	-17	0.00102952	0.791701	0.315374	17	CTCGCTCGGCTGCGGGGCCACGGGCTGCGCCGGCGGCGGA	CCCCGGCCTCCGCCCCC	-
M30	TLX1_HUMAN.H11MO.0.D	-6	0.00179122	1.37745	0.391933	17	CTCGCTCGGCTGCGGGGCCACGGGCTGCGCCGGCGGCGGA	CTGGCAAGTTGCCAAGG	+
M30	THAP1_HUMAN.H11MO.0.C	-3	0.00265385	2.04081	0.411995	22	CTCGCTCGGCTGCGGGGCCACGGGCTGCGCCGGCGGCGGA	CGCCGCCATCTTGGCTGCGGGC	+
M30	RARG_HUMAN.H11MO.2.D	7	0.00295885	2.27536	0.411995	13	CTCGCTCGGCTGCGGGGCCACGGGCTGCGCCGGCGGCGGA	GTGACCTCTGGGTGACCCCC	-
M34	THAP1_HUMAN.H11MO.0.C	-7	0.000169814	0.130587	0.131996	22	AGTGGGTGACCGTGGGGGCGACCGCGTCCTGGGGCGCCGC	GCCCGCAGCCAAGATGGCGGCG	-
M34	RARG_HUMAN.H11MO.2.D	-5	0.000177724	0.13667	0.131996	20	AGTGGGTGACCGTGGGGGCGACCGCGTCCTGGGGCGCCGC	GTGACCTCTGGGTGACCCCC	-
M34	PROX1_HUMAN.H11MO.0.D	-16	0.00034765	0.267343	0.131996	17	AGTGGGTGACCGTGGGGGCGACCGCGTCCTGGGGCGCCGC	GGGTAAGGCGGGTTGGG	+
M34	NR1H4_HUMAN.H11MO.0.B	2	0.000419747	0.322785	0.131996	17	AGTGGGTGACCGTGGGGGCGACCGCGTCCTGGGGCGCCGC	GGGGTCAATGACCCCGAGG	+
M34	SP2_HUMAN.H11MO.0.A	-12	0.000450548	0.346471	0.131996	22	AGTGGGTGACCGTGGGGGCGACCGCGTCCTGGGGCGCCGC	GGGGGGGGGGCGGGGCCGGGGG	+
M34	PATZ1_HUMAN.H11MO.0.C	-13	0.000521175	0.400784	0.131996	22	AGTGGGTGACCGTGGGGGCGACCGCGTCCTGGGGCGCCGC	GGGGAGGGGGCGGGGGGGGAGG	+
M34	KLF6_HUMAN.H11MO.0.A	-15	0.000726914	0.558997	0.134845	19	AGTGGGTGACCGTGGGGGCGACCGCGTCCTGGGGCGCCGC	GGAAGGGCGGGGCCGGGGG	+
M34	ZN563_HUMAN.H11MO.0.C	-4	0.00082554	0.63484	0.134845	21	AGTGGGTGACCGTGGGGGCGACCGCGTCCTGGGGCGCCGC	GGGATCCTCACTGGCAGCTGC	+
M34	SP3_HUMAN.H11MO.0.B	-13	0.000906554	0.69714	0.134845	20	AGTGGGTGACCGTGGGGGCGACCGCGTCCTGGGGCGCCGC	GGGGGGGGGCGGGGCCGGGG	+
M34	ZN589_HUMAN.H11MO.0.D	0	0.000958911	0.737403	0.134845	16	AGTGGGTGACCGTGGGGGCGACCGCGTCCTGGGGCGCCGC	CGGCAGTAACCGTGGG	-
M34	RXRA_HUMAN.H11MO.0.A	-3	0.000976108	0.750627	0.134845	20	AGTGGGTGACCGTGGGGGCGACCGCGTCCTGGGGCGCCGC	CTCTGACCTCTGCCTCCCCC	-
M34	ZN667_HUMAN.H11MO.0.C	-16	0.00114801	0.882816	0.142436	19	AGTGGGTGACCGTGGGGGCGACCGCGTCCTGGGGCGCCGC	GCTGAGCTTTTAAGGCCAC	-
M34	MAZ_HUMAN.H11MO.0.A	-12	0.00121852	0.937044	0.142436	22	AGTGGGTGACCGTGGGGGCGACCGCGTCCTGGGGCGCCGC	GGGGGAGGGGGGGGGGGGGGGG	+
M34	IRX2_HUMAN.H11MO.0.D	-11	0.00133321	1.02524	0.14471	19	AGTGGGTGACCGTGGGGGCGACCGCGTCCTGGGGCGCCGC	ACATGGGTGGGCATGTTGG	+
M34	PURA_HUMAN.H11MO.0.D	0	0.00192829	1.48286	0.195349	17	AGTGGGTGACCGTGGGGGCGACCGCGTCCTGGGGCGCCGC	GGAAGGGGGGGGCAGGG	+
M34	ZFX_HUMAN.H11MO.1.A	2	0.00242821	1.86729	0.204806	15	AGTGGGTGACCGTGGGGGCGACCGCGTCCTGGGGCGCCGC	GGGGGCGGAGGCCGGGG	+
M34	ZN335_HUMAN.H11MO.0.A	-3	0.00256075	1.96922	0.204806	22	AGTGGGTGACCGTGGGGGCGACCGCGTCCTGGGGCGCCGC	GGCTGTCCTCGGCGCTGCCTGA	+
M34	NR1D1_HUMAN.H11MO.0.B	-15	0.0029626	2.27824	0.215586	19	AGTGGGTGACCGTGGGGGCGACCGCGTCCTGGGGCGCCGC	AGGGAAGTGGGTCAGAAGG	+
M34	SPZ1_HUMAN.H11MO.0.D	0	0.00297928	2.29107	0.215586	16	AGTGGGTGACCGTGGGGGCGACCGCGTCCTGGGGCGCCGC	CGGCTGTTACCCTGGG	+
M34	ZN263_HUMAN.H11MO.0.A	-14	0.00374336	2.87865	0.237017	20	AGTGGGTGACCGTGGGGGCGACCGCGTCCTGGGGCGCCGC	GGGAGGAGGGAGAGGAGGAG	+
M34	RARG_HUMAN.H11MO.0.B	-15	0.00466642	3.58847	0.283219	18	AGTGGGTGACCGTGGGGGCGACCGCGTCCTGGGGCGCCGC	AGGTCAGAGTGACCTGGG	+
M34	VEZF1_HUMAN.H11MO.0.C	-13	0.00520517	4.00277	0.283219	22	AGTGGGTGACCGTGGGGGCGACCGCGTCCTGGGGCGCCGC	GGGGAGGGGGGAGGGGGAGGGG	+
M34	ZN341_HUMAN.H11MO.0.C	-1	0.00554287	4.26247	0.283219	22	AGTGGGTGACCGTGGGGGCGACCGCGTCCTGGGGCGCCGC	GGGGGGGGGGGGAGGGAAGAGC	+
M34	KLF16_HUMAN.H11MO.0.D	-1	0.00676493	5.20223	0.321249	19	AGTGGGTGACCGTGGGGGCGACCGCGTCCTGGGGCGCCGC	GGGGGCGGGGGGGGGGGGG	+
M34	KLF3_HUMAN.H11MO.0.B	-13	0.00825585	6.34875	0.368987	19	AGTGGGTGACCGTGGGGGCGACCGCGTCCTGGGGCGCCGC	GGGGAGGGGCGGGGCCGGG	+
M34	MAFA_HUMAN.H11MO.0.D	-2	0.00986035	7.58261	0.399014	21	AGTGGGTGACCGTGGGGGCGACCGCGTCCTGGGGCGCCGC	GTGCTGACCCCGCAGCCTTCG	+
M34	ZN554_HUMAN.H11MO.0.C	-3	0.0100007	7.69052	0.399014	20	AGTGGGTGACCGTGGGGGCGACCGCGTCCTGGGGCGCCGC	GCTGAGCCATGTGGGGTGCT	+
M34	ZBT17_HUMAN.H11MO.0.A	-1	0.0100464	7.7257	0.399014	19	AGTGGGTGACCGTGGGGGCGACCGCGTCCTGGGGCGCCGC	GAGGGTGGGGGAGGGGAAG	+
M34	RFX1_HUMAN.H11MO.0.B	-3	0.0102406	7.87499	0.399014	22	AGTGGGTGACCGTGGGGGCGACCGCGTCCTGGGGCGCCGC	CCGTCGCCATGGCAACCGGGGC	-
M34	NR1H3_HUMAN.H11MO.0.B	4	0.0121903	9.37434	0.451813	15	AGTGGGTGACCGTGGGGGCGACCGCGTCCTGGGGCGCCGC	TGACCTGCAGTGACCTCTG	-
M34	RARA_HUMAN.H11MO.2.A	-6	0.013602	10.4599	0.492133	17	AGTGGGTGACCGTGGGGGCGACCGCGTCCTGGGGCGCCGC	TGACCTCTCGGTGACCT	-
M34	SP4_HUMAN.H11MO.0.A	-14	0.0145378	11.1795	0.499869	20	AGTGGGTGACCGTGGGGGCGACCGCGTCCTGGGGCGCCGC	GGGAAGGGGGCGGGGCCGGG	+
M34	BRAC_HUMAN.H11MO.0.A	-1	0.0154568	11.8863	0.499869	20	AGTGGGTGACCGTGGGGGCGACCGCGTCCTGGGGCGCCGC	ATTTCACACCTCCCTGCTAA	-
M34	COT2_HUMAN.H11MO.1.A	-3	0.0155531	11.9603	0.499869	17	AGTGGGTGACCGTGGGGGCGACCGCGTCCTGGGGCGCCGC	CCCTGACCTTTGACCCC	-
M34	EGR2_HUMAN.H11MO.0.A	1	0.0157543	12.115	0.499869	17	AGTGGGTGACCGTGGGGGCGACCGCGTCCTGGGGCGCCGC	GGGGGGGTGTGGGAGGGG	+
M35	NR1I2_HUMAN.H11MO.0.C	-8	0.000564721	0.434271	0.294621	19	CTCACAAAATGCACTCATTTAAACAAGGCATTCCATGAAC	CTGAACTTTTTTGACCTCA	-
M35	ETV5_HUMAN.H11MO.0.C	-26	0.000629362	0.483979	0.294621	14	CTCACAAAATGCACTCATTTAAACAAGGCATTCCATGAAC	CTCACTTCCTGCTC	-
M35	PO5F1_HUMAN.H11MO.1.A	-28	0.000781594	0.601046	0.294621	10	CTCACAAAATGCACTCATTTAAACAAGGCATTCCATGAAC	ATTTGCATAT	-
M35	NR1H3_HUMAN.H11MO.0.B	-9	0.000954751	0.734204	0.294621	19	CTCACAAAATGCACTCATTTAAACAAGGCATTCCATGAAC	TGACCTGCAGTGACCTCTG	-
M35	PO2F2_HUMAN.H11MO.0.A	-27	0.000968629	0.744876	0.294621	11	CTCACAAAATGCACTCATTTAAACAAGGCATTCCATGAAC	CATTTGCATAT	-
M35	CUX1_HUMAN.H11MO.0.C	-24	0.00131596	1.01197	0.299164	14	CTCACAAAATGCACTCATTTAAACAAGGCATTCCATGAAC	AGGGGGATCGATGG	+
M35	IRX2_HUMAN.H11MO.0.D	-19	0.00137699	1.05891	0.299164	19	CTCACAAAATGCACTCATTTAAACAAGGCATTCCATGAAC	CCAACATGCCCACCCATGT	-
M35	ZN350_HUMAN.H11MO.0.C	-24	0.00195741	1.50525	0.351595	16	CTCACAAAATGCACTCATTTAAACAAGGCATTCCATGAAC	CAGTCCTTTTATGACCTA	+
M35	AIRE_HUMAN.H11MO.0.C	-19	0.00210639	1.61982	0.351595	18	CTCACAAAATGCACTCATTTAAACAAGGCATTCCATGAAC	TTAACCAATATAACCAAT	-
M35	MNX1_HUMAN.H11MO.0.D	-14	0.0032208	2.47679	0.351595	19	CTCACAAAATGCACTCATTTAAACAAGGCATTCCATGAAC	CTATTTTAATAACCCTTAA	+
M35	HXC10_HUMAN.H11MO.0.D	-14	0.00369631	2.84246	0.351595	19	CTCACAAAATGCACTCATTTAAACAAGGCATTCCATGAAC	GTAATAAAAAAATTAAAAA	-
M35	ETV4_HUMAN.H11MO.0.B	-28	0.00376611	2.89614	0.351595	11	CTCACAAAATGCACTCATTTAAACAAGGCATTCCATGAAC	CCCTTCCTGTT	-
M35	ZN335_HUMAN.H11MO.0.A	-16	0.00397637	3.05783	0.351595	22	CTCACAAAATGCACTCATTTAAACAAGGCATTCCATGAAC	GGCTGTCCTCGGCGCTGCCTGA	+
M35	PIT1_HUMAN.H11MO.0.C	-26	0.00399181	3.0697	0.351595	13	CTCACAAAATGCACTCATTTAAACAAGGCATTCCATGAAC	ATATATTCATGAG	-
M35	THA_HUMAN.H11MO.0.C	-8	0.00402693	3.09671	0.351595	17	CTCACAAAATGCACTCATTTAAACAAGGCATTCCATGAAC	CTGACCTGAAGTGACCC	-
M35	ZN394_HUMAN.H11MO.1.D	-29	0.00433231	3.33155	0.351595	9	CTCACAAAATGCACTCATTTAAACAAGGCATTCCATGAAC	ATTCCATTC	-
M35	ETS2_HUMAN.H11MO.0.B	-26	0.00435337	3.34774	0.351595	13	CTCACAAAATGCACTCATTTAAACAAGGCATTCCATGAAC	TCCTCTTCCTTCC	-
M35	Z324A_HUMAN.H11MO.0.C	-16	0.00439258	3.3779	0.351595	23	CTCACAAAATGCACTCATTTAAACAAGGCATTCCATGAAC	TATCAAACCATCCTTTGCTGCCA	+
M35	PO2F1_HUMAN.H11MO.0.C	-26	0.00535325	4.11665	0.407065	14	CTCACAAAATGCACTCATTTAAACAAGGCATTCCATGAAC	TTATTTGCATTCGATT	-
M35	NKX25_HUMAN.H11MO.0.B	1	0.00611005	4.69863	0.442487	7	CTCACAAAATGCACTCATTTAAACAAGGCATTCCATGAAC	CCTCTCCA	-
M35	ETV6_HUMAN.H11MO.0.D	-29	0.00686908	5.28232	0.469428	9	CTCACAAAATGCACTCATTTAAACAAGGCATTCCATGAAC	ACTTCCTGT	-
M35	ARI3A_HUMAN.H11MO.0.D	-2	0.00742407	5.70911	0.469428	22	CTCACAAAATGCACTCATTTAAACAAGGCATTCCATGAAC	TTTAATTTGATTTCGATTAATT	-
M35	IRX3_HUMAN.H11MO.0.D	-29	0.00770735	5.92695	0.469428	11	CTCACAAAATGCACTCATTTAAACAAGGCATTCCATGAAC	ATTACATGAAA	-
M35	RXRA_HUMAN.H11MO.0.A	-6	0.00771674	5.93417	0.469428	20	CTCACAAAATGCACTCATTTAAACAAGGCATTCCATGAAC	CTCTGACCTCTGCCTCCCCC	-
M35	FLI1_HUMAN.H11MO.1.A	-27	0.00854104	6.56806	0.496416	13	CTCACAAAATGCACTCATTTAAACAAGGCATTCCATGAAC	CCACTTCCTGCCT	-
M35	SOX10_HUMAN.H11MO.0.B	-17	0.00897318	6.90037	0.496416	16	CTCACAAAATGCACTCATTTAAACAAGGCATTCCATGAAC	AACAATGCCTCCTTTG	-
M35	MZF1_HUMAN.H11MO.0.B	-26	0.00926924	7.12805	0.496416	13	CTCACAAAATGCACTCATTTAAACAAGGCATTCCATGAAC	CCCAATCCCCTCC	-
M35	ZN214_HUMAN.H11MO.0.C	-16	0.00946604	7.27938	0.496416	22	CTCACAAAATGCACTCATTTAAACAAGGCATTCCATGAAC	TCCTTTTTGAGGCCTTTGATGA	+
M37	RXRA_HUMAN.H11MO.0.A	1	0.000210079	0.161551	0.176546	19	TGGGCCCCCTTCCCCGGCCGGAGCCGCCACCCCCTGTGGG	CTCTGACCTCTGCCTCCCCC	-
M37	THAP1_HUMAN.H11MO.0.C	-2	0.00029017	0.223141	0.176546	22	TGGGCCCCCTTCCCCGGCCGGAGCCGCCACCCCCTGTGGG	CGCCGCCATCTTGGCTGCGGGC	+
M37	SP3_HUMAN.H11MO.0.B	-15	0.000421653	0.324251	0.176546	20	TGGGCCCCCTTCCCCGGCCGGAGCCGCCACCCCCTGTGGG	CCCCGGCCCCGCCCCCCCCC	-
M37	IRX2_HUMAN.H11MO.0.D	-18	0.000464346	0.357082	0.176546	19	TGGGCCCCCTTCCCCGGCCGGAGCCGCCACCCCCTGTGGG	CCAACATGCCCACCCATGT	-
M37	PATZ1_HUMAN.H11MO.0.C	-11	0.000963337	0.740806	0.237976	22	TGGGCCCCCTTCCCCGGCCGGAGCCGCCACCCCCTGTGGG	CCTCCCCCCCCGCCCCCTCCCC	-
M37	PTF1A_HUMAN.H11MO.0.B	3	0.00118972	0.914891	0.237976	15	TGGGCCCCCTTCCCCGGCCGGAGCCGCCACCCCCTGTGGG	CCAGCTGCCCCCTTTCCC	+
M37	VEZF1_HUMAN.H11MO.0.C	-5	0.00126269	0.971012	0.237976	22	TGGGCCCCCTTCCCCGGCCGGAGCCGCCACCCCCTGTGGG	CCCCTCCCCCTCCCCCCTCCCC	-
M37	KLF6_HUMAN.H11MO.0.A	-4	0.00133653	1.02779	0.237976	19	TGGGCCCCCTTCCCCGGCCGGAGCCGCCACCCCCTGTGGG	CCCCCGGCCCCGCCCTTCC	-
M37	ZFX_HUMAN.H11MO.1.A	-17	0.00140832	1.08299	0.237976	17	TGGGCCCCCTTCCCCGGCCGGAGCCGCCACCCCCTGTGGG	CCCCGGCCTCCGCCCCC	-
M37	SP2_HUMAN.H11MO.0.A	-14	0.00176011	1.35352	0.243345	22	TGGGCCCCCTTCCCCGGCCGGAGCCGCCACCCCCTGTGGG	CCCCCGGCCCCGCCCCCCCCCC	-
M37	ZN341_HUMAN.H11MO.0.C	2	0.00176011	1.35352	0.243345	20	TGGGCCCCCTTCCCCGGCCGGAGCCGCCACCCCCTGTGGG	GCTCTTCCCTCCCCCCCCCCCC	-
M37	SP4_HUMAN.H11MO.0.A	0	0.00221918	1.70655	0.274291	20	TGGGCCCCCTTCCCCGGCCGGAGCCGCCACCCCCTGTGGG	CCCGGCCCCGCCCCCTTCCC	-
M37	ZN563_HUMAN.H11MO.0.C	-13	0.00234465	1.80304	0.274291	21	TGGGCCCCCTTCCCCGGCCGGAGCCGCCACCCCCTGTGGG	GGGATCCTCACTGGCAGCTGC	+
M37	GATA1_HUMAN.H11MO.0.A	-7	0.00360068	2.76893	0.365064	19	TGGGCCCCCTTCCCCGGCCGGAGCCGCCACCCCCTGTGGG	TCTTATCTGTCCCCGCCAG	-
M37	PROX1_HUMAN.H11MO.0.D	-17	0.00467736	3.59689	0.444587	17	TGGGCCCCCTTCCCCGGCCGGAGCCGCCACCCCCTGTGGG	CCCAACCCGCCTTACCC	-
M37	TLX1_HUMAN.H11MO.0.D	-23	0.0050254	3.86453	0.44957	17	TGGGCCCCCTTCCCCGGCCGGAGCCGCCACCCCCTGTGGG	CTGGCAAGTTGCCAAGG	+
M37	ZN394_HUMAN.H11MO.0.C	-8	0.00600283	4.61618	0.450358	20	TGGGCCCCCTTCCCCGGCCGGAGCCGCCACCCCCTGTGGG	ATTCCATTCTATTCCATTCT	-
M37	NR1D1_HUMAN.H11MO.0.B	-10	0.00616475	4.74069	0.450358	19	TGGGCCCCCTTCCCCGGCCGGAGCCGCCACCCCCTGTGGG	CCTTCTGACCCACTTCCCT	-
M37	MAZ_HUMAN.H11MO.0.A	-5	0.00660519	5.07939	0.456602	22	TGGGCCCCCTTCCCCGGCCGGAGCCGCCACCCCCTGTGGG	CCCCCCCCCCCCCCCCTCCCCC	-
M37	KLF3_HUMAN.H11MO.0.B	-18	0.00702934	5.40556	0.464796	19	TGGGCCCCCTTCCCCGGCCGGAGCCGCCACCCCCTGTGGG	CCCGGCCCCGCCCCTCCCC	-
M37	TAL1_HUMAN.H11MO.0.A	-7	0.00800504	6.15587	0.469198	19	TGGGCCCCCTTCCCCGGCCGGAGCCGCCACCCCCTGTGGG	CCTTATCTGCCCCCCCCAG	-
M37	HME2_HUMAN.H11MO.0.D	-4	0.0085558	6.57941	0.469198	11	TGGGCCCCCTTCCCCGGCCGGAGCCGCCACCCCCTGTGGG	CCCTAATTACC	-
M37	CLOCK_HUMAN.H11MO.0.C	-12	0.00866698	6.6649	0.469198	14	TGGGCCCCCTTCCCCGGCCGGAGCCGCCACCCCCTGTGGG	TGTTCACGTGTCTG	-
M37	PAX8_HUMAN.H11MO.0.D	-4	0.00936239	7.19968	0.469198	14	TGGGCCCCCTTCCCCGGCCGGAGCCGCCACCCCCTGTGGG	CCCGCTTCAGTGAC	-
M37	LYL1_HUMAN.H11MO.0.A	-19	0.0101086	7.77353	0.469198	14	TGGGCCCCCTTCCCCGGCCGGAGCCGCCACCCCCTGTGGG	CCAGCTGTTTCCTG	+
M37	SPIC_HUMAN.H11MO.0.D	-2	0.0101745	7.82416	0.469198	13	TGGGCCCCCTTCCCCGGCCGGAGCCGCCACCCCCTGTGGG	CCTCCCCTTCCTC	-
M37	MAFA_HUMAN.H11MO.0.D	-14	0.0106443	8.18544	0.469198	21	TGGGCCCCCTTCCCCGGCCGGAGCCGCCACCCCCTGTGGG	GTGCTGACCCCGCAGCCTTCG	+
M37	ZN589_HUMAN.H11MO.0.D	-4	0.0107829	8.29204	0.469198	16	TGGGCCCCCTTCCCCGGCCGGAGCCGCCACCCCCTGTGGG	CCCACGGTTACTGCCG	+
M37	TAF1_HUMAN.H11MO.0.A	-17	0.0107829	8.29204	0.469198	16	TGGGCCCCCTTCCCCGGCCGGAGCCGCCACCCCCTGTGGG	CCGCCGCCGCCATCTT	-
M37	EGR1_HUMAN.H11MO.0.A	-4	0.0107981	8.30376	0.469198	17	TGGGCCCCCTTCCCCGGCCGGAGCCGCCACCCCCTGTGGG	CCCCCGCCCACGCCCTC	-
M37	BRAC_HUMAN.H11MO.0.A	-10	0.0119359	9.17871	0.484933	20	TGGGCCCCCTTCCCCGGCCGGAGCCGCCACCCCCTGTGGG	ATTTCACACCTCCCTGCTAA	-
M37	RARG_HUMAN.H11MO.0.B	-14	0.0121168	9.31785	0.484933	18	TGGGCCCCCTTCCCCGGCCGGAGCCGCCACCCCCTGTGGG	CCCAGGTCACTCTGACCT	-
M37	OLIG2_HUMAN.H11MO.0.B	3	0.0121168	9.31785	0.484933	15	TGGGCCCCCTTCCCCGGCCGGAGCCGCCACCCCCTGTGGG	CCAGCTGTTTCCCTTCTG	+
M37	ZBT17_HUMAN.H11MO.0.A	-8	0.0124917	9.6061	0.487115	19	TGGGCCCCCTTCCCCGGCCGGAGCCGCCACCCCCTGTGGG	CTTCCCCTCCCCCACCCTC	-
M38	IRX2_HUMAN.H11MO.0.D	-15	0.000306333	0.23557	0.389431	19	TGGGACCCGGGCGCGCCTGCCCTGCGCCTGGAGCTCGCGC	ACATGGGTGGGCATGTTGG	+
M38	ZN563_HUMAN.H11MO.0.C	-10	0.000508176	0.390787	0.389431	21	TGGGACCCGGGCGCGCCTGCCCTGCGCCTGGAGCTCGCGC	GGGATCCTCACTGGCAGCTGC	+
M38	SP3_HUMAN.H11MO.0.B	-4	0.00134135	1.0315	0.411165	20	TGGGACCCGGGCGCGCCTGCCCTGCGCCTGGAGCTCGCGC	CCCCGGCCCCGCCCCCCCCC	-
M38	RXRA_HUMAN.H11MO.0.A	-20	0.00143889	1.10651	0.411165	20	TGGGACCCGGGCGCGCCTGCCCTGCGCCTGGAGCTCGCGC	CTCTGACCTCTGCCTCCCCC	-
M38	GATA1_HUMAN.H11MO.0.A	-27	0.00150264	1.15553	0.411165	13	TGGGACCCGGGCGCGCCTGCCCTGCGCCTGGAGCTCGCGC	CTGGCGGGGACAGATAAGA	+
M38	SP2_HUMAN.H11MO.0.A	-3	0.00214214	1.64731	0.411165	22	TGGGACCCGGGCGCGCCTGCCCTGCGCCTGGAGCTCGCGC	CCCCCGGCCCCGCCCCCCCCCC	-
M38	GATA2_HUMAN.H11MO.0.A	-27	0.00214615	1.65039	0.411165	13	TGGGACCCGGGCGCGCCTGCCCTGCGCCTGGAGCTCGCGC	CTGGGGGGTGGAGATAAGG	+
M38	TAL1_HUMAN.H11MO.0.A	-27	0.00283748	2.18202	0.454394	13	TGGGACCCGGGCGCGCCTGCCCTGCGCCTGGAGCTCGCGC	CTGGGGGGGGCAGATAAGG	+
M38	THAP1_HUMAN.H11MO.0.C	-4	0.00313883	2.41376	0.454394	22	TGGGACCCGGGCGCGCCTGCCCTGCGCCTGGAGCTCGCGC	GCCCGCAGCCAAGATGGCGGCG	-
M38	KLF6_HUMAN.H11MO.0.A	-3	0.00348664	2.68123	0.454394	19	TGGGACCCGGGCGCGCCTGCCCTGCGCCTGGAGCTCGCGC	CCCCCGGCCCCGCCCTTCC	-
M38	KLF3_HUMAN.H11MO.0.B	-5	0.0052191	4.01349	0.46592	19	TGGGACCCGGGCGCGCCTGCCCTGCGCCTGGAGCTCGCGC	CCCGGCCCCGCCCCTCCCC	-
M38	PATZ1_HUMAN.H11MO.0.C	-12	0.00547053	4.20684	0.46592	22	TGGGACCCGGGCGCGCCTGCCCTGCGCCTGGAGCTCGCGC	CCTCCCCCCCCGCCCCCTCCCC	-
M38	NR1D1_HUMAN.H11MO.0.B	-3	0.00557584	4.28782	0.46592	19	TGGGACCCGGGCGCGCCTGCCCTGCGCCTGGAGCTCGCGC	CCTTCTGACCCACTTCCCT	-
M38	TLX1_HUMAN.H11MO.0.D	-9	0.00587871	4.52073	0.46592	17	TGGGACCCGGGCGCGCCTGCCCTGCGCCTGGAGCTCGCGC	CTGGCAAGTTGCCAAGG	+
M38	ZFX_HUMAN.H11MO.1.A	-20	0.00587871	4.52073	0.46592	17	TGGGACCCGGGCGCGCCTGCCCTGCGCCTGGAGCTCGCGC	CCCCGGCCTCCGCCCCC	-
M38	RARG_HUMAN.H11MO.0.B	-4	0.00638386	4.90919	0.46592	18	TGGGACCCGGGCGCGCCTGCCCTGCGCCTGGAGCTCGCGC	CCCAGGTCACTCTGACCT	-
M40	ZN563_HUMAN.H11MO.0.C	-14	0.000280708	0.215865	0.316489	21	GCCCCTTGCGCGGCTGGGGGCAGATCGGGAGCTCCCGACG	GGGATCCTCACTGGCAGCTGC	+
M40	ZFX_HUMAN.H11MO.1.A	-7	0.000412451	0.317175	0.316489	17	GCCCCTTGCGCGGCTGGGGGCAGATCGGGAGCTCCCGACG	CCCCGGCCTCCGCCCCC	-
M40	TLX1_HUMAN.H11MO.0.D	-7	0.000808756	0.621933	0.358943	17	GCCCCTTGCGCGGCTGGGGGCAGATCGGGAGCTCCCGACG	CCTTGGCAACTTGCCAG	-
M40	GATA1_HUMAN.H11MO.0.A	7	0.00116945	0.899304	0.358943	12	GCCCCTTGCGCGGCTGGGGGCAGATCGGGAGCTCCCGACG	TCTTATCTGTCCCCGCCAG	-
M40	IRX2_HUMAN.H11MO.0.D	-13	0.00146197	1.12426	0.373941	19	GCCCCTTGCGCGGCTGGGGGCAGATCGGGAGCTCCCGACG	ACATGGGTGGGCATGTTGG	+
M43	CTCFL_HUMAN.H11MO.0.A	-11	0.000433675	0.333496	0.385195	17	AAGGCTAGGTTCCGTGCCACCTCGGAGAAGGGCGAAACCG	CGGCGCCCCCTGGCGGC	-
M43	THAP1_HUMAN.H11MO.0.C	-11	0.000670329	0.515483	0.385195	22	AAGGCTAGGTTCCGTGCCACCTCGGAGAAGGGCGAAACCG	CGCCGCCATCTTGGCTGCGGGC	+
M43	CTCF_HUMAN.H11MO.0.A	-11	0.000751356	0.577792	0.385195	19	AAGGCTAGGTTCCGTGCCACCTCGGAGAAGGGCGAAACCG	TGGCGCCCCCTGGTGGCCA	-
M44	GATA1_HUMAN.H11MO.0.A	-29	0.000468203	0.360048	0.358766	11	GCTCAGTGCCGCCGGAGGTGGCGCGCCCCCGGGGGGCCGC	CTGGCGGGGACAGATAAGA	+
M44	ZN563_HUMAN.H11MO.0.C	-19	0.000555516	0.427192	0.358766	21	GCTCAGTGCCGCCGGAGGTGGCGCGCCCCCGGGGGGCCGC	GGGATCCTCACTGGCAGCTGC	+
M44	IRX2_HUMAN.H11MO.0.D	-2	0.000745896	0.573594	0.358766	19	GCTCAGTGCCGCCGGAGGTGGCGCGCCCCCGGGGGGCCGC	ACATGGGTGGGCATGTTGG	+
M44	TAL1_HUMAN.H11MO.0.A	-29	0.000936934	0.720502	0.358766	11	GCTCAGTGCCGCCGGAGGTGGCGCGCCCCCGGGGGGCCGC	CTGGGGGGGGCAGATAAGG	+
M44	GATA2_HUMAN.H11MO.0.A	-29	0.00126363	0.971728	0.387089	11	GCTCAGTGCCGCCGGAGGTGGCGCGCCCCCGGGGGGCCGC	CTGGGGGGTGGAGATAAGG	+
M46	IRX2_HUMAN.H11MO.0.D	-16	0.000225095	0.173098	0.329902	19	GCGGCGTGCCTCACGCTCCTGGCGGGGCCCTCAGGGCTCC	ACATGGGTGGGCATGTTGG	+
M47	SP2_HUMAN.H11MO.0.A	0	0.000418461	0.321796	0.384488	22	CCAGCAAGCCGCACGCCCATAGGTCCCCTGCTTGGGGGAC	CCCCCGGCCCCGCCCCCCCCCC	-
M47	PTF1A_HUMAN.H11MO.0.B	0	0.000500846	0.38515	0.384488	18	CCAGCAAGCCGCACGCCCATAGGTCCCCTGCTTGGGGGAC	CCAGCTGCCCCCTTTCCC	+
M47	THAP1_HUMAN.H11MO.0.C	-6	0.000867405	0.667035	0.443925	22	CCAGCAAGCCGCACGCCCATAGGTCCCCTGCTTGGGGGAC	GCCCGCAGCCAAGATGGCGGCG	-
M48	IRX2_HUMAN.H11MO.0.D	-17	0.000573477	0.441004	0.377529	19	GGCTCTGCCCCGAGGCCGCCGGCGACCTACGGCAGGCCCC	ACATGGGTGGGCATGTTGG	+
M48	ZN563_HUMAN.H11MO.0.C	-1	0.000775281	0.596191	0.377529	21	GGCTCTGCCCCGAGGCCGCCGGCGACCTACGGCAGGCCCC	GGGATCCTCACTGGCAGCTGC	+
M48	RXRA_HUMAN.H11MO.0.A	-2	0.000877674	0.674932	0.377529	20	GGCTCTGCCCCGAGGCCGCCGGCGACCTACGGCAGGCCCC	CTCTGACCTCTGCCTCCCCC	-
M48	ZFX_HUMAN.H11MO.1.A	-9	0.00176157	1.35465	0.490217	17	GGCTCTGCCCCGAGGCCGCCGGCGACCTACGGCAGGCCCC	CCCCGGCCTCCGCCCCC	-
M48	GATA1_HUMAN.H11MO.0.A	-28	0.00205825	1.5828	0.490217	12	GGCTCTGCCCCGAGGCCGCCGGCGACCTACGGCAGGCCCC	CTGGCGGGGACAGATAAGA	+
M48	TLX1_HUMAN.H11MO.0.D	-9	0.00240122	1.84654	0.490217	17	GGCTCTGCCCCGAGGCCGCCGGCGACCTACGGCAGGCCCC	CCTTGGCAACTTGCCAG	-
M50	ZFX_HUMAN.H11MO.1.A	-3	0.000708037	0.54448	0.312963	17	CTGGGCCGCGCCGTCCTGGAGCGCTTGGCCGGGCCCCGGT	GGGGGCGGAGGCCGGGG	+
M50	RXRA_HUMAN.H11MO.0.A	-14	0.000846682	0.651098	0.312963	20	CTGGGCCGCGCCGTCCTGGAGCGCTTGGCCGGGCCCCGGT	CTCTGACCTCTGCCTCCCCC	-
M50	GATA1_HUMAN.H11MO.0.A	-28	0.000881183	0.67763	0.312963	12	CTGGGCCGCGCCGTCCTGGAGCGCTTGGCCGGGCCCCGGT	CTGGCGGGGACAGATAAGA	+
M50	TLX1_HUMAN.H11MO.0.D	-22	0.000906076	0.696773	0.312963	17	CTGGGCCGCGCCGTCCTGGAGCGCTTGGCCGGGCCCCGGT	CCTTGGCAACTTGCCAG	-
M50	IRX2_HUMAN.H11MO.0.D	0	0.00102526	0.788425	0.312963	19	CTGGGCCGCGCCGTCCTGGAGCGCTTGGCCGGGCCCCGGT	CCAACATGCCCACCCATGT	-
M50	ZN563_HUMAN.H11MO.0.C	-18	0.00173562	1.33469	0.340193	21	CTGGGCCGCGCCGTCCTGGAGCGCTTGGCCGGGCCCCGGT	GGGATCCTCACTGGCAGCTGC	+
M50	SPIC_HUMAN.H11MO.0.D	-5	0.00370056	2.84573	0.459407	13	CTGGGCCGCGCCGTCCTGGAGCGCTTGGCCGGGCCCCGGT	CCTCCCCTTCCTC	-
M50	SP3_HUMAN.H11MO.0.B	-2	0.00371684	2.85825	0.459407	20	CTGGGCCGCGCCGTCCTGGAGCGCTTGGCCGGGCCCCGGT	CCCCGGCCCCGCCCCCCCCC	-
M50	TAL1_HUMAN.H11MO.0.A	-28	0.00462529	3.55685	0.459407	12	CTGGGCCGCGCCGTCCTGGAGCGCTTGGCCGGGCCCCGGT	CTGGGGGGGGCAGATAAGG	+
M50	PROX1_HUMAN.H11MO.0.D	-3	0.00530636	4.08059	0.459407	17	CTGGGCCGCGCCGTCCTGGAGCGCTTGGCCGGGCCCCGGT	GGGTAAGGCGGGTTGGG	+
M50	THAP1_HUMAN.H11MO.0.C	-8	0.00541763	4.16616	0.459407	22	CTGGGCCGCGCCGTCCTGGAGCGCTTGGCCGGGCCCCGGT	CGCCGCCATCTTGGCTGCGGGC	+
M50	PATZ1_HUMAN.H11MO.0.C	-14	0.00576233	4.43124	0.459407	22	CTGGGCCGCGCCGTCCTGGAGCGCTTGGCCGGGCCCCGGT	CCTCCCCCCCCGCCCCCTCCCC	-
M50	SP2_HUMAN.H11MO.0.A	-14	0.00651375	5.00907	0.459407	22	CTGGGCCGCGCCGTCCTGGAGCGCTTGGCCGGGCCCCGGT	CCCCCGGCCCCGCCCCCCCCCC	-
M50	RARG_HUMAN.H11MO.2.D	7	0.00671743	5.1657	0.459407	13	CTGGGCCGCGCCGTCCTGGAGCGCTTGGCCGGGCCCCGGT	GTGACCTCTGGGTGACCCCC	-
M50	NR1D1_HUMAN.H11MO.0.B	-6	0.00692303	5.32381	0.459407	19	CTGGGCCGCGCCGTCCTGGAGCGCTTGGCCGGGCCCCGGT	CCTTCTGACCCACTTCCCT	-
M50	GATA2_HUMAN.H11MO.0.A	-28	0.00739591	5.68746	0.470338	12	CTGGGCCGCGCCGTCCTGGAGCGCTTGGCCGGGCCCCGGT	CTGGGGGGTGGAGATAAGG	+
M50	NR1H4_HUMAN.H11MO.0.B	-14	0.00789852	6.07396	0.482209	19	CTGGGCCGCGCCGTCCTGGAGCGCTTGGCCGGGCCCCGGT	CCTCGGGGTCATTGACCCC	-
M54	ZN563_HUMAN.H11MO.0.C	-1	0.000201556	0.154996	0.305915	21	GGCAGCTCCCCCTGCGGGCCCGGGCCGGCTCCTGGTCAGC	GCAGCTGCCAGTGAGGATCCC	-
M54	IRX2_HUMAN.H11MO.0.D	-9	0.000629956	0.484436	0.342394	19	GGCAGCTCCCCCTGCGGGCCCGGGCCGGCTCCTGGTCAGC	ACATGGGTGGGCATGTTGG	+
M54	RXRA_HUMAN.H11MO.0.A	-2	0.00136451	1.04931	0.342394	20	GGCAGCTCCCCCTGCGGGCCCGGGCCGGCTCCTGGTCAGC	CTCTGACCTCTGCCTCCCCC	-
M54	PATZ1_HUMAN.H11MO.0.C	-5	0.00170799	1.31344	0.342394	22	GGCAGCTCCCCCTGCGGGCCCGGGCCGGCTCCTGGTCAGC	CCTCCCCCCCCGCCCCCTCCCC	-
M54	TLX1_HUMAN.H11MO.0.D	-18	0.0019741	1.51808	0.342394	17	GGCAGCTCCCCCTGCGGGCCCGGGCCGGCTCCTGGTCAGC	CCTTGGCAACTTGCCAG	-
M54	ZFX_HUMAN.H11MO.1.A	-13	0.00213717	1.64348	0.342394	17	GGCAGCTCCCCCTGCGGGCCCGGGCCGGCTCCTGGTCAGC	CCCCGGCCTCCGCCCCC	-
M54	KLF6_HUMAN.H11MO.0.A	-11	0.00231875	1.78312	0.342394	19	GGCAGCTCCCCCTGCGGGCCCGGGCCGGCTCCTGGTCAGC	CCCCCGGCCCCGCCCTTCC	-
M54	RFX5_HUMAN.H11MO.0.A	-20	0.00280563	2.15753	0.342394	20	GGCAGCTCCCCCTGCGGGCCCGGGCCGGCTCCTGGTCAGC	GTCAGCTGTTGCTAGGCAGA	+
M54	SP3_HUMAN.H11MO.0.B	-12	0.00280563	2.15753	0.342394	20	GGCAGCTCCCCCTGCGGGCCCGGGCCGGCTCCTGGTCAGC	CCCCGGCCCCGCCCCCCCCC	-
M54	THAP1_HUMAN.H11MO.0.C	-3	0.00313087	2.40764	0.342394	22	GGCAGCTCCCCCTGCGGGCCCGGGCCGGCTCCTGGTCAGC	CGCCGCCATCTTGGCTGCGGGC	+
M54	CLOCK_HUMAN.H11MO.0.C	-14	0.00419712	3.22759	0.379982	14	GGCAGCTCCCCCTGCGGGCCCGGGCCGGCTCCTGGTCAGC	TGTTCACGTGTCTG	-
M54	TFCP2_HUMAN.H11MO.0.D	-13	0.00424372	3.26342	0.379982	16	GGCAGCTCCCCCTGCGGGCCCGGGCCGGCTCCTGGTCAGC	GCCTGAACTGGCCAGA	+
M54	BRAC_HUMAN.H11MO.0.A	-19	0.00425605	3.2729	0.379982	20	GGCAGCTCCCCCTGCGGGCCCGGGCCGGCTCCTGGTCAGC	ATTTCACACCTCCCTGCTAA	-
M54	SP2_HUMAN.H11MO.0.A	-4	0.00462981	3.56032	0.390387	22	GGCAGCTCCCCCTGCGGGCCCGGGCCGGCTCCTGGTCAGC	GGGGGGGGGGCGGGGCCGGGGG	+
M54	GATA1_HUMAN.H11MO.0.A	8	0.00585704	4.50406	0.394805	11	GGCAGCTCCCCCTGCGGGCCCGGGCCGGCTCCTGGTCAGC	TCTTATCTGTCCCCGCCAG	-
M54	ZN341_HUMAN.H11MO.0.C	-1	0.00597571	4.59532	0.394805	22	GGCAGCTCCCCCTGCGGGCCCGGGCCGGCTCCTGGTCAGC	GCTCTTCCCTCCCCCCCCCCCC	-
M54	OSR2_HUMAN.H11MO.0.C	-21	0.00624294	4.80082	0.394805	16	GGCAGCTCCCCCTGCGGGCCCGGGCCGGCTCCTGGTCAGC	GCTGCTGCTTCTGCTG	+
M54	ZN589_HUMAN.H11MO.0.D	-2	0.00624294	4.80082	0.394805	16	GGCAGCTCCCCCTGCGGGCCCGGGCCGGCTCCTGGTCAGC	CGGCAGTAACCGTGGG	-
M54	ZN554_HUMAN.H11MO.0.C	-1	0.00728552	5.60257	0.442309	20	GGCAGCTCCCCCTGCGGGCCCGGGCCGGCTCCTGGTCAGC	GCTGAGCCATGTGGGGTGCT	+
M54	NR1D1_HUMAN.H11MO.0.B	-9	0.00941529	7.24036	0.484229	19	GGCAGCTCCCCCTGCGGGCCCGGGCCGGCTCCTGGTCAGC	CCTTCTGACCCACTTCCCT	-
M54	Z324A_HUMAN.H11MO.0.C	-7	0.00956295	7.35391	0.484229	23	GGCAGCTCCCCCTGCGGGCCCGGGCCGGCTCCTGGTCAGC	TATCAAACCATCCTTTGCTGCCA	+
M54	VEZF1_HUMAN.H11MO.0.C	-12	0.0098228	7.55373	0.484229	22	GGCAGCTCCCCCTGCGGGCCCGGGCCGGCTCCTGGTCAGC	CCCCTCCCCCTCCCCCCTCCCC	-
M54	ZN667_HUMAN.H11MO.0.C	-15	0.0100621	7.73777	0.484229	19	GGCAGCTCCCCCTGCGGGCCCGGGCCGGCTCCTGGTCAGC	GTGGCCTTAAAAGCTCAGC	+
M54	THA_HUMAN.H11MO.0.C	-22	0.0102866	7.91043	0.484229	17	GGCAGCTCCCCCTGCGGGCCCGGGCCGGCTCCTGGTCAGC	GGGTCACTTCAGGTCAG	+
M54	SP4_HUMAN.H11MO.0.A	-15	0.0107579	8.27285	0.484229	20	GGCAGCTCCCCCTGCGGGCCCGGGCCGGCTCCTGGTCAGC	GGGAAGGGGGCGGGGCCGGG	+
M54	KLF3_HUMAN.H11MO.0.B	-13	0.0114804	8.82841	0.484229	19	GGCAGCTCCCCCTGCGGGCCCGGGCCGGCTCCTGGTCAGC	CCCGGCCCCGCCCCTCCCC	-
M54	PROX1_HUMAN.H11MO.0.D	-20	0.0126896	9.75829	0.484229	17	GGCAGCTCCCCCTGCGGGCCCGGGCCGGCTCCTGGTCAGC	GGGTAAGGCGGGTTGGG	+
M54	PTF1A_HUMAN.H11MO.0.B	6	0.0129804	9.9819	0.484229	12	GGCAGCTCCCCCTGCGGGCCCGGGCCGGCTCCTGGTCAGC	CCAGCTGCCCCCTTTCCC	+
M54	NR1H3_HUMAN.H11MO.0.B	-19	0.0130807	10.059	0.484229	19	GGCAGCTCCCCCTGCGGGCCCGGGCCGGCTCCTGGTCAGC	CAGAGGTCACTGCAGGTCA	+
M54	GATA2_HUMAN.H11MO.0.A	8	0.0130807	10.059	0.484229	11	GGCAGCTCCCCCTGCGGGCCCGGGCCGGCTCCTGGTCAGC	CCTTATCTCCACCCCCCAG	-
M54	SPIC_HUMAN.H11MO.0.D	-4	0.013759	10.5807	0.492584	13	GGCAGCTCCCCCTGCGGGCCCGGGCCGGCTCCTGGTCAGC	CCTCCCCTTCCTC	-
M57	TLX1_HUMAN.H11MO.0.D	-19	0.000237258	0.182452	0.264788	17	GCCGGTCCCTCAATGGTAGCCAAGTTCCCCTGGCGAGGGT	CCTTGGCAACTTGCCAG	-
M57	VENTX_HUMAN.H11MO.0.D	-6	0.000431564	0.331872	0.264788	19	GCCGGTCCCTCAATGGTAGCCAAGTTCCCCTGGCGAGGGT	CGCTAATTGGTTTCTAATT	+
M57	ZN341_HUMAN.H11MO.0.C	0	0.000809118	0.622212	0.264788	22	GCCGGTCCCTCAATGGTAGCCAAGTTCCCCTGGCGAGGGT	GCTCTTCCCTCCCCCCCCCCCC	-
M57	GATA1_HUMAN.H11MO.0.A	-29	0.00102634	0.789255	0.264788	11	GCCGGTCCCTCAATGGTAGCCAAGTTCCCCTGGCGAGGGT	CTGGCGGGGACAGATAAGA	+
M57	PAX8_HUMAN.H11MO.0.D	-25	0.00110776	0.851868	0.264788	14	GCCGGTCCCTCAATGGTAGCCAAGTTCCCCTGGCGAGGGT	GTCACTGAAGCGGG	+
M57	IRX2_HUMAN.H11MO.0.D	-6	0.00110802	0.852067	0.264788	19	GCCGGTCCCTCAATGGTAGCCAAGTTCCCCTGGCGAGGGT	CCAACATGCCCACCCATGT	-
M57	GATA2_HUMAN.H11MO.0.A	-29	0.00139118	1.06982	0.264788	11	GCCGGTCCCTCAATGGTAGCCAAGTTCCCCTGGCGAGGGT	CTGGGGGGTGGAGATAAGG	+
M57	ZN394_HUMAN.H11MO.0.C	-7	0.0014524	1.1169	0.264788	20	GCCGGTCCCTCAATGGTAGCCAAGTTCCCCTGGCGAGGGT	ATTCCATTCTATTCCATTCT	-
M57	VEZF1_HUMAN.H11MO.0.C	1	0.00186235	1.43215	0.264788	21	GCCGGTCCCTCAATGGTAGCCAAGTTCCCCTGGCGAGGGT	CCCCTCCCCCTCCCCCCTCCCC	-
M57	TAL1_HUMAN.H11MO.0.A	-29	0.00187506	1.44192	0.264788	11	GCCGGTCCCTCAATGGTAGCCAAGTTCCCCTGGCGAGGGT	CTGGGGGGGGCAGATAAGG	+
M57	PTF1A_HUMAN.H11MO.0.B	7	0.00192343	1.47912	0.264788	11	GCCGGTCCCTCAATGGTAGCCAAGTTCCCCTGGCGAGGGT	CCAGCTGCCCCCTTTCCC	+
M57	RXRA_HUMAN.H11MO.0.A	-1	0.00223554	1.71913	0.264788	20	GCCGGTCCCTCAATGGTAGCCAAGTTCCCCTGGCGAGGGT	CTCTGACCTCTGCCTCCCCC	-
M57	ZN589_HUMAN.H11MO.0.D	-9	0.00226224	1.73967	0.264788	16	GCCGGTCCCTCAATGGTAGCCAAGTTCCCCTGGCGAGGGT	CCCACGGTTACTGCCG	+
M57	NR1D1_HUMAN.H11MO.0.B	0	0.00270173	2.07763	0.274065	19	GCCGGTCCCTCAATGGTAGCCAAGTTCCCCTGGCGAGGGT	CCTTCTGACCCACTTCCCT	-
M57	Z324A_HUMAN.H11MO.0.C	1	0.00293813	2.25942	0.279417	22	GCCGGTCCCTCAATGGTAGCCAAGTTCCCCTGGCGAGGGT	TATCAAACCATCCTTTGCTGCCA	+
M57	MAFA_HUMAN.H11MO.0.D	8	0.00318849	2.45195	0.282366	13	GCCGGTCCCTCAATGGTAGCCAAGTTCCCCTGGCGAGGGT	GTGCTGACCCCGCAGCCTTCG	+
M57	ZN563_HUMAN.H11MO.0.C	0	0.00364593	2.80372	0.282366	21	GCCGGTCCCTCAATGGTAGCCAAGTTCCCCTGGCGAGGGT	GCAGCTGCCAGTGAGGATCCC	-
M57	ZN214_HUMAN.H11MO.0.C	-6	0.00385824	2.96698	0.282366	22	GCCGGTCCCTCAATGGTAGCCAAGTTCCCCTGGCGAGGGT	TCATCAAAGGCCTCAAAAAGGA	-
M57	SPIC_HUMAN.H11MO.0.D	-1	0.00427055	3.28406	0.295369	13	GCCGGTCCCTCAATGGTAGCCAAGTTCCCCTGGCGAGGGT	CCTCCCCTTCCTC	-
M57	MNX1_HUMAN.H11MO.0.D	-6	0.00476085	3.66109	0.314963	19	GCCGGTCCCTCAATGGTAGCCAAGTTCCCCTGGCGAGGGT	CTATTTTAATAACCCTTAA	+
M57	PATZ1_HUMAN.H11MO.0.C	-7	0.00498662	3.83471	0.316153	22	GCCGGTCCCTCAATGGTAGCCAAGTTCCCCTGGCGAGGGT	CCTCCCCCCCCGCCCCCTCCCC	-
M57	LYL1_HUMAN.H11MO.0.A	3	0.00531426	4.08667	0.323449	11	GCCGGTCCCTCAATGGTAGCCAAGTTCCCCTGGCGAGGGT	CCAGCTGTTTCCTG	+
M57	CLOCK_HUMAN.H11MO.0.C	-22	0.00797126	6.1299	0.439404	14	GCCGGTCCCTCAATGGTAGCCAAGTTCCCCTGGCGAGGGT	TGTTCACGTGTCTG	-
M57	VEZF1_HUMAN.H11MO.1.C	0	0.00801482	6.1634	0.439404	12	GCCGGTCCCTCAATGGTAGCCAAGTTCCCCTGGCGAGGGT	CCCCCTCCCCCT	-
M57	OSR2_HUMAN.H11MO.0.C	-20	0.00839728	6.45751	0.439404	16	GCCGGTCCCTCAATGGTAGCCAAGTTCCCCTGGCGAGGGT	CAGCAGAAGCAGCAGC	-
M57	ZFX_HUMAN.H11MO.1.A	-22	0.0086582	6.65816	0.439404	17	GCCGGTCCCTCAATGGTAGCCAAGTTCCCCTGGCGAGGGT	GGGGGCGGAGGCCGGGG	+
M57	TAF1_HUMAN.H11MO.0.A	-1	0.00903606	6.94873	0.442619	16	GCCGGTCCCTCAATGGTAGCCAAGTTCCCCTGGCGAGGGT	CCGCCGCCGCCATCTT	-
M57	RARG_HUMAN.H11MO.0.B	-21	0.00940342	7.23123	0.442619	18	GCCGGTCCCTCAATGGTAGCCAAGTTCCCCTGGCGAGGGT	AGGTCAGAGTGACCTGGG	+
M57	PAX5_HUMAN.H11MO.0.A	-18	0.00959933	7.38188	0.442619	21	GCCGGTCCCTCAATGGTAGCCAAGTTCCCCTGGCGAGGGT	GTCACGCTCTGCTGCCCAGGC	-
M57	THAP1_HUMAN.H11MO.0.C	1	0.0104874	8.06479	0.443851	21	GCCGGTCCCTCAATGGTAGCCAAGTTCCCCTGGCGAGGGT	GCCCGCAGCCAAGATGGCGGCG	-
M57	BRAC_HUMAN.H11MO.0.A	-16	0.0105012	8.07539	0.443851	20	GCCGGTCCCTCAATGGTAGCCAAGTTCCCCTGGCGAGGGT	ATTTCACACCTCCCTGCTAA	-
M57	RARA_HUMAN.H11MO.0.A	9	0.0105012	8.07539	0.443851	11	GCCGGTCCCTCAATGGTAGCCAAGTTCCCCTGGCGAGGGT	CCTTGACCTCTTGATCCCCC	-
M57	HME2_HUMAN.H11MO.0.D	-6	0.0115101	8.85129	0.473349	11	GCCGGTCCCTCAATGGTAGCCAAGTTCCCCTGGCGAGGGT	CCCTAATTACC	-
M58	IRX2_HUMAN.H11MO.0.D	-3	0.000288926	0.222184	0.443698	19	GGGTCCTGAGTGTGAACAGAGCTTGGATGGGTAAGGCCTT	ACATGGGTGGGCATGTTGG	+
M58	MNX1_HUMAN.H11MO.0.D	-5	0.000807975	0.621333	0.459623	19	GGGTCCTGAGTGTGAACAGAGCTTGGATGGGTAAGGCCTT	TTAAGGGTTATTAAAATAG	-
M58	RXRA_HUMAN.H11MO.0.A	-8	0.000897889	0.690477	0.459623	20	GGGTCCTGAGTGTGAACAGAGCTTGGATGGGTAAGGCCTT	GGGGGAGGCAGAGGTCAGAG	+
M61	TLX1_HUMAN.H11MO.0.D	-12	0.000200738	0.154368	0.28657	17	GGCCGCGCCTGGACCCGGCCGGTGTCCAGCGTCACCCCGC	CCTTGGCAACTTGCCAG	-
M61	RXRA_HUMAN.H11MO.0.A	-19	0.000374527	0.288011	0.28657	20	GGCCGCGCCTGGACCCGGCCGGTGTCCAGCGTCACCCCGC	CTCTGACCTCTGCCTCCCCC	-
M61	IRX2_HUMAN.H11MO.0.D	-12	0.000918948	0.706671	0.324127	19	GGCCGCGCCTGGACCCGGCCGGTGTCCAGCGTCACCCCGC	ACATGGGTGGGCATGTTGG	+
M61	ZN563_HUMAN.H11MO.0.C	-17	0.00126915	0.975975	0.324127	21	GGCCGCGCCTGGACCCGGCCGGTGTCCAGCGTCACCCCGC	GCAGCTGCCAGTGAGGATCCC	-
M61	ZFX_HUMAN.H11MO.1.A	-12	0.00272673	2.09686	0.479881	17	GGCCGCGCCTGGACCCGGCCGGTGTCCAGCGTCACCCCGC	CCCCGGCCTCCGCCCCC	-
M61	GATA1_HUMAN.H11MO.0.A	7	0.00282227	2.17033	0.479881	12	GGCCGCGCCTGGACCCGGCCGGTGTCCAGCGTCACCCCGC	TCTTATCTGTCCCCGCCAG	-
M62	RXRA_HUMAN.H11MO.0.A	-11	0.0002563	0.197095	0.143634	20	GCTGGGCGCCAGGCTGAGTCCTGCCCGCCCGGTGGTGGCG	CTCTGACCTCTGCCTCCCCC	-
M62	IRX2_HUMAN.H11MO.0.D	-19	0.000257264	0.197836	0.143634	19	GCTGGGCGCCAGGCTGAGTCCTGCCCGCCCGGTGGTGGCG	CCAACATGCCCACCCATGT	-
M62	GATA1_HUMAN.H11MO.0.A	-28	0.000384226	0.29547	0.143634	12	GCTGGGCGCCAGGCTGAGTCCTGCCCGCCCGGTGGTGGCG	CTGGCGGGGACAGATAAGA	+
M62	THAP1_HUMAN.H11MO.0.C	-3	0.000615781	0.473536	0.143634	22	GCTGGGCGCCAGGCTGAGTCCTGCCCGCCCGGTGGTGGCG	CGCCGCCATCTTGGCTGCGGGC	+
M62	ZN563_HUMAN.H11MO.0.C	-3	0.000656869	0.505132	0.143634	21	GCTGGGCGCCAGGCTGAGTCCTGCCCGCCCGGTGGTGGCG	GGGATCCTCACTGGCAGCTGC	+
M62	GATA2_HUMAN.H11MO.0.A	-28	0.000834092	0.641416	0.150553	12	GCTGGGCGCCAGGCTGAGTCCTGCCCGCCCGGTGGTGGCG	CTGGGGGGTGGAGATAAGG	+
M62	CLOCK_HUMAN.H11MO.0.C	-2	0.000885226	0.680739	0.150553	14	GCTGGGCGCCAGGCTGAGTCCTGCCCGCCCGGTGGTGGCG	TGTTCACGTGTCTG	-
M62	TAL1_HUMAN.H11MO.0.A	7	0.00187927	1.44516	0.287651	12	GCTGGGCGCCAGGCTGAGTCCTGCCCGCCCGGTGGTGGCG	CCTTATCTGCCCCCCCCAG	-
M62	LYL1_HUMAN.H11MO.0.A	-9	0.00257487	1.98008	0.303172	14	GCTGGGCGCCAGGCTGAGTCCTGCCCGCCCGGTGGTGGCG	CCAGCTGTTTCCTG	+
M62	SP3_HUMAN.H11MO.0.B	-12	0.0039986	3.07493	0.408032	20	GCTGGGCGCCAGGCTGAGTCCTGCCCGCCCGGTGGTGGCG	CCCCGGCCCCGCCCCCCCCC	-
M63	ZN563_HUMAN.H11MO.0.C	-6	7.75967e-06	0.00596719	0.0116474	21	CGGGGGGGCTTCCTGCCTCGTGCCTGTCCACAGAACCCGC	GGGATCCTCACTGGCAGCTGC	+
M63	ZN341_HUMAN.H11MO.0.C	-5	5.73135e-05	0.0440741	0.0430143	22	CGGGGGGGCTTCCTGCCTCGTGCCTGTCCACAGAACCCGC	GCTCTTCCCTCCCCCCCCCCCC	-
M63	E2F7_HUMAN.H11MO.0.B	-6	0.000102652	0.078939	0.0453376	13	CGGGGGGGCTTCCTGCCTCGTGCCTGTCCACAGAACCCGC	CCTTTCCCGCCCC	-
M63	IRX2_HUMAN.H11MO.0.D	0	0.000120818	0.0929091	0.0453376	19	CGGGGGGGCTTCCTGCCTCGTGCCTGTCCACAGAACCCGC	ACATGGGTGGGCATGTTGG	+
M63	TFDP1_HUMAN.H11MO.0.C	-7	0.000217031	0.166897	0.0651536	14	CGGGGGGGCTTCCTGCCTCGTGCCTGTCCACAGAACCCGC	TTTTCCCGCCCCCC	-
M63	RXRA_HUMAN.H11MO.0.A	-10	0.000372438	0.286405	0.0813877	20	CGGGGGGGCTTCCTGCCTCGTGCCTGTCCACAGAACCCGC	CTCTGACCTCTGCCTCCCCC	-
M63	E2F1_HUMAN.H11MO.0.A	-7	0.000433773	0.333571	0.0813877	14	CGGGGGGGCTTCCTGCCTCGTGCCTGTCCACAGAACCCGC	CTTTCCCGCCCCCC	-
M63	SP3_HUMAN.H11MO.0.B	-4	0.00050895	0.391382	0.0848827	20	CGGGGGGGCTTCCTGCCTCGTGCCTGTCCACAGAACCCGC	CCCCGGCCCCGCCCCCCCCC	-
M63	ZFX_HUMAN.H11MO.1.A	-16	0.000642394	0.494001	0.0867871	17	CGGGGGGGCTTCCTGCCTCGTGCCTGTCCACAGAACCCGC	CCCCGGCCTCCGCCCCC	-
M63	SP4_HUMAN.H11MO.0.A	-5	0.000746147	0.573787	0.0867871	20	CGGGGGGGCTTCCTGCCTCGTGCCTGTCCACAGAACCCGC	CCCGGCCCCGCCCCCTTCCC	-
M63	E2F4_HUMAN.H11MO.0.A	-7	0.000751643	0.578014	0.0867871	13	CGGGGGGGCTTCCTGCCTCGTGCCTGTCCACAGAACCCGC	ATTTCCCGCCCCC	-
M63	E2F6_HUMAN.H11MO.0.A	-6	0.000751643	0.578014	0.0867871	13	CGGGGGGGCTTCCTGCCTCGTGCCTGTCCACAGAACCCGC	CCCTTCCCGCCCC	-
M63	PATZ1_HUMAN.H11MO.0.C	-3	0.000830446	0.638613	0.0890369	22	CGGGGGGGCTTCCTGCCTCGTGCCTGTCCACAGAACCCGC	CCTCCCCCCCCGCCCCCTCCCC	-
M63	SP2_HUMAN.H11MO.0.A	-3	0.00095672	0.735718	0.0957371	22	CGGGGGGGCTTCCTGCCTCGTGCCTGTCCACAGAACCCGC	CCCCCGGCCCCGCCCCCCCCCC	-
M63	CLOCK_HUMAN.H11MO.0.C	-5	0.00110953	0.853232	0.10409	14	CGGGGGGGCTTCCTGCCTCGTGCCTGTCCACAGAACCCGC	TGTTCACGTGTCTG	-
M63	E2F3_HUMAN.H11MO.0.A	-8	0.001189	0.914338	0.104983	11	CGGGGGGGCTTCCTGCCTCGTGCCTGTCCACAGAACCCGC	TTTCCCGCCCT	-
M63	ZN394_HUMAN.H11MO.0.C	-8	0.00145427	1.11833	0.116117	20	CGGGGGGGCTTCCTGCCTCGTGCCTGTCCACAGAACCCGC	ATTCCATTCTATTCCATTCT	-
M63	ZBT17_HUMAN.H11MO.0.A	-7	0.00146982	1.13029	0.116117	19	CGGGGGGGCTTCCTGCCTCGTGCCTGTCCACAGAACCCGC	CTTCCCCTCCCCCACCCTC	-
M63	ZN667_HUMAN.H11MO.0.C	0	0.00170593	1.31186	0.128032	19	CGGGGGGGCTTCCTGCCTCGTGCCTGTCCACAGAACCCGC	GCTGAGCTTTTAAGGCCAC	-
M63	THA_HUMAN.H11MO.0.C	-2	0.00184236	1.41677	0.131686	17	CGGGGGGGCTTCCTGCCTCGTGCCTGTCCACAGAACCCGC	GGGTCACTTCAGGTCAG	+
M63	ZN713_HUMAN.H11MO.0.D	-8	0.00197718	1.52045	0.134899	19	CGGGGGGGCTTCCTGCCTCGTGCCTGTCCACAGAACCCGC	TTTCGTGTCATTTTTCTAT	-
M63	E2F4_HUMAN.H11MO.1.A	-3	0.00268475	2.06457	0.167911	14	CGGGGGGGCTTCCTGCCTCGTGCCTGTCCACAGAACCCGC	TCAAATTTCCCGCC	-
M63	BRAC_HUMAN.H11MO.0.A	-12	0.00363832	2.79787	0.210966	20	CGGGGGGGCTTCCTGCCTCGTGCCTGTCCACAGAACCCGC	TTAGCAGGGAGGTGTGAAAT	+
M63	SPIC_HUMAN.H11MO.0.D	-7	0.00365426	2.81013	0.210966	13	CGGGGGGGCTTCCTGCCTCGTGCCTGTCCACAGAACCCGC	CCTCCCCTTCCTC	-
M63	TLX1_HUMAN.H11MO.0.D	-22	0.00395303	3.03988	0.218608	17	CGGGGGGGCTTCCTGCCTCGTGCCTGTCCACAGAACCCGC	CCTTGGCAACTTGCCAG	-
M63	ZN335_HUMAN.H11MO.0.A	-5	0.00448869	3.4518	0.218608	22	CGGGGGGGCTTCCTGCCTCGTGCCTGTCCACAGAACCCGC	GGCTGTCCTCGGCGCTGCCTGA	+
M63	SMAD3_HUMAN.H11MO.0.B	-10	0.00451483	3.4719	0.218608	12	CGGGGGGGCTTCCTGCCTCGTGCCTGTCCACAGAACCCGC	CTCTGTCACCTG	+
M63	ZN589_HUMAN.H11MO.0.D	1	0.00491336	3.77837	0.224347	15	CGGGGGGGCTTCCTGCCTCGTGCCTGTCCACAGAACCCGC	CCCACGGTTACTGCCG	+
M63	FEV_HUMAN.H11MO.0.B	-6	0.00518463	3.98698	0.228889	10	CGGGGGGGCTTCCTGCCTCGTGCCTGTCCACAGAACCCGC	CGCTTCCCGC	-
M63	RARG_HUMAN.H11MO.2.D	-12	0.00545509	4.19496	0.233948	20	CGGGGGGGCTTCCTGCCTCGTGCCTGTCCACAGAACCCGC	GTGACCTCTGGGTGACCCCC	-
M63	LYL1_HUMAN.H11MO.0.A	-19	0.00568567	4.37228	0.234701	14	CGGGGGGGCTTCCTGCCTCGTGCCTGTCCACAGAACCCGC	CCAGCTGTTTCCTG	+
M63	VEZF1_HUMAN.H11MO.0.C	-10	0.00578537	4.44895	0.234701	22	CGGGGGGGCTTCCTGCCTCGTGCCTGTCCACAGAACCCGC	CCCCTCCCCCTCCCCCCTCCCC	-
M63	KLF6_HUMAN.H11MO.0.A	-9	0.0061242	4.70951	0.241909	19	CGGGGGGGCTTCCTGCCTCGTGCCTGTCCACAGAACCCGC	CCCCCGGCCCCGCCCTTCC	-
M63	THAP1_HUMAN.H11MO.0.C	-6	0.00697811	5.36617	0.268571	22	CGGGGGGGCTTCCTGCCTCGTGCCTGTCCACAGAACCCGC	CGCCGCCATCTTGGCTGCGGGC	+
M63	OLIG2_HUMAN.H11MO.0.B	-8	0.00843673	6.48784	0.313578	18	CGGGGGGGCTTCCTGCCTCGTGCCTGTCCACAGAACCCGC	CCAGCTGTTTCCCTTCTG	+
M63	NR1H4_HUMAN.H11MO.0.B	2	0.00856529	6.58671	0.313578	17	CGGGGGGGCTTCCTGCCTCGTGCCTGTCCACAGAACCCGC	CCTCGGGGTCATTGACCCC	-
M63	KLF3_HUMAN.H11MO.0.B	-5	0.00915048	7.03672	0.321086	19	CGGGGGGGCTTCCTGCCTCGTGCCTGTCCACAGAACCCGC	CCCGGCCCCGCCCCTCCCC	-
M63	ETS2_HUMAN.H11MO.0.B	-4	0.0100763	7.7487	0.343745	13	CGGGGGGGCTTCCTGCCTCGTGCCTGTCCACAGAACCCGC	TCCTCTTCCTTCC	-
M63	COT2_HUMAN.H11MO.1.A	-21	0.0107782	8.28847	0.348279	17	CGGGGGGGCTTCCTGCCTCGTGCCTGTCCACAGAACCCGC	CCCTGACCTTTGACCCC	-
M63	RARG_HUMAN.H11MO.0.B	0	0.0110522	8.49918	0.348279	18	CGGGGGGGCTTCCTGCCTCGTGCCTGTCCACAGAACCCGC	CCCAGGTCACTCTGACCT	-
M63	PURA_HUMAN.H11MO.0.D	-10	0.0115455	8.8785	0.348279	17	CGGGGGGGCTTCCTGCCTCGTGCCTGTCCACAGAACCCGC	CCCTGCCCCCCCCTTCC	-
M63	ZEP2_HUMAN.H11MO.0.D	-3	0.0115593	8.88908	0.348279	14	CGGGGGGGCTTCCTGCCTCGTGCCTGTCCACAGAACCCGC	GGGGTTTCCCTACC	-
M63	HES1_HUMAN.H11MO.0.D	-13	0.0118395	9.10456	0.348279	13	CGGGGGGGCTTCCTGCCTCGTGCCTGTCCACAGAACCCGC	GGGCTCGTGGCGG	-
M63	RFX5_HUMAN.H11MO.0.A	-18	0.0118551	9.11656	0.348279	20	CGGGGGGGCTTCCTGCCTCGTGCCTGTCCACAGAACCCGC	GTCAGCTGTTGCTAGGCAGA	+
M63	MAZ_HUMAN.H11MO.0.A	-8	0.0120655	9.27835	0.348279	22	CGGGGGGGCTTCCTGCCTCGTGCCTGTCCACAGAACCCGC	CCCCCCCCCCCCCCCCTCCCCC	-
M63	RARA_HUMAN.H11MO.2.A	-13	0.0123627	9.50691	0.350125	17	CGGGGGGGCTTCCTGCCTCGTGCCTGTCCACAGAACCCGC	TGACCTCTCGGTGACCT	-
M63	PAX2_HUMAN.H11MO.0.D	-13	0.0126229	9.70702	0.350875	18	CGGGGGGGCTTCCTGCCTCGTGCCTGTCCACAGAACCCGC	TGTCACGCATGACTGAAC	-
M63	FLI1_HUMAN.H11MO.0.A	-2	0.0134829	10.3683	0.367964	18	CGGGGGGGCTTCCTGCCTCGTGCCTGTCCACAGAACCCGC	TCCCTCCTTCCTTCCTCC	-
M63	HLTF_HUMAN.H11MO.0.D	-8	0.0139978	10.7643	0.375196	12	CGGGGGGGCTTCCTGCCTCGTGCCTGTCCACAGAACCCGC	TTTGCAGCCCTA	-
M63	NR1D1_HUMAN.H11MO.0.B	-8	0.0143977	11.0718	0.375618	19	CGGGGGGGCTTCCTGCCTCGTGCCTGTCCACAGAACCCGC	CCTTCTGACCCACTTCCCT	-
M63	ETV5_HUMAN.H11MO.0.C	-4	0.014514	11.1613	0.375618	14	CGGGGGGGCTTCCTGCCTCGTGCCTGTCCACAGAACCCGC	CTCACTTCCTGCTC	-
M63	PAX5_HUMAN.H11MO.0.A	-14	0.0148798	11.4426	0.378558	21	CGGGGGGGCTTCCTGCCTCGTGCCTGTCCACAGAACCCGC	GTCACGCTCTGCTGCCCAGGC	-
M63	REL_HUMAN.H11MO.0.B	-3	0.0158615	12.1975	0.396808	15	CGGGGGGGCTTCCTGCCTCGTGCCTGTCCACAGAACCCGC	TGGAATTTCCCTTCA	-
M63	ZN214_HUMAN.H11MO.0.C	-10	0.0161994	12.4573	0.398616	22	CGGGGGGGCTTCCTGCCTCGTGCCTGTCCACAGAACCCGC	TCCTTTTTGAGGCCTTTGATGA	+
M63	MXI1_HUMAN.H11MO.0.A	-8	0.017034	13.0992	0.412394	15	CGGGGGGGCTTCCTGCCTCGTGCCTGTCCACAGAACCCGC	CCCGCCGCCACGTGC	-
M63	MAFA_HUMAN.H11MO.0.D	-3	0.0188789	14.5179	0.437717	21	CGGGGGGGCTTCCTGCCTCGTGCCTGTCCACAGAACCCGC	GTGCTGACCCCGCAGCCTTCG	+
M63	TBX21_HUMAN.H11MO.0.A	-17	0.0189549	14.5763	0.437717	13	CGGGGGGGCTTCCTGCCTCGTGCCTGTCCACAGAACCCGC	GTGGAGGTGTGAA	+
M63	PROX1_HUMAN.H11MO.0.D	-6	0.0197412	15.181	0.442268	17	CGGGGGGGCTTCCTGCCTCGTGCCTGTCCACAGAACCCGC	CCCAACCCGCCTTACCC	-
M63	RELB_HUMAN.H11MO.0.C	-2	0.0210355	16.1763	0.457605	12	CGGGGGGGCTTCCTGCCTCGTGCCTGTCCACAGAACCCGC	GGGGGATTTCCC	+
M63	ZN554_HUMAN.H11MO.0.C	-9	0.0218737	16.8209	0.464902	20	CGGGGGGGCTTCCTGCCTCGTGCCTGTCCACAGAACCCGC	AGCACCCCACATGGCTCAGC	-
M63	HESX1_HUMAN.H11MO.0.D	-5	0.0219904	16.9106	0.464902	16	CGGGGGGGCTTCCTGCCTCGTGCCTGTCCACAGAACCCGC	AGGCCACGTGCCGGAT	-
M63	PTF1A_HUMAN.H11MO.0.B	-12	0.0225517	17.3422	0.470146	18	CGGGGGGGCTTCCTGCCTCGTGCCTGTCCACAGAACCCGC	CCAGCTGCCCCCTTTCCC	+
M63	FOXD3_HUMAN.H11MO.0.D	-22	0.0241699	18.5867	0.483727	15	CGGGGGGGCTTCCTGCCTCGTGCCTGTCCACAGAACCCGC	TTTGTTTACTTAGCA	+
M63	ZN263_HUMAN.H11MO.0.A	-11	0.0246314	18.9416	0.485373	20	CGGGGGGGCTTCCTGCCTCGTGCCTGTCCACAGAACCCGC	CTCCTCCTCTCCCTCCTCCC	-
M63	GATA1_HUMAN.H11MO.0.A	-2	0.0251716	19.3569	0.485373	19	CGGGGGGGCTTCCTGCCTCGTGCCTGTCCACAGAACCCGC	CTGGCGGGGACAGATAAGA	+
M63	FLI1_HUMAN.H11MO.1.A	-5	0.0256591	19.7318	0.485373	13	CGGGGGGGCTTCCTGCCTCGTGCCTGTCCACAGAACCCGC	CCACTTCCTGCCT	-
M63	PAX8_HUMAN.H11MO.0.D	-5	0.026064	20.0432	0.485373	14	CGGGGGGGCTTCCTGCCTCGTGCCTGTCCACAGAACCCGC	GTCACTGAAGCGGG	+
M63	MNX1_HUMAN.H11MO.0.D	-21	0.0267384	20.5618	0.485373	19	CGGGGGGGCTTCCTGCCTCGTGCCTGTCCACAGAACCCGC	CTATTTTAATAACCCTTAA	+
M63	NR1H3_HUMAN.H11MO.0.B	1	0.0267384	20.5618	0.485373	18	CGGGGGGGCTTCCTGCCTCGTGCCTGTCCACAGAACCCGC	CAGAGGTCACTGCAGGTCA	+
M63	ETV2_HUMAN.H11MO.0.B	-4	0.0268391	20.6392	0.485373	16	CGGGGGGGCTTCCTGCCTCGTGCCTGTCCACAGAACCCGC	CCCACTTCCTGTTTCC	-
M66	WT1_HUMAN.H11MO.0.C	1	0.000233248	0.179368	0.175496	19	GCCCCCTCCTCCCGGGGGCGTTGCCTCGTCCCCGTTGCGC	CCCCCCCTCCTCCCCCGCCC	-
M66	THAP1_HUMAN.H11MO.0.C	-2	0.000262525	0.201881	0.175496	22	GCCCCCTCCTCCCGGGGGCGTTGCCTCGTCCCCGTTGCGC	CGCCGCCATCTTGGCTGCGGGC	+
M66	SPIC_HUMAN.H11MO.0.D	-2	0.000620971	0.477527	0.175496	13	GCCCCCTCCTCCCGGGGGCGTTGCCTCGTCCCCGTTGCGC	CCTCCCCTTCCTC	-
M66	SP3_HUMAN.H11MO.0.B	4	0.000645882	0.496684	0.175496	16	GCCCCCTCCTCCCGGGGGCGTTGCCTCGTCCCCGTTGCGC	CCCCGGCCCCGCCCCCCCCC	-
M66	VEZF1_HUMAN.H11MO.1.C	-1	0.000685808	0.527386	0.175496	12	GCCCCCTCCTCCCGGGGGCGTTGCCTCGTCCCCGTTGCGC	CCCCCTCCCCCT	-
M66	EGR1_HUMAN.H11MO.0.A	-2	0.000702695	0.540373	0.175496	17	GCCCCCTCCTCCCGGGGGCGTTGCCTCGTCCCCGTTGCGC	CCCCCGCCCACGCCCTC	-
M66	KLF3_HUMAN.H11MO.0.B	0	0.00101427	0.779973	0.217123	19	GCCCCCTCCTCCCGGGGGCGTTGCCTCGTCCCCGTTGCGC	CCCGGCCCCGCCCCTCCCC	-
M66	HEN1_HUMAN.H11MO.0.C	-13	0.00117671	0.904888	0.21715	20	GCCCCCTCCTCCCGGGGGCGTTGCCTCGTCCCCGTTGCGC	TGGGGAGCAGCTGCGTCCCT	+
M66	PURA_HUMAN.H11MO.0.D	4	0.00134946	1.03774	0.21715	13	GCCCCCTCCTCCCGGGGGCGTTGCCTCGTCCCCGTTGCGC	CCCTGCCCCCCCCTTCC	-
M66	ZN148_HUMAN.H11MO.0.D	-2	0.00151157	1.1624	0.21715	15	GCCCCCTCCTCCCGGGGGCGTTGCCTCGTCCCCGTTGCGC	CCCCTCCCCCACCCC	-
M66	SP2_HUMAN.H11MO.0.A	5	0.00159405	1.22583	0.21715	17	GCCCCCTCCTCCCGGGGGCGTTGCCTCGTCCCCGTTGCGC	CCCCCGGCCCCGCCCCCCCCCC	-
M66	WT1_HUMAN.H11MO.1.B	-4	0.00204604	1.57341	0.230767	11	GCCCCCTCCTCCCGGGGGCGTTGCCTCGTCCCCGTTGCGC	CCTCCTCCCAC	-
M66	SP4_HUMAN.H11MO.0.A	3	0.00210161	1.61614	0.230767	17	GCCCCCTCCTCCCGGGGGCGTTGCCTCGTCCCCGTTGCGC	CCCGGCCCCGCCCCCTTCCC	-
M66	NR1H4_HUMAN.H11MO.0.B	-9	0.00230771	1.77463	0.230767	19	GCCCCCTCCTCCCGGGGGCGTTGCCTCGTCCCCGTTGCGC	CCTCGGGGTCATTGACCCC	-
M66	ZSC22_HUMAN.H11MO.0.C	-4	0.0024187	1.85998	0.230767	16	GCCCCCTCCTCCCGGGGGCGTTGCCTCGTCCCCGTTGCGC	CCTCCTCCCTCAGACC	-
M66	SRBP2_HUMAN.H11MO.0.B	-2	0.00273042	2.0997	0.230767	13	GCCCCCTCCTCCCGGGGGCGTTGCCTCGTCCCCGTTGCGC	CCTCACCCCACCC	-
M66	SP2_HUMAN.H11MO.1.B	-1	0.00283419	2.17949	0.230767	12	GCCCCCTCCTCCCGGGGGCGTTGCCTCGTCCCCGTTGCGC	GCCCCGCCCCCT	-
M66	KLF6_HUMAN.H11MO.0.A	2	0.00286787	2.20539	0.230767	17	GCCCCCTCCTCCCGGGGGCGTTGCCTCGTCCCCGTTGCGC	CCCCCGGCCCCGCCCTTCC	-
M66	ZBT17_HUMAN.H11MO.0.A	-18	0.0033096	2.54508	0.237077	19	GCCCCCTCCTCCCGGGGGCGTTGCCTCGTCCCCGTTGCGC	CTTCCCCTCCCCCACCCTC	-
M66	EGR2_HUMAN.H11MO.1.A	2	0.00332245	2.55497	0.237077	14	GCCCCCTCCTCCCGGGGGCGTTGCCTCGTCCCCGTTGCGC	CCCCCGCCCACGCCCC	-
M66	SP1_HUMAN.H11MO.1.A	1	0.0037142	2.85622	0.252984	13	GCCCCCTCCTCCCGGGGGCGTTGCCTCGTCCCCGTTGCGC	CGGCCCCGCCCCCC	-
M66	MAFA_HUMAN.H11MO.0.D	-14	0.00399834	3.07473	0.259803	21	GCCCCCTCCTCCCGGGGGCGTTGCCTCGTCCCCGTTGCGC	CGAAGGCTGCGGGGTCAGCAC	-
M66	ZFX_HUMAN.H11MO.1.A	-17	0.00429376	3.3019	0.259803	17	GCCCCCTCCTCCCGGGGGCGTTGCCTCGTCCCCGTTGCGC	CCCCGGCCTCCGCCCCC	-
M66	PATZ1_HUMAN.H11MO.0.C	-2	0.00433445	3.33319	0.259803	22	GCCCCCTCCTCCCGGGGGCGTTGCCTCGTCCCCGTTGCGC	CCTCCCCCCCCGCCCCCTCCCC	-
M66	VEZF1_HUMAN.H11MO.0.C	-18	0.00462356	3.55552	0.266473	22	GCCCCCTCCTCCCGGGGGCGTTGCCTCGTCCCCGTTGCGC	CCCCTCCCCCTCCCCCCTCCCC	-
M66	PROX1_HUMAN.H11MO.0.D	2	0.00497855	3.82851	0.2685	15	GCCCCCTCCTCCCGGGGGCGTTGCCTCGTCCCCGTTGCGC	CCCAACCCGCCTTACCC	-
M66	ZN740_HUMAN.H11MO.0.D	0	0.00516801	3.9742	0.2685	14	GCCCCCTCCTCCCGGGGGCGTTGCCTCGTCCCCGTTGCGC	CCCACCCCCCCCCC	-
M66	PTF1A_HUMAN.H11MO.0.B	6	0.00519627	3.99593	0.2685	12	GCCCCCTCCTCCCGGGGGCGTTGCCTCGTCCCCGTTGCGC	CCAGCTGCCCCCTTTCCC	+
M66	NR1D1_HUMAN.H11MO.0.B	-22	0.00620644	4.77276	0.297837	18	GCCCCCTCCTCCCGGGGGCGTTGCCTCGTCCCCGTTGCGC	CCTTCTGACCCACTTCCCT	-
M66	ZN341_HUMAN.H11MO.0.C	-16	0.00636031	4.89108	0.297837	22	GCCCCCTCCTCCCGGGGGCGTTGCCTCGTCCCCGTTGCGC	GCTCTTCCCTCCCCCCCCCCCC	-
M66	PATZ1_HUMAN.H11MO.1.C	-5	0.00691189	5.31524	0.313858	9	GCCCCCTCCTCCCGGGGGCGTTGCCTCGTCCCCGTTGCGC	CCCCTCCCT	-
M66	SP4_HUMAN.H11MO.1.A	1	0.00713885	5.48977	0.314629	15	GCCCCCTCCTCCCGGGGGCGTTGCCTCGTCCCCGTTGCGC	CGGCCCCGCCCCCTCC	-
M66	EGR2_HUMAN.H11MO.0.A	1	0.00739274	5.68502	0.315365	17	GCCCCCTCCTCCCGGGGGCGTTGCCTCGTCCCCGTTGCGC	CCCCTCCCACACCCCCCC	-
M66	ZIC1_HUMAN.H11MO.0.B	-3	0.00837803	6.44271	0.315365	9	GCCCCCTCCTCCCGGGGGCGTTGCCTCGTCCCCGTTGCGC	GACCACCCC	-
M66	HLTF_HUMAN.H11MO.0.D	-19	0.00875329	6.73128	0.315365	12	GCCCCCTCCTCCCGGGGGCGTTGCCTCGTCCCCGTTGCGC	TTTGCAGCCCTA	-
M66	TAF1_HUMAN.H11MO.0.A	-1	0.0089092	6.85117	0.315365	16	GCCCCCTCCTCCCGGGGGCGTTGCCTCGTCCCCGTTGCGC	CCGCCGCCGCCATCTT	-
M66	MAFF_HUMAN.H11MO.0.B	-21	0.00909663	6.99531	0.315365	18	GCCCCCTCCTCCCGGGGGCGTTGCCTCGTCCCCGTTGCGC	TGCTGAGTCAGCATTTTT	+
M66	ZN134_HUMAN.H11MO.0.C	-1	0.0092454	7.10971	0.315365	22	GCCCCCTCCTCCCGGGGGCGTTGCCTCGTCCCCGTTGCGC	CCTTCAACTGATTAGGTGAGGC	-
M66	TBX15_HUMAN.H11MO.0.D	5	0.00930369	7.15454	0.315365	14	GCCCCCTCCTCCCGGGGGCGTTGCCTCGTCCCCGTTGCGC	CCCCCACCCCCCCCCCCCC	-
M66	PAX5_HUMAN.H11MO.0.A	-3	0.0093049	7.15547	0.315365	21	GCCCCCTCCTCCCGGGGGCGTTGCCTCGTCCCCGTTGCGC	GCCTGGGCAGCAGAGCGTGAC	+
M66	PLAG1_HUMAN.H11MO.0.D	-7	0.00951478	7.31686	0.315365	17	GCCCCCTCCTCCCGGGGGCGTTGCCTCGTCCCCGTTGCGC	CCCCTCCTGATGCCCCC	-
M66	ZN281_HUMAN.H11MO.0.A	-1	0.00968102	7.4447	0.315365	15	GCCCCCTCCTCCCGGGGGCGTTGCCTCGTCCCCGTTGCGC	TCCCCTCCCCCACCC	-
M66	ZN589_HUMAN.H11MO.0.D	-10	0.0103063	7.92556	0.322427	16	GCCCCCTCCTCCCGGGGGCGTTGCCTCGTCCCCGTTGCGC	CCCACGGTTACTGCCG	+
M66	RELB_HUMAN.H11MO.0.C	-13	0.0103282	7.94236	0.322427	12	GCCCCCTCCTCCCGGGGGCGTTGCCTCGTCCCCGTTGCGC	GGGGGATTTCCC	+
M66	CTCFL_HUMAN.H11MO.0.A	-6	0.0109436	8.41564	0.33417	17	GCCCCCTCCTCCCGGGGGCGTTGCCTCGTCCCCGTTGCGC	GCCGCCAGGGGGCGCCG	+
M66	ZN554_HUMAN.H11MO.0.C	-2	0.0113685	8.74234	0.33417	20	GCCCCCTCCTCCCGGGGGCGTTGCCTCGTCCCCGTTGCGC	AGCACCCCACATGGCTCAGC	-
M66	MAZ_HUMAN.H11MO.1.A	-1	0.0113733	8.74609	0.33417	11	GCCCCCTCCTCCCGGGGGCGTTGCCTCGTCCCCGTTGCGC	CCCCCTCCCTC	-
M66	KLF15_HUMAN.H11MO.0.A	5	0.0121088	9.31165	0.342353	14	GCCCCCTCCTCCCGGGGGCGTTGCCTCGTCCCCGTTGCGC	CCCCCCCCTGCTCCTCCCC	-
M66	MAZ_HUMAN.H11MO.0.A	-5	0.0125362	9.64032	0.345402	22	GCCCCCTCCTCCCGGGGGCGTTGCCTCGTCCCCGTTGCGC	CCCCCCCCCCCCCCCCTCCCCC	-
M66	OSR2_HUMAN.H11MO.0.C	-1	0.0127847	9.83144	0.345402	16	GCCCCCTCCTCCCGGGGGCGTTGCCTCGTCCCCGTTGCGC	GCTGCTGCTTCTGCTG	+
M66	BHE41_HUMAN.H11MO.0.D	-1	0.0129081	9.92633	0.345402	20	GCCCCCTCCTCCCGGGGGCGTTGCCTCGTCCCCGTTGCGC	GCCTCTGCACGTGACCCGGT	-
M66	KLF5_HUMAN.H11MO.0.A	0	0.0132884	10.2188	0.347693	14	GCCCCCTCCTCCCGGGGGCGTTGCCTCGTCCCCGTTGCGC	CCCAGCCCCACCCT	-
M66	ZN770_HUMAN.H11MO.1.C	-2	0.0134578	10.349	0.347693	11	GCCCCCTCCTCCCGGGGGCGTTGCCTCGTCCCCGTTGCGC	CTCAGCCTCCC	-
M66	KLF16_HUMAN.H11MO.0.D	4	0.0137877	10.6028	0.350179	15	GCCCCCTCCTCCCGGGGGCGTTGCCTCGTCCCCGTTGCGC	CCCCCCCCCCCCCGCCCCC	-
M66	FEV_HUMAN.H11MO.0.B	-5	0.0142295	10.9425	0.355376	10	GCCCCCTCCTCCCGGGGGCGTTGCCTCGTCCCCGTTGCGC	CGCTTCCCGC	-
M66	ZN263_HUMAN.H11MO.1.A	-4	0.0146266	11.2478	0.355417	11	GCCCCCTCCTCCCGGGGGCGTTGCCTCGTCCCCGTTGCGC	CCTCCTCCCTC	-
M66	CTCF_HUMAN.H11MO.0.A	-4	0.0147055	11.3085	0.355417	19	GCCCCCTCCTCCCGGGGGCGTTGCCTCGTCCCCGTTGCGC	TGGCCACCAGGGGGCGCCA	+
M66	SALL4_HUMAN.H11MO.0.B	-3	0.0155254	11.939	0.369277	10	GCCCCCTCCTCCCGGGGGCGTTGCCTCGTCCCCGTTGCGC	CCCACCCTCC	-
M66	ETS2_HUMAN.H11MO.0.B	-3	0.0167307	12.8659	0.3857	13	GCCCCCTCCTCCCGGGGGCGTTGCCTCGTCCCCGTTGCGC	TCCTCTTCCTTCC	-
M66	RXRA_HUMAN.H11MO.0.A	5	0.0176396	13.5649	0.400494	15	GCCCCCTCCTCCCGGGGGCGTTGCCTCGTCCCCGTTGCGC	CTCTGACCTCTGCCTCCCCC	-
M66	ZN263_HUMAN.H11MO.0.A	7	0.0187596	14.4261	0.405701	13	GCCCCCTCCTCCCGGGGGCGTTGCCTCGTCCCCGTTGCGC	CTCCTCCTCTCCCTCCTCCC	-
M66	TLX1_HUMAN.H11MO.0.D	-17	0.0188732	14.5135	0.405701	17	GCCCCCTCCTCCCGGGGGCGTTGCCTCGTCCCCGTTGCGC	CCTTGGCAACTTGCCAG	-
M66	ZN134_HUMAN.H11MO.1.C	-1	0.0188732	14.5135	0.405701	17	GCCCCCTCCTCCCGGGGGCGTTGCCTCGTCCCCGTTGCGC	CCTTCACCTGATTAGGT	-
M66	RARG_HUMAN.H11MO.0.B	-23	0.018952	14.5741	0.405701	17	GCCCCCTCCTCCCGGGGGCGTTGCCTCGTCCCCGTTGCGC	CCCAGGTCACTCTGACCT	-
M66	KLF1_HUMAN.H11MO.0.A	0	0.0207663	15.9692	0.438278	14	GCCCCCTCCTCCCGGGGGCGTTGCCTCGTCCCCGTTGCGC	CCCGGCCCCGCCCC	-
M66	ARNT2_HUMAN.H11MO.0.D	0	0.0211827	16.2895	0.440857	12	GCCCCCTCCTCCCGGGGGCGTTGCCTCGTCCCCGTTGCGC	GCCTCCCACGCC	-
M66	MXI1_HUMAN.H11MO.0.A	-7	0.0216114	16.6192	0.442092	15	GCCCCCTCCTCCCGGGGGCGTTGCCTCGTCCCCGTTGCGC	GCACGTGGCGGCGGG	+
M66	TFDP1_HUMAN.H11MO.0.C	-18	0.0223331	17.1741	0.442092	14	GCCCCCTCCTCCCGGGGGCGTTGCCTCGTCCCCGTTGCGC	TTTTCCCGCCCCCC	-
M66	E2F6_HUMAN.H11MO.0.A	-1	0.0226545	17.4213	0.442092	13	GCCCCCTCCTCCCGGGGGCGTTGCCTCGTCCCCGTTGCGC	CCCTTCCCGCCCC	-
M66	TBX21_HUMAN.H11MO.0.A	-1	0.0226545	17.4213	0.442092	13	GCCCCCTCCTCCCGGGGGCGTTGCCTCGTCCCCGTTGCGC	TTCACACCTCCAC	-
M66	IRX2_HUMAN.H11MO.0.D	-12	0.0228811	17.5955	0.442092	19	GCCCCCTCCTCCCGGGGGCGTTGCCTCGTCCCCGTTGCGC	ACATGGGTGGGCATGTTGG	+
M66	NFIC_HUMAN.H11MO.0.A	4	0.0230122	17.6963	0.442092	13	GCCCCCTCCTCCCGGGGGCGTTGCCTCGTCCCCGTTGCGC	CTTGGCTCCCTGCCAAG	+
M66	ZN394_HUMAN.H11MO.0.C	-19	0.023924	18.3976	0.453792	20	GCCCCCTCCTCCCGGGGGCGTTGCCTCGTCCCCGTTGCGC	ATTCCATTCTATTCCATTCT	-
M66	ZN563_HUMAN.H11MO.0.C	-4	0.026134	20.0971	0.484976	21	GCCCCCTCCTCCCGGGGGCGTTGCCTCGTCCCCGTTGCGC	GCAGCTGCCAGTGAGGATCCC	-
M66	COT1_HUMAN.H11MO.0.C	4	0.0262153	20.1596	0.484976	13	GCCCCCTCCTCCCGGGGGCGTTGCCTCGTCCCCGTTGCGC	CCCTGACCTCTGACCCC	-
M66	SMAD3_HUMAN.H11MO.0.B	-2	0.0266572	20.4994	0.487137	12	GCCCCCTCCTCCCGGGGGCGTTGCCTCGTCCCCGTTGCGC	CTCTGTCACCTG	+
M69	THA_HUMAN.H11MO.0.C	0	1.87498e-06	0.00144186	0.00283543	17	TGGTGAACCCCGGTCTGGCTCCTTGAGCTAGGATGTCACG	GGGTCACTTCAGGTCAG	+
M69	TFCP2_HUMAN.H11MO.0.D	2	0.000251509	0.193411	0.182268	14	TGGTGAACCCCGGTCTGGCTCCTTGAGCTAGGATGTCACG	TCTGGCCAGTTCAGGC	-
M69	ZN563_HUMAN.H11MO.0.C	-4	0.000481338	0.370149	0.182268	21	TGGTGAACCCCGGTCTGGCTCCTTGAGCTAGGATGTCACG	GGGATCCTCACTGGCAGCTGC	+
M69	NR1H3_HUMAN.H11MO.0.B	3	0.00055697	0.42831	0.182268	16	TGGTGAACCCCGGTCTGGCTCCTTGAGCTAGGATGTCACG	CAGAGGTCACTGCAGGTCA	+
M69	IRX2_HUMAN.H11MO.0.D	-5	0.000602639	0.463429	0.182268	19	TGGTGAACCCCGGTCTGGCTCCTTGAGCTAGGATGTCACG	CCAACATGCCCACCCATGT	-
M69	PAX5_HUMAN.H11MO.0.A	-12	0.000810819	0.62352	0.192857	21	TGGTGAACCCCGGTCTGGCTCCTTGAGCTAGGATGTCACG	GTCACGCTCTGCTGCCCAGGC	-
M69	SP2_HUMAN.H11MO.0.A	-6	0.00101173	0.778019	0.192857	22	TGGTGAACCCCGGTCTGGCTCCTTGAGCTAGGATGTCACG	CCCCCGGCCCCGCCCCCCCCCC	-
M69	ZFX_HUMAN.H11MO.1.A	-7	0.00109503	0.842077	0.192857	17	TGGTGAACCCCGGTCTGGCTCCTTGAGCTAGGATGTCACG	CCCCGGCCTCCGCCCCC	-
M69	SP3_HUMAN.H11MO.0.B	-7	0.00114777	0.882639	0.192857	20	TGGTGAACCCCGGTCTGGCTCCTTGAGCTAGGATGTCACG	CCCCGGCCCCGCCCCCCCCC	-
M69	THB_HUMAN.H11MO.0.C	1	0.00189871	1.4601	0.261028	16	TGGTGAACCCCGGTCTGGCTCCTTGAGCTAGGATGTCACG	GAGGTCAGGTCAGGTCA	+
M69	Z324A_HUMAN.H11MO.0.C	-1	0.00275427	2.11804	0.2874	23	TGGTGAACCCCGGTCTGGCTCCTTGAGCTAGGATGTCACG	TATCAAACCATCCTTTGCTGCCA	+
M69	ZN350_HUMAN.H11MO.0.C	1	0.00286657	2.20439	0.2874	17	TGGTGAACCCCGGTCTGGCTCCTTGAGCTAGGATGTCACG	TAGGTCATAAAAGGACTG	-
M69	RXRA_HUMAN.H11MO.0.A	1	0.00291314	2.24021	0.2874	19	TGGTGAACCCCGGTCTGGCTCCTTGAGCTAGGATGTCACG	GGGGGAGGCAGAGGTCAGAG	+
M69	SMAD3_HUMAN.H11MO.0.B	-12	0.00306379	2.35605	0.2874	12	TGGTGAACCCCGGTCTGGCTCCTTGAGCTAGGATGTCACG	CTCTGTCACCTG	+
M69	PURA_HUMAN.H11MO.0.D	-8	0.00323082	2.4845	0.2874	17	TGGTGAACCCCGGTCTGGCTCCTTGAGCTAGGATGTCACG	CCCTGCCCCCCCCTTCC	-
M69	PROX1_HUMAN.H11MO.0.D	-7	0.00374801	2.88222	0.314884	17	TGGTGAACCCCGGTCTGGCTCCTTGAGCTAGGATGTCACG	CCCAACCCGCCTTACCC	-
M69	PATZ1_HUMAN.H11MO.0.C	-6	0.00419759	3.22795	0.334094	22	TGGTGAACCCCGGTCTGGCTCCTTGAGCTAGGATGTCACG	CCTCCCCCCCCGCCCCCTCCCC	-
M69	TAL1_HUMAN.H11MO.0.A	7	0.00443509	3.41058	0.335347	12	TGGTGAACCCCGGTCTGGCTCCTTGAGCTAGGATGTCACG	CCTTATCTGCCCCCCCCAG	-
M69	RARG_HUMAN.H11MO.2.D	9	0.00503222	3.86978	0.362378	11	TGGTGAACCCCGGTCTGGCTCCTTGAGCTAGGATGTCACG	GTGACCTCTGGGTGACCCCC	-
M69	KLF6_HUMAN.H11MO.0.A	-6	0.005453	4.19336	0.367852	19	TGGTGAACCCCGGTCTGGCTCCTTGAGCTAGGATGTCACG	CCCCCGGCCCCGCCCTTCC	-
M69	ZN589_HUMAN.H11MO.0.D	0	0.00560874	4.31312	0.367852	16	TGGTGAACCCCGGTCTGGCTCCTTGAGCTAGGATGTCACG	CGGCAGTAACCGTGGG	-
M69	GATA1_HUMAN.H11MO.0.A	-14	0.00583797	4.4894	0.367852	19	TGGTGAACCCCGGTCTGGCTCCTTGAGCTAGGATGTCACG	CTGGCGGGGACAGATAAGA	+
M69	LYL1_HUMAN.H11MO.0.A	-10	0.00650679	5.00372	0.374621	14	TGGTGAACCCCGGTCTGGCTCCTTGAGCTAGGATGTCACG	CCAGCTGTTTCCTG	+
M69	P63_HUMAN.H11MO.0.A	-1	0.00668481	5.14062	0.374621	19	TGGTGAACCCCGGTCTGGCTCCTTGAGCTAGGATGTCACG	GGGCATGCCTGGACATGCC	-
M69	TLX1_HUMAN.H11MO.0.D	-14	0.00668859	5.14352	0.374621	17	TGGTGAACCCCGGTCTGGCTCCTTGAGCTAGGATGTCACG	CTGGCAAGTTGCCAAGG	+
M69	KLF3_HUMAN.H11MO.0.B	-3	0.00932577	7.17152	0.44415	19	TGGTGAACCCCGGTCTGGCTCCTTGAGCTAGGATGTCACG	CCCGGCCCCGCCCCTCCCC	-
M69	P73_HUMAN.H11MO.0.A	-2	0.00932577	7.17152	0.44415	19	TGGTGAACCCCGGTCTGGCTCCTTGAGCTAGGATGTCACG	GGCATGTCTGGGCATGTCT	-
M69	SP4_HUMAN.H11MO.0.A	-8	0.00969219	7.45329	0.44415	20	TGGTGAACCCCGGTCTGGCTCCTTGAGCTAGGATGTCACG	CCCGGCCCCGCCCCCTTCCC	-
M69	CLOCK_HUMAN.H11MO.0.C	-14	0.0103371	7.94922	0.458494	14	TGGTGAACCCCGGTCTGGCTCCTTGAGCTAGGATGTCACG	CAGACACGTGAACA	+
M69	RARG_HUMAN.H11MO.0.B	-7	0.010828	8.32674	0.458494	18	TGGTGAACCCCGGTCTGGCTCCTTGAGCTAGGATGTCACG	CCCAGGTCACTCTGACCT	-
M69	NR1D1_HUMAN.H11MO.0.B	-10	0.0113436	8.72324	0.458494	19	TGGTGAACCCCGGTCTGGCTCCTTGAGCTAGGATGTCACG	CCTTCTGACCCACTTCCCT	-
M69	NR1H4_HUMAN.H11MO.0.B	1	0.0113436	8.72324	0.458494	18	TGGTGAACCCCGGTCTGGCTCCTTGAGCTAGGATGTCACG	GGGGTCAATGACCCCGAGG	+
M69	THAP1_HUMAN.H11MO.0.C	-11	0.0121363	9.33282	0.470591	22	TGGTGAACCCCGGTCTGGCTCCTTGAGCTAGGATGTCACG	CGCCGCCATCTTGGCTGCGGGC	+
M69	GATA2_HUMAN.H11MO.0.A	-14	0.012905	9.92397	0.487889	19	TGGTGAACCCCGGTCTGGCTCCTTGAGCTAGGATGTCACG	CTGGGGGGTGGAGATAAGG	+
M70	PATZ1_HUMAN.H11MO.0.C	-10	1.1313e-05	0.00869969	0.0171295	22	CAGGGGCCCGGGGCAGGGCCCTGCACTGGAGTAGCCCCCG	GGGGAGGGGGCGGGGGGGGAGG	+
M70	ZN563_HUMAN.H11MO.0.C	-3	9.7914e-05	0.0752958	0.0544379	21	CAGGGGCCCGGGGCAGGGCCCTGCACTGGAGTAGCCCCCG	GGGATCCTCACTGGCAGCTGC	+
M70	ZN341_HUMAN.H11MO.0.C	-2	0.000138018	0.106136	0.0544379	22	CAGGGGCCCGGGGCAGGGCCCTGCACTGGAGTAGCCCCCG	GGGGGGGGGGGGAGGGAAGAGC	+
M70	SP2_HUMAN.H11MO.0.A	-4	0.000173167	0.133165	0.0544379	22	CAGGGGCCCGGGGCAGGGCCCTGCACTGGAGTAGCCCCCG	GGGGGGGGGGCGGGGCCGGGGG	+
M70	SP3_HUMAN.H11MO.0.B	-4	0.000179765	0.138239	0.0544379	20	CAGGGGCCCGGGGCAGGGCCCTGCACTGGAGTAGCCCCCG	GGGGGGGGGCGGGGCCGGGG	+
M70	KLF3_HUMAN.H11MO.0.B	-4	0.000258575	0.198844	0.0652533	19	CAGGGGCCCGGGGCAGGGCCCTGCACTGGAGTAGCCCCCG	GGGGAGGGGCGGGGCCGGG	+
M70	KLF6_HUMAN.H11MO.0.A	-11	0.000481095	0.369962	0.104064	19	CAGGGGCCCGGGGCAGGGCCCTGCACTGGAGTAGCCCCCG	GGAAGGGCGGGGCCGGGGG	+
M70	PURA_HUMAN.H11MO.0.D	-1	0.000668401	0.514001	0.126507	17	CAGGGGCCCGGGGCAGGGCCCTGCACTGGAGTAGCCCCCG	GGAAGGGGGGGGCAGGG	+
M70	ZF64A_HUMAN.H11MO.0.D	-2	0.000809767	0.622711	0.129471	16	CAGGGGCCCGGGGCAGGGCCCTGCACTGGAGTAGCCCCCG	GGGGCCCGGGAACCTG	+
M70	MAZ_HUMAN.H11MO.0.A	-9	0.000906805	0.697333	0.129471	22	CAGGGGCCCGGGGCAGGGCCCTGCACTGGAGTAGCCCCCG	GGGGGAGGGGGGGGGGGGGGGG	+
M70	ZN554_HUMAN.H11MO.0.C	-4	0.000940589	0.723313	0.129471	20	CAGGGGCCCGGGGCAGGGCCCTGCACTGGAGTAGCCCCCG	AGCACCCCACATGGCTCAGC	-
M70	NR1H4_HUMAN.H11MO.0.B	-8	0.00117553	0.903984	0.147205	19	CAGGGGCCCGGGGCAGGGCCCTGCACTGGAGTAGCCCCCG	GGGGTCAATGACCCCGAGG	+
M70	ZN667_HUMAN.H11MO.0.C	-2	0.00126386	0.97191	0.147205	19	CAGGGGCCCGGGGCAGGGCCCTGCACTGGAGTAGCCCCCG	GCTGAGCTTTTAAGGCCAC	-
M70	SP4_HUMAN.H11MO.0.A	-3	0.00154473	1.1879	0.155929	20	CAGGGGCCCGGGGCAGGGCCCTGCACTGGAGTAGCCCCCG	GGGAAGGGGGCGGGGCCGGG	+
M70	VEZF1_HUMAN.H11MO.0.C	3	0.00231694	1.78173	0.206363	19	CAGGGGCCCGGGGCAGGGCCCTGCACTGGAGTAGCCCCCG	GGGGAGGGGGGAGGGGGAGGGG	+
M70	ZN322_HUMAN.H11MO.0.B	-18	0.00250132	1.92351	0.210408	20	CAGGGGCCCGGGGCAGGGCCCTGCACTGGAGTAGCCCCCG	CCAGGCTCTGTACCAGGCTC	-
M70	RXRA_HUMAN.H11MO.0.A	-20	0.00306215	2.3548	0.24221	20	CAGGGGCCCGGGGCAGGGCCCTGCACTGGAGTAGCCCCCG	GGGGGAGGCAGAGGTCAGAG	+
M70	THAP1_HUMAN.H11MO.0.C	-5	0.00319931	2.46027	0.24221	22	CAGGGGCCCGGGGCAGGGCCCTGCACTGGAGTAGCCCCCG	GCCCGCAGCCAAGATGGCGGCG	-
M70	COT1_HUMAN.H11MO.0.C	-1	0.00380534	2.92631	0.254661	17	CAGGGGCCCGGGGCAGGGCCCTGCACTGGAGTAGCCCCCG	GGGGTCAGAGGTCAGGG	+
M70	NR1D1_HUMAN.H11MO.0.B	-1	0.00386833	2.97474	0.254661	19	CAGGGGCCCGGGGCAGGGCCCTGCACTGGAGTAGCCCCCG	AGGGAAGTGGGTCAGAAGG	+
M70	KLF1_HUMAN.H11MO.0.A	-9	0.00434996	3.34512	0.274435	14	CAGGGGCCCGGGGCAGGGCCCTGCACTGGAGTAGCCCCCG	GGGGCGGGGCCGGG	+
M70	SP1_HUMAN.H11MO.0.A	-2	0.0049727	3.82401	0.293423	22	CAGGGGCCCGGGGCAGGGCCCTGCACTGGAGTAGCCCCCG	GGGGGGCGGGGCCGGGGGGGGG	+
M70	ZBT17_HUMAN.H11MO.0.A	-13	0.00540334	4.15517	0.293423	19	CAGGGGCCCGGGGCAGGGCCCTGCACTGGAGTAGCCCCCG	GAGGGTGGGGGAGGGGAAG	+
M70	NR1H3_HUMAN.H11MO.0.B	-21	0.00540334	4.15517	0.293423	19	CAGGGGCCCGGGGCAGGGCCCTGCACTGGAGTAGCCCCCG	TGACCTGCAGTGACCTCTG	-
M70	PLAG1_HUMAN.H11MO.0.D	-2	0.00542607	4.17265	0.293423	17	CAGGGGCCCGGGGCAGGGCCCTGCACTGGAGTAGCCCCCG	GGGGGCATCAGGAGGGG	+
M70	NR2C2_HUMAN.H11MO.0.B	-3	0.0059887	4.60531	0.312681	12	CAGGGGCCCGGGGCAGGGCCCTGCACTGGAGTAGCCCCCG	GGTTCCGGGTCA	+
M70	COT2_HUMAN.H11MO.1.A	-1	0.00716497	5.50986	0.339063	17	CAGGGGCCCGGGGCAGGGCCCTGCACTGGAGTAGCCCCCG	GGGGTCAAAGGTCAGGG	+
M70	IRX2_HUMAN.H11MO.0.D	-2	0.00749319	5.76226	0.339063	19	CAGGGGCCCGGGGCAGGGCCCTGCACTGGAGTAGCCCCCG	ACATGGGTGGGCATGTTGG	+
M70	ZN816_HUMAN.H11MO.1.C	-11	0.0075355	5.7948	0.339063	14	CAGGGGCCCGGGGCAGGGCCCTGCACTGGAGTAGCCCCCG	AAGGGGGACATGCA	+
M70	THA_HUMAN.H11MO.0.C	-20	0.00941212	7.23792	0.376522	17	CAGGGGCCCGGGGCAGGGCCCTGCACTGGAGTAGCCCCCG	CTGACCTGAAGTGACCC	-
M70	ZFX_HUMAN.H11MO.1.A	-24	0.00941212	7.23792	0.376522	16	CAGGGGCCCGGGGCAGGGCCCTGCACTGGAGTAGCCCCCG	GGGGGCGGAGGCCGGGG	+
M70	CLOCK_HUMAN.H11MO.0.C	-13	0.0102166	7.85657	0.386735	14	CAGGGGCCCGGGGCAGGGCCCTGCACTGGAGTAGCCCCCG	CAGACACGTGAACA	+
M70	ZN467_HUMAN.H11MO.0.C	-10	0.0109146	8.39333	0.393482	22	CAGGGGCCCGGGGCAGGGCCCTGCACTGGAGTAGCCCCCG	GGGGAGGGGAGGGGGGGGGGGG	+
M70	REST_HUMAN.H11MO.0.A	-3	0.0109146	8.39333	0.393482	22	CAGGGGCCCGGGGCAGGGCCCTGCACTGGAGTAGCCCCCG	GGGCGCTGTCCATGGTGCTGAA	-
M70	TAF1_HUMAN.H11MO.0.A	0	0.0130897	10.066	0.460922	16	CAGGGGCCCGGGGCAGGGCCCTGCACTGGAGTAGCCCCCG	AAGATGGCGGCGGCGG	+
M72	GATA1_HUMAN.H11MO.0.A	7	0.000788226	0.606146	0.3204	12	GCCTGCCGCCAGTGCGACGCCCTGCCCATGGCGGCGGCTC	TCTTATCTGTCCCCGCCAG	-
M72	ZN563_HUMAN.H11MO.0.C	-18	0.000962885	0.740459	0.3204	21	GCCTGCCGCCAGTGCGACGCCCTGCCCATGGCGGCGGCTC	GCAGCTGCCAGTGAGGATCCC	-
M72	NR1D1_HUMAN.H11MO.0.B	-9	0.000993147	0.76373	0.3204	19	GCCTGCCGCCAGTGCGACGCCCTGCCCATGGCGGCGGCTC	CCTTCTGACCCACTTCCCT	-
M72	IRX2_HUMAN.H11MO.0.D	-16	0.00181028	1.3921	0.3204	19	GCCTGCCGCCAGTGCGACGCCCTGCCCATGGCGGCGGCTC	CCAACATGCCCACCCATGT	-
M72	TLX1_HUMAN.H11MO.0.D	-13	0.00181167	1.39318	0.3204	17	GCCTGCCGCCAGTGCGACGCCCTGCCCATGGCGGCGGCTC	CTGGCAAGTTGCCAAGG	+
M72	RXRA_HUMAN.H11MO.0.A	-11	0.001828	1.40573	0.3204	20	GCCTGCCGCCAGTGCGACGCCCTGCCCATGGCGGCGGCTC	GGGGGAGGCAGAGGTCAGAG	+
M72	ZFX_HUMAN.H11MO.1.A	-14	0.0019601	1.50731	0.3204	17	GCCTGCCGCCAGTGCGACGCCCTGCCCATGGCGGCGGCTC	GGGGGCGGAGGCCGGGG	+
M72	SP3_HUMAN.H11MO.0.B	-11	0.00196274	1.50934	0.3204	20	GCCTGCCGCCAGTGCGACGCCCTGCCCATGGCGGCGGCTC	GGGGGGGGGCGGGGCCGGGG	+
M72	GATA2_HUMAN.H11MO.0.A	7	0.00209597	1.6118	0.3204	12	GCCTGCCGCCAGTGCGACGCCCTGCCCATGGCGGCGGCTC	CCTTATCTCCACCCCCCAG	-
M72	KLF6_HUMAN.H11MO.0.A	-7	0.0034623	2.66251	0.407125	19	GCCTGCCGCCAGTGCGACGCCCTGCCCATGGCGGCGGCTC	CCCCCGGCCCCGCCCTTCC	-
M72	ZN589_HUMAN.H11MO.0.D	-24	0.00406091	3.12284	0.413214	16	GCCTGCCGCCAGTGCGACGCCCTGCCCATGGCGGCGGCTC	CCCACGGTTACTGCCG	+
M72	THAP1_HUMAN.H11MO.0.C	-17	0.00445672	3.42722	0.413214	22	GCCTGCCGCCAGTGCGACGCCCTGCCCATGGCGGCGGCTC	GCCCGCAGCCAAGATGGCGGCG	-
M72	PTF1A_HUMAN.H11MO.0.B	6	0.00459534	3.53382	0.413214	12	GCCTGCCGCCAGTGCGACGCCCTGCCCATGGCGGCGGCTC	CCAGCTGCCCCCTTTCCC	+
M72	SP2_HUMAN.H11MO.0.A	-5	0.00573225	4.4081	0.461187	22	GCCTGCCGCCAGTGCGACGCCCTGCCCATGGCGGCGGCTC	CCCCCGGCCCCGCCCCCCCCCC	-
M72	PATZ1_HUMAN.H11MO.0.C	-5	0.00610037	4.69118	0.466264	22	GCCTGCCGCCAGTGCGACGCCCTGCCCATGGCGGCGGCTC	CCTCCCCCCCCGCCCCCTCCCC	-
M72	OLIG2_HUMAN.H11MO.0.B	6	0.00700766	5.38889	0.466896	12	GCCTGCCGCCAGTGCGACGCCCTGCCCATGGCGGCGGCTC	CCAGCTGTTTCCCTTCTG	+
M72	RFX1_HUMAN.H11MO.0.B	-15	0.00734079	5.64506	0.466896	22	GCCTGCCGCCAGTGCGACGCCCTGCCCATGGCGGCGGCTC	GCCCCGGTTGCCATGGCGACGG	+
M72	TAL1_HUMAN.H11MO.0.A	7	0.00787325	6.05453	0.466896	12	GCCTGCCGCCAGTGCGACGCCCTGCCCATGGCGGCGGCTC	CCTTATCTGCCCCCCCCAG	-
M72	RARG_HUMAN.H11MO.0.B	-13	0.00804259	6.18475	0.466896	18	GCCTGCCGCCAGTGCGACGCCCTGCCCATGGCGGCGGCTC	AGGTCAGAGTGACCTGGG	+
M72	Z324A_HUMAN.H11MO.0.C	-14	0.00824665	6.34168	0.466896	23	GCCTGCCGCCAGTGCGACGCCCTGCCCATGGCGGCGGCTC	TATCAAACCATCCTTTGCTGCCA	+
M75	ZN563_HUMAN.H11MO.0.C	-6	0.000436956	0.336019	0.377841	21	CCCAGCGGGTCAGGGGCCTGGCGCTCCTGGCGTCCGCGCG	GGGATCCTCACTGGCAGCTGC	+
M75	IRX2_HUMAN.H11MO.0.D	-11	0.000868445	0.667835	0.377841	19	CCCAGCGGGTCAGGGGCCTGGCGCTCCTGGCGTCCGCGCG	ACATGGGTGGGCATGTTGG	+
M75	ZFX_HUMAN.H11MO.1.A	-10	0.000970224	0.746102	0.377841	17	CCCAGCGGGTCAGGGGCCTGGCGCTCCTGGCGTCCGCGCG	CCCCGGCCTCCGCCCCC	-
M75	ZN589_HUMAN.H11MO.0.D	0	0.00113024	0.869153	0.377841	16	CCCAGCGGGTCAGGGGCCTGGCGCTCCTGGCGTCCGCGCG	CCCACGGTTACTGCCG	+
M75	SP3_HUMAN.H11MO.0.B	-2	0.00129878	0.998763	0.377841	20	CCCAGCGGGTCAGGGGCCTGGCGCTCCTGGCGTCCGCGCG	GGGGGGGGGCGGGGCCGGGG	+
M75	RXRA_HUMAN.H11MO.0.A	-9	0.00173313	1.33278	0.380219	20	CCCAGCGGGTCAGGGGCCTGGCGCTCCTGGCGTCCGCGCG	CTCTGACCTCTGCCTCCCCC	-
M77	TLX1_HUMAN.H11MO.0.D	-7	2.69957e-05	0.0207597	0.0407117	17	CTCCTCCCCGGCTGGGCGCCAAGGCCAGGTTTCCGGGCGG	CTGGCAAGTTGCCAAGG	+
M77	SPZ1_HUMAN.H11MO.0.D	-23	0.000119269	0.0917177	0.0629559	16	CTCCTCCCCGGCTGGGCGCCAAGGCCAGGTTTCCGGGCGG	CCCAGGGTAACAGCCG	-
M77	ZN589_HUMAN.H11MO.0.D	-23	0.00014448	0.111105	0.0629559	16	CTCCTCCCCGGCTGGGCGCCAAGGCCAGGTTTCCGGGCGG	CCCACGGTTACTGCCG	+
M77	THAP1_HUMAN.H11MO.0.C	3	0.000363894	0.279834	0.0863627	19	CTCCTCCCCGGCTGGGCGCCAAGGCCAGGTTTCCGGGCGG	CGCCGCCATCTTGGCTGCGGGC	+
M77	SP3_HUMAN.H11MO.0.B	-18	0.000404511	0.311069	0.0863627	20	CTCCTCCCCGGCTGGGCGCCAAGGCCAGGTTTCCGGGCGG	CCCCGGCCCCGCCCCCCCCC	-
M77	NR1D1_HUMAN.H11MO.0.B	-16	0.000454746	0.3497	0.0863627	19	CTCCTCCCCGGCTGGGCGCCAAGGCCAGGTTTCCGGGCGG	CCTTCTGACCCACTTCCCT	-
M77	ZFX_HUMAN.H11MO.1.A	-13	0.000482826	0.371294	0.0863627	17	CTCCTCCCCGGCTGGGCGCCAAGGCCAGGTTTCCGGGCGG	GGGGGCGGAGGCCGGGG	+
M77	NFIC_HUMAN.H11MO.0.A	-6	0.000572666	0.44038	0.0863627	17	CTCCTCCCCGGCTGGGCGCCAAGGCCAGGTTTCCGGGCGG	CTTGGCAGGGAGCCAAG	-
M77	SP2_HUMAN.H11MO.0.A	-17	0.000653925	0.502868	0.0883099	22	CTCCTCCCCGGCTGGGCGCCAAGGCCAGGTTTCCGGGCGG	CCCCCGGCCCCGCCCCCCCCCC	-
M77	IRX2_HUMAN.H11MO.0.D	-10	0.000926466	0.712452	0.106299	19	CTCCTCCCCGGCTGGGCGCCAAGGCCAGGTTTCCGGGCGG	CCAACATGCCCACCCATGT	-
M77	CLOCK_HUMAN.H11MO.0.C	-21	0.000986806	0.758854	0.106299	14	CTCCTCCCCGGCTGGGCGCCAAGGCCAGGTTTCCGGGCGG	TGTTCACGTGTCTG	-
M77	ZN350_HUMAN.H11MO.1.D	-13	0.00123992	0.953498	0.113776	24	CTCCTCCCCGGCTGGGCGCCAAGGCCAGGTTTCCGGGCGG	GGGCAACAAATCCCTGCGCCCCGT	-
M77	RARG_HUMAN.H11MO.0.B	-20	0.00134224	1.03218	0.113776	18	CTCCTCCCCGGCTGGGCGCCAAGGCCAGGTTTCCGGGCGG	AGGTCAGAGTGACCTGGG	+
M77	RFX1_HUMAN.H11MO.0.B	-18	0.00152069	1.16941	0.120701	22	CTCCTCCCCGGCTGGGCGCCAAGGCCAGGTTTCCGGGCGG	CCGTCGCCATGGCAACCGGGGC	-
M77	PROX1_HUMAN.H11MO.0.D	-23	0.00166481	1.28024	0.125533	17	CTCCTCCCCGGCTGGGCGCCAAGGCCAGGTTTCCGGGCGG	CCCAACCCGCCTTACCC	-
M77	ZN341_HUMAN.H11MO.0.C	1	0.00213529	1.64204	0.153343	21	CTCCTCCCCGGCTGGGCGCCAAGGCCAGGTTTCCGGGCGG	GCTCTTCCCTCCCCCCCCCCCC	-
M77	KLF6_HUMAN.H11MO.0.A	-15	0.00284015	2.18407	0.186225	19	CTCCTCCCCGGCTGGGCGCCAAGGCCAGGTTTCCGGGCGG	CCCCCGGCCCCGCCCTTCC	-
M77	MAFA_HUMAN.H11MO.0.D	-13	0.00433987	3.33736	0.241036	21	CTCCTCCCCGGCTGGGCGCCAAGGCCAGGTTTCCGGGCGG	GTGCTGACCCCGCAGCCTTCG	+
M77	SP4_HUMAN.H11MO.0.A	-14	0.00451805	3.47438	0.241036	20	CTCCTCCCCGGCTGGGCGCCAAGGCCAGGTTTCCGGGCGG	CCCGGCCCCGCCCCCTTCCC	-
M77	ZN563_HUMAN.H11MO.0.C	1	0.00463506	3.56436	0.241036	20	CTCCTCCCCGGCTGGGCGCCAAGGCCAGGTTTCCGGGCGG	GCAGCTGCCAGTGAGGATCCC	-
M77	NR1H4_HUMAN.H11MO.0.B	-13	0.00499742	3.84302	0.243114	19	CTCCTCCCCGGCTGGGCGCCAAGGCCAGGTTTCCGGGCGG	GGGGTCAATGACCCCGAGG	+
M77	USF2_HUMAN.H11MO.0.A	-16	0.00499742	3.84302	0.243114	19	CTCCTCCCCGGCTGGGCGCCAAGGCCAGGTTTCCGGGCGG	CGCCGCGGCCACGTGACCC	-
M77	RARG_HUMAN.H11MO.2.D	-7	0.00516994	3.97569	0.243647	20	CTCCTCCCCGGCTGGGCGCCAAGGCCAGGTTTCCGGGCGG	GTGACCTCTGGGTGACCCCC	-
M77	PURA_HUMAN.H11MO.0.D	-18	0.005627	4.32716	0.251441	17	CTCCTCCCCGGCTGGGCGCCAAGGCCAGGTTTCCGGGCGG	CCCTGCCCCCCCCTTCC	-
M77	VEZF1_HUMAN.H11MO.0.C	-13	0.00566878	4.35929	0.251441	22	CTCCTCCCCGGCTGGGCGCCAAGGCCAGGTTTCCGGGCGG	CCCCTCCCCCTCCCCCCTCCCC	-
M77	PATZ1_HUMAN.H11MO.1.C	0	0.00718328	5.52394	0.281433	9	CTCCTCCCCGGCTGGGCGCCAAGGCCAGGTTTCCGGGCGG	CCCCTCCCT	-
M77	RARA_HUMAN.H11MO.0.A	-5	0.00720136	5.53785	0.281433	20	CTCCTCCCCGGCTGGGCGCCAAGGCCAGGTTTCCGGGCGG	CCTTGACCTCTTGATCCCCC	-
M77	VEZF1_HUMAN.H11MO.1.C	1	0.00721823	5.55082	0.281433	11	CTCCTCCCCGGCTGGGCGCCAAGGCCAGGTTTCCGGGCGG	CCCCCTCCCCCT	-
M77	PATZ1_HUMAN.H11MO.0.C	-6	0.00727804	5.59681	0.281433	22	CTCCTCCCCGGCTGGGCGCCAAGGCCAGGTTTCCGGGCGG	CCTCCCCCCCCGCCCCCTCCCC	-
M77	NFIA_HUMAN.H11MO.0.C	-7	0.00801305	6.16203	0.302108	15	CTCCTCCCCGGCTGGGCGCCAAGGCCAGGTTTCCGGGCGG	TTGGCACCGTGCCAA	-
M77	ZBT17_HUMAN.H11MO.0.A	3	0.00919329	7.06964	0.325721	16	CTCCTCCCCGGCTGGGCGCCAAGGCCAGGTTTCCGGGCGG	CTTCCCCTCCCCCACCCTC	-
M77	EGR1_HUMAN.H11MO.0.A	1	0.00928729	7.14193	0.325721	16	CTCCTCCCCGGCTGGGCGCCAAGGCCAGGTTTCCGGGCGG	CCCCCGCCCACGCCCTC	-
M77	Z324A_HUMAN.H11MO.0.C	-16	0.00973042	7.48269	0.329497	23	CTCCTCCCCGGCTGGGCGCCAAGGCCAGGTTTCCGGGCGG	TATCAAACCATCCTTTGCTGCCA	+
M77	E2F4_HUMAN.H11MO.1.A	-24	0.00983195	7.56077	0.329497	14	CTCCTCCCCGGCTGGGCGCCAAGGCCAGGTTTCCGGGCGG	TCAAATTTCCCGCC	-
M77	ZN148_HUMAN.H11MO.0.D	0	0.0100548	7.73212	0.329639	15	CTCCTCCCCGGCTGGGCGCCAAGGCCAGGTTTCCGGGCGG	CCCCTCCCCCACCCC	-
M77	RXRA_HUMAN.H11MO.0.A	-10	0.0106076	8.15723	0.333592	20	CTCCTCCCCGGCTGGGCGCCAAGGCCAGGTTTCCGGGCGG	GGGGGAGGCAGAGGTCAGAG	+
M77	THA_HUMAN.H11MO.0.C	-18	0.0106796	8.21259	0.333592	17	CTCCTCCCCGGCTGGGCGCCAAGGCCAGGTTTCCGGGCGG	CTGACCTGAAGTGACCC	-
M77	EGR2_HUMAN.H11MO.0.A	0	0.0109975	8.45706	0.333592	18	CTCCTCCCCGGCTGGGCGCCAAGGCCAGGTTTCCGGGCGG	CCCCTCCCACACCCCCCC	-
M77	SRBP2_HUMAN.H11MO.0.B	-17	0.0110602	8.50526	0.333592	13	CTCCTCCCCGGCTGGGCGCCAAGGCCAGGTTTCCGGGCGG	CCTCACCCCACCC	-
M77	SPIC_HUMAN.H11MO.0.D	-27	0.0119887	9.21932	0.342564	13	CTCCTCCCCGGCTGGGCGCCAAGGCCAGGTTTCCGGGCGG	GAGGAAGGGGAGG	+
M77	ZN554_HUMAN.H11MO.0.C	3	0.0120391	9.25806	0.342564	17	CTCCTCCCCGGCTGGGCGCCAAGGCCAGGTTTCCGGGCGG	AGCACCCCACATGGCTCAGC	-
M77	BRAC_HUMAN.H11MO.0.A	-20	0.0145224	11.1677	0.398198	20	CTCCTCCCCGGCTGGGCGCCAAGGCCAGGTTTCCGGGCGG	ATTTCACACCTCCCTGCTAA	-
M77	HESX1_HUMAN.H11MO.0.D	-21	0.015484	11.9072	0.409668	16	CTCCTCCCCGGCTGGGCGCCAAGGCCAGGTTTCCGGGCGG	AGGCCACGTGCCGGAT	-
M77	ZF64A_HUMAN.H11MO.0.D	-25	0.015484	11.9072	0.409668	15	CTCCTCCCCGGCTGGGCGCCAAGGCCAGGTTTCCGGGCGG	CAGGTTCCCGGGCCCC	-
M77	PAX5_HUMAN.H11MO.0.A	-4	0.0183048	14.0764	0.467884	21	CTCCTCCCCGGCTGGGCGCCAAGGCCAGGTTTCCGGGCGG	GTCACGCTCTGCTGCCCAGGC	-
M78	ZN768_HUMAN.H11MO.0.C	-18	8.52502e-05	0.0655574	0.131088	20	GAGGTCAAGCAGGAAACAGCAGCACACAGAAGAAAAGTAT	GAGGCTCAGAGAGGTTAAGT	+
M78	PATZ1_HUMAN.H11MO.0.C	0	0.000363037	0.279175	0.279119	22	GAGGTCAAGCAGGAAACAGCAGCACACAGAAGAAAAGTAT	GGGGAGGGGGCGGGGGGGGAGG	+
M78	SMCA1_HUMAN.H11MO.0.C	-24	0.000879119	0.676043	0.450604	12	GAGGTCAAGCAGGAAACAGCAGCACACAGAAGAAAAGTAT	CCAAGAAGAATG	+
M79	ZN563_HUMAN.H11MO.0.C	1	0.000268111	0.206178	0.129739	20	CTGCCCCCTGACTGGTTGCCGAGCGCACCGGGCCCGCGGG	GCAGCTGCCAGTGAGGATCCC	-
M79	THAP1_HUMAN.H11MO.0.C	-19	0.000288293	0.221698	0.129739	21	CTGCCCCCTGACTGGTTGCCGAGCGCACCGGGCCCGCGGG	CGCCGCCATCTTGGCTGCGGGC	+
M79	ZFX_HUMAN.H11MO.1.A	-18	0.000382118	0.293849	0.129739	17	CTGCCCCCTGACTGGTTGCCGAGCGCACCGGGCCCGCGGG	CCCCGGCCTCCGCCCCC	-
M79	PURA_HUMAN.H11MO.0.D	-18	0.000490327	0.377062	0.129739	17	CTGCCCCCTGACTGGTTGCCGAGCGCACCGGGCCCGCGGG	CCCTGCCCCCCCCTTCC	-
M79	SP2_HUMAN.H11MO.0.A	-15	0.000512539	0.394142	0.129739	22	CTGCCCCCTGACTGGTTGCCGAGCGCACCGGGCCCGCGGG	CCCCCGGCCCCGCCCCCCCCCC	-
M79	KLF6_HUMAN.H11MO.0.A	-15	0.000755079	0.580656	0.163829	19	CTGCCCCCTGACTGGTTGCCGAGCGCACCGGGCCCGCGGG	CCCCCGGCCCCGCCCTTCC	-
M79	SP3_HUMAN.H11MO.0.B	-16	0.0010248	0.788068	0.172938	20	CTGCCCCCTGACTGGTTGCCGAGCGCACCGGGCCCGCGGG	CCCCGGCCCCGCCCCCCCCC	-
M79	PATZ1_HUMAN.H11MO.0.C	-15	0.00125609	0.965931	0.185451	22	CTGCCCCCTGACTGGTTGCCGAGCGCACCGGGCCCGCGGG	CCTCCCCCCCCGCCCCCTCCCC	-
M79	ZN667_HUMAN.H11MO.0.C	-10	0.00158061	1.21549	0.196415	19	CTGCCCCCTGACTGGTTGCCGAGCGCACCGGGCCCGCGGG	GTGGCCTTAAAAGCTCAGC	+
M79	ZN554_HUMAN.H11MO.0.C	-17	0.00168121	1.29285	0.196415	20	CTGCCCCCTGACTGGTTGCCGAGCGCACCGGGCCCGCGGG	GCTGAGCCATGTGGGGTGCT	+
M79	ZF64A_HUMAN.H11MO.0.D	-11	0.00183514	1.41122	0.199084	16	CTGCCCCCTGACTGGTTGCCGAGCGCACCGGGCCCGCGGG	CAGGTTCCCGGGCCCC	-
M79	KLF3_HUMAN.H11MO.0.B	-17	0.00225831	1.73664	0.228659	19	CTGCCCCCTGACTGGTTGCCGAGCGCACCGGGCCCGCGGG	CCCGGCCCCGCCCCTCCCC	-
M79	MXI1_HUMAN.H11MO.0.A	-26	0.00286541	2.2035	0.262242	14	CTGCCCCCTGACTGGTTGCCGAGCGCACCGGGCCCGCGGG	CCCGCCGCCACGTGC	-
M79	ZN341_HUMAN.H11MO.0.C	-17	0.00293978	2.26069	0.262242	22	CTGCCCCCTGACTGGTTGCCGAGCGCACCGGGCCCGCGGG	GCTCTTCCCTCCCCCCCCCCCC	-
M79	SP4_HUMAN.H11MO.0.A	-17	0.00310798	2.39004	0.262242	20	CTGCCCCCTGACTGGTTGCCGAGCGCACCGGGCCCGCGGG	CCCGGCCCCGCCCCCTTCCC	-
M79	PROX1_HUMAN.H11MO.0.D	-18	0.00366791	2.82062	0.293197	17	CTGCCCCCTGACTGGTTGCCGAGCGCACCGGGCCCGCGGG	CCCAACCCGCCTTACCC	-
M79	ESR2_HUMAN.H11MO.0.A	-21	0.00457273	3.51643	0.318876	15	CTGCCCCCTGACTGGTTGCCGAGCGCACCGGGCCCGCGGG	AGGTCACCCTGACCT	+
M79	ZN320_HUMAN.H11MO.0.C	-18	0.00461901	3.55202	0.318876	20	CTGCCCCCTGACTGGTTGCCGAGCGCACCGGGCCCGCGGG	CACTGGCCCCCTGGTCCCAC	-
M79	RARA_HUMAN.H11MO.0.A	-18	0.00560869	4.31308	0.370364	20	CTGCCCCCTGACTGGTTGCCGAGCGCACCGGGCCCGCGGG	CCTTGACCTCTTGATCCCCC	-
M79	MAFA_HUMAN.H11MO.0.D	-15	0.00671247	5.16189	0.424782	21	CTGCCCCCTGACTGGTTGCCGAGCGCACCGGGCCCGCGGG	GTGCTGACCCCGCAGCCTTCG	+
M79	RXRA_HUMAN.H11MO.0.A	-18	0.00770645	5.92626	0.46111	20	CTGCCCCCTGACTGGTTGCCGAGCGCACCGGGCCCGCGGG	CTCTGACCTCTGCCTCCCCC	-
M79	NR1H4_HUMAN.H11MO.0.B	-20	0.00814243	6.26153	0.46111	19	CTGCCCCCTGACTGGTTGCCGAGCGCACCGGGCCCGCGGG	GGGGTCAATGACCCCGAGG	+
M79	ZBT14_HUMAN.H11MO.0.C	-19	0.00819734	6.30375	0.46111	9	CTGCCCCCTGACTGGTTGCCGAGCGCACCGGGCCCGCGGG	GGAGCGCGC	+
M79	CTCFL_HUMAN.H11MO.0.A	-13	0.00852981	6.55942	0.462676	17	CTGCCCCCTGACTGGTTGCCGAGCGCACCGGGCCCGCGGG	GCCGCCAGGGGGCGCCG	+
M79	ZN547_HUMAN.H11MO.0.C	-9	0.00988522	7.60174	0.478466	20	CTGCCCCCTGACTGGTTGCCGAGCGCACCGGGCCCGCGGG	GTATGCCTGCTGCATTAGCA	-
M79	SMAD3_HUMAN.H11MO.0.B	-11	0.0101487	7.80438	0.478466	12	CTGCCCCCTGACTGGTTGCCGAGCGCACCGGGCCCGCGGG	CAGGTGACAGAG	-
M79	KLF16_HUMAN.H11MO.0.D	-18	0.011198	8.61127	0.478466	19	CTGCCCCCTGACTGGTTGCCGAGCGCACCGGGCCCGCGGG	CCCCCCCCCCCCCGCCCCC	-
M79	RARG_HUMAN.H11MO.0.B	-21	0.0113246	8.70864	0.478466	18	CTGCCCCCTGACTGGTTGCCGAGCGCACCGGGCCCGCGGG	AGGTCAGAGTGACCTGGG	+
M79	RFX1_HUMAN.H11MO.0.B	-3	0.011877	9.13344	0.478466	22	CTGCCCCCTGACTGGTTGCCGAGCGCACCGGGCCCGCGGG	CCGTCGCCATGGCAACCGGGGC	-
M79	NFIC_HUMAN.H11MO.0.A	-6	0.0119423	9.18364	0.478466	17	CTGCCCCCTGACTGGTTGCCGAGCGCACCGGGCCCGCGGG	CTTGGCTCCCTGCCAAG	+
M79	TFCP2_HUMAN.H11MO.0.D	-16	0.0124231	9.55339	0.483796	16	CTGCCCCCTGACTGGTTGCCGAGCGCACCGGGCCCGCGGG	GCCTGAACTGGCCAGA	+
M81	ZN341_HUMAN.H11MO.0.C	5	0.000145025	0.111524	0.180873	17	TGCGTGCCCATTTTCCCGTCTGTGGCTGTGGGACTCCCGG	GCTCTTCCCTCCCCCCCCCCCC	-
M81	ARNT2_HUMAN.H11MO.0.D	-24	0.000619221	0.476181	0.180873	12	TGCGTGCCCATTTTCCCGTCTGTGGCTGTGGGACTCCCGG	GGCGTGGGAGGC	+
M81	IRX2_HUMAN.H11MO.0.D	-2	0.000663788	0.510453	0.180873	19	TGCGTGCCCATTTTCCCGTCTGTGGCTGTGGGACTCCCGG	CCAACATGCCCACCCATGT	-
M81	NR1D1_HUMAN.H11MO.0.B	-21	0.000720569	0.554118	0.180873	19	TGCGTGCCCATTTTCCCGTCTGTGGCTGTGGGACTCCCGG	AGGGAAGTGGGTCAGAAGG	+
M81	PATZ1_HUMAN.H11MO.0.C	1	0.00087104	0.66983	0.180873	21	TGCGTGCCCATTTTCCCGTCTGTGGCTGTGGGACTCCCGG	CCTCCCCCCCCGCCCCCTCCCC	-
M81	PURA_HUMAN.H11MO.0.D	1	0.00104999	0.807443	0.180873	16	TGCGTGCCCATTTTCCCGTCTGTGGCTGTGGGACTCCCGG	CCCTGCCCCCCCCTTCC	-
M81	SP2_HUMAN.H11MO.0.A	-6	0.00116895	0.89892	0.180873	22	TGCGTGCCCATTTTCCCGTCTGTGGCTGTGGGACTCCCGG	CCCCCGGCCCCGCCCCCCCCCC	-
M81	MAFA_HUMAN.H11MO.0.D	4	0.00120797	0.928927	0.180873	17	TGCGTGCCCATTTTCCCGTCTGTGGCTGTGGGACTCCCGG	GTGCTGACCCCGCAGCCTTCG	+
M81	THAP1_HUMAN.H11MO.0.C	-3	0.0013516	1.03938	0.180873	22	TGCGTGCCCATTTTCCCGTCTGTGGCTGTGGGACTCCCGG	CGCCGCCATCTTGGCTGCGGGC	+
M81	KLF6_HUMAN.H11MO.0.A	-6	0.00148163	1.13938	0.180873	19	TGCGTGCCCATTTTCCCGTCTGTGGCTGTGGGACTCCCGG	CCCCCGGCCCCGCCCTTCC	-
M81	ZN589_HUMAN.H11MO.0.D	-6	0.00154116	1.18515	0.180873	16	TGCGTGCCCATTTTCCCGTCTGTGGCTGTGGGACTCCCGG	CGGCAGTAACCGTGGG	-
M81	VEZF1_HUMAN.H11MO.0.C	-3	0.00156085	1.20029	0.180873	22	TGCGTGCCCATTTTCCCGTCTGTGGCTGTGGGACTCCCGG	CCCCTCCCCCTCCCCCCTCCCC	-
M81	SPIC_HUMAN.H11MO.0.D	-2	0.00156113	1.20051	0.180873	13	TGCGTGCCCATTTTCCCGTCTGTGGCTGTGGGACTCCCGG	CCTCCCCTTCCTC	-
M81	Z324A_HUMAN.H11MO.0.C	-4	0.00171173	1.31632	0.18238	23	TGCGTGCCCATTTTCCCGTCTGTGGCTGTGGGACTCCCGG	TATCAAACCATCCTTTGCTGCCA	+
M81	ZN394_HUMAN.H11MO.0.C	-11	0.00181631	1.39674	0.18238	20	TGCGTGCCCATTTTCCCGTCTGTGGCTGTGGGACTCCCGG	ATTCCATTCTATTCCATTCT	-
M81	RXRA_HUMAN.H11MO.0.A	-8	0.00227177	1.74699	0.204671	20	TGCGTGCCCATTTTCCCGTCTGTGGCTGTGGGACTCCCGG	CTCTGACCTCTGCCTCCCCC	-
M81	SP3_HUMAN.H11MO.0.B	0	0.00244596	1.88094	0.204671	20	TGCGTGCCCATTTTCCCGTCTGTGGCTGTGGGACTCCCGG	CCCCGGCCCCGCCCCCCCCC	-
M81	ZBT17_HUMAN.H11MO.0.A	-3	0.00295254	2.2705	0.234057	19	TGCGTGCCCATTTTCCCGTCTGTGGCTGTGGGACTCCCGG	CTTCCCCTCCCCCACCCTC	-
M81	PAX8_HUMAN.H11MO.0.D	-20	0.00328351	2.52502	0.247279	14	TGCGTGCCCATTTTCCCGTCTGTGGCTGTGGGACTCCCGG	CCCGCTTCAGTGAC	-
M81	MAZ_HUMAN.H11MO.0.A	-1	0.00360705	2.77382	0.258709	22	TGCGTGCCCATTTTCCCGTCTGTGGCTGTGGGACTCCCGG	CCCCCCCCCCCCCCCCTCCCCC	-
M81	ZEP2_HUMAN.H11MO.0.D	-23	0.00466602	3.58817	0.31945	14	TGCGTGCCCATTTTCCCGTCTGTGGCTGTGGGACTCCCGG	GGTAGGGAAACCCC	+
M81	MNX1_HUMAN.H11MO.0.D	-2	0.00494269	3.80093	0.323679	19	TGCGTGCCCATTTTCCCGTCTGTGGCTGTGGGACTCCCGG	CTATTTTAATAACCCTTAA	+
M81	PROX1_HUMAN.H11MO.0.D	-6	0.00571745	4.39672	0.354019	17	TGCGTGCCCATTTTCCCGTCTGTGGCTGTGGGACTCCCGG	CCCAACCCGCCTTACCC	-
M81	EGR2_HUMAN.H11MO.0.A	0	0.00642423	4.94023	0.354019	18	TGCGTGCCCATTTTCCCGTCTGTGGCTGTGGGACTCCCGG	CCCCTCCCACACCCCCCC	-
M81	MAFF_HUMAN.H11MO.0.B	3	0.00642423	4.94023	0.354019	15	TGCGTGCCCATTTTCCCGTCTGTGGCTGTGGGACTCCCGG	TGCTGAGTCAGCATTTTT	+
M81	NR1H4_HUMAN.H11MO.0.B	1	0.00658121	5.06095	0.354019	18	TGCGTGCCCATTTTCCCGTCTGTGGCTGTGGGACTCCCGG	CCTCGGGGTCATTGACCCC	-
M81	TLX1_HUMAN.H11MO.0.D	-2	0.00717126	5.5147	0.372457	17	TGCGTGCCCATTTTCCCGTCTGTGGCTGTGGGACTCCCGG	CCTTGGCAACTTGCCAG	-
M81	RARG_HUMAN.H11MO.0.B	-26	0.00743039	5.71397	0.373051	14	TGCGTGCCCATTTTCCCGTCTGTGGCTGTGGGACTCCCGG	CCCAGGTCACTCTGACCT	-
M81	ZFX_HUMAN.H11MO.1.A	-23	0.00964334	7.41573	0.428818	17	TGCGTGCCCATTTTCCCGTCTGTGGCTGTGGGACTCCCGG	GGGGGCGGAGGCCGGGG	+
M81	RFX1_HUMAN.H11MO.0.B	-15	0.00966675	7.43373	0.428818	22	TGCGTGCCCATTTTCCCGTCTGTGGCTGTGGGACTCCCGG	GCCCCGGTTGCCATGGCGACGG	+
M81	CLOCK_HUMAN.H11MO.0.C	-10	0.00995602	7.65618	0.428818	14	TGCGTGCCCATTTTCCCGTCTGTGGCTGTGGGACTCCCGG	TGTTCACGTGTCTG	-
M81	RARG_HUMAN.H11MO.2.D	-27	0.00996467	7.66283	0.428818	13	TGCGTGCCCATTTTCCCGTCTGTGGCTGTGGGACTCCCGG	GGGGGTCACCCAGAGGTCAC	+
M81	ZNF41_HUMAN.H11MO.0.C	-6	0.0103314	7.94483	0.432249	24	TGCGTGCCCATTTTCCCGTCTGTGGCTGTGGGACTCCCGG	CTCATGGTGCCTTACTCCCTTGTG	-
M81	E2F4_HUMAN.H11MO.1.A	-6	0.0108008	8.30585	0.439678	14	TGCGTGCCCATTTTCCCGTCTGTGGCTGTGGGACTCCCGG	TCAAATTTCCCGCC	-
M81	SP4_HUMAN.H11MO.0.A	-8	0.0113813	8.75226	0.44044	20	TGCGTGCCCATTTTCCCGTCTGTGGCTGTGGGACTCCCGG	CCCGGCCCCGCCCCCTTCCC	-
M81	PAX5_HUMAN.H11MO.0.A	-17	0.0119471	9.18729	0.44044	21	TGCGTGCCCATTTTCCCGTCTGTGGCTGTGGGACTCCCGG	GTCACGCTCTGCTGCCCAGGC	-
M81	EGR1_HUMAN.H11MO.0.A	0	0.0119893	9.21973	0.44044	17	TGCGTGCCCATTTTCCCGTCTGTGGCTGTGGGACTCCCGG	CCCCCGCCCACGCCCTC	-
M81	SPZ1_HUMAN.H11MO.0.D	-23	0.0133701	10.2816	0.468321	16	TGCGTGCCCATTTTCCCGTCTGTGGCTGTGGGACTCCCGG	CCCAGGGTAACAGCCG	-
M83	RXRA_HUMAN.H11MO.0.A	-17	0.000115779	0.0890338	0.127178	20	GCGAAGGACCTATGCGTTAGGGGTTCAGACGTCAAGGAGA	GGGGGAGGCAGAGGTCAGAG	+
M83	RARA_HUMAN.H11MO.0.A	-17	0.000166433	0.127987	0.127178	20	GCGAAGGACCTATGCGTTAGGGGTTCAGACGTCAAGGAGA	GGGGGATCAAGAGGTCAAGG	+
M83	PAX8_HUMAN.H11MO.0.D	-25	0.000386393	0.297136	0.15942	14	GCGAAGGACCTATGCGTTAGGGGTTCAGACGTCAAGGAGA	CCCGCTTCAGTGAC	-
M83	PATZ1_HUMAN.H11MO.0.C	-19	0.000489126	0.376138	0.15942	21	GCGAAGGACCTATGCGTTAGGGGTTCAGACGTCAAGGAGA	GGGGAGGGGGCGGGGGGGGAGG	+
M83	NR1D1_HUMAN.H11MO.0.B	-3	0.000521566	0.401084	0.15942	19	GCGAAGGACCTATGCGTTAGGGGTTCAGACGTCAAGGAGA	AGGGAAGTGGGTCAGAAGG	+
M83	PROX1_HUMAN.H11MO.0.D	-6	0.000869278	0.668475	0.221417	17	GCGAAGGACCTATGCGTTAGGGGTTCAGACGTCAAGGAGA	GGGTAAGGCGGGTTGGG	+
M83	IRX2_HUMAN.H11MO.0.D	-7	0.00143495	1.10348	0.313288	19	GCGAAGGACCTATGCGTTAGGGGTTCAGACGTCAAGGAGA	ACATGGGTGGGCATGTTGG	+
M83	LEF1_HUMAN.H11MO.0.A	-25	0.00207385	1.59479	0.396178	14	GCGAAGGACCTATGCGTTAGGGGTTCAGACGTCAAGGAGA	AGCAAATCAAAGGA	-
M83	VEZF1_HUMAN.H11MO.0.C	-17	0.00264271	2.03224	0.40909	22	GCGAAGGACCTATGCGTTAGGGGTTCAGACGTCAAGGAGA	GGGGAGGGGGGAGGGGGAGGGG	+
M83	TCF7_HUMAN.H11MO.0.A	-24	0.0026768	2.05846	0.40909	16	GCGAAGGACCTATGCGTTAGGGGTTCAGACGTCAAGGAGA	AACCACATCAAAGGAA	+
M83	ZN667_HUMAN.H11MO.0.C	-10	0.00371969	2.86044	0.465709	19	GCGAAGGACCTATGCGTTAGGGGTTCAGACGTCAAGGAGA	GTGGCCTTAAAAGCTCAGC	+
M83	COT1_HUMAN.H11MO.0.C	-20	0.00402737	3.09705	0.465709	17	GCGAAGGACCTATGCGTTAGGGGTTCAGACGTCAAGGAGA	GGGGTCAGAGGTCAGGG	+
M83	ZN394_HUMAN.H11MO.0.C	-16	0.00407717	3.13535	0.465709	20	GCGAAGGACCTATGCGTTAGGGGTTCAGACGTCAAGGAGA	AGAATGGAATAGAATGGAAT	+
M83	MAZ_HUMAN.H11MO.0.A	1	0.00468761	3.60478	0.465709	21	GCGAAGGACCTATGCGTTAGGGGTTCAGACGTCAAGGAGA	GGGGGAGGGGGGGGGGGGGGGG	+
M83	CLOCK_HUMAN.H11MO.0.C	-23	0.00513008	3.94503	0.465709	14	GCGAAGGACCTATGCGTTAGGGGTTCAGACGTCAAGGAGA	CAGACACGTGAACA	+
M83	PAX2_HUMAN.H11MO.0.D	-3	0.00532509	4.095	0.465709	18	GCGAAGGACCTATGCGTTAGGGGTTCAGACGTCAAGGAGA	TGTCACGCATGACTGAAC	-
M83	NR1H4_HUMAN.H11MO.0.B	-18	0.00543848	4.18219	0.465709	19	GCGAAGGACCTATGCGTTAGGGGTTCAGACGTCAAGGAGA	GGGGTCAATGACCCCGAGG	+
M83	KLF6_HUMAN.H11MO.0.A	-2	0.00586081	4.50696	0.465709	19	GCGAAGGACCTATGCGTTAGGGGTTCAGACGTCAAGGAGA	GGAAGGGCGGGGCCGGGGG	+
M83	ZN341_HUMAN.H11MO.0.C	-17	0.0061943	4.76342	0.465709	22	GCGAAGGACCTATGCGTTAGGGGTTCAGACGTCAAGGAGA	GGGGGGGGGGGGAGGGAAGAGC	+
M83	PURA_HUMAN.H11MO.0.D	-5	0.00649241	4.99266	0.465709	17	GCGAAGGACCTATGCGTTAGGGGTTCAGACGTCAAGGAGA	GGAAGGGGGGGGCAGGG	+
M83	VDR_HUMAN.H11MO.0.A	-18	0.00667872	5.13594	0.465709	16	GCGAAGGACCTATGCGTTAGGGGTTCAGACGTCAAGGAGA	GGGGTCAGTGGGTTCA	+
M83	BRAC_HUMAN.H11MO.0.A	-2	0.00680707	5.23464	0.465709	20	GCGAAGGACCTATGCGTTAGGGGTTCAGACGTCAAGGAGA	TTAGCAGGGAGGTGTGAAAT	+
M83	COT2_HUMAN.H11MO.1.A	-20	0.00701913	5.39771	0.465709	17	GCGAAGGACCTATGCGTTAGGGGTTCAGACGTCAAGGAGA	GGGGTCAAAGGTCAGGG	+
M83	RARG_HUMAN.H11MO.2.D	-26	0.00731345	5.62405	0.465709	14	GCGAAGGACCTATGCGTTAGGGGTTCAGACGTCAAGGAGA	GGGGGTCACCCAGAGGTCAC	+
M84	PATZ1_HUMAN.H11MO.0.C	-3	1.55234e-05	0.0119375	0.0128262	22	TCGCCTCCGGCCCGGCCTGGCCGCGCGGCGCCACCCCGAA	CCTCCCCCCCCGCCCCCTCCCC	-
M84	SP2_HUMAN.H11MO.0.A	-3	1.69976e-05	0.0130711	0.0128262	22	TCGCCTCCGGCCCGGCCTGGCCGCGCGGCGCCACCCCGAA	CCCCCGGCCCCGCCCCCCCCCC	-
M84	THAP1_HUMAN.H11MO.0.C	-9	3.46646e-05	0.0266571	0.0174384	22	TCGCCTCCGGCCCGGCCTGGCCGCGCGGCGCCACCCCGAA	CGCCGCCATCTTGGCTGCGGGC	+
M84	SP3_HUMAN.H11MO.0.B	-17	6.08796e-05	0.0468164	0.0229696	20	TCGCCTCCGGCCCGGCCTGGCCGCGCGGCGCCACCCCGAA	CCCCGGCCCCGCCCCCCCCC	-
M84	KLF6_HUMAN.H11MO.0.A	-2	0.000118109	0.0908259	0.0356497	19	TCGCCTCCGGCCCGGCCTGGCCGCGCGGCGCCACCCCGAA	CCCCCGGCCCCGCCCTTCC	-
M84	SP4_HUMAN.H11MO.0.A	-5	0.000229664	0.176612	0.0511711	20	TCGCCTCCGGCCCGGCCTGGCCGCGCGGCGCCACCCCGAA	CCCGGCCCCGCCCCCTTCCC	-
M84	VEZF1_HUMAN.H11MO.0.C	-3	0.000237345	0.182518	0.0511711	22	TCGCCTCCGGCCCGGCCTGGCCGCGCGGCGCCACCCCGAA	CCCCTCCCCCTCCCCCCTCCCC	-
M84	ZN341_HUMAN.H11MO.0.C	0	0.000325688	0.250454	0.0614404	22	TCGCCTCCGGCCCGGCCTGGCCGCGCGGCGCCACCCCGAA	GCTCTTCCCTCCCCCCCCCCCC	-
M84	NR1D1_HUMAN.H11MO.0.B	-3	0.000375761	0.28896	0.0630102	19	TCGCCTCCGGCCCGGCCTGGCCGCGCGGCGCCACCCCGAA	CCTTCTGACCCACTTCCCT	-
M84	IRX2_HUMAN.H11MO.0.D	-2	0.000528739	0.4066	0.0726668	19	TCGCCTCCGGCCCGGCCTGGCCGCGCGGCGCCACCCCGAA	CCAACATGCCCACCCATGT	-
M84	RFX5_HUMAN.H11MO.0.A	-19	0.000529647	0.407299	0.0726668	20	TCGCCTCCGGCCCGGCCTGGCCGCGCGGCGCCACCCCGAA	TCTGCCTAGCAACAGCTGAC	-
M84	KLF3_HUMAN.H11MO.0.B	-5	0.000625637	0.481115	0.0773748	19	TCGCCTCCGGCCCGGCCTGGCCGCGCGGCGCCACCCCGAA	CCCGGCCCCGCCCCTCCCC	-
M84	ZN563_HUMAN.H11MO.0.C	-14	0.000666501	0.512539	0.0773748	21	TCGCCTCCGGCCCGGCCTGGCCGCGCGGCGCCACCCCGAA	GGGATCCTCACTGGCAGCTGC	+
M84	MAZ_HUMAN.H11MO.0.A	-3	0.00101934	0.783875	0.0912049	22	TCGCCTCCGGCCCGGCCTGGCCGCGCGGCGCCACCCCGAA	CCCCCCCCCCCCCCCCTCCCCC	-
M84	RFX1_HUMAN.H11MO.0.B	-16	0.00101934	0.783875	0.0912049	22	TCGCCTCCGGCCCGGCCTGGCCGCGCGGCGCCACCCCGAA	CCGTCGCCATGGCAACCGGGGC	-
M84	PROX1_HUMAN.H11MO.0.D	-1	0.00107225	0.824559	0.0912049	17	TCGCCTCCGGCCCGGCCTGGCCGCGCGGCGCCACCCCGAA	CCCAACCCGCCTTACCC	-
M84	RXRA_HUMAN.H11MO.0.A	-6	0.0010878	0.836517	0.0912049	20	TCGCCTCCGGCCCGGCCTGGCCGCGCGGCGCCACCCCGAA	CTCTGACCTCTGCCTCCCCC	-
M84	ZFX_HUMAN.H11MO.1.A	-9	0.00164293	1.26341	0.130499	17	TCGCCTCCGGCCCGGCCTGGCCGCGCGGCGCCACCCCGAA	CCCCGGCCTCCGCCCCC	-
M84	ZBT17_HUMAN.H11MO.0.A	0	0.00194186	1.49329	0.146531	19	TCGCCTCCGGCCCGGCCTGGCCGCGCGGCGCCACCCCGAA	CTTCCCCTCCCCCACCCTC	-
M84	TLX1_HUMAN.H11MO.0.D	-17	0.00211058	1.62304	0.151679	17	TCGCCTCCGGCCCGGCCTGGCCGCGCGGCGCCACCCCGAA	CCTTGGCAACTTGCCAG	-
M84	PURA_HUMAN.H11MO.0.D	-5	0.00292873	2.2522	0.192174	17	TCGCCTCCGGCCCGGCCTGGCCGCGCGGCGCCACCCCGAA	CCCTGCCCCCCCCTTCC	-
M84	MAFA_HUMAN.H11MO.0.D	-16	0.00318003	2.44545	0.198247	21	TCGCCTCCGGCCCGGCCTGGCCGCGCGGCGCCACCCCGAA	GTGCTGACCCCGCAGCCTTCG	+
M84	GATA1_HUMAN.H11MO.0.A	0	0.00386202	2.96989	0.21587	19	TCGCCTCCGGCCCGGCCTGGCCGCGCGGCGCCACCCCGAA	TCTTATCTGTCCCCGCCAG	-
M84	PAX2_HUMAN.H11MO.0.D	-18	0.00413284	3.17815	0.222758	18	TCGCCTCCGGCCCGGCCTGGCCGCGCGGCGCCACCCCGAA	TGTCACGCATGACTGAAC	-
M84	ZN589_HUMAN.H11MO.0.D	-2	0.00534748	4.11221	0.260333	16	TCGCCTCCGGCCCGGCCTGGCCGCGCGGCGCCACCCCGAA	CCCACGGTTACTGCCG	+
M84	SPIC_HUMAN.H11MO.0.D	-6	0.00662736	5.09644	0.312559	13	TCGCCTCCGGCCCGGCCTGGCCGCGCGGCGCCACCCCGAA	CCTCCCCTTCCTC	-
M84	ZBT7B_HUMAN.H11MO.0.D	-15	0.00778825	5.98917	0.351362	21	TCGCCTCCGGCCCGGCCTGGCCGCGCGGCGCCACCCCGAA	CCCGTTGCCATGGCAACGGCG	-
M84	ZN554_HUMAN.H11MO.0.C	-9	0.00791575	6.08721	0.351362	20	TCGCCTCCGGCCCGGCCTGGCCGCGCGGCGCCACCCCGAA	AGCACCCCACATGGCTCAGC	-
M84	PAX5_HUMAN.H11MO.0.A	-8	0.00889653	6.84143	0.38054	21	TCGCCTCCGGCCCGGCCTGGCCGCGCGGCGCCACCCCGAA	GTCACGCTCTGCTGCCCAGGC	-
M84	RARG_HUMAN.H11MO.0.B	-14	0.010064	7.73923	0.400974	18	TCGCCTCCGGCCCGGCCTGGCCGCGCGGCGCCACCCCGAA	CCCAGGTCACTCTGACCT	-
M84	FEV_HUMAN.H11MO.0.B	-1	0.0100962	7.76398	0.400974	10	TCGCCTCCGGCCCGGCCTGGCCGCGCGGCGCCACCCCGAA	CGCTTCCCGC	-
M84	NFIC_HUMAN.H11MO.0.A	-23	0.011717	9.01038	0.43759	17	TCGCCTCCGGCCCGGCCTGGCCGCGCGGCGCCACCCCGAA	CTTGGCTCCCTGCCAAG	+
M84	EGR1_HUMAN.H11MO.0.A	-2	0.011717	9.01038	0.43759	17	TCGCCTCCGGCCCGGCCTGGCCGCGCGGCGCCACCCCGAA	CCCCCGCCCACGCCCTC	-
M84	WT1_HUMAN.H11MO.0.C	-3	0.011888	9.14188	0.43759	20	TCGCCTCCGGCCCGGCCTGGCCGCGCGGCGCCACCCCGAA	CCCCCCCTCCTCCCCCGCCC	-
M84	ZN263_HUMAN.H11MO.0.A	-1	0.0127064	9.77124	0.446529	20	TCGCCTCCGGCCCGGCCTGGCCGCGCGGCGCCACCCCGAA	CTCCTCCTCTCCCTCCTCCC	-
M84	Z324A_HUMAN.H11MO.0.C	0	0.0129214	9.93652	0.446529	23	TCGCCTCCGGCCCGGCCTGGCCGCGCGGCGCCACCCCGAA	TATCAAACCATCCTTTGCTGCCA	+
M84	KLF16_HUMAN.H11MO.0.D	0	0.0149131	11.4682	0.468065	19	TCGCCTCCGGCCCGGCCTGGCCGCGCGGCGCCACCCCGAA	CCCCCCCCCCCCCGCCCCC	-
M84	EGR2_HUMAN.H11MO.0.A	-3	0.0153677	11.8178	0.468065	18	TCGCCTCCGGCCCGGCCTGGCCGCGCGGCGCCACCCCGAA	CCCCTCCCACACCCCCCC	-
M84	SRBP2_HUMAN.H11MO.0.B	-23	0.0155007	11.92	0.468065	13	TCGCCTCCGGCCCGGCCTGGCCGCGCGGCGCCACCCCGAA	CCTCACCCCACCC	-
M84	HESX1_HUMAN.H11MO.0.D	-17	0.0157006	12.0738	0.468065	16	TCGCCTCCGGCCCGGCCTGGCCGCGCGGCGCCACCCCGAA	ATCCGGCACGTGGCCT	+
M84	NR1H4_HUMAN.H11MO.0.B	-3	0.0159525	12.2675	0.468065	19	TCGCCTCCGGCCCGGCCTGGCCGCGCGGCGCCACCCCGAA	CCTCGGGGTCATTGACCCC	-
M84	CLOCK_HUMAN.H11MO.0.C	0	0.0163471	12.5709	0.468065	14	TCGCCTCCGGCCCGGCCTGGCCGCGCGGCGCCACCCCGAA	TGTTCACGTGTCTG	-
M84	TFCP2_HUMAN.H11MO.0.D	0	0.0168966	12.9935	0.468065	16	TCGCCTCCGGCCCGGCCTGGCCGCGCGGCGCCACCCCGAA	TCTGGCCAGTTCAGGC	-
M84	USF2_HUMAN.H11MO.0.A	-15	0.0170579	13.1176	0.468065	19	TCGCCTCCGGCCCGGCCTGGCCGCGCGGCGCCACCCCGAA	CGCCGCGGCCACGTGACCC	-
M84	ETV5_HUMAN.H11MO.0.C	-4	0.0176775	13.594	0.476403	14	TCGCCTCCGGCCCGGCCTGGCCGCGCGGCGCCACCCCGAA	CTCACTTCCTGCTC	-
M84	NFIA_HUMAN.H11MO.0.C	-24	0.0194629	14.967	0.498338	15	TCGCCTCCGGCCCGGCCTGGCCGCGCGGCGCCACCCCGAA	TTGGCACCGTGCCAA	-
M84	P73_HUMAN.H11MO.0.A	-3	0.019482	14.9817	0.498338	19	TCGCCTCCGGCCCGGCCTGGCCGCGCGGCGCCACCCCGAA	AGACATGCCCAGACATGCC	+
M86	IRX2_HUMAN.H11MO.0.D	-21	0.00046367	0.356562	0.410448	19	GTCCCCATGGGGCGTCAGCCTCCCGGCTGCGCGGCGCTGC	CCAACATGCCCACCCATGT	-
M86	RXRA_HUMAN.H11MO.0.A	-7	0.00119799	0.921255	0.410448	20	GTCCCCATGGGGCGTCAGCCTCCCGGCTGCGCGGCGCTGC	GGGGGAGGCAGAGGTCAGAG	+
M86	ZN563_HUMAN.H11MO.0.C	-16	0.00130747	1.00545	0.410448	21	GTCCCCATGGGGCGTCAGCCTCCCGGCTGCGCGGCGCTGC	GGGATCCTCACTGGCAGCTGC	+
M86	GATA1_HUMAN.H11MO.0.A	-26	0.00133812	1.02902	0.410448	14	GTCCCCATGGGGCGTCAGCCTCCCGGCTGCGCGGCGCTGC	CTGGCGGGGACAGATAAGA	+
M87	RXRA_HUMAN.H11MO.0.A	-2	0.000855301	0.657726	0.390912	20	CGGTCTGATGCCGGCAGCCCGCGTGGCAGGGGCCTCACGT	CTCTGACCTCTGCCTCCCCC	-
M87	THAP1_HUMAN.H11MO.0.C	-9	0.00115856	0.890933	0.390912	22	CGGTCTGATGCCGGCAGCCCGCGTGGCAGGGGCCTCACGT	GCCCGCAGCCAAGATGGCGGCG	-
M87	ZN563_HUMAN.H11MO.0.C	-4	0.00116158	0.893257	0.390912	21	CGGTCTGATGCCGGCAGCCCGCGTGGCAGGGGCCTCACGT	GGGATCCTCACTGGCAGCTGC	+
M87	TLX1_HUMAN.H11MO.0.D	-14	0.00124772	0.959495	0.390912	17	CGGTCTGATGCCGGCAGCCCGCGTGGCAGGGGCCTCACGT	CTGGCAAGTTGCCAAGG	+
M87	IRX2_HUMAN.H11MO.0.D	-15	0.00149797	1.15194	0.390912	19	CGGTCTGATGCCGGCAGCCCGCGTGGCAGGGGCCTCACGT	ACATGGGTGGGCATGTTGG	+
M91	SP2_HUMAN.H11MO.0.A	0	0.000519736	0.399677	0.398632	22	GCGCCGGACCGGCGCCCGACGCGTGTGGAGCTCCGCAGCC	CCCCCGGCCCCGCCCCCCCCCC	-
M91	ZFX_HUMAN.H11MO.1.A	-15	0.00120375	0.925684	0.398632	17	GCGCCGGACCGGCGCCCGACGCGTGTGGAGCTCCGCAGCC	CCCCGGCCTCCGCCCCC	-
M91	THAP1_HUMAN.H11MO.0.C	-1	0.0013509	1.03884	0.398632	22	GCGCCGGACCGGCGCCCGACGCGTGTGGAGCTCCGCAGCC	CGCCGCCATCTTGGCTGCGGGC	+
M91	SP3_HUMAN.H11MO.0.B	-1	0.00154892	1.19112	0.398632	20	GCGCCGGACCGGCGCCCGACGCGTGTGGAGCTCCGCAGCC	CCCCGGCCCCGCCCCCCCCC	-
M91	RXRA_HUMAN.H11MO.0.A	-17	0.00224448	1.72601	0.492401	20	GCGCCGGACCGGCGCCCGACGCGTGTGGAGCTCCGCAGCC	GGGGGAGGCAGAGGTCAGAG	+
M92	ZFX_HUMAN.H11MO.1.A	-7	0.00121585	0.934992	0.451473	17	GCGGCCCCCGCGGCTAGGCCCGCCGGGCCTGCGGCGGTGC	CCCCGGCCTCCGCCCCC	-
M92	IRX2_HUMAN.H11MO.0.D	-18	0.0012611	0.969789	0.451473	19	GCGGCCCCCGCGGCTAGGCCCGCCGGGCCTGCGGCGGTGC	CCAACATGCCCACCCATGT	-
M92	RXRA_HUMAN.H11MO.0.A	-13	0.00149319	1.14826	0.451473	20	GCGGCCCCCGCGGCTAGGCCCGCCGGGCCTGCGGCGGTGC	CTCTGACCTCTGCCTCCCCC	-
M92	TLX1_HUMAN.H11MO.0.D	-21	0.00210313	1.6173	0.451473	17	GCGGCCCCCGCGGCTAGGCCCGCCGGGCCTGCGGCGGTGC	CCTTGGCAACTTGCCAG	-
M92	ZN563_HUMAN.H11MO.0.C	0	0.00225594	1.73482	0.451473	21	GCGGCCCCCGCGGCTAGGCCCGCCGGGCCTGCGGCGGTGC	GCAGCTGCCAGTGAGGATCCC	-
M92	NR1D1_HUMAN.H11MO.0.B	-16	0.00225633	1.73512	0.451473	19	GCGGCCCCCGCGGCTAGGCCCGCCGGGCCTGCGGCGGTGC	AGGGAAGTGGGTCAGAAGG	+
M92	THAP1_HUMAN.H11MO.0.C	-17	0.00235809	1.81337	0.451473	22	GCGGCCCCCGCGGCTAGGCCCGCCGGGCCTGCGGCGGTGC	CGCCGCCATCTTGGCTGCGGGC	+
M92	GATA1_HUMAN.H11MO.0.A	-28	0.00279077	2.1461	0.474944	12	GCGGCCCCCGCGGCTAGGCCCGCCGGGCCTGCGGCGGTGC	CTGGCGGGGACAGATAAGA	+
M93	RXRA_HUMAN.H11MO.0.A	-1	0.000482254	0.370853	0.326178	20	GCTGGGCCGTGCCCTGCCCTGCGGGGCCGCTGTCGCGGCC	CTCTGACCTCTGCCTCCCCC	-
M93	IRX2_HUMAN.H11MO.0.D	-6	0.000536692	0.412716	0.326178	19	GCTGGGCCGTGCCCTGCCCTGCGGGGCCGCTGTCGCGGCC	ACATGGGTGGGCATGTTGG	+
M93	GATA1_HUMAN.H11MO.0.A	-29	0.001079	0.829748	0.326178	11	GCTGGGCCGTGCCCTGCCCTGCGGGGCCGCTGTCGCGGCC	CTGGCGGGGACAGATAAGA	+
M93	ZN563_HUMAN.H11MO.0.C	-10	0.00127972	0.984107	0.326178	21	GCTGGGCCGTGCCCTGCCCTGCGGGGCCGCTGTCGCGGCC	GCAGCTGCCAGTGAGGATCCC	-
M93	TLX1_HUMAN.H11MO.0.D	-5	0.00169157	1.30082	0.369557	17	GCTGGGCCGTGCCCTGCCCTGCGGGGCCGCTGTCGCGGCC	CTGGCAAGTTGCCAAGG	+
M93	ZN554_HUMAN.H11MO.0.C	0	0.0022639	1.74094	0.382403	20	GCTGGGCCGTGCCCTGCCCTGCGGGGCCGCTGTCGCGGCC	GCTGAGCCATGTGGGGTGCT	+
M93	ZFX_HUMAN.H11MO.1.A	-21	0.00250052	1.9229	0.382403	17	GCTGGGCCGTGCCCTGCCCTGCGGGGCCGCTGTCGCGGCC	GGGGGCGGAGGCCGGGG	+
M94	ZN708_HUMAN.H11MO.1.D	-14	0.000318424	0.244868	0.489736	9	CTAGCCCCAGCTGGGCTGTGCCTCGGTCTCTATGCGCCTC	GCTGTACCT	-
M95	KLF6_HUMAN.H11MO.0.A	-16	8.20501e-05	0.0630965	0.054918	19	CTTGGCGGCGCGGGCTAGCAGGCCTGGGCTCGGGGCTCTC	GGAAGGGCGGGGCCGGGGG	+
M95	PROX1_HUMAN.H11MO.0.D	-11	0.000131878	0.101414	0.054918	17	CTTGGCGGCGCGGGCTAGCAGGCCTGGGCTCGGGGCTCTC	GGGTAAGGCGGGTTGGG	+
M95	SP3_HUMAN.H11MO.0.B	-14	0.000137412	0.10567	0.054918	20	CTTGGCGGCGCGGGCTAGCAGGCCTGGGCTCGGGGCTCTC	GGGGGGGGGCGGGGCCGGGG	+
M95	ZFX_HUMAN.H11MO.1.A	-11	0.000144694	0.11127	0.054918	17	CTTGGCGGCGCGGGCTAGCAGGCCTGGGCTCGGGGCTCTC	GGGGGCGGAGGCCGGGG	+
M95	IRX2_HUMAN.H11MO.0.D	-16	0.000349004	0.268384	0.0920251	19	CTTGGCGGCGCGGGCTAGCAGGCCTGGGCTCGGGGCTCTC	ACATGGGTGGGCATGTTGG	+
M95	SP2_HUMAN.H11MO.0.A	-13	0.000372014	0.286079	0.0920251	22	CTTGGCGGCGCGGGCTAGCAGGCCTGGGCTCGGGGCTCTC	GGGGGGGGGGCGGGGCCGGGGG	+
M95	TLX1_HUMAN.H11MO.0.D	-22	0.000424308	0.326292	0.0920251	17	CTTGGCGGCGCGGGCTAGCAGGCCTGGGCTCGGGGCTCTC	CCTTGGCAACTTGCCAG	-
M95	KLF3_HUMAN.H11MO.0.B	-14	0.00052283	0.402057	0.0992189	19	CTTGGCGGCGCGGGCTAGCAGGCCTGGGCTCGGGGCTCTC	GGGGAGGGGCGGGGCCGGG	+
M95	SP4_HUMAN.H11MO.0.A	-13	0.000914677	0.703387	0.154294	20	CTTGGCGGCGCGGGCTAGCAGGCCTGGGCTCGGGGCTCTC	GGGAAGGGGGCGGGGCCGGG	+
M95	ZN554_HUMAN.H11MO.0.C	-17	0.00114299	0.878957	0.167954	20	CTTGGCGGCGCGGGCTAGCAGGCCTGGGCTCGGGGCTCTC	GCTGAGCCATGTGGGGTGCT	+
M95	RXRA_HUMAN.H11MO.0.A	-8	0.00190006	1.46115	0.206046	20	CTTGGCGGCGCGGGCTAGCAGGCCTGGGCTCGGGGCTCTC	GGGGGAGGCAGAGGTCAGAG	+
M95	PATZ1_HUMAN.H11MO.0.C	-13	0.00264694	2.0355	0.264406	22	CTTGGCGGCGCGGGCTAGCAGGCCTGGGCTCGGGGCTCTC	GGGGAGGGGGCGGGGGGGGAGG	+
M95	ZN563_HUMAN.H11MO.0.C	-8	0.00278656	2.14286	0.264406	21	CTTGGCGGCGCGGGCTAGCAGGCCTGGGCTCGGGGCTCTC	GGGATCCTCACTGGCAGCTGC	+
M95	CLOCK_HUMAN.H11MO.0.C	-18	0.00394208	3.03146	0.333701	14	CTTGGCGGCGCGGGCTAGCAGGCCTGGGCTCGGGGCTCTC	CAGACACGTGAACA	+
M95	MNX1_HUMAN.H11MO.0.D	-14	0.00395645	3.04251	0.333701	19	CTTGGCGGCGCGGGCTAGCAGGCCTGGGCTCGGGGCTCTC	TTAAGGGTTATTAAAATAG	-
M95	EGR1_HUMAN.H11MO.0.A	-18	0.00438859	3.37482	0.342817	17	CTTGGCGGCGCGGGCTAGCAGGCCTGGGCTCGGGGCTCTC	GAGGGCGTGGGCGGGGG	+
M95	VEZF1_HUMAN.H11MO.0.C	-12	0.00474195	3.64656	0.342817	22	CTTGGCGGCGCGGGCTAGCAGGCCTGGGCTCGGGGCTCTC	GGGGAGGGGGGAGGGGGAGGGG	+
M95	PURA_HUMAN.H11MO.0.D	-11	0.005478	4.21258	0.364441	17	CTTGGCGGCGCGGGCTAGCAGGCCTGGGCTCGGGGCTCTC	GGAAGGGGGGGGCAGGG	+
M95	THAP1_HUMAN.H11MO.0.C	-7	0.00573054	4.40678	0.364441	22	CTTGGCGGCGCGGGCTAGCAGGCCTGGGCTCGGGGCTCTC	CGCCGCCATCTTGGCTGCGGGC	+
M95	RARG_HUMAN.H11MO.0.B	-7	0.00620696	4.77315	0.373633	18	CTTGGCGGCGCGGGCTAGCAGGCCTGGGCTCGGGGCTCTC	CCCAGGTCACTCTGACCT	-
M95	PAX8_HUMAN.H11MO.0.D	-14	0.00649266	4.99286	0.373633	14	CTTGGCGGCGCGGGCTAGCAGGCCTGGGCTCGGGGCTCTC	GTCACTGAAGCGGG	+
M95	NR1D1_HUMAN.H11MO.0.B	-16	0.00686148	5.27648	0.373633	19	CTTGGCGGCGCGGGCTAGCAGGCCTGGGCTCGGGGCTCTC	AGGGAAGTGGGTCAGAAGG	+
M95	BRAC_HUMAN.H11MO.0.A	-14	0.0069677	5.35816	0.373633	20	CTTGGCGGCGCGGGCTAGCAGGCCTGGGCTCGGGGCTCTC	TTAGCAGGGAGGTGTGAAAT	+
M95	ZN589_HUMAN.H11MO.0.D	-8	0.00795583	6.11803	0.402613	16	CTTGGCGGCGCGGGCTAGCAGGCCTGGGCTCGGGGCTCTC	CCCACGGTTACTGCCG	+
M95	LYL1_HUMAN.H11MO.0.A	-18	0.00895926	6.88967	0.422091	14	CTTGGCGGCGCGGGCTAGCAGGCCTGGGCTCGGGGCTCTC	CAGGAAACAGCTGG	-
M95	Z324A_HUMAN.H11MO.0.C	-12	0.00967687	7.44151	0.422091	23	CTTGGCGGCGCGGGCTAGCAGGCCTGGGCTCGGGGCTCTC	TGGCAGCAAAGGATGGTTTGATA	-
M95	ZN341_HUMAN.H11MO.0.C	-7	0.00996493	7.66303	0.422091	22	CTTGGCGGCGCGGGCTAGCAGGCCTGGGCTCGGGGCTCTC	GGGGGGGGGGGGAGGGAAGAGC	+
M95	SPIC_HUMAN.H11MO.0.D	-19	0.0100089	7.69682	0.422091	13	CTTGGCGGCGCGGGCTAGCAGGCCTGGGCTCGGGGCTCTC	GAGGAAGGGGAGG	+
M95	HES1_HUMAN.H11MO.0.D	-25	0.0108659	8.35591	0.435979	13	CTTGGCGGCGCGGGCTAGCAGGCCTGGGCTCGGGGCTCTC	GGGCTCGTGGCGG	-
M95	GATA1_HUMAN.H11MO.0.A	-29	0.0109125	8.39174	0.435979	11	CTTGGCGGCGCGGGCTAGCAGGCCTGGGCTCGGGGCTCTC	CTGGCGGGGACAGATAAGA	+
M98	ZN563_HUMAN.H11MO.0.C	-2	0.000281647	0.216587	0.267056	21	CCGGGCGCCTCCCTCGCAGGGTTCTCCGGCTGGAGCGCTG	GGGATCCTCACTGGCAGCTGC	+
M98	IRX2_HUMAN.H11MO.0.D	-14	0.000463135	0.356151	0.267056	19	CCGGGCGCCTCCCTCGCAGGGTTCTCCGGCTGGAGCGCTG	ACATGGGTGGGCATGTTGG	+
M98	THAP1_HUMAN.H11MO.0.C	-14	0.000521471	0.401011	0.267056	22	CCGGGCGCCTCCCTCGCAGGGTTCTCCGGCTGGAGCGCTG	CGCCGCCATCTTGGCTGCGGGC	+
M99	IRX2_HUMAN.H11MO.0.D	-7	0.000307422	0.236407	0.31113	19	GGGGTCCGGCAGAGGCCCAGCCCGCTTCGGGGCCCGGTGT	CCAACATGCCCACCCATGT	-
M99	RXRA_HUMAN.H11MO.0.A	-15	0.000609798	0.468935	0.31113	20	GGGGTCCGGCAGAGGCCCAGCCCGCTTCGGGGCCCGGTGT	CTCTGACCTCTGCCTCCCCC	-
M99	GATA1_HUMAN.H11MO.0.A	7	0.00130327	1.00221	0.433916	12	GGGGTCCGGCAGAGGCCCAGCCCGCTTCGGGGCCCGGTGT	TCTTATCTGTCCCCGCCAG	-
M99	PATZ1_HUMAN.H11MO.0.C	-2	0.00165378	1.27176	0.433916	22	GGGGTCCGGCAGAGGCCCAGCCCGCTTCGGGGCCCGGTGT	CCTCCCCCCCCGCCCCCTCCCC	-
M99	SP3_HUMAN.H11MO.0.B	-3	0.00188634	1.4506	0.433916	20	GGGGTCCGGCAGAGGCCCAGCCCGCTTCGGGGCCCGGTGT	CCCCGGCCCCGCCCCCCCCC	-
M99	NR1D1_HUMAN.H11MO.0.B	-7	0.00238145	1.83134	0.433916	19	GGGGTCCGGCAGAGGCCCAGCCCGCTTCGGGGCCCGGTGT	CCTTCTGACCCACTTCCCT	-
M99	THAP1_HUMAN.H11MO.0.C	-3	0.00304682	2.34301	0.433916	22	GGGGTCCGGCAGAGGCCCAGCCCGCTTCGGGGCCCGGTGT	CGCCGCCATCTTGGCTGCGGGC	+
M99	ZN589_HUMAN.H11MO.0.D	-7	0.00337029	2.59175	0.433916	16	GGGGTCCGGCAGAGGCCCAGCCCGCTTCGGGGCCCGGTGT	CCCACGGTTACTGCCG	+
M99	ZFX_HUMAN.H11MO.1.A	-8	0.00345708	2.65849	0.433916	17	GGGGTCCGGCAGAGGCCCAGCCCGCTTCGGGGCCCGGTGT	CCCCGGCCTCCGCCCCC	-
M99	ZN563_HUMAN.H11MO.0.C	-16	0.00367425	2.8255	0.433916	21	GGGGTCCGGCAGAGGCCCAGCCCGCTTCGGGGCCCGGTGT	GCAGCTGCCAGTGAGGATCCC	-
M99	GATA2_HUMAN.H11MO.0.A	7	0.0036864	2.83484	0.433916	12	GGGGTCCGGCAGAGGCCCAGCCCGCTTCGGGGCCCGGTGT	CCTTATCTCCACCCCCCAG	-
M99	KLF6_HUMAN.H11MO.0.A	-20	0.00395994	3.04519	0.433916	19	GGGGTCCGGCAGAGGCCCAGCCCGCTTCGGGGCCCGGTGT	CCCCCGGCCCCGCCCTTCC	-
M99	SP2_HUMAN.H11MO.0.A	-2	0.00423513	3.25681	0.433916	22	GGGGTCCGGCAGAGGCCCAGCCCGCTTCGGGGCCCGGTGT	CCCCCGGCCCCGCCCCCCCCCC	-
M99	TAL1_HUMAN.H11MO.0.A	7	0.00425226	3.26999	0.433916	12	GGGGTCCGGCAGAGGCCCAGCCCGCTTCGGGGCCCGGTGT	CCTTATCTGCCCCCCCCAG	-
M99	TLX1_HUMAN.H11MO.0.D	-3	0.00505907	3.89042	0.45551	17	GGGGTCCGGCAGAGGCCCAGCCCGCTTCGGGGCCCGGTGT	CCTTGGCAACTTGCCAG	-
M99	PAX8_HUMAN.H11MO.0.D	-20	0.00756556	5.81791	0.471549	14	GGGGTCCGGCAGAGGCCCAGCCCGCTTCGGGGCCCGGTGT	CCCGCTTCAGTGAC	-
M99	MAFA_HUMAN.H11MO.0.D	-2	0.0075868	5.83425	0.471549	21	GGGGTCCGGCAGAGGCCCAGCCCGCTTCGGGGCCCGGTGT	CGAAGGCTGCGGGGTCAGCAC	-
M99	RARG_HUMAN.H11MO.0.B	-25	0.00770177	5.92266	0.471549	15	GGGGTCCGGCAGAGGCCCAGCCCGCTTCGGGGCCCGGTGT	CCCAGGTCACTCTGACCT	-
M99	PROX1_HUMAN.H11MO.0.D	-13	0.00847329	6.51596	0.498833	17	GGGGTCCGGCAGAGGCCCAGCCCGCTTCGGGGCCCGGTGT	GGGTAAGGCGGGTTGGG	+
M101	RXRA_HUMAN.H11MO.0.A	-20	0.00103413	0.795248	0.336737	20	CCTCCGCGACGAGTCCCGAGTAAGAGGCTAGGGGTTAGAG	GGGGGAGGCAGAGGTCAGAG	+
M101	PAX2_HUMAN.H11MO.0.D	0	0.0010889	0.83736	0.336737	18	CCTCCGCGACGAGTCCCGAGTAAGAGGCTAGGGGTTAGAG	GTTCAGTCATGCGTGACA	+
M101	MAFA_HUMAN.H11MO.0.D	-6	0.00124215	0.955212	0.336737	21	CCTCCGCGACGAGTCCCGAGTAAGAGGCTAGGGGTTAGAG	CGAAGGCTGCGGGGTCAGCAC	-
M101	IRX2_HUMAN.H11MO.0.D	-19	0.00125705	0.966668	0.336737	19	CCTCCGCGACGAGTCCCGAGTAAGAGGCTAGGGGTTAGAG	ACATGGGTGGGCATGTTGG	+
M101	THAP1_HUMAN.H11MO.0.C	2	0.00136455	1.04934	0.336737	20	CCTCCGCGACGAGTCCCGAGTAAGAGGCTAGGGGTTAGAG	GCCCGCAGCCAAGATGGCGGCG	-
M101	ZN589_HUMAN.H11MO.0.D	-6	0.00150379	1.15641	0.336737	16	CCTCCGCGACGAGTCCCGAGTAAGAGGCTAGGGGTTAGAG	CGGCAGTAACCGTGGG	-
M101	TLX1_HUMAN.H11MO.0.D	-3	0.0018162	1.39666	0.336737	17	CCTCCGCGACGAGTCCCGAGTAAGAGGCTAGGGGTTAGAG	CCTTGGCAACTTGCCAG	-
M101	VEZF1_HUMAN.H11MO.0.C	-18	0.00210681	1.62014	0.336737	22	CCTCCGCGACGAGTCCCGAGTAAGAGGCTAGGGGTTAGAG	GGGGAGGGGGGAGGGGGAGGGG	+
M101	ZN563_HUMAN.H11MO.0.C	-9	0.00242632	1.86584	0.336737	21	CCTCCGCGACGAGTCCCGAGTAAGAGGCTAGGGGTTAGAG	GCAGCTGCCAGTGAGGATCCC	-
M101	ZFX_HUMAN.H11MO.1.A	-3	0.00298116	2.29251	0.377046	17	CCTCCGCGACGAGTCCCGAGTAAGAGGCTAGGGGTTAGAG	GGGGGCGGAGGCCGGGG	+
M101	MNX1_HUMAN.H11MO.0.D	-4	0.00346276	2.66287	0.377598	19	CCTCCGCGACGAGTCCCGAGTAAGAGGCTAGGGGTTAGAG	CTATTTTAATAACCCTTAA	+
M101	CLOCK_HUMAN.H11MO.0.C	-24	0.00412389	3.17127	0.39564	14	CCTCCGCGACGAGTCCCGAGTAAGAGGCTAGGGGTTAGAG	TGTTCACGTGTCTG	-
M101	BHE41_HUMAN.H11MO.0.D	0	0.00466741	3.58924	0.39564	20	CCTCCGCGACGAGTCCCGAGTAAGAGGCTAGGGGTTAGAG	GCCTCTGCACGTGACCCGGT	-
M101	PROX1_HUMAN.H11MO.0.D	-16	0.00481373	3.70176	0.39564	17	CCTCCGCGACGAGTCCCGAGTAAGAGGCTAGGGGTTAGAG	GGGTAAGGCGGGTTGGG	+
M101	PAX8_HUMAN.H11MO.0.D	-14	0.00492401	3.78656	0.39564	14	CCTCCGCGACGAGTCCCGAGTAAGAGGCTAGGGGTTAGAG	CCCGCTTCAGTGAC	-
M101	SPIC_HUMAN.H11MO.0.D	-12	0.00683397	5.25533	0.472096	13	CCTCCGCGACGAGTCCCGAGTAAGAGGCTAGGGGTTAGAG	CCTCCCCTTCCTC	-
M101	SP3_HUMAN.H11MO.0.B	-20	0.00713015	5.48309	0.472096	20	CCTCCGCGACGAGTCCCGAGTAAGAGGCTAGGGGTTAGAG	GGGGGGGGGCGGGGCCGGGG	+
M101	BRAC_HUMAN.H11MO.0.A	8	0.00764237	5.87698	0.472096	12	CCTCCGCGACGAGTCCCGAGTAAGAGGCTAGGGGTTAGAG	ATTTCACACCTCCCTGCTAA	-
M101	NFIC_HUMAN.H11MO.0.A	-3	0.0076489	5.882	0.472096	17	CCTCCGCGACGAGTCCCGAGTAAGAGGCTAGGGGTTAGAG	CTTGGCAGGGAGCCAAG	-
M101	PATZ1_HUMAN.H11MO.0.C	-19	0.007731	5.94514	0.472096	21	CCTCCGCGACGAGTCCCGAGTAAGAGGCTAGGGGTTAGAG	GGGGAGGGGGCGGGGGGGGAGG	+
M102	IRX2_HUMAN.H11MO.0.D	0	0.000542875	0.417471	0.39187	19	CCAGTGGAGCCCCGGGTGGCGGCCATCCCCGGCCTGGCGC	ACATGGGTGGGCATGTTGG	+
M102	ZN563_HUMAN.H11MO.0.C	-1	0.000787926	0.605915	0.39187	21	CCAGTGGAGCCCCGGGTGGCGGCCATCCCCGGCCTGGCGC	GGGATCCTCACTGGCAGCTGC	+
M102	TLX1_HUMAN.H11MO.0.D	-11	0.00113239	0.870811	0.39187	17	CCAGTGGAGCCCCGGGTGGCGGCCATCCCCGGCCTGGCGC	CTGGCAAGTTGCCAAGG	+
M102	GATA1_HUMAN.H11MO.0.A	5	0.00196423	1.51049	0.39187	14	CCAGTGGAGCCCCGGGTGGCGGCCATCCCCGGCCTGGCGC	TCTTATCTGTCCCCGCCAG	-
M102	THAP1_HUMAN.H11MO.0.C	-1	0.00249996	1.92247	0.39187	22	CCAGTGGAGCCCCGGGTGGCGGCCATCCCCGGCCTGGCGC	CGCCGCCATCTTGGCTGCGGGC	+
M102	RXRA_HUMAN.H11MO.0.A	-18	0.00261671	2.01225	0.39187	20	CCAGTGGAGCCCCGGGTGGCGGCCATCCCCGGCCTGGCGC	GGGGGAGGCAGAGGTCAGAG	+
M102	ZFX_HUMAN.H11MO.1.A	-4	0.00268641	2.06585	0.39187	17	CCAGTGGAGCCCCGGGTGGCGGCCATCCCCGGCCTGGCGC	GGGGGCGGAGGCCGGGG	+
M103	THAP1_HUMAN.H11MO.0.C	-9	4.92916e-05	0.0379052	0.0752501	22	GGCACTGCTGCCCGCGTGCGCGAGCGTGCCGTAAACCGTG	GCCCGCAGCCAAGATGGCGGCG	-
M103	RARG_HUMAN.H11MO.2.D	-27	0.000369264	0.283964	0.281865	13	GGCACTGCTGCCCGCGTGCGCGAGCGTGCCGTAAACCGTG	GGGGGTCACCCAGAGGTCAC	+
M103	IRX2_HUMAN.H11MO.0.D	-9	0.00132769	1.02099	0.369337	19	GGCACTGCTGCCCGCGTGCGCGAGCGTGCCGTAAACCGTG	ACATGGGTGGGCATGTTGG	+
M103	MXI1_HUMAN.H11MO.0.A	-17	0.00202705	1.5588	0.369337	15	GGCACTGCTGCCCGCGTGCGCGAGCGTGCCGTAAACCGTG	GCACGTGGCGGCGGG	+
M103	PATZ1_HUMAN.H11MO.0.C	-18	0.00236432	1.81816	0.369337	22	GGCACTGCTGCCCGCGTGCGCGAGCGTGCCGTAAACCGTG	GGGGAGGGGGCGGGGGGGGAGG	+
M103	KLF6_HUMAN.H11MO.0.A	0	0.00273303	2.1017	0.369337	19	GGCACTGCTGCCCGCGTGCGCGAGCGTGCCGTAAACCGTG	CCCCCGGCCCCGCCCTTCC	-
M103	ZN563_HUMAN.H11MO.0.C	-3	0.00287187	2.20847	0.369337	21	GGCACTGCTGCCCGCGTGCGCGAGCGTGCCGTAAACCGTG	GCAGCTGCCAGTGAGGATCCC	-
M103	SP2_HUMAN.H11MO.0.A	-10	0.00287387	2.21	0.369337	22	GGCACTGCTGCCCGCGTGCGCGAGCGTGCCGTAAACCGTG	GGGGGGGGGGCGGGGCCGGGGG	+
M103	ZN341_HUMAN.H11MO.0.C	-15	0.00287387	2.21	0.369337	22	GGCACTGCTGCCCGCGTGCGCGAGCGTGCCGTAAACCGTG	GGGGGGGGGGGGAGGGAAGAGC	+
M103	ZN589_HUMAN.H11MO.0.D	-4	0.00343818	2.64396	0.369337	16	GGCACTGCTGCCCGCGTGCGCGAGCGTGCCGTAAACCGTG	CGGCAGTAACCGTGGG	-
M103	CLOCK_HUMAN.H11MO.0.C	-14	0.00364002	2.79917	0.369337	14	GGCACTGCTGCCCGCGTGCGCGAGCGTGCCGTAAACCGTG	TGTTCACGTGTCTG	-
M103	NR1D1_HUMAN.H11MO.0.B	-11	0.00387271	2.97811	0.369337	19	GGCACTGCTGCCCGCGTGCGCGAGCGTGCCGTAAACCGTG	CCTTCTGACCCACTTCCCT	-
M103	PAX8_HUMAN.H11MO.0.D	-10	0.0042961	3.3037	0.369337	14	GGCACTGCTGCCCGCGTGCGCGAGCGTGCCGTAAACCGTG	CCCGCTTCAGTGAC	-
M103	TFCP2_HUMAN.H11MO.0.D	-9	0.00432327	3.32459	0.369337	16	GGCACTGCTGCCCGCGTGCGCGAGCGTGCCGTAAACCGTG	GCCTGAACTGGCCAGA	+
M103	PURA_HUMAN.H11MO.0.D	-24	0.00435473	3.34879	0.369337	16	GGCACTGCTGCCCGCGTGCGCGAGCGTGCCGTAAACCGTG	GGAAGGGGGGGGCAGGG	+
M103	ZFX_HUMAN.H11MO.1.A	-24	0.00468332	3.60148	0.376301	16	GGCACTGCTGCCCGCGTGCGCGAGCGTGCCGTAAACCGTG	GGGGGCGGAGGCCGGGG	+
M103	MNX1_HUMAN.H11MO.0.D	-19	0.00544311	4.18575	0.400811	19	GGCACTGCTGCCCGCGTGCGCGAGCGTGCCGTAAACCGTG	TTAAGGGTTATTAAAATAG	-
M103	RXRA_HUMAN.H11MO.0.A	-17	0.00551347	4.23985	0.400811	20	GGCACTGCTGCCCGCGTGCGCGAGCGTGCCGTAAACCGTG	GGGGGAGGCAGAGGTCAGAG	+
M103	SP3_HUMAN.H11MO.0.B	-17	0.00627841	4.8281	0.40566	20	GGCACTGCTGCCCGCGTGCGCGAGCGTGCCGTAAACCGTG	GGGGGGGGGCGGGGCCGGGG	+
M103	RFX1_HUMAN.H11MO.0.B	-10	0.00651149	5.00734	0.40566	22	GGCACTGCTGCCCGCGTGCGCGAGCGTGCCGTAAACCGTG	GCCCCGGTTGCCATGGCGACGG	+
M103	PAX5_HUMAN.H11MO.0.A	-21	0.00664305	5.1085	0.40566	19	GGCACTGCTGCCCGCGTGCGCGAGCGTGCCGTAAACCGTG	GCCTGGGCAGCAGAGCGTGAC	+
M103	BHE41_HUMAN.H11MO.0.D	-5	0.00761225	5.85382	0.446966	20	GGCACTGCTGCCCGCGTGCGCGAGCGTGCCGTAAACCGTG	ACCGGGTCACGTGCAGAAGG	+
M103	TLX1_HUMAN.H11MO.0.D	-14	0.00886235	6.81515	0.483198	17	GGCACTGCTGCCCGCGTGCGCGAGCGTGCCGTAAACCGTG	CCTTGGCAACTTGCCAG	-
M105	ZN341_HUMAN.H11MO.0.C	-16	0.000120258	0.0924785	0.181359	22	GTGAGGGTAGCTCGGCGCGGGTCCTTCTAGGCGCTCCCGC	GCTCTTCCCTCCCCCCCCCCCC	-
M105	THA_HUMAN.H11MO.0.C	-8	0.000570326	0.438581	0.277701	17	GTGAGGGTAGCTCGGCGCGGGTCCTTCTAGGCGCTCCCGC	GGGTCACTTCAGGTCAG	+
M105	Z324A_HUMAN.H11MO.0.C	-8	0.000592337	0.455507	0.277701	23	GTGAGGGTAGCTCGGCGCGGGTCCTTCTAGGCGCTCCCGC	TGGCAGCAAAGGATGGTTTGATA	-
M105	PROX1_HUMAN.H11MO.0.D	-4	0.000921576	0.708692	0.277701	17	GTGAGGGTAGCTCGGCGCGGGTCCTTCTAGGCGCTCCCGC	GGGTAAGGCGGGTTGGG	+
M105	VEZF1_HUMAN.H11MO.0.C	0	0.00095438	0.733918	0.277701	22	GTGAGGGTAGCTCGGCGCGGGTCCTTCTAGGCGCTCCCGC	GGGGAGGGGGGAGGGGGAGGGG	+
M105	ZFX_HUMAN.H11MO.1.A	-3	0.00125925	0.968359	0.277701	17	GTGAGGGTAGCTCGGCGCGGGTCCTTCTAGGCGCTCCCGC	GGGGGCGGAGGCCGGGG	+
M105	SP3_HUMAN.H11MO.0.B	-3	0.00172308	1.32505	0.277701	20	GTGAGGGTAGCTCGGCGCGGGTCCTTCTAGGCGCTCCCGC	GGGGGGGGGCGGGGCCGGGG	+
M105	THAP1_HUMAN.H11MO.0.C	-9	0.00197114	1.51581	0.277701	22	GTGAGGGTAGCTCGGCGCGGGTCCTTCTAGGCGCTCCCGC	GCCCGCAGCCAAGATGGCGGCG	-
M105	PATZ1_HUMAN.H11MO.0.C	-1	0.00210218	1.61657	0.277701	22	GTGAGGGTAGCTCGGCGCGGGTCCTTCTAGGCGCTCCCGC	GGGGAGGGGGCGGGGGGGGAGG	+
M105	SP2_HUMAN.H11MO.0.A	0	0.00254593	1.95782	0.277701	22	GTGAGGGTAGCTCGGCGCGGGTCCTTCTAGGCGCTCCCGC	GGGGGGGGGGCGGGGCCGGGGG	+
M105	IRX2_HUMAN.H11MO.0.D	-1	0.00291034	2.23805	0.277701	19	GTGAGGGTAGCTCGGCGCGGGTCCTTCTAGGCGCTCCCGC	ACATGGGTGGGCATGTTGG	+
M105	KLF6_HUMAN.H11MO.0.A	-4	0.00291034	2.23805	0.277701	19	GTGAGGGTAGCTCGGCGCGGGTCCTTCTAGGCGCTCCCGC	GGAAGGGCGGGGCCGGGGG	+
M105	MAZ_HUMAN.H11MO.0.A	-18	0.0032748	2.51832	0.277701	22	GTGAGGGTAGCTCGGCGCGGGTCCTTCTAGGCGCTCCCGC	CCCCCCCCCCCCCCCCTCCCCC	-
M105	ZN350_HUMAN.H11MO.1.D	-9	0.00338024	2.5994	0.277701	24	GTGAGGGTAGCTCGGCGCGGGTCCTTCTAGGCGCTCCCGC	ACGGGGCGCAGGGATTTGTTGCCC	+
M105	PLAG1_HUMAN.H11MO.0.D	-21	0.00358208	2.75462	0.277701	17	GTGAGGGTAGCTCGGCGCGGGTCCTTCTAGGCGCTCCCGC	CCCCTCCTGATGCCCCC	-
M105	RXRA_HUMAN.H11MO.0.A	-15	0.00360065	2.7689	0.277701	20	GTGAGGGTAGCTCGGCGCGGGTCCTTCTAGGCGCTCCCGC	CTCTGACCTCTGCCTCCCCC	-
M105	KLF3_HUMAN.H11MO.0.B	-3	0.00381628	2.93472	0.277701	19	GTGAGGGTAGCTCGGCGCGGGTCCTTCTAGGCGCTCCCGC	GGGGAGGGGCGGGGCCGGG	+
M105	SP4_HUMAN.H11MO.0.A	-9	0.00384349	2.95565	0.277701	20	GTGAGGGTAGCTCGGCGCGGGTCCTTCTAGGCGCTCCCGC	CCCGGCCCCGCCCCCTTCCC	-
M105	ZN554_HUMAN.H11MO.0.C	-5	0.00410154	3.15408	0.277701	20	GTGAGGGTAGCTCGGCGCGGGTCCTTCTAGGCGCTCCCGC	GCTGAGCCATGTGGGGTGCT	+
M105	ZN263_HUMAN.H11MO.0.A	-27	0.00437566	3.36488	0.277701	13	GTGAGGGTAGCTCGGCGCGGGTCCTTCTAGGCGCTCCCGC	CTCCTCCTCTCCCTCCTCCC	-
M105	PURA_HUMAN.H11MO.0.D	-5	0.00443995	3.41432	0.277701	17	GTGAGGGTAGCTCGGCGCGGGTCCTTCTAGGCGCTCCCGC	GGAAGGGGGGGGCAGGG	+
M105	LYL1_HUMAN.H11MO.0.A	-13	0.00445924	3.42916	0.277701	14	GTGAGGGTAGCTCGGCGCGGGTCCTTCTAGGCGCTCCCGC	CCAGCTGTTTCCTG	+
M105	ZN563_HUMAN.H11MO.0.C	-4	0.00460355	3.54013	0.277701	21	GTGAGGGTAGCTCGGCGCGGGTCCTTCTAGGCGCTCCCGC	GCAGCTGCCAGTGAGGATCCC	-
M105	EGR2_HUMAN.H11MO.0.A	-4	0.00601994	4.62933	0.302842	18	GTGAGGGTAGCTCGGCGCGGGTCCTTCTAGGCGCTCCCGC	GGGGGGGTGTGGGAGGGG	+
M105	ZN467_HUMAN.H11MO.0.C	-23	0.00603659	4.64214	0.302842	17	GTGAGGGTAGCTCGGCGCGGGTCCTTCTAGGCGCTCCCGC	CCCCCCCCCCCCTCCCCTCCCC	-
M105	NR1H3_HUMAN.H11MO.0.B	-5	0.00735533	5.65625	0.316927	19	GTGAGGGTAGCTCGGCGCGGGTCCTTCTAGGCGCTCCCGC	CAGAGGTCACTGCAGGTCA	+
M105	TFCP2_HUMAN.H11MO.0.D	-5	0.0080609	6.19883	0.324445	16	GTGAGGGTAGCTCGGCGCGGGTCCTTCTAGGCGCTCCCGC	GCCTGAACTGGCCAGA	+
M105	RARA_HUMAN.H11MO.0.A	-17	0.00822701	6.32657	0.324445	20	GTGAGGGTAGCTCGGCGCGGGTCCTTCTAGGCGCTCCCGC	CCTTGACCTCTTGATCCCCC	-
M105	ZN418_HUMAN.H11MO.0.C	-21	0.00887398	6.82409	0.324445	17	GTGAGGGTAGCTCGGCGCGGGTCCTTCTAGGCGCTCCCGC	TGCTTTTAGCCTCTTCC	+
M105	ZBT17_HUMAN.H11MO.0.A	-6	0.00890287	6.8463	0.324445	19	GTGAGGGTAGCTCGGCGCGGGTCCTTCTAGGCGCTCCCGC	GAGGGTGGGGGAGGGGAAG	+
M105	TAF1_HUMAN.H11MO.0.A	-11	0.00927438	7.132	0.324445	16	GTGAGGGTAGCTCGGCGCGGGTCCTTCTAGGCGCTCCCGC	CCGCCGCCGCCATCTT	-
M105	NR1D1_HUMAN.H11MO.0.B	-4	0.00948225	7.29185	0.324445	19	GTGAGGGTAGCTCGGCGCGGGTCCTTCTAGGCGCTCCCGC	AGGGAAGTGGGTCAGAAGG	+
M105	PTF1A_HUMAN.H11MO.0.B	-16	0.00955458	7.34747	0.324445	18	GTGAGGGTAGCTCGGCGCGGGTCCTTCTAGGCGCTCCCGC	CCAGCTGCCCCCTTTCCC	+
M105	PAX8_HUMAN.H11MO.0.D	0	0.0096812	7.44484	0.324445	14	GTGAGGGTAGCTCGGCGCGGGTCCTTCTAGGCGCTCCCGC	GTCACTGAAGCGGG	+
M105	MAFA_HUMAN.H11MO.0.D	-7	0.0101536	7.8081	0.332879	21	GTGAGGGTAGCTCGGCGCGGGTCCTTCTAGGCGCTCCCGC	GTGCTGACCCCGCAGCCTTCG	+
M105	RARG_HUMAN.H11MO.2.D	-19	0.0118547	9.11624	0.364853	20	GTGAGGGTAGCTCGGCGCGGGTCCTTCTAGGCGCTCCCGC	GTGACCTCTGGGTGACCCCC	-
M105	TBX15_HUMAN.H11MO.0.D	2	0.0121655	9.35529	0.366932	17	GTGAGGGTAGCTCGGCGCGGGTCCTTCTAGGCGCTCCCGC	GGGGGGGGGGGGGTGGGGG	+
M105	ZN589_HUMAN.H11MO.0.D	-13	0.0130801	10.0586	0.376144	16	GTGAGGGTAGCTCGGCGCGGGTCCTTCTAGGCGCTCCCGC	CCCACGGTTACTGCCG	+
M105	TLX1_HUMAN.H11MO.0.D	-14	0.0132192	10.1656	0.376144	17	GTGAGGGTAGCTCGGCGCGGGTCCTTCTAGGCGCTCCCGC	CCTTGGCAACTTGCCAG	-
M105	KLF16_HUMAN.H11MO.0.D	-2	0.0137549	10.5775	0.383741	19	GTGAGGGTAGCTCGGCGCGGGTCCTTCTAGGCGCTCCCGC	GGGGGCGGGGGGGGGGGGG	+
M105	CLOCK_HUMAN.H11MO.0.C	-6	0.0162003	12.458	0.436275	14	GTGAGGGTAGCTCGGCGCGGGTCCTTCTAGGCGCTCCCGC	TGTTCACGTGTCTG	-
M105	OSR2_HUMAN.H11MO.0.C	-13	0.0171029	13.1522	0.452502	16	GTGAGGGTAGCTCGGCGCGGGTCCTTCTAGGCGCTCCCGC	GCTGCTGCTTCTGCTG	+
M105	HEY2_HUMAN.H11MO.0.D	-5	0.0182493	14.0337	0.466464	17	GTGAGGGTAGCTCGGCGCGGGTCCTTCTAGGCGCTCCCGC	GGGGGCACGTGGCATTA	+
M105	OLIG2_HUMAN.H11MO.0.B	-16	0.0203281	15.6323	0.495067	18	GTGAGGGTAGCTCGGCGCGGGTCCTTCTAGGCGCTCCCGC	CCAGCTGTTTCCCTTCTG	+
M105	SPIC_HUMAN.H11MO.0.D	-23	0.0203531	15.6516	0.495067	13	GTGAGGGTAGCTCGGCGCGGGTCCTTCTAGGCGCTCCCGC	CCTCCCCTTCCTC	-
M105	EGR1_HUMAN.H11MO.0.A	-6	0.0207105	15.9264	0.495764	17	GTGAGGGTAGCTCGGCGCGGGTCCTTCTAGGCGCTCCCGC	GAGGGCGTGGGCGGGGG	+
M106	IRX2_HUMAN.H11MO.0.D	-15	0.000381209	0.29315	0.36502	19	GCCCGTGCTCCGGAGCCCGCCTTTGTCCGGTCGCGCGGCG	ACATGGGTGGGCATGTTGG	+
M106	RXRA_HUMAN.H11MO.0.A	-20	0.000644337	0.495495	0.36502	20	GCCCGTGCTCCGGAGCCCGCCTTTGTCCGGTCGCGCGGCG	CTCTGACCTCTGCCTCCCCC	-
M106	TLX1_HUMAN.H11MO.0.D	-20	0.00071667	0.551119	0.36502	17	GCCCGTGCTCCGGAGCCCGCCTTTGTCCGGTCGCGCGGCG	CCTTGGCAACTTGCCAG	-
M106	ZN563_HUMAN.H11MO.0.C	-10	0.000952227	0.732263	0.36502	21	GCCCGTGCTCCGGAGCCCGCCTTTGTCCGGTCGCGCGGCG	GGGATCCTCACTGGCAGCTGC	+
M106	GATA1_HUMAN.H11MO.0.A	8	0.00175681	1.35099	0.448963	11	GCCCGTGCTCCGGAGCCCGCCTTTGTCCGGTCGCGCGGCG	TCTTATCTGTCCCCGCCAG	-
M107	SP3_HUMAN.H11MO.0.B	1	0.000172523	0.132671	0.124455	19	CGGGGTGGCGTGCCTGTTGCTGCCCTCCAGCCCAGCCGGG	GGGGGGGGGCGGGGCCGGGG	+
M107	ZFX_HUMAN.H11MO.1.A	-17	0.000251591	0.193473	0.124455	17	CGGGGTGGCGTGCCTGTTGCTGCCCTCCAGCCCAGCCGGG	CCCCGGCCTCCGCCCCC	-
M107	SP2_HUMAN.H11MO.0.A	2	0.000301451	0.231816	0.124455	20	CGGGGTGGCGTGCCTGTTGCTGCCCTCCAGCCCAGCCGGG	GGGGGGGGGGCGGGGCCGGGGG	+
M107	ZN563_HUMAN.H11MO.0.C	-2	0.00033188	0.255216	0.124455	21	CGGGGTGGCGTGCCTGTTGCTGCCCTCCAGCCCAGCCGGG	GGGATCCTCACTGGCAGCTGC	+
M107	KLF6_HUMAN.H11MO.0.A	-1	0.000457096	0.351507	0.126941	19	CGGGGTGGCGTGCCTGTTGCTGCCCTCCAGCCCAGCCGGG	GGAAGGGCGGGGCCGGGGG	+
M107	PURA_HUMAN.H11MO.0.D	0	0.000558676	0.429622	0.126941	17	CGGGGTGGCGTGCCTGTTGCTGCCCTCCAGCCCAGCCGGG	GGAAGGGGGGGGCAGGG	+
M107	PATZ1_HUMAN.H11MO.0.C	2	0.000737921	0.567461	0.13836	20	CGGGGTGGCGTGCCTGTTGCTGCCCTCCAGCCCAGCCGGG	GGGGAGGGGGCGGGGGGGGAGG	+
M107	RXRA_HUMAN.H11MO.0.A	-17	0.000994477	0.764753	0.140167	20	CGGGGTGGCGTGCCTGTTGCTGCCCTCCAGCCCAGCCGGG	CTCTGACCTCTGCCTCCCCC	-
M107	ZN341_HUMAN.H11MO.0.C	-12	0.00130823	1.00603	0.140167	22	CGGGGTGGCGTGCCTGTTGCTGCCCTCCAGCCCAGCCGGG	GCTCTTCCCTCCCCCCCCCCCC	-
M107	THAP1_HUMAN.H11MO.0.C	-21	0.00185325	1.42515	0.173742	19	CGGGGTGGCGTGCCTGTTGCTGCCCTCCAGCCCAGCCGGG	CGCCGCCATCTTGGCTGCGGGC	+
M107	MAFA_HUMAN.H11MO.0.D	-4	0.00212142	1.63137	0.187184	21	CGGGGTGGCGTGCCTGTTGCTGCCCTCCAGCCCAGCCGGG	GTGCTGACCCCGCAGCCTTCG	+
M107	IRX2_HUMAN.H11MO.0.D	-22	0.00234682	1.8047	0.195389	18	CGGGGTGGCGTGCCTGTTGCTGCCCTCCAGCCCAGCCGGG	CCAACATGCCCACCCATGT	-
M107	TLX1_HUMAN.H11MO.0.D	-23	0.00247492	1.90322	0.195389	17	CGGGGTGGCGTGCCTGTTGCTGCCCTCCAGCCCAGCCGGG	CCTTGGCAACTTGCCAG	-
M107	PTF1A_HUMAN.H11MO.0.B	-12	0.00305192	2.34693	0.217994	18	CGGGGTGGCGTGCCTGTTGCTGCCCTCCAGCCCAGCCGGG	CCAGCTGCCCCCTTTCCC	+
M107	PROX1_HUMAN.H11MO.0.D	-22	0.00338164	2.60048	0.223021	17	CGGGGTGGCGTGCCTGTTGCTGCCCTCCAGCCCAGCCGGG	CCCAACCCGCCTTACCC	-
M107	TFCP2_HUMAN.H11MO.0.D	-25	0.00341966	2.62971	0.223021	15	CGGGGTGGCGTGCCTGTTGCTGCCCTCCAGCCCAGCCGGG	GCCTGAACTGGCCAGA	+
M107	THA_HUMAN.H11MO.0.C	-18	0.00365235	2.80866	0.224061	17	CGGGGTGGCGTGCCTGTTGCTGCCCTCCAGCCCAGCCGGG	GGGTCACTTCAGGTCAG	+
M107	SP4_HUMAN.H11MO.0.A	0	0.00394875	3.03659	0.224061	20	CGGGGTGGCGTGCCTGTTGCTGCCCTCCAGCCCAGCCGGG	CCCGGCCCCGCCCCCTTCCC	-
M107	OLIG2_HUMAN.H11MO.0.B	-12	0.00410974	3.16039	0.224061	18	CGGGGTGGCGTGCCTGTTGCTGCCCTCCAGCCCAGCCGGG	CCAGCTGTTTCCCTTCTG	+
M107	ZN263_HUMAN.H11MO.0.A	7	0.00423204	3.25444	0.224061	13	CGGGGTGGCGTGCCTGTTGCTGCCCTCCAGCCCAGCCGGG	GGGAGGAGGGAGAGGAGGAG	+
M107	MXI1_HUMAN.H11MO.0.A	0	0.00433184	3.33119	0.224061	15	CGGGGTGGCGTGCCTGTTGCTGCCCTCCAGCCCAGCCGGG	GCACGTGGCGGCGGG	+
M107	CLOCK_HUMAN.H11MO.0.C	-8	0.00459017	3.52984	0.228829	14	CGGGGTGGCGTGCCTGTTGCTGCCCTCCAGCCCAGCCGGG	TGTTCACGTGTCTG	-
M107	ZN350_HUMAN.H11MO.1.D	-2	0.00472914	3.63671	0.228829	24	CGGGGTGGCGTGCCTGTTGCTGCCCTCCAGCCCAGCCGGG	ACGGGGCGCAGGGATTTGTTGCCC	+
M107	ZN554_HUMAN.H11MO.0.C	-20	0.00519967	3.99854	0.243734	20	CGGGGTGGCGTGCCTGTTGCTGCCCTCCAGCCCAGCCGGG	AGCACCCCACATGGCTCAGC	-
M107	Z324A_HUMAN.H11MO.0.C	-15	0.00592056	4.55291	0.261201	23	CGGGGTGGCGTGCCTGTTGCTGCCCTCCAGCCCAGCCGGG	TATCAAACCATCCTTTGCTGCCA	+
M107	ZN667_HUMAN.H11MO.0.C	-9	0.006854	5.27073	0.275229	19	CGGGGTGGCGTGCCTGTTGCTGCCCTCCAGCCCAGCCGGG	GTGGCCTTAAAAGCTCAGC	+
M107	ZN589_HUMAN.H11MO.0.D	-9	0.00690029	5.30633	0.275229	16	CGGGGTGGCGTGCCTGTTGCTGCCCTCCAGCCCAGCCGGG	CCCACGGTTACTGCCG	+
M107	PAX8_HUMAN.H11MO.0.D	-20	0.00697248	5.36183	0.275229	14	CGGGGTGGCGTGCCTGTTGCTGCCCTCCAGCCCAGCCGGG	CCCGCTTCAGTGAC	-
M107	SRBP2_HUMAN.H11MO.0.B	-2	0.00736491	5.66362	0.276184	13	CGGGGTGGCGTGCCTGTTGCTGCCCTCCAGCCCAGCCGGG	GGGTGGGGTGAGG	+
M107	SPIC_HUMAN.H11MO.0.D	-23	0.00736491	5.66362	0.276184	13	CGGGGTGGCGTGCCTGTTGCTGCCCTCCAGCCCAGCCGGG	CCTCCCCTTCCTC	-
M107	LYL1_HUMAN.H11MO.0.A	-12	0.00756845	5.82014	0.276895	14	CGGGGTGGCGTGCCTGTTGCTGCCCTCCAGCCCAGCCGGG	CCAGCTGTTTCCTG	+
M107	NR1D1_HUMAN.H11MO.0.B	-7	0.00841343	6.46993	0.293492	19	CGGGGTGGCGTGCCTGTTGCTGCCCTCCAGCCCAGCCGGG	CCTTCTGACCCACTTCCCT	-
M107	KLF16_HUMAN.H11MO.0.D	0	0.00900226	6.92273	0.306895	19	CGGGGTGGCGTGCCTGTTGCTGCCCTCCAGCCCAGCCGGG	GGGGGCGGGGGGGGGGGGG	+
M107	RARG_HUMAN.H11MO.2.D	-1	0.0094781	7.28866	0.315937	20	CGGGGTGGCGTGCCTGTTGCTGCCCTCCAGCCCAGCCGGG	GGGGGTCACCCAGAGGTCAC	+
M107	TAF1_HUMAN.H11MO.0.A	-1	0.0108035	8.30791	0.343908	16	CGGGGTGGCGTGCCTGTTGCTGCCCTCCAGCCCAGCCGGG	AAGATGGCGGCGGCGG	+
M107	TAL1_HUMAN.H11MO.0.A	-21	0.0110051	8.46289	0.343908	19	CGGGGTGGCGTGCCTGTTGCTGCCCTCCAGCCCAGCCGGG	CCTTATCTGCCCCCCCCAG	-
M107	GATA1_HUMAN.H11MO.0.A	-27	0.0110051	8.46289	0.343908	13	CGGGGTGGCGTGCCTGTTGCTGCCCTCCAGCCCAGCCGGG	CTGGCGGGGACAGATAAGA	+
M107	NR1H4_HUMAN.H11MO.0.B	-8	0.0117591	9.04277	0.345857	19	CGGGGTGGCGTGCCTGTTGCTGCCCTCCAGCCCAGCCGGG	CCTCGGGGTCATTGACCCC	-
M107	VEZF1_HUMAN.H11MO.0.C	-16	0.0121328	9.3301	0.346538	22	CGGGGTGGCGTGCCTGTTGCTGCCCTCCAGCCCAGCCGGG	CCCCTCCCCCTCCCCCCTCCCC	-
M107	LEF1_HUMAN.H11MO.0.A	-12	0.0122443	9.4159	0.346538	14	CGGGGTGGCGTGCCTGTTGCTGCCCTCCAGCCCAGCCGGG	TCCTTTGATTTGCT	+
M107	MAZ_HUMAN.H11MO.0.A	0	0.0136914	10.5287	0.373403	22	CGGGGTGGCGTGCCTGTTGCTGCCCTCCAGCCCAGCCGGG	GGGGGAGGGGGGGGGGGGGGGG	+
M107	NFIC_HUMAN.H11MO.0.A	-23	0.0146119	11.2366	0.391391	17	CGGGGTGGCGTGCCTGTTGCTGCCCTCCAGCCCAGCCGGG	CTTGGCTCCCTGCCAAG	+
M107	BHE41_HUMAN.H11MO.0.D	-9	0.0158145	12.1613	0.399203	20	CGGGGTGGCGTGCCTGTTGCTGCCCTCCAGCCCAGCCGGG	GCCTCTGCACGTGACCCGGT	-
M107	NR1H3_HUMAN.H11MO.0.B	-20	0.016295	12.5308	0.399203	19	CGGGGTGGCGTGCCTGTTGCTGCCCTCCAGCCCAGCCGGG	TGACCTGCAGTGACCTCTG	-
M107	ZN335_HUMAN.H11MO.0.A	-2	0.0163783	12.5949	0.399203	22	CGGGGTGGCGTGCCTGTTGCTGCCCTCCAGCCCAGCCGGG	GGCTGTCCTCGGCGCTGCCTGA	+
M107	ZEP2_HUMAN.H11MO.0.D	0	0.0166986	12.8412	0.399203	14	CGGGGTGGCGTGCCTGTTGCTGCCCTCCAGCCCAGCCGGG	GGGGTTTCCCTACC	-
M107	THB_HUMAN.H11MO.0.C	-27	0.0167665	12.8935	0.399203	13	CGGGGTGGCGTGCCTGTTGCTGCCCTCCAGCCCAGCCGGG	GAGGTCAGGTCAGGTCA	+
M107	KLF3_HUMAN.H11MO.0.B	1	0.0185217	14.2432	0.420947	18	CGGGGTGGCGTGCCTGTTGCTGCCCTCCAGCCCAGCCGGG	GGGGAGGGGCGGGGCCGGG	+
M107	RARG_HUMAN.H11MO.0.B	4	0.0202672	15.5855	0.440592	14	CGGGGTGGCGTGCCTGTTGCTGCCCTCCAGCCCAGCCGGG	AGGTCAGAGTGACCTGGG	+
M107	HLTF_HUMAN.H11MO.0.D	-15	0.02128	16.3643	0.444391	12	CGGGGTGGCGTGCCTGTTGCTGCCCTCCAGCCCAGCCGGG	TTTGCAGCCCTA	-
M107	EGR2_HUMAN.H11MO.0.A	-1	0.021627	16.6312	0.444391	18	CGGGGTGGCGTGCCTGTTGCTGCCCTCCAGCCCAGCCGGG	GGGGGGGTGTGGGAGGGG	+
M107	ZN214_HUMAN.H11MO.0.C	-1	0.0219539	16.8826	0.445012	22	CGGGGTGGCGTGCCTGTTGCTGCCCTCCAGCCCAGCCGGG	TCCTTTTTGAGGCCTTTGATGA	+
M107	PAX5_HUMAN.H11MO.0.A	-16	0.023202	17.8423	0.457445	21	CGGGGTGGCGTGCCTGTTGCTGCCCTCCAGCCCAGCCGGG	GTCACGCTCTGCTGCCCAGGC	-
M107	ZN394_HUMAN.H11MO.0.C	-4	0.0243377	18.7157	0.468033	20	CGGGGTGGCGTGCCTGTTGCTGCCCTCCAGCCCAGCCGGG	ATTCCATTCTATTCCATTCT	-
M108	IRX2_HUMAN.H11MO.0.D	-9	8.31093e-05	0.0639111	0.0737683	19	CGCCGTTGAGGGCCGAGACCAGCCCCGGCTCGTGGAGGCG	CCAACATGCCCACCCATGT	-
M108	RXRA_HUMAN.H11MO.0.A	-4	9.79269e-05	0.0753058	0.0737683	20	CGCCGTTGAGGGCCGAGACCAGCCCCGGCTCGTGGAGGCG	GGGGGAGGCAGAGGTCAGAG	+
M108	ZFX_HUMAN.H11MO.1.A	-7	0.00036826	0.283192	0.168475	17	CGCCGTTGAGGGCCGAGACCAGCCCCGGCTCGTGGAGGCG	GGGGGCGGAGGCCGGGG	+
M108	GATA1_HUMAN.H11MO.0.A	-4	0.000618029	0.475264	0.168475	19	CGCCGTTGAGGGCCGAGACCAGCCCCGGCTCGTGGAGGCG	CTGGCGGGGACAGATAAGA	+
M108	PATZ1_HUMAN.H11MO.0.C	-9	0.000747794	0.575053	0.168475	22	CGCCGTTGAGGGCCGAGACCAGCCCCGGCTCGTGGAGGCG	GGGGAGGGGGCGGGGGGGGAGG	+
M108	SP2_HUMAN.H11MO.0.A	-9	0.00080537	0.61933	0.168475	22	CGCCGTTGAGGGCCGAGACCAGCCCCGGCTCGTGGAGGCG	GGGGGGGGGGCGGGGCCGGGGG	+
M108	ZN563_HUMAN.H11MO.0.C	-14	0.000833922	0.641286	0.168475	21	CGCCGTTGAGGGCCGAGACCAGCCCCGGCTCGTGGAGGCG	GGGATCCTCACTGGCAGCTGC	+
M108	TLX1_HUMAN.H11MO.0.D	-6	0.000894597	0.687945	0.168475	17	CGCCGTTGAGGGCCGAGACCAGCCCCGGCTCGTGGAGGCG	CTGGCAAGTTGCCAAGG	+
M108	SP3_HUMAN.H11MO.0.B	-9	0.001354	1.04123	0.196819	20	CGCCGTTGAGGGCCGAGACCAGCCCCGGCTCGTGGAGGCG	GGGGGGGGGCGGGGCCGGGG	+
M108	GATA2_HUMAN.H11MO.0.A	-4	0.00161398	1.24115	0.196819	19	CGCCGTTGAGGGCCGAGACCAGCCCCGGCTCGTGGAGGCG	CTGGGGGGTGGAGATAAGG	+
M108	KLF3_HUMAN.H11MO.0.B	-10	0.00161398	1.24115	0.196819	19	CGCCGTTGAGGGCCGAGACCAGCCCCGGCTCGTGGAGGCG	GGGGAGGGGCGGGGCCGGG	+
M108	TAL1_HUMAN.H11MO.0.A	-4	0.00188363	1.44851	0.202706	19	CGCCGTTGAGGGCCGAGACCAGCCCCGGCTCGTGGAGGCG	CTGGGGGGGGCAGATAAGG	+
M108	KLF6_HUMAN.H11MO.0.A	-12	0.00203374	1.56394	0.204268	19	CGCCGTTGAGGGCCGAGACCAGCCCCGGCTCGTGGAGGCG	GGAAGGGCGGGGCCGGGGG	+
M108	TFCP2_HUMAN.H11MO.0.D	-12	0.00220586	1.6963	0.207709	16	CGCCGTTGAGGGCCGAGACCAGCCCCGGCTCGTGGAGGCG	GCCTGAACTGGCCAGA	+
M108	CLOCK_HUMAN.H11MO.0.C	-7	0.0026018	2.00078	0.21479	14	CGCCGTTGAGGGCCGAGACCAGCCCCGGCTCGTGGAGGCG	CAGACACGTGAACA	+
M108	ZN341_HUMAN.H11MO.0.C	-1	0.00270876	2.08303	0.21479	22	CGCCGTTGAGGGCCGAGACCAGCCCCGGCTCGTGGAGGCG	GGGGGGGGGGGGAGGGAAGAGC	+
M108	LYL1_HUMAN.H11MO.0.A	-7	0.00372636	2.86557	0.227199	14	CGCCGTTGAGGGCCGAGACCAGCCCCGGCTCGTGGAGGCG	CAGGAAACAGCTGG	-
M108	SP4_HUMAN.H11MO.0.A	-9	0.00379278	2.91665	0.227199	20	CGCCGTTGAGGGCCGAGACCAGCCCCGGCTCGTGGAGGCG	GGGAAGGGGGCGGGGCCGGG	+
M108	SMAD3_HUMAN.H11MO.0.B	-7	0.00381121	2.93082	0.227199	12	CGCCGTTGAGGGCCGAGACCAGCCCCGGCTCGTGGAGGCG	CAGGTGACAGAG	-
M108	THAP1_HUMAN.H11MO.0.C	3	0.00406907	3.12912	0.227199	19	CGCCGTTGAGGGCCGAGACCAGCCCCGGCTCGTGGAGGCG	CGCCGCCATCTTGGCTGCGGGC	+
M108	NR1H3_HUMAN.H11MO.0.B	-12	0.00461045	3.54544	0.248075	19	CGCCGTTGAGGGCCGAGACCAGCCCCGGCTCGTGGAGGCG	CAGAGGTCACTGCAGGTCA	+
M108	PURA_HUMAN.H11MO.0.D	-27	0.00496084	3.81489	0.256948	13	CGCCGTTGAGGGCCGAGACCAGCCCCGGCTCGTGGAGGCG	GGAAGGGGGGGGCAGGG	+
M108	Z324A_HUMAN.H11MO.0.C	-16	0.00516988	3.97564	0.256948	23	CGCCGTTGAGGGCCGAGACCAGCCCCGGCTCGTGGAGGCG	TGGCAGCAAAGGATGGTTTGATA	-
M108	PAX2_HUMAN.H11MO.0.D	-20	0.00556474	4.27928	0.256948	18	CGCCGTTGAGGGCCGAGACCAGCCCCGGCTCGTGGAGGCG	TGTCACGCATGACTGAAC	-
M108	NR1H4_HUMAN.H11MO.0.B	-3	0.00571858	4.39758	0.256948	19	CGCCGTTGAGGGCCGAGACCAGCCCCGGCTCGTGGAGGCG	CCTCGGGGTCATTGACCCC	-
M108	SPIC_HUMAN.H11MO.0.D	-27	0.006026	4.63399	0.256948	13	CGCCGTTGAGGGCCGAGACCAGCCCCGGCTCGTGGAGGCG	GAGGAAGGGGAGG	+
M108	NR1D1_HUMAN.H11MO.0.B	-2	0.00613974	4.72146	0.256948	19	CGCCGTTGAGGGCCGAGACCAGCCCCGGCTCGTGGAGGCG	CCTTCTGACCCACTTCCCT	-
M108	P73_HUMAN.H11MO.0.A	-10	0.00706964	5.43656	0.280293	19	CGCCGTTGAGGGCCGAGACCAGCCCCGGCTCGTGGAGGCG	AGACATGCCCAGACATGCC	+
M108	HAND1_HUMAN.H11MO.0.D	-9	0.00905413	6.96263	0.332706	17	CGCCGTTGAGGGCCGAGACCAGCCCCGGCTCGTGGAGGCG	TGACAAAAACCAGACCC	-
M108	ZN554_HUMAN.H11MO.0.C	-3	0.011329	8.71203	0.396937	20	CGCCGTTGAGGGCCGAGACCAGCCCCGGCTCGTGGAGGCG	AGCACCCCACATGGCTCAGC	-
M108	PROX1_HUMAN.H11MO.0.D	-8	0.0121078	9.31089	0.407075	17	CGCCGTTGAGGGCCGAGACCAGCCCCGGCTCGTGGAGGCG	CCCAACCCGCCTTACCC	-
M108	MCR_HUMAN.H11MO.0.D	-19	0.0139661	10.7399	0.417678	17	CGCCGTTGAGGGCCGAGACCAGCCCCGGCTCGTGGAGGCG	AAGAACAGGTTGTTGTA	+
M108	RARG_HUMAN.H11MO.0.B	-15	0.0140421	10.7984	0.417678	18	CGCCGTTGAGGGCCGAGACCAGCCCCGGCTCGTGGAGGCG	AGGTCAGAGTGACCTGGG	+
M108	ZN589_HUMAN.H11MO.0.D	-22	0.0146459	11.2627	0.417678	16	CGCCGTTGAGGGCCGAGACCAGCCCCGGCTCGTGGAGGCG	CCCACGGTTACTGCCG	+
M108	BRAC_HUMAN.H11MO.0.A	-3	0.0146933	11.2992	0.417678	20	CGCCGTTGAGGGCCGAGACCAGCCCCGGCTCGTGGAGGCG	TTAGCAGGGAGGTGTGAAAT	+
M108	COT1_HUMAN.H11MO.0.C	-7	0.0149901	11.5274	0.418223	17	CGCCGTTGAGGGCCGAGACCAGCCCCGGCTCGTGGAGGCG	GGGGTCAGAGGTCAGGG	+
M108	THA_HUMAN.H11MO.0.C	-15	0.0172471	13.263	0.464007	17	CGCCGTTGAGGGCCGAGACCAGCCCCGGCTCGTGGAGGCG	GGGTCACTTCAGGTCAG	+
M108	ZN335_HUMAN.H11MO.0.A	3	0.0186141	14.3142	0.483517	19	CGCCGTTGAGGGCCGAGACCAGCCCCGGCTCGTGGAGGCG	TCAGGCAGCGCCGAGGACAGCC	-
M110	CLOCK_HUMAN.H11MO.0.C	-20	0.000237853	0.182909	0.169695	14	GGGCGGCCGCCGGGACGGGGAGCTCGCGTGCTTGTTGGCG	TGTTCACGTGTCTG	-
M110	THAP1_HUMAN.H11MO.0.C	-17	0.000405107	0.311527	0.169695	22	GGGCGGCCGCCGGGACGGGGAGCTCGCGTGCTTGTTGGCG	CGCCGCCATCTTGGCTGCGGGC	+
M110	ZN563_HUMAN.H11MO.0.C	-2	0.000437062	0.336101	0.169695	21	GGGCGGCCGCCGGGACGGGGAGCTCGCGTGCTTGTTGGCG	GCAGCTGCCAGTGAGGATCCC	-
M110	RFX5_HUMAN.H11MO.0.A	-22	0.000636989	0.489845	0.169695	18	GGGCGGCCGCCGGGACGGGGAGCTCGCGTGCTTGTTGGCG	GTCAGCTGTTGCTAGGCAGA	+
M110	IRX2_HUMAN.H11MO.0.D	-13	0.000746331	0.573928	0.169695	19	GGGCGGCCGCCGGGACGGGGAGCTCGCGTGCTTGTTGGCG	ACATGGGTGGGCATGTTGG	+
M110	PROX1_HUMAN.H11MO.0.D	-22	0.000777584	0.597962	0.169695	17	GGGCGGCCGCCGGGACGGGGAGCTCGCGTGCTTGTTGGCG	GGGTAAGGCGGGTTGGG	+
M110	PATZ1_HUMAN.H11MO.0.C	-16	0.0014926	1.14781	0.253351	22	GGGCGGCCGCCGGGACGGGGAGCTCGCGTGCTTGTTGGCG	GGGGAGGGGGCGGGGGGGGAGG	+
M110	ZN341_HUMAN.H11MO.0.C	-3	0.0014926	1.14781	0.253351	22	GGGCGGCCGCCGGGACGGGGAGCTCGCGTGCTTGTTGGCG	GGGGGGGGGGGGAGGGAAGAGC	+
M110	VEZF1_HUMAN.H11MO.0.C	-9	0.00196939	1.51446	0.300852	22	GGGCGGCCGCCGGGACGGGGAGCTCGCGTGCTTGTTGGCG	GGGGAGGGGGGAGGGGGAGGGG	+
M110	Z324A_HUMAN.H11MO.0.C	-6	0.00243589	1.8732	0.338287	23	GGGCGGCCGCCGGGACGGGGAGCTCGCGTGCTTGTTGGCG	TGGCAGCAAAGGATGGTTTGATA	-
M110	NR1D1_HUMAN.H11MO.0.B	-15	0.00342012	2.63007	0.39588	19	GGGCGGCCGCCGGGACGGGGAGCTCGCGTGCTTGTTGGCG	AGGGAAGTGGGTCAGAAGG	+
M110	ZFX_HUMAN.H11MO.1.A	2	0.00389915	2.99845	0.39588	15	GGGCGGCCGCCGGGACGGGGAGCTCGCGTGCTTGTTGGCG	GGGGGCGGAGGCCGGGG	+
M110	MAFA_HUMAN.H11MO.0.D	-12	0.00410958	3.16027	0.39588	21	GGGCGGCCGCCGGGACGGGGAGCTCGCGTGCTTGTTGGCG	CGAAGGCTGCGGGGTCAGCAC	-
M110	SP3_HUMAN.H11MO.0.B	0	0.00432781	3.32809	0.39588	20	GGGCGGCCGCCGGGACGGGGAGCTCGCGTGCTTGTTGGCG	GGGGGGGGGCGGGGCCGGGG	+
M110	SPIC_HUMAN.H11MO.0.D	-9	0.00440547	3.3878	0.39588	13	GGGCGGCCGCCGGGACGGGGAGCTCGCGTGCTTGTTGGCG	GAGGAAGGGGAGG	+
M110	HESX1_HUMAN.H11MO.0.D	-20	0.00492246	3.78537	0.417764	16	GGGCGGCCGCCGGGACGGGGAGCTCGCGTGCTTGTTGGCG	AGGCCACGTGCCGGAT	-
M110	SP2_HUMAN.H11MO.0.A	-16	0.00535161	4.11538	0.43028	22	GGGCGGCCGCCGGGACGGGGAGCTCGCGTGCTTGTTGGCG	GGGGGGGGGGCGGGGCCGGGGG	+
M110	TLX1_HUMAN.H11MO.0.D	-15	0.00612885	4.71309	0.468134	17	GGGCGGCCGCCGGGACGGGGAGCTCGCGTGCTTGTTGGCG	CTGGCAAGTTGCCAAGG	+
M114	CLOCK_HUMAN.H11MO.0.C	-14	0.000214494	0.164946	0.110544	14	CATAGTGGACATATAGCTTGCTTGTGTGCAGTCTTGCGAA	TGTTCACGTGTCTG	-
M114	ZN554_HUMAN.H11MO.0.C	-2	0.000274263	0.210909	0.110544	20	CATAGTGGACATATAGCTTGCTTGTGTGCAGTCTTGCGAA	GCTGAGCCATGTGGGGTGCT	+
M114	PAX2_HUMAN.H11MO.0.D	-13	0.00029999	0.230692	0.110544	18	CATAGTGGACATATAGCTTGCTTGTGTGCAGTCTTGCGAA	TGTCACGCATGACTGAAC	-
M114	MNX1_HUMAN.H11MO.0.D	-18	0.000316194	0.243153	0.110544	19	CATAGTGGACATATAGCTTGCTTGTGTGCAGTCTTGCGAA	CTATTTTAATAACCCTTAA	+
M114	TLX1_HUMAN.H11MO.0.D	-20	0.000360862	0.277503	0.110544	17	CATAGTGGACATATAGCTTGCTTGTGTGCAGTCTTGCGAA	CTGGCAAGTTGCCAAGG	+
M114	LYL1_HUMAN.H11MO.0.A	-2	0.00054487	0.419005	0.124036	14	CATAGTGGACATATAGCTTGCTTGTGTGCAGTCTTGCGAA	CAGGAAACAGCTGG	-
M114	IRX2_HUMAN.H11MO.0.D	-9	0.00056687	0.435923	0.124036	19	CATAGTGGACATATAGCTTGCTTGTGTGCAGTCTTGCGAA	ACATGGGTGGGCATGTTGG	+
M114	NR1H4_HUMAN.H11MO.0.B	-4	0.000784405	0.603208	0.15018	19	CATAGTGGACATATAGCTTGCTTGTGTGCAGTCTTGCGAA	GGGGTCAATGACCCCGAGG	+
M114	ZN563_HUMAN.H11MO.0.C	-8	0.00213125	1.63893	0.326434	21	CATAGTGGACATATAGCTTGCTTGTGTGCAGTCTTGCGAA	GCAGCTGCCAGTGAGGATCCC	-
M114	ZN816_HUMAN.H11MO.1.C	-1	0.00274805	2.11325	0.350756	14	CATAGTGGACATATAGCTTGCTTGTGTGCAGTCTTGCGAA	AAGGGGGACATGCA	+
M114	ZFX_HUMAN.H11MO.1.A	-4	0.00325103	2.50004	0.383036	17	CATAGTGGACATATAGCTTGCTTGTGTGCAGTCTTGCGAA	GGGGGCGGAGGCCGGGG	+
M114	PROX1_HUMAN.H11MO.0.D	-21	0.00380186	2.92363	0.41594	17	CATAGTGGACATATAGCTTGCTTGTGTGCAGTCTTGCGAA	GGGTAAGGCGGGTTGGG	+
M115	ZFX_HUMAN.H11MO.1.A	0	0.000741898	0.57052	0.456712	17	ACGCGGGCGCCGCGCGCCCCCTGCAGGGGCGCCGCTCTCG	CCCCGGCCTCCGCCCCC	-
M115	RXRA_HUMAN.H11MO.0.A	-1	0.000946798	0.728088	0.456712	20	ACGCGGGCGCCGCGCGCCCCCTGCAGGGGCGCCGCTCTCG	CTCTGACCTCTGCCTCCCCC	-
M115	IRX2_HUMAN.H11MO.0.D	-19	0.001343	1.03277	0.456712	19	ACGCGGGCGCCGCGCGCCCCCTGCAGGGGCGCCGCTCTCG	CCAACATGCCCACCCATGT	-
M115	SP3_HUMAN.H11MO.0.B	-1	0.00182518	1.40357	0.456712	20	ACGCGGGCGCCGCGCGCCCCCTGCAGGGGCGCCGCTCTCG	CCCCGGCCCCGCCCCCCCCC	-
M115	ZN563_HUMAN.H11MO.0.C	-16	0.0019419	1.49332	0.456712	21	ACGCGGGCGCCGCGCGCCCCCTGCAGGGGCGCCGCTCTCG	GCAGCTGCCAGTGAGGATCCC	-
M116	THAP1_HUMAN.H11MO.0.C	-15	4.80869e-05	0.0369788	0.073846	22	TCGAGGCGGGCTGCTGCACGATCCTAGACTGTCGGCTAAA	GCCCGCAGCCAAGATGGCGGCG	-
M116	IRX2_HUMAN.H11MO.0.D	-1	0.000285813	0.21979	0.219458	19	TCGAGGCGGGCTGCTGCACGATCCTAGACTGTCGGCTAAA	ACATGGGTGGGCATGTTGG	+
M116	RXRA_HUMAN.H11MO.0.A	-2	0.00056148	0.431778	0.287417	20	TCGAGGCGGGCTGCTGCACGATCCTAGACTGTCGGCTAAA	GGGGGAGGCAGAGGTCAGAG	+
M116	PAX2_HUMAN.H11MO.0.D	-5	0.00145826	1.1214	0.451882	18	TCGAGGCGGGCTGCTGCACGATCCTAGACTGTCGGCTAAA	GTTCAGTCATGCGTGACA	+
M116	ZN563_HUMAN.H11MO.0.C	-18	0.00147128	1.13141	0.451882	21	TCGAGGCGGGCTGCTGCACGATCCTAGACTGTCGGCTAAA	GGGATCCTCACTGGCAGCTGC	+
M116	SP3_HUMAN.H11MO.0.B	-9	0.0019109	1.46948	0.466404	20	TCGAGGCGGGCTGCTGCACGATCCTAGACTGTCGGCTAAA	GGGGGGGGGCGGGGCCGGGG	+
M116	NR1H3_HUMAN.H11MO.0.B	-19	0.00212598	1.63488	0.466404	19	TCGAGGCGGGCTGCTGCACGATCCTAGACTGTCGGCTAAA	TGACCTGCAGTGACCTCTG	-
M117	IRX2_HUMAN.H11MO.0.D	-1	0.000454401	0.349435	0.298454	19	CACCGGGTCCCCGGCCCGGGGTTGGCGCGGCGTCCCGGCG	CCAACATGCCCACCCATGT	-
M117	GATA1_HUMAN.H11MO.0.A	6	0.000620068	0.476832	0.298454	13	CACCGGGTCCCCGGCCCGGGGTTGGCGCGGCGTCCCGGCG	TCTTATCTGTCCCCGCCAG	-
M117	ZN563_HUMAN.H11MO.0.C	-10	0.000621395	0.477852	0.298454	21	CACCGGGTCCCCGGCCCGGGGTTGGCGCGGCGTCCCGGCG	GGGATCCTCACTGGCAGCTGC	+
M117	RXRA_HUMAN.H11MO.0.A	0	0.00134485	1.03419	0.334163	20	CACCGGGTCCCCGGCCCGGGGTTGGCGCGGCGTCCCGGCG	GGGGGAGGCAGAGGTCAGAG	+
M117	ZFX_HUMAN.H11MO.1.A	-3	0.00149774	1.15176	0.334163	17	CACCGGGTCCCCGGCCCGGGGTTGGCGCGGCGTCCCGGCG	GGGGGCGGAGGCCGGGG	+
M117	THAP1_HUMAN.H11MO.0.C	-8	0.0015282	1.17518	0.334163	22	CACCGGGTCCCCGGCCCGGGGTTGGCGCGGCGTCCCGGCG	GCCCGCAGCCAAGATGGCGGCG	-
M117	TLX1_HUMAN.H11MO.0.D	-14	0.00189021	1.45357	0.361656	17	CACCGGGTCCCCGGCCCGGGGTTGGCGCGGCGTCCCGGCG	CCTTGGCAACTTGCCAG	-
M117	KLF6_HUMAN.H11MO.0.A	-7	0.0031024	2.38575	0.440739	19	CACCGGGTCCCCGGCCCGGGGTTGGCGCGGCGTCCCGGCG	CCCCCGGCCCCGCCCTTCC	-
M117	SP3_HUMAN.H11MO.0.B	-2	0.00330096	2.53844	0.440739	20	CACCGGGTCCCCGGCCCGGGGTTGGCGCGGCGTCCCGGCG	GGGGGGGGGCGGGGCCGGGG	+
M117	GATA2_HUMAN.H11MO.0.A	6	0.00381576	2.93432	0.440739	13	CACCGGGTCCCCGGCCCGGGGTTGGCGCGGCGTCCCGGCG	CCTTATCTCCACCCCCCAG	-
M117	LYL1_HUMAN.H11MO.0.A	-23	0.00453138	3.48463	0.462398	14	CACCGGGTCCCCGGCCCGGGGTTGGCGCGGCGTCCCGGCG	CCAGCTGTTTCCTG	+
M120	THAP1_HUMAN.H11MO.0.C	-17	1.71214e-05	0.0131664	0.0258918	22	CGGCACGCCGGTCTTCGGGGCCGCCCGCCGGTCGGGCCCC	CGCCGCCATCTTGGCTGCGGGC	+
M120	SP2_HUMAN.H11MO.0.A	0	8.34609e-05	0.0641815	0.0631067	22	CGGCACGCCGGTCTTCGGGGCCGCCCGCCGGTCGGGCCCC	CCCCCGGCCCCGCCCCCCCCCC	-
M120	SP3_HUMAN.H11MO.0.B	-1	0.000149508	0.114972	0.0753643	20	CGGCACGCCGGTCTTCGGGGCCGCCCGCCGGTCGGGCCCC	CCCCGGCCCCGCCCCCCCCC	-
M120	PATZ1_HUMAN.H11MO.0.C	0	0.000487217	0.37467	0.184198	22	CGGCACGCCGGTCTTCGGGGCCGCCCGCCGGTCGGGCCCC	CCTCCCCCCCCGCCCCCTCCCC	-
M120	ZN563_HUMAN.H11MO.0.C	-6	0.000773923	0.595147	0.234072	21	CGGCACGCCGGTCTTCGGGGCCGCCCGCCGGTCGGGCCCC	GGGATCCTCACTGGCAGCTGC	+
M120	ZN341_HUMAN.H11MO.0.C	-4	0.00132003	1.0151	0.266625	22	CGGCACGCCGGTCTTCGGGGCCGCCCGCCGGTCGGGCCCC	GCTCTTCCCTCCCCCCCCCCCC	-
M120	RXRA_HUMAN.H11MO.0.A	-3	0.00132021	1.01524	0.266625	20	CGGCACGCCGGTCTTCGGGGCCGCCCGCCGGTCGGGCCCC	CTCTGACCTCTGCCTCCCCC	-
M120	PAX8_HUMAN.H11MO.0.D	-3	0.00209782	1.61322	0.292783	14	CGGCACGCCGGTCTTCGGGGCCGCCCGCCGGTCGGGCCCC	CCCGCTTCAGTGAC	-
M120	ZFX_HUMAN.H11MO.1.A	-23	0.00244913	1.88338	0.292783	17	CGGCACGCCGGTCTTCGGGGCCGCCCGCCGGTCGGGCCCC	CCCCGGCCTCCGCCCCC	-
M120	ZN554_HUMAN.H11MO.0.C	-17	0.00251691	1.9355	0.292783	20	CGGCACGCCGGTCTTCGGGGCCGCCCGCCGGTCGGGCCCC	AGCACCCCACATGGCTCAGC	-
M120	TLX1_HUMAN.H11MO.0.D	-20	0.00308503	2.37239	0.333237	17	CGGCACGCCGGTCTTCGGGGCCGCCCGCCGGTCGGGCCCC	CTGGCAAGTTGCCAAGG	+
M120	IRX2_HUMAN.H11MO.0.D	-1	0.00346113	2.66161	0.348938	19	CGGCACGCCGGTCTTCGGGGCCGCCCGCCGGTCGGGCCCC	ACATGGGTGGGCATGTTGG	+
M120	SP4_HUMAN.H11MO.0.A	-2	0.00408455	3.14102	0.354877	20	CGGCACGCCGGTCTTCGGGGCCGCCCGCCGGTCGGGCCCC	CCCGGCCCCGCCCCCTTCCC	-
M120	VEZF1_HUMAN.H11MO.0.C	-4	0.00438278	3.37035	0.354877	22	CGGCACGCCGGTCTTCGGGGCCGCCCGCCGGTCGGGCCCC	CCCCTCCCCCTCCCCCCTCCCC	-
M120	ZN350_HUMAN.H11MO.1.D	-15	0.00447835	3.44385	0.354877	24	CGGCACGCCGGTCTTCGGGGCCGCCCGCCGGTCGGGCCCC	ACGGGGCGCAGGGATTTGTTGCCC	+
M120	RARG_HUMAN.H11MO.2.D	-15	0.00534972	4.11394	0.354877	20	CGGCACGCCGGTCTTCGGGGCCGCCCGCCGGTCGGGCCCC	GGGGGTCACCCAGAGGTCAC	+
M120	CLOCK_HUMAN.H11MO.0.C	-1	0.00584805	4.49715	0.354877	14	CGGCACGCCGGTCTTCGGGGCCGCCCGCCGGTCGGGCCCC	TGTTCACGTGTCTG	-
M120	RARG_HUMAN.H11MO.0.B	-22	0.00587701	4.51942	0.354877	18	CGGCACGCCGGTCTTCGGGGCCGCCCGCCGGTCGGGCCCC	CCCAGGTCACTCTGACCT	-
M120	MAZ_HUMAN.H11MO.0.A	-3	0.00602074	4.62995	0.354877	22	CGGCACGCCGGTCTTCGGGGCCGCCCGCCGGTCGGGCCCC	CCCCCCCCCCCCCCCCTCCCCC	-
M120	KLF6_HUMAN.H11MO.0.A	-3	0.00646472	4.97137	0.354877	19	CGGCACGCCGGTCTTCGGGGCCGCCCGCCGGTCGGGCCCC	CCCCCGGCCCCGCCCTTCC	-
M120	MXI1_HUMAN.H11MO.0.A	-16	0.00652915	5.02092	0.354877	15	CGGCACGCCGGTCTTCGGGGCCGCCCGCCGGTCGGGCCCC	CCCGCCGCCACGTGC	-
M120	ZN589_HUMAN.H11MO.0.D	-23	0.00657074	5.0529	0.354877	16	CGGCACGCCGGTCTTCGGGGCCGCCCGCCGGTCGGGCCCC	CCCACGGTTACTGCCG	+
M120	RFX1_HUMAN.H11MO.0.B	-8	0.00726067	5.58346	0.378618	22	CGGCACGCCGGTCTTCGGGGCCGCCCGCCGGTCGGGCCCC	CCGTCGCCATGGCAACCGGGGC	-
M120	PAX2_HUMAN.H11MO.0.D	0	0.00777196	5.97663	0.386077	18	CGGCACGCCGGTCTTCGGGGCCGCCCGCCGGTCGGGCCCC	TGTCACGCATGACTGAAC	-
M120	NR1H4_HUMAN.H11MO.0.B	-23	0.00791432	6.08611	0.386077	17	CGGCACGCCGGTCTTCGGGGCCGCCCGCCGGTCGGGCCCC	CCTCGGGGTCATTGACCCC	-
M120	NR1D1_HUMAN.H11MO.0.B	0	0.0084609	6.50643	0.399842	19	CGGCACGCCGGTCTTCGGGGCCGCCCGCCGGTCGGGCCCC	CCTTCTGACCCACTTCCCT	-
M120	PROX1_HUMAN.H11MO.0.D	-22	0.0114536	8.80783	0.494876	17	CGGCACGCCGGTCTTCGGGGCCGCCCGCCGGTCGGGCCCC	CCCAACCCGCCTTACCC	-
M120	Z324A_HUMAN.H11MO.0.C	0	0.0120702	9.28196	0.498966	23	CGGCACGCCGGTCTTCGGGGCCGCCCGCCGGTCGGGCCCC	TATCAAACCATCCTTTGCTGCCA	+
M120	SPIC_HUMAN.H11MO.0.D	-3	0.0127132	9.77646	0.498966	13	CGGCACGCCGGTCTTCGGGGCCGCCCGCCGGTCGGGCCCC	CCTCCCCTTCCTC	-
M120	ZBT17_HUMAN.H11MO.0.A	-12	0.0142664	10.9708	0.498966	19	CGGCACGCCGGTCTTCGGGGCCGCCCGCCGGTCGGGCCCC	CTTCCCCTCCCCCACCCTC	-
M120	GATA1_HUMAN.H11MO.0.A	-28	0.0142664	10.9708	0.498966	12	CGGCACGCCGGTCTTCGGGGCCGCCCGCCGGTCGGGCCCC	CTGGCGGGGACAGATAAGA	+
M120	TFCP2_HUMAN.H11MO.0.D	-22	0.0146424	11.26	0.498966	16	CGGCACGCCGGTCTTCGGGGCCGCCCGCCGGTCGGGCCCC	TCTGGCCAGTTCAGGC	-
M120	PLAG1_HUMAN.H11MO.0.D	-7	0.015074	11.5919	0.498966	17	CGGCACGCCGGTCTTCGGGGCCGCCCGCCGGTCGGGCCCC	CCCCTCCTGATGCCCCC	-
M120	PURA_HUMAN.H11MO.0.D	0	0.015074	11.5919	0.498966	17	CGGCACGCCGGTCTTCGGGGCCGCCCGCCGGTCGGGCCCC	CCCTGCCCCCCCCTTCC	-
M120	KLF3_HUMAN.H11MO.0.B	0	0.0152067	11.6939	0.498966	19	CGGCACGCCGGTCTTCGGGGCCGCCCGCCGGTCGGGCCCC	CCCGGCCCCGCCCCTCCCC	-
M120	THA_HUMAN.H11MO.0.C	-6	0.01613	12.404	0.498966	17	CGGCACGCCGGTCTTCGGGGCCGCCCGCCGGTCGGGCCCC	GGGTCACTTCAGGTCAG	+
M120	SRBP2_HUMAN.H11MO.0.B	-2	0.0161676	12.4329	0.498966	13	CGGCACGCCGGTCTTCGGGGCCGCCCGCCGGTCGGGCCCC	CCTCACCCCACCC	-
M121	THAP1_HUMAN.H11MO.0.C	-5	0.000196373	0.151011	0.19765	22	CCGGCCGCTCCCCGCAGGCGCCGGGGCCCCGGCGTCCCGG	CGCCGCCATCTTGGCTGCGGGC	+
M121	RXRA_HUMAN.H11MO.0.A	-19	0.000403306	0.310142	0.19765	20	CCGGCCGCTCCCCGCAGGCGCCGGGGCCCCGGCGTCCCGG	CTCTGACCTCTGCCTCCCCC	-
M121	SP2_HUMAN.H11MO.0.A	-11	0.000518212	0.398505	0.19765	22	CCGGCCGCTCCCCGCAGGCGCCGGGGCCCCGGCGTCCCGG	GGGGGGGGGGCGGGGCCGGGGG	+
M121	SP3_HUMAN.H11MO.0.B	-12	0.000745557	0.573333	0.227488	20	CCGGCCGCTCCCCGCAGGCGCCGGGGCCCCGGCGTCCCGG	GGGGGGGGGCGGGGCCGGGG	+
M121	ZFX_HUMAN.H11MO.1.A	-15	0.00115404	0.887456	0.229449	17	CCGGCCGCTCCCCGCAGGCGCCGGGGCCCCGGCGTCCCGG	GGGGGCGGAGGCCGGGG	+
M121	IRX2_HUMAN.H11MO.0.D	-15	0.00124436	0.956916	0.229449	19	CCGGCCGCTCCCCGCAGGCGCCGGGGCCCCGGCGTCCCGG	ACATGGGTGGGCATGTTGG	+
M121	ZN563_HUMAN.H11MO.0.C	-10	0.00143141	1.10075	0.229449	21	CCGGCCGCTCCCCGCAGGCGCCGGGGCCCCGGCGTCCCGG	GCAGCTGCCAGTGAGGATCCC	-
M121	PATZ1_HUMAN.H11MO.0.C	-4	0.00195515	1.50351	0.229449	22	CCGGCCGCTCCCCGCAGGCGCCGGGGCCCCGGCGTCCCGG	GGGGAGGGGGCGGGGGGGGAGG	+
M121	SPIC_HUMAN.H11MO.0.D	-26	0.00398505	3.0645	0.348845	13	CCGGCCGCTCCCCGCAGGCGCCGGGGCCCCGGCGTCCCGG	CCTCCCCTTCCTC	-
M121	TLX1_HUMAN.H11MO.0.D	-9	0.00432501	3.32593	0.348845	17	CCGGCCGCTCCCCGCAGGCGCCGGGGCCCCGGCGTCCCGG	CTGGCAAGTTGCCAAGG	+
M121	KLF6_HUMAN.H11MO.0.A	-8	0.00457314	3.51674	0.348845	19	CCGGCCGCTCCCCGCAGGCGCCGGGGCCCCGGCGTCCCGG	GGAAGGGCGGGGCCGGGGG	+
M121	NR1D1_HUMAN.H11MO.0.B	-20	0.00457314	3.51674	0.348845	19	CCGGCCGCTCCCCGCAGGCGCCGGGGCCCCGGCGTCCCGG	CCTTCTGACCCACTTCCCT	-
M121	ZN554_HUMAN.H11MO.0.C	-6	0.00541828	4.16666	0.393632	20	CCGGCCGCTCCCCGCAGGCGCCGGGGCCCCGGCGTCCCGG	GCTGAGCCATGTGGGGTGCT	+
M121	RARG_HUMAN.H11MO.2.D	7	0.00618342	4.75505	0.4288	13	CCGGCCGCTCCCCGCAGGCGCCGGGGCCCCGGCGTCCCGG	GTGACCTCTGGGTGACCCCC	-
M121	RFX1_HUMAN.H11MO.0.B	-10	0.00708438	5.44789	0.46806	22	CCGGCCGCTCCCCGCAGGCGCCGGGGCCCCGGCGTCCCGG	GCCCCGGTTGCCATGGCGACGG	+
M121	KLF3_HUMAN.H11MO.0.B	-20	0.00736317	5.66227	0.46806	19	CCGGCCGCTCCCCGCAGGCGCCGGGGCCCCGGCGTCCCGG	CCCGGCCCCGCCCCTCCCC	-
M121	RARG_HUMAN.H11MO.0.B	-12	0.00814118	6.26057	0.496817	18	CCGGCCGCTCCCCGCAGGCGCCGGGGCCCCGGCGTCCCGG	CCCAGGTCACTCTGACCT	-
M122	PAX8_HUMAN.H11MO.0.D	-2	9.43622e-05	0.0725646	0.14389	14	CCCTTGCTGACGCAGGGTCCGCTCTTGCCGCCCGACGCGT	GTCACTGAAGCGGG	+
M122	THAP1_HUMAN.H11MO.0.C	-14	0.000387519	0.298002	0.282822	22	CCCTTGCTGACGCAGGGTCCGCTCTTGCCGCCCGACGCGT	CGCCGCCATCTTGGCTGCGGGC	+
M122	ZN563_HUMAN.H11MO.0.C	-18	0.00164704	1.26657	0.480323	21	CCCTTGCTGACGCAGGGTCCGCTCTTGCCGCCCGACGCGT	GGGATCCTCACTGGCAGCTGC	+
M122	RXRA_HUMAN.H11MO.0.A	-14	0.00169801	1.30577	0.480323	20	CCCTTGCTGACGCAGGGTCCGCTCTTGCCGCCCGACGCGT	CTCTGACCTCTGCCTCCCCC	-
M123	ZFX_HUMAN.H11MO.1.A	-11	0.000193115	0.148505	0.294868	17	CGTGGGCGTAACGGAGTCTAGGCGCGTGCGCTAACCCCCG	GGGGGCGGAGGCCGGGG	+
M124	IRX2_HUMAN.H11MO.0.D	-16	0.000148626	0.114293	0.227644	19	CCCCGGGCGTGAGTGCCCCCCTGTTGTCGGGAAGGTGTCC	ACATGGGTGGGCATGTTGG	+
M124	RXRA_HUMAN.H11MO.0.A	-1	0.000491074	0.377636	0.278228	20	CCCCGGGCGTGAGTGCCCCCCTGTTGTCGGGAAGGTGTCC	CTCTGACCTCTGCCTCCCCC	-
M124	CLOCK_HUMAN.H11MO.0.C	-21	0.000545331	0.41936	0.278228	14	CCCCGGGCGTGAGTGCCCCCCTGTTGTCGGGAAGGTGTCC	TGTTCACGTGTCTG	-
M124	SPIC_HUMAN.H11MO.0.D	-22	0.000842986	0.648257	0.278228	13	CCCCGGGCGTGAGTGCCCCCCTGTTGTCGGGAAGGTGTCC	GAGGAAGGGGAGG	+
M124	THAP1_HUMAN.H11MO.0.C	-10	0.00111967	0.861028	0.278228	22	CCCCGGGCGTGAGTGCCCCCCTGTTGTCGGGAAGGTGTCC	CGCCGCCATCTTGGCTGCGGGC	+
M124	ZN563_HUMAN.H11MO.0.C	-19	0.00120228	0.924552	0.278228	21	CCCCGGGCGTGAGTGCCCCCCTGTTGTCGGGAAGGTGTCC	GCAGCTGCCAGTGAGGATCCC	-
M124	NR1D1_HUMAN.H11MO.0.B	0	0.00154808	1.19047	0.278228	19	CCCCGGGCGTGAGTGCCCCCCTGTTGTCGGGAAGGTGTCC	CCTTCTGACCCACTTCCCT	-
M124	GATA1_HUMAN.H11MO.0.A	8	0.0017895	1.37613	0.278228	11	CCCCGGGCGTGAGTGCCCCCCTGTTGTCGGGAAGGTGTCC	TCTTATCTGTCCCCGCCAG	-
M124	SP3_HUMAN.H11MO.0.B	-1	0.00181652	1.3969	0.278228	20	CCCCGGGCGTGAGTGCCCCCCTGTTGTCGGGAAGGTGTCC	CCCCGGCCCCGCCCCCCCCC	-
M124	ZFX_HUMAN.H11MO.1.A	-1	0.00222609	1.71186	0.280593	17	CCCCGGGCGTGAGTGCCCCCCTGTTGTCGGGAAGGTGTCC	CCCCGGCCTCCGCCCCC	-
M124	TLX1_HUMAN.H11MO.0.D	-18	0.00301009	2.31476	0.329316	17	CCCCGGGCGTGAGTGCCCCCCTGTTGTCGGGAAGGTGTCC	CCTTGGCAACTTGCCAG	-
M125	TLX1_HUMAN.H11MO.0.D	-23	5.53067e-05	0.0425309	0.0314126	17	AGCGCGTCCCGCTGCGCCCCGCGTCGCCCCGGTGCTAGGG	CTGGCAAGTTGCCAAGG	+
M125	SP3_HUMAN.H11MO.0.B	-15	6.08424e-05	0.0467878	0.0314126	20	AGCGCGTCCCGCTGCGCCCCGCGTCGCCCCGGTGCTAGGG	CCCCGGCCCCGCCCCCCCCC	-
M125	SP2_HUMAN.H11MO.0.A	-14	6.1933e-05	0.0476264	0.0314126	22	AGCGCGTCCCGCTGCGCCCCGCGTCGCCCCGGTGCTAGGG	CCCCCGGCCCCGCCCCCCCCCC	-
M125	ZFX_HUMAN.H11MO.1.A	-15	0.000139667	0.107404	0.0531296	17	AGCGCGTCCCGCTGCGCCCCGCGTCGCCCCGGTGCTAGGG	CCCCGGCCTCCGCCCCC	-
M125	SP4_HUMAN.H11MO.0.A	-16	0.000522773	0.402013	0.159091	20	AGCGCGTCCCGCTGCGCCCCGCGTCGCCCCGGTGCTAGGG	CCCGGCCCCGCCCCCTTCCC	-
M125	PATZ1_HUMAN.H11MO.0.C	-8	0.00103989	0.799674	0.222019	22	AGCGCGTCCCGCTGCGCCCCGCGTCGCCCCGGTGCTAGGG	CCTCCCCCCCCGCCCCCTCCCC	-
M125	IRX2_HUMAN.H11MO.0.D	-13	0.00106523	0.819165	0.222019	19	AGCGCGTCCCGCTGCGCCCCGCGTCGCCCCGGTGCTAGGG	CCAACATGCCCACCCATGT	-
M125	THAP1_HUMAN.H11MO.0.C	-19	0.00121197	0.932003	0.222019	21	AGCGCGTCCCGCTGCGCCCCGCGTCGCCCCGGTGCTAGGG	CGCCGCCATCTTGGCTGCGGGC	+
M125	KLF3_HUMAN.H11MO.0.B	-16	0.00136683	1.05109	0.222019	19	AGCGCGTCCCGCTGCGCCCCGCGTCGCCCCGGTGCTAGGG	CCCGGCCCCGCCCCTCCCC	-
M125	RXRA_HUMAN.H11MO.0.A	-2	0.00151888	1.16802	0.222019	20	AGCGCGTCCCGCTGCGCCCCGCGTCGCCCCGGTGCTAGGG	CTCTGACCTCTGCCTCCCCC	-
M125	ZN341_HUMAN.H11MO.0.C	-1	0.00176671	1.3586	0.222019	22	AGCGCGTCCCGCTGCGCCCCGCGTCGCCCCGGTGCTAGGG	GCTCTTCCCTCCCCCCCCCCCC	-
M125	NFIC_HUMAN.H11MO.0.A	-22	0.00266756	2.05135	0.26822	17	AGCGCGTCCCGCTGCGCCCCGCGTCGCCCCGGTGCTAGGG	CTTGGCTCCCTGCCAAG	+
M125	ZN589_HUMAN.H11MO.0.D	-19	0.00273896	2.10626	0.26822	16	AGCGCGTCCCGCTGCGCCCCGCGTCGCCCCGGTGCTAGGG	CGGCAGTAACCGTGGG	-
M125	KLF6_HUMAN.H11MO.0.A	-14	0.00282356	2.17132	0.26822	19	AGCGCGTCCCGCTGCGCCCCGCGTCGCCCCGGTGCTAGGG	CCCCCGGCCCCGCCCTTCC	-
M125	VEZF1_HUMAN.H11MO.0.C	-8	0.00317293	2.43999	0.26822	22	AGCGCGTCCCGCTGCGCCCCGCGTCGCCCCGGTGCTAGGG	CCCCTCCCCCTCCCCCCTCCCC	-
M125	ZIC2_HUMAN.H11MO.0.D	-25	0.00392977	3.02199	0.299032	15	AGCGCGTCCCGCTGCGCCCCGCGTCGCCCCGGTGCTAGGG	GGCCCCCTGCTGTGA	+
M125	MAZ_HUMAN.H11MO.0.A	-7	0.00393047	3.02253	0.299032	22	AGCGCGTCCCGCTGCGCCCCGCGTCGCCCCGGTGCTAGGG	CCCCCCCCCCCCCCCCTCCCCC	-
M125	ZN563_HUMAN.H11MO.0.C	-10	0.00468198	3.60044	0.301638	21	AGCGCGTCCCGCTGCGCCCCGCGTCGCCCCGGTGCTAGGG	GCAGCTGCCAGTGAGGATCCC	-
M125	PROX1_HUMAN.H11MO.0.D	-14	0.00475767	3.65865	0.301638	17	AGCGCGTCCCGCTGCGCCCCGCGTCGCCCCGGTGCTAGGG	CCCAACCCGCCTTACCC	-
M125	MXI1_HUMAN.H11MO.0.A	-27	0.0066117	5.0844	0.383599	13	AGCGCGTCCCGCTGCGCCCCGCGTCGCCCCGGTGCTAGGG	CCCGCCGCCACGTGC	-
M125	NR1D1_HUMAN.H11MO.0.B	-19	0.00705883	5.42824	0.383599	19	AGCGCGTCCCGCTGCGCCCCGCGTCGCCCCGGTGCTAGGG	CCTTCTGACCCACTTCCCT	-
M125	ZN667_HUMAN.H11MO.0.C	-3	0.00759921	5.84379	0.398226	19	AGCGCGTCCCGCTGCGCCCCGCGTCGCCCCGGTGCTAGGG	GTGGCCTTAAAAGCTCAGC	+
M125	SPIC_HUMAN.H11MO.0.D	-24	0.00785141	6.03774	0.398226	13	AGCGCGTCCCGCTGCGCCCCGCGTCGCCCCGGTGCTAGGG	CCTCCCCTTCCTC	-
M125	ZN554_HUMAN.H11MO.0.C	-20	0.0105612	8.12159	0.486972	20	AGCGCGTCCCGCTGCGCCCCGCGTCGCCCCGGTGCTAGGG	AGCACCCCACATGGCTCAGC	-
M125	NR1H4_HUMAN.H11MO.0.B	-18	0.0109237	8.4003	0.488869	19	AGCGCGTCCCGCTGCGCCCCGCGTCGCCCCGGTGCTAGGG	CCTCGGGGTCATTGACCCC	-
M126	SP2_HUMAN.H11MO.0.A	-18	1.82511e-06	0.00140351	0.00275711	22	CCGGCCAGTGCGCGGCGCTCACGTGGCTCGCCCGCAGGGG	CCCCCGGCCCCGCCCCCCCCCC	-
M126	SP3_HUMAN.H11MO.0.B	-19	9.4891e-06	0.00729711	0.00663447	20	CCGGCCAGTGCGCGGCGCTCACGTGGCTCGCCCGCAGGGG	CCCCGGCCCCGCCCCCCCCC	-
M126	PATZ1_HUMAN.H11MO.0.C	-12	1.31753e-05	0.0101318	0.00663447	22	CCGGCCAGTGCGCGGCGCTCACGTGGCTCGCCCGCAGGGG	CCTCCCCCCCCGCCCCCTCCCC	-
M126	SP4_HUMAN.H11MO.0.A	-20	2.32591e-05	0.0178862	0.00878414	20	CCGGCCAGTGCGCGGCGCTCACGTGGCTCGCCCGCAGGGG	CCCGGCCCCGCCCCCTTCCC	-
M126	KLF6_HUMAN.H11MO.0.A	-18	7.58001e-05	0.0582903	0.0229016	19	CCGGCCAGTGCGCGGCGCTCACGTGGCTCGCCCGCAGGGG	CCCCCGGCCCCGCCCTTCC	-
M126	ZN341_HUMAN.H11MO.0.C	-14	9.60684e-05	0.0738766	0.0241878	22	CCGGCCAGTGCGCGGCGCTCACGTGGCTCGCCCGCAGGGG	GCTCTTCCCTCCCCCCCCCCCC	-
M126	KLF3_HUMAN.H11MO.0.B	-20	0.00013298	0.102262	0.0286983	19	CCGGCCAGTGCGCGGCGCTCACGTGGCTCGCCCGCAGGGG	CCCGGCCCCGCCCCTCCCC	-
M126	SP1_HUMAN.H11MO.0.A	-14	0.000205505	0.158034	0.0385211	22	CCGGCCAGTGCGCGGCGCTCACGTGGCTCGCCCGCAGGGG	CCCCCCCCCGGCCCCGCCCCCC	-
M126	ZFX_HUMAN.H11MO.1.A	-19	0.000229496	0.176482	0.0385211	17	CCGGCCAGTGCGCGGCGCTCACGTGGCTCGCCCGCAGGGG	CCCCGGCCTCCGCCCCC	-
M126	EGR2_HUMAN.H11MO.0.A	2	0.000264796	0.203628	0.0400017	16	CCGGCCAGTGCGCGGCGCTCACGTGGCTCGCCCGCAGGGG	CCCCTCCCACACCCCCCC	-
M126	THAP1_HUMAN.H11MO.0.C	-10	0.000427164	0.328489	0.0586637	22	CCGGCCAGTGCGCGGCGCTCACGTGGCTCGCCCGCAGGGG	CGCCGCCATCTTGGCTGCGGGC	+
M126	MAZ_HUMAN.H11MO.0.A	-12	0.000586053	0.450675	0.0681021	22	CCGGCCAGTGCGCGGCGCTCACGTGGCTCGCCCGCAGGGG	CCCCCCCCCCCCCCCCTCCCCC	-
M126	ZN554_HUMAN.H11MO.0.C	-12	0.00143241	1.10153	0.154564	20	CCGGCCAGTGCGCGGCGCTCACGTGGCTCGCCCGCAGGGG	AGCACCCCACATGGCTCAGC	-
M126	KLF15_HUMAN.H11MO.0.A	-15	0.00175016	1.34587	0.172735	19	CCGGCCAGTGCGCGGCGCTCACGTGGCTCGCCCGCAGGGG	CCCCCCCCTGCTCCTCCCC	-
M126	VEZF1_HUMAN.H11MO.0.C	-10	0.0018295	1.40689	0.172735	22	CCGGCCAGTGCGCGGCGCTCACGTGGCTCGCCCGCAGGGG	CCCCTCCCCCTCCCCCCTCCCC	-
M126	ZN335_HUMAN.H11MO.0.A	-13	0.0021176	1.62844	0.188175	22	CCGGCCAGTGCGCGGCGCTCACGTGGCTCGCCCGCAGGGG	GGCTGTCCTCGGCGCTGCCTGA	+
M126	EGR1_HUMAN.H11MO.0.A	-18	0.00234198	1.80099	0.19085	17	CCGGCCAGTGCGCGGCGCTCACGTGGCTCGCCCGCAGGGG	CCCCCGCCCACGCCCTC	-
M126	KLF16_HUMAN.H11MO.0.D	-16	0.00240038	1.84589	0.19085	19	CCGGCCAGTGCGCGGCGCTCACGTGGCTCGCCCGCAGGGG	CCCCCCCCCCCCCGCCCCC	-
M126	WT1_HUMAN.H11MO.0.C	-13	0.00308201	2.37007	0.223507	20	CCGGCCAGTGCGCGGCGCTCACGTGGCTCGCCCGCAGGGG	CCCCCCCTCCTCCCCCGCCC	-
M126	MXI1_HUMAN.H11MO.0.A	-11	0.00319712	2.45858	0.223507	15	CCGGCCAGTGCGCGGCGCTCACGTGGCTCGCCCGCAGGGG	CCCGCCGCCACGTGC	-
M126	ZN467_HUMAN.H11MO.0.C	-12	0.00325872	2.50595	0.223507	22	CCGGCCAGTGCGCGGCGCTCACGTGGCTCGCCCGCAGGGG	CCCCCCCCCCCCTCCCCTCCCC	-
M126	KLF1_HUMAN.H11MO.0.A	-20	0.00340293	2.61685	0.223507	14	CCGGCCAGTGCGCGGCGCTCACGTGGCTCGCCCGCAGGGG	CCCGGCCCCGCCCC	-
M126	SP2_HUMAN.H11MO.1.B	-24	0.00452744	3.4816	0.284976	12	CCGGCCAGTGCGCGGCGCTCACGTGGCTCGCCCGCAGGGG	GCCCCGCCCCCT	-
M126	ZN350_HUMAN.H11MO.1.D	-9	0.00517394	3.97876	0.308598	24	CCGGCCAGTGCGCGGCGCTCACGTGGCTCGCCCGCAGGGG	GGGCAACAAATCCCTGCGCCCCGT	-
M126	LYL1_HUMAN.H11MO.0.A	-8	0.00580495	4.46401	0.316693	14	CCGGCCAGTGCGCGGCGCTCACGTGGCTCGCCCGCAGGGG	CCAGCTGTTTCCTG	+
M126	CTCF_HUMAN.H11MO.0.A	-1	0.00596753	4.58903	0.316693	19	CCGGCCAGTGCGCGGCGCTCACGTGGCTCGCCCGCAGGGG	TGGCCACCAGGGGGCGCCA	+
M126	ZN563_HUMAN.H11MO.0.C	-11	0.00628916	4.83636	0.316693	21	CCGGCCAGTGCGCGGCGCTCACGTGGCTCGCCCGCAGGGG	GCAGCTGCCAGTGAGGATCCC	-
M126	EGR2_HUMAN.H11MO.1.A	3	0.0068199	5.2445	0.319218	13	CCGGCCAGTGCGCGGCGCTCACGTGGCTCGCCCGCAGGGG	CCCCCGCCCACGCCCC	-
M126	PTF1A_HUMAN.H11MO.0.B	-11	0.00682592	5.24913	0.319218	18	CCGGCCAGTGCGCGGCGCTCACGTGGCTCGCCCGCAGGGG	CCAGCTGCCCCCTTTCCC	+
M126	ZN134_HUMAN.H11MO.0.C	0	0.00697323	5.36241	0.319218	22	CCGGCCAGTGCGCGGCGCTCACGTGGCTCGCCCGCAGGGG	CCTTCAACTGATTAGGTGAGGC	-
M126	PURA_HUMAN.H11MO.0.D	-10	0.00719328	5.53163	0.319606	17	CCGGCCAGTGCGCGGCGCTCACGTGGCTCGCCCGCAGGGG	CCCTGCCCCCCCCTTCC	-
M126	ZBT17_HUMAN.H11MO.0.A	-16	0.00798635	6.1415	0.335129	19	CCGGCCAGTGCGCGGCGCTCACGTGGCTCGCCCGCAGGGG	CTTCCCCTCCCCCACCCTC	-
M126	MAFA_HUMAN.H11MO.0.D	-9	0.00886739	6.81902	0.362043	21	CCGGCCAGTGCGCGGCGCTCACGTGGCTCGCCCGCAGGGG	GTGCTGACCCCGCAGCCTTCG	+
M126	RXRA_HUMAN.H11MO.0.A	-10	0.00974887	7.49688	0.381411	20	CCGGCCAGTGCGCGGCGCTCACGTGGCTCGCCCGCAGGGG	CTCTGACCTCTGCCTCCCCC	-
M126	MNX1_HUMAN.H11MO.0.D	-18	0.00989792	7.6115	0.381411	19	CCGGCCAGTGCGCGGCGCTCACGTGGCTCGCCCGCAGGGG	CTATTTTAATAACCCTTAA	+
M126	ZN263_HUMAN.H11MO.0.A	-13	0.010445	8.03222	0.381411	20	CCGGCCAGTGCGCGGCGCTCACGTGGCTCGCCCGCAGGGG	CTCCTCCTCTCCCTCCTCCC	-
M126	CTCFL_HUMAN.H11MO.0.A	-3	0.0105183	8.08856	0.381411	17	CCGGCCAGTGCGCGGCGCTCACGTGGCTCGCCCGCAGGGG	GCCGCCAGGGGGCGCCG	+
M126	E2F7_HUMAN.H11MO.0.B	-21	0.0106041	8.15459	0.381411	13	CCGGCCAGTGCGCGGCGCTCACGTGGCTCGCCCGCAGGGG	CCTTTCCCGCCCC	-
M126	SP4_HUMAN.H11MO.1.A	-22	0.0109327	8.40727	0.384084	16	CCGGCCAGTGCGCGGCGCTCACGTGGCTCGCCCGCAGGGG	CGGCCCCGCCCCCTCC	-
M126	IRX2_HUMAN.H11MO.0.D	-17	0.0113987	8.76563	0.384655	19	CCGGCCAGTGCGCGGCGCTCACGTGGCTCGCCCGCAGGGG	CCAACATGCCCACCCATGT	-
M126	SP1_HUMAN.H11MO.1.A	-22	0.0114582	8.81136	0.384655	14	CCGGCCAGTGCGCGGCGCTCACGTGGCTCGCCCGCAGGGG	CGGCCCCGCCCCCC	-
M126	NR1D1_HUMAN.H11MO.0.B	-18	0.0131073	10.0795	0.422472	19	CCGGCCAGTGCGCGGCGCTCACGTGGCTCGCCCGCAGGGG	CCTTCTGACCCACTTCCCT	-
M126	PAX5_HUMAN.H11MO.0.A	-11	0.0132465	10.1865	0.422472	21	CCGGCCAGTGCGCGGCGCTCACGTGGCTCGCCCGCAGGGG	GTCACGCTCTGCTGCCCAGGC	-
M126	TFDP1_HUMAN.H11MO.0.C	-22	0.0135049	10.3853	0.422472	14	CCGGCCAGTGCGCGGCGCTCACGTGGCTCGCCCGCAGGGG	TTTTCCCGCCCCCC	-
M126	E2F4_HUMAN.H11MO.0.A	-22	0.0137034	10.5379	0.422472	13	CCGGCCAGTGCGCGGCGCTCACGTGGCTCGCCCGCAGGGG	ATTTCCCGCCCCC	-
M126	ZN134_HUMAN.H11MO.1.C	0	0.0141438	10.8766	0.42733	17	CCGGCCAGTGCGCGGCGCTCACGTGGCTCGCCCGCAGGGG	CCTTCACCTGATTAGGT	-
M126	KLF9_HUMAN.H11MO.0.C	-23	0.0154024	11.8444	0.449314	15	CCGGCCAGTGCGCGGCGCTCACGTGGCTCGCCCGCAGGGG	GGCCACGCCCCCTCC	-
M126	CLOCK_HUMAN.H11MO.0.C	-15	0.0158814	12.2128	0.449314	14	CCGGCCAGTGCGCGGCGCTCACGTGGCTCGCCCGCAGGGG	TGTTCACGTGTCTG	-
M126	E2F4_HUMAN.H11MO.1.A	-18	0.0158814	12.2128	0.449314	14	CCGGCCAGTGCGCGGCGCTCACGTGGCTCGCCCGCAGGGG	TCAAATTTCCCGCC	-
M126	TBX21_HUMAN.H11MO.0.A	-26	0.0162083	12.4642	0.449314	13	CCGGCCAGTGCGCGGCGCTCACGTGGCTCGCCCGCAGGGG	TTCACACCTCCAC	-
M126	PROX1_HUMAN.H11MO.0.D	-16	0.0163586	12.5798	0.449314	17	CCGGCCAGTGCGCGGCGCTCACGTGGCTCGCCCGCAGGGG	CCCAACCCGCCTTACCC	-
M126	RARG_HUMAN.H11MO.2.D	4	0.0167613	12.8894	0.452153	16	CCGGCCAGTGCGCGGCGCTCACGTGGCTCGCCCGCAGGGG	GTGACCTCTGGGTGACCCCC	-
M126	ZIC1_HUMAN.H11MO.0.B	2	0.017179	13.2107	0.455293	7	CCGGCCAGTGCGCGGCGCTCACGTGGCTCGCCCGCAGGGG	GACCACCCC	-
M126	BRAC_HUMAN.H11MO.0.A	-9	0.0191252	14.7073	0.48969	20	CCGGCCAGTGCGCGGCGCTCACGTGGCTCGCCCGCAGGGG	ATTTCACACCTCCCTGCTAA	-
M126	TAF1_HUMAN.H11MO.0.A	-6	0.0199779	15.363	0.499315	16	CCGGCCAGTGCGCGGCGCTCACGTGGCTCGCCCGCAGGGG	CCGCCGCCGCCATCTT	-
M126	TLX1_HUMAN.H11MO.0.D	0	0.0202812	15.5963	0.499315	17	CCGGCCAGTGCGCGGCGCTCACGTGGCTCGCCCGCAGGGG	CTGGCAAGTTGCCAAGG	+
M126	NR1H4_HUMAN.H11MO.0.B	-1	0.0211173	16.2392	0.499315	19	CCGGCCAGTGCGCGGCGCTCACGTGGCTCGCCCGCAGGGG	CCTCGGGGTCATTGACCCC	-
M126	ZSC22_HUMAN.H11MO.0.C	3	0.0214958	16.5303	0.499315	13	CCGGCCAGTGCGCGGCGCTCACGTGGCTCGCCCGCAGGGG	CCTCCTCCCTCAGACC	-
M126	PLAG1_HUMAN.H11MO.0.D	-13	0.0217686	16.7401	0.499315	17	CCGGCCAGTGCGCGGCGCTCACGTGGCTCGCCCGCAGGGG	CCCCTCCTGATGCCCCC	-
M127	IRX2_HUMAN.H11MO.0.D	-1	0.00034296	0.263736	0.414807	19	CGCAGGTGGCCCGGCCGTGGGAGACCGCCACCTCGGCGGC	CCAACATGCCCACCCATGT	-
M127	RXRA_HUMAN.H11MO.0.A	-16	0.000581767	0.447379	0.414807	20	CGCAGGTGGCCCGGCCGTGGGAGACCGCCACCTCGGCGGC	GGGGGAGGCAGAGGTCAGAG	+
M127	ZN563_HUMAN.H11MO.0.C	-6	0.00162161	1.24702	0.437652	21	CGCAGGTGGCCCGGCCGTGGGAGACCGCCACCTCGGCGGC	GGGATCCTCACTGGCAGCTGC	+
M127	RARG_HUMAN.H11MO.2.D	6	0.00214376	1.64855	0.437652	14	CGCAGGTGGCCCGGCCGTGGGAGACCGCCACCTCGGCGGC	GTGACCTCTGGGTGACCCCC	-
M127	THAP1_HUMAN.H11MO.0.C	-22	0.00223254	1.71683	0.437652	18	CGCAGGTGGCCCGGCCGTGGGAGACCGCCACCTCGGCGGC	CGCCGCCATCTTGGCTGCGGGC	+
M127	GATA1_HUMAN.H11MO.0.A	-29	0.0022844	1.7567	0.437652	11	CGCAGGTGGCCCGGCCGTGGGAGACCGCCACCTCGGCGGC	CTGGCGGGGACAGATAAGA	+
# Tomtom (Motif Comparison Tool): Version 5.5.5 compiled on Dec 7 2023 at 04:32:55
# The format of this file is described at http://localhost:8080/meme_5.5.5/doc/tomtom-output-format.html.
# tomtom -o /data/result_promoter72-k562 /data/k562-motif/result_motif_pr/motifs_pr72.txt /data/HOCOMOCOv11_full_HUMAN_mono_meme_format.meme
