# Supplementary material for: DeepEPI: CNN-transformer-based model for extracting TF interactions through predicting enhancer-promoter interactions
Source: Bioinform Adv. 2025 Sep 17;5(1):vbaf221. doi: 10.1093/bioadv/vbaf221 (PMC12478696; doi:10.1093/bioadv/vbaf221)
Supplement: vbaf221_Supplementary_Data [file vbaf221_supplementary_data.zip › Supplementary_file5/K562/result_promoter72-k562/tomtom.xml]

<?xml version='1.0' encoding='UTF-8' standalone='yes'?>
<tomtom version="5.5.5" release="Thu Sep 14 08:48:04 2023 +1000">
  <model>
    <command_line>tomtom -o /data/result_promoter72-k562 /data/k562-motif/result_motif_pr/motifs_pr72.txt /data/HOCOMOCOv11_full_HUMAN_mono_meme_format.meme</command_line>
    <distance_measure value="ed"/>
    <threshold type="qvalue">0.5</threshold>
    <alphabet name="DNA" like="dna">
      <letter id="A" symbol="A" complement="T" name="Adenine" colour="CC0000"/>
      <letter id="C" symbol="C" complement="G" name="Cytosine" colour="0000CC"/>
      <letter id="G" symbol="G" complement="C" name="Guanine" colour="FFB300"/>
      <letter id="T" symbol="T" aliases="U" complement="A" name="Thymine" colour="008000"/>
      <letter id="N" symbol="N" aliases="X." equals="ACGT" name="Any base"/>
      <letter id="V" symbol="V" equals="ACG" name="Not T"/>
      <letter id="H" symbol="H" equals="ACT" name="Not G"/>
      <letter id="D" symbol="D" equals="AGT" name="Not C"/>
      <letter id="B" symbol="B" equals="CGT" name="Not A"/>
      <letter id="M" symbol="M" equals="AC" name="Amino"/>
      <letter id="R" symbol="R" equals="AG" name="Purine"/>
      <letter id="W" symbol="W" equals="AT" name="Weak"/>
      <letter id="S" symbol="S" equals="CG" name="Strong"/>
      <letter id="Y" symbol="Y" equals="CT" name="Pyrimidine"/>
      <letter id="K" symbol="K" equals="GT" name="Keto"/>
    </alphabet>
    <strands>both</strands>
    <background from="--query--" A="0.25" C="0.25" G="0.25" T="0.25"/>
    <host>f5f03e2d8156</host>
    <when>Sun Jan 28 20:35:22 2024</when>
  </model>
  <query_dbs>
    <db source="/data/k562-motif/result_motif_pr/motifs_pr72.txt" name="motifs_pr72.txt" loaded="108" excluded="0" last_mod_date="Sat Jan 27 09:04:19 2024"/>
  </query_dbs>
  <target_dbs>
    <db source="/data/HOCOMOCOv11_full_HUMAN_mono_meme_format.meme" name="HOCOMOCOv11_full_HUMAN_mono_meme_format" loaded="769" excluded="0" last_mod_date="Fri Jan 12 11:21:36 2024"/>
  </target_dbs>
  <queries>
    <motif db="0" id="M0" alt="O0" length="40" nsites="8" evalue="1.3e-003">
      <pos A="0.00308642" C="0.62037" G="0.25" T="0.126543"/>
      <pos A="0.62037" C="0.126543" G="0.25" T="0.00308642"/>
      <pos A="0.496914" C="0.25" G="0.25" T="0.00308642"/>
      <pos A="0.25" C="0.00308642" G="0.62037" T="0.126543"/>
      <pos A="0.00308642" C="0.126543" G="0.126543" T="0.743827"/>
      <pos A="0.126543" C="0.126543" G="0.373457" T="0.373457"/>
      <pos A="0.373457" C="0.373457" G="0.00308642" T="0.25"/>
      <pos A="0.25" C="0.00308642" G="0.373457" T="0.373457"/>
      <pos A="0.00308642" C="0.126543" G="0.496914" T="0.373457"/>
      <pos A="0.00308642" C="0.25" G="0.373457" T="0.373457"/>
      <pos A="0.496914" C="0.126543" G="0.00308642" T="0.373457"/>
      <pos A="0.00308642" C="0.25" G="0.373457" T="0.373457"/>
      <pos A="0.126543" C="0.126543" G="0.373457" T="0.373457"/>
      <pos A="0.25" C="0.126543" G="0.126543" T="0.496914"/>
      <pos A="0.00308642" C="0.25" G="0.62037" T="0.126543"/>
      <pos A="0.373457" C="0.25" G="0.373457" T="0.00308642"/>
      <pos A="0.373457" C="0.373457" G="0.25" T="0.00308642"/>
      <pos A="0.00308642" C="0.373457" G="0.25" T="0.373457"/>
      <pos A="0.00308642" C="0.62037" G="0.25" T="0.126543"/>
      <pos A="0.126543" C="0.126543" G="0.25" T="0.496914"/>
      <pos A="0.25" C="0.25" G="0.496914" T="0.00308642"/>
      <pos A="0.00308642" C="0.25" G="0.373457" T="0.373457"/>
      <pos A="0.25" C="0.126543" G="0.00308642" T="0.62037"/>
      <pos A="0.25" C="0.126543" G="0.25" T="0.373457"/>
      <pos A="0.126543" C="0.126543" G="0.496914" T="0.25"/>
      <pos A="0.126543" C="0.25" G="0.126543" T="0.496914"/>
      <pos A="0.00308642" C="0.00308642" G="0.373457" T="0.62037"/>
      <pos A="0.373457" C="0.25" G="0.126543" T="0.25"/>
      <pos A="0.25" C="0.126543" G="0.25" T="0.373457"/>
      <pos A="0.00308642" C="0.00308642" G="0.25" T="0.743827"/>
      <pos A="0.373457" C="0.126543" G="0.25" T="0.25"/>
      <pos A="0.25" C="0.496914" G="0.00308642" T="0.25"/>
      <pos A="0.126543" C="0.496914" G="0.126543" T="0.25"/>
      <pos A="0.00308642" C="0.126543" G="0.00308642" T="0.867284"/>
      <pos A="0.25" C="0.373457" G="0.126543" T="0.25"/>
      <pos A="0.743827" C="0.00308642" G="0.126543" T="0.126543"/>
      <pos A="0.25" C="0.25" G="0.373457" T="0.126543"/>
      <pos A="0.00308642" C="0.25" G="0.743827" T="0.00308642"/>
      <pos A="0.00308642" C="0.373457" G="0.373457" T="0.25"/>
      <pos A="0.373457" C="0.126543" G="0.373457" T="0.126543"/>
    </motif>
    <motif db="0" id="M1" alt="O1" length="40" nsites="8" evalue="1.3e-003">
      <pos A="0.0837116" C="0.285273" G="0.285273" T="0.345742"/>
      <pos A="0.0837116" C="0.769022" G="0.00308642" T="0.14418"/>
      <pos A="0.345742" C="0.244961" G="0.0635546" T="0.345742"/>
      <pos A="0.244961" C="0.285273" G="0.285273" T="0.184492"/>
      <pos A="0.0635546" C="0.527148" G="0.204649" T="0.204649"/>
      <pos A="0.325586" C="0.00308642" G="0.345742" T="0.325586"/>
      <pos A="0.0837116" C="0.325586" G="0.567461" T="0.0232425"/>
      <pos A="0.305429" C="0.305429" G="0.224805" T="0.164336"/>
      <pos A="0.124024" C="0.204649" G="0.365898" T="0.305429"/>
      <pos A="0.124024" C="0.184492" G="0.446523" T="0.244961"/>
      <pos A="0.164336" C="0.506992" G="0.124024" T="0.204649"/>
      <pos A="0.345742" C="0.325586" G="0.285273" T="0.0433985"/>
      <pos A="0.244961" C="0.506992" G="0.0635546" T="0.184492"/>
      <pos A="0.265117" C="0.325586" G="0.224805" T="0.184492"/>
      <pos A="0.184492" C="0.325586" G="0.365898" T="0.124024"/>
      <pos A="0.285273" C="0.184492" G="0.204649" T="0.325586"/>
      <pos A="0.103868" C="0.224805" G="0.426366" T="0.244961"/>
      <pos A="0.204649" C="0.325586" G="0.14418" T="0.325586"/>
      <pos A="0.244961" C="0.46668" G="0.244961" T="0.0433985"/>
      <pos A="0.265117" C="0.244961" G="0.386054" T="0.103868"/>
      <pos A="0.244961" C="0.305429" G="0.426366" T="0.0232425"/>
      <pos A="0.224805" C="0.164336" G="0.14418" T="0.46668"/>
      <pos A="0.14418" C="0.305429" G="0.365898" T="0.184492"/>
      <pos A="0.124024" C="0.204649" G="0.446523" T="0.224805"/>
      <pos A="0.103868" C="0.285273" G="0.486836" T="0.124024"/>
      <pos A="0.103868" C="0.386054" G="0.285273" T="0.224805"/>
      <pos A="0.124024" C="0.365898" G="0.244961" T="0.265117"/>
      <pos A="0.0635546" C="0.204649" G="0.648085" T="0.0837116"/>
      <pos A="0.103868" C="0.46668" G="0.265117" T="0.164336"/>
      <pos A="0.224805" C="0.224805" G="0.506992" T="0.0433985"/>
      <pos A="0.224805" C="0.386054" G="0.0232425" T="0.365898"/>
      <pos A="0.0232425" C="0.446523" G="0.285273" T="0.244961"/>
      <pos A="0.14418" C="0.547304" G="0.285273" T="0.0232425"/>
      <pos A="0.285273" C="0.164336" G="0.124024" T="0.426366"/>
      <pos A="0.0635546" C="0.285273" G="0.40621" T="0.244961"/>
      <pos A="0.124024" C="0.386054" G="0.164336" T="0.325586"/>
      <pos A="0.14418" C="0.325586" G="0.164336" T="0.365898"/>
      <pos A="0.0635546" C="0.365898" G="0.103868" T="0.46668"/>
      <pos A="0.0837116" C="0.164336" G="0.426366" T="0.325586"/>
      <pos A="0.184492" C="0.184492" G="0.426366" T="0.204649"/>
    </motif>
    <motif db="0" id="M10" alt="O10" length="40" nsites="8" evalue="1.3e-003">
      <pos A="0.240123" C="0.200617" G="0.319136" T="0.240123"/>
      <pos A="0.240123" C="0.161111" G="0.358642" T="0.240123"/>
      <pos A="0.0425926" C="0.27963" G="0.358642" T="0.319136"/>
      <pos A="0.0820988" C="0.47716" G="0.161111" T="0.27963"/>
      <pos A="0.437654" C="0.319136" G="0.161111" T="0.0820988"/>
      <pos A="0.0425926" C="0.161111" G="0.398148" T="0.398148"/>
      <pos A="0.240123" C="0.47716" G="0.121605" T="0.161111"/>
      <pos A="0.121605" C="0.674691" G="0.0820988" T="0.121605"/>
      <pos A="0.00308642" C="0.240123" G="0.319136" T="0.437654"/>
      <pos A="0.161111" C="0.161111" G="0.437654" T="0.240123"/>
      <pos A="0.27963" C="0.200617" G="0.358642" T="0.161111"/>
      <pos A="0.0820988" C="0.516667" G="0.27963" T="0.121605"/>
      <pos A="0.240123" C="0.47716" G="0.200617" T="0.0820988"/>
      <pos A="0.358642" C="0.240123" G="0.319136" T="0.0820988"/>
      <pos A="0.00308642" C="0.319136" G="0.635185" T="0.0425926"/>
      <pos A="0.358642" C="0.358642" G="0.161111" T="0.121605"/>
      <pos A="0.240123" C="0.161111" G="0.516667" T="0.0820988"/>
      <pos A="0.27963" C="0.358642" G="0.161111" T="0.200617"/>
      <pos A="0.00308642" C="0.200617" G="0.0425926" T="0.753704"/>
      <pos A="0.0425926" C="0.319136" G="0.398148" T="0.240123"/>
      <pos A="0.121605" C="0.437654" G="0.319136" T="0.121605"/>
      <pos A="0.47716" C="0.161111" G="0.319136" T="0.0425926"/>
      <pos A="0.0425926" C="0.398148" G="0.319136" T="0.240123"/>
      <pos A="0.358642" C="0.121605" G="0.200617" T="0.319136"/>
      <pos A="0.00308642" C="0.121605" G="0.358642" T="0.516667"/>
      <pos A="0.121605" C="0.595679" G="0.200617" T="0.0820988"/>
      <pos A="0.161111" C="0.121605" G="0.398148" T="0.319136"/>
      <pos A="0.319136" C="0.121605" G="0.319136" T="0.240123"/>
      <pos A="0.200617" C="0.319136" G="0.47716" T="0.00308642"/>
      <pos A="0.121605" C="0.595679" G="0.161111" T="0.121605"/>
      <pos A="0.200617" C="0.200617" G="0.358642" T="0.240123"/>
      <pos A="0.00308642" C="0.0820988" G="0.635185" T="0.27963"/>
      <pos A="0.00308642" C="0.358642" G="0.358642" T="0.27963"/>
      <pos A="0.358642" C="0.161111" G="0.319136" T="0.161111"/>
      <pos A="0.319136" C="0.0820988" G="0.319136" T="0.27963"/>
      <pos A="0.200617" C="0.0820988" G="0.516667" T="0.200617"/>
      <pos A="0.358642" C="0.161111" G="0.240123" T="0.240123"/>
      <pos A="0.0820988" C="0.47716" G="0.0820988" T="0.358642"/>
      <pos A="0.240123" C="0.358642" G="0.200617" T="0.200617"/>
      <pos A="0.0820988" C="0.398148" G="0.200617" T="0.319136"/>
    </motif>
    <motif db="0" id="M100" alt="O100" length="40" nsites="8" evalue="1.3e-003">
      <pos A="0.0689304" C="0.200617" G="0.6286" T="0.101852"/>
      <pos A="0.101852" C="0.266461" G="0.463992" T="0.167696"/>
      <pos A="0.101852" C="0.496914" G="0.299383" T="0.101852"/>
      <pos A="0.463992" C="0.0689304" G="0.101852" T="0.365227"/>
      <pos A="0.233539" C="0.299383" G="0.299383" T="0.167696"/>
      <pos A="0.134773" C="0.365227" G="0.463992" T="0.0360079"/>
      <pos A="0.101852" C="0.43107" G="0.0360079" T="0.43107"/>
      <pos A="0.233539" C="0.398148" G="0.134773" T="0.233539"/>
      <pos A="0.134773" C="0.299383" G="0.332304" T="0.233539"/>
      <pos A="0.200617" C="0.43107" G="0.332304" T="0.0360079"/>
      <pos A="0.332304" C="0.0360079" G="0.43107" T="0.200617"/>
      <pos A="0.0689304" C="0.167696" G="0.529835" T="0.233539"/>
      <pos A="0.200617" C="0.332304" G="0.365227" T="0.101852"/>
      <pos A="0.365227" C="0.266461" G="0.134773" T="0.233539"/>
      <pos A="0.00308642" C="0.562758" G="0.43107" T="0.00308642"/>
      <pos A="0.101852" C="0.43107" G="0.332304" T="0.134773"/>
      <pos A="0.101852" C="0.266461" G="0.496914" T="0.134773"/>
      <pos A="0.365227" C="0.233539" G="0.0689304" T="0.332304"/>
      <pos A="0.101852" C="0.233539" G="0.365227" T="0.299383"/>
      <pos A="0.167696" C="0.266461" G="0.398148" T="0.167696"/>
      <pos A="0.200617" C="0.266461" G="0.167696" T="0.365227"/>
      <pos A="0.266461" C="0.365227" G="0.233539" T="0.134773"/>
      <pos A="0.0360079" C="0.529835" G="0.365227" T="0.0689304"/>
      <pos A="0.365227" C="0.299383" G="0.0360079" T="0.299383"/>
      <pos A="0.200617" C="0.233539" G="0.43107" T="0.134773"/>
      <pos A="0.332304" C="0.332304" G="0.299383" T="0.0360079"/>
      <pos A="0.00308642" C="0.101852" G="0.79321" T="0.101852"/>
      <pos A="0.299383" C="0.299383" G="0.233539" T="0.167696"/>
      <pos A="0.266461" C="0.332304" G="0.167696" T="0.233539"/>
      <pos A="0.167696" C="0.398148" G="0.299383" T="0.134773"/>
      <pos A="0.233539" C="0.200617" G="0.200617" T="0.365227"/>
      <pos A="0.101852" C="0.463992" G="0.398148" T="0.0360079"/>
      <pos A="0.101852" C="0.266461" G="0.266461" T="0.365227"/>
      <pos A="0.266461" C="0.43107" G="0.134773" T="0.167696"/>
      <pos A="0.233539" C="0.134773" G="0.299383" T="0.332304"/>
      <pos A="0.167696" C="0.134773" G="0.595679" T="0.101852"/>
      <pos A="0.0689304" C="0.661523" G="0.134773" T="0.134773"/>
      <pos A="0.167696" C="0.101852" G="0.6286" T="0.101852"/>
      <pos A="0.101852" C="0.496914" G="0.167696" T="0.233539"/>
      <pos A="0.200617" C="0.134773" G="0.562758" T="0.101852"/>
    </motif>
    <motif db="0" id="M101" alt="O101" length="40" nsites="8" evalue="1.3e-003">
      <pos A="0.00308642" C="0.579218" G="0.332304" T="0.0853906"/>
      <pos A="0.167696" C="0.496914" G="0.167696" T="0.167696"/>
      <pos A="0.0853906" C="0.167696" G="0.332304" T="0.414609"/>
      <pos A="0.0853906" C="0.332304" G="0.332304" T="0.25"/>
      <pos A="0.25" C="0.414609" G="0.332304" T="0.00308642"/>
      <pos A="0.167696" C="0.167696" G="0.332304" T="0.332304"/>
      <pos A="0.00308642" C="0.332304" G="0.332304" T="0.332304"/>
      <pos A="0.0853906" C="0.332304" G="0.579218" T="0.00308642"/>
      <pos A="0.661523" C="0.167696" G="0.0853906" T="0.0853906"/>
      <pos A="0.0853906" C="0.332304" G="0.25" T="0.332304"/>
      <pos A="0.25" C="0.00308642" G="0.496914" T="0.25"/>
      <pos A="0.496914" C="0.167696" G="0.167696" T="0.167696"/>
      <pos A="0.00308642" C="0.414609" G="0.414609" T="0.167696"/>
      <pos A="0.0853906" C="0.167696" G="0.332304" T="0.414609"/>
      <pos A="0.25" C="0.414609" G="0.167696" T="0.167696"/>
      <pos A="0.25" C="0.579218" G="0.167696" T="0.00308642"/>
      <pos A="0.167696" C="0.743827" G="0.0853906" T="0.00308642"/>
      <pos A="0.25" C="0.332304" G="0.414609" T="0.00308642"/>
      <pos A="0.332304" C="0.332304" G="0.332304" T="0.00308642"/>
      <pos A="0.167696" C="0.0853906" G="0.496914" T="0.25"/>
      <pos A="0.25" C="0.167696" G="0.0853906" T="0.496914"/>
      <pos A="0.332304" C="0.25" G="0.332304" T="0.0853906"/>
      <pos A="0.332304" C="0.167696" G="0.167696" T="0.332304"/>
      <pos A="0.0853906" C="0.0853906" G="0.496914" T="0.332304"/>
      <pos A="0.25" C="0.25" G="0.25" T="0.25"/>
      <pos A="0.0853906" C="0.332304" G="0.496914" T="0.0853906"/>
      <pos A="0.167696" C="0.25" G="0.414609" T="0.167696"/>
      <pos A="0.167696" C="0.332304" G="0.332304" T="0.167696"/>
      <pos A="0.00308642" C="0.414609" G="0.167696" T="0.414609"/>
      <pos A="0.414609" C="0.332304" G="0.00308642" T="0.25"/>
      <pos A="0.00308642" C="0.332304" G="0.579218" T="0.0853906"/>
      <pos A="0.0853906" C="0.0853906" G="0.661523" T="0.167696"/>
      <pos A="0.167696" C="0.0853906" G="0.414609" T="0.332304"/>
      <pos A="0.0853906" C="0.0853906" G="0.496914" T="0.332304"/>
      <pos A="0.0853906" C="0.332304" G="0.00308642" T="0.579218"/>
      <pos A="0.0853906" C="0.332304" G="0.00308642" T="0.579218"/>
      <pos A="0.332304" C="0.332304" G="0.25" T="0.0853906"/>
      <pos A="0.25" C="0.00308642" G="0.661523" T="0.0853906"/>
      <pos A="0.414609" C="0.25" G="0.0853906" T="0.25"/>
      <pos A="0.332304" C="0.00308642" G="0.661523" T="0.00308642"/>
    </motif>
    <motif db="0" id="M102" alt="O102" length="40" nsites="8" evalue="1.3e-003">
      <pos A="0.188585" C="0.364056" G="0.23872" T="0.208639"/>
      <pos A="0.113383" C="0.524488" G="0.328962" T="0.0331674"/>
      <pos A="0.298881" C="0.268801" G="0.15349" T="0.278828"/>
      <pos A="0.158504" C="0.283841" G="0.359043" T="0.198612"/>
      <pos A="0.248747" C="0.23872" G="0.243733" T="0.268801"/>
      <pos A="0.0782884" C="0.258773" G="0.399151" T="0.263787"/>
      <pos A="0.223679" C="0.273814" G="0.273814" T="0.228692"/>
      <pos A="0.308909" C="0.288854" G="0.278828" T="0.123409"/>
      <pos A="0.178558" C="0.233707" G="0.308909" T="0.278828"/>
      <pos A="0.183571" C="0.409178" G="0.23872" T="0.168531"/>
      <pos A="0.218666" C="0.359043" G="0.23872" T="0.183571"/>
      <pos A="0.158504" C="0.429232" G="0.228692" T="0.183571"/>
      <pos A="0.143464" C="0.328962" G="0.203626" T="0.323949"/>
      <pos A="0.213652" C="0.143464" G="0.374084" T="0.268801"/>
      <pos A="0.13845" C="0.213652" G="0.51446" T="0.133437"/>
      <pos A="0.0983427" C="0.35403" G="0.36907" T="0.178558"/>
      <pos A="0.288854" C="0.213652" G="0.108369" T="0.389124"/>
      <pos A="0.148477" C="0.318935" G="0.318935" T="0.213652"/>
      <pos A="0.168531" C="0.328962" G="0.35403" T="0.148477"/>
      <pos A="0.143464" C="0.419205" G="0.183571" T="0.25376"/>
      <pos A="0.208639" C="0.193598" G="0.504434" T="0.0933294"/>
      <pos A="0.203626" C="0.183571" G="0.384111" T="0.228692"/>
      <pos A="0.258773" C="0.303895" G="0.268801" T="0.168531"/>
      <pos A="0.198612" C="0.384111" G="0.168531" T="0.248747"/>
      <pos A="0.283841" C="0.25376" G="0.223679" T="0.23872"/>
      <pos A="0.183571" C="0.183571" G="0.258773" T="0.374084"/>
      <pos A="0.0933294" C="0.323949" G="0.308909" T="0.273814"/>
      <pos A="0.248747" C="0.35403" G="0.188585" T="0.208639"/>
      <pos A="0.178558" C="0.313922" G="0.268801" T="0.23872"/>
      <pos A="0.283841" C="0.293868" G="0.268801" T="0.15349"/>
      <pos A="0.133437" C="0.163518" G="0.459313" T="0.243733"/>
      <pos A="0.183571" C="0.183571" G="0.439258" T="0.193598"/>
      <pos A="0.283841" C="0.359043" G="0.213652" T="0.143464"/>
      <pos A="0.0933294" C="0.449286" G="0.25376" T="0.203626"/>
      <pos A="0.148477" C="0.208639" G="0.198612" T="0.444273"/>
      <pos A="0.158504" C="0.318935" G="0.344003" T="0.178558"/>
      <pos A="0.233707" C="0.313922" G="0.384111" T="0.0682617"/>
      <pos A="0.228692" C="0.298881" G="0.273814" T="0.198612"/>
      <pos A="0.0833017" C="0.359043" G="0.404164" T="0.15349"/>
      <pos A="0.113383" C="0.424218" G="0.268801" T="0.193598"/>
    </motif>
    <motif db="0" id="M103" alt="O103" length="40" nsites="8" evalue="1.3e-003">
      <pos A="0.00308642" C="0.291153" G="0.538066" T="0.167696"/>
      <pos A="0.126543" C="0.332304" G="0.414609" T="0.126543"/>
      <pos A="0.0853906" C="0.579218" G="0.208847" T="0.126543"/>
      <pos A="0.332304" C="0.126543" G="0.332304" T="0.208847"/>
      <pos A="0.126543" C="0.455761" G="0.414609" T="0.00308642"/>
      <pos A="0.208847" C="0.0853906" G="0.291153" T="0.414609"/>
      <pos A="0.126543" C="0.25" G="0.373457" T="0.25"/>
      <pos A="0.0853906" C="0.496914" G="0.291153" T="0.126543"/>
      <pos A="0.208847" C="0.0853906" G="0.25" T="0.455761"/>
      <pos A="0.167696" C="0.126543" G="0.373457" T="0.332304"/>
      <pos A="0.167696" C="0.496914" G="0.208847" T="0.126543"/>
      <pos A="0.044239" C="0.496914" G="0.332304" T="0.126543"/>
      <pos A="0.167696" C="0.496914" G="0.332304" T="0.00308642"/>
      <pos A="0.00308642" C="0.291153" G="0.538066" T="0.167696"/>
      <pos A="0.25" C="0.538066" G="0.126543" T="0.0853906"/>
      <pos A="0.044239" C="0.291153" G="0.332304" T="0.332304"/>
      <pos A="0.126543" C="0.167696" G="0.167696" T="0.538066"/>
      <pos A="0.208847" C="0.208847" G="0.332304" T="0.25"/>
      <pos A="0.126543" C="0.414609" G="0.332304" T="0.126543"/>
      <pos A="0.455761" C="0.00308642" G="0.496914" T="0.044239"/>
      <pos A="0.044239" C="0.579218" G="0.25" T="0.126543"/>
      <pos A="0.167696" C="0.208847" G="0.496914" T="0.126543"/>
      <pos A="0.496914" C="0.167696" G="0.332304" T="0.00308642"/>
      <pos A="0.0853906" C="0.291153" G="0.62037" T="0.00308642"/>
      <pos A="0.0853906" C="0.373457" G="0.291153" T="0.25"/>
      <pos A="0.044239" C="0.126543" G="0.62037" T="0.208847"/>
      <pos A="0.208847" C="0.291153" G="0.167696" T="0.332304"/>
      <pos A="0.291153" C="0.291153" G="0.332304" T="0.0853906"/>
      <pos A="0.126543" C="0.496914" G="0.25" T="0.126543"/>
      <pos A="0.0853906" C="0.373457" G="0.291153" T="0.25"/>
      <pos A="0.00308642" C="0.291153" G="0.538066" T="0.167696"/>
      <pos A="0.044239" C="0.208847" G="0.373457" T="0.373457"/>
      <pos A="0.414609" C="0.126543" G="0.126543" T="0.332304"/>
      <pos A="0.414609" C="0.291153" G="0.25" T="0.044239"/>
      <pos A="0.455761" C="0.167696" G="0.291153" T="0.0853906"/>
      <pos A="0.291153" C="0.414609" G="0.208847" T="0.0853906"/>
      <pos A="0.167696" C="0.661523" G="0.167696" T="0.00308642"/>
      <pos A="0.167696" C="0.291153" G="0.455761" T="0.0853906"/>
      <pos A="0.332304" C="0.0853906" G="0.208847" T="0.373457"/>
      <pos A="0.0853906" C="0.332304" G="0.579218" T="0.00308642"/>
    </motif>
    <motif db="0" id="M105" alt="O105" length="40" nsites="8" evalue="1.3e-003">
      <pos A="0.00308642" C="0.272446" G="0.631594" T="0.0928731"/>
      <pos A="0.18266" C="0.362233" G="0.0928731" T="0.362233"/>
      <pos A="0.0928731" C="0.18266" G="0.541807" T="0.18266"/>
      <pos A="0.631594" C="0.18266" G="0.00308642" T="0.18266"/>
      <pos A="0.0928731" C="0.362233" G="0.541807" T="0.00308642"/>
      <pos A="0.18266" C="0.0928731" G="0.631594" T="0.0928731"/>
      <pos A="0.0928731" C="0.272446" G="0.631594" T="0.00308642"/>
      <pos A="0.272446" C="0.0928731" G="0.272446" T="0.362233"/>
      <pos A="0.272446" C="0.272446" G="0.272446" T="0.18266"/>
      <pos A="0.0928731" C="0.18266" G="0.721381" T="0.00308642"/>
      <pos A="0.00308642" C="0.541807" G="0.362233" T="0.0928731"/>
      <pos A="0.272446" C="0.18266" G="0.0928731" T="0.45202"/>
      <pos A="0.0928731" C="0.721381" G="0.0928731" T="0.0928731"/>
      <pos A="0.18266" C="0.0928731" G="0.541807" T="0.18266"/>
      <pos A="0.00308642" C="0.45202" G="0.45202" T="0.0928731"/>
      <pos A="0.18266" C="0.272446" G="0.272446" T="0.272446"/>
      <pos A="0.18266" C="0.18266" G="0.45202" T="0.18266"/>
      <pos A="0.18266" C="0.631594" G="0.0928731" T="0.0928731"/>
      <pos A="0.272446" C="0.00308642" G="0.631594" T="0.0928731"/>
      <pos A="0.00308642" C="0.272446" G="0.721381" T="0.00308642"/>
      <pos A="0.272446" C="0.272446" G="0.362233" T="0.0928731"/>
      <pos A="0.18266" C="0.0928731" G="0.18266" T="0.541807"/>
      <pos A="0.272446" C="0.362233" G="0.272446" T="0.0928731"/>
      <pos A="0.18266" C="0.45202" G="0.00308642" T="0.362233"/>
      <pos A="0.0928731" C="0.362233" G="0.18266" T="0.362233"/>
      <pos A="0.00308642" C="0.0928731" G="0.18266" T="0.721381"/>
      <pos A="0.18266" C="0.541807" G="0.0928731" T="0.18266"/>
      <pos A="0.00308642" C="0.362233" G="0.272446" T="0.362233"/>
      <pos A="0.362233" C="0.272446" G="0.18266" T="0.18266"/>
      <pos A="0.0928731" C="0.272446" G="0.541807" T="0.0928731"/>
      <pos A="0.272446" C="0.18266" G="0.362233" T="0.18266"/>
      <pos A="0.0928731" C="0.45202" G="0.0928731" T="0.362233"/>
      <pos A="0.00308642" C="0.45202" G="0.45202" T="0.0928731"/>
      <pos A="0.0928731" C="0.541807" G="0.18266" T="0.18266"/>
      <pos A="0.0928731" C="0.272446" G="0.18266" T="0.45202"/>
      <pos A="0.00308642" C="0.631594" G="0.272446" T="0.0928731"/>
      <pos A="0.0928731" C="0.45202" G="0.362233" T="0.0928731"/>
      <pos A="0.0928731" C="0.631594" G="0.0928731" T="0.18266"/>
      <pos A="0.0928731" C="0.362233" G="0.45202" T="0.0928731"/>
      <pos A="0.0928731" C="0.541807" G="0.272446" T="0.0928731"/>
    </motif>
    <motif db="0" id="M106" alt="O106" length="40" nsites="8" evalue="1.3e-003">
      <pos A="0.178558" C="0.313922" G="0.333975" T="0.173545"/>
      <pos A="0.13845" C="0.444273" G="0.168531" T="0.248747"/>
      <pos A="0.183571" C="0.374084" G="0.349016" T="0.0933294"/>
      <pos A="0.178558" C="0.333975" G="0.163518" T="0.323949"/>
      <pos A="0.223679" C="0.213652" G="0.328962" T="0.233707"/>
      <pos A="0.203626" C="0.208639" G="0.268801" T="0.318935"/>
      <pos A="0.133437" C="0.283841" G="0.36907" T="0.213652"/>
      <pos A="0.15349" C="0.379097" G="0.308909" T="0.158504"/>
      <pos A="0.0833017" C="0.23872" G="0.293868" T="0.384111"/>
      <pos A="0.188585" C="0.344003" G="0.288854" T="0.178558"/>
      <pos A="0.243733" C="0.349016" G="0.218666" T="0.188585"/>
      <pos A="0.183571" C="0.148477" G="0.469339" T="0.198612"/>
      <pos A="0.218666" C="0.228692" G="0.409178" T="0.143464"/>
      <pos A="0.349016" C="0.203626" G="0.218666" T="0.228692"/>
      <pos A="0.178558" C="0.228692" G="0.409178" T="0.183571"/>
      <pos A="0.193598" C="0.424218" G="0.323949" T="0.0582351"/>
      <pos A="0.143464" C="0.318935" G="0.288854" T="0.248747"/>
      <pos A="0.258773" C="0.258773" G="0.25376" T="0.228692"/>
      <pos A="0.0431941" C="0.33899" G="0.33899" T="0.278828"/>
      <pos A="0.213652" C="0.328962" G="0.293868" T="0.163518"/>
      <pos A="0.163518" C="0.454299" G="0.243733" T="0.13845"/>
      <pos A="0.223679" C="0.283841" G="0.163518" T="0.328962"/>
      <pos A="0.213652" C="0.163518" G="0.268801" T="0.35403"/>
      <pos A="0.208639" C="0.233707" G="0.193598" T="0.364056"/>
      <pos A="0.15349" C="0.248747" G="0.48438" T="0.113383"/>
      <pos A="0.258773" C="0.25376" G="0.168531" T="0.318935"/>
      <pos A="0.0482074" C="0.424218" G="0.404164" T="0.123409"/>
      <pos A="0.188585" C="0.429232" G="0.218666" T="0.163518"/>
      <pos A="0.228692" C="0.223679" G="0.333975" T="0.213652"/>
      <pos A="0.158504" C="0.263787" G="0.374084" T="0.203626"/>
      <pos A="0.303895" C="0.15349" G="0.213652" T="0.328962"/>
      <pos A="0.203626" C="0.323949" G="0.163518" T="0.308909"/>
      <pos A="0.223679" C="0.268801" G="0.364056" T="0.143464"/>
      <pos A="0.158504" C="0.364056" G="0.23872" T="0.23872"/>
      <pos A="0.123409" C="0.298881" G="0.344003" T="0.233707"/>
      <pos A="0.228692" C="0.404164" G="0.323949" T="0.0431941"/>
      <pos A="0.193598" C="0.23872" G="0.36907" T="0.198612"/>
      <pos A="0.118396" C="0.288854" G="0.313922" T="0.278828"/>
      <pos A="0.0833017" C="0.399151" G="0.313922" T="0.203626"/>
      <pos A="0.273814" C="0.198612" G="0.298881" T="0.228692"/>
    </motif>
    <motif db="0" id="M107" alt="O107" length="40" nsites="8" evalue="1.3e-003">
      <pos A="0.0877422" C="0.426366" G="0.285273" T="0.200617"/>
      <pos A="0.059524" C="0.341711" G="0.511023" T="0.0877422"/>
      <pos A="0.341711" C="0.200617" G="0.398148" T="0.059524"/>
      <pos A="0.341711" C="0.0877422" G="0.482804" T="0.0877422"/>
      <pos A="0.0313047" C="0.115961" G="0.623897" T="0.228836"/>
      <pos A="0.115961" C="0.285273" G="0.0313047" T="0.567461"/>
      <pos A="0.00308642" C="0.200617" G="0.567461" T="0.228836"/>
      <pos A="0.00308642" C="0.341711" G="0.482804" T="0.172399"/>
      <pos A="0.228836" C="0.426366" G="0.200617" T="0.14418"/>
      <pos A="0.059524" C="0.200617" G="0.539241" T="0.200617"/>
      <pos A="0.172399" C="0.285273" G="0.257055" T="0.285273"/>
      <pos A="0.172399" C="0.313492" G="0.36993" T="0.14418"/>
      <pos A="0.00308642" C="0.482804" G="0.426366" T="0.0877422"/>
      <pos A="0.200617" C="0.398148" G="0.313492" T="0.0877422"/>
      <pos A="0.228836" C="0.257055" G="0.228836" T="0.285273"/>
      <pos A="0.0877422" C="0.115961" G="0.482804" T="0.313492"/>
      <pos A="0.0313047" C="0.172399" G="0.341711" T="0.454586"/>
      <pos A="0.059524" C="0.313492" G="0.200617" T="0.426366"/>
      <pos A="0.0877422" C="0.398148" G="0.482804" T="0.0313047"/>
      <pos A="0.059524" C="0.454586" G="0.313492" T="0.172399"/>
      <pos A="0.257055" C="0.228836" G="0.115961" T="0.398148"/>
      <pos A="0.00308642" C="0.172399" G="0.511023" T="0.313492"/>
      <pos A="0.0877422" C="0.426366" G="0.313492" T="0.172399"/>
      <pos A="0.0313047" C="0.454586" G="0.36993" T="0.14418"/>
      <pos A="0.059524" C="0.426366" G="0.257055" T="0.257055"/>
      <pos A="0.172399" C="0.257055" G="0.14418" T="0.426366"/>
      <pos A="0.059524" C="0.454586" G="0.313492" T="0.172399"/>
      <pos A="0.00308642" C="0.511023" G="0.398148" T="0.0877422"/>
      <pos A="0.595679" C="0.0877422" G="0.257055" T="0.059524"/>
      <pos A="0.0313047" C="0.341711" G="0.482804" T="0.14418"/>
      <pos A="0.200617" C="0.341711" G="0.228836" T="0.228836"/>
      <pos A="0.228836" C="0.36993" G="0.14418" T="0.257055"/>
      <pos A="0.172399" C="0.482804" G="0.285273" T="0.059524"/>
      <pos A="0.313492" C="0.285273" G="0.285273" T="0.115961"/>
      <pos A="0.14418" C="0.228836" G="0.36993" T="0.257055"/>
      <pos A="0.313492" C="0.36993" G="0.228836" T="0.0877422"/>
      <pos A="0.14418" C="0.623897" G="0.200617" T="0.0313047"/>
      <pos A="0.257055" C="0.285273" G="0.313492" T="0.14418"/>
      <pos A="0.228836" C="0.172399" G="0.511023" T="0.0877422"/>
      <pos A="0.00308642" C="0.172399" G="0.595679" T="0.228836"/>
    </motif>
    <motif db="0" id="M108" alt="O108" length="40" nsites="8" evalue="1.3e-003">
      <pos A="0.0771605" C="0.398148" G="0.299383" T="0.225309"/>
      <pos A="0.101852" C="0.0277778" G="0.521605" T="0.348765"/>
      <pos A="0.00308642" C="0.570988" G="0.101852" T="0.324074"/>
      <pos A="0.175926" C="0.398148" G="0.126543" T="0.299383"/>
      <pos A="0.151235" C="0.348765" G="0.447531" T="0.0524691"/>
      <pos A="0.200617" C="0.299383" G="0.175926" T="0.324074"/>
      <pos A="0.151235" C="0.225309" G="0.299383" T="0.324074"/>
      <pos A="0.200617" C="0.274691" G="0.274691" T="0.25"/>
      <pos A="0.398148" C="0.25" G="0.151235" T="0.200617"/>
      <pos A="0.175926" C="0.175926" G="0.521605" T="0.126543"/>
      <pos A="0.225309" C="0.225309" G="0.398148" T="0.151235"/>
      <pos A="0.299383" C="0.175926" G="0.373457" T="0.151235"/>
      <pos A="0.151235" C="0.472222" G="0.373457" T="0.00308642"/>
      <pos A="0.225309" C="0.398148" G="0.348765" T="0.0277778"/>
      <pos A="0.200617" C="0.299383" G="0.42284" T="0.0771605"/>
      <pos A="0.398148" C="0.126543" G="0.225309" T="0.25"/>
      <pos A="0.175926" C="0.0771605" G="0.719136" T="0.0277778"/>
      <pos A="0.373457" C="0.299383" G="0.225309" T="0.101852"/>
      <pos A="0.0524691" C="0.521605" G="0.200617" T="0.225309"/>
      <pos A="0.126543" C="0.447531" G="0.101852" T="0.324074"/>
      <pos A="0.42284" C="0.126543" G="0.101852" T="0.348765"/>
      <pos A="0.0277778" C="0.299383" G="0.546296" T="0.126543"/>
      <pos A="0.225309" C="0.348765" G="0.151235" T="0.274691"/>
      <pos A="0.200617" C="0.496914" G="0.200617" T="0.101852"/>
      <pos A="0.299383" C="0.496914" G="0.0524691" T="0.151235"/>
      <pos A="0.25" C="0.398148" G="0.126543" T="0.225309"/>
      <pos A="0.175926" C="0.0771605" G="0.496914" T="0.25"/>
      <pos A="0.00308642" C="0.25" G="0.570988" T="0.175926"/>
      <pos A="0.299383" C="0.447531" G="0.25" T="0.00308642"/>
      <pos A="0.151235" C="0.175926" G="0.25" T="0.42284"/>
      <pos A="0.225309" C="0.348765" G="0.324074" T="0.101852"/>
      <pos A="0.151235" C="0.101852" G="0.42284" T="0.324074"/>
      <pos A="0.175926" C="0.25" G="0.274691" T="0.299383"/>
      <pos A="0.00308642" C="0.274691" G="0.521605" T="0.200617"/>
      <pos A="0.0277778" C="0.101852" G="0.719136" T="0.151235"/>
      <pos A="0.398148" C="0.225309" G="0.225309" T="0.151235"/>
      <pos A="0.175926" C="0.25" G="0.373457" T="0.200617"/>
      <pos A="0.126543" C="0.25" G="0.546296" T="0.0771605"/>
      <pos A="0.274691" C="0.324074" G="0.175926" T="0.225309"/>
      <pos A="0.151235" C="0.348765" G="0.373457" T="0.126543"/>
    </motif>
    <motif db="0" id="M11" alt="O11" length="40" nsites="8" evalue="1.3e-003">
      <pos A="0.141975" C="0.270576" G="0.466049" T="0.1214"/>
      <pos A="0.17284" C="0.424897" G="0.0699585" T="0.332304"/>
      <pos A="0.162551" C="0.347736" G="0.244856" T="0.244856"/>
      <pos A="0.22428" C="0.368313" G="0.234568" T="0.17284"/>
      <pos A="0.234568" C="0.265432" G="0.270576" T="0.229424"/>
      <pos A="0.188272" C="0.234568" G="0.455761" T="0.1214"/>
      <pos A="0.152264" C="0.280864" G="0.286008" T="0.280864"/>
      <pos A="0.19856" C="0.322017" G="0.265432" T="0.213992"/>
      <pos A="0.286008" C="0.3786" G="0.22428" T="0.111111"/>
      <pos A="0.095679" C="0.280864" G="0.296296" T="0.32716"/>
      <pos A="0.25" C="0.244856" G="0.286008" T="0.219136"/>
      <pos A="0.116255" C="0.126543" G="0.368313" T="0.388889"/>
      <pos A="0.25" C="0.394033" G="0.244856" T="0.111111"/>
      <pos A="0.157407" C="0.332304" G="0.388889" T="0.1214"/>
      <pos A="0.213992" C="0.332304" G="0.30144" T="0.152264"/>
      <pos A="0.213992" C="0.193415" G="0.316872" T="0.27572"/>
      <pos A="0.0751032" C="0.435185" G="0.296296" T="0.193415"/>
      <pos A="0.270576" C="0.399177" G="0.131687" T="0.19856"/>
      <pos A="0.27572" C="0.234568" G="0.342593" T="0.147119"/>
      <pos A="0.100823" C="0.322017" G="0.30144" T="0.27572"/>
      <pos A="0.1214" C="0.239712" G="0.409465" T="0.229424"/>
      <pos A="0.255144" C="0.260288" G="0.255144" T="0.229424"/>
      <pos A="0.19856" C="0.280864" G="0.296296" T="0.22428"/>
      <pos A="0.162551" C="0.22428" G="0.399177" T="0.213992"/>
      <pos A="0.27572" C="0.22428" G="0.244856" T="0.255144"/>
      <pos A="0.111111" C="0.244856" G="0.229424" T="0.414609"/>
      <pos A="0.157407" C="0.265432" G="0.32716" T="0.25"/>
      <pos A="0.0493827" C="0.291153" G="0.30144" T="0.358025"/>
      <pos A="0.17284" C="0.373457" G="0.167696" T="0.286008"/>
      <pos A="0.337449" C="0.383745" G="0.131687" T="0.147119"/>
      <pos A="0.167696" C="0.22428" G="0.532921" T="0.0751032"/>
      <pos A="0.234568" C="0.265432" G="0.394033" T="0.105967"/>
      <pos A="0.17284" C="0.213992" G="0.358025" T="0.255144"/>
      <pos A="0.280864" C="0.255144" G="0.311728" T="0.152264"/>
      <pos A="0.157407" C="0.30144" G="0.255144" T="0.286008"/>
      <pos A="0.183128" C="0.455761" G="0.162551" T="0.19856"/>
      <pos A="0.131687" C="0.466049" G="0.19856" T="0.203704"/>
      <pos A="0.332304" C="0.17284" G="0.17284" T="0.322017"/>
      <pos A="0.183128" C="0.213992" G="0.358025" T="0.244856"/>
      <pos A="0.136832" C="0.244856" G="0.445474" T="0.17284"/>
    </motif>
    <motif db="0" id="M110" alt="O110" length="40" nsites="8" evalue="1.3e-003">
      <pos A="0.25" C="0.188272" G="0.311728" T="0.25"/>
      <pos A="0.126543" C="0.188272" G="0.62037" T="0.0648148"/>
      <pos A="0.25" C="0.188272" G="0.558642" T="0.00308642"/>
      <pos A="0.311728" C="0.373457" G="0.188272" T="0.126543"/>
      <pos A="0.0648148" C="0.25" G="0.496914" T="0.188272"/>
      <pos A="0.126543" C="0.311728" G="0.373457" T="0.188272"/>
      <pos A="0.311728" C="0.373457" G="0.00308642" T="0.311728"/>
      <pos A="0.00308642" C="0.558642" G="0.0648148" T="0.373457"/>
      <pos A="0.126543" C="0.311728" G="0.373457" T="0.188272"/>
      <pos A="0.188272" C="0.496914" G="0.311728" T="0.00308642"/>
      <pos A="0.373457" C="0.496914" G="0.126543" T="0.00308642"/>
      <pos A="0.373457" C="0.00308642" G="0.373457" T="0.25"/>
      <pos A="0.25" C="0.188272" G="0.496914" T="0.0648148"/>
      <pos A="0.311728" C="0.0648148" G="0.373457" T="0.25"/>
      <pos A="0.496914" C="0.126543" G="0.373457" T="0.00308642"/>
      <pos A="0.188272" C="0.373457" G="0.126543" T="0.311728"/>
      <pos A="0.188272" C="0.188272" G="0.496914" T="0.126543"/>
      <pos A="0.188272" C="0.126543" G="0.682099" T="0.00308642"/>
      <pos A="0.126543" C="0.311728" G="0.435185" T="0.126543"/>
      <pos A="0.00308642" C="0.188272" G="0.435185" T="0.373457"/>
      <pos A="0.558642" C="0.188272" G="0.126543" T="0.126543"/>
      <pos A="0.0648148" C="0.311728" G="0.558642" T="0.0648148"/>
      <pos A="0.0648148" C="0.435185" G="0.188272" T="0.311728"/>
      <pos A="0.0648148" C="0.188272" G="0.373457" T="0.373457"/>
      <pos A="0.00308642" C="0.62037" G="0.126543" T="0.25"/>
      <pos A="0.0648148" C="0.188272" G="0.496914" T="0.25"/>
      <pos A="0.188272" C="0.435185" G="0.0648148" T="0.311728"/>
      <pos A="0.0648148" C="0.311728" G="0.373457" T="0.25"/>
      <pos A="0.373457" C="0.126543" G="0.0648148" T="0.435185"/>
      <pos A="0.0648148" C="0.00308642" G="0.682099" T="0.25"/>
      <pos A="0.188272" C="0.435185" G="0.188272" T="0.188272"/>
      <pos A="0.188272" C="0.188272" G="0.25" T="0.373457"/>
      <pos A="0.0648148" C="0.188272" G="0.373457" T="0.373457"/>
      <pos A="0.126543" C="0.25" G="0.558642" T="0.0648148"/>
      <pos A="0.126543" C="0.373457" G="0.00308642" T="0.496914"/>
      <pos A="0.188272" C="0.25" G="0.188272" T="0.373457"/>
      <pos A="0.0648148" C="0.188272" G="0.743827" T="0.00308642"/>
      <pos A="0.126543" C="0.0648148" G="0.743827" T="0.0648148"/>
      <pos A="0.188272" C="0.435185" G="0.311728" T="0.0648148"/>
      <pos A="0.188272" C="0.126543" G="0.435185" T="0.25"/>
    </motif>
    <motif db="0" id="M111" alt="O111" length="40" nsites="8" evalue="1.3e-003">
      <pos A="0.149219" C="0.149219" G="0.275195" T="0.426366"/>
      <pos A="0.0232425" C="0.46164" G="0.189532" T="0.325586"/>
      <pos A="0.285273" C="0.35582" G="0.118985" T="0.239922"/>
      <pos A="0.164336" C="0.330625" G="0.345742" T="0.159297"/>
      <pos A="0.124024" C="0.320547" G="0.401171" T="0.154258"/>
      <pos A="0.129063" C="0.295351" G="0.40621" T="0.169375"/>
      <pos A="0.290312" C="0.239922" G="0.315508" T="0.154258"/>
      <pos A="0.209688" C="0.310468" G="0.159297" T="0.320547"/>
      <pos A="0.134102" C="0.159297" G="0.370937" T="0.335664"/>
      <pos A="0.290312" C="0.189532" G="0.360859" T="0.159297"/>
      <pos A="0.260078" C="0.310468" G="0.30039" T="0.129063"/>
      <pos A="0.189532" C="0.179453" G="0.375976" T="0.255039"/>
      <pos A="0.139141" C="0.320547" G="0.30039" T="0.239922"/>
      <pos A="0.209688" C="0.285273" G="0.285273" T="0.219766"/>
      <pos A="0.14418" C="0.401171" G="0.209688" T="0.244961"/>
      <pos A="0.229844" C="0.431405" G="0.19961" T="0.139141"/>
      <pos A="0.169375" C="0.30039" G="0.360859" T="0.169375"/>
      <pos A="0.229844" C="0.305429" G="0.30039" T="0.164336"/>
      <pos A="0.244961" C="0.30039" G="0.30039" T="0.154258"/>
      <pos A="0.103868" C="0.426366" G="0.30039" T="0.169375"/>
      <pos A="0.280234" C="0.270156" G="0.134102" T="0.315508"/>
      <pos A="0.113946" C="0.305429" G="0.270156" T="0.310468"/>
      <pos A="0.219766" C="0.295351" G="0.204649" T="0.280234"/>
      <pos A="0.184492" C="0.129063" G="0.416288" T="0.270156"/>
      <pos A="0.169375" C="0.270156" G="0.375976" T="0.184492"/>
      <pos A="0.265117" C="0.179453" G="0.360859" T="0.194571"/>
      <pos A="0.184492" C="0.244961" G="0.25" T="0.320547"/>
      <pos A="0.149219" C="0.30039" G="0.416288" T="0.134102"/>
      <pos A="0.139141" C="0.401171" G="0.25" T="0.209688"/>
      <pos A="0.189532" C="0.229844" G="0.396132" T="0.184492"/>
      <pos A="0.189532" C="0.295351" G="0.224805" T="0.290312"/>
      <pos A="0.224805" C="0.310468" G="0.204649" T="0.260078"/>
      <pos A="0.118985" C="0.421327" G="0.280234" T="0.179453"/>
      <pos A="0.275195" C="0.19961" G="0.335664" T="0.189532"/>
      <pos A="0.149219" C="0.421327" G="0.164336" T="0.265117"/>
      <pos A="0.159297" C="0.330625" G="0.189532" T="0.320547"/>
      <pos A="0.204649" C="0.290312" G="0.411249" T="0.0937896"/>
      <pos A="0.229844" C="0.305429" G="0.305429" T="0.159297"/>
      <pos A="0.0433985" C="0.174414" G="0.46668" T="0.315508"/>
      <pos A="0.129063" C="0.365898" G="0.391093" T="0.113946"/>
    </motif>
    <motif db="0" id="M114" alt="O114" length="40" nsites="8" evalue="1.3e-003">
      <pos A="0.35582" C="0.426366" G="0.14418" T="0.0736336"/>
      <pos A="0.496914" C="0.214727" G="0.285273" T="0.00308642"/>
      <pos A="0.214727" C="0.285273" G="0.214727" T="0.285273"/>
      <pos A="0.567461" C="0.214727" G="0.14418" T="0.0736336"/>
      <pos A="0.285273" C="0.00308642" G="0.496914" T="0.214727"/>
      <pos A="0.214727" C="0.214727" G="0.285273" T="0.285273"/>
      <pos A="0.14418" C="0.0736336" G="0.708554" T="0.0736336"/>
      <pos A="0.35582" C="0.0736336" G="0.567461" T="0.00308642"/>
      <pos A="0.426366" C="0.0736336" G="0.285273" T="0.214727"/>
      <pos A="0.00308642" C="0.7791" G="0.214727" T="0.00308642"/>
      <pos A="0.496914" C="0.14418" G="0.285273" T="0.0736336"/>
      <pos A="0.285273" C="0.14418" G="0.214727" T="0.35582"/>
      <pos A="0.567461" C="0.00308642" G="0.285273" T="0.14418"/>
      <pos A="0.14418" C="0.0736336" G="0.35582" T="0.426366"/>
      <pos A="0.426366" C="0.14418" G="0.35582" T="0.0736336"/>
      <pos A="0.14418" C="0.35582" G="0.426366" T="0.0736336"/>
      <pos A="0.00308642" C="0.567461" G="0.14418" T="0.285273"/>
      <pos A="0.0736336" C="0.14418" G="0.35582" T="0.426366"/>
      <pos A="0.285273" C="0.35582" G="0.00308642" T="0.35582"/>
      <pos A="0.14418" C="0.285273" G="0.496914" T="0.0736336"/>
      <pos A="0.214727" C="0.567461" G="0.0736336" T="0.14418"/>
      <pos A="0.214727" C="0.14418" G="0.14418" T="0.496914"/>
      <pos A="0.0736336" C="0.00308642" G="0.285273" T="0.638007"/>
      <pos A="0.0736336" C="0.00308642" G="0.708554" T="0.214727"/>
      <pos A="0.285273" C="0.14418" G="0.214727" T="0.35582"/>
      <pos A="0.214727" C="0.285273" G="0.35582" T="0.14418"/>
      <pos A="0.214727" C="0.285273" G="0.214727" T="0.285273"/>
      <pos A="0.14418" C="0.214727" G="0.496914" T="0.14418"/>
      <pos A="0.426366" C="0.426366" G="0.0736336" T="0.0736336"/>
      <pos A="0.426366" C="0.0736336" G="0.214727" T="0.285273"/>
      <pos A="0.14418" C="0.0736336" G="0.7791" T="0.00308642"/>
      <pos A="0.14418" C="0.285273" G="0.214727" T="0.35582"/>
      <pos A="0.0736336" C="0.496914" G="0.0736336" T="0.35582"/>
      <pos A="0.0736336" C="0.14418" G="0.214727" T="0.567461"/>
      <pos A="0.214727" C="0.214727" G="0.14418" T="0.426366"/>
      <pos A="0.00308642" C="0.214727" G="0.426366" T="0.35582"/>
      <pos A="0.14418" C="0.35582" G="0.285273" T="0.214727"/>
      <pos A="0.214727" C="0.14418" G="0.496914" T="0.14418"/>
      <pos A="0.35582" C="0.285273" G="0.214727" T="0.14418"/>
      <pos A="0.35582" C="0.14418" G="0.285273" T="0.214727"/>
    </motif>
    <motif db="0" id="M115" alt="O115" length="40" nsites="8" evalue="1.3e-003">
      <pos A="0.298881" C="0.223679" G="0.223679" T="0.25376"/>
      <pos A="0.0983427" C="0.544541" G="0.263787" T="0.0933294"/>
      <pos A="0.293868" C="0.258773" G="0.308909" T="0.13845"/>
      <pos A="0.23872" C="0.359043" G="0.193598" T="0.208639"/>
      <pos A="0.208639" C="0.308909" G="0.349016" T="0.133437"/>
      <pos A="0.168531" C="0.15349" G="0.444273" T="0.233707"/>
      <pos A="0.118396" C="0.278828" G="0.328962" T="0.273814"/>
      <pos A="0.143464" C="0.429232" G="0.188585" T="0.23872"/>
      <pos A="0.113383" C="0.23872" G="0.35403" T="0.293868"/>
      <pos A="0.128424" C="0.404164" G="0.268801" T="0.198612"/>
      <pos A="0.118396" C="0.404164" G="0.288854" T="0.188585"/>
      <pos A="0.228692" C="0.248747" G="0.323949" T="0.198612"/>
      <pos A="0.193598" C="0.278828" G="0.268801" T="0.258773"/>
      <pos A="0.133437" C="0.268801" G="0.349016" T="0.248747"/>
      <pos A="0.188585" C="0.318935" G="0.228692" T="0.263787"/>
      <pos A="0.268801" C="0.25376" G="0.349016" T="0.128424"/>
      <pos A="0.198612" C="0.374084" G="0.23872" T="0.188585"/>
      <pos A="0.268801" C="0.389124" G="0.208639" T="0.133437"/>
      <pos A="0.203626" C="0.308909" G="0.218666" T="0.268801"/>
      <pos A="0.133437" C="0.399151" G="0.283841" T="0.183571"/>
      <pos A="0.108369" C="0.349016" G="0.33899" T="0.203626"/>
      <pos A="0.183571" C="0.168531" G="0.243733" T="0.404164"/>
      <pos A="0.133437" C="0.203626" G="0.449286" T="0.213652"/>
      <pos A="0.278828" C="0.293868" G="0.228692" T="0.198612"/>
      <pos A="0.344003" C="0.233707" G="0.273814" T="0.148477"/>
      <pos A="0.0732751" C="0.158504" G="0.439258" T="0.328962"/>
      <pos A="0.158504" C="0.178558" G="0.464326" T="0.198612"/>
      <pos A="0.13845" C="0.223679" G="0.384111" T="0.25376"/>
      <pos A="0.118396" C="0.25376" G="0.424218" T="0.203626"/>
      <pos A="0.283841" C="0.293868" G="0.193598" T="0.228692"/>
      <pos A="0.218666" C="0.263787" G="0.33899" T="0.178558"/>
      <pos A="0.163518" C="0.374084" G="0.23872" T="0.223679"/>
      <pos A="0.35403" C="0.35403" G="0.133437" T="0.158504"/>
      <pos A="0.193598" C="0.213652" G="0.434245" T="0.158504"/>
      <pos A="0.263787" C="0.424218" G="0.208639" T="0.103356"/>
      <pos A="0.248747" C="0.128424" G="0.218666" T="0.404164"/>
      <pos A="0.0883151" C="0.519475" G="0.158504" T="0.233707"/>
      <pos A="0.178558" C="0.268801" G="0.263787" T="0.288854"/>
      <pos A="0.123409" C="0.318935" G="0.283841" T="0.273814"/>
      <pos A="0.103356" C="0.303895" G="0.364056" T="0.228692"/>
    </motif>
    <motif db="0" id="M116" alt="O116" length="40" nsites="8" evalue="1.3e-003">
      <pos A="0.0790598" C="0.231006" G="0.30698" T="0.382953"/>
      <pos A="0.30698" C="0.382953" G="0.155033" T="0.155033"/>
      <pos A="0.30698" C="0.0790598" G="0.458926" T="0.155033"/>
      <pos A="0.382953" C="0.0790598" G="0.30698" T="0.231006"/>
      <pos A="0.155033" C="0.0790598" G="0.534901" T="0.231006"/>
      <pos A="0.00308642" C="0.231006" G="0.534901" T="0.231006"/>
      <pos A="0.0790598" C="0.458926" G="0.231006" T="0.231006"/>
      <pos A="0.00308642" C="0.231006" G="0.458926" T="0.30698"/>
      <pos A="0.231006" C="0.382953" G="0.382953" T="0.00308642"/>
      <pos A="0.155033" C="0.155033" G="0.458926" T="0.231006"/>
      <pos A="0.155033" C="0.458926" G="0.382953" T="0.00308642"/>
      <pos A="0.0790598" C="0.00308642" G="0.30698" T="0.610874"/>
      <pos A="0.231006" C="0.231006" G="0.30698" T="0.231006"/>
      <pos A="0.231006" C="0.458926" G="0.30698" T="0.00308642"/>
      <pos A="0.0790598" C="0.155033" G="0.382953" T="0.382953"/>
      <pos A="0.0790598" C="0.155033" G="0.610874" T="0.155033"/>
      <pos A="0.0790598" C="0.382953" G="0.30698" T="0.231006"/>
      <pos A="0.30698" C="0.231006" G="0.231006" T="0.231006"/>
      <pos A="0.382953" C="0.610874" G="0.00308642" T="0.00308642"/>
      <pos A="0.0790598" C="0.0790598" G="0.686847" T="0.155033"/>
      <pos A="0.458926" C="0.155033" G="0.231006" T="0.155033"/>
      <pos A="0.00308642" C="0.382953" G="0.231006" T="0.382953"/>
      <pos A="0.155033" C="0.382953" G="0.231006" T="0.231006"/>
      <pos A="0.0790598" C="0.534901" G="0.231006" T="0.155033"/>
      <pos A="0.155033" C="0.30698" G="0.00308642" T="0.534901"/>
      <pos A="0.534901" C="0.231006" G="0.231006" T="0.00308642"/>
      <pos A="0.155033" C="0.0790598" G="0.534901" T="0.231006"/>
      <pos A="0.382953" C="0.155033" G="0.155033" T="0.30698"/>
      <pos A="0.30698" C="0.382953" G="0.30698" T="0.00308642"/>
      <pos A="0.0790598" C="0.155033" G="0.00308642" T="0.762821"/>
      <pos A="0.382953" C="0.0790598" G="0.382953" T="0.155033"/>
      <pos A="0.231006" C="0.155033" G="0.231006" T="0.382953"/>
      <pos A="0.00308642" C="0.534901" G="0.458926" T="0.00308642"/>
      <pos A="0.231006" C="0.382953" G="0.382953" T="0.00308642"/>
      <pos A="0.0790598" C="0.231006" G="0.458926" T="0.231006"/>
      <pos A="0.00308642" C="0.610874" G="0.231006" T="0.155033"/>
      <pos A="0.30698" C="0.231006" G="0.155033" T="0.30698"/>
      <pos A="0.30698" C="0.231006" G="0.231006" T="0.231006"/>
      <pos A="0.382953" C="0.231006" G="0.155033" T="0.231006"/>
      <pos A="0.534901" C="0.231006" G="0.155033" T="0.0790598"/>
    </motif>
    <motif db="0" id="M117" alt="O117" length="40" nsites="8" evalue="1.3e-003">
      <pos A="0.178558" C="0.509447" G="0.258773" T="0.0532207"/>
      <pos A="0.298881" C="0.223679" G="0.25376" T="0.223679"/>
      <pos A="0.183571" C="0.288854" G="0.288854" T="0.23872"/>
      <pos A="0.223679" C="0.273814" G="0.248747" T="0.25376"/>
      <pos A="0.258773" C="0.198612" G="0.303895" T="0.23872"/>
      <pos A="0.163518" C="0.303895" G="0.349016" T="0.183571"/>
      <pos A="0.148477" C="0.328962" G="0.389124" T="0.133437"/>
      <pos A="0.158504" C="0.118396" G="0.333975" T="0.389124"/>
      <pos A="0.148477" C="0.344003" G="0.308909" T="0.198612"/>
      <pos A="0.23872" C="0.33899" G="0.193598" T="0.228692"/>
      <pos A="0.0682617" C="0.419205" G="0.308909" T="0.203626"/>
      <pos A="0.288854" C="0.404164" G="0.198612" T="0.108369"/>
      <pos A="0.228692" C="0.228692" G="0.344003" T="0.198612"/>
      <pos A="0.233707" C="0.158504" G="0.36907" T="0.23872"/>
      <pos A="0.133437" C="0.384111" G="0.288854" T="0.193598"/>
      <pos A="0.0933294" C="0.489394" G="0.118396" T="0.298881"/>
      <pos A="0.233707" C="0.409178" G="0.143464" T="0.213652"/>
      <pos A="0.218666" C="0.273814" G="0.36907" T="0.13845"/>
      <pos A="0.293868" C="0.103356" G="0.409178" T="0.193598"/>
      <pos A="0.263787" C="0.163518" G="0.364056" T="0.208639"/>
      <pos A="0.128424" C="0.25376" G="0.444273" T="0.173545"/>
      <pos A="0.258773" C="0.228692" G="0.243733" T="0.268801"/>
      <pos A="0.148477" C="0.223679" G="0.308909" T="0.318935"/>
      <pos A="0.163518" C="0.258773" G="0.328962" T="0.248747"/>
      <pos A="0.0833017" C="0.273814" G="0.374084" T="0.268801"/>
      <pos A="0.23872" C="0.349016" G="0.148477" T="0.263787"/>
      <pos A="0.103356" C="0.203626" G="0.489394" T="0.203626"/>
      <pos A="0.223679" C="0.494407" G="0.183571" T="0.0983427"/>
      <pos A="0.203626" C="0.243733" G="0.313922" T="0.23872"/>
      <pos A="0.178558" C="0.213652" G="0.469339" T="0.13845"/>
      <pos A="0.213652" C="0.35403" G="0.13845" T="0.293868"/>
      <pos A="0.15349" C="0.25376" G="0.379097" T="0.213652"/>
      <pos A="0.248747" C="0.278828" G="0.108369" T="0.364056"/>
      <pos A="0.23872" C="0.283841" G="0.268801" T="0.208639"/>
      <pos A="0.178558" C="0.35403" G="0.243733" T="0.223679"/>
      <pos A="0.218666" C="0.374084" G="0.193598" T="0.213652"/>
      <pos A="0.133437" C="0.283841" G="0.298881" T="0.283841"/>
      <pos A="0.133437" C="0.268801" G="0.384111" T="0.213652"/>
      <pos A="0.148477" C="0.434245" G="0.163518" T="0.25376"/>
      <pos A="0.183571" C="0.143464" G="0.414192" T="0.258773"/>
    </motif>
    <motif db="0" id="M118" alt="O118" length="40" nsites="8" evalue="1.3e-003">
      <pos A="0.0482074" C="0.379097" G="0.359043" T="0.213652"/>
      <pos A="0.163518" C="0.494407" G="0.13845" T="0.203626"/>
      <pos A="0.163518" C="0.399151" G="0.193598" T="0.243733"/>
      <pos A="0.158504" C="0.33899" G="0.283841" T="0.218666"/>
      <pos A="0.143464" C="0.248747" G="0.283841" T="0.323949"/>
      <pos A="0.243733" C="0.273814" G="0.278828" T="0.203626"/>
      <pos A="0.108369" C="0.318935" G="0.349016" T="0.223679"/>
      <pos A="0.158504" C="0.193598" G="0.208639" T="0.439258"/>
      <pos A="0.178558" C="0.328962" G="0.218666" T="0.273814"/>
      <pos A="0.183571" C="0.35403" G="0.23872" T="0.223679"/>
      <pos A="0.213652" C="0.263787" G="0.394137" T="0.128424"/>
      <pos A="0.188585" C="0.323949" G="0.183571" T="0.303895"/>
      <pos A="0.228692" C="0.123409" G="0.389124" T="0.258773"/>
      <pos A="0.208639" C="0.273814" G="0.374084" T="0.143464"/>
      <pos A="0.15349" C="0.248747" G="0.389124" T="0.208639"/>
      <pos A="0.298881" C="0.243733" G="0.33899" T="0.118396"/>
      <pos A="0.25376" C="0.404164" G="0.243733" T="0.0983427"/>
      <pos A="0.188585" C="0.15349" G="0.35403" T="0.303895"/>
      <pos A="0.173545" C="0.384111" G="0.313922" T="0.128424"/>
      <pos A="0.273814" C="0.399151" G="0.268801" T="0.0582351"/>
      <pos A="0.248747" C="0.389124" G="0.198612" T="0.163518"/>
      <pos A="0.148477" C="0.213652" G="0.33899" T="0.298881"/>
      <pos A="0.278828" C="0.379097" G="0.128424" T="0.213652"/>
      <pos A="0.243733" C="0.303895" G="0.278828" T="0.173545"/>
      <pos A="0.113383" C="0.389124" G="0.313922" T="0.183571"/>
      <pos A="0.173545" C="0.128424" G="0.33899" T="0.359043"/>
      <pos A="0.128424" C="0.288854" G="0.288854" T="0.293868"/>
      <pos A="0.0482074" C="0.384111" G="0.318935" T="0.248747"/>
      <pos A="0.143464" C="0.36907" G="0.303895" T="0.183571"/>
      <pos A="0.188585" C="0.178558" G="0.409178" T="0.223679"/>
      <pos A="0.148477" C="0.323949" G="0.35403" T="0.173545"/>
      <pos A="0.178558" C="0.223679" G="0.384111" T="0.213652"/>
      <pos A="0.293868" C="0.0582351" G="0.248747" T="0.399151"/>
      <pos A="0.223679" C="0.318935" G="0.313922" T="0.143464"/>
      <pos A="0.228692" C="0.283841" G="0.278828" T="0.208639"/>
      <pos A="0.243733" C="0.333975" G="0.203626" T="0.218666"/>
      <pos A="0.133437" C="0.389124" G="0.364056" T="0.113383"/>
      <pos A="0.0833017" C="0.278828" G="0.424218" T="0.213652"/>
      <pos A="0.213652" C="0.228692" G="0.143464" T="0.414192"/>
      <pos A="0.0782884" C="0.359043" G="0.333975" T="0.228692"/>
    </motif>
    <motif db="0" id="M119" alt="O119" length="40" nsites="8" evalue="1.3e-003">
      <pos A="0.208639" C="0.188585" G="0.349016" T="0.25376"/>
      <pos A="0.183571" C="0.25376" G="0.439258" T="0.123409"/>
      <pos A="0.163518" C="0.273814" G="0.389124" T="0.173545"/>
      <pos A="0.173545" C="0.328962" G="0.23872" T="0.258773"/>
      <pos A="0.188585" C="0.228692" G="0.233707" T="0.349016"/>
      <pos A="0.118396" C="0.61473" G="0.183571" T="0.0833017"/>
      <pos A="0.298881" C="0.35403" G="0.118396" T="0.228692"/>
      <pos A="0.123409" C="0.303895" G="0.263787" T="0.308909"/>
      <pos A="0.263787" C="0.263787" G="0.364056" T="0.108369"/>
      <pos A="0.118396" C="0.303895" G="0.409178" T="0.168531"/>
      <pos A="0.213652" C="0.178558" G="0.419205" T="0.188585"/>
      <pos A="0.143464" C="0.399151" G="0.288854" T="0.168531"/>
      <pos A="0.303895" C="0.33899" G="0.163518" T="0.193598"/>
      <pos A="0.158504" C="0.449286" G="0.168531" T="0.223679"/>
      <pos A="0.148477" C="0.273814" G="0.344003" T="0.233707"/>
      <pos A="0.233707" C="0.15349" G="0.429232" T="0.183571"/>
      <pos A="0.208639" C="0.313922" G="0.25376" T="0.223679"/>
      <pos A="0.15349" C="0.318935" G="0.25376" T="0.273814"/>
      <pos A="0.218666" C="0.258773" G="0.364056" T="0.158504"/>
      <pos A="0.173545" C="0.35403" G="0.308909" T="0.163518"/>
      <pos A="0.108369" C="0.288854" G="0.263787" T="0.33899"/>
      <pos A="0.0281541" C="0.23872" G="0.33899" T="0.394137"/>
      <pos A="0.188585" C="0.273814" G="0.288854" T="0.248747"/>
      <pos A="0.108369" C="0.404164" G="0.283841" T="0.203626"/>
      <pos A="0.243733" C="0.223679" G="0.243733" T="0.288854"/>
      <pos A="0.173545" C="0.223679" G="0.323949" T="0.278828"/>
      <pos A="0.188585" C="0.243733" G="0.248747" T="0.318935"/>
      <pos A="0.178558" C="0.263787" G="0.434245" T="0.123409"/>
      <pos A="0.233707" C="0.248747" G="0.283841" T="0.233707"/>
      <pos A="0.228692" C="0.293868" G="0.318935" T="0.158504"/>
      <pos A="0.123409" C="0.35403" G="0.33899" T="0.183571"/>
      <pos A="0.333975" C="0.248747" G="0.218666" T="0.198612"/>
      <pos A="0.233707" C="0.303895" G="0.288854" T="0.173545"/>
      <pos A="0.198612" C="0.128424" G="0.48438" T="0.188585"/>
      <pos A="0.183571" C="0.389124" G="0.263787" T="0.163518"/>
      <pos A="0.123409" C="0.51446" G="0.23872" T="0.123409"/>
      <pos A="0.228692" C="0.208639" G="0.188585" T="0.374084"/>
      <pos A="0.148477" C="0.248747" G="0.399151" T="0.203626"/>
      <pos A="0.278828" C="0.349016" G="0.0933294" T="0.278828"/>
      <pos A="0.178558" C="0.263787" G="0.288854" T="0.268801"/>
    </motif>
    <motif db="0" id="M12" alt="O12" length="40" nsites="8" evalue="1.3e-003">
      <pos A="0.00308642" C="0.25" G="0.435185" T="0.311728"/>
      <pos A="0.126543" C="0.311728" G="0.558642" T="0.00308642"/>
      <pos A="0.867284" C="0.00308642" G="0.126543" T="0.00308642"/>
      <pos A="0.00308642" C="0.0648148" G="0.805556" T="0.126543"/>
      <pos A="0.00308642" C="0.682099" G="0.311728" T="0.00308642"/>
      <pos A="0.435185" C="0.0648148" G="0.25" T="0.25"/>
      <pos A="0.0648148" C="0.126543" G="0.743827" T="0.0648148"/>
      <pos A="0.188272" C="0.373457" G="0.126543" T="0.311728"/>
      <pos A="0.0648148" C="0.311728" G="0.311728" T="0.311728"/>
      <pos A="0.00308642" C="0.805556" G="0.188272" T="0.00308642"/>
      <pos A="0.00308642" C="0.188272" G="0.682099" T="0.126543"/>
      <pos A="0.311728" C="0.496914" G="0.126543" T="0.0648148"/>
      <pos A="0.0648148" C="0.311728" G="0.25" T="0.373457"/>
      <pos A="0.311728" C="0.311728" G="0.25" T="0.126543"/>
      <pos A="0.126543" C="0.25" G="0.373457" T="0.25"/>
      <pos A="0.00308642" C="0.25" G="0.496914" T="0.25"/>
      <pos A="0.373457" C="0.373457" G="0.0648148" T="0.188272"/>
      <pos A="0.188272" C="0.0648148" G="0.435185" T="0.311728"/>
      <pos A="0.25" C="0.0648148" G="0.558642" T="0.126543"/>
      <pos A="0.0648148" C="0.373457" G="0.435185" T="0.126543"/>
      <pos A="0.25" C="0.126543" G="0.188272" T="0.435185"/>
      <pos A="0.0648148" C="0.188272" G="0.743827" T="0.00308642"/>
      <pos A="0.00308642" C="0.126543" G="0.867284" T="0.00308642"/>
      <pos A="0.311728" C="0.682099" G="0.00308642" T="0.00308642"/>
      <pos A="0.00308642" C="0.435185" G="0.188272" T="0.373457"/>
      <pos A="0.25" C="0.496914" G="0.25" T="0.00308642"/>
      <pos A="0.188272" C="0.435185" G="0.00308642" T="0.373457"/>
      <pos A="0.25" C="0.126543" G="0.25" T="0.373457"/>
      <pos A="0.188272" C="0.188272" G="0.496914" T="0.126543"/>
      <pos A="0.311728" C="0.25" G="0.25" T="0.188272"/>
      <pos A="0.126543" C="0.25" G="0.558642" T="0.0648148"/>
      <pos A="0.435185" C="0.188272" G="0.25" T="0.126543"/>
      <pos A="0.188272" C="0.00308642" G="0.435185" T="0.373457"/>
      <pos A="0.25" C="0.558642" G="0.188272" T="0.00308642"/>
      <pos A="0.25" C="0.25" G="0.311728" T="0.188272"/>
      <pos A="0.435185" C="0.373457" G="0.00308642" T="0.188272"/>
      <pos A="0.188272" C="0.126543" G="0.62037" T="0.0648148"/>
      <pos A="0.126543" C="0.435185" G="0.25" T="0.188272"/>
      <pos A="0.126543" C="0.25" G="0.558642" T="0.0648148"/>
      <pos A="0.25" C="0.0648148" G="0.373457" T="0.311728"/>
    </motif>
    <motif db="0" id="M120" alt="O120" length="40" nsites="8" evalue="1.3e-003">
      <pos A="0.167696" C="0.567461" G="0.120665" T="0.14418"/>
      <pos A="0.0971486" C="0.285273" G="0.379335" T="0.238242"/>
      <pos A="0.0736336" C="0.308789" G="0.35582" T="0.261758"/>
      <pos A="0.0971486" C="0.449882" G="0.214727" T="0.238242"/>
      <pos A="0.308789" C="0.261758" G="0.285273" T="0.14418"/>
      <pos A="0.0266025" C="0.52043" G="0.261758" T="0.191211"/>
      <pos A="0.167696" C="0.0736336" G="0.449882" T="0.308789"/>
      <pos A="0.0971486" C="0.567461" G="0.285273" T="0.0501175"/>
      <pos A="0.0971486" C="0.473398" G="0.285273" T="0.14418"/>
      <pos A="0.0501175" C="0.379335" G="0.426366" T="0.14418"/>
      <pos A="0.0736336" C="0.402851" G="0.426366" T="0.0971486"/>
      <pos A="0.261758" C="0.14418" G="0.285273" T="0.308789"/>
      <pos A="0.238242" C="0.52043" G="0.0736336" T="0.167696"/>
      <pos A="0.167696" C="0.285273" G="0.214727" T="0.332304"/>
      <pos A="0.0266025" C="0.191211" G="0.308789" T="0.473398"/>
      <pos A="0.261758" C="0.426366" G="0.261758" T="0.0501175"/>
      <pos A="0.120665" C="0.35582" G="0.402851" T="0.120665"/>
      <pos A="0.214727" C="0.285273" G="0.308789" T="0.191211"/>
      <pos A="0.0971486" C="0.308789" G="0.449882" T="0.14418"/>
      <pos A="0.120665" C="0.332304" G="0.35582" T="0.191211"/>
      <pos A="0.0971486" C="0.543945" G="0.332304" T="0.0266025"/>
      <pos A="0.238242" C="0.402851" G="0.191211" T="0.167696"/>
      <pos A="0.285273" C="0.191211" G="0.496914" T="0.0266025"/>
      <pos A="0.214727" C="0.567461" G="0.0971486" T="0.120665"/>
      <pos A="0.0971486" C="0.426366" G="0.214727" T="0.261758"/>
      <pos A="0.167696" C="0.35582" G="0.261758" T="0.214727"/>
      <pos A="0.214727" C="0.214727" G="0.402851" T="0.167696"/>
      <pos A="0.00308642" C="0.496914" G="0.379335" T="0.120665"/>
      <pos A="0.14418" C="0.332304" G="0.214727" T="0.308789"/>
      <pos A="0.14418" C="0.261758" G="0.449882" T="0.14418"/>
      <pos A="0.14418" C="0.214727" G="0.52043" T="0.120665"/>
      <pos A="0.214727" C="0.214727" G="0.0501175" T="0.52043"/>
      <pos A="0.0971486" C="0.473398" G="0.120665" T="0.308789"/>
      <pos A="0.14418" C="0.332304" G="0.426366" T="0.0971486"/>
      <pos A="0.167696" C="0.332304" G="0.35582" T="0.14418"/>
      <pos A="0.0501175" C="0.0736336" G="0.661523" T="0.214727"/>
      <pos A="0.14418" C="0.379335" G="0.379335" T="0.0971486"/>
      <pos A="0.14418" C="0.449882" G="0.332304" T="0.0736336"/>
      <pos A="0.0971486" C="0.567461" G="0.238242" T="0.0971486"/>
      <pos A="0.167696" C="0.379335" G="0.214727" T="0.238242"/>
    </motif>
    <motif db="0" id="M121" alt="O121" length="40" nsites="8" evalue="1.3e-003">
      <pos A="0.0875012" C="0.442043" G="0.315421" T="0.155033"/>
      <pos A="0.0706183" C="0.450485" G="0.382953" T="0.0959427"/>
      <pos A="0.112826" C="0.256331" G="0.442043" T="0.188799"/>
      <pos A="0.163475" C="0.112826" G="0.501135" T="0.222565"/>
      <pos A="0.247889" C="0.298538" G="0.264772" T="0.188799"/>
      <pos A="0.290097" C="0.290097" G="0.19724" T="0.222565"/>
      <pos A="0.0790598" C="0.298538" G="0.518018" T="0.104384"/>
      <pos A="0.0706183" C="0.534901" G="0.264772" T="0.129709"/>
      <pos A="0.171916" C="0.264772" G="0.239448" T="0.323863"/>
      <pos A="0.146592" C="0.399836" G="0.349187" T="0.104384"/>
      <pos A="0.171916" C="0.382953" G="0.332304" T="0.112826"/>
      <pos A="0.121267" C="0.484251" G="0.30698" T="0.0875012"/>
      <pos A="0.0959427" C="0.442043" G="0.188799" T="0.273214"/>
      <pos A="0.146592" C="0.264772" G="0.442043" T="0.146592"/>
      <pos A="0.281655" C="0.391395" G="0.146592" T="0.180358"/>
      <pos A="0.290097" C="0.239448" G="0.205682" T="0.264772"/>
      <pos A="0.0368523" C="0.298538" G="0.399836" T="0.264772"/>
      <pos A="0.163475" C="0.231006" G="0.399836" T="0.205682"/>
      <pos A="0.231006" C="0.30698" G="0.298538" T="0.163475"/>
      <pos A="0.247889" C="0.222565" G="0.442043" T="0.0875012"/>
      <pos A="0.19724" C="0.340746" G="0.298538" T="0.163475"/>
      <pos A="0.121267" C="0.36607" G="0.298538" T="0.214123"/>
      <pos A="0.222565" C="0.112826" G="0.36607" T="0.298538"/>
      <pos A="0.256331" C="0.121267" G="0.475809" T="0.146592"/>
      <pos A="0.0537353" C="0.239448" G="0.593991" T="0.112826"/>
      <pos A="0.214123" C="0.205682" G="0.399836" T="0.180358"/>
      <pos A="0.180358" C="0.382953" G="0.290097" T="0.146592"/>
      <pos A="0.0706183" C="0.408278" G="0.239448" T="0.281655"/>
      <pos A="0.0706183" C="0.475809" G="0.256331" T="0.19724"/>
      <pos A="0.0959427" C="0.458926" G="0.13815" T="0.30698"/>
      <pos A="0.121267" C="0.290097" G="0.315421" T="0.273214"/>
      <pos A="0.222565" C="0.290097" G="0.391395" T="0.0959427"/>
      <pos A="0.205682" C="0.534901" G="0.205682" T="0.0537353"/>
      <pos A="0.188799" C="0.163475" G="0.349187" T="0.298538"/>
      <pos A="0.129709" C="0.256331" G="0.290097" T="0.323863"/>
      <pos A="0.205682" C="0.315421" G="0.205682" T="0.273214"/>
      <pos A="0.0875012" C="0.399836" G="0.239448" T="0.273214"/>
      <pos A="0.13815" C="0.543342" G="0.155033" T="0.163475"/>
      <pos A="0.231006" C="0.214123" G="0.281655" T="0.273214"/>
      <pos A="0.19724" C="0.171916" G="0.492692" T="0.13815"/>
    </motif>
    <motif db="0" id="M122" alt="O122" length="40" nsites="8" evalue="1.3e-003">
      <pos A="0.151235" C="0.447531" G="0.00308642" T="0.398148"/>
      <pos A="0.101852" C="0.447531" G="0.151235" T="0.299383"/>
      <pos A="0.25" C="0.348765" G="0.151235" T="0.25"/>
      <pos A="0.0524691" C="0.25" G="0.101852" T="0.595679"/>
      <pos A="0.101852" C="0.200617" G="0.25" T="0.447531"/>
      <pos A="0.348765" C="0.101852" G="0.447531" T="0.101852"/>
      <pos A="0.101852" C="0.496914" G="0.299383" T="0.101852"/>
      <pos A="0.151235" C="0.299383" G="0.151235" T="0.398148"/>
      <pos A="0.200617" C="0.25" G="0.398148" T="0.151235"/>
      <pos A="0.546296" C="0.101852" G="0.299383" T="0.0524691"/>
      <pos A="0.348765" C="0.447531" G="0.00308642" T="0.200617"/>
      <pos A="0.151235" C="0.299383" G="0.546296" T="0.00308642"/>
      <pos A="0.200617" C="0.348765" G="0.299383" T="0.151235"/>
      <pos A="0.447531" C="0.447531" G="0.101852" T="0.00308642"/>
      <pos A="0.151235" C="0.101852" G="0.645062" T="0.101852"/>
      <pos A="0.25" C="0.151235" G="0.546296" T="0.0524691"/>
      <pos A="0.00308642" C="0.200617" G="0.447531" T="0.348765"/>
      <pos A="0.200617" C="0.200617" G="0.25" T="0.348765"/>
      <pos A="0.299383" C="0.348765" G="0.299383" T="0.0524691"/>
      <pos A="0.00308642" C="0.447531" G="0.299383" T="0.25"/>
      <pos A="0.101852" C="0.299383" G="0.546296" T="0.0524691"/>
      <pos A="0.151235" C="0.496914" G="0.101852" T="0.25"/>
      <pos A="0.0524691" C="0.151235" G="0.25" T="0.546296"/>
      <pos A="0.101852" C="0.595679" G="0.0524691" T="0.25"/>
      <pos A="0.151235" C="0.25" G="0.101852" T="0.496914"/>
      <pos A="0.101852" C="0.151235" G="0.25" T="0.496914"/>
      <pos A="0.0524691" C="0.200617" G="0.398148" T="0.348765"/>
      <pos A="0.200617" C="0.447531" G="0.0524691" T="0.299383"/>
      <pos A="0.151235" C="0.299383" G="0.299383" T="0.25"/>
      <pos A="0.200617" C="0.151235" G="0.348765" T="0.299383"/>
      <pos A="0.200617" C="0.348765" G="0.348765" T="0.101852"/>
      <pos A="0.151235" C="0.348765" G="0.25" T="0.25"/>
      <pos A="0.0524691" C="0.546296" G="0.299383" T="0.101852"/>
      <pos A="0.0524691" C="0.25" G="0.398148" T="0.299383"/>
      <pos A="0.348765" C="0.00308642" G="0.299383" T="0.348765"/>
      <pos A="0.200617" C="0.546296" G="0.200617" T="0.0524691"/>
      <pos A="0.151235" C="0.101852" G="0.496914" T="0.25"/>
      <pos A="0.151235" C="0.447531" G="0.101852" T="0.299383"/>
      <pos A="0.00308642" C="0.398148" G="0.447531" T="0.151235"/>
      <pos A="0.151235" C="0.0524691" G="0.348765" T="0.447531"/>
    </motif>
    <motif db="0" id="M123" alt="O123" length="40" nsites="8" evalue="1.3e-003">
      <pos A="0.373457" C="0.373457" G="0.126543" T="0.126543"/>
      <pos A="0.25" C="0.373457" G="0.373457" T="0.00308642"/>
      <pos A="0.25" C="0.126543" G="0.126543" T="0.496914"/>
      <pos A="0.00308642" C="0.126543" G="0.496914" T="0.373457"/>
      <pos A="0.25" C="0.25" G="0.496914" T="0.00308642"/>
      <pos A="0.00308642" C="0.373457" G="0.373457" T="0.25"/>
      <pos A="0.00308642" C="0.743827" G="0.25" T="0.00308642"/>
      <pos A="0.00308642" C="0.373457" G="0.373457" T="0.25"/>
      <pos A="0.00308642" C="0.126543" G="0.25" T="0.62037"/>
      <pos A="0.496914" C="0.126543" G="0.373457" T="0.00308642"/>
      <pos A="0.373457" C="0.25" G="0.25" T="0.126543"/>
      <pos A="0.00308642" C="0.743827" G="0.25" T="0.00308642"/>
      <pos A="0.126543" C="0.25" G="0.62037" T="0.00308642"/>
      <pos A="0.00308642" C="0.25" G="0.62037" T="0.126543"/>
      <pos A="0.25" C="0.25" G="0.25" T="0.25"/>
      <pos A="0.126543" C="0.25" G="0.373457" T="0.25"/>
      <pos A="0.00308642" C="0.373457" G="0.126543" T="0.496914"/>
      <pos A="0.126543" C="0.373457" G="0.25" T="0.25"/>
      <pos A="0.126543" C="0.126543" G="0.126543" T="0.62037"/>
      <pos A="0.62037" C="0.126543" G="0.126543" T="0.126543"/>
      <pos A="0.126543" C="0.25" G="0.62037" T="0.00308642"/>
      <pos A="0.00308642" C="0.126543" G="0.867284" T="0.00308642"/>
      <pos A="0.126543" C="0.62037" G="0.25" T="0.00308642"/>
      <pos A="0.00308642" C="0.373457" G="0.373457" T="0.25"/>
      <pos A="0.373457" C="0.496914" G="0.00308642" T="0.126543"/>
      <pos A="0.25" C="0.25" G="0.496914" T="0.00308642"/>
      <pos A="0.25" C="0.00308642" G="0.373457" T="0.373457"/>
      <pos A="0.25" C="0.00308642" G="0.62037" T="0.126543"/>
      <pos A="0.25" C="0.62037" G="0.126543" T="0.00308642"/>
      <pos A="0.25" C="0.373457" G="0.373457" T="0.00308642"/>
      <pos A="0.25" C="0.496914" G="0.126543" T="0.126543"/>
      <pos A="0.00308642" C="0.25" G="0.00308642" T="0.743827"/>
      <pos A="0.496914" C="0.00308642" G="0.496914" T="0.00308642"/>
      <pos A="0.62037" C="0.25" G="0.126543" T="0.00308642"/>
      <pos A="0.00308642" C="0.62037" G="0.373457" T="0.00308642"/>
      <pos A="0.00308642" C="0.62037" G="0.25" T="0.126543"/>
      <pos A="0.373457" C="0.373457" G="0.00308642" T="0.25"/>
      <pos A="0.25" C="0.373457" G="0.25" T="0.126543"/>
      <pos A="0.126543" C="0.62037" G="0.126543" T="0.126543"/>
      <pos A="0.00308642" C="0.126543" G="0.743827" T="0.126543"/>
    </motif>
    <motif db="0" id="M124" alt="O124" length="40" nsites="8" evalue="1.3e-003">
      <pos A="0.168531" C="0.364056" G="0.218666" T="0.248747"/>
      <pos A="0.168531" C="0.394137" G="0.168531" T="0.268801"/>
      <pos A="0.25376" C="0.333975" G="0.23872" T="0.173545"/>
      <pos A="0.133437" C="0.323949" G="0.283841" T="0.258773"/>
      <pos A="0.0682617" C="0.263787" G="0.333975" T="0.333975"/>
      <pos A="0.228692" C="0.228692" G="0.389124" T="0.15349"/>
      <pos A="0.188585" C="0.158504" G="0.474353" T="0.178558"/>
      <pos A="0.248747" C="0.349016" G="0.248747" T="0.15349"/>
      <pos A="0.148477" C="0.263787" G="0.344003" T="0.243733"/>
      <pos A="0.183571" C="0.278828" G="0.183571" T="0.35403"/>
      <pos A="0.0933294" C="0.349016" G="0.394137" T="0.163518"/>
      <pos A="0.283841" C="0.273814" G="0.263787" T="0.178558"/>
      <pos A="0.173545" C="0.298881" G="0.323949" T="0.203626"/>
      <pos A="0.208639" C="0.223679" G="0.268801" T="0.298881"/>
      <pos A="0.268801" C="0.213652" G="0.409178" T="0.108369"/>
      <pos A="0.178558" C="0.33899" G="0.243733" T="0.23872"/>
      <pos A="0.218666" C="0.429232" G="0.208639" T="0.143464"/>
      <pos A="0.128424" C="0.33899" G="0.25376" T="0.278828"/>
      <pos A="0.0933294" C="0.384111" G="0.303895" T="0.218666"/>
      <pos A="0.198612" C="0.474353" G="0.218666" T="0.108369"/>
      <pos A="0.203626" C="0.359043" G="0.178558" T="0.258773"/>
      <pos A="0.213652" C="0.193598" G="0.248747" T="0.344003"/>
      <pos A="0.118396" C="0.263787" G="0.424218" T="0.193598"/>
      <pos A="0.203626" C="0.183571" G="0.283841" T="0.328962"/>
      <pos A="0.15349" C="0.248747" G="0.283841" T="0.313922"/>
      <pos A="0.173545" C="0.303895" G="0.379097" T="0.143464"/>
      <pos A="0.283841" C="0.193598" G="0.23872" T="0.283841"/>
      <pos A="0.148477" C="0.519475" G="0.173545" T="0.158504"/>
      <pos A="0.0883151" C="0.258773" G="0.489394" T="0.163518"/>
      <pos A="0.188585" C="0.218666" G="0.424218" T="0.168531"/>
      <pos A="0.223679" C="0.23872" G="0.444273" T="0.0933294"/>
      <pos A="0.313922" C="0.198612" G="0.208639" T="0.278828"/>
      <pos A="0.333975" C="0.243733" G="0.328962" T="0.0933294"/>
      <pos A="0.258773" C="0.213652" G="0.323949" T="0.203626"/>
      <pos A="0.128424" C="0.208639" G="0.519475" T="0.143464"/>
      <pos A="0.103356" C="0.243733" G="0.293868" T="0.359043"/>
      <pos A="0.13845" C="0.308909" G="0.318935" T="0.233707"/>
      <pos A="0.143464" C="0.288854" G="0.173545" T="0.394137"/>
      <pos A="0.163518" C="0.479367" G="0.213652" T="0.143464"/>
      <pos A="0.198612" C="0.333975" G="0.208639" T="0.258773"/>
    </motif>
    <motif db="0" id="M125" alt="O125" length="40" nsites="8" evalue="1.3e-003">
      <pos A="0.570988" C="0.324074" G="0.0771605" T="0.0277778"/>
      <pos A="0.0524691" C="0.200617" G="0.570988" T="0.175926"/>
      <pos A="0.00308642" C="0.42284" G="0.398148" T="0.175926"/>
      <pos A="0.0771605" C="0.151235" G="0.496914" T="0.274691"/>
      <pos A="0.0771605" C="0.348765" G="0.324074" T="0.25"/>
      <pos A="0.151235" C="0.151235" G="0.496914" T="0.200617"/>
      <pos A="0.0771605" C="0.225309" G="0.25" T="0.447531"/>
      <pos A="0.175926" C="0.447531" G="0.324074" T="0.0524691"/>
      <pos A="0.126543" C="0.447531" G="0.101852" T="0.324074"/>
      <pos A="0.126543" C="0.472222" G="0.175926" T="0.225309"/>
      <pos A="0.0771605" C="0.0771605" G="0.496914" T="0.348765"/>
      <pos A="0.324074" C="0.447531" G="0.126543" T="0.101852"/>
      <pos A="0.200617" C="0.225309" G="0.225309" T="0.348765"/>
      <pos A="0.225309" C="0.299383" G="0.324074" T="0.151235"/>
      <pos A="0.225309" C="0.324074" G="0.200617" T="0.25"/>
      <pos A="0.200617" C="0.324074" G="0.373457" T="0.101852"/>
      <pos A="0.225309" C="0.521605" G="0.0524691" T="0.200617"/>
      <pos A="0.225309" C="0.299383" G="0.25" T="0.225309"/>
      <pos A="0.25" C="0.373457" G="0.25" T="0.126543"/>
      <pos A="0.126543" C="0.398148" G="0.348765" T="0.126543"/>
      <pos A="0.151235" C="0.101852" G="0.521605" T="0.225309"/>
      <pos A="0.25" C="0.373457" G="0.274691" T="0.101852"/>
      <pos A="0.126543" C="0.348765" G="0.42284" T="0.101852"/>
      <pos A="0.324074" C="0.175926" G="0.175926" T="0.324074"/>
      <pos A="0.225309" C="0.447531" G="0.274691" T="0.0524691"/>
      <pos A="0.0771605" C="0.225309" G="0.595679" T="0.101852"/>
      <pos A="0.225309" C="0.324074" G="0.200617" T="0.25"/>
      <pos A="0.225309" C="0.546296" G="0.0771605" T="0.151235"/>
      <pos A="0.175926" C="0.496914" G="0.101852" T="0.225309"/>
      <pos A="0.175926" C="0.496914" G="0.101852" T="0.225309"/>
      <pos A="0.0524691" C="0.373457" G="0.398148" T="0.175926"/>
      <pos A="0.200617" C="0.274691" G="0.348765" T="0.175926"/>
      <pos A="0.299383" C="0.151235" G="0.225309" T="0.324074"/>
      <pos A="0.0277778" C="0.25" G="0.472222" T="0.25"/>
      <pos A="0.0771605" C="0.645062" G="0.151235" T="0.126543"/>
      <pos A="0.00308642" C="0.225309" G="0.299383" T="0.472222"/>
      <pos A="0.373457" C="0.25" G="0.126543" T="0.25"/>
      <pos A="0.200617" C="0.299383" G="0.348765" T="0.151235"/>
      <pos A="0.00308642" C="0.175926" G="0.79321" T="0.0277778"/>
      <pos A="0.126543" C="0.25" G="0.398148" T="0.225309"/>
    </motif>
    <motif db="0" id="M126" alt="O126" length="40" nsites="8" evalue="1.3e-003">
      <pos A="0.00308642" C="0.631594" G="0.272446" T="0.0928731"/>
      <pos A="0.00308642" C="0.900954" G="0.0928731" T="0.00308642"/>
      <pos A="0.0928731" C="0.0928731" G="0.45202" T="0.362233"/>
      <pos A="0.00308642" C="0.45202" G="0.45202" T="0.0928731"/>
      <pos A="0.00308642" C="0.900954" G="0.0928731" T="0.00308642"/>
      <pos A="0.362233" C="0.541807" G="0.0928731" T="0.00308642"/>
      <pos A="0.45202" C="0.362233" G="0.18266" T="0.00308642"/>
      <pos A="0.00308642" C="0.45202" G="0.541807" T="0.00308642"/>
      <pos A="0.272446" C="0.0928731" G="0.18266" T="0.45202"/>
      <pos A="0.362233" C="0.00308642" G="0.362233" T="0.272446"/>
      <pos A="0.362233" C="0.45202" G="0.00308642" T="0.18266"/>
      <pos A="0.00308642" C="0.0928731" G="0.631594" T="0.272446"/>
      <pos A="0.18266" C="0.631594" G="0.00308642" T="0.18266"/>
      <pos A="0.00308642" C="0.362233" G="0.45202" T="0.18266"/>
      <pos A="0.00308642" C="0.18266" G="0.811167" T="0.00308642"/>
      <pos A="0.18266" C="0.721381" G="0.0928731" T="0.00308642"/>
      <pos A="0.272446" C="0.18266" G="0.362233" T="0.18266"/>
      <pos A="0.0928731" C="0.45202" G="0.272446" T="0.18266"/>
      <pos A="0.0928731" C="0.45202" G="0.00308642" T="0.45202"/>
      <pos A="0.0928731" C="0.541807" G="0.18266" T="0.18266"/>
      <pos A="0.272446" C="0.272446" G="0.18266" T="0.272446"/>
      <pos A="0.00308642" C="0.541807" G="0.272446" T="0.18266"/>
      <pos A="0.362233" C="0.18266" G="0.362233" T="0.0928731"/>
      <pos A="0.00308642" C="0.18266" G="0.362233" T="0.45202"/>
      <pos A="0.0928731" C="0.00308642" G="0.631594" T="0.272446"/>
      <pos A="0.0928731" C="0.45202" G="0.45202" T="0.00308642"/>
      <pos A="0.0928731" C="0.541807" G="0.272446" T="0.0928731"/>
      <pos A="0.272446" C="0.272446" G="0.00308642" T="0.45202"/>
      <pos A="0.00308642" C="0.721381" G="0.272446" T="0.00308642"/>
      <pos A="0.272446" C="0.18266" G="0.541807" T="0.00308642"/>
      <pos A="0.00308642" C="0.990741" G="0.00308642" T="0.00308642"/>
      <pos A="0.00308642" C="0.541807" G="0.0928731" T="0.362233"/>
      <pos A="0.00308642" C="0.541807" G="0.18266" T="0.272446"/>
      <pos A="0.00308642" C="0.362233" G="0.541807" T="0.0928731"/>
      <pos A="0.0928731" C="0.45202" G="0.0928731" T="0.362233"/>
      <pos A="0.362233" C="0.18266" G="0.18266" T="0.272446"/>
      <pos A="0.362233" C="0.18266" G="0.362233" T="0.0928731"/>
      <pos A="0.0928731" C="0.362233" G="0.541807" T="0.00308642"/>
      <pos A="0.00308642" C="0.272446" G="0.631594" T="0.0928731"/>
      <pos A="0.00308642" C="0.00308642" G="0.900954" T="0.0928731"/>
    </motif>
    <motif db="0" id="M127" alt="O127" length="40" nsites="8" evalue="1.3e-003">
      <pos A="0.223679" C="0.424218" G="0.118396" T="0.233707"/>
      <pos A="0.15349" C="0.25376" G="0.394137" T="0.198612"/>
      <pos A="0.193598" C="0.293868" G="0.223679" T="0.288854"/>
      <pos A="0.293868" C="0.268801" G="0.243733" T="0.193598"/>
      <pos A="0.178558" C="0.158504" G="0.464326" T="0.198612"/>
      <pos A="0.128424" C="0.379097" G="0.429232" T="0.0632484"/>
      <pos A="0.183571" C="0.268801" G="0.213652" T="0.333975"/>
      <pos A="0.208639" C="0.328962" G="0.384111" T="0.0782884"/>
      <pos A="0.163518" C="0.213652" G="0.374084" T="0.248747"/>
      <pos A="0.15349" C="0.444273" G="0.248747" T="0.15349"/>
      <pos A="0.183571" C="0.379097" G="0.243733" T="0.193598"/>
      <pos A="0.228692" C="0.479367" G="0.0482074" T="0.243733"/>
      <pos A="0.263787" C="0.298881" G="0.308909" T="0.128424"/>
      <pos A="0.163518" C="0.283841" G="0.318935" T="0.233707"/>
      <pos A="0.128424" C="0.33899" G="0.333975" T="0.198612"/>
      <pos A="0.0883151" C="0.419205" G="0.318935" T="0.173545"/>
      <pos A="0.208639" C="0.273814" G="0.35403" T="0.163518"/>
      <pos A="0.228692" C="0.183571" G="0.198612" T="0.389124"/>
      <pos A="0.183571" C="0.15349" G="0.424218" T="0.23872"/>
      <pos A="0.0682617" C="0.228692" G="0.419205" T="0.283841"/>
      <pos A="0.23872" C="0.263787" G="0.283841" T="0.213652"/>
      <pos A="0.288854" C="0.15349" G="0.288854" T="0.268801"/>
      <pos A="0.198612" C="0.173545" G="0.419205" T="0.208639"/>
      <pos A="0.303895" C="0.268801" G="0.273814" T="0.15349"/>
      <pos A="0.168531" C="0.33899" G="0.218666" T="0.273814"/>
      <pos A="0.148477" C="0.389124" G="0.288854" T="0.173545"/>
      <pos A="0.108369" C="0.193598" G="0.404164" T="0.293868"/>
      <pos A="0.23872" C="0.323949" G="0.173545" T="0.263787"/>
      <pos A="0.228692" C="0.344003" G="0.313922" T="0.113383"/>
      <pos A="0.313922" C="0.263787" G="0.188585" T="0.233707"/>
      <pos A="0.15349" C="0.394137" G="0.118396" T="0.333975"/>
      <pos A="0.0883151" C="0.524488" G="0.198612" T="0.188585"/>
      <pos A="0.228692" C="0.248747" G="0.233707" T="0.288854"/>
      <pos A="0.203626" C="0.323949" G="0.228692" T="0.243733"/>
      <pos A="0.258773" C="0.208639" G="0.333975" T="0.198612"/>
      <pos A="0.143464" C="0.25376" G="0.364056" T="0.23872"/>
      <pos A="0.203626" C="0.404164" G="0.178558" T="0.213652"/>
      <pos A="0.0682617" C="0.313922" G="0.36907" T="0.248747"/>
      <pos A="0.13845" C="0.193598" G="0.449286" T="0.218666"/>
      <pos A="0.188585" C="0.333975" G="0.328962" T="0.148477"/>
    </motif>
    <motif db="0" id="M13" alt="O13" length="40" nsites="8" evalue="1.3e-003">
      <pos A="0.170228" C="0.276591" G="0.413343" T="0.139839"/>
      <pos A="0.246201" C="0.474121" G="0.185422" T="0.0942548"/>
      <pos A="0.0790598" C="0.489317" G="0.428537" T="0.00308642"/>
      <pos A="0.185422" C="0.474121" G="0.155033" T="0.185422"/>
      <pos A="0.109449" C="0.200617" G="0.458926" T="0.231006"/>
      <pos A="0.0790598" C="0.428537" G="0.291786" T="0.200617"/>
      <pos A="0.246201" C="0.215812" G="0.155033" T="0.382953"/>
      <pos A="0.0638647" C="0.382953" G="0.30698" T="0.246201"/>
      <pos A="0.322175" C="0.322175" G="0.170228" T="0.185422"/>
      <pos A="0.124644" C="0.428537" G="0.367759" T="0.0790598"/>
      <pos A="0.109449" C="0.33737" G="0.246201" T="0.30698"/>
      <pos A="0.124644" C="0.30698" G="0.276591" T="0.291786"/>
      <pos A="0.458926" C="0.30698" G="0.0790598" T="0.155033"/>
      <pos A="0.185422" C="0.443732" G="0.261396" T="0.109449"/>
      <pos A="0.276591" C="0.0638647" G="0.382953" T="0.276591"/>
      <pos A="0.0942548" C="0.170228" G="0.489317" T="0.246201"/>
      <pos A="0.0790598" C="0.519706" G="0.246201" T="0.155033"/>
      <pos A="0.0790598" C="0.443732" G="0.261396" T="0.215812"/>
      <pos A="0.0790598" C="0.382953" G="0.276591" T="0.261396"/>
      <pos A="0.155033" C="0.261396" G="0.382953" T="0.200617"/>
      <pos A="0.261396" C="0.185422" G="0.398148" T="0.155033"/>
      <pos A="0.0790598" C="0.428537" G="0.413343" T="0.0790598"/>
      <pos A="0.185422" C="0.322175" G="0.276591" T="0.215812"/>
      <pos A="0.200617" C="0.33737" G="0.398148" T="0.0638647"/>
      <pos A="0.155033" C="0.322175" G="0.231006" T="0.291786"/>
      <pos A="0.0638647" C="0.322175" G="0.382953" T="0.231006"/>
      <pos A="0.30698" C="0.33737" G="0.185422" T="0.170228"/>
      <pos A="0.109449" C="0.382953" G="0.474121" T="0.0334756"/>
      <pos A="0.276591" C="0.215812" G="0.231006" T="0.276591"/>
      <pos A="0.139839" C="0.200617" G="0.413343" T="0.246201"/>
      <pos A="0.276591" C="0.33737" G="0.30698" T="0.0790598"/>
      <pos A="0.398148" C="0.0942548" G="0.352564" T="0.155033"/>
      <pos A="0.33737" C="0.109449" G="0.33737" T="0.215812"/>
      <pos A="0.215812" C="0.413343" G="0.276591" T="0.0942548"/>
      <pos A="0.367759" C="0.398148" G="0.0638647" T="0.170228"/>
      <pos A="0.0486706" C="0.33737" G="0.215812" T="0.398148"/>
      <pos A="0.109449" C="0.30698" G="0.155033" T="0.428537"/>
      <pos A="0.276591" C="0.124644" G="0.170228" T="0.428537"/>
      <pos A="0.109449" C="0.33737" G="0.322175" T="0.231006"/>
      <pos A="0.413343" C="0.124644" G="0.291786" T="0.170228"/>
    </motif>
    <motif db="0" id="M14" alt="O14" length="40" nsites="8" evalue="1.3e-003">
      <pos A="0.133437" C="0.308909" G="0.183571" T="0.374084"/>
      <pos A="0.0833017" C="0.48438" G="0.288854" T="0.143464"/>
      <pos A="0.328962" C="0.0582351" G="0.23872" T="0.374084"/>
      <pos A="0.203626" C="0.223679" G="0.359043" T="0.213652"/>
      <pos A="0.0883151" C="0.364056" G="0.364056" T="0.183571"/>
      <pos A="0.198612" C="0.298881" G="0.228692" T="0.273814"/>
      <pos A="0.168531" C="0.359043" G="0.293868" T="0.178558"/>
      <pos A="0.333975" C="0.344003" G="0.218666" T="0.103356"/>
      <pos A="0.183571" C="0.33899" G="0.268801" T="0.208639"/>
      <pos A="0.148477" C="0.384111" G="0.243733" T="0.223679"/>
      <pos A="0.143464" C="0.318935" G="0.313922" T="0.223679"/>
      <pos A="0.173545" C="0.359043" G="0.25376" T="0.213652"/>
      <pos A="0.133437" C="0.273814" G="0.35403" T="0.23872"/>
      <pos A="0.23872" C="0.148477" G="0.51446" T="0.0983427"/>
      <pos A="0.293868" C="0.323949" G="0.158504" T="0.223679"/>
      <pos A="0.193598" C="0.303895" G="0.268801" T="0.233707"/>
      <pos A="0.308909" C="0.198612" G="0.243733" T="0.248747"/>
      <pos A="0.168531" C="0.328962" G="0.283841" T="0.218666"/>
      <pos A="0.198612" C="0.364056" G="0.288854" T="0.148477"/>
      <pos A="0.168531" C="0.359043" G="0.258773" T="0.213652"/>
      <pos A="0.148477" C="0.303895" G="0.303895" T="0.243733"/>
      <pos A="0.15349" C="0.389124" G="0.208639" T="0.248747"/>
      <pos A="0.263787" C="0.103356" G="0.384111" T="0.248747"/>
      <pos A="0.188585" C="0.23872" G="0.509447" T="0.0632484"/>
      <pos A="0.313922" C="0.268801" G="0.213652" T="0.203626"/>
      <pos A="0.118396" C="0.293868" G="0.344003" T="0.243733"/>
      <pos A="0.163518" C="0.278828" G="0.243733" T="0.313922"/>
      <pos A="0.268801" C="0.258773" G="0.278828" T="0.193598"/>
      <pos A="0.13845" C="0.35403" G="0.359043" T="0.148477"/>
      <pos A="0.203626" C="0.15349" G="0.293868" T="0.349016"/>
      <pos A="0.133437" C="0.25376" G="0.414192" T="0.198612"/>
      <pos A="0.143464" C="0.263787" G="0.389124" T="0.203626"/>
      <pos A="0.0732751" C="0.35403" G="0.288854" T="0.283841"/>
      <pos A="0.0983427" C="0.233707" G="0.298881" T="0.36907"/>
      <pos A="0.15349" C="0.449286" G="0.143464" T="0.25376"/>
      <pos A="0.303895" C="0.33899" G="0.273814" T="0.0833017"/>
      <pos A="0.308909" C="0.333975" G="0.178558" T="0.178558"/>
      <pos A="0.148477" C="0.36907" G="0.333975" T="0.148477"/>
      <pos A="0.143464" C="0.223679" G="0.328962" T="0.303895"/>
      <pos A="0.374084" C="0.158504" G="0.333975" T="0.133437"/>
    </motif>
    <motif db="0" id="M15" alt="O15" length="40" nsites="8" evalue="1.3e-003">
      <pos A="0.133437" C="0.333975" G="0.198612" T="0.333975"/>
      <pos A="0.313922" C="0.208639" G="0.328962" T="0.148477"/>
      <pos A="0.273814" C="0.228692" G="0.313922" T="0.183571"/>
      <pos A="0.318935" C="0.183571" G="0.303895" T="0.193598"/>
      <pos A="0.258773" C="0.0431941" G="0.48438" T="0.213652"/>
      <pos A="0.173545" C="0.479367" G="0.208639" T="0.13845"/>
      <pos A="0.133437" C="0.33899" G="0.33899" T="0.188585"/>
      <pos A="0.0682617" C="0.389124" G="0.213652" T="0.328962"/>
      <pos A="0.173545" C="0.318935" G="0.303895" T="0.203626"/>
      <pos A="0.103356" C="0.168531" G="0.419205" T="0.308909"/>
      <pos A="0.118396" C="0.213652" G="0.479367" T="0.188585"/>
      <pos A="0.148477" C="0.35403" G="0.288854" T="0.208639"/>
      <pos A="0.0782884" C="0.359043" G="0.268801" T="0.293868"/>
      <pos A="0.213652" C="0.33899" G="0.0933294" T="0.35403"/>
      <pos A="0.0331674" C="0.223679" G="0.35403" T="0.389124"/>
      <pos A="0.133437" C="0.469339" G="0.243733" T="0.15349"/>
      <pos A="0.35403" C="0.429232" G="0.0181264" T="0.198612"/>
      <pos A="0.243733" C="0.218666" G="0.328962" T="0.208639"/>
      <pos A="0.183571" C="0.349016" G="0.349016" T="0.118396"/>
      <pos A="0.228692" C="0.148477" G="0.33899" T="0.283841"/>
      <pos A="0.218666" C="0.218666" G="0.359043" T="0.203626"/>
      <pos A="0.178558" C="0.344003" G="0.313922" T="0.163518"/>
      <pos A="0.233707" C="0.213652" G="0.379097" T="0.173545"/>
      <pos A="0.0983427" C="0.374084" G="0.293868" T="0.233707"/>
      <pos A="0.298881" C="0.258773" G="0.193598" T="0.248747"/>
      <pos A="0.188585" C="0.263787" G="0.364056" T="0.183571"/>
      <pos A="0.193598" C="0.248747" G="0.409178" T="0.148477"/>
      <pos A="0.108369" C="0.333975" G="0.273814" T="0.283841"/>
      <pos A="0.233707" C="0.359043" G="0.25376" T="0.15349"/>
      <pos A="0.103356" C="0.389124" G="0.193598" T="0.313922"/>
      <pos A="0.298881" C="0.344003" G="0.183571" T="0.173545"/>
      <pos A="0.218666" C="0.113383" G="0.389124" T="0.278828"/>
      <pos A="0.193598" C="0.218666" G="0.298881" T="0.288854"/>
      <pos A="0.173545" C="0.23872" G="0.293868" T="0.293868"/>
      <pos A="0.278828" C="0.308909" G="0.308909" T="0.103356"/>
      <pos A="0.208639" C="0.33899" G="0.243733" T="0.208639"/>
      <pos A="0.198612" C="0.328962" G="0.298881" T="0.173545"/>
      <pos A="0.208639" C="0.268801" G="0.308909" T="0.213652"/>
      <pos A="0.158504" C="0.25376" G="0.308909" T="0.278828"/>
      <pos A="0.108369" C="0.268801" G="0.35403" T="0.268801"/>
    </motif>
    <motif db="0" id="M16" alt="O16" length="40" nsites="8" evalue="1.3e-003">
      <pos A="0.260736" C="0.131911" G="0.561325" T="0.0460277"/>
      <pos A="0.0889699" C="0.432502" G="0.217794" T="0.260736"/>
      <pos A="0.00308642" C="0.260736" G="0.561325" T="0.174852"/>
      <pos A="0.432502" C="0.346618" G="0.00308642" T="0.217794"/>
      <pos A="0.131911" C="0.303677" G="0.346618" T="0.217794"/>
      <pos A="0.0889699" C="0.217794" G="0.475443" T="0.217794"/>
      <pos A="0.0460277" C="0.38956" G="0.518384" T="0.0460277"/>
      <pos A="0.174852" C="0.518384" G="0.131911" T="0.174852"/>
      <pos A="0.346618" C="0.131911" G="0.475443" T="0.0460277"/>
      <pos A="0.174852" C="0.131911" G="0.432502" T="0.260736"/>
      <pos A="0.475443" C="0.00308642" G="0.174852" T="0.346618"/>
      <pos A="0.174852" C="0.174852" G="0.518384" T="0.131911"/>
      <pos A="0.432502" C="0.00308642" G="0.174852" T="0.38956"/>
      <pos A="0.217794" C="0.217794" G="0.131911" T="0.432502"/>
      <pos A="0.0889699" C="0.604268" G="0.174852" T="0.131911"/>
      <pos A="0.0460277" C="0.303677" G="0.561325" T="0.0889699"/>
      <pos A="0.260736" C="0.432502" G="0.303677" T="0.00308642"/>
      <pos A="0.303677" C="0.260736" G="0.38956" T="0.0460277"/>
      <pos A="0.0889699" C="0.00308642" G="0.647209" T="0.260736"/>
      <pos A="0.346618" C="0.475443" G="0.174852" T="0.00308642"/>
      <pos A="0.217794" C="0.518384" G="0.0460277" T="0.217794"/>
      <pos A="0.475443" C="0.174852" G="0.260736" T="0.0889699"/>
      <pos A="0.38956" C="0.260736" G="0.217794" T="0.131911"/>
      <pos A="0.0460277" C="0.0889699" G="0.303677" T="0.561325"/>
      <pos A="0.00308642" C="0.260736" G="0.432502" T="0.303677"/>
      <pos A="0.217794" C="0.432502" G="0.303677" T="0.0460277"/>
      <pos A="0.0460277" C="0.561325" G="0.217794" T="0.174852"/>
      <pos A="0.217794" C="0.217794" G="0.303677" T="0.260736"/>
      <pos A="0.0460277" C="0.475443" G="0.346618" T="0.131911"/>
      <pos A="0.303677" C="0.131911" G="0.38956" T="0.174852"/>
      <pos A="0.00308642" C="0.346618" G="0.604268" T="0.0460277"/>
      <pos A="0.0460277" C="0.518384" G="0.131911" T="0.303677"/>
      <pos A="0.0460277" C="0.303677" G="0.432502" T="0.217794"/>
      <pos A="0.174852" C="0.217794" G="0.346618" T="0.260736"/>
      <pos A="0.217794" C="0.131911" G="0.131911" T="0.518384"/>
      <pos A="0.00308642" C="0.260736" G="0.604268" T="0.131911"/>
      <pos A="0.217794" C="0.217794" G="0.38956" T="0.174852"/>
      <pos A="0.561325" C="0.346618" G="0.0460277" T="0.0460277"/>
      <pos A="0.0889699" C="0.260736" G="0.38956" T="0.260736"/>
      <pos A="0.131911" C="0.131911" G="0.561325" T="0.174852"/>
    </motif>
    <motif db="0" id="M17" alt="O17" length="40" nsites="8" evalue="1.3e-003">
      <pos A="0.0810588" C="0.314977" G="0.496914" T="0.10705"/>
      <pos A="0.00308642" C="0.237004" G="0.314977" T="0.444931"/>
      <pos A="0.340968" C="0.262996" G="0.314977" T="0.0810588"/>
      <pos A="0.39295" C="0.262996" G="0.237004" T="0.10705"/>
      <pos A="0.185023" C="0.548896" G="0.159032" T="0.10705"/>
      <pos A="0.185023" C="0.185023" G="0.133041" T="0.496914"/>
      <pos A="0.133041" C="0.314977" G="0.522905" T="0.0290775"/>
      <pos A="0.10705" C="0.39295" G="0.288987" T="0.211013"/>
      <pos A="0.418941" C="0.314977" G="0.159032" T="0.10705"/>
      <pos A="0.185023" C="0.496914" G="0.0810588" T="0.237004"/>
      <pos A="0.237004" C="0.262996" G="0.444931" T="0.0550686"/>
      <pos A="0.314977" C="0.288987" G="0.288987" T="0.10705"/>
      <pos A="0.0550686" C="0.262996" G="0.185023" T="0.496914"/>
      <pos A="0.10705" C="0.185023" G="0.237004" T="0.470922"/>
      <pos A="0.211013" C="0.0810588" G="0.262996" T="0.444931"/>
      <pos A="0.00308642" C="0.211013" G="0.237004" T="0.548896"/>
      <pos A="0.211013" C="0.418941" G="0.10705" T="0.262996"/>
      <pos A="0.10705" C="0.262996" G="0.366959" T="0.262996"/>
      <pos A="0.314977" C="0.185023" G="0.159032" T="0.340968"/>
      <pos A="0.262996" C="0.262996" G="0.39295" T="0.0810588"/>
      <pos A="0.288987" C="0.0550686" G="0.340968" T="0.314977"/>
      <pos A="0.185023" C="0.340968" G="0.444931" T="0.0290775"/>
      <pos A="0.185023" C="0.39295" G="0.185023" T="0.237004"/>
      <pos A="0.314977" C="0.237004" G="0.262996" T="0.185023"/>
      <pos A="0.262996" C="0.262996" G="0.39295" T="0.0810588"/>
      <pos A="0.262996" C="0.548896" G="0.0550686" T="0.133041"/>
      <pos A="0.0550686" C="0.237004" G="0.314977" T="0.39295"/>
      <pos A="0.00308642" C="0.159032" G="0.600877" T="0.237004"/>
      <pos A="0.185023" C="0.159032" G="0.418941" T="0.237004"/>
      <pos A="0.262996" C="0.314977" G="0.185023" T="0.237004"/>
      <pos A="0.237004" C="0.262996" G="0.237004" T="0.262996"/>
      <pos A="0.0550686" C="0.340968" G="0.288987" T="0.314977"/>
      <pos A="0.159032" C="0.340968" G="0.262996" T="0.237004"/>
      <pos A="0.314977" C="0.10705" G="0.444931" T="0.133041"/>
      <pos A="0.418941" C="0.237004" G="0.314977" T="0.0290775"/>
      <pos A="0.0290775" C="0.10705" G="0.574886" T="0.288987"/>
      <pos A="0.262996" C="0.185023" G="0.470922" T="0.0810588"/>
      <pos A="0.10705" C="0.340968" G="0.340968" T="0.211013"/>
      <pos A="0.0810588" C="0.314977" G="0.237004" T="0.366959"/>
      <pos A="0.185023" C="0.262996" G="0.418941" T="0.133041"/>
    </motif>
    <motif db="0" id="M18" alt="O18" length="40" nsites="8" evalue="1.3e-003">
      <pos A="0.184492" C="0.320547" G="0.239922" T="0.255039"/>
      <pos A="0.0635546" C="0.46164" G="0.224805" T="0.25"/>
      <pos A="0.280234" C="0.214727" G="0.189532" T="0.315508"/>
      <pos A="0.124024" C="0.441484" G="0.350781" T="0.0837116"/>
      <pos A="0.224805" C="0.350781" G="0.255039" T="0.169375"/>
      <pos A="0.204649" C="0.194571" G="0.345742" T="0.255039"/>
      <pos A="0.179453" C="0.229844" G="0.481797" T="0.108907"/>
      <pos A="0.204649" C="0.295351" G="0.315508" T="0.184492"/>
      <pos A="0.219766" C="0.219766" G="0.25" T="0.310468"/>
      <pos A="0.204649" C="0.270156" G="0.330625" T="0.194571"/>
      <pos A="0.124024" C="0.305429" G="0.431405" T="0.139141"/>
      <pos A="0.265117" C="0.265117" G="0.340703" T="0.129063"/>
      <pos A="0.265117" C="0.214727" G="0.14418" T="0.375976"/>
      <pos A="0.189532" C="0.421327" G="0.159297" T="0.229844"/>
      <pos A="0.224805" C="0.219766" G="0.345742" T="0.209688"/>
      <pos A="0.169375" C="0.446523" G="0.179453" T="0.204649"/>
      <pos A="0.14418" C="0.325586" G="0.375976" T="0.154258"/>
      <pos A="0.234883" C="0.0736336" G="0.396132" T="0.295351"/>
      <pos A="0.149219" C="0.194571" G="0.360859" T="0.295351"/>
      <pos A="0.113946" C="0.512031" G="0.234883" T="0.139141"/>
      <pos A="0.169375" C="0.305429" G="0.255039" T="0.270156"/>
      <pos A="0.209688" C="0.325586" G="0.189532" T="0.275195"/>
      <pos A="0.315508" C="0.244961" G="0.295351" T="0.14418"/>
      <pos A="0.19961" C="0.30039" G="0.426366" T="0.0736336"/>
      <pos A="0.134102" C="0.370937" G="0.260078" T="0.234883"/>
      <pos A="0.134102" C="0.335664" G="0.340703" T="0.189532"/>
      <pos A="0.0837116" C="0.295351" G="0.345742" T="0.275195"/>
      <pos A="0.209688" C="0.224805" G="0.325586" T="0.239922"/>
      <pos A="0.169375" C="0.265117" G="0.260078" T="0.305429"/>
      <pos A="0.305429" C="0.234883" G="0.365898" T="0.0937896"/>
      <pos A="0.285273" C="0.35582" G="0.139141" T="0.219766"/>
      <pos A="0.0937896" C="0.214727" G="0.46164" T="0.229844"/>
      <pos A="0.179453" C="0.285273" G="0.229844" T="0.305429"/>
      <pos A="0.14418" C="0.255039" G="0.436445" T="0.164336"/>
      <pos A="0.239922" C="0.219766" G="0.350781" T="0.189532"/>
      <pos A="0.159297" C="0.224805" G="0.431405" T="0.184492"/>
      <pos A="0.139141" C="0.305429" G="0.234883" T="0.320547"/>
      <pos A="0.19961" C="0.396132" G="0.194571" T="0.209688"/>
      <pos A="0.14418" C="0.411249" G="0.275195" T="0.169375"/>
      <pos A="0.134102" C="0.370937" G="0.234883" T="0.260078"/>
    </motif>
    <motif db="0" id="M19" alt="O19" length="40" nsites="8" evalue="1.3e-003">
      <pos A="0.380719" C="0.235476" G="0.206427" T="0.177379"/>
      <pos A="0.0902321" C="0.293573" G="0.380719" T="0.235476"/>
      <pos A="0.119281" C="0.496914" G="0.14833" T="0.235476"/>
      <pos A="0.0902321" C="0.322621" G="0.293573" T="0.293573"/>
      <pos A="0.35167" C="0.0902321" G="0.177379" T="0.380719"/>
      <pos A="0.14833" C="0.322621" G="0.467865" T="0.0611842"/>
      <pos A="0.0611842" C="0.555011" G="0.322621" T="0.0611842"/>
      <pos A="0.177379" C="0.380719" G="0.14833" T="0.293573"/>
      <pos A="0.0321353" C="0.613108" G="0.322621" T="0.0321353"/>
      <pos A="0.206427" C="0.35167" G="0.322621" T="0.119281"/>
      <pos A="0.119281" C="0.264524" G="0.322621" T="0.293573"/>
      <pos A="0.322621" C="0.14833" G="0.206427" T="0.322621"/>
      <pos A="0.0611842" C="0.380719" G="0.322621" T="0.235476"/>
      <pos A="0.0902321" C="0.35167" G="0.293573" T="0.264524"/>
      <pos A="0.119281" C="0.14833" G="0.409768" T="0.322621"/>
      <pos A="0.119281" C="0.293573" G="0.496914" T="0.0902321"/>
      <pos A="0.0611842" C="0.293573" G="0.584059" T="0.0611842"/>
      <pos A="0.177379" C="0.235476" G="0.293573" T="0.293573"/>
      <pos A="0.14833" C="0.496914" G="0.14833" T="0.206427"/>
      <pos A="0.0611842" C="0.35167" G="0.119281" T="0.467865"/>
      <pos A="0.14833" C="0.409768" G="0.322621" T="0.119281"/>
      <pos A="0.00308642" C="0.467865" G="0.496914" T="0.0321353"/>
      <pos A="0.293573" C="0.206427" G="0.35167" T="0.14833"/>
      <pos A="0.264524" C="0.322621" G="0.177379" T="0.235476"/>
      <pos A="0.0321353" C="0.264524" G="0.35167" T="0.35167"/>
      <pos A="0.322621" C="0.264524" G="0.264524" T="0.14833"/>
      <pos A="0.119281" C="0.14833" G="0.35167" T="0.380719"/>
      <pos A="0.119281" C="0.525962" G="0.235476" T="0.119281"/>
      <pos A="0.235476" C="0.293573" G="0.0611842" T="0.409768"/>
      <pos A="0.119281" C="0.35167" G="0.322621" T="0.206427"/>
      <pos A="0.235476" C="0.467865" G="0.235476" T="0.0611842"/>
      <pos A="0.00308642" C="0.264524" G="0.496914" T="0.235476"/>
      <pos A="0.206427" C="0.409768" G="0.235476" T="0.14833"/>
      <pos A="0.293573" C="0.264524" G="0.14833" T="0.293573"/>
      <pos A="0.0902321" C="0.35167" G="0.264524" T="0.293573"/>
      <pos A="0.119281" C="0.264524" G="0.322621" T="0.293573"/>
      <pos A="0.206427" C="0.0611842" G="0.467865" T="0.264524"/>
      <pos A="0.206427" C="0.467865" G="0.119281" T="0.206427"/>
      <pos A="0.206427" C="0.613108" G="0.119281" T="0.0611842"/>
      <pos A="0.0611842" C="0.119281" G="0.35167" T="0.467865"/>
    </motif>
    <motif db="0" id="M2" alt="O2" length="40" nsites="8" evalue="1.3e-003">
      <pos A="0.228692" C="0.293868" G="0.323949" T="0.15349"/>
      <pos A="0.168531" C="0.36907" G="0.268801" T="0.193598"/>
      <pos A="0.163518" C="0.344003" G="0.228692" T="0.263787"/>
      <pos A="0.248747" C="0.218666" G="0.258773" T="0.273814"/>
      <pos A="0.15349" C="0.23872" G="0.424218" T="0.183571"/>
      <pos A="0.208639" C="0.344003" G="0.303895" T="0.143464"/>
      <pos A="0.228692" C="0.178558" G="0.243733" T="0.349016"/>
      <pos A="0.178558" C="0.233707" G="0.263787" T="0.323949"/>
      <pos A="0.228692" C="0.449286" G="0.0933294" T="0.228692"/>
      <pos A="0.148477" C="0.379097" G="0.323949" T="0.148477"/>
      <pos A="0.183571" C="0.273814" G="0.208639" T="0.333975"/>
      <pos A="0.178558" C="0.364056" G="0.374084" T="0.0833017"/>
      <pos A="0.143464" C="0.359043" G="0.283841" T="0.213652"/>
      <pos A="0.183571" C="0.143464" G="0.454299" T="0.218666"/>
      <pos A="0.108369" C="0.429232" G="0.359043" T="0.103356"/>
      <pos A="0.273814" C="0.203626" G="0.323949" T="0.198612"/>
      <pos A="0.163518" C="0.389124" G="0.198612" T="0.248747"/>
      <pos A="0.228692" C="0.374084" G="0.203626" T="0.193598"/>
      <pos A="0.123409" C="0.173545" G="0.469339" T="0.233707"/>
      <pos A="0.233707" C="0.148477" G="0.313922" T="0.303895"/>
      <pos A="0.0833017" C="0.268801" G="0.374084" T="0.273814"/>
      <pos A="0.248747" C="0.35403" G="0.218666" T="0.178558"/>
      <pos A="0.25376" C="0.183571" G="0.328962" T="0.233707"/>
      <pos A="0.163518" C="0.293868" G="0.278828" T="0.263787"/>
      <pos A="0.123409" C="0.258773" G="0.308909" T="0.308909"/>
      <pos A="0.108369" C="0.404164" G="0.193598" T="0.293868"/>
      <pos A="0.223679" C="0.524488" G="0.143464" T="0.108369"/>
      <pos A="0.263787" C="0.414192" G="0.0782884" T="0.243733"/>
      <pos A="0.173545" C="0.163518" G="0.389124" T="0.273814"/>
      <pos A="0.123409" C="0.243733" G="0.419205" T="0.213652"/>
      <pos A="0.313922" C="0.218666" G="0.198612" T="0.268801"/>
      <pos A="0.228692" C="0.25376" G="0.439258" T="0.0782884"/>
      <pos A="0.198612" C="0.15349" G="0.364056" T="0.283841"/>
      <pos A="0.0782884" C="0.444273" G="0.303895" T="0.173545"/>
      <pos A="0.128424" C="0.344003" G="0.273814" T="0.25376"/>
      <pos A="0.213652" C="0.173545" G="0.313922" T="0.298881"/>
      <pos A="0.0883151" C="0.293868" G="0.33899" T="0.278828"/>
      <pos A="0.328962" C="0.379097" G="0.183571" T="0.108369"/>
      <pos A="0.293868" C="0.283841" G="0.25376" T="0.168531"/>
      <pos A="0.193598" C="0.293868" G="0.394137" T="0.118396"/>
    </motif>
    <motif db="0" id="M21" alt="O21" length="40" nsites="8" evalue="1.3e-003">
      <pos A="0.496914" C="0.167696" G="0.332304" T="0.00308642"/>
      <pos A="0.00308642" C="0.167696" G="0.496914" T="0.332304"/>
      <pos A="0.167696" C="0.661523" G="0.167696" T="0.00308642"/>
      <pos A="0.00308642" C="0.496914" G="0.167696" T="0.332304"/>
      <pos A="0.496914" C="0.167696" G="0.332304" T="0.00308642"/>
      <pos A="0.00308642" C="0.496914" G="0.167696" T="0.332304"/>
      <pos A="0.167696" C="0.332304" G="0.167696" T="0.332304"/>
      <pos A="0.332304" C="0.332304" G="0.332304" T="0.00308642"/>
      <pos A="0.496914" C="0.00308642" G="0.496914" T="0.00308642"/>
      <pos A="0.00308642" C="0.496914" G="0.332304" T="0.167696"/>
      <pos A="0.496914" C="0.00308642" G="0.332304" T="0.167696"/>
      <pos A="0.00308642" C="0.661523" G="0.332304" T="0.00308642"/>
      <pos A="0.00308642" C="0.826131" G="0.00308642" T="0.167696"/>
      <pos A="0.00308642" C="0.167696" G="0.00308642" T="0.826131"/>
      <pos A="0.332304" C="0.332304" G="0.167696" T="0.167696"/>
      <pos A="0.167696" C="0.661523" G="0.167696" T="0.00308642"/>
      <pos A="0.332304" C="0.332304" G="0.332304" T="0.00308642"/>
      <pos A="0.00308642" C="0.496914" G="0.496914" T="0.00308642"/>
      <pos A="0.332304" C="0.332304" G="0.167696" T="0.167696"/>
      <pos A="0.167696" C="0.167696" G="0.167696" T="0.496914"/>
      <pos A="0.332304" C="0.00308642" G="0.167696" T="0.496914"/>
      <pos A="0.00308642" C="0.332304" G="0.661523" T="0.00308642"/>
      <pos A="0.332304" C="0.332304" G="0.167696" T="0.167696"/>
      <pos A="0.332304" C="0.00308642" G="0.332304" T="0.332304"/>
      <pos A="0.00308642" C="0.661523" G="0.332304" T="0.00308642"/>
      <pos A="0.332304" C="0.496914" G="0.167696" T="0.00308642"/>
      <pos A="0.332304" C="0.167696" G="0.496914" T="0.00308642"/>
      <pos A="0.167696" C="0.496914" G="0.332304" T="0.00308642"/>
      <pos A="0.167696" C="0.00308642" G="0.332304" T="0.496914"/>
      <pos A="0.332304" C="0.167696" G="0.332304" T="0.167696"/>
      <pos A="0.167696" C="0.167696" G="0.496914" T="0.167696"/>
      <pos A="0.167696" C="0.332304" G="0.496914" T="0.00308642"/>
      <pos A="0.167696" C="0.661523" G="0.167696" T="0.00308642"/>
      <pos A="0.332304" C="0.00308642" G="0.332304" T="0.332304"/>
      <pos A="0.00308642" C="0.496914" G="0.332304" T="0.167696"/>
      <pos A="0.00308642" C="0.00308642" G="0.661523" T="0.332304"/>
      <pos A="0.167696" C="0.332304" G="0.332304" T="0.167696"/>
      <pos A="0.332304" C="0.00308642" G="0.332304" T="0.332304"/>
      <pos A="0.167696" C="0.167696" G="0.496914" T="0.167696"/>
      <pos A="0.167696" C="0.332304" G="0.332304" T="0.167696"/>
    </motif>
    <motif db="0" id="M22" alt="O22" length="40" nsites="8" evalue="1.3e-003">
      <pos A="0.255039" C="0.239922" G="0.345742" T="0.159297"/>
      <pos A="0.209688" C="0.320547" G="0.219766" T="0.25"/>
      <pos A="0.179453" C="0.391093" G="0.184492" T="0.244961"/>
      <pos A="0.184492" C="0.365898" G="0.320547" T="0.129063"/>
      <pos A="0.118985" C="0.370937" G="0.265117" T="0.244961"/>
      <pos A="0.0887506" C="0.209688" G="0.35582" T="0.345742"/>
      <pos A="0.270156" C="0.325586" G="0.325586" T="0.0786726"/>
      <pos A="0.255039" C="0.244961" G="0.285273" T="0.214727"/>
      <pos A="0.214727" C="0.335664" G="0.265117" T="0.184492"/>
      <pos A="0.124024" C="0.244961" G="0.305429" T="0.325586"/>
      <pos A="0.295351" C="0.219766" G="0.189532" T="0.295351"/>
      <pos A="0.149219" C="0.401171" G="0.340703" T="0.108907"/>
      <pos A="0.30039" C="0.411249" G="0.118985" T="0.169375"/>
      <pos A="0.0887506" C="0.35582" G="0.234883" T="0.320547"/>
      <pos A="0.214727" C="0.30039" G="0.360859" T="0.124024"/>
      <pos A="0.108907" C="0.40621" G="0.265117" T="0.219766"/>
      <pos A="0.0887506" C="0.19961" G="0.456601" T="0.255039"/>
      <pos A="0.159297" C="0.149219" G="0.396132" T="0.295351"/>
      <pos A="0.229844" C="0.229844" G="0.375976" T="0.164336"/>
      <pos A="0.124024" C="0.275195" G="0.239922" T="0.360859"/>
      <pos A="0.280234" C="0.290312" G="0.255039" T="0.174414"/>
      <pos A="0.19961" C="0.234883" G="0.391093" T="0.174414"/>
      <pos A="0.25" C="0.265117" G="0.320547" T="0.164336"/>
      <pos A="0.14418" C="0.305429" G="0.350781" T="0.19961"/>
      <pos A="0.113946" C="0.330625" G="0.335664" T="0.219766"/>
      <pos A="0.159297" C="0.431405" G="0.209688" T="0.19961"/>
      <pos A="0.184492" C="0.370937" G="0.0937896" T="0.350781"/>
      <pos A="0.219766" C="0.305429" G="0.35582" T="0.118985"/>
      <pos A="0.209688" C="0.260078" G="0.325586" T="0.204649"/>
      <pos A="0.219766" C="0.386054" G="0.174414" T="0.219766"/>
      <pos A="0.108907" C="0.35582" G="0.295351" T="0.239922"/>
      <pos A="0.139141" C="0.391093" G="0.169375" T="0.30039"/>
      <pos A="0.335664" C="0.0937896" G="0.244961" T="0.325586"/>
      <pos A="0.174414" C="0.295351" G="0.401171" T="0.129063"/>
      <pos A="0.194571" C="0.330625" G="0.224805" T="0.25"/>
      <pos A="0.129063" C="0.174414" G="0.431405" T="0.265117"/>
      <pos A="0.159297" C="0.345742" G="0.365898" T="0.129063"/>
      <pos A="0.214727" C="0.391093" G="0.25" T="0.14418"/>
      <pos A="0.19961" C="0.0736336" G="0.391093" T="0.335664"/>
      <pos A="0.270156" C="0.255039" G="0.280234" T="0.194571"/>
    </motif>
    <motif db="0" id="M23" alt="O23" length="40" nsites="8" evalue="1.3e-003">
      <pos A="0.262996" C="0.366959" G="0.314977" T="0.0550686"/>
      <pos A="0.262996" C="0.262996" G="0.262996" T="0.211013"/>
      <pos A="0.314977" C="0.0550686" G="0.522905" T="0.10705"/>
      <pos A="0.0550686" C="0.418941" G="0.366959" T="0.159032"/>
      <pos A="0.159032" C="0.211013" G="0.366959" T="0.262996"/>
      <pos A="0.730832" C="0.00308642" G="0.10705" T="0.159032"/>
      <pos A="0.574886" C="0.10705" G="0.262996" T="0.0550686"/>
      <pos A="0.0550686" C="0.159032" G="0.470922" T="0.314977"/>
      <pos A="0.00308642" C="0.418941" G="0.470922" T="0.10705"/>
      <pos A="0.159032" C="0.418941" G="0.262996" T="0.159032"/>
      <pos A="0.0550686" C="0.159032" G="0.574886" T="0.211013"/>
      <pos A="0.211013" C="0.262996" G="0.418941" T="0.10705"/>
      <pos A="0.211013" C="0.0550686" G="0.626868" T="0.10705"/>
      <pos A="0.159032" C="0.522905" G="0.0550686" T="0.262996"/>
      <pos A="0.00308642" C="0.0550686" G="0.159032" T="0.782814"/>
      <pos A="0.0550686" C="0.418941" G="0.0550686" T="0.470922"/>
      <pos A="0.366959" C="0.574886" G="0.0550686" T="0.00308642"/>
      <pos A="0.0550686" C="0.262996" G="0.418941" T="0.262996"/>
      <pos A="0.262996" C="0.262996" G="0.418941" T="0.0550686"/>
      <pos A="0.159032" C="0.10705" G="0.10705" T="0.626868"/>
      <pos A="0.00308642" C="0.314977" G="0.366959" T="0.314977"/>
      <pos A="0.314977" C="0.314977" G="0.262996" T="0.10705"/>
      <pos A="0.00308642" C="0.211013" G="0.730832" T="0.0550686"/>
      <pos A="0.262996" C="0.211013" G="0.00308642" T="0.522905"/>
      <pos A="0.10705" C="0.470922" G="0.10705" T="0.314977"/>
      <pos A="0.00308642" C="0.522905" G="0.366959" T="0.10705"/>
      <pos A="0.159032" C="0.366959" G="0.366959" T="0.10705"/>
      <pos A="0.00308642" C="0.418941" G="0.211013" T="0.366959"/>
      <pos A="0.211013" C="0.366959" G="0.10705" T="0.314977"/>
      <pos A="0.0550686" C="0.0550686" G="0.730832" T="0.159032"/>
      <pos A="0.470922" C="0.470922" G="0.0550686" T="0.00308642"/>
      <pos A="0.0550686" C="0.211013" G="0.522905" T="0.211013"/>
      <pos A="0.0550686" C="0.159032" G="0.522905" T="0.262996"/>
      <pos A="0.366959" C="0.262996" G="0.314977" T="0.0550686"/>
      <pos A="0.10705" C="0.159032" G="0.730832" T="0.00308642"/>
      <pos A="0.10705" C="0.211013" G="0.418941" T="0.262996"/>
      <pos A="0.159032" C="0.159032" G="0.470922" T="0.211013"/>
      <pos A="0.10705" C="0.522905" G="0.366959" T="0.00308642"/>
      <pos A="0.574886" C="0.0550686" G="0.211013" T="0.159032"/>
      <pos A="0.211013" C="0.418941" G="0.314977" T="0.0550686"/>
    </motif>
    <motif db="0" id="M24" alt="O24" length="40" nsites="8" evalue="1.3e-003">
      <pos A="0.237004" C="0.366959" G="0.237004" T="0.159032"/>
      <pos A="0.10705" C="0.159032" G="0.522905" T="0.211013"/>
      <pos A="0.0810588" C="0.340968" G="0.366959" T="0.211013"/>
      <pos A="0.211013" C="0.418941" G="0.211013" T="0.159032"/>
      <pos A="0.133041" C="0.185023" G="0.262996" T="0.418941"/>
      <pos A="0.211013" C="0.366959" G="0.366959" T="0.0550686"/>
      <pos A="0.00308642" C="0.418941" G="0.470922" T="0.10705"/>
      <pos A="0.0810588" C="0.444931" G="0.340968" T="0.133041"/>
      <pos A="0.314977" C="0.496914" G="0.0290775" T="0.159032"/>
      <pos A="0.0290775" C="0.574886" G="0.39295" T="0.00308642"/>
      <pos A="0.418941" C="0.39295" G="0.10705" T="0.0810588"/>
      <pos A="0.288987" C="0.133041" G="0.418941" T="0.159032"/>
      <pos A="0.237004" C="0.237004" G="0.314977" T="0.211013"/>
      <pos A="0.10705" C="0.600877" G="0.0550686" T="0.237004"/>
      <pos A="0.288987" C="0.39295" G="0.0810588" T="0.237004"/>
      <pos A="0.211013" C="0.185023" G="0.470922" T="0.133041"/>
      <pos A="0.237004" C="0.185023" G="0.548896" T="0.0290775"/>
      <pos A="0.185023" C="0.10705" G="0.600877" T="0.10705"/>
      <pos A="0.288987" C="0.366959" G="0.262996" T="0.0810588"/>
      <pos A="0.10705" C="0.133041" G="0.522905" T="0.237004"/>
      <pos A="0.133041" C="0.39295" G="0.237004" T="0.237004"/>
      <pos A="0.211013" C="0.0550686" G="0.470922" T="0.262996"/>
      <pos A="0.0550686" C="0.262996" G="0.600877" T="0.0810588"/>
      <pos A="0.00308642" C="0.600877" G="0.340968" T="0.0550686"/>
      <pos A="0.211013" C="0.237004" G="0.211013" T="0.340968"/>
      <pos A="0.10705" C="0.262996" G="0.444931" T="0.185023"/>
      <pos A="0.0290775" C="0.652859" G="0.262996" T="0.0550686"/>
      <pos A="0.237004" C="0.366959" G="0.237004" T="0.159032"/>
      <pos A="0.288987" C="0.0550686" G="0.600877" T="0.0550686"/>
      <pos A="0.00308642" C="0.237004" G="0.496914" T="0.262996"/>
      <pos A="0.262996" C="0.288987" G="0.237004" T="0.211013"/>
      <pos A="0.10705" C="0.496914" G="0.237004" T="0.159032"/>
      <pos A="0.133041" C="0.574886" G="0.237004" T="0.0550686"/>
      <pos A="0.340968" C="0.10705" G="0.211013" T="0.340968"/>
      <pos A="0.522905" C="0.0550686" G="0.314977" T="0.10705"/>
      <pos A="0.237004" C="0.366959" G="0.314977" T="0.0810588"/>
      <pos A="0.0810588" C="0.262996" G="0.418941" T="0.237004"/>
      <pos A="0.133041" C="0.288987" G="0.418941" T="0.159032"/>
      <pos A="0.0810588" C="0.314977" G="0.418941" T="0.185023"/>
      <pos A="0.10705" C="0.237004" G="0.444931" T="0.211013"/>
    </motif>
    <motif db="0" id="M25" alt="O25" length="40" nsites="8" evalue="1.3e-003">
      <pos A="0.496914" C="0.222565" G="0.167696" T="0.112826"/>
      <pos A="0.00308642" C="0.277435" G="0.661523" T="0.0579565"/>
      <pos A="0.222565" C="0.496914" G="0.277435" T="0.00308642"/>
      <pos A="0.167696" C="0.387174" G="0.222565" T="0.222565"/>
      <pos A="0.112826" C="0.387174" G="0.222565" T="0.277435"/>
      <pos A="0.332304" C="0.112826" G="0.442043" T="0.112826"/>
      <pos A="0.222565" C="0.167696" G="0.277435" T="0.332304"/>
      <pos A="0.00308642" C="0.167696" G="0.442043" T="0.387174"/>
      <pos A="0.0579565" C="0.387174" G="0.0579565" T="0.496914"/>
      <pos A="0.00308642" C="0.496914" G="0.167696" T="0.332304"/>
      <pos A="0.0579565" C="0.332304" G="0.112826" T="0.496914"/>
      <pos A="0.222565" C="0.222565" G="0.332304" T="0.222565"/>
      <pos A="0.0579565" C="0.167696" G="0.222565" T="0.551784"/>
      <pos A="0.332304" C="0.167696" G="0.112826" T="0.387174"/>
      <pos A="0.332304" C="0.387174" G="0.167696" T="0.112826"/>
      <pos A="0.222565" C="0.222565" G="0.332304" T="0.222565"/>
      <pos A="0.277435" C="0.0579565" G="0.496914" T="0.167696"/>
      <pos A="0.222565" C="0.277435" G="0.167696" T="0.332304"/>
      <pos A="0.551784" C="0.222565" G="0.167696" T="0.0579565"/>
      <pos A="0.167696" C="0.442043" G="0.222565" T="0.167696"/>
      <pos A="0.332304" C="0.606653" G="0.0579565" T="0.00308642"/>
      <pos A="0.277435" C="0.332304" G="0.277435" T="0.112826"/>
      <pos A="0.332304" C="0.0579565" G="0.332304" T="0.277435"/>
      <pos A="0.112826" C="0.112826" G="0.661523" T="0.112826"/>
      <pos A="0.222565" C="0.332304" G="0.222565" T="0.222565"/>
      <pos A="0.167696" C="0.0579565" G="0.387174" T="0.387174"/>
      <pos A="0.167696" C="0.442043" G="0.167696" T="0.222565"/>
      <pos A="0.222565" C="0.551784" G="0.222565" T="0.00308642"/>
      <pos A="0.222565" C="0.442043" G="0.277435" T="0.0579565"/>
      <pos A="0.00308642" C="0.606653" G="0.112826" T="0.277435"/>
      <pos A="0.0579565" C="0.387174" G="0.167696" T="0.387174"/>
      <pos A="0.387174" C="0.387174" G="0.0579565" T="0.167696"/>
      <pos A="0.00308642" C="0.332304" G="0.551784" T="0.112826"/>
      <pos A="0.112826" C="0.167696" G="0.332304" T="0.387174"/>
      <pos A="0.0579565" C="0.277435" G="0.277435" T="0.387174"/>
      <pos A="0.0579565" C="0.332304" G="0.222565" T="0.387174"/>
      <pos A="0.0579565" C="0.0579565" G="0.222565" T="0.661523"/>
      <pos A="0.277435" C="0.222565" G="0.332304" T="0.167696"/>
      <pos A="0.167696" C="0.167696" G="0.551784" T="0.112826"/>
      <pos A="0.222565" C="0.0579565" G="0.387174" T="0.332304"/>
    </motif>
    <motif db="0" id="M26" alt="O26" length="40" nsites="8" evalue="1.3e-003">
      <pos A="0.0668059" C="0.146455" G="0.465054" T="0.321685"/>
      <pos A="0.226105" C="0.433194" G="0.226105" T="0.114596"/>
      <pos A="0.146455" C="0.257965" G="0.385404" T="0.210175"/>
      <pos A="0.178315" C="0.289825" G="0.210175" T="0.321685"/>
      <pos A="0.178315" C="0.449124" G="0.257965" T="0.114596"/>
      <pos A="0.162385" C="0.273895" G="0.369475" T="0.194245"/>
      <pos A="0.210175" C="0.0986657" G="0.194245" T="0.496914"/>
      <pos A="0.273895" C="0.178315" G="0.257965" T="0.289825"/>
      <pos A="0.178315" C="0.242035" G="0.369475" T="0.210175"/>
      <pos A="0.194245" C="0.050876" G="0.194245" T="0.560633"/>
      <pos A="0.162385" C="0.385404" G="0.257965" T="0.194245"/>
      <pos A="0.353545" C="0.353545" G="0.146455" T="0.146455"/>
      <pos A="0.130525" C="0.560633" G="0.178315" T="0.130525"/>
      <pos A="0.273895" C="0.178315" G="0.337615" T="0.210175"/>
      <pos A="0.273895" C="0.289825" G="0.321685" T="0.114596"/>
      <pos A="0.273895" C="0.305755" G="0.257965" T="0.162385"/>
      <pos A="0.162385" C="0.257965" G="0.480984" T="0.0986657"/>
      <pos A="0.162385" C="0.114596" G="0.337615" T="0.385404"/>
      <pos A="0.0827358" C="0.210175" G="0.433194" T="0.273895"/>
      <pos A="0.114596" C="0.210175" G="0.369475" T="0.305755"/>
      <pos A="0.369475" C="0.257965" G="0.194245" T="0.178315"/>
      <pos A="0.050876" C="0.257965" G="0.449124" T="0.242035"/>
      <pos A="0.0827358" C="0.257965" G="0.496914" T="0.162385"/>
      <pos A="0.289825" C="0.321685" G="0.210175" T="0.178315"/>
      <pos A="0.417264" C="0.114596" G="0.305755" T="0.162385"/>
      <pos A="0.337615" C="0.305755" G="0.273895" T="0.0827358"/>
      <pos A="0.369475" C="0.0349462" G="0.385404" T="0.210175"/>
      <pos A="0.0986657" C="0.146455" G="0.465054" T="0.289825"/>
      <pos A="0.050876" C="0.337615" G="0.528773" T="0.0827358"/>
      <pos A="0.178315" C="0.465054" G="0.146455" T="0.210175"/>
      <pos A="0.305755" C="0.305755" G="0.194245" T="0.194245"/>
      <pos A="0.226105" C="0.337615" G="0.257965" T="0.178315"/>
      <pos A="0.194245" C="0.321685" G="0.130525" T="0.353545"/>
      <pos A="0.162385" C="0.401334" G="0.226105" T="0.210175"/>
      <pos A="0.130525" C="0.289825" G="0.353545" T="0.226105"/>
      <pos A="0.0668059" C="0.465054" G="0.226105" T="0.242035"/>
      <pos A="0.417264" C="0.178315" G="0.0986657" T="0.305755"/>
      <pos A="0.353545" C="0.210175" G="0.337615" T="0.0986657"/>
      <pos A="0.178315" C="0.305755" G="0.417264" T="0.0986657"/>
      <pos A="0.162385" C="0.576563" G="0.226105" T="0.0349462"/>
    </motif>
    <motif db="0" id="M27" alt="O27" length="40" nsites="8" evalue="1.3e-003">
      <pos A="0.30698" C="0.382953" G="0.0790598" T="0.231006"/>
      <pos A="0.30698" C="0.0790598" G="0.231006" T="0.382953"/>
      <pos A="0.00308642" C="0.458926" G="0.382953" T="0.155033"/>
      <pos A="0.0790598" C="0.610874" G="0.231006" T="0.0790598"/>
      <pos A="0.155033" C="0.382953" G="0.00308642" T="0.458926"/>
      <pos A="0.0790598" C="0.231006" G="0.231006" T="0.458926"/>
      <pos A="0.155033" C="0.686847" G="0.155033" T="0.00308642"/>
      <pos A="0.0790598" C="0.534901" G="0.00308642" T="0.382953"/>
      <pos A="0.00308642" C="0.382953" G="0.382953" T="0.231006"/>
      <pos A="0.382953" C="0.458926" G="0.155033" T="0.00308642"/>
      <pos A="0.00308642" C="0.534901" G="0.458926" T="0.00308642"/>
      <pos A="0.231006" C="0.686847" G="0.00308642" T="0.0790598"/>
      <pos A="0.00308642" C="0.0790598" G="0.686847" T="0.231006"/>
      <pos A="0.00308642" C="0.382953" G="0.610874" T="0.00308642"/>
      <pos A="0.231006" C="0.0790598" G="0.610874" T="0.0790598"/>
      <pos A="0.231006" C="0.458926" G="0.30698" T="0.00308642"/>
      <pos A="0.30698" C="0.458926" G="0.155033" T="0.0790598"/>
      <pos A="0.00308642" C="0.382953" G="0.231006" T="0.382953"/>
      <pos A="0.534901" C="0.155033" G="0.30698" T="0.00308642"/>
      <pos A="0.00308642" C="0.30698" G="0.686847" T="0.00308642"/>
      <pos A="0.231006" C="0.762821" G="0.00308642" T="0.00308642"/>
      <pos A="0.00308642" C="0.382953" G="0.155033" T="0.458926"/>
      <pos A="0.155033" C="0.458926" G="0.30698" T="0.0790598"/>
      <pos A="0.00308642" C="0.762821" G="0.231006" T="0.00308642"/>
      <pos A="0.610874" C="0.30698" G="0.0790598" T="0.00308642"/>
      <pos A="0.231006" C="0.155033" G="0.534901" T="0.0790598"/>
      <pos A="0.00308642" C="0.534901" G="0.155033" T="0.30698"/>
      <pos A="0.0790598" C="0.231006" G="0.231006" T="0.458926"/>
      <pos A="0.00308642" C="0.382953" G="0.534901" T="0.0790598"/>
      <pos A="0.00308642" C="0.231006" G="0.610874" T="0.155033"/>
      <pos A="0.155033" C="0.458926" G="0.30698" T="0.0790598"/>
      <pos A="0.155033" C="0.610874" G="0.0790598" T="0.155033"/>
      <pos A="0.231006" C="0.0790598" G="0.30698" T="0.382953"/>
      <pos A="0.0790598" C="0.231006" G="0.686847" T="0.00308642"/>
      <pos A="0.155033" C="0.155033" G="0.382953" T="0.30698"/>
      <pos A="0.00308642" C="0.30698" G="0.686847" T="0.00308642"/>
      <pos A="0.00308642" C="0.686847" G="0.30698" T="0.00308642"/>
      <pos A="0.00308642" C="0.534901" G="0.30698" T="0.155033"/>
      <pos A="0.155033" C="0.0790598" G="0.458926" T="0.30698"/>
      <pos A="0.155033" C="0.458926" G="0.0790598" T="0.30698"/>
    </motif>
    <motif db="0" id="M28" alt="O28" length="40" nsites="8" evalue="1.3e-003">
      <pos A="0.15349" C="0.168531" G="0.474353" T="0.203626"/>
      <pos A="0.0933294" C="0.268801" G="0.359043" T="0.278828"/>
      <pos A="0.203626" C="0.263787" G="0.364056" T="0.168531"/>
      <pos A="0.248747" C="0.33899" G="0.243733" T="0.168531"/>
      <pos A="0.128424" C="0.424218" G="0.273814" T="0.173545"/>
      <pos A="0.208639" C="0.394137" G="0.173545" T="0.223679"/>
      <pos A="0.273814" C="0.188585" G="0.379097" T="0.158504"/>
      <pos A="0.218666" C="0.223679" G="0.459313" T="0.0983427"/>
      <pos A="0.228692" C="0.48438" G="0.15349" T="0.133437"/>
      <pos A="0.143464" C="0.233707" G="0.293868" T="0.328962"/>
      <pos A="0.213652" C="0.459313" G="0.188585" T="0.13845"/>
      <pos A="0.108369" C="0.399151" G="0.13845" T="0.35403"/>
      <pos A="0.218666" C="0.23872" G="0.384111" T="0.158504"/>
      <pos A="0.268801" C="0.13845" G="0.414192" T="0.178558"/>
      <pos A="0.143464" C="0.23872" G="0.313922" T="0.303895"/>
      <pos A="0.108369" C="0.173545" G="0.384111" T="0.333975"/>
      <pos A="0.0883151" C="0.59969" G="0.178558" T="0.133437"/>
      <pos A="0.248747" C="0.198612" G="0.313922" T="0.23872"/>
      <pos A="0.123409" C="0.288854" G="0.318935" T="0.268801"/>
      <pos A="0.0983427" C="0.384111" G="0.288854" T="0.228692"/>
      <pos A="0.233707" C="0.15349" G="0.293868" T="0.318935"/>
      <pos A="0.25376" C="0.148477" G="0.33899" T="0.258773"/>
      <pos A="0.173545" C="0.213652" G="0.313922" T="0.298881"/>
      <pos A="0.233707" C="0.374084" G="0.25376" T="0.13845"/>
      <pos A="0.123409" C="0.278828" G="0.333975" T="0.263787"/>
      <pos A="0.248747" C="0.349016" G="0.148477" T="0.25376"/>
      <pos A="0.203626" C="0.33899" G="0.278828" T="0.178558"/>
      <pos A="0.168531" C="0.444273" G="0.233707" T="0.15349"/>
      <pos A="0.168531" C="0.308909" G="0.23872" T="0.283841"/>
      <pos A="0.25376" C="0.283841" G="0.384111" T="0.0782884"/>
      <pos A="0.108369" C="0.344003" G="0.333975" T="0.213652"/>
      <pos A="0.248747" C="0.35403" G="0.233707" T="0.163518"/>
      <pos A="0.25376" C="0.223679" G="0.333975" T="0.188585"/>
      <pos A="0.35403" C="0.323949" G="0.173545" T="0.148477"/>
      <pos A="0.173545" C="0.193598" G="0.328962" T="0.303895"/>
      <pos A="0.23872" C="0.183571" G="0.318935" T="0.258773"/>
      <pos A="0.148477" C="0.333975" G="0.379097" T="0.13845"/>
      <pos A="0.188585" C="0.248747" G="0.223679" T="0.33899"/>
      <pos A="0.158504" C="0.283841" G="0.323949" T="0.233707"/>
      <pos A="0.108369" C="0.283841" G="0.379097" T="0.228692"/>
    </motif>
    <motif db="0" id="M29" alt="O29" length="40" nsites="8" evalue="1.3e-003">
      <pos A="0.2546" C="0.211659" G="0.236198" T="0.297543"/>
      <pos A="0.0951042" C="0.352753" G="0.199391" T="0.352753"/>
      <pos A="0.187121" C="0.248466" G="0.371157" T="0.193256"/>
      <pos A="0.199391" C="0.432502" G="0.26687" T="0.101239"/>
      <pos A="0.174852" C="0.297543" G="0.33435" T="0.193256"/>
      <pos A="0.0705659" C="0.279139" G="0.420232" T="0.230063"/>
      <pos A="0.371157" C="0.248466" G="0.2546" T="0.125777"/>
      <pos A="0.113507" C="0.365022" G="0.273004" T="0.248466"/>
      <pos A="0.33435" C="0.328215" G="0.187121" T="0.150314"/>
      <pos A="0.303677" C="0.297543" G="0.217794" T="0.180987"/>
      <pos A="0.0705659" C="0.248466" G="0.481577" T="0.199391"/>
      <pos A="0.125777" C="0.260736" G="0.273004" T="0.340484"/>
      <pos A="0.119641" C="0.297543" G="0.279139" T="0.303677"/>
      <pos A="0.14418" C="0.340484" G="0.297543" T="0.217794"/>
      <pos A="0.211659" C="0.346618" G="0.236198" T="0.205525"/>
      <pos A="0.180987" C="0.2546" G="0.469309" T="0.0951042"/>
      <pos A="0.0889699" C="0.346618" G="0.365022" T="0.199391"/>
      <pos A="0.358887" C="0.174852" G="0.315946" T="0.150314"/>
      <pos A="0.113507" C="0.248466" G="0.291407" T="0.346618"/>
      <pos A="0.107373" C="0.395695" G="0.260736" T="0.236198"/>
      <pos A="0.260736" C="0.26687" G="0.236198" T="0.236198"/>
      <pos A="0.193256" C="0.033759" G="0.493846" T="0.279139"/>
      <pos A="0.168718" C="0.377291" G="0.180987" T="0.273004"/>
      <pos A="0.260736" C="0.156449" G="0.426366" T="0.156449"/>
      <pos A="0.248466" C="0.230063" G="0.273004" T="0.248466"/>
      <pos A="0.162584" C="0.383425" G="0.315946" T="0.138045"/>
      <pos A="0.0705659" C="0.44477" G="0.156449" T="0.328215"/>
      <pos A="0.279139" C="0.26687" G="0.193256" T="0.260736"/>
      <pos A="0.187121" C="0.285273" G="0.395695" T="0.131911"/>
      <pos A="0.180987" C="0.365022" G="0.236198" T="0.217794"/>
      <pos A="0.2546" C="0.260736" G="0.217794" T="0.26687"/>
      <pos A="0.125777" C="0.481577" G="0.248466" T="0.14418"/>
      <pos A="0.180987" C="0.414098" G="0.242332" T="0.162584"/>
      <pos A="0.180987" C="0.358887" G="0.174852" T="0.285273"/>
      <pos A="0.248466" C="0.193256" G="0.475443" T="0.0828346"/>
      <pos A="0.260736" C="0.377291" G="0.279139" T="0.0828346"/>
      <pos A="0.291407" C="0.211659" G="0.297543" T="0.199391"/>
      <pos A="0.168718" C="0.285273" G="0.174852" T="0.371157"/>
      <pos A="0.199391" C="0.0582973" G="0.414098" T="0.328215"/>
      <pos A="0.205525" C="0.230063" G="0.383425" T="0.180987"/>
    </motif>
    <motif db="0" id="M30" alt="O30" length="40" nsites="8" evalue="1.3e-003">
      <pos A="0.155816" C="0.334002" G="0.221999" T="0.288183"/>
      <pos A="0.22709" C="0.278001" G="0.171089" T="0.323819"/>
      <pos A="0.191454" C="0.440913" G="0.216909" T="0.150726"/>
      <pos A="0.27291" C="0.191454" G="0.334002" T="0.201636"/>
      <pos A="0.135453" C="0.328911" G="0.303456" T="0.232182"/>
      <pos A="0.155816" C="0.27291" G="0.247455" T="0.323819"/>
      <pos A="0.206727" C="0.405275" G="0.323819" T="0.0641788"/>
      <pos A="0.242363" C="0.237272" G="0.344184" T="0.176181"/>
      <pos A="0.0998153" C="0.303456" G="0.390003" T="0.206727"/>
      <pos A="0.12527" C="0.37982" G="0.328911" T="0.165998"/>
      <pos A="0.237272" C="0.328911" G="0.0438143" T="0.390003"/>
      <pos A="0.145635" C="0.323819" G="0.400185" T="0.130361"/>
      <pos A="0.176181" C="0.344184" G="0.303456" T="0.176181"/>
      <pos A="0.12018" C="0.334002" G="0.400185" T="0.145635"/>
      <pos A="0.109997" C="0.298364" G="0.298364" T="0.293273"/>
      <pos A="0.176181" C="0.267818" G="0.349274" T="0.206727"/>
      <pos A="0.196544" C="0.206727" G="0.344184" T="0.252545"/>
      <pos A="0.288183" C="0.359457" G="0.181271" T="0.171089"/>
      <pos A="0.237272" C="0.369639" G="0.216909" T="0.176181"/>
      <pos A="0.298364" C="0.242363" G="0.221999" T="0.237272"/>
      <pos A="0.145635" C="0.318729" G="0.252545" T="0.283091"/>
      <pos A="0.135453" C="0.206727" G="0.430731" T="0.22709"/>
      <pos A="0.323819" C="0.109997" G="0.339092" T="0.22709"/>
      <pos A="0.0845422" C="0.288183" G="0.471459" T="0.155816"/>
      <pos A="0.0590874" C="0.435821" G="0.308546" T="0.196544"/>
      <pos A="0.232182" C="0.176181" G="0.130361" T="0.461277"/>
      <pos A="0.115088" C="0.298364" G="0.42564" T="0.160908"/>
      <pos A="0.196544" C="0.435821" G="0.221999" T="0.145635"/>
      <pos A="0.12527" C="0.278001" G="0.430731" T="0.165998"/>
      <pos A="0.206727" C="0.415458" G="0.0998153" T="0.278001"/>
      <pos A="0.216909" C="0.298364" G="0.201636" T="0.283091"/>
      <pos A="0.171089" C="0.221999" G="0.308546" T="0.298364"/>
      <pos A="0.191454" C="0.216909" G="0.369639" T="0.221999"/>
      <pos A="0.176181" C="0.364547" G="0.293273" T="0.165998"/>
      <pos A="0.176181" C="0.262728" G="0.354365" T="0.206727"/>
      <pos A="0.283091" C="0.313638" G="0.318729" T="0.0845422"/>
      <pos A="0.206727" C="0.400185" G="0.267818" T="0.12527"/>
      <pos A="0.160908" C="0.176181" G="0.344184" T="0.318729"/>
      <pos A="0.211817" C="0.262728" G="0.349274" T="0.176181"/>
      <pos A="0.328911" C="0.247455" G="0.150726" T="0.27291"/>
    </motif>
    <motif db="0" id="M32" alt="O32" length="40" nsites="8" evalue="1.3e-003">
      <pos A="0.263787" C="0.35403" G="0.208639" T="0.173545"/>
      <pos A="0.25376" C="0.273814" G="0.313922" T="0.158504"/>
      <pos A="0.228692" C="0.288854" G="0.313922" T="0.168531"/>
      <pos A="0.0833017" C="0.308909" G="0.434245" T="0.173545"/>
      <pos A="0.128424" C="0.25376" G="0.333975" T="0.283841"/>
      <pos A="0.163518" C="0.399151" G="0.359043" T="0.0782884"/>
      <pos A="0.293868" C="0.313922" G="0.133437" T="0.258773"/>
      <pos A="0.113383" C="0.374084" G="0.278828" T="0.233707"/>
      <pos A="0.133437" C="0.313922" G="0.23872" T="0.313922"/>
      <pos A="0.233707" C="0.148477" G="0.313922" T="0.303895"/>
      <pos A="0.283841" C="0.25376" G="0.263787" T="0.198612"/>
      <pos A="0.36907" C="0.308909" G="0.173545" T="0.148477"/>
      <pos A="0.143464" C="0.223679" G="0.359043" T="0.273814"/>
      <pos A="0.0933294" C="0.33899" G="0.263787" T="0.303895"/>
      <pos A="0.118396" C="0.394137" G="0.328962" T="0.158504"/>
      <pos A="0.178558" C="0.549555" G="0.183571" T="0.0883151"/>
      <pos A="0.288854" C="0.25376" G="0.303895" T="0.15349"/>
      <pos A="0.258773" C="0.263787" G="0.323949" T="0.15349"/>
      <pos A="0.128424" C="0.203626" G="0.419205" T="0.248747"/>
      <pos A="0.0933294" C="0.384111" G="0.35403" T="0.168531"/>
      <pos A="0.173545" C="0.293868" G="0.193598" T="0.33899"/>
      <pos A="0.0732751" C="0.344003" G="0.293868" T="0.288854"/>
      <pos A="0.223679" C="0.308909" G="0.33899" T="0.128424"/>
      <pos A="0.178558" C="0.0833017" G="0.389124" T="0.349016"/>
      <pos A="0.178558" C="0.163518" G="0.318935" T="0.33899"/>
      <pos A="0.173545" C="0.143464" G="0.399151" T="0.283841"/>
      <pos A="0.213652" C="0.293868" G="0.328962" T="0.163518"/>
      <pos A="0.273814" C="0.409178" G="0.243733" T="0.0732751"/>
      <pos A="0.193598" C="0.298881" G="0.308909" T="0.198612"/>
      <pos A="0.25376" C="0.233707" G="0.359043" T="0.15349"/>
      <pos A="0.0983427" C="0.293868" G="0.349016" T="0.258773"/>
      <pos A="0.203626" C="0.233707" G="0.328962" T="0.233707"/>
      <pos A="0.128424" C="0.394137" G="0.248747" T="0.228692"/>
      <pos A="0.228692" C="0.248747" G="0.133437" T="0.389124"/>
      <pos A="0.25376" C="0.479367" G="0.188585" T="0.0782884"/>
      <pos A="0.183571" C="0.328962" G="0.183571" T="0.303895"/>
      <pos A="0.268801" C="0.188585" G="0.429232" T="0.113383"/>
      <pos A="0.193598" C="0.318935" G="0.228692" T="0.258773"/>
      <pos A="0.203626" C="0.35403" G="0.273814" T="0.168531"/>
      <pos A="0.0983427" C="0.23872" G="0.328962" T="0.333975"/>
    </motif>
    <motif db="0" id="M33" alt="O33" length="40" nsites="8" evalue="1.3e-003">
      <pos A="0.328962" C="0.328962" G="0.203626" T="0.13845"/>
      <pos A="0.143464" C="0.35403" G="0.273814" T="0.228692"/>
      <pos A="0.25376" C="0.213652" G="0.278828" T="0.25376"/>
      <pos A="0.303895" C="0.288854" G="0.168531" T="0.23872"/>
      <pos A="0.0732751" C="0.288854" G="0.409178" T="0.228692"/>
      <pos A="0.113383" C="0.359043" G="0.278828" T="0.248747"/>
      <pos A="0.133437" C="0.344003" G="0.178558" T="0.344003"/>
      <pos A="0.108369" C="0.409178" G="0.328962" T="0.15349"/>
      <pos A="0.213652" C="0.25376" G="0.313922" T="0.218666"/>
      <pos A="0.113383" C="0.303895" G="0.394137" T="0.188585"/>
      <pos A="0.243733" C="0.218666" G="0.344003" T="0.193598"/>
      <pos A="0.313922" C="0.168531" G="0.293868" T="0.223679"/>
      <pos A="0.0782884" C="0.379097" G="0.349016" T="0.193598"/>
      <pos A="0.203626" C="0.429232" G="0.23872" T="0.128424"/>
      <pos A="0.193598" C="0.414192" G="0.25376" T="0.13845"/>
      <pos A="0.148477" C="0.298881" G="0.308909" T="0.243733"/>
      <pos A="0.0682617" C="0.25376" G="0.293868" T="0.384111"/>
      <pos A="0.333975" C="0.168531" G="0.258773" T="0.23872"/>
      <pos A="0.213652" C="0.223679" G="0.444273" T="0.118396"/>
      <pos A="0.223679" C="0.298881" G="0.213652" T="0.263787"/>
      <pos A="0.118396" C="0.328962" G="0.183571" T="0.36907"/>
      <pos A="0.183571" C="0.298881" G="0.344003" T="0.173545"/>
      <pos A="0.0883151" C="0.248747" G="0.359043" T="0.303895"/>
      <pos A="0.223679" C="0.233707" G="0.178558" T="0.364056"/>
      <pos A="0.188585" C="0.434245" G="0.323949" T="0.0532207"/>
      <pos A="0.248747" C="0.364056" G="0.223679" T="0.163518"/>
      <pos A="0.25376" C="0.248747" G="0.35403" T="0.143464"/>
      <pos A="0.108369" C="0.364056" G="0.323949" T="0.203626"/>
      <pos A="0.379097" C="0.108369" G="0.243733" T="0.268801"/>
      <pos A="0.183571" C="0.223679" G="0.263787" T="0.328962"/>
      <pos A="0.389124" C="0.213652" G="0.243733" T="0.15349"/>
      <pos A="0.183571" C="0.303895" G="0.313922" T="0.198612"/>
      <pos A="0.113383" C="0.308909" G="0.258773" T="0.318935"/>
      <pos A="0.108369" C="0.36907" G="0.429232" T="0.0933294"/>
      <pos A="0.203626" C="0.308909" G="0.283841" T="0.203626"/>
      <pos A="0.223679" C="0.318935" G="0.188585" T="0.268801"/>
      <pos A="0.0532207" C="0.33899" G="0.469339" T="0.13845"/>
      <pos A="0.133437" C="0.258773" G="0.389124" T="0.218666"/>
      <pos A="0.103356" C="0.313922" G="0.359043" T="0.223679"/>
      <pos A="0.333975" C="0.323949" G="0.163518" T="0.178558"/>
    </motif>
    <motif db="0" id="M34" alt="O34" length="40" nsites="8" evalue="1.3e-003">
      <pos A="0.35167" C="0.177379" G="0.293573" T="0.177379"/>
      <pos A="0.293573" C="0.00308642" G="0.525962" T="0.177379"/>
      <pos A="0.293573" C="0.235476" G="0.119281" T="0.35167"/>
      <pos A="0.35167" C="0.119281" G="0.35167" T="0.177379"/>
      <pos A="0.119281" C="0.35167" G="0.467865" T="0.0611842"/>
      <pos A="0.00308642" C="0.235476" G="0.642157" T="0.119281"/>
      <pos A="0.177379" C="0.293573" G="0.177379" T="0.35167"/>
      <pos A="0.119281" C="0.00308642" G="0.642157" T="0.235476"/>
      <pos A="0.584059" C="0.235476" G="0.00308642" T="0.177379"/>
      <pos A="0.0611842" C="0.642157" G="0.177379" T="0.119281"/>
      <pos A="0.00308642" C="0.700254" G="0.235476" T="0.0611842"/>
      <pos A="0.0611842" C="0.35167" G="0.35167" T="0.235476"/>
      <pos A="0.119281" C="0.293573" G="0.235476" T="0.35167"/>
      <pos A="0.0611842" C="0.409768" G="0.525962" T="0.00308642"/>
      <pos A="0.00308642" C="0.293573" G="0.467865" T="0.235476"/>
      <pos A="0.119281" C="0.293573" G="0.584059" T="0.00308642"/>
      <pos A="0.00308642" C="0.177379" G="0.700254" T="0.119281"/>
      <pos A="0.293573" C="0.177379" G="0.293573" T="0.235476"/>
      <pos A="0.00308642" C="0.467865" G="0.293573" T="0.235476"/>
      <pos A="0.119281" C="0.177379" G="0.525962" T="0.177379"/>
      <pos A="0.584059" C="0.119281" G="0.293573" T="0.00308642"/>
      <pos A="0.235476" C="0.409768" G="0.293573" T="0.0611842"/>
      <pos A="0.00308642" C="0.525962" G="0.235476" T="0.235476"/>
      <pos A="0.0611842" C="0.177379" G="0.525962" T="0.235476"/>
      <pos A="0.119281" C="0.409768" G="0.177379" T="0.293573"/>
      <pos A="0.177379" C="0.119281" G="0.525962" T="0.177379"/>
      <pos A="0.119281" C="0.177379" G="0.293573" T="0.409768"/>
      <pos A="0.235476" C="0.35167" G="0.235476" T="0.177379"/>
      <pos A="0.235476" C="0.409768" G="0.35167" T="0.00308642"/>
      <pos A="0.235476" C="0.235476" G="0.235476" T="0.293573"/>
      <pos A="0.293573" C="0.0611842" G="0.642157" T="0.00308642"/>
      <pos A="0.177379" C="0.235476" G="0.409768" T="0.177379"/>
      <pos A="0.119281" C="0.119281" G="0.467865" T="0.293573"/>
      <pos A="0.235476" C="0.293573" G="0.467865" T="0.00308642"/>
      <pos A="0.177379" C="0.409768" G="0.35167" T="0.0611842"/>
      <pos A="0.00308642" C="0.119281" G="0.467865" T="0.409768"/>
      <pos A="0.35167" C="0.409768" G="0.235476" T="0.00308642"/>
      <pos A="0.177379" C="0.467865" G="0.235476" T="0.119281"/>
      <pos A="0.00308642" C="0.35167" G="0.35167" T="0.293573"/>
      <pos A="0.119281" C="0.409768" G="0.235476" T="0.235476"/>
    </motif>
    <motif db="0" id="M35" alt="O35" length="40" nsites="8" evalue="1.3e-003">
      <pos A="0.00308642" C="0.743827" G="0.00308642" T="0.25"/>
      <pos A="0.25" C="0.00308642" G="0.00308642" T="0.743827"/>
      <pos A="0.00308642" C="0.743827" G="0.00308642" T="0.25"/>
      <pos A="0.496914" C="0.00308642" G="0.00308642" T="0.496914"/>
      <pos A="0.00308642" C="0.496914" G="0.00308642" T="0.496914"/>
      <pos A="0.496914" C="0.496914" G="0.00308642" T="0.00308642"/>
      <pos A="0.496914" C="0.25" G="0.00308642" T="0.25"/>
      <pos A="0.496914" C="0.496914" G="0.00308642" T="0.00308642"/>
      <pos A="0.496914" C="0.25" G="0.00308642" T="0.25"/>
      <pos A="0.00308642" C="0.25" G="0.00308642" T="0.743827"/>
      <pos A="0.25" C="0.00308642" G="0.496914" T="0.25"/>
      <pos A="0.25" C="0.496914" G="0.00308642" T="0.25"/>
      <pos A="0.496914" C="0.496914" G="0.00308642" T="0.00308642"/>
      <pos A="0.25" C="0.743827" G="0.00308642" T="0.00308642"/>
      <pos A="0.25" C="0.25" G="0.00308642" T="0.496914"/>
      <pos A="0.00308642" C="0.496914" G="0.00308642" T="0.496914"/>
      <pos A="0.496914" C="0.25" G="0.25" T="0.00308642"/>
      <pos A="0.00308642" C="0.00308642" G="0.25" T="0.743827"/>
      <pos A="0.25" C="0.00308642" G="0.00308642" T="0.743827"/>
      <pos A="0.25" C="0.25" G="0.00308642" T="0.496914"/>
      <pos A="0.743827" C="0.00308642" G="0.25" T="0.00308642"/>
      <pos A="0.743827" C="0.25" G="0.00308642" T="0.00308642"/>
      <pos A="0.496914" C="0.00308642" G="0.00308642" T="0.496914"/>
      <pos A="0.25" C="0.743827" G="0.00308642" T="0.00308642"/>
      <pos A="0.25" C="0.25" G="0.25" T="0.25"/>
      <pos A="0.25" C="0.25" G="0.25" T="0.25"/>
      <pos A="0.25" C="0.00308642" G="0.496914" T="0.25"/>
      <pos A="0.00308642" C="0.25" G="0.496914" T="0.25"/>
      <pos A="0.25" C="0.496914" G="0.00308642" T="0.25"/>
      <pos A="0.25" C="0.25" G="0.25" T="0.25"/>
      <pos A="0.25" C="0.25" G="0.00308642" T="0.496914"/>
      <pos A="0.00308642" C="0.00308642" G="0.00308642" T="0.990741"/>
      <pos A="0.00308642" C="0.496914" G="0.25" T="0.25"/>
      <pos A="0.00308642" C="0.990741" G="0.00308642" T="0.00308642"/>
      <pos A="0.743827" C="0.25" G="0.00308642" T="0.00308642"/>
      <pos A="0.25" C="0.00308642" G="0.00308642" T="0.743827"/>
      <pos A="0.25" C="0.00308642" G="0.496914" T="0.25"/>
      <pos A="0.25" C="0.25" G="0.25" T="0.25"/>
      <pos A="0.496914" C="0.25" G="0.00308642" T="0.25"/>
      <pos A="0.00308642" C="0.496914" G="0.00308642" T="0.496914"/>
    </motif>
    <motif db="0" id="M36" alt="O36" length="40" nsites="8" evalue="1.3e-003">
      <pos A="0.00308642" C="0.990741" G="0.00308642" T="0.00308642"/>
      <pos A="0.00308642" C="0.496914" G="0.00308642" T="0.496914"/>
      <pos A="0.00308642" C="0.496914" G="0.00308642" T="0.496914"/>
      <pos A="0.00308642" C="0.990741" G="0.00308642" T="0.00308642"/>
      <pos A="0.00308642" C="0.00308642" G="0.990741" T="0.00308642"/>
      <pos A="0.00308642" C="0.496914" G="0.496914" T="0.00308642"/>
      <pos A="0.00308642" C="0.00308642" G="0.496914" T="0.496914"/>
      <pos A="0.00308642" C="0.00308642" G="0.00308642" T="0.990741"/>
      <pos A="0.00308642" C="0.00308642" G="0.990741" T="0.00308642"/>
      <pos A="0.00308642" C="0.496914" G="0.496914" T="0.00308642"/>
      <pos A="0.00308642" C="0.00308642" G="0.496914" T="0.496914"/>
      <pos A="0.00308642" C="0.00308642" G="0.990741" T="0.00308642"/>
      <pos A="0.00308642" C="0.496914" G="0.00308642" T="0.496914"/>
      <pos A="0.00308642" C="0.496914" G="0.496914" T="0.00308642"/>
      <pos A="0.00308642" C="0.990741" G="0.00308642" T="0.00308642"/>
      <pos A="0.496914" C="0.00308642" G="0.00308642" T="0.496914"/>
      <pos A="0.00308642" C="0.496914" G="0.496914" T="0.00308642"/>
      <pos A="0.00308642" C="0.496914" G="0.496914" T="0.00308642"/>
      <pos A="0.00308642" C="0.00308642" G="0.496914" T="0.496914"/>
      <pos A="0.00308642" C="0.00308642" G="0.990741" T="0.00308642"/>
      <pos A="0.00308642" C="0.496914" G="0.496914" T="0.00308642"/>
      <pos A="0.00308642" C="0.496914" G="0.496914" T="0.00308642"/>
      <pos A="0.00308642" C="0.496914" G="0.496914" T="0.00308642"/>
      <pos A="0.00308642" C="0.496914" G="0.00308642" T="0.496914"/>
      <pos A="0.00308642" C="0.990741" G="0.00308642" T="0.00308642"/>
      <pos A="0.496914" C="0.00308642" G="0.496914" T="0.00308642"/>
      <pos A="0.00308642" C="0.496914" G="0.496914" T="0.00308642"/>
      <pos A="0.496914" C="0.496914" G="0.00308642" T="0.00308642"/>
      <pos A="0.990741" C="0.00308642" G="0.00308642" T="0.00308642"/>
      <pos A="0.990741" C="0.00308642" G="0.00308642" T="0.00308642"/>
      <pos A="0.00308642" C="0.990741" G="0.00308642" T="0.00308642"/>
      <pos A="0.00308642" C="0.496914" G="0.00308642" T="0.496914"/>
      <pos A="0.00308642" C="0.00308642" G="0.00308642" T="0.990741"/>
      <pos A="0.00308642" C="0.00308642" G="0.496914" T="0.496914"/>
      <pos A="0.496914" C="0.496914" G="0.00308642" T="0.00308642"/>
      <pos A="0.00308642" C="0.990741" G="0.00308642" T="0.00308642"/>
      <pos A="0.496914" C="0.00308642" G="0.496914" T="0.00308642"/>
      <pos A="0.496914" C="0.496914" G="0.00308642" T="0.00308642"/>
      <pos A="0.00308642" C="0.00308642" G="0.496914" T="0.496914"/>
      <pos A="0.00308642" C="0.00308642" G="0.496914" T="0.496914"/>
    </motif>
    <motif db="0" id="M37" alt="O37" length="40" nsites="8" evalue="1.3e-003">
      <pos A="0.234883" C="0.224805" G="0.255039" T="0.285273"/>
      <pos A="0.103868" C="0.345742" G="0.396132" T="0.154258"/>
      <pos A="0.164336" C="0.154258" G="0.446523" T="0.234883"/>
      <pos A="0.154258" C="0.14418" G="0.506992" T="0.194571"/>
      <pos A="0.124024" C="0.375976" G="0.35582" T="0.14418"/>
      <pos A="0.113946" C="0.496914" G="0.275195" T="0.113946"/>
      <pos A="0.0937896" C="0.416288" G="0.194571" T="0.295351"/>
      <pos A="0.194571" C="0.416288" G="0.194571" T="0.194571"/>
      <pos A="0.113946" C="0.51707" G="0.164336" T="0.204649"/>
      <pos A="0.174414" C="0.164336" G="0.295351" T="0.365898"/>
      <pos A="0.00308642" C="0.265117" G="0.174414" T="0.557382"/>
      <pos A="0.204649" C="0.295351" G="0.234883" T="0.265117"/>
      <pos A="0.164336" C="0.416288" G="0.204649" T="0.214727"/>
      <pos A="0.244961" C="0.305429" G="0.244961" T="0.204649"/>
      <pos A="0.103868" C="0.386054" G="0.234883" T="0.275195"/>
      <pos A="0.244961" C="0.164336" G="0.416288" T="0.174414"/>
      <pos A="0.204649" C="0.325586" G="0.325586" T="0.14418"/>
      <pos A="0.194571" C="0.35582" G="0.315508" T="0.134102"/>
      <pos A="0.103868" C="0.547304" G="0.174414" T="0.174414"/>
      <pos A="0.103868" C="0.305429" G="0.375976" T="0.214727"/>
      <pos A="0.164336" C="0.164336" G="0.396132" T="0.275195"/>
      <pos A="0.345742" C="0.315508" G="0.285273" T="0.0534765"/>
      <pos A="0.194571" C="0.224805" G="0.40621" T="0.174414"/>
      <pos A="0.204649" C="0.396132" G="0.184492" T="0.214727"/>
      <pos A="0.164336" C="0.315508" G="0.244961" T="0.275195"/>
      <pos A="0.0736336" C="0.224805" G="0.476758" T="0.224805"/>
      <pos A="0.0433985" C="0.46668" G="0.214727" T="0.275195"/>
      <pos A="0.14418" C="0.335664" G="0.315508" T="0.204649"/>
      <pos A="0.35582" C="0.224805" G="0.194571" T="0.224805"/>
      <pos A="0.0433985" C="0.476758" G="0.255039" T="0.224805"/>
      <pos A="0.113946" C="0.456601" G="0.325586" T="0.103868"/>
      <pos A="0.244961" C="0.35582" G="0.0635546" T="0.335664"/>
      <pos A="0.234883" C="0.295351" G="0.204649" T="0.265117"/>
      <pos A="0.0534765" C="0.456601" G="0.335664" T="0.154258"/>
      <pos A="0.204649" C="0.244961" G="0.244961" T="0.305429"/>
      <pos A="0.164336" C="0.244961" G="0.295351" T="0.295351"/>
      <pos A="0.244961" C="0.194571" G="0.204649" T="0.35582"/>
      <pos A="0.265117" C="0.204649" G="0.416288" T="0.113946"/>
      <pos A="0.265117" C="0.174414" G="0.46668" T="0.0937896"/>
      <pos A="0.0433985" C="0.234883" G="0.547304" T="0.174414"/>
    </motif>
    <motif db="0" id="M38" alt="O38" length="40" nsites="8" evalue="1.3e-003">
      <pos A="0.116255" C="0.19856" G="0.280864" T="0.404321"/>
      <pos A="0.0699585" C="0.32716" G="0.460906" T="0.141975"/>
      <pos A="0.234568" C="0.147119" G="0.383745" T="0.234568"/>
      <pos A="0.213992" C="0.183128" G="0.322017" T="0.280864"/>
      <pos A="0.296296" C="0.213992" G="0.25" T="0.239712"/>
      <pos A="0.126543" C="0.399177" G="0.32716" T="0.147119"/>
      <pos A="0.213992" C="0.414609" G="0.291153" T="0.0802469"/>
      <pos A="0.260288" C="0.337449" G="0.213992" T="0.188272"/>
      <pos A="0.229424" C="0.141975" G="0.440329" T="0.188272"/>
      <pos A="0.0596711" C="0.286008" G="0.460906" T="0.193415"/>
      <pos A="0.22428" C="0.244856" G="0.291153" T="0.239712"/>
      <pos A="0.141975" C="0.394033" G="0.270576" T="0.193415"/>
      <pos A="0.17284" C="0.30144" G="0.332304" T="0.193415"/>
      <pos A="0.27572" C="0.3786" G="0.0905353" T="0.255144"/>
      <pos A="0.162551" C="0.17284" G="0.419753" T="0.244856"/>
      <pos A="0.306585" C="0.322017" G="0.213992" T="0.157407"/>
      <pos A="0.183128" C="0.352881" G="0.208847" T="0.255144"/>
      <pos A="0.17284" C="0.265432" G="0.27572" T="0.286008"/>
      <pos A="0.188272" C="0.270576" G="0.311728" T="0.229424"/>
      <pos A="0.152264" C="0.363168" G="0.291153" T="0.193415"/>
      <pos A="0.0853906" C="0.471193" G="0.270576" T="0.17284"/>
      <pos A="0.203704" C="0.332304" G="0.167696" T="0.296296"/>
      <pos A="0.188272" C="0.255144" G="0.265432" T="0.291153"/>
      <pos A="0.219136" C="0.203704" G="0.414609" T="0.162551"/>
      <pos A="0.0905353" C="0.373457" G="0.30144" T="0.234568"/>
      <pos A="0.22428" C="0.244856" G="0.363168" T="0.167696"/>
      <pos A="0.208847" C="0.388889" G="0.157407" T="0.244856"/>
      <pos A="0.270576" C="0.49177" G="0.19856" T="0.0390943"/>
      <pos A="0.162551" C="0.167696" G="0.270576" T="0.399177"/>
      <pos A="0.157407" C="0.203704" G="0.419753" T="0.219136"/>
      <pos A="0.126543" C="0.265432" G="0.424897" T="0.183128"/>
      <pos A="0.30144" C="0.255144" G="0.188272" T="0.255144"/>
      <pos A="0.167696" C="0.244856" G="0.404321" T="0.183128"/>
      <pos A="0.19856" C="0.352881" G="0.244856" T="0.203704"/>
      <pos A="0.17284" C="0.265432" G="0.193415" T="0.368313"/>
      <pos A="0.203704" C="0.32716" G="0.239712" T="0.229424"/>
      <pos A="0.162551" C="0.17284" G="0.435185" T="0.229424"/>
      <pos A="0.306585" C="0.322017" G="0.219136" T="0.152264"/>
      <pos A="0.25" C="0.177983" G="0.337449" T="0.234568"/>
      <pos A="0.126543" C="0.373457" G="0.332304" T="0.167696"/>
    </motif>
    <motif db="0" id="M4" alt="O4" length="40" nsites="8" evalue="1.3e-003">
      <pos A="0.203626" C="0.233707" G="0.248747" T="0.313922"/>
      <pos A="0.128424" C="0.228692" G="0.434245" T="0.208639"/>
      <pos A="0.188585" C="0.228692" G="0.298881" T="0.283841"/>
      <pos A="0.128424" C="0.419205" G="0.243733" T="0.208639"/>
      <pos A="0.223679" C="0.298881" G="0.258773" T="0.218666"/>
      <pos A="0.103356" C="0.333975" G="0.23872" T="0.323949"/>
      <pos A="0.168531" C="0.464326" G="0.183571" T="0.183571"/>
      <pos A="0.158504" C="0.384111" G="0.158504" T="0.298881"/>
      <pos A="0.183571" C="0.23872" G="0.414192" T="0.163518"/>
      <pos A="0.208639" C="0.374084" G="0.268801" T="0.148477"/>
      <pos A="0.223679" C="0.228692" G="0.308909" T="0.23872"/>
      <pos A="0.188585" C="0.23872" G="0.409178" T="0.163518"/>
      <pos A="0.143464" C="0.374084" G="0.228692" T="0.25376"/>
      <pos A="0.183571" C="0.454299" G="0.268801" T="0.0933294"/>
      <pos A="0.258773" C="0.248747" G="0.283841" T="0.208639"/>
      <pos A="0.349016" C="0.223679" G="0.364056" T="0.0632484"/>
      <pos A="0.208639" C="0.293868" G="0.404164" T="0.0933294"/>
      <pos A="0.193598" C="0.283841" G="0.268801" T="0.25376"/>
      <pos A="0.143464" C="0.288854" G="0.293868" T="0.273814"/>
      <pos A="0.148477" C="0.439258" G="0.328962" T="0.0833017"/>
      <pos A="0.308909" C="0.198612" G="0.178558" T="0.313922"/>
      <pos A="0.15349" C="0.158504" G="0.464326" T="0.223679"/>
      <pos A="0.108369" C="0.424218" G="0.318935" T="0.148477"/>
      <pos A="0.218666" C="0.223679" G="0.233707" T="0.323949"/>
      <pos A="0.168531" C="0.344003" G="0.168531" T="0.318935"/>
      <pos A="0.15349" C="0.0983427" G="0.263787" T="0.48438"/>
      <pos A="0.148477" C="0.298881" G="0.35403" T="0.198612"/>
      <pos A="0.0933294" C="0.379097" G="0.419205" T="0.108369"/>
      <pos A="0.313922" C="0.258773" G="0.283841" T="0.143464"/>
      <pos A="0.123409" C="0.173545" G="0.349016" T="0.35403"/>
      <pos A="0.223679" C="0.208639" G="0.419205" T="0.148477"/>
      <pos A="0.128424" C="0.48438" G="0.25376" T="0.133437"/>
      <pos A="0.223679" C="0.278828" G="0.243733" T="0.25376"/>
      <pos A="0.0482074" C="0.318935" G="0.394137" T="0.23872"/>
      <pos A="0.158504" C="0.374084" G="0.308909" T="0.158504"/>
      <pos A="0.123409" C="0.424218" G="0.228692" T="0.223679"/>
      <pos A="0.35403" C="0.394137" G="0.143464" T="0.108369"/>
      <pos A="0.323949" C="0.163518" G="0.313922" T="0.198612"/>
      <pos A="0.208639" C="0.123409" G="0.364056" T="0.303895"/>
      <pos A="0.23872" C="0.333975" G="0.198612" T="0.228692"/>
    </motif>
    <motif db="0" id="M40" alt="O40" length="40" nsites="8" evalue="1.3e-003">
      <pos A="0.168531" C="0.193598" G="0.33899" T="0.298881"/>
      <pos A="0.248747" C="0.33899" G="0.318935" T="0.0933294"/>
      <pos A="0.168531" C="0.318935" G="0.268801" T="0.243733"/>
      <pos A="0.23872" C="0.409178" G="0.108369" T="0.243733"/>
      <pos A="0.108369" C="0.419205" G="0.298881" T="0.173545"/>
      <pos A="0.183571" C="0.328962" G="0.123409" T="0.364056"/>
      <pos A="0.178558" C="0.263787" G="0.193598" T="0.364056"/>
      <pos A="0.0482074" C="0.318935" G="0.359043" T="0.273814"/>
      <pos A="0.288854" C="0.489394" G="0.128424" T="0.0933294"/>
      <pos A="0.108369" C="0.258773" G="0.379097" T="0.25376"/>
      <pos A="0.248747" C="0.298881" G="0.173545" T="0.278828"/>
      <pos A="0.203626" C="0.233707" G="0.524488" T="0.0381807"/>
      <pos A="0.213652" C="0.243733" G="0.429232" T="0.113383"/>
      <pos A="0.23872" C="0.404164" G="0.273814" T="0.0833017"/>
      <pos A="0.228692" C="0.258773" G="0.213652" T="0.298881"/>
      <pos A="0.123409" C="0.223679" G="0.359043" T="0.293868"/>
      <pos A="0.133437" C="0.33899" G="0.36907" T="0.158504"/>
      <pos A="0.218666" C="0.298881" G="0.333975" T="0.148477"/>
      <pos A="0.218666" C="0.183571" G="0.33899" T="0.258773"/>
      <pos A="0.0732751" C="0.288854" G="0.374084" T="0.263787"/>
      <pos A="0.0933294" C="0.379097" G="0.288854" T="0.23872"/>
      <pos A="0.308909" C="0.243733" G="0.25376" T="0.193598"/>
      <pos A="0.158504" C="0.273814" G="0.384111" T="0.183571"/>
      <pos A="0.273814" C="0.233707" G="0.23872" T="0.25376"/>
      <pos A="0.148477" C="0.263787" G="0.268801" T="0.318935"/>
      <pos A="0.208639" C="0.33899" G="0.23872" T="0.213652"/>
      <pos A="0.233707" C="0.143464" G="0.33899" T="0.283841"/>
      <pos A="0.13845" C="0.23872" G="0.474353" T="0.148477"/>
      <pos A="0.13845" C="0.33899" G="0.359043" T="0.163518"/>
      <pos A="0.303895" C="0.228692" G="0.218666" T="0.248747"/>
      <pos A="0.218666" C="0.23872" G="0.349016" T="0.193598"/>
      <pos A="0.258773" C="0.444273" G="0.158504" T="0.13845"/>
      <pos A="0.173545" C="0.233707" G="0.243733" T="0.349016"/>
      <pos A="0.173545" C="0.384111" G="0.333975" T="0.108369"/>
      <pos A="0.25376" C="0.35403" G="0.158504" T="0.233707"/>
      <pos A="0.118396" C="0.399151" G="0.278828" T="0.203626"/>
      <pos A="0.183571" C="0.243733" G="0.33899" T="0.233707"/>
      <pos A="0.263787" C="0.23872" G="0.258773" T="0.23872"/>
      <pos A="0.133437" C="0.323949" G="0.218666" T="0.323949"/>
      <pos A="0.0532207" C="0.308909" G="0.51446" T="0.123409"/>
    </motif>
    <motif db="0" id="M42" alt="O42" length="40" nsites="8" evalue="1.3e-003">
      <pos A="0.123409" C="0.384111" G="0.35403" T="0.13845"/>
      <pos A="0.113383" C="0.494407" G="0.268801" T="0.123409"/>
      <pos A="0.223679" C="0.168531" G="0.288854" T="0.318935"/>
      <pos A="0.168531" C="0.118396" G="0.364056" T="0.349016"/>
      <pos A="0.183571" C="0.389124" G="0.208639" T="0.218666"/>
      <pos A="0.203626" C="0.424218" G="0.268801" T="0.103356"/>
      <pos A="0.143464" C="0.414192" G="0.318935" T="0.123409"/>
      <pos A="0.268801" C="0.233707" G="0.198612" T="0.298881"/>
      <pos A="0.148477" C="0.404164" G="0.23872" T="0.208639"/>
      <pos A="0.13845" C="0.449286" G="0.233707" T="0.178558"/>
      <pos A="0.248747" C="0.288854" G="0.168531" T="0.293868"/>
      <pos A="0.113383" C="0.303895" G="0.298881" T="0.283841"/>
      <pos A="0.203626" C="0.168531" G="0.364056" T="0.263787"/>
      <pos A="0.188585" C="0.318935" G="0.258773" T="0.233707"/>
      <pos A="0.208639" C="0.248747" G="0.278828" T="0.263787"/>
      <pos A="0.263787" C="0.118396" G="0.364056" T="0.25376"/>
      <pos A="0.0582351" C="0.308909" G="0.439258" T="0.193598"/>
      <pos A="0.0883151" C="0.23872" G="0.328962" T="0.344003"/>
      <pos A="0.143464" C="0.288854" G="0.424218" T="0.143464"/>
      <pos A="0.293868" C="0.278828" G="0.233707" T="0.193598"/>
      <pos A="0.0782884" C="0.273814" G="0.394137" T="0.25376"/>
      <pos A="0.404164" C="0.389124" G="0.108369" T="0.0983427"/>
      <pos A="0.218666" C="0.268801" G="0.23872" T="0.273814"/>
      <pos A="0.163518" C="0.414192" G="0.23872" T="0.183571"/>
      <pos A="0.303895" C="0.308909" G="0.188585" T="0.198612"/>
      <pos A="0.148477" C="0.218666" G="0.444273" T="0.188585"/>
      <pos A="0.183571" C="0.429232" G="0.228692" T="0.158504"/>
      <pos A="0.233707" C="0.23872" G="0.303895" T="0.223679"/>
      <pos A="0.228692" C="0.233707" G="0.288854" T="0.248747"/>
      <pos A="0.15349" C="0.298881" G="0.35403" T="0.193598"/>
      <pos A="0.118396" C="0.404164" G="0.283841" T="0.193598"/>
      <pos A="0.198612" C="0.318935" G="0.258773" T="0.223679"/>
      <pos A="0.303895" C="0.183571" G="0.303895" T="0.208639"/>
      <pos A="0.15349" C="0.168531" G="0.394137" T="0.283841"/>
      <pos A="0.103356" C="0.389124" G="0.273814" T="0.233707"/>
      <pos A="0.118396" C="0.188585" G="0.414192" T="0.278828"/>
      <pos A="0.13845" C="0.384111" G="0.283841" T="0.193598"/>
      <pos A="0.173545" C="0.283841" G="0.243733" T="0.298881"/>
      <pos A="0.23872" C="0.23872" G="0.449286" T="0.0732751"/>
      <pos A="0.158504" C="0.36907" G="0.198612" T="0.273814"/>
    </motif>
    <motif db="0" id="M43" alt="O43" length="40" nsites="8" evalue="1.3e-003">
      <pos A="0.332304" C="0.167696" G="0.332304" T="0.167696"/>
      <pos A="0.496914" C="0.167696" G="0.167696" T="0.167696"/>
      <pos A="0.00308642" C="0.00308642" G="0.990741" T="0.00308642"/>
      <pos A="0.00308642" C="0.00308642" G="0.990741" T="0.00308642"/>
      <pos A="0.167696" C="0.826131" G="0.00308642" T="0.00308642"/>
      <pos A="0.00308642" C="0.332304" G="0.167696" T="0.496914"/>
      <pos A="0.496914" C="0.167696" G="0.167696" T="0.167696"/>
      <pos A="0.00308642" C="0.332304" G="0.661523" T="0.00308642"/>
      <pos A="0.00308642" C="0.332304" G="0.661523" T="0.00308642"/>
      <pos A="0.167696" C="0.00308642" G="0.167696" T="0.661523"/>
      <pos A="0.00308642" C="0.332304" G="0.167696" T="0.496914"/>
      <pos A="0.00308642" C="0.496914" G="0.332304" T="0.167696"/>
      <pos A="0.00308642" C="0.332304" G="0.332304" T="0.332304"/>
      <pos A="0.00308642" C="0.167696" G="0.826131" T="0.00308642"/>
      <pos A="0.00308642" C="0.332304" G="0.00308642" T="0.661523"/>
      <pos A="0.167696" C="0.00308642" G="0.496914" T="0.332304"/>
      <pos A="0.00308642" C="0.826131" G="0.167696" T="0.00308642"/>
      <pos A="0.00308642" C="0.496914" G="0.496914" T="0.00308642"/>
      <pos A="0.332304" C="0.332304" G="0.167696" T="0.167696"/>
      <pos A="0.167696" C="0.496914" G="0.167696" T="0.167696"/>
      <pos A="0.00308642" C="0.990741" G="0.00308642" T="0.00308642"/>
      <pos A="0.332304" C="0.00308642" G="0.167696" T="0.496914"/>
      <pos A="0.167696" C="0.332304" G="0.167696" T="0.332304"/>
      <pos A="0.00308642" C="0.00308642" G="0.826131" T="0.167696"/>
      <pos A="0.00308642" C="0.332304" G="0.496914" T="0.167696"/>
      <pos A="0.496914" C="0.00308642" G="0.496914" T="0.00308642"/>
      <pos A="0.00308642" C="0.00308642" G="0.990741" T="0.00308642"/>
      <pos A="0.496914" C="0.167696" G="0.00308642" T="0.332304"/>
      <pos A="0.332304" C="0.167696" G="0.167696" T="0.332304"/>
      <pos A="0.00308642" C="0.332304" G="0.496914" T="0.167696"/>
      <pos A="0.167696" C="0.167696" G="0.496914" T="0.167696"/>
      <pos A="0.00308642" C="0.00308642" G="0.826131" T="0.167696"/>
      <pos A="0.00308642" C="0.496914" G="0.332304" T="0.167696"/>
      <pos A="0.00308642" C="0.00308642" G="0.661523" T="0.332304"/>
      <pos A="0.332304" C="0.167696" G="0.332304" T="0.167696"/>
      <pos A="0.496914" C="0.332304" G="0.00308642" T="0.167696"/>
      <pos A="0.332304" C="0.167696" G="0.332304" T="0.167696"/>
      <pos A="0.332304" C="0.496914" G="0.167696" T="0.00308642"/>
      <pos A="0.167696" C="0.496914" G="0.332304" T="0.00308642"/>
      <pos A="0.167696" C="0.00308642" G="0.496914" T="0.332304"/>
    </motif>
    <motif db="0" id="M44" alt="O44" length="40" nsites="8" evalue="1.3e-003">
      <pos A="0.258773" C="0.223679" G="0.278828" T="0.23872"/>
      <pos A="0.128424" C="0.439258" G="0.168531" T="0.263787"/>
      <pos A="0.183571" C="0.243733" G="0.258773" T="0.313922"/>
      <pos A="0.0833017" C="0.414192" G="0.364056" T="0.13845"/>
      <pos A="0.404164" C="0.23872" G="0.193598" T="0.163518"/>
      <pos A="0.183571" C="0.168531" G="0.419205" T="0.228692"/>
      <pos A="0.233707" C="0.258773" G="0.198612" T="0.308909"/>
      <pos A="0.118396" C="0.344003" G="0.349016" T="0.188585"/>
      <pos A="0.133437" C="0.379097" G="0.278828" T="0.208639"/>
      <pos A="0.193598" C="0.318935" G="0.313922" T="0.173545"/>
      <pos A="0.183571" C="0.15349" G="0.344003" T="0.318935"/>
      <pos A="0.243733" C="0.384111" G="0.288854" T="0.0833017"/>
      <pos A="0.23872" C="0.379097" G="0.108369" T="0.273814"/>
      <pos A="0.208639" C="0.298881" G="0.328962" T="0.163518"/>
      <pos A="0.223679" C="0.243733" G="0.36907" T="0.163518"/>
      <pos A="0.313922" C="0.258773" G="0.228692" T="0.198612"/>
      <pos A="0.163518" C="0.228692" G="0.489394" T="0.118396"/>
      <pos A="0.0732751" C="0.323949" G="0.374084" T="0.228692"/>
      <pos A="0.173545" C="0.23872" G="0.213652" T="0.374084"/>
      <pos A="0.183571" C="0.233707" G="0.344003" T="0.23872"/>
      <pos A="0.13845" C="0.333975" G="0.399151" T="0.128424"/>
      <pos A="0.233707" C="0.359043" G="0.213652" T="0.193598"/>
      <pos A="0.158504" C="0.113383" G="0.384111" T="0.344003"/>
      <pos A="0.0983427" C="0.404164" G="0.208639" T="0.288854"/>
      <pos A="0.133437" C="0.278828" G="0.318935" T="0.268801"/>
      <pos A="0.0883151" C="0.434245" G="0.13845" T="0.33899"/>
      <pos A="0.288854" C="0.308909" G="0.148477" T="0.25376"/>
      <pos A="0.173545" C="0.33899" G="0.293868" T="0.193598"/>
      <pos A="0.208639" C="0.35403" G="0.268801" T="0.168531"/>
      <pos A="0.233707" C="0.424218" G="0.128424" T="0.213652"/>
      <pos A="0.0782884" C="0.273814" G="0.349016" T="0.298881"/>
      <pos A="0.148477" C="0.13845" G="0.429232" T="0.283841"/>
      <pos A="0.163518" C="0.208639" G="0.479367" T="0.148477"/>
      <pos A="0.188585" C="0.218666" G="0.364056" T="0.228692"/>
      <pos A="0.198612" C="0.323949" G="0.374084" T="0.103356"/>
      <pos A="0.193598" C="0.313922" G="0.35403" T="0.13845"/>
      <pos A="0.168531" C="0.374084" G="0.233707" T="0.223679"/>
      <pos A="0.188585" C="0.349016" G="0.113383" T="0.349016"/>
      <pos A="0.25376" C="0.283841" G="0.399151" T="0.0632484"/>
      <pos A="0.23872" C="0.318935" G="0.233707" T="0.208639"/>
    </motif>
    <motif db="0" id="M46" alt="O46" length="40" nsites="8" evalue="1.3e-003">
      <pos A="0.0983427" C="0.23872" G="0.399151" T="0.263787"/>
      <pos A="0.168531" C="0.374084" G="0.243733" T="0.213652"/>
      <pos A="0.168531" C="0.258773" G="0.36907" T="0.203626"/>
      <pos A="0.183571" C="0.288854" G="0.36907" T="0.158504"/>
      <pos A="0.203626" C="0.35403" G="0.223679" T="0.218666"/>
      <pos A="0.158504" C="0.268801" G="0.328962" T="0.243733"/>
      <pos A="0.278828" C="0.198612" G="0.178558" T="0.344003"/>
      <pos A="0.288854" C="0.218666" G="0.344003" T="0.148477"/>
      <pos A="0.148477" C="0.364056" G="0.248747" T="0.23872"/>
      <pos A="0.163518" C="0.364056" G="0.288854" T="0.183571"/>
      <pos A="0.148477" C="0.223679" G="0.308909" T="0.318935"/>
      <pos A="0.168531" C="0.394137" G="0.36907" T="0.0682617"/>
      <pos A="0.389124" C="0.208639" G="0.178558" T="0.223679"/>
      <pos A="0.213652" C="0.333975" G="0.293868" T="0.158504"/>
      <pos A="0.158504" C="0.303895" G="0.318935" T="0.218666"/>
      <pos A="0.133437" C="0.379097" G="0.263787" T="0.223679"/>
      <pos A="0.0281541" C="0.33899" G="0.25376" T="0.379097"/>
      <pos A="0.158504" C="0.389124" G="0.298881" T="0.15349"/>
      <pos A="0.273814" C="0.389124" G="0.243733" T="0.0933294"/>
      <pos A="0.173545" C="0.273814" G="0.223679" T="0.328962"/>
      <pos A="0.133437" C="0.223679" G="0.394137" T="0.248747"/>
      <pos A="0.233707" C="0.268801" G="0.394137" T="0.103356"/>
      <pos A="0.318935" C="0.318935" G="0.143464" T="0.218666"/>
      <pos A="0.168531" C="0.23872" G="0.374084" T="0.218666"/>
      <pos A="0.183571" C="0.213652" G="0.364056" T="0.23872"/>
      <pos A="0.258773" C="0.233707" G="0.293868" T="0.213652"/>
      <pos A="0.0732751" C="0.178558" G="0.429232" T="0.318935"/>
      <pos A="0.103356" C="0.509447" G="0.318935" T="0.0682617"/>
      <pos A="0.183571" C="0.424218" G="0.25376" T="0.13845"/>
      <pos A="0.218666" C="0.35403" G="0.183571" T="0.243733"/>
      <pos A="0.143464" C="0.15349" G="0.283841" T="0.419205"/>
      <pos A="0.193598" C="0.303895" G="0.23872" T="0.263787"/>
      <pos A="0.333975" C="0.193598" G="0.333975" T="0.13845"/>
      <pos A="0.228692" C="0.218666" G="0.424218" T="0.128424"/>
      <pos A="0.113383" C="0.218666" G="0.379097" T="0.288854"/>
      <pos A="0.243733" C="0.223679" G="0.404164" T="0.128424"/>
      <pos A="0.193598" C="0.359043" G="0.263787" T="0.183571"/>
      <pos A="0.248747" C="0.13845" G="0.283841" T="0.328962"/>
      <pos A="0.163518" C="0.404164" G="0.248747" T="0.183571"/>
      <pos A="0.0381807" C="0.333975" G="0.318935" T="0.308909"/>
    </motif>
    <motif db="0" id="M47" alt="O47" length="40" nsites="8" evalue="1.3e-003">
      <pos A="0.00308642" C="0.79321" G="0.101852" T="0.101852"/>
      <pos A="0.00308642" C="0.79321" G="0.200617" T="0.00308642"/>
      <pos A="0.595679" C="0.299383" G="0.00308642" T="0.101852"/>
      <pos A="0.101852" C="0.200617" G="0.694444" T="0.00308642"/>
      <pos A="0.00308642" C="0.398148" G="0.299383" T="0.299383"/>
      <pos A="0.496914" C="0.00308642" G="0.200617" T="0.299383"/>
      <pos A="0.496914" C="0.00308642" G="0.496914" T="0.00308642"/>
      <pos A="0.00308642" C="0.200617" G="0.398148" T="0.398148"/>
      <pos A="0.00308642" C="0.694444" G="0.200617" T="0.101852"/>
      <pos A="0.101852" C="0.891975" G="0.00308642" T="0.00308642"/>
      <pos A="0.101852" C="0.299383" G="0.496914" T="0.101852"/>
      <pos A="0.101852" C="0.398148" G="0.398148" T="0.101852"/>
      <pos A="0.398148" C="0.200617" G="0.398148" T="0.00308642"/>
      <pos A="0.00308642" C="0.694444" G="0.101852" T="0.200617"/>
      <pos A="0.00308642" C="0.101852" G="0.496914" T="0.398148"/>
      <pos A="0.101852" C="0.79321" G="0.101852" T="0.00308642"/>
      <pos A="0.200617" C="0.496914" G="0.299383" T="0.00308642"/>
      <pos A="0.200617" C="0.496914" G="0.101852" T="0.200617"/>
      <pos A="0.398148" C="0.299383" G="0.299383" T="0.00308642"/>
      <pos A="0.00308642" C="0.101852" G="0.200617" T="0.694444"/>
      <pos A="0.398148" C="0.101852" G="0.200617" T="0.299383"/>
      <pos A="0.101852" C="0.299383" G="0.496914" T="0.101852"/>
      <pos A="0.101852" C="0.101852" G="0.694444" T="0.101852"/>
      <pos A="0.299383" C="0.00308642" G="0.101852" T="0.595679"/>
      <pos A="0.101852" C="0.496914" G="0.299383" T="0.101852"/>
      <pos A="0.200617" C="0.398148" G="0.398148" T="0.00308642"/>
      <pos A="0.00308642" C="0.496914" G="0.200617" T="0.299383"/>
      <pos A="0.00308642" C="0.595679" G="0.398148" T="0.00308642"/>
      <pos A="0.101852" C="0.398148" G="0.00308642" T="0.496914"/>
      <pos A="0.101852" C="0.00308642" G="0.595679" T="0.299383"/>
      <pos A="0.101852" C="0.595679" G="0.200617" T="0.101852"/>
      <pos A="0.200617" C="0.299383" G="0.101852" T="0.398148"/>
      <pos A="0.101852" C="0.101852" G="0.299383" T="0.496914"/>
      <pos A="0.101852" C="0.101852" G="0.79321" T="0.00308642"/>
      <pos A="0.101852" C="0.101852" G="0.79321" T="0.00308642"/>
      <pos A="0.101852" C="0.200617" G="0.694444" T="0.00308642"/>
      <pos A="0.200617" C="0.101852" G="0.398148" T="0.299383"/>
      <pos A="0.200617" C="0.101852" G="0.398148" T="0.299383"/>
      <pos A="0.595679" C="0.398148" G="0.00308642" T="0.00308642"/>
      <pos A="0.101852" C="0.79321" G="0.101852" T="0.00308642"/>
    </motif>
    <motif db="0" id="M48" alt="O48" length="40" nsites="8" evalue="1.3e-003">
      <pos A="0.173545" C="0.278828" G="0.399151" T="0.148477"/>
      <pos A="0.193598" C="0.25376" G="0.399151" T="0.15349"/>
      <pos A="0.143464" C="0.454299" G="0.288854" T="0.113383"/>
      <pos A="0.243733" C="0.258773" G="0.158504" T="0.33899"/>
      <pos A="0.163518" C="0.409178" G="0.263787" T="0.163518"/>
      <pos A="0.168531" C="0.163518" G="0.293868" T="0.374084"/>
      <pos A="0.118396" C="0.218666" G="0.379097" T="0.283841"/>
      <pos A="0.243733" C="0.278828" G="0.218666" T="0.258773"/>
      <pos A="0.258773" C="0.349016" G="0.133437" T="0.258773"/>
      <pos A="0.0883151" C="0.36907" G="0.328962" T="0.213652"/>
      <pos A="0.278828" C="0.36907" G="0.178558" T="0.173545"/>
      <pos A="0.173545" C="0.283841" G="0.399151" T="0.143464"/>
      <pos A="0.318935" C="0.25376" G="0.193598" T="0.233707"/>
      <pos A="0.213652" C="0.0732751" G="0.434245" T="0.278828"/>
      <pos A="0.188585" C="0.243733" G="0.364056" T="0.203626"/>
      <pos A="0.143464" C="0.399151" G="0.233707" T="0.223679"/>
      <pos A="0.193598" C="0.303895" G="0.273814" T="0.228692"/>
      <pos A="0.23872" C="0.268801" G="0.313922" T="0.178558"/>
      <pos A="0.118396" C="0.439258" G="0.323949" T="0.118396"/>
      <pos A="0.133437" C="0.35403" G="0.168531" T="0.344003"/>
      <pos A="0.0883151" C="0.223679" G="0.424218" T="0.263787"/>
      <pos A="0.118396" C="0.308909" G="0.404164" T="0.168531"/>
      <pos A="0.228692" C="0.328962" G="0.278828" T="0.163518"/>
      <pos A="0.128424" C="0.379097" G="0.399151" T="0.0933294"/>
      <pos A="0.323949" C="0.223679" G="0.208639" T="0.243733"/>
      <pos A="0.173545" C="0.35403" G="0.258773" T="0.213652"/>
      <pos A="0.13845" C="0.379097" G="0.23872" T="0.243733"/>
      <pos A="0.103356" C="0.233707" G="0.313922" T="0.349016"/>
      <pos A="0.328962" C="0.263787" G="0.25376" T="0.15349"/>
      <pos A="0.193598" C="0.33899" G="0.168531" T="0.298881"/>
      <pos A="0.213652" C="0.123409" G="0.349016" T="0.313922"/>
      <pos A="0.143464" C="0.313922" G="0.364056" T="0.178558"/>
      <pos A="0.263787" C="0.273814" G="0.233707" T="0.228692"/>
      <pos A="0.303895" C="0.263787" G="0.23872" T="0.193598"/>
      <pos A="0.133437" C="0.283841" G="0.419205" T="0.163518"/>
      <pos A="0.163518" C="0.15349" G="0.404164" T="0.278828"/>
      <pos A="0.103356" C="0.449286" G="0.228692" T="0.218666"/>
      <pos A="0.308909" C="0.33899" G="0.173545" T="0.178558"/>
      <pos A="0.188585" C="0.328962" G="0.273814" T="0.208639"/>
      <pos A="0.0582351" C="0.424218" G="0.414192" T="0.103356"/>
    </motif>
    <motif db="0" id="M49" alt="O49" length="40" nsites="8" evalue="1.3e-003">
      <pos A="0.118396" C="0.148477" G="0.404164" T="0.328962"/>
      <pos A="0.128424" C="0.33899" G="0.399151" T="0.133437"/>
      <pos A="0.0532207" C="0.374084" G="0.303895" T="0.268801"/>
      <pos A="0.148477" C="0.374084" G="0.223679" T="0.25376"/>
      <pos A="0.25376" C="0.328962" G="0.233707" T="0.183571"/>
      <pos A="0.36907" C="0.333975" G="0.183571" T="0.113383"/>
      <pos A="0.268801" C="0.223679" G="0.223679" T="0.283841"/>
      <pos A="0.228692" C="0.178558" G="0.379097" T="0.213652"/>
      <pos A="0.288854" C="0.394137" G="0.25376" T="0.0632484"/>
      <pos A="0.188585" C="0.198612" G="0.374084" T="0.23872"/>
      <pos A="0.143464" C="0.293868" G="0.333975" T="0.228692"/>
      <pos A="0.263787" C="0.469339" G="0.143464" T="0.123409"/>
      <pos A="0.248747" C="0.25376" G="0.313922" T="0.183571"/>
      <pos A="0.203626" C="0.203626" G="0.359043" T="0.233707"/>
      <pos A="0.178558" C="0.178558" G="0.434245" T="0.208639"/>
      <pos A="0.143464" C="0.263787" G="0.374084" T="0.218666"/>
      <pos A="0.13845" C="0.399151" G="0.308909" T="0.15349"/>
      <pos A="0.103356" C="0.263787" G="0.318935" T="0.313922"/>
      <pos A="0.163518" C="0.268801" G="0.243733" T="0.323949"/>
      <pos A="0.118396" C="0.429232" G="0.183571" T="0.268801"/>
      <pos A="0.163518" C="0.333975" G="0.263787" T="0.23872"/>
      <pos A="0.228692" C="0.364056" G="0.163518" T="0.243733"/>
      <pos A="0.188585" C="0.23872" G="0.313922" T="0.258773"/>
      <pos A="0.263787" C="0.213652" G="0.333975" T="0.188585"/>
      <pos A="0.223679" C="0.193598" G="0.494407" T="0.0883151"/>
      <pos A="0.233707" C="0.349016" G="0.25376" T="0.163518"/>
      <pos A="0.188585" C="0.328962" G="0.208639" T="0.273814"/>
      <pos A="0.113383" C="0.188585" G="0.459313" T="0.23872"/>
      <pos A="0.293868" C="0.344003" G="0.25376" T="0.108369"/>
      <pos A="0.123409" C="0.323949" G="0.228692" T="0.323949"/>
      <pos A="0.183571" C="0.323949" G="0.328962" T="0.163518"/>
      <pos A="0.223679" C="0.13845" G="0.349016" T="0.288854"/>
      <pos A="0.0782884" C="0.33899" G="0.409178" T="0.173545"/>
      <pos A="0.163518" C="0.333975" G="0.218666" T="0.283841"/>
      <pos A="0.208639" C="0.283841" G="0.303895" T="0.203626"/>
      <pos A="0.198612" C="0.283841" G="0.163518" T="0.35403"/>
      <pos A="0.208639" C="0.333975" G="0.349016" T="0.108369"/>
      <pos A="0.15349" C="0.163518" G="0.429232" T="0.25376"/>
      <pos A="0.0983427" C="0.534515" G="0.15349" T="0.213652"/>
      <pos A="0.263787" C="0.23872" G="0.349016" T="0.148477"/>
    </motif>
    <motif db="0" id="M5" alt="O5" length="40" nsites="8" evalue="1.3e-003">
      <pos A="0.312407" C="0.220153" G="0.263566" T="0.203874"/>
      <pos A="0.182167" C="0.507767" G="0.165886" T="0.14418"/>
      <pos A="0.100766" C="0.16046" G="0.46978" T="0.268994"/>
      <pos A="0.0899131" C="0.46978" G="0.296126" T="0.14418"/>
      <pos A="0.285273" C="0.344967" G="0.106194" T="0.263566"/>
      <pos A="0.328686" C="0.25814" G="0.344967" T="0.0682064"/>
      <pos A="0.0519269" C="0.382953" G="0.361246" T="0.203874"/>
      <pos A="0.0953402" C="0.182167" G="0.46978" T="0.252713"/>
      <pos A="0.214727" C="0.149607" G="0.442647" T="0.19302"/>
      <pos A="0.285273" C="0.32326" G="0.268994" T="0.122473"/>
      <pos A="0.214727" C="0.4535" G="0.155033" T="0.17674"/>
      <pos A="0.16046" C="0.393806" G="0.220153" T="0.22558"/>
      <pos A="0.203874" C="0.32326" G="0.27442" T="0.198446"/>
      <pos A="0.117047" C="0.393806" G="0.30698" T="0.182167"/>
      <pos A="0.122473" C="0.138754" G="0.377527" T="0.361246"/>
      <pos A="0.0519269" C="0.268994" G="0.350393" T="0.328686"/>
      <pos A="0.0844869" C="0.480633" G="0.25814" T="0.17674"/>
      <pos A="0.17674" C="0.24186" G="0.33954" T="0.24186"/>
      <pos A="0.220153" C="0.165886" G="0.252713" T="0.361246"/>
      <pos A="0.2093" C="0.334114" G="0.22558" T="0.231006"/>
      <pos A="0.263566" C="0.187593" G="0.32326" T="0.22558"/>
      <pos A="0.27442" C="0.2907" G="0.32326" T="0.11162"/>
      <pos A="0.301554" C="0.133326" G="0.317833" T="0.247287"/>
      <pos A="0.2093" C="0.285273" G="0.334114" T="0.171314"/>
      <pos A="0.155033" C="0.42094" G="0.301554" T="0.122473"/>
      <pos A="0.17674" C="0.2093" G="0.431794" T="0.182167"/>
      <pos A="0.198446" C="0.426366" G="0.27442" T="0.100766"/>
      <pos A="0.138754" C="0.312407" G="0.2907" T="0.25814"/>
      <pos A="0.14418" C="0.214727" G="0.231006" T="0.410087"/>
      <pos A="0.138754" C="0.3721" G="0.344967" T="0.14418"/>
      <pos A="0.171314" C="0.3721" G="0.328686" T="0.1279"/>
      <pos A="0.17674" C="0.252713" G="0.43722" T="0.133326"/>
      <pos A="0.236434" C="0.268994" G="0.187593" T="0.30698"/>
      <pos A="0.0953402" C="0.464354" G="0.22558" T="0.214727"/>
      <pos A="0.263566" C="0.312407" G="0.149607" T="0.27442"/>
      <pos A="0.106194" C="0.296126" G="0.328686" T="0.268994"/>
      <pos A="0.14418" C="0.17674" G="0.366674" T="0.312407"/>
      <pos A="0.231006" C="0.2907" G="0.301554" T="0.17674"/>
      <pos A="0.27442" C="0.27442" G="0.285273" T="0.165886"/>
      <pos A="0.198446" C="0.252713" G="0.301554" T="0.247287"/>
    </motif>
    <motif db="0" id="M50" alt="O50" length="40" nsites="8" evalue="1.3e-003">
      <pos A="0.185422" C="0.372824" G="0.31711" T="0.124644"/>
      <pos A="0.170228" C="0.165163" G="0.291786" T="0.372824"/>
      <pos A="0.215812" C="0.276591" G="0.29685" T="0.210747"/>
      <pos A="0.0993195" C="0.231006" G="0.433602" T="0.236071"/>
      <pos A="0.0436059" C="0.33737" G="0.382953" T="0.236071"/>
      <pos A="0.32724" C="0.408278" G="0.0993195" T="0.165163"/>
      <pos A="0.190488" C="0.301915" G="0.271526" T="0.236071"/>
      <pos A="0.200617" C="0.185422" G="0.367759" T="0.246201"/>
      <pos A="0.281655" C="0.352564" G="0.220877" T="0.144904"/>
      <pos A="0.155033" C="0.322175" G="0.367759" T="0.155033"/>
      <pos A="0.114515" C="0.484251" G="0.271526" T="0.129709"/>
      <pos A="0.210747" C="0.398148" G="0.241137" T="0.149968"/>
      <pos A="0.119579" C="0.200617" G="0.413343" T="0.266461"/>
      <pos A="0.160098" C="0.231006" G="0.266461" T="0.342435"/>
      <pos A="0.0841244" C="0.479186" G="0.271526" T="0.165163"/>
      <pos A="0.241137" C="0.408278" G="0.0942548" T="0.256331"/>
      <pos A="0.246201" C="0.144904" G="0.281655" T="0.32724"/>
      <pos A="0.195553" C="0.312045" G="0.367759" T="0.124644"/>
      <pos A="0.160098" C="0.246201" G="0.443732" T="0.149968"/>
      <pos A="0.332304" C="0.225942" G="0.271526" T="0.170228"/>
      <pos A="0.0841244" C="0.271526" G="0.433602" T="0.210747"/>
      <pos A="0.261396" C="0.28672" G="0.205682" T="0.246201"/>
      <pos A="0.200617" C="0.251266" G="0.281655" T="0.266461"/>
      <pos A="0.215812" C="0.438668" G="0.195553" T="0.149968"/>
      <pos A="0.195553" C="0.205682" G="0.236071" T="0.362694"/>
      <pos A="0.104384" C="0.210747" G="0.342435" T="0.342435"/>
      <pos A="0.261396" C="0.256331" G="0.291786" T="0.190488"/>
      <pos A="0.185422" C="0.251266" G="0.453862" T="0.109449"/>
      <pos A="0.210747" C="0.332304" G="0.139839" T="0.31711"/>
      <pos A="0.200617" C="0.357629" G="0.205682" T="0.236071"/>
      <pos A="0.134773" C="0.347499" G="0.377888" T="0.139839"/>
      <pos A="0.0284109" C="0.261396" G="0.362694" T="0.347499"/>
      <pos A="0.0942548" C="0.342435" G="0.362694" T="0.200617"/>
      <pos A="0.175293" C="0.357629" G="0.220877" T="0.246201"/>
      <pos A="0.271526" C="0.29685" G="0.236071" T="0.195553"/>
      <pos A="0.144904" C="0.342435" G="0.312045" T="0.200617"/>
      <pos A="0.149968" C="0.357629" G="0.256331" T="0.236071"/>
      <pos A="0.271526" C="0.195553" G="0.403213" T="0.129709"/>
      <pos A="0.220877" C="0.160098" G="0.418408" T="0.200617"/>
      <pos A="0.261396" C="0.180358" G="0.210747" T="0.347499"/>
    </motif>
    <motif db="0" id="M52" alt="O52" length="40" nsites="8" evalue="1.3e-003">
      <pos A="0.00308642" C="0.00308642" G="0.25" T="0.743827"/>
      <pos A="0.00308642" C="0.743827" G="0.25" T="0.00308642"/>
      <pos A="0.00308642" C="0.00308642" G="0.00308642" T="0.990741"/>
      <pos A="0.00308642" C="0.743827" G="0.25" T="0.00308642"/>
      <pos A="0.25" C="0.00308642" G="0.25" T="0.496914"/>
      <pos A="0.25" C="0.743827" G="0.00308642" T="0.00308642"/>
      <pos A="0.00308642" C="0.00308642" G="0.496914" T="0.496914"/>
      <pos A="0.00308642" C="0.990741" G="0.00308642" T="0.00308642"/>
      <pos A="0.00308642" C="0.25" G="0.00308642" T="0.743827"/>
      <pos A="0.00308642" C="0.00308642" G="0.25" T="0.743827"/>
      <pos A="0.00308642" C="0.496914" G="0.496914" T="0.00308642"/>
      <pos A="0.00308642" C="0.496914" G="0.25" T="0.25"/>
      <pos A="0.496914" C="0.00308642" G="0.00308642" T="0.496914"/>
      <pos A="0.25" C="0.496914" G="0.00308642" T="0.25"/>
      <pos A="0.00308642" C="0.00308642" G="0.25" T="0.743827"/>
      <pos A="0.496914" C="0.25" G="0.00308642" T="0.25"/>
      <pos A="0.00308642" C="0.496914" G="0.496914" T="0.00308642"/>
      <pos A="0.25" C="0.25" G="0.00308642" T="0.496914"/>
      <pos A="0.25" C="0.496914" G="0.25" T="0.00308642"/>
      <pos A="0.00308642" C="0.496914" G="0.496914" T="0.00308642"/>
      <pos A="0.00308642" C="0.25" G="0.00308642" T="0.743827"/>
      <pos A="0.25" C="0.743827" G="0.00308642" T="0.00308642"/>
      <pos A="0.25" C="0.743827" G="0.00308642" T="0.00308642"/>
      <pos A="0.496914" C="0.25" G="0.00308642" T="0.25"/>
      <pos A="0.00308642" C="0.00308642" G="0.496914" T="0.496914"/>
      <pos A="0.00308642" C="0.00308642" G="0.25" T="0.743827"/>
      <pos A="0.990741" C="0.00308642" G="0.00308642" T="0.00308642"/>
      <pos A="0.25" C="0.00308642" G="0.743827" T="0.00308642"/>
      <pos A="0.00308642" C="0.00308642" G="0.25" T="0.743827"/>
      <pos A="0.00308642" C="0.00308642" G="0.743827" T="0.25"/>
      <pos A="0.00308642" C="0.743827" G="0.25" T="0.00308642"/>
      <pos A="0.00308642" C="0.25" G="0.25" T="0.496914"/>
      <pos A="0.00308642" C="0.496914" G="0.496914" T="0.00308642"/>
      <pos A="0.00308642" C="0.743827" G="0.25" T="0.00308642"/>
      <pos A="0.00308642" C="0.743827" G="0.25" T="0.00308642"/>
      <pos A="0.25" C="0.25" G="0.00308642" T="0.496914"/>
      <pos A="0.00308642" C="0.00308642" G="0.496914" T="0.496914"/>
      <pos A="0.00308642" C="0.496914" G="0.496914" T="0.00308642"/>
      <pos A="0.00308642" C="0.743827" G="0.00308642" T="0.25"/>
      <pos A="0.25" C="0.496914" G="0.25" T="0.00308642"/>
    </motif>
    <motif db="0" id="M53" alt="O53" length="40" nsites="8" evalue="1.3e-003">
      <pos A="0.158504" C="0.389124" G="0.188585" T="0.263787"/>
      <pos A="0.198612" C="0.374084" G="0.158504" T="0.268801"/>
      <pos A="0.168531" C="0.288854" G="0.128424" T="0.414192"/>
      <pos A="0.108369" C="0.318935" G="0.424218" T="0.148477"/>
      <pos A="0.243733" C="0.293868" G="0.288854" T="0.173545"/>
      <pos A="0.228692" C="0.198612" G="0.384111" T="0.188585"/>
      <pos A="0.168531" C="0.313922" G="0.278828" T="0.23872"/>
      <pos A="0.193598" C="0.288854" G="0.303895" T="0.213652"/>
      <pos A="0.23872" C="0.379097" G="0.228692" T="0.15349"/>
      <pos A="0.168531" C="0.33899" G="0.283841" T="0.208639"/>
      <pos A="0.23872" C="0.349016" G="0.228692" T="0.183571"/>
      <pos A="0.243733" C="0.263787" G="0.228692" T="0.263787"/>
      <pos A="0.233707" C="0.193598" G="0.414192" T="0.158504"/>
      <pos A="0.15349" C="0.394137" G="0.293868" T="0.158504"/>
      <pos A="0.223679" C="0.283841" G="0.258773" T="0.233707"/>
      <pos A="0.113383" C="0.228692" G="0.318935" T="0.33899"/>
      <pos A="0.143464" C="0.218666" G="0.389124" T="0.248747"/>
      <pos A="0.0983427" C="0.519475" G="0.288854" T="0.0933294"/>
      <pos A="0.148477" C="0.328962" G="0.233707" T="0.288854"/>
      <pos A="0.233707" C="0.118396" G="0.429232" T="0.218666"/>
      <pos A="0.213652" C="0.293868" G="0.349016" T="0.143464"/>
      <pos A="0.258773" C="0.359043" G="0.203626" T="0.178558"/>
      <pos A="0.198612" C="0.143464" G="0.364056" T="0.293868"/>
      <pos A="0.188585" C="0.333975" G="0.35403" T="0.123409"/>
      <pos A="0.103356" C="0.33899" G="0.293868" T="0.263787"/>
      <pos A="0.23872" C="0.323949" G="0.103356" T="0.333975"/>
      <pos A="0.218666" C="0.323949" G="0.283841" T="0.173545"/>
      <pos A="0.243733" C="0.233707" G="0.323949" T="0.198612"/>
      <pos A="0.15349" C="0.158504" G="0.278828" T="0.409178"/>
      <pos A="0.273814" C="0.293868" G="0.36907" T="0.0632484"/>
      <pos A="0.178558" C="0.223679" G="0.379097" T="0.218666"/>
      <pos A="0.318935" C="0.213652" G="0.35403" T="0.113383"/>
      <pos A="0.228692" C="0.318935" G="0.228692" T="0.223679"/>
      <pos A="0.103356" C="0.49942" G="0.103356" T="0.293868"/>
      <pos A="0.118396" C="0.313922" G="0.298881" T="0.268801"/>
      <pos A="0.0732751" C="0.308909" G="0.208639" T="0.409178"/>
      <pos A="0.233707" C="0.303895" G="0.33899" T="0.123409"/>
      <pos A="0.0682617" C="0.293868" G="0.419205" T="0.218666"/>
      <pos A="0.223679" C="0.399151" G="0.113383" T="0.263787"/>
      <pos A="0.133437" C="0.248747" G="0.404164" T="0.213652"/>
    </motif>
    <motif db="0" id="M54" alt="O54" length="40" nsites="8" evalue="1.3e-003">
      <pos A="0.1958" C="0.3042" G="0.340334" T="0.159666"/>
      <pos A="0.159666" C="0.292156" G="0.340334" T="0.207844"/>
      <pos A="0.207844" C="0.448736" G="0.243977" T="0.099443"/>
      <pos A="0.388513" C="0.243977" G="0.1958" T="0.171711"/>
      <pos A="0.1958" C="0.207844" G="0.472825" T="0.123532"/>
      <pos A="0.0753541" C="0.412601" G="0.280112" T="0.231933"/>
      <pos A="0.280112" C="0.111487" G="0.243977" T="0.364424"/>
      <pos A="0.111487" C="0.412601" G="0.243977" T="0.231933"/>
      <pos A="0.147621" C="0.484869" G="0.135576" T="0.231933"/>
      <pos A="0.231933" C="0.340334" G="0.316245" T="0.111487"/>
      <pos A="0.219888" C="0.43669" G="0.171711" T="0.171711"/>
      <pos A="0.0753541" C="0.340334" G="0.328289" T="0.256023"/>
      <pos A="0.171711" C="0.207844" G="0.183755" T="0.43669"/>
      <pos A="0.135576" C="0.316245" G="0.340334" T="0.207844"/>
      <pos A="0.0753541" C="0.521002" G="0.159666" T="0.243977"/>
      <pos A="0.0392198" C="0.3042" G="0.400557" T="0.256023"/>
      <pos A="0.292156" C="0.111487" G="0.376468" T="0.219888"/>
      <pos A="0.099443" C="0.231933" G="0.424646" T="0.243977"/>
      <pos A="0.268067" C="0.352379" G="0.268067" T="0.111487"/>
      <pos A="0.268067" C="0.472825" G="0.123532" T="0.135576"/>
      <pos A="0.219888" C="0.448736" G="0.135576" T="0.1958"/>
      <pos A="0.207844" C="0.147621" G="0.340334" T="0.3042"/>
      <pos A="0.0753541" C="0.147621" G="0.448736" T="0.328289"/>
      <pos A="0.219888" C="0.219888" G="0.448736" T="0.111487"/>
      <pos A="0.207844" C="0.328289" G="0.328289" T="0.135576"/>
      <pos A="0.171711" C="0.388513" G="0.207844" T="0.231933"/>
      <pos A="0.159666" C="0.231933" G="0.3042" T="0.3042"/>
      <pos A="0.0271753" C="0.340334" G="0.581226" T="0.0512642"/>
      <pos A="0.0392198" C="0.545091" G="0.292156" T="0.123532"/>
      <pos A="0.0512642" C="0.1958" G="0.352379" T="0.400557"/>
      <pos A="0.280112" C="0.328289" G="0.135576" T="0.256023"/>
      <pos A="0.243977" C="0.484869" G="0.159666" T="0.111487"/>
      <pos A="0.183755" C="0.280112" G="0.123532" T="0.412601"/>
      <pos A="0.207844" C="0.268067" G="0.280112" T="0.243977"/>
      <pos A="0.147621" C="0.171711" G="0.533047" T="0.147621"/>
      <pos A="0.3042" C="0.00308642" G="0.316245" T="0.376468"/>
      <pos A="0.123532" C="0.3042" G="0.280112" T="0.292156"/>
      <pos A="0.472825" C="0.147621" G="0.231933" T="0.147621"/>
      <pos A="0.159666" C="0.159666" G="0.448736" T="0.231933"/>
      <pos A="0.219888" C="0.388513" G="0.243977" T="0.147621"/>
    </motif>
    <motif db="0" id="M55" alt="O55" length="40" nsites="8" evalue="1.3e-003">
      <pos A="0.13845" C="0.409178" G="0.163518" T="0.288854"/>
      <pos A="0.263787" C="0.364056" G="0.293868" T="0.0782884"/>
      <pos A="0.283841" C="0.123409" G="0.283841" T="0.308909"/>
      <pos A="0.108369" C="0.248747" G="0.439258" T="0.203626"/>
      <pos A="0.168531" C="0.374084" G="0.213652" T="0.243733"/>
      <pos A="0.278828" C="0.188585" G="0.318935" T="0.213652"/>
      <pos A="0.173545" C="0.389124" G="0.188585" T="0.248747"/>
      <pos A="0.133437" C="0.163518" G="0.409178" T="0.293868"/>
      <pos A="0.113383" C="0.288854" G="0.374084" T="0.223679"/>
      <pos A="0.163518" C="0.389124" G="0.283841" T="0.163518"/>
      <pos A="0.268801" C="0.263787" G="0.36907" T="0.0983427"/>
      <pos A="0.429232" C="0.263787" G="0.228692" T="0.0782884"/>
      <pos A="0.178558" C="0.25376" G="0.389124" T="0.178558"/>
      <pos A="0.248747" C="0.35403" G="0.273814" T="0.123409"/>
      <pos A="0.173545" C="0.308909" G="0.203626" T="0.313922"/>
      <pos A="0.223679" C="0.193598" G="0.193598" T="0.389124"/>
      <pos A="0.198612" C="0.33899" G="0.258773" T="0.203626"/>
      <pos A="0.0833017" C="0.419205" G="0.203626" T="0.293868"/>
      <pos A="0.233707" C="0.118396" G="0.434245" T="0.213652"/>
      <pos A="0.108369" C="0.36907" G="0.248747" T="0.273814"/>
      <pos A="0.0582351" C="0.33899" G="0.328962" T="0.273814"/>
      <pos A="0.15349" C="0.414192" G="0.198612" T="0.233707"/>
      <pos A="0.163518" C="0.328962" G="0.288854" T="0.218666"/>
      <pos A="0.133437" C="0.178558" G="0.384111" T="0.303895"/>
      <pos A="0.173545" C="0.424218" G="0.173545" T="0.228692"/>
      <pos A="0.228692" C="0.449286" G="0.178558" T="0.143464"/>
      <pos A="0.243733" C="0.218666" G="0.399151" T="0.13845"/>
      <pos A="0.168531" C="0.25376" G="0.35403" T="0.223679"/>
      <pos A="0.118396" C="0.25376" G="0.293868" T="0.333975"/>
      <pos A="0.233707" C="0.178558" G="0.384111" T="0.203626"/>
      <pos A="0.158504" C="0.143464" G="0.419205" T="0.278828"/>
      <pos A="0.193598" C="0.268801" G="0.36907" T="0.168531"/>
      <pos A="0.168531" C="0.188585" G="0.444273" T="0.198612"/>
      <pos A="0.283841" C="0.258773" G="0.404164" T="0.0532207"/>
      <pos A="0.183571" C="0.454299" G="0.188585" T="0.173545"/>
      <pos A="0.248747" C="0.323949" G="0.248747" T="0.178558"/>
      <pos A="0.118396" C="0.35403" G="0.278828" T="0.248747"/>
      <pos A="0.0933294" C="0.359043" G="0.278828" T="0.268801"/>
      <pos A="0.288854" C="0.25376" G="0.283841" T="0.173545"/>
      <pos A="0.208639" C="0.439258" G="0.163518" T="0.188585"/>
    </motif>
    <motif db="0" id="M57" alt="O57" length="40" nsites="8" evalue="1.3e-003">
      <pos A="0.0736336" C="0.35582" G="0.46164" T="0.108907"/>
      <pos A="0.14418" C="0.532187" G="0.0736336" T="0.25"/>
      <pos A="0.00308642" C="0.391093" G="0.214727" T="0.391093"/>
      <pos A="0.0383595" C="0.35582" G="0.496914" T="0.108907"/>
      <pos A="0.0383595" C="0.391093" G="0.426366" T="0.14418"/>
      <pos A="0.391093" C="0.108907" G="0.0383595" T="0.46164"/>
      <pos A="0.179453" C="0.46164" G="0.285273" T="0.0736336"/>
      <pos A="0.14418" C="0.532187" G="0.108907" T="0.214727"/>
      <pos A="0.108907" C="0.532187" G="0.108907" T="0.25"/>
      <pos A="0.108907" C="0.214727" G="0.14418" T="0.532187"/>
      <pos A="0.179453" C="0.567461" G="0.14418" T="0.108907"/>
      <pos A="0.496914" C="0.25" G="0.00308642" T="0.25"/>
      <pos A="0.46164" C="0.14418" G="0.14418" T="0.25"/>
      <pos A="0.285273" C="0.25" G="0.108907" T="0.35582"/>
      <pos A="0.108907" C="0.214727" G="0.567461" T="0.108907"/>
      <pos A="0.14418" C="0.108907" G="0.426366" T="0.320547"/>
      <pos A="0.0383595" C="0.214727" G="0.25" T="0.496914"/>
      <pos A="0.391093" C="0.14418" G="0.108907" T="0.35582"/>
      <pos A="0.0736336" C="0.14418" G="0.391093" T="0.391093"/>
      <pos A="0.214727" C="0.46164" G="0.0736336" T="0.25"/>
      <pos A="0.35582" C="0.532187" G="0.108907" T="0.00308642"/>
      <pos A="0.35582" C="0.179453" G="0.179453" T="0.285273"/>
      <pos A="0.35582" C="0.108907" G="0.25" T="0.285273"/>
      <pos A="0.179453" C="0.25" G="0.391093" T="0.179453"/>
      <pos A="0.285273" C="0.108907" G="0.179453" T="0.426366"/>
      <pos A="0.00308642" C="0.14418" G="0.426366" T="0.426366"/>
      <pos A="0.179453" C="0.496914" G="0.0736336" T="0.25"/>
      <pos A="0.214727" C="0.426366" G="0.25" T="0.108907"/>
      <pos A="0.285273" C="0.35582" G="0.320547" T="0.0383595"/>
      <pos A="0.0736336" C="0.496914" G="0.25" T="0.179453"/>
      <pos A="0.179453" C="0.25" G="0.179453" T="0.391093"/>
      <pos A="0.14418" C="0.0736336" G="0.602734" T="0.179453"/>
      <pos A="0.14418" C="0.35582" G="0.391093" T="0.108907"/>
      <pos A="0.25" C="0.35582" G="0.0736336" T="0.320547"/>
      <pos A="0.35582" C="0.179453" G="0.426366" T="0.0383595"/>
      <pos A="0.320547" C="0.320547" G="0.179453" T="0.179453"/>
      <pos A="0.214727" C="0.14418" G="0.426366" T="0.214727"/>
      <pos A="0.0736336" C="0.108907" G="0.532187" T="0.285273"/>
      <pos A="0.108907" C="0.285273" G="0.391093" T="0.214727"/>
      <pos A="0.214727" C="0.0736336" G="0.320547" T="0.391093"/>
    </motif>
    <motif db="0" id="M58" alt="O58" length="40" nsites="8" evalue="1.3e-003">
      <pos A="0.280864" C="0.126543" G="0.419753" T="0.17284"/>
      <pos A="0.0648148" C="0.265432" G="0.527778" T="0.141975"/>
      <pos A="0.32716" C="0.111111" G="0.512346" T="0.0493827"/>
      <pos A="0.126543" C="0.25" G="0.126543" T="0.496914"/>
      <pos A="0.0648148" C="0.404321" G="0.342593" T="0.188272"/>
      <pos A="0.25" C="0.388889" G="0.0802469" T="0.280864"/>
      <pos A="0.188272" C="0.280864" G="0.234568" T="0.296296"/>
      <pos A="0.126543" C="0.219136" G="0.450617" T="0.203704"/>
      <pos A="0.419753" C="0.188272" G="0.280864" T="0.111111"/>
      <pos A="0.25" C="0.203704" G="0.342593" T="0.203704"/>
      <pos A="0.296296" C="0.095679" G="0.280864" T="0.32716"/>
      <pos A="0.141975" C="0.265432" G="0.404321" T="0.188272"/>
      <pos A="0.296296" C="0.157407" G="0.234568" T="0.311728"/>
      <pos A="0.311728" C="0.0339506" G="0.358025" T="0.296296"/>
      <pos A="0.388889" C="0.265432" G="0.234568" T="0.111111"/>
      <pos A="0.450617" C="0.095679" G="0.311728" T="0.141975"/>
      <pos A="0.111111" C="0.419753" G="0.17284" T="0.296296"/>
      <pos A="0.32716" C="0.157407" G="0.203704" T="0.311728"/>
      <pos A="0.141975" C="0.265432" G="0.388889" T="0.203704"/>
      <pos A="0.388889" C="0.32716" G="0.265432" T="0.0185185"/>
      <pos A="0.311728" C="0.17284" G="0.404321" T="0.111111"/>
      <pos A="0.0802469" C="0.404321" G="0.32716" T="0.188272"/>
      <pos A="0.157407" C="0.141975" G="0.280864" T="0.419753"/>
      <pos A="0.00308642" C="0.342593" G="0.17284" T="0.481481"/>
      <pos A="0.219136" C="0.265432" G="0.311728" T="0.203704"/>
      <pos A="0.095679" C="0.358025" G="0.481481" T="0.0648148"/>
      <pos A="0.358025" C="0.296296" G="0.311728" T="0.0339506"/>
      <pos A="0.095679" C="0.296296" G="0.0802469" T="0.527778"/>
      <pos A="0.265432" C="0.141975" G="0.373457" T="0.219136"/>
      <pos A="0.203704" C="0.17284" G="0.358025" T="0.265432"/>
      <pos A="0.265432" C="0.0802469" G="0.404321" T="0.25"/>
      <pos A="0.280864" C="0.203704" G="0.188272" T="0.32716"/>
      <pos A="0.404321" C="0.126543" G="0.311728" T="0.157407"/>
      <pos A="0.481481" C="0.17284" G="0.17284" T="0.17284"/>
      <pos A="0.188272" C="0.25" G="0.388889" T="0.17284"/>
      <pos A="0.111111" C="0.219136" G="0.450617" T="0.219136"/>
      <pos A="0.17284" C="0.296296" G="0.265432" T="0.265432"/>
      <pos A="0.265432" C="0.404321" G="0.265432" T="0.0648148"/>
      <pos A="0.126543" C="0.280864" G="0.234568" T="0.358025"/>
      <pos A="0.141975" C="0.234568" G="0.203704" T="0.419753"/>
    </motif>
    <motif db="0" id="M59" alt="O59" length="40" nsites="8" evalue="1.3e-003">
      <pos A="0.25" C="0.285273" G="0.280234" T="0.184492"/>
      <pos A="0.14418" C="0.214727" G="0.441484" T="0.19961"/>
      <pos A="0.224805" C="0.30039" G="0.214727" T="0.260078"/>
      <pos A="0.108907" C="0.174414" G="0.421327" T="0.295351"/>
      <pos A="0.194571" C="0.320547" G="0.320547" T="0.164336"/>
      <pos A="0.134102" C="0.436445" G="0.149219" T="0.280234"/>
      <pos A="0.139141" C="0.446523" G="0.229844" T="0.184492"/>
      <pos A="0.209688" C="0.214727" G="0.421327" T="0.154258"/>
      <pos A="0.330625" C="0.113946" G="0.260078" T="0.295351"/>
      <pos A="0.113946" C="0.229844" G="0.456601" T="0.19961"/>
      <pos A="0.0887506" C="0.386054" G="0.365898" T="0.159297"/>
      <pos A="0.30039" C="0.330625" G="0.154258" T="0.214727"/>
      <pos A="0.0585156" C="0.194571" G="0.431405" T="0.315508"/>
      <pos A="0.209688" C="0.370937" G="0.295351" T="0.124024"/>
      <pos A="0.310468" C="0.124024" G="0.30039" T="0.265117"/>
      <pos A="0.174414" C="0.285273" G="0.295351" T="0.244961"/>
      <pos A="0.204649" C="0.234883" G="0.219766" T="0.340703"/>
      <pos A="0.0786726" C="0.386054" G="0.285273" T="0.25"/>
      <pos A="0.219766" C="0.30039" G="0.164336" T="0.315508"/>
      <pos A="0.179453" C="0.134102" G="0.431405" T="0.255039"/>
      <pos A="0.194571" C="0.441484" G="0.25" T="0.113946"/>
      <pos A="0.139141" C="0.386054" G="0.285273" T="0.189532"/>
      <pos A="0.134102" C="0.260078" G="0.345742" T="0.260078"/>
      <pos A="0.159297" C="0.370937" G="0.305429" T="0.164336"/>
      <pos A="0.189532" C="0.270156" G="0.19961" T="0.340703"/>
      <pos A="0.174414" C="0.290312" G="0.260078" T="0.275195"/>
      <pos A="0.244961" C="0.381015" G="0.260078" T="0.113946"/>
      <pos A="0.209688" C="0.46164" G="0.239922" T="0.0887506"/>
      <pos A="0.234883" C="0.350781" G="0.154258" T="0.260078"/>
      <pos A="0.214727" C="0.209688" G="0.40621" T="0.169375"/>
      <pos A="0.108907" C="0.179453" G="0.486836" T="0.224805"/>
      <pos A="0.209688" C="0.285273" G="0.255039" T="0.25"/>
      <pos A="0.149219" C="0.0937896" G="0.501953" T="0.255039"/>
      <pos A="0.219766" C="0.244961" G="0.320547" T="0.214727"/>
      <pos A="0.229844" C="0.381015" G="0.30039" T="0.0887506"/>
      <pos A="0.189532" C="0.481797" G="0.124024" T="0.204649"/>
      <pos A="0.285273" C="0.305429" G="0.239922" T="0.169375"/>
      <pos A="0.0635546" C="0.35582" G="0.375976" T="0.204649"/>
      <pos A="0.179453" C="0.113946" G="0.365898" T="0.340703"/>
      <pos A="0.159297" C="0.375976" G="0.265117" T="0.19961"/>
    </motif>
    <motif db="0" id="M6" alt="O6" length="40" nsites="8" evalue="1.3e-003">
      <pos A="0.126543" C="0.414609" G="0.414609" T="0.044239"/>
      <pos A="0.167696" C="0.702675" G="0.00308642" T="0.126543"/>
      <pos A="0.25" C="0.291153" G="0.126543" T="0.332304"/>
      <pos A="0.167696" C="0.332304" G="0.126543" T="0.373457"/>
      <pos A="0.332304" C="0.0853906" G="0.373457" T="0.208847"/>
      <pos A="0.044239" C="0.291153" G="0.332304" T="0.332304"/>
      <pos A="0.373457" C="0.25" G="0.0853906" T="0.291153"/>
      <pos A="0.25" C="0.0853906" G="0.167696" T="0.496914"/>
      <pos A="0.00308642" C="0.291153" G="0.373457" T="0.332304"/>
      <pos A="0.044239" C="0.291153" G="0.126543" T="0.538066"/>
      <pos A="0.0853906" C="0.25" G="0.373457" T="0.291153"/>
      <pos A="0.414609" C="0.208847" G="0.0853906" T="0.291153"/>
      <pos A="0.044239" C="0.25" G="0.332304" T="0.373457"/>
      <pos A="0.455761" C="0.167696" G="0.291153" T="0.0853906"/>
      <pos A="0.167696" C="0.414609" G="0.332304" T="0.0853906"/>
      <pos A="0.538066" C="0.00308642" G="0.291153" T="0.167696"/>
      <pos A="0.167696" C="0.373457" G="0.25" T="0.208847"/>
      <pos A="0.291153" C="0.126543" G="0.455761" T="0.126543"/>
      <pos A="0.044239" C="0.00308642" G="0.496914" T="0.455761"/>
      <pos A="0.167696" C="0.25" G="0.332304" T="0.25"/>
      <pos A="0.126543" C="0.373457" G="0.167696" T="0.332304"/>
      <pos A="0.373457" C="0.25" G="0.167696" T="0.208847"/>
      <pos A="0.208847" C="0.291153" G="0.332304" T="0.167696"/>
      <pos A="0.208847" C="0.25" G="0.126543" T="0.414609"/>
      <pos A="0.126543" C="0.167696" G="0.373457" T="0.332304"/>
      <pos A="0.00308642" C="0.332304" G="0.496914" T="0.167696"/>
      <pos A="0.167696" C="0.62037" G="0.044239" T="0.167696"/>
      <pos A="0.455761" C="0.291153" G="0.0853906" T="0.167696"/>
      <pos A="0.332304" C="0.291153" G="0.25" T="0.126543"/>
      <pos A="0.373457" C="0.291153" G="0.167696" T="0.167696"/>
      <pos A="0.25" C="0.291153" G="0.0853906" T="0.373457"/>
      <pos A="0.126543" C="0.538066" G="0.25" T="0.0853906"/>
      <pos A="0.126543" C="0.25" G="0.373457" T="0.25"/>
      <pos A="0.25" C="0.25" G="0.167696" T="0.332304"/>
      <pos A="0.167696" C="0.661523" G="0.126543" T="0.044239"/>
      <pos A="0.414609" C="0.167696" G="0.291153" T="0.126543"/>
      <pos A="0.291153" C="0.208847" G="0.373457" T="0.126543"/>
      <pos A="0.0853906" C="0.373457" G="0.332304" T="0.208847"/>
      <pos A="0.25" C="0.332304" G="0.291153" T="0.126543"/>
      <pos A="0.044239" C="0.208847" G="0.414609" T="0.332304"/>
    </motif>
    <motif db="0" id="M60" alt="O60" length="40" nsites="8" evalue="1.3e-003">
      <pos A="0.00308642" C="0.743827" G="0.25" T="0.00308642"/>
      <pos A="0.00308642" C="0.496914" G="0.496914" T="0.00308642"/>
      <pos A="0.00308642" C="0.496914" G="0.00308642" T="0.496914"/>
      <pos A="0.496914" C="0.496914" G="0.00308642" T="0.00308642"/>
      <pos A="0.00308642" C="0.25" G="0.25" T="0.496914"/>
      <pos A="0.00308642" C="0.743827" G="0.00308642" T="0.25"/>
      <pos A="0.25" C="0.496914" G="0.25" T="0.00308642"/>
      <pos A="0.743827" C="0.25" G="0.00308642" T="0.00308642"/>
      <pos A="0.00308642" C="0.25" G="0.25" T="0.496914"/>
      <pos A="0.25" C="0.25" G="0.00308642" T="0.496914"/>
      <pos A="0.00308642" C="0.25" G="0.496914" T="0.25"/>
      <pos A="0.00308642" C="0.25" G="0.25" T="0.496914"/>
      <pos A="0.00308642" C="0.25" G="0.00308642" T="0.743827"/>
      <pos A="0.00308642" C="0.00308642" G="0.496914" T="0.496914"/>
      <pos A="0.25" C="0.496914" G="0.00308642" T="0.25"/>
      <pos A="0.00308642" C="0.00308642" G="0.496914" T="0.496914"/>
      <pos A="0.25" C="0.00308642" G="0.25" T="0.496914"/>
      <pos A="0.00308642" C="0.00308642" G="0.990741" T="0.00308642"/>
      <pos A="0.25" C="0.496914" G="0.25" T="0.00308642"/>
      <pos A="0.00308642" C="0.496914" G="0.25" T="0.25"/>
      <pos A="0.00308642" C="0.00308642" G="0.25" T="0.743827"/>
      <pos A="0.25" C="0.496914" G="0.00308642" T="0.25"/>
      <pos A="0.00308642" C="0.00308642" G="0.743827" T="0.25"/>
      <pos A="0.25" C="0.00308642" G="0.743827" T="0.00308642"/>
      <pos A="0.25" C="0.25" G="0.496914" T="0.00308642"/>
      <pos A="0.00308642" C="0.25" G="0.496914" T="0.25"/>
      <pos A="0.00308642" C="0.25" G="0.25" T="0.496914"/>
      <pos A="0.743827" C="0.00308642" G="0.00308642" T="0.25"/>
      <pos A="0.00308642" C="0.496914" G="0.25" T="0.25"/>
      <pos A="0.25" C="0.25" G="0.496914" T="0.00308642"/>
      <pos A="0.496914" C="0.00308642" G="0.496914" T="0.00308642"/>
      <pos A="0.25" C="0.00308642" G="0.743827" T="0.00308642"/>
      <pos A="0.743827" C="0.25" G="0.00308642" T="0.00308642"/>
      <pos A="0.25" C="0.25" G="0.496914" T="0.00308642"/>
      <pos A="0.00308642" C="0.496914" G="0.25" T="0.25"/>
      <pos A="0.00308642" C="0.496914" G="0.25" T="0.25"/>
      <pos A="0.25" C="0.496914" G="0.00308642" T="0.25"/>
      <pos A="0.00308642" C="0.496914" G="0.25" T="0.25"/>
      <pos A="0.496914" C="0.00308642" G="0.25" T="0.25"/>
      <pos A="0.25" C="0.25" G="0.496914" T="0.00308642"/>
    </motif>
    <motif db="0" id="M61" alt="O61" length="40" nsites="8" evalue="1.3e-003">
      <pos A="0.251945" C="0.104185" G="0.391927" T="0.251945"/>
      <pos A="0.057524" C="0.251945" G="0.516356" T="0.174176"/>
      <pos A="0.244167" C="0.38415" G="0.057524" T="0.314159"/>
      <pos A="0.205283" C="0.345266" G="0.259721" T="0.189729"/>
      <pos A="0.23639" C="0.290829" G="0.306382" T="0.166399"/>
      <pos A="0.174176" C="0.399704" G="0.21306" T="0.21306"/>
      <pos A="0.228613" C="0.0886311" G="0.353043" T="0.329713"/>
      <pos A="0.135292" C="0.353043" G="0.244167" T="0.267498"/>
      <pos A="0.174176" C="0.485248" G="0.0653007" T="0.275275"/>
      <pos A="0.111961" C="0.283052" G="0.275275" T="0.329713"/>
      <pos A="0.150845" C="0.329713" G="0.391927" T="0.127515"/>
      <pos A="0.314159" C="0.228613" G="0.38415" T="0.0730775"/>
      <pos A="0.283052" C="0.181953" G="0.259721" T="0.275275"/>
      <pos A="0.150845" C="0.539686" G="0.228613" T="0.0808543"/>
      <pos A="0.135292" C="0.337489" G="0.251945" T="0.275275"/>
      <pos A="0.228613" C="0.353043" G="0.228613" T="0.189729"/>
      <pos A="0.189729" C="0.111961" G="0.547463" T="0.150845"/>
      <pos A="0.290829" C="0.158622" G="0.391927" T="0.158622"/>
      <pos A="0.104185" C="0.376373" G="0.290829" T="0.228613"/>
      <pos A="0.283052" C="0.36082" G="0.189729" T="0.166399"/>
      <pos A="0.189729" C="0.174176" G="0.594123" T="0.0419704"/>
      <pos A="0.0964079" C="0.228613" G="0.345266" T="0.329713"/>
      <pos A="0.0419704" C="0.174176" G="0.353043" T="0.430811"/>
      <pos A="0.0730775" C="0.290829" G="0.391927" T="0.244167"/>
      <pos A="0.174176" C="0.143069" G="0.337489" T="0.345266"/>
      <pos A="0.0964079" C="0.415257" G="0.220837" T="0.267498"/>
      <pos A="0.166399" C="0.454141" G="0.119738" T="0.259721"/>
      <pos A="0.306382" C="0.244167" G="0.158622" T="0.290829"/>
      <pos A="0.244167" C="0.244167" G="0.353043" T="0.158622"/>
      <pos A="0.143069" C="0.314159" G="0.23639" T="0.306382"/>
      <pos A="0.104185" C="0.314159" G="0.329713" T="0.251945"/>
      <pos A="0.181953" C="0.205283" G="0.220837" T="0.391927"/>
      <pos A="0.220837" C="0.314159" G="0.228613" T="0.23639"/>
      <pos A="0.353043" C="0.251945" G="0.21306" T="0.181953"/>
      <pos A="0.244167" C="0.345266" G="0.306382" T="0.104185"/>
      <pos A="0.298605" C="0.321936" G="0.220837" T="0.158622"/>
      <pos A="0.220837" C="0.415257" G="0.158622" T="0.205283"/>
      <pos A="0.143069" C="0.446364" G="0.21306" T="0.197506"/>
      <pos A="0.119738" C="0.228613" G="0.368597" T="0.283052"/>
      <pos A="0.283052" C="0.290829" G="0.220837" T="0.205283"/>
    </motif>
    <motif db="0" id="M62" alt="O62" length="40" nsites="8" evalue="1.3e-003">
      <pos A="0.204062" C="0.255742" G="0.290196" T="0.25"/>
      <pos A="0.244258" C="0.38207" G="0.272969" T="0.100703"/>
      <pos A="0.25" C="0.244258" G="0.094961" T="0.410781"/>
      <pos A="0.135157" C="0.341875" G="0.38207" T="0.140899"/>
      <pos A="0.192578" C="0.261484" G="0.290196" T="0.255742"/>
      <pos A="0.140899" C="0.272969" G="0.364843" T="0.221289"/>
      <pos A="0.135157" C="0.359101" G="0.25" T="0.255742"/>
      <pos A="0.25" C="0.267227" G="0.387812" T="0.094961"/>
      <pos A="0.192578" C="0.508398" G="0.19832" T="0.100703"/>
      <pos A="0.232773" C="0.324648" G="0.232773" T="0.209804"/>
      <pos A="0.353359" C="0.192578" G="0.227031" T="0.227031"/>
      <pos A="0.192578" C="0.295938" G="0.318906" T="0.192578"/>
      <pos A="0.100703" C="0.261484" G="0.353359" T="0.284453"/>
      <pos A="0.0547664" C="0.468202" G="0.244258" T="0.232773"/>
      <pos A="0.227031" C="0.135157" G="0.238516" T="0.399297"/>
      <pos A="0.129414" C="0.192578" G="0.51414" T="0.163868"/>
      <pos A="0.290196" C="0.267227" G="0.284453" T="0.158125"/>
      <pos A="0.204062" C="0.204062" G="0.445234" T="0.146641"/>
      <pos A="0.204062" C="0.221289" G="0.221289" T="0.353359"/>
      <pos A="0.209804" C="0.456718" G="0.158125" T="0.175352"/>
      <pos A="0.140899" C="0.364843" G="0.336132" T="0.158125"/>
      <pos A="0.186837" C="0.215547" G="0.221289" T="0.376328"/>
      <pos A="0.123672" C="0.100703" G="0.479687" T="0.295938"/>
      <pos A="0.192578" C="0.405039" G="0.244258" T="0.158125"/>
      <pos A="0.353359" C="0.38207" G="0.163868" T="0.100703"/>
      <pos A="0.261484" C="0.307422" G="0.227031" T="0.204062"/>
      <pos A="0.0892188" C="0.146641" G="0.38207" T="0.38207"/>
      <pos A="0.244258" C="0.46246" G="0.192578" T="0.100703"/>
      <pos A="0.11793" C="0.439491" G="0.221289" T="0.221289"/>
      <pos A="0.140899" C="0.359101" G="0.272969" T="0.227031"/>
      <pos A="0.267227" C="0.209804" G="0.313163" T="0.209804"/>
      <pos A="0.175352" C="0.158125" G="0.410781" T="0.255742"/>
      <pos A="0.232773" C="0.221289" G="0.227031" T="0.318906"/>
      <pos A="0.0662499" C="0.295938" G="0.33039" T="0.307422"/>
      <pos A="0.158125" C="0.261484" G="0.405039" T="0.175352"/>
      <pos A="0.221289" C="0.221289" G="0.25" T="0.307422"/>
      <pos A="0.25" C="0.267227" G="0.318906" T="0.163868"/>
      <pos A="0.244258" C="0.284453" G="0.324648" T="0.146641"/>
      <pos A="0.255742" C="0.364843" G="0.290196" T="0.0892188"/>
      <pos A="0.227031" C="0.295938" G="0.313163" T="0.163868"/>
    </motif>
    <motif db="0" id="M63" alt="O63" length="40" nsites="8" evalue="1.3e-003">
      <pos A="0.134773" C="0.562758" G="0.0360079" T="0.266461"/>
      <pos A="0.299383" C="0.266461" G="0.398148" T="0.0360079"/>
      <pos A="0.266461" C="0.266461" G="0.266461" T="0.200617"/>
      <pos A="0.167696" C="0.134773" G="0.463992" T="0.233539"/>
      <pos A="0.0360079" C="0.134773" G="0.562758" T="0.266461"/>
      <pos A="0.0360079" C="0.00308642" G="0.727366" T="0.233539"/>
      <pos A="0.200617" C="0.266461" G="0.299383" T="0.233539"/>
      <pos A="0.167696" C="0.233539" G="0.332304" T="0.266461"/>
      <pos A="0.167696" C="0.299383" G="0.299383" T="0.233539"/>
      <pos A="0.00308642" C="0.233539" G="0.299383" T="0.463992"/>
      <pos A="0.0360079" C="0.101852" G="0.266461" T="0.595679"/>
      <pos A="0.0689304" C="0.595679" G="0.134773" T="0.200617"/>
      <pos A="0.167696" C="0.562758" G="0.266461" T="0.00308642"/>
      <pos A="0.167696" C="0.365227" G="0.101852" T="0.365227"/>
      <pos A="0.101852" C="0.101852" G="0.694444" T="0.101852"/>
      <pos A="0.134773" C="0.463992" G="0.0689304" T="0.332304"/>
      <pos A="0.200617" C="0.595679" G="0.0689304" T="0.134773"/>
      <pos A="0.266461" C="0.299383" G="0.0360079" T="0.398148"/>
      <pos A="0.0689304" C="0.365227" G="0.332304" T="0.233539"/>
      <pos A="0.200617" C="0.332304" G="0.398148" T="0.0689304"/>
      <pos A="0.200617" C="0.200617" G="0.233539" T="0.365227"/>
      <pos A="0.200617" C="0.200617" G="0.496914" T="0.101852"/>
      <pos A="0.101852" C="0.365227" G="0.332304" T="0.200617"/>
      <pos A="0.134773" C="0.529835" G="0.134773" T="0.200617"/>
      <pos A="0.0689304" C="0.00308642" G="0.200617" T="0.727366"/>
      <pos A="0.00308642" C="0.266461" G="0.496914" T="0.233539"/>
      <pos A="0.0689304" C="0.233539" G="0.167696" T="0.529835"/>
      <pos A="0.134773" C="0.332304" G="0.299383" T="0.233539"/>
      <pos A="0.398148" C="0.43107" G="0.134773" T="0.0360079"/>
      <pos A="0.43107" C="0.332304" G="0.134773" T="0.101852"/>
      <pos A="0.0360079" C="0.398148" G="0.200617" T="0.365227"/>
      <pos A="0.463992" C="0.200617" G="0.167696" T="0.167696"/>
      <pos A="0.167696" C="0.0689304" G="0.463992" T="0.299383"/>
      <pos A="0.463992" C="0.134773" G="0.200617" T="0.200617"/>
      <pos A="0.332304" C="0.266461" G="0.332304" T="0.0689304"/>
      <pos A="0.266461" C="0.463992" G="0.101852" T="0.167696"/>
      <pos A="0.0360079" C="0.43107" G="0.332304" T="0.200617"/>
      <pos A="0.332304" C="0.365227" G="0.134773" T="0.167696"/>
      <pos A="0.167696" C="0.266461" G="0.332304" T="0.233539"/>
      <pos A="0.101852" C="0.496914" G="0.200617" T="0.200617"/>
    </motif>
    <motif db="0" id="M64" alt="O64" length="40" nsites="8" evalue="1.3e-003">
      <pos A="0.167696" C="0.496914" G="0.00308642" T="0.332304"/>
      <pos A="0.332304" C="0.167696" G="0.167696" T="0.332304"/>
      <pos A="0.167696" C="0.00308642" G="0.496914" T="0.332304"/>
      <pos A="0.00308642" C="0.167696" G="0.826131" T="0.00308642"/>
      <pos A="0.332304" C="0.167696" G="0.332304" T="0.167696"/>
      <pos A="0.00308642" C="0.00308642" G="0.661523" T="0.332304"/>
      <pos A="0.332304" C="0.167696" G="0.496914" T="0.00308642"/>
      <pos A="0.496914" C="0.332304" G="0.167696" T="0.00308642"/>
      <pos A="0.167696" C="0.00308642" G="0.00308642" T="0.826131"/>
      <pos A="0.167696" C="0.496914" G="0.332304" T="0.00308642"/>
      <pos A="0.661523" C="0.332304" G="0.00308642" T="0.00308642"/>
      <pos A="0.167696" C="0.661523" G="0.167696" T="0.00308642"/>
      <pos A="0.332304" C="0.332304" G="0.332304" T="0.00308642"/>
      <pos A="0.496914" C="0.00308642" G="0.496914" T="0.00308642"/>
      <pos A="0.00308642" C="0.332304" G="0.332304" T="0.332304"/>
      <pos A="0.00308642" C="0.332304" G="0.661523" T="0.00308642"/>
      <pos A="0.496914" C="0.167696" G="0.00308642" T="0.332304"/>
      <pos A="0.332304" C="0.167696" G="0.496914" T="0.00308642"/>
      <pos A="0.332304" C="0.332304" G="0.332304" T="0.00308642"/>
      <pos A="0.00308642" C="0.00308642" G="0.661523" T="0.332304"/>
      <pos A="0.167696" C="0.332304" G="0.332304" T="0.167696"/>
      <pos A="0.826131" C="0.167696" G="0.00308642" T="0.00308642"/>
      <pos A="0.00308642" C="0.167696" G="0.826131" T="0.00308642"/>
      <pos A="0.00308642" C="0.167696" G="0.332304" T="0.496914"/>
      <pos A="0.496914" C="0.00308642" G="0.167696" T="0.332304"/>
      <pos A="0.167696" C="0.496914" G="0.332304" T="0.00308642"/>
      <pos A="0.00308642" C="0.167696" G="0.826131" T="0.00308642"/>
      <pos A="0.661523" C="0.00308642" G="0.332304" T="0.00308642"/>
      <pos A="0.00308642" C="0.332304" G="0.661523" T="0.00308642"/>
      <pos A="0.332304" C="0.332304" G="0.00308642" T="0.332304"/>
      <pos A="0.167696" C="0.00308642" G="0.00308642" T="0.826131"/>
      <pos A="0.00308642" C="0.661523" G="0.167696" T="0.167696"/>
      <pos A="0.332304" C="0.167696" G="0.00308642" T="0.496914"/>
      <pos A="0.332304" C="0.00308642" G="0.332304" T="0.332304"/>
      <pos A="0.00308642" C="0.496914" G="0.496914" T="0.00308642"/>
      <pos A="0.496914" C="0.332304" G="0.167696" T="0.00308642"/>
      <pos A="0.167696" C="0.167696" G="0.167696" T="0.496914"/>
      <pos A="0.167696" C="0.00308642" G="0.496914" T="0.332304"/>
      <pos A="0.167696" C="0.00308642" G="0.496914" T="0.332304"/>
      <pos A="0.332304" C="0.332304" G="0.167696" T="0.167696"/>
    </motif>
    <motif db="0" id="M66" alt="O66" length="40" nsites="8" evalue="1.3e-003">
      <pos A="0.155033" C="0.00308642" G="0.762821" T="0.0790598"/>
      <pos A="0.00308642" C="0.610874" G="0.382953" T="0.00308642"/>
      <pos A="0.0790598" C="0.686847" G="0.231006" T="0.00308642"/>
      <pos A="0.00308642" C="0.458926" G="0.30698" T="0.231006"/>
      <pos A="0.0790598" C="0.534901" G="0.0790598" T="0.30698"/>
      <pos A="0.231006" C="0.762821" G="0.00308642" T="0.00308642"/>
      <pos A="0.155033" C="0.231006" G="0.231006" T="0.382953"/>
      <pos A="0.231006" C="0.458926" G="0.231006" T="0.0790598"/>
      <pos A="0.00308642" C="0.990741" G="0.00308642" T="0.00308642"/>
      <pos A="0.00308642" C="0.382953" G="0.0790598" T="0.534901"/>
      <pos A="0.00308642" C="0.914767" G="0.00308642" T="0.0790598"/>
      <pos A="0.30698" C="0.610874" G="0.0790598" T="0.00308642"/>
      <pos A="0.231006" C="0.458926" G="0.231006" T="0.0790598"/>
      <pos A="0.00308642" C="0.231006" G="0.458926" T="0.30698"/>
      <pos A="0.0790598" C="0.155033" G="0.534901" T="0.231006"/>
      <pos A="0.30698" C="0.0790598" G="0.534901" T="0.0790598"/>
      <pos A="0.231006" C="0.0790598" G="0.686847" T="0.00308642"/>
      <pos A="0.00308642" C="0.0790598" G="0.534901" T="0.382953"/>
      <pos A="0.00308642" C="0.686847" G="0.30698" T="0.00308642"/>
      <pos A="0.155033" C="0.0790598" G="0.534901" T="0.231006"/>
      <pos A="0.00308642" C="0.0790598" G="0.458926" T="0.458926"/>
      <pos A="0.0790598" C="0.00308642" G="0.155033" T="0.762821"/>
      <pos A="0.0790598" C="0.382953" G="0.458926" T="0.0790598"/>
      <pos A="0.00308642" C="0.914767" G="0.0790598" T="0.00308642"/>
      <pos A="0.30698" C="0.30698" G="0.155033" T="0.231006"/>
      <pos A="0.00308642" C="0.0790598" G="0.382953" T="0.534901"/>
      <pos A="0.382953" C="0.610874" G="0.00308642" T="0.00308642"/>
      <pos A="0.0790598" C="0.231006" G="0.610874" T="0.0790598"/>
      <pos A="0.0790598" C="0.0790598" G="0.231006" T="0.610874"/>
      <pos A="0.0790598" C="0.534901" G="0.0790598" T="0.30698"/>
      <pos A="0.0790598" C="0.762821" G="0.0790598" T="0.0790598"/>
      <pos A="0.30698" C="0.458926" G="0.00308642" T="0.231006"/>
      <pos A="0.30698" C="0.686847" G="0.00308642" T="0.00308642"/>
      <pos A="0.231006" C="0.231006" G="0.30698" T="0.231006"/>
      <pos A="0.30698" C="0.231006" G="0.0790598" T="0.382953"/>
      <pos A="0.00308642" C="0.00308642" G="0.30698" T="0.686847"/>
      <pos A="0.00308642" C="0.00308642" G="0.534901" T="0.458926"/>
      <pos A="0.155033" C="0.686847" G="0.155033" T="0.00308642"/>
      <pos A="0.0790598" C="0.231006" G="0.534901" T="0.155033"/>
      <pos A="0.00308642" C="0.762821" G="0.0790598" T="0.155033"/>
    </motif>
    <motif db="0" id="M67" alt="O67" length="40" nsites="8" evalue="1.3e-003">
      <pos A="0.163518" C="0.439258" G="0.208639" T="0.188585"/>
      <pos A="0.103356" C="0.364056" G="0.308909" T="0.223679"/>
      <pos A="0.23872" C="0.218666" G="0.333975" T="0.208639"/>
      <pos A="0.108369" C="0.263787" G="0.389124" T="0.23872"/>
      <pos A="0.113383" C="0.208639" G="0.409178" T="0.268801"/>
      <pos A="0.178558" C="0.349016" G="0.278828" T="0.193598"/>
      <pos A="0.349016" C="0.213652" G="0.233707" T="0.203626"/>
      <pos A="0.108369" C="0.389124" G="0.178558" T="0.323949"/>
      <pos A="0.223679" C="0.33899" G="0.248747" T="0.188585"/>
      <pos A="0.203626" C="0.283841" G="0.288854" T="0.223679"/>
      <pos A="0.103356" C="0.349016" G="0.333975" T="0.213652"/>
      <pos A="0.168531" C="0.349016" G="0.298881" T="0.183571"/>
      <pos A="0.293868" C="0.35403" G="0.198612" T="0.15349"/>
      <pos A="0.263787" C="0.33899" G="0.173545" T="0.223679"/>
      <pos A="0.178558" C="0.203626" G="0.49942" T="0.118396"/>
      <pos A="0.243733" C="0.208639" G="0.349016" T="0.198612"/>
      <pos A="0.178558" C="0.23872" G="0.288854" T="0.293868"/>
      <pos A="0.183571" C="0.173545" G="0.494407" T="0.148477"/>
      <pos A="0.143464" C="0.429232" G="0.333975" T="0.0933294"/>
      <pos A="0.364056" C="0.243733" G="0.278828" T="0.113383"/>
      <pos A="0.0782884" C="0.308909" G="0.228692" T="0.384111"/>
      <pos A="0.188585" C="0.263787" G="0.263787" T="0.283841"/>
      <pos A="0.183571" C="0.33899" G="0.243733" T="0.233707"/>
      <pos A="0.243733" C="0.48438" G="0.0883151" T="0.183571"/>
      <pos A="0.0582351" C="0.258773" G="0.288854" T="0.394137"/>
      <pos A="0.263787" C="0.313922" G="0.163518" T="0.258773"/>
      <pos A="0.148477" C="0.364056" G="0.293868" T="0.193598"/>
      <pos A="0.243733" C="0.233707" G="0.183571" T="0.33899"/>
      <pos A="0.15349" C="0.298881" G="0.313922" T="0.233707"/>
      <pos A="0.188585" C="0.23872" G="0.273814" T="0.298881"/>
      <pos A="0.15349" C="0.218666" G="0.389124" T="0.23872"/>
      <pos A="0.218666" C="0.419205" G="0.203626" T="0.158504"/>
      <pos A="0.0782884" C="0.273814" G="0.494407" T="0.15349"/>
      <pos A="0.203626" C="0.278828" G="0.318935" T="0.198612"/>
      <pos A="0.344003" C="0.288854" G="0.283841" T="0.0833017"/>
      <pos A="0.163518" C="0.454299" G="0.223679" T="0.158504"/>
      <pos A="0.158504" C="0.223679" G="0.263787" T="0.35403"/>
      <pos A="0.0632484" C="0.333975" G="0.444273" T="0.158504"/>
      <pos A="0.223679" C="0.163518" G="0.419205" T="0.193598"/>
      <pos A="0.208639" C="0.0883151" G="0.384111" T="0.318935"/>
    </motif>
    <motif db="0" id="M69" alt="O69" length="40" nsites="8" evalue="1.3e-003">
      <pos A="0.272446" C="0.0928731" G="0.272446" T="0.362233"/>
      <pos A="0.0928731" C="0.18266" G="0.721381" T="0.00308642"/>
      <pos A="0.272446" C="0.272446" G="0.45202" T="0.00308642"/>
      <pos A="0.00308642" C="0.18266" G="0.362233" T="0.45202"/>
      <pos A="0.00308642" C="0.362233" G="0.541807" T="0.0928731"/>
      <pos A="0.631594" C="0.18266" G="0.00308642" T="0.18266"/>
      <pos A="0.362233" C="0.272446" G="0.272446" T="0.0928731"/>
      <pos A="0.18266" C="0.272446" G="0.272446" T="0.272446"/>
      <pos A="0.272446" C="0.45202" G="0.18266" T="0.0928731"/>
      <pos A="0.0928731" C="0.721381" G="0.0928731" T="0.0928731"/>
      <pos A="0.362233" C="0.45202" G="0.00308642" T="0.18266"/>
      <pos A="0.00308642" C="0.362233" G="0.631594" T="0.00308642"/>
      <pos A="0.18266" C="0.0928731" G="0.631594" T="0.0928731"/>
      <pos A="0.272446" C="0.18266" G="0.18266" T="0.362233"/>
      <pos A="0.00308642" C="0.721381" G="0.18266" T="0.0928731"/>
      <pos A="0.0928731" C="0.0928731" G="0.362233" T="0.45202"/>
      <pos A="0.0928731" C="0.272446" G="0.541807" T="0.0928731"/>
      <pos A="0.00308642" C="0.0928731" G="0.541807" T="0.362233"/>
      <pos A="0.272446" C="0.541807" G="0.18266" T="0.00308642"/>
      <pos A="0.18266" C="0.272446" G="0.00308642" T="0.541807"/>
      <pos A="0.272446" C="0.541807" G="0.00308642" T="0.18266"/>
      <pos A="0.272446" C="0.362233" G="0.272446" T="0.0928731"/>
      <pos A="0.362233" C="0.00308642" G="0.18266" T="0.45202"/>
      <pos A="0.18266" C="0.18266" G="0.272446" T="0.362233"/>
      <pos A="0.0928731" C="0.272446" G="0.362233" T="0.272446"/>
      <pos A="0.45202" C="0.18266" G="0.362233" T="0.00308642"/>
      <pos A="0.0928731" C="0.45202" G="0.45202" T="0.00308642"/>
      <pos A="0.362233" C="0.362233" G="0.272446" T="0.00308642"/>
      <pos A="0.18266" C="0.362233" G="0.0928731" T="0.362233"/>
      <pos A="0.45202" C="0.00308642" G="0.362233" T="0.18266"/>
      <pos A="0.18266" C="0.362233" G="0.45202" T="0.00308642"/>
      <pos A="0.272446" C="0.18266" G="0.541807" T="0.00308642"/>
      <pos A="0.272446" C="0.18266" G="0.272446" T="0.272446"/>
      <pos A="0.0928731" C="0.00308642" G="0.362233" T="0.541807"/>
      <pos A="0.18266" C="0.362233" G="0.362233" T="0.0928731"/>
      <pos A="0.00308642" C="0.0928731" G="0.45202" T="0.45202"/>
      <pos A="0.00308642" C="0.45202" G="0.18266" T="0.362233"/>
      <pos A="0.45202" C="0.272446" G="0.18266" T="0.0928731"/>
      <pos A="0.362233" C="0.45202" G="0.18266" T="0.00308642"/>
      <pos A="0.362233" C="0.0928731" G="0.45202" T="0.0928731"/>
    </motif>
    <motif db="0" id="M7" alt="O7" length="40" nsites="8" evalue="1.3e-003">
      <pos A="0.00308642" C="0.00308642" G="0.990741" T="0.00308642"/>
      <pos A="0.00308642" C="0.990741" G="0.00308642" T="0.00308642"/>
      <pos A="0.00308642" C="0.00308642" G="0.990741" T="0.00308642"/>
      <pos A="0.990741" C="0.00308642" G="0.00308642" T="0.00308642"/>
      <pos A="0.00308642" C="0.990741" G="0.00308642" T="0.00308642"/>
      <pos A="0.00308642" C="0.00308642" G="0.00308642" T="0.990741"/>
      <pos A="0.990741" C="0.00308642" G="0.00308642" T="0.00308642"/>
      <pos A="0.00308642" C="0.990741" G="0.00308642" T="0.00308642"/>
      <pos A="0.00308642" C="0.00308642" G="0.990741" T="0.00308642"/>
      <pos A="0.990741" C="0.00308642" G="0.00308642" T="0.00308642"/>
      <pos A="0.00308642" C="0.00308642" G="0.990741" T="0.00308642"/>
      <pos A="0.00308642" C="0.990741" G="0.00308642" T="0.00308642"/>
      <pos A="0.00308642" C="0.990741" G="0.00308642" T="0.00308642"/>
      <pos A="0.00308642" C="0.990741" G="0.00308642" T="0.00308642"/>
      <pos A="0.00308642" C="0.00308642" G="0.00308642" T="0.990741"/>
      <pos A="0.00308642" C="0.00308642" G="0.00308642" T="0.990741"/>
      <pos A="0.00308642" C="0.00308642" G="0.990741" T="0.00308642"/>
      <pos A="0.00308642" C="0.990741" G="0.00308642" T="0.00308642"/>
      <pos A="0.00308642" C="0.00308642" G="0.00308642" T="0.990741"/>
      <pos A="0.00308642" C="0.00308642" G="0.990741" T="0.00308642"/>
      <pos A="0.00308642" C="0.00308642" G="0.990741" T="0.00308642"/>
      <pos A="0.00308642" C="0.00308642" G="0.990741" T="0.00308642"/>
      <pos A="0.00308642" C="0.00308642" G="0.990741" T="0.00308642"/>
      <pos A="0.00308642" C="0.00308642" G="0.00308642" T="0.990741"/>
      <pos A="0.990741" C="0.00308642" G="0.00308642" T="0.00308642"/>
      <pos A="0.00308642" C="0.990741" G="0.00308642" T="0.00308642"/>
      <pos A="0.00308642" C="0.00308642" G="0.990741" T="0.00308642"/>
      <pos A="0.00308642" C="0.00308642" G="0.990741" T="0.00308642"/>
      <pos A="0.00308642" C="0.00308642" G="0.990741" T="0.00308642"/>
      <pos A="0.00308642" C="0.00308642" G="0.00308642" T="0.990741"/>
      <pos A="0.00308642" C="0.990741" G="0.00308642" T="0.00308642"/>
      <pos A="0.990741" C="0.00308642" G="0.00308642" T="0.00308642"/>
      <pos A="0.00308642" C="0.00308642" G="0.990741" T="0.00308642"/>
      <pos A="0.00308642" C="0.990741" G="0.00308642" T="0.00308642"/>
      <pos A="0.990741" C="0.00308642" G="0.00308642" T="0.00308642"/>
      <pos A="0.00308642" C="0.00308642" G="0.00308642" T="0.990741"/>
      <pos A="0.00308642" C="0.00308642" G="0.990741" T="0.00308642"/>
      <pos A="0.00308642" C="0.00308642" G="0.00308642" T="0.990741"/>
      <pos A="0.00308642" C="0.00308642" G="0.00308642" T="0.990741"/>
      <pos A="0.00308642" C="0.990741" G="0.00308642" T="0.00308642"/>
    </motif>
    <motif db="0" id="M70" alt="O70" length="40" nsites="8" evalue="1.3e-003">
      <pos A="0.14418" C="0.426366" G="0.285273" T="0.14418"/>
      <pos A="0.849647" C="0.14418" G="0.00308642" T="0.00308642"/>
      <pos A="0.426366" C="0.00308642" G="0.567461" T="0.00308642"/>
      <pos A="0.14418" C="0.14418" G="0.426366" T="0.285273"/>
      <pos A="0.285273" C="0.285273" G="0.285273" T="0.14418"/>
      <pos A="0.00308642" C="0.14418" G="0.708554" T="0.14418"/>
      <pos A="0.00308642" C="0.567461" G="0.00308642" T="0.426366"/>
      <pos A="0.00308642" C="0.708554" G="0.285273" T="0.00308642"/>
      <pos A="0.14418" C="0.849647" G="0.00308642" T="0.00308642"/>
      <pos A="0.14418" C="0.14418" G="0.426366" T="0.285273"/>
      <pos A="0.00308642" C="0.285273" G="0.708554" T="0.00308642"/>
      <pos A="0.285273" C="0.00308642" G="0.567461" T="0.14418"/>
      <pos A="0.00308642" C="0.00308642" G="0.567461" T="0.426366"/>
      <pos A="0.00308642" C="0.567461" G="0.14418" T="0.285273"/>
      <pos A="0.567461" C="0.14418" G="0.285273" T="0.00308642"/>
      <pos A="0.14418" C="0.14418" G="0.567461" T="0.14418"/>
      <pos A="0.00308642" C="0.14418" G="0.708554" T="0.14418"/>
      <pos A="0.14418" C="0.14418" G="0.708554" T="0.00308642"/>
      <pos A="0.285273" C="0.426366" G="0.00308642" T="0.285273"/>
      <pos A="0.285273" C="0.567461" G="0.14418" T="0.00308642"/>
      <pos A="0.14418" C="0.567461" G="0.285273" T="0.00308642"/>
      <pos A="0.14418" C="0.14418" G="0.14418" T="0.567461"/>
      <pos A="0.00308642" C="0.285273" G="0.708554" T="0.00308642"/>
      <pos A="0.00308642" C="0.567461" G="0.285273" T="0.14418"/>
      <pos A="0.426366" C="0.14418" G="0.285273" T="0.14418"/>
      <pos A="0.00308642" C="0.426366" G="0.285273" T="0.285273"/>
      <pos A="0.285273" C="0.00308642" G="0.285273" T="0.426366"/>
      <pos A="0.00308642" C="0.426366" G="0.567461" T="0.00308642"/>
      <pos A="0.285273" C="0.14418" G="0.567461" T="0.00308642"/>
      <pos A="0.567461" C="0.14418" G="0.14418" T="0.14418"/>
      <pos A="0.426366" C="0.00308642" G="0.567461" T="0.00308642"/>
      <pos A="0.285273" C="0.14418" G="0.285273" T="0.285273"/>
      <pos A="0.567461" C="0.00308642" G="0.426366" T="0.00308642"/>
      <pos A="0.14418" C="0.14418" G="0.708554" T="0.00308642"/>
      <pos A="0.00308642" C="0.426366" G="0.285273" T="0.285273"/>
      <pos A="0.00308642" C="0.567461" G="0.14418" T="0.285273"/>
      <pos A="0.285273" C="0.426366" G="0.00308642" T="0.285273"/>
      <pos A="0.14418" C="0.708554" G="0.00308642" T="0.14418"/>
      <pos A="0.285273" C="0.567461" G="0.00308642" T="0.14418"/>
      <pos A="0.285273" C="0.00308642" G="0.567461" T="0.14418"/>
    </motif>
    <motif db="0" id="M71" alt="O71" length="40" nsites="8" evalue="1.3e-003">
      <pos A="0.0532207" C="0.359043" G="0.278828" T="0.308909"/>
      <pos A="0.243733" C="0.203626" G="0.364056" T="0.188585"/>
      <pos A="0.128424" C="0.344003" G="0.213652" T="0.313922"/>
      <pos A="0.308909" C="0.203626" G="0.333975" T="0.15349"/>
      <pos A="0.283841" C="0.203626" G="0.323949" T="0.188585"/>
      <pos A="0.108369" C="0.399151" G="0.333975" T="0.158504"/>
      <pos A="0.0381807" C="0.449286" G="0.193598" T="0.318935"/>
      <pos A="0.173545" C="0.399151" G="0.148477" T="0.278828"/>
      <pos A="0.218666" C="0.298881" G="0.273814" T="0.208639"/>
      <pos A="0.198612" C="0.0983427" G="0.454299" T="0.248747"/>
      <pos A="0.208639" C="0.228692" G="0.328962" T="0.233707"/>
      <pos A="0.163518" C="0.273814" G="0.449286" T="0.113383"/>
      <pos A="0.213652" C="0.303895" G="0.33899" T="0.143464"/>
      <pos A="0.188585" C="0.444273" G="0.188585" T="0.178558"/>
      <pos A="0.178558" C="0.178558" G="0.399151" T="0.243733"/>
      <pos A="0.263787" C="0.419205" G="0.218666" T="0.0983427"/>
      <pos A="0.268801" C="0.288854" G="0.263787" T="0.178558"/>
      <pos A="0.13845" C="0.298881" G="0.303895" T="0.258773"/>
      <pos A="0.183571" C="0.36907" G="0.283841" T="0.163518"/>
      <pos A="0.178558" C="0.35403" G="0.268801" T="0.198612"/>
      <pos A="0.243733" C="0.193598" G="0.303895" T="0.258773"/>
      <pos A="0.148477" C="0.198612" G="0.218666" T="0.434245"/>
      <pos A="0.148477" C="0.33899" G="0.23872" T="0.273814"/>
      <pos A="0.25376" C="0.23872" G="0.394137" T="0.113383"/>
      <pos A="0.213652" C="0.243733" G="0.308909" T="0.233707"/>
      <pos A="0.273814" C="0.344003" G="0.143464" T="0.23872"/>
      <pos A="0.15349" C="0.374084" G="0.113383" T="0.359043"/>
      <pos A="0.168531" C="0.303895" G="0.283841" T="0.243733"/>
      <pos A="0.213652" C="0.278828" G="0.23872" T="0.268801"/>
      <pos A="0.173545" C="0.449286" G="0.349016" T="0.0281541"/>
      <pos A="0.203626" C="0.268801" G="0.344003" T="0.183571"/>
      <pos A="0.148477" C="0.113383" G="0.479367" T="0.258773"/>
      <pos A="0.103356" C="0.399151" G="0.349016" T="0.148477"/>
      <pos A="0.278828" C="0.25376" G="0.23872" T="0.228692"/>
      <pos A="0.23872" C="0.173545" G="0.439258" T="0.148477"/>
      <pos A="0.15349" C="0.273814" G="0.313922" T="0.258773"/>
      <pos A="0.0983427" C="0.449286" G="0.278828" T="0.173545"/>
      <pos A="0.248747" C="0.128424" G="0.233707" T="0.389124"/>
      <pos A="0.158504" C="0.268801" G="0.333975" T="0.23872"/>
      <pos A="0.15349" C="0.193598" G="0.379097" T="0.273814"/>
    </motif>
    <motif db="0" id="M72" alt="O72" length="40" nsites="8" evalue="1.3e-003">
      <pos A="0.228692" C="0.183571" G="0.379097" T="0.208639"/>
      <pos A="0.0883151" C="0.374084" G="0.273814" T="0.263787"/>
      <pos A="0.148477" C="0.399151" G="0.208639" T="0.243733"/>
      <pos A="0.0933294" C="0.268801" G="0.243733" T="0.394137"/>
      <pos A="0.268801" C="0.213652" G="0.293868" T="0.223679"/>
      <pos A="0.113383" C="0.323949" G="0.283841" T="0.278828"/>
      <pos A="0.15349" C="0.333975" G="0.248747" T="0.263787"/>
      <pos A="0.193598" C="0.273814" G="0.308909" T="0.223679"/>
      <pos A="0.103356" C="0.318935" G="0.288854" T="0.288854"/>
      <pos A="0.183571" C="0.313922" G="0.308909" T="0.193598"/>
      <pos A="0.328962" C="0.263787" G="0.213652" T="0.193598"/>
      <pos A="0.158504" C="0.318935" G="0.35403" T="0.168531"/>
      <pos A="0.218666" C="0.258773" G="0.258773" T="0.263787"/>
      <pos A="0.298881" C="0.208639" G="0.409178" T="0.0833017"/>
      <pos A="0.128424" C="0.344003" G="0.288854" T="0.23872"/>
      <pos A="0.143464" C="0.248747" G="0.35403" T="0.25376"/>
      <pos A="0.278828" C="0.183571" G="0.273814" T="0.263787"/>
      <pos A="0.15349" C="0.404164" G="0.213652" T="0.228692"/>
      <pos A="0.243733" C="0.233707" G="0.359043" T="0.163518"/>
      <pos A="0.193598" C="0.444273" G="0.263787" T="0.0983427"/>
      <pos A="0.248747" C="0.323949" G="0.228692" T="0.198612"/>
      <pos A="0.148477" C="0.459313" G="0.278828" T="0.113383"/>
      <pos A="0.183571" C="0.193598" G="0.308909" T="0.313922"/>
      <pos A="0.148477" C="0.183571" G="0.349016" T="0.318935"/>
      <pos A="0.13845" C="0.364056" G="0.258773" T="0.23872"/>
      <pos A="0.0632484" C="0.539528" G="0.25376" T="0.143464"/>
      <pos A="0.223679" C="0.389124" G="0.213652" T="0.173545"/>
      <pos A="0.364056" C="0.183571" G="0.263787" T="0.188585"/>
      <pos A="0.163518" C="0.228692" G="0.303895" T="0.303895"/>
      <pos A="0.178558" C="0.228692" G="0.444273" T="0.148477"/>
      <pos A="0.183571" C="0.178558" G="0.454299" T="0.183571"/>
      <pos A="0.208639" C="0.288854" G="0.213652" T="0.288854"/>
      <pos A="0.193598" C="0.113383" G="0.364056" T="0.328962"/>
      <pos A="0.118396" C="0.313922" G="0.404164" T="0.163518"/>
      <pos A="0.0983427" C="0.35403" G="0.344003" T="0.203626"/>
      <pos A="0.263787" C="0.263787" G="0.333975" T="0.13845"/>
      <pos A="0.288854" C="0.23872" G="0.349016" T="0.123409"/>
      <pos A="0.349016" C="0.419205" G="0.0883151" T="0.143464"/>
      <pos A="0.108369" C="0.268801" G="0.178558" T="0.444273"/>
      <pos A="0.13845" C="0.389124" G="0.243733" T="0.228692"/>
    </motif>
    <motif db="0" id="M74" alt="O74" length="40" nsites="8" evalue="1.3e-003">
      <pos A="0.103356" C="0.359043" G="0.283841" T="0.25376"/>
      <pos A="0.0833017" C="0.288854" G="0.449286" T="0.178558"/>
      <pos A="0.364056" C="0.283841" G="0.183571" T="0.168531"/>
      <pos A="0.248747" C="0.359043" G="0.303895" T="0.0883151"/>
      <pos A="0.178558" C="0.308909" G="0.349016" T="0.163518"/>
      <pos A="0.298881" C="0.323949" G="0.148477" T="0.228692"/>
      <pos A="0.203626" C="0.183571" G="0.313922" T="0.298881"/>
      <pos A="0.113383" C="0.429232" G="0.313922" T="0.143464"/>
      <pos A="0.303895" C="0.278828" G="0.198612" T="0.218666"/>
      <pos A="0.208639" C="0.243733" G="0.303895" T="0.243733"/>
      <pos A="0.173545" C="0.218666" G="0.494407" T="0.113383"/>
      <pos A="0.143464" C="0.359043" G="0.444273" T="0.0532207"/>
      <pos A="0.233707" C="0.13845" G="0.268801" T="0.359043"/>
      <pos A="0.198612" C="0.293868" G="0.283841" T="0.223679"/>
      <pos A="0.15349" C="0.379097" G="0.223679" T="0.243733"/>
      <pos A="0.148477" C="0.318935" G="0.293868" T="0.23872"/>
      <pos A="0.113383" C="0.293868" G="0.328962" T="0.263787"/>
      <pos A="0.113383" C="0.308909" G="0.364056" T="0.213652"/>
      <pos A="0.163518" C="0.33899" G="0.198612" T="0.298881"/>
      <pos A="0.258773" C="0.303895" G="0.298881" T="0.13845"/>
      <pos A="0.233707" C="0.273814" G="0.399151" T="0.0933294"/>
      <pos A="0.213652" C="0.283841" G="0.183571" T="0.318935"/>
      <pos A="0.158504" C="0.268801" G="0.248747" T="0.323949"/>
      <pos A="0.208639" C="0.318935" G="0.288854" T="0.183571"/>
      <pos A="0.203626" C="0.218666" G="0.328962" T="0.248747"/>
      <pos A="0.208639" C="0.298881" G="0.344003" T="0.148477"/>
      <pos A="0.133437" C="0.308909" G="0.218666" T="0.33899"/>
      <pos A="0.203626" C="0.333975" G="0.273814" T="0.188585"/>
      <pos A="0.123409" C="0.323949" G="0.399151" T="0.15349"/>
      <pos A="0.198612" C="0.263787" G="0.298881" T="0.23872"/>
      <pos A="0.218666" C="0.193598" G="0.298881" T="0.288854"/>
      <pos A="0.103356" C="0.323949" G="0.48438" T="0.0883151"/>
      <pos A="0.223679" C="0.35403" G="0.323949" T="0.0983427"/>
      <pos A="0.273814" C="0.278828" G="0.384111" T="0.0632484"/>
      <pos A="0.118396" C="0.303895" G="0.273814" T="0.303895"/>
      <pos A="0.158504" C="0.228692" G="0.268801" T="0.344003"/>
      <pos A="0.0782884" C="0.288854" G="0.293868" T="0.33899"/>
      <pos A="0.158504" C="0.504434" G="0.143464" T="0.193598"/>
      <pos A="0.173545" C="0.25376" G="0.173545" T="0.399151"/>
      <pos A="0.318935" C="0.133437" G="0.298881" T="0.248747"/>
    </motif>
    <motif db="0" id="M75" alt="O75" length="40" nsites="8" evalue="1.3e-003">
      <pos A="0.214727" C="0.506992" G="0.118985" T="0.159297"/>
      <pos A="0.19961" C="0.46164" G="0.255039" T="0.0837116"/>
      <pos A="0.255039" C="0.330625" G="0.315508" T="0.0988286"/>
      <pos A="0.340703" C="0.214727" G="0.169375" T="0.275195"/>
      <pos A="0.14418" C="0.234883" G="0.441484" T="0.179453"/>
      <pos A="0.0837116" C="0.370937" G="0.360859" T="0.184492"/>
      <pos A="0.290312" C="0.209688" G="0.370937" T="0.129063"/>
      <pos A="0.0937896" C="0.340703" G="0.375976" T="0.189532"/>
      <pos A="0.19961" C="0.285273" G="0.350781" T="0.164336"/>
      <pos A="0.239922" C="0.244961" G="0.204649" T="0.310468"/>
      <pos A="0.0887506" C="0.386054" G="0.239922" T="0.285273"/>
      <pos A="0.375976" C="0.35582" G="0.0736336" T="0.194571"/>
      <pos A="0.224805" C="0.209688" G="0.345742" T="0.219766"/>
      <pos A="0.164336" C="0.310468" G="0.401171" T="0.124024"/>
      <pos A="0.260078" C="0.229844" G="0.30039" T="0.209688"/>
      <pos A="0.209688" C="0.224805" G="0.360859" T="0.204649"/>
      <pos A="0.103868" C="0.547304" G="0.30039" T="0.0484375"/>
      <pos A="0.229844" C="0.320547" G="0.25" T="0.19961"/>
      <pos A="0.174414" C="0.154258" G="0.275195" T="0.396132"/>
      <pos A="0.108907" C="0.265117" G="0.411249" T="0.214727"/>
      <pos A="0.0937896" C="0.320547" G="0.345742" T="0.239922"/>
      <pos A="0.209688" C="0.325586" G="0.30039" T="0.164336"/>
      <pos A="0.164336" C="0.305429" G="0.350781" T="0.179453"/>
      <pos A="0.19961" C="0.320547" G="0.224805" T="0.255039"/>
      <pos A="0.129063" C="0.239922" G="0.194571" T="0.436445"/>
      <pos A="0.118985" C="0.350781" G="0.204649" T="0.325586"/>
      <pos A="0.0937896" C="0.35582" G="0.260078" T="0.290312"/>
      <pos A="0.154258" C="0.239922" G="0.244961" T="0.360859"/>
      <pos A="0.184492" C="0.280234" G="0.375976" T="0.159297"/>
      <pos A="0.229844" C="0.174414" G="0.436445" T="0.159297"/>
      <pos A="0.244961" C="0.265117" G="0.260078" T="0.229844"/>
      <pos A="0.204649" C="0.325586" G="0.35582" T="0.113946"/>
      <pos A="0.214727" C="0.204649" G="0.270156" T="0.310468"/>
      <pos A="0.134102" C="0.396132" G="0.239922" T="0.229844"/>
      <pos A="0.244961" C="0.310468" G="0.239922" T="0.204649"/>
      <pos A="0.290312" C="0.189532" G="0.416288" T="0.103868"/>
      <pos A="0.234883" C="0.391093" G="0.113946" T="0.260078"/>
      <pos A="0.0685946" C="0.335664" G="0.446523" T="0.149219"/>
      <pos A="0.229844" C="0.30039" G="0.229844" T="0.239922"/>
      <pos A="0.179453" C="0.305429" G="0.325586" T="0.189532"/>
    </motif>
    <motif db="0" id="M77" alt="O77" length="40" nsites="8" evalue="1.3e-003">
      <pos A="0.0736336" C="0.638007" G="0.285273" T="0.00308642"/>
      <pos A="0.00308642" C="0.35582" G="0.214727" T="0.426366"/>
      <pos A="0.00308642" C="0.496914" G="0.285273" T="0.214727"/>
      <pos A="0.14418" C="0.638007" G="0.0736336" T="0.14418"/>
      <pos A="0.0736336" C="0.00308642" G="0.426366" T="0.496914"/>
      <pos A="0.00308642" C="0.708554" G="0.285273" T="0.00308642"/>
      <pos A="0.00308642" C="0.708554" G="0.285273" T="0.00308642"/>
      <pos A="0.14418" C="0.426366" G="0.285273" T="0.14418"/>
      <pos A="0.00308642" C="0.496914" G="0.00308642" T="0.496914"/>
      <pos A="0.00308642" C="0.214727" G="0.708554" T="0.0736336"/>
      <pos A="0.426366" C="0.0736336" G="0.426366" T="0.0736336"/>
      <pos A="0.426366" C="0.426366" G="0.0736336" T="0.0736336"/>
      <pos A="0.285273" C="0.14418" G="0.214727" T="0.35582"/>
      <pos A="0.426366" C="0.14418" G="0.426366" T="0.00308642"/>
      <pos A="0.14418" C="0.285273" G="0.35582" T="0.214727"/>
      <pos A="0.00308642" C="0.14418" G="0.638007" T="0.214727"/>
      <pos A="0.214727" C="0.426366" G="0.0736336" T="0.285273"/>
      <pos A="0.14418" C="0.14418" G="0.567461" T="0.14418"/>
      <pos A="0.0736336" C="0.496914" G="0.426366" T="0.00308642"/>
      <pos A="0.35582" C="0.567461" G="0.00308642" T="0.0736336"/>
      <pos A="0.35582" C="0.285273" G="0.285273" T="0.0736336"/>
      <pos A="0.426366" C="0.14418" G="0.14418" T="0.285273"/>
      <pos A="0.0736336" C="0.35582" G="0.426366" T="0.14418"/>
      <pos A="0.00308642" C="0.35582" G="0.35582" T="0.285273"/>
      <pos A="0.0736336" C="0.708554" G="0.14418" T="0.0736336"/>
      <pos A="0.0736336" C="0.638007" G="0.0736336" T="0.214727"/>
      <pos A="0.496914" C="0.285273" G="0.214727" T="0.00308642"/>
      <pos A="0.285273" C="0.35582" G="0.35582" T="0.00308642"/>
      <pos A="0.0736336" C="0.285273" G="0.496914" T="0.14418"/>
      <pos A="0.0736336" C="0.214727" G="0.35582" T="0.35582"/>
      <pos A="0.0736336" C="0.0736336" G="0.426366" T="0.426366"/>
      <pos A="0.214727" C="0.214727" G="0.14418" T="0.426366"/>
      <pos A="0.14418" C="0.638007" G="0.0736336" T="0.14418"/>
      <pos A="0.0736336" C="0.708554" G="0.214727" T="0.00308642"/>
      <pos A="0.00308642" C="0.285273" G="0.426366" T="0.285273"/>
      <pos A="0.00308642" C="0.214727" G="0.708554" T="0.0736336"/>
      <pos A="0.00308642" C="0.214727" G="0.426366" T="0.35582"/>
      <pos A="0.285273" C="0.426366" G="0.285273" T="0.00308642"/>
      <pos A="0.35582" C="0.285273" G="0.35582" T="0.00308642"/>
      <pos A="0.0736336" C="0.285273" G="0.567461" T="0.0736336"/>
    </motif>
    <motif db="0" id="M78" alt="O78" length="40" nsites="8" evalue="1.3e-003">
      <pos A="0.00308642" C="0.00308642" G="0.990741" T="0.00308642"/>
      <pos A="0.496914" C="0.00308642" G="0.496914" T="0.00308642"/>
      <pos A="0.00308642" C="0.00308642" G="0.990741" T="0.00308642"/>
      <pos A="0.00308642" C="0.00308642" G="0.990741" T="0.00308642"/>
      <pos A="0.00308642" C="0.00308642" G="0.00308642" T="0.990741"/>
      <pos A="0.00308642" C="0.496914" G="0.00308642" T="0.496914"/>
      <pos A="0.496914" C="0.496914" G="0.00308642" T="0.00308642"/>
      <pos A="0.496914" C="0.00308642" G="0.496914" T="0.00308642"/>
      <pos A="0.00308642" C="0.00308642" G="0.990741" T="0.00308642"/>
      <pos A="0.00308642" C="0.496914" G="0.496914" T="0.00308642"/>
      <pos A="0.496914" C="0.00308642" G="0.00308642" T="0.496914"/>
      <pos A="0.00308642" C="0.00308642" G="0.496914" T="0.496914"/>
      <pos A="0.00308642" C="0.00308642" G="0.990741" T="0.00308642"/>
      <pos A="0.496914" C="0.00308642" G="0.496914" T="0.00308642"/>
      <pos A="0.496914" C="0.00308642" G="0.00308642" T="0.496914"/>
      <pos A="0.496914" C="0.496914" G="0.00308642" T="0.00308642"/>
      <pos A="0.00308642" C="0.496914" G="0.496914" T="0.00308642"/>
      <pos A="0.496914" C="0.00308642" G="0.496914" T="0.00308642"/>
      <pos A="0.00308642" C="0.00308642" G="0.990741" T="0.00308642"/>
      <pos A="0.00308642" C="0.496914" G="0.496914" T="0.00308642"/>
      <pos A="0.496914" C="0.00308642" G="0.496914" T="0.00308642"/>
      <pos A="0.00308642" C="0.00308642" G="0.990741" T="0.00308642"/>
      <pos A="0.00308642" C="0.496914" G="0.496914" T="0.00308642"/>
      <pos A="0.496914" C="0.496914" G="0.00308642" T="0.00308642"/>
      <pos A="0.00308642" C="0.990741" G="0.00308642" T="0.00308642"/>
      <pos A="0.496914" C="0.496914" G="0.00308642" T="0.00308642"/>
      <pos A="0.00308642" C="0.496914" G="0.496914" T="0.00308642"/>
      <pos A="0.496914" C="0.496914" G="0.00308642" T="0.00308642"/>
      <pos A="0.00308642" C="0.00308642" G="0.990741" T="0.00308642"/>
      <pos A="0.990741" C="0.00308642" G="0.00308642" T="0.00308642"/>
      <pos A="0.990741" C="0.00308642" G="0.00308642" T="0.00308642"/>
      <pos A="0.00308642" C="0.00308642" G="0.990741" T="0.00308642"/>
      <pos A="0.496914" C="0.496914" G="0.00308642" T="0.00308642"/>
      <pos A="0.496914" C="0.496914" G="0.00308642" T="0.00308642"/>
      <pos A="0.990741" C="0.00308642" G="0.00308642" T="0.00308642"/>
      <pos A="0.496914" C="0.00308642" G="0.496914" T="0.00308642"/>
      <pos A="0.00308642" C="0.00308642" G="0.990741" T="0.00308642"/>
      <pos A="0.00308642" C="0.00308642" G="0.00308642" T="0.990741"/>
      <pos A="0.496914" C="0.00308642" G="0.496914" T="0.00308642"/>
      <pos A="0.00308642" C="0.00308642" G="0.00308642" T="0.990741"/>
    </motif>
    <motif db="0" id="M79" alt="O79" length="40" nsites="8" evalue="1.3e-003">
      <pos A="0.0928731" C="0.721381" G="0.18266" T="0.00308642"/>
      <pos A="0.0928731" C="0.18266" G="0.18266" T="0.541807"/>
      <pos A="0.00308642" C="0.272446" G="0.45202" T="0.272446"/>
      <pos A="0.00308642" C="0.811167" G="0.0928731" T="0.0928731"/>
      <pos A="0.00308642" C="0.45202" G="0.272446" T="0.272446"/>
      <pos A="0.0928731" C="0.362233" G="0.272446" T="0.272446"/>
      <pos A="0.0928731" C="0.811167" G="0.00308642" T="0.0928731"/>
      <pos A="0.0928731" C="0.45202" G="0.362233" T="0.0928731"/>
      <pos A="0.00308642" C="0.272446" G="0.362233" T="0.362233"/>
      <pos A="0.0928731" C="0.18266" G="0.721381" T="0.00308642"/>
      <pos A="0.272446" C="0.272446" G="0.18266" T="0.272446"/>
      <pos A="0.362233" C="0.362233" G="0.18266" T="0.0928731"/>
      <pos A="0.18266" C="0.272446" G="0.00308642" T="0.541807"/>
      <pos A="0.0928731" C="0.18266" G="0.721381" T="0.00308642"/>
      <pos A="0.00308642" C="0.272446" G="0.541807" T="0.18266"/>
      <pos A="0.362233" C="0.272446" G="0.00308642" T="0.362233"/>
      <pos A="0.0928731" C="0.0928731" G="0.272446" T="0.541807"/>
      <pos A="0.00308642" C="0.272446" G="0.45202" T="0.272446"/>
      <pos A="0.0928731" C="0.811167" G="0.0928731" T="0.00308642"/>
      <pos A="0.362233" C="0.362233" G="0.272446" T="0.00308642"/>
      <pos A="0.00308642" C="0.272446" G="0.721381" T="0.00308642"/>
      <pos A="0.541807" C="0.18266" G="0.272446" T="0.00308642"/>
      <pos A="0.0928731" C="0.0928731" G="0.811167" T="0.00308642"/>
      <pos A="0.00308642" C="0.541807" G="0.0928731" T="0.362233"/>
      <pos A="0.0928731" C="0.362233" G="0.45202" T="0.0928731"/>
      <pos A="0.0928731" C="0.900954" G="0.00308642" T="0.00308642"/>
      <pos A="0.272446" C="0.18266" G="0.272446" T="0.272446"/>
      <pos A="0.00308642" C="0.721381" G="0.18266" T="0.0928731"/>
      <pos A="0.00308642" C="0.631594" G="0.0928731" T="0.272446"/>
      <pos A="0.18266" C="0.18266" G="0.362233" T="0.272446"/>
      <pos A="0.0928731" C="0.45202" G="0.45202" T="0.00308642"/>
      <pos A="0.18266" C="0.0928731" G="0.45202" T="0.272446"/>
      <pos A="0.00308642" C="0.45202" G="0.272446" T="0.272446"/>
      <pos A="0.00308642" C="0.721381" G="0.272446" T="0.00308642"/>
      <pos A="0.00308642" C="0.721381" G="0.272446" T="0.00308642"/>
      <pos A="0.362233" C="0.0928731" G="0.362233" T="0.18266"/>
      <pos A="0.0928731" C="0.541807" G="0.362233" T="0.00308642"/>
      <pos A="0.00308642" C="0.272446" G="0.721381" T="0.00308642"/>
      <pos A="0.0928731" C="0.272446" G="0.541807" T="0.0928731"/>
      <pos A="0.0928731" C="0.18266" G="0.721381" T="0.00308642"/>
    </motif>
    <motif db="0" id="M8" alt="O8" length="40" nsites="8" evalue="1.3e-003">
      <pos A="0.218666" C="0.36907" G="0.218666" T="0.193598"/>
      <pos A="0.263787" C="0.283841" G="0.188585" T="0.263787"/>
      <pos A="0.128424" C="0.449286" G="0.293868" T="0.128424"/>
      <pos A="0.13845" C="0.359043" G="0.419205" T="0.0833017"/>
      <pos A="0.128424" C="0.228692" G="0.379097" T="0.263787"/>
      <pos A="0.163518" C="0.13845" G="0.414192" T="0.283841"/>
      <pos A="0.193598" C="0.359043" G="0.379097" T="0.0682617"/>
      <pos A="0.344003" C="0.283841" G="0.13845" T="0.233707"/>
      <pos A="0.273814" C="0.193598" G="0.364056" T="0.168531"/>
      <pos A="0.213652" C="0.303895" G="0.243733" T="0.23872"/>
      <pos A="0.193598" C="0.278828" G="0.258773" T="0.268801"/>
      <pos A="0.0532207" C="0.218666" G="0.318935" T="0.409178"/>
      <pos A="0.158504" C="0.394137" G="0.283841" T="0.163518"/>
      <pos A="0.293868" C="0.303895" G="0.123409" T="0.278828"/>
      <pos A="0.0933294" C="0.178558" G="0.51446" T="0.213652"/>
      <pos A="0.208639" C="0.404164" G="0.223679" T="0.163518"/>
      <pos A="0.143464" C="0.248747" G="0.36907" T="0.23872"/>
      <pos A="0.143464" C="0.203626" G="0.434245" T="0.218666"/>
      <pos A="0.108369" C="0.429232" G="0.178558" T="0.283841"/>
      <pos A="0.173545" C="0.394137" G="0.258773" T="0.173545"/>
      <pos A="0.258773" C="0.318935" G="0.288854" T="0.133437"/>
      <pos A="0.298881" C="0.228692" G="0.283841" T="0.188585"/>
      <pos A="0.103356" C="0.268801" G="0.379097" T="0.248747"/>
      <pos A="0.298881" C="0.193598" G="0.303895" T="0.203626"/>
      <pos A="0.198612" C="0.193598" G="0.308909" T="0.298881"/>
      <pos A="0.208639" C="0.223679" G="0.273814" T="0.293868"/>
      <pos A="0.108369" C="0.213652" G="0.389124" T="0.288854"/>
      <pos A="0.148477" C="0.268801" G="0.374084" T="0.208639"/>
      <pos A="0.178558" C="0.404164" G="0.128424" T="0.288854"/>
      <pos A="0.25376" C="0.494407" G="0.15349" T="0.0983427"/>
      <pos A="0.33899" C="0.213652" G="0.258773" T="0.188585"/>
      <pos A="0.133437" C="0.344003" G="0.379097" T="0.143464"/>
      <pos A="0.223679" C="0.263787" G="0.318935" T="0.193598"/>
      <pos A="0.148477" C="0.313922" G="0.364056" T="0.173545"/>
      <pos A="0.158504" C="0.308909" G="0.25376" T="0.278828"/>
      <pos A="0.213652" C="0.208639" G="0.313922" T="0.263787"/>
      <pos A="0.0632484" C="0.278828" G="0.464326" T="0.193598"/>
      <pos A="0.128424" C="0.288854" G="0.193598" T="0.389124"/>
      <pos A="0.15349" C="0.379097" G="0.313922" T="0.15349"/>
      <pos A="0.193598" C="0.188585" G="0.384111" T="0.233707"/>
    </motif>
    <motif db="0" id="M81" alt="O81" length="40" nsites="8" evalue="1.3e-003">
      <pos A="0.00308642" C="0.14418" G="0.00308642" T="0.849647"/>
      <pos A="0.00308642" C="0.285273" G="0.426366" T="0.285273"/>
      <pos A="0.285273" C="0.567461" G="0.14418" T="0.00308642"/>
      <pos A="0.00308642" C="0.426366" G="0.426366" T="0.14418"/>
      <pos A="0.285273" C="0.14418" G="0.285273" T="0.285273"/>
      <pos A="0.00308642" C="0.426366" G="0.426366" T="0.14418"/>
      <pos A="0.14418" C="0.708554" G="0.00308642" T="0.14418"/>
      <pos A="0.00308642" C="0.567461" G="0.285273" T="0.14418"/>
      <pos A="0.00308642" C="0.708554" G="0.285273" T="0.00308642"/>
      <pos A="0.567461" C="0.285273" G="0.14418" T="0.00308642"/>
      <pos A="0.285273" C="0.285273" G="0.14418" T="0.285273"/>
      <pos A="0.285273" C="0.14418" G="0.285273" T="0.285273"/>
      <pos A="0.14418" C="0.285273" G="0.285273" T="0.285273"/>
      <pos A="0.285273" C="0.14418" G="0.00308642" T="0.567461"/>
      <pos A="0.14418" C="0.567461" G="0.14418" T="0.14418"/>
      <pos A="0.00308642" C="0.708554" G="0.14418" T="0.14418"/>
      <pos A="0.14418" C="0.567461" G="0.285273" T="0.00308642"/>
      <pos A="0.14418" C="0.285273" G="0.426366" T="0.14418"/>
      <pos A="0.14418" C="0.14418" G="0.14418" T="0.567461"/>
      <pos A="0.00308642" C="0.567461" G="0.426366" T="0.00308642"/>
      <pos A="0.14418" C="0.285273" G="0.14418" T="0.426366"/>
      <pos A="0.00308642" C="0.285273" G="0.426366" T="0.285273"/>
      <pos A="0.00308642" C="0.285273" G="0.14418" T="0.567461"/>
      <pos A="0.285273" C="0.14418" G="0.426366" T="0.14418"/>
      <pos A="0.00308642" C="0.426366" G="0.567461" T="0.00308642"/>
      <pos A="0.14418" C="0.426366" G="0.14418" T="0.285273"/>
      <pos A="0.14418" C="0.14418" G="0.285273" T="0.426366"/>
      <pos A="0.00308642" C="0.285273" G="0.708554" T="0.00308642"/>
      <pos A="0.285273" C="0.00308642" G="0.14418" T="0.567461"/>
      <pos A="0.285273" C="0.00308642" G="0.567461" T="0.14418"/>
      <pos A="0.00308642" C="0.285273" G="0.708554" T="0.00308642"/>
      <pos A="0.285273" C="0.285273" G="0.426366" T="0.00308642"/>
      <pos A="0.567461" C="0.00308642" G="0.285273" T="0.14418"/>
      <pos A="0.14418" C="0.708554" G="0.14418" T="0.00308642"/>
      <pos A="0.426366" C="0.14418" G="0.00308642" T="0.426366"/>
      <pos A="0.00308642" C="0.708554" G="0.285273" T="0.00308642"/>
      <pos A="0.00308642" C="0.426366" G="0.285273" T="0.285273"/>
      <pos A="0.00308642" C="0.426366" G="0.285273" T="0.285273"/>
      <pos A="0.14418" C="0.00308642" G="0.567461" T="0.285273"/>
      <pos A="0.285273" C="0.00308642" G="0.708554" T="0.00308642"/>
    </motif>
    <motif db="0" id="M83" alt="O83" length="40" nsites="8" evalue="1.3e-003">
      <pos A="0.200617" C="0.00308642" G="0.398148" T="0.398148"/>
      <pos A="0.299383" C="0.398148" G="0.299383" T="0.00308642"/>
      <pos A="0.00308642" C="0.00308642" G="0.595679" T="0.398148"/>
      <pos A="0.398148" C="0.00308642" G="0.200617" T="0.398148"/>
      <pos A="0.595679" C="0.101852" G="0.101852" T="0.200617"/>
      <pos A="0.200617" C="0.101852" G="0.496914" T="0.200617"/>
      <pos A="0.00308642" C="0.200617" G="0.694444" T="0.101852"/>
      <pos A="0.496914" C="0.299383" G="0.101852" T="0.101852"/>
      <pos A="0.200617" C="0.595679" G="0.200617" T="0.00308642"/>
      <pos A="0.200617" C="0.299383" G="0.200617" T="0.299383"/>
      <pos A="0.200617" C="0.200617" G="0.101852" T="0.496914"/>
      <pos A="0.398148" C="0.00308642" G="0.398148" T="0.200617"/>
      <pos A="0.101852" C="0.00308642" G="0.398148" T="0.496914"/>
      <pos A="0.00308642" C="0.00308642" G="0.891975" T="0.101852"/>
      <pos A="0.398148" C="0.595679" G="0.00308642" T="0.00308642"/>
      <pos A="0.101852" C="0.101852" G="0.496914" T="0.299383"/>
      <pos A="0.101852" C="0.200617" G="0.200617" T="0.496914"/>
      <pos A="0.00308642" C="0.200617" G="0.299383" T="0.496914"/>
      <pos A="0.398148" C="0.299383" G="0.200617" T="0.101852"/>
      <pos A="0.299383" C="0.00308642" G="0.496914" T="0.200617"/>
      <pos A="0.299383" C="0.00308642" G="0.595679" T="0.101852"/>
      <pos A="0.299383" C="0.200617" G="0.496914" T="0.00308642"/>
      <pos A="0.200617" C="0.00308642" G="0.398148" T="0.398148"/>
      <pos A="0.101852" C="0.398148" G="0.00308642" T="0.496914"/>
      <pos A="0.398148" C="0.00308642" G="0.101852" T="0.496914"/>
      <pos A="0.00308642" C="0.398148" G="0.398148" T="0.200617"/>
      <pos A="0.398148" C="0.299383" G="0.200617" T="0.101852"/>
      <pos A="0.00308642" C="0.398148" G="0.496914" T="0.101852"/>
      <pos A="0.496914" C="0.101852" G="0.101852" T="0.299383"/>
      <pos A="0.200617" C="0.496914" G="0.200617" T="0.101852"/>
      <pos A="0.00308642" C="0.101852" G="0.496914" T="0.398148"/>
      <pos A="0.00308642" C="0.101852" G="0.398148" T="0.496914"/>
      <pos A="0.101852" C="0.496914" G="0.398148" T="0.00308642"/>
      <pos A="0.595679" C="0.200617" G="0.101852" T="0.101852"/>
      <pos A="0.595679" C="0.200617" G="0.200617" T="0.00308642"/>
      <pos A="0.101852" C="0.299383" G="0.398148" T="0.200617"/>
      <pos A="0.200617" C="0.101852" G="0.694444" T="0.00308642"/>
      <pos A="0.496914" C="0.101852" G="0.398148" T="0.00308642"/>
      <pos A="0.299383" C="0.200617" G="0.398148" T="0.101852"/>
      <pos A="0.496914" C="0.00308642" G="0.398148" T="0.101852"/>
    </motif>
    <motif db="0" id="M84" alt="O84" length="40" nsites="8" evalue="1.3e-003">
      <pos A="0.0928731" C="0.137767" G="0.362233" T="0.407127"/>
      <pos A="0.0928731" C="0.5867" G="0.31734" T="0.00308642"/>
      <pos A="0.18266" C="0.18266" G="0.31734" T="0.31734"/>
      <pos A="0.18266" C="0.631594" G="0.0928731" T="0.0928731"/>
      <pos A="0.407127" C="0.496914" G="0.0479802" T="0.0479802"/>
      <pos A="0.0928731" C="0.31734" G="0.18266" T="0.407127"/>
      <pos A="0.00308642" C="0.5867" G="0.272446" T="0.137767"/>
      <pos A="0.18266" C="0.272446" G="0.272446" T="0.272446"/>
      <pos A="0.0928731" C="0.272446" G="0.362233" T="0.272446"/>
      <pos A="0.0479802" C="0.227554" G="0.45202" T="0.272446"/>
      <pos A="0.0928731" C="0.407127" G="0.18266" T="0.31734"/>
      <pos A="0.0928731" C="0.5867" G="0.18266" T="0.137767"/>
      <pos A="0.0928731" C="0.721381" G="0.00308642" T="0.18266"/>
      <pos A="0.18266" C="0.272446" G="0.45202" T="0.0928731"/>
      <pos A="0.137767" C="0.272446" G="0.496914" T="0.0928731"/>
      <pos A="0.272446" C="0.407127" G="0.227554" T="0.0928731"/>
      <pos A="0.0479802" C="0.45202" G="0.227554" T="0.272446"/>
      <pos A="0.137767" C="0.227554" G="0.272446" T="0.362233"/>
      <pos A="0.137767" C="0.272446" G="0.31734" T="0.272446"/>
      <pos A="0.0928731" C="0.272446" G="0.45202" T="0.18266"/>
      <pos A="0.0479802" C="0.496914" G="0.137767" T="0.31734"/>
      <pos A="0.00308642" C="0.541807" G="0.407127" T="0.0479802"/>
      <pos A="0.18266" C="0.227554" G="0.541807" T="0.0479802"/>
      <pos A="0.18266" C="0.496914" G="0.137767" T="0.18266"/>
      <pos A="0.137767" C="0.227554" G="0.31734" T="0.31734"/>
      <pos A="0.0928731" C="0.45202" G="0.18266" T="0.272446"/>
      <pos A="0.227554" C="0.137767" G="0.45202" T="0.18266"/>
      <pos A="0.00308642" C="0.137767" G="0.721381" T="0.137767"/>
      <pos A="0.0928731" C="0.541807" G="0.31734" T="0.0479802"/>
      <pos A="0.31734" C="0.137767" G="0.496914" T="0.0479802"/>
      <pos A="0.137767" C="0.407127" G="0.227554" T="0.227554"/>
      <pos A="0.00308642" C="0.811167" G="0.0479802" T="0.137767"/>
      <pos A="0.31734" C="0.18266" G="0.272446" T="0.227554"/>
      <pos A="0.18266" C="0.362233" G="0.272446" T="0.18266"/>
      <pos A="0.18266" C="0.362233" G="0.272446" T="0.18266"/>
      <pos A="0.18266" C="0.407127" G="0.227554" T="0.18266"/>
      <pos A="0.31734" C="0.407127" G="0.18266" T="0.0928731"/>
      <pos A="0.137767" C="0.227554" G="0.496914" T="0.137767"/>
      <pos A="0.31734" C="0.31734" G="0.31734" T="0.0479802"/>
      <pos A="0.272446" C="0.272446" G="0.18266" T="0.272446"/>
    </motif>
    <motif db="0" id="M85" alt="O85" length="40" nsites="8" evalue="1.3e-003">
      <pos A="0.193598" C="0.258773" G="0.359043" T="0.188585"/>
      <pos A="0.108369" C="0.509447" G="0.203626" T="0.178558"/>
      <pos A="0.23872" C="0.569609" G="0.0883151" T="0.103356"/>
      <pos A="0.168531" C="0.228692" G="0.233707" T="0.36907"/>
      <pos A="0.168531" C="0.213652" G="0.33899" T="0.278828"/>
      <pos A="0.118396" C="0.394137" G="0.258773" T="0.228692"/>
      <pos A="0.148477" C="0.323949" G="0.349016" T="0.178558"/>
      <pos A="0.248747" C="0.449286" G="0.13845" T="0.163518"/>
      <pos A="0.228692" C="0.263787" G="0.268801" T="0.23872"/>
      <pos A="0.0933294" C="0.268801" G="0.344003" T="0.293868"/>
      <pos A="0.258773" C="0.223679" G="0.148477" T="0.36907"/>
      <pos A="0.143464" C="0.268801" G="0.399151" T="0.188585"/>
      <pos A="0.303895" C="0.344003" G="0.288854" T="0.0632484"/>
      <pos A="0.173545" C="0.318935" G="0.298881" T="0.208639"/>
      <pos A="0.15349" C="0.243733" G="0.349016" T="0.25376"/>
      <pos A="0.148477" C="0.313922" G="0.374084" T="0.163518"/>
      <pos A="0.208639" C="0.148477" G="0.374084" T="0.268801"/>
      <pos A="0.158504" C="0.349016" G="0.288854" T="0.203626"/>
      <pos A="0.148477" C="0.409178" G="0.303895" T="0.13845"/>
      <pos A="0.168531" C="0.158504" G="0.459313" T="0.213652"/>
      <pos A="0.198612" C="0.293868" G="0.208639" T="0.298881"/>
      <pos A="0.243733" C="0.263787" G="0.273814" T="0.218666"/>
      <pos A="0.163518" C="0.328962" G="0.424218" T="0.0833017"/>
      <pos A="0.258773" C="0.333975" G="0.208639" T="0.198612"/>
      <pos A="0.148477" C="0.293868" G="0.283841" T="0.273814"/>
      <pos A="0.188585" C="0.213652" G="0.128424" T="0.469339"/>
      <pos A="0.193598" C="0.148477" G="0.359043" T="0.298881"/>
      <pos A="0.0833017" C="0.459313" G="0.344003" T="0.113383"/>
      <pos A="0.23872" C="0.258773" G="0.318935" T="0.183571"/>
      <pos A="0.303895" C="0.36907" G="0.168531" T="0.158504"/>
      <pos A="0.293868" C="0.303895" G="0.268801" T="0.133437"/>
      <pos A="0.113383" C="0.36907" G="0.128424" T="0.389124"/>
      <pos A="0.148477" C="0.359043" G="0.258773" T="0.233707"/>
      <pos A="0.193598" C="0.218666" G="0.379097" T="0.208639"/>
      <pos A="0.198612" C="0.233707" G="0.344003" T="0.223679"/>
      <pos A="0.163518" C="0.223679" G="0.379097" T="0.233707"/>
      <pos A="0.183571" C="0.323949" G="0.344003" T="0.148477"/>
      <pos A="0.15349" C="0.188585" G="0.36907" T="0.288854"/>
      <pos A="0.148477" C="0.303895" G="0.429232" T="0.118396"/>
      <pos A="0.143464" C="0.33899" G="0.263787" T="0.25376"/>
    </motif>
    <motif db="0" id="M86" alt="O86" length="40" nsites="8" evalue="1.3e-003">
      <pos A="0.183571" C="0.283841" G="0.293868" T="0.23872"/>
      <pos A="0.13845" C="0.359043" G="0.128424" T="0.374084"/>
      <pos A="0.163518" C="0.524488" G="0.25376" T="0.0582351"/>
      <pos A="0.198612" C="0.333975" G="0.268801" T="0.198612"/>
      <pos A="0.223679" C="0.268801" G="0.25376" T="0.25376"/>
      <pos A="0.118396" C="0.349016" G="0.278828" T="0.25376"/>
      <pos A="0.278828" C="0.258773" G="0.228692" T="0.233707"/>
      <pos A="0.133437" C="0.278828" G="0.278828" T="0.308909"/>
      <pos A="0.173545" C="0.208639" G="0.454299" T="0.163518"/>
      <pos A="0.23872" C="0.183571" G="0.429232" T="0.148477"/>
      <pos A="0.213652" C="0.298881" G="0.359043" T="0.128424"/>
      <pos A="0.188585" C="0.323949" G="0.333975" T="0.15349"/>
      <pos A="0.143464" C="0.36907" G="0.283841" T="0.203626"/>
      <pos A="0.0933294" C="0.25376" G="0.359043" T="0.293868"/>
      <pos A="0.0983427" C="0.248747" G="0.298881" T="0.35403"/>
      <pos A="0.263787" C="0.323949" G="0.288854" T="0.123409"/>
      <pos A="0.36907" C="0.223679" G="0.173545" T="0.233707"/>
      <pos A="0.213652" C="0.188585" G="0.464326" T="0.133437"/>
      <pos A="0.203626" C="0.344003" G="0.223679" T="0.228692"/>
      <pos A="0.0983427" C="0.35403" G="0.248747" T="0.298881"/>
      <pos A="0.163518" C="0.23872" G="0.223679" T="0.374084"/>
      <pos A="0.223679" C="0.449286" G="0.0331674" T="0.293868"/>
      <pos A="0.173545" C="0.414192" G="0.293868" T="0.118396"/>
      <pos A="0.328962" C="0.33899" G="0.23872" T="0.0933294"/>
      <pos A="0.228692" C="0.183571" G="0.414192" T="0.173545"/>
      <pos A="0.133437" C="0.364056" G="0.36907" T="0.133437"/>
      <pos A="0.108369" C="0.434245" G="0.273814" T="0.183571"/>
      <pos A="0.308909" C="0.198612" G="0.183571" T="0.308909"/>
      <pos A="0.123409" C="0.148477" G="0.544541" T="0.183571"/>
      <pos A="0.118396" C="0.313922" G="0.298881" T="0.268801"/>
      <pos A="0.13845" C="0.273814" G="0.333975" T="0.25376"/>
      <pos A="0.228692" C="0.36907" G="0.203626" T="0.198612"/>
      <pos A="0.168531" C="0.178558" G="0.394137" T="0.258773"/>
      <pos A="0.23872" C="0.213652" G="0.424218" T="0.123409"/>
      <pos A="0.128424" C="0.333975" G="0.303895" T="0.233707"/>
      <pos A="0.178558" C="0.268801" G="0.36907" T="0.183571"/>
      <pos A="0.183571" C="0.298881" G="0.288854" T="0.228692"/>
      <pos A="0.183571" C="0.303895" G="0.148477" T="0.364056"/>
      <pos A="0.123409" C="0.323949" G="0.359043" T="0.193598"/>
      <pos A="0.203626" C="0.333975" G="0.208639" T="0.25376"/>
    </motif>
    <motif db="0" id="M87" alt="O87" length="40" nsites="8" evalue="1.3e-003">
      <pos A="0.228692" C="0.374084" G="0.23872" T="0.158504"/>
      <pos A="0.183571" C="0.313922" G="0.328962" T="0.173545"/>
      <pos A="0.15349" C="0.333975" G="0.35403" T="0.158504"/>
      <pos A="0.188585" C="0.193598" G="0.283841" T="0.333975"/>
      <pos A="0.178558" C="0.389124" G="0.263787" T="0.168531"/>
      <pos A="0.223679" C="0.23872" G="0.248747" T="0.288854"/>
      <pos A="0.128424" C="0.298881" G="0.414192" T="0.158504"/>
      <pos A="0.318935" C="0.223679" G="0.233707" T="0.223679"/>
      <pos A="0.118396" C="0.243733" G="0.283841" T="0.35403"/>
      <pos A="0.163518" C="0.298881" G="0.308909" T="0.228692"/>
      <pos A="0.108369" C="0.429232" G="0.203626" T="0.258773"/>
      <pos A="0.173545" C="0.323949" G="0.288854" T="0.213652"/>
      <pos A="0.148477" C="0.298881" G="0.303895" T="0.248747"/>
      <pos A="0.25376" C="0.283841" G="0.308909" T="0.15349"/>
      <pos A="0.228692" C="0.313922" G="0.303895" T="0.15349"/>
      <pos A="0.318935" C="0.263787" G="0.173545" T="0.243733"/>
      <pos A="0.0231407" C="0.359043" G="0.384111" T="0.233707"/>
      <pos A="0.108369" C="0.313922" G="0.283841" T="0.293868"/>
      <pos A="0.258773" C="0.399151" G="0.163518" T="0.178558"/>
      <pos A="0.288854" C="0.35403" G="0.173545" T="0.183571"/>
      <pos A="0.203626" C="0.243733" G="0.439258" T="0.113383"/>
      <pos A="0.208639" C="0.298881" G="0.288854" T="0.203626"/>
      <pos A="0.163518" C="0.248747" G="0.349016" T="0.23872"/>
      <pos A="0.178558" C="0.15349" G="0.323949" T="0.344003"/>
      <pos A="0.158504" C="0.288854" G="0.384111" T="0.168531"/>
      <pos A="0.228692" C="0.273814" G="0.328962" T="0.168531"/>
      <pos A="0.0582351" C="0.449286" G="0.293868" T="0.198612"/>
      <pos A="0.318935" C="0.168531" G="0.273814" T="0.23872"/>
      <pos A="0.143464" C="0.248747" G="0.504434" T="0.103356"/>
      <pos A="0.168531" C="0.25376" G="0.429232" T="0.148477"/>
      <pos A="0.233707" C="0.228692" G="0.298881" T="0.23872"/>
      <pos A="0.113383" C="0.233707" G="0.349016" T="0.303895"/>
      <pos A="0.0682617" C="0.36907" G="0.293868" T="0.268801"/>
      <pos A="0.258773" C="0.469339" G="0.188585" T="0.0833017"/>
      <pos A="0.158504" C="0.233707" G="0.15349" T="0.454299"/>
      <pos A="0.133437" C="0.364056" G="0.293868" T="0.208639"/>
      <pos A="0.303895" C="0.243733" G="0.203626" T="0.248747"/>
      <pos A="0.173545" C="0.394137" G="0.188585" T="0.243733"/>
      <pos A="0.308909" C="0.173545" G="0.454299" T="0.0632484"/>
      <pos A="0.148477" C="0.218666" G="0.25376" T="0.379097"/>
    </motif>
    <motif db="0" id="M88" alt="O88" length="40" nsites="8" evalue="1.3e-003">
      <pos A="0.323819" C="0.171089" G="0.232182" T="0.27291"/>
      <pos A="0.237272" C="0.313638" G="0.288183" T="0.160908"/>
      <pos A="0.0845422" C="0.145635" G="0.471459" T="0.298364"/>
      <pos A="0.12527" C="0.384912" G="0.308546" T="0.181271"/>
      <pos A="0.201636" C="0.344184" G="0.22709" T="0.22709"/>
      <pos A="0.140543" C="0.395093" G="0.206727" T="0.257637"/>
      <pos A="0.252545" C="0.27291" G="0.252545" T="0.221999"/>
      <pos A="0.211817" C="0.323819" G="0.344184" T="0.12018"/>
      <pos A="0.0794519" C="0.252545" G="0.384912" T="0.283091"/>
      <pos A="0.176181" C="0.288183" G="0.257637" T="0.278001"/>
      <pos A="0.130361" C="0.206727" G="0.440913" T="0.221999"/>
      <pos A="0.0743605" C="0.400185" G="0.283091" T="0.242363"/>
      <pos A="0.140543" C="0.298364" G="0.354365" T="0.206727"/>
      <pos A="0.206727" C="0.278001" G="0.334002" T="0.181271"/>
      <pos A="0.42564" C="0.155816" G="0.130361" T="0.288183"/>
      <pos A="0.135453" C="0.298364" G="0.283091" T="0.283091"/>
      <pos A="0.22709" C="0.328911" G="0.186362" T="0.257637"/>
      <pos A="0.262728" C="0.278001" G="0.303456" T="0.155816"/>
      <pos A="0.293273" C="0.395093" G="0.130361" T="0.181271"/>
      <pos A="0.109997" C="0.334002" G="0.37982" T="0.176181"/>
      <pos A="0.135453" C="0.262728" G="0.435821" T="0.165998"/>
      <pos A="0.267818" C="0.334002" G="0.334002" T="0.0641788"/>
      <pos A="0.257637" C="0.165998" G="0.405275" T="0.171089"/>
      <pos A="0.181271" C="0.400185" G="0.242363" T="0.176181"/>
      <pos A="0.206727" C="0.257637" G="0.155816" T="0.37982"/>
      <pos A="0.165998" C="0.262728" G="0.486732" T="0.0845422"/>
      <pos A="0.145635" C="0.415458" G="0.278001" T="0.160908"/>
      <pos A="0.12018" C="0.22709" G="0.369639" T="0.283091"/>
      <pos A="0.135453" C="0.303456" G="0.257637" T="0.303456"/>
      <pos A="0.165998" C="0.303456" G="0.216909" T="0.313638"/>
      <pos A="0.150726" C="0.298364" G="0.334002" T="0.216909"/>
      <pos A="0.206727" C="0.232182" G="0.27291" T="0.288183"/>
      <pos A="0.115088" C="0.22709" G="0.390003" T="0.267818"/>
      <pos A="0.237272" C="0.267818" G="0.186362" T="0.308546"/>
      <pos A="0.328911" C="0.384912" G="0.181271" T="0.104907"/>
      <pos A="0.257637" C="0.27291" G="0.257637" T="0.211817"/>
      <pos A="0.171089" C="0.267818" G="0.390003" T="0.171089"/>
      <pos A="0.216909" C="0.456186" G="0.221999" T="0.104907"/>
      <pos A="0.150726" C="0.247455" G="0.186362" T="0.415458"/>
      <pos A="0.155816" C="0.206727" G="0.369639" T="0.267818"/>
    </motif>
    <motif db="0" id="M9" alt="O9" length="40" nsites="8" evalue="1.3e-003">
      <pos A="0.00308642" C="0.14418" G="0.567461" T="0.285273"/>
      <pos A="0.00308642" C="0.426366" G="0.285273" T="0.285273"/>
      <pos A="0.00308642" C="0.285273" G="0.14418" T="0.567461"/>
      <pos A="0.14418" C="0.426366" G="0.426366" T="0.00308642"/>
      <pos A="0.00308642" C="0.14418" G="0.285273" T="0.567461"/>
      <pos A="0.00308642" C="0.426366" G="0.426366" T="0.14418"/>
      <pos A="0.14418" C="0.426366" G="0.426366" T="0.00308642"/>
      <pos A="0.285273" C="0.14418" G="0.285273" T="0.285273"/>
      <pos A="0.14418" C="0.00308642" G="0.567461" T="0.285273"/>
      <pos A="0.14418" C="0.708554" G="0.14418" T="0.00308642"/>
      <pos A="0.00308642" C="0.285273" G="0.00308642" T="0.708554"/>
      <pos A="0.14418" C="0.14418" G="0.567461" T="0.14418"/>
      <pos A="0.00308642" C="0.285273" G="0.426366" T="0.285273"/>
      <pos A="0.285273" C="0.14418" G="0.426366" T="0.14418"/>
      <pos A="0.14418" C="0.14418" G="0.708554" T="0.00308642"/>
      <pos A="0.14418" C="0.567461" G="0.285273" T="0.00308642"/>
      <pos A="0.426366" C="0.285273" G="0.285273" T="0.00308642"/>
      <pos A="0.285273" C="0.426366" G="0.285273" T="0.00308642"/>
      <pos A="0.00308642" C="0.426366" G="0.426366" T="0.14418"/>
      <pos A="0.285273" C="0.285273" G="0.285273" T="0.14418"/>
      <pos A="0.00308642" C="0.14418" G="0.708554" T="0.14418"/>
      <pos A="0.14418" C="0.00308642" G="0.285273" T="0.567461"/>
      <pos A="0.285273" C="0.14418" G="0.426366" T="0.14418"/>
      <pos A="0.14418" C="0.00308642" G="0.567461" T="0.285273"/>
      <pos A="0.426366" C="0.285273" G="0.285273" T="0.00308642"/>
      <pos A="0.14418" C="0.00308642" G="0.285273" T="0.567461"/>
      <pos A="0.00308642" C="0.567461" G="0.285273" T="0.14418"/>
      <pos A="0.426366" C="0.426366" G="0.00308642" T="0.14418"/>
      <pos A="0.285273" C="0.14418" G="0.426366" T="0.14418"/>
      <pos A="0.285273" C="0.285273" G="0.426366" T="0.00308642"/>
      <pos A="0.285273" C="0.285273" G="0.14418" T="0.285273"/>
      <pos A="0.285273" C="0.567461" G="0.00308642" T="0.14418"/>
      <pos A="0.426366" C="0.00308642" G="0.285273" T="0.285273"/>
      <pos A="0.00308642" C="0.567461" G="0.426366" T="0.00308642"/>
      <pos A="0.00308642" C="0.426366" G="0.285273" T="0.285273"/>
      <pos A="0.00308642" C="0.708554" G="0.285273" T="0.00308642"/>
      <pos A="0.426366" C="0.567461" G="0.00308642" T="0.00308642"/>
      <pos A="0.849647" C="0.00308642" G="0.00308642" T="0.14418"/>
      <pos A="0.285273" C="0.14418" G="0.14418" T="0.426366"/>
      <pos A="0.14418" C="0.14418" G="0.285273" T="0.426366"/>
    </motif>
    <motif db="0" id="M91" alt="O91" length="40" nsites="8" evalue="1.3e-003">
      <pos A="0.15778" C="0.241076" G="0.431467" T="0.169679"/>
      <pos A="0.264874" C="0.276773" G="0.205377" T="0.252975"/>
      <pos A="0.0863822" C="0.324371" G="0.479065" T="0.110182"/>
      <pos A="0.0982825" C="0.443366" G="0.348171" T="0.110182"/>
      <pos A="0.217276" C="0.383869" G="0.264874" T="0.13398"/>
      <pos A="0.15778" C="0.229176" G="0.490964" T="0.122081"/>
      <pos A="0.14588" C="0.217276" G="0.538562" T="0.0982825"/>
      <pos A="0.395768" C="0.217276" G="0.288674" T="0.0982825"/>
      <pos A="0.241076" C="0.276773" G="0.252975" T="0.229176"/>
      <pos A="0.110182" C="0.312472" G="0.288674" T="0.288674"/>
      <pos A="0.241076" C="0.241076" G="0.264874" T="0.252975"/>
      <pos A="0.241076" C="0.205377" G="0.324371" T="0.229176"/>
      <pos A="0.110182" C="0.455265" G="0.217276" T="0.217276"/>
      <pos A="0.181578" C="0.122081" G="0.407668" T="0.288674"/>
      <pos A="0.288674" C="0.443366" G="0.15778" T="0.110182"/>
      <pos A="0.122081" C="0.407668" G="0.217276" T="0.252975"/>
      <pos A="0.074483" C="0.443366" G="0.276773" T="0.205377"/>
      <pos A="0.0268849" C="0.312472" G="0.348171" T="0.312472"/>
      <pos A="0.300573" C="0.264874" G="0.241076" T="0.193478"/>
      <pos A="0.0506844" C="0.443366" G="0.300573" T="0.205377"/>
      <pos A="0.0625837" C="0.217276" G="0.467165" T="0.252975"/>
      <pos A="0.193478" C="0.431467" G="0.36007" T="0.0149857"/>
      <pos A="0.0982825" C="0.264874" G="0.36007" T="0.276773"/>
      <pos A="0.169679" C="0.110182" G="0.288674" T="0.431467"/>
      <pos A="0.217276" C="0.276773" G="0.324371" T="0.181578"/>
      <pos A="0.14588" C="0.312472" G="0.14588" T="0.395768"/>
      <pos A="0.288674" C="0.252975" G="0.36007" T="0.0982825"/>
      <pos A="0.13398" C="0.300573" G="0.419567" T="0.14588"/>
      <pos A="0.383869" C="0.241076" G="0.169679" T="0.205377"/>
      <pos A="0.122081" C="0.300573" G="0.383869" T="0.193478"/>
      <pos A="0.0149857" C="0.538562" G="0.13398" T="0.312472"/>
      <pos A="0.193478" C="0.15778" G="0.312472" T="0.336271"/>
      <pos A="0.0149857" C="0.431467" G="0.383869" T="0.169679"/>
      <pos A="0.288674" C="0.336271" G="0.276773" T="0.0982825"/>
      <pos A="0.229176" C="0.276773" G="0.371969" T="0.122081"/>
      <pos A="0.241076" C="0.300573" G="0.288674" T="0.169679"/>
      <pos A="0.348171" C="0.122081" G="0.300573" T="0.229176"/>
      <pos A="0.0506844" C="0.13398" G="0.645656" T="0.169679"/>
      <pos A="0.074483" C="0.621858" G="0.15778" T="0.14588"/>
      <pos A="0.169679" C="0.407668" G="0.169679" T="0.252975"/>
    </motif>
    <motif db="0" id="M92" alt="O92" length="40" nsites="8" evalue="1.3e-003">
      <pos A="0.303895" C="0.173545" G="0.36907" T="0.15349"/>
      <pos A="0.158504" C="0.424218" G="0.323949" T="0.0933294"/>
      <pos A="0.283841" C="0.178558" G="0.298881" T="0.23872"/>
      <pos A="0.173545" C="0.35403" G="0.35403" T="0.118396"/>
      <pos A="0.203626" C="0.35403" G="0.308909" T="0.133437"/>
      <pos A="0.158504" C="0.33899" G="0.288854" T="0.213652"/>
      <pos A="0.23872" C="0.313922" G="0.273814" T="0.173545"/>
      <pos A="0.198612" C="0.303895" G="0.258773" T="0.23872"/>
      <pos A="0.178558" C="0.35403" G="0.188585" T="0.278828"/>
      <pos A="0.0331674" C="0.188585" G="0.434245" T="0.344003"/>
      <pos A="0.108369" C="0.36907" G="0.278828" T="0.243733"/>
      <pos A="0.208639" C="0.163518" G="0.419205" T="0.208639"/>
      <pos A="0.133437" C="0.293868" G="0.328962" T="0.243733"/>
      <pos A="0.15349" C="0.374084" G="0.23872" T="0.233707"/>
      <pos A="0.228692" C="0.223679" G="0.228692" T="0.318935"/>
      <pos A="0.333975" C="0.25376" G="0.203626" T="0.208639"/>
      <pos A="0.25376" C="0.193598" G="0.308909" T="0.243733"/>
      <pos A="0.168531" C="0.248747" G="0.33899" T="0.243733"/>
      <pos A="0.183571" C="0.379097" G="0.308909" T="0.128424"/>
      <pos A="0.118396" C="0.439258" G="0.323949" T="0.118396"/>
      <pos A="0.188585" C="0.434245" G="0.173545" T="0.203626"/>
      <pos A="0.228692" C="0.243733" G="0.283841" T="0.243733"/>
      <pos A="0.113383" C="0.489394" G="0.258773" T="0.13845"/>
      <pos A="0.23872" C="0.349016" G="0.0983427" T="0.313922"/>
      <pos A="0.198612" C="0.23872" G="0.384111" T="0.178558"/>
      <pos A="0.263787" C="0.108369" G="0.439258" T="0.188585"/>
      <pos A="0.128424" C="0.323949" G="0.394137" T="0.15349"/>
      <pos A="0.0682617" C="0.394137" G="0.248747" T="0.288854"/>
      <pos A="0.278828" C="0.33899" G="0.133437" T="0.248747"/>
      <pos A="0.118396" C="0.258773" G="0.218666" T="0.404164"/>
      <pos A="0.108369" C="0.283841" G="0.364056" T="0.243733"/>
      <pos A="0.25376" C="0.308909" G="0.243733" T="0.193598"/>
      <pos A="0.268801" C="0.103356" G="0.374084" T="0.25376"/>
      <pos A="0.213652" C="0.293868" G="0.36907" T="0.123409"/>
      <pos A="0.203626" C="0.323949" G="0.263787" T="0.208639"/>
      <pos A="0.15349" C="0.243733" G="0.35403" T="0.248747"/>
      <pos A="0.0582351" C="0.374084" G="0.419205" T="0.148477"/>
      <pos A="0.198612" C="0.143464" G="0.303895" T="0.35403"/>
      <pos A="0.143464" C="0.218666" G="0.374084" T="0.263787"/>
      <pos A="0.283841" C="0.399151" G="0.243733" T="0.0732751"/>
    </motif>
    <motif db="0" id="M93" alt="O93" length="40" nsites="8" evalue="1.3e-003">
      <pos A="0.288854" C="0.0883151" G="0.33899" T="0.283841"/>
      <pos A="0.0833017" C="0.519475" G="0.193598" T="0.203626"/>
      <pos A="0.198612" C="0.288854" G="0.123409" T="0.389124"/>
      <pos A="0.203626" C="0.128424" G="0.424218" T="0.243733"/>
      <pos A="0.243733" C="0.293868" G="0.359043" T="0.103356"/>
      <pos A="0.148477" C="0.25376" G="0.389124" T="0.208639"/>
      <pos A="0.193598" C="0.318935" G="0.258773" T="0.228692"/>
      <pos A="0.198612" C="0.349016" G="0.273814" T="0.178558"/>
      <pos A="0.108369" C="0.303895" G="0.429232" T="0.158504"/>
      <pos A="0.188585" C="0.243733" G="0.23872" T="0.328962"/>
      <pos A="0.278828" C="0.143464" G="0.399151" T="0.178558"/>
      <pos A="0.288854" C="0.303895" G="0.198612" T="0.208639"/>
      <pos A="0.188585" C="0.313922" G="0.273814" T="0.223679"/>
      <pos A="0.163518" C="0.323949" G="0.258773" T="0.25376"/>
      <pos A="0.15349" C="0.25376" G="0.273814" T="0.318935"/>
      <pos A="0.128424" C="0.203626" G="0.444273" T="0.223679"/>
      <pos A="0.0732751" C="0.529501" G="0.213652" T="0.183571"/>
      <pos A="0.288854" C="0.359043" G="0.203626" T="0.148477"/>
      <pos A="0.178558" C="0.544541" G="0.193598" T="0.0833017"/>
      <pos A="0.218666" C="0.23872" G="0.23872" T="0.303895"/>
      <pos A="0.0682617" C="0.293868" G="0.444273" T="0.193598"/>
      <pos A="0.25376" C="0.283841" G="0.268801" T="0.193598"/>
      <pos A="0.173545" C="0.263787" G="0.374084" T="0.188585"/>
      <pos A="0.263787" C="0.213652" G="0.293868" T="0.228692"/>
      <pos A="0.15349" C="0.173545" G="0.374084" T="0.298881"/>
      <pos A="0.133437" C="0.268801" G="0.394137" T="0.203626"/>
      <pos A="0.188585" C="0.359043" G="0.263787" T="0.188585"/>
      <pos A="0.248747" C="0.394137" G="0.13845" T="0.218666"/>
      <pos A="0.113383" C="0.178558" G="0.394137" T="0.313922"/>
      <pos A="0.283841" C="0.313922" G="0.248747" T="0.15349"/>
      <pos A="0.188585" C="0.288854" G="0.218666" T="0.303895"/>
      <pos A="0.208639" C="0.223679" G="0.394137" T="0.173545"/>
      <pos A="0.0782884" C="0.268801" G="0.313922" T="0.33899"/>
      <pos A="0.218666" C="0.394137" G="0.148477" T="0.23872"/>
      <pos A="0.163518" C="0.248747" G="0.389124" T="0.198612"/>
      <pos A="0.173545" C="0.409178" G="0.228692" T="0.188585"/>
      <pos A="0.328962" C="0.143464" G="0.328962" T="0.198612"/>
      <pos A="0.0983427" C="0.323949" G="0.479367" T="0.0983427"/>
      <pos A="0.173545" C="0.323949" G="0.288854" T="0.213652"/>
      <pos A="0.263787" C="0.288854" G="0.223679" T="0.223679"/>
    </motif>
    <motif db="0" id="M94" alt="O94" length="40" nsites="8" evalue="1.3e-003">
      <pos A="0.00308642" C="0.79321" G="0.200617" T="0.00308642"/>
      <pos A="0.200617" C="0.00308642" G="0.200617" T="0.595679"/>
      <pos A="0.595679" C="0.00308642" G="0.200617" T="0.200617"/>
      <pos A="0.200617" C="0.00308642" G="0.79321" T="0.00308642"/>
      <pos A="0.200617" C="0.79321" G="0.00308642" T="0.00308642"/>
      <pos A="0.00308642" C="0.990741" G="0.00308642" T="0.00308642"/>
      <pos A="0.00308642" C="0.595679" G="0.200617" T="0.200617"/>
      <pos A="0.00308642" C="0.79321" G="0.00308642" T="0.200617"/>
      <pos A="0.595679" C="0.00308642" G="0.398148" T="0.00308642"/>
      <pos A="0.398148" C="0.00308642" G="0.595679" T="0.00308642"/>
      <pos A="0.00308642" C="0.79321" G="0.00308642" T="0.200617"/>
      <pos A="0.00308642" C="0.00308642" G="0.00308642" T="0.990741"/>
      <pos A="0.00308642" C="0.00308642" G="0.595679" T="0.398148"/>
      <pos A="0.00308642" C="0.00308642" G="0.595679" T="0.398148"/>
      <pos A="0.00308642" C="0.200617" G="0.79321" T="0.00308642"/>
      <pos A="0.00308642" C="0.79321" G="0.00308642" T="0.200617"/>
      <pos A="0.398148" C="0.00308642" G="0.00308642" T="0.595679"/>
      <pos A="0.00308642" C="0.00308642" G="0.990741" T="0.00308642"/>
      <pos A="0.200617" C="0.00308642" G="0.00308642" T="0.79321"/>
      <pos A="0.00308642" C="0.00308642" G="0.990741" T="0.00308642"/>
      <pos A="0.200617" C="0.79321" G="0.00308642" T="0.00308642"/>
      <pos A="0.200617" C="0.79321" G="0.00308642" T="0.00308642"/>
      <pos A="0.200617" C="0.00308642" G="0.00308642" T="0.79321"/>
      <pos A="0.00308642" C="0.990741" G="0.00308642" T="0.00308642"/>
      <pos A="0.00308642" C="0.00308642" G="0.990741" T="0.00308642"/>
      <pos A="0.200617" C="0.00308642" G="0.79321" T="0.00308642"/>
      <pos A="0.200617" C="0.00308642" G="0.200617" T="0.595679"/>
      <pos A="0.200617" C="0.79321" G="0.00308642" T="0.00308642"/>
      <pos A="0.200617" C="0.00308642" G="0.200617" T="0.595679"/>
      <pos A="0.398148" C="0.595679" G="0.00308642" T="0.00308642"/>
      <pos A="0.00308642" C="0.398148" G="0.00308642" T="0.595679"/>
      <pos A="0.79321" C="0.00308642" G="0.200617" T="0.00308642"/>
      <pos A="0.00308642" C="0.00308642" G="0.200617" T="0.79321"/>
      <pos A="0.00308642" C="0.00308642" G="0.79321" T="0.200617"/>
      <pos A="0.200617" C="0.595679" G="0.200617" T="0.00308642"/>
      <pos A="0.00308642" C="0.00308642" G="0.79321" T="0.200617"/>
      <pos A="0.00308642" C="0.990741" G="0.00308642" T="0.00308642"/>
      <pos A="0.00308642" C="0.990741" G="0.00308642" T="0.00308642"/>
      <pos A="0.200617" C="0.00308642" G="0.00308642" T="0.79321"/>
      <pos A="0.00308642" C="0.595679" G="0.00308642" T="0.398148"/>
    </motif>
    <motif db="0" id="M95" alt="O95" length="40" nsites="8" evalue="1.3e-003">
      <pos A="0.222565" C="0.442043" G="0.200617" T="0.134773"/>
      <pos A="0.244513" C="0.090878" G="0.266461" T="0.398148"/>
      <pos A="0.0250341" C="0.17867" G="0.310357" T="0.48594"/>
      <pos A="0.0250341" C="0.266461" G="0.420096" T="0.288409"/>
      <pos A="0.090878" C="0.134773" G="0.442043" T="0.332304"/>
      <pos A="0.244513" C="0.354253" G="0.200617" T="0.200617"/>
      <pos A="0.112826" C="0.266461" G="0.507887" T="0.112826"/>
      <pos A="0.266461" C="0.200617" G="0.332304" T="0.200617"/>
      <pos A="0.156722" C="0.551784" G="0.17867" T="0.112826"/>
      <pos A="0.156722" C="0.244513" G="0.420096" T="0.17867"/>
      <pos A="0.310357" C="0.398148" G="0.0689304" T="0.222565"/>
      <pos A="0.112826" C="0.156722" G="0.398148" T="0.332304"/>
      <pos A="0.112826" C="0.266461" G="0.398148" T="0.222565"/>
      <pos A="0.134773" C="0.354253" G="0.420096" T="0.090878"/>
      <pos A="0.134773" C="0.310357" G="0.266461" T="0.288409"/>
      <pos A="0.200617" C="0.156722" G="0.244513" T="0.398148"/>
      <pos A="0.398148" C="0.200617" G="0.244513" T="0.156722"/>
      <pos A="0.17867" C="0.310357" G="0.420096" T="0.090878"/>
      <pos A="0.112826" C="0.398148" G="0.244513" T="0.244513"/>
      <pos A="0.354253" C="0.244513" G="0.112826" T="0.288409"/>
      <pos A="0.17867" C="0.244513" G="0.529835" T="0.0469817"/>
      <pos A="0.222565" C="0.112826" G="0.354253" T="0.310357"/>
      <pos A="0.090878" C="0.398148" G="0.332304" T="0.17867"/>
      <pos A="0.266461" C="0.551784" G="0.112826" T="0.0689304"/>
      <pos A="0.156722" C="0.288409" G="0.244513" T="0.310357"/>
      <pos A="0.200617" C="0.090878" G="0.507887" T="0.200617"/>
      <pos A="0.156722" C="0.17867" G="0.398148" T="0.266461"/>
      <pos A="0.134773" C="0.112826" G="0.617627" T="0.134773"/>
      <pos A="0.266461" C="0.463992" G="0.112826" T="0.156722"/>
      <pos A="0.244513" C="0.244513" G="0.17867" T="0.332304"/>
      <pos A="0.17867" C="0.310357" G="0.266461" T="0.244513"/>
      <pos A="0.090878" C="0.200617" G="0.48594" T="0.222565"/>
      <pos A="0.17867" C="0.156722" G="0.3762" T="0.288409"/>
      <pos A="0.0689304" C="0.200617" G="0.463992" T="0.266461"/>
      <pos A="0.200617" C="0.156722" G="0.420096" T="0.222565"/>
      <pos A="0.288409" C="0.507887" G="0.0469817" T="0.156722"/>
      <pos A="0.0469817" C="0.17867" G="0.332304" T="0.442043"/>
      <pos A="0.112826" C="0.420096" G="0.222565" T="0.244513"/>
      <pos A="0.398148" C="0.156722" G="0.0250341" T="0.420096"/>
      <pos A="0.156722" C="0.3762" G="0.222565" T="0.244513"/>
    </motif>
    <motif db="0" id="M96" alt="O96" length="40" nsites="8" evalue="1.3e-003">
      <pos A="0.126543" C="0.25" G="0.126543" T="0.496914"/>
      <pos A="0.00308642" C="0.62037" G="0.00308642" T="0.373457"/>
      <pos A="0.126543" C="0.743827" G="0.126543" T="0.00308642"/>
      <pos A="0.25" C="0.373457" G="0.25" T="0.126543"/>
      <pos A="0.00308642" C="0.126543" G="0.743827" T="0.126543"/>
      <pos A="0.126543" C="0.00308642" G="0.62037" T="0.25"/>
      <pos A="0.126543" C="0.25" G="0.373457" T="0.25"/>
      <pos A="0.25" C="0.496914" G="0.25" T="0.00308642"/>
      <pos A="0.496914" C="0.373457" G="0.00308642" T="0.126543"/>
      <pos A="0.126543" C="0.00308642" G="0.743827" T="0.126543"/>
      <pos A="0.373457" C="0.25" G="0.25" T="0.126543"/>
      <pos A="0.25" C="0.373457" G="0.126543" T="0.25"/>
      <pos A="0.373457" C="0.00308642" G="0.126543" T="0.496914"/>
      <pos A="0.00308642" C="0.25" G="0.00308642" T="0.743827"/>
      <pos A="0.00308642" C="0.373457" G="0.25" T="0.373457"/>
      <pos A="0.00308642" C="0.373457" G="0.25" T="0.373457"/>
      <pos A="0.373457" C="0.00308642" G="0.496914" T="0.126543"/>
      <pos A="0.00308642" C="0.62037" G="0.25" T="0.126543"/>
      <pos A="0.126543" C="0.126543" G="0.25" T="0.496914"/>
      <pos A="0.126543" C="0.126543" G="0.25" T="0.496914"/>
      <pos A="0.496914" C="0.00308642" G="0.373457" T="0.126543"/>
      <pos A="0.25" C="0.00308642" G="0.373457" T="0.373457"/>
      <pos A="0.373457" C="0.25" G="0.373457" T="0.00308642"/>
      <pos A="0.25" C="0.00308642" G="0.373457" T="0.373457"/>
      <pos A="0.496914" C="0.126543" G="0.373457" T="0.00308642"/>
      <pos A="0.126543" C="0.25" G="0.373457" T="0.25"/>
      <pos A="0.126543" C="0.373457" G="0.373457" T="0.126543"/>
      <pos A="0.00308642" C="0.126543" G="0.25" T="0.62037"/>
      <pos A="0.496914" C="0.126543" G="0.373457" T="0.00308642"/>
      <pos A="0.496914" C="0.126543" G="0.126543" T="0.25"/>
      <pos A="0.373457" C="0.126543" G="0.126543" T="0.373457"/>
      <pos A="0.373457" C="0.126543" G="0.496914" T="0.00308642"/>
      <pos A="0.496914" C="0.373457" G="0.00308642" T="0.126543"/>
      <pos A="0.25" C="0.25" G="0.373457" T="0.126543"/>
      <pos A="0.00308642" C="0.126543" G="0.62037" T="0.25"/>
      <pos A="0.00308642" C="0.25" G="0.373457" T="0.373457"/>
      <pos A="0.25" C="0.00308642" G="0.496914" T="0.25"/>
      <pos A="0.25" C="0.126543" G="0.00308642" T="0.62037"/>
      <pos A="0.496914" C="0.373457" G="0.126543" T="0.00308642"/>
      <pos A="0.00308642" C="0.743827" G="0.00308642" T="0.25"/>
    </motif>
    <motif db="0" id="M97" alt="O97" length="40" nsites="8" evalue="1.3e-003">
      <pos A="0.243733" C="0.449286" G="0.188585" T="0.118396"/>
      <pos A="0.233707" C="0.273814" G="0.193598" T="0.298881"/>
      <pos A="0.183571" C="0.263787" G="0.248747" T="0.303895"/>
      <pos A="0.178558" C="0.268801" G="0.268801" T="0.283841"/>
      <pos A="0.148477" C="0.233707" G="0.374084" T="0.243733"/>
      <pos A="0.223679" C="0.203626" G="0.23872" T="0.333975"/>
      <pos A="0.133437" C="0.404164" G="0.273814" T="0.188585"/>
      <pos A="0.268801" C="0.273814" G="0.384111" T="0.0732751"/>
      <pos A="0.203626" C="0.35403" G="0.328962" T="0.113383"/>
      <pos A="0.108369" C="0.33899" G="0.35403" T="0.198612"/>
      <pos A="0.158504" C="0.268801" G="0.328962" T="0.243733"/>
      <pos A="0.233707" C="0.278828" G="0.218666" T="0.268801"/>
      <pos A="0.133437" C="0.248747" G="0.404164" T="0.213652"/>
      <pos A="0.118396" C="0.429232" G="0.218666" T="0.233707"/>
      <pos A="0.188585" C="0.273814" G="0.288854" T="0.248747"/>
      <pos A="0.173545" C="0.374084" G="0.298881" T="0.15349"/>
      <pos A="0.268801" C="0.273814" G="0.404164" T="0.0532207"/>
      <pos A="0.25376" C="0.333975" G="0.15349" T="0.258773"/>
      <pos A="0.323949" C="0.148477" G="0.409178" T="0.118396"/>
      <pos A="0.188585" C="0.384111" G="0.178558" T="0.248747"/>
      <pos A="0.108369" C="0.25376" G="0.359043" T="0.278828"/>
      <pos A="0.318935" C="0.288854" G="0.108369" T="0.283841"/>
      <pos A="0.168531" C="0.333975" G="0.333975" T="0.163518"/>
      <pos A="0.118396" C="0.15349" G="0.489394" T="0.23872"/>
      <pos A="0.13845" C="0.424218" G="0.288854" T="0.148477"/>
      <pos A="0.148477" C="0.278828" G="0.298881" T="0.273814"/>
      <pos A="0.0833017" C="0.178558" G="0.349016" T="0.389124"/>
      <pos A="0.243733" C="0.33899" G="0.198612" T="0.218666"/>
      <pos A="0.233707" C="0.288854" G="0.298881" T="0.178558"/>
      <pos A="0.133437" C="0.273814" G="0.364056" T="0.228692"/>
      <pos A="0.23872" C="0.258773" G="0.263787" T="0.23872"/>
      <pos A="0.158504" C="0.15349" G="0.323949" T="0.364056"/>
      <pos A="0.218666" C="0.283841" G="0.33899" T="0.158504"/>
      <pos A="0.198612" C="0.374084" G="0.268801" T="0.158504"/>
      <pos A="0.103356" C="0.374084" G="0.163518" T="0.359043"/>
      <pos A="0.0782884" C="0.213652" G="0.449286" T="0.258773"/>
      <pos A="0.178558" C="0.384111" G="0.268801" T="0.168531"/>
      <pos A="0.318935" C="0.283841" G="0.15349" T="0.243733"/>
      <pos A="0.268801" C="0.303895" G="0.263787" T="0.163518"/>
      <pos A="0.163518" C="0.313922" G="0.419205" T="0.103356"/>
    </motif>
    <motif db="0" id="M98" alt="O98" length="40" nsites="8" evalue="1.3e-003">
      <pos A="0.118396" C="0.444273" G="0.263787" T="0.173545"/>
      <pos A="0.208639" C="0.419205" G="0.23872" T="0.133437"/>
      <pos A="0.263787" C="0.123409" G="0.444273" T="0.168531"/>
      <pos A="0.13845" C="0.248747" G="0.364056" T="0.248747"/>
      <pos A="0.178558" C="0.193598" G="0.474353" T="0.15349"/>
      <pos A="0.133437" C="0.33899" G="0.233707" T="0.293868"/>
      <pos A="0.213652" C="0.258773" G="0.293868" T="0.233707"/>
      <pos A="0.0883151" C="0.359043" G="0.258773" T="0.293868"/>
      <pos A="0.198612" C="0.359043" G="0.288854" T="0.15349"/>
      <pos A="0.258773" C="0.228692" G="0.218666" T="0.293868"/>
      <pos A="0.268801" C="0.328962" G="0.213652" T="0.188585"/>
      <pos A="0.213652" C="0.419205" G="0.218666" T="0.148477"/>
      <pos A="0.158504" C="0.328962" G="0.188585" T="0.323949"/>
      <pos A="0.243733" C="0.163518" G="0.283841" T="0.308909"/>
      <pos A="0.0983427" C="0.384111" G="0.303895" T="0.213652"/>
      <pos A="0.218666" C="0.198612" G="0.359043" T="0.223679"/>
      <pos A="0.163518" C="0.444273" G="0.198612" T="0.193598"/>
      <pos A="0.308909" C="0.203626" G="0.268801" T="0.218666"/>
      <pos A="0.13845" C="0.25376" G="0.494407" T="0.113383"/>
      <pos A="0.143464" C="0.308909" G="0.33899" T="0.208639"/>
      <pos A="0.0782884" C="0.273814" G="0.454299" T="0.193598"/>
      <pos A="0.25376" C="0.248747" G="0.233707" T="0.263787"/>
      <pos A="0.158504" C="0.328962" G="0.15349" T="0.359043"/>
      <pos A="0.123409" C="0.419205" G="0.288854" T="0.168531"/>
      <pos A="0.203626" C="0.168531" G="0.258773" T="0.36907"/>
      <pos A="0.273814" C="0.298881" G="0.258773" T="0.168531"/>
      <pos A="0.218666" C="0.349016" G="0.288854" T="0.143464"/>
      <pos A="0.248747" C="0.193598" G="0.36907" T="0.188585"/>
      <pos A="0.163518" C="0.228692" G="0.449286" T="0.158504"/>
      <pos A="0.178558" C="0.36907" G="0.108369" T="0.344003"/>
      <pos A="0.188585" C="0.293868" G="0.193598" T="0.323949"/>
      <pos A="0.268801" C="0.183571" G="0.394137" T="0.15349"/>
      <pos A="0.0532207" C="0.308909" G="0.51446" T="0.123409"/>
      <pos A="0.308909" C="0.293868" G="0.298881" T="0.0983427"/>
      <pos A="0.198612" C="0.233707" G="0.429232" T="0.13845"/>
      <pos A="0.173545" C="0.328962" G="0.218666" T="0.278828"/>
      <pos A="0.0632484" C="0.243733" G="0.454299" T="0.23872"/>
      <pos A="0.173545" C="0.414192" G="0.213652" T="0.198612"/>
      <pos A="0.233707" C="0.293868" G="0.168531" T="0.303895"/>
      <pos A="0.273814" C="0.203626" G="0.303895" T="0.218666"/>
    </motif>
    <motif db="0" id="M99" alt="O99" length="40" nsites="8" evalue="1.3e-003">
      <pos A="0.113946" C="0.285273" G="0.426366" T="0.174414"/>
      <pos A="0.184492" C="0.255039" G="0.386054" T="0.174414"/>
      <pos A="0.224805" C="0.275195" G="0.315508" T="0.184492"/>
      <pos A="0.204649" C="0.275195" G="0.335664" T="0.184492"/>
      <pos A="0.275195" C="0.14418" G="0.275195" T="0.305429"/>
      <pos A="0.14418" C="0.335664" G="0.224805" T="0.295351"/>
      <pos A="0.113946" C="0.386054" G="0.295351" T="0.204649"/>
      <pos A="0.255039" C="0.234883" G="0.396132" T="0.113946"/>
      <pos A="0.124024" C="0.325586" G="0.325586" T="0.224805"/>
      <pos A="0.103868" C="0.426366" G="0.0937896" T="0.375976"/>
      <pos A="0.335664" C="0.194571" G="0.265117" T="0.204649"/>
      <pos A="0.124024" C="0.325586" G="0.446523" T="0.103868"/>
      <pos A="0.305429" C="0.255039" G="0.285273" T="0.154258"/>
      <pos A="0.14418" C="0.103868" G="0.436445" T="0.315508"/>
      <pos A="0.224805" C="0.204649" G="0.345742" T="0.224805"/>
      <pos A="0.134102" C="0.365898" G="0.224805" T="0.275195"/>
      <pos A="0.184492" C="0.325586" G="0.295351" T="0.194571"/>
      <pos A="0.164336" C="0.476758" G="0.154258" T="0.204649"/>
      <pos A="0.365898" C="0.154258" G="0.244961" T="0.234883"/>
      <pos A="0.0534765" C="0.315508" G="0.375976" T="0.255039"/>
      <pos A="0.194571" C="0.426366" G="0.134102" T="0.244961"/>
      <pos A="0.0635546" C="0.46668" G="0.295351" T="0.174414"/>
      <pos A="0.124024" C="0.375976" G="0.315508" T="0.184492"/>
      <pos A="0.113946" C="0.315508" G="0.345742" T="0.224805"/>
      <pos A="0.244961" C="0.375976" G="0.244961" T="0.134102"/>
      <pos A="0.214727" C="0.174414" G="0.265117" T="0.345742"/>
      <pos A="0.255039" C="0.0937896" G="0.295351" T="0.35582"/>
      <pos A="0.113946" C="0.456601" G="0.295351" T="0.134102"/>
      <pos A="0.194571" C="0.345742" G="0.35582" T="0.103868"/>
      <pos A="0.305429" C="0.103868" G="0.416288" T="0.174414"/>
      <pos A="0.164336" C="0.305429" G="0.345742" T="0.184492"/>
      <pos A="0.214727" C="0.154258" G="0.325586" T="0.305429"/>
      <pos A="0.255039" C="0.496914" G="0.113946" T="0.134102"/>
      <pos A="0.113946" C="0.436445" G="0.375976" T="0.0736336"/>
      <pos A="0.113946" C="0.51707" G="0.113946" T="0.255039"/>
      <pos A="0.0232425" C="0.0333205" G="0.577539" T="0.365898"/>
      <pos A="0.14418" C="0.305429" G="0.315508" T="0.234883"/>
      <pos A="0.184492" C="0.0937896" G="0.305429" T="0.416288"/>
      <pos A="0.194571" C="0.305429" G="0.436445" T="0.0635546"/>
      <pos A="0.295351" C="0.14418" G="0.194571" T="0.365898"/>
    </motif>
  </queries>
  <targets>
    <motif db="0" id="AIRE_HUMAN.H11MO.0.C" length="18" nsites="41" evalue="1.0e+000"
        url="http://hocomoco.autosome.ru/motif/AIRE_HUMAN.H11MO.0.C">
      <pos A="0.397368" C="0.261336" G="0.125304" T="0.215992"/>
      <pos A="0.181984" C="0.181984" G="0.13664" T="0.499392"/>
      <pos A="0.13664" C="0.13664" G="0.204656" T="0.522064"/>
      <pos A="0.0459522" C="0.000608273" G="0.884815" T="0.0686242"/>
      <pos A="0.000608273" C="0.000608273" G="0.816799" T="0.181984"/>
      <pos A="0.318016" C="0.0459522" G="0.0232802" T="0.612752"/>
      <pos A="0.386032" C="0.0912962" G="0.0232802" T="0.499392"/>
      <pos A="0.36336" C="0.13664" G="0.13664" T="0.36336"/>
      <pos A="0.340688" C="0.0686242" G="0.13664" T="0.454048"/>
      <pos A="0.522064" C="0.0912962" G="0.13664" T="0.25"/>
      <pos A="0.386032" C="0.0459522" G="0.0686242" T="0.499392"/>
      <pos A="0.227328" C="0.13664" G="0.0686242" T="0.567408"/>
      <pos A="0.000608273" C="0.0232802" G="0.884815" T="0.0912962"/>
      <pos A="0.000608273" C="0.000608273" G="0.975503" T="0.0232802"/>
      <pos A="0.227328" C="0.0912962" G="0.25" T="0.431376"/>
      <pos A="0.0686242" C="0.181984" G="0.181984" T="0.567408"/>
      <pos A="0.454048" C="0.0232802" G="0.159312" T="0.36336"/>
      <pos A="0.403036" C="0.267004" G="0.1083" T="0.22166"/>
    </motif>
    <motif db="0" id="ARI3A_HUMAN.H11MO.0.D" length="22" nsites="44" evalue="1.0e+000"
        url="http://hocomoco.autosome.ru/motif/ARI3A_HUMAN.H11MO.0.D">
      <pos A="0.390323" C="0.0966588" G="0.325656" T="0.187362"/>
      <pos A="0.680839" C="0.0912698" G="0.000566893" T="0.227324"/>
      <pos A="0.112826" C="0.000566893" G="0.000566893" T="0.886041"/>
      <pos A="0.158177" C="0.000566893" G="0.000566893" T="0.840689"/>
      <pos A="0.952948" C="0.0459184" G="0.000566893" T="0.000566893"/>
      <pos A="0.931392" C="0.0674742" G="0.000566893" T="0.000566893"/>
      <pos A="0.475637" C="0.000566893" G="0.0243626" T="0.499433"/>
      <pos A="0.000566893" C="0.40873" G="0.227324" T="0.363379"/>
      <pos A="0.294232" C="0.181973" G="0.432526" T="0.0912698"/>
      <pos A="0.499433" C="0.0459184" G="0.363379" T="0.0912698"/>
      <pos A="0.454082" C="0.0459184" G="0.158177" T="0.341823"/>
      <pos A="0.72843" C="0.000566893" G="0.0912698" T="0.179733"/>
      <pos A="0.136621" C="0.0459184" G="0.0912698" T="0.72619"/>
      <pos A="0.160417" C="0.56858" G="0.0459184" T="0.225084"/>
      <pos A="0.72619" C="0.000566893" G="0.000566893" T="0.272676"/>
      <pos A="0.749986" C="0.0459184" G="0.000566893" T="0.203529"/>
      <pos A="0.952948" C="0.000566893" G="0.000566893" T="0.0459184"/>
      <pos A="0.40873" C="0.000566893" G="0.0459184" T="0.544785"/>
      <pos A="0.115066" C="0.136621" G="0.0912698" T="0.657043"/>
      <pos A="0.520989" C="0.136621" G="0.0243626" T="0.318027"/>
      <pos A="0.611692" C="0.069714" G="0.000566893" T="0.318027"/>
      <pos A="0.664672" C="0.00595584" G="0.075103" T="0.254269"/>
    </motif>
    <motif db="0" id="ARNT2_HUMAN.H11MO.0.D" length="12" nsites="18" evalue="1.0e+000"
        url="http://hocomoco.autosome.ru/motif/ARNT2_HUMAN.H11MO.0.D">
      <pos A="0.193565" C="0.0837457" G="0.584034" T="0.138655"/>
      <pos A="0.16611" C="0.282031" G="0.330839" T="0.22102"/>
      <pos A="0.00138122" C="0.660297" G="0.22102" T="0.117302"/>
      <pos A="0.00138122" C="0.0562909" G="0.940947" T="0.00138122"/>
      <pos A="0.00138122" C="0.00138122" G="0.0562909" T="0.940947"/>
      <pos A="0.00138122" C="0.0562909" G="0.940947" T="0.00138122"/>
      <pos A="0.0562909" C="0.00138122" G="0.879936" T="0.062392"/>
      <pos A="0.16611" C="0.330839" G="0.39185" T="0.111201"/>
      <pos A="0.556579" C="0.00138122" G="0.27593" T="0.16611"/>
      <pos A="0.00138122" C="0.330839" G="0.556579" T="0.111201"/>
      <pos A="0.39185" C="0.00138122" G="0.495568" T="0.111201"/>
      <pos A="0.138655" C="0.584034" G="0.193565" T="0.0837457"/>
    </motif>
    <motif db="0" id="ASCL1_HUMAN.H11MO.0.A" length="14" nsites="480" evalue="1.0e+000"
        url="http://hocomoco.autosome.ru/motif/ASCL1_HUMAN.H11MO.0.A">
      <pos A="0.189596" C="0.437461" G="0.175016" T="0.197928"/>
      <pos A="0.218757" C="0.245834" G="0.160435" T="0.374974"/>
      <pos A="0.220839" C="0.254166" G="0.427046" T="0.0979483"/>
      <pos A="0.00630077" C="0.981098" G="0.00421787" T="0.00838367"/>
      <pos A="0.981098" C="0.00421787" G="5.20725e-05" T="0.0146324"/>
      <pos A="0.00630077" C="0.614507" G="0.358311" T="0.0208811"/>
      <pos A="0.00838367" C="0.979015" G="0.00213497" T="0.0104666"/>
      <pos A="0.00838367" C="0.00213497" G="0.00213497" T="0.987346"/>
      <pos A="0.00421787" C="0.00421787" G="0.976932" T="0.0146324"/>
      <pos A="0.00838367" C="0.781139" G="0.083368" T="0.127109"/>
      <pos A="0.0812851" C="0.420798" G="0.00630077" T="0.491616"/>
      <pos A="0.102114" C="0.385388" G="0.274995" T="0.237503"/>
      <pos A="0.131275" C="0.491616" G="0.0979483" T="0.279161"/>
      <pos A="0.166684" C="0.406217" G="0.152104" T="0.274995"/>
    </motif>
    <motif db="0" id="BC11A_HUMAN.H11MO.0.A" length="17" nsites="500" evalue="1.0e+000"
        url="http://hocomoco.autosome.ru/motif/BC11A_HUMAN.H11MO.0.A">
      <pos A="0.37573" C="0.184625" G="0.286195" T="0.153451"/>
      <pos A="0.55058" C="0.0994705" G="0.224094" T="0.125856"/>
      <pos A="0.500164" C="0.142363" G="0.230714" T="0.126759"/>
      <pos A="0.589982" C="0.0166164" G="0.226051" T="0.167351"/>
      <pos A="0.187435" C="0.160796" G="0.580417" T="0.071352"/>
      <pos A="0.664511" C="0.0145816" G="0.269377" T="0.051531"/>
      <pos A="0.104037" C="0.0144884" G="0.828551" T="0.0529239"/>
      <pos A="0.200417" C="0.0327717" G="0.758546" T="0.00826493"/>
      <pos A="0.880098" C="0.0431253" G="0.0485975" T="0.0281795"/>
      <pos A="0.867864" C="0.00583965" G="0.0555442" T="0.0707524"/>
      <pos A="0.248399" C="0.226047" G="0.502141" T="0.0234139"/>
      <pos A="0.150158" C="0.154992" G="0.0315585" T="0.663292"/>
      <pos A="0.117832" C="0.0724923" G="0.760189" T="0.0494865"/>
      <pos A="0.658749" C="0.064413" G="0.250663" T="0.0261749"/>
      <pos A="0.458785" C="0.143453" G="0.310166" T="0.0875961"/>
      <pos A="0.622702" C="0.078845" G="0.157294" T="0.141159"/>
      <pos A="0.358985" C="0.2047" G="0.318076" T="0.118238"/>
    </motif>
    <motif db="0" id="BHE41_HUMAN.H11MO.0.D" length="20" nsites="10" evalue="1.0e+000"
        url="http://hocomoco.autosome.ru/motif/BHE41_HUMAN.H11MO.0.D">
      <pos A="0.382694" C="0.0764775" G="0.168342" T="0.372486"/>
      <pos A="0.00247525" C="0.584286" G="0.410763" T="0.00247525"/>
      <pos A="0.298484" C="0.308691" G="0.298484" T="0.0943401"/>
      <pos A="0.400556" C="0.104547" G="0.492421" T="0.00247525"/>
      <pos A="0.104547" C="0.104547" G="0.410763" T="0.380142"/>
      <pos A="0.00247525" C="0.400556" G="0.492421" T="0.104547"/>
      <pos A="0.00247525" C="0.492421" G="0.00247525" T="0.502628"/>
      <pos A="0.00247525" C="0.992574" G="0.00247525" T="0.00247525"/>
      <pos A="0.706772" C="0.00247525" G="0.196412" T="0.0943401"/>
      <pos A="0.206619" C="0.594493" G="0.0943401" T="0.104547"/>
      <pos A="0.00247525" C="0.104547" G="0.798637" T="0.0943401"/>
      <pos A="0.00247525" C="0.00247525" G="0.00247525" T="0.992574"/>
      <pos A="0.00247525" C="0.00247525" G="0.992574" T="0.00247525"/>
      <pos A="0.308691" C="0.594493" G="0.0943401" T="0.00247525"/>
      <pos A="0.410763" C="0.196412" G="0.104547" T="0.288277"/>
      <pos A="0.00247525" C="0.0943401" G="0.706772" T="0.196412"/>
      <pos A="0.492421" C="0.196412" G="0.308691" T="0.00247525"/>
      <pos A="0.400556" C="0.0943401" G="0.400556" T="0.104547"/>
      <pos A="0.308691" C="0.104547" G="0.584286" T="0.00247525"/>
      <pos A="0.232137" C="0.324002" G="0.324002" T="0.119858"/>
    </motif>
    <motif db="0" id="BRAC_HUMAN.H11MO.0.A" length="20" nsites="500" evalue="1.0e+000"
        url="http://hocomoco.autosome.ru/motif/BRAC_HUMAN.H11MO.0.A">
      <pos A="0.120026" C="0.252" G="0.146021" T="0.481954"/>
      <pos A="0.0780344" C="0.20201" G="0.106029" T="0.613927"/>
      <pos A="0.335983" C="0.311988" G="0.224005" T="0.128024"/>
      <pos A="0.333983" C="0.164017" G="0.379974" T="0.122026"/>
      <pos A="0.138022" C="0.673915" G="0.128024" T="0.060038"/>
      <pos A="0.669916" C="0.0720356" G="0.162018" T="0.0960308"/>
      <pos A="0.19801" C="0.174015" G="0.407968" T="0.220006"/>
      <pos A="0.182014" C="0.252" G="0.40197" T="0.164017"/>
      <pos A="0.244001" C="0.166017" G="0.339982" T="0.25"/>
      <pos A="0.469956" C="0.190012" G="0.230004" T="0.110028"/>
      <pos A="0.343981" C="0.0520396" G="0.437962" T="0.166017"/>
      <pos A="0.060038" C="0.128024" G="0.7479" T="0.0640372"/>
      <pos A="0.0380424" C="0.0160468" G="0.00404919" T="0.941862"/>
      <pos A="0.00204959" C="0.0140472" G="0.969856" T="0.0140472"/>
      <pos A="0.224005" C="0.0520396" G="0.0440412" T="0.679914"/>
      <pos A="0.0320436" C="0.15202" G="0.631924" T="0.184013"/>
      <pos A="0.905869" C="0.020046" G="0.0620376" T="0.0120476"/>
      <pos A="0.659918" C="0.0580384" G="0.222006" T="0.060038"/>
      <pos A="0.34998" C="0.0880324" G="0.261998" T="0.29999"/>
      <pos A="0.20001" C="0.136023" G="0.19801" T="0.465957"/>
    </motif>
    <motif db="0" id="CLOCK_HUMAN.H11MO.0.C" length="14" nsites="252" evalue="1.0e+000"
        url="http://hocomoco.autosome.ru/motif/CLOCK_HUMAN.H11MO.0.C">
      <pos A="0.158766" C="0.599068" G="0.1786" T="0.063566"/>
      <pos A="0.424534" C="0.115133" G="0.1905" T="0.269833"/>
      <pos A="0.2024" C="0.146866" G="0.511801" T="0.138933"/>
      <pos A="0.337267" C="0.3214" G="0.1667" T="0.174633"/>
      <pos A="0.0952995" C="0.848969" G="0.0437326" T="0.0119992"/>
      <pos A="0.809302" C="0.063566" G="0.0437326" T="0.0833994"/>
      <pos A="0.1548" C="0.607001" G="0.127033" T="0.111166"/>
      <pos A="0.253967" C="0.0556327" G="0.642701" T="0.0476993"/>
      <pos A="0.0952995" C="0.1191" G="0.0437326" T="0.741868"/>
      <pos A="0.0873661" C="0.0238992" G="0.860869" T="0.0278659"/>
      <pos A="0.400734" C="0.313467" G="0.1786" T="0.1072"/>
      <pos A="0.369" C="0.242067" G="0.281733" T="0.1072"/>
      <pos A="0.222233" C="0.388834" G="0.289667" T="0.0992662"/>
      <pos A="0.491967" C="0.2976" G="0.0238992" T="0.186533"/>
    </motif>
    <motif db="0" id="COT1_HUMAN.H11MO.0.C" length="17" nsites="500" evalue="1.0e+000"
        url="http://hocomoco.autosome.ru/motif/COT1_HUMAN.H11MO.0.C">
      <pos A="0.180014" C="0.146021" G="0.539942" T="0.134023"/>
      <pos A="0.287992" C="0.0740352" G="0.54994" T="0.0880324"/>
      <pos A="0.248" C="0.0780344" G="0.591932" T="0.0820336"/>
      <pos A="0.208008" C="0.118026" G="0.589932" T="0.0840332"/>
      <pos A="0.0860328" C="0.15002" G="0.361978" T="0.40197"/>
      <pos A="0.132024" C="0.475955" G="0.289992" T="0.10203"/>
      <pos A="0.631924" C="0.112028" G="0.194011" T="0.0620376"/>
      <pos A="0.411968" C="0.0480404" G="0.523945" T="0.0160468"/>
      <pos A="0.725905" C="4.999e-05" G="0.269996" T="0.00404919"/>
      <pos A="0.0180464" C="4.999e-05" G="0.911868" T="0.070036"/>
      <pos A="0.0160468" C="0.010048" G="0.961858" T="0.0120476"/>
      <pos A="0.010048" C="0.0780344" G="0.279994" T="0.631924"/>
      <pos A="0.0660368" C="0.863877" G="0.0420416" T="0.0280444"/>
      <pos A="0.959858" C="0.00404919" G="0.0160468" T="0.020046"/>
      <pos A="0.204009" C="0.126025" G="0.517946" T="0.15202"/>
      <pos A="0.226005" C="0.184013" G="0.493951" T="0.0960308"/>
      <pos A="0.186013" C="0.168016" G="0.505949" T="0.140022"/>
    </motif>
    <motif db="0" id="COT2_HUMAN.H11MO.1.A" length="17" nsites="500" evalue="1.0e+000"
        url="http://hocomoco.autosome.ru/motif/COT2_HUMAN.H11MO.1.A">
      <pos A="0.315987" C="0.0860328" G="0.429964" T="0.168016"/>
      <pos A="0.263997" C="0.0460408" G="0.563937" T="0.126025"/>
      <pos A="0.269996" C="0.10203" G="0.507948" T="0.120026"/>
      <pos A="0.182014" C="0.184013" G="0.511948" T="0.122026"/>
      <pos A="0.128024" C="0.263997" G="0.20001" T="0.407968"/>
      <pos A="0.19801" C="0.543941" G="0.124025" T="0.134023"/>
      <pos A="0.637922" C="0.0760348" G="0.118026" T="0.168016"/>
      <pos A="0.49795" C="0.0240452" G="0.457958" T="0.020046"/>
      <pos A="0.731904" C="0.00204959" G="0.257998" T="0.00804839"/>
      <pos A="0.0260448" C="0.00404919" G="0.89987" T="0.070036"/>
      <pos A="0.0280444" C="0.010048" G="0.909868" T="0.0520396"/>
      <pos A="0.0120476" C="0.0480404" G="0.184013" T="0.755899"/>
      <pos A="0.070036" C="0.831884" G="0.0480404" T="0.05004"/>
      <pos A="0.957858" C="0.0140472" G="0.0160468" T="0.0120476"/>
      <pos A="0.226005" C="0.180014" G="0.415967" T="0.178014"/>
      <pos A="0.30199" C="0.196011" G="0.373975" T="0.128024"/>
      <pos A="0.259998" C="0.154019" G="0.463957" T="0.122026"/>
    </motif>
    <motif db="0" id="CTCFL_HUMAN.H11MO.0.A" length="17" nsites="450" evalue="1.0e+000"
        url="http://hocomoco.autosome.ru/motif/CTCFL_HUMAN.H11MO.0.A">
      <pos A="0.166685" C="0.182237" G="0.44218" T="0.208898"/>
      <pos A="0.0444901" C="0.833204" G="0.0733726" T="0.0489336"/>
      <pos A="0.0178294" C="0.942068" G="0.0267163" T="0.0133859"/>
      <pos A="0.33998" C="0.0689291" G="0.373306" T="0.217785"/>
      <pos A="0.124472" C="0.446623" G="0.417741" T="0.0111642"/>
      <pos A="0.142246" C="0.511053" G="0.0911464" T="0.255554"/>
      <pos A="0.873195" C="0.0444901" G="0.0311597" T="0.0511553"/>
      <pos A="0.00894246" C="0.0111642" G="0.977616" T="0.00227727"/>
      <pos A="0.231115" C="5.55432e-05" G="0.755443" T="0.0133859"/>
      <pos A="0.0800378" C="0.0911464" G="0.733226" T="0.0955899"/>
      <pos A="0.00894246" C="0.00227727" G="0.98206" T="0.00672073"/>
      <pos A="0.0111642" C="0.0133859" G="0.935403" T="0.0400467"/>
      <pos A="0.0822595" C="0.897634" G="0.004499" T="0.0156076"/>
      <pos A="0.21112" C="0.004499" G="0.768774" T="0.0156076"/>
      <pos A="0.028938" C="0.706565" G="0.206676" T="0.0578205"/>
      <pos A="0.128916" C="0.408854" G="0.077816" T="0.384415"/>
      <pos A="0.264441" C="0.26222" G="0.379971" T="0.0933681"/>
    </motif>
    <motif db="0" id="CTCF_HUMAN.H11MO.0.A" length="19" nsites="500" evalue="1.0e+000"
        url="http://hocomoco.autosome.ru/motif/CTCF_HUMAN.H11MO.0.A">
      <pos A="0.0940312" C="0.359978" G="0.126025" T="0.419966"/>
      <pos A="0.15202" C="0.168016" G="0.521946" T="0.158018"/>
      <pos A="0.257998" C="0.0840332" G="0.553939" T="0.104029"/>
      <pos A="0.0680364" C="0.855879" G="0.0360428" T="0.040042"/>
      <pos A="0.00204959" C="0.995851" G="0.00204959" T="4.999e-05"/>
      <pos A="0.69991" C="0.00604879" G="0.242002" T="0.0520396"/>
      <pos A="0.0160468" C="0.65192" G="0.321986" T="0.010048"/>
      <pos A="0.0980304" C="0.593931" G="0.0740352" T="0.234003"/>
      <pos A="0.905869" C="0.0180464" G="0.0540392" T="0.0220456"/>
      <pos A="0.00204959" C="0.00204959" G="0.991852" T="0.00404919"/>
      <pos A="0.385973" C="4.999e-05" G="0.611928" T="0.00204959"/>
      <pos A="0.0260448" C="0.0260448" G="0.587932" T="0.359978"/>
      <pos A="0.0120476" C="0.00204959" G="0.983853" T="0.00204959"/>
      <pos A="0.05004" C="0.0260448" G="0.859878" T="0.0640372"/>
      <pos A="0.0680364" C="0.875875" G="0.0120476" T="0.0440412"/>
      <pos A="0.395971" C="0.0140472" G="0.583933" T="0.00604879"/>
      <pos A="0.0760348" C="0.561938" G="0.325985" T="0.0360428"/>
      <pos A="0.0960308" C="0.421966" G="0.116027" T="0.365977"/>
      <pos A="0.371976" C="0.267996" G="0.315987" T="0.0440412"/>
    </motif>
    <motif db="0" id="CUX1_HUMAN.H11MO.0.C" length="14" nsites="97" evalue="1.0e+000"
        url="http://hocomoco.autosome.ru/motif/CUX1_HUMAN.H11MO.0.C">
      <pos A="0.469114" C="0.141621" G="0.320682" T="0.0685833"/>
      <pos A="0.125129" C="0.201701" G="0.376049" T="0.297121"/>
      <pos A="0.312436" C="0.139265" G="0.515057" T="0.0332423"/>
      <pos A="0.198461" C="0.243226" G="0.452916" T="0.105397"/>
      <pos A="0.15723" C="0.285635" G="0.319798" T="0.237336"/>
      <pos A="0.271205" C="0.0732954" G="0.351311" T="0.304189"/>
      <pos A="0.946216" C="0.0108597" G="0.0320643" T="0.0108597"/>
      <pos A="0.0108597" C="0.0238181" G="0.000257467" T="0.965065"/>
      <pos A="0.000257467" C="0.67468" G="0.0426666" T="0.282396"/>
      <pos A="0.134553" C="0.0426666" G="0.758909" T="0.0638711"/>
      <pos A="0.688227" C="0.000257467" G="0.268848" T="0.0426666"/>
      <pos A="0.0120378" C="0.0226401" G="0.000257467" T="0.965065"/>
      <pos A="0.0709393" C="0.259424" G="0.506811" T="0.162826"/>
      <pos A="0.128074" C="0.183441" G="0.389597" T="0.298888"/>
    </motif>
    <motif db="0" id="E2F1_HUMAN.H11MO.0.A" length="14" nsites="500" evalue="1.0e+000"
        url="http://hocomoco.autosome.ru/motif/E2F1_HUMAN.H11MO.0.A">
      <pos A="0.327984" C="0.160018" G="0.377974" T="0.134023"/>
      <pos A="0.236003" C="0.20001" G="0.45196" T="0.112028"/>
      <pos A="0.271996" C="0.210008" G="0.289992" T="0.228004"/>
      <pos A="0.190012" C="0.10203" G="0.465957" T="0.242002"/>
      <pos A="0.0820336" C="0.20001" G="0.703909" T="0.0140472"/>
      <pos A="0.0180464" C="0.00604879" G="0.965857" T="0.010048"/>
      <pos A="0.0560388" C="0.921866" G="0.00404919" T="0.0180464"/>
      <pos A="0.0160468" C="0.00804839" G="0.957858" T="0.0180464"/>
      <pos A="0.0220456" C="0.0820336" G="0.889872" T="0.00604879"/>
      <pos A="0.0680364" C="0.0340432" G="0.889872" T="0.00804839"/>
      <pos A="0.855879" C="0.020046" G="0.090032" T="0.0340432"/>
      <pos A="0.653919" C="0.0640372" G="0.271996" T="0.010048"/>
      <pos A="0.39997" C="0.140022" G="0.365977" T="0.0940312"/>
      <pos A="0.271996" C="0.164017" G="0.395971" T="0.168016"/>
    </motif>
    <motif db="0" id="E2F3_HUMAN.H11MO.0.A" length="11" nsites="500" evalue="1.0e+000"
        url="http://hocomoco.autosome.ru/motif/E2F3_HUMAN.H11MO.0.A">
      <pos A="0.375975" C="0.140022" G="0.208008" T="0.275995"/>
      <pos A="0.261998" C="0.0460408" G="0.409968" T="0.281994"/>
      <pos A="0.126025" C="0.124025" G="0.675915" T="0.0740352"/>
      <pos A="0.0340432" C="0.00604879" G="0.955859" T="0.00404919"/>
      <pos A="0.124025" C="0.769896" G="0.020046" T="0.0860328"/>
      <pos A="0.15202" C="0.00404919" G="0.683913" T="0.160018"/>
      <pos A="0.0960308" C="0.020046" G="0.867876" T="0.0160468"/>
      <pos A="0.0180464" C="0.010048" G="0.957858" T="0.0140472"/>
      <pos A="0.833883" C="0.0380424" G="0.118026" T="0.010048"/>
      <pos A="0.711908" C="0.0620376" G="0.20001" T="0.0260448"/>
      <pos A="0.533943" C="0.110028" G="0.25" T="0.106029"/>
    </motif>
    <motif db="0" id="E2F4_HUMAN.H11MO.0.A" length="13" nsites="500" evalue="1.0e+000"
        url="http://hocomoco.autosome.ru/motif/E2F4_HUMAN.H11MO.0.A">
      <pos A="0.146021" C="0.257998" G="0.505949" T="0.090032"/>
      <pos A="0.277994" C="0.0960308" G="0.461958" T="0.164017"/>
      <pos A="0.244001" C="0.10003" G="0.525945" T="0.130024"/>
      <pos A="0.10003" C="0.188012" G="0.695911" T="0.0160468"/>
      <pos A="0.00404919" C="0.0360428" G="0.957858" T="0.00204959"/>
      <pos A="0.0120476" C="0.973855" G="4.999e-05" T="0.0140472"/>
      <pos A="0.0360428" C="0.00204959" G="0.945861" T="0.0160468"/>
      <pos A="0.00404919" C="0.0380424" G="0.94986" T="0.00804839"/>
      <pos A="0.090032" C="0.0140472" G="0.893871" T="0.00204959"/>
      <pos A="0.715907" C="0.0220456" G="0.25" T="0.0120476"/>
      <pos A="0.535943" C="0.20001" G="0.222006" T="0.0420416"/>
      <pos A="0.381974" C="0.188012" G="0.281994" T="0.14802"/>
      <pos A="0.253999" C="0.114027" G="0.305989" T="0.325985"/>
    </motif>
    <motif db="0" id="E2F4_HUMAN.H11MO.1.A" length="14" nsites="500" evalue="1.0e+000"
        url="http://hocomoco.autosome.ru/motif/E2F4_HUMAN.H11MO.1.A">
      <pos A="0.106029" C="0.224005" G="0.64792" T="0.0220456"/>
      <pos A="0.0120476" C="0.0860328" G="0.90187" T="4.999e-05"/>
      <pos A="0.0420416" C="0.931864" G="0.00804839" T="0.0180464"/>
      <pos A="0.020046" C="0.00204959" G="0.963857" T="0.0140472"/>
      <pos A="0.0180464" C="0.246001" G="0.731904" T="0.00404919"/>
      <pos A="0.0320436" C="0.0740352" G="0.871876" T="0.0220456"/>
      <pos A="0.7499" C="0.0980304" G="0.136023" T="0.0160468"/>
      <pos A="0.717906" C="0.0620376" G="0.172016" T="0.0480404"/>
      <pos A="0.393971" C="0.132024" G="0.255999" T="0.218006"/>
      <pos A="0.224005" C="0.122026" G="0.20001" T="0.453959"/>
      <pos A="0.146021" C="0.204009" G="0.184013" T="0.465957"/>
      <pos A="0.130024" C="0.321986" G="0.20201" T="0.345981"/>
      <pos A="0.313987" C="0.176015" G="0.331984" T="0.178014"/>
      <pos A="0.471956" C="0.10003" G="0.315987" T="0.112028"/>
    </motif>
    <motif db="0" id="E2F6_HUMAN.H11MO.0.A" length="13" nsites="500" evalue="1.0e+000"
        url="http://hocomoco.autosome.ru/motif/E2F6_HUMAN.H11MO.0.A">
      <pos A="0.337982" C="0.14802" G="0.341982" T="0.172016"/>
      <pos A="0.261998" C="0.0340432" G="0.555939" T="0.14802"/>
      <pos A="0.154019" C="0.126025" G="0.69991" T="0.020046"/>
      <pos A="0.010048" C="0.0160468" G="0.963857" T="0.010048"/>
      <pos A="0.214007" C="0.707908" G="0.0120476" T="0.0660368"/>
      <pos A="0.040042" C="0.0180464" G="0.893871" T="0.0480404"/>
      <pos A="0.0240452" C="0.0480404" G="0.895871" T="0.0320436"/>
      <pos A="0.0720356" C="0.0440412" G="0.871876" T="0.0120476"/>
      <pos A="0.941862" C="0.0320436" G="0.0140472" T="0.0120476"/>
      <pos A="0.511948" C="0.0360428" G="0.435963" T="0.0160468"/>
      <pos A="0.383973" C="0.108028" G="0.437962" T="0.070036"/>
      <pos A="0.277994" C="0.218006" G="0.377974" T="0.126025"/>
      <pos A="0.275995" C="0.162018" G="0.425965" T="0.136023"/>
    </motif>
    <motif db="0" id="E2F7_HUMAN.H11MO.0.B" length="13" nsites="500" evalue="1.0e+000"
        url="http://hocomoco.autosome.ru/motif/E2F7_HUMAN.H11MO.0.B">
      <pos A="0.196011" C="0.14802" G="0.529944" T="0.126025"/>
      <pos A="0.337982" C="0.0320436" G="0.415967" T="0.214007"/>
      <pos A="0.142022" C="0.0820336" G="0.771896" T="0.00404919"/>
      <pos A="0.0440412" C="0.00404919" G="0.941862" T="0.010048"/>
      <pos A="0.0840332" C="0.853879" G="0.00404919" T="0.0580384"/>
      <pos A="0.140022" C="0.0160468" G="0.813887" T="0.030044"/>
      <pos A="0.0220456" C="0.0120476" G="0.957858" T="0.00804839"/>
      <pos A="0.204009" C="0.00604879" G="0.775895" T="0.0140472"/>
      <pos A="0.713907" C="0.00404919" G="0.275995" T="0.00604879"/>
      <pos A="0.603929" C="0.138022" G="0.240002" T="0.0180464"/>
      <pos A="0.427964" C="0.192012" G="0.224005" T="0.156019"/>
      <pos A="0.343981" C="0.0860328" G="0.355979" T="0.214007"/>
      <pos A="0.259998" C="0.15202" G="0.485953" T="0.10203"/>
    </motif>
    <motif db="0" id="EGR1_HUMAN.H11MO.0.A" length="17" nsites="500" evalue="1.0e+000"
        url="http://hocomoco.autosome.ru/motif/EGR1_HUMAN.H11MO.0.A">
      <pos A="0.232004" C="0.248" G="0.409968" T="0.110028"/>
      <pos A="0.319986" C="0.128024" G="0.317986" T="0.234003"/>
      <pos A="0.277994" C="0.180014" G="0.459958" T="0.0820336"/>
      <pos A="0.236003" C="0.112028" G="0.353979" T="0.29799"/>
      <pos A="0.112028" C="0.030044" G="0.807888" T="0.05004"/>
      <pos A="0.236003" C="0.505949" G="0.0460408" T="0.212008"/>
      <pos A="0.0560388" C="0.0340432" G="0.869876" T="0.040042"/>
      <pos A="0.0320436" C="0.00404919" G="0.409968" T="0.553939"/>
      <pos A="0.0920316" C="0.00204959" G="0.891872" T="0.0140472"/>
      <pos A="0.0160468" C="0.00404919" G="0.957858" T="0.0220456"/>
      <pos A="0.0240452" C="0.0320436" G="0.929864" T="0.0140472"/>
      <pos A="0.220006" C="0.475955" G="0.00404919" T="0.29999"/>
      <pos A="0.0880324" C="0.010048" G="0.841882" T="0.060038"/>
      <pos A="0.110028" C="0.0220456" G="0.695911" T="0.172016"/>
      <pos A="0.337982" C="0.128024" G="0.405969" T="0.128024"/>
      <pos A="0.311988" C="0.0820336" G="0.455959" T="0.15002"/>
      <pos A="0.263997" C="0.182014" G="0.435963" T="0.118026"/>
    </motif>
    <motif db="0" id="EGR2_HUMAN.H11MO.0.A" length="18" nsites="500" evalue="1.0e+000"
        url="http://hocomoco.autosome.ru/motif/EGR2_HUMAN.H11MO.0.A">
      <pos A="0.216007" C="0.0740352" G="0.611928" T="0.0980304"/>
      <pos A="0.293991" C="0.0960308" G="0.411968" T="0.19801"/>
      <pos A="0.228004" C="0.0740352" G="0.621926" T="0.0760348"/>
      <pos A="0.253999" C="0.0680364" G="0.50195" T="0.176015"/>
      <pos A="0.319986" C="0.104029" G="0.505949" T="0.070036"/>
      <pos A="0.15002" C="0.104029" G="0.44996" T="0.295991"/>
      <pos A="0.0760348" C="0.10203" G="0.765897" T="0.0560388"/>
      <pos A="0.369976" C="0.190012" G="0.0440412" T="0.395971"/>
      <pos A="0.0340432" C="0.0220456" G="0.929864" T="0.0140472"/>
      <pos A="0.040042" C="0.0120476" G="0.461958" T="0.485953"/>
      <pos A="0.182014" C="0.00604879" G="0.793891" T="0.0180464"/>
      <pos A="0.0360428" C="0.0140472" G="0.889872" T="0.060038"/>
      <pos A="0.0240452" C="0.040042" G="0.915867" T="0.020046"/>
      <pos A="0.34998" C="0.281994" G="0.0220456" T="0.345981"/>
      <pos A="0.0580384" C="0.00604879" G="0.873875" T="0.0620376"/>
      <pos A="0.0760348" C="0.0340432" G="0.781894" T="0.108028"/>
      <pos A="0.341982" C="0.0740352" G="0.50195" T="0.0820336"/>
      <pos A="0.253999" C="0.0480404" G="0.561938" T="0.136023"/>
    </motif>
    <motif db="0" id="EGR2_HUMAN.H11MO.1.A" length="16" nsites="498" evalue="1.0e+000"
        url="http://hocomoco.autosome.ru/motif/EGR2_HUMAN.H11MO.1.A">
      <pos A="0.19479" C="0.144599" G="0.45779" T="0.202821"/>
      <pos A="0.281118" C="0.172706" G="0.453774" T="0.0924011"/>
      <pos A="0.188767" C="0.100432" G="0.373469" T="0.337332"/>
      <pos A="0.0622867" C="0.0663019" G="0.849277" T="0.0221341"/>
      <pos A="0.244981" C="0.365439" G="0.0582714" T="0.331309"/>
      <pos A="0.00607308" C="0.0181189" G="0.969735" T="0.00607308"/>
      <pos A="0.012096" C="0.0100883" G="0.34737" T="0.630446"/>
      <pos A="0.162668" C="0.00406545" G="0.81314" T="0.0201265"/>
      <pos A="0.0241417" C="0.0100883" G="0.92356" T="0.0422104"/>
      <pos A="0.0241417" C="0.0181189" G="0.953674" T="0.00406545"/>
      <pos A="0.321271" C="0.357408" G="0.012096" T="0.309225"/>
      <pos A="0.0321723" C="0.00607308" G="0.911514" T="0.0502409"/>
      <pos A="0.0683096" C="0.028157" G="0.712758" T="0.190775"/>
      <pos A="0.299187" C="0.0944088" G="0.459797" T="0.146607"/>
      <pos A="0.220889" C="0.0803554" G="0.524041" T="0.174714"/>
      <pos A="0.188767" C="0.164676" G="0.516011" T="0.130546"/>
    </motif>
    <motif db="0" id="EOMES_HUMAN.H11MO.0.D" length="12" nsites="375" evalue="1.0e+000"
        url="http://hocomoco.autosome.ru/motif/EOMES_HUMAN.H11MO.0.D">
      <pos A="0.460707" C="0.106754" G="0.287274" T="0.145265"/>
      <pos A="0.253922" C="0.0509424" G="0.465379" T="0.229757"/>
      <pos A="0.220232" C="0.188876" G="0.447208" T="0.143684"/>
      <pos A="0.834403" C="0.00815623" G="0.0691345" T="0.0883059"/>
      <pos A="0.265737" C="6.66489e-05" G="0.678406" T="0.0557904"/>
      <pos A="0.0209212" C="0.0840257" G="0.884446" T="0.0106067"/>
      <pos A="0.0236052" C="0.002827" G="0.0155339" T="0.958034"/>
      <pos A="6.66489e-05" C="0.00544219" G="0.991833" T="0.00265827"/>
      <pos A="0.363877" C="0.181104" G="0.0268612" T="0.428158"/>
      <pos A="0.0530921" C="0.16875" G="0.343" T="0.435158"/>
      <pos A="0.898488" C="0.0082171" G="0.0321952" T="0.0611"/>
      <pos A="0.656815" C="0.0351965" G="0.262856" T="0.045132"/>
    </motif>
    <motif db="0" id="ESR2_HUMAN.H11MO.0.A" length="15" nsites="497" evalue="1.0e+000"
        url="http://hocomoco.autosome.ru/motif/ESR2_HUMAN.H11MO.0.A">
      <pos A="0.494921" C="0.0966103" G="0.36215" T="0.0463186"/>
      <pos A="0.114715" C="0.0121203" G="0.790636" T="0.0825287"/>
      <pos A="0.0463186" C="0.026202" G="0.859032" T="0.068447"/>
      <pos A="0.0966103" C="0.116727" G="0.22938" T="0.557282"/>
      <pos A="0.0161436" C="0.798682" G="0.0523537" T="0.13282"/>
      <pos A="0.621656" C="0.0342486" G="0.247485" T="0.0966103"/>
      <pos A="0.092587" C="0.511014" G="0.26559" T="0.130809"/>
      <pos A="5.02917e-05" C="0.667924" G="5.02917e-05" T="0.331975"/>
      <pos A="0.122762" C="0.422501" G="0.267602" T="0.187135"/>
      <pos A="0.0402836" C="0.239439" G="0.0302253" T="0.690052"/>
      <pos A="0.0825287" C="0.026202" G="0.891219" T="5.02917e-05"/>
      <pos A="0.521072" C="0.273637" G="0.086552" T="0.118739"/>
      <pos A="0.0241903" C="0.844951" G="0.0221786" T="0.10868"/>
      <pos A="0.0825287" C="0.846962" G="0.0121203" T="0.0583887"/>
      <pos A="0.0724703" C="0.356115" G="0.0362603" T="0.535154"/>
    </motif>
    <motif db="0" id="ETS2_HUMAN.H11MO.0.B" length="13" nsites="500" evalue="1.0e+000"
        url="http://hocomoco.autosome.ru/motif/ETS2_HUMAN.H11MO.0.B">
      <pos A="0.230004" C="0.140022" G="0.435963" T="0.194011"/>
      <pos A="0.317986" C="0.146021" G="0.345981" T="0.190012"/>
      <pos A="0.321986" C="0.279994" G="0.29799" T="0.10003"/>
      <pos A="0.473955" C="0.0760348" G="0.365977" T="0.0840332"/>
      <pos A="0.192012" C="0.00804839" G="0.7519" T="0.0480404"/>
      <pos A="0.00404919" C="0.010048" G="0.967856" T="0.0180464"/>
      <pos A="0.981854" C="0.0160468" G="4.999e-05" T="0.00204959"/>
      <pos A="0.953859" C="0.0180464" G="0.0240452" T="0.00404919"/>
      <pos A="0.381974" C="0.0840332" G="0.519946" T="0.0140472"/>
      <pos A="0.391972" C="0.261998" G="0.19801" T="0.14802"/>
      <pos A="0.421966" C="0.0480404" G="0.459958" T="0.070036"/>
      <pos A="0.329984" C="0.0860328" G="0.495951" T="0.0880324"/>
      <pos A="0.495951" C="0.10003" G="0.319986" T="0.0840332"/>
    </motif>
    <motif db="0" id="ETV2_HUMAN.H11MO.0.B" length="16" nsites="229" evalue="1.0e+000"
        url="http://hocomoco.autosome.ru/motif/ETV2_HUMAN.H11MO.0.B">
      <pos A="0.323112" C="0.174705" G="0.353667" T="0.148516"/>
      <pos A="0.301288" C="0.174705" G="0.4366" T="0.0874072"/>
      <pos A="0.580642" C="0.135421" G="0.20526" T="0.0786774"/>
      <pos A="0.528263" C="0.0612178" G="0.384221" T="0.0262986"/>
      <pos A="0.563182" C="0.0393933" G="0.388586" T="0.00883893"/>
      <pos A="0.0262986" C="0.87309" G="0.0917722" T="0.00883893"/>
      <pos A="0.89055" C="0.104867" G="0.000109123" T="0.00447403"/>
      <pos A="0.000109123" C="0.000109123" G="0.999673" T="0.000109123"/>
      <pos A="0.000109123" C="0.00447403" G="0.995308" T="0.000109123"/>
      <pos A="0.986578" C="0.000109123" G="0.0132038" T="0.000109123"/>
      <pos A="0.929834" C="0.000109123" G="0.000109123" T="0.0699476"/>
      <pos A="0.475884" C="0.0175687" G="0.506438" T="0.000109123"/>
      <pos A="0.0568529" C="0.323112" G="0.0568529" T="0.563182"/>
      <pos A="0.349302" C="0.135421" G="0.406045" T="0.109232"/>
      <pos A="0.109232" C="0.262003" G="0.567547" T="0.0612178"/>
      <pos A="0.174705" C="0.288193" G="0.4366" T="0.100502"/>
    </motif>
    <motif db="0" id="ETV4_HUMAN.H11MO.0.B" length="11" nsites="500" evalue="1.0e+000"
        url="http://hocomoco.autosome.ru/motif/ETV4_HUMAN.H11MO.0.B">
      <pos A="0.335983" C="0.234003" G="0.329984" T="0.10003"/>
      <pos A="0.383973" C="0.134023" G="0.319986" T="0.162018"/>
      <pos A="0.136023" C="0.609928" G="0.234003" T="0.020046"/>
      <pos A="0.955859" C="0.010048" G="0.020046" T="0.0140472"/>
      <pos A="0.00604879" C="0.00204959" G="0.975855" T="0.0160468"/>
      <pos A="0.0160468" C="0.0260448" G="0.957858" T="4.999e-05"/>
      <pos A="0.923865" C="0.0160468" G="0.05004" T="0.010048"/>
      <pos A="0.869876" C="0.0140472" G="0.0460408" T="0.070036"/>
      <pos A="0.307988" C="0.0220456" G="0.587932" T="0.0820336"/>
      <pos A="0.138022" C="0.178014" G="0.345981" T="0.337982"/>
      <pos A="0.287992" C="0.132024" G="0.413967" T="0.166017"/>
    </motif>
    <motif db="0" id="ETV5_HUMAN.H11MO.0.C" length="14" nsites="500" evalue="1.0e+000"
        url="http://hocomoco.autosome.ru/motif/ETV5_HUMAN.H11MO.0.C">
      <pos A="0.327984" C="0.180014" G="0.381974" T="0.110028"/>
      <pos A="0.455959" C="0.0880324" G="0.327984" T="0.128024"/>
      <pos A="0.29799" C="0.0980304" G="0.493951" T="0.110028"/>
      <pos A="0.20001" C="0.417966" G="0.345981" T="0.0360428"/>
      <pos A="0.839882" C="0.0360428" G="0.0840332" T="0.040042"/>
      <pos A="0.0160468" C="0.00604879" G="0.961858" T="0.0160468"/>
      <pos A="0.0440412" C="0.0160468" G="0.935863" T="0.00404919"/>
      <pos A="0.793891" C="0.0680364" G="0.10203" T="0.0360428"/>
      <pos A="0.945861" C="0.00604879" G="0.0120476" T="0.0360428"/>
      <pos A="0.371976" C="0.0620376" G="0.54794" T="0.0180464"/>
      <pos A="0.228004" C="0.10003" G="0.232004" T="0.439962"/>
      <pos A="0.218006" C="0.106029" G="0.537942" T="0.138022"/>
      <pos A="0.405969" C="0.120026" G="0.385973" T="0.0880324"/>
      <pos A="0.271996" C="0.216007" G="0.373975" T="0.138022"/>
    </motif>
    <motif db="0" id="ETV6_HUMAN.H11MO.0.D" length="9" nsites="500" evalue="1.0e+000"
        url="http://hocomoco.autosome.ru/motif/ETV6_HUMAN.H11MO.0.D">
      <pos A="0.373975" C="0.160018" G="0.303989" T="0.162018"/>
      <pos A="0.126025" C="0.573935" G="0.269996" T="0.030044"/>
      <pos A="0.915867" C="0.010048" G="0.00404919" T="0.070036"/>
      <pos A="0.00604879" C="4.999e-05" G="0.991852" T="0.00204959"/>
      <pos A="0.00404919" C="0.010048" G="0.977854" T="0.00804839"/>
      <pos A="0.885873" C="0.0660368" G="0.0480404" T="4.999e-05"/>
      <pos A="0.917866" C="0.00604879" G="0.0220456" T="0.0540392"/>
      <pos A="0.389972" C="0.0180464" G="0.503949" T="0.0880324"/>
      <pos A="0.122026" C="0.130024" G="0.329984" T="0.417966"/>
    </motif>
    <motif db="0" id="FEV_HUMAN.H11MO.0.B" length="10" nsites="498" evalue="1.0e+000"
        url="http://hocomoco.autosome.ru/motif/FEV_HUMAN.H11MO.0.B">
      <pos A="0.224905" C="0.204828" G="0.520026" T="0.0502409"/>
      <pos A="0.255019" C="0.530064" G="0.134561" T="0.0803554"/>
      <pos A="0.281118" C="0.321271" G="0.355401" T="0.0422104"/>
      <pos A="0.317256" C="0.012096" G="0.658552" T="0.012096"/>
      <pos A="0.0321723" C="0.00607308" G="0.947651" T="0.0141036"/>
      <pos A="0.967727" C="0.0221341" G="0.00406545" T="0.00607308"/>
      <pos A="0.672606" C="0.0582714" G="0.251004" T="0.0181189"/>
      <pos A="0.18676" C="0.132554" G="0.602339" T="0.0783477"/>
      <pos A="0.154638" C="0.387523" G="0.0883859" T="0.369454"/>
      <pos A="0.0723248" C="0.230928" G="0.58427" T="0.112477"/>
    </motif>
    <motif db="0" id="FLI1_HUMAN.H11MO.0.A" length="18" nsites="497" evalue="1.0e+000"
        url="http://hocomoco.autosome.ru/motif/FLI1_HUMAN.H11MO.0.A">
      <pos A="0.209264" C="0.227369" G="0.440606" T="0.122762"/>
      <pos A="0.315882" C="0.148914" G="0.432559" T="0.102645"/>
      <pos A="0.446641" C="0.086552" G="0.37422" T="0.092587"/>
      <pos A="0.201217" C="0.0543653" G="0.653842" T="0.0905753"/>
      <pos A="0.299789" C="0.0362603" G="0.635737" T="0.0282136"/>
      <pos A="0.422501" C="0.388302" G="0.183112" T="0.00608529"/>
      <pos A="0.915359" C="0.0342486" G="0.0402836" T="0.0101086"/>
      <pos A="0.00407363" C="0.00407363" G="0.981744" T="0.0101086"/>
      <pos A="0.00206196" C="0.0121203" G="0.985767" T="5.02917e-05"/>
      <pos A="0.937487" C="0.0181553" G="0.044307" T="5.02917e-05"/>
      <pos A="0.957604" C="0.00206196" G="0.026202" T="0.014132"/>
      <pos A="0.146902" C="0.0282136" G="0.822822" T="0.00206196"/>
      <pos A="0.134832" C="0.171042" G="0.500956" T="0.19317"/>
      <pos A="0.41043" C="0.124774" G="0.402384" T="0.062412"/>
      <pos A="0.394337" C="0.0764937" G="0.474804" T="0.0543653"/>
      <pos A="0.3018" C="0.12075" G="0.509002" T="0.068447"/>
      <pos A="0.24145" C="0.150925" G="0.529119" T="0.0785053"/>
      <pos A="0.388302" C="0.130809" G="0.364162" T="0.116727"/>
    </motif>
    <motif db="0" id="FLI1_HUMAN.H11MO.1.A" length="13" nsites="500" evalue="1.0e+000"
        url="http://hocomoco.autosome.ru/motif/FLI1_HUMAN.H11MO.1.A">
      <pos A="0.375975" C="0.14802" G="0.34798" T="0.128024"/>
      <pos A="0.325985" C="0.0840332" G="0.49795" T="0.0920316"/>
      <pos A="0.45196" C="0.0180464" G="0.483953" T="0.0460408"/>
      <pos A="0.168016" C="0.54994" G="0.271996" T="0.010048"/>
      <pos A="0.817886" C="0.160018" G="0.0120476" T="0.010048"/>
      <pos A="0.00204959" C="0.00204959" G="0.993851" T="0.00204959"/>
      <pos A="0.010048" C="0.00404919" G="0.983853" T="0.00204959"/>
      <pos A="0.985853" C="0.00604879" G="0.00404919" T="0.00404919"/>
      <pos A="0.963857" C="0.00404919" G="0.00804839" T="0.0240452"/>
      <pos A="0.244001" C="0.00604879" G="0.739902" T="0.010048"/>
      <pos A="0.10203" C="0.295991" G="0.218006" T="0.383973"/>
      <pos A="0.265997" C="0.196011" G="0.427964" T="0.110028"/>
      <pos A="0.246001" C="0.108028" G="0.503949" T="0.142022"/>
    </motif>
    <motif db="0" id="FOXD3_HUMAN.H11MO.0.D" length="15" nsites="465" evalue="1.0e+000"
        url="http://hocomoco.autosome.ru/motif/FOXD3_HUMAN.H11MO.0.D">
      <pos A="0.157009" C="0.17636" G="0.298914" T="0.367717"/>
      <pos A="0.118308" C="0.217211" G="0.266663" T="0.397818"/>
      <pos A="0.135508" C="0.00650398" G="0.0559557" T="0.802032"/>
      <pos A="0.0387551" C="0.0688562" G="0.872984" T="0.0194044"/>
      <pos A="0.092507" C="0.0516556" G="0.036605" T="0.819232"/>
      <pos A="0.036605" C="0.111858" G="0.0495055" T="0.802032"/>
      <pos A="0.0538056" C="5.37519e-05" G="0.0946571" T="0.851484"/>
      <pos A="0.339766" C="0.200011" G="0.225812" T="0.234412"/>
      <pos A="0.0581058" C="0.599925" G="0.0624059" T="0.279564"/>
      <pos A="0.294614" C="0.202161" G="0.0409052" T="0.46232"/>
      <pos A="0.109708" C="0.223662" G="0.0710062" T="0.595625"/>
      <pos A="0.404268" C="0.0473554" G="0.146259" T="0.402118"/>
      <pos A="0.230112" C="0.141959" G="0.427919" T="0.200011"/>
      <pos A="0.101107" C="0.363416" G="0.348366" T="0.18711"/>
      <pos A="0.356966" C="0.292464" G="0.111858" T="0.238712"/>
    </motif>
    <motif db="0" id="GATA1_HUMAN.H11MO.0.A" length="19" nsites="500" evalue="1.0e+000"
        url="http://hocomoco.autosome.ru/motif/GATA1_HUMAN.H11MO.0.A">
      <pos A="0.192012" C="0.403969" G="0.206009" T="0.19801"/>
      <pos A="0.116027" C="0.144021" G="0.190012" T="0.54994"/>
      <pos A="0.0560388" C="0.0780344" G="0.639922" T="0.226005"/>
      <pos A="0.118026" C="0.206009" G="0.389972" T="0.285993"/>
      <pos A="0.194011" C="0.313987" G="0.281994" T="0.210008"/>
      <pos A="0.267996" C="0.246001" G="0.277994" T="0.208008"/>
      <pos A="0.224005" C="0.210008" G="0.367976" T="0.19801"/>
      <pos A="0.261998" C="0.168016" G="0.339982" T="0.230004"/>
      <pos A="0.214007" C="0.224005" G="0.313987" T="0.248"/>
      <pos A="0.331984" C="0.188012" G="0.323985" T="0.156019"/>
      <pos A="0.184013" C="0.387972" G="0.321986" T="0.106029"/>
      <pos A="0.719906" C="0.020046" G="0.00804839" T="0.252"/>
      <pos A="0.00604879" C="4.999e-05" G="0.993851" T="4.999e-05"/>
      <pos A="0.995851" C="4.999e-05" G="4.999e-05" T="0.00404919"/>
      <pos A="0.00204959" C="4.999e-05" G="0.0120476" T="0.985853"/>
      <pos A="0.945861" C="0.00404919" G="0.0140472" T="0.0360428"/>
      <pos A="0.857878" C="0.0160468" G="0.090032" T="0.0360428"/>
      <pos A="0.214007" C="0.154019" G="0.553939" T="0.0780344"/>
      <pos A="0.35198" C="0.188012" G="0.345981" T="0.114027"/>
    </motif>
    <motif db="0" id="GATA2_HUMAN.H11MO.0.A" length="19" nsites="500" evalue="1.0e+000"
        url="http://hocomoco.autosome.ru/motif/GATA2_HUMAN.H11MO.0.A">
      <pos A="0.132024" C="0.45196" G="0.226005" T="0.190012"/>
      <pos A="0.124025" C="0.104029" G="0.158018" T="0.613927"/>
      <pos A="0.080034" C="0.05004" G="0.65192" T="0.218006"/>
      <pos A="0.132024" C="0.222006" G="0.413967" T="0.232004"/>
      <pos A="0.271996" C="0.156019" G="0.289992" T="0.281994"/>
      <pos A="0.303989" C="0.158018" G="0.305989" T="0.232004"/>
      <pos A="0.248" C="0.19801" G="0.367976" T="0.186013"/>
      <pos A="0.269996" C="0.196011" G="0.275995" T="0.257998"/>
      <pos A="0.222006" C="0.224005" G="0.267996" T="0.285993"/>
      <pos A="0.325985" C="0.114027" G="0.343981" T="0.216007"/>
      <pos A="0.192012" C="0.337982" G="0.371976" T="0.0980304"/>
      <pos A="0.773895" C="0.00404919" G="0.00804839" T="0.214007"/>
      <pos A="4.999e-05" C="4.999e-05" G="0.995851" T="0.00404919"/>
      <pos A="0.985853" C="4.999e-05" G="0.00804839" T="0.00604879"/>
      <pos A="0.00604879" C="0.00204959" G="0.0160468" T="0.975855"/>
      <pos A="0.965857" C="0.00604879" G="4.999e-05" T="0.0280444"/>
      <pos A="0.843881" C="0.010048" G="0.114027" T="0.0320436"/>
      <pos A="0.140022" C="0.168016" G="0.627924" T="0.0640372"/>
      <pos A="0.343981" C="0.192012" G="0.389972" T="0.0740352"/>
    </motif>
    <motif db="0" id="HAND1_HUMAN.H11MO.0.D" length="17" nsites="500" evalue="1.0e+000"
        url="http://hocomoco.autosome.ru/motif/HAND1_HUMAN.H11MO.0.D">
      <pos A="0.242002" C="0.114027" G="0.439962" T="0.204009"/>
      <pos A="0.154019" C="0.132024" G="0.495951" T="0.218006"/>
      <pos A="0.136023" C="0.265997" G="0.45196" T="0.146021"/>
      <pos A="0.0380424" C="0.40197" G="0.0520396" T="0.507948"/>
      <pos A="0.0240452" C="0.94786" G="0.00604879" T="0.0220456"/>
      <pos A="0.0160468" C="4.999e-05" G="4.999e-05" T="0.983853"/>
      <pos A="0.00204959" C="0.00204959" G="0.987852" T="0.00804839"/>
      <pos A="0.00204959" C="0.224005" G="0.613927" T="0.160018"/>
      <pos A="0.182014" C="0.303989" G="0.126025" T="0.387972"/>
      <pos A="0.192012" C="0.252" G="0.0940312" T="0.461958"/>
      <pos A="0.335983" C="0.10203" G="0.0280444" T="0.533943"/>
      <pos A="0.178014" C="0.222006" G="0.291992" T="0.307988"/>
      <pos A="0.05004" C="0.236003" G="0.0740352" T="0.639922"/>
      <pos A="0.170016" C="0.311988" G="0.39797" T="0.120026"/>
      <pos A="0.0240452" C="0.0260448" G="0.0340432" T="0.915867"/>
      <pos A="0.020046" C="0.867876" G="0.05004" T="0.0620376"/>
      <pos A="0.611928" C="0.108028" G="0.0360428" T="0.244001"/>
    </motif>
    <motif db="0" id="HEN1_HUMAN.H11MO.0.C" length="20" nsites="55" evalue="1.0e+000"
        url="http://hocomoco.autosome.ru/motif/HEN1_HUMAN.H11MO.0.C">
      <pos A="0.119988" C="0.230301" G="0.293337" T="0.356374"/>
      <pos A="0.110767" C="0.0950081" G="0.63618" T="0.158044"/>
      <pos A="0.0319719" C="0.0319719" G="0.778012" T="0.158044"/>
      <pos A="0.0950081" C="0.000453721" G="0.856807" T="0.0477309"/>
      <pos A="0.126526" C="0.126526" G="0.462831" T="0.284117"/>
      <pos A="0.494349" C="0.457467" G="0.0477309" T="0.000453721"/>
      <pos A="0.126526" C="0.142285" G="0.441708" T="0.289481"/>
      <pos A="0.0477309" C="0.919843" G="0.0319719" T="0.000453721"/>
      <pos A="0.967121" C="0.0162128" G="0.0162128" T="0.000453721"/>
      <pos A="0.000453721" C="0.0792491" G="0.872566" T="0.0477309"/>
      <pos A="0.000453721" C="0.998639" G="0.000453721" T="0.000453721"/>
      <pos A="0.06349" C="0.000453721" G="0.000453721" T="0.935603"/>
      <pos A="0.000453721" C="0.000453721" G="0.98288" T="0.0162128"/>
      <pos A="0.0162128" C="0.888325" G="0.06349" T="0.0319719"/>
      <pos A="0.0477309" C="0.0162128" G="0.825289" T="0.110767"/>
      <pos A="0.000453721" C="0.221081" G="0.284117" T="0.494349"/>
      <pos A="0.0162128" C="0.888325" G="0.06349" T="0.0319719"/>
      <pos A="0.0950081" C="0.699217" G="0.0792491" T="0.126526"/>
      <pos A="0.110767" C="0.425949" G="0.0950081" T="0.368276"/>
      <pos A="0.127867" C="0.395771" G="0.0648309" T="0.41153"/>
    </motif>
    <motif db="0" id="HES1_HUMAN.H11MO.0.D" length="13" nsites="28" evalue="1.0e+000"
        url="http://hocomoco.autosome.ru/motif/HES1_HUMAN.H11MO.0.D">
      <pos A="0.314353" C="0.355872" G="0.218861" T="0.110913"/>
      <pos A="0.420225" C="0.474199" G="0.0341044" T="0.0714709"/>
      <pos A="0.0548636" C="0.191874" G="0.698399" T="0.0548636"/>
      <pos A="0.266607" C="0.424377" G="0.237544" T="0.0714709"/>
      <pos A="0.00088968" C="0.997331" G="0.00088968" T="0.00088968"/>
      <pos A="0.976572" C="0.00088968" G="0.00088968" T="0.0216489"/>
      <pos A="0.146204" C="0.727461" G="0.125445" T="0.00088968"/>
      <pos A="0.00088968" C="0.104686" G="0.719158" T="0.175267"/>
      <pos A="0.478351" C="0.312278" G="0.117141" T="0.0922301"/>
      <pos A="0.0797746" C="0.00088968" G="0.881079" T="0.0382562"/>
      <pos A="0.34134" C="0.486655" G="0.171115" T="0.00088968"/>
      <pos A="0.183571" C="0.569692" G="0.104686" T="0.142052"/>
      <pos A="0.370403" C="0.416074" G="0.15866" T="0.0548636"/>
    </motif>
    <motif db="0" id="HESX1_HUMAN.H11MO.0.D" length="16" nsites="8" evalue="1.0e+000"
        url="http://hocomoco.autosome.ru/motif/HESX1_HUMAN.H11MO.0.D">
      <pos A="0.436949" C="0.19709" G="0.182981" T="0.182981"/>
      <pos A="0.00308642" C="0.257055" G="0.35582" T="0.384039"/>
      <pos A="0.00308642" C="0.511023" G="0.482804" T="0.00308642"/>
      <pos A="0.130071" C="0.511023" G="0.00308642" T="0.35582"/>
      <pos A="0.00308642" C="0.00308642" G="0.990741" T="0.00308642"/>
      <pos A="0.14418" C="0.00308642" G="0.722663" T="0.130071"/>
      <pos A="0.130071" C="0.863757" G="0.00308642" T="0.00308642"/>
      <pos A="0.482804" C="0.130071" G="0.00308642" T="0.384039"/>
      <pos A="0.398148" C="0.595679" G="0.00308642" T="0.00308642"/>
      <pos A="0.271164" C="0.130071" G="0.468695" T="0.130071"/>
      <pos A="0.00308642" C="0.115961" G="0.00308642" T="0.877866"/>
      <pos A="0.384039" C="0.00308642" G="0.468695" T="0.14418"/>
      <pos A="0.369929" C="0.115961" G="0.511023" T="0.00308642"/>
      <pos A="0.271164" C="0.468695" G="0.130071" T="0.130071"/>
      <pos A="0.369929" C="0.384039" G="0.115961" T="0.130071"/>
      <pos A="0.0348325" C="0.161817" G="0.147707" T="0.655644"/>
    </motif>
    <motif db="0" id="HEY2_HUMAN.H11MO.0.D" length="17" nsites="8" evalue="1.0e+000"
        url="http://hocomoco.autosome.ru/motif/HEY2_HUMAN.H11MO.0.D">
      <pos A="0.00308642" C="0.00308642" G="0.871025" T="0.122802"/>
      <pos A="0.00308642" C="0.242518" G="0.496914" T="0.257482"/>
      <pos A="0.00308642" C="0.257482" G="0.377198" T="0.362233"/>
      <pos A="0.00308642" C="0.257482" G="0.616629" T="0.122802"/>
      <pos A="0.137767" C="0.00308642" G="0.856061" T="0.00308642"/>
      <pos A="0.00308642" C="0.856061" G="0.00308642" T="0.137767"/>
      <pos A="0.496914" C="0.00308642" G="0.122802" T="0.377198"/>
      <pos A="0.00308642" C="0.871025" G="0.122802" T="0.00308642"/>
      <pos A="0.00308642" C="0.122802" G="0.871025" T="0.00308642"/>
      <pos A="0.00308642" C="0.122802" G="0.00308642" T="0.871025"/>
      <pos A="0.00308642" C="0.00308642" G="0.990741" T="0.00308642"/>
      <pos A="0.122802" C="0.242518" G="0.631594" T="0.00308642"/>
      <pos A="0.122802" C="0.736345" G="0.137767" T="0.00308642"/>
      <pos A="0.362233" C="0.257482" G="0.122802" T="0.257482"/>
      <pos A="0.00308642" C="0.257482" G="0.122802" T="0.616629"/>
      <pos A="0.00308642" C="0.257482" G="0.362233" T="0.377198"/>
      <pos A="0.365975" C="0.261223" G="0.246259" T="0.126543"/>
    </motif>
    <motif db="0" id="HLTF_HUMAN.H11MO.0.D" length="12" nsites="10" evalue="1.0e+000"
        url="http://hocomoco.autosome.ru/motif/HLTF_HUMAN.H11MO.0.D">
      <pos A="0.15099" C="0.15099" G="0.338009" T="0.360011"/>
      <pos A="0.673542" C="0.00247525" G="0.321507" T="0.00247525"/>
      <pos A="0.299505" C="0.178493" G="0.321507" T="0.200495"/>
      <pos A="0.00247525" C="0.00247525" G="0.618537" T="0.376513"/>
      <pos A="0.101485" C="0.00247525" G="0.607536" T="0.288504"/>
      <pos A="0.288504" C="0.706546" G="0.00247525" T="0.00247525"/>
      <pos A="0.200495" C="0.090484" G="0.00247525" T="0.706546"/>
      <pos A="0.00247525" C="0.090484" G="0.904565" T="0.00247525"/>
      <pos A="0.00247525" C="0.585534" G="0.409516" T="0.00247525"/>
      <pos A="0.607536" C="0.387514" G="0.00247525" T="0.00247525"/>
      <pos A="0.893564" C="0.00247525" G="0.00247525" T="0.101485"/>
      <pos A="0.536029" C="0.360011" G="0.0519802" T="0.0519802"/>
    </motif>
    <motif db="0" id="HME2_HUMAN.H11MO.0.D" length="11" nsites="9518" evalue="1.0e+000"
        url="http://hocomoco.autosome.ru/motif/HME2_HUMAN.H11MO.0.D">
      <pos A="0.244325" C="0.209856" G="0.327616" T="0.218203"/>
      <pos A="0.222948" C="0.212323" G="0.360715" T="0.204014"/>
      <pos A="0.149905" C="0.152816" G="0.187179" T="0.5101"/>
      <pos A="0.52314" C="0.0291164" G="0.304896" T="0.142848"/>
      <pos A="0.626911" C="0.056187" G="0.316789" T="0.000113385"/>
      <pos A="0.000129208" C="0.000129208" G="0.0238613" T="0.97588"/>
      <pos A="0.000113385" C="0.000113385" G="0.306856" T="0.692917"/>
      <pos A="0.590944" C="0.0533394" G="0.214088" T="0.141628"/>
      <pos A="0.261311" C="0.141312" G="0.469406" T="0.127972"/>
      <pos A="0.161324" C="0.286372" G="0.320998" T="0.231306"/>
      <pos A="0.177369" C="0.218461" G="0.383176" T="0.220994"/>
    </motif>
    <motif db="0" id="HXC10_HUMAN.H11MO.0.D" length="19" nsites="8980" evalue="1.0e+000"
        url="http://hocomoco.autosome.ru/motif/HXC10_HUMAN.H11MO.0.D">
      <pos A="0.234693" C="0.162725" G="0.18171" T="0.420872"/>
      <pos A="0.310597" C="0.114299" G="0.119065" T="0.456039"/>
      <pos A="0.42012" C="0.0660397" G="0.0691729" T="0.444668"/>
      <pos A="0.39671" C="0.0458541" G="0.0488348" T="0.508602"/>
      <pos A="0.42914" C="0.0408564" G="0.0917172" T="0.438286"/>
      <pos A="0.471936" C="0.0571737" G="0.16006" T="0.310831"/>
      <pos A="0.410822" C="0.163883" G="0.195754" T="0.229541"/>
      <pos A="0.295694" C="0.187922" G="0.216997" T="0.299386"/>
      <pos A="0.253352" C="0.193965" G="0.216088" T="0.336594"/>
      <pos A="0.247208" C="0.139666" G="0.201695" T="0.41143"/>
      <pos A="0.0931916" C="0.102039" G="0.124499" T="0.68027"/>
      <pos A="0.0225628" C="0.0133644" G="0.0946819" T="0.869391"/>
      <pos A="0.000594755" C="0.0131897" G="0.00844149" T="0.977774"/>
      <pos A="0.370085" C="0.0164393" G="0.0142794" T="0.599196"/>
      <pos A="0.987531" C="0.00460824" G="0.00778436" T="7.62601e-05"/>
      <pos A="0.0400997" C="0.17204" G="0.0546661" T="0.733195"/>
      <pos A="0.115705" C="0.0918097" G="0.393457" T="0.399029"/>
      <pos A="0.471773" C="0.0897992" G="0.317194" T="0.121235"/>
      <pos A="0.167595" C="0.426743" G="0.202757" T="0.202905"/>
    </motif>
    <motif db="0" id="ID4_HUMAN.H11MO.0.D" length="11" nsites="210" evalue="1.0e+000"
        url="http://hocomoco.autosome.ru/motif/ID4_HUMAN.H11MO.0.D">
      <pos A="0.223822" C="0.161947" G="0.371371" T="0.242861"/>
      <pos A="0.320205" C="0.210733" G="0.305926" T="0.163137"/>
      <pos A="0.0703237" C="0.812827" G="0.0465255" T="0.0703237"/>
      <pos A="0.898501" C="0.00844836" G="0.0465255" T="0.0465255"/>
      <pos A="0.0429557" C="0.0619943" G="0.871133" T="0.0239172"/>
      <pos A="0.0286768" C="0.0810328" G="0.890171" T="0.000118991"/>
      <pos A="0.026297" C="0.0167777" G="0.0691337" T="0.887792"/>
      <pos A="0.0322465" C="0.0179676" G="0.90802" T="0.0417658"/>
      <pos A="0.145288" C="0.368991" G="0.0834127" T="0.402308"/>
      <pos A="0.282128" C="0.267849" G="0.24881" T="0.201214"/>
      <pos A="0.373751" C="0.221442" G="0.259519" T="0.145288"/>
    </motif>
    <motif db="0" id="IRX2_HUMAN.H11MO.0.D" length="19" nsites="19306" evalue="1.0e+000"
        url="http://hocomoco.autosome.ru/motif/IRX2_HUMAN.H11MO.0.D">
      <pos A="0.409626" C="0.178973" G="0.237918" T="0.173483"/>
      <pos A="0.174687" C="0.429166" G="0.204574" T="0.191573"/>
      <pos A="0.42229" C="0.128186" G="0.222353" T="0.22717"/>
      <pos A="0.151534" C="0.156403" G="0.305009" T="0.387055"/>
      <pos A="0.129986" C="0.0788106" G="0.640757" T="0.150446"/>
      <pos A="0.177652" C="0.100734" G="0.434514" T="0.2871"/>
      <pos A="0.139271" C="0.212615" G="0.361377" T="0.286737"/>
      <pos A="0.285908" C="0.049092" G="0.24763" T="0.417369"/>
      <pos A="0.0808307" C="0.039393" G="0.447658" T="0.432119"/>
      <pos A="0.138869" C="0.0292667" G="0.636691" T="0.195173"/>
      <pos A="0.224619" C="0.0283084" G="0.386485" T="0.360587"/>
      <pos A="0.0672857" C="0.729926" G="0.0462561" T="0.156532"/>
      <pos A="0.493084" C="0.00127032" G="0.45838" T="0.0472661"/>
      <pos A="0.00132212" C="0.00588027" G="0.333393" T="0.659404"/>
      <pos A="0.00119263" C="0.00103724" G="0.996992" T="0.000778251"/>
      <pos A="0.0509308" C="0.0562659" G="0.129714" T="0.763089"/>
      <pos A="0.336605" C="0.0830579" G="0.232026" T="0.348311"/>
      <pos A="0.241065" C="0.215788" G="0.397389" T="0.145758"/>
      <pos A="0.189799" C="0.137432" G="0.414184" T="0.258585"/>
    </motif>
    <motif db="0" id="IRX3_HUMAN.H11MO.0.D" length="11" nsites="381" evalue="1.0e+000"
        url="http://hocomoco.autosome.ru/motif/IRX3_HUMAN.H11MO.0.D">
      <pos A="0.375295" C="0.099777" G="0.091905" T="0.433023"/>
      <pos A="0.214576" C="0.209328" G="0.201456" T="0.374639"/>
      <pos A="0.398255" C="0.0755051" G="0.093873" T="0.432367"/>
      <pos A="0.0505773" C="0.669837" G="0.0400813" T="0.239504"/>
      <pos A="0.661309" C="0.00531357" G="0.154881" T="0.178496"/>
      <pos A="6.55996e-05" C="0.00531357" G="6.55996e-05" T="0.994555"/>
      <pos A="0.0131855" C="6.55996e-05" G="0.976187" T="0.0105615"/>
      <pos A="6.55996e-05" C="6.55996e-05" G="6.55996e-05" T="0.999803"/>
      <pos A="0.467791" C="0.0492653" G="0.0204015" T="0.462543"/>
      <pos A="0.408095" C="0.206048" G="0.18768" T="0.198176"/>
      <pos A="0.234912" C="0.143073" G="0.150945" T="0.471071"/>
    </motif>
    <motif db="0" id="ITF2_HUMAN.H11MO.0.C" length="10" nsites="497" evalue="1.0e+000"
        url="http://hocomoco.autosome.ru/motif/ITF2_HUMAN.H11MO.0.C">
      <pos A="0.307835" C="0.0422953" G="0.382267" T="0.267602"/>
      <pos A="0.126785" C="0.146902" G="0.684017" T="0.0422953"/>
      <pos A="0.0282136" C="0.895242" G="0.0523537" T="0.0241903"/>
      <pos A="0.937487" C="0.00809696" G="0.026202" T="0.0282136"/>
      <pos A="0.0302253" C="0.104657" G="0.824834" T="0.0402836"/>
      <pos A="0.0945987" C="0.589469" G="0.299789" T="0.0161436"/>
      <pos A="0.0905753" C="0.00608529" G="0.00809696" T="0.895242"/>
      <pos A="0.00407363" C="0.014132" G="0.951569" T="0.0302253"/>
      <pos A="0.0845403" C="0.106669" G="0.460722" T="0.348069"/>
      <pos A="0.092587" C="0.273637" G="0.529119" T="0.104657"/>
    </motif>
    <motif db="0" id="KLF15_HUMAN.H11MO.0.A" length="19" nsites="479" evalue="1.0e+000"
        url="http://hocomoco.autosome.ru/motif/KLF15_HUMAN.H11MO.0.A">
      <pos A="0.311052" C="0.0355354" G="0.542736" T="0.110676"/>
      <pos A="0.258871" C="0.0125757" G="0.695105" T="0.0334481"/>
      <pos A="5.21812e-05" C="0.00213943" G="0.997756" T="5.21812e-05"/>
      <pos A="0.0167502" C="0.00631392" G="0.974796" T="0.00213943"/>
      <pos A="0.536475" C="0.354884" G="5.21812e-05" T="0.108589"/>
      <pos A="0.0689313" C="0.00631392" G="0.918441" T="0.00631392"/>
      <pos A="0.0125757" C="0.0146629" G="0.885045" T="0.0877166"/>
      <pos A="0.492642" C="0.0313609" G="0.423763" T="0.0522334"/>
      <pos A="0.116938" C="0.00631392" G="0.868347" T="0.00840117"/>
      <pos A="0.313139" C="0.344448" G="0.298528" T="0.0438844"/>
      <pos A="0.344448" C="0.16077" G="0.286005" T="0.208777"/>
      <pos A="0.233824" C="0.0438844" G="0.582394" T="0.139898"/>
      <pos A="0.150334" C="0.0209247" G="0.797381" T="0.0313609"/>
      <pos A="0.185817" C="0.0313609" G="0.770246" T="0.0125757"/>
      <pos A="0.256784" C="0.133636" G="0.576132" T="0.0334481"/>
      <pos A="0.177468" C="0.104415" G="0.665884" T="0.0522334"/>
      <pos A="0.277656" C="0.129461" G="0.446723" T="0.146159"/>
      <pos A="0.0877166" C="0.0939783" G="0.743112" T="0.0751931"/>
      <pos A="0.18373" C="0.0167502" G="0.730589" T="0.0689313"/>
    </motif>
    <motif db="0" id="KLF16_HUMAN.H11MO.0.D" length="19" nsites="650" evalue="1.0e+000"
        url="http://hocomoco.autosome.ru/motif/KLF16_HUMAN.H11MO.0.D">
      <pos A="0.193086" C="0.162321" G="0.449969" T="0.194624"/>
      <pos A="0.0977157" C="0.120789" G="0.529957" T="0.251538"/>
      <pos A="0.0611829" C="0.0334948" G="0.859522" T="0.0458006"/>
      <pos A="0.00811414" C="0.0219582" G="0.949508" T="0.0204199"/>
      <pos A="0.034264" C="0.00811414" G="0.920281" T="0.0373404"/>
      <pos A="0.127711" C="0.484579" G="0.0123443" T="0.375365"/>
      <pos A="0.0458006" C="0.0134979" G="0.891824" T="0.0488771"/>
      <pos A="0.0392632" C="0.0300338" G="0.565336" T="0.365367"/>
      <pos A="0.0665667" C="0.00503769" G="0.872597" T="0.0557991"/>
      <pos A="0.155399" C="0.0492617" G="0.524573" T="0.270766"/>
      <pos A="0.140017" C="0.26769" G="0.358445" T="0.233849"/>
      <pos A="0.18924" C="0.0877173" G="0.592255" T="0.130788"/>
      <pos A="0.0738733" C="0.0323412" G="0.809145" T="0.0846408"/>
      <pos A="0.0615675" C="0.0646439" G="0.78761" T="0.086179"/>
      <pos A="0.0769497" C="0.0692586" G="0.676857" T="0.176934"/>
      <pos A="0.0719505" C="0.108868" G="0.698008" T="0.121174"/>
      <pos A="0.058491" C="0.126173" G="0.710698" T="0.104638"/>
      <pos A="0.0415705" C="0.104638" G="0.713775" T="0.140017"/>
      <pos A="0.1031" C="0.14617" G="0.523035" T="0.227696"/>
    </motif>
    <motif db="0" id="KLF1_HUMAN.H11MO.0.A" length="14" nsites="489" evalue="1.0e+000"
        url="http://hocomoco.autosome.ru/motif/KLF1_HUMAN.H11MO.0.A">
      <pos A="0.33945" C="0.0327643" G="0.386475" T="0.241311"/>
      <pos A="0.00414026" C="0.00209569" G="0.989624" T="0.00414026"/>
      <pos A="0.00209569" C="0.00414026" G="0.987579" T="0.00618483"/>
      <pos A="5.11143e-05" C="5.11143e-05" G="0.997802" T="0.00209569"/>
      <pos A="0.0920568" C="0.527551" G="5.11143e-05" T="0.380341"/>
      <pos A="0.0143631" C="5.11143e-05" G="0.977356" T="0.0082294"/>
      <pos A="0.024586" C="0.010274" G="0.535729" T="0.429411"/>
      <pos A="0.038898" C="0.00414026" G="0.903752" T="0.05321"/>
      <pos A="0.024586" C="0.0225414" G="0.86286" T="0.0900123"/>
      <pos A="0.0613883" C="0.684983" G="0.167706" T="0.0859231"/>
      <pos A="0.167706" C="0.458035" G="0.0941014" T="0.280157"/>
      <pos A="0.143171" C="0.198375" G="0.472347" T="0.186107"/>
      <pos A="0.104324" C="0.202464" G="0.529595" T="0.163617"/>
      <pos A="0.112503" C="0.161572" G="0.623645" T="0.10228"/>
    </motif>
    <motif db="0" id="KLF3_HUMAN.H11MO.0.B" length="19" nsites="498" evalue="1.0e+000"
        url="http://hocomoco.autosome.ru/motif/KLF3_HUMAN.H11MO.0.B">
      <pos A="0.212859" C="0.188767" G="0.471843" T="0.126531"/>
      <pos A="0.226912" C="0.222897" G="0.461805" T="0.0883859"/>
      <pos A="0.259034" C="0.204828" G="0.42366" T="0.112477"/>
      <pos A="0.244981" C="0.18676" G="0.495935" T="0.0723248"/>
      <pos A="0.327294" C="0.246989" G="0.315248" T="0.11047"/>
      <pos A="0.345362" C="0.044218" G="0.359416" T="0.251004"/>
      <pos A="0.0341799" C="5.01907e-05" G="0.96572" T="5.01907e-05"/>
      <pos A="0.00607308" C="5.01907e-05" G="0.991819" T="0.00205782"/>
      <pos A="0.00406545" C="0.00808071" G="0.985796" T="0.00205782"/>
      <pos A="0.0863782" C="0.642491" G="5.01907e-05" T="0.27108"/>
      <pos A="0.00808071" C="0.00607308" G="0.981781" T="0.00406545"/>
      <pos A="0.00406545" C="0.0261494" G="0.724804" T="0.244981"/>
      <pos A="0.184752" C="0.0181189" G="0.754919" T="0.0422104"/>
      <pos A="0.0763401" C="0.0100883" G="0.843254" T="0.0703172"/>
      <pos A="0.0843706" C="0.6184" G="0.148615" T="0.148615"/>
      <pos A="0.182744" C="0.3815" G="0.162668" T="0.273088"/>
      <pos A="0.130546" C="0.204828" G="0.495935" T="0.168691"/>
      <pos A="0.0924011" C="0.242973" G="0.530064" T="0.134561"/>
      <pos A="0.160661" C="0.218882" G="0.481881" T="0.138577"/>
    </motif>
    <motif db="0" id="KLF5_HUMAN.H11MO.0.A" length="14" nsites="500" evalue="1.0e+000"
        url="http://hocomoco.autosome.ru/motif/KLF5_HUMAN.H11MO.0.A">
      <pos A="0.421966" C="0.0340432" G="0.204009" T="0.339982"/>
      <pos A="0.0460408" C="0.00404919" G="0.943861" T="0.00604879"/>
      <pos A="0.00804839" C="0.00804839" G="0.967856" T="0.0160468"/>
      <pos A="0.0240452" C="0.0360428" G="0.929864" T="0.010048"/>
      <pos A="0.178014" C="0.184013" G="0.00804839" T="0.629924"/>
      <pos A="0.0460408" C="0.00204959" G="0.941862" T="0.010048"/>
      <pos A="0.040042" C="0.010048" G="0.543941" T="0.405969"/>
      <pos A="0.0160468" C="4.999e-05" G="0.963857" T="0.020046"/>
      <pos A="0.05004" C="0.030044" G="0.829884" T="0.090032"/>
      <pos A="0.106029" C="0.633923" G="0.110028" T="0.15002"/>
      <pos A="0.248" C="0.182014" G="0.192012" T="0.377974"/>
      <pos A="0.104029" C="0.136023" G="0.605929" T="0.154019"/>
      <pos A="0.154019" C="0.124025" G="0.50195" T="0.220006"/>
      <pos A="0.14802" C="0.210008" G="0.493951" T="0.14802"/>
    </motif>
    <motif db="0" id="KLF6_HUMAN.H11MO.0.A" length="19" nsites="496" evalue="1.0e+000"
        url="http://hocomoco.autosome.ru/motif/KLF6_HUMAN.H11MO.0.A">
      <pos A="0.155261" C="0.185497" G="0.510028" T="0.149214"/>
      <pos A="0.22178" C="0.247984" G="0.479792" T="0.0504435"/>
      <pos A="0.445525" C="0.189528" G="0.280236" T="0.0847107"/>
      <pos A="0.459635" C="0.0181919" G="0.368928" T="0.153245"/>
      <pos A="0.0484277" C="0.00609756" G="0.814402" T="0.131072"/>
      <pos A="0.0242391" C="5.03931e-05" G="0.955503" T="0.0202076"/>
      <pos A="0.0443963" C="0.0524592" G="0.891" T="0.0121447"/>
      <pos A="0.260079" C="0.457619" G="5.03931e-05" T="0.282252"/>
      <pos A="0.116962" C="0.00609756" G="0.854717" T="0.0222233"/>
      <pos A="0.0282705" C="0.0222233" G="0.689428" T="0.260079"/>
      <pos A="0.209686" C="0.0645535" G="0.68338" T="0.0423806"/>
      <pos A="0.0867265" C="0.0302862" G="0.836575" T="0.046412"/>
      <pos A="0.229843" C="0.453588" G="0.20767" T="0.108899"/>
      <pos A="0.294346" C="0.318535" G="0.13712" T="0.25"/>
      <pos A="0.0625378" C="0.157277" G="0.522123" T="0.258063"/>
      <pos A="0.147198" C="0.127041" G="0.608799" T="0.116962"/>
      <pos A="0.161308" C="0.171387" G="0.602751" T="0.0645535"/>
      <pos A="0.34877" C="0.110915" G="0.433431" T="0.106884"/>
      <pos A="0.258063" C="0.233874" G="0.455604" T="0.0524592"/>
    </motif>
    <motif db="0" id="KLF9_HUMAN.H11MO.0.C" length="15" nsites="256" evalue="1.0e+000"
        url="http://hocomoco.autosome.ru/motif/KLF9_HUMAN.H11MO.0.C">
      <pos A="0.0625732" C="0.187524" G="0.636568" T="0.113335"/>
      <pos A="0.257809" C="0.187524" G="0.460855" T="0.093811"/>
      <pos A="0.499902" C="0.136763" G="0.265619" T="0.0977157"/>
      <pos A="0.160191" C="0.0118118" G="0.800566" T="0.0274307"/>
      <pos A="0.0430496" C="0.00400234" G="0.632663" T="0.320285"/>
      <pos A="0.0157165" C="9.76181e-05" G="0.984088" T="9.76181e-05"/>
      <pos A="9.76181e-05" C="0.00400234" G="0.980184" T="0.0157165"/>
      <pos A="9.76181e-05" C="0.00790707" G="0.991898" T="9.76181e-05"/>
      <pos A="0.00790707" C="0.757614" G="0.00400234" T="0.230476"/>
      <pos A="9.76181e-05" C="9.76181e-05" G="0.999707" T="9.76181e-05"/>
      <pos A="0.00400234" C="0.0157165" G="0.261714" T="0.718567"/>
      <pos A="0.00400234" C="0.00400234" G="0.976279" T="0.0157165"/>
      <pos A="0.050859" C="0.117239" G="0.67171" T="0.160191"/>
      <pos A="0.0157165" C="0.843518" G="0.0313354" T="0.10943"/>
      <pos A="0.128954" C="0.523331" G="0.203143" T="0.144572"/>
    </motif>
    <motif db="0" id="LEF1_HUMAN.H11MO.0.A" length="14" nsites="456" evalue="1.0e+000"
        url="http://hocomoco.autosome.ru/motif/LEF1_HUMAN.H11MO.0.A">
      <pos A="0.0767924" C="0.260963" G="0.274118" T="0.388128"/>
      <pos A="0.0329423" C="0.63588" G="0.184225" T="0.146952"/>
      <pos A="0.0175948" C="0.708233" G="0.0132098" T="0.260963"/>
      <pos A="0.122835" C="0.0460973" G="0.0197873" T="0.81128"/>
      <pos A="0.00224731" C="0.138182" G="0.0351348" T="0.824435"/>
      <pos A="0.00224731" C="0.0132098" G="0.0329423" T="0.951601"/>
      <pos A="0.0439048" C="0.4254" G="0.519678" T="0.0110173"/>
      <pos A="0.456095" C="0.138182" G="0.0154023" T="0.39032"/>
      <pos A="0.278503" C="0.166685" G="0.157915" T="0.396898"/>
      <pos A="0.28508" C="0.190802" G="0.201765" T="0.322353"/>
      <pos A="0.0417123" C="0.129412" G="0.149145" T="0.67973"/>
      <pos A="0.0395198" C="0.31139" G="0.383743" T="0.265348"/>
      <pos A="0.116257" C="0.46048" G="0.0899474" T="0.333315"/>
      <pos A="0.313583" C="0.221497" G="0.103102" T="0.361818"/>
    </motif>
    <motif db="0" id="LYL1_HUMAN.H11MO.0.A" length="14" nsites="453" evalue="1.0e+000"
        url="http://hocomoco.autosome.ru/motif/LYL1_HUMAN.H11MO.0.A">
      <pos A="0.205308" C="0.441459" G="0.203101" T="0.150132"/>
      <pos A="0.145718" C="0.695266" G="0.0265394" T="0.132476"/>
      <pos A="0.64009" C="0.0508166" G="0.0464026" T="0.26269"/>
      <pos A="0.0574377" C="0.125855" G="0.490013" T="0.326694"/>
      <pos A="0.130269" C="0.730578" G="0.0441955" T="0.094957"/>
      <pos A="0.105992" C="5.51755e-05" G="0.00667623" T="0.887277"/>
      <pos A="0.00226219" C="0.176617" G="0.810031" T="0.0110903"/>
      <pos A="0.00667623" C="0.298003" G="0.181031" T="0.51429"/>
      <pos A="0.0618517" C="0.207515" G="0.220757" T="0.509876"/>
      <pos A="0.207515" C="0.220757" G="0.130269" T="0.441459"/>
      <pos A="0.0441955" C="0.512083" G="0.119234" T="0.324487"/>
      <pos A="0.094957" C="0.580501" G="0.110406" T="0.214136"/>
      <pos A="0.141304" C="0.187652" G="0.181031" T="0.490013"/>
      <pos A="0.119234" C="0.273725" G="0.379662" T="0.227378"/>
    </motif>
    <motif db="0" id="MAFA_HUMAN.H11MO.0.D" length="21" nsites="27" evalue="1.0e+000"
        url="http://hocomoco.autosome.ru/motif/MAFA_HUMAN.H11MO.0.D">
      <pos A="0.101003" C="0.35739" G="0.368635" T="0.172972"/>
      <pos A="0.104377" C="0.000922509" G="0.279799" T="0.614901"/>
      <pos A="0.0324086" C="0.0324086" G="0.774581" T="0.160602"/>
      <pos A="0.000922509" C="0.981489" G="0.0166656" T="0.000922509"/>
      <pos A="0.0931318" C="0.000922509" G="0.000922509" T="0.905023"/>
      <pos A="0.000922509" C="0.0998788" G="0.898276" T="0.000922509"/>
      <pos A="0.713858" C="0.104377" G="0.0166656" T="0.1651"/>
      <pos A="0.149357" C="0.592411" G="0.138112" T="0.12012"/>
      <pos A="0.000922509" C="0.381005" G="0.363013" T="0.25506"/>
      <pos A="0.324779" C="0.457471" G="0.0369066" T="0.180843"/>
      <pos A="0.167349" C="0.376507" G="0.117871" T="0.338274"/>
      <pos A="0.0369066" C="0.153855" G="0.668877" T="0.140361"/>
      <pos A="0.0818868" C="0.614901" G="0.0683927" T="0.234819"/>
      <pos A="0.66213" C="0.0841358" G="0.0818868" T="0.171847"/>
      <pos A="0.246064" C="0.144859" G="0.506949" T="0.102128"/>
      <pos A="0.0841358" C="0.538435" G="0.0683927" T="0.309036"/>
      <pos A="0.252811" C="0.396748" G="0.000922509" T="0.349519"/>
      <pos A="0.149357" C="0.133614" G="0.104377" T="0.612652"/>
      <pos A="0.0841358" C="0.342772" G="0.0818868" T="0.491206"/>
      <pos A="0.113373" C="0.648636" G="0.0886338" T="0.149357"/>
      <pos A="0.250562" C="0.318032" G="0.32253" T="0.108875"/>
    </motif>
    <motif db="0" id="MAFF_HUMAN.H11MO.0.B" length="18" nsites="473" evalue="1.0e+000"
        url="http://hocomoco.autosome.ru/motif/MAFF_HUMAN.H11MO.0.B">
      <pos A="0.0571232" C="0.0698055" G="0.0824878" T="0.790583"/>
      <pos A="0.02119" C="0.0951702" G="0.765219" T="0.118421"/>
      <pos A="0.0550095" C="0.883587" G="0.0296449" T="0.0317586"/>
      <pos A="0.0846016" C="0.0613507" G="0.006394" T="0.847654"/>
      <pos A="0.0275312" C="0.11208" G="0.744082" T="0.116307"/>
      <pos A="0.77156" C="0.0507821" G="0.0444409" T="0.133217"/>
      <pos A="0.0592369" C="0.410114" G="0.433365" T="0.0972839"/>
      <pos A="0.0846016" C="0.088829" G="0.0592369" T="0.767332"/>
      <pos A="0.0909427" C="0.661647" G="0.0423272" T="0.205083"/>
      <pos A="0.672215" C="0.0571232" G="0.122648" T="0.148013"/>
      <pos A="0.0655781" C="0.0930564" G="0.625713" T="0.215652"/>
      <pos A="0.0402135" C="0.780015" G="0.11208" T="0.0676918"/>
      <pos A="0.58978" C="0.109966" G="0.120535" T="0.179719"/>
      <pos A="0.177605" C="0.234676" G="0.224107" T="0.363612"/>
      <pos A="0.234676" C="0.137445" G="0.122648" T="0.505231"/>
      <pos A="0.164923" C="0.177605" G="0.0465546" T="0.610917"/>
      <pos A="0.0993976" C="0.253699" G="0.0782604" T="0.568643"/>
      <pos A="0.131103" C="0.205083" G="0.133217" T="0.530596"/>
    </motif>
    <motif db="0" id="MAZ_HUMAN.H11MO.0.A" length="22" nsites="500" evalue="1.0e+000"
        url="http://hocomoco.autosome.ru/motif/MAZ_HUMAN.H11MO.0.A">
      <pos A="0.216007" C="0.144021" G="0.503949" T="0.136023"/>
      <pos A="0.283993" C="0.0240452" G="0.65192" T="0.040042"/>
      <pos A="0.30199" C="0.0120476" G="0.673915" T="0.0120476"/>
      <pos A="0.0820336" C="0.0180464" G="0.865877" T="0.0340432"/>
      <pos A="0.0520396" C="0.112028" G="0.825885" T="0.010048"/>
      <pos A="0.64792" C="0.0880324" G="0.0260448" T="0.238002"/>
      <pos A="0.0540392" C="0.010048" G="0.905869" T="0.030044"/>
      <pos A="0.114027" C="0.020046" G="0.85188" T="0.0140472"/>
      <pos A="0.265997" C="0.0340432" G="0.665917" T="0.0340432"/>
      <pos A="0.271996" C="0.00804839" G="0.679914" T="0.040042"/>
      <pos A="0.114027" C="0.20201" G="0.655919" T="0.0280444"/>
      <pos A="0.317986" C="0.134023" G="0.331984" T="0.216007"/>
      <pos A="0.174015" C="0.040042" G="0.69791" T="0.0880324"/>
      <pos A="0.333983" C="0.0540392" G="0.553939" T="0.0580384"/>
      <pos A="0.190012" C="0.120026" G="0.64792" T="0.0420416"/>
      <pos A="0.365977" C="0.0780344" G="0.511948" T="0.0440412"/>
      <pos A="0.29999" C="0.0720356" G="0.569936" T="0.0580384"/>
      <pos A="0.329984" C="0.134023" G="0.455959" T="0.080034"/>
      <pos A="0.259998" C="0.0620376" G="0.555939" T="0.122026"/>
      <pos A="0.273995" C="0.204009" G="0.445961" T="0.0760348"/>
      <pos A="0.355979" C="0.106029" G="0.429964" T="0.108028"/>
      <pos A="0.273995" C="0.0980304" G="0.561938" T="0.0660368"/>
    </motif>
    <motif db="0" id="MAZ_HUMAN.H11MO.1.A" length="11" nsites="486" evalue="1.0e+000"
        url="http://hocomoco.autosome.ru/motif/MAZ_HUMAN.H11MO.1.A">
      <pos A="0.32303" C="0.137883" G="0.512292" T="0.0267949"/>
      <pos A="0.487605" C="0.0453096" G="0.368288" T="0.0987965"/>
      <pos A="0.0658815" C="0.006223" G="0.921672" T="0.006223"/>
      <pos A="5.14297e-05" C="5.14297e-05" G="0.98956" T="0.0103374"/>
      <pos A="0.00210862" C="0.006223" G="0.98956" T="0.00210862"/>
      <pos A="0.648066" C="0.302458" G="5.14297e-05" T="0.049424"/>
      <pos A="0.0288521" C="0.00210862" G="0.966931" T="0.00210862"/>
      <pos A="0.00416581" C="5.14297e-05" G="0.98956" T="0.006223"/>
      <pos A="0.123483" C="0.0165089" G="0.837328" T="0.0226805"/>
      <pos A="0.123483" C="0.006223" G="0.866128" T="0.00416581"/>
      <pos A="0.115254" C="0.341545" G="0.469091" T="0.0741103"/>
    </motif>
    <motif db="0" id="MCR_HUMAN.H11MO.0.D" length="17" nsites="7" evalue="1.0e+000"
        url="http://hocomoco.autosome.ru/motif/MCR_HUMAN.H11MO.0.D">
      <pos A="0.386933" C="0.246088" G="0.105243" T="0.261737"/>
      <pos A="0.692097" C="0.00352113" G="0.00352113" T="0.300861"/>
      <pos A="0.128717" C="0.00352113" G="0.864241" T="0.00352113"/>
      <pos A="0.410407" C="0.00352113" G="0.285211" T="0.300861"/>
      <pos A="0.457355" C="0.410407" G="0.128717" T="0.00352113"/>
      <pos A="0.00352113" C="0.739045" G="0.128717" T="0.128717"/>
      <pos A="0.582551" C="0.00352113" G="0.00352113" T="0.410407"/>
      <pos A="0.199139" C="0.16784" G="0.590376" T="0.0426448"/>
      <pos A="0.16784" C="0.199139" G="0.590376" T="0.0426448"/>
      <pos A="0.18349" C="0.0426448" G="0.0426448" T="0.731221"/>
      <pos A="0.00352113" C="0.160016" G="0.253912" T="0.582551"/>
      <pos A="0.160016" C="0.00352113" G="0.832942" T="0.00352113"/>
      <pos A="0.441706" C="0.00352113" G="0.00352113" T="0.551252"/>
      <pos A="0.285211" C="0.00352113" G="0.285211" T="0.426056"/>
      <pos A="0.00352113" C="0.300861" G="0.692097" T="0.00352113"/>
      <pos A="0.128717" C="0.00352113" G="0.285211" T="0.582551"/>
      <pos A="0.46518" C="0.0426448" G="0.324335" T="0.16784"/>
    </motif>
    <motif db="0" id="MESP1_HUMAN.H11MO.0.D" length="11" nsites="60" evalue="1.0e+000"
        url="http://hocomoco.autosome.ru/motif/MESP1_HUMAN.H11MO.0.D">
      <pos A="0.287438" C="0.287438" G="0.337354" T="0.0877704"/>
      <pos A="0.0752912" C="0.857321" G="0.0420133" T="0.0253744"/>
      <pos A="0.832363" C="0.0503328" G="0.0503328" T="0.0669717"/>
      <pos A="0.0253744" C="0.00873544" G="0.907238" T="0.0586522"/>
      <pos A="0.000415973" C="0.000415973" G="0.982113" T="0.0170549"/>
      <pos A="0.00457571" C="0.00457571" G="0.0544925" T="0.936356"/>
      <pos A="0.0378536" C="0.0212146" G="0.919717" T="0.0212146"/>
      <pos A="0.104409" C="0.121048" G="0.370632" T="0.40391"/>
      <pos A="0.162646" C="0.129368" G="0.41223" T="0.295757"/>
      <pos A="0.141847" C="0.308236" G="0.324875" T="0.225042"/>
      <pos A="0.341514" C="0.141847" G="0.274958" T="0.241681"/>
    </motif>
    <motif db="0" id="MNX1_HUMAN.H11MO.0.D" length="19" nsites="27" evalue="1.0e+000"
        url="http://hocomoco.autosome.ru/motif/MNX1_HUMAN.H11MO.0.D">
      <pos A="0.305351" C="0.489852" G="0.0839483" T="0.120849"/>
      <pos A="0.111624" C="0.222325" G="0.259225" T="0.406827"/>
      <pos A="0.554428" C="0.0747232" G="0.111624" T="0.259225"/>
      <pos A="0.130074" C="0.166974" G="0.0931734" T="0.609779"/>
      <pos A="0.000922509" C="0.000922509" G="0.0747232" T="0.923432"/>
      <pos A="0.111624" C="0.259225" G="0.0378229" T="0.591328"/>
      <pos A="0.333026" C="0.0747232" G="0.222325" T="0.369926"/>
      <pos A="0.443727" C="0.333026" G="0.000922509" T="0.222325"/>
      <pos A="0.369926" C="0.148524" G="0.148524" T="0.333026"/>
      <pos A="0.222325" C="0.0747232" G="0.111624" T="0.591328"/>
      <pos A="0.369926" C="0.296125" G="0.0747232" T="0.259225"/>
      <pos A="0.591328" C="0.0747232" G="0.000922509" T="0.333026"/>
      <pos A="0.0378229" C="0.849631" G="0.0747232" T="0.0378229"/>
      <pos A="0.0747232" C="0.443727" G="0.0747232" T="0.406827"/>
      <pos A="0.259225" C="0.480627" G="0.000922509" T="0.259225"/>
      <pos A="0.0101476" C="0.305351" G="0.157749" T="0.526753"/>
      <pos A="0.157749" C="0.194649" G="0.157749" T="0.489852"/>
      <pos A="0.351476" C="0.203875" G="0.130074" T="0.314576"/>
      <pos A="0.369926" C="0.185424" G="0.148524" T="0.296125"/>
    </motif>
    <motif db="0" id="MXI1_HUMAN.H11MO.0.A" length="15" nsites="500" evalue="1.0e+000"
        url="http://hocomoco.autosome.ru/motif/MXI1_HUMAN.H11MO.0.A">
      <pos A="0.229116" C="0.302422" G="0.393893" T="0.0745693"/>
      <pos A="0.00426041" C="0.967884" G="0.0258572" T="0.00199819"/>
      <pos A="0.964584" C="0.00170879" G="0.0299196" T="0.00378757"/>
      <pos A="0.022062" C="0.890618" G="0.0661165" T="0.0212036"/>
      <pos A="0.172994" C="0.0657976" G="0.751726" T="0.00948167"/>
      <pos A="0.0666986" C="0.0944282" G="0.0422768" T="0.796596"/>
      <pos A="0.007851" C="4.999e-05" G="0.985773" T="0.00632647"/>
      <pos A="0.0611057" C="0.171933" G="0.594561" T="0.1724"/>
      <pos A="0.119062" C="0.391811" G="0.371152" T="0.117974"/>
      <pos A="0.198314" C="0.239882" G="0.284866" T="0.276938"/>
      <pos A="0.0335558" C="0.232127" G="0.56559" T="0.168727"/>
      <pos A="0.118677" C="0.391928" G="0.320073" T="0.169323"/>
      <pos A="0.139129" C="0.305183" G="0.362948" T="0.19274"/>
      <pos A="0.163426" C="0.217487" G="0.451574" T="0.167513"/>
      <pos A="0.178987" C="0.307097" G="0.413344" T="0.100572"/>
    </motif>
    <motif db="0" id="MYOD1_HUMAN.H11MO.0.A" length="15" nsites="500" evalue="1.0e+000"
        url="http://hocomoco.autosome.ru/motif/MYOD1_HUMAN.H11MO.0.A">
      <pos A="0.220006" C="0.238002" G="0.407968" T="0.134023"/>
      <pos A="0.00604879" C="0.991852" G="0.00204959" T="4.999e-05"/>
      <pos A="0.993851" C="4.999e-05" G="4.999e-05" T="0.00604879"/>
      <pos A="0.00804839" C="0.228004" G="0.7499" T="0.0140472"/>
      <pos A="0.010048" C="0.979854" G="4.999e-05" T="0.010048"/>
      <pos A="0.00204959" C="0.00404919" G="4.999e-05" T="0.993851"/>
      <pos A="4.999e-05" C="0.00404919" G="0.993851" T="0.00204959"/>
      <pos A="4.999e-05" C="0.391972" G="0.0380424" T="0.569936"/>
      <pos A="0.0120476" C="0.419966" G="0.060038" T="0.507948"/>
      <pos A="0.166017" C="0.333983" G="0.291992" T="0.208008"/>
      <pos A="0.0660368" C="0.573935" G="0.108028" T="0.252"/>
      <pos A="0.144021" C="0.234003" G="0.170016" T="0.45196"/>
      <pos A="0.130024" C="0.160018" G="0.495951" T="0.214007"/>
      <pos A="0.0480404" C="0.395971" G="0.222006" T="0.333983"/>
      <pos A="0.154019" C="0.513947" G="0.132024" T="0.20001"/>
    </motif>
    <motif db="0" id="MZF1_HUMAN.H11MO.0.B" length="13" nsites="500" evalue="1.0e+000"
        url="http://hocomoco.autosome.ru/motif/MZF1_HUMAN.H11MO.0.B">
      <pos A="0.365977" C="0.134023" G="0.377974" T="0.122026"/>
      <pos A="0.343981" C="0.110028" G="0.463957" T="0.0820336"/>
      <pos A="0.445961" C="0.0360428" G="0.246001" T="0.271996"/>
      <pos A="0.383973" C="4.999e-05" G="0.609928" T="0.00604879"/>
      <pos A="0.0120476" C="0.00404919" G="0.853879" T="0.130024"/>
      <pos A="0.0220456" C="4.999e-05" G="0.973855" T="0.00404919"/>
      <pos A="0.00604879" C="0.00604879" G="0.983853" T="0.00404919"/>
      <pos A="0.987852" C="0.00404919" G="0.00404919" T="0.00404919"/>
      <pos A="0.405969" C="0.010048" G="0.106029" T="0.477954"/>
      <pos A="0.0520396" C="0.144021" G="0.259998" T="0.543941"/>
      <pos A="0.184013" C="0.140022" G="0.375975" T="0.29999"/>
      <pos A="0.291992" C="0.114027" G="0.477954" T="0.116027"/>
      <pos A="0.34798" C="0.172016" G="0.359978" T="0.120026"/>
    </motif>
    <motif db="0" id="NFIA_HUMAN.H11MO.0.C" length="15" nsites="233" evalue="1.0e+000"
        url="http://hocomoco.autosome.ru/motif/NFIA_HUMAN.H11MO.0.C">
      <pos A="0.145398" C="0.213939" G="0.108192" T="0.532471"/>
      <pos A="0.0336163" C="0.03057" G="0.0693013" T="0.866512"/>
      <pos A="0.0458014" C="0.0088109" G="0.877827" T="0.0675605"/>
      <pos A="0.0658198" C="0.0296997" G="0.854762" T="0.0497181"/>
      <pos A="0.111079" C="0.720291" G="0.114995" T="0.0536347"/>
      <pos A="0.415136" C="0.250003" G="0.1225" T="0.212362"/>
      <pos A="0.214864" C="0.327348" G="0.207028" T="0.250759"/>
      <pos A="0.367463" C="0.00192051" G="0.629421" T="0.00119521"/>
      <pos A="0.230311" C="0.218126" G="0.344318" T="0.207246"/>
      <pos A="0.302551" C="0.130874" G="0.101722" T="0.464852"/>
      <pos A="0.0755026" C="0.0694101" G="0.736284" T="0.118803"/>
      <pos A="0.0597272" C="0.812115" G="0.0629911" T="0.065167"/>
      <pos A="0.0571162" C="0.838661" G="0.0575513" T="0.0466718"/>
      <pos A="0.778823" C="0.0640791" G="0.0703892" T="0.0867086"/>
      <pos A="0.440599" C="0.0898609" G="0.354874" T="0.114666"/>
    </motif>
    <motif db="0" id="NFIC_HUMAN.H11MO.0.A" length="17" nsites="500" evalue="1.0e+000"
        url="http://hocomoco.autosome.ru/motif/NFIC_HUMAN.H11MO.0.A">
      <pos A="0.118026" C="0.487952" G="0.212008" T="0.182014"/>
      <pos A="0.0760348" C="0.435963" G="0.0360428" T="0.45196"/>
      <pos A="0.0660368" C="0.0220456" G="0.168016" T="0.743901"/>
      <pos A="0.0140472" C="0.00804839" G="0.915867" T="0.0620376"/>
      <pos A="0.0420416" C="0.0320436" G="0.889872" T="0.0360428"/>
      <pos A="0.204009" C="0.679914" G="0.0580384" T="0.0580384"/>
      <pos A="0.317986" C="0.253999" G="0.0640372" T="0.363977"/>
      <pos A="0.0920316" C="0.413967" G="0.252" T="0.242002"/>
      <pos A="4.999e-05" C="0.60193" G="4.999e-05" T="0.39797"/>
      <pos A="0.234003" C="0.39997" G="0.174015" T="0.192012"/>
      <pos A="0.285993" C="0.090032" G="0.180014" T="0.443961"/>
      <pos A="0.020046" C="0.0880324" G="0.627924" T="0.263997"/>
      <pos A="0.0240452" C="0.857878" G="0.0460408" T="0.0720356"/>
      <pos A="0.0180464" C="0.961858" G="0.00804839" T="0.0120476"/>
      <pos A="0.669916" C="0.244001" G="0.0140472" T="0.0720356"/>
      <pos A="0.455959" C="0.070036" G="0.377974" T="0.0960308"/>
      <pos A="0.214007" C="0.222006" G="0.457958" T="0.106029"/>
    </motif>
    <motif db="0" id="NKX25_HUMAN.H11MO.0.B" length="8" nsites="499" evalue="1.0e+000"
        url="http://hocomoco.autosome.ru/motif/NKX25_HUMAN.H11MO.0.B">
      <pos A="0.106241" C="0.164346" G="0.310609" T="0.418804"/>
      <pos A="0.0761871" C="0.114256" G="0.537017" T="0.272541"/>
      <pos A="0.422811" C="0.0341114" G="0.518984" T="0.0240934"/>
      <pos A="0.979814" C="0.0160789" G="5.00902e-05" T="0.0040573"/>
      <pos A="0.036115" C="0.0040573" G="0.959778" T="5.00902e-05"/>
      <pos A="0.545031" C="0.0601583" G="0.0180825" T="0.376728"/>
      <pos A="0.198407" C="0.0020537" G="0.769435" T="0.0301042"/>
      <pos A="0.168353" C="0.302595" G="0.484923" T="0.0441294"/>
    </motif>
    <motif db="0" id="NR1D1_HUMAN.H11MO.0.B" length="19" nsites="500" evalue="1.0e+000"
        url="http://hocomoco.autosome.ru/motif/NR1D1_HUMAN.H11MO.0.B">
      <pos A="0.421966" C="0.080034" G="0.321986" T="0.176015"/>
      <pos A="0.307988" C="0.0560388" G="0.535943" T="0.10003"/>
      <pos A="0.25" C="0.210008" G="0.491952" T="0.0480404"/>
      <pos A="0.269996" C="0.214007" G="0.321986" T="0.194011"/>
      <pos A="0.473955" C="0.44996" G="0.0460408" T="0.030044"/>
      <pos A="0.737902" C="0.00604879" G="0.0560388" T="0.20001"/>
      <pos A="0.080034" C="0.365977" G="0.427964" T="0.126025"/>
      <pos A="0.106029" C="0.0240452" G="0.0820336" T="0.787892"/>
      <pos A="0.196011" C="0.00204959" G="0.771896" T="0.030044"/>
      <pos A="0.0660368" C="0.0120476" G="0.729904" T="0.192012"/>
      <pos A="0.020046" C="0.05004" G="0.889872" T="0.040042"/>
      <pos A="0.146021" C="0.142022" G="0.196011" T="0.515947"/>
      <pos A="0.124025" C="0.669916" G="0.116027" T="0.090032"/>
      <pos A="0.877874" C="0.040042" G="0.0220456" T="0.060038"/>
      <pos A="0.210008" C="0.194011" G="0.465957" T="0.130024"/>
      <pos A="0.359978" C="0.118026" G="0.311988" T="0.210008"/>
      <pos A="0.367976" C="0.130024" G="0.35198" T="0.15002"/>
      <pos A="0.267996" C="0.0860328" G="0.417966" T="0.228004"/>
      <pos A="0.234003" C="0.176015" G="0.431964" T="0.158018"/>
    </motif>
    <motif db="0" id="NR1H3_HUMAN.H11MO.0.B" length="19" nsites="500" evalue="1.0e+000"
        url="http://hocomoco.autosome.ru/motif/NR1H3_HUMAN.H11MO.0.B">
      <pos A="0.168016" C="0.481954" G="0.208008" T="0.142022"/>
      <pos A="0.423965" C="0.224005" G="0.124025" T="0.228004"/>
      <pos A="0.373975" C="0.126025" G="0.419966" T="0.080034"/>
      <pos A="0.543941" C="0.0260448" G="0.379974" T="0.05004"/>
      <pos A="0.122026" C="0.00604879" G="0.813887" T="0.0580384"/>
      <pos A="0.0380424" C="0.0440412" G="0.755899" T="0.162018"/>
      <pos A="0.0640372" C="0.158018" G="0.15202" T="0.625925"/>
      <pos A="0.144021" C="0.427964" G="0.0840332" T="0.343981"/>
      <pos A="0.829884" C="0.0180464" G="0.0540392" T="0.0980304"/>
      <pos A="0.114027" C="0.591932" G="0.142022" T="0.15202"/>
      <pos A="0.224005" C="0.178014" G="0.0860328" T="0.511948"/>
      <pos A="0.240002" C="0.228004" G="0.289992" T="0.242002"/>
      <pos A="0.228004" C="0.323985" G="0.283993" T="0.164017"/>
      <pos A="0.659918" C="0.090032" G="0.172016" T="0.0780344"/>
      <pos A="0.080034" C="0.0260448" G="0.835883" T="0.0580384"/>
      <pos A="0.106029" C="0.040042" G="0.717906" T="0.136023"/>
      <pos A="0.15202" C="0.138022" G="0.220006" T="0.489952"/>
      <pos A="0.0780344" C="0.737902" G="0.0720356" T="0.112028"/>
      <pos A="0.871876" C="0.0440412" G="0.0480404" T="0.0360428"/>
    </motif>
    <motif db="0" id="NR1H4_HUMAN.H11MO.0.B" length="19" nsites="451" evalue="1.0e+000"
        url="http://hocomoco.autosome.ru/motif/NR1H4_HUMAN.H11MO.0.B">
      <pos A="0.270505" C="0.195134" G="0.438982" T="0.095378"/>
      <pos A="0.481102" C="0.015573" G="0.492186" T="0.0111394"/>
      <pos A="0.0732099" C="0.00892263" G="0.855742" T="0.0621259"/>
      <pos A="0.102028" C="0.0355243" G="0.740468" T="0.12198"/>
      <pos A="0.0244403" C="0.12198" G="0.332576" T="0.521004"/>
      <pos A="0.0288739" C="0.729384" G="0.146364" T="0.095378"/>
      <pos A="0.755985" C="0.0599091" G="0.1774" T="0.00670583"/>
      <pos A="0.370262" C="0.237253" G="0.29489" T="0.0975948"/>
      <pos A="0.0643427" C="0.179616" G="0.104245" T="0.651796"/>
      <pos A="0.0665595" C="0.0333075" G="0.89121" T="0.00892263"/>
      <pos A="0.483319" C="0.095378" G="0.321492" T="0.0998116"/>
      <pos A="0.0709931" C="0.846874" G="0.0576923" T="0.0244403"/>
      <pos A="0.0798603" C="0.804755" G="0.0111394" T="0.104245"/>
      <pos A="0.0776435" C="0.356961" G="0.279373" T="0.286023"/>
      <pos A="0.170749" C="0.421248" G="0.235037" T="0.172966"/>
      <pos A="0.119763" C="0.219519" G="0.474451" T="0.186267"/>
      <pos A="0.319275" C="0.290457" G="0.305974" T="0.0842939"/>
      <pos A="0.0709931" C="0.00670583" G="0.809189" T="0.113112"/>
      <pos A="0.0732099" C="0.0643427" G="0.771503" T="0.0909444"/>
    </motif>
    <motif db="0" id="NR1I2_HUMAN.H11MO.0.C" length="19" nsites="29" evalue="1.0e+000"
        url="http://hocomoco.autosome.ru/motif/NR1I2_HUMAN.H11MO.0.C">
      <pos A="0.321183" C="0.12543" G="0.193054" T="0.360334"/>
      <pos A="0.299828" C="0.0649239" G="0.399485" T="0.235763"/>
      <pos A="0.431517" C="0.136107" G="0.395925" T="0.0364507"/>
      <pos A="0.264237" C="0.000859107" G="0.662862" T="0.0720422"/>
      <pos A="0.0684831" C="0.203731" G="0.559647" T="0.168139"/>
      <pos A="0.000859107" C="0.0328915" G="0.0649239" T="0.901325"/>
      <pos A="0.000859107" C="0.605916" G="0.0649239" T="0.328301"/>
      <pos A="0.705572" C="0.29271" G="0.000859107" T="0.000859107"/>
      <pos A="0.598797" C="0.0969563" G="0.16458" T="0.139666"/>
      <pos A="0.299828" C="0.20729" G="0.29271" T="0.200172"/>
      <pos A="0.331861" C="0.235763" G="0.232204" T="0.200172"/>
      <pos A="0.595238" C="0.0684831" G="0.33542" T="0.000859107"/>
      <pos A="0.92624" C="0.000859107" G="0.0720422" T="0.000859107"/>
      <pos A="0.000859107" C="0.000859107" G="0.997423" T="0.000859107"/>
      <pos A="0.000859107" C="0.0720422" G="0.303387" T="0.623711"/>
      <pos A="0.0969563" C="0.0649239" G="0.0364507" T="0.801669"/>
      <pos A="0.000859107" C="0.758959" G="0.136107" T="0.104075"/>
      <pos A="0.897766" C="0.0328915" G="0.0684831" T="0.000859107"/>
      <pos A="0.130768" C="0.226865" G="0.354995" T="0.287371"/>
    </motif>
    <motif db="0" id="NR1I3_HUMAN.H11MO.0.C" length="18" nsites="28" evalue="1.0e+000"
        url="http://hocomoco.autosome.ru/motif/NR1I3_HUMAN.H11MO.0.C">
      <pos A="0.322933" C="0.00088968" G="0.493427" T="0.18275"/>
      <pos A="0.45554" C="0.0766647" G="0.466906" T="0.00088968"/>
      <pos A="0.178961" C="0.00088968" G="0.747273" T="0.0728759"/>
      <pos A="0.00088968" C="0.141073" G="0.724541" T="0.133496"/>
      <pos A="0.00088968" C="0.00088968" G="0.0349884" T="0.963232"/>
      <pos A="0.00088968" C="0.81926" G="0.0690872" T="0.110763"/>
      <pos A="0.925345" C="0.0728759" G="0.00088968" T="0.00088968"/>
      <pos A="0.319145" C="0.163806" G="0.357032" T="0.160017"/>
      <pos A="0.254736" C="0.194116" G="0.387342" T="0.163806"/>
      <pos A="0.398708" C="0.197905" G="0.266102" T="0.137285"/>
      <pos A="0.580568" C="0.0728759" G="0.311567" T="0.0349884"/>
      <pos A="0.902612" C="0.00088968" G="0.0956084" T="0.00088968"/>
      <pos A="0.0387772" C="0.00088968" G="0.959443" T="0.00088968"/>
      <pos A="0.00088968" C="0.0652984" G="0.21306" T="0.720752"/>
      <pos A="0.175172" C="0.106975" G="0.00088968" T="0.716963"/>
      <pos A="0.00088968" C="0.705597" G="0.0728759" T="0.220637"/>
      <pos A="0.709386" C="0.0728759" G="0.141073" T="0.0766647"/>
      <pos A="0.183697" C="0.142021" G="0.357979" T="0.316303"/>
    </motif>
    <motif db="0" id="NR2C2_HUMAN.H11MO.0.B" length="12" nsites="500" evalue="1.0e+000"
        url="http://hocomoco.autosome.ru/motif/NR2C2_HUMAN.H11MO.0.B">
      <pos A="0.208008" C="0.112028" G="0.625925" T="0.0540392"/>
      <pos A="0.0420416" C="0.319986" G="0.453959" T="0.184013"/>
      <pos A="0.030044" C="0.0280444" G="0.0920316" T="0.84988"/>
      <pos A="0.00804839" C="0.403969" G="0.0540392" T="0.533943"/>
      <pos A="0.373975" C="0.587932" G="0.0280444" T="0.010048"/>
      <pos A="0.236003" C="0.465957" G="0.291992" T="0.00604879"/>
      <pos A="0.357978" C="4.999e-05" G="0.637922" T="0.00404919"/>
      <pos A="0.0160468" C="0.00604879" G="0.955859" T="0.0220456"/>
      <pos A="0.0160468" C="0.0120476" G="0.84988" T="0.122026"/>
      <pos A="0.00804839" C="0.030044" G="0.228004" T="0.733903"/>
      <pos A="0.020046" C="0.80189" G="0.118026" T="0.060038"/>
      <pos A="0.675915" C="0.0420416" G="0.261998" T="0.020046"/>
    </motif>
    <motif db="0" id="OLIG2_HUMAN.H11MO.0.B" length="18" nsites="500" evalue="1.0e+000"
        url="http://hocomoco.autosome.ru/motif/OLIG2_HUMAN.H11MO.0.B">
      <pos A="0.216007" C="0.619926" G="0.142022" T="0.0220456"/>
      <pos A="0.15202" C="0.825885" G="0.00404919" T="0.0180464"/>
      <pos A="0.839882" C="0.0160468" G="0.0260448" T="0.118026"/>
      <pos A="0.00804839" C="0.0260448" G="0.489952" T="0.475955"/>
      <pos A="0.154019" C="0.783893" G="0.05004" T="0.0120476"/>
      <pos A="0.0340432" C="0.0140472" G="0.00604879" T="0.945861"/>
      <pos A="4.999e-05" C="0.0140472" G="0.911868" T="0.0740352"/>
      <pos A="0.0120476" C="0.361978" G="0.180014" T="0.445961"/>
      <pos A="0.0240452" C="0.252" G="0.0340432" T="0.689912"/>
      <pos A="0.080034" C="0.257998" G="0.154019" T="0.507948"/>
      <pos A="0.0980304" C="0.431964" G="0.186013" T="0.283993"/>
      <pos A="0.104029" C="0.489952" G="0.114027" T="0.291992"/>
      <pos A="0.176015" C="0.381974" G="0.166017" T="0.275995"/>
      <pos A="0.267996" C="0.0860328" G="0.192012" T="0.453959"/>
      <pos A="0.0820336" C="0.259998" G="0.291992" T="0.365977"/>
      <pos A="0.188012" C="0.45196" G="0.136023" T="0.224005"/>
      <pos A="0.228004" C="0.230004" G="0.10203" T="0.439962"/>
      <pos A="0.130024" C="0.19801" G="0.339982" T="0.331984"/>
    </motif>
    <motif db="0" id="OSR2_HUMAN.H11MO.0.C" length="16" nsites="473" evalue="1.0e+000"
        url="http://hocomoco.autosome.ru/motif/OSR2_HUMAN.H11MO.0.C">
      <pos A="0.173378" C="0.164923" G="0.488322" T="0.173378"/>
      <pos A="0.0719193" C="0.403773" G="0.211425" T="0.312883"/>
      <pos A="0.167037" C="0.287518" G="0.122648" T="0.422796"/>
      <pos A="0.131103" C="0.346703" G="0.378408" T="0.143786"/>
      <pos A="0.0550095" C="0.670101" G="0.0592369" T="0.215652"/>
      <pos A="0.344589" C="0.02119" G="0.145899" T="0.488322"/>
      <pos A="0.0338723" C="0.0169626" G="0.944885" T="0.00428028"/>
      <pos A="0.0148489" C="0.972363" G="0.00850772" T="0.00428028"/>
      <pos A="0.00216656" C="0.0486684" G="0.00216656" T="0.946999"/>
      <pos A="0.24313" C="0.215652" G="0.205083" T="0.336134"/>
      <pos A="0.00216656" C="0.991387" G="0.00216656" T="0.00428028"/>
      <pos A="0.00850772" C="0.173378" G="0.00216656" T="0.815948"/>
      <pos A="0.0951702" C="0.167037" G="0.617259" T="0.120535"/>
      <pos A="0.181833" C="0.446047" G="0.122648" T="0.249472"/>
      <pos A="0.302315" C="0.109966" G="0.232562" T="0.355157"/>
      <pos A="0.0803741" C="0.16915" G="0.587666" T="0.162809"/>
    </motif>
    <motif db="0" id="P63_HUMAN.H11MO.0.A" length="19" nsites="500" evalue="1.0e+000"
        url="http://hocomoco.autosome.ru/motif/P63_HUMAN.H11MO.0.A">
      <pos A="0.291992" C="0.0740352" G="0.417966" T="0.216007"/>
      <pos A="0.409968" C="0.0160468" G="0.483953" T="0.090032"/>
      <pos A="4.999e-05" C="0.983853" G="0.00404919" T="0.0120476"/>
      <pos A="0.757898" C="0.090032" G="0.0960308" T="0.0560388"/>
      <pos A="0.371976" C="0.0140472" G="0.154019" T="0.459958"/>
      <pos A="0.00204959" C="0.00204959" G="0.993851" T="0.00204959"/>
      <pos A="0.0820336" C="0.44996" G="0.010048" T="0.457958"/>
      <pos A="0.134023" C="0.527944" G="0.108028" T="0.230004"/>
      <pos A="0.020046" C="0.787892" G="0.142022" T="0.05004"/>
      <pos A="0.557938" C="0.184013" G="0.0380424" T="0.220006"/>
      <pos A="0.20201" C="0.0420416" G="0.643921" T="0.112028"/>
      <pos A="0.415967" C="0.00604879" G="0.479954" T="0.0980304"/>
      <pos A="0.00204959" C="0.993851" G="0.00404919" T="4.999e-05"/>
      <pos A="0.525945" C="0.172016" G="0.0140472" T="0.287992"/>
      <pos A="0.0920316" C="0.0960308" G="0.128024" T="0.683913"/>
      <pos A="0.0220456" C="0.010048" G="0.961858" T="0.00604879"/>
      <pos A="0.060038" C="0.519946" G="0.0220456" T="0.39797"/>
      <pos A="0.210008" C="0.431964" G="0.090032" T="0.267996"/>
      <pos A="0.134023" C="0.39997" G="0.20001" T="0.265997"/>
    </motif>
    <motif db="0" id="P73_HUMAN.H11MO.0.A" length="19" nsites="500" evalue="1.0e+000"
        url="http://hocomoco.autosome.ru/motif/P73_HUMAN.H11MO.0.A">
      <pos A="0.355979" C="0.160018" G="0.319986" T="0.164017"/>
      <pos A="0.321986" C="0.0920316" G="0.39997" T="0.186013"/>
      <pos A="0.389972" C="0.0760348" G="0.379974" T="0.154019"/>
      <pos A="0.0340432" C="0.873875" G="0.040042" T="0.0520396"/>
      <pos A="0.609928" C="0.14802" G="0.0680364" T="0.174015"/>
      <pos A="0.311988" C="0.0120476" G="0.0780344" T="0.59793"/>
      <pos A="0.00804839" C="0.010048" G="0.975855" T="0.00604879"/>
      <pos A="0.0680364" C="0.479954" G="0.0140472" T="0.437962"/>
      <pos A="0.136023" C="0.585933" G="0.0740352" T="0.204009"/>
      <pos A="0.122026" C="0.739902" G="0.0840332" T="0.0540392"/>
      <pos A="0.617926" C="0.212008" G="0.010048" T="0.160018"/>
      <pos A="0.283993" C="0.0860328" G="0.513947" T="0.116027"/>
      <pos A="0.555939" C="0.0380424" G="0.313987" T="0.0920316"/>
      <pos A="0.010048" C="0.953859" G="0.0240452" T="0.0120476"/>
      <pos A="0.50195" C="0.160018" G="0.0260448" T="0.311988"/>
      <pos A="0.110028" C="0.0960308" G="0.110028" T="0.683913"/>
      <pos A="0.0340432" C="0.0120476" G="0.939862" T="0.0140472"/>
      <pos A="0.0880324" C="0.49995" G="0.0420416" T="0.369976"/>
      <pos A="0.188012" C="0.509948" G="0.0820336" T="0.220006"/>
    </motif>
    <motif db="0" id="PATZ1_HUMAN.H11MO.0.C" length="22" nsites="491" evalue="1.0e+000"
        url="http://hocomoco.autosome.ru/motif/PATZ1_HUMAN.H11MO.0.C">
      <pos A="0.234219" C="0.0916819" G="0.560018" T="0.114081"/>
      <pos A="0.136479" C="0.0265221" G="0.639432" T="0.197567"/>
      <pos A="0.142588" C="0.083537" G="0.682193" T="0.0916819"/>
      <pos A="0.0407758" C="0.0855732" G="0.84102" T="0.0326308"/>
      <pos A="0.458206" C="0.287161" G="0.136479" T="0.118153"/>
      <pos A="0.2444" C="0.0611383" G="0.623142" T="0.0713195"/>
      <pos A="0.142588" C="0.0305946" G="0.706628" T="0.120189"/>
      <pos A="0.215893" C="0.0652108" G="0.692374" T="0.0265221"/>
      <pos A="0.126298" C="0.0163409" G="0.847129" T="0.0102321"/>
      <pos A="0.21182" C="0.118153" G="0.614997" T="0.0550295"/>
      <pos A="0.417481" C="0.557982" G="0.00819589" T="0.0163409"/>
      <pos A="0.0794645" C="0.0285583" G="0.55391" T="0.338068"/>
      <pos A="0.0285583" C="0.142588" G="0.765679" T="0.0631745"/>
      <pos A="0.160914" C="0.160914" G="0.606852" T="0.0713195"/>
      <pos A="0.327886" C="0.0631745" G="0.578345" T="0.0305946"/>
      <pos A="0.291234" C="0.191458" G="0.494858" T="0.0224496"/>
      <pos A="0.240328" C="0.240328" G="0.348249" T="0.171095"/>
      <pos A="0.158878" C="0.075392" G="0.576308" T="0.189422"/>
      <pos A="0.128334" C="0.0570658" G="0.773824" T="0.0407758"/>
      <pos A="0.413409" C="0.217929" G="0.313633" T="0.0550295"/>
      <pos A="0.317705" C="0.0143046" G="0.623142" T="0.0448483"/>
      <pos A="0.138516" C="0.203675" G="0.48875" T="0.169059"/>
    </motif>
    <motif db="0" id="PATZ1_HUMAN.H11MO.1.C" length="9" nsites="496" evalue="1.0e+000"
        url="http://hocomoco.autosome.ru/motif/PATZ1_HUMAN.H11MO.1.C">
      <pos A="0.510028" C="0.125025" G="0.229843" T="0.135104"/>
      <pos A="0.0585063" C="0.0121447" G="0.818434" T="0.110915"/>
      <pos A="0.0222233" C="0.0161762" G="0.929299" T="0.032302"/>
      <pos A="0.0242391" C="0.0282705" G="0.941393" T="0.00609756"/>
      <pos A="0.969613" C="0.00811328" G="5.03931e-05" T="0.0222233"/>
      <pos A="0.223796" C="0.00206612" G="0.753931" T="0.0202076"/>
      <pos A="0.195575" C="0.00408184" G="0.705553" T="0.0947894"/>
      <pos A="0.276204" C="0.0181919" G="0.628956" T="0.0766479"/>
      <pos A="0.131072" C="0.0242391" G="0.810371" T="0.0343177"/>
    </motif>
    <motif db="0" id="PAX2_HUMAN.H11MO.0.D" length="18" nsites="50" evalue="1.0e+000"
        url="http://hocomoco.autosome.ru/motif/PAX2_HUMAN.H11MO.0.D">
      <pos A="0.231252" C="0.182936" G="0.41177" T="0.174043"/>
      <pos A="0.331888" C="0.274679" G="0.0577075" T="0.335725"/>
      <pos A="0.0577075" C="0.156776" G="0.252006" T="0.533511"/>
      <pos A="0.17753" C="0.462004" G="0.182936" T="0.17753"/>
      <pos A="0.547292" C="0.160262" G="0.200203" T="0.0922429"/>
      <pos A="0.194798" C="0.174043" G="0.453629" T="0.17753"/>
      <pos A="0.000499002" C="0.154857" G="0.0196853" T="0.824959"/>
      <pos A="0.0803807" C="0.583395" G="0.295784" T="0.0404398"/>
      <pos A="0.821472" C="0.0404398" G="0.137589" T="0.000499002"/>
      <pos A="0.15137" C="0.257412" G="0.0941615" T="0.497057"/>
      <pos A="0.217471" C="0.0596261" G="0.585314" T="0.137589"/>
      <pos A="0.262817" C="0.519213" G="0.120322" T="0.0976484"/>
      <pos A="0.196716" C="0.0922429" G="0.510838" T="0.200203"/>
      <pos A="0.0577075" C="0.240144" G="0.000499002" T="0.701649"/>
      <pos A="0.0803807" C="0.0976484" G="0.821472" T="0.000499002"/>
      <pos A="0.779612" C="0.000499002" G="0.0404398" T="0.179449"/>
      <pos A="0.0695697" C="0.609906" G="0.000499002" T="0.320026"/>
      <pos A="0.51437" C="0.042054" G="0.144609" T="0.298967"/>
    </motif>
    <motif db="0" id="PAX5_HUMAN.H11MO.0.A" length="21" nsites="202" evalue="1.0e+000"
        url="http://hocomoco.autosome.ru/motif/PAX5_HUMAN.H11MO.0.A">
      <pos A="0.133721" C="0.282162" G="0.504824" T="0.0792924"/>
      <pos A="0.128773" C="0.499876" G="0.188149" T="0.183201"/>
      <pos A="0.148565" C="0.41576" G="0.331643" T="0.104033"/>
      <pos A="0.202994" C="0.0545522" G="0.257422" T="0.485032"/>
      <pos A="0.198046" C="0.0446561" G="0.752227" T="0.00507175"/>
      <pos A="0.158461" C="0.138669" G="0.539461" T="0.163409"/>
      <pos A="0.0248639" C="0.118877" G="0.623577" T="0.232682"/>
      <pos A="0.03476" C="0.875928" G="0.0595002" T="0.029812"/>
      <pos A="0.781915" C="0.03476" G="0.163409" T="0.0199159"/>
      <pos A="0.386071" C="0.113929" G="0.46524" T="0.03476"/>
      <pos A="0.03476" C="0.732434" G="0.128773" T="0.104033"/>
      <pos A="0.410811" C="0.267318" G="0.277214" T="0.0446561"/>
      <pos A="0.311851" C="0.0199159" G="0.618629" T="0.0496042"/>
      <pos A="0.682954" C="0.0397081" G="0.163409" T="0.113929"/>
      <pos A="0.03476" C="0.163409" G="0.772019" T="0.029812"/>
      <pos A="0.0100198" C="0.781915" G="0.0446561" T="0.163409"/>
      <pos A="0.217838" C="0.03476" G="0.71759" T="0.029812"/>
      <pos A="0.321747" C="0.029812" G="0.158461" T="0.48998"/>
      <pos A="0.173305" C="0.029812" G="0.791811" T="0.00507175"/>
      <pos A="0.811603" C="0.03476" G="0.104033" T="0.0496042"/>
      <pos A="0.118877" C="0.801707" G="0.029812" T="0.0496042"/>
    </motif>
    <motif db="0" id="PAX8_HUMAN.H11MO.0.D" length="14" nsites="37" evalue="1.0e+000"
        url="http://hocomoco.autosome.ru/motif/PAX8_HUMAN.H11MO.0.D">
      <pos A="0.116622" C="0.212108" G="0.397019" T="0.274251"/>
      <pos A="0.0825195" C="0.223476" G="0.0961605" T="0.597844"/>
      <pos A="0.246211" C="0.379589" G="0.318963" T="0.0552376"/>
      <pos A="0.831256" C="0.0703942" G="0.0552376" T="0.0431123"/>
      <pos A="0.137083" C="0.449309" G="0.000673854" T="0.412933"/>
      <pos A="0.0688786" C="0.159818" G="0.0431123" T="0.728191"/>
      <pos A="0.0855508" C="0.437184" G="0.449309" T="0.0279557"/>
      <pos A="0.464466" C="0.058269" G="0.391714" T="0.0855508"/>
      <pos A="0.42809" C="0.328057" G="0.134052" T="0.109801"/>
      <pos A="0.0279557" C="0.224992" G="0.678174" T="0.0688786"/>
      <pos A="0.143146" C="0.528124" G="0.000673854" T="0.328057"/>
      <pos A="0.388683" C="0.109801" G="0.500842" T="0.000673854"/>
      <pos A="0.000673854" C="0.0976761" G="0.455372" T="0.446278"/>
      <pos A="0.343971" C="0.0559955" G="0.434911" T="0.165123"/>
    </motif>
    <motif db="0" id="PIT1_HUMAN.H11MO.0.C" length="13" nsites="38" evalue="1.0e+000"
        url="http://hocomoco.autosome.ru/motif/PIT1_HUMAN.H11MO.0.C">
      <pos A="0.0821569" C="0.443665" G="0.12089" T="0.353288"/>
      <pos A="0.233054" C="0.142677" G="0.0458447" T="0.578424"/>
      <pos A="0.400897" C="0.446086" G="0.126538" T="0.0264782"/>
      <pos A="0.659118" C="0.107172" G="0.000656168" T="0.233054"/>
      <pos A="0.0845777" C="0.000656168" G="0.000656168" T="0.91411"/>
      <pos A="0.0167949" C="0.000656168" G="0.981893" T="0.000656168"/>
      <pos A="0.56874" C="0.165272" G="0.136222" T="0.129766"/>
      <pos A="0.917338" C="0.000656168" G="0.000656168" T="0.08135"/>
      <pos A="0.271787" C="0.000656168" G="0.0490724" T="0.678484"/>
      <pos A="0.878605" C="0.000656168" G="0.0329337" T="0.0878055"/>
      <pos A="0.262104" C="0.000656168" G="0.000656168" T="0.736584"/>
      <pos A="0.533235" C="0.000656168" G="0.155588" T="0.31052"/>
      <pos A="0.166885" C="0.312134" G="0.13138" T="0.3896"/>
    </motif>
    <motif db="0" id="PLAG1_HUMAN.H11MO.0.D" length="17" nsites="25" evalue="1.0e+000"
        url="http://hocomoco.autosome.ru/motif/PLAG1_HUMAN.H11MO.0.D">
      <pos A="0.22012" C="0.0209163" G="0.658367" T="0.100598"/>
      <pos A="0.200199" C="0.000996016" G="0.797809" T="0.000996016"/>
      <pos A="0.399402" C="0.000996016" G="0.598606" T="0.000996016"/>
      <pos A="0.000996016" C="0.000996016" G="0.997012" T="0.000996016"/>
      <pos A="0.000996016" C="0.319721" G="0.678287" T="0.000996016"/>
      <pos A="0.0408367" C="0.558765" G="0.27988" T="0.120518"/>
      <pos A="0.518924" C="0.359562" G="0.0806773" T="0.0408367"/>
      <pos A="0.200199" C="0.319721" G="0.120518" T="0.359562"/>
      <pos A="0.200199" C="0.319721" G="0.24004" T="0.24004"/>
      <pos A="0.439243" C="0.0806773" G="0.200199" T="0.27988"/>
      <pos A="0.319721" C="0.24004" G="0.439243" T="0.000996016"/>
      <pos A="0.160359" C="0.0806773" G="0.479084" T="0.27988"/>
      <pos A="0.678287" C="0.160359" G="0.120518" T="0.0408367"/>
      <pos A="0.0806773" C="0.000996016" G="0.797809" T="0.120518"/>
      <pos A="0.0408367" C="0.000996016" G="0.957171" T="0.000996016"/>
      <pos A="0.000996016" C="0.000996016" G="0.997012" T="0.000996016"/>
      <pos A="0.0806773" C="0.0408367" G="0.678287" T="0.200199"/>
    </motif>
    <motif db="0" id="PO2F1_HUMAN.H11MO.0.C" length="16" nsites="134" evalue="1.0e+000"
        url="http://hocomoco.autosome.ru/motif/PO2F1_HUMAN.H11MO.0.C">
      <pos A="0.634042" C="0.112043" G="0.156786" T="0.097129"/>
      <pos A="0.432699" C="0.1717" G="0.1717" T="0.2239"/>
      <pos A="0.0747576" C="0.0449292" G="0.298471" T="0.581842"/>
      <pos A="0.0822148" C="0.365585" G="0.335757" T="0.216443"/>
      <pos A="0.298471" C="0.134415" G="0.469985" T="0.097129"/>
      <pos A="0.492356" C="0.164243" G="0.037472" T="0.305928"/>
      <pos A="0.947241" C="0.037472" G="0.00764355" T="0.00764355"/>
      <pos A="0.037472" C="0.0151007" G="0.00764355" T="0.939784"/>
      <pos A="0.0598434" C="0.000186428" G="0.939784" T="0.000186428"/>
      <pos A="0.0151007" C="0.462528" G="0.425242" T="0.097129"/>
      <pos A="0.917412" C="0.0225578" G="0.0300149" T="0.0300149"/>
      <pos A="0.82047" C="0.037472" G="0.126957" T="0.0151007"/>
      <pos A="0.537099" C="0.0673005" G="0.0523863" T="0.343214"/>
      <pos A="0.1195" C="0.395414" G="0.0598434" T="0.425242"/>
      <pos A="0.604213" C="0.141872" G="0.1717" T="0.0822148"/>
      <pos A="0.462528" C="0.0822148" G="0.0747576" T="0.3805"/>
    </motif>
    <motif db="0" id="PO2F2_HUMAN.H11MO.0.A" length="11" nsites="500" evalue="1.0e+000"
        url="http://hocomoco.autosome.ru/motif/PO2F2_HUMAN.H11MO.0.A">
      <pos A="0.427964" C="0.15202" G="0.212008" T="0.208008"/>
      <pos A="0.122026" C="0.39797" G="0.070036" T="0.409968"/>
      <pos A="0.90187" C="0.0640372" G="0.0260448" T="0.00804839"/>
      <pos A="0.0160468" C="0.0180464" G="0.0420416" T="0.923865"/>
      <pos A="0.00804839" C="0.00404919" G="0.963857" T="0.0240452"/>
      <pos A="0.0760348" C="0.823885" G="0.0340432" T="0.0660368"/>
      <pos A="0.955859" C="0.010048" G="0.00604879" T="0.0280444"/>
      <pos A="0.589932" C="0.0740352" G="0.0860328" T="0.25"/>
      <pos A="0.913867" C="0.0260448" G="0.05004" T="0.010048"/>
      <pos A="0.0840332" C="0.0980304" G="0.122026" T="0.695911"/>
      <pos A="0.196011" C="0.15202" G="0.39797" T="0.253999"/>
    </motif>
[truncated: 266,928 more chars]
