# Supplementary material for: DeepEPI: CNN-transformer-based model for extracting TF interactions through predicting enhancer-promoter interactions
Source: Bioinform Adv. 2025 Sep 17;5(1):vbaf221. doi: 10.1093/bioadv/vbaf221 (PMC12478696; doi:10.1093/bioadv/vbaf221)
Supplement: vbaf221_Supplementary_Data [file vbaf221_supplementary_data.zip › Supplementary_file5/K562/result_promoter86-k562/tomtom.tsv]

Query_ID	Target_ID	Optimal_offset	p-value	E-value	q-value	Overlap	Query_consensus	Target_consensus	Orientation
M0	ZN394_HUMAN.H11MO.0.C	-20	0.000665376	0.266816	0.348284	20	CAGGCGTCGGAGGTATACCTGTAGCATTTGACGCCTACTA	ATTCCATTCTATTCCATTCT	-
M0	TAF1_HUMAN.H11MO.0.A	0	0.000868538	0.348284	0.348284	16	CAGGCGTCGGAGGTATACCTGTAGCATTTGACGCCTACTA	AAGATGGCGGCGGCGG	+
M1	ZN394_HUMAN.H11MO.0.C	-7	0.000178136	0.0714327	0.141609	20	TCTGCAGCGCAATAAAGCAAATGAACGGGGTGGACTTCGG	AGAATGGAATAGAATGGAAT	+
M1	BRAC_HUMAN.H11MO.0.A	-16	0.000623599	0.250063	0.246095	20	TCTGCAGCGCAATAAAGCAAATGAACGGGGTGGACTTCGG	TTAGCAGGGAGGTGTGAAAT	+
M1	RXRA_HUMAN.H11MO.0.A	-14	0.000928718	0.372416	0.246095	20	TCTGCAGCGCAATAAAGCAAATGAACGGGGTGGACTTCGG	GGGGGAGGCAGAGGTCAGAG	+
M1	GATA1_HUMAN.H11MO.0.A	5	0.00206921	0.829752	0.345727	14	TCTGCAGCGCAATAAAGCAAATGAACGGGGTGGACTTCGG	TCTTATCTGTCCCCGCCAG	-
M1	BC11A_HUMAN.H11MO.0.A	-10	0.00269808	1.08193	0.345727	17	TCTGCAGCGCAATAAAGCAAATGAACGGGGTGGACTTCGG	AAAAGAGGAAGTGAAAA	+
M1	LEF1_HUMAN.H11MO.0.A	-15	0.00290097	1.16329	0.345727	14	TCTGCAGCGCAATAAAGCAAATGAACGGGGTGGACTTCGG	AGCAAATCAAAGGA	-
M1	OLIG2_HUMAN.H11MO.0.B	-6	0.00312429	1.25284	0.345727	18	TCTGCAGCGCAATAAAGCAAATGAACGGGGTGGACTTCGG	CAGAAGGGAAACAGCTGG	-
M1	CLOCK_HUMAN.H11MO.0.C	-4	0.00347923	1.39517	0.345727	14	TCTGCAGCGCAATAAAGCAAATGAACGGGGTGGACTTCGG	CAGACACGTGAACA	+
M1	LYL1_HUMAN.H11MO.0.A	-13	0.00416272	1.66925	0.367684	14	TCTGCAGCGCAATAAAGCAAATGAACGGGGTGGACTTCGG	CAGGAAACAGCTGG	-
M1	GATA2_HUMAN.H11MO.0.A	7	0.00631495	2.5323	0.459458	12	TCTGCAGCGCAATAAAGCAAATGAACGGGGTGGACTTCGG	CCTTATCTCCACCCCCCAG	-
M1	ZN554_HUMAN.H11MO.0.C	-19	0.00635768	2.54943	0.459458	20	TCTGCAGCGCAATAAAGCAAATGAACGGGGTGGACTTCGG	GCTGAGCCATGTGGGGTGCT	+
M1	NR1H3_HUMAN.H11MO.0.B	-21	0.00728095	2.91966	0.477804	19	TCTGCAGCGCAATAAAGCAAATGAACGGGGTGGACTTCGG	TGACCTGCAGTGACCTCTG	-
M1	NR1D1_HUMAN.H11MO.0.B	-10	0.00781364	3.13327	0.477804	19	TCTGCAGCGCAATAAAGCAAATGAACGGGGTGGACTTCGG	AGGGAAGTGGGTCAGAAGG	+
M2	RXRA_HUMAN.H11MO.0.A	-1	0.00116406	0.466789	0.356471	20	GCTTGGTTCGAGTGGACAGTGCGGTCCAGGAGGGGGGAAG	GGGGGAGGCAGAGGTCAGAG	+
M2	GATA1_HUMAN.H11MO.0.A	7	0.00133509	0.535371	0.356471	12	GCTTGGTTCGAGTGGACAGTGCGGTCCAGGAGGGGGGAAG	TCTTATCTGTCCCCGCCAG	-
M2	GATA2_HUMAN.H11MO.0.A	7	0.00133509	0.535371	0.356471	12	GCTTGGTTCGAGTGGACAGTGCGGTCCAGGAGGGGGGAAG	CCTTATCTCCACCCCCCAG	-
M4	RXRA_HUMAN.H11MO.0.A	-11	0.000351397	0.14091	0.281118	20	GGTCATCCGATGTCGGGTTGAGCTTTCCAGGCAGCGCAGA	GGGGGAGGCAGAGGTCAGAG	+
M4	GATA1_HUMAN.H11MO.0.A	7	0.00106006	0.425082	0.424022	12	GGTCATCCGATGTCGGGTTGAGCTTTCCAGGCAGCGCAGA	TCTTATCTGTCCCCGCCAG	-
M8	RXRA_HUMAN.H11MO.0.A	-14	0.000103099	0.0413425	0.082583	20	CTGGGGGAAAGGGAGCGGCCGAGATTGGTCACAGCGGTGG	GGGGGAGGCAGAGGTCAGAG	+
M9	VEZF1_HUMAN.H11MO.0.C	-18	1.50269e-06	0.00060258	0.00117635	22	ATTGATAGTAAAGGGCACGAGGAAGGCGCAGTTAGGGAAG	GGGGAGGGGGGAGGGGGAGGGG	+
M9	ZN341_HUMAN.H11MO.0.C	-21	0.000258689	0.103734	0.0823015	19	ATTGATAGTAAAGGGCACGAGGAAGGCGCAGTTAGGGAAG	GGGGGGGGGGGGAGGGAAGAGC	+
M9	MAZ_HUMAN.H11MO.0.A	-18	0.000610677	0.244881	0.0823015	22	ATTGATAGTAAAGGGCACGAGGAAGGCGCAGTTAGGGAAG	GGGGGAGGGGGGGGGGGGGGGG	+
M9	PATZ1_HUMAN.H11MO.0.C	-18	0.000610677	0.244881	0.0823015	22	ATTGATAGTAAAGGGCACGAGGAAGGCGCAGTTAGGGAAG	GGGGAGGGGGCGGGGGGGGAGG	+
M9	ZBT17_HUMAN.H11MO.0.A	-21	0.000630074	0.252659	0.0823015	19	ATTGATAGTAAAGGGCACGAGGAAGGCGCAGTTAGGGAAG	GAGGGTGGGGGAGGGGAAG	+
M9	RXRA_HUMAN.H11MO.0.A	-11	0.000630801	0.252951	0.0823015	20	ATTGATAGTAAAGGGCACGAGGAAGGCGCAGTTAGGGAAG	GGGGGAGGCAGAGGTCAGAG	+
M9	Z324A_HUMAN.H11MO.0.C	-13	0.000949106	0.380592	0.0977611	23	ATTGATAGTAAAGGGCACGAGGAAGGCGCAGTTAGGGAAG	TGGCAGCAAAGGATGGTTTGATA	-
M9	ZN263_HUMAN.H11MO.0.A	-13	0.00104678	0.419758	0.0977611	20	ATTGATAGTAAAGGGCACGAGGAAGGCGCAGTTAGGGAAG	GGGAGGAGGGAGAGGAGGAG	+
M9	SP4_HUMAN.H11MO.0.A	-16	0.00112394	0.450699	0.0977611	20	ATTGATAGTAAAGGGCACGAGGAAGGCGCAGTTAGGGAAG	GGGAAGGGGGCGGGGCCGGG	+
M9	SP3_HUMAN.H11MO.0.B	-17	0.00159663	0.640249	0.124989	20	ATTGATAGTAAAGGGCACGAGGAAGGCGCAGTTAGGGAAG	GGGGGGGGGCGGGGCCGGGG	+
M9	ZN394_HUMAN.H11MO.0.C	-21	0.00210294	0.84328	0.137187	19	ATTGATAGTAAAGGGCACGAGGAAGGCGCAGTTAGGGAAG	AGAATGGAATAGAATGGAAT	+
M9	ZN554_HUMAN.H11MO.0.C	-21	0.00210294	0.84328	0.137187	19	ATTGATAGTAAAGGGCACGAGGAAGGCGCAGTTAGGGAAG	GCTGAGCCATGTGGGGTGCT	+
M9	SP2_HUMAN.H11MO.0.A	-16	0.0026612	1.06714	0.160251	22	ATTGATAGTAAAGGGCACGAGGAAGGCGCAGTTAGGGAAG	GGGGGGGGGGCGGGGCCGGGGG	+
M9	EGR2_HUMAN.H11MO.0.A	-12	0.00291171	1.1676	0.162812	18	ATTGATAGTAAAGGGCACGAGGAAGGCGCAGTTAGGGAAG	GGGGGGGTGTGGGAGGGG	+
M9	THA_HUMAN.H11MO.0.C	-23	0.00312894	1.2547	0.163295	17	ATTGATAGTAAAGGGCACGAGGAAGGCGCAGTTAGGGAAG	GGGTCACTTCAGGTCAG	+
M9	ZFP82_HUMAN.H11MO.0.C	-21	0.00336953	1.35118	0.16486	19	ATTGATAGTAAAGGGCACGAGGAAGGCGCAGTTAGGGAAG	GAAGAGAGAATTAGTGAAATGGAA	-
M9	ZN350_HUMAN.H11MO.0.C	-1	0.00359297	1.44078	0.165452	18	ATTGATAGTAAAGGGCACGAGGAAGGCGCAGTTAGGGAAG	TAGGTCATAAAAGGACTG	-
M9	KLF6_HUMAN.H11MO.0.A	-19	0.00401607	1.61044	0.168201	19	ATTGATAGTAAAGGGCACGAGGAAGGCGCAGTTAGGGAAG	GGAAGGGCGGGGCCGGGGG	+
M9	TAF1_HUMAN.H11MO.0.A	-12	0.0040824	1.63704	0.168201	16	ATTGATAGTAAAGGGCACGAGGAAGGCGCAGTTAGGGAAG	AAGATGGCGGCGGCGG	+
M9	BC11A_HUMAN.H11MO.0.A	-8	0.00514869	2.06463	0.201527	17	ATTGATAGTAAAGGGCACGAGGAAGGCGCAGTTAGGGAAG	AAAAGAGGAAGTGAAAA	+
M9	FLI1_HUMAN.H11MO.0.A	-23	0.00580117	2.32627	0.214877	17	ATTGATAGTAAAGGGCACGAGGAAGGCGCAGTTAGGGAAG	GGAGGAAGGAAGGAGGGA	+
M9	WT1_HUMAN.H11MO.0.C	-20	0.00603873	2.42153	0.214877	20	ATTGATAGTAAAGGGCACGAGGAAGGCGCAGTTAGGGAAG	GGGCGGGGGAGGAGGGGGGG	+
M9	AIRE_HUMAN.H11MO.0.C	0	0.00708875	2.84259	0.241273	18	ATTGATAGTAAAGGGCACGAGGAAGGCGCAGTTAGGGAAG	ATTGGTTTTATTGGTTAA	+
M9	ELF5_HUMAN.H11MO.0.A	-13	0.00760855	3.05103	0.242396	15	ATTGATAGTAAAGGGCACGAGGAAGGCGCAGTTAGGGAAG	GGAAGGAGGAAGTGG	+
M9	NR1H3_HUMAN.H11MO.0.B	-20	0.00774104	3.10416	0.242396	19	ATTGATAGTAAAGGGCACGAGGAAGGCGCAGTTAGGGAAG	CAGAGGTCACTGCAGGTCA	+
M9	GATA1_HUMAN.H11MO.0.A	-18	0.00825231	3.30918	0.248467	19	ATTGATAGTAAAGGGCACGAGGAAGGCGCAGTTAGGGAAG	CTGGCGGGGACAGATAAGA	+
M9	IRF3_HUMAN.H11MO.0.B	-8	0.00936093	3.75373	0.271408	20	ATTGATAGTAAAGGGCACGAGGAAGGCGCAGTTAGGGAAG	GAAAGGGAAAGGGAAAGTGA	+
M9	OLIG2_HUMAN.H11MO.0.B	-29	0.0104931	4.20774	0.293368	11	ATTGATAGTAAAGGGCACGAGGAAGGCGCAGTTAGGGAAG	CAGAAGGGAAACAGCTGG	-
M9	LYL1_HUMAN.H11MO.0.A	-21	0.0113044	4.53307	0.305152	14	ATTGATAGTAAAGGGCACGAGGAAGGCGCAGTTAGGGAAG	CAGGAAACAGCTGG	-
M9	THAP1_HUMAN.H11MO.0.C	-18	0.0121608	4.87647	0.315091	22	ATTGATAGTAAAGGGCACGAGGAAGGCGCAGTTAGGGAAG	GCCCGCAGCCAAGATGGCGGCG	-
M9	NR1D1_HUMAN.H11MO.0.B	-6	0.012804	5.13441	0.315091	19	ATTGATAGTAAAGGGCACGAGGAAGGCGCAGTTAGGGAAG	AGGGAAGTGGGTCAGAAGG	+
M9	ZN467_HUMAN.H11MO.0.C	-18	0.0128801	5.16493	0.315091	22	ATTGATAGTAAAGGGCACGAGGAAGGCGCAGTTAGGGAAG	GGGGAGGGGAGGGGGGGGGGGG	+
M9	ZN214_HUMAN.H11MO.0.C	-5	0.014438	5.78964	0.342499	22	ATTGATAGTAAAGGGCACGAGGAAGGCGCAGTTAGGGAAG	TCATCAAAGGCCTCAAAAAGGA	-
M9	GATA2_HUMAN.H11MO.0.A	-18	0.0153866	6.17004	0.354268	19	ATTGATAGTAAAGGGCACGAGGAAGGCGCAGTTAGGGAAG	CTGGGGGGTGGAGATAAGG	+
M9	TAL1_HUMAN.H11MO.0.A	-18	0.01844	7.39446	0.41244	19	ATTGATAGTAAAGGGCACGAGGAAGGCGCAGTTAGGGAAG	CTGGGGGGGGCAGATAAGG	+
M9	KLF3_HUMAN.H11MO.0.B	-17	0.0195751	7.84963	0.425666	19	ATTGATAGTAAAGGGCACGAGGAAGGCGCAGTTAGGGAAG	GGGGAGGGGCGGGGCCGGG	+
M9	ZN563_HUMAN.H11MO.0.C	-21	0.0209724	8.40993	0.443724	19	ATTGATAGTAAAGGGCACGAGGAAGGCGCAGTTAGGGAAG	GCAGCTGCCAGTGAGGATCCC	-
M10	ZN563_HUMAN.H11MO.0.C	-1	0.000178243	0.0714756	0.142774	21	AGGGATCCTGGCTCGAGGGTCGGATCTGGAGGTAGGTCCC	GGGATCCTCACTGGCAGCTGC	+
M10	RXRA_HUMAN.H11MO.0.A	-18	0.000693571	0.278122	0.277777	20	AGGGATCCTGGCTCGAGGGTCGGATCTGGAGGTAGGTCCC	GGGGGAGGCAGAGGTCAGAG	+
M11	NR1D1_HUMAN.H11MO.0.B	-4	0.000353377	0.141704	0.283408	19	CTCGTGGACTGGGGGACAGTGAGGGTTTCCGGAGCCCAGG	AGGGAAGTGGGTCAGAAGG	+
M13	RXRA_HUMAN.H11MO.0.A	-13	0.000247143	0.0991045	0.196217	20	GCGAGGTGACGGAGGGGCTGGCAGTCTGTTGGGGATTTCA	GGGGGAGGCAGAGGTCAGAG	+
M13	NR1D1_HUMAN.H11MO.0.B	-1	0.000813675	0.326284	0.323004	19	GCGAGGTGACGGAGGGGCTGGCAGTCTGTTGGGGATTTCA	CCTTCTGACCCACTTCCCT	-
M13	KLF6_HUMAN.H11MO.0.A	-5	0.00261944	1.0504	0.402328	19	GCGAGGTGACGGAGGGGCTGGCAGTCTGTTGGGGATTTCA	GGAAGGGCGGGGCCGGGGG	+
M13	GATA2_HUMAN.H11MO.0.A	-28	0.00301341	1.20838	0.402328	12	GCGAGGTGACGGAGGGGCTGGCAGTCTGTTGGGGATTTCA	CTGGGGGGTGGAGATAAGG	+
M13	BRAC_HUMAN.H11MO.0.A	-17	0.00317033	1.2713	0.402328	20	GCGAGGTGACGGAGGGGCTGGCAGTCTGTTGGGGATTTCA	TTAGCAGGGAGGTGTGAAAT	+
M13	SMAD3_HUMAN.H11MO.0.B	-2	0.00332179	1.33204	0.402328	12	GCGAGGTGACGGAGGGGCTGGCAGTCTGTTGGGGATTTCA	CAGGTGACAGAG	-
M13	GATA1_HUMAN.H11MO.0.A	-28	0.00425297	1.70544	0.402328	12	GCGAGGTGACGGAGGGGCTGGCAGTCTGTTGGGGATTTCA	CTGGCGGGGACAGATAAGA	+
M13	PATZ1_HUMAN.H11MO.0.C	-12	0.00485784	1.94799	0.402328	22	GCGAGGTGACGGAGGGGCTGGCAGTCTGTTGGGGATTTCA	GGGGAGGGGGCGGGGGGGGAGG	+
M13	ZN563_HUMAN.H11MO.0.C	-11	0.0051412	2.06162	0.402328	21	GCGAGGTGACGGAGGGGCTGGCAGTCTGTTGGGGATTTCA	GGGATCCTCACTGGCAGCTGC	+
M13	CLOCK_HUMAN.H11MO.0.C	-21	0.00648851	2.60189	0.402328	14	GCGAGGTGACGGAGGGGCTGGCAGTCTGTTGGGGATTTCA	CAGACACGTGAACA	+
M13	THA_HUMAN.H11MO.0.C	-3	0.00658774	2.64168	0.402328	17	GCGAGGTGACGGAGGGGCTGGCAGTCTGTTGGGGATTTCA	GGGTCACTTCAGGTCAG	+
M13	SP2_HUMAN.H11MO.0.A	-2	0.00890587	3.57125	0.474568	22	GCGAGGTGACGGAGGGGCTGGCAGTCTGTTGGGGATTTCA	GGGGGGGGGGCGGGGCCGGGGG	+
M13	SP3_HUMAN.H11MO.0.B	-7	0.00896608	3.5954	0.474568	20	GCGAGGTGACGGAGGGGCTGGCAGTCTGTTGGGGATTTCA	GGGGGGGGGCGGGGCCGGGG	+
M13	EGR1_HUMAN.H11MO.0.A	-7	0.00999114	4.00645	0.495772	17	GCGAGGTGACGGAGGGGCTGGCAGTCTGTTGGGGATTTCA	GAGGGCGTGGGCGGGGG	+
M14	GATA1_HUMAN.H11MO.0.A	-28	0.00103089	0.413386	0.304829	12	TCAGCCGAATGGTGTCGTAGGCGGAGTTGTGGCTCAAGGA	CTGGCGGGGACAGATAAGA	+
M14	RXRA_HUMAN.H11MO.0.A	-19	0.00106104	0.425477	0.304829	20	TCAGCCGAATGGTGTCGTAGGCGGAGTTGTGGCTCAAGGA	CTCTGACCTCTGCCTCCCCC	-
M14	NR1D1_HUMAN.H11MO.0.B	-22	0.0017545	0.703554	0.3509	18	TCAGCCGAATGGTGTCGTAGGCGGAGTTGTGGCTCAAGGA	AGGGAAGTGGGTCAGAAGG	+
M14	ZN563_HUMAN.H11MO.0.C	-13	0.0037466	1.50239	0.499546	21	TCAGCCGAATGGTGTCGTAGGCGGAGTTGTGGCTCAAGGA	GCAGCTGCCAGTGAGGATCCC	-
M15	GATA2_HUMAN.H11MO.0.A	-29	0.000900625	0.361151	0.306475	11	TGAAGCCTCGGGTTTCAGGGGGGGAGGCCCAGGTAGGTCG	CTGGGGGGTGGAGATAAGG	+
M15	RXRA_HUMAN.H11MO.0.A	-19	0.0011615	0.465761	0.306475	20	TGAAGCCTCGGGTTTCAGGGGGGGAGGCCCAGGTAGGTCG	GGGGGAGGCAGAGGTCAGAG	+
M15	GATA1_HUMAN.H11MO.0.A	-29	0.00122114	0.489677	0.306475	11	TGAAGCCTCGGGTTTCAGGGGGGGAGGCCCAGGTAGGTCG	CTGGCGGGGACAGATAAGA	+
M15	NR1D1_HUMAN.H11MO.0.B	-17	0.00152856	0.612951	0.306475	19	TGAAGCCTCGGGTTTCAGGGGGGGAGGCCCAGGTAGGTCG	AGGGAAGTGGGTCAGAAGG	+
M16	KLF6_HUMAN.H11MO.0.A	0	1.98552e-05	0.00796193	0.0156048	19	GCGAGGGTGCTGGTGGGCGATAGGGGCTCGCCGGGGCAGG	GGAAGGGCGGGGCCGGGGG	+
M16	EGR1_HUMAN.H11MO.0.A	-2	9.04744e-05	0.0362802	0.0233145	17	GCGAGGGTGCTGGTGGGCGATAGGGGCTCGCCGGGGCAGG	GAGGGCGTGGGCGGGGG	+
M16	THAP1_HUMAN.H11MO.0.C	-8	9.18383e-05	0.0368272	0.0233145	22	GCGAGGGTGCTGGTGGGCGATAGGGGCTCGCCGGGGCAGG	GCCCGCAGCCAAGATGGCGGCG	-
M16	ZBT17_HUMAN.H11MO.0.A	-2	0.000136603	0.0547778	0.0233145	19	GCGAGGGTGCTGGTGGGCGATAGGGGCTCGCCGGGGCAGG	GAGGGTGGGGGAGGGGAAG	+
M16	PATZ1_HUMAN.H11MO.0.C	-3	0.000148324	0.0594781	0.0233145	22	GCGAGGGTGCTGGTGGGCGATAGGGGCTCGCCGGGGCAGG	GGGGAGGGGGCGGGGGGGGAGG	+
M16	ZN341_HUMAN.H11MO.0.C	-5	0.000275925	0.110646	0.0323369	22	GCGAGGGTGCTGGTGGGCGATAGGGGCTCGCCGGGGCAGG	GGGGGGGGGGGGAGGGAAGAGC	+
M16	MAZ_HUMAN.H11MO.0.A	-2	0.000321207	0.128804	0.0323369	22	GCGAGGGTGCTGGTGGGCGATAGGGGCTCGCCGGGGCAGG	GGGGGAGGGGGGGGGGGGGGGG	+
M16	EGR2_HUMAN.H11MO.0.A	0	0.000329158	0.131992	0.0323369	18	GCGAGGGTGCTGGTGGGCGATAGGGGCTCGCCGGGGCAGG	GGGGGGGTGTGGGAGGGG	+
M16	VEZF1_HUMAN.H11MO.0.C	-14	0.0012787	0.512758	0.111663	22	GCGAGGGTGCTGGTGGGCGATAGGGGCTCGCCGGGGCAGG	GGGGAGGGGGGAGGGGGAGGGG	+
M16	GATA2_HUMAN.H11MO.0.A	-6	0.00156256	0.626587	0.122806	19	GCGAGGGTGCTGGTGGGCGATAGGGGCTCGCCGGGGCAGG	CTGGGGGGTGGAGATAAGG	+
M16	SP4_HUMAN.H11MO.0.A	-6	0.00192122	0.770408	0.136151	20	GCGAGGGTGCTGGTGGGCGATAGGGGCTCGCCGGGGCAGG	GGGAAGGGGGCGGGGCCGGG	+
M16	RXRA_HUMAN.H11MO.0.A	-13	0.00221817	0.889487	0.136151	20	GCGAGGGTGCTGGTGGGCGATAGGGGCTCGCCGGGGCAGG	GGGGGAGGCAGAGGTCAGAG	+
M16	NR1D1_HUMAN.H11MO.0.B	2	0.00226846	0.909652	0.136151	17	GCGAGGGTGCTGGTGGGCGATAGGGGCTCGCCGGGGCAGG	AGGGAAGTGGGTCAGAAGG	+
M16	ZN667_HUMAN.H11MO.0.C	-13	0.00262654	1.05324	0.136151	19	GCGAGGGTGCTGGTGGGCGATAGGGGCTCGCCGGGGCAGG	GTGGCCTTAAAAGCTCAGC	+
M16	ZN563_HUMAN.H11MO.0.C	-9	0.00284138	1.13939	0.136151	21	GCGAGGGTGCTGGTGGGCGATAGGGGCTCGCCGGGGCAGG	GCAGCTGCCAGTGAGGATCCC	-
M16	SP2_HUMAN.H11MO.0.A	-3	0.00289391	1.16046	0.136151	22	GCGAGGGTGCTGGTGGGCGATAGGGGCTCGCCGGGGCAGG	GGGGGGGGGGCGGGGCCGGGGG	+
M16	SP3_HUMAN.H11MO.0.B	-4	0.00294501	1.18095	0.136151	20	GCGAGGGTGCTGGTGGGCGATAGGGGCTCGCCGGGGCAGG	GGGGGGGGGCGGGGCCGGGG	+
M16	GATA1_HUMAN.H11MO.0.A	-6	0.00350609	1.40594	0.153086	19	GCGAGGGTGCTGGTGGGCGATAGGGGCTCGCCGGGGCAGG	CTGGCGGGGACAGATAAGA	+
M16	KLF3_HUMAN.H11MO.0.B	-22	0.00376528	1.50988	0.15575	18	GCGAGGGTGCTGGTGGGCGATAGGGGCTCGCCGGGGCAGG	GGGGAGGGGCGGGGCCGGG	+
M16	TAL1_HUMAN.H11MO.0.A	-6	0.00433793	1.73951	0.170465	19	GCGAGGGTGCTGGTGGGCGATAGGGGCTCGCCGGGGCAGG	CTGGGGGGGGCAGATAAGG	+
M16	Z324A_HUMAN.H11MO.0.C	-14	0.0100367	4.02473	0.375627	23	GCGAGGGTGCTGGTGGGCGATAGGGGCTCGCCGGGGCAGG	TGGCAGCAAAGGATGGTTTGATA	-
M16	ZN394_HUMAN.H11MO.0.C	-1	0.0105355	4.22473	0.376371	20	GCGAGGGTGCTGGTGGGCGATAGGGGCTCGCCGGGGCAGG	AGAATGGAATAGAATGGAAT	+
M16	TBX21_HUMAN.H11MO.0.A	-6	0.0123054	4.93446	0.402541	13	GCGAGGGTGCTGGTGGGCGATAGGGGCTCGCCGGGGCAGG	GTGGAGGTGTGAA	+
M16	NR1H3_HUMAN.H11MO.0.B	0	0.0128046	5.13465	0.402541	19	GCGAGGGTGCTGGTGGGCGATAGGGGCTCGCCGGGGCAGG	CAGAGGTCACTGCAGGTCA	+
M16	OLIG2_HUMAN.H11MO.0.B	-9	0.0135941	5.45122	0.410922	18	GCGAGGGTGCTGGTGGGCGATAGGGGCTCGCCGGGGCAGG	CAGAAGGGAAACAGCTGG	-
M16	LYL1_HUMAN.H11MO.0.A	-13	0.0161047	6.45798	0.468783	14	GCGAGGGTGCTGGTGGGCGATAGGGGCTCGCCGGGGCAGG	CAGGAAACAGCTGG	-
M17	NR1D1_HUMAN.H11MO.0.B	0	0.000369621	0.148218	0.296069	19	GTGCCTGCCCCATTGTTGTGACAGGTTGTCTCTGAGGCTC	CCTTCTGACCCACTTCCCT	-
M17	BRAC_HUMAN.H11MO.0.A	-4	0.00107078	0.429383	0.42885	20	GTGCCTGCCCCATTGTTGTGACAGGTTGTCTCTGAGGCTC	TTAGCAGGGAGGTGTGAAAT	+
M18	RXRA_HUMAN.H11MO.0.A	-4	0.000283079	0.113515	0.226748	20	CCTGGTGGGGGGAAGCGGTCTTAGACTGTAAGTGAGTCCT	GGGGGAGGCAGAGGTCAGAG	+
M18	BRAC_HUMAN.H11MO.0.A	-20	0.000918714	0.368404	0.367947	20	CCTGGTGGGGGGAAGCGGTCTTAGACTGTAAGTGAGTCCT	TTAGCAGGGAGGTGTGAAAT	+
M19	RXRA_HUMAN.H11MO.0.A	-14	0.00028342	0.113652	0.113286	20	AGGCGCCCCGGAGCGGGGGAGGGGGGGCTGCGGCTTGCAT	GGGGGAGGCAGAGGTCAGAG	+
M19	THAP1_HUMAN.H11MO.0.C	-5	0.000391173	0.15686	0.113286	22	AGGCGCCCCGGAGCGGGGGAGGGGGGGCTGCGGCTTGCAT	GCCCGCAGCCAAGATGGCGGCG	-
M19	NR1D1_HUMAN.H11MO.0.B	-6	0.000445491	0.178642	0.113286	19	AGGCGCCCCGGAGCGGGGGAGGGGGGGCTGCGGCTTGCAT	AGGGAAGTGGGTCAGAAGG	+
M19	KLF6_HUMAN.H11MO.0.A	-15	0.000717552	0.287738	0.113286	19	AGGCGCCCCGGAGCGGGGGAGGGGGGGCTGCGGCTTGCAT	GGAAGGGCGGGGCCGGGGG	+
M19	SP3_HUMAN.H11MO.0.B	-13	0.000721849	0.289461	0.113286	20	AGGCGCCCCGGAGCGGGGGAGGGGGGGCTGCGGCTTGCAT	GGGGGGGGGCGGGGCCGGGG	+
M19	PATZ1_HUMAN.H11MO.0.C	-9	0.00122845	0.492608	0.158049	22	AGGCGCCCCGGAGCGGGGGAGGGGGGGCTGCGGCTTGCAT	GGGGAGGGGGCGGGGGGGGAGG	+
M19	RARG_HUMAN.H11MO.0.B	-14	0.00179876	0.721304	0.16137	18	AGGCGCCCCGGAGCGGGGGAGGGGGGGCTGCGGCTTGCAT	AGGTCAGAGTGACCTGGG	+
M19	SP2_HUMAN.H11MO.0.A	-3	0.00185082	0.74218	0.16137	22	AGGCGCCCCGGAGCGGGGGAGGGGGGGCTGCGGCTTGCAT	GGGGGGGGGGCGGGGCCGGGGG	+
M19	ZN394_HUMAN.H11MO.0.C	-20	0.00286863	1.15032	0.194599	20	AGGCGCCCCGGAGCGGGGGAGGGGGGGCTGCGGCTTGCAT	AGAATGGAATAGAATGGAAT	+
M19	VEZF1_HUMAN.H11MO.0.C	0	0.00294739	1.1819	0.194599	22	AGGCGCCCCGGAGCGGGGGAGGGGGGGCTGCGGCTTGCAT	GGGGAGGGGGGAGGGGGAGGGG	+
M19	GATA1_HUMAN.H11MO.0.A	-27	0.00297592	1.19334	0.194599	13	AGGCGCCCCGGAGCGGGGGAGGGGGGGCTGCGGCTTGCAT	CTGGCGGGGACAGATAAGA	+
M19	TAL1_HUMAN.H11MO.0.A	-27	0.00343098	1.37582	0.198253	13	AGGCGCCCCGGAGCGGGGGAGGGGGGGCTGCGGCTTGCAT	CTGGGGGGGGCAGATAAGG	+
M19	ZN563_HUMAN.H11MO.0.C	-13	0.00357541	1.43374	0.198253	21	AGGCGCCCCGGAGCGGGGGAGGGGGGGCTGCGGCTTGCAT	GGGATCCTCACTGGCAGCTGC	+
M19	PTF1A_HUMAN.H11MO.0.B	-13	0.00378976	1.51969	0.198253	18	AGGCGCCCCGGAGCGGGGGAGGGGGGGCTGCGGCTTGCAT	GGGAAAGGGGGCAGCTGG	-
M19	GATA2_HUMAN.H11MO.0.A	-27	0.00486732	1.9518	0.23871	13	AGGCGCCCCGGAGCGGGGGAGGGGGGGCTGCGGCTTGCAT	CTGGGGGGTGGAGATAAGG	+
M19	MAZ_HUMAN.H11MO.0.A	-6	0.00633989	2.54229	0.276756	22	AGGCGCCCCGGAGCGGGGGAGGGGGGGCTGCGGCTTGCAT	GGGGGAGGGGGGGGGGGGGGGG	+
M19	TBX21_HUMAN.H11MO.0.A	-21	0.00634848	2.54574	0.276756	13	AGGCGCCCCGGAGCGGGGGAGGGGGGGCTGCGGCTTGCAT	GTGGAGGTGTGAA	+
M19	KLF3_HUMAN.H11MO.0.B	-13	0.00732227	2.93623	0.302407	19	AGGCGCCCCGGAGCGGGGGAGGGGGGGCTGCGGCTTGCAT	GGGGAGGGGCGGGGCCGGG	+
M19	THA_HUMAN.H11MO.0.C	-4	0.00984236	3.94679	0.380966	17	AGGCGCCCCGGAGCGGGGGAGGGGGGGCTGCGGCTTGCAT	GGGTCACTTCAGGTCAG	+
M19	ZBT17_HUMAN.H11MO.0.A	-8	0.0101954	4.08837	0.380966	19	AGGCGCCCCGGAGCGGGGGAGGGGGGGCTGCGGCTTGCAT	GAGGGTGGGGGAGGGGAAG	+
M19	ZN341_HUMAN.H11MO.0.C	-6	0.0116468	4.67035	0.397354	22	AGGCGCCCCGGAGCGGGGGAGGGGGGGCTGCGGCTTGCAT	GGGGGGGGGGGGAGGGAAGAGC	+
M19	Z324A_HUMAN.H11MO.0.C	-10	0.0149455	5.99313	0.432358	23	AGGCGCCCCGGAGCGGGGGAGGGGGGGCTGCGGCTTGCAT	TATCAAACCATCCTTTGCTGCCA	+
M19	OSR2_HUMAN.H11MO.0.C	-18	0.0154735	6.20487	0.432358	16	AGGCGCCCCGGAGCGGGGGAGGGGGGGCTGCGGCTTGCAT	CAGCAGAAGCAGCAGC	-
M19	SRBP2_HUMAN.H11MO.0.B	-9	0.0169717	6.80565	0.432358	13	AGGCGCCCCGGAGCGGGGGAGGGGGGGCTGCGGCTTGCAT	GGGTGGGGTGAGG	+
M19	ZN667_HUMAN.H11MO.0.C	-14	0.0170149	6.82298	0.432358	19	AGGCGCCCCGGAGCGGGGGAGGGGGGGCTGCGGCTTGCAT	GTGGCCTTAAAAGCTCAGC	+
M19	SP4_HUMAN.H11MO.0.A	-15	0.0177348	7.11164	0.432358	20	AGGCGCCCCGGAGCGGGGGAGGGGGGGCTGCGGCTTGCAT	GGGAAGGGGGCGGGGCCGGG	+
M19	EGR1_HUMAN.H11MO.0.A	-8	0.0181827	7.29125	0.432358	17	AGGCGCCCCGGAGCGGGGGAGGGGGGGCTGCGGCTTGCAT	GAGGGCGTGGGCGGGGG	+
M19	BRAC_HUMAN.H11MO.0.A	-14	0.0200101	8.02405	0.461818	20	AGGCGCCCCGGAGCGGGGGAGGGGGGGCTGCGGCTTGCAT	TTAGCAGGGAGGTGTGAAAT	+
M22	RXRA_HUMAN.H11MO.0.A	-5	0.000615011	0.246619	0.493239	20	AACGCGGAGTAGACAGGGGTGGGGGCTCGCCCAGTGGCTA	GGGGGAGGCAGAGGTCAGAG	+
M23	SP4_HUMAN.H11MO.0.A	-20	0.00061809	0.247854	0.168659	20	GGTGGAAAGTGAGATTAAGGGGGTCGGGTGCGGGGGGCAC	GGGAAGGGGGCGGGGCCGGG	+
M23	RXRA_HUMAN.H11MO.0.A	-22	0.00061809	0.247854	0.168659	18	GGTGGAAAGTGAGATTAAGGGGGTCGGGTGCGGGGGGCAC	GGGGGAGGCAGAGGTCAGAG	+
M23	ZN341_HUMAN.H11MO.0.C	-19	0.00115215	0.462013	0.168659	21	GGTGGAAAGTGAGATTAAGGGGGTCGGGTGCGGGGGGCAC	GGGGGGGGGGGGAGGGAAGAGC	+
M23	SP3_HUMAN.H11MO.0.B	-21	0.00123149	0.493826	0.168659	19	GGTGGAAAGTGAGATTAAGGGGGTCGGGTGCGGGGGGCAC	GGGGGGGGGCGGGGCCGGGG	+
M23	PATZ1_HUMAN.H11MO.0.C	-14	0.00142969	0.573306	0.168659	22	GGTGGAAAGTGAGATTAAGGGGGTCGGGTGCGGGGGGCAC	GGGGAGGGGGCGGGGGGGGAGG	+
M23	SP2_HUMAN.H11MO.0.A	-20	0.00142969	0.573306	0.168659	20	GGTGGAAAGTGAGATTAAGGGGGTCGGGTGCGGGGGGCAC	GGGGGGGGGGCGGGGCCGGGGG	+
M23	KLF3_HUMAN.H11MO.0.B	-21	0.00157516	0.631638	0.168659	19	GGTGGAAAGTGAGATTAAGGGGGTCGGGTGCGGGGGGCAC	GGGGAGGGGCGGGGCCGGG	+
M23	GATA1_HUMAN.H11MO.0.A	0	0.00169939	0.681457	0.168659	19	GGTGGAAAGTGAGATTAAGGGGGTCGGGTGCGGGGGGCAC	CTGGCGGGGACAGATAAGA	+
M23	USF2_HUMAN.H11MO.0.A	-28	0.0019761	0.792414	0.174329	12	GGTGGAAAGTGAGATTAAGGGGGTCGGGTGCGGGGGGCAC	CGCCGCGGCCACGTGACCC	-
M23	VEZF1_HUMAN.H11MO.0.C	-19	0.00234374	0.93984	0.186086	21	GGTGGAAAGTGAGATTAAGGGGGTCGGGTGCGGGGGGCAC	GGGGAGGGGGGAGGGGGAGGGG	+
M23	MXI1_HUMAN.H11MO.0.A	-29	0.00273373	1.09623	0.197318	11	GGTGGAAAGTGAGATTAAGGGGGTCGGGTGCGGGGGGCAC	CCCGCCGCCACGTGC	-
M23	GATA2_HUMAN.H11MO.0.A	0	0.00442679	1.77514	0.292895	19	GGTGGAAAGTGAGATTAAGGGGGTCGGGTGCGGGGGGCAC	CTGGGGGGTGGAGATAAGG	+
M23	EGR1_HUMAN.H11MO.0.A	-19	0.00537853	2.15679	0.328491	17	GGTGGAAAGTGAGATTAAGGGGGTCGGGTGCGGGGGGCAC	GAGGGCGTGGGCGGGGG	+
M23	EGR2_HUMAN.H11MO.0.A	-17	0.00774267	3.10481	0.438355	18	GGTGGAAAGTGAGATTAAGGGGGTCGGGTGCGGGGGGCAC	GGGGGGGTGTGGGAGGGG	+
M23	PPARG_HUMAN.H11MO.0.A	-22	0.00828159	3.32092	0.438355	17	GGTGGAAAGTGAGATTAAGGGGGTCGGGTGCGGGGGGCAC	AAGTGGGGCAAAGGTCA	+
M23	COT1_HUMAN.H11MO.0.C	-25	0.0088886	3.56433	0.44108	15	GGTGGAAAGTGAGATTAAGGGGGTCGGGTGCGGGGGGCAC	GGGGTCAGAGGTCAGGG	+
M24	SP2_HUMAN.H11MO.0.A	-16	0.000148185	0.059422	0.0616577	22	CTCCTCCGCCAGGCTAGGCGGAGGTGCAGTGCCTGCTGGG	GGGGGGGGGGCGGGGCCGGGGG	+
M24	RXRA_HUMAN.H11MO.0.A	-11	0.000291996	0.11709	0.0616577	20	CTCCTCCGCCAGGCTAGGCGGAGGTGCAGTGCCTGCTGGG	GGGGGAGGCAGAGGTCAGAG	+
M24	VEZF1_HUMAN.H11MO.0.C	-10	0.00029304	0.117509	0.0616577	22	CTCCTCCGCCAGGCTAGGCGGAGGTGCAGTGCCTGCTGGG	GGGGAGGGGGGAGGGGGAGGGG	+
M24	SP3_HUMAN.H11MO.0.B	-17	0.000315905	0.126678	0.0616577	20	CTCCTCCGCCAGGCTAGGCGGAGGTGCAGTGCCTGCTGGG	GGGGGGGGGCGGGGCCGGGG	+
M24	ZN341_HUMAN.H11MO.0.C	-8	0.000607584	0.243641	0.0948694	22	CTCCTCCGCCAGGCTAGGCGGAGGTGCAGTGCCTGCTGGG	GGGGGGGGGGGGAGGGAAGAGC	+
M24	THAP1_HUMAN.H11MO.0.C	-7	0.00114248	0.458134	0.128522	22	CTCCTCCGCCAGGCTAGGCGGAGGTGCAGTGCCTGCTGGG	GCCCGCAGCCAAGATGGCGGCG	-
M24	PTF1A_HUMAN.H11MO.0.B	8	0.00115235	0.462093	0.128522	10	CTCCTCCGCCAGGCTAGGCGGAGGTGCAGTGCCTGCTGGG	CCAGCTGCCCCCTTTCCC	+
M24	SP4_HUMAN.H11MO.0.A	-16	0.00132241	0.530287	0.129052	20	CTCCTCCGCCAGGCTAGGCGGAGGTGCAGTGCCTGCTGGG	GGGAAGGGGGCGGGGCCGGG	+
M24	KLF6_HUMAN.H11MO.0.A	-11	0.00209015	0.83815	0.16318	19	CTCCTCCGCCAGGCTAGGCGGAGGTGCAGTGCCTGCTGGG	GGAAGGGCGGGGCCGGGGG	+
M24	GATA1_HUMAN.H11MO.0.A	7	0.00259334	1.03993	0.184059	12	CTCCTCCGCCAGGCTAGGCGGAGGTGCAGTGCCTGCTGGG	TCTTATCTGTCCCCGCCAG	-
M24	NR1H4_HUMAN.H11MO.0.B	-21	0.0039565	1.58656	0.253156	19	CTCCTCCGCCAGGCTAGGCGGAGGTGCAGTGCCTGCTGGG	GGGGTCAATGACCCCGAGG	+
M24	PATZ1_HUMAN.H11MO.0.C	-11	0.00456687	1.83132	0.253156	22	CTCCTCCGCCAGGCTAGGCGGAGGTGCAGTGCCTGCTGGG	GGGGAGGGGGCGGGGGGGGAGG	+
M24	ZBT17_HUMAN.H11MO.0.A	-16	0.0048652	1.95095	0.253156	19	CTCCTCCGCCAGGCTAGGCGGAGGTGCAGTGCCTGCTGGG	GAGGGTGGGGGAGGGGAAG	+
M24	TAL1_HUMAN.H11MO.0.A	7	0.0052089	2.08877	0.253156	12	CTCCTCCGCCAGGCTAGGCGGAGGTGCAGTGCCTGCTGGG	CCTTATCTGCCCCCCCCAG	-
M24	MAZ_HUMAN.H11MO.0.A	-16	0.00551248	2.2105	0.253156	22	CTCCTCCGCCAGGCTAGGCGGAGGTGCAGTGCCTGCTGGG	GGGGGAGGGGGGGGGGGGGGGG	+
M24	EGR2_HUMAN.H11MO.0.A	-11	0.00625031	2.50637	0.26216	18	CTCCTCCGCCAGGCTAGGCGGAGGTGCAGTGCCTGCTGGG	GGGGGGGTGTGGGAGGGG	+
M24	NR1D1_HUMAN.H11MO.0.B	-20	0.00638013	2.55843	0.26216	19	CTCCTCCGCCAGGCTAGGCGGAGGTGCAGTGCCTGCTGGG	AGGGAAGTGGGTCAGAAGG	+
M24	ZN394_HUMAN.H11MO.0.C	-10	0.00684454	2.74466	0.264328	20	CTCCTCCGCCAGGCTAGGCGGAGGTGCAGTGCCTGCTGGG	AGAATGGAATAGAATGGAAT	+
M24	KLF3_HUMAN.H11MO.0.B	-17	0.00729197	2.92408	0.264328	19	CTCCTCCGCCAGGCTAGGCGGAGGTGCAGTGCCTGCTGGG	GGGGAGGGGCGGGGCCGGG	+
M24	ZN563_HUMAN.H11MO.0.C	-1	0.0076852	3.08176	0.264328	21	CTCCTCCGCCAGGCTAGGCGGAGGTGCAGTGCCTGCTGGG	GCAGCTGCCAGTGAGGATCCC	-
M24	RFX5_HUMAN.H11MO.0.A	-4	0.0077872	3.12267	0.264328	20	CTCCTCCGCCAGGCTAGGCGGAGGTGCAGTGCCTGCTGGG	TCTGCCTAGCAACAGCTGAC	-
M24	GATA2_HUMAN.H11MO.0.A	6	0.00832332	3.33765	0.270754	13	CTCCTCCGCCAGGCTAGGCGGAGGTGCAGTGCCTGCTGGG	CCTTATCTCCACCCCCCAG	-
M24	TBX21_HUMAN.H11MO.0.A	-17	0.0102238	4.09974	0.319273	13	CTCCTCCGCCAGGCTAGGCGGAGGTGCAGTGCCTGCTGGG	GTGGAGGTGTGAA	+
M24	ZN134_HUMAN.H11MO.0.C	-2	0.012853	5.15406	0.341713	22	CTCCTCCGCCAGGCTAGGCGGAGGTGCAGTGCCTGCTGGG	CCTTCAACTGATTAGGTGAGGC	-
M24	NR1H3_HUMAN.H11MO.0.B	-14	0.0130902	5.24916	0.341713	19	CTCCTCCGCCAGGCTAGGCGGAGGTGCAGTGCCTGCTGGG	CAGAGGTCACTGCAGGTCA	+
M24	LYL1_HUMAN.H11MO.0.A	-16	0.0131841	5.28682	0.341713	14	CTCCTCCGCCAGGCTAGGCGGAGGTGCAGTGCCTGCTGGG	CAGGAAACAGCTGG	-
M24	RARG_HUMAN.H11MO.0.B	-10	0.0140159	5.62038	0.341713	18	CTCCTCCGCCAGGCTAGGCGGAGGTGCAGTGCCTGCTGGG	AGGTCAGAGTGACCTGGG	+
M24	PAX5_HUMAN.H11MO.0.A	-16	0.0141583	5.67746	0.341713	21	CTCCTCCGCCAGGCTAGGCGGAGGTGCAGTGCCTGCTGGG	GCCTGGGCAGCAGAGCGTGAC	+
M24	RFX1_HUMAN.H11MO.0.B	-2	0.0144439	5.79202	0.341713	22	CTCCTCCGCCAGGCTAGGCGGAGGTGCAGTGCCTGCTGGG	CCGTCGCCATGGCAACCGGGGC	-
M24	RARA_HUMAN.H11MO.0.A	-16	0.0174922	7.01438	0.401658	20	CTCCTCCGCCAGGCTAGGCGGAGGTGCAGTGCCTGCTGGG	GGGGGATCAAGAGGTCAAGG	+
M25	THA_HUMAN.H11MO.0.C	-5	0.00030649	0.122902	0.0976203	17	GGAGCAGGTCTGGTATGTAGGGGGTGGAGTTTTTTCTAGG	GGGTCACTTCAGGTCAG	+
M25	VEZF1_HUMAN.H11MO.0.C	-7	0.000426061	0.17085	0.0976203	22	GGAGCAGGTCTGGTATGTAGGGGGTGGAGTTTTTTCTAGG	GGGGAGGGGGGAGGGGGAGGGG	+
M25	PATZ1_HUMAN.H11MO.0.C	-4	0.00046036	0.184605	0.0976203	22	GGAGCAGGTCTGGTATGTAGGGGGTGGAGTTTTTTCTAGG	GGGGAGGGGGCGGGGGGGGAGG	+
M25	SP3_HUMAN.H11MO.0.B	-15	0.000493683	0.197967	0.0976203	20	GGAGCAGGTCTGGTATGTAGGGGGTGGAGTTTTTTCTAGG	GGGGGGGGGCGGGGCCGGGG	+
M25	SP4_HUMAN.H11MO.0.A	-14	0.000800303	0.320922	0.126601	20	GGAGCAGGTCTGGTATGTAGGGGGTGGAGTTTTTTCTAGG	GGGAAGGGGGCGGGGCCGGG	+
M25	KLF6_HUMAN.H11MO.0.A	-12	0.00113846	0.456522	0.150078	19	GGAGCAGGTCTGGTATGTAGGGGGTGGAGTTTTTTCTAGG	GGAAGGGCGGGGCCGGGGG	+
M25	ZN341_HUMAN.H11MO.0.C	-1	0.00163269	0.65471	0.164645	22	GGAGCAGGTCTGGTATGTAGGGGGTGGAGTTTTTTCTAGG	GGGGGGGGGGGGAGGGAAGAGC	+
M25	MAZ_HUMAN.H11MO.0.A	-9	0.00175383	0.703284	0.164645	22	GGAGCAGGTCTGGTATGTAGGGGGTGGAGTTTTTTCTAGG	GGGGGAGGGGGGGGGGGGGGGG	+
M25	RXRA_HUMAN.H11MO.0.A	-9	0.00187344	0.751249	0.164645	20	GGAGCAGGTCTGGTATGTAGGGGGTGGAGTTTTTTCTAGG	GGGGGAGGCAGAGGTCAGAG	+
M25	KLF3_HUMAN.H11MO.0.B	-15	0.00213421	0.855819	0.166401	19	GGAGCAGGTCTGGTATGTAGGGGGTGGAGTTTTTTCTAGG	GGGGAGGGGCGGGGCCGGG	+
M25	THAP1_HUMAN.H11MO.0.C	-2	0.0023278	0.933448	0.166401	22	GGAGCAGGTCTGGTATGTAGGGGGTGGAGTTTTTTCTAGG	CGCCGCCATCTTGGCTGCGGGC	+
M25	ZN394_HUMAN.H11MO.0.C	-1	0.00252455	1.01235	0.166401	20	GGAGCAGGTCTGGTATGTAGGGGGTGGAGTTTTTTCTAGG	AGAATGGAATAGAATGGAAT	+
M25	Z324A_HUMAN.H11MO.0.C	-15	0.00299433	1.20073	0.182183	23	GGAGCAGGTCTGGTATGTAGGGGGTGGAGTTTTTTCTAGG	TGGCAGCAAAGGATGGTTTGATA	-
M25	ZBT17_HUMAN.H11MO.0.A	-13	0.00390227	1.56481	0.215255	19	GGAGCAGGTCTGGTATGTAGGGGGTGGAGTTTTTTCTAGG	GAGGGTGGGGGAGGGGAAG	+
M25	TBX21_HUMAN.H11MO.0.A	-1	0.00408219	1.63696	0.215255	13	GGAGCAGGTCTGGTATGTAGGGGGTGGAGTTTTTTCTAGG	GTGGAGGTGTGAA	+
M25	PTF1A_HUMAN.H11MO.0.B	-20	0.00601318	2.41129	0.29726	18	GGAGCAGGTCTGGTATGTAGGGGGTGGAGTTTTTTCTAGG	CCAGCTGCCCCCTTTCCC	+
M25	SP2_HUMAN.H11MO.0.A	-14	0.00948936	3.80523	0.43907	22	GGAGCAGGTCTGGTATGTAGGGGGTGGAGTTTTTTCTAGG	GGGGGGGGGGCGGGGCCGGGGG	+
M25	EGR2_HUMAN.H11MO.0.A	-1	0.00999205	4.00681	0.43907	18	GGAGCAGGTCTGGTATGTAGGGGGTGGAGTTTTTTCTAGG	GGGGGGGTGTGGGAGGGG	+
M25	EGR1_HUMAN.H11MO.0.A	-13	0.0124171	4.97924	0.483715	17	GGAGCAGGTCTGGTATGTAGGGGGTGGAGTTTTTTCTAGG	GAGGGCGTGGGCGGGGG	+
M25	ZN563_HUMAN.H11MO.0.C	-3	0.0137012	5.49419	0.483715	21	GGAGCAGGTCTGGTATGTAGGGGGTGGAGTTTTTTCTAGG	GGGATCCTCACTGGCAGCTGC	+
M25	RARG_HUMAN.H11MO.0.B	-22	0.0141898	5.6901	0.483715	18	GGAGCAGGTCTGGTATGTAGGGGGTGGAGTTTTTTCTAGG	AGGTCAGAGTGACCTGGG	+
M25	GATA1_HUMAN.H11MO.0.A	-9	0.0148485	5.95426	0.483715	19	GGAGCAGGTCTGGTATGTAGGGGGTGGAGTTTTTTCTAGG	CTGGCGGGGACAGATAAGA	+
M25	LYL1_HUMAN.H11MO.0.A	-3	0.0152759	6.12563	0.483715	14	GGAGCAGGTCTGGTATGTAGGGGGTGGAGTTTTTTCTAGG	CCAGCTGTTTCCTG	+
M25	ZN554_HUMAN.H11MO.0.C	-6	0.015289	6.13087	0.483715	20	GGAGCAGGTCTGGTATGTAGGGGGTGGAGTTTTTTCTAGG	GCTGAGCCATGTGGGGTGCT	+
M26	RXRA_HUMAN.H11MO.0.A	-15	8.06776e-05	0.0323517	0.0382406	20	GCCCGGTAGTAACAGAGTGGGGGAAAATGAAATCGCAAAC	GGGGGAGGCAGAGGTCAGAG	+
M26	BRAC_HUMAN.H11MO.0.A	-8	9.59633e-05	0.0384813	0.0382406	20	GCCCGGTAGTAACAGAGTGGGGGAAAATGAAATCGCAAAC	TTAGCAGGGAGGTGTGAAAT	+
M26	ZN394_HUMAN.H11MO.0.C	-22	0.000928715	0.372415	0.246724	18	GCCCGGTAGTAACAGAGTGGGGGAAAATGAAATCGCAAAC	AGAATGGAATAGAATGGAAT	+
M26	ZN341_HUMAN.H11MO.0.C	-14	0.00192825	0.773227	0.27821	22	GCCCGGTAGTAACAGAGTGGGGGAAAATGAAATCGCAAAC	GGGGGGGGGGGGAGGGAAGAGC	+
M26	Z324A_HUMAN.H11MO.0.C	-17	0.00207634	0.832612	0.27821	23	GCCCGGTAGTAACAGAGTGGGGGAAAATGAAATCGCAAAC	TGGCAGCAAAGGATGGTTTGATA	-
M26	NR1D1_HUMAN.H11MO.0.B	-10	0.00248635	0.997028	0.27821	19	GCCCGGTAGTAACAGAGTGGGGGAAAATGAAATCGCAAAC	AGGGAAGTGGGTCAGAAGG	+
M26	NR1H3_HUMAN.H11MO.0.B	1	0.00267595	1.07306	0.27821	18	GCCCGGTAGTAACAGAGTGGGGGAAAATGAAATCGCAAAC	TGACCTGCAGTGACCTCTG	-
M26	RARG_HUMAN.H11MO.0.B	-18	0.00424084	1.70058	0.375543	18	GCCCGGTAGTAACAGAGTGGGGGAAAATGAAATCGCAAAC	AGGTCAGAGTGACCTGGG	+
M26	SP4_HUMAN.H11MO.0.A	-20	0.00596828	2.39328	0.475663	20	GCCCGGTAGTAACAGAGTGGGGGAAAATGAAATCGCAAAC	GGGAAGGGGGCGGGGCCGGG	+
M27	PTF1A_HUMAN.H11MO.0.B	-8	0.000395754	0.158697	0.219122	18	AACAGGCTCCGAGTGACCCCTCCCACCCCTTAGCCGCCTC	CCAGCTGCCCCCTTTCCC	+
M27	USF2_HUMAN.H11MO.0.A	0	0.000784346	0.314523	0.219122	19	AACAGGCTCCGAGTGACCCCTCCCACCCCTTAGCCGCCTC	CGCCGCGGCCACGTGACCC	-
M27	RARG_HUMAN.H11MO.0.B	-1	0.00179966	0.721665	0.219122	18	AACAGGCTCCGAGTGACCCCTCCCACCCCTTAGCCGCCTC	CCCAGGTCACTCTGACCT	-
M27	ZIC3_HUMAN.H11MO.0.B	-3	0.00200057	0.802229	0.219122	15	AACAGGCTCCGAGTGACCCCTCCCACCCCTTAGCCGCCTC	GGCCCCCTGCTGTGA	+
M27	MXI1_HUMAN.H11MO.0.A	-1	0.00200057	0.802229	0.219122	15	AACAGGCTCCGAGTGACCCCTCCCACCCCTTAGCCGCCTC	CCCGCCGCCACGTGC	-
M27	PATZ1_HUMAN.H11MO.0.C	-7	0.00224369	0.899721	0.219122	22	AACAGGCTCCGAGTGACCCCTCCCACCCCTTAGCCGCCTC	CCTCCCCCCCCGCCCCCTCCCC	-
M27	BMAL1_HUMAN.H11MO.0.A	-7	0.00227312	0.911522	0.219122	11	AACAGGCTCCGAGTGACCCCTCCCACCCCTTAGCCGCCTC	GCCACGTGACT	+
M27	MAZ_HUMAN.H11MO.0.A	-8	0.00253814	1.01779	0.219122	22	AACAGGCTCCGAGTGACCCCTCCCACCCCTTAGCCGCCTC	CCCCCCCCCCCCCCCCTCCCCC	-
M27	E2F7_HUMAN.H11MO.0.B	-16	0.00256239	1.02752	0.219122	13	AACAGGCTCCGAGTGACCCCTCCCACCCCTTAGCCGCCTC	CCTTTCCCGCCCC	-
M27	RXRA_HUMAN.H11MO.0.A	-10	0.00305349	1.22445	0.235007	20	AACAGGCTCCGAGTGACCCCTCCCACCCCTTAGCCGCCTC	CTCTGACCTCTGCCTCCCCC	-
M27	VEZF1_HUMAN.H11MO.0.C	-3	0.00388028	1.55599	0.263734	22	AACAGGCTCCGAGTGACCCCTCCCACCCCTTAGCCGCCTC	CCCCTCCCCCTCCCCCCTCCCC	-
M27	CLOCK_HUMAN.H11MO.0.C	-5	0.00411352	1.64952	0.263734	14	AACAGGCTCCGAGTGACCCCTCCCACCCCTTAGCCGCCTC	TGTTCACGTGTCTG	-
M27	ZN554_HUMAN.H11MO.0.C	-2	0.00445477	1.78636	0.263734	20	AACAGGCTCCGAGTGACCCCTCCCACCCCTTAGCCGCCTC	AGCACCCCACATGGCTCAGC	-
M27	ZN341_HUMAN.H11MO.0.C	-8	0.00621912	2.49387	0.281058	22	AACAGGCTCCGAGTGACCCCTCCCACCCCTTAGCCGCCTC	GCTCTTCCCTCCCCCCCCCCCC	-
M27	SP2_HUMAN.H11MO.0.A	-7	0.00659027	2.6427	0.281058	22	AACAGGCTCCGAGTGACCCCTCCCACCCCTTAGCCGCCTC	CCCCCGGCCCCGCCCCCCCCCC	-
M27	ESR2_HUMAN.H11MO.0.A	-4	0.00661658	2.65325	0.281058	15	AACAGGCTCCGAGTGACCCCTCCCACCCCTTAGCCGCCTC	AGGTCAGGGTGACCT	-
M27	SP4_HUMAN.H11MO.0.A	-1	0.00684301	2.74405	0.281058	20	AACAGGCTCCGAGTGACCCCTCCCACCCCTTAGCCGCCTC	CCCGGCCCCGCCCCCTTCCC	-
M27	COE1_HUMAN.H11MO.0.A	-3	0.00757391	3.03714	0.281058	15	AACAGGCTCCGAGTGACCCCTCCCACCCCTTAGCCGCCTC	AAGTCCCCAGGGACC	+
M27	OLIG2_HUMAN.H11MO.0.B	-8	0.00767841	3.07904	0.281058	18	AACAGGCTCCGAGTGACCCCTCCCACCCCTTAGCCGCCTC	CCAGCTGTTTCCCTTCTG	+
M27	E2F6_HUMAN.H11MO.0.A	-16	0.00783163	3.14048	0.281058	13	AACAGGCTCCGAGTGACCCCTCCCACCCCTTAGCCGCCTC	CCCTTCCCGCCCC	-
M27	MYCN_HUMAN.H11MO.0.A	-6	0.00803406	3.22166	0.281058	12	AACAGGCTCCGAGTGACCCCTCCCACCCCTTAGCCGCCTC	GCCCACGTGGCC	-
M27	NR1D1_HUMAN.H11MO.0.B	0	0.00842345	3.3778	0.281868	19	AACAGGCTCCGAGTGACCCCTCCCACCCCTTAGCCGCCTC	CCTTCTGACCCACTTCCCT	-
M27	VDR_HUMAN.H11MO.0.A	-13	0.0092949	3.72725	0.298069	16	AACAGGCTCCGAGTGACCCCTCCCACCCCTTAGCCGCCTC	TGAACCCACTGACCCC	-
M27	SP3_HUMAN.H11MO.0.B	-14	0.00979123	3.92628	0.301426	20	AACAGGCTCCGAGTGACCCCTCCCACCCCTTAGCCGCCTC	CCCCGGCCCCGCCCCCCCCC	-
M27	TAF1_HUMAN.H11MO.0.A	1	0.0120118	4.81671	0.344873	15	AACAGGCTCCGAGTGACCCCTCCCACCCCTTAGCCGCCTC	CCGCCGCCGCCATCTT	-
M27	ZBT17_HUMAN.H11MO.0.A	-13	0.0120987	4.85159	0.344873	19	AACAGGCTCCGAGTGACCCCTCCCACCCCTTAGCCGCCTC	CTTCCCCTCCCCCACCCTC	-
M27	LYL1_HUMAN.H11MO.0.A	-8	0.0134143	5.37913	0.36307	14	AACAGGCTCCGAGTGACCCCTCCCACCCCTTAGCCGCCTC	CCAGCTGTTTCCTG	+
M27	CTCF_HUMAN.H11MO.0.A	0	0.0144488	5.79396	0.36307	19	AACAGGCTCCGAGTGACCCCTCCCACCCCTTAGCCGCCTC	TGGCGCCCCCTGGTGGCCA	-
M27	COT1_HUMAN.H11MO.0.C	-10	0.0157315	6.30835	0.370516	17	AACAGGCTCCGAGTGACCCCTCCCACCCCTTAGCCGCCTC	CCCTGACCTCTGACCCC	-
M27	ZBT18_HUMAN.H11MO.0.C	-7	0.0161879	6.49136	0.370516	11	AACAGGCTCCGAGTGACCCCTCCCACCCCTTAGCCGCCTC	TCCAGATGTGG	+
M27	ZN467_HUMAN.H11MO.0.C	-7	0.0200526	8.0411	0.38901	22	AACAGGCTCCGAGTGACCCCTCCCACCCCTTAGCCGCCTC	CCCCCCCCCCCCTCCCCTCCCC	-
M27	KLF6_HUMAN.H11MO.0.A	-14	0.020461	8.20487	0.38901	19	AACAGGCTCCGAGTGACCCCTCCCACCCCTTAGCCGCCTC	CCCCCGGCCCCGCCCTTCC	-
M27	ZSC22_HUMAN.H11MO.0.C	-2	0.0210329	8.43421	0.38901	16	AACAGGCTCCGAGTGACCCCTCCCACCCCTTAGCCGCCTC	CCTCCTCCCTCAGACC	-
M27	ESR1_HUMAN.H11MO.0.A	-4	0.0213936	8.57881	0.38901	15	AACAGGCTCCGAGTGACCCCTCCCACCCCTTAGCCGCCTC	AGGTCACCCTGACCT	+
M27	GCR_HUMAN.H11MO.0.A	-4	0.0213936	8.57881	0.38901	15	AACAGGCTCCGAGTGACCCCTCCCACCCCTTAGCCGCCTC	AGAACAGAATGTTCT	+
M27	ZN563_HUMAN.H11MO.0.C	-1	0.0216298	8.67355	0.38901	21	AACAGGCTCCGAGTGACCCCTCCCACCCCTTAGCCGCCTC	GCAGCTGCCAGTGAGGATCCC	-
M27	NR1H3_HUMAN.H11MO.0.B	-3	0.0216624	8.68664	0.38901	19	AACAGGCTCCGAGTGACCCCTCCCACCCCTTAGCCGCCTC	TGACCTGCAGTGACCTCTG	-
M27	MAX_HUMAN.H11MO.0.A	-8	0.0218658	8.76817	0.38901	10	AACAGGCTCCGAGTGACCCCTCCCACCCCTTAGCCGCCTC	CCACGTGCTC	-
M27	BATF3_HUMAN.H11MO.0.B	-2	0.0225789	9.05413	0.38901	17	AACAGGCTCCGAGTGACCCCTCCCACCCCTTAGCCGCCTC	CAGTTTCATTATGACTC	+
M27	MITF_HUMAN.H11MO.0.A	-8	0.0235232	9.43282	0.38901	10	AACAGGCTCCGAGTGACCCCTCCCACCCCTTAGCCGCCTC	TCACGTGACC	+
M27	MYOD1_HUMAN.H11MO.0.A	-8	0.0242265	9.71484	0.38901	15	AACAGGCTCCGAGTGACCCCTCCCACCCCTTAGCCGCCTC	GCAGCTGTTCCTGCC	+
M27	KLF3_HUMAN.H11MO.0.B	-1	0.0242615	9.72888	0.38901	19	AACAGGCTCCGAGTGACCCCTCCCACCCCTTAGCCGCCTC	CCCGGCCCCGCCCCTCCCC	-
M27	ZNF76_HUMAN.H11MO.0.C	2	0.0261155	10.4723	0.410191	20	AACAGGCTCCGAGTGACCCCTCCCACCCCTTAGCCGCCTC	ACTACAATTCCCAGAATGCCCC	-
M27	BATF_HUMAN.H11MO.0.A	-3	0.0271061	10.8695	0.413497	18	AACAGGCTCCGAGTGACCCCTCCCACCCCTTAGCCGCCTC	ACTTTCGATATGACTCAT	+
M27	EHF_HUMAN.H11MO.0.B	-1	0.0274005	10.9876	0.413497	15	AACAGGCTCCGAGTGACCCCTCCCACCCCTTAGCCGCCTC	GCCACTTCCTGGTTC	-
M27	TBX3_HUMAN.H11MO.0.C	-19	0.0286548	11.4906	0.41674	11	AACAGGCTCCGAGTGACCCCTCCCACCCCTTAGCCGCCTC	TTCCCACCTCC	-
M27	NR1H4_HUMAN.H11MO.0.B	-8	0.0286984	11.508	0.41674	19	AACAGGCTCCGAGTGACCCCTCCCACCCCTTAGCCGCCTC	CCTCGGGGTCATTGACCCC	-
M27	ZN335_HUMAN.H11MO.0.A	-10	0.0305164	12.2371	0.434934	22	AACAGGCTCCGAGTGACCCCTCCCACCCCTTAGCCGCCTC	GGCTGTCCTCGGCGCTGCCTGA	+
M27	SMAD3_HUMAN.H11MO.0.B	-19	0.0312008	12.5115	0.436603	12	AACAGGCTCCGAGTGACCCCTCCCACCCCTTAGCCGCCTC	CTCTGTCACCTG	+
M27	ZBT48_HUMAN.H11MO.0.C	-1	0.0333716	13.382	0.458641	12	AACAGGCTCCGAGTGACCCCTCCCACCCCTTAGCCGCCTC	CACGGTCCCTAA	-
M27	EGR2_HUMAN.H11MO.0.A	-20	0.0339921	13.6308	0.458973	18	AACAGGCTCCGAGTGACCCCTCCCACCCCTTAGCCGCCTC	CCCCTCCCACACCCCCCC	-
M27	MYC_HUMAN.H11MO.0.A	-7	0.035249	14.1349	0.466529	11	AACAGGCTCCGAGTGACCCCTCCCACCCCTTAGCCGCCTC	GCCACGTGCTC	+
M27	BRAC_HUMAN.H11MO.0.A	-1	0.0375131	15.0428	0.481189	20	AACAGGCTCCGAGTGACCCCTCCCACCCCTTAGCCGCCTC	TTAGCAGGGAGGTGTGAAAT	+
M27	E2F4_HUMAN.H11MO.0.A	-17	0.0396871	15.9145	0.485559	13	AACAGGCTCCGAGTGACCCCTCCCACCCCTTAGCCGCCTC	ATTTCCCGCCCCC	-
M27	SRBP2_HUMAN.H11MO.0.B	-18	0.0396871	15.9145	0.485559	13	AACAGGCTCCGAGTGACCCCTCCCACCCCTTAGCCGCCTC	CCTCACCCCACCC	-
M27	PRGR_HUMAN.H11MO.0.A	-3	0.0403774	16.1913	0.485559	16	AACAGGCTCCGAGTGACCCCTCCCACCCCTTAGCCGCCTC	AAGAACAGAATGTTCT	-
M27	ZIC1_HUMAN.H11MO.0.B	-20	0.041299	16.5609	0.489002	9	AACAGGCTCCGAGTGACCCCTCCCACCCCTTAGCCGCCTC	GACCACCCC	-
M28	RXRA_HUMAN.H11MO.0.A	-16	0.00054385	0.218084	0.224065	20	GGGCCAAGAGCCGGGGCTGTGAGCGCAGCGTGAGAACTTG	GGGGGAGGCAGAGGTCAGAG	+
M28	NR1D1_HUMAN.H11MO.0.B	-4	0.000561579	0.225193	0.224065	19	GGGCCAAGAGCCGGGGCTGTGAGCGCAGCGTGAGAACTTG	AGGGAAGTGGGTCAGAAGG	+
M28	ZN554_HUMAN.H11MO.0.C	-9	0.00181011	0.725855	0.481478	20	GGGCCAAGAGCCGGGGCTGTGAGCGCAGCGTGAGAACTTG	GCTGAGCCATGTGGGGTGCT	+
M33	RXRA_HUMAN.H11MO.0.A	-14	0.000553771	0.222062	0.444124	20	AGTACTCCGGGTGACGGAGCTCGTCAGGAAAGCGGTGGGA	GGGGGAGGCAGAGGTCAGAG	+
M35	NR1D1_HUMAN.H11MO.0.B	-17	0.00027723	0.111169	0.189404	19	CCCGCACCAGACAGCCAAGAAAACTAGCTCAACTATGATG	AGGGAAGTGGGTCAGAAGG	+
M35	CLOCK_HUMAN.H11MO.0.C	0	0.000478391	0.191835	0.189404	14	CCCGCACCAGACAGCCAAGAAAACTAGCTCAACTATGATG	TGTTCACGTGTCTG	-
M35	ZN563_HUMAN.H11MO.0.C	-3	0.00126575	0.507568	0.33409	21	CCCGCACCAGACAGCCAAGAAAACTAGCTCAACTATGATG	GCAGCTGCCAGTGAGGATCCC	-
M35	Z354A_HUMAN.H11MO.0.C	-10	0.00502227	2.01393	0.49265	24	CCCGCACCAGACAGCCAAGAAAACTAGCTCAACTATGATG	ACATTAAATGTAAATGGACTAAAT	-
M35	ZN264_HUMAN.H11MO.0.C	-16	0.00609202	2.4429	0.49265	24	CCCGCACCAGACAGCCAAGAAAACTAGCTCAACTATGATG	AATGGGATTAGTGCCCTTATAAGA	-
M35	HXA1_HUMAN.H11MO.0.C	-34	0.00625879	2.50977	0.49265	6	CCCGCACCAGACAGCCAAGAAAACTAGCTCAACTATGATG	TTGATGGATG	+
M35	P73_HUMAN.H11MO.0.A	-20	0.00647212	2.59532	0.49265	19	CCCGCACCAGACAGCCAAGAAAACTAGCTCAACTATGATG	AGACATGCCCAGACATGCC	+
M35	ZN214_HUMAN.H11MO.0.C	-19	0.00706756	2.83409	0.49265	21	CCCGCACCAGACAGCCAAGAAAACTAGCTCAACTATGATG	TCCTTTTTGAGGCCTTTGATGA	+
M35	NR1H3_HUMAN.H11MO.0.B	-4	0.00746477	2.99337	0.49265	19	CCCGCACCAGACAGCCAAGAAAACTAGCTCAACTATGATG	CAGAGGTCACTGCAGGTCA	+
M35	PPARA_HUMAN.H11MO.0.B	-21	0.00751467	3.01338	0.49265	17	CCCGCACCAGACAGCCAAGAAAACTAGCTCAACTATGATG	AACTGGGGCAAAGGTCA	+
M35	RORG_HUMAN.H11MO.0.C	-19	0.007525	3.01752	0.49265	12	CCCGCACCAGACAGCCAAGAAAACTAGCTCAACTATGATG	GAAAGTGGGTCA	+
M35	BRAC_HUMAN.H11MO.0.A	2	0.00808809	3.24332	0.49265	18	CCCGCACCAGACAGCCAAGAAAACTAGCTCAACTATGATG	ATTTCACACCTCCCTGCTAA	-
M36	SP1_HUMAN.H11MO.0.A	-10	3.70381e-05	0.0148523	0.0287568	22	TTTCCATTTCACCGCGCTGCCCCCCGCCCCCTGGACGGTT	CCCCCCCCCGGCCCCGCCCCCC	-
M36	KLF12_HUMAN.H11MO.0.C	-20	7.84857e-05	0.0314728	0.0304686	11	TTTCCATTTCACCGCGCTGCCCCCCGCCCCCTGGACGGTT	GCCCCGCCCCT	-
M36	ZN331_HUMAN.H11MO.0.C	-8	0.000329726	0.13222	0.0642047	20	TTTCCATTTCACCGCGCTGCCCCCCGCCCCCTGGACGGTT	CCACCCAGCTGAGCCCAGCC	-
M36	ZN281_HUMAN.H11MO.0.A	-20	0.000330777	0.132642	0.0642047	15	TTTCCATTTCACCGCGCTGCCCCCCGCCCCCTGGACGGTT	TCCCCTCCCCCACCC	-
M36	INSM1_HUMAN.H11MO.0.C	-24	0.000535304	0.214657	0.0831232	12	TTTCCATTTCACCGCGCTGCCCCCCGCCCCCTGGACGGTT	TGCCCCCTGACA	-
M36	IRF9_HUMAN.H11MO.0.C	2	0.000806112	0.323251	0.104312	10	TTTCCATTTCACCGCGCTGCCCCCCGCCCCCTGGACGGTT	AGTTTCGCTTTC	-
M36	KLF15_HUMAN.H11MO.0.A	-11	0.00120525	0.483306	0.110457	19	TTTCCATTTCACCGCGCTGCCCCCCGCCCCCTGGACGGTT	CCCCCCCCTGCTCCTCCCC	-
M36	SP2_HUMAN.H11MO.0.A	-14	0.00123108	0.493661	0.110457	22	TTTCCATTTCACCGCGCTGCCCCCCGCCCCCTGGACGGTT	CCCCCGGCCCCGCCCCCCCCCC	-
M36	CTCFL_HUMAN.H11MO.0.A	-21	0.0012804	0.51344	0.110457	17	TTTCCATTTCACCGCGCTGCCCCCCGCCCCCTGGACGGTT	CGGCGCCCCCTGGCGGC	-
M36	KLF9_HUMAN.H11MO.0.C	-19	0.0014715	0.590073	0.114249	15	TTTCCATTTCACCGCGCTGCCCCCCGCCCCCTGGACGGTT	GGCCACGCCCCCTCC	-
M36	IRF7_HUMAN.H11MO.0.C	0	0.00211698	0.848909	0.131278	10	TTTCCATTTCACCGCGCTGCCCCCCGCCCCCTGGACGGTT	TTTCACTTTC	-
M36	SP3_HUMAN.H11MO.0.B	-15	0.00245383	0.983987	0.131278	20	TTTCCATTTCACCGCGCTGCCCCCCGCCCCCTGGACGGTT	CCCCGGCCCCGCCCCCCCCC	-
M36	KLF8_HUMAN.H11MO.0.C	-24	0.00247202	0.991279	0.131278	9	TTTCCATTTCACCGCGCTGCCCCCCGCCCCCTGGACGGTT	CACCCCCTG	-
M36	KLF1_HUMAN.H11MO.0.A	-16	0.0024811	0.994922	0.131278	14	TTTCCATTTCACCGCGCTGCCCCCCGCCCCCTGGACGGTT	CCCGGCCCCGCCCC	-
M36	KLF4_HUMAN.H11MO.0.A	-20	0.00253626	1.01704	0.131278	10	TTTCCATTTCACCGCGCTGCCCCCCGCCCCCTGGACGGTT	GCCACACCCT	-
M36	MAZ_HUMAN.H11MO.0.A	-9	0.00285497	1.14484	0.132184	22	TTTCCATTTCACCGCGCTGCCCCCCGCCCCCTGGACGGTT	CCCCCCCCCCCCCCCCTCCCCC	-
M36	WT1_HUMAN.H11MO.0.C	-11	0.00289425	1.16059	0.132184	20	TTTCCATTTCACCGCGCTGCCCCCCGCCCCCTGGACGGTT	CCCCCCCTCCTCCCCCGCCC	-
M36	SNAI1_HUMAN.H11MO.0.C	-26	0.00315275	1.26425	0.135991	8	TTTCCATTTCACCGCGCTGCCCCCCGCCCCCTGGACGGTT	CCACCTGG	-
M36	E2F4_HUMAN.H11MO.0.A	-18	0.00378002	1.51579	0.154466	13	TTTCCATTTCACCGCGCTGCCCCCCGCCCCCTGGACGGTT	ATTTCCCGCCCCC	-
M36	ZN768_HUMAN.H11MO.0.C	-5	0.00452192	1.81329	0.174134	20	TTTCCATTTCACCGCGCTGCCCCCCGCCCCCTGGACGGTT	ACTTAACCTCTCTGAGCCTC	-
M36	ZSC22_HUMAN.H11MO.0.C	-20	0.00472669	1.8954	0.174134	16	TTTCCATTTCACCGCGCTGCCCCCCGCCCCCTGGACGGTT	CCTCCTCCCTCAGACC	-
M36	COT1_HUMAN.H11MO.0.C	-14	0.00493417	1.9786	0.174134	17	TTTCCATTTCACCGCGCTGCCCCCCGCCCCCTGGACGGTT	CCCTGACCTCTGACCCC	-
M36	HIC1_HUMAN.H11MO.0.C	-13	0.0055329	2.21869	0.186774	9	TTTCCATTTCACCGCGCTGCCCCCCGCCCCCTGGACGGTT	GGGTTGCCC	+
M36	SP4_HUMAN.H11MO.0.A	-16	0.00597131	2.3945	0.193175	20	TTTCCATTTCACCGCGCTGCCCCCCGCCCCCTGGACGGTT	CCCGGCCCCGCCCCCTTCCC	-
M36	ZN467_HUMAN.H11MO.0.C	-8	0.00740332	2.96873	0.222585	22	TTTCCATTTCACCGCGCTGCCCCCCGCCCCCTGGACGGTT	CCCCCCCCCCCCTCCCCTCCCC	-
M36	ZBT14_HUMAN.H11MO.0.C	-11	0.00745382	2.98898	0.222585	9	TTTCCATTTCACCGCGCTGCCCCCCGCCCCCTGGACGGTT	GCGCGCTCC	-
M36	KLF3_HUMAN.H11MO.0.B	-16	0.00896227	3.59387	0.250895	19	TTTCCATTTCACCGCGCTGCCCCCCGCCCCCTGGACGGTT	CCCGGCCCCGCCCCTCCCC	-
M36	ATF6A_HUMAN.H11MO.0.B	-3	0.00904812	3.62829	0.250895	12	TTTCCATTTCACCGCGCTGCCCCCCGCCCCCTGGACGGTT	CCACGTCACCAC	-
M36	SALL4_HUMAN.H11MO.0.B	-22	0.0117529	4.71292	0.310382	10	TTTCCATTTCACCGCGCTGCCCCCCGCCCCCTGGACGGTT	CCCACCCTCC	-
M36	KLF5_HUMAN.H11MO.0.A	-18	0.0124271	4.98328	0.310382	14	TTTCCATTTCACCGCGCTGCCCCCCGCCCCCTGGACGGTT	CCCAGCCCCACCCT	-
M36	NFAC3_HUMAN.H11MO.0.B	3	0.0125419	5.0293	0.310382	6	TTTCCATTTCACCGCGCTGCCCCCCGCCCCCTGGACGGTT	AGTTTTCCA	-
M36	E2F1_HUMAN.H11MO.0.A	-18	0.0129975	5.21199	0.310382	14	TTTCCATTTCACCGCGCTGCCCCCCGCCCCCTGGACGGTT	CTTTCCCGCCCCCC	-
M36	NFAC2_HUMAN.H11MO.0.B	3	0.0132715	5.32187	0.310382	6	TTTCCATTTCACCGCGCTGCCCCCCGCCCCCTGGACGGTT	AATTTTCCA	-
M36	TFDP1_HUMAN.H11MO.0.C	-18	0.013592	5.4504	0.310382	14	TTTCCATTTCACCGCGCTGCCCCCCGCCCCCTGGACGGTT	TTTTCCCGCCCCCC	-
M36	CTCF_HUMAN.H11MO.0.A	-21	0.0159995	6.41578	0.343773	19	TTTCCATTTCACCGCGCTGCCCCCCGCCCCCTGGACGGTT	TGGCGCCCCCTGGTGGCCA	-
M36	AP2B_HUMAN.H11MO.0.B	-18	0.0161625	6.48117	0.343773	10	TTTCCATTTCACCGCGCTGCCCCCCGCCCCCTGGACGGTT	GCCCCCGGGC	-
M36	PATZ1_HUMAN.H11MO.0.C	-8	0.0163826	6.56941	0.343773	22	TTTCCATTTCACCGCGCTGCCCCCCGCCCCCTGGACGGTT	CCTCCCCCCCCGCCCCCTCCCC	-
M36	ZFP82_HUMAN.H11MO.0.C	-1	0.0171786	6.88862	0.350991	24	TTTCCATTTCACCGCGCTGCCCCCCGCCCCCTGGACGGTT	TTCCATTTCACTAATTCTCTCTTC	+
M36	ZSC31_HUMAN.H11MO.0.C	-6	0.0190635	7.64448	0.371685	18	TTTCCATTTCACCGCGCTGCCCCCCGCCCCCTGGACGGTT	CATAACTGCCCTGCTGCC	-
M36	E2F6_HUMAN.H11MO.0.A	-17	0.0192356	7.71346	0.371685	13	TTTCCATTTCACCGCGCTGCCCCCCGCCCCCTGGACGGTT	CCCTTCCCGCCCC	-
M36	ZN320_HUMAN.H11MO.0.C	-13	0.0200541	8.04169	0.371685	20	TTTCCATTTCACCGCGCTGCCCCCCGCCCCCTGGACGGTT	CACTGGCCCCCTGGTCCCAC	-
M36	EGR1_HUMAN.H11MO.0.A	-16	0.0201063	8.06264	0.371685	17	TTTCCATTTCACCGCGCTGCCCCCCGCCCCCTGGACGGTT	CCCCCGCCCACGCCCTC	-
M36	RFX3_HUMAN.H11MO.0.B	0	0.0220174	8.82899	0.397548	14	TTTCCATTTCACCGCGCTGCCCCCCGCCCCCTGGACGGTT	TTACCATGGCAACC	-
M36	REST_HUMAN.H11MO.0.A	-21	0.0239826	9.61704	0.416017	19	TTTCCATTTCACCGCGCTGCCCCCCGCCCCCTGGACGGTT	TTCAGCACCATGGACAGCGCCC	+
M36	KLF6_HUMAN.H11MO.0.A	-14	0.0241119	9.66889	0.416017	19	TTTCCATTTCACCGCGCTGCCCCCCGCCCCCTGGACGGTT	CCCCCGGCCCCGCCCTTCC	-
M36	VDR_HUMAN.H11MO.0.A	-8	0.0256479	10.2848	0.432897	16	TTTCCATTTCACCGCGCTGCCCCCCGCCCCCTGGACGGTT	TGAACCCACTGACCCC	-
M36	MTF1_HUMAN.H11MO.0.C	-13	0.026403	10.5876	0.43616	17	TTTCCATTTCACCGCGCTGCCCCCCGCCCCCTGGACGGTT	GTTTTGCACACGGCACT	-
M36	E2F7_HUMAN.H11MO.0.B	-17	0.0274631	11.0127	0.444222	13	TTTCCATTTCACCGCGCTGCCCCCCGCCCCCTGGACGGTT	CCTTTCCCGCCCC	-
M36	ZBT7A_HUMAN.H11MO.0.A	-23	0.028511	11.4329	0.451759	9	TTTCCATTTCACCGCGCTGCCCCCCGCCCCCTGGACGGTT	GAGACCCCC	-
M36	ZNF8_HUMAN.H11MO.0.C	-2	0.0314224	12.6004	0.487933	22	TTTCCATTTCACCGCGCTGCCCCCCGCCCCCTGGACGGTT	TCCATTGTATGGATATACCACA	-
M36	ZN341_HUMAN.H11MO.0.C	-13	0.032488	13.0277	0.492777	22	TTTCCATTTCACCGCGCTGCCCCCCGCCCCCTGGACGGTT	GCTCTTCCCTCCCCCCCCCCCC	-
M36	IRF2_HUMAN.H11MO.0.A	4	0.0330037	13.2345	0.492777	16	TTTCCATTTCACCGCGCTGCCCCCCGCCCCCTGGACGGTT	TTACTTTCACTTTCACTTTC	-
M36	ZBT48_HUMAN.H11MO.0.C	-22	0.0340256	13.6443	0.494443	12	TTTCCATTTCACCGCGCTGCCCCCCGCCCCCTGGACGGTT	CACGGTCCCTAA	-
M36	ZBT17_HUMAN.H11MO.0.A	-11	0.0346144	13.8804	0.494443	19	TTTCCATTTCACCGCGCTGCCCCCCGCCCCCTGGACGGTT	CTTCCCCTCCCCCACCCTC	-
M36	PRDM1_HUMAN.H11MO.0.A	4	0.0350258	14.0453	0.494443	10	TTTCCATTTCACCGCGCTGCCCCCCGCCCCCTGGACGGTT	TCACTTTCACTTTC	-
M38	ZN563_HUMAN.H11MO.0.C	-10	0.000764362	0.306509	0.354739	21	TGGGACCCGGTGGAGGCAGCCTGGGGTCTGGAGATCGAAC	GGGATCCTCACTGGCAGCTGC	+
M38	GATA2_HUMAN.H11MO.0.A	-27	0.00141932	0.569149	0.354739	13	TGGGACCCGGTGGAGGCAGCCTGGGGTCTGGAGATCGAAC	CTGGGGGGTGGAGATAAGG	+
M38	RXRA_HUMAN.H11MO.0.A	-12	0.0014523	0.582371	0.354739	20	TGGGACCCGGTGGAGGCAGCCTGGGGTCTGGAGATCGAAC	GGGGGAGGCAGAGGTCAGAG	+
M38	GATA1_HUMAN.H11MO.0.A	-27	0.00177518	0.711846	0.354739	13	TGGGACCCGGTGGAGGCAGCCTGGGGTCTGGAGATCGAAC	CTGGCGGGGACAGATAAGA	+
M40	RXRA_HUMAN.H11MO.0.A	-16	0.000915352	0.367056	0.480528	20	GCCCGTTTCGAGGCTGGGGGGAGATTGGCCACAGACAATG	GGGGGAGGCAGAGGTCAGAG	+
M40	GATA1_HUMAN.H11MO.0.A	7	0.00178855	0.71721	0.480528	12	GCCCGTTTCGAGGCTGGGGGGAGATTGGCCACAGACAATG	TCTTATCTGTCCCCGCCAG	-
M40	NR1D1_HUMAN.H11MO.0.B	-9	0.00279204	1.11961	0.480528	19	GCCCGTTTCGAGGCTGGGGGGAGATTGGCCACAGACAATG	AGGGAAGTGGGTCAGAAGG	+
M40	ZN563_HUMAN.H11MO.0.C	-14	0.00287615	1.15334	0.480528	21	GCCCGTTTCGAGGCTGGGGGGAGATTGGCCACAGACAATG	GGGATCCTCACTGGCAGCTGC	+
M40	GATA2_HUMAN.H11MO.0.A	7	0.0030033	1.20432	0.480528	12	GCCCGTTTCGAGGCTGGGGGGAGATTGGCCACAGACAATG	CCTTATCTCCACCCCCCAG	-
M41	IRF3_HUMAN.H11MO.0.B	0	0.00122826	0.492534	0.486761	20	GAAAGAAAGAAAGAAAAAGAATTGGGAGGCCGAGGTGGGC	GAAAGGGAAAGGGAAAGTGA	+
M41	IKZF1_HUMAN.H11MO.0.C	-21	0.00177314	0.711027	0.486761	8	GAAAGAAAGAAAGAAAAAGAATTGGGAGGCCGAGGTGGGC	TTGGGAGA	+
M41	VEZF1_HUMAN.H11MO.0.C	-15	0.0024455	0.980645	0.486761	22	GAAAGAAAGAAAGAAAAAGAATTGGGAGGCCGAGGTGGGC	GGGGAGGGGGGAGGGGGAGGGG	+
M41	ZN770_HUMAN.H11MO.0.C	-23	0.00284738	1.1418	0.486761	17	GAAAGAAAGAAAGAAAAAGAATTGGGAGGCCGAGGTGGGC	GGGAGGCTGAGGCGGGAGGATC	+
M41	PRDM6_HUMAN.H11MO.0.C	-7	0.00392487	1.57387	0.486761	13	GAAAGAAAGAAAGAAAAAGAATTGGGAGGCCGAGGTGGGC	AAAAAGAAAAAAA	+
M41	ZFP82_HUMAN.H11MO.0.C	3	0.00473426	1.89844	0.486761	21	GAAAGAAAGAAAGAAAAAGAATTGGGAGGCCGAGGTGGGC	GAAGAGAGAATTAGTGAAATGGAA	-
M41	ZN816_HUMAN.H11MO.0.C	-15	0.00577125	2.31427	0.486761	21	GAAAGAAAGAAAGAAAAAGAATTGGGAGGCCGAGGTGGGC	AAAAAAGGGGGACATGCAGGG	+
M41	PO3F2_HUMAN.H11MO.0.A	-8	0.00617968	2.47805	0.486761	17	GAAAGAAAGAAAGAAAAAGAATTGGGAGGCCGAGGTGGGC	GAATGAATATGCATGAA	-
M41	ZFP28_HUMAN.H11MO.0.C	-1	0.00632238	2.53528	0.486761	20	GAAAGAAAGAAAGAAAAAGAATTGGGAGGCCGAGGTGGGC	TGACACAAGAAGAAATAGAA	-
M41	IRF1_HUMAN.H11MO.0.A	-2	0.0069895	2.80279	0.486761	20	GAAAGAAAGAAAGAAAAAGAATTGGGAGGCCGAGGTGGGC	GAAAATGAAAGTGAAAGTAA	+
M41	ZN394_HUMAN.H11MO.0.C	-7	0.00852561	3.41877	0.486761	20	GAAAGAAAGAAAGAAAAAGAATTGGGAGGCCGAGGTGGGC	AGAATGGAATAGAATGGAAT	+
M41	WT1_HUMAN.H11MO.0.C	-17	0.00940675	3.77211	0.486761	20	GAAAGAAAGAAAGAAAAAGAATTGGGAGGCCGAGGTGGGC	GGGCGGGGGAGGAGGGGGGG	+
M41	SOX17_HUMAN.H11MO.0.C	-14	0.00994112	3.98639	0.486761	11	GAAAGAAAGAAAGAAAAAGAATTGGGAGGCCGAGGTGGGC	AAAACAATGGC	-
M41	BC11A_HUMAN.H11MO.0.A	-11	0.0111215	4.45972	0.486761	17	GAAAGAAAGAAAGAAAAAGAATTGGGAGGCCGAGGTGGGC	AAAAGAGGAAGTGAAAA	+
M41	ANDR_HUMAN.H11MO.0.A	-2	0.0113008	4.53164	0.486761	18	GAAAGAAAGAAAGAAAAAGAATTGGGAGGCCGAGGTGGGC	AGCAAACAAAAAAGAACA	-
M41	TAF1_HUMAN.H11MO.0.A	-19	0.0113375	4.54632	0.486761	16	GAAAGAAAGAAAGAAAAAGAATTGGGAGGCCGAGGTGGGC	AAGATGGCGGCGGCGG	+
M41	SOX2_HUMAN.H11MO.0.A	-13	0.0119648	4.79787	0.486761	13	GAAAGAAAGAAAGAAAAAGAATTGGGAGGCCGAGGTGGGC	GAGAACAAAGGGA	-
M41	KLF15_HUMAN.H11MO.0.A	-22	0.0131125	5.25813	0.486761	18	GAAAGAAAGAAAGAAAAAGAATTGGGAGGCCGAGGTGGGC	GGGGAGGAGCAGGGGGGGG	+
M41	MAZ_HUMAN.H11MO.0.A	-21	0.0132746	5.32311	0.486761	19	GAAAGAAAGAAAGAAAAAGAATTGGGAGGCCGAGGTGGGC	GGGGGAGGGGGGGGGGGGGGGG	+
M41	GATA3_HUMAN.H11MO.0.A	-9	0.013744	5.51135	0.486761	11	GAAAGAAAGAAAGAAAAAGAATTGGGAGGCCGAGGTGGGC	AAAGATAAGAA	+
M41	ZN263_HUMAN.H11MO.0.A	-23	0.0145252	5.82459	0.486761	17	GAAAGAAAGAAAGAAAAAGAATTGGGAGGCCGAGGTGGGC	GGGAGGAGGGAGAGGAGGAG	+
M41	FOXJ3_HUMAN.H11MO.0.A	-8	0.0151495	6.07496	0.486761	13	GAAAGAAAGAAAGAAAAAGAATTGGGAGGCCGAGGTGGGC	AAAAAATAAACAA	-
M41	SPI1_HUMAN.H11MO.0.A	-10	0.015174	6.08477	0.486761	17	GAAAGAAAGAAAGAAAAAGAATTGGGAGGCCGAGGTGGGC	AAAAAGAGGAAGTGAAA	+
M41	IRF7_HUMAN.H11MO.0.C	-8	0.0159658	6.40229	0.486761	10	GAAAGAAAGAAAGAAAAAGAATTGGGAGGCCGAGGTGGGC	GAAAGTGAAA	+
M41	IRF2_HUMAN.H11MO.0.A	-2	0.0159683	6.4033	0.486761	20	GAAAGAAAGAAAGAAAAAGAATTGGGAGGCCGAGGTGGGC	GAAAGTGAAAGTGAAAGTAA	+
M41	SOX5_HUMAN.H11MO.0.C	-15	0.0164536	6.59789	0.486761	8	GAAAGAAAGAAAGAAAAAGAATTGGGAGGCCGAGGTGGGC	TAACAATA	-
M41	ZIC1_HUMAN.H11MO.0.B	-22	0.016662	6.68144	0.486761	9	GAAAGAAAGAAAGAAAAAGAATTGGGAGGCCGAGGTGGGC	GGGGTGGTC	+
M41	STAT2_HUMAN.H11MO.0.A	-10	0.0175585	7.04096	0.494633	19	GAAAGAAAGAAAGAAAAAGAATTGGGAGGCCGAGGTGGGC	AGGAAAATGAAACTGAAAG	+
M43	MYF6_HUMAN.H11MO.0.C	-27	3.62212e-05	0.0145247	0.0142141	7	AGGGGTAGCTTCAGAGGAGTTTAGTGGCAGCTGCTTTCCT	CAGCTGC	+
M43	BHA15_HUMAN.H11MO.0.B	-26	0.000654281	0.262367	0.139346	11	AGGGGTAGCTTCAGAGGAGTTTAGTGGCAGCTGCTTTCCT	CCAGCTGCTGC	-
M43	TFAP4_HUMAN.H11MO.0.A	-26	0.000710179	0.284782	0.139346	10	AGGGGTAGCTTCAGAGGAGTTTAGTGGCAGCTGCTTTCCT	CCAGCTGTTT	+
M43	ZN768_HUMAN.H11MO.0.C	-5	0.000944138	0.378599	0.148201	20	AGGGGTAGCTTCAGAGGAGTTTAGTGGCAGCTGCTTTCCT	GAGGCTCAGAGAGGTTAAGT	+
M43	MYOG_HUMAN.H11MO.0.B	-23	0.0012117	0.485891	0.156043	13	AGGGGTAGCTTCAGAGGAGTTTAGTGGCAGCTGCTTTCCT	GGGACAGCTGCGG	-
M43	HEN1_HUMAN.H11MO.0.C	-20	0.00139174	0.558086	0.156043	20	AGGGGTAGCTTCAGAGGAGTTTAGTGGCAGCTGCTTTCCT	TGGGGAGCAGCTGCGTCCCT	+
M43	ATOH1_HUMAN.H11MO.0.B	-26	0.00241293	0.967583	0.178747	9	AGGGGTAGCTTCAGAGGAGTTTAGTGGCAGCTGCTTTCCT	CCATCTGCT	-
M43	ASCL1_HUMAN.H11MO.0.A	-24	0.00249441	1.00026	0.178747	14	AGGGGTAGCTTCAGAGGAGTTTAGTGGCAGCTGCTTTCCT	CTGCACCTGCTCCC	+
M43	TFE2_HUMAN.H11MO.0.A	-25	0.00355139	1.42411	0.199093	11	AGGGGTAGCTTCAGAGGAGTTTAGTGGCAGCTGCTTTCCT	CACAGCTGCAG	+
M43	MYOD1_HUMAN.H11MO.0.A	-19	0.00403798	1.61923	0.20529	15	AGGGGTAGCTTCAGAGGAGTTTAGTGGCAGCTGCTTTCCT	GGCAGGAACAGCTGC	-
M43	SNAI2_HUMAN.H11MO.0.A	-25	0.00469338	1.88205	0.20529	10	AGGGGTAGCTTCAGAGGAGTTTAGTGGCAGCTGCTTTCCT	GGCAGGTGCA	+
M43	ITF2_HUMAN.H11MO.0.C	-25	0.00496976	1.99287	0.20529	10	AGGGGTAGCTTCAGAGGAGTTTAGTGGCAGCTGCTTTCCT	CCCAGCTGCC	-
M43	PTF1A_HUMAN.H11MO.0.B	-16	0.00696651	2.79357	0.24853	18	AGGGGTAGCTTCAGAGGAGTTTAGTGGCAGCTGCTTTCCT	GGGAAAGGGGGCAGCTGG	-
M43	NR1I3_HUMAN.H11MO.0.C	-6	0.00964777	3.86876	0.302882	18	AGGGGTAGCTTCAGAGGAGTTTAGTGGCAGCTGCTTTCCT	GGGGTCAGGAAAGTTCAG	+
M43	PKNX1_HUMAN.H11MO.0.B	-20	0.0140413	5.63057	0.420804	11	AGGGGTAGCTTCAGAGGAGTTTAGTGGCAGCTGCTTTCCT	TGATTGACAGG	+
M43	NDF2_HUMAN.H11MO.0.B	-26	0.0144763	5.805	0.420804	9	AGGGGTAGCTTCAGAGGAGTTTAGTGGCAGCTGCTTTCCT	CCATCTGTT	-
M43	NFAC4_HUMAN.H11MO.0.C	-30	0.0165433	6.63384	0.463712	10	AGGGGTAGCTTCAGAGGAGTTTAGTGGCAGCTGCTTTCCT	AAATTTTCCT	-
M43	NDF1_HUMAN.H11MO.0.A	-25	0.0183576	7.36138	0.464771	10	AGGGGTAGCTTCAGAGGAGTTTAGTGGCAGCTGCTTTCCT	GACAGATGGT	+
M43	HTF4_HUMAN.H11MO.0.A	-25	0.0183576	7.36138	0.464771	10	AGGGGTAGCTTCAGAGGAGTTTAGTGGCAGCTGCTTTCCT	CACAGCTGCA	-
M43	SNAI1_HUMAN.H11MO.0.C	-26	0.0201794	8.09196	0.467063	8	AGGGGTAGCTTCAGAGGAGTTTAGTGGCAGCTGCTTTCCT	CCAGGTGG	+
M43	MEIS2_HUMAN.H11MO.0.B	-23	0.0211879	8.49636	0.467063	13	AGGGGTAGCTTCAGAGGAGTTTAGTGGCAGCTGCTTTCCT	TTGACAGCTGTCA	+
M44	GATA1_HUMAN.H11MO.0.A	-28	0.000238521	0.095647	0.191057	12	ACTGAGTGCGTATGAAGGGGGTGCTCAAGAGGGGCGCTGA	CTGGCGGGGACAGATAAGA	+
M44	GATA2_HUMAN.H11MO.0.A	-28	0.000869122	0.348518	0.348086	12	ACTGAGTGCGTATGAAGGGGGTGCTCAAGAGGGGCGCTGA	CTGGGGGGTGGAGATAAGG	+
M46	RXRA_HUMAN.H11MO.0.A	-14	0.000366056	0.146789	0.293577	20	GCCGCGTGCATGAGGCTGCTGGAGGATGCCTTAGGACACT	GGGGGAGGCAGAGGTCAGAG	+
M47	ZN320_HUMAN.H11MO.0.C	-10	8.20713e-05	0.0329106	0.0328208	20	CCACGTCCCCACGAGGCCAAAGGGCCCCAGCGACGAGCAC	GTGGGACCAGGGGGCCAGTG	+
M47	COT1_HUMAN.H11MO.0.C	-12	8.43962e-05	0.0338429	0.0328208	17	CCACGTCCCCACGAGGCCAAAGGGCCCCAGCGACGAGCAC	GGGGTCAGAGGTCAGGG	+
M47	ZBT7A_HUMAN.H11MO.0.A	-18	0.00019144	0.0767675	0.0415717	9	CCACGTCCCCACGAGGCCAAAGGGCCCCAGCGACGAGCAC	GGGGGTCTC	+
M47	PPARG_HUMAN.H11MO.0.A	-9	0.000213797	0.0857328	0.0415717	17	CCACGTCCCCACGAGGCCAAAGGGCCCCAGCGACGAGCAC	AAGTGGGGCAAAGGTCA	+
M47	NR1H4_HUMAN.H11MO.0.B	-12	0.000735796	0.295054	0.112906	19	CCACGTCCCCACGAGGCCAAAGGGCCCCAGCGACGAGCAC	GGGGTCAATGACCCCGAGG	+
M47	PPARA_HUMAN.H11MO.0.B	-9	0.000870992	0.349268	0.112906	17	CCACGTCCCCACGAGGCCAAAGGGCCCCAGCGACGAGCAC	AACTGGGGCAAAGGTCA	+
M47	COE1_HUMAN.H11MO.0.A	-20	0.00114032	0.457268	0.112952	15	CCACGTCCCCACGAGGCCAAAGGGCCCCAGCGACGAGCAC	AAGTCCCCAGGGACC	+
M47	AP2C_HUMAN.H11MO.0.A	-5	0.00116179	0.465879	0.112952	14	CCACGTCCCCACGAGGCCAAAGGGCCCCAGCGACGAGCAC	ATGCCCTGAGGCCA	+
M47	NR2C2_HUMAN.H11MO.0.B	-14	0.0024944	1.00025	0.215565	12	CCACGTCCCCACGAGGCCAAAGGGCCCCAGCGACGAGCAC	GGTTCCGGGTCA	+
M47	MYCN_HUMAN.H11MO.0.A	-6	0.00404255	1.62106	0.31442	12	CCACGTCCCCACGAGGCCAAAGGGCCCCAGCGACGAGCAC	GCCCACGTGGCC	-
M47	ZN563_HUMAN.H11MO.0.C	-19	0.00467185	1.87341	0.315701	21	CCACGTCCCCACGAGGCCAAAGGGCCCCAGCGACGAGCAC	GCAGCTGCCAGTGAGGATCCC	-
M47	AP2A_HUMAN.H11MO.0.A	-5	0.00487082	1.9532	0.315701	15	CCACGTCCCCACGAGGCCAAAGGGCCCCAGCGACGAGCAC	ATGCCCTGAGGCCAT	+
M47	PATZ1_HUMAN.H11MO.0.C	-14	0.00587255	2.35489	0.33042	22	CCACGTCCCCACGAGGCCAAAGGGCCCCAGCGACGAGCAC	GGGGAGGGGGCGGGGGGGGAGG	+
M47	USF2_HUMAN.H11MO.0.A	-20	0.00604325	2.42334	0.33042	19	CCACGTCCCCACGAGGCCAAAGGGCCCCAGCGACGAGCAC	GGGTCACGTGGCCGCGGCG	+
M47	SP2_HUMAN.H11MO.0.A	-14	0.0067972	2.72568	0.33042	22	CCACGTCCCCACGAGGCCAAAGGGCCCCAGCGACGAGCAC	GGGGGGGGGGCGGGGCCGGGGG	+
M47	MXI1_HUMAN.H11MO.0.A	-1	0.00829404	3.32591	0.364494	15	CCACGTCCCCACGAGGCCAAAGGGCCCCAGCGACGAGCAC	CCCGCCGCCACGTGC	-
M47	RXRA_HUMAN.H11MO.0.A	-9	0.00870002	3.48871	0.364494	20	CCACGTCCCCACGAGGCCAAAGGGCCCCAGCGACGAGCAC	GGGGGAGGCAGAGGTCAGAG	+
M47	RORA_HUMAN.H11MO.0.C	-9	0.00890408	3.57053	0.364494	13	CCACGTCCCCACGAGGCCAAAGGGCCCCAGCGACGAGCAC	AACTAGGTCAGGG	+
M47	THAP1_HUMAN.H11MO.0.C	-3	0.0104549	4.19243	0.406581	22	CCACGTCCCCACGAGGCCAAAGGGCCCCAGCGACGAGCAC	CGCCGCCATCTTGGCTGCGGGC	+
M47	NR2C1_HUMAN.H11MO.0.C	-14	0.0127925	5.12979	0.439758	13	CCACGTCCCCACGAGGCCAAAGGGCCCCAGCGACGAGCAC	GGCCAGAGGTCAG	+
M47	MAX_HUMAN.H11MO.0.A	-6	0.0129974	5.21195	0.439758	10	CCACGTCCCCACGAGGCCAAAGGGCCCCAGCGACGAGCAC	GAGCACGTGG	+
M47	MTF1_HUMAN.H11MO.0.C	-21	0.013005	5.21502	0.439758	17	CCACGTCCCCACGAGGCCAAAGGGCCCCAGCGACGAGCAC	AGTGCCGTGTGCAAAAC	+
M47	EGR2_HUMAN.H11MO.0.A	-19	0.0135697	5.44144	0.439758	18	CCACGTCCCCACGAGGCCAAAGGGCCCCAGCGACGAGCAC	GGGGGGGTGTGGGAGGGG	+
M49	GATA1_HUMAN.H11MO.0.A	-28	0.000569231	0.228262	0.455957	12	GCCGAATGGATCCGGGCGTCTAGAGATGCTGTGTGTGGCA	CTGGCGGGGACAGATAAGA	+
M50	GATA1_HUMAN.H11MO.0.A	-28	0.000556338	0.223091	0.399554	12	CTGGTATGAGCCGTGCGGGGGATCTTGGCCGGGCATCAGA	CTGGCGGGGACAGATAAGA	+
M50	RXRA_HUMAN.H11MO.0.A	-19	0.000997632	0.40005	0.399554	20	CTGGTATGAGCCGTGCGGGGGATCTTGGCCGGGCATCAGA	GGGGGAGGCAGAGGTCAGAG	+
M54	RXRA_HUMAN.H11MO.0.A	-15	0.000114611	0.045959	0.0919179	20	ATCGGGTCTGCCAGGGGCGCTGGGAGGGCTCTTGGACAGG	GGGGGAGGCAGAGGTCAGAG	+
M57	ZN554_HUMAN.H11MO.0.C	-14	0.000671834	0.269405	0.343231	20	GCTGCAGCCTCTATGGCATCCTTCTTAGGTCTGAAGGTGA	AGCACCCCACATGGCTCAGC	-
M57	MAF_HUMAN.H11MO.0.A	-21	0.000866925	0.347637	0.343231	19	GCTGCAGCCTCTATGGCATCCTTCTTAGGTCTGAAGGTGA	TTGCTGAGTCAGCAGATTC	-
M57	BRAC_HUMAN.H11MO.0.A	-17	0.00157982	0.633507	0.39861	20	GCTGCAGCCTCTATGGCATCCTTCTTAGGTCTGAAGGTGA	TTAGCAGGGAGGTGTGAAAT	+
M57	ZN563_HUMAN.H11MO.0.C	0	0.00233481	0.93626	0.39861	21	GCTGCAGCCTCTATGGCATCCTTCTTAGGTCTGAAGGTGA	GCAGCTGCCAGTGAGGATCCC	-
M57	THAP1_HUMAN.H11MO.0.C	1	0.002517	1.00932	0.39861	21	GCTGCAGCCTCTATGGCATCCTTCTTAGGTCTGAAGGTGA	GCCCGCAGCCAAGATGGCGGCG	-
M57	ZN394_HUMAN.H11MO.0.C	-17	0.00410499	1.6461	0.493886	20	GCTGCAGCCTCTATGGCATCCTTCTTAGGTCTGAAGGTGA	AGAATGGAATAGAATGGAAT	+
M57	GATA1_HUMAN.H11MO.0.A	-28	0.00436606	1.75079	0.493886	12	GCTGCAGCCTCTATGGCATCCTTCTTAGGTCTGAAGGTGA	CTGGCGGGGACAGATAAGA	+
M60	NR1D1_HUMAN.H11MO.0.B	-15	0.000346689	0.139022	0.200113	19	GCGGACCAGAGCCTCGAGCCGCTGGGTCCCGAAGACCCGG	AGGGAAGTGGGTCAGAAGG	+
M60	RARG_HUMAN.H11MO.0.B	-23	0.00071173	0.285404	0.200113	17	GCGGACCAGAGCCTCGAGCCGCTGGGTCCCGAAGACCCGG	AGGTCAGAGTGACCTGGG	+
M60	RARA_HUMAN.H11MO.0.A	-20	0.000751374	0.301301	0.200113	20	GCGGACCAGAGCCTCGAGCCGCTGGGTCCCGAAGACCCGG	GGGGGATCAAGAGGTCAAGG	+
M60	ZN341_HUMAN.H11MO.0.C	-15	0.00132506	0.53135	0.264678	22	GCGGACCAGAGCCTCGAGCCGCTGGGTCCCGAAGACCCGG	GGGGGGGGGGGGAGGGAAGAGC	+
M61	ZN394_HUMAN.H11MO.0.C	-5	0.000579458	0.232363	0.464149	20	TGTTGATATTGGTGTAGACCGTGGTCCTGTCTAACCACGA	AGAATGGAATAGAATGGAAT	+
M62	RXRA_HUMAN.H11MO.0.A	-5	0.000408112	0.163653	0.181631	20	TCACTGCGCGAGGCTGGGTCCTGGAGTCCGAGTTGGAGAG	GGGGGAGGCAGAGGTCAGAG	+
M62	GATA1_HUMAN.H11MO.0.A	7	0.000458147	0.183717	0.181631	12	TCACTGCGCGAGGCTGGGTCCTGGAGTCCGAGTTGGAGAG	TCTTATCTGTCCCCGCCAG	-
M62	CLOCK_HUMAN.H11MO.0.C	-2	0.000763781	0.306276	0.201866	14	TCACTGCGCGAGGCTGGGTCCTGGAGTCCGAGTTGGAGAG	TGTTCACGTGTCTG	-
M62	ZN394_HUMAN.H11MO.0.C	0	0.00283023	1.13492	0.353739	20	TCACTGCGCGAGGCTGGGTCCTGGAGTCCGAGTTGGAGAG	AGAATGGAATAGAATGGAAT	+
M62	GATA2_HUMAN.H11MO.0.A	7	0.00287866	1.15434	0.353739	12	TCACTGCGCGAGGCTGGGTCCTGGAGTCCGAGTTGGAGAG	CCTTATCTCCACCCCCCAG	-
M62	ZN563_HUMAN.H11MO.0.C	-8	0.00314907	1.26278	0.353739	21	TCACTGCGCGAGGCTGGGTCCTGGAGTCCGAGTTGGAGAG	GCAGCTGCCAGTGAGGATCCC	-
M62	NR1D1_HUMAN.H11MO.0.B	-14	0.00441114	1.76887	0.388619	19	TCACTGCGCGAGGCTGGGTCCTGGAGTCCGAGTTGGAGAG	AGGGAAGTGGGTCAGAAGG	+
M63	RARG_HUMAN.H11MO.0.B	0	0.00011327	0.0454214	0.0908429	18	GGATAGTCATTGCCGCCTGCGGCCTGGGAATAAAACCCAC	CCCAGGTCACTCTGACCT	-
M63	ZN563_HUMAN.H11MO.0.C	-15	0.00115165	0.461812	0.388683	21	GGATAGTCATTGCCGCCTGCGGCCTGGGAATAAAACCCAC	GCAGCTGCCAGTGAGGATCCC	-
M63	LYL1_HUMAN.H11MO.0.A	-12	0.00145392	0.583024	0.388683	14	GGATAGTCATTGCCGCCTGCGGCCTGGGAATAAAACCCAC	CCAGCTGTTTCCTG	+
M66	KLF1_HUMAN.H11MO.0.A	-14	0.000924692	0.370802	0.349046	14	ACATTGAGCCCACCGGGGCAGACCCGCGAACAGAAGACCC	GGGGCGGGGCCGGG	+
M66	RARG_HUMAN.H11MO.0.B	-22	0.00125089	0.501607	0.349046	18	ACATTGAGCCCACCGGGGCAGACCCGCGAACAGAAGACCC	CCCAGGTCACTCTGACCT	-
M66	USF2_HUMAN.H11MO.0.A	-21	0.00130566	0.52357	0.349046	19	ACATTGAGCCCACCGGGGCAGACCCGCGAACAGAAGACCC	CGCCGCGGCCACGTGACCC	-
M66	ESR1_HUMAN.H11MO.0.A	-25	0.00231873	0.929811	0.464905	15	ACATTGAGCCCACCGGGGCAGACCCGCGAACAGAAGACCC	AGGTCAGGGTGACCT	-
M69	ZN563_HUMAN.H11MO.0.C	-15	8.22311e-05	0.0329747	0.0659493	21	ATGTGACTTGAGGTTGGGTTCCTTTGCAGAGGCTCTCTAA	GGGATCCTCACTGGCAGCTGC	+
M69	ZN394_HUMAN.H11MO.0.C	-18	0.000891333	0.357425	0.357425	20	ATGTGACTTGAGGTTGGGTTCCTTTGCAGAGGCTCTCTAA	ATTCCATTCTATTCCATTCT	-
M72	NR1D1_HUMAN.H11MO.0.B	-13	0.000457631	0.18351	0.335914	19	ACCTGTCCTGAGAGGGATGCTCTGTCCATGGCTGGAAATC	AGGGAAGTGGGTCAGAAGG	+
M72	RXRA_HUMAN.H11MO.0.A	-11	0.000957339	0.383893	0.335914	20	ACCTGTCCTGAGAGGGATGCTCTGTCCATGGCTGGAAATC	GGGGGAGGCAGAGGTCAGAG	+
M72	GATA1_HUMAN.H11MO.0.A	7	0.0012581	0.504497	0.335914	12	ACCTGTCCTGAGAGGGATGCTCTGTCCATGGCTGGAAATC	TCTTATCTGTCCCCGCCAG	-
M74	NR1D1_HUMAN.H11MO.0.B	-1	0.000430283	0.172543	0.345087	19	GGACGCACAGGGTGGGGGAGGAGGGGTCTGTGCACTTCAT	AGGGAAGTGGGTCAGAAGG	+
M77	ZN341_HUMAN.H11MO.0.C	-19	6.76201e-05	0.0271157	0.0529977	21	CAGGGGCGCCGAGAGGCGGCATAGGGAGGTCAGGGAGGAG	GGGGGGGGGGGGAGGGAAGAGC	+
M77	PATZ1_HUMAN.H11MO.0.C	-16	0.000175128	0.0702264	0.0585148	22	CAGGGGCGCCGAGAGGCGGCATAGGGAGGTCAGGGAGGAG	GGGGAGGGGGCGGGGGGGGAGG	+
M77	RXRA_HUMAN.H11MO.0.A	-2	0.00026956	0.108093	0.0585148	20	CAGGGGCGCCGAGAGGCGGCATAGGGAGGTCAGGGAGGAG	GGGGGAGGCAGAGGTCAGAG	+
M77	VEZF1_HUMAN.H11MO.0.C	-15	0.000298638	0.119754	0.0585148	22	CAGGGGCGCCGAGAGGCGGCATAGGGAGGTCAGGGAGGAG	GGGGAGGGGGGAGGGGGAGGGG	+
M77	EGR2_HUMAN.H11MO.0.A	-22	0.000913557	0.366337	0.143201	18	CAGGGGCGCCGAGAGGCGGCATAGGGAGGTCAGGGAGGAG	GGGGGGGTGTGGGAGGGG	+
M77	ZN263_HUMAN.H11MO.0.A	-10	0.00116824	0.468462	0.152602	20	CAGGGGCGCCGAGAGGCGGCATAGGGAGGTCAGGGAGGAG	GGGAGGAGGGAGAGGAGGAG	+
M77	WT1_HUMAN.H11MO.0.C	-17	0.00156569	0.627843	0.163586	20	CAGGGGCGCCGAGAGGCGGCATAGGGAGGTCAGGGAGGAG	GGGCGGGGGAGGAGGGGGGG	+
M77	Z324A_HUMAN.H11MO.0.C	-13	0.00175584	0.704093	0.163586	23	CAGGGGCGCCGAGAGGCGGCATAGGGAGGTCAGGGAGGAG	TGGCAGCAAAGGATGGTTTGATA	-
M77	THAP1_HUMAN.H11MO.0.C	-14	0.00190359	0.763338	0.163586	22	CAGGGGCGCCGAGAGGCGGCATAGGGAGGTCAGGGAGGAG	CGCCGCCATCTTGGCTGCGGGC	+
M77	RARA_HUMAN.H11MO.0.A	-15	0.00208721	0.83697	0.163586	20	CAGGGGCGCCGAGAGGCGGCATAGGGAGGTCAGGGAGGAG	GGGGGATCAAGAGGTCAAGG	+
M77	KLF6_HUMAN.H11MO.0.A	-9	0.00281968	1.13069	0.197855	19	CAGGGGCGCCGAGAGGCGGCATAGGGAGGTCAGGGAGGAG	GGAAGGGCGGGGCCGGGGG	+
M77	ZBT17_HUMAN.H11MO.0.A	-21	0.00302933	1.21476	0.197855	19	CAGGGGCGCCGAGAGGCGGCATAGGGAGGTCAGGGAGGAG	GAGGGTGGGGGAGGGGAAG	+
M77	ZN770_HUMAN.H11MO.0.C	-10	0.00345359	1.38489	0.208213	22	CAGGGGCGCCGAGAGGCGGCATAGGGAGGTCAGGGAGGAG	GGGAGGCTGAGGCGGGAGGATC	+
M77	SP2_HUMAN.H11MO.0.A	-6	0.00393032	1.57606	0.216123	22	CAGGGGCGCCGAGAGGCGGCATAGGGAGGTCAGGGAGGAG	GGGGGGGGGGCGGGGCCGGGGG	+
M77	KLF15_HUMAN.H11MO.0.A	-22	0.00431342	1.72968	0.216123	18	CAGGGGCGCCGAGAGGCGGCATAGGGAGGTCAGGGAGGAG	GGGGAGGAGCAGGGGGGGG	+
M77	VDR_HUMAN.H11MO.0.A	-25	0.0046021	1.84544	0.216123	15	CAGGGGCGCCGAGAGGCGGCATAGGGAGGTCAGGGAGGAG	GGGGTCAGTGGGTTCA	+
M77	SP4_HUMAN.H11MO.0.A	-9	0.00479217	1.92166	0.216123	20	CAGGGGCGCCGAGAGGCGGCATAGGGAGGTCAGGGAGGAG	GGGAAGGGGGCGGGGCCGGG	+
M77	TAF1_HUMAN.H11MO.0.A	-25	0.00496356	1.99039	0.216123	15	CAGGGGCGCCGAGAGGCGGCATAGGGAGGTCAGGGAGGAG	AAGATGGCGGCGGCGG	+
M77	MAZ_HUMAN.H11MO.0.A	-11	0.00540416	2.16707	0.222923	22	CAGGGGCGCCGAGAGGCGGCATAGGGAGGTCAGGGAGGAG	GGGGGAGGGGGGGGGGGGGGGG	+
M77	ZN467_HUMAN.H11MO.0.C	-9	0.0065205	2.61472	0.255524	22	CAGGGGCGCCGAGAGGCGGCATAGGGAGGTCAGGGAGGAG	GGGGAGGGGAGGGGGGGGGGGG	+
M77	PAX5_HUMAN.H11MO.0.A	-18	0.00873185	3.50147	0.29755	21	CAGGGGCGCCGAGAGGCGGCATAGGGAGGTCAGGGAGGAG	GCCTGGGCAGCAGAGCGTGAC	+
M77	ZN563_HUMAN.H11MO.0.C	-2	0.00873185	3.50147	0.29755	21	CAGGGGCGCCGAGAGGCGGCATAGGGAGGTCAGGGAGGAG	GGGATCCTCACTGGCAGCTGC	+
M77	SMAD3_HUMAN.H11MO.0.B	-12	0.00986955	3.95769	0.322305	12	CAGGGGCGCCGAGAGGCGGCATAGGGAGGTCAGGGAGGAG	CAGGTGACAGAG	-
M77	SP3_HUMAN.H11MO.0.B	-10	0.0105088	4.21403	0.329454	20	CAGGGGCGCCGAGAGGCGGCATAGGGAGGTCAGGGAGGAG	GGGGGGGGGCGGGGCCGGGG	+
M77	KLF3_HUMAN.H11MO.0.B	-7	0.0118314	4.74437	0.346175	19	CAGGGGCGCCGAGAGGCGGCATAGGGAGGTCAGGGAGGAG	GGGGAGGGGCGGGGCCGGG	+
M77	ZN394_HUMAN.H11MO.0.C	-9	0.0119255	4.78214	0.346175	20	CAGGGGCGCCGAGAGGCGGCATAGGGAGGTCAGGGAGGAG	AGAATGGAATAGAATGGAAT	+
M77	NR1H3_HUMAN.H11MO.0.B	0	0.0126205	5.06082	0.34822	19	CAGGGGCGCCGAGAGGCGGCATAGGGAGGTCAGGGAGGAG	CAGAGGTCACTGCAGGTCA	+
M77	LYL1_HUMAN.H11MO.0.A	-12	0.0128846	5.16673	0.34822	14	CAGGGGCGCCGAGAGGCGGCATAGGGAGGTCAGGGAGGAG	CAGGAAACAGCTGG	-
M77	ZN335_HUMAN.H11MO.0.A	5	0.0143016	5.73496	0.373633	17	CAGGGGCGCCGAGAGGCGGCATAGGGAGGTCAGGGAGGAG	TCAGGCAGCGCCGAGGACAGCC	-
M77	CLOCK_HUMAN.H11MO.0.C	-8	0.0160947	6.45399	0.406915	14	CAGGGGCGCCGAGAGGCGGCATAGGGAGGTCAGGGAGGAG	CAGACACGTGAACA	+
M77	ZN554_HUMAN.H11MO.0.C	-10	0.0172973	6.93621	0.423652	20	CAGGGGCGCCGAGAGGCGGCATAGGGAGGTCAGGGAGGAG	GCTGAGCCATGTGGGGTGCT	+
M77	SRBP2_HUMAN.H11MO.0.B	-3	0.0183096	7.34216	0.434857	13	CAGGGGCGCCGAGAGGCGGCATAGGGAGGTCAGGGAGGAG	GGGTGGGGTGAGG	+
M77	NR2C2_HUMAN.H11MO.0.B	-27	0.0204207	8.18871	0.456259	12	CAGGGGCGCCGAGAGGCGGCATAGGGAGGTCAGGGAGGAG	GGTTCCGGGTCA	+
M77	THA_HUMAN.H11MO.0.C	-3	0.0209572	8.40384	0.456259	17	CAGGGGCGCCGAGAGGCGGCATAGGGAGGTCAGGGAGGAG	GGGTCACTTCAGGTCAG	+
M77	EGR1_HUMAN.H11MO.0.A	-24	0.0209572	8.40384	0.456259	16	CAGGGGCGCCGAGAGGCGGCATAGGGAGGTCAGGGAGGAG	GAGGGCGTGGGCGGGGG	+
M77	ZN667_HUMAN.H11MO.0.C	-15	0.0222271	8.91308	0.458439	19	CAGGGGCGCCGAGAGGCGGCATAGGGAGGTCAGGGAGGAG	GTGGCCTTAAAAGCTCAGC	+
M77	COT1_HUMAN.H11MO.0.C	-25	0.0238554	9.56601	0.479406	15	CAGGGGCGCCGAGAGGCGGCATAGGGAGGTCAGGGAGGAG	GGGGTCAGAGGTCAGGG	+
M77	NR1D1_HUMAN.H11MO.0.B	-7	0.0251126	10.0702	0.492054	19	CAGGGGCGCCGAGAGGCGGCATAGGGAGGTCAGGGAGGAG	AGGGAAGTGGGTCAGAAGG	+
M78	AIRE_HUMAN.H11MO.0.C	1	0.000108212	0.0433932	0.0867864	17	CAGGTGCTAATCGTAAAATGACATCTTCGAGGCCACAAAA	ATTGGTTTTATTGGTTAA	+
M78	ZIC1_HUMAN.H11MO.0.B	0	0.00149462	0.599341	0.496441	9	CAGGTGCTAATCGTAAAATGACATCTTCGAGGCCACAAAA	GGGGTGGTC	+
M78	ZN320_HUMAN.H11MO.0.C	0	0.00185701	0.744661	0.496441	20	CAGGTGCTAATCGTAAAATGACATCTTCGAGGCCACAAAA	GTGGGACCAGGGGGCCAGTG	+
M79	CTCFL_HUMAN.H11MO.0.A	-13	2.60532e-05	0.0104473	0.0201579	17	CTGACTCCGTGGCGCAGCCAGGGTGCTCCGCAGCGGAGAG	GCCGCCAGGGGGCGCCG	+
M79	CTCF_HUMAN.H11MO.0.A	-11	5.10358e-05	0.0204654	0.0201579	19	CTGACTCCGTGGCGCAGCCAGGGTGCTCCGCAGCGGAGAG	TGGCCACCAGGGGGCGCCA	+
M79	THAP1_HUMAN.H11MO.0.C	-12	0.000540489	0.216736	0.14232	22	CTGACTCCGTGGCGCAGCCAGGGTGCTCCGCAGCGGAGAG	CGCCGCCATCTTGGCTGCGGGC	+
M79	ZN554_HUMAN.H11MO.0.C	-7	0.00118366	0.474646	0.195371	20	CTGACTCCGTGGCGCAGCCAGGGTGCTCCGCAGCGGAGAG	GCTGAGCCATGTGGGGTGCT	+
M79	VEZF1_HUMAN.H11MO.0.C	-8	0.00143246	0.574417	0.195371	22	CTGACTCCGTGGCGCAGCCAGGGTGCTCCGCAGCGGAGAG	GGGGAGGGGGGAGGGGGAGGGG	+
M79	ZN667_HUMAN.H11MO.0.C	-10	0.00233019	0.934406	0.195371	19	CTGACTCCGTGGCGCAGCCAGGGTGCTCCGCAGCGGAGAG	GTGGCCTTAAAAGCTCAGC	+
M79	PATZ1_HUMAN.H11MO.0.C	-8	0.00282523	1.13292	0.195371	22	CTGACTCCGTGGCGCAGCCAGGGTGCTCCGCAGCGGAGAG	GGGGAGGGGGCGGGGGGGGAGG	+
M79	FEV_HUMAN.H11MO.0.B	-13	0.00283412	1.13648	0.195371	10	CTGACTCCGTGGCGCAGCCAGGGTGCTCCGCAGCGGAGAG	GCGGGAAGCG	+
M79	ZN335_HUMAN.H11MO.0.A	-13	0.00300081	1.20332	0.195371	22	CTGACTCCGTGGCGCAGCCAGGGTGCTCCGCAGCGGAGAG	TCAGGCAGCGCCGAGGACAGCC	-
M79	RXRA_HUMAN.H11MO.0.A	-10	0.00315735	1.2661	0.195371	20	CTGACTCCGTGGCGCAGCCAGGGTGCTCCGCAGCGGAGAG	GGGGGAGGCAGAGGTCAGAG	+
M79	SP2_HUMAN.H11MO.0.A	-2	0.00318653	1.2778	0.195371	22	CTGACTCCGTGGCGCAGCCAGGGTGCTCCGCAGCGGAGAG	GGGGGGGGGGCGGGGCCGGGGG	+
M79	ZN563_HUMAN.H11MO.0.C	-7	0.00321517	1.28928	0.195371	21	CTGACTCCGTGGCGCAGCCAGGGTGCTCCGCAGCGGAGAG	GCAGCTGCCAGTGAGGATCCC	-
M79	ZN341_HUMAN.H11MO.0.C	-2	0.00359059	1.43983	0.202599	22	CTGACTCCGTGGCGCAGCCAGGGTGCTCCGCAGCGGAGAG	GGGGGGGGGGGGAGGGAAGAGC	+
M79	SP3_HUMAN.H11MO.0.B	-3	0.00459478	1.84251	0.235618	20	CTGACTCCGTGGCGCAGCCAGGGTGCTCCGCAGCGGAGAG	GGGGGGGGGCGGGGCCGGGG	+
M79	KLF6_HUMAN.H11MO.0.A	-5	0.00477231	1.9137	0.235618	19	CTGACTCCGTGGCGCAGCCAGGGTGCTCCGCAGCGGAGAG	GGAAGGGCGGGGCCGGGGG	+
M79	NR1D1_HUMAN.H11MO.0.B	-2	0.00576734	2.3127	0.267995	19	CTGACTCCGTGGCGCAGCCAGGGTGCTCCGCAGCGGAGAG	AGGGAAGTGGGTCAGAAGG	+
M79	SP4_HUMAN.H11MO.0.A	-2	0.00703182	2.81976	0.308599	20	CTGACTCCGTGGCGCAGCCAGGGTGCTCCGCAGCGGAGAG	GGGAAGGGGGCGGGGCCGGG	+
M79	NR1H3_HUMAN.H11MO.0.B	-6	0.00943629	3.78395	0.373405	19	CTGACTCCGTGGCGCAGCCAGGGTGCTCCGCAGCGGAGAG	CAGAGGTCACTGCAGGTCA	+
M79	ZN322_HUMAN.H11MO.0.B	-10	0.00945388	3.79101	0.373405	20	CTGACTCCGTGGCGCAGCCAGGGTGCTCCGCAGCGGAGAG	GAGCCTGGTACAGAGCCTGG	+
M79	FLI1_HUMAN.H11MO.0.A	-9	0.0106182	4.25789	0.39942	18	CTGACTCCGTGGCGCAGCCAGGGTGCTCCGCAGCGGAGAG	GGAGGAAGGAAGGAGGGA	+
M79	ZBT17_HUMAN.H11MO.0.A	-7	0.0119876	4.80704	0.430438	19	CTGACTCCGTGGCGCAGCCAGGGTGCTCCGCAGCGGAGAG	GAGGGTGGGGGAGGGGAAG	+
M79	TAL1_HUMAN.H11MO.0.A	-27	0.0160643	6.44179	0.493199	13	CTGACTCCGTGGCGCAGCCAGGGTGCTCCGCAGCGGAGAG	CTGGGGGGGGCAGATAAGG	+
M79	ZSC31_HUMAN.H11MO.0.C	-4	0.0162329	6.50939	0.493199	18	CTGACTCCGTGGCGCAGCCAGGGTGCTCCGCAGCGGAGAG	GGCAGCAGGGCAGTTATG	+
M81	RFX5_HUMAN.H11MO.0.A	-5	7.86216e-05	0.0315273	0.0531344	20	TGAGAGTCAGAAGTCGCCTGCGAGGGTGTGGCAGTCGGAC	GTCAGCTGTTGCTAGGCAGA	+
M81	ZN563_HUMAN.H11MO.0.C	-11	0.00013385	0.0536739	0.0531344	21	TGAGAGTCAGAAGTCGCCTGCGAGGGTGTGGCAGTCGGAC	GGGATCCTCACTGGCAGCTGC	+
M81	THAP1_HUMAN.H11MO.0.C	-11	0.000458791	0.183975	0.121417	22	TGAGAGTCAGAAGTCGCCTGCGAGGGTGTGGCAGTCGGAC	CGCCGCCATCTTGGCTGCGGGC	+
M81	KLF6_HUMAN.H11MO.0.A	-19	0.00122442	0.490991	0.243028	19	TGAGAGTCAGAAGTCGCCTGCGAGGGTGTGGCAGTCGGAC	GGAAGGGCGGGGCCGGGGG	+
M81	TBX21_HUMAN.H11MO.0.A	-19	0.00204078	0.818353	0.322514	13	TGAGAGTCAGAAGTCGCCTGCGAGGGTGTGGCAGTCGGAC	GTGGAGGTGTGAA	+
M81	ZN667_HUMAN.H11MO.0.C	-12	0.00300319	1.20428	0.322514	19	TGAGAGTCAGAAGTCGCCTGCGAGGGTGTGGCAGTCGGAC	GTGGCCTTAAAAGCTCAGC	+
M81	NR1D1_HUMAN.H11MO.0.B	-19	0.00324975	1.30315	0.322514	19	TGAGAGTCAGAAGTCGCCTGCGAGGGTGTGGCAGTCGGAC	AGGGAAGTGGGTCAGAAGG	+
M81	ZN264_HUMAN.H11MO.0.C	-2	0.00385472	1.54574	0.340046	24	TGAGAGTCAGAAGTCGCCTGCGAGGGTGTGGCAGTCGGAC	AATGGGATTAGTGCCCTTATAAGA	-
M81	ZN554_HUMAN.H11MO.0.C	-11	0.0046503	1.86477	0.369206	20	TGAGAGTCAGAAGTCGCCTGCGAGGGTGTGGCAGTCGGAC	AGCACCCCACATGGCTCAGC	-
M81	NFIC_HUMAN.H11MO.0.A	-4	0.00527817	2.11655	0.37821	17	TGAGAGTCAGAAGTCGCCTGCGAGGGTGTGGCAGTCGGAC	CTTGGCAGGGAGCCAAG	-
M81	TAF1_HUMAN.H11MO.0.A	-7	0.00608084	2.43842	0.37821	16	TGAGAGTCAGAAGTCGCCTGCGAGGGTGTGGCAGTCGGAC	AAGATGGCGGCGGCGG	+
M81	EGR1_HUMAN.H11MO.0.A	-21	0.00619282	2.48332	0.37821	17	TGAGAGTCAGAAGTCGCCTGCGAGGGTGTGGCAGTCGGAC	GAGGGCGTGGGCGGGGG	+
M81	LYL1_HUMAN.H11MO.0.A	-6	0.00841421	3.3741	0.445358	14	TGAGAGTCAGAAGTCGCCTGCGAGGGTGTGGCAGTCGGAC	CCAGCTGTTTCCTG	+
M81	ZN341_HUMAN.H11MO.0.C	-19	0.00978838	3.92514	0.482132	21	TGAGAGTCAGAAGTCGCCTGCGAGGGTGTGGCAGTCGGAC	GGGGGGGGGGGGAGGGAAGAGC	+
M81	LEF1_HUMAN.H11MO.0.A	0	0.0108614	4.35541	0.482132	14	TGAGAGTCAGAAGTCGCCTGCGAGGGTGTGGCAGTCGGAC	AGCAAATCAAAGGA	-
M81	NFIA_HUMAN.H11MO.0.C	-5	0.0113552	4.55344	0.482132	15	TGAGAGTCAGAAGTCGCCTGCGAGGGTGTGGCAGTCGGAC	TTGGCACGGTGCCAA	+
M81	OSR2_HUMAN.H11MO.0.C	-7	0.011538	4.62675	0.482132	16	TGAGAGTCAGAAGTCGCCTGCGAGGGTGTGGCAGTCGGAC	CAGCAGAAGCAGCAGC	-
M82	KAISO_HUMAN.H11MO.0.A	0	0.000235737	0.0945305	0.189061	15	CTCTCGCGAGGACTCCGAGGGACAGGCAGGGTGCTGCGGA	TTCTCGCGAGATTTG	-
M82	ZN816_HUMAN.H11MO.0.C	-10	0.00105594	0.423431	0.423431	21	CTCTCGCGAGGACTCCGAGGGACAGGCAGGGTGCTGCGGA	AAAAAAGGGGGACATGCAGGG	+
M83	ZN341_HUMAN.H11MO.0.C	-2	4.16378e-05	0.0166968	0.0227346	22	CCGAAGGAAAAAAGCGACAAGAGTTGGCAAGGCGAGGAGG	GGGGGGGGGGGGAGGGAAGAGC	+
M83	VEZF1_HUMAN.H11MO.0.C	-17	5.84173e-05	0.0234253	0.0227346	22	CCGAAGGAAAAAAGCGACAAGAGTTGGCAAGGCGAGGAGG	GGGGAGGGGGGAGGGGGAGGGG	+
M83	RXRA_HUMAN.H11MO.0.A	-3	0.00015893	0.063731	0.0410793	20	CCGAAGGAAAAAAGCGACAAGAGTTGGCAAGGCGAGGAGG	GGGGGAGGCAGAGGTCAGAG	+
M83	ZN563_HUMAN.H11MO.0.C	-10	0.000211109	0.0846549	0.0410793	21	CCGAAGGAAAAAAGCGACAAGAGTTGGCAAGGCGAGGAGG	GCAGCTGCCAGTGAGGATCCC	-
M83	NR1D1_HUMAN.H11MO.0.B	-21	0.000535813	0.214861	0.0832388	19	CCGAAGGAAAAAAGCGACAAGAGTTGGCAAGGCGAGGAGG	AGGGAAGTGGGTCAGAAGG	+
M83	ETS2_HUMAN.H11MO.0.B	-9	0.000689242	0.276386	0.0832388	13	CCGAAGGAAAAAAGCGACAAGAGTTGGCAAGGCGAGGAGG	GGAAGGAAGAGGA	+
M83	PATZ1_HUMAN.H11MO.0.C	-4	0.000895474	0.359085	0.0832388	22	CCGAAGGAAAAAAGCGACAAGAGTTGGCAAGGCGAGGAGG	GGGGAGGGGGCGGGGGGGGAGG	+
M83	ZBT17_HUMAN.H11MO.0.A	-18	0.000939044	0.376557	0.0832388	19	CCGAAGGAAAAAAGCGACAAGAGTTGGCAAGGCGAGGAGG	GAGGGTGGGGGAGGGGAAG	+
M83	MAZ_HUMAN.H11MO.0.A	-4	0.000962483	0.385956	0.0832388	22	CCGAAGGAAAAAAGCGACAAGAGTTGGCAAGGCGAGGAGG	GGGGGAGGGGGGGGGGGGGGGG	+
M83	OLIG2_HUMAN.H11MO.0.B	0	0.00109473	0.438988	0.0852085	18	CCGAAGGAAAAAAGCGACAAGAGTTGGCAAGGCGAGGAGG	CAGAAGGGAAACAGCTGG	-
M83	Z324A_HUMAN.H11MO.0.C	-11	0.00149907	0.601127	0.106073	23	CCGAAGGAAAAAAGCGACAAGAGTTGGCAAGGCGAGGAGG	TGGCAGCAAAGGATGGTTTGATA	-
M83	SP4_HUMAN.H11MO.0.A	-4	0.00183187	0.734579	0.117404	20	CCGAAGGAAAAAAGCGACAAGAGTTGGCAAGGCGAGGAGG	GGGAAGGGGGCGGGGCCGGG	+
M83	ETV5_HUMAN.H11MO.0.C	0	0.00196088	0.786311	0.117404	14	CCGAAGGAAAAAAGCGACAAGAGTTGGCAAGGCGAGGAGG	GAGCAGGAAGTGAG	+
M83	ZN394_HUMAN.H11MO.0.C	-1	0.00211964	0.849974	0.117844	20	CCGAAGGAAAAAAGCGACAAGAGTTGGCAAGGCGAGGAGG	AGAATGGAATAGAATGGAAT	+
M83	LYL1_HUMAN.H11MO.0.A	-13	0.00234784	0.941483	0.121829	14	CCGAAGGAAAAAAGCGACAAGAGTTGGCAAGGCGAGGAGG	CAGGAAACAGCTGG	-
M83	KLF6_HUMAN.H11MO.0.A	-2	0.00315768	1.26623	0.149685	19	CCGAAGGAAAAAAGCGACAAGAGTTGGCAAGGCGAGGAGG	GGAAGGGCGGGGCCGGGGG	+
M83	ZN418_HUMAN.H11MO.0.C	-6	0.00326928	1.31098	0.149685	17	CCGAAGGAAAAAAGCGACAAGAGTTGGCAAGGCGAGGAGG	GGAAGAGGCTAAAAGCA	-
M83	PTF1A_HUMAN.H11MO.0.B	-3	0.0047074	1.88767	0.203556	18	CCGAAGGAAAAAAGCGACAAGAGTTGGCAAGGCGAGGAGG	GGGAAAGGGGGCAGCTGG	-
M83	SP3_HUMAN.H11MO.0.B	0	0.00648694	2.60126	0.265743	20	CCGAAGGAAAAAAGCGACAAGAGTTGGCAAGGCGAGGAGG	GGGGGGGGGCGGGGCCGGGG	+
M83	BC11A_HUMAN.H11MO.0.A	-6	0.007479	2.99908	0.286881	17	CCGAAGGAAAAAAGCGACAAGAGTTGGCAAGGCGAGGAGG	AAAAGAGGAAGTGAAAA	+
M83	RFX5_HUMAN.H11MO.0.A	-15	0.00792508	3.17796	0.286881	20	CCGAAGGAAAAAAGCGACAAGAGTTGGCAAGGCGAGGAGG	GTCAGCTGTTGCTAGGCAGA	+
M83	BRAC_HUMAN.H11MO.0.A	-2	0.00846653	3.39508	0.286881	20	CCGAAGGAAAAAAGCGACAAGAGTTGGCAAGGCGAGGAGG	TTAGCAGGGAGGTGTGAAAT	+
M83	SMAD3_HUMAN.H11MO.0.B	-20	0.00847724	3.39937	0.286881	12	CCGAAGGAAAAAAGCGACAAGAGTTGGCAAGGCGAGGAGG	CAGGTGACAGAG	-
M83	ZN667_HUMAN.H11MO.0.C	-10	0.0110583	4.43439	0.358636	19	CCGAAGGAAAAAAGCGACAAGAGTTGGCAAGGCGAGGAGG	GTGGCCTTAAAAGCTCAGC	+
M83	PAX5_HUMAN.H11MO.0.A	1	0.0115449	4.62951	0.359439	20	CCGAAGGAAAAAAGCGACAAGAGTTGGCAAGGCGAGGAGG	GCCTGGGCAGCAGAGCGTGAC	+
M83	RARA_HUMAN.H11MO.0.A	-10	0.0133237	5.34281	0.388494	20	CCGAAGGAAAAAAGCGACAAGAGTTGGCAAGGCGAGGAGG	GGGGGATCAAGAGGTCAAGG	+
M83	THAP1_HUMAN.H11MO.0.C	3	0.0152344	6.10899	0.416632	19	CCGAAGGAAAAAAGCGACAAGAGTTGGCAAGGCGAGGAGG	GCCCGCAGCCAAGATGGCGGCG	-
M83	FLI1_HUMAN.H11MO.0.A	-2	0.01648	6.60847	0.416632	18	CCGAAGGAAAAAAGCGACAAGAGTTGGCAAGGCGAGGAGG	GGAGGAAGGAAGGAGGGA	+
M83	TBX3_HUMAN.H11MO.0.C	-19	0.0170341	6.83067	0.416632	11	CCGAAGGAAAAAAGCGACAAGAGTTGGCAAGGCGAGGAGG	GGAGGTGGGAA	+
M83	E2F6_HUMAN.H11MO.0.A	-10	0.0179414	7.1945	0.416632	13	CCGAAGGAAAAAAGCGACAAGAGTTGGCAAGGCGAGGAGG	GGGGCGGGAAGGG	+
M83	TAF1_HUMAN.H11MO.0.A	-7	0.0181175	7.26513	0.416632	16	CCGAAGGAAAAAAGCGACAAGAGTTGGCAAGGCGAGGAGG	AAGATGGCGGCGGCGG	+
M83	ZFP82_HUMAN.H11MO.0.C	-5	0.0185197	7.42638	0.416632	24	CCGAAGGAAAAAAGCGACAAGAGTTGGCAAGGCGAGGAGG	GAAGAGAGAATTAGTGAAATGGAA	-
M83	IRF3_HUMAN.H11MO.0.B	-7	0.019402	7.78019	0.416632	20	CCGAAGGAAAAAAGCGACAAGAGTTGGCAAGGCGAGGAGG	GAAAGGGAAAGGGAAAGTGA	+
M83	GATA2_HUMAN.H11MO.0.A	-3	0.0198246	7.94966	0.416632	19	CCGAAGGAAAAAAGCGACAAGAGTTGGCAAGGCGAGGAGG	CTGGGGGGTGGAGATAAGG	+
M83	NR1H3_HUMAN.H11MO.0.B	-16	0.0198246	7.94966	0.416632	19	CCGAAGGAAAAAAGCGACAAGAGTTGGCAAGGCGAGGAGG	CAGAGGTCACTGCAGGTCA	+
M83	ZN263_HUMAN.H11MO.0.A	-1	0.0206323	8.27355	0.416632	20	CCGAAGGAAAAAAGCGACAAGAGTTGGCAAGGCGAGGAGG	GGGAGGAGGGAGAGGAGGAG	+
M83	E2F7_HUMAN.H11MO.0.B	-10	0.0210038	8.42251	0.416632	13	CCGAAGGAAAAAAGCGACAAGAGTTGGCAAGGCGAGGAGG	GGGGCGGGAAAGG	+
M83	THA_HUMAN.H11MO.0.C	-19	0.0213267	8.552	0.416632	17	CCGAAGGAAAAAAGCGACAAGAGTTGGCAAGGCGAGGAGG	GGGTCACTTCAGGTCAG	+
M83	RARG_HUMAN.H11MO.0.B	-10	0.021411	8.58582	0.416632	18	CCGAAGGAAAAAAGCGACAAGAGTTGGCAAGGCGAGGAGG	AGGTCAGAGTGACCTGGG	+
M83	GATA1_HUMAN.H11MO.0.A	-3	0.0224828	9.01562	0.426818	19	CCGAAGGAAAAAAGCGACAAGAGTTGGCAAGGCGAGGAGG	CTGGCGGGGACAGATAAGA	+
M83	SP2_HUMAN.H11MO.0.A	-17	0.0272663	10.9338	0.476828	22	CCGAAGGAAAAAAGCGACAAGAGTTGGCAAGGCGAGGAGG	GGGGGGGGGGCGGGGCCGGGGG	+
M83	ZN554_HUMAN.H11MO.0.C	0	0.0279181	11.1952	0.476828	20	CCGAAGGAAAAAAGCGACAAGAGTTGGCAAGGCGAGGAGG	GCTGAGCCATGTGGGGTGCT	+
M83	TBX21_HUMAN.H11MO.0.A	-17	0.0285811	11.461	0.476828	13	CCGAAGGAAAAAAGCGACAAGAGTTGGCAAGGCGAGGAGG	GTGGAGGTGTGAA	+
M83	TFDP1_HUMAN.H11MO.0.C	-8	0.0287871	11.5436	0.476828	14	CCGAAGGAAAAAAGCGACAAGAGTTGGCAAGGCGAGGAGG	GGGGGGCGGGAAAA	+
M83	KLF3_HUMAN.H11MO.0.B	0	0.0287928	11.5459	0.476828	19	CCGAAGGAAAAAAGCGACAAGAGTTGGCAAGGCGAGGAGG	GGGGAGGGGCGGGGCCGGG	+
M83	MAF_HUMAN.H11MO.0.A	-7	0.0287928	11.5459	0.476828	19	CCGAAGGAAAAAAGCGACAAGAGTTGGCAAGGCGAGGAGG	GAATCTGCTGACTCAGCAA	+
M84	NR1H3_HUMAN.H11MO.0.B	-14	2.08263e-05	0.00835133	0.0165542	19	TGCCACCTGGCCCGGCGAGGTGACTAAGGGTCACTCCGGA	CAGAGGTCACTGCAGGTCA	+
M84	THA_HUMAN.H11MO.0.C	-17	0.000477012	0.191282	0.189582	17	TGCCACCTGGCCCGGCGAGGTGACTAAGGGTCACTCCGGA	GGGTCACTTCAGGTCAG	+
M84	CLOCK_HUMAN.H11MO.0.C	-12	0.00162046	0.649804	0.429352	14	TGCCACCTGGCCCGGCGAGGTGACTAAGGGTCACTCCGGA	CAGACACGTGAACA	+
M84	ZN554_HUMAN.H11MO.0.C	-9	0.00334502	1.34135	0.465512	20	TGCCACCTGGCCCGGCGAGGTGACTAAGGGTCACTCCGGA	AGCACCCCACATGGCTCAGC	-
M84	SP4_HUMAN.H11MO.0.A	-5	0.00360109	1.44404	0.465512	20	TGCCACCTGGCCCGGCGAGGTGACTAAGGGTCACTCCGGA	CCCGGCCCCGCCCCCTTCCC	-
M84	NR1D1_HUMAN.H11MO.0.B	1	0.00380123	1.52429	0.465512	18	TGCCACCTGGCCCGGCGAGGTGACTAAGGGTCACTCCGGA	AGGGAAGTGGGTCAGAAGG	+
M84	THAP1_HUMAN.H11MO.0.C	-9	0.00576431	2.31149	0.497234	22	TGCCACCTGGCCCGGCGAGGTGACTAAGGGTCACTCCGGA	CGCCGCCATCTTGGCTGCGGGC	+
M84	GATA1_HUMAN.H11MO.0.A	-28	0.00688107	2.75931	0.497234	12	TGCCACCTGGCCCGGCGAGGTGACTAAGGGTCACTCCGGA	CTGGCGGGGACAGATAAGA	+
M84	GATA2_HUMAN.H11MO.0.A	-28	0.00688107	2.75931	0.497234	12	TGCCACCTGGCCCGGCGAGGTGACTAAGGGTCACTCCGGA	CTGGGGGGTGGAGATAAGG	+
M86	RXRA_HUMAN.H11MO.0.A	-7	0.000334441	0.134111	0.268222	20	ATCAGTATGGGGGTTGAGTCTTCAGCCAGGACGACGGTGA	GGGGGAGGCAGAGGTCAGAG	+
M86	GATA1_HUMAN.H11MO.0.A	-26	0.000968947	0.388548	0.388548	14	ATCAGTATGGGGGTTGAGTCTTCAGCCAGGACGACGGTGA	CTGGCGGGGACAGATAAGA	+
M87	RXRA_HUMAN.H11MO.0.A	-20	0.000500586	0.200735	0.287449	20	CAGTCGGATCCTGTAAGGCAGTGTGGGAGGGGGCTCACAT	GGGGGAGGCAGAGGTCAGAG	+
M87	NR1D1_HUMAN.H11MO.0.B	-14	0.00071772	0.287806	0.287449	19	CAGTCGGATCCTGTAAGGCAGTGTGGGAGGGGGCTCACAT	AGGGAAGTGGGTCAGAAGG	+
M87	ZN563_HUMAN.H11MO.0.C	-4	0.00134674	0.540043	0.359582	21	CAGTCGGATCCTGTAAGGCAGTGTGGGAGGGGGCTCACAT	GGGATCCTCACTGGCAGCTGC	+
M89	SP1_HUMAN.H11MO.0.A	-8	0.000171327	0.0687019	0.135488	22	CCCTGCCGCCACTCCGCCGCCCCACCTCCGTGTGCGTGTG	CCCCCCCCCGGCCCCGCCCCCC	-
M89	ZN281_HUMAN.H11MO.0.A	-7	0.000937882	0.376091	0.326034	15	CCCTGCCGCCACTCCGCCGCCCCACCTCCGTGTGCGTGTG	TCCCCTCCCCCACCC	-
M89	WT1_HUMAN.H11MO.0.C	-2	0.0013058	0.523626	0.326034	20	CCCTGCCGCCACTCCGCCGCCCCACCTCCGTGTGCGTGTG	CCCCCCCTCCTCCCCCGCCC	-
M89	KLF9_HUMAN.H11MO.0.C	-6	0.00188253	0.754895	0.326034	15	CCCTGCCGCCACTCCGCCGCCCCACCTCCGTGTGCGTGTG	GGCCACGCCCCCTCC	-
M89	KLF15_HUMAN.H11MO.0.A	-1	0.00298692	1.19776	0.326034	19	CCCTGCCGCCACTCCGCCGCCCCACCTCCGTGTGCGTGTG	CCCCCCCCTGCTCCTCCCC	-
M89	KLF12_HUMAN.H11MO.0.C	-13	0.00329269	1.32037	0.326034	11	CCCTGCCGCCACTCCGCCGCCCCACCTCCGTGTGCGTGTG	GCCCCGCCCCT	-
M89	SP2_HUMAN.H11MO.0.A	-4	0.00334444	1.34112	0.326034	22	CCCTGCCGCCACTCCGCCGCCCCACCTCCGTGTGCGTGTG	CCCCCGGCCCCGCCCCCCCCCC	-
M89	ZN768_HUMAN.H11MO.0.C	-18	0.00435209	1.74519	0.326034	20	CCCTGCCGCCACTCCGCCGCCCCACCTCCGTGTGCGTGTG	ACTTAACCTCTCTGAGCCTC	-
M89	KLF5_HUMAN.H11MO.0.A	-14	0.00491892	1.97249	0.326034	14	CCCTGCCGCCACTCCGCCGCCCCACCTCCGTGTGCGTGTG	CCCAGCCCCACCCT	-
M89	KLF3_HUMAN.H11MO.0.B	-9	0.00512022	2.05321	0.326034	19	CCCTGCCGCCACTCCGCCGCCCCACCTCCGTGTGCGTGTG	CCCGGCCCCGCCCCTCCCC	-
M89	ZN467_HUMAN.H11MO.0.C	-1	0.00529789	2.12446	0.326034	22	CCCTGCCGCCACTCCGCCGCCCCACCTCCGTGTGCGTGTG	CCCCCCCCCCCCTCCCCTCCCC	-
M89	SP3_HUMAN.H11MO.0.B	-8	0.00575114	2.30621	0.326034	20	CCCTGCCGCCACTCCGCCGCCCCACCTCCGTGTGCGTGTG	CCCCGGCCCCGCCCCCCCCC	-
M89	MAZ_HUMAN.H11MO.0.A	-2	0.00615914	2.46982	0.326034	22	CCCTGCCGCCACTCCGCCGCCCCACCTCCGTGTGCGTGTG	CCCCCCCCCCCCCCCCTCCCCC	-
M89	KLF1_HUMAN.H11MO.0.A	-14	0.00685095	2.74723	0.326034	14	CCCTGCCGCCACTCCGCCGCCCCACCTCCGTGTGCGTGTG	CCCGGCCCCGCCCC	-
M89	AHR_HUMAN.H11MO.0.B	-30	0.00705237	2.828	0.326034	9	CCCTGCCGCCACTCCGCCGCCCCACCTCCGTGTGCGTGTG	GTTGCGTGC	+
M89	EGR2_HUMAN.H11MO.0.A	-11	0.00706454	2.83288	0.326034	18	CCCTGCCGCCACTCCGCCGCCCCACCTCCGTGTGCGTGTG	CCCCTCCCACACCCCCCC	-
M89	SNAI1_HUMAN.H11MO.0.C	-21	0.00740191	2.96817	0.326034	8	CCCTGCCGCCACTCCGCCGCCCCACCTCCGTGTGCGTGTG	CCACCTGG	-
M89	PATZ1_HUMAN.H11MO.0.C	-1	0.00742096	2.9758	0.326034	22	CCCTGCCGCCACTCCGCCGCCCCACCTCCGTGTGCGTGTG	CCTCCCCCCCCGCCCCCTCCCC	-
M89	KLF6_HUMAN.H11MO.0.A	-7	0.0105019	4.21124	0.425494	19	CCCTGCCGCCACTCCGCCGCCCCACCTCCGTGTGCGTGTG	CCCCCGGCCCCGCCCTTCC	-
M89	KLF4_HUMAN.H11MO.0.A	-18	0.0111722	4.48007	0.425494	10	CCCTGCCGCCACTCCGCCGCCCCACCTCCGTGTGCGTGTG	GCCACACCCT	-
M89	ZSC22_HUMAN.H11MO.0.C	-21	0.0112989	4.53087	0.425494	16	CCCTGCCGCCACTCCGCCGCCCCACCTCCGTGTGCGTGTG	CCTCCTCCCTCAGACC	-
M89	ELF1_HUMAN.H11MO.0.A	-21	0.0124413	4.98894	0.447216	14	CCCTGCCGCCACTCCGCCGCCCCACCTCCGTGTGCGTGTG	CCACTTCCGGGTTC	-
M92	GATA1_HUMAN.H11MO.0.A	-28	0.0003967	0.159077	0.174877	12	ACACCGACTGGGGCAAACCGTGCTGGGCATGAAAGGGTGA	CTGGCGGGGACAGATAAGA	+
M92	RXRA_HUMAN.H11MO.0.A	-7	0.000620855	0.248963	0.174877	20	ACACCGACTGGGGCAAACCGTGCTGGGCATGAAAGGGTGA	GGGGGAGGCAGAGGTCAGAG	+
M92	GATA2_HUMAN.H11MO.0.A	-28	0.000747287	0.299662	0.174877	12	ACACCGACTGGGGCAAACCGTGCTGGGCATGAAAGGGTGA	CTGGGGGGTGGAGATAAGG	+
M92	NR1D1_HUMAN.H11MO.0.B	-16	0.000872207	0.349755	0.174877	19	ACACCGACTGGGGCAAACCGTGCTGGGCATGAAAGGGTGA	AGGGAAGTGGGTCAGAAGG	+
M93	RXRA_HUMAN.H11MO.0.A	-18	1.10941e-05	0.00444874	0.0088753	20	GCTGGGGCGTGAGTTGCACTGTGAGGCAGATCTCGGAGCA	GGGGGAGGCAGAGGTCAGAG	+
M93	GATA1_HUMAN.H11MO.0.A	-18	0.000924703	0.370806	0.362273	19	GCTGGGGCGTGAGTTGCACTGTGAGGCAGATCTCGGAGCA	CTGGCGGGGACAGATAAGA	+
M93	ZN563_HUMAN.H11MO.0.C	-10	0.00135852	0.544767	0.362273	21	GCTGGGGCGTGAGTTGCACTGTGAGGCAGATCTCGGAGCA	GCAGCTGCCAGTGAGGATCCC	-
M93	GATA2_HUMAN.H11MO.0.A	-18	0.00198269	0.795059	0.375758	19	GCTGGGGCGTGAGTTGCACTGTGAGGCAGATCTCGGAGCA	CTGGGGGGTGGAGATAAGG	+
M93	ZN394_HUMAN.H11MO.0.C	-5	0.00281818	1.13009	0.375758	20	GCTGGGGCGTGAGTTGCACTGTGAGGCAGATCTCGGAGCA	AGAATGGAATAGAATGGAAT	+
M94	AP2C_HUMAN.H11MO.0.A	-18	0.000248643	0.0997057	0.124895	14	GGAGAGCGAGAGGGAAATTGACACCAGGGAGCGAATCCGA	TGGCCTCAGGGCAT	-
M94	AP2A_HUMAN.H11MO.0.A	-17	0.000317975	0.127508	0.124895	15	GGAGAGCGAGAGGGAAATTGACACCAGGGAGCGAATCCGA	ATGGCCTCAGGGCAT	-
M94	NR1H4_HUMAN.H11MO.0.B	-10	0.000554148	0.222213	0.145107	19	GGAGAGCGAGAGGGAAATTGACACCAGGGAGCGAATCCGA	GGGGTCAATGACCCCGAGG	+
M94	HNF4A_HUMAN.H11MO.0.A	-11	0.00098147	0.393569	0.192753	14	GGAGAGCGAGAGGGAAATTGACACCAGGGAGCGAATCCGA	TGGACTTTGGACTC	-
M94	ZSC31_HUMAN.H11MO.0.C	-19	0.00311308	1.24835	0.303408	18	GGAGAGCGAGAGGGAAATTGACACCAGGGAGCGAATCCGA	GGCAGCAGGGCAGTTATG	+
M94	KLF1_HUMAN.H11MO.0.A	-25	0.00311739	1.25007	0.303408	14	GGAGAGCGAGAGGGAAATTGACACCAGGGAGCGAATCCGA	GGGGCGGGGCCGGG	+
M94	KLF5_HUMAN.H11MO.0.A	-25	0.00311739	1.25007	0.303408	14	GGAGAGCGAGAGGGAAATTGACACCAGGGAGCGAATCCGA	AGGGTGGGGCTGGG	+
M94	HNF4G_HUMAN.H11MO.0.B	-11	0.00311739	1.25007	0.303408	14	GGAGAGCGAGAGGGAAATTGACACCAGGGAGCGAATCCGA	TGGACTTTGGACTC	-
M94	KLF3_HUMAN.H11MO.0.B	-20	0.00347605	1.3939	0.303408	19	GGAGAGCGAGAGGGAAATTGACACCAGGGAGCGAATCCGA	GGGGAGGGGCGGGGCCGGG	+
M94	COE1_HUMAN.H11MO.0.A	-17	0.00439677	1.7631	0.345395	15	GGAGAGCGAGAGGGAAATTGACACCAGGGAGCGAATCCGA	AAGTCCCCAGGGACC	+
M94	KLF4_HUMAN.H11MO.0.A	-25	0.00519655	2.08382	0.371112	10	GGAGAGCGAGAGGGAAATTGACACCAGGGAGCGAATCCGA	AGGGTGTGGC	+
M94	MECP2_HUMAN.H11MO.0.C	-22	0.00624114	2.5027	0.408569	7	GGAGAGCGAGAGGGAAATTGACACCAGGGAGCGAATCCGA	CTCCGGG	-
M94	COT2_HUMAN.H11MO.0.A	-14	0.00748114	2.99994	0.452072	13	GGAGAGCGAGAGGGAAATTGACACCAGGGAGCGAATCCGA	CCTCTGACCTTTG	-
M94	SMAD3_HUMAN.H11MO.0.B	-15	0.0093324	3.74229	0.485	12	GGAGAGCGAGAGGGAAATTGACACCAGGGAGCGAATCCGA	CTCTGTCACCTG	+
M94	KLF12_HUMAN.H11MO.0.C	-24	0.00943804	3.78465	0.485	11	GGAGAGCGAGAGGGAAATTGACACCAGGGAGCGAATCCGA	AGGGGCGGGGC	+
M94	ZBT48_HUMAN.H11MO.0.C	-23	0.00987822	3.96116	0.485	12	GGAGAGCGAGAGGGAAATTGACACCAGGGAGCGAATCCGA	TTAGGGACCGTG	+
M94	KLF6_HUMAN.H11MO.0.A	-22	0.0113824	4.56435	0.492781	18	GGAGAGCGAGAGGGAAATTGACACCAGGGAGCGAATCCGA	GGAAGGGCGGGGCCGGGGG	+
M94	MEIS2_HUMAN.H11MO.0.B	-17	0.0116626	4.67672	0.492781	13	GGAGAGCGAGAGGGAAATTGACACCAGGGAGCGAATCCGA	TTGACAGCTGTCA	+
M94	SP3_HUMAN.H11MO.0.B	-20	0.0119186	4.77935	0.492781	20	GGAGAGCGAGAGGGAAATTGACACCAGGGAGCGAATCCGA	GGGGGGGGGCGGGGCCGGGG	+
M95	PATZ1_HUMAN.H11MO.0.C	-6	0.000187022	0.0749957	0.127896	22	CGTCTCGGAGAGGGGGAGGTGTGCCGGGCATGGGGATCTT	GGGGAGGGGGCGGGGGGGGAGG	+
M95	RXRA_HUMAN.H11MO.0.A	-7	0.000360114	0.144406	0.127896	20	CGTCTCGGAGAGGGGGAGGTGTGCCGGGCATGGGGATCTT	GGGGGAGGCAGAGGTCAGAG	+
M95	KLF6_HUMAN.H11MO.0.A	-16	0.000606431	0.243179	0.127896	19	CGTCTCGGAGAGGGGGAGGTGTGCCGGGCATGGGGATCTT	GGAAGGGCGGGGCCGGGGG	+
M95	Z324A_HUMAN.H11MO.0.C	-12	0.000646869	0.259394	0.127896	23	CGTCTCGGAGAGGGGGAGGTGTGCCGGGCATGGGGATCTT	TGGCAGCAAAGGATGGTTTGATA	-
M95	NR1D1_HUMAN.H11MO.0.B	-16	0.00164785	0.660787	0.225001	19	CGTCTCGGAGAGGGGGAGGTGTGCCGGGCATGGGGATCTT	AGGGAAGTGGGTCAGAAGG	+
M95	SP3_HUMAN.H11MO.0.B	-14	0.00202718	0.812898	0.225001	20	CGTCTCGGAGAGGGGGAGGTGTGCCGGGCATGGGGATCTT	GGGGGGGGGCGGGGCCGGGG	+
M95	RARG_HUMAN.H11MO.0.B	-16	0.0022164	0.888776	0.225001	18	CGTCTCGGAGAGGGGGAGGTGTGCCGGGCATGGGGATCTT	AGGTCAGAGTGACCTGGG	+
M95	EGR1_HUMAN.H11MO.0.A	-18	0.00254203	1.01935	0.225001	17	CGTCTCGGAGAGGGGGAGGTGTGCCGGGCATGGGGATCTT	GAGGGCGTGGGCGGGGG	+
M95	ZN667_HUMAN.H11MO.0.C	-12	0.00256051	1.02676	0.225001	19	CGTCTCGGAGAGGGGGAGGTGTGCCGGGCATGGGGATCTT	GCTGAGCTTTTAAGGCCAC	-
M95	SP2_HUMAN.H11MO.0.A	-13	0.00366163	1.46831	0.289585	22	CGTCTCGGAGAGGGGGAGGTGTGCCGGGCATGGGGATCTT	GGGGGGGGGGCGGGGCCGGGGG	+
M95	ZN563_HUMAN.H11MO.0.C	-16	0.00442552	1.77463	0.31818	21	CGTCTCGGAGAGGGGGAGGTGTGCCGGGCATGGGGATCTT	GCAGCTGCCAGTGAGGATCCC	-
M95	VEZF1_HUMAN.H11MO.0.C	-12	0.00537221	2.15426	0.354057	22	CGTCTCGGAGAGGGGGAGGTGTGCCGGGCATGGGGATCTT	GGGGAGGGGGGAGGGGGAGGGG	+
M95	ZN341_HUMAN.H11MO.0.C	-6	0.00648289	2.59964	0.36622	22	CGTCTCGGAGAGGGGGAGGTGTGCCGGGCATGGGGATCTT	GGGGGGGGGGGGAGGGAAGAGC	+
M95	MAZ_HUMAN.H11MO.0.A	-5	0.010572	4.23938	0.478187	22	CGTCTCGGAGAGGGGGAGGTGTGCCGGGCATGGGGATCTT	GGGGGAGGGGGGGGGGGGGGGG	+
M95	GATA1_HUMAN.H11MO.0.A	-14	0.0108528	4.35197	0.478187	19	CGTCTCGGAGAGGGGGAGGTGTGCCGGGCATGGGGATCTT	CTGGCGGGGACAGATAAGA	+
M95	ZN394_HUMAN.H11MO.0.C	-11	0.0108835	4.36429	0.478187	20	CGTCTCGGAGAGGGGGAGGTGTGCCGGGCATGGGGATCTT	AGAATGGAATAGAATGGAAT	+
M96	ZN554_HUMAN.H11MO.0.C	2	0.00057251	0.229577	0.459153	18	CTCCGGCTCTGGTTCCGGTCGAGTCGTGACTTGGGTTTCT	AGCACCCCACATGGCTCAGC	-
M101	VEZF1_HUMAN.H11MO.0.C	-18	0.00037594	0.150752	0.140532	22	CTGAATTCAGGCTAAACGGGTGAGCGAGGCCGCCTACGAG	GGGGAGGGGGGAGGGGGAGGGG	+
M101	RARG_HUMAN.H11MO.0.B	-3	0.000456192	0.182933	0.140532	18	CTGAATTCAGGCTAAACGGGTGAGCGAGGCCGCCTACGAG	AGGTCAGAGTGACCTGGG	+
M101	ZN667_HUMAN.H11MO.0.C	-18	0.000532399	0.213492	0.140532	19	CTGAATTCAGGCTAAACGGGTGAGCGAGGCCGCCTACGAG	GCTGAGCTTTTAAGGCCAC	-
M101	RXRA_HUMAN.H11MO.0.A	-6	0.0012116	0.485852	0.227064	20	CTGAATTCAGGCTAAACGGGTGAGCGAGGCCGCCTACGAG	GGGGGAGGCAGAGGTCAGAG	+
M101	NR1D1_HUMAN.H11MO.0.B	-9	0.00143371	0.574916	0.227064	19	CTGAATTCAGGCTAAACGGGTGAGCGAGGCCGCCTACGAG	AGGGAAGTGGGTCAGAAGG	+
M101	ZN394_HUMAN.H11MO.0.C	-1	0.00257759	1.03361	0.301595	20	CTGAATTCAGGCTAAACGGGTGAGCGAGGCCGCCTACGAG	AGAATGGAATAGAATGGAAT	+
M101	PATZ1_HUMAN.H11MO.0.C	-10	0.00266602	1.06907	0.301595	22	CTGAATTCAGGCTAAACGGGTGAGCGAGGCCGCCTACGAG	GGGGAGGGGGCGGGGGGGGAGG	+
M101	ZN341_HUMAN.H11MO.0.C	-18	0.00361903	1.45123	0.321177	22	CTGAATTCAGGCTAAACGGGTGAGCGAGGCCGCCTACGAG	GGGGGGGGGGGGAGGGAAGAGC	+
M101	KLF6_HUMAN.H11MO.0.A	-13	0.0036503	1.46377	0.321177	19	CTGAATTCAGGCTAAACGGGTGAGCGAGGCCGCCTACGAG	GGAAGGGCGGGGCCGGGGG	+
M101	MAZ_HUMAN.H11MO.0.A	-17	0.00525947	2.10905	0.416486	22	CTGAATTCAGGCTAAACGGGTGAGCGAGGCCGCCTACGAG	GGGGGAGGGGGGGGGGGGGGGG	+
M101	ZBT17_HUMAN.H11MO.0.A	-15	0.00643126	2.57894	0.441123	19	CTGAATTCAGGCTAAACGGGTGAGCGAGGCCGCCTACGAG	GAGGGTGGGGGAGGGGAAG	+
M101	RARA_HUMAN.H11MO.0.A	-27	0.00668471	2.68057	0.441123	13	CTGAATTCAGGCTAAACGGGTGAGCGAGGCCGCCTACGAG	GGGGGATCAAGAGGTCAAGG	+
M103	VEZF1_HUMAN.H11MO.0.C	-15	4.14689e-06	0.0016629	0.00321226	22	CCAACTCCGTGGAAAGGGCGCGAGGGCGCGGGACGCAGAG	GGGGAGGGGGGAGGGGGAGGGG	+
M103	ZN341_HUMAN.H11MO.0.C	-16	1.56413e-05	0.00627217	0.00605803	22	CCAACTCCGTGGAAAGGGCGCGAGGGCGCGGGACGCAGAG	GGGGGGGGGGGGAGGGAAGAGC	+
M103	PATZ1_HUMAN.H11MO.0.C	-18	5.45645e-05	0.0218804	0.0105667	22	CCAACTCCGTGGAAAGGGCGCGAGGGCGCGGGACGCAGAG	GGGGAGGGGGCGGGGGGGGAGG	+
M103	SP2_HUMAN.H11MO.0.A	-10	5.45645e-05	0.0218804	0.0105667	22	CCAACTCCGTGGAAAGGGCGCGAGGGCGCGGGACGCAGAG	GGGGGGGGGGCGGGGCCGGGGG	+
M103	SP4_HUMAN.H11MO.0.A	-10	0.00010001	0.0401038	0.0140147	20	CCAACTCCGTGGAAAGGGCGCGAGGGCGCGGGACGCAGAG	GGGAAGGGGGCGGGGCCGGG	+
M103	SP3_HUMAN.H11MO.0.B	-11	0.000108554	0.0435302	0.0140147	20	CCAACTCCGTGGAAAGGGCGCGAGGGCGCGGGACGCAGAG	GGGGGGGGGCGGGGCCGGGG	+
M103	MAZ_HUMAN.H11MO.0.A	-15	0.00016391	0.0657279	0.0170636	22	CCAACTCCGTGGAAAGGGCGCGAGGGCGCGGGACGCAGAG	GGGGGAGGGGGGGGGGGGGGGG	+
M103	RXRA_HUMAN.H11MO.0.A	-17	0.000176227	0.0706671	0.0170636	20	CCAACTCCGTGGAAAGGGCGCGAGGGCGCGGGACGCAGAG	GGGGGAGGCAGAGGTCAGAG	+
M103	KLF6_HUMAN.H11MO.0.A	-19	0.000441306	0.176964	0.0379826	19	CCAACTCCGTGGAAAGGGCGCGAGGGCGCGGGACGCAGAG	GGAAGGGCGGGGCCGGGGG	+
M103	ZN263_HUMAN.H11MO.0.A	-16	0.000604353	0.242346	0.0468144	20	CCAACTCCGTGGAAAGGGCGCGAGGGCGCGGGACGCAGAG	GGGAGGAGGGAGAGGAGGAG	+
M103	ZBT17_HUMAN.H11MO.0.A	-17	0.00117788	0.472328	0.0800266	19	CCAACTCCGTGGAAAGGGCGCGAGGGCGCGGGACGCAGAG	GAGGGTGGGGGAGGGGAAG	+
M103	EGR2_HUMAN.H11MO.0.A	-15	0.00123973	0.497132	0.0800266	18	CCAACTCCGTGGAAAGGGCGCGAGGGCGCGGGACGCAGAG	GGGGGGGTGTGGGAGGGG	+
M103	FLI1_HUMAN.H11MO.0.A	-13	0.00144046	0.577626	0.0858316	18	CCAACTCCGTGGAAAGGGCGCGAGGGCGCGGGACGCAGAG	GGAGGAAGGAAGGAGGGA	+
M103	PTF1A_HUMAN.H11MO.0.B	-14	0.00179942	0.721567	0.0995618	18	CCAACTCCGTGGAAAGGGCGCGAGGGCGCGGGACGCAGAG	GGGAAAGGGGGCAGCTGG	-
M103	ETS2_HUMAN.H11MO.0.B	-16	0.00233278	0.935444	0.119314	13	CCAACTCCGTGGAAAGGGCGCGAGGGCGCGGGACGCAGAG	GGAAGGAAGAGGA	+
M103	ZN394_HUMAN.H11MO.0.C	-15	0.00251363	1.00797	0.119314	20	CCAACTCCGTGGAAAGGGCGCGAGGGCGCGGGACGCAGAG	AGAATGGAATAGAATGGAAT	+
M103	NR1D1_HUMAN.H11MO.0.B	-14	0.00277512	1.11282	0.119314	19	CCAACTCCGTGGAAAGGGCGCGAGGGCGCGGGACGCAGAG	AGGGAAGTGGGTCAGAAGG	+
M103	OLIG2_HUMAN.H11MO.0.B	-14	0.00278212	1.11563	0.119314	18	CCAACTCCGTGGAAAGGGCGCGAGGGCGCGGGACGCAGAG	CAGAAGGGAAACAGCTGG	-
M103	ZN563_HUMAN.H11MO.0.C	-6	0.00292657	1.17355	0.119314	21	CCAACTCCGTGGAAAGGGCGCGAGGGCGCGGGACGCAGAG	GCAGCTGCCAGTGAGGATCCC	-
M103	RFX5_HUMAN.H11MO.0.A	-9	0.00352206	1.41235	0.12768	20	CCAACTCCGTGGAAAGGGCGCGAGGGCGCGGGACGCAGAG	GTCAGCTGTTGCTAGGCAGA	+
M103	MXI1_HUMAN.H11MO.0.A	-17	0.00365601	1.46606	0.12768	15	CCAACTCCGTGGAAAGGGCGCGAGGGCGCGGGACGCAGAG	GCACGTGGCGGCGGG	+
M103	LYL1_HUMAN.H11MO.0.A	-18	0.00367974	1.47557	0.12768	14	CCAACTCCGTGGAAAGGGCGCGAGGGCGCGGGACGCAGAG	CAGGAAACAGCTGG	-
M103	EGR1_HUMAN.H11MO.0.A	-15	0.00393012	1.57598	0.12768	17	CCAACTCCGTGGAAAGGGCGCGAGGGCGCGGGACGCAGAG	GAGGGCGTGGGCGGGGG	+
M103	Z324A_HUMAN.H11MO.0.C	-10	0.00396196	1.58875	0.12768	23	CCAACTCCGTGGAAAGGGCGCGAGGGCGCGGGACGCAGAG	TGGCAGCAAAGGATGGTTTGATA	-
M103	TAF1_HUMAN.H11MO.0.A	-15	0.00412072	1.65241	0.12768	16	CCAACTCCGTGGAAAGGGCGCGAGGGCGCGGGACGCAGAG	AAGATGGCGGCGGCGG	+
M103	NR1H4_HUMAN.H11MO.0.B	-21	0.00479107	1.92122	0.142741	19	CCAACTCCGTGGAAAGGGCGCGAGGGCGCGGGACGCAGAG	GGGGTCAATGACCCCGAGG	+
M103	WT1_HUMAN.H11MO.0.C	-13	0.00522831	2.09655	0.149998	20	CCAACTCCGTGGAAAGGGCGCGAGGGCGCGGGACGCAGAG	GGGCGGGGGAGGAGGGGGGG	+
M103	RARA_HUMAN.H11MO.0.A	-11	0.00720852	2.89062	0.199424	20	CCAACTCCGTGGAAAGGGCGCGAGGGCGCGGGACGCAGAG	GGGGGATCAAGAGGTCAAGG	+
M103	THAP1_HUMAN.H11MO.0.C	-11	0.00796412	3.19361	0.211351	22	CCAACTCCGTGGAAAGGGCGCGAGGGCGCGGGACGCAGAG	GCCCGCAGCCAAGATGGCGGCG	-
M103	E2F6_HUMAN.H11MO.0.A	-14	0.00822295	3.2974	0.211351	13	CCAACTCCGTGGAAAGGGCGCGAGGGCGCGGGACGCAGAG	GGGGCGGGAAGGG	+
M103	ZN467_HUMAN.H11MO.0.C	-18	0.00845821	3.39174	0.211351	22	CCAACTCCGTGGAAAGGGCGCGAGGGCGCGGGACGCAGAG	GGGGAGGGGAGGGGGGGGGGGG	+
M103	BC11A_HUMAN.H11MO.0.A	-17	0.00976504	3.91578	0.236381	17	CCAACTCCGTGGAAAGGGCGCGAGGGCGCGGGACGCAGAG	AAAAGAGGAAGTGAAAA	+
M103	CUX1_HUMAN.H11MO.0.C	-12	0.0101876	4.08522	0.239136	14	CCAACTCCGTGGAAAGGGCGCGAGGGCGCGGGACGCAGAG	AGGGGGATCGATGG	+
M103	KLF3_HUMAN.H11MO.0.B	-11	0.0111578	4.47427	0.254207	19	CCAACTCCGTGGAAAGGGCGCGAGGGCGCGGGACGCAGAG	GGGGAGGGGCGGGGCCGGG	+
M103	E2F1_HUMAN.H11MO.0.A	-12	0.0127456	5.111	0.27425	14	CCAACTCCGTGGAAAGGGCGCGAGGGCGCGGGACGCAGAG	GGGGGGCGGGAAAG	+
M103	ETV5_HUMAN.H11MO.0.C	-15	0.0127456	5.111	0.27425	14	CCAACTCCGTGGAAAGGGCGCGAGGGCGCGGGACGCAGAG	GAGCAGGAAGTGAG	+
M103	RARG_HUMAN.H11MO.0.B	-14	0.0132344	5.30699	0.277071	18	CCAACTCCGTGGAAAGGGCGCGAGGGCGCGGGACGCAGAG	AGGTCAGAGTGACCTGGG	+
M103	SMAD3_HUMAN.H11MO.0.B	-18	0.0142231	5.70345	0.285379	12	CCAACTCCGTGGAAAGGGCGCGAGGGCGCGGGACGCAGAG	CAGGTGACAGAG	-
M103	ZN770_HUMAN.H11MO.0.C	-19	0.0143681	5.76159	0.285379	21	CCAACTCCGTGGAAAGGGCGCGAGGGCGCGGGACGCAGAG	GGGAGGCTGAGGCGGGAGGATC	+
M103	KLF15_HUMAN.H11MO.0.A	-15	0.0152349	6.10919	0.295031	19	CCAACTCCGTGGAAAGGGCGCGAGGGCGCGGGACGCAGAG	GGGGAGGAGCAGGGGGGGG	+
M103	COT1_HUMAN.H11MO.0.C	-21	0.0177103	7.10183	0.334603	17	CCAACTCCGTGGAAAGGGCGCGAGGGCGCGGGACGCAGAG	GGGGTCAGAGGTCAGGG	+
M103	SRBP2_HUMAN.H11MO.0.B	-12	0.0192442	7.71692	0.354926	13	CCAACTCCGTGGAAAGGGCGCGAGGGCGCGGGACGCAGAG	GGGTGGGGTGAGG	+
M103	BRAC_HUMAN.H11MO.0.A	-5	0.0203518	8.16107	0.366626	20	CCAACTCCGTGGAAAGGGCGCGAGGGCGCGGGACGCAGAG	TTAGCAGGGAGGTGTGAAAT	+
M103	USF2_HUMAN.H11MO.0.A	-14	0.0219169	8.78867	0.385847	19	CCAACTCCGTGGAAAGGGCGCGAGGGCGCGGGACGCAGAG	GGGTCACGTGGCCGCGGCG	+
M103	FEV_HUMAN.H11MO.0.B	-27	0.0239099	9.58788	0.410144	10	CCAACTCCGTGGAAAGGGCGCGAGGGCGCGGGACGCAGAG	GCGGGAAGCG	+
M103	TFDP1_HUMAN.H11MO.0.C	-22	0.024356	9.76676	0.410144	14	CCAACTCCGTGGAAAGGGCGCGAGGGCGCGGGACGCAGAG	GGGGGGCGGGAAAA	+
M104	HEN1_HUMAN.H11MO.0.C	0	0.00050541	0.202669	0.257468	20	GCCGCCGCCGCTGCTGCCGCCGCCGCTGGCAGCGCCGCCT	AGGGACGCAGCTGCTCCCCA	-
M104	SP1_HUMAN.H11MO.0.A	-18	0.000645309	0.258769	0.257468	22	GCCGCCGCCGCTGCTGCCGCCGCCGCTGGCAGCGCCGCCT	CCCCCCCCCGGCCCCGCCCCCC	-
M105	PATZ1_HUMAN.H11MO.0.C	1	4.17526e-06	0.00167428	0.00328056	21	GTAACGGGGCTTGGGCGAGGGGGCTCGCCCTCCCTGGCGC	GGGGAGGGGGCGGGGGGGGAGG	+
M105	VEZF1_HUMAN.H11MO.0.C	0	2.32693e-05	0.00933099	0.00628807	22	GTAACGGGGCTTGGGCGAGGGGGCTCGCCCTCCCTGGCGC	GGGGAGGGGGGAGGGGGAGGGG	+
M105	SP3_HUMAN.H11MO.0.B	0	2.4009e-05	0.00962761	0.00628807	20	GTAACGGGGCTTGGGCGAGGGGGCTCGCCCTCCCTGGCGC	GGGGGGGGGCGGGGCCGGGG	+
M105	SP2_HUMAN.H11MO.0.A	0	5.45296e-05	0.0218664	0.0107112	22	GTAACGGGGCTTGGGCGAGGGGGCTCGCCCTCCCTGGCGC	GGGGGGGGGGCGGGGCCGGGGG	+
M105	ZN341_HUMAN.H11MO.0.C	-1	9.6966e-05	0.0388834	0.0152375	22	GTAACGGGGCTTGGGCGAGGGGGCTCGCCCTCCCTGGCGC	GGGGGGGGGGGGAGGGAAGAGC	+
M105	MAZ_HUMAN.H11MO.0.A	0	0.000169629	0.0680211	0.0222133	22	GTAACGGGGCTTGGGCGAGGGGGCTCGCCCTCCCTGGCGC	GGGGGAGGGGGGGGGGGGGGGG	+
M105	EGR1_HUMAN.H11MO.0.A	-4	0.000229296	0.0919479	0.0257374	17	GTAACGGGGCTTGGGCGAGGGGGCTCGCCCTCCCTGGCGC	GAGGGCGTGGGCGGGGG	+
M105	SP4_HUMAN.H11MO.0.A	0	0.000461667	0.185129	0.0453423	20	GTAACGGGGCTTGGGCGAGGGGGCTCGCCCTCCCTGGCGC	GGGAAGGGGGCGGGGCCGGG	+
M105	NR1D1_HUMAN.H11MO.0.B	-4	0.000745696	0.299024	0.0598033	19	GTAACGGGGCTTGGGCGAGGGGGCTCGCCCTCCCTGGCGC	AGGGAAGTGGGTCAGAAGG	+
M105	SRBP2_HUMAN.H11MO.0.B	-7	0.000761133	0.305214	0.0598033	13	GTAACGGGGCTTGGGCGAGGGGGCTCGCCCTCCCTGGCGC	GGGTGGGGTGAGG	+
M105	KLF6_HUMAN.H11MO.0.A	-2	0.00118177	0.473889	0.0777823	19	GTAACGGGGCTTGGGCGAGGGGGCTCGCCCTCCCTGGCGC	GGAAGGGCGGGGCCGGGGG	+
M105	EGR2_HUMAN.H11MO.0.A	-4	0.00118795	0.476367	0.0777823	18	GTAACGGGGCTTGGGCGAGGGGGCTCGCCCTCCCTGGCGC	GGGGGGGTGTGGGAGGGG	+
M105	ZBT17_HUMAN.H11MO.0.A	-6	0.00148059	0.593715	0.0835481	19	GTAACGGGGCTTGGGCGAGGGGGCTCGCCCTCCCTGGCGC	GAGGGTGGGGGAGGGGAAG	+
M105	COT1_HUMAN.H11MO.0.C	-4	0.00157112	0.63002	0.0835481	17	GTAACGGGGCTTGGGCGAGGGGGCTCGCCCTCCCTGGCGC	GGGGTCAGAGGTCAGGG	+
M105	KLF3_HUMAN.H11MO.0.B	0	0.00159501	0.639599	0.0835481	19	GTAACGGGGCTTGGGCGAGGGGGCTCGCCCTCCCTGGCGC	GGGGAGGGGCGGGGCCGGG	+
M105	RXRA_HUMAN.H11MO.0.A	-1	0.00191187	0.766659	0.0938864	20	GTAACGGGGCTTGGGCGAGGGGGCTCGCCCTCCCTGGCGC	GGGGGAGGCAGAGGTCAGAG	+
M105	WT1_HUMAN.H11MO.0.C	0	0.00472221	1.89361	0.218254	20	GTAACGGGGCTTGGGCGAGGGGGCTCGCCCTCCCTGGCGC	GGGCGGGGGAGGAGGGGGGG	+
M105	ZN263_HUMAN.H11MO.0.A	-5	0.00540134	2.16594	0.235773	20	GTAACGGGGCTTGGGCGAGGGGGCTCGCCCTCCCTGGCGC	GGGAGGAGGGAGAGGAGGAG	+
M105	TAL1_HUMAN.H11MO.0.A	-4	0.00704003	2.82305	0.291129	19	GTAACGGGGCTTGGGCGAGGGGGCTCGCCCTCCCTGGCGC	CTGGGGGGGGCAGATAAGG	+
M105	BRAC_HUMAN.H11MO.0.A	-1	0.00751672	3.01421	0.2953	20	GTAACGGGGCTTGGGCGAGGGGGCTCGCCCTCCCTGGCGC	TTAGCAGGGAGGTGTGAAAT	+
M105	FEV_HUMAN.H11MO.0.B	-12	0.00880741	3.53177	0.329529	10	GTAACGGGGCTTGGGCGAGGGGGCTCGCCCTCCCTGGCGC	GCGGGAAGCG	+
M105	SP1_HUMAN.H11MO.0.A	2	0.00977169	3.91845	0.348989	20	GTAACGGGGCTTGGGCGAGGGGGCTCGCCCTCCCTGGCGC	GGGGGGCGGGGCCGGGGGGGGG	+
M105	TBX21_HUMAN.H11MO.0.A	-6	0.0105802	4.24267	0.361437	13	GTAACGGGGCTTGGGCGAGGGGGCTCGCCCTCCCTGGCGC	GTGGAGGTGTGAA	+
M105	GATA1_HUMAN.H11MO.0.A	-4	0.011928	4.78311	0.382063	19	GTAACGGGGCTTGGGCGAGGGGGCTCGCCCTCCCTGGCGC	CTGGCGGGGACAGATAAGA	+
M105	ZN554_HUMAN.H11MO.0.C	-9	0.0125514	5.03311	0.382063	20	GTAACGGGGCTTGGGCGAGGGGGCTCGCCCTCCCTGGCGC	GCTGAGCCATGTGGGGTGCT	+
M105	TAF1_HUMAN.H11MO.0.A	-2	0.0126428	5.06977	0.382063	16	GTAACGGGGCTTGGGCGAGGGGGCTCGCCCTCCCTGGCGC	AAGATGGCGGCGGCGG	+
M105	THAP1_HUMAN.H11MO.0.C	-6	0.0149234	5.98427	0.429057	22	GTAACGGGGCTTGGGCGAGGGGGCTCGCCCTCCCTGGCGC	GCCCGCAGCCAAGATGGCGGCG	-
M105	GATA2_HUMAN.H11MO.0.A	-4	0.0154056	6.17765	0.429057	19	GTAACGGGGCTTGGGCGAGGGGGCTCGCCCTCCCTGGCGC	CTGGGGGGTGGAGATAAGG	+
M105	ZN467_HUMAN.H11MO.0.C	0	0.0158361	6.35027	0.429057	22	GTAACGGGGCTTGGGCGAGGGGGCTCGCCCTCCCTGGCGC	GGGGAGGGGAGGGGGGGGGGGG	+
M105	RARG_HUMAN.H11MO.0.B	-12	0.0164616	6.60111	0.431138	18	GTAACGGGGCTTGGGCGAGGGGGCTCGCCCTCCCTGGCGC	AGGTCAGAGTGACCTGGG	+
M105	ZN563_HUMAN.H11MO.0.C	-6	0.0197857	7.93405	0.486016	21	GTAACGGGGCTTGGGCGAGGGGGCTCGCCCTCCCTGGCGC	GGGATCCTCACTGGCAGCTGC	+
M105	NR1H4_HUMAN.H11MO.0.B	-4	0.0197941	7.93743	0.486016	19	GTAACGGGGCTTGGGCGAGGGGGCTCGCCCTCCCTGGCGC	GGGGTCAATGACCCCGAGG	+
M107	ZN563_HUMAN.H11MO.0.C	-12	0.000941761	0.377646	0.389401	21	TGCCGCGGCGTATCAGTCCCAGCTTTTGACTCCAGACAGT	GCAGCTGCCAGTGAGGATCCC	-
M107	RXRA_HUMAN.H11MO.0.A	-9	0.000973504	0.390375	0.389401	20	TGCCGCGGCGTATCAGTCCCAGCTTTTGACTCCAGACAGT	GGGGGAGGCAGAGGTCAGAG	+
M107	ZN667_HUMAN.H11MO.0.C	-16	0.00146381	0.586989	0.39035	19	TGCCGCGGCGTATCAGTCCCAGCTTTTGACTCCAGACAGT	GCTGAGCTTTTAAGGCCAC	-
M108	ZN563_HUMAN.H11MO.0.C	-1	6.17602e-05	0.0247658	0.0488495	21	GGTGCCTGGGGCCGGAGACCTGGCACTGATCTAGGTGCCT	GCAGCTGCCAGTGAGGATCCC	-
M108	KLF6_HUMAN.H11MO.0.A	-12	0.000646969	0.259435	0.236356	19	GGTGCCTGGGGCCGGAGACCTGGCACTGATCTAGGTGCCT	GGAAGGGCGGGGCCGGGGG	+
M108	TAL1_HUMAN.H11MO.0.A	-4	0.00113128	0.453645	0.236356	19	GGTGCCTGGGGCCGGAGACCTGGCACTGATCTAGGTGCCT	CTGGGGGGGGCAGATAAGG	+
M108	RARG_HUMAN.H11MO.0.B	-3	0.00141781	0.568543	0.236356	18	GGTGCCTGGGGCCGGAGACCTGGCACTGATCTAGGTGCCT	CCCAGGTCACTCTGACCT	-
M108	GATA1_HUMAN.H11MO.0.A	-4	0.00154344	0.618919	0.236356	19	GGTGCCTGGGGCCGGAGACCTGGCACTGATCTAGGTGCCT	CTGGCGGGGACAGATAAGA	+
M108	PATZ1_HUMAN.H11MO.0.C	-13	0.002356	0.944755	0.236356	22	GGTGCCTGGGGCCGGAGACCTGGCACTGATCTAGGTGCCT	GGGGAGGGGGCGGGGGGGGAGG	+
M108	SP3_HUMAN.H11MO.0.B	-10	0.00273293	1.0959	0.236356	20	GGTGCCTGGGGCCGGAGACCTGGCACTGATCTAGGTGCCT	GGGGGGGGGCGGGGCCGGGG	+
M108	GATA2_HUMAN.H11MO.0.A	-4	0.00303618	1.21751	0.236356	19	GGTGCCTGGGGCCGGAGACCTGGCACTGATCTAGGTGCCT	CTGGGGGGTGGAGATAAGG	+
M108	SP2_HUMAN.H11MO.0.A	-9	0.00330677	1.32602	0.236356	22	GGTGCCTGGGGCCGGAGACCTGGCACTGATCTAGGTGCCT	GGGGGGGGGGCGGGGCCGGGGG	+
M108	KLF3_HUMAN.H11MO.0.B	-10	0.00351423	1.40921	0.236356	19	GGTGCCTGGGGCCGGAGACCTGGCACTGATCTAGGTGCCT	GGGGAGGGGCGGGGCCGGG	+
M108	BRAC_HUMAN.H11MO.0.A	-1	0.00418079	1.6765	0.236356	20	GGTGCCTGGGGCCGGAGACCTGGCACTGATCTAGGTGCCT	TTAGCAGGGAGGTGTGAAAT	+
M108	RXRA_HUMAN.H11MO.0.A	-8	0.00418079	1.6765	0.236356	20	GGTGCCTGGGGCCGGAGACCTGGCACTGATCTAGGTGCCT	GGGGGAGGCAGAGGTCAGAG	+
M108	Z324A_HUMAN.H11MO.0.C	-2	0.00428715	1.71915	0.236356	23	GGTGCCTGGGGCCGGAGACCTGGCACTGATCTAGGTGCCT	TGGCAGCAAAGGATGGTTTGATA	-
M108	SP4_HUMAN.H11MO.0.A	-9	0.00448236	1.79743	0.236356	20	GGTGCCTGGGGCCGGAGACCTGGCACTGATCTAGGTGCCT	GGGAAGGGGGCGGGGCCGGG	+
M108	VEZF1_HUMAN.H11MO.0.C	-7	0.00597343	2.39535	0.277924	22	GGTGCCTGGGGCCGGAGACCTGGCACTGATCTAGGTGCCT	GGGGAGGGGGGAGGGGGAGGGG	+
M108	NFIC_HUMAN.H11MO.0.A	-18	0.0088139	3.53437	0.366916	17	GGTGCCTGGGGCCGGAGACCTGGCACTGATCTAGGTGCCT	CTTGGCAGGGAGCCAAG	-
M108	NR1D1_HUMAN.H11MO.0.B	-19	0.00938755	3.76441	0.371256	19	GGTGCCTGGGGCCGGAGACCTGGCACTGATCTAGGTGCCT	AGGGAAGTGGGTCAGAAGG	+
M108	ZN394_HUMAN.H11MO.0.C	-10	0.0107477	4.30984	0.404808	20	GGTGCCTGGGGCCGGAGACCTGGCACTGATCTAGGTGCCT	AGAATGGAATAGAATGGAAT	+
M108	LYL1_HUMAN.H11MO.0.A	-9	0.0117506	4.71198	0.409673	14	GGTGCCTGGGGCCGGAGACCTGGCACTGATCTAGGTGCCT	CAGGAAACAGCTGG	-
M108	RFX1_HUMAN.H11MO.0.B	-7	0.0119128	4.77702	0.409673	22	GGTGCCTGGGGCCGGAGACCTGGCACTGATCTAGGTGCCT	GCCCCGGTTGCCATGGCGACGG	+
M108	ZN341_HUMAN.H11MO.0.C	-1	0.0134544	5.39522	0.44341	22	GGTGCCTGGGGCCGGAGACCTGGCACTGATCTAGGTGCCT	GGGGGGGGGGGGAGGGAAGAGC	+
M110	Z324A_HUMAN.H11MO.0.C	-2	7.08632e-05	0.0284162	0.0563272	23	TACAGCACGGAAGTCAGGTTAACGCGCCCGAGGGCGGGGG	TGGCAGCAAAGGATGGTTTGATA	-
M110	BRAC_HUMAN.H11MO.0.A	-1	0.000940039	0.376956	0.357223	20	TACAGCACGGAAGTCAGGTTAACGCGCCCGAGGGCGGGGG	TTAGCAGGGAGGTGTGAAAT	+
M110	ZN563_HUMAN.H11MO.0.C	0	0.00144711	0.580289	0.357223	21	TACAGCACGGAAGTCAGGTTAACGCGCCCGAGGGCGGGGG	GGGATCCTCACTGGCAGCTGC	+
M110	RXRA_HUMAN.H11MO.0.A	1	0.0018712	0.750352	0.357223	19	TACAGCACGGAAGTCAGGTTAACGCGCCCGAGGGCGGGGG	GGGGGAGGCAGAGGTCAGAG	+
M110	RARG_HUMAN.H11MO.0.B	-10	0.00224705	0.901065	0.357223	18	TACAGCACGGAAGTCAGGTTAACGCGCCCGAGGGCGGGGG	AGGTCAGAGTGACCTGGG	+
M110	PATZ1_HUMAN.H11MO.0.C	-18	0.00395323	1.58525	0.468871	22	TACAGCACGGAAGTCAGGTTAACGCGCCCGAGGGCGGGGG	GGGGAGGGGGCGGGGGGGGAGG	+
M110	COT1_HUMAN.H11MO.0.C	-2	0.00412909	1.65576	0.468871	17	TACAGCACGGAAGTCAGGTTAACGCGCCCGAGGGCGGGGG	GGGGTCAGAGGTCAGGG	+
M111	RXRA_HUMAN.H11MO.0.A	-4	0.000959447	0.384738	0.432518	20	TCACGGATGAGGCTTAGGGGACAGGATGCGTTCCTTGGGC	GGGGGAGGCAGAGGTCAGAG	+
M111	NR1D1_HUMAN.H11MO.0.B	-9	0.0010786	0.432518	0.432518	19	TCACGGATGAGGCTTAGGGGACAGGATGCGTTCCTTGGGC	AGGGAAGTGGGTCAGAAGG	+
M114	ZN563_HUMAN.H11MO.0.C	-11	2.50403e-05	0.0100411	0.0200823	21	CATCTTCTTCAAGGGTCGTGCGTGGGATAAGCATGCTGGG	GGGATCCTCACTGGCAGCTGC	+
M116	THAP1_HUMAN.H11MO.0.C	-15	9.12768e-05	0.036602	0.0724711	22	ATAGAACAGGGTGCAGTCCGAACGCACAATCACAGCTACA	GCCCGCAGCCAAGATGGCGGCG	-
M116	RXRA_HUMAN.H11MO.0.A	-2	0.00021809	0.0874539	0.0738682	20	ATAGAACAGGGTGCAGTCCGAACGCACAATCACAGCTACA	GGGGGAGGCAGAGGTCAGAG	+
M116	KLF6_HUMAN.H11MO.0.A	-4	0.00027911	0.111923	0.0738682	19	ATAGAACAGGGTGCAGTCCGAACGCACAATCACAGCTACA	GGAAGGGCGGGGCCGGGGG	+
M116	SMAD3_HUMAN.H11MO.0.B	-10	0.00064438	0.258396	0.106726	12	ATAGAACAGGGTGCAGTCCGAACGCACAATCACAGCTACA	CAGGTGACAGAG	-
M116	SP3_HUMAN.H11MO.0.B	-2	0.000698759	0.280202	0.106726	20	ATAGAACAGGGTGCAGTCCGAACGCACAATCACAGCTACA	GGGGGGGGGCGGGGCCGGGG	+
M116	KLF3_HUMAN.H11MO.0.B	-2	0.000840468	0.337028	0.106726	19	ATAGAACAGGGTGCAGTCCGAACGCACAATCACAGCTACA	GGGGAGGGGCGGGGCCGGG	+
M116	PATZ1_HUMAN.H11MO.0.C	-7	0.000940945	0.377319	0.106726	22	ATAGAACAGGGTGCAGTCCGAACGCACAATCACAGCTACA	GGGGAGGGGGCGGGGGGGGAGG	+
M116	SP2_HUMAN.H11MO.0.A	-2	0.00133368	0.534807	0.132363	22	ATAGAACAGGGTGCAGTCCGAACGCACAATCACAGCTACA	GGGGGGGGGGCGGGGCCGGGGG	+
M116	ZN563_HUMAN.H11MO.0.C	-5	0.00156332	0.626893	0.137915	21	ATAGAACAGGGTGCAGTCCGAACGCACAATCACAGCTACA	GCAGCTGCCAGTGAGGATCCC	-
M116	SP4_HUMAN.H11MO.0.A	-1	0.00274218	1.09961	0.197904	20	ATAGAACAGGGTGCAGTCCGAACGCACAATCACAGCTACA	GGGAAGGGGGCGGGGCCGGG	+
M116	VEZF1_HUMAN.H11MO.0.C	-7	0.00299111	1.19943	0.197904	22	ATAGAACAGGGTGCAGTCCGAACGCACAATCACAGCTACA	GGGGAGGGGGGAGGGGGAGGGG	+
M116	ZN341_HUMAN.H11MO.0.C	-14	0.0082457	3.30652	0.471908	22	ATAGAACAGGGTGCAGTCCGAACGCACAATCACAGCTACA	GGGGGGGGGGGGAGGGAAGAGC	+
M116	SRBP2_HUMAN.H11MO.0.B	-8	0.00832111	3.33677	0.471908	13	ATAGAACAGGGTGCAGTCCGAACGCACAATCACAGCTACA	GGGTGGGGTGAGG	+
M117	RXRA_HUMAN.H11MO.0.A	0	0.000428747	0.171927	0.343855	20	CATTAGGTCTCAGGCTAGAGGTTGGTGCAGCGAACTGGCG	GGGGGAGGCAGAGGTCAGAG	+
M120	RXRA_HUMAN.H11MO.0.A	-16	0.000190753	0.0764918	0.150472	20	AGTAGGGGGCGACTTAGAGGGTGAGAGGTGGTTGGGACAG	GGGGGAGGCAGAGGTCAGAG	+
M120	VEZF1_HUMAN.H11MO.0.C	-14	0.00111827	0.448427	0.25435	22	AGTAGGGGGCGACTTAGAGGGTGAGAGGTGGTTGGGACAG	GGGGAGGGGGGAGGGGGAGGGG	+
M120	ZN341_HUMAN.H11MO.0.C	-15	0.00120114	0.481657	0.25435	22	AGTAGGGGGCGACTTAGAGGGTGAGAGGTGGTTGGGACAG	GGGGGGGGGGGGAGGGAAGAGC	+
M120	PATZ1_HUMAN.H11MO.0.C	-15	0.00128975	0.517191	0.25435	22	AGTAGGGGGCGACTTAGAGGGTGAGAGGTGGTTGGGACAG	GGGGAGGGGGCGGGGGGGGAGG	+
M120	NR1D1_HUMAN.H11MO.0.B	-10	0.00205821	0.825344	0.285367	19	AGTAGGGGGCGACTTAGAGGGTGAGAGGTGGTTGGGACAG	AGGGAAGTGGGTCAGAAGG	+
M120	GATA1_HUMAN.H11MO.0.A	-27	0.00221899	0.889815	0.285367	13	AGTAGGGGGCGACTTAGAGGGTGAGAGGTGGTTGGGACAG	CTGGCGGGGACAGATAAGA	+
M120	KLF6_HUMAN.H11MO.0.A	-19	0.00298682	1.19771	0.285367	19	AGTAGGGGGCGACTTAGAGGGTGAGAGGTGGTTGGGACAG	GGAAGGGCGGGGCCGGGGG	+
M120	SP3_HUMAN.H11MO.0.B	-16	0.00332713	1.33418	0.285367	20	AGTAGGGGGCGACTTAGAGGGTGAGAGGTGGTTGGGACAG	GGGGGGGGGCGGGGCCGGGG	+
M120	MAZ_HUMAN.H11MO.0.A	-14	0.00338428	1.3571	0.285367	22	AGTAGGGGGCGACTTAGAGGGTGAGAGGTGGTTGGGACAG	GGGGGAGGGGGGGGGGGGGGGG	+
M120	SP2_HUMAN.H11MO.0.A	-9	0.00361759	1.45065	0.285367	22	AGTAGGGGGCGACTTAGAGGGTGAGAGGTGGTTGGGACAG	GGGGGGGGGGCGGGGCCGGGGG	+
M120	EGR2_HUMAN.H11MO.0.A	-18	0.00443535	1.77858	0.318068	18	AGTAGGGGGCGACTTAGAGGGTGAGAGGTGGTTGGGACAG	GGGGGGGTGTGGGAGGGG	+
M120	ZN563_HUMAN.H11MO.0.C	-4	0.00542775	2.17653	0.324613	21	AGTAGGGGGCGACTTAGAGGGTGAGAGGTGGTTGGGACAG	GCAGCTGCCAGTGAGGATCCC	-
M120	ZBT17_HUMAN.H11MO.0.A	-16	0.0057058	2.28803	0.324613	19	AGTAGGGGGCGACTTAGAGGGTGAGAGGTGGTTGGGACAG	GAGGGTGGGGGAGGGGAAG	+
M120	SP4_HUMAN.H11MO.0.A	-16	0.00620478	2.48812	0.324613	20	AGTAGGGGGCGACTTAGAGGGTGAGAGGTGGTTGGGACAG	GGGAAGGGGGCGGGGCCGGG	+
M120	EGR1_HUMAN.H11MO.0.A	-14	0.00658417	2.64025	0.324613	17	AGTAGGGGGCGACTTAGAGGGTGAGAGGTGGTTGGGACAG	GAGGGCGTGGGCGGGGG	+
M120	LYL1_HUMAN.H11MO.0.A	-17	0.00763715	3.0625	0.354378	14	AGTAGGGGGCGACTTAGAGGGTGAGAGGTGGTTGGGACAG	CAGGAAACAGCTGG	-
M120	ZN667_HUMAN.H11MO.0.C	-4	0.0105881	4.24584	0.415001	19	AGTAGGGGGCGACTTAGAGGGTGAGAGGTGGTTGGGACAG	GCTGAGCTTTTAAGGCCAC	-
M120	OLIG2_HUMAN.H11MO.0.B	-13	0.0112313	4.50377	0.415001	18	AGTAGGGGGCGACTTAGAGGGTGAGAGGTGGTTGGGACAG	CAGAAGGGAAACAGCTGG	-
M120	THA_HUMAN.H11MO.0.C	-18	0.0117849	4.72573	0.415001	17	AGTAGGGGGCGACTTAGAGGGTGAGAGGTGGTTGGGACAG	GGGTCACTTCAGGTCAG	+
M120	ZN394_HUMAN.H11MO.0.C	-24	0.0120162	4.8185	0.415001	16	AGTAGGGGGCGACTTAGAGGGTGAGAGGTGGTTGGGACAG	AGAATGGAATAGAATGGAAT	+
M120	GATA2_HUMAN.H11MO.0.A	-27	0.0121002	4.85218	0.415001	13	AGTAGGGGGCGACTTAGAGGGTGAGAGGTGGTTGGGACAG	CTGGGGGGTGGAGATAAGG	+
M120	TAL1_HUMAN.H11MO.0.A	-27	0.0121002	4.85218	0.415001	13	AGTAGGGGGCGACTTAGAGGGTGAGAGGTGGTTGGGACAG	CTGGGGGGGGCAGATAAGG	+
M120	RARG_HUMAN.H11MO.0.B	-18	0.0128827	5.16598	0.42343	18	AGTAGGGGGCGACTTAGAGGGTGAGAGGTGGTTGGGACAG	AGGTCAGAGTGACCTGGG	+
M120	Z324A_HUMAN.H11MO.0.C	-15	0.0147637	5.92023	0.465842	23	AGTAGGGGGCGACTTAGAGGGTGAGAGGTGGTTGGGACAG	TGGCAGCAAAGGATGGTTTGATA	-
M121	RXRA_HUMAN.H11MO.0.A	-12	0.00141871	0.568904	0.294361	20	CCGGGAGCTCGCCGTTGGAGGCGGGGTCGCGGCGCCCCTG	GGGGGAGGCAGAGGTCAGAG	+
M121	SP2_HUMAN.H11MO.0.A	-11	0.00147271	0.590555	0.294361	22	CCGGGAGCTCGCCGTTGGAGGCGGGGTCGCGGCGCCCCTG	GGGGGGGGGGCGGGGCCGGGGG	+
M121	SP3_HUMAN.H11MO.0.B	-12	0.00204824	0.821345	0.294361	20	CCGGGAGCTCGCCGTTGGAGGCGGGGTCGCGGCGCCCCTG	GGGGGGGGGCGGGGCCGGGG	+
M121	GATA1_HUMAN.H11MO.0.A	-7	0.00221886	0.889762	0.294361	19	CCGGGAGCTCGCCGTTGGAGGCGGGGTCGCGGCGCCCCTG	CTGGCGGGGACAGATAAGA	+
M121	GATA2_HUMAN.H11MO.0.A	-7	0.00221886	0.889762	0.294361	19	CCGGGAGCTCGCCGTTGGAGGCGGGGTCGCGGCGCCCCTG	CTGGGGGGTGGAGATAAGG	+
M121	ZN563_HUMAN.H11MO.0.C	-3	0.00374001	1.49975	0.380132	21	CCGGGAGCTCGCCGTTGGAGGCGGGGTCGCGGCGCCCCTG	GCAGCTGCCAGTGAGGATCCC	-
M121	RARG_HUMAN.H11MO.0.B	6	0.0043265	1.73493	0.380132	12	CCGGGAGCTCGCCGTTGGAGGCGGGGTCGCGGCGCCCCTG	AGGTCAGAGTGACCTGGG	+
M121	TAL1_HUMAN.H11MO.0.A	-7	0.00458988	1.84054	0.380132	19	CCGGGAGCTCGCCGTTGGAGGCGGGGTCGCGGCGCCCCTG	CTGGGGGGGGCAGATAAGG	+
M121	ZN554_HUMAN.H11MO.0.C	-6	0.00477565	1.91504	0.380132	20	CCGGGAGCTCGCCGTTGGAGGCGGGGTCGCGGCGCCCCTG	GCTGAGCCATGTGGGGTGCT	+
M121	KLF6_HUMAN.H11MO.0.A	-15	0.00528507	2.11931	0.382437	19	CCGGGAGCTCGCCGTTGGAGGCGGGGTCGCGGCGCCCCTG	GGAAGGGCGGGGCCGGGGG	+
M121	NR1D1_HUMAN.H11MO.0.B	-15	0.00747248	2.99646	0.466819	19	CCGGGAGCTCGCCGTTGGAGGCGGGGTCGCGGCGCCCCTG	AGGGAAGTGGGTCAGAAGG	+
M121	THAP1_HUMAN.H11MO.0.C	-12	0.00771343	3.09309	0.466819	22	CCGGGAGCTCGCCGTTGGAGGCGGGGTCGCGGCGCCCCTG	GCCCGCAGCCAAGATGGCGGCG	-
M121	PATZ1_HUMAN.H11MO.0.C	-4	0.00821059	3.29245	0.466819	22	CCGGGAGCTCGCCGTTGGAGGCGGGGTCGCGGCGCCCCTG	GGGGAGGGGGCGGGGGGGGAGG	+
M122	NR1D1_HUMAN.H11MO.0.B	-5	6.41444e-05	0.0257219	0.0507294	19	CCCTTGGCGAAGACGGGCAGGCGTCTGAGCCTCTTCGTGT	AGGGAAGTGGGTCAGAAGG	+
M122	ZN554_HUMAN.H11MO.0.C	-23	0.000836278	0.335348	0.220461	17	CCCTTGGCGAAGACGGGCAGGCGTCTGAGCCTCTTCGTGT	GCTGAGCCATGTGGGGTGCT	+
M122	RXRA_HUMAN.H11MO.0.A	-9	0.00193458	0.775766	0.289712	20	CCCTTGGCGAAGACGGGCAGGCGTCTGAGCCTCTTCGTGT	GGGGGAGGCAGAGGTCAGAG	+
M122	ZN563_HUMAN.H11MO.0.C	-5	0.00194806	0.781173	0.289712	21	CCCTTGGCGAAGACGGGCAGGCGTCTGAGCCTCTTCGTGT	GCAGCTGCCAGTGAGGATCCC	-
M122	KLF6_HUMAN.H11MO.0.A	-5	0.00256427	1.02827	0.289712	19	CCCTTGGCGAAGACGGGCAGGCGTCTGAGCCTCTTCGTGT	GGAAGGGCGGGGCCGGGGG	+
M123	RARG_HUMAN.H11MO.0.B	-19	0.000263063	0.105488	0.204998	18	ACTAATCATCACGAAGCGGACGAGGCATCAGTGCCCTGGG	CCCAGGTCACTCTGACCT	-
M123	ESR2_HUMAN.H11MO.0.A	-22	0.000909584	0.364743	0.219367	15	ACTAATCATCACGAAGCGGACGAGGCATCAGTGCCCTGGG	AGGTCACCCTGACCT	+
M123	ZN335_HUMAN.H11MO.0.A	-8	0.001126	0.451528	0.219367	22	ACTAATCATCACGAAGCGGACGAGGCATCAGTGCCCTGGG	TCAGGCAGCGCCGAGGACAGCC	-
M123	ETV5_HUMAN.H11MO.0.C	-6	0.00228161	0.914927	0.317624	14	ACTAATCATCACGAAGCGGACGAGGCATCAGTGCCCTGGG	GAGCAGGAAGTGAG	+
M123	ZN263_HUMAN.H11MO.0.A	-7	0.00269531	1.08082	0.317624	20	ACTAATCATCACGAAGCGGACGAGGCATCAGTGCCCTGGG	GGGAGGAGGGAGAGGAGGAG	+
M123	RORA_HUMAN.H11MO.0.C	-28	0.00285312	1.1441	0.317624	12	ACTAATCATCACGAAGCGGACGAGGCATCAGTGCCCTGGG	CCCTGACCTAGTT	-
M123	VEZF1_HUMAN.H11MO.0.C	-11	0.00417225	1.67307	0.362599	22	ACTAATCATCACGAAGCGGACGAGGCATCAGTGCCCTGGG	GGGGAGGGGGGAGGGGGAGGGG	+
M123	ETV4_HUMAN.H11MO.0.B	-7	0.00445721	1.78734	0.362599	11	ACTAATCATCACGAAGCGGACGAGGCATCAGTGCCCTGGG	AACAGGAAGGG	+
M123	ZN341_HUMAN.H11MO.0.C	-12	0.00472845	1.89611	0.362599	22	ACTAATCATCACGAAGCGGACGAGGCATCAGTGCCCTGGG	GGGGGGGGGGGGAGGGAAGAGC	+
M123	ELF3_HUMAN.H11MO.0.A	-5	0.00511834	2.05245	0.362599	14	ACTAATCATCACGAAGCGGACGAGGCATCAGTGCCCTGGG	GAACCAGGAAGTGG	+
M123	ESR1_HUMAN.H11MO.0.A	-22	0.00573366	2.2992	0.372341	15	ACTAATCATCACGAAGCGGACGAGGCATCAGTGCCCTGGG	AGGTCACCCTGACCT	+
M123	ZBT48_HUMAN.H11MO.0.C	-8	0.00662586	2.65697	0.380731	12	ACTAATCATCACGAAGCGGACGAGGCATCAGTGCCCTGGG	TTAGGGACCGTG	+
M123	SP2_HUMAN.H11MO.0.A	-12	0.00684	2.74284	0.380731	22	ACTAATCATCACGAAGCGGACGAGGCATCAGTGCCCTGGG	GGGGGGGGGGCGGGGCCGGGGG	+
M123	SP4_HUMAN.H11MO.0.A	-10	0.00827678	3.31899	0.429992	20	ACTAATCATCACGAAGCGGACGAGGCATCAGTGCCCTGGG	GGGAAGGGGGCGGGGCCGGG	+
M123	MAZ_HUMAN.H11MO.0.A	-9	0.00980296	3.93099	0.443245	22	ACTAATCATCACGAAGCGGACGAGGCATCAGTGCCCTGGG	GGGGGAGGGGGGGGGGGGGGGG	+
M123	NR1H4_HUMAN.H11MO.0.B	-23	0.00994268	3.98701	0.443245	17	ACTAATCATCACGAAGCGGACGAGGCATCAGTGCCCTGGG	GGGGTCAATGACCCCGAGG	+
M123	EGR1_HUMAN.H11MO.0.A	-11	0.0102383	4.10554	0.443245	17	ACTAATCATCACGAAGCGGACGAGGCATCAGTGCCCTGGG	GAGGGCGTGGGCGGGGG	+
M123	PATZ1_HUMAN.H11MO.0.C	-10	0.011695	4.6897	0.463081	22	ACTAATCATCACGAAGCGGACGAGGCATCAGTGCCCTGGG	GGGGAGGGGGCGGGGGGGGAGG	+
M123	EHF_HUMAN.H11MO.0.B	-5	0.0118849	4.76585	0.463081	15	ACTAATCATCACGAAGCGGACGAGGCATCAGTGCCCTGGG	GAACCAGGAAGTGGC	+
M123	SP3_HUMAN.H11MO.0.B	-11	0.0128096	5.13667	0.471631	20	ACTAATCATCACGAAGCGGACGAGGCATCAGTGCCCTGGG	GGGGGGGGGCGGGGCCGGGG	+
M123	ZN467_HUMAN.H11MO.0.C	-6	0.01392	5.58193	0.471631	22	ACTAATCATCACGAAGCGGACGAGGCATCAGTGCCCTGGG	GGGGAGGGGAGGGGGGGGGGGG	+
M123	ZN563_HUMAN.H11MO.0.C	-11	0.014586	5.84899	0.473604	21	ACTAATCATCACGAAGCGGACGAGGCATCAGTGCCCTGGG	GGGATCCTCACTGGCAGCTGC	+
M123	USF2_HUMAN.H11MO.0.A	-5	0.0164273	6.58733	0.489919	19	ACTAATCATCACGAAGCGGACGAGGCATCAGTGCCCTGGG	GGGTCACGTGGCCGCGGCG	+
M123	ZNF41_HUMAN.H11MO.0.C	-16	0.0169583	6.8003	0.489919	24	ACTAATCATCACGAAGCGGACGAGGCATCAGTGCCCTGGG	CTCATGGTGCCTTACTCCCTTGTG	-
M123	ATF3_HUMAN.H11MO.0.A	-6	0.0172711	6.92572	0.489919	11	ACTAATCATCACGAAGCGGACGAGGCATCAGTGCCCTGGG	GGTGACGTGAT	+
M123	ARNT_HUMAN.H11MO.0.B	-26	0.0176032	7.05889	0.489919	9	ACTAATCATCACGAAGCGGACGAGGCATCAGTGCCCTGGG	GTACGTGCC	+
M126	NR1H3_HUMAN.H11MO.0.B	-15	3.50604e-05	0.0140592	0.0277577	19	CCGTCCTTGTCATTTTAGCCTCTAGTCACCCCACATGGGG	TGACCTGCAGTGACCTCTG	-
M126	THA_HUMAN.H11MO.0.C	-14	8.55898e-05	0.0343215	0.0338811	17	CCGTCCTTGTCATTTTAGCCTCTAGTCACCCCACATGGGG	CTGACCTGAAGTGACCC	-
M126	SRBP1_HUMAN.H11MO.0.A	-24	0.000579403	0.232341	0.152906	11	CCGTCCTTGTCATTTTAGCCTCTAGTCACCCCACATGGGG	CTCACCCCACC	-
M126	ZN394_HUMAN.H11MO.0.C	-1	0.00090923	0.364601	0.179962	20	CCGTCCTTGTCATTTTAGCCTCTAGTCACCCCACATGGGG	ATTCCATTCTATTCCATTCT	-
M126	ZN350_HUMAN.H11MO.0.C	-6	0.00120581	0.483531	0.190931	18	CCGTCCTTGTCATTTTAGCCTCTAGTCACCCCACATGGGG	CAGTCCTTTTATGACCTA	+
M126	RARG_HUMAN.H11MO.0.B	-3	0.00190542	0.764072	0.251423	18	CCGTCCTTGTCATTTTAGCCTCTAGTCACCCCACATGGGG	CCCAGGTCACTCTGACCT	-
M126	ZN418_HUMAN.H11MO.0.C	-9	0.00369713	1.48255	0.383592	17	CCGTCCTTGTCATTTTAGCCTCTAGTCACCCCACATGGGG	TGCTTTTAGCCTCTTCC	+
M126	ATF3_HUMAN.H11MO.0.A	-23	0.00387609	1.55431	0.383592	11	CCGTCCTTGTCATTTTAGCCTCTAGTCACCCCACATGGGG	GGTGACGTGAT	+
M126	ZN563_HUMAN.H11MO.0.C	-8	0.00493648	1.97953	0.434251	21	CCGTCCTTGTCATTTTAGCCTCTAGTCACCCCACATGGGG	GGGATCCTCACTGGCAGCTGC	+
# Tomtom (Motif Comparison Tool): Version 5.5.5 compiled on Dec 7 2023 at 04:32:55
# The format of this file is described at http://localhost:8080/meme_5.5.5/doc/tomtom-output-format.html.
# tomtom -oc /data/doc-rev/out_k562/output_promoter_real86 /data/doc-rev/K562/result_motif_pr/motifs_pr86.txt /data/doc-rev/HOCOMOCOv11_core_HUMAN_mono_meme_format.meme
