# Supplementary material for: DeepEPI: CNN-transformer-based model for extracting TF interactions through predicting enhancer-promoter interactions
Source: Bioinform Adv. 2025 Sep 17;5(1):vbaf221. doi: 10.1093/bioadv/vbaf221 (PMC12478696; doi:10.1093/bioadv/vbaf221)
Supplement: vbaf221_Supplementary_Data [file vbaf221_supplementary_data.zip › Supplementary_file5/K562/result_promoter86-k562/tomtom.xml]

<?xml version='1.0' encoding='UTF-8' standalone='yes'?>
<tomtom version="5.5.5" release="Thu Sep 14 08:48:04 2023 +1000">
  <model>
    <command_line>tomtom -oc /data/doc-rev/out_k562/output_promoter_real86 /data/doc-rev/K562/result_motif_pr/motifs_pr86.txt /data/doc-rev/HOCOMOCOv11_core_HUMAN_mono_meme_format.meme</command_line>
    <distance_measure value="ed"/>
    <threshold type="qvalue">0.5</threshold>
    <alphabet name="DNA" like="dna">
      <letter id="A" symbol="A" complement="T" name="Adenine" colour="CC0000"/>
      <letter id="C" symbol="C" complement="G" name="Cytosine" colour="0000CC"/>
      <letter id="G" symbol="G" complement="C" name="Guanine" colour="FFB300"/>
      <letter id="T" symbol="T" aliases="U" complement="A" name="Thymine" colour="008000"/>
      <letter id="N" symbol="N" aliases="X." equals="ACGT" name="Any base"/>
      <letter id="V" symbol="V" equals="ACG" name="Not T"/>
      <letter id="H" symbol="H" equals="ACT" name="Not G"/>
      <letter id="D" symbol="D" equals="AGT" name="Not C"/>
      <letter id="B" symbol="B" equals="CGT" name="Not A"/>
      <letter id="M" symbol="M" equals="AC" name="Amino"/>
      <letter id="R" symbol="R" equals="AG" name="Purine"/>
      <letter id="W" symbol="W" equals="AT" name="Weak"/>
      <letter id="S" symbol="S" equals="CG" name="Strong"/>
      <letter id="Y" symbol="Y" equals="CT" name="Pyrimidine"/>
      <letter id="K" symbol="K" equals="GT" name="Keto"/>
    </alphabet>
    <strands>both</strands>
    <background from="--query--" A="0.25" C="0.25" G="0.25" T="0.25"/>
    <host>8a2a5c3a2cc7</host>
    <when>Tue Sep  3 14:10:23 2024</when>
  </model>
  <query_dbs>
    <db source="/data/doc-rev/K562/result_motif_pr/motifs_pr86.txt" name="motifs_pr86.txt" loaded="112" excluded="0" last_mod_date="Fri Aug 30 09:43:47 2024"/>
  </query_dbs>
  <target_dbs>
    <db source="/data/doc-rev/HOCOMOCOv11_core_HUMAN_mono_meme_format.meme" name="HOCOMOCOv11_core_HUMAN_mono_meme_format" loaded="401" excluded="0" last_mod_date="Wed Jan  3 10:30:31 2024"/>
  </target_dbs>
  <queries>
    <motif db="0" id="M0" alt="O0" length="40" nsites="8" evalue="1.3e-003">
      <pos A="0.167696" C="0.496914" G="0.00308642" T="0.332304"/>
      <pos A="0.826131" C="0.00308642" G="0.167696" T="0.00308642"/>
      <pos A="0.332304" C="0.00308642" G="0.496914" T="0.167696"/>
      <pos A="0.00308642" C="0.167696" G="0.496914" T="0.332304"/>
      <pos A="0.167696" C="0.496914" G="0.00308642" T="0.332304"/>
      <pos A="0.332304" C="0.00308642" G="0.496914" T="0.167696"/>
      <pos A="0.167696" C="0.00308642" G="0.332304" T="0.496914"/>
      <pos A="0.332304" C="0.496914" G="0.00308642" T="0.167696"/>
      <pos A="0.167696" C="0.167696" G="0.661523" T="0.00308642"/>
      <pos A="0.00308642" C="0.00308642" G="0.661523" T="0.332304"/>
      <pos A="0.496914" C="0.332304" G="0.167696" T="0.00308642"/>
      <pos A="0.00308642" C="0.332304" G="0.661523" T="0.00308642"/>
      <pos A="0.00308642" C="0.332304" G="0.661523" T="0.00308642"/>
      <pos A="0.332304" C="0.00308642" G="0.00308642" T="0.661523"/>
      <pos A="0.332304" C="0.332304" G="0.167696" T="0.167696"/>
      <pos A="0.332304" C="0.00308642" G="0.167696" T="0.496914"/>
      <pos A="0.496914" C="0.00308642" G="0.496914" T="0.00308642"/>
      <pos A="0.00308642" C="0.496914" G="0.167696" T="0.332304"/>
      <pos A="0.167696" C="0.332304" G="0.167696" T="0.332304"/>
      <pos A="0.167696" C="0.332304" G="0.00308642" T="0.496914"/>
      <pos A="0.00308642" C="0.332304" G="0.496914" T="0.167696"/>
      <pos A="0.00308642" C="0.332304" G="0.00308642" T="0.661523"/>
      <pos A="0.496914" C="0.00308642" G="0.00308642" T="0.496914"/>
      <pos A="0.167696" C="0.00308642" G="0.661523" T="0.167696"/>
      <pos A="0.167696" C="0.332304" G="0.167696" T="0.332304"/>
      <pos A="0.332304" C="0.332304" G="0.00308642" T="0.332304"/>
      <pos A="0.167696" C="0.00308642" G="0.332304" T="0.496914"/>
      <pos A="0.332304" C="0.00308642" G="0.00308642" T="0.661523"/>
      <pos A="0.00308642" C="0.167696" G="0.332304" T="0.496914"/>
      <pos A="0.332304" C="0.167696" G="0.496914" T="0.00308642"/>
      <pos A="0.496914" C="0.332304" G="0.00308642" T="0.167696"/>
      <pos A="0.167696" C="0.496914" G="0.00308642" T="0.332304"/>
      <pos A="0.00308642" C="0.00308642" G="0.496914" T="0.496914"/>
      <pos A="0.00308642" C="0.661523" G="0.00308642" T="0.332304"/>
      <pos A="0.167696" C="0.661523" G="0.167696" T="0.00308642"/>
      <pos A="0.332304" C="0.00308642" G="0.00308642" T="0.661523"/>
      <pos A="0.332304" C="0.332304" G="0.332304" T="0.00308642"/>
      <pos A="0.00308642" C="0.661523" G="0.332304" T="0.00308642"/>
      <pos A="0.00308642" C="0.332304" G="0.00308642" T="0.661523"/>
      <pos A="0.661523" C="0.00308642" G="0.332304" T="0.00308642"/>
    </motif>
    <motif db="0" id="M1" alt="O1" length="40" nsites="8" evalue="1.3e-003">
      <pos A="0.200617" C="0.0877422" G="0.313492" T="0.398148"/>
      <pos A="0.14418" C="0.652117" G="0.059524" T="0.14418"/>
      <pos A="0.257055" C="0.257055" G="0.059524" T="0.426366"/>
      <pos A="0.200617" C="0.228836" G="0.36993" T="0.200617"/>
      <pos A="0.200617" C="0.454586" G="0.14418" T="0.200617"/>
      <pos A="0.36993" C="0.00308642" G="0.285273" T="0.341711"/>
      <pos A="0.228836" C="0.228836" G="0.539241" T="0.00308642"/>
      <pos A="0.285273" C="0.36993" G="0.172399" T="0.172399"/>
      <pos A="0.200617" C="0.285273" G="0.285273" T="0.228836"/>
      <pos A="0.200617" C="0.398148" G="0.313492" T="0.0877422"/>
      <pos A="0.482804" C="0.313492" G="0.0877422" T="0.115961"/>
      <pos A="0.454586" C="0.228836" G="0.313492" T="0.00308642"/>
      <pos A="0.228836" C="0.257055" G="0.257055" T="0.257055"/>
      <pos A="0.341711" C="0.228836" G="0.257055" T="0.172399"/>
      <pos A="0.36993" C="0.36993" G="0.200617" T="0.059524"/>
      <pos A="0.454586" C="0.172399" G="0.313492" T="0.059524"/>
      <pos A="0.115961" C="0.172399" G="0.426366" T="0.285273"/>
      <pos A="0.313492" C="0.341711" G="0.0877422" T="0.257055"/>
      <pos A="0.36993" C="0.341711" G="0.285273" T="0.00308642"/>
      <pos A="0.36993" C="0.200617" G="0.313492" T="0.115961"/>
      <pos A="0.341711" C="0.285273" G="0.285273" T="0.0877422"/>
      <pos A="0.426366" C="0.0877422" G="0.0313047" T="0.454586"/>
      <pos A="0.115961" C="0.14418" G="0.567461" T="0.172399"/>
      <pos A="0.426366" C="0.200617" G="0.200617" T="0.172399"/>
      <pos A="0.482804" C="0.115961" G="0.313492" T="0.0877422"/>
      <pos A="0.285273" C="0.313492" G="0.172399" T="0.228836"/>
      <pos A="0.0313047" C="0.285273" G="0.36993" T="0.313492"/>
      <pos A="0.200617" C="0.200617" G="0.539241" T="0.059524"/>
      <pos A="0.228836" C="0.14418" G="0.313492" T="0.313492"/>
      <pos A="0.257055" C="0.285273" G="0.36993" T="0.0877422"/>
      <pos A="0.341711" C="0.14418" G="0.059524" T="0.454586"/>
      <pos A="0.00308642" C="0.398148" G="0.426366" T="0.172399"/>
      <pos A="0.228836" C="0.257055" G="0.454586" T="0.059524"/>
      <pos A="0.426366" C="0.228836" G="0.115961" T="0.228836"/>
      <pos A="0.14418" C="0.426366" G="0.341711" T="0.0877422"/>
      <pos A="0.0877422" C="0.200617" G="0.313492" T="0.398148"/>
      <pos A="0.200617" C="0.285273" G="0.172399" T="0.341711"/>
      <pos A="0.059524" C="0.426366" G="0.14418" T="0.36993"/>
      <pos A="0.0877422" C="0.285273" G="0.482804" T="0.14418"/>
      <pos A="0.115961" C="0.257055" G="0.426366" T="0.200617"/>
    </motif>
    <motif db="0" id="M10" alt="O10" length="40" nsites="8" evalue="1.3e-003">
      <pos A="0.332304" C="0.233539" G="0.233539" T="0.200617"/>
      <pos A="0.167696" C="0.0360079" G="0.496914" T="0.299383"/>
      <pos A="0.0360079" C="0.101852" G="0.760288" T="0.101852"/>
      <pos A="0.101852" C="0.299383" G="0.365227" T="0.233539"/>
      <pos A="0.496914" C="0.101852" G="0.266461" T="0.134773"/>
      <pos A="0.332304" C="0.101852" G="0.200617" T="0.365227"/>
      <pos A="0.233539" C="0.398148" G="0.134773" T="0.233539"/>
      <pos A="0.134773" C="0.529835" G="0.233539" T="0.101852"/>
      <pos A="0.0360079" C="0.266461" G="0.200617" T="0.496914"/>
      <pos A="0.167696" C="0.332304" G="0.365227" T="0.134773"/>
      <pos A="0.233539" C="0.266461" G="0.365227" T="0.134773"/>
      <pos A="0.233539" C="0.43107" G="0.134773" T="0.200617"/>
      <pos A="0.101852" C="0.200617" G="0.200617" T="0.496914"/>
      <pos A="0.101852" C="0.365227" G="0.299383" T="0.233539"/>
      <pos A="0.00308642" C="0.299383" G="0.43107" T="0.266461"/>
      <pos A="0.529835" C="0.167696" G="0.0689304" T="0.233539"/>
      <pos A="0.233539" C="0.167696" G="0.529835" T="0.0689304"/>
      <pos A="0.233539" C="0.299383" G="0.332304" T="0.134773"/>
      <pos A="0.00308642" C="0.233539" G="0.398148" T="0.365227"/>
      <pos A="0.134773" C="0.167696" G="0.233539" T="0.463992"/>
      <pos A="0.134773" C="0.332304" G="0.233539" T="0.299383"/>
      <pos A="0.233539" C="0.233539" G="0.365227" T="0.167696"/>
      <pos A="0.167696" C="0.200617" G="0.463992" T="0.167696"/>
      <pos A="0.496914" C="0.00308642" G="0.332304" T="0.167696"/>
      <pos A="0.167696" C="0.200617" G="0.233539" T="0.398148"/>
      <pos A="0.101852" C="0.332304" G="0.266461" T="0.299383"/>
      <pos A="0.266461" C="0.0689304" G="0.266461" T="0.398148"/>
      <pos A="0.200617" C="0.266461" G="0.43107" T="0.101852"/>
      <pos A="0.299383" C="0.200617" G="0.496914" T="0.00308642"/>
      <pos A="0.365227" C="0.266461" G="0.266461" T="0.101852"/>
      <pos A="0.299383" C="0.00308642" G="0.595679" T="0.101852"/>
      <pos A="0.134773" C="0.233539" G="0.43107" T="0.200617"/>
      <pos A="0.101852" C="0.101852" G="0.299383" T="0.496914"/>
      <pos A="0.332304" C="0.167696" G="0.266461" T="0.233539"/>
      <pos A="0.233539" C="0.0689304" G="0.463992" T="0.233539"/>
      <pos A="0.200617" C="0.0689304" G="0.496914" T="0.233539"/>
      <pos A="0.200617" C="0.101852" G="0.134773" T="0.562758"/>
      <pos A="0.0360079" C="0.595679" G="0.134773" T="0.233539"/>
      <pos A="0.0689304" C="0.463992" G="0.101852" T="0.365227"/>
      <pos A="0.233539" C="0.529835" G="0.101852" T="0.134773"/>
    </motif>
    <motif db="0" id="M100" alt="O100" length="40" nsites="8" evalue="1.3e-003">
      <pos A="0.00308642" C="0.35582" G="0.496914" T="0.14418"/>
      <pos A="0.320547" C="0.108907" G="0.285273" T="0.285273"/>
      <pos A="0.179453" C="0.25" G="0.426366" T="0.14418"/>
      <pos A="0.532187" C="0.108907" G="0.0383595" T="0.320547"/>
      <pos A="0.214727" C="0.285273" G="0.320547" T="0.179453"/>
      <pos A="0.14418" C="0.35582" G="0.320547" T="0.179453"/>
      <pos A="0.0736336" C="0.426366" G="0.0736336" T="0.426366"/>
      <pos A="0.567461" C="0.179453" G="0.0736336" T="0.179453"/>
      <pos A="0.320547" C="0.179453" G="0.285273" T="0.214727"/>
      <pos A="0.285273" C="0.214727" G="0.46164" T="0.0383595"/>
      <pos A="0.214727" C="0.179453" G="0.320547" T="0.285273"/>
      <pos A="0.14418" C="0.108907" G="0.320547" T="0.426366"/>
      <pos A="0.391093" C="0.25" G="0.214727" T="0.14418"/>
      <pos A="0.391093" C="0.214727" G="0.25" T="0.14418"/>
      <pos A="0.00308642" C="0.391093" G="0.567461" T="0.0383595"/>
      <pos A="0.14418" C="0.320547" G="0.35582" T="0.179453"/>
      <pos A="0.214727" C="0.320547" G="0.14418" T="0.320547"/>
      <pos A="0.35582" C="0.108907" G="0.108907" T="0.426366"/>
      <pos A="0.0383595" C="0.25" G="0.285273" T="0.426366"/>
      <pos A="0.108907" C="0.35582" G="0.214727" T="0.320547"/>
      <pos A="0.25" C="0.179453" G="0.25" T="0.320547"/>
      <pos A="0.35582" C="0.25" G="0.25" T="0.14418"/>
      <pos A="0.108907" C="0.496914" G="0.320547" T="0.0736336"/>
      <pos A="0.35582" C="0.25" G="0.0736336" T="0.320547"/>
      <pos A="0.108907" C="0.285273" G="0.46164" T="0.14418"/>
      <pos A="0.567461" C="0.214727" G="0.214727" T="0.00308642"/>
      <pos A="0.108907" C="0.14418" G="0.67328" T="0.0736336"/>
      <pos A="0.25" C="0.108907" G="0.320547" T="0.320547"/>
      <pos A="0.14418" C="0.214727" G="0.179453" T="0.46164"/>
      <pos A="0.214727" C="0.214727" G="0.179453" T="0.391093"/>
      <pos A="0.25" C="0.214727" G="0.214727" T="0.320547"/>
      <pos A="0.25" C="0.285273" G="0.391093" T="0.0736336"/>
      <pos A="0.214727" C="0.46164" G="0.0383595" T="0.285273"/>
      <pos A="0.214727" C="0.391093" G="0.179453" T="0.214727"/>
      <pos A="0.285273" C="0.214727" G="0.25" T="0.25"/>
      <pos A="0.14418" C="0.35582" G="0.25" T="0.25"/>
      <pos A="0.0736336" C="0.35582" G="0.285273" T="0.285273"/>
      <pos A="0.179453" C="0.00308642" G="0.35582" T="0.46164"/>
      <pos A="0.214727" C="0.35582" G="0.179453" T="0.25"/>
      <pos A="0.14418" C="0.14418" G="0.638007" T="0.0736336"/>
    </motif>
    <motif db="0" id="M101" alt="O101" length="40" nsites="8" evalue="1.3e-003">
      <pos A="0.10705" C="0.67885" G="0.211013" T="0.00308642"/>
      <pos A="0.10705" C="0.366959" G="0.0550686" T="0.470922"/>
      <pos A="0.211013" C="0.00308642" G="0.470922" T="0.314977"/>
      <pos A="0.418941" C="0.10705" G="0.262996" T="0.211013"/>
      <pos A="0.418941" C="0.314977" G="0.262996" T="0.00308642"/>
      <pos A="0.314977" C="0.00308642" G="0.314977" T="0.366959"/>
      <pos A="0.0550686" C="0.10705" G="0.314977" T="0.522905"/>
      <pos A="0.0550686" C="0.522905" G="0.314977" T="0.10705"/>
      <pos A="0.67885" C="0.10705" G="0.159032" T="0.0550686"/>
      <pos A="0.10705" C="0.262996" G="0.418941" T="0.211013"/>
      <pos A="0.314977" C="0.159032" G="0.366959" T="0.159032"/>
      <pos A="0.211013" C="0.314977" G="0.211013" T="0.262996"/>
      <pos A="0.10705" C="0.00308642" G="0.366959" T="0.522905"/>
      <pos A="0.314977" C="0.159032" G="0.262996" T="0.262996"/>
      <pos A="0.470922" C="0.211013" G="0.10705" T="0.211013"/>
      <pos A="0.418941" C="0.314977" G="0.0550686" T="0.211013"/>
      <pos A="0.314977" C="0.314977" G="0.211013" T="0.159032"/>
      <pos A="0.314977" C="0.159032" G="0.470922" T="0.0550686"/>
      <pos A="0.211013" C="0.0550686" G="0.626868" T="0.10705"/>
      <pos A="0.262996" C="0.262996" G="0.418941" T="0.0550686"/>
      <pos A="0.211013" C="0.262996" G="0.10705" T="0.418941"/>
      <pos A="0.10705" C="0.314977" G="0.418941" T="0.159032"/>
      <pos A="0.470922" C="0.10705" G="0.159032" T="0.262996"/>
      <pos A="0.314977" C="0.10705" G="0.574886" T="0.00308642"/>
      <pos A="0.262996" C="0.418941" G="0.314977" T="0.00308642"/>
      <pos A="0.211013" C="0.159032" G="0.470922" T="0.159032"/>
      <pos A="0.418941" C="0.262996" G="0.0550686" T="0.262996"/>
      <pos A="0.159032" C="0.159032" G="0.470922" T="0.211013"/>
      <pos A="0.159032" C="0.10705" G="0.470922" T="0.262996"/>
      <pos A="0.211013" C="0.470922" G="0.211013" T="0.10705"/>
      <pos A="0.211013" C="0.470922" G="0.10705" T="0.211013"/>
      <pos A="0.159032" C="0.00308642" G="0.730832" T="0.10705"/>
      <pos A="0.10705" C="0.470922" G="0.366959" T="0.0550686"/>
      <pos A="0.211013" C="0.418941" G="0.262996" T="0.10705"/>
      <pos A="0.314977" C="0.262996" G="0.0550686" T="0.366959"/>
      <pos A="0.522905" C="0.0550686" G="0.10705" T="0.314977"/>
      <pos A="0.211013" C="0.418941" G="0.211013" T="0.159032"/>
      <pos A="0.470922" C="0.00308642" G="0.522905" T="0.00308642"/>
      <pos A="0.418941" C="0.0550686" G="0.262996" T="0.262996"/>
      <pos A="0.0550686" C="0.00308642" G="0.938759" T="0.00308642"/>
    </motif>
    <motif db="0" id="M102" alt="O102" length="40" nsites="8" evalue="1.3e-003">
      <pos A="0.204649" C="0.310468" G="0.19961" T="0.285273"/>
      <pos A="0.0988286" C="0.446523" G="0.370937" T="0.0837116"/>
      <pos A="0.426366" C="0.209688" G="0.118985" T="0.244961"/>
      <pos A="0.194571" C="0.280234" G="0.320547" T="0.204649"/>
      <pos A="0.325586" C="0.134102" G="0.169375" T="0.370937"/>
      <pos A="0.0837116" C="0.219766" G="0.360859" T="0.335664"/>
      <pos A="0.255039" C="0.260078" G="0.239922" T="0.244961"/>
      <pos A="0.30039" C="0.19961" G="0.325586" T="0.174414"/>
      <pos A="0.224805" C="0.19961" G="0.325586" T="0.25"/>
      <pos A="0.25" C="0.396132" G="0.169375" T="0.184492"/>
      <pos A="0.335664" C="0.265117" G="0.19961" T="0.19961"/>
      <pos A="0.189532" C="0.265117" G="0.290312" T="0.255039"/>
      <pos A="0.219766" C="0.25" G="0.239922" T="0.290312"/>
      <pos A="0.285273" C="0.179453" G="0.325586" T="0.209688"/>
      <pos A="0.169375" C="0.214727" G="0.471719" T="0.14418"/>
      <pos A="0.0887506" C="0.270156" G="0.46668" T="0.174414"/>
      <pos A="0.325586" C="0.19961" G="0.129063" T="0.345742"/>
      <pos A="0.229844" C="0.224805" G="0.270156" T="0.275195"/>
      <pos A="0.209688" C="0.234883" G="0.396132" T="0.159297"/>
      <pos A="0.255039" C="0.270156" G="0.25" T="0.224805"/>
      <pos A="0.204649" C="0.174414" G="0.426366" T="0.194571"/>
      <pos A="0.295351" C="0.0786726" G="0.451562" T="0.174414"/>
      <pos A="0.25" C="0.265117" G="0.295351" T="0.189532"/>
      <pos A="0.280234" C="0.260078" G="0.14418" T="0.315508"/>
      <pos A="0.25" C="0.204649" G="0.19961" T="0.345742"/>
      <pos A="0.174414" C="0.19961" G="0.285273" T="0.340703"/>
      <pos A="0.174414" C="0.219766" G="0.325586" T="0.280234"/>
      <pos A="0.224805" C="0.224805" G="0.295351" T="0.255039"/>
      <pos A="0.244961" C="0.25" G="0.255039" T="0.25"/>
      <pos A="0.30039" C="0.315508" G="0.234883" T="0.149219"/>
      <pos A="0.14418" C="0.244961" G="0.381015" T="0.229844"/>
      <pos A="0.35582" C="0.234883" G="0.270156" T="0.139141"/>
      <pos A="0.401171" C="0.285273" G="0.14418" T="0.169375"/>
      <pos A="0.184492" C="0.416288" G="0.255039" T="0.14418"/>
      <pos A="0.260078" C="0.134102" G="0.209688" T="0.396132"/>
      <pos A="0.214727" C="0.19961" G="0.370937" T="0.214727"/>
      <pos A="0.189532" C="0.310468" G="0.451562" T="0.0484375"/>
      <pos A="0.224805" C="0.30039" G="0.255039" T="0.219766"/>
      <pos A="0.174414" C="0.234883" G="0.335664" T="0.255039"/>
      <pos A="0.0887506" C="0.381015" G="0.365898" T="0.164336"/>
    </motif>
    <motif db="0" id="M103" alt="O103" length="40" nsites="8" evalue="1.3e-003">
      <pos A="0.208847" C="0.414609" G="0.208847" T="0.167696"/>
      <pos A="0.126543" C="0.455761" G="0.373457" T="0.044239"/>
      <pos A="0.414609" C="0.208847" G="0.208847" T="0.167696"/>
      <pos A="0.496914" C="0.291153" G="0.208847" T="0.00308642"/>
      <pos A="0.00308642" C="0.62037" G="0.332304" T="0.044239"/>
      <pos A="0.208847" C="0.0853906" G="0.167696" T="0.538066"/>
      <pos A="0.126543" C="0.496914" G="0.25" T="0.126543"/>
      <pos A="0.291153" C="0.373457" G="0.167696" T="0.167696"/>
      <pos A="0.208847" C="0.126543" G="0.332304" T="0.332304"/>
      <pos A="0.208847" C="0.0853906" G="0.291153" T="0.414609"/>
      <pos A="0.208847" C="0.208847" G="0.291153" T="0.291153"/>
      <pos A="0.126543" C="0.25" G="0.332304" T="0.291153"/>
      <pos A="0.373457" C="0.332304" G="0.291153" T="0.00308642"/>
      <pos A="0.373457" C="0.208847" G="0.208847" T="0.208847"/>
      <pos A="0.414609" C="0.332304" G="0.0853906" T="0.167696"/>
      <pos A="0.208847" C="0.126543" G="0.496914" T="0.167696"/>
      <pos A="0.25" C="0.044239" G="0.62037" T="0.0853906"/>
      <pos A="0.25" C="0.0853906" G="0.373457" T="0.291153"/>
      <pos A="0.373457" C="0.373457" G="0.25" T="0.00308642"/>
      <pos A="0.373457" C="0.00308642" G="0.455761" T="0.167696"/>
      <pos A="0.044239" C="0.455761" G="0.373457" T="0.126543"/>
      <pos A="0.0853906" C="0.126543" G="0.702675" T="0.0853906"/>
      <pos A="0.661523" C="0.0853906" G="0.25" T="0.00308642"/>
      <pos A="0.208847" C="0.126543" G="0.496914" T="0.167696"/>
      <pos A="0.167696" C="0.291153" G="0.455761" T="0.0853906"/>
      <pos A="0.167696" C="0.291153" G="0.373457" T="0.167696"/>
      <pos A="0.291153" C="0.373457" G="0.126543" T="0.208847"/>
      <pos A="0.25" C="0.126543" G="0.62037" T="0.00308642"/>
      <pos A="0.291153" C="0.373457" G="0.291153" T="0.044239"/>
      <pos A="0.126543" C="0.291153" G="0.414609" T="0.167696"/>
      <pos A="0.044239" C="0.126543" G="0.743827" T="0.0853906"/>
      <pos A="0.25" C="0.291153" G="0.332304" T="0.126543"/>
      <pos A="0.661523" C="0.044239" G="0.208847" T="0.0853906"/>
      <pos A="0.25" C="0.62037" G="0.0853906" T="0.044239"/>
      <pos A="0.291153" C="0.208847" G="0.414609" T="0.0853906"/>
      <pos A="0.332304" C="0.496914" G="0.0853906" T="0.0853906"/>
      <pos A="0.373457" C="0.332304" G="0.291153" T="0.00308642"/>
      <pos A="0.126543" C="0.291153" G="0.579218" T="0.00308642"/>
      <pos A="0.332304" C="0.167696" G="0.167696" T="0.332304"/>
      <pos A="0.167696" C="0.291153" G="0.538066" T="0.00308642"/>
    </motif>
    <motif db="0" id="M104" alt="O104" length="40" nsites="8" evalue="1.3e-003">
      <pos A="0.00308642" C="0.00308642" G="0.990741" T="0.00308642"/>
      <pos A="0.00308642" C="0.990741" G="0.00308642" T="0.00308642"/>
      <pos A="0.00308642" C="0.990741" G="0.00308642" T="0.00308642"/>
      <pos A="0.00308642" C="0.00308642" G="0.990741" T="0.00308642"/>
      <pos A="0.00308642" C="0.990741" G="0.00308642" T="0.00308642"/>
      <pos A="0.00308642" C="0.990741" G="0.00308642" T="0.00308642"/>
      <pos A="0.00308642" C="0.00308642" G="0.990741" T="0.00308642"/>
      <pos A="0.00308642" C="0.990741" G="0.00308642" T="0.00308642"/>
      <pos A="0.00308642" C="0.990741" G="0.00308642" T="0.00308642"/>
      <pos A="0.00308642" C="0.00308642" G="0.990741" T="0.00308642"/>
      <pos A="0.00308642" C="0.990741" G="0.00308642" T="0.00308642"/>
      <pos A="0.00308642" C="0.00308642" G="0.00308642" T="0.990741"/>
      <pos A="0.00308642" C="0.00308642" G="0.990741" T="0.00308642"/>
      <pos A="0.00308642" C="0.990741" G="0.00308642" T="0.00308642"/>
      <pos A="0.00308642" C="0.00308642" G="0.00308642" T="0.990741"/>
      <pos A="0.00308642" C="0.00308642" G="0.990741" T="0.00308642"/>
      <pos A="0.00308642" C="0.990741" G="0.00308642" T="0.00308642"/>
      <pos A="0.00308642" C="0.990741" G="0.00308642" T="0.00308642"/>
      <pos A="0.00308642" C="0.00308642" G="0.990741" T="0.00308642"/>
      <pos A="0.00308642" C="0.990741" G="0.00308642" T="0.00308642"/>
      <pos A="0.00308642" C="0.990741" G="0.00308642" T="0.00308642"/>
      <pos A="0.00308642" C="0.00308642" G="0.990741" T="0.00308642"/>
      <pos A="0.00308642" C="0.990741" G="0.00308642" T="0.00308642"/>
      <pos A="0.00308642" C="0.990741" G="0.00308642" T="0.00308642"/>
      <pos A="0.00308642" C="0.00308642" G="0.990741" T="0.00308642"/>
      <pos A="0.00308642" C="0.990741" G="0.00308642" T="0.00308642"/>
      <pos A="0.00308642" C="0.00308642" G="0.00308642" T="0.990741"/>
      <pos A="0.00308642" C="0.00308642" G="0.990741" T="0.00308642"/>
      <pos A="0.00308642" C="0.00308642" G="0.990741" T="0.00308642"/>
      <pos A="0.00308642" C="0.990741" G="0.00308642" T="0.00308642"/>
      <pos A="0.990741" C="0.00308642" G="0.00308642" T="0.00308642"/>
      <pos A="0.00308642" C="0.00308642" G="0.990741" T="0.00308642"/>
      <pos A="0.00308642" C="0.990741" G="0.00308642" T="0.00308642"/>
      <pos A="0.00308642" C="0.00308642" G="0.990741" T="0.00308642"/>
      <pos A="0.00308642" C="0.990741" G="0.00308642" T="0.00308642"/>
      <pos A="0.00308642" C="0.990741" G="0.00308642" T="0.00308642"/>
      <pos A="0.00308642" C="0.00308642" G="0.990741" T="0.00308642"/>
      <pos A="0.00308642" C="0.990741" G="0.00308642" T="0.00308642"/>
      <pos A="0.00308642" C="0.990741" G="0.00308642" T="0.00308642"/>
      <pos A="0.00308642" C="0.00308642" G="0.00308642" T="0.990741"/>
    </motif>
    <motif db="0" id="M105" alt="O105" length="40" nsites="8" evalue="1.3e-003">
      <pos A="0.167696" C="0.167696" G="0.606653" T="0.0579565"/>
      <pos A="0.222565" C="0.167696" G="0.277435" T="0.332304"/>
      <pos A="0.442043" C="0.112826" G="0.332304" T="0.112826"/>
      <pos A="0.442043" C="0.222565" G="0.167696" T="0.167696"/>
      <pos A="0.112826" C="0.442043" G="0.387174" T="0.0579565"/>
      <pos A="0.0579565" C="0.222565" G="0.551784" T="0.167696"/>
      <pos A="0.0579565" C="0.112826" G="0.771262" T="0.0579565"/>
      <pos A="0.167696" C="0.112826" G="0.551784" T="0.167696"/>
      <pos A="0.167696" C="0.0579565" G="0.606653" T="0.167696"/>
      <pos A="0.112826" C="0.551784" G="0.222565" T="0.112826"/>
      <pos A="0.0579565" C="0.387174" G="0.112826" T="0.442043"/>
      <pos A="0.167696" C="0.222565" G="0.277435" T="0.332304"/>
      <pos A="0.00308642" C="0.442043" G="0.551784" T="0.00308642"/>
      <pos A="0.112826" C="0.0579565" G="0.606653" T="0.222565"/>
      <pos A="0.112826" C="0.277435" G="0.606653" T="0.00308642"/>
      <pos A="0.167696" C="0.442043" G="0.222565" T="0.167696"/>
      <pos A="0.112826" C="0.112826" G="0.716392" T="0.0579565"/>
      <pos A="0.826131" C="0.0579565" G="0.112826" T="0.00308642"/>
      <pos A="0.332304" C="0.222565" G="0.387174" T="0.0579565"/>
      <pos A="0.167696" C="0.222565" G="0.551784" T="0.0579565"/>
      <pos A="0.222565" C="0.222565" G="0.332304" T="0.222565"/>
      <pos A="0.332304" C="0.0579565" G="0.496914" T="0.112826"/>
      <pos A="0.112826" C="0.332304" G="0.551784" T="0.00308642"/>
      <pos A="0.167696" C="0.606653" G="0.00308642" T="0.222565"/>
      <pos A="0.222565" C="0.167696" G="0.112826" T="0.496914"/>
      <pos A="0.112826" C="0.551784" G="0.0579565" T="0.277435"/>
      <pos A="0.00308642" C="0.112826" G="0.551784" T="0.332304"/>
      <pos A="0.0579565" C="0.442043" G="0.167696" T="0.332304"/>
      <pos A="0.387174" C="0.387174" G="0.222565" T="0.00308642"/>
      <pos A="0.277435" C="0.332304" G="0.277435" T="0.112826"/>
      <pos A="0.222565" C="0.222565" G="0.167696" T="0.387174"/>
      <pos A="0.277435" C="0.496914" G="0.112826" T="0.112826"/>
      <pos A="0.167696" C="0.332304" G="0.332304" T="0.167696"/>
      <pos A="0.167696" C="0.442043" G="0.0579565" T="0.332304"/>
      <pos A="0.167696" C="0.112826" G="0.167696" T="0.551784"/>
      <pos A="0.00308642" C="0.442043" G="0.442043" T="0.112826"/>
      <pos A="0.112826" C="0.332304" G="0.442043" T="0.112826"/>
      <pos A="0.167696" C="0.551784" G="0.0579565" T="0.222565"/>
      <pos A="0.00308642" C="0.277435" G="0.606653" T="0.112826"/>
      <pos A="0.0579565" C="0.881001" G="0.0579565" T="0.00308642"/>
    </motif>
    <motif db="0" id="M106" alt="O106" length="40" nsites="8" evalue="1.3e-003">
      <pos A="0.265117" C="0.204649" G="0.290312" T="0.239922"/>
      <pos A="0.305429" C="0.310468" G="0.159297" T="0.224805"/>
      <pos A="0.194571" C="0.370937" G="0.290312" T="0.14418"/>
      <pos A="0.255039" C="0.270156" G="0.139141" T="0.335664"/>
      <pos A="0.224805" C="0.184492" G="0.330625" T="0.260078"/>
      <pos A="0.270156" C="0.113946" G="0.335664" T="0.280234"/>
      <pos A="0.219766" C="0.25" G="0.325586" T="0.204649"/>
      <pos A="0.179453" C="0.30039" G="0.260078" T="0.260078"/>
      <pos A="0.108907" C="0.194571" G="0.219766" T="0.476758"/>
      <pos A="0.174414" C="0.270156" G="0.295351" T="0.260078"/>
      <pos A="0.305429" C="0.255039" G="0.229844" T="0.209688"/>
      <pos A="0.295351" C="0.134102" G="0.411249" T="0.159297"/>
      <pos A="0.305429" C="0.159297" G="0.325586" T="0.209688"/>
      <pos A="0.360859" C="0.159297" G="0.234883" T="0.244961"/>
      <pos A="0.219766" C="0.164336" G="0.365898" T="0.25"/>
      <pos A="0.325586" C="0.244961" G="0.340703" T="0.0887506"/>
      <pos A="0.139141" C="0.310468" G="0.310468" T="0.239922"/>
      <pos A="0.255039" C="0.19961" G="0.219766" T="0.325586"/>
      <pos A="0.0685946" C="0.285273" G="0.275195" T="0.370937"/>
      <pos A="0.184492" C="0.310468" G="0.310468" T="0.194571"/>
      <pos A="0.174414" C="0.431405" G="0.219766" T="0.174414"/>
      <pos A="0.290312" C="0.239922" G="0.14418" T="0.325586"/>
      <pos A="0.310468" C="0.159297" G="0.30039" T="0.229844"/>
      <pos A="0.239922" C="0.25" G="0.169375" T="0.340703"/>
      <pos A="0.14418" C="0.214727" G="0.527148" T="0.113946"/>
      <pos A="0.360859" C="0.118985" G="0.214727" T="0.305429"/>
      <pos A="0.0988286" C="0.40621" G="0.421327" T="0.0736336"/>
      <pos A="0.315508" C="0.285273" G="0.174414" T="0.224805"/>
      <pos A="0.204649" C="0.189532" G="0.381015" T="0.224805"/>
      <pos A="0.184492" C="0.19961" G="0.35582" T="0.260078"/>
      <pos A="0.340703" C="0.14418" G="0.134102" T="0.381015"/>
      <pos A="0.280234" C="0.224805" G="0.189532" T="0.305429"/>
      <pos A="0.310468" C="0.189532" G="0.391093" T="0.108907"/>
      <pos A="0.204649" C="0.270156" G="0.219766" T="0.305429"/>
      <pos A="0.108907" C="0.285273" G="0.320547" T="0.285273"/>
      <pos A="0.229844" C="0.340703" G="0.330625" T="0.0988286"/>
      <pos A="0.330625" C="0.154258" G="0.30039" T="0.214727"/>
      <pos A="0.169375" C="0.224805" G="0.340703" T="0.265117"/>
      <pos A="0.14418" C="0.315508" G="0.290312" T="0.25"/>
      <pos A="0.35582" C="0.118985" G="0.255039" T="0.270156"/>
    </motif>
    <motif db="0" id="M107" alt="O107" length="40" nsites="8" evalue="1.3e-003">
      <pos A="0.216633" C="0.0564731" G="0.296713" T="0.43018"/>
      <pos A="0.136553" C="0.376793" G="0.403486" T="0.0831664"/>
      <pos A="0.216633" C="0.403486" G="0.216633" T="0.163246"/>
      <pos A="0.243326" C="0.3501" G="0.243326" T="0.163246"/>
      <pos A="0.27002" C="0.0831664" G="0.43018" T="0.216633"/>
      <pos A="0.0297798" C="0.456873" G="0.163246" T="0.3501"/>
      <pos A="0.136553" C="0.296713" G="0.483566" T="0.0831664"/>
      <pos A="0.00308642" C="0.10986" G="0.536954" T="0.3501"/>
      <pos A="0.296713" C="0.3501" G="0.243326" T="0.10986"/>
      <pos A="0.243326" C="0.10986" G="0.376793" T="0.27002"/>
      <pos A="0.136553" C="0.163246" G="0.3501" T="0.3501"/>
      <pos A="0.403486" C="0.243326" G="0.27002" T="0.0831664"/>
      <pos A="0.163246" C="0.216633" G="0.27002" T="0.3501"/>
      <pos A="0.216633" C="0.3501" G="0.163246" T="0.27002"/>
      <pos A="0.43018" C="0.0564731" G="0.136553" T="0.376793"/>
      <pos A="0.216633" C="0.163246" G="0.456873" T="0.163246"/>
      <pos A="0.136553" C="0.0831664" G="0.3501" T="0.43018"/>
      <pos A="0.243326" C="0.323406" G="0.323406" T="0.10986"/>
      <pos A="0.243326" C="0.403486" G="0.27002" T="0.0831664"/>
      <pos A="0.00308642" C="0.483566" G="0.403486" T="0.10986"/>
      <pos A="0.43018" C="0.243326" G="0.0564731" T="0.27002"/>
      <pos A="0.0297798" C="0.0297798" G="0.536954" T="0.403486"/>
      <pos A="0.0831664" C="0.323406" G="0.296713" T="0.296713"/>
      <pos A="0.0831664" C="0.18994" G="0.323406" T="0.403486"/>
      <pos A="0.27002" C="0.18994" G="0.10986" T="0.43018"/>
      <pos A="0.243326" C="0.0831664" G="0.27002" T="0.403486"/>
      <pos A="0.136553" C="0.10986" G="0.296713" T="0.456873"/>
      <pos A="0.10986" C="0.3501" G="0.43018" T="0.10986"/>
      <pos A="0.376793" C="0.10986" G="0.323406" T="0.18994"/>
      <pos A="0.10986" C="0.43018" G="0.323406" T="0.136553"/>
      <pos A="0.18994" C="0.27002" G="0.243326" T="0.296713"/>
      <pos A="0.243326" C="0.563647" G="0.10986" T="0.0831664"/>
      <pos A="0.216633" C="0.456873" G="0.136553" T="0.18994"/>
      <pos A="0.296713" C="0.18994" G="0.27002" T="0.243326"/>
      <pos A="0.10986" C="0.296713" G="0.3501" T="0.243326"/>
      <pos A="0.403486" C="0.18994" G="0.216633" T="0.18994"/>
      <pos A="0.243326" C="0.456873" G="0.136553" T="0.163246"/>
      <pos A="0.510261" C="0.136553" G="0.27002" T="0.0831664"/>
      <pos A="0.376793" C="0.10986" G="0.483566" T="0.0297798"/>
      <pos A="0.0297798" C="0.216633" G="0.323406" T="0.43018"/>
    </motif>
    <motif db="0" id="M108" alt="O108" length="40" nsites="8" evalue="1.3e-003">
      <pos A="0.117047" C="0.231006" G="0.382953" T="0.268994"/>
      <pos A="0.268994" C="0.0410736" G="0.42094" T="0.268994"/>
      <pos A="0.00308642" C="0.42094" G="0.117047" T="0.458926"/>
      <pos A="0.268994" C="0.231006" G="0.344967" T="0.155033"/>
      <pos A="0.231006" C="0.42094" G="0.231006" T="0.117047"/>
      <pos A="0.117047" C="0.496914" G="0.0790598" T="0.30698"/>
      <pos A="0.19302" C="0.00308642" G="0.155033" T="0.64886"/>
      <pos A="0.117047" C="0.155033" G="0.572887" T="0.155033"/>
      <pos A="0.117047" C="0.268994" G="0.382953" T="0.231006"/>
      <pos A="0.0790598" C="0.344967" G="0.42094" T="0.155033"/>
      <pos A="0.268994" C="0.268994" G="0.344967" T="0.117047"/>
      <pos A="0.231006" C="0.30698" G="0.231006" T="0.231006"/>
      <pos A="0.231006" C="0.42094" G="0.30698" T="0.0410736"/>
      <pos A="0.19302" C="0.344967" G="0.382953" T="0.0790598"/>
      <pos A="0.19302" C="0.231006" G="0.30698" T="0.268994"/>
      <pos A="0.458926" C="0.0790598" G="0.231006" T="0.231006"/>
      <pos A="0.117047" C="0.0410736" G="0.762821" T="0.0790598"/>
      <pos A="0.534901" C="0.117047" G="0.155033" T="0.19302"/>
      <pos A="0.231006" C="0.30698" G="0.268994" T="0.19302"/>
      <pos A="0.0410736" C="0.458926" G="0.155033" T="0.344967"/>
      <pos A="0.19302" C="0.117047" G="0.231006" T="0.458926"/>
      <pos A="0.0410736" C="0.231006" G="0.686847" T="0.0410736"/>
      <pos A="0.117047" C="0.231006" G="0.42094" T="0.231006"/>
      <pos A="0.268994" C="0.382953" G="0.231006" T="0.117047"/>
      <pos A="0.382953" C="0.30698" G="0.117047" T="0.19302"/>
      <pos A="0.268994" C="0.534901" G="0.0790598" T="0.117047"/>
      <pos A="0.00308642" C="0.117047" G="0.42094" T="0.458926"/>
      <pos A="0.155033" C="0.117047" G="0.610874" T="0.117047"/>
      <pos A="0.42094" C="0.117047" G="0.382953" T="0.0790598"/>
      <pos A="0.0790598" C="0.117047" G="0.382953" T="0.42094"/>
      <pos A="0.231006" C="0.344967" G="0.155033" T="0.268994"/>
      <pos A="0.117047" C="0.155033" G="0.268994" T="0.458926"/>
      <pos A="0.42094" C="0.231006" G="0.155033" T="0.19302"/>
      <pos A="0.117047" C="0.19302" G="0.42094" T="0.268994"/>
      <pos A="0.19302" C="0.117047" G="0.496914" T="0.19302"/>
      <pos A="0.155033" C="0.344967" G="0.0790598" T="0.42094"/>
      <pos A="0.0790598" C="0.117047" G="0.686847" T="0.117047"/>
      <pos A="0.268994" C="0.382953" G="0.268994" T="0.0790598"/>
      <pos A="0.231006" C="0.42094" G="0.0790598" T="0.268994"/>
      <pos A="0.0790598" C="0.344967" G="0.19302" T="0.382953"/>
    </motif>
    <motif db="0" id="M11" alt="O11" length="40" nsites="8" evalue="1.3e-003">
      <pos A="0.156607" C="0.38689" G="0.351069" T="0.105434"/>
      <pos A="0.223134" C="0.310129" G="0.125903" T="0.340834"/>
      <pos A="0.233369" C="0.299894" G="0.182195" T="0.284542"/>
      <pos A="0.228251" C="0.279425" G="0.315246" T="0.177078"/>
      <pos A="0.233369" C="0.15149" G="0.26919" T="0.345951"/>
      <pos A="0.274307" C="0.115669" G="0.438064" T="0.17196"/>
      <pos A="0.223134" C="0.182195" G="0.320364" T="0.274307"/>
      <pos A="0.274307" C="0.274307" G="0.182195" T="0.26919"/>
      <pos A="0.279425" C="0.361303" G="0.228251" T="0.131021"/>
      <pos A="0.161725" C="0.238486" G="0.26919" T="0.330599"/>
      <pos A="0.330599" C="0.166842" G="0.340834" T="0.161725"/>
      <pos A="0.17196" C="0.0644948" G="0.397125" T="0.366421"/>
      <pos A="0.274307" C="0.253838" G="0.38689" T="0.0849649"/>
      <pos A="0.228251" C="0.26919" G="0.407359" T="0.095199"/>
      <pos A="0.228251" C="0.258955" G="0.279425" T="0.233369"/>
      <pos A="0.310129" C="0.125903" G="0.258955" T="0.305011"/>
      <pos A="0.166842" C="0.381773" G="0.238486" T="0.212899"/>
      <pos A="0.330599" C="0.299894" G="0.182195" T="0.187312"/>
      <pos A="0.264073" C="0.141255" G="0.417594" T="0.177078"/>
      <pos A="0.15149" C="0.212899" G="0.264073" T="0.371538"/>
      <pos A="0.218017" C="0.166842" G="0.366421" T="0.248721"/>
      <pos A="0.345951" C="0.182195" G="0.279425" T="0.19243"/>
      <pos A="0.228251" C="0.182195" G="0.340834" T="0.248721"/>
      <pos A="0.161725" C="0.182195" G="0.397125" T="0.258955"/>
      <pos A="0.284542" C="0.212899" G="0.335717" T="0.166842"/>
      <pos A="0.17196" C="0.197547" G="0.223134" T="0.407359"/>
      <pos A="0.26919" C="0.223134" G="0.202665" T="0.305011"/>
      <pos A="0.0593778" C="0.325481" G="0.274307" T="0.340834"/>
      <pos A="0.187312" C="0.371538" G="0.105434" T="0.335717"/>
      <pos A="0.274307" C="0.351069" G="0.166842" T="0.207782"/>
      <pos A="0.218017" C="0.248721" G="0.371538" T="0.161725"/>
      <pos A="0.228251" C="0.284542" G="0.345951" T="0.141255"/>
      <pos A="0.340834" C="0.161725" G="0.26919" T="0.228251"/>
      <pos A="0.310129" C="0.233369" G="0.340834" T="0.115669"/>
      <pos A="0.202665" C="0.284542" G="0.243603" T="0.26919"/>
      <pos A="0.264073" C="0.376655" G="0.166842" T="0.19243"/>
      <pos A="0.120786" C="0.397125" G="0.284542" T="0.197547"/>
      <pos A="0.366421" C="0.146373" G="0.131021" T="0.356186"/>
      <pos A="0.238486" C="0.212899" G="0.305011" T="0.243603"/>
      <pos A="0.100317" C="0.228251" G="0.473885" T="0.197547"/>
    </motif>
    <motif db="0" id="M110" alt="O110" length="40" nsites="8" evalue="1.3e-003">
      <pos A="0.101852" C="0.101852" G="0.299383" T="0.496914"/>
      <pos A="0.496914" C="0.00308642" G="0.496914" T="0.00308642"/>
      <pos A="0.101852" C="0.398148" G="0.398148" T="0.101852"/>
      <pos A="0.299383" C="0.299383" G="0.299383" T="0.101852"/>
      <pos A="0.00308642" C="0.200617" G="0.694444" T="0.101852"/>
      <pos A="0.101852" C="0.595679" G="0.101852" T="0.200617"/>
      <pos A="0.398148" C="0.101852" G="0.101852" T="0.398148"/>
      <pos A="0.00308642" C="0.398148" G="0.200617" T="0.398148"/>
      <pos A="0.200617" C="0.299383" G="0.398148" T="0.101852"/>
      <pos A="0.299383" C="0.299383" G="0.398148" T="0.00308642"/>
      <pos A="0.595679" C="0.200617" G="0.200617" T="0.00308642"/>
      <pos A="0.694444" C="0.00308642" G="0.101852" T="0.200617"/>
      <pos A="0.200617" C="0.00308642" G="0.694444" T="0.101852"/>
      <pos A="0.101852" C="0.00308642" G="0.101852" T="0.79321"/>
      <pos A="0.200617" C="0.694444" G="0.101852" T="0.00308642"/>
      <pos A="0.398148" C="0.200617" G="0.00308642" T="0.398148"/>
      <pos A="0.299383" C="0.00308642" G="0.694444" T="0.00308642"/>
      <pos A="0.398148" C="0.00308642" G="0.595679" T="0.00308642"/>
      <pos A="0.200617" C="0.200617" G="0.101852" T="0.496914"/>
      <pos A="0.00308642" C="0.00308642" G="0.398148" T="0.595679"/>
      <pos A="0.496914" C="0.101852" G="0.200617" T="0.200617"/>
      <pos A="0.299383" C="0.200617" G="0.200617" T="0.299383"/>
      <pos A="0.299383" C="0.496914" G="0.101852" T="0.101852"/>
      <pos A="0.00308642" C="0.101852" G="0.595679" T="0.299383"/>
      <pos A="0.00308642" C="0.398148" G="0.299383" T="0.299383"/>
      <pos A="0.299383" C="0.299383" G="0.398148" T="0.00308642"/>
      <pos A="0.200617" C="0.496914" G="0.200617" T="0.101852"/>
      <pos A="0.101852" C="0.398148" G="0.200617" T="0.299383"/>
      <pos A="0.200617" C="0.398148" G="0.101852" T="0.299383"/>
      <pos A="0.200617" C="0.200617" G="0.398148" T="0.200617"/>
      <pos A="0.891975" C="0.00308642" G="0.00308642" T="0.101852"/>
      <pos A="0.398148" C="0.00308642" G="0.595679" T="0.00308642"/>
      <pos A="0.299383" C="0.101852" G="0.496914" T="0.101852"/>
      <pos A="0.299383" C="0.200617" G="0.398148" T="0.101852"/>
      <pos A="0.101852" C="0.595679" G="0.101852" T="0.200617"/>
      <pos A="0.299383" C="0.00308642" G="0.595679" T="0.101852"/>
      <pos A="0.101852" C="0.00308642" G="0.891975" T="0.00308642"/>
      <pos A="0.200617" C="0.299383" G="0.496914" T="0.00308642"/>
      <pos A="0.101852" C="0.299383" G="0.595679" T="0.00308642"/>
      <pos A="0.299383" C="0.101852" G="0.496914" T="0.101852"/>
    </motif>
    <motif db="0" id="M111" alt="O111" length="40" nsites="8" evalue="1.3e-003">
      <pos A="0.189532" C="0.194571" G="0.255039" T="0.360859"/>
      <pos A="0.0937896" C="0.40621" G="0.164336" T="0.335664"/>
      <pos A="0.370937" C="0.30039" G="0.0736336" T="0.255039"/>
      <pos A="0.219766" C="0.305429" G="0.285273" T="0.189532"/>
      <pos A="0.189532" C="0.209688" G="0.396132" T="0.204649"/>
      <pos A="0.108907" C="0.270156" G="0.365898" T="0.255039"/>
      <pos A="0.35582" C="0.265117" G="0.219766" T="0.159297"/>
      <pos A="0.194571" C="0.189532" G="0.265117" T="0.350781"/>
      <pos A="0.209688" C="0.194571" G="0.30039" T="0.295351"/>
      <pos A="0.40621" C="0.108907" G="0.340703" T="0.14418"/>
      <pos A="0.320547" C="0.189532" G="0.330625" T="0.159297"/>
      <pos A="0.174414" C="0.159297" G="0.431405" T="0.234883"/>
      <pos A="0.174414" C="0.290312" G="0.270156" T="0.265117"/>
      <pos A="0.179453" C="0.260078" G="0.270156" T="0.290312"/>
      <pos A="0.189532" C="0.295351" G="0.204649" T="0.310468"/>
      <pos A="0.320547" C="0.315508" G="0.260078" T="0.103868"/>
      <pos A="0.244961" C="0.184492" G="0.381015" T="0.189532"/>
      <pos A="0.265117" C="0.224805" G="0.325586" T="0.184492"/>
      <pos A="0.275195" C="0.19961" G="0.295351" T="0.229844"/>
      <pos A="0.0685946" C="0.365898" G="0.370937" T="0.194571"/>
      <pos A="0.325586" C="0.209688" G="0.169375" T="0.295351"/>
      <pos A="0.164336" C="0.310468" G="0.244961" T="0.280234"/>
      <pos A="0.280234" C="0.260078" G="0.189532" T="0.270156"/>
      <pos A="0.204649" C="0.139141" G="0.401171" T="0.255039"/>
      <pos A="0.229844" C="0.204649" G="0.370937" T="0.194571"/>
      <pos A="0.391093" C="0.108907" G="0.270156" T="0.229844"/>
      <pos A="0.260078" C="0.174414" G="0.224805" T="0.340703"/>
      <pos A="0.19961" C="0.270156" G="0.386054" T="0.14418"/>
      <pos A="0.224805" C="0.285273" G="0.255039" T="0.234883"/>
      <pos A="0.265117" C="0.244961" G="0.340703" T="0.149219"/>
      <pos A="0.209688" C="0.224805" G="0.265117" T="0.30039"/>
      <pos A="0.270156" C="0.19961" G="0.194571" T="0.335664"/>
      <pos A="0.134102" C="0.381015" G="0.330625" T="0.154258"/>
      <pos A="0.270156" C="0.280234" G="0.174414" T="0.275195"/>
      <pos A="0.14418" C="0.330625" G="0.149219" T="0.375976"/>
      <pos A="0.0937896" C="0.345742" G="0.19961" T="0.360859"/>
      <pos A="0.244961" C="0.275195" G="0.375976" T="0.103868"/>
      <pos A="0.30039" C="0.209688" G="0.370937" T="0.118985"/>
      <pos A="0.0988286" C="0.174414" G="0.40621" T="0.320547"/>
      <pos A="0.189532" C="0.391093" G="0.370937" T="0.0484375"/>
    </motif>
    <motif db="0" id="M114" alt="O114" length="40" nsites="8" evalue="1.3e-003">
      <pos A="0.126543" C="0.496914" G="0.25" T="0.126543"/>
      <pos A="0.373457" C="0.25" G="0.126543" T="0.25"/>
      <pos A="0.25" C="0.00308642" G="0.00308642" T="0.743827"/>
      <pos A="0.126543" C="0.373457" G="0.25" T="0.25"/>
      <pos A="0.373457" C="0.00308642" G="0.25" T="0.373457"/>
      <pos A="0.25" C="0.25" G="0.00308642" T="0.496914"/>
      <pos A="0.126543" C="0.62037" G="0.126543" T="0.126543"/>
      <pos A="0.25" C="0.25" G="0.126543" T="0.373457"/>
      <pos A="0.373457" C="0.126543" G="0.126543" T="0.373457"/>
      <pos A="0.00308642" C="0.62037" G="0.25" T="0.126543"/>
      <pos A="0.496914" C="0.373457" G="0.126543" T="0.00308642"/>
      <pos A="0.373457" C="0.25" G="0.25" T="0.126543"/>
      <pos A="0.126543" C="0.00308642" G="0.743827" T="0.126543"/>
      <pos A="0.25" C="0.00308642" G="0.496914" T="0.25"/>
      <pos A="0.126543" C="0.373457" G="0.373457" T="0.126543"/>
      <pos A="0.126543" C="0.00308642" G="0.373457" T="0.496914"/>
      <pos A="0.00308642" C="0.743827" G="0.126543" T="0.126543"/>
      <pos A="0.00308642" C="0.25" G="0.496914" T="0.25"/>
      <pos A="0.25" C="0.126543" G="0.126543" T="0.496914"/>
      <pos A="0.373457" C="0.00308642" G="0.496914" T="0.126543"/>
      <pos A="0.126543" C="0.62037" G="0.00308642" T="0.25"/>
      <pos A="0.126543" C="0.25" G="0.373457" T="0.25"/>
      <pos A="0.126543" C="0.126543" G="0.25" T="0.496914"/>
      <pos A="0.00308642" C="0.00308642" G="0.867284" T="0.126543"/>
      <pos A="0.126543" C="0.373457" G="0.496914" T="0.00308642"/>
      <pos A="0.126543" C="0.126543" G="0.496914" T="0.25"/>
      <pos A="0.62037" C="0.25" G="0.00308642" T="0.126543"/>
      <pos A="0.25" C="0.25" G="0.126543" T="0.373457"/>
      <pos A="0.62037" C="0.373457" G="0.00308642" T="0.00308642"/>
      <pos A="0.62037" C="0.00308642" G="0.25" T="0.126543"/>
      <pos A="0.126543" C="0.126543" G="0.62037" T="0.126543"/>
      <pos A="0.126543" C="0.373457" G="0.25" T="0.25"/>
      <pos A="0.373457" C="0.25" G="0.25" T="0.126543"/>
      <pos A="0.00308642" C="0.25" G="0.373457" T="0.373457"/>
      <pos A="0.00308642" C="0.373457" G="0.373457" T="0.25"/>
      <pos A="0.00308642" C="0.496914" G="0.25" T="0.25"/>
      <pos A="0.126543" C="0.00308642" G="0.373457" T="0.496914"/>
      <pos A="0.126543" C="0.00308642" G="0.62037" T="0.25"/>
      <pos A="0.00308642" C="0.126543" G="0.743827" T="0.126543"/>
      <pos A="0.00308642" C="0.126543" G="0.496914" T="0.373457"/>
    </motif>
    <motif db="0" id="M115" alt="O115" length="40" nsites="8" evalue="1.3e-003">
      <pos A="0.188585" C="0.193598" G="0.243733" T="0.374084"/>
      <pos A="0.148477" C="0.479367" G="0.243733" T="0.128424"/>
      <pos A="0.23872" C="0.188585" G="0.333975" T="0.23872"/>
      <pos A="0.359043" C="0.213652" G="0.193598" T="0.233707"/>
      <pos A="0.328962" C="0.248747" G="0.293868" T="0.128424"/>
      <pos A="0.213652" C="0.123409" G="0.359043" T="0.303895"/>
      <pos A="0.163518" C="0.308909" G="0.243733" T="0.283841"/>
      <pos A="0.168531" C="0.313922" G="0.198612" T="0.318935"/>
      <pos A="0.15349" C="0.188585" G="0.333975" T="0.323949"/>
      <pos A="0.158504" C="0.293868" G="0.328962" T="0.218666"/>
      <pos A="0.233707" C="0.344003" G="0.258773" T="0.163518"/>
      <pos A="0.258773" C="0.163518" G="0.344003" T="0.233707"/>
      <pos A="0.218666" C="0.208639" G="0.298881" T="0.273814"/>
      <pos A="0.223679" C="0.15349" G="0.35403" T="0.268801"/>
      <pos A="0.233707" C="0.293868" G="0.263787" T="0.208639"/>
      <pos A="0.298881" C="0.163518" G="0.409178" T="0.128424"/>
      <pos A="0.283841" C="0.323949" G="0.228692" T="0.163518"/>
      <pos A="0.374084" C="0.263787" G="0.198612" T="0.163518"/>
      <pos A="0.193598" C="0.188585" G="0.273814" T="0.344003"/>
      <pos A="0.193598" C="0.323949" G="0.293868" T="0.188585"/>
      <pos A="0.143464" C="0.298881" G="0.288854" T="0.268801"/>
      <pos A="0.183571" C="0.133437" G="0.193598" T="0.489394"/>
      <pos A="0.143464" C="0.23872" G="0.434245" T="0.183571"/>
      <pos A="0.268801" C="0.218666" G="0.278828" T="0.233707"/>
      <pos A="0.374084" C="0.273814" G="0.233707" T="0.118396"/>
      <pos A="0.163518" C="0.148477" G="0.384111" T="0.303895"/>
      <pos A="0.278828" C="0.118396" G="0.389124" T="0.213652"/>
      <pos A="0.178558" C="0.278828" G="0.33899" T="0.203626"/>
      <pos A="0.128424" C="0.258773" G="0.33899" T="0.273814"/>
      <pos A="0.349016" C="0.233707" G="0.228692" T="0.188585"/>
      <pos A="0.243733" C="0.248747" G="0.318935" T="0.188585"/>
      <pos A="0.173545" C="0.303895" G="0.233707" T="0.288854"/>
      <pos A="0.36907" C="0.273814" G="0.113383" T="0.243733"/>
      <pos A="0.23872" C="0.218666" G="0.394137" T="0.148477"/>
      <pos A="0.303895" C="0.323949" G="0.25376" T="0.118396"/>
      <pos A="0.439258" C="0.0983427" G="0.183571" T="0.278828"/>
      <pos A="0.0682617" C="0.524488" G="0.128424" T="0.278828"/>
      <pos A="0.273814" C="0.198612" G="0.248747" T="0.278828"/>
      <pos A="0.173545" C="0.218666" G="0.36907" T="0.23872"/>
      <pos A="0.168531" C="0.278828" G="0.36907" T="0.183571"/>
    </motif>
    <motif db="0" id="M116" alt="O116" length="40" nsites="8" evalue="1.3e-003">
      <pos A="0.398148" C="0.101852" G="0.101852" T="0.398148"/>
      <pos A="0.200617" C="0.200617" G="0.200617" T="0.398148"/>
      <pos A="0.398148" C="0.101852" G="0.200617" T="0.299383"/>
      <pos A="0.299383" C="0.101852" G="0.398148" T="0.200617"/>
      <pos A="0.299383" C="0.299383" G="0.200617" T="0.200617"/>
      <pos A="0.299383" C="0.299383" G="0.299383" T="0.101852"/>
      <pos A="0.200617" C="0.496914" G="0.101852" T="0.200617"/>
      <pos A="0.299383" C="0.101852" G="0.299383" T="0.299383"/>
      <pos A="0.101852" C="0.200617" G="0.694444" T="0.00308642"/>
      <pos A="0.101852" C="0.299383" G="0.595679" T="0.00308642"/>
      <pos A="0.00308642" C="0.299383" G="0.496914" T="0.200617"/>
      <pos A="0.101852" C="0.00308642" G="0.101852" T="0.79321"/>
      <pos A="0.101852" C="0.299383" G="0.496914" T="0.101852"/>
      <pos A="0.101852" C="0.398148" G="0.398148" T="0.101852"/>
      <pos A="0.398148" C="0.00308642" G="0.398148" T="0.200617"/>
      <pos A="0.101852" C="0.101852" G="0.694444" T="0.101852"/>
      <pos A="0.101852" C="0.299383" G="0.200617" T="0.398148"/>
      <pos A="0.200617" C="0.595679" G="0.200617" T="0.00308642"/>
      <pos A="0.299383" C="0.496914" G="0.101852" T="0.101852"/>
      <pos A="0.101852" C="0.00308642" G="0.694444" T="0.200617"/>
      <pos A="0.496914" C="0.200617" G="0.200617" T="0.101852"/>
      <pos A="0.299383" C="0.200617" G="0.299383" T="0.200617"/>
      <pos A="0.200617" C="0.398148" G="0.299383" T="0.101852"/>
      <pos A="0.101852" C="0.299383" G="0.595679" T="0.00308642"/>
      <pos A="0.299383" C="0.496914" G="0.00308642" T="0.200617"/>
      <pos A="0.496914" C="0.00308642" G="0.496914" T="0.00308642"/>
      <pos A="0.299383" C="0.398148" G="0.200617" T="0.101852"/>
      <pos A="0.398148" C="0.101852" G="0.299383" T="0.200617"/>
      <pos A="0.496914" C="0.101852" G="0.00308642" T="0.398148"/>
      <pos A="0.00308642" C="0.101852" G="0.398148" T="0.496914"/>
      <pos A="0.200617" C="0.299383" G="0.299383" T="0.200617"/>
      <pos A="0.398148" C="0.299383" G="0.101852" T="0.200617"/>
      <pos A="0.00308642" C="0.496914" G="0.496914" T="0.00308642"/>
      <pos A="0.595679" C="0.101852" G="0.299383" T="0.00308642"/>
      <pos A="0.101852" C="0.299383" G="0.595679" T="0.00308642"/>
      <pos A="0.101852" C="0.398148" G="0.398148" T="0.101852"/>
      <pos A="0.299383" C="0.101852" G="0.101852" T="0.496914"/>
      <pos A="0.299383" C="0.200617" G="0.299383" T="0.200617"/>
      <pos A="0.398148" C="0.496914" G="0.00308642" T="0.101852"/>
      <pos A="0.496914" C="0.200617" G="0.101852" T="0.200617"/>
    </motif>
    <motif db="0" id="M117" alt="O117" length="40" nsites="8" evalue="1.3e-003">
      <pos A="0.178558" C="0.424218" G="0.248747" T="0.148477"/>
      <pos A="0.298881" C="0.173545" G="0.228692" T="0.298881"/>
      <pos A="0.208639" C="0.203626" G="0.288854" T="0.298881"/>
      <pos A="0.273814" C="0.233707" G="0.193598" T="0.298881"/>
      <pos A="0.374084" C="0.178558" G="0.183571" T="0.263787"/>
      <pos A="0.243733" C="0.213652" G="0.313922" T="0.228692"/>
      <pos A="0.148477" C="0.25376" G="0.399151" T="0.198612"/>
      <pos A="0.198612" C="0.158504" G="0.208639" T="0.434245"/>
      <pos A="0.263787" C="0.293868" G="0.278828" T="0.163518"/>
      <pos A="0.228692" C="0.213652" G="0.233707" T="0.323949"/>
      <pos A="0.0732751" C="0.399151" G="0.33899" T="0.188585"/>
      <pos A="0.36907" C="0.349016" G="0.158504" T="0.123409"/>
      <pos A="0.168531" C="0.128424" G="0.444273" T="0.258773"/>
      <pos A="0.223679" C="0.168531" G="0.36907" T="0.23872"/>
      <pos A="0.248747" C="0.323949" G="0.283841" T="0.143464"/>
      <pos A="0.188585" C="0.283841" G="0.193598" T="0.333975"/>
      <pos A="0.333975" C="0.273814" G="0.168531" T="0.223679"/>
      <pos A="0.193598" C="0.243733" G="0.439258" T="0.123409"/>
      <pos A="0.364056" C="0.0933294" G="0.344003" T="0.198612"/>
      <pos A="0.278828" C="0.108369" G="0.389124" T="0.223679"/>
      <pos A="0.113383" C="0.283841" G="0.35403" T="0.248747"/>
      <pos A="0.288854" C="0.173545" G="0.223679" T="0.313922"/>
      <pos A="0.168531" C="0.198612" G="0.313922" T="0.318935"/>
      <pos A="0.223679" C="0.203626" G="0.333975" T="0.23872"/>
      <pos A="0.0933294" C="0.318935" G="0.344003" T="0.243733"/>
      <pos A="0.25376" C="0.268801" G="0.123409" T="0.35403"/>
      <pos A="0.133437" C="0.168531" G="0.474353" T="0.223679"/>
      <pos A="0.223679" C="0.404164" G="0.263787" T="0.108369"/>
      <pos A="0.288854" C="0.283841" G="0.193598" T="0.233707"/>
      <pos A="0.23872" C="0.223679" G="0.429232" T="0.108369"/>
      <pos A="0.313922" C="0.364056" G="0.15349" T="0.168531"/>
      <pos A="0.233707" C="0.25376" G="0.303895" T="0.208639"/>
      <pos A="0.349016" C="0.193598" G="0.128424" T="0.328962"/>
      <pos A="0.374084" C="0.143464" G="0.248747" T="0.233707"/>
      <pos A="0.23872" C="0.33899" G="0.258773" T="0.163518"/>
      <pos A="0.198612" C="0.233707" G="0.23872" T="0.328962"/>
      <pos A="0.118396" C="0.248747" G="0.379097" T="0.25376"/>
      <pos A="0.148477" C="0.158504" G="0.394137" T="0.298881"/>
      <pos A="0.203626" C="0.33899" G="0.173545" T="0.283841"/>
      <pos A="0.193598" C="0.143464" G="0.429232" T="0.233707"/>
    </motif>
    <motif db="0" id="M118" alt="O118" length="40" nsites="8" evalue="1.3e-003">
      <pos A="0.113383" C="0.323949" G="0.268801" T="0.293868"/>
      <pos A="0.168531" C="0.48438" G="0.208639" T="0.13845"/>
      <pos A="0.228692" C="0.333975" G="0.168531" T="0.268801"/>
      <pos A="0.178558" C="0.25376" G="0.313922" T="0.25376"/>
      <pos A="0.15349" C="0.168531" G="0.288854" T="0.389124"/>
      <pos A="0.218666" C="0.183571" G="0.349016" T="0.248747"/>
      <pos A="0.128424" C="0.308909" G="0.288854" T="0.273814"/>
      <pos A="0.188585" C="0.173545" G="0.188585" T="0.449286"/>
      <pos A="0.318935" C="0.223679" G="0.148477" T="0.308909"/>
      <pos A="0.25376" C="0.273814" G="0.23872" T="0.233707"/>
      <pos A="0.223679" C="0.163518" G="0.444273" T="0.168531"/>
      <pos A="0.298881" C="0.248747" G="0.188585" T="0.263787"/>
      <pos A="0.198612" C="0.118396" G="0.394137" T="0.288854"/>
      <pos A="0.303895" C="0.203626" G="0.278828" T="0.213652"/>
      <pos A="0.188585" C="0.193598" G="0.293868" T="0.323949"/>
      <pos A="0.288854" C="0.143464" G="0.409178" T="0.158504"/>
      <pos A="0.328962" C="0.323949" G="0.23872" T="0.108369"/>
      <pos A="0.188585" C="0.103356" G="0.364056" T="0.344003"/>
      <pos A="0.228692" C="0.208639" G="0.35403" T="0.208639"/>
      <pos A="0.25376" C="0.308909" G="0.273814" T="0.163518"/>
      <pos A="0.359043" C="0.374084" G="0.158504" T="0.108369"/>
      <pos A="0.188585" C="0.198612" G="0.328962" T="0.283841"/>
      <pos A="0.328962" C="0.288854" G="0.15349" T="0.228692"/>
      <pos A="0.183571" C="0.268801" G="0.333975" T="0.213652"/>
      <pos A="0.168531" C="0.313922" G="0.344003" T="0.173545"/>
      <pos A="0.223679" C="0.118396" G="0.233707" T="0.424218"/>
      <pos A="0.183571" C="0.188585" G="0.308909" T="0.318935"/>
      <pos A="0.0983427" C="0.35403" G="0.328962" T="0.218666"/>
      <pos A="0.178558" C="0.439258" G="0.163518" T="0.218666"/>
      <pos A="0.293868" C="0.158504" G="0.298881" T="0.248747"/>
      <pos A="0.13845" C="0.35403" G="0.384111" T="0.123409"/>
      <pos A="0.273814" C="0.198612" G="0.273814" T="0.25376"/>
      <pos A="0.328962" C="0.0582351" G="0.258773" T="0.35403"/>
      <pos A="0.268801" C="0.323949" G="0.293868" T="0.113383"/>
      <pos A="0.33899" C="0.193598" G="0.233707" T="0.233707"/>
      <pos A="0.208639" C="0.384111" G="0.198612" T="0.208639"/>
      <pos A="0.293868" C="0.228692" G="0.35403" T="0.123409"/>
      <pos A="0.108369" C="0.213652" G="0.469339" T="0.208639"/>
      <pos A="0.243733" C="0.198612" G="0.143464" T="0.414192"/>
      <pos A="0.163518" C="0.25376" G="0.409178" T="0.173545"/>
    </motif>
    <motif db="0" id="M119" alt="O119" length="40" nsites="8" evalue="1.3e-003">
      <pos A="0.228692" C="0.148477" G="0.344003" T="0.278828"/>
      <pos A="0.213652" C="0.213652" G="0.364056" T="0.208639"/>
      <pos A="0.173545" C="0.193598" G="0.409178" T="0.223679"/>
      <pos A="0.233707" C="0.258773" G="0.25376" T="0.25376"/>
      <pos A="0.273814" C="0.148477" G="0.208639" T="0.36907"/>
      <pos A="0.178558" C="0.559582" G="0.168531" T="0.0933294"/>
      <pos A="0.359043" C="0.303895" G="0.123409" T="0.213652"/>
      <pos A="0.0782884" C="0.228692" G="0.394137" T="0.298881"/>
      <pos A="0.35403" C="0.193598" G="0.313922" T="0.13845"/>
      <pos A="0.248747" C="0.23872" G="0.349016" T="0.163518"/>
      <pos A="0.364056" C="0.0782884" G="0.35403" T="0.203626"/>
      <pos A="0.233707" C="0.293868" G="0.293868" T="0.178558"/>
      <pos A="0.308909" C="0.258773" G="0.228692" T="0.203626"/>
      <pos A="0.25376" C="0.333975" G="0.198612" T="0.213652"/>
      <pos A="0.163518" C="0.128424" G="0.36907" T="0.33899"/>
      <pos A="0.258773" C="0.178558" G="0.374084" T="0.188585"/>
      <pos A="0.15349" C="0.308909" G="0.258773" T="0.278828"/>
      <pos A="0.188585" C="0.273814" G="0.243733" T="0.293868"/>
      <pos A="0.313922" C="0.163518" G="0.288854" T="0.233707"/>
      <pos A="0.298881" C="0.349016" G="0.263787" T="0.0883151"/>
      <pos A="0.128424" C="0.208639" G="0.268801" T="0.394137"/>
      <pos A="0.0482074" C="0.218666" G="0.359043" T="0.374084"/>
      <pos A="0.268801" C="0.223679" G="0.228692" T="0.278828"/>
      <pos A="0.158504" C="0.328962" G="0.313922" T="0.198612"/>
      <pos A="0.223679" C="0.208639" G="0.283841" T="0.283841"/>
      <pos A="0.23872" C="0.228692" G="0.283841" T="0.248747"/>
      <pos A="0.288854" C="0.263787" G="0.128424" T="0.318935"/>
      <pos A="0.218666" C="0.208639" G="0.399151" T="0.173545"/>
      <pos A="0.333975" C="0.178558" G="0.313922" T="0.173545"/>
      <pos A="0.223679" C="0.273814" G="0.318935" T="0.183571"/>
      <pos A="0.178558" C="0.208639" G="0.409178" T="0.203626"/>
      <pos A="0.328962" C="0.23872" G="0.293868" T="0.13845"/>
      <pos A="0.318935" C="0.273814" G="0.223679" T="0.183571"/>
      <pos A="0.233707" C="0.118396" G="0.439258" T="0.208639"/>
      <pos A="0.148477" C="0.263787" G="0.344003" T="0.243733"/>
      <pos A="0.123409" C="0.469339" G="0.203626" T="0.203626"/>
      <pos A="0.298881" C="0.15349" G="0.183571" T="0.364056"/>
      <pos A="0.25376" C="0.183571" G="0.384111" T="0.178558"/>
      <pos A="0.293868" C="0.288854" G="0.118396" T="0.298881"/>
      <pos A="0.228692" C="0.273814" G="0.203626" T="0.293868"/>
    </motif>
    <motif db="0" id="M12" alt="O12" length="40" nsites="8" evalue="1.3e-003">
      <pos A="0.222565" C="0.332304" G="0.222565" T="0.222565"/>
      <pos A="0.00308642" C="0.661523" G="0.332304" T="0.00308642"/>
      <pos A="0.881001" C="0.00308642" G="0.112826" T="0.00308642"/>
      <pos A="0.112826" C="0.00308642" G="0.442043" T="0.442043"/>
      <pos A="0.00308642" C="0.442043" G="0.222565" T="0.332304"/>
      <pos A="0.661523" C="0.00308642" G="0.222565" T="0.112826"/>
      <pos A="0.112826" C="0.112826" G="0.442043" T="0.332304"/>
      <pos A="0.222565" C="0.332304" G="0.332304" T="0.112826"/>
      <pos A="0.442043" C="0.112826" G="0.112826" T="0.332304"/>
      <pos A="0.00308642" C="0.881001" G="0.00308642" T="0.112826"/>
      <pos A="0.222565" C="0.222565" G="0.332304" T="0.222565"/>
      <pos A="0.222565" C="0.222565" G="0.332304" T="0.222565"/>
      <pos A="0.00308642" C="0.222565" G="0.222565" T="0.551784"/>
      <pos A="0.112826" C="0.332304" G="0.442043" T="0.112826"/>
      <pos A="0.00308642" C="0.551784" G="0.112826" T="0.332304"/>
      <pos A="0.112826" C="0.332304" G="0.332304" T="0.222565"/>
      <pos A="0.112826" C="0.442043" G="0.00308642" T="0.442043"/>
      <pos A="0.661523" C="0.222565" G="0.112826" T="0.00308642"/>
      <pos A="0.112826" C="0.332304" G="0.551784" T="0.00308642"/>
      <pos A="0.332304" C="0.00308642" G="0.551784" T="0.112826"/>
      <pos A="0.00308642" C="0.551784" G="0.332304" T="0.112826"/>
      <pos A="0.112826" C="0.222565" G="0.661523" T="0.00308642"/>
      <pos A="0.112826" C="0.442043" G="0.442043" T="0.00308642"/>
      <pos A="0.551784" C="0.112826" G="0.112826" T="0.222565"/>
      <pos A="0.332304" C="0.112826" G="0.332304" T="0.222565"/>
      <pos A="0.112826" C="0.222565" G="0.222565" T="0.442043"/>
      <pos A="0.112826" C="0.332304" G="0.112826" T="0.442043"/>
      <pos A="0.222565" C="0.00308642" G="0.442043" T="0.332304"/>
      <pos A="0.00308642" C="0.00308642" G="0.551784" T="0.442043"/>
      <pos A="0.00308642" C="0.222565" G="0.442043" T="0.332304"/>
      <pos A="0.222565" C="0.222565" G="0.442043" T="0.112826"/>
      <pos A="0.332304" C="0.442043" G="0.222565" T="0.00308642"/>
      <pos A="0.222565" C="0.222565" G="0.332304" T="0.222565"/>
      <pos A="0.442043" C="0.442043" G="0.112826" T="0.00308642"/>
      <pos A="0.332304" C="0.112826" G="0.112826" T="0.442043"/>
      <pos A="0.112826" C="0.222565" G="0.661523" T="0.00308642"/>
      <pos A="0.222565" C="0.222565" G="0.442043" T="0.112826"/>
      <pos A="0.332304" C="0.222565" G="0.442043" T="0.00308642"/>
      <pos A="0.661523" C="0.00308642" G="0.112826" T="0.222565"/>
      <pos A="0.112826" C="0.112826" G="0.442043" T="0.332304"/>
    </motif>
    <motif db="0" id="M120" alt="O120" length="40" nsites="8" evalue="1.3e-003">
      <pos A="0.40873" C="0.391093" G="0.126543" T="0.0736336"/>
      <pos A="0.0912701" C="0.214727" G="0.444004" T="0.25"/>
      <pos A="0.19709" C="0.232363" G="0.285273" T="0.285273"/>
      <pos A="0.35582" C="0.338184" G="0.19709" T="0.108907"/>
      <pos A="0.25" C="0.126543" G="0.320547" T="0.30291"/>
      <pos A="0.00308642" C="0.40873" G="0.444004" T="0.14418"/>
      <pos A="0.179453" C="0.055996" G="0.40873" T="0.35582"/>
      <pos A="0.126543" C="0.35582" G="0.444004" T="0.0736336"/>
      <pos A="0.179453" C="0.338184" G="0.338184" T="0.14418"/>
      <pos A="0.0736336" C="0.40873" G="0.30291" T="0.214727"/>
      <pos A="0.0383595" C="0.373457" G="0.391093" T="0.19709"/>
      <pos A="0.320547" C="0.19709" G="0.232363" T="0.25"/>
      <pos A="0.19709" C="0.40873" G="0.0912701" T="0.30291"/>
      <pos A="0.161816" C="0.232363" G="0.285273" T="0.320547"/>
      <pos A="0.00308642" C="0.267637" G="0.338184" T="0.391093"/>
      <pos A="0.479277" C="0.232363" G="0.232363" T="0.055996"/>
      <pos A="0.232363" C="0.19709" G="0.40873" T="0.161816"/>
      <pos A="0.35582" C="0.19709" G="0.19709" T="0.25"/>
      <pos A="0.14418" C="0.108907" G="0.496914" T="0.25"/>
      <pos A="0.267637" C="0.320547" G="0.338184" T="0.0736336"/>
      <pos A="0.020723" C="0.285273" G="0.62037" T="0.0736336"/>
      <pos A="0.25" C="0.126543" G="0.285273" T="0.338184"/>
      <pos A="0.25" C="0.267637" G="0.479277" T="0.00308642"/>
      <pos A="0.40873" C="0.30291" G="0.179453" T="0.108907"/>
      <pos A="0.108907" C="0.320547" G="0.338184" T="0.232363"/>
      <pos A="0.35582" C="0.126543" G="0.30291" T="0.214727"/>
      <pos A="0.14418" C="0.161816" G="0.444004" T="0.25"/>
      <pos A="0.108907" C="0.25" G="0.479277" T="0.161816"/>
      <pos A="0.161816" C="0.14418" G="0.267637" T="0.426366"/>
      <pos A="0.179453" C="0.19709" G="0.496914" T="0.126543"/>
      <pos A="0.19709" C="0.25" G="0.549823" T="0.00308642"/>
      <pos A="0.267637" C="0.320547" G="0.020723" T="0.391093"/>
      <pos A="0.30291" C="0.285273" G="0.055996" T="0.35582"/>
      <pos A="0.0736336" C="0.320547" G="0.391093" T="0.214727"/>
      <pos A="0.285273" C="0.108907" G="0.40873" T="0.19709"/>
      <pos A="0.161816" C="0.161816" G="0.444004" T="0.232363"/>
      <pos A="0.35582" C="0.25" G="0.30291" T="0.0912701"/>
      <pos A="0.108907" C="0.426366" G="0.19709" T="0.267637"/>
      <pos A="0.285273" C="0.25" G="0.214727" T="0.25"/>
      <pos A="0.19709" C="0.179453" G="0.35582" T="0.267637"/>
    </motif>
    <motif db="0" id="M121" alt="O121" length="40" nsites="8" evalue="1.3e-003">
      <pos A="0.12758" C="0.467865" G="0.318472" T="0.086083"/>
      <pos A="0.14418" C="0.409768" G="0.35167" T="0.0943822"/>
      <pos A="0.235476" C="0.185678" G="0.318472" T="0.260374"/>
      <pos A="0.268675" C="0.102681" G="0.434667" T="0.193977"/>
      <pos A="0.227176" C="0.268675" G="0.326771" T="0.177379"/>
      <pos A="0.36827" C="0.285273" G="0.119281" T="0.227176"/>
      <pos A="0.102681" C="0.318472" G="0.393168" T="0.185678"/>
      <pos A="0.0694835" C="0.567461" G="0.193977" T="0.169079"/>
      <pos A="0.13588" C="0.268675" G="0.185678" T="0.409768"/>
      <pos A="0.193977" C="0.36827" G="0.335071" T="0.102681"/>
      <pos A="0.301873" C="0.185678" G="0.35997" T="0.15248"/>
      <pos A="0.243775" C="0.293573" G="0.268675" T="0.193977"/>
      <pos A="0.0943822" C="0.418067" G="0.227176" T="0.260374"/>
      <pos A="0.15248" C="0.210577" G="0.492763" T="0.14418"/>
      <pos A="0.301873" C="0.210577" G="0.160779" T="0.326771"/>
      <pos A="0.260374" C="0.235476" G="0.227176" T="0.276974"/>
      <pos A="0.110982" C="0.293573" G="0.393168" T="0.202278"/>
      <pos A="0.185678" C="0.227176" G="0.409768" T="0.177379"/>
      <pos A="0.393168" C="0.193977" G="0.260374" T="0.15248"/>
      <pos A="0.326771" C="0.12758" G="0.451266" T="0.0943822"/>
      <pos A="0.13588" C="0.293573" G="0.343371" T="0.227176"/>
      <pos A="0.218876" C="0.318472" G="0.260374" T="0.202278"/>
      <pos A="0.268675" C="0.185678" G="0.276974" T="0.268675"/>
      <pos A="0.35997" C="0.0445847" G="0.393168" T="0.202278"/>
      <pos A="0.102681" C="0.193977" G="0.633857" T="0.0694835"/>
      <pos A="0.218876" C="0.227176" G="0.376569" T="0.177379"/>
      <pos A="0.243775" C="0.276974" G="0.202278" T="0.276974"/>
      <pos A="0.177379" C="0.418067" G="0.185678" T="0.218876"/>
      <pos A="0.14418" C="0.301873" G="0.310172" T="0.243775"/>
      <pos A="0.110982" C="0.393168" G="0.193977" T="0.301873"/>
      <pos A="0.119281" C="0.252075" G="0.318472" T="0.310172"/>
      <pos A="0.177379" C="0.243775" G="0.492763" T="0.086083"/>
      <pos A="0.276974" C="0.376569" G="0.293573" T="0.052884"/>
      <pos A="0.210577" C="0.218876" G="0.35167" T="0.218876"/>
      <pos A="0.15248" C="0.326771" G="0.202278" T="0.318472"/>
      <pos A="0.243775" C="0.335071" G="0.202278" T="0.218876"/>
      <pos A="0.0777827" C="0.343371" G="0.260374" T="0.318472"/>
      <pos A="0.260374" C="0.418067" G="0.160779" T="0.160779"/>
      <pos A="0.260374" C="0.0694835" G="0.301873" T="0.36827"/>
      <pos A="0.169079" C="0.185678" G="0.35167" T="0.293573"/>
    </motif>
    <motif db="0" id="M122" alt="O122" length="40" nsites="8" evalue="1.3e-003">
      <pos A="0.27963" C="0.47716" G="0.00308642" T="0.240123"/>
      <pos A="0.161111" C="0.319136" G="0.27963" T="0.240123"/>
      <pos A="0.200617" C="0.398148" G="0.200617" T="0.200617"/>
      <pos A="0.0820988" C="0.240123" G="0.161111" T="0.516667"/>
      <pos A="0.200617" C="0.27963" G="0.240123" T="0.27963"/>
      <pos A="0.319136" C="0.0820988" G="0.595679" T="0.00308642"/>
      <pos A="0.240123" C="0.27963" G="0.319136" T="0.161111"/>
      <pos A="0.161111" C="0.358642" G="0.240123" T="0.240123"/>
      <pos A="0.27963" C="0.161111" G="0.358642" T="0.200617"/>
      <pos A="0.358642" C="0.240123" G="0.358642" T="0.0425926"/>
      <pos A="0.556173" C="0.358642" G="0.00308642" T="0.0820988"/>
      <pos A="0.121605" C="0.437654" G="0.437654" T="0.00308642"/>
      <pos A="0.358642" C="0.319136" G="0.0425926" T="0.27963"/>
      <pos A="0.27963" C="0.358642" G="0.121605" T="0.240123"/>
      <pos A="0.358642" C="0.0425926" G="0.47716" T="0.121605"/>
      <pos A="0.121605" C="0.240123" G="0.595679" T="0.0425926"/>
      <pos A="0.0820988" C="0.0425926" G="0.516667" T="0.358642"/>
      <pos A="0.121605" C="0.47716" G="0.27963" T="0.121605"/>
      <pos A="0.358642" C="0.240123" G="0.200617" T="0.200617"/>
      <pos A="0.0425926" C="0.200617" G="0.398148" T="0.358642"/>
      <pos A="0.240123" C="0.161111" G="0.358642" T="0.240123"/>
      <pos A="0.358642" C="0.47716" G="0.0820988" T="0.0820988"/>
      <pos A="0.200617" C="0.0425926" G="0.398148" T="0.358642"/>
      <pos A="0.161111" C="0.240123" G="0.27963" T="0.319136"/>
      <pos A="0.00308642" C="0.516667" G="0.0820988" T="0.398148"/>
      <pos A="0.161111" C="0.161111" G="0.161111" T="0.516667"/>
      <pos A="0.240123" C="0.121605" G="0.398148" T="0.240123"/>
      <pos A="0.319136" C="0.200617" G="0.240123" T="0.240123"/>
      <pos A="0.0820988" C="0.27963" G="0.556173" T="0.0820988"/>
      <pos A="0.0820988" C="0.47716" G="0.240123" T="0.200617"/>
      <pos A="0.121605" C="0.556173" G="0.319136" T="0.00308642"/>
      <pos A="0.240123" C="0.0820988" G="0.240123" T="0.437654"/>
      <pos A="0.00308642" C="0.516667" G="0.319136" T="0.161111"/>
      <pos A="0.121605" C="0.200617" G="0.240123" T="0.437654"/>
      <pos A="0.200617" C="0.27963" G="0.161111" T="0.358642"/>
      <pos A="0.200617" C="0.319136" G="0.27963" T="0.200617"/>
      <pos A="0.0820988" C="0.200617" G="0.674691" T="0.0425926"/>
      <pos A="0.161111" C="0.27963" G="0.161111" T="0.398148"/>
      <pos A="0.200617" C="0.200617" G="0.398148" T="0.200617"/>
      <pos A="0.200617" C="0.0425926" G="0.358642" T="0.398148"/>
    </motif>
    <motif db="0" id="M123" alt="O123" length="40" nsites="8" evalue="1.3e-003">
      <pos A="0.398148" C="0.398148" G="0.00308642" T="0.200617"/>
      <pos A="0.200617" C="0.398148" G="0.200617" T="0.200617"/>
      <pos A="0.200617" C="0.200617" G="0.00308642" T="0.595679"/>
      <pos A="0.398148" C="0.398148" G="0.00308642" T="0.200617"/>
      <pos A="0.398148" C="0.200617" G="0.00308642" T="0.398148"/>
      <pos A="0.200617" C="0.200617" G="0.200617" T="0.398148"/>
      <pos A="0.00308642" C="0.595679" G="0.398148" T="0.00308642"/>
      <pos A="0.595679" C="0.00308642" G="0.00308642" T="0.398148"/>
      <pos A="0.00308642" C="0.200617" G="0.00308642" T="0.79321"/>
      <pos A="0.200617" C="0.398148" G="0.398148" T="0.00308642"/>
      <pos A="0.990741" C="0.00308642" G="0.00308642" T="0.00308642"/>
      <pos A="0.00308642" C="0.398148" G="0.398148" T="0.200617"/>
      <pos A="0.00308642" C="0.00308642" G="0.990741" T="0.00308642"/>
      <pos A="0.595679" C="0.00308642" G="0.398148" T="0.00308642"/>
      <pos A="0.398148" C="0.398148" G="0.200617" T="0.00308642"/>
      <pos A="0.398148" C="0.00308642" G="0.595679" T="0.00308642"/>
      <pos A="0.00308642" C="0.595679" G="0.200617" T="0.200617"/>
      <pos A="0.200617" C="0.200617" G="0.398148" T="0.200617"/>
      <pos A="0.00308642" C="0.200617" G="0.398148" T="0.398148"/>
      <pos A="0.398148" C="0.00308642" G="0.398148" T="0.200617"/>
      <pos A="0.00308642" C="0.595679" G="0.398148" T="0.00308642"/>
      <pos A="0.00308642" C="0.200617" G="0.79321" T="0.00308642"/>
      <pos A="0.398148" C="0.200617" G="0.398148" T="0.00308642"/>
      <pos A="0.200617" C="0.00308642" G="0.79321" T="0.00308642"/>
      <pos A="0.200617" C="0.00308642" G="0.595679" T="0.200617"/>
      <pos A="0.00308642" C="0.398148" G="0.200617" T="0.398148"/>
      <pos A="0.398148" C="0.00308642" G="0.200617" T="0.398148"/>
      <pos A="0.200617" C="0.200617" G="0.200617" T="0.398148"/>
      <pos A="0.00308642" C="0.595679" G="0.200617" T="0.200617"/>
      <pos A="0.398148" C="0.398148" G="0.00308642" T="0.200617"/>
      <pos A="0.200617" C="0.00308642" G="0.595679" T="0.200617"/>
      <pos A="0.00308642" C="0.00308642" G="0.00308642" T="0.990741"/>
      <pos A="0.00308642" C="0.00308642" G="0.990741" T="0.00308642"/>
      <pos A="0.200617" C="0.595679" G="0.200617" T="0.00308642"/>
      <pos A="0.200617" C="0.595679" G="0.200617" T="0.00308642"/>
      <pos A="0.00308642" C="0.398148" G="0.200617" T="0.398148"/>
      <pos A="0.200617" C="0.200617" G="0.00308642" T="0.595679"/>
      <pos A="0.200617" C="0.200617" G="0.595679" T="0.00308642"/>
      <pos A="0.00308642" C="0.200617" G="0.595679" T="0.200617"/>
      <pos A="0.00308642" C="0.00308642" G="0.595679" T="0.398148"/>
    </motif>
    <motif db="0" id="M124" alt="O124" length="40" nsites="8" evalue="1.3e-003">
      <pos A="0.328962" C="0.263787" G="0.168531" T="0.23872"/>
      <pos A="0.23872" C="0.323949" G="0.15349" T="0.283841"/>
      <pos A="0.25376" C="0.25376" G="0.223679" T="0.268801"/>
      <pos A="0.113383" C="0.208639" G="0.364056" T="0.313922"/>
      <pos A="0.0482074" C="0.193598" G="0.409178" T="0.349016"/>
      <pos A="0.258773" C="0.193598" G="0.409178" T="0.13845"/>
      <pos A="0.193598" C="0.188585" G="0.394137" T="0.223679"/>
      <pos A="0.328962" C="0.288854" G="0.208639" T="0.173545"/>
      <pos A="0.118396" C="0.248747" G="0.439258" T="0.193598"/>
      <pos A="0.298881" C="0.23872" G="0.133437" T="0.328962"/>
      <pos A="0.148477" C="0.288854" G="0.454299" T="0.108369"/>
      <pos A="0.409178" C="0.123409" G="0.323949" T="0.143464"/>
      <pos A="0.218666" C="0.258773" G="0.293868" T="0.228692"/>
      <pos A="0.248747" C="0.203626" G="0.283841" T="0.263787"/>
      <pos A="0.293868" C="0.208639" G="0.399151" T="0.0983427"/>
      <pos A="0.23872" C="0.248747" G="0.193598" T="0.318935"/>
      <pos A="0.313922" C="0.328962" G="0.103356" T="0.25376"/>
      <pos A="0.148477" C="0.298881" G="0.203626" T="0.349016"/>
      <pos A="0.103356" C="0.283841" G="0.389124" T="0.223679"/>
      <pos A="0.283841" C="0.333975" G="0.23872" T="0.143464"/>
      <pos A="0.198612" C="0.273814" G="0.323949" T="0.203626"/>
      <pos A="0.23872" C="0.178558" G="0.208639" T="0.374084"/>
      <pos A="0.193598" C="0.203626" G="0.328962" T="0.273814"/>
      <pos A="0.318935" C="0.248747" G="0.173545" T="0.258773"/>
      <pos A="0.223679" C="0.223679" G="0.293868" T="0.258773"/>
      <pos A="0.178558" C="0.243733" G="0.389124" T="0.188585"/>
      <pos A="0.323949" C="0.178558" G="0.223679" T="0.273814"/>
      <pos A="0.268801" C="0.399151" G="0.188585" T="0.143464"/>
      <pos A="0.108369" C="0.233707" G="0.459313" T="0.198612"/>
      <pos A="0.148477" C="0.203626" G="0.444273" T="0.203626"/>
      <pos A="0.323949" C="0.198612" G="0.379097" T="0.0983427"/>
      <pos A="0.313922" C="0.163518" G="0.213652" T="0.308909"/>
      <pos A="0.35403" C="0.188585" G="0.328962" T="0.128424"/>
      <pos A="0.248747" C="0.218666" G="0.313922" T="0.218666"/>
      <pos A="0.25376" C="0.193598" G="0.419205" T="0.133437"/>
      <pos A="0.128424" C="0.203626" G="0.313922" T="0.35403"/>
      <pos A="0.15349" C="0.323949" G="0.298881" T="0.223679"/>
      <pos A="0.233707" C="0.273814" G="0.143464" T="0.349016"/>
      <pos A="0.188585" C="0.394137" G="0.243733" T="0.173545"/>
      <pos A="0.178558" C="0.399151" G="0.128424" T="0.293868"/>
    </motif>
    <motif db="0" id="M125" alt="O125" length="40" nsites="8" evalue="1.3e-003">
      <pos A="0.42094" C="0.231006" G="0.117047" T="0.231006"/>
      <pos A="0.231006" C="0.0410736" G="0.610874" T="0.117047"/>
      <pos A="0.0790598" C="0.117047" G="0.534901" T="0.268994"/>
      <pos A="0.117047" C="0.155033" G="0.572887" T="0.155033"/>
      <pos A="0.117047" C="0.572887" G="0.155033" T="0.155033"/>
      <pos A="0.155033" C="0.0790598" G="0.344967" T="0.42094"/>
      <pos A="0.117047" C="0.0790598" G="0.30698" T="0.496914"/>
      <pos A="0.231006" C="0.268994" G="0.30698" T="0.19302"/>
      <pos A="0.268994" C="0.268994" G="0.155033" T="0.30698"/>
      <pos A="0.30698" C="0.155033" G="0.30698" T="0.231006"/>
      <pos A="0.231006" C="0.117047" G="0.572887" T="0.0790598"/>
      <pos A="0.496914" C="0.231006" G="0.231006" T="0.0410736"/>
      <pos A="0.231006" C="0.0790598" G="0.496914" T="0.19302"/>
      <pos A="0.42094" C="0.155033" G="0.382953" T="0.0410736"/>
      <pos A="0.231006" C="0.344967" G="0.00308642" T="0.42094"/>
      <pos A="0.0790598" C="0.231006" G="0.496914" T="0.19302"/>
      <pos A="0.117047" C="0.30698" G="0.155033" T="0.42094"/>
      <pos A="0.268994" C="0.231006" G="0.30698" T="0.19302"/>
      <pos A="0.30698" C="0.382953" G="0.117047" T="0.19302"/>
      <pos A="0.117047" C="0.30698" G="0.30698" T="0.268994"/>
      <pos A="0.268994" C="0.00308642" G="0.496914" T="0.231006"/>
      <pos A="0.117047" C="0.268994" G="0.42094" T="0.19302"/>
      <pos A="0.231006" C="0.19302" G="0.42094" T="0.155033"/>
      <pos A="0.382953" C="0.0790598" G="0.268994" T="0.268994"/>
      <pos A="0.117047" C="0.382953" G="0.42094" T="0.0790598"/>
      <pos A="0.19302" C="0.0410736" G="0.610874" T="0.155033"/>
      <pos A="0.155033" C="0.30698" G="0.19302" T="0.344967"/>
      <pos A="0.19302" C="0.382953" G="0.155033" T="0.268994"/>
      <pos A="0.30698" C="0.42094" G="0.0790598" T="0.19302"/>
      <pos A="0.231006" C="0.30698" G="0.19302" T="0.268994"/>
      <pos A="0.0790598" C="0.42094" G="0.231006" T="0.268994"/>
      <pos A="0.19302" C="0.155033" G="0.155033" T="0.496914"/>
      <pos A="0.268994" C="0.155033" G="0.231006" T="0.344967"/>
      <pos A="0.231006" C="0.231006" G="0.458926" T="0.0790598"/>
      <pos A="0.155033" C="0.458926" G="0.268994" T="0.117047"/>
      <pos A="0.0410736" C="0.30698" G="0.117047" T="0.534901"/>
      <pos A="0.496914" C="0.19302" G="0.117047" T="0.19302"/>
      <pos A="0.19302" C="0.382953" G="0.268994" T="0.155033"/>
      <pos A="0.117047" C="0.155033" G="0.534901" T="0.19302"/>
      <pos A="0.231006" C="0.00308642" G="0.496914" T="0.268994"/>
    </motif>
    <motif db="0" id="M126" alt="O126" length="40" nsites="8" evalue="1.3e-003">
      <pos A="0.00308642" C="0.529835" G="0.134773" T="0.332304"/>
      <pos A="0.134773" C="0.727366" G="0.134773" T="0.00308642"/>
      <pos A="0.00308642" C="0.134773" G="0.661523" T="0.200617"/>
      <pos A="0.0689304" C="0.200617" G="0.332304" T="0.398148"/>
      <pos A="0.266461" C="0.529835" G="0.0689304" T="0.134773"/>
      <pos A="0.266461" C="0.529835" G="0.134773" T="0.0689304"/>
      <pos A="0.200617" C="0.266461" G="0.0689304" T="0.463992"/>
      <pos A="0.200617" C="0.266461" G="0.266461" T="0.266461"/>
      <pos A="0.266461" C="0.134773" G="0.529835" T="0.0689304"/>
      <pos A="0.0689304" C="0.00308642" G="0.463992" T="0.463992"/>
      <pos A="0.0689304" C="0.529835" G="0.200617" T="0.200617"/>
      <pos A="0.398148" C="0.332304" G="0.134773" T="0.134773"/>
      <pos A="0.00308642" C="0.200617" G="0.134773" T="0.661523"/>
      <pos A="0.0689304" C="0.0689304" G="0.134773" T="0.727366"/>
      <pos A="0.134773" C="0.266461" G="0.266461" T="0.332304"/>
      <pos A="0.134773" C="0.134773" G="0.200617" T="0.529835"/>
      <pos A="0.398148" C="0.200617" G="0.200617" T="0.200617"/>
      <pos A="0.332304" C="0.00308642" G="0.398148" T="0.266461"/>
      <pos A="0.00308642" C="0.463992" G="0.200617" T="0.332304"/>
      <pos A="0.134773" C="0.463992" G="0.266461" T="0.134773"/>
      <pos A="0.200617" C="0.134773" G="0.266461" T="0.398148"/>
      <pos A="0.00308642" C="0.463992" G="0.332304" T="0.200617"/>
      <pos A="0.134773" C="0.200617" G="0.200617" T="0.463992"/>
      <pos A="0.529835" C="0.00308642" G="0.200617" T="0.266461"/>
      <pos A="0.332304" C="0.00308642" G="0.661523" T="0.00308642"/>
      <pos A="0.00308642" C="0.200617" G="0.134773" T="0.661523"/>
      <pos A="0.134773" C="0.529835" G="0.266461" T="0.0689304"/>
      <pos A="0.595679" C="0.200617" G="0.00308642" T="0.200617"/>
      <pos A="0.134773" C="0.661523" G="0.134773" T="0.0689304"/>
      <pos A="0.332304" C="0.398148" G="0.200617" T="0.0689304"/>
      <pos A="0.134773" C="0.398148" G="0.134773" T="0.332304"/>
      <pos A="0.266461" C="0.398148" G="0.266461" T="0.0689304"/>
      <pos A="0.529835" C="0.00308642" G="0.266461" T="0.200617"/>
      <pos A="0.134773" C="0.398148" G="0.134773" T="0.332304"/>
      <pos A="0.529835" C="0.200617" G="0.00308642" T="0.266461"/>
      <pos A="0.398148" C="0.0689304" G="0.00308642" T="0.529835"/>
      <pos A="0.332304" C="0.0689304" G="0.398148" T="0.200617"/>
      <pos A="0.332304" C="0.00308642" G="0.529835" T="0.134773"/>
      <pos A="0.00308642" C="0.332304" G="0.529835" T="0.134773"/>
      <pos A="0.00308642" C="0.266461" G="0.398148" T="0.332304"/>
    </motif>
    <motif db="0" id="M127" alt="O127" length="40" nsites="8" evalue="1.3e-003">
      <pos A="0.248747" C="0.333975" G="0.163518" T="0.25376"/>
      <pos A="0.228692" C="0.268801" G="0.283841" T="0.218666"/>
      <pos A="0.178558" C="0.288854" G="0.203626" T="0.328962"/>
      <pos A="0.344003" C="0.23872" G="0.23872" T="0.178558"/>
      <pos A="0.293868" C="0.0933294" G="0.389124" T="0.223679"/>
      <pos A="0.148477" C="0.36907" G="0.419205" T="0.0632484"/>
      <pos A="0.208639" C="0.188585" G="0.208639" T="0.394137"/>
      <pos A="0.213652" C="0.258773" G="0.454299" T="0.0732751"/>
      <pos A="0.263787" C="0.113383" G="0.394137" T="0.228692"/>
      <pos A="0.233707" C="0.258773" G="0.283841" T="0.223679"/>
      <pos A="0.188585" C="0.293868" G="0.344003" T="0.173545"/>
      <pos A="0.288854" C="0.399151" G="0.0381807" T="0.273814"/>
      <pos A="0.313922" C="0.203626" G="0.344003" T="0.13845"/>
      <pos A="0.303895" C="0.223679" G="0.313922" T="0.158504"/>
      <pos A="0.158504" C="0.278828" G="0.273814" T="0.288854"/>
      <pos A="0.223679" C="0.298881" G="0.303895" T="0.173545"/>
      <pos A="0.258773" C="0.213652" G="0.344003" T="0.183571"/>
      <pos A="0.318935" C="0.148477" G="0.168531" T="0.364056"/>
      <pos A="0.263787" C="0.183571" G="0.33899" T="0.213652"/>
      <pos A="0.0482074" C="0.25376" G="0.424218" T="0.273814"/>
      <pos A="0.25376" C="0.178558" G="0.268801" T="0.298881"/>
      <pos A="0.25376" C="0.13845" G="0.283841" T="0.323949"/>
      <pos A="0.23872" C="0.143464" G="0.394137" T="0.223679"/>
      <pos A="0.36907" C="0.25376" G="0.143464" T="0.233707"/>
      <pos A="0.218666" C="0.228692" G="0.203626" T="0.349016"/>
      <pos A="0.178558" C="0.298881" G="0.349016" T="0.173545"/>
      <pos A="0.0883151" C="0.183571" G="0.464326" T="0.263787"/>
      <pos A="0.23872" C="0.248747" G="0.258773" T="0.25376"/>
      <pos A="0.268801" C="0.218666" G="0.33899" T="0.173545"/>
      <pos A="0.33899" C="0.25376" G="0.173545" T="0.233707"/>
      <pos A="0.163518" C="0.323949" G="0.15349" T="0.359043"/>
      <pos A="0.0833017" C="0.464326" G="0.25376" T="0.198612"/>
      <pos A="0.263787" C="0.163518" G="0.283841" T="0.288854"/>
      <pos A="0.273814" C="0.288854" G="0.23872" T="0.198612"/>
      <pos A="0.318935" C="0.148477" G="0.313922" T="0.218666"/>
      <pos A="0.183571" C="0.25376" G="0.36907" T="0.193598"/>
      <pos A="0.308909" C="0.308909" G="0.188585" T="0.193598"/>
      <pos A="0.108369" C="0.308909" G="0.384111" T="0.198612"/>
      <pos A="0.173545" C="0.233707" G="0.333975" T="0.258773"/>
      <pos A="0.248747" C="0.298881" G="0.278828" T="0.173545"/>
    </motif>
    <motif db="0" id="M13" alt="O13" length="40" nsites="8" evalue="1.3e-003">
      <pos A="0.185023" C="0.25" G="0.418941" T="0.146037"/>
      <pos A="0.198018" C="0.470922" G="0.172028" T="0.159032"/>
      <pos A="0.198018" C="0.340968" G="0.444931" T="0.016082"/>
      <pos A="0.379955" C="0.262996" G="0.0940543" T="0.262996"/>
      <pos A="0.10705" C="0.0940543" G="0.405946" T="0.39295"/>
      <pos A="0.0940543" C="0.237004" G="0.405946" T="0.262996"/>
      <pos A="0.275991" C="0.10705" G="0.211013" T="0.405946"/>
      <pos A="0.10705" C="0.185023" G="0.444931" T="0.262996"/>
      <pos A="0.457927" C="0.185023" G="0.185023" T="0.172028"/>
      <pos A="0.185023" C="0.379955" G="0.314977" T="0.120045"/>
      <pos A="0.237004" C="0.159032" G="0.327972" T="0.275991"/>
      <pos A="0.0420731" C="0.224009" G="0.379955" T="0.353963"/>
      <pos A="0.457927" C="0.25" G="0.159032" T="0.133041"/>
      <pos A="0.198018" C="0.25" G="0.379955" T="0.172028"/>
      <pos A="0.159032" C="0.120045" G="0.431937" T="0.288987"/>
      <pos A="0.0810588" C="0.120045" G="0.509909" T="0.288987"/>
      <pos A="0.172028" C="0.237004" G="0.353963" T="0.237004"/>
      <pos A="0.0940543" C="0.353963" G="0.327972" T="0.224009"/>
      <pos A="0.198018" C="0.262996" G="0.185023" T="0.353963"/>
      <pos A="0.159032" C="0.172028" G="0.379955" T="0.288987"/>
      <pos A="0.25" C="0.185023" G="0.379955" T="0.185023"/>
      <pos A="0.172028" C="0.483918" G="0.275991" T="0.0680632"/>
      <pos A="0.301982" C="0.301982" G="0.301982" T="0.0940543"/>
      <pos A="0.224009" C="0.198018" G="0.431937" T="0.146037"/>
      <pos A="0.146037" C="0.262996" G="0.275991" T="0.314977"/>
      <pos A="0.146037" C="0.379955" G="0.327972" T="0.146037"/>
      <pos A="0.25" C="0.211013" G="0.146037" T="0.39295"/>
      <pos A="0.146037" C="0.301982" G="0.418941" T="0.133041"/>
      <pos A="0.224009" C="0.275991" G="0.211013" T="0.288987"/>
      <pos A="0.211013" C="0.185023" G="0.237004" T="0.366959"/>
      <pos A="0.185023" C="0.275991" G="0.379955" T="0.159032"/>
      <pos A="0.314977" C="0.159032" G="0.418941" T="0.10705"/>
      <pos A="0.353963" C="0.0290775" G="0.431937" T="0.185023"/>
      <pos A="0.327972" C="0.172028" G="0.366959" T="0.133041"/>
      <pos A="0.509909" C="0.301982" G="0.0680632" T="0.120045"/>
      <pos A="0.0940543" C="0.224009" G="0.262996" T="0.418941"/>
      <pos A="0.120045" C="0.275991" G="0.262996" T="0.340968"/>
      <pos A="0.288987" C="0.10705" G="0.159032" T="0.444931"/>
      <pos A="0.25" C="0.418941" G="0.185023" T="0.146037"/>
      <pos A="0.457927" C="0.0810588" G="0.262996" T="0.198018"/>
    </motif>
    <motif db="0" id="M14" alt="O14" length="40" nsites="8" evalue="1.3e-003">
      <pos A="0.273814" C="0.273814" G="0.168531" T="0.283841"/>
      <pos A="0.0983427" C="0.36907" G="0.359043" T="0.173545"/>
      <pos A="0.35403" C="0.0582351" G="0.273814" T="0.313922"/>
      <pos A="0.213652" C="0.178558" G="0.344003" T="0.263787"/>
      <pos A="0.133437" C="0.293868" G="0.283841" T="0.288854"/>
      <pos A="0.203626" C="0.308909" G="0.283841" T="0.203626"/>
      <pos A="0.188585" C="0.278828" G="0.318935" T="0.213652"/>
      <pos A="0.374084" C="0.263787" G="0.203626" T="0.158504"/>
      <pos A="0.288854" C="0.228692" G="0.263787" T="0.218666"/>
      <pos A="0.198612" C="0.273814" G="0.248747" T="0.278828"/>
      <pos A="0.228692" C="0.23872" G="0.349016" T="0.183571"/>
      <pos A="0.263787" C="0.248747" G="0.283841" T="0.203626"/>
      <pos A="0.228692" C="0.173545" G="0.283841" T="0.313922"/>
      <pos A="0.258773" C="0.128424" G="0.474353" T="0.13845"/>
      <pos A="0.283841" C="0.213652" G="0.128424" T="0.374084"/>
      <pos A="0.248747" C="0.323949" G="0.203626" T="0.223679"/>
      <pos A="0.268801" C="0.108369" G="0.35403" T="0.268801"/>
      <pos A="0.163518" C="0.278828" G="0.268801" T="0.288854"/>
      <pos A="0.333975" C="0.23872" G="0.308909" T="0.118396"/>
      <pos A="0.213652" C="0.183571" G="0.359043" T="0.243733"/>
      <pos A="0.15349" C="0.308909" G="0.313922" T="0.223679"/>
      <pos A="0.188585" C="0.349016" G="0.193598" T="0.268801"/>
      <pos A="0.288854" C="0.103356" G="0.35403" T="0.25376"/>
      <pos A="0.213652" C="0.188585" G="0.539528" T="0.0582351"/>
      <pos A="0.318935" C="0.208639" G="0.23872" T="0.233707"/>
      <pos A="0.113383" C="0.303895" G="0.323949" T="0.258773"/>
      <pos A="0.233707" C="0.23872" G="0.228692" T="0.298881"/>
      <pos A="0.293868" C="0.203626" G="0.183571" T="0.318935"/>
      <pos A="0.13845" C="0.243733" G="0.344003" T="0.273814"/>
      <pos A="0.218666" C="0.173545" G="0.218666" T="0.389124"/>
      <pos A="0.118396" C="0.278828" G="0.454299" T="0.148477"/>
      <pos A="0.188585" C="0.243733" G="0.323949" T="0.243733"/>
      <pos A="0.0632484" C="0.384111" G="0.288854" T="0.263787"/>
      <pos A="0.173545" C="0.318935" G="0.173545" T="0.333975"/>
      <pos A="0.233707" C="0.48438" G="0.118396" T="0.163518"/>
      <pos A="0.409178" C="0.243733" G="0.228692" T="0.118396"/>
      <pos A="0.364056" C="0.283841" G="0.13845" T="0.213652"/>
      <pos A="0.268801" C="0.268801" G="0.328962" T="0.133437"/>
      <pos A="0.15349" C="0.218666" G="0.318935" T="0.308909"/>
      <pos A="0.424218" C="0.128424" G="0.233707" T="0.213652"/>
    </motif>
    <motif db="0" id="M15" alt="O15" length="40" nsites="8" evalue="1.3e-003">
      <pos A="0.164336" C="0.285273" G="0.189532" T="0.360859"/>
      <pos A="0.325586" C="0.219766" G="0.330625" T="0.124024"/>
      <pos A="0.365898" C="0.260078" G="0.204649" T="0.169375"/>
      <pos A="0.315508" C="0.19961" G="0.30039" T="0.184492"/>
      <pos A="0.280234" C="0.0786726" G="0.370937" T="0.270156"/>
      <pos A="0.25" C="0.451562" G="0.174414" T="0.124024"/>
      <pos A="0.209688" C="0.386054" G="0.280234" T="0.124024"/>
      <pos A="0.129063" C="0.290312" G="0.194571" T="0.386054"/>
      <pos A="0.244961" C="0.290312" G="0.234883" T="0.229844"/>
      <pos A="0.124024" C="0.14418" G="0.370937" T="0.360859"/>
      <pos A="0.124024" C="0.219766" G="0.451562" T="0.204649"/>
      <pos A="0.209688" C="0.219766" G="0.325586" T="0.244961"/>
      <pos A="0.229844" C="0.229844" G="0.229844" T="0.310468"/>
      <pos A="0.214727" C="0.340703" G="0.0937896" T="0.350781"/>
      <pos A="0.0736336" C="0.184492" G="0.30039" T="0.441484"/>
      <pos A="0.169375" C="0.411249" G="0.260078" T="0.159297"/>
      <pos A="0.527148" C="0.244961" G="0.0182035" T="0.209688"/>
      <pos A="0.239922" C="0.149219" G="0.451562" T="0.159297"/>
      <pos A="0.260078" C="0.25" G="0.335664" T="0.154258"/>
      <pos A="0.229844" C="0.149219" G="0.340703" T="0.280234"/>
      <pos A="0.290312" C="0.204649" G="0.310468" T="0.194571"/>
      <pos A="0.19961" C="0.280234" G="0.305429" T="0.214727"/>
      <pos A="0.229844" C="0.194571" G="0.290312" T="0.285273"/>
      <pos A="0.174414" C="0.239922" G="0.416288" T="0.169375"/>
      <pos A="0.295351" C="0.209688" G="0.229844" T="0.265117"/>
      <pos A="0.270156" C="0.255039" G="0.295351" T="0.179453"/>
      <pos A="0.255039" C="0.229844" G="0.315508" T="0.19961"/>
      <pos A="0.189532" C="0.330625" G="0.204649" T="0.275195"/>
      <pos A="0.244961" C="0.265117" G="0.25" T="0.239922"/>
      <pos A="0.154258" C="0.375976" G="0.219766" T="0.25"/>
      <pos A="0.35582" C="0.239922" G="0.295351" T="0.108907"/>
      <pos A="0.234883" C="0.159297" G="0.386054" T="0.219766"/>
      <pos A="0.270156" C="0.159297" G="0.325586" T="0.244961"/>
      <pos A="0.194571" C="0.159297" G="0.315508" T="0.330625"/>
      <pos A="0.340703" C="0.134102" G="0.315508" T="0.209688"/>
      <pos A="0.244961" C="0.244961" G="0.260078" T="0.25"/>
      <pos A="0.239922" C="0.265117" G="0.315508" T="0.179453"/>
      <pos A="0.229844" C="0.164336" G="0.30039" T="0.305429"/>
      <pos A="0.204649" C="0.290312" G="0.239922" T="0.265117"/>
      <pos A="0.154258" C="0.260078" G="0.320547" T="0.265117"/>
    </motif>
    <motif db="0" id="M16" alt="O16" length="40" nsites="8" evalue="1.3e-003">
      <pos A="0.25" C="0.25" G="0.496914" T="0.00308642"/>
      <pos A="0.25" C="0.311728" G="0.188272" T="0.25"/>
      <pos A="0.188272" C="0.25" G="0.311728" T="0.25"/>
      <pos A="0.62037" C="0.126543" G="0.00308642" T="0.25"/>
      <pos A="0.126543" C="0.373457" G="0.435185" T="0.0648148"/>
      <pos A="0.126543" C="0.188272" G="0.373457" T="0.311728"/>
      <pos A="0.0648148" C="0.25" G="0.558642" T="0.126543"/>
      <pos A="0.25" C="0.373457" G="0.00308642" T="0.373457"/>
      <pos A="0.126543" C="0.126543" G="0.682099" T="0.0648148"/>
      <pos A="0.00308642" C="0.435185" G="0.311728" T="0.25"/>
      <pos A="0.311728" C="0.0648148" G="0.25" T="0.373457"/>
      <pos A="0.311728" C="0.188272" G="0.311728" T="0.188272"/>
      <pos A="0.25" C="0.00308642" G="0.558642" T="0.188272"/>
      <pos A="0.188272" C="0.311728" G="0.126543" T="0.373457"/>
      <pos A="0.0648148" C="0.188272" G="0.558642" T="0.188272"/>
      <pos A="0.126543" C="0.126543" G="0.62037" T="0.126543"/>
      <pos A="0.126543" C="0.311728" G="0.558642" T="0.00308642"/>
      <pos A="0.311728" C="0.373457" G="0.311728" T="0.00308642"/>
      <pos A="0.311728" C="0.126543" G="0.311728" T="0.25"/>
      <pos A="0.558642" C="0.126543" G="0.311728" T="0.00308642"/>
      <pos A="0.0648148" C="0.311728" G="0.311728" T="0.311728"/>
      <pos A="0.558642" C="0.373457" G="0.0648148" T="0.00308642"/>
      <pos A="0.311728" C="0.188272" G="0.311728" T="0.188272"/>
      <pos A="0.126543" C="0.188272" G="0.496914" T="0.188272"/>
      <pos A="0.00308642" C="0.25" G="0.435185" T="0.311728"/>
      <pos A="0.311728" C="0.126543" G="0.496914" T="0.0648148"/>
      <pos A="0.00308642" C="0.558642" G="0.311728" T="0.126543"/>
      <pos A="0.126543" C="0.25" G="0.311728" T="0.311728"/>
      <pos A="0.00308642" C="0.682099" G="0.25" T="0.0648148"/>
      <pos A="0.126543" C="0.25" G="0.435185" T="0.188272"/>
      <pos A="0.0648148" C="0.435185" G="0.435185" T="0.0648148"/>
      <pos A="0.00308642" C="0.558642" G="0.126543" T="0.311728"/>
      <pos A="0.25" C="0.126543" G="0.373457" T="0.25"/>
      <pos A="0.311728" C="0.00308642" G="0.435185" T="0.25"/>
      <pos A="0.126543" C="0.0648148" G="0.558642" T="0.25"/>
      <pos A="0.188272" C="0.188272" G="0.435185" T="0.188272"/>
      <pos A="0.126543" C="0.373457" G="0.188272" T="0.311728"/>
      <pos A="0.373457" C="0.311728" G="0.00308642" T="0.311728"/>
      <pos A="0.25" C="0.126543" G="0.435185" T="0.188272"/>
      <pos A="0.188272" C="0.373457" G="0.435185" T="0.00308642"/>
    </motif>
    <motif db="0" id="M17" alt="O17" length="40" nsites="8" evalue="1.3e-003">
      <pos A="0.112826" C="0.405464" G="0.405464" T="0.0762459"/>
      <pos A="0.0762459" C="0.222565" G="0.295724" T="0.405464"/>
      <pos A="0.295724" C="0.149405" G="0.478623" T="0.0762459"/>
      <pos A="0.222565" C="0.332304" G="0.185985" T="0.259145"/>
      <pos A="0.222565" C="0.405464" G="0.222565" T="0.149405"/>
      <pos A="0.00308642" C="0.149405" G="0.149405" T="0.698103"/>
      <pos A="0.0396662" C="0.368884" G="0.368884" T="0.222565"/>
      <pos A="0.149405" C="0.332304" G="0.332304" T="0.185985"/>
      <pos A="0.295724" C="0.405464" G="0.185985" T="0.112826"/>
      <pos A="0.0762459" C="0.661523" G="0.0396662" T="0.222565"/>
      <pos A="0.259145" C="0.332304" G="0.295724" T="0.112826"/>
      <pos A="0.442043" C="0.332304" G="0.185985" T="0.0396662"/>
      <pos A="0.112826" C="0.149405" G="0.368884" T="0.368884"/>
      <pos A="0.222565" C="0.149405" G="0.295724" T="0.332304"/>
      <pos A="0.149405" C="0.112826" G="0.442043" T="0.295724"/>
      <pos A="0.0396662" C="0.149405" G="0.259145" T="0.551784"/>
      <pos A="0.295724" C="0.149405" G="0.149405" T="0.405464"/>
      <pos A="0.00308642" C="0.222565" G="0.442043" T="0.332304"/>
      <pos A="0.112826" C="0.0762459" G="0.295724" T="0.515204"/>
      <pos A="0.222565" C="0.222565" G="0.405464" T="0.149405"/>
      <pos A="0.478623" C="0.112826" G="0.185985" T="0.222565"/>
      <pos A="0.185985" C="0.442043" G="0.259145" T="0.112826"/>
      <pos A="0.332304" C="0.112826" G="0.222565" T="0.332304"/>
      <pos A="0.259145" C="0.259145" G="0.332304" T="0.149405"/>
      <pos A="0.259145" C="0.149405" G="0.332304" T="0.259145"/>
      <pos A="0.259145" C="0.368884" G="0.00308642" T="0.368884"/>
      <pos A="0.0396662" C="0.368884" G="0.222565" T="0.368884"/>
      <pos A="0.0396662" C="0.185985" G="0.478623" T="0.295724"/>
      <pos A="0.149405" C="0.222565" G="0.222565" T="0.405464"/>
      <pos A="0.259145" C="0.368884" G="0.149405" T="0.222565"/>
      <pos A="0.222565" C="0.332304" G="0.0762459" T="0.368884"/>
      <pos A="0.112826" C="0.405464" G="0.185985" T="0.295724"/>
      <pos A="0.149405" C="0.295724" G="0.149405" T="0.405464"/>
      <pos A="0.259145" C="0.0762459" G="0.442043" T="0.222565"/>
      <pos A="0.442043" C="0.332304" G="0.112826" T="0.112826"/>
      <pos A="0.0762459" C="0.222565" G="0.442043" T="0.259145"/>
      <pos A="0.332304" C="0.149405" G="0.405464" T="0.112826"/>
      <pos A="0.295724" C="0.332304" G="0.185985" T="0.185985"/>
      <pos A="0.222565" C="0.295724" G="0.112826" T="0.368884"/>
      <pos A="0.0762459" C="0.442043" G="0.368884" T="0.112826"/>
    </motif>
    <motif db="0" id="M18" alt="O18" length="40" nsites="8" evalue="1.3e-003">
      <pos A="0.25" C="0.320547" G="0.179453" T="0.25"/>
      <pos A="0.0937896" C="0.532187" G="0.174414" T="0.19961"/>
      <pos A="0.320547" C="0.149219" G="0.179453" T="0.350781"/>
      <pos A="0.19961" C="0.330625" G="0.391093" T="0.0786726"/>
      <pos A="0.219766" C="0.265117" G="0.335664" T="0.179453"/>
      <pos A="0.244961" C="0.209688" G="0.270156" T="0.275195"/>
      <pos A="0.219766" C="0.295351" G="0.375976" T="0.108907"/>
      <pos A="0.169375" C="0.25" G="0.305429" T="0.275195"/>
      <pos A="0.260078" C="0.154258" G="0.320547" T="0.265117"/>
      <pos A="0.209688" C="0.280234" G="0.350781" T="0.159297"/>
      <pos A="0.270156" C="0.219766" G="0.345742" T="0.164336"/>
      <pos A="0.285273" C="0.260078" G="0.345742" T="0.108907"/>
      <pos A="0.396132" C="0.204649" G="0.0937896" T="0.305429"/>
      <pos A="0.290312" C="0.219766" G="0.290312" T="0.19961"/>
      <pos A="0.265117" C="0.174414" G="0.375976" T="0.184492"/>
      <pos A="0.194571" C="0.360859" G="0.184492" T="0.260078"/>
      <pos A="0.179453" C="0.270156" G="0.345742" T="0.204649"/>
      <pos A="0.25" C="0.0988286" G="0.345742" T="0.305429"/>
      <pos A="0.204649" C="0.169375" G="0.265117" T="0.360859"/>
      <pos A="0.209688" C="0.386054" G="0.239922" T="0.164336"/>
      <pos A="0.179453" C="0.275195" G="0.25" T="0.295351"/>
      <pos A="0.280234" C="0.149219" G="0.154258" T="0.416288"/>
      <pos A="0.391093" C="0.14418" G="0.290312" T="0.174414"/>
      <pos A="0.229844" C="0.244961" G="0.396132" T="0.129063"/>
      <pos A="0.290312" C="0.280234" G="0.239922" T="0.189532"/>
      <pos A="0.214727" C="0.325586" G="0.315508" T="0.14418"/>
      <pos A="0.0635546" C="0.270156" G="0.320547" T="0.345742"/>
      <pos A="0.179453" C="0.244961" G="0.320547" T="0.255039"/>
      <pos A="0.209688" C="0.113946" G="0.290312" T="0.386054"/>
      <pos A="0.365898" C="0.25" G="0.265117" T="0.118985"/>
      <pos A="0.35582" C="0.239922" G="0.159297" T="0.244961"/>
      <pos A="0.118985" C="0.169375" G="0.431405" T="0.280234"/>
      <pos A="0.174414" C="0.234883" G="0.234883" T="0.35582"/>
      <pos A="0.154258" C="0.229844" G="0.446523" T="0.169375"/>
      <pos A="0.325586" C="0.189532" G="0.270156" T="0.214727"/>
      <pos A="0.189532" C="0.194571" G="0.496914" T="0.118985"/>
      <pos A="0.255039" C="0.260078" G="0.209688" T="0.275195"/>
      <pos A="0.209688" C="0.416288" G="0.149219" T="0.224805"/>
      <pos A="0.204649" C="0.310468" G="0.239922" T="0.244961"/>
      <pos A="0.113946" C="0.330625" G="0.204649" T="0.350781"/>
    </motif>
    <motif db="0" id="M19" alt="O19" length="40" nsites="8" evalue="1.3e-003">
      <pos A="0.325586" C="0.224805" G="0.285273" T="0.164336"/>
      <pos A="0.0837116" C="0.224805" G="0.506992" T="0.184492"/>
      <pos A="0.204649" C="0.265117" G="0.345742" T="0.184492"/>
      <pos A="0.244961" C="0.325586" G="0.244961" T="0.184492"/>
      <pos A="0.285273" C="0.164336" G="0.305429" T="0.244961"/>
      <pos A="0.184492" C="0.426366" G="0.345742" T="0.0433985"/>
      <pos A="0.124024" C="0.46668" G="0.325586" T="0.0837116"/>
      <pos A="0.204649" C="0.567461" G="0.0635546" T="0.164336"/>
      <pos A="0.0433985" C="0.506992" G="0.305429" T="0.14418"/>
      <pos A="0.184492" C="0.224805" G="0.325586" T="0.265117"/>
      <pos A="0.124024" C="0.244961" G="0.446523" T="0.184492"/>
      <pos A="0.627929" C="0.184492" G="0.124024" T="0.0635546"/>
      <pos A="0.164336" C="0.285273" G="0.285273" T="0.265117"/>
      <pos A="0.0635546" C="0.386054" G="0.285273" T="0.265117"/>
      <pos A="0.184492" C="0.184492" G="0.345742" T="0.285273"/>
      <pos A="0.184492" C="0.164336" G="0.527148" T="0.124024"/>
      <pos A="0.0232425" C="0.305429" G="0.607773" T="0.0635546"/>
      <pos A="0.164336" C="0.204649" G="0.365898" T="0.265117"/>
      <pos A="0.103868" C="0.40621" G="0.40621" T="0.0837116"/>
      <pos A="0.386054" C="0.285273" G="0.0837116" T="0.244961"/>
      <pos A="0.164336" C="0.184492" G="0.40621" T="0.244961"/>
      <pos A="0.14418" C="0.265117" G="0.46668" T="0.124024"/>
      <pos A="0.305429" C="0.164336" G="0.325586" T="0.204649"/>
      <pos A="0.184492" C="0.265117" G="0.426366" T="0.124024"/>
      <pos A="0.103868" C="0.103868" G="0.527148" T="0.265117"/>
      <pos A="0.244961" C="0.305429" G="0.345742" T="0.103868"/>
      <pos A="0.103868" C="0.103868" G="0.547304" T="0.244961"/>
      <pos A="0.164336" C="0.567461" G="0.184492" T="0.0837116"/>
      <pos A="0.14418" C="0.204649" G="0.103868" T="0.547304"/>
      <pos A="0.00308642" C="0.305429" G="0.426366" T="0.265117"/>
      <pos A="0.224805" C="0.426366" G="0.265117" T="0.0837116"/>
      <pos A="0.0837116" C="0.426366" G="0.446523" T="0.0433985"/>
      <pos A="0.265117" C="0.204649" G="0.365898" T="0.164336"/>
      <pos A="0.345742" C="0.386054" G="0.14418" T="0.124024"/>
      <pos A="0.0837116" C="0.244961" G="0.164336" T="0.506992"/>
      <pos A="0.0433985" C="0.184492" G="0.285273" T="0.486836"/>
      <pos A="0.244961" C="0.0837116" G="0.486836" T="0.184492"/>
      <pos A="0.224805" C="0.40621" G="0.305429" T="0.0635546"/>
      <pos A="0.446523" C="0.345742" G="0.103868" T="0.103868"/>
      <pos A="0.0232425" C="0.164336" G="0.365898" T="0.446523"/>
    </motif>
    <motif db="0" id="M2" alt="O2" length="40" nsites="8" evalue="1.3e-003">
      <pos A="0.268801" C="0.198612" G="0.318935" T="0.213652"/>
      <pos A="0.193598" C="0.35403" G="0.233707" T="0.218666"/>
      <pos A="0.198612" C="0.313922" G="0.128424" T="0.359043"/>
      <pos A="0.278828" C="0.23872" G="0.198612" T="0.283841"/>
      <pos A="0.168531" C="0.233707" G="0.35403" T="0.243733"/>
      <pos A="0.243733" C="0.263787" G="0.359043" T="0.133437"/>
      <pos A="0.268801" C="0.193598" G="0.198612" T="0.33899"/>
      <pos A="0.188585" C="0.23872" G="0.263787" T="0.308909"/>
      <pos A="0.318935" C="0.33899" G="0.133437" T="0.208639"/>
      <pos A="0.158504" C="0.258773" G="0.323949" T="0.258773"/>
      <pos A="0.308909" C="0.198612" G="0.193598" T="0.298881"/>
      <pos A="0.118396" C="0.313922" G="0.429232" T="0.13845"/>
      <pos A="0.233707" C="0.243733" G="0.203626" T="0.318935"/>
      <pos A="0.193598" C="0.13845" G="0.444273" T="0.223679"/>
      <pos A="0.168531" C="0.308909" G="0.399151" T="0.123409"/>
      <pos A="0.323949" C="0.148477" G="0.233707" T="0.293868"/>
      <pos A="0.188585" C="0.288854" G="0.233707" T="0.288854"/>
      <pos A="0.33899" C="0.293868" G="0.198612" T="0.168531"/>
      <pos A="0.193598" C="0.178558" G="0.359043" T="0.268801"/>
      <pos A="0.273814" C="0.0833017" G="0.308909" T="0.333975"/>
      <pos A="0.108369" C="0.243733" G="0.434245" T="0.213652"/>
      <pos A="0.273814" C="0.328962" G="0.273814" T="0.123409"/>
      <pos A="0.228692" C="0.193598" G="0.308909" T="0.268801"/>
      <pos A="0.203626" C="0.213652" G="0.293868" T="0.288854"/>
      <pos A="0.293868" C="0.168531" G="0.218666" T="0.318935"/>
      <pos A="0.133437" C="0.404164" G="0.203626" T="0.258773"/>
      <pos A="0.349016" C="0.409178" G="0.108369" T="0.133437"/>
      <pos A="0.36907" C="0.258773" G="0.108369" T="0.263787"/>
      <pos A="0.168531" C="0.178558" G="0.444273" T="0.208639"/>
      <pos A="0.158504" C="0.188585" G="0.394137" T="0.258773"/>
      <pos A="0.414192" C="0.193598" G="0.178558" T="0.213652"/>
      <pos A="0.268801" C="0.298881" G="0.35403" T="0.0782884"/>
      <pos A="0.263787" C="0.15349" G="0.303895" T="0.278828"/>
      <pos A="0.0933294" C="0.333975" G="0.35403" T="0.218666"/>
      <pos A="0.188585" C="0.263787" G="0.278828" T="0.268801"/>
      <pos A="0.293868" C="0.0933294" G="0.33899" T="0.273814"/>
      <pos A="0.103356" C="0.273814" G="0.384111" T="0.23872"/>
      <pos A="0.349016" C="0.278828" G="0.143464" T="0.228692"/>
      <pos A="0.359043" C="0.233707" G="0.23872" T="0.168531"/>
      <pos A="0.25376" C="0.283841" G="0.293868" T="0.168531"/>
    </motif>
    <motif db="0" id="M21" alt="O21" length="40" nsites="8" evalue="1.3e-003">
      <pos A="0.496914" C="0.00308642" G="0.496914" T="0.00308642"/>
      <pos A="0.00308642" C="0.00308642" G="0.496914" T="0.496914"/>
      <pos A="0.00308642" C="0.00308642" G="0.990741" T="0.00308642"/>
      <pos A="0.00308642" C="0.00308642" G="0.496914" T="0.496914"/>
      <pos A="0.00308642" C="0.00308642" G="0.496914" T="0.496914"/>
      <pos A="0.00308642" C="0.496914" G="0.496914" T="0.00308642"/>
      <pos A="0.00308642" C="0.00308642" G="0.00308642" T="0.990741"/>
      <pos A="0.00308642" C="0.496914" G="0.496914" T="0.00308642"/>
      <pos A="0.00308642" C="0.00308642" G="0.496914" T="0.496914"/>
      <pos A="0.00308642" C="0.990741" G="0.00308642" T="0.00308642"/>
      <pos A="0.00308642" C="0.00308642" G="0.496914" T="0.496914"/>
      <pos A="0.00308642" C="0.990741" G="0.00308642" T="0.00308642"/>
      <pos A="0.496914" C="0.496914" G="0.00308642" T="0.00308642"/>
      <pos A="0.00308642" C="0.496914" G="0.496914" T="0.00308642"/>
      <pos A="0.990741" C="0.00308642" G="0.00308642" T="0.00308642"/>
      <pos A="0.496914" C="0.00308642" G="0.00308642" T="0.496914"/>
      <pos A="0.00308642" C="0.496914" G="0.496914" T="0.00308642"/>
      <pos A="0.496914" C="0.00308642" G="0.496914" T="0.00308642"/>
      <pos A="0.496914" C="0.496914" G="0.00308642" T="0.00308642"/>
      <pos A="0.496914" C="0.00308642" G="0.496914" T="0.00308642"/>
      <pos A="0.496914" C="0.00308642" G="0.00308642" T="0.496914"/>
      <pos A="0.00308642" C="0.00308642" G="0.990741" T="0.00308642"/>
      <pos A="0.496914" C="0.496914" G="0.00308642" T="0.00308642"/>
      <pos A="0.00308642" C="0.00308642" G="0.496914" T="0.496914"/>
      <pos A="0.00308642" C="0.990741" G="0.00308642" T="0.00308642"/>
      <pos A="0.00308642" C="0.496914" G="0.496914" T="0.00308642"/>
      <pos A="0.496914" C="0.00308642" G="0.496914" T="0.00308642"/>
      <pos A="0.00308642" C="0.990741" G="0.00308642" T="0.00308642"/>
      <pos A="0.496914" C="0.00308642" G="0.00308642" T="0.496914"/>
      <pos A="0.00308642" C="0.00308642" G="0.496914" T="0.496914"/>
      <pos A="0.00308642" C="0.496914" G="0.496914" T="0.00308642"/>
      <pos A="0.496914" C="0.00308642" G="0.00308642" T="0.496914"/>
      <pos A="0.00308642" C="0.496914" G="0.00308642" T="0.496914"/>
      <pos A="0.00308642" C="0.00308642" G="0.496914" T="0.496914"/>
      <pos A="0.00308642" C="0.496914" G="0.00308642" T="0.496914"/>
      <pos A="0.00308642" C="0.00308642" G="0.496914" T="0.496914"/>
      <pos A="0.00308642" C="0.496914" G="0.00308642" T="0.496914"/>
      <pos A="0.00308642" C="0.00308642" G="0.496914" T="0.496914"/>
      <pos A="0.00308642" C="0.00308642" G="0.496914" T="0.496914"/>
      <pos A="0.496914" C="0.00308642" G="0.00308642" T="0.496914"/>
    </motif>
    <motif db="0" id="M22" alt="O22" length="40" nsites="8" evalue="1.3e-003">
      <pos A="0.36907" C="0.258773" G="0.23872" T="0.133437"/>
      <pos A="0.298881" C="0.273814" G="0.13845" T="0.288854"/>
      <pos A="0.228692" C="0.333975" G="0.198612" T="0.23872"/>
      <pos A="0.158504" C="0.328962" G="0.33899" T="0.173545"/>
      <pos A="0.193598" C="0.333975" G="0.228692" T="0.243733"/>
      <pos A="0.13845" C="0.158504" G="0.389124" T="0.313922"/>
      <pos A="0.283841" C="0.248747" G="0.374084" T="0.0933294"/>
      <pos A="0.323949" C="0.178558" G="0.228692" T="0.268801"/>
      <pos A="0.25376" C="0.168531" G="0.313922" T="0.263787"/>
      <pos A="0.208639" C="0.208639" G="0.288854" T="0.293868"/>
      <pos A="0.333975" C="0.178558" G="0.173545" T="0.313922"/>
      <pos A="0.188585" C="0.283841" G="0.374084" T="0.15349"/>
      <pos A="0.288854" C="0.288854" G="0.15349" T="0.268801"/>
      <pos A="0.133437" C="0.409178" G="0.188585" T="0.268801"/>
      <pos A="0.374084" C="0.193598" G="0.273814" T="0.158504"/>
      <pos A="0.188585" C="0.288854" G="0.333975" T="0.188585"/>
      <pos A="0.13845" C="0.143464" G="0.419205" T="0.298881"/>
      <pos A="0.148477" C="0.103356" G="0.404164" T="0.344003"/>
      <pos A="0.248747" C="0.198612" G="0.36907" T="0.183571"/>
      <pos A="0.213652" C="0.133437" G="0.273814" T="0.379097"/>
      <pos A="0.23872" C="0.268801" G="0.288854" T="0.203626"/>
      <pos A="0.203626" C="0.258773" G="0.35403" T="0.183571"/>
      <pos A="0.283841" C="0.178558" G="0.318935" T="0.218666"/>
      <pos A="0.183571" C="0.218666" G="0.36907" T="0.228692"/>
      <pos A="0.188585" C="0.263787" G="0.349016" T="0.198612"/>
      <pos A="0.213652" C="0.379097" G="0.243733" T="0.163518"/>
      <pos A="0.233707" C="0.258773" G="0.133437" T="0.374084"/>
      <pos A="0.243733" C="0.323949" G="0.268801" T="0.163518"/>
      <pos A="0.268801" C="0.23872" G="0.308909" T="0.183571"/>
      <pos A="0.228692" C="0.359043" G="0.158504" T="0.25376"/>
      <pos A="0.133437" C="0.359043" G="0.349016" T="0.158504"/>
      <pos A="0.208639" C="0.323949" G="0.198612" T="0.268801"/>
      <pos A="0.424218" C="0.0582351" G="0.173545" T="0.344003"/>
      <pos A="0.293868" C="0.278828" G="0.303895" T="0.123409"/>
      <pos A="0.25376" C="0.233707" G="0.188585" T="0.323949"/>
      <pos A="0.218666" C="0.158504" G="0.364056" T="0.258773"/>
      <pos A="0.163518" C="0.303895" G="0.384111" T="0.148477"/>
      <pos A="0.323949" C="0.33899" G="0.25376" T="0.0833017"/>
      <pos A="0.223679" C="0.103356" G="0.308909" T="0.364056"/>
      <pos A="0.298881" C="0.203626" G="0.278828" T="0.218666"/>
    </motif>
    <motif db="0" id="M23" alt="O23" length="40" nsites="8" evalue="1.3e-003">
      <pos A="0.00308642" C="0.45202" G="0.45202" T="0.0928731"/>
      <pos A="0.0928731" C="0.272446" G="0.362233" T="0.272446"/>
      <pos A="0.272446" C="0.18266" G="0.0928731" T="0.45202"/>
      <pos A="0.18266" C="0.272446" G="0.362233" T="0.18266"/>
      <pos A="0.00308642" C="0.45202" G="0.541807" T="0.00308642"/>
      <pos A="0.541807" C="0.0928731" G="0.362233" T="0.00308642"/>
      <pos A="0.362233" C="0.272446" G="0.272446" T="0.0928731"/>
      <pos A="0.541807" C="0.0928731" G="0.0928731" T="0.272446"/>
      <pos A="0.0928731" C="0.18266" G="0.45202" T="0.272446"/>
      <pos A="0.18266" C="0.272446" G="0.18266" T="0.362233"/>
      <pos A="0.18266" C="0.362233" G="0.362233" T="0.0928731"/>
      <pos A="0.631594" C="0.0928731" G="0.0928731" T="0.18266"/>
      <pos A="0.0928731" C="0.18266" G="0.721381" T="0.00308642"/>
      <pos A="0.541807" C="0.18266" G="0.18266" T="0.0928731"/>
      <pos A="0.0928731" C="0.18266" G="0.18266" T="0.541807"/>
      <pos A="0.272446" C="0.0928731" G="0.18266" T="0.45202"/>
      <pos A="0.541807" C="0.45202" G="0.00308642" T="0.00308642"/>
      <pos A="0.45202" C="0.362233" G="0.0928731" T="0.0928731"/>
      <pos A="0.272446" C="0.18266" G="0.362233" T="0.18266"/>
      <pos A="0.0928731" C="0.18266" G="0.541807" T="0.18266"/>
      <pos A="0.0928731" C="0.272446" G="0.631594" T="0.00308642"/>
      <pos A="0.362233" C="0.18266" G="0.45202" T="0.00308642"/>
      <pos A="0.00308642" C="0.45202" G="0.45202" T="0.0928731"/>
      <pos A="0.18266" C="0.18266" G="0.18266" T="0.45202"/>
      <pos A="0.18266" C="0.45202" G="0.18266" T="0.18266"/>
      <pos A="0.0928731" C="0.272446" G="0.362233" T="0.272446"/>
      <pos A="0.362233" C="0.0928731" G="0.362233" T="0.18266"/>
      <pos A="0.00308642" C="0.45202" G="0.45202" T="0.0928731"/>
      <pos A="0.272446" C="0.00308642" G="0.362233" T="0.362233"/>
      <pos A="0.272446" C="0.0928731" G="0.541807" T="0.0928731"/>
      <pos A="0.00308642" C="0.721381" G="0.272446" T="0.00308642"/>
      <pos A="0.00308642" C="0.18266" G="0.811167" T="0.00308642"/>
      <pos A="0.00308642" C="0.0928731" G="0.631594" T="0.272446"/>
      <pos A="0.362233" C="0.272446" G="0.362233" T="0.00308642"/>
      <pos A="0.0928731" C="0.0928731" G="0.811167" T="0.00308642"/>
      <pos A="0.00308642" C="0.272446" G="0.541807" T="0.18266"/>
      <pos A="0.272446" C="0.272446" G="0.362233" T="0.0928731"/>
      <pos A="0.00308642" C="0.811167" G="0.18266" T="0.00308642"/>
      <pos A="0.721381" C="0.0928731" G="0.00308642" T="0.18266"/>
      <pos A="0.00308642" C="0.990741" G="0.00308642" T="0.00308642"/>
    </motif>
    <motif db="0" id="M24" alt="O24" length="40" nsites="8" evalue="1.3e-003">
      <pos A="0.272446" C="0.45202" G="0.0928731" T="0.18266"/>
      <pos A="0.00308642" C="0.18266" G="0.407127" T="0.407127"/>
      <pos A="0.137767" C="0.362233" G="0.31734" T="0.18266"/>
      <pos A="0.137767" C="0.5867" G="0.00308642" T="0.272446"/>
      <pos A="0.0928731" C="0.272446" G="0.227554" T="0.407127"/>
      <pos A="0.00308642" C="0.541807" G="0.0928731" T="0.362233"/>
      <pos A="0.00308642" C="0.541807" G="0.137767" T="0.31734"/>
      <pos A="0.0479802" C="0.362233" G="0.407127" T="0.18266"/>
      <pos A="0.362233" C="0.45202" G="0.0479802" T="0.137767"/>
      <pos A="0.137767" C="0.541807" G="0.31734" T="0.00308642"/>
      <pos A="0.541807" C="0.31734" G="0.00308642" T="0.137767"/>
      <pos A="0.272446" C="0.0928731" G="0.5867" T="0.0479802"/>
      <pos A="0.18266" C="0.227554" G="0.496914" T="0.0928731"/>
      <pos A="0.227554" C="0.496914" G="0.227554" T="0.0479802"/>
      <pos A="0.18266" C="0.272446" G="0.227554" T="0.31734"/>
      <pos A="0.407127" C="0.0928731" G="0.272446" T="0.227554"/>
      <pos A="0.18266" C="0.31734" G="0.496914" T="0.00308642"/>
      <pos A="0.31734" C="0.137767" G="0.496914" T="0.0479802"/>
      <pos A="0.227554" C="0.31734" G="0.272446" T="0.18266"/>
      <pos A="0.137767" C="0.227554" G="0.407127" T="0.227554"/>
      <pos A="0.272446" C="0.272446" G="0.362233" T="0.0928731"/>
      <pos A="0.362233" C="0.0928731" G="0.227554" T="0.31734"/>
      <pos A="0.137767" C="0.227554" G="0.45202" T="0.18266"/>
      <pos A="0.00308642" C="0.407127" G="0.541807" T="0.0479802"/>
      <pos A="0.31734" C="0.137767" G="0.137767" T="0.407127"/>
      <pos A="0.0479802" C="0.137767" G="0.496914" T="0.31734"/>
      <pos A="0.0928731" C="0.45202" G="0.362233" T="0.0928731"/>
      <pos A="0.541807" C="0.18266" G="0.272446" T="0.00308642"/>
      <pos A="0.18266" C="0.0479802" G="0.5867" T="0.18266"/>
      <pos A="0.227554" C="0.18266" G="0.272446" T="0.31734"/>
      <pos A="0.00308642" C="0.362233" G="0.45202" T="0.18266"/>
      <pos A="0.137767" C="0.496914" G="0.0928731" T="0.272446"/>
      <pos A="0.0928731" C="0.541807" G="0.272446" T="0.0928731"/>
      <pos A="0.272446" C="0.0479802" G="0.31734" T="0.362233"/>
      <pos A="0.227554" C="0.0928731" G="0.407127" T="0.272446"/>
      <pos A="0.227554" C="0.362233" G="0.18266" T="0.227554"/>
      <pos A="0.137767" C="0.137767" G="0.362233" T="0.362233"/>
      <pos A="0.0928731" C="0.272446" G="0.362233" T="0.272446"/>
      <pos A="0.0479802" C="0.18266" G="0.5867" T="0.18266"/>
      <pos A="0.0928731" C="0.0928731" G="0.5867" T="0.227554"/>
    </motif>
    <motif db="0" id="M25" alt="O25" length="40" nsites="8" evalue="1.3e-003">
      <pos A="0.231006" C="0.231006" G="0.30698" T="0.231006"/>
      <pos A="0.00308642" C="0.155033" G="0.458926" T="0.382953"/>
      <pos A="0.382953" C="0.30698" G="0.30698" T="0.00308642"/>
      <pos A="0.231006" C="0.155033" G="0.534901" T="0.0790598"/>
      <pos A="0.00308642" C="0.610874" G="0.382953" T="0.00308642"/>
      <pos A="0.458926" C="0.0790598" G="0.382953" T="0.0790598"/>
      <pos A="0.155033" C="0.0790598" G="0.610874" T="0.155033"/>
      <pos A="0.00308642" C="0.382953" G="0.534901" T="0.0790598"/>
      <pos A="0.00308642" C="0.30698" G="0.231006" T="0.458926"/>
      <pos A="0.231006" C="0.382953" G="0.30698" T="0.0790598"/>
      <pos A="0.155033" C="0.0790598" G="0.231006" T="0.534901"/>
      <pos A="0.155033" C="0.231006" G="0.382953" T="0.231006"/>
      <pos A="0.0790598" C="0.0790598" G="0.458926" T="0.382953"/>
      <pos A="0.155033" C="0.382953" G="0.00308642" T="0.458926"/>
      <pos A="0.458926" C="0.30698" G="0.0790598" T="0.155033"/>
      <pos A="0.231006" C="0.00308642" G="0.382953" T="0.382953"/>
      <pos A="0.00308642" C="0.00308642" G="0.762821" T="0.231006"/>
      <pos A="0.00308642" C="0.155033" G="0.382953" T="0.458926"/>
      <pos A="0.534901" C="0.155033" G="0.30698" T="0.00308642"/>
      <pos A="0.0790598" C="0.382953" G="0.458926" T="0.0790598"/>
      <pos A="0.231006" C="0.30698" G="0.458926" T="0.00308642"/>
      <pos A="0.0790598" C="0.382953" G="0.534901" T="0.00308642"/>
      <pos A="0.458926" C="0.0790598" G="0.458926" T="0.00308642"/>
      <pos A="0.30698" C="0.0790598" G="0.610874" T="0.00308642"/>
      <pos A="0.155033" C="0.382953" G="0.0790598" T="0.382953"/>
      <pos A="0.231006" C="0.00308642" G="0.534901" T="0.231006"/>
      <pos A="0.155033" C="0.0790598" G="0.534901" T="0.231006"/>
      <pos A="0.458926" C="0.231006" G="0.30698" T="0.00308642"/>
      <pos A="0.0790598" C="0.30698" G="0.610874" T="0.00308642"/>
      <pos A="0.0790598" C="0.30698" G="0.30698" T="0.30698"/>
      <pos A="0.0790598" C="0.30698" G="0.155033" T="0.458926"/>
      <pos A="0.231006" C="0.0790598" G="0.155033" T="0.534901"/>
      <pos A="0.00308642" C="0.231006" G="0.382953" T="0.382953"/>
      <pos A="0.00308642" C="0.155033" G="0.30698" T="0.534901"/>
      <pos A="0.00308642" C="0.30698" G="0.0790598" T="0.610874"/>
      <pos A="0.231006" C="0.458926" G="0.0790598" T="0.231006"/>
      <pos A="0.155033" C="0.231006" G="0.231006" T="0.382953"/>
      <pos A="0.382953" C="0.30698" G="0.231006" T="0.0790598"/>
      <pos A="0.30698" C="0.155033" G="0.458926" T="0.0790598"/>
      <pos A="0.458926" C="0.00308642" G="0.458926" T="0.0790598"/>
    </motif>
    <motif db="0" id="M26" alt="O26" length="40" nsites="8" evalue="1.3e-003">
      <pos A="0.16358" C="0.212963" G="0.324074" T="0.299383"/>
      <pos A="0.274691" C="0.33642" G="0.175926" T="0.212963"/>
      <pos A="0.16358" C="0.33642" G="0.324074" T="0.175926"/>
      <pos A="0.225309" C="0.459877" G="0.16358" T="0.151235"/>
      <pos A="0.151235" C="0.311728" G="0.311728" T="0.225309"/>
      <pos A="0.151235" C="0.262346" G="0.311728" T="0.274691"/>
      <pos A="0.237654" C="0.114198" G="0.262346" T="0.385802"/>
      <pos A="0.398148" C="0.0648148" G="0.225309" T="0.311728"/>
      <pos A="0.0648148" C="0.237654" G="0.398148" T="0.299383"/>
      <pos A="0.287037" C="0.0154321" G="0.175926" T="0.521605"/>
      <pos A="0.287037" C="0.25" G="0.212963" T="0.25"/>
      <pos A="0.410494" C="0.151235" G="0.212963" T="0.225309"/>
      <pos A="0.287037" C="0.42284" G="0.188272" T="0.101852"/>
      <pos A="0.361111" C="0.212963" G="0.212963" T="0.212963"/>
      <pos A="0.200617" C="0.212963" G="0.299383" T="0.287037"/>
      <pos A="0.361111" C="0.287037" G="0.188272" T="0.16358"/>
      <pos A="0.151235" C="0.225309" G="0.398148" T="0.225309"/>
      <pos A="0.25" C="0.138889" G="0.237654" T="0.373457"/>
      <pos A="0.274691" C="0.188272" G="0.373457" T="0.16358"/>
      <pos A="0.114198" C="0.188272" G="0.447531" T="0.25"/>
      <pos A="0.311728" C="0.25" G="0.324074" T="0.114198"/>
      <pos A="0.114198" C="0.16358" G="0.496914" T="0.225309"/>
      <pos A="0.126543" C="0.25" G="0.447531" T="0.175926"/>
      <pos A="0.299383" C="0.237654" G="0.212963" T="0.25"/>
      <pos A="0.435185" C="0.114198" G="0.299383" T="0.151235"/>
      <pos A="0.42284" C="0.138889" G="0.348765" T="0.0895062"/>
      <pos A="0.373457" C="0.0771605" G="0.212963" T="0.33642"/>
      <pos A="0.114198" C="0.16358" G="0.361111" T="0.361111"/>
      <pos A="0.0895062" C="0.33642" G="0.546296" T="0.0277778"/>
      <pos A="0.398148" C="0.237654" G="0.16358" T="0.200617"/>
      <pos A="0.348765" C="0.348765" G="0.151235" T="0.151235"/>
      <pos A="0.311728" C="0.212963" G="0.237654" T="0.237654"/>
      <pos A="0.175926" C="0.287037" G="0.126543" T="0.410494"/>
      <pos A="0.262346" C="0.299383" G="0.188272" T="0.25"/>
      <pos A="0.225309" C="0.101852" G="0.435185" T="0.237654"/>
      <pos A="0.0648148" C="0.33642" G="0.324074" T="0.274691"/>
      <pos A="0.385802" C="0.188272" G="0.175926" T="0.25"/>
      <pos A="0.42284" C="0.114198" G="0.385802" T="0.0771605"/>
      <pos A="0.385802" C="0.200617" G="0.262346" T="0.151235"/>
      <pos A="0.287037" C="0.435185" G="0.25" T="0.0277778"/>
    </motif>
    <motif db="0" id="M27" alt="O27" length="40" nsites="8" evalue="1.3e-003">
      <pos A="0.496914" C="0.496914" G="0.00308642" T="0.00308642"/>
      <pos A="0.25" C="0.25" G="0.25" T="0.25"/>
      <pos A="0.00308642" C="0.990741" G="0.00308642" T="0.00308642"/>
      <pos A="0.496914" C="0.25" G="0.00308642" T="0.25"/>
      <pos A="0.25" C="0.00308642" G="0.743827" T="0.00308642"/>
      <pos A="0.00308642" C="0.25" G="0.496914" T="0.25"/>
      <pos A="0.25" C="0.496914" G="0.00308642" T="0.25"/>
      <pos A="0.00308642" C="0.25" G="0.25" T="0.496914"/>
      <pos A="0.00308642" C="0.990741" G="0.00308642" T="0.00308642"/>
      <pos A="0.00308642" C="0.990741" G="0.00308642" T="0.00308642"/>
      <pos A="0.25" C="0.00308642" G="0.496914" T="0.25"/>
      <pos A="0.496914" C="0.25" G="0.25" T="0.00308642"/>
      <pos A="0.25" C="0.25" G="0.496914" T="0.00308642"/>
      <pos A="0.25" C="0.00308642" G="0.00308642" T="0.743827"/>
      <pos A="0.00308642" C="0.00308642" G="0.990741" T="0.00308642"/>
      <pos A="0.496914" C="0.00308642" G="0.00308642" T="0.496914"/>
      <pos A="0.00308642" C="0.743827" G="0.25" T="0.00308642"/>
      <pos A="0.25" C="0.496914" G="0.00308642" T="0.25"/>
      <pos A="0.25" C="0.496914" G="0.25" T="0.00308642"/>
      <pos A="0.25" C="0.496914" G="0.00308642" T="0.25"/>
      <pos A="0.00308642" C="0.25" G="0.25" T="0.496914"/>
      <pos A="0.00308642" C="0.743827" G="0.00308642" T="0.25"/>
      <pos A="0.00308642" C="0.496914" G="0.25" T="0.25"/>
      <pos A="0.00308642" C="0.743827" G="0.25" T="0.00308642"/>
      <pos A="0.496914" C="0.00308642" G="0.25" T="0.25"/>
      <pos A="0.25" C="0.743827" G="0.00308642" T="0.00308642"/>
      <pos A="0.00308642" C="0.743827" G="0.00308642" T="0.25"/>
      <pos A="0.00308642" C="0.496914" G="0.25" T="0.25"/>
      <pos A="0.00308642" C="0.743827" G="0.25" T="0.00308642"/>
      <pos A="0.25" C="0.00308642" G="0.25" T="0.496914"/>
      <pos A="0.25" C="0.00308642" G="0.25" T="0.496914"/>
      <pos A="0.743827" C="0.00308642" G="0.00308642" T="0.25"/>
      <pos A="0.25" C="0.00308642" G="0.743827" T="0.00308642"/>
      <pos A="0.00308642" C="0.496914" G="0.496914" T="0.00308642"/>
      <pos A="0.00308642" C="0.496914" G="0.496914" T="0.00308642"/>
      <pos A="0.00308642" C="0.25" G="0.496914" T="0.25"/>
      <pos A="0.00308642" C="0.743827" G="0.00308642" T="0.25"/>
      <pos A="0.25" C="0.496914" G="0.00308642" T="0.25"/>
      <pos A="0.00308642" C="0.25" G="0.25" T="0.496914"/>
      <pos A="0.00308642" C="0.496914" G="0.25" T="0.25"/>
    </motif>
    <motif db="0" id="M28" alt="O28" length="40" nsites="8" evalue="1.3e-003">
      <pos A="0.143464" C="0.148477" G="0.469339" T="0.23872"/>
      <pos A="0.113383" C="0.288854" G="0.308909" T="0.288854"/>
      <pos A="0.198612" C="0.273814" G="0.318935" T="0.208639"/>
      <pos A="0.278828" C="0.344003" G="0.193598" T="0.183571"/>
      <pos A="0.213652" C="0.349016" G="0.258773" T="0.178558"/>
      <pos A="0.333975" C="0.318935" G="0.128424" T="0.218666"/>
      <pos A="0.288854" C="0.208639" G="0.283841" T="0.218666"/>
      <pos A="0.223679" C="0.163518" G="0.454299" T="0.158504"/>
      <pos A="0.399151" C="0.248747" G="0.173545" T="0.178558"/>
      <pos A="0.208639" C="0.183571" G="0.313922" T="0.293868"/>
      <pos A="0.298881" C="0.394137" G="0.128424" T="0.178558"/>
      <pos A="0.13845" C="0.349016" G="0.23872" T="0.273814"/>
      <pos A="0.218666" C="0.173545" G="0.424218" T="0.183571"/>
      <pos A="0.308909" C="0.108369" G="0.35403" T="0.228692"/>
      <pos A="0.193598" C="0.198612" G="0.33899" T="0.268801"/>
      <pos A="0.183571" C="0.0983427" G="0.359043" T="0.359043"/>
      <pos A="0.0983427" C="0.569609" G="0.213652" T="0.118396"/>
      <pos A="0.303895" C="0.0782884" G="0.233707" T="0.384111"/>
      <pos A="0.148477" C="0.263787" G="0.313922" T="0.273814"/>
      <pos A="0.108369" C="0.25376" G="0.273814" T="0.364056"/>
      <pos A="0.258773" C="0.15349" G="0.328962" T="0.258773"/>
      <pos A="0.35403" C="0.0682617" G="0.33899" T="0.23872"/>
      <pos A="0.168531" C="0.158504" G="0.454299" T="0.218666"/>
      <pos A="0.293868" C="0.313922" G="0.223679" T="0.168531"/>
      <pos A="0.158504" C="0.23872" G="0.303895" T="0.298881"/>
      <pos A="0.25376" C="0.263787" G="0.223679" T="0.258773"/>
      <pos A="0.344003" C="0.23872" G="0.243733" T="0.173545"/>
      <pos A="0.233707" C="0.283841" G="0.288854" T="0.193598"/>
      <pos A="0.193598" C="0.288854" G="0.25376" T="0.263787"/>
      <pos A="0.23872" C="0.278828" G="0.394137" T="0.0883151"/>
      <pos A="0.263787" C="0.223679" G="0.223679" T="0.288854"/>
      <pos A="0.248747" C="0.278828" G="0.33899" T="0.133437"/>
      <pos A="0.399151" C="0.148477" G="0.23872" T="0.213652"/>
      <pos A="0.303895" C="0.243733" G="0.333975" T="0.118396"/>
      <pos A="0.303895" C="0.148477" G="0.288854" T="0.258773"/>
      <pos A="0.293868" C="0.158504" G="0.273814" T="0.273814"/>
      <pos A="0.218666" C="0.359043" G="0.278828" T="0.143464"/>
      <pos A="0.213652" C="0.233707" G="0.148477" T="0.404164"/>
      <pos A="0.163518" C="0.208639" G="0.298881" T="0.328962"/>
      <pos A="0.0833017" C="0.298881" G="0.364056" T="0.25376"/>
    </motif>
    <motif db="0" id="M29" alt="O29" length="40" nsites="8" evalue="1.3e-003">
      <pos A="0.276505" C="0.170486" G="0.159325" T="0.393684"/>
      <pos A="0.148166" C="0.315564" G="0.192805" T="0.343465"/>
      <pos A="0.243025" C="0.248605" G="0.304405" T="0.203965"/>
      <pos A="0.315564" C="0.315564" G="0.270924" T="0.0979457"/>
      <pos A="0.187226" C="0.287665" G="0.332304" T="0.192805"/>
      <pos A="0.109106" C="0.360204" G="0.315564" T="0.215125"/>
      <pos A="0.416004" C="0.226285" G="0.209546" T="0.148166"/>
      <pos A="0.198385" C="0.343465" G="0.220705" T="0.237445"/>
      <pos A="0.360204" C="0.287665" G="0.164906" T="0.187226"/>
      <pos A="0.293244" C="0.203965" G="0.287665" T="0.215125"/>
      <pos A="0.187226" C="0.181645" G="0.393684" T="0.237445"/>
      <pos A="0.259765" C="0.137005" G="0.326725" T="0.276505"/>
      <pos A="0.114685" C="0.181645" G="0.354624" T="0.349044"/>
      <pos A="0.209546" C="0.192805" G="0.304405" T="0.293244"/>
      <pos A="0.215125" C="0.321145" G="0.226285" T="0.237445"/>
      <pos A="0.248605" C="0.209546" G="0.332304" T="0.209546"/>
      <pos A="0.120266" C="0.231865" G="0.421584" T="0.226285"/>
      <pos A="0.382524" C="0.203965" G="0.231865" T="0.181645"/>
      <pos A="0.220705" C="0.153745" G="0.282085" T="0.343465"/>
      <pos A="0.153745" C="0.209546" G="0.293244" T="0.343465"/>
      <pos A="0.298825" C="0.203965" G="0.231865" T="0.265345"/>
      <pos A="0.209546" C="0.0756257" G="0.416004" T="0.298825"/>
      <pos A="0.337884" C="0.315564" G="0.125846" T="0.220705"/>
      <pos A="0.309984" C="0.203965" G="0.349044" T="0.137005"/>
      <pos A="0.287665" C="0.209546" G="0.237445" T="0.265345"/>
      <pos A="0.131426" C="0.315564" G="0.326725" T="0.226285"/>
      <pos A="0.137005" C="0.416004" G="0.103526" T="0.343465"/>
      <pos A="0.332304" C="0.237445" G="0.209546" T="0.220705"/>
      <pos A="0.243025" C="0.198385" G="0.343465" T="0.215125"/>
      <pos A="0.231865" C="0.287665" G="0.282085" T="0.198385"/>
      <pos A="0.243025" C="0.276505" G="0.220705" T="0.259765"/>
      <pos A="0.125846" C="0.388105" G="0.349044" T="0.137005"/>
      <pos A="0.231865" C="0.321145" G="0.254185" T="0.192805"/>
      <pos A="0.349044" C="0.304405" G="0.142586" T="0.203965"/>
      <pos A="0.360204" C="0.153745" G="0.360204" T="0.125846"/>
      <pos A="0.332304" C="0.337884" G="0.237445" T="0.0923654"/>
      <pos A="0.376944" C="0.170486" G="0.148166" T="0.304405"/>
      <pos A="0.220705" C="0.326725" G="0.137005" T="0.315564"/>
      <pos A="0.248605" C="0.0533057" G="0.349044" T="0.349044"/>
      <pos A="0.248605" C="0.243025" G="0.393684" T="0.114685"/>
    </motif>
    <motif db="0" id="M30" alt="O30" length="40" nsites="8" evalue="1.3e-003">
      <pos A="0.19243" C="0.264073" G="0.207782" T="0.335717"/>
      <pos A="0.310129" C="0.228251" G="0.15149" T="0.310129"/>
      <pos A="0.253838" C="0.38689" G="0.274307" T="0.0849649"/>
      <pos A="0.330599" C="0.19243" G="0.223134" T="0.253838"/>
      <pos A="0.177078" C="0.345951" G="0.228251" T="0.248721"/>
      <pos A="0.238486" C="0.294777" G="0.233369" T="0.233369"/>
      <pos A="0.258955" C="0.305011" G="0.356186" T="0.0798469"/>
      <pos A="0.228251" C="0.248721" G="0.279425" T="0.243603"/>
      <pos A="0.115669" C="0.218017" G="0.412477" T="0.253838"/>
      <pos A="0.218017" C="0.248721" G="0.315246" T="0.218017"/>
      <pos A="0.315246" C="0.253838" G="0.0849649" T="0.345951"/>
      <pos A="0.182195" C="0.187312" G="0.519942" T="0.110551"/>
      <pos A="0.238486" C="0.207782" G="0.345951" T="0.207782"/>
      <pos A="0.212899" C="0.274307" G="0.335717" T="0.177078"/>
      <pos A="0.120786" C="0.15149" G="0.376655" T="0.351069"/>
      <pos A="0.264073" C="0.218017" G="0.284542" T="0.233369"/>
      <pos A="0.218017" C="0.212899" G="0.330599" T="0.238486"/>
      <pos A="0.340834" C="0.258955" G="0.212899" T="0.187312"/>
      <pos A="0.238486" C="0.294777" G="0.233369" T="0.233369"/>
      <pos A="0.289659" C="0.136138" G="0.233369" T="0.340834"/>
      <pos A="0.197547" C="0.264073" G="0.248721" T="0.289659"/>
      <pos A="0.166842" C="0.187312" G="0.381773" T="0.264073"/>
      <pos A="0.402242" C="0.0542598" G="0.294777" T="0.248721"/>
      <pos A="0.161725" C="0.294777" G="0.417594" T="0.125903"/>
      <pos A="0.0798469" C="0.392007" G="0.330599" T="0.197547"/>
      <pos A="0.19243" C="0.274307" G="0.15149" T="0.381773"/>
      <pos A="0.233369" C="0.202665" G="0.381773" T="0.182195"/>
      <pos A="0.299894" C="0.330599" G="0.202665" T="0.166842"/>
      <pos A="0.15149" C="0.325481" G="0.38689" T="0.136138"/>
      <pos A="0.38689" C="0.233369" G="0.125903" T="0.253838"/>
      <pos A="0.238486" C="0.289659" G="0.177078" T="0.294777"/>
      <pos A="0.238486" C="0.120786" G="0.371538" T="0.26919"/>
      <pos A="0.166842" C="0.299894" G="0.345951" T="0.187312"/>
      <pos A="0.19243" C="0.371538" G="0.233369" T="0.202665"/>
      <pos A="0.131021" C="0.228251" G="0.427829" T="0.212899"/>
      <pos A="0.325481" C="0.294777" G="0.253838" T="0.125903"/>
      <pos A="0.26919" C="0.310129" G="0.279425" T="0.141255"/>
      <pos A="0.207782" C="0.156607" G="0.310129" T="0.325481"/>
      <pos A="0.274307" C="0.233369" G="0.253838" T="0.238486"/>
      <pos A="0.366421" C="0.182195" G="0.146373" T="0.305011"/>
    </motif>
    <motif db="0" id="M32" alt="O32" length="40" nsites="8" evalue="1.3e-003">
      <pos A="0.283841" C="0.23872" G="0.183571" T="0.293868"/>
      <pos A="0.313922" C="0.218666" G="0.298881" T="0.168531"/>
      <pos A="0.293868" C="0.183571" G="0.328962" T="0.193598"/>
      <pos A="0.168531" C="0.344003" G="0.35403" T="0.133437"/>
      <pos A="0.143464" C="0.23872" G="0.404164" T="0.213652"/>
      <pos A="0.178558" C="0.333975" G="0.379097" T="0.108369"/>
      <pos A="0.33899" C="0.188585" G="0.178558" T="0.293868"/>
      <pos A="0.203626" C="0.293868" G="0.203626" T="0.298881"/>
      <pos A="0.15349" C="0.188585" G="0.35403" T="0.303895"/>
      <pos A="0.258773" C="0.108369" G="0.293868" T="0.33899"/>
      <pos A="0.283841" C="0.173545" G="0.263787" T="0.278828"/>
      <pos A="0.449286" C="0.228692" G="0.248747" T="0.0732751"/>
      <pos A="0.213652" C="0.168531" G="0.313922" T="0.303895"/>
      <pos A="0.183571" C="0.323949" G="0.168531" T="0.323949"/>
      <pos A="0.158504" C="0.359043" G="0.25376" T="0.228692"/>
      <pos A="0.248747" C="0.333975" G="0.33899" T="0.0782884"/>
      <pos A="0.359043" C="0.178558" G="0.293868" T="0.168531"/>
      <pos A="0.268801" C="0.183571" G="0.33899" T="0.208639"/>
      <pos A="0.143464" C="0.25376" G="0.308909" T="0.293868"/>
      <pos A="0.133437" C="0.33899" G="0.258773" T="0.268801"/>
      <pos A="0.208639" C="0.263787" G="0.193598" T="0.333975"/>
      <pos A="0.143464" C="0.323949" G="0.178558" T="0.35403"/>
      <pos A="0.303895" C="0.313922" G="0.203626" T="0.178558"/>
      <pos A="0.23872" C="0.0532207" G="0.389124" T="0.318935"/>
      <pos A="0.208639" C="0.168531" G="0.333975" T="0.288854"/>
      <pos A="0.218666" C="0.163518" G="0.359043" T="0.258773"/>
      <pos A="0.203626" C="0.303895" G="0.359043" T="0.133437"/>
      <pos A="0.323949" C="0.318935" G="0.203626" T="0.15349"/>
      <pos A="0.208639" C="0.263787" G="0.233707" T="0.293868"/>
      <pos A="0.33899" C="0.133437" G="0.308909" T="0.218666"/>
      <pos A="0.143464" C="0.183571" G="0.379097" T="0.293868"/>
      <pos A="0.258773" C="0.23872" G="0.308909" T="0.193598"/>
      <pos A="0.173545" C="0.273814" G="0.293868" T="0.258773"/>
      <pos A="0.278828" C="0.193598" G="0.158504" T="0.36907"/>
      <pos A="0.218666" C="0.399151" G="0.298881" T="0.0833017"/>
      <pos A="0.263787" C="0.168531" G="0.218666" T="0.349016"/>
      <pos A="0.283841" C="0.143464" G="0.489394" T="0.0833017"/>
      <pos A="0.268801" C="0.288854" G="0.228692" T="0.213652"/>
      <pos A="0.293868" C="0.394137" G="0.188585" T="0.123409"/>
      <pos A="0.128424" C="0.258773" G="0.389124" T="0.223679"/>
    </motif>
    <motif db="0" id="M33" alt="O33" length="40" nsites="8" evalue="1.3e-003">
      <pos A="0.33899" C="0.263787" G="0.193598" T="0.203626"/>
      <pos A="0.148477" C="0.258773" G="0.328962" T="0.263787"/>
      <pos A="0.218666" C="0.193598" G="0.258773" T="0.328962"/>
      <pos A="0.404164" C="0.168531" G="0.203626" T="0.223679"/>
      <pos A="0.0682617" C="0.33899" G="0.323949" T="0.268801"/>
      <pos A="0.243733" C="0.248747" G="0.198612" T="0.308909"/>
      <pos A="0.143464" C="0.318935" G="0.228692" T="0.308909"/>
      <pos A="0.218666" C="0.308909" G="0.273814" T="0.198612"/>
      <pos A="0.228692" C="0.223679" G="0.33899" T="0.208639"/>
      <pos A="0.108369" C="0.283841" G="0.33899" T="0.268801"/>
      <pos A="0.323949" C="0.168531" G="0.349016" T="0.158504"/>
      <pos A="0.283841" C="0.198612" G="0.218666" T="0.298881"/>
      <pos A="0.0983427" C="0.293868" G="0.429232" T="0.178558"/>
      <pos A="0.399151" C="0.213652" G="0.223679" T="0.163518"/>
      <pos A="0.203626" C="0.303895" G="0.278828" T="0.213652"/>
      <pos A="0.263787" C="0.173545" G="0.288854" T="0.273814"/>
      <pos A="0.0632484" C="0.25376" G="0.36907" T="0.313922"/>
      <pos A="0.333975" C="0.0983427" G="0.243733" T="0.323949"/>
      <pos A="0.208639" C="0.218666" G="0.439258" T="0.133437"/>
      <pos A="0.233707" C="0.293868" G="0.228692" T="0.243733"/>
      <pos A="0.15349" C="0.293868" G="0.208639" T="0.344003"/>
      <pos A="0.258773" C="0.328962" G="0.278828" T="0.133437"/>
      <pos A="0.0983427" C="0.208639" G="0.35403" T="0.33899"/>
      <pos A="0.268801" C="0.198612" G="0.248747" T="0.283841"/>
      <pos A="0.25376" C="0.35403" G="0.278828" T="0.113383"/>
      <pos A="0.303895" C="0.293868" G="0.148477" T="0.25376"/>
      <pos A="0.283841" C="0.218666" G="0.349016" T="0.148477"/>
      <pos A="0.0983427" C="0.293868" G="0.409178" T="0.198612"/>
      <pos A="0.409178" C="0.128424" G="0.168531" T="0.293868"/>
      <pos A="0.318935" C="0.198612" G="0.203626" T="0.278828"/>
      <pos A="0.494407" C="0.148477" G="0.148477" T="0.208639"/>
      <pos A="0.243733" C="0.273814" G="0.333975" T="0.148477"/>
      <pos A="0.173545" C="0.293868" G="0.258773" T="0.273814"/>
      <pos A="0.133437" C="0.303895" G="0.434245" T="0.128424"/>
      <pos A="0.25376" C="0.25376" G="0.288854" T="0.203626"/>
      <pos A="0.188585" C="0.268801" G="0.248747" T="0.293868"/>
      <pos A="0.0833017" C="0.263787" G="0.489394" T="0.163518"/>
      <pos A="0.273814" C="0.193598" G="0.273814" T="0.258773"/>
      <pos A="0.178558" C="0.278828" G="0.323949" T="0.218666"/>
      <pos A="0.333975" C="0.268801" G="0.213652" T="0.183571"/>
    </motif>
    <motif db="0" id="M34" alt="O34" length="40" nsites="8" evalue="1.3e-003">
      <pos A="0.200617" C="0.200617" G="0.595679" T="0.00308642"/>
      <pos A="0.595679" C="0.200617" G="0.00308642" T="0.200617"/>
      <pos A="0.398148" C="0.00308642" G="0.595679" T="0.00308642"/>
      <pos A="0.200617" C="0.200617" G="0.200617" T="0.398148"/>
      <pos A="0.200617" C="0.200617" G="0.200617" T="0.398148"/>
      <pos A="0.00308642" C="0.200617" G="0.200617" T="0.595679"/>
      <pos A="0.200617" C="0.00308642" G="0.200617" T="0.595679"/>
      <pos A="0.00308642" C="0.200617" G="0.398148" T="0.398148"/>
      <pos A="0.200617" C="0.595679" G="0.00308642" T="0.200617"/>
      <pos A="0.00308642" C="0.398148" G="0.595679" T="0.00308642"/>
      <pos A="0.00308642" C="0.79321" G="0.200617" T="0.00308642"/>
      <pos A="0.200617" C="0.398148" G="0.200617" T="0.200617"/>
      <pos A="0.398148" C="0.00308642" G="0.200617" T="0.398148"/>
      <pos A="0.00308642" C="0.200617" G="0.79321" T="0.00308642"/>
      <pos A="0.00308642" C="0.00308642" G="0.595679" T="0.398148"/>
      <pos A="0.398148" C="0.00308642" G="0.595679" T="0.00308642"/>
      <pos A="0.00308642" C="0.200617" G="0.79321" T="0.00308642"/>
      <pos A="0.200617" C="0.00308642" G="0.200617" T="0.595679"/>
      <pos A="0.00308642" C="0.79321" G="0.00308642" T="0.200617"/>
      <pos A="0.00308642" C="0.00308642" G="0.595679" T="0.398148"/>
      <pos A="0.200617" C="0.00308642" G="0.398148" T="0.398148"/>
      <pos A="0.200617" C="0.595679" G="0.00308642" T="0.200617"/>
      <pos A="0.00308642" C="0.200617" G="0.200617" T="0.595679"/>
      <pos A="0.00308642" C="0.398148" G="0.398148" T="0.200617"/>
      <pos A="0.398148" C="0.00308642" G="0.398148" T="0.200617"/>
      <pos A="0.00308642" C="0.00308642" G="0.990741" T="0.00308642"/>
      <pos A="0.398148" C="0.200617" G="0.00308642" T="0.398148"/>
      <pos A="0.200617" C="0.00308642" G="0.398148" T="0.398148"/>
      <pos A="0.00308642" C="0.398148" G="0.595679" T="0.00308642"/>
      <pos A="0.398148" C="0.200617" G="0.200617" T="0.200617"/>
      <pos A="0.398148" C="0.398148" G="0.00308642" T="0.200617"/>
      <pos A="0.200617" C="0.200617" G="0.00308642" T="0.595679"/>
      <pos A="0.200617" C="0.200617" G="0.398148" T="0.200617"/>
      <pos A="0.200617" C="0.398148" G="0.398148" T="0.00308642"/>
      <pos A="0.200617" C="0.200617" G="0.595679" T="0.00308642"/>
      <pos A="0.200617" C="0.398148" G="0.398148" T="0.00308642"/>
      <pos A="0.00308642" C="0.79321" G="0.200617" T="0.00308642"/>
      <pos A="0.00308642" C="0.595679" G="0.00308642" T="0.398148"/>
      <pos A="0.200617" C="0.00308642" G="0.595679" T="0.200617"/>
      <pos A="0.200617" C="0.398148" G="0.398148" T="0.00308642"/>
    </motif>
    <motif db="0" id="M35" alt="O35" length="40" nsites="8" evalue="1.3e-003">
      <pos A="0.00308642" C="0.332304" G="0.332304" T="0.332304"/>
      <pos A="0.00308642" C="0.332304" G="0.332304" T="0.332304"/>
      <pos A="0.00308642" C="0.661523" G="0.00308642" T="0.332304"/>
      <pos A="0.00308642" C="0.00308642" G="0.661523" T="0.332304"/>
      <pos A="0.332304" C="0.661523" G="0.00308642" T="0.00308642"/>
      <pos A="0.661523" C="0.00308642" G="0.00308642" T="0.332304"/>
      <pos A="0.00308642" C="0.661523" G="0.00308642" T="0.332304"/>
      <pos A="0.00308642" C="0.661523" G="0.00308642" T="0.332304"/>
      <pos A="0.332304" C="0.00308642" G="0.332304" T="0.332304"/>
      <pos A="0.00308642" C="0.00308642" G="0.661523" T="0.332304"/>
      <pos A="0.661523" C="0.00308642" G="0.00308642" T="0.332304"/>
      <pos A="0.332304" C="0.661523" G="0.00308642" T="0.00308642"/>
      <pos A="0.661523" C="0.00308642" G="0.00308642" T="0.332304"/>
      <pos A="0.00308642" C="0.332304" G="0.661523" T="0.00308642"/>
      <pos A="0.00308642" C="0.661523" G="0.00308642" T="0.332304"/>
      <pos A="0.00308642" C="0.332304" G="0.332304" T="0.332304"/>
      <pos A="0.332304" C="0.00308642" G="0.332304" T="0.332304"/>
      <pos A="0.661523" C="0.00308642" G="0.00308642" T="0.332304"/>
      <pos A="0.00308642" C="0.00308642" G="0.661523" T="0.332304"/>
      <pos A="0.332304" C="0.00308642" G="0.332304" T="0.332304"/>
      <pos A="0.332304" C="0.00308642" G="0.332304" T="0.332304"/>
      <pos A="0.661523" C="0.332304" G="0.00308642" T="0.00308642"/>
      <pos A="0.661523" C="0.00308642" G="0.00308642" T="0.332304"/>
      <pos A="0.00308642" C="0.661523" G="0.00308642" T="0.332304"/>
      <pos A="0.332304" C="0.00308642" G="0.00308642" T="0.661523"/>
      <pos A="0.332304" C="0.00308642" G="0.332304" T="0.332304"/>
      <pos A="0.00308642" C="0.00308642" G="0.661523" T="0.332304"/>
      <pos A="0.00308642" C="0.661523" G="0.00308642" T="0.332304"/>
      <pos A="0.00308642" C="0.332304" G="0.00308642" T="0.661523"/>
      <pos A="0.00308642" C="0.661523" G="0.00308642" T="0.332304"/>
      <pos A="0.661523" C="0.332304" G="0.00308642" T="0.00308642"/>
      <pos A="0.661523" C="0.332304" G="0.00308642" T="0.00308642"/>
      <pos A="0.00308642" C="0.661523" G="0.332304" T="0.00308642"/>
      <pos A="0.00308642" C="0.332304" G="0.00308642" T="0.661523"/>
      <pos A="0.332304" C="0.00308642" G="0.332304" T="0.332304"/>
      <pos A="0.00308642" C="0.00308642" G="0.332304" T="0.661523"/>
      <pos A="0.00308642" C="0.332304" G="0.661523" T="0.00308642"/>
      <pos A="0.990741" C="0.00308642" G="0.00308642" T="0.00308642"/>
      <pos A="0.332304" C="0.00308642" G="0.00308642" T="0.661523"/>
      <pos A="0.00308642" C="0.00308642" G="0.661523" T="0.332304"/>
    </motif>
    <motif db="0" id="M36" alt="O36" length="40" nsites="8" evalue="1.3e-003">
      <pos A="0.00308642" C="0.00308642" G="0.00308642" T="0.990741"/>
      <pos A="0.00308642" C="0.00308642" G="0.00308642" T="0.990741"/>
      <pos A="0.00308642" C="0.00308642" G="0.00308642" T="0.990741"/>
      <pos A="0.00308642" C="0.990741" G="0.00308642" T="0.00308642"/>
      <pos A="0.00308642" C="0.990741" G="0.00308642" T="0.00308642"/>
      <pos A="0.990741" C="0.00308642" G="0.00308642" T="0.00308642"/>
      <pos A="0.00308642" C="0.00308642" G="0.00308642" T="0.990741"/>
      <pos A="0.00308642" C="0.00308642" G="0.00308642" T="0.990741"/>
      <pos A="0.00308642" C="0.00308642" G="0.00308642" T="0.990741"/>
      <pos A="0.00308642" C="0.990741" G="0.00308642" T="0.00308642"/>
      <pos A="0.990741" C="0.00308642" G="0.00308642" T="0.00308642"/>
      <pos A="0.00308642" C="0.990741" G="0.00308642" T="0.00308642"/>
      <pos A="0.00308642" C="0.990741" G="0.00308642" T="0.00308642"/>
      <pos A="0.00308642" C="0.00308642" G="0.990741" T="0.00308642"/>
      <pos A="0.00308642" C="0.990741" G="0.00308642" T="0.00308642"/>
      <pos A="0.00308642" C="0.00308642" G="0.990741" T="0.00308642"/>
      <pos A="0.00308642" C="0.990741" G="0.00308642" T="0.00308642"/>
      <pos A="0.00308642" C="0.00308642" G="0.00308642" T="0.990741"/>
      <pos A="0.00308642" C="0.00308642" G="0.990741" T="0.00308642"/>
      <pos A="0.00308642" C="0.990741" G="0.00308642" T="0.00308642"/>
      <pos A="0.00308642" C="0.990741" G="0.00308642" T="0.00308642"/>
      <pos A="0.00308642" C="0.990741" G="0.00308642" T="0.00308642"/>
      <pos A="0.00308642" C="0.990741" G="0.00308642" T="0.00308642"/>
      <pos A="0.00308642" C="0.990741" G="0.00308642" T="0.00308642"/>
      <pos A="0.00308642" C="0.990741" G="0.00308642" T="0.00308642"/>
      <pos A="0.00308642" C="0.00308642" G="0.990741" T="0.00308642"/>
      <pos A="0.00308642" C="0.990741" G="0.00308642" T="0.00308642"/>
      <pos A="0.00308642" C="0.990741" G="0.00308642" T="0.00308642"/>
      <pos A="0.00308642" C="0.990741" G="0.00308642" T="0.00308642"/>
      <pos A="0.00308642" C="0.990741" G="0.00308642" T="0.00308642"/>
      <pos A="0.00308642" C="0.990741" G="0.00308642" T="0.00308642"/>
      <pos A="0.00308642" C="0.00308642" G="0.00308642" T="0.990741"/>
      <pos A="0.00308642" C="0.00308642" G="0.990741" T="0.00308642"/>
      <pos A="0.00308642" C="0.00308642" G="0.990741" T="0.00308642"/>
      <pos A="0.990741" C="0.00308642" G="0.00308642" T="0.00308642"/>
      <pos A="0.00308642" C="0.990741" G="0.00308642" T="0.00308642"/>
      <pos A="0.00308642" C="0.00308642" G="0.990741" T="0.00308642"/>
      <pos A="0.00308642" C="0.00308642" G="0.990741" T="0.00308642"/>
      <pos A="0.00308642" C="0.00308642" G="0.00308642" T="0.990741"/>
      <pos A="0.00308642" C="0.00308642" G="0.00308642" T="0.990741"/>
    </motif>
    <motif db="0" id="M37" alt="O37" length="40" nsites="8" evalue="1.3e-003">
      <pos A="0.237272" C="0.206727" G="0.267818" T="0.288183"/>
      <pos A="0.165998" C="0.206727" G="0.430731" T="0.196544"/>
      <pos A="0.308546" C="0.115088" G="0.359457" T="0.216909"/>
      <pos A="0.308546" C="0.115088" G="0.400185" T="0.176181"/>
      <pos A="0.196544" C="0.359457" G="0.22709" T="0.216909"/>
      <pos A="0.12527" C="0.512187" G="0.298364" T="0.0641788"/>
      <pos A="0.135453" C="0.369639" G="0.186362" T="0.308546"/>
      <pos A="0.186362" C="0.318729" G="0.206727" T="0.288183"/>
      <pos A="0.196544" C="0.328911" G="0.155816" T="0.318729"/>
      <pos A="0.278001" C="0.104907" G="0.318729" T="0.298364"/>
      <pos A="0.00308642" C="0.104907" G="0.267818" T="0.624189"/>
      <pos A="0.440913" C="0.165998" G="0.216909" T="0.176181"/>
      <pos A="0.206727" C="0.237272" G="0.369639" T="0.186362"/>
      <pos A="0.257637" C="0.298364" G="0.206727" T="0.237272"/>
      <pos A="0.145635" C="0.278001" G="0.298364" T="0.278001"/>
      <pos A="0.349274" C="0.155816" G="0.369639" T="0.12527"/>
      <pos A="0.145635" C="0.22709" G="0.430731" T="0.196544"/>
      <pos A="0.22709" C="0.216909" G="0.420548" T="0.135453"/>
      <pos A="0.165998" C="0.328911" G="0.22709" T="0.278001"/>
      <pos A="0.0947249" C="0.440913" G="0.328911" T="0.135453"/>
      <pos A="0.328911" C="0.0947249" G="0.318729" T="0.257637"/>
      <pos A="0.257637" C="0.298364" G="0.328911" T="0.115088"/>
      <pos A="0.12527" C="0.216909" G="0.48164" T="0.176181"/>
      <pos A="0.12527" C="0.257637" G="0.359457" T="0.257637"/>
      <pos A="0.267818" C="0.165998" G="0.216909" T="0.349274"/>
      <pos A="0.165998" C="0.216909" G="0.48164" T="0.135453"/>
      <pos A="0.104907" C="0.267818" G="0.349274" T="0.278001"/>
      <pos A="0.267818" C="0.339092" G="0.257637" T="0.135453"/>
      <pos A="0.430731" C="0.196544" G="0.135453" T="0.237272"/>
      <pos A="0.0641788" C="0.440913" G="0.308546" T="0.186362"/>
      <pos A="0.186362" C="0.400185" G="0.328911" T="0.0845422"/>
      <pos A="0.359457" C="0.278001" G="0.115088" T="0.247455"/>
      <pos A="0.308546" C="0.349274" G="0.186362" T="0.155816"/>
      <pos A="0.237272" C="0.298364" G="0.339092" T="0.12527"/>
      <pos A="0.216909" C="0.278001" G="0.278001" T="0.22709"/>
      <pos A="0.247455" C="0.115088" G="0.278001" T="0.359457"/>
      <pos A="0.22709" C="0.12527" G="0.206727" T="0.440913"/>
      <pos A="0.318729" C="0.155816" G="0.420548" T="0.104907"/>
      <pos A="0.37982" C="0.0947249" G="0.420548" T="0.104907"/>
      <pos A="0.104907" C="0.216909" G="0.512187" T="0.165998"/>
    </motif>
    <motif db="0" id="M38" alt="O38" length="40" nsites="8" evalue="1.3e-003">
      <pos A="0.141975" C="0.213992" G="0.27572" T="0.368313"/>
      <pos A="0.157407" C="0.270576" G="0.399177" T="0.17284"/>
      <pos A="0.322017" C="0.0905353" G="0.383745" T="0.203704"/>
      <pos A="0.244856" C="0.183128" G="0.286008" T="0.286008"/>
      <pos A="0.363168" C="0.157407" G="0.167696" T="0.311728"/>
      <pos A="0.157407" C="0.342593" G="0.311728" T="0.188272"/>
      <pos A="0.152264" C="0.347736" G="0.316872" T="0.183128"/>
      <pos A="0.296296" C="0.311728" G="0.183128" T="0.208847"/>
      <pos A="0.347736" C="0.0699585" G="0.363168" T="0.219136"/>
      <pos A="0.0596711" C="0.260288" G="0.455761" T="0.22428"/>
      <pos A="0.260288" C="0.167696" G="0.265432" T="0.306585"/>
      <pos A="0.25" C="0.188272" G="0.316872" T="0.244856"/>
      <pos A="0.25" C="0.188272" G="0.352881" T="0.208847"/>
      <pos A="0.322017" C="0.286008" G="0.131687" T="0.260288"/>
      <pos A="0.203704" C="0.100823" G="0.430041" T="0.265432"/>
      <pos A="0.286008" C="0.260288" G="0.291153" T="0.162551"/>
      <pos A="0.188272" C="0.337449" G="0.188272" T="0.286008"/>
      <pos A="0.30144" C="0.193415" G="0.260288" T="0.244856"/>
      <pos A="0.219136" C="0.19856" G="0.352881" T="0.229424"/>
      <pos A="0.177983" C="0.32716" G="0.255144" T="0.239712"/>
      <pos A="0.116255" C="0.394033" G="0.25" T="0.239712"/>
      <pos A="0.27572" C="0.244856" G="0.136832" T="0.342593"/>
      <pos A="0.193415" C="0.167696" G="0.363168" T="0.27572"/>
      <pos A="0.244856" C="0.234568" G="0.394033" T="0.126543"/>
      <pos A="0.105967" C="0.291153" G="0.311728" T="0.291153"/>
      <pos A="0.255144" C="0.270576" G="0.30144" T="0.17284"/>
      <pos A="0.234568" C="0.265432" G="0.183128" T="0.316872"/>
      <pos A="0.27572" C="0.450617" G="0.22428" T="0.0493827"/>
      <pos A="0.162551" C="0.157407" G="0.260288" T="0.419753"/>
      <pos A="0.17284" C="0.239712" G="0.414609" T="0.17284"/>
      <pos A="0.260288" C="0.25" G="0.30144" T="0.188272"/>
      <pos A="0.3786" C="0.219136" G="0.162551" T="0.239712"/>
      <pos A="0.27572" C="0.229424" G="0.32716" T="0.167696"/>
      <pos A="0.332304" C="0.260288" G="0.208847" T="0.19856"/>
      <pos A="0.183128" C="0.255144" G="0.203704" T="0.358025"/>
      <pos A="0.157407" C="0.342593" G="0.244856" T="0.255144"/>
      <pos A="0.131687" C="0.126543" G="0.455761" T="0.286008"/>
      <pos A="0.358025" C="0.270576" G="0.265432" T="0.105967"/>
      <pos A="0.404321" C="0.111111" G="0.306585" T="0.177983"/>
      <pos A="0.167696" C="0.322017" G="0.311728" T="0.19856"/>
    </motif>
    <motif db="0" id="M4" alt="O4" length="40" nsites="8" evalue="1.3e-003">
      <pos A="0.223679" C="0.148477" G="0.318935" T="0.308909"/>
      <pos A="0.128424" C="0.233707" G="0.419205" T="0.218666"/>
      <pos A="0.248747" C="0.178558" G="0.278828" T="0.293868"/>
      <pos A="0.188585" C="0.419205" G="0.193598" T="0.198612"/>
      <pos A="0.288854" C="0.25376" G="0.213652" T="0.243733"/>
      <pos A="0.13845" C="0.248747" G="0.248747" T="0.364056"/>
      <pos A="0.193598" C="0.439258" G="0.193598" T="0.173545"/>
      <pos A="0.188585" C="0.349016" G="0.178558" T="0.283841"/>
      <pos A="0.228692" C="0.218666" G="0.359043" T="0.193598"/>
      <pos A="0.298881" C="0.288854" G="0.183571" T="0.228692"/>
      <pos A="0.258773" C="0.208639" G="0.258773" T="0.273814"/>
      <pos A="0.213652" C="0.188585" G="0.399151" T="0.198612"/>
      <pos A="0.183571" C="0.263787" G="0.258773" T="0.293868"/>
      <pos A="0.198612" C="0.359043" G="0.33899" T="0.103356"/>
      <pos A="0.293868" C="0.178558" G="0.33899" T="0.188585"/>
      <pos A="0.328962" C="0.198612" G="0.36907" T="0.103356"/>
      <pos A="0.233707" C="0.203626" G="0.394137" T="0.168531"/>
      <pos A="0.213652" C="0.223679" G="0.223679" T="0.33899"/>
      <pos A="0.213652" C="0.173545" G="0.303895" T="0.308909"/>
      <pos A="0.148477" C="0.313922" G="0.384111" T="0.15349"/>
      <pos A="0.36907" C="0.108369" G="0.208639" T="0.313922"/>
      <pos A="0.323949" C="0.0682617" G="0.384111" T="0.223679"/>
      <pos A="0.178558" C="0.35403" G="0.323949" T="0.143464"/>
      <pos A="0.188585" C="0.223679" G="0.268801" T="0.318935"/>
      <pos A="0.163518" C="0.328962" G="0.13845" T="0.36907"/>
      <pos A="0.193598" C="0.0682617" G="0.203626" T="0.534515"/>
      <pos A="0.208639" C="0.298881" G="0.288854" T="0.203626"/>
      <pos A="0.213652" C="0.35403" G="0.273814" T="0.158504"/>
      <pos A="0.379097" C="0.183571" G="0.323949" T="0.113383"/>
      <pos A="0.173545" C="0.103356" G="0.394137" T="0.328962"/>
      <pos A="0.228692" C="0.148477" G="0.36907" T="0.25376"/>
      <pos A="0.183571" C="0.364056" G="0.318935" T="0.133437"/>
      <pos A="0.328962" C="0.228692" G="0.283841" T="0.158504"/>
      <pos A="0.133437" C="0.268801" G="0.323949" T="0.273814"/>
      <pos A="0.188585" C="0.404164" G="0.25376" T="0.15349"/>
      <pos A="0.168531" C="0.278828" G="0.283841" T="0.268801"/>
      <pos A="0.323949" C="0.328962" G="0.228692" T="0.118396"/>
      <pos A="0.399151" C="0.128424" G="0.283841" T="0.188585"/>
      <pos A="0.313922" C="0.103356" G="0.33899" T="0.243733"/>
      <pos A="0.364056" C="0.293868" G="0.168531" T="0.173545"/>
    </motif>
    <motif db="0" id="M40" alt="O40" length="40" nsites="8" evalue="1.3e-003">
      <pos A="0.206727" C="0.155816" G="0.323819" T="0.313638"/>
      <pos A="0.262728" C="0.349274" G="0.278001" T="0.109997"/>
      <pos A="0.176181" C="0.318729" G="0.288183" T="0.216909"/>
      <pos A="0.298364" C="0.369639" G="0.0336326" T="0.298364"/>
      <pos A="0.191454" C="0.293273" G="0.323819" T="0.191454"/>
      <pos A="0.145635" C="0.298364" G="0.237272" T="0.318729"/>
      <pos A="0.196544" C="0.247455" G="0.12527" T="0.430731"/>
      <pos A="0.0692691" C="0.278001" G="0.308546" T="0.344184"/>
      <pos A="0.354365" C="0.390003" G="0.115088" T="0.140543"/>
      <pos A="0.216909" C="0.191454" G="0.354365" T="0.237272"/>
      <pos A="0.328911" C="0.211817" G="0.176181" T="0.283091"/>
      <pos A="0.165998" C="0.237272" G="0.542733" T="0.053996"/>
      <pos A="0.221999" C="0.186362" G="0.410366" T="0.181271"/>
      <pos A="0.267818" C="0.349274" G="0.232182" T="0.150726"/>
      <pos A="0.201636" C="0.201636" G="0.257637" T="0.339092"/>
      <pos A="0.171089" C="0.130361" G="0.435821" T="0.262728"/>
      <pos A="0.155816" C="0.303456" G="0.303456" T="0.237272"/>
      <pos A="0.252545" C="0.216909" G="0.364547" T="0.165998"/>
      <pos A="0.206727" C="0.186362" G="0.339092" T="0.267818"/>
      <pos A="0.104907" C="0.196544" G="0.37982" T="0.318729"/>
      <pos A="0.186362" C="0.283091" G="0.293273" T="0.237272"/>
      <pos A="0.37982" C="0.145635" G="0.252545" T="0.221999"/>
      <pos A="0.242363" C="0.247455" G="0.288183" T="0.221999"/>
      <pos A="0.364547" C="0.206727" G="0.257637" T="0.171089"/>
      <pos A="0.247455" C="0.186362" G="0.247455" T="0.318729"/>
      <pos A="0.242363" C="0.242363" G="0.237272" T="0.278001"/>
      <pos A="0.252545" C="0.115088" G="0.334002" T="0.298364"/>
      <pos A="0.155816" C="0.278001" G="0.400185" T="0.165998"/>
      <pos A="0.165998" C="0.318729" G="0.278001" T="0.237272"/>
      <pos A="0.262728" C="0.318729" G="0.221999" T="0.196544"/>
      <pos A="0.308546" C="0.242363" G="0.262728" T="0.186362"/>
      <pos A="0.262728" C="0.430731" G="0.206727" T="0.0998153"/>
      <pos A="0.349274" C="0.186362" G="0.247455" T="0.216909"/>
      <pos A="0.191454" C="0.283091" G="0.384912" T="0.140543"/>
      <pos A="0.384912" C="0.242363" G="0.176181" T="0.196544"/>
      <pos A="0.150726" C="0.395093" G="0.267818" T="0.186362"/>
      <pos A="0.278001" C="0.22709" G="0.257637" T="0.237272"/>
      <pos A="0.308546" C="0.155816" G="0.293273" T="0.242363"/>
      <pos A="0.186362" C="0.22709" G="0.288183" T="0.298364"/>
      <pos A="0.0845422" C="0.267818" G="0.48164" T="0.165998"/>
    </motif>
    <motif db="0" id="M41" alt="O41" length="40" nsites="8" evalue="1.3e-003">
      <pos A="0.00308642" C="0.00308642" G="0.990741" T="0.00308642"/>
      <pos A="0.990741" C="0.00308642" G="0.00308642" T="0.00308642"/>
      <pos A="0.661523" C="0.00308642" G="0.00308642" T="0.332304"/>
      <pos A="0.661523" C="0.00308642" G="0.00308642" T="0.332304"/>
      <pos A="0.00308642" C="0.332304" G="0.661523" T="0.00308642"/>
      <pos A="0.661523" C="0.332304" G="0.00308642" T="0.00308642"/>
      <pos A="0.661523" C="0.332304" G="0.00308642" T="0.00308642"/>
      <pos A="0.661523" C="0.332304" G="0.00308642" T="0.00308642"/>
      <pos A="0.00308642" C="0.332304" G="0.661523" T="0.00308642"/>
      <pos A="0.990741" C="0.00308642" G="0.00308642" T="0.00308642"/>
      <pos A="0.661523" C="0.00308642" G="0.332304" T="0.00308642"/>
      <pos A="0.990741" C="0.00308642" G="0.00308642" T="0.00308642"/>
      <pos A="0.00308642" C="0.00308642" G="0.990741" T="0.00308642"/>
      <pos A="0.661523" C="0.00308642" G="0.332304" T="0.00308642"/>
      <pos A="0.661523" C="0.00308642" G="0.00308642" T="0.332304"/>
      <pos A="0.661523" C="0.00308642" G="0.00308642" T="0.332304"/>
      <pos A="0.661523" C="0.332304" G="0.00308642" T="0.00308642"/>
      <pos A="0.990741" C="0.00308642" G="0.00308642" T="0.00308642"/>
      <pos A="0.332304" C="0.00308642" G="0.661523" T="0.00308642"/>
      <pos A="0.990741" C="0.00308642" G="0.00308642" T="0.00308642"/>
      <pos A="0.990741" C="0.00308642" G="0.00308642" T="0.00308642"/>
      <pos A="0.00308642" C="0.332304" G="0.00308642" T="0.661523"/>
      <pos A="0.00308642" C="0.00308642" G="0.332304" T="0.661523"/>
      <pos A="0.332304" C="0.00308642" G="0.661523" T="0.00308642"/>
      <pos A="0.00308642" C="0.00308642" G="0.990741" T="0.00308642"/>
      <pos A="0.00308642" C="0.00308642" G="0.990741" T="0.00308642"/>
      <pos A="0.661523" C="0.00308642" G="0.332304" T="0.00308642"/>
      <pos A="0.00308642" C="0.332304" G="0.661523" T="0.00308642"/>
      <pos A="0.332304" C="0.00308642" G="0.661523" T="0.00308642"/>
      <pos A="0.00308642" C="0.661523" G="0.00308642" T="0.332304"/>
      <pos A="0.00308642" C="0.990741" G="0.00308642" T="0.00308642"/>
      <pos A="0.00308642" C="0.332304" G="0.661523" T="0.00308642"/>
      <pos A="0.661523" C="0.332304" G="0.00308642" T="0.00308642"/>
      <pos A="0.00308642" C="0.332304" G="0.661523" T="0.00308642"/>
      <pos A="0.332304" C="0.00308642" G="0.661523" T="0.00308642"/>
      <pos A="0.00308642" C="0.00308642" G="0.332304" T="0.661523"/>
      <pos A="0.00308642" C="0.00308642" G="0.990741" T="0.00308642"/>
      <pos A="0.332304" C="0.00308642" G="0.661523" T="0.00308642"/>
      <pos A="0.332304" C="0.00308642" G="0.661523" T="0.00308642"/>
      <pos A="0.00308642" C="0.990741" G="0.00308642" T="0.00308642"/>
    </motif>
    <motif db="0" id="M42" alt="O42" length="40" nsites="8" evalue="1.3e-003">
      <pos A="0.148477" C="0.384111" G="0.283841" T="0.183571"/>
      <pos A="0.233707" C="0.374084" G="0.218666" T="0.173545"/>
      <pos A="0.288854" C="0.158504" G="0.223679" T="0.328962"/>
      <pos A="0.288854" C="0.123409" G="0.323949" T="0.263787"/>
      <pos A="0.178558" C="0.308909" G="0.248747" T="0.263787"/>
      <pos A="0.379097" C="0.298881" G="0.193598" T="0.128424"/>
      <pos A="0.143464" C="0.298881" G="0.419205" T="0.13845"/>
      <pos A="0.303895" C="0.203626" G="0.198612" T="0.293868"/>
      <pos A="0.178558" C="0.303895" G="0.308909" T="0.208639"/>
      <pos A="0.148477" C="0.394137" G="0.248747" T="0.208639"/>
      <pos A="0.344003" C="0.183571" G="0.168531" T="0.303895"/>
      <pos A="0.143464" C="0.248747" G="0.313922" T="0.293868"/>
      <pos A="0.223679" C="0.0883151" G="0.374084" T="0.313922"/>
      <pos A="0.203626" C="0.188585" G="0.344003" T="0.263787"/>
      <pos A="0.208639" C="0.193598" G="0.344003" T="0.25376"/>
      <pos A="0.273814" C="0.0682617" G="0.374084" T="0.283841"/>
      <pos A="0.113383" C="0.258773" G="0.449286" T="0.178558"/>
      <pos A="0.233707" C="0.198612" G="0.243733" T="0.323949"/>
      <pos A="0.188585" C="0.23872" G="0.459313" T="0.113383"/>
      <pos A="0.288854" C="0.168531" G="0.268801" T="0.273814"/>
      <pos A="0.0782884" C="0.263787" G="0.349016" T="0.308909"/>
      <pos A="0.464326" C="0.313922" G="0.0532207" T="0.168531"/>
      <pos A="0.233707" C="0.188585" G="0.263787" T="0.313922"/>
      <pos A="0.263787" C="0.379097" G="0.108369" T="0.248747"/>
      <pos A="0.35403" C="0.298881" G="0.208639" T="0.13845"/>
      <pos A="0.15349" C="0.128424" G="0.384111" T="0.333975"/>
      <pos A="0.233707" C="0.349016" G="0.298881" T="0.118396"/>
      <pos A="0.389124" C="0.143464" G="0.25376" T="0.213652"/>
      <pos A="0.193598" C="0.233707" G="0.349016" T="0.223679"/>
      <pos A="0.173545" C="0.25376" G="0.263787" T="0.308909"/>
      <pos A="0.133437" C="0.429232" G="0.25376" T="0.183571"/>
      <pos A="0.23872" C="0.273814" G="0.283841" T="0.203626"/>
      <pos A="0.374084" C="0.208639" G="0.258773" T="0.158504"/>
      <pos A="0.233707" C="0.148477" G="0.268801" T="0.349016"/>
      <pos A="0.183571" C="0.25376" G="0.349016" T="0.213652"/>
      <pos A="0.15349" C="0.198612" G="0.419205" T="0.228692"/>
      <pos A="0.143464" C="0.333975" G="0.25376" T="0.268801"/>
      <pos A="0.208639" C="0.283841" G="0.288854" T="0.218666"/>
      <pos A="0.364056" C="0.263787" G="0.248747" T="0.123409"/>
      <pos A="0.258773" C="0.308909" G="0.198612" T="0.233707"/>
    </motif>
    <motif db="0" id="M43" alt="O43" length="40" nsites="8" evalue="1.3e-003">
      <pos A="0.990741" C="0.00308642" G="0.00308642" T="0.00308642"/>
      <pos A="0.00308642" C="0.00308642" G="0.990741" T="0.00308642"/>
      <pos A="0.00308642" C="0.00308642" G="0.990741" T="0.00308642"/>
      <pos A="0.00308642" C="0.00308642" G="0.990741" T="0.00308642"/>
      <pos A="0.00308642" C="0.00308642" G="0.990741" T="0.00308642"/>
      <pos A="0.00308642" C="0.00308642" G="0.00308642" T="0.990741"/>
      <pos A="0.990741" C="0.00308642" G="0.00308642" T="0.00308642"/>
      <pos A="0.00308642" C="0.00308642" G="0.990741" T="0.00308642"/>
      <pos A="0.00308642" C="0.990741" G="0.00308642" T="0.00308642"/>
      <pos A="0.00308642" C="0.00308642" G="0.00308642" T="0.990741"/>
      <pos A="0.00308642" C="0.00308642" G="0.00308642" T="0.990741"/>
      <pos A="0.00308642" C="0.990741" G="0.00308642" T="0.00308642"/>
      <pos A="0.990741" C="0.00308642" G="0.00308642" T="0.00308642"/>
      <pos A="0.00308642" C="0.00308642" G="0.990741" T="0.00308642"/>
      <pos A="0.990741" C="0.00308642" G="0.00308642" T="0.00308642"/>
      <pos A="0.00308642" C="0.00308642" G="0.990741" T="0.00308642"/>
      <pos A="0.00308642" C="0.00308642" G="0.990741" T="0.00308642"/>
      <pos A="0.990741" C="0.00308642" G="0.00308642" T="0.00308642"/>
      <pos A="0.00308642" C="0.00308642" G="0.990741" T="0.00308642"/>
      <pos A="0.00308642" C="0.00308642" G="0.00308642" T="0.990741"/>
      <pos A="0.00308642" C="0.00308642" G="0.00308642" T="0.990741"/>
      <pos A="0.00308642" C="0.00308642" G="0.00308642" T="0.990741"/>
      <pos A="0.990741" C="0.00308642" G="0.00308642" T="0.00308642"/>
      <pos A="0.00308642" C="0.00308642" G="0.990741" T="0.00308642"/>
      <pos A="0.00308642" C="0.00308642" G="0.00308642" T="0.990741"/>
      <pos A="0.00308642" C="0.00308642" G="0.990741" T="0.00308642"/>
      <pos A="0.00308642" C="0.00308642" G="0.990741" T="0.00308642"/>
      <pos A="0.00308642" C="0.990741" G="0.00308642" T="0.00308642"/>
      <pos A="0.990741" C="0.00308642" G="0.00308642" T="0.00308642"/>
      <pos A="0.00308642" C="0.00308642" G="0.990741" T="0.00308642"/>
      <pos A="0.00308642" C="0.990741" G="0.00308642" T="0.00308642"/>
      <pos A="0.00308642" C="0.00308642" G="0.00308642" T="0.990741"/>
      <pos A="0.00308642" C="0.00308642" G="0.990741" T="0.00308642"/>
      <pos A="0.00308642" C="0.990741" G="0.00308642" T="0.00308642"/>
      <pos A="0.00308642" C="0.00308642" G="0.00308642" T="0.990741"/>
      <pos A="0.00308642" C="0.00308642" G="0.00308642" T="0.990741"/>
      <pos A="0.00308642" C="0.00308642" G="0.00308642" T="0.990741"/>
      <pos A="0.00308642" C="0.990741" G="0.00308642" T="0.00308642"/>
      <pos A="0.00308642" C="0.990741" G="0.00308642" T="0.00308642"/>
      <pos A="0.00308642" C="0.00308642" G="0.00308642" T="0.990741"/>
    </motif>
    <motif db="0" id="M44" alt="O44" length="40" nsites="8" evalue="1.3e-003">
      <pos A="0.328962" C="0.163518" G="0.293868" T="0.213652"/>
      <pos A="0.203626" C="0.33899" G="0.13845" T="0.318935"/>
      <pos A="0.278828" C="0.203626" G="0.233707" T="0.283841"/>
      <pos A="0.123409" C="0.35403" G="0.439258" T="0.0833017"/>
      <pos A="0.48438" C="0.233707" G="0.118396" T="0.163518"/>
      <pos A="0.248747" C="0.173545" G="0.344003" T="0.233707"/>
      <pos A="0.248747" C="0.263787" G="0.168531" T="0.318935"/>
      <pos A="0.158504" C="0.283841" G="0.349016" T="0.208639"/>
      <pos A="0.233707" C="0.349016" G="0.213652" T="0.203626"/>
      <pos A="0.228692" C="0.213652" G="0.344003" T="0.213652"/>
      <pos A="0.198612" C="0.123409" G="0.333975" T="0.344003"/>
      <pos A="0.268801" C="0.243733" G="0.263787" T="0.223679"/>
      <pos A="0.333975" C="0.23872" G="0.0732751" T="0.35403"/>
      <pos A="0.243733" C="0.198612" G="0.389124" T="0.168531"/>
      <pos A="0.328962" C="0.193598" G="0.313922" T="0.163518"/>
      <pos A="0.318935" C="0.203626" G="0.268801" T="0.208639"/>
      <pos A="0.198612" C="0.228692" G="0.454299" T="0.118396"/>
      <pos A="0.173545" C="0.208639" G="0.399151" T="0.218666"/>
      <pos A="0.218666" C="0.133437" G="0.36907" T="0.278828"/>
      <pos A="0.173545" C="0.218666" G="0.344003" T="0.263787"/>
      <pos A="0.203626" C="0.233707" G="0.349016" T="0.213652"/>
      <pos A="0.218666" C="0.263787" G="0.208639" T="0.308909"/>
      <pos A="0.15349" C="0.0833017" G="0.384111" T="0.379097"/>
      <pos A="0.183571" C="0.318935" G="0.223679" T="0.273814"/>
      <pos A="0.128424" C="0.293868" G="0.278828" T="0.298881"/>
      <pos A="0.13845" C="0.36907" G="0.223679" T="0.268801"/>
      <pos A="0.389124" C="0.268801" G="0.128424" T="0.213652"/>
      <pos A="0.25376" C="0.25376" G="0.25376" T="0.23872"/>
      <pos A="0.248747" C="0.268801" G="0.308909" T="0.173545"/>
      <pos A="0.323949" C="0.323949" G="0.0833017" T="0.268801"/>
      <pos A="0.0782884" C="0.25376" G="0.389124" T="0.278828"/>
      <pos A="0.203626" C="0.173545" G="0.359043" T="0.263787"/>
      <pos A="0.173545" C="0.243733" G="0.404164" T="0.178558"/>
      <pos A="0.278828" C="0.178558" G="0.298881" T="0.243733"/>
      <pos A="0.303895" C="0.308909" G="0.298881" T="0.0883151"/>
      <pos A="0.218666" C="0.233707" G="0.374084" T="0.173545"/>
      <pos A="0.268801" C="0.303895" G="0.228692" T="0.198612"/>
      <pos A="0.288854" C="0.278828" G="0.133437" T="0.298881"/>
      <pos A="0.263787" C="0.303895" G="0.364056" T="0.0682617"/>
      <pos A="0.344003" C="0.208639" G="0.213652" T="0.233707"/>
    </motif>
    <motif db="0" id="M46" alt="O46" length="40" nsites="8" evalue="1.3e-003">
      <pos A="0.208639" C="0.188585" G="0.364056" T="0.23872"/>
      <pos A="0.218666" C="0.35403" G="0.163518" T="0.263787"/>
      <pos A="0.188585" C="0.333975" G="0.298881" T="0.178558"/>
      <pos A="0.228692" C="0.223679" G="0.318935" T="0.228692"/>
      <pos A="0.258773" C="0.293868" G="0.223679" T="0.223679"/>
      <pos A="0.198612" C="0.183571" G="0.359043" T="0.258773"/>
      <pos A="0.288854" C="0.128424" G="0.178558" T="0.404164"/>
      <pos A="0.288854" C="0.173545" G="0.293868" T="0.243733"/>
      <pos A="0.143464" C="0.364056" G="0.258773" T="0.233707"/>
      <pos A="0.35403" C="0.313922" G="0.208639" T="0.123409"/>
      <pos A="0.203626" C="0.148477" G="0.298881" T="0.349016"/>
      <pos A="0.218666" C="0.25376" G="0.35403" T="0.173545"/>
      <pos A="0.364056" C="0.168531" G="0.268801" T="0.198612"/>
      <pos A="0.243733" C="0.193598" G="0.359043" T="0.203626"/>
      <pos A="0.168531" C="0.278828" G="0.333975" T="0.218666"/>
      <pos A="0.228692" C="0.308909" G="0.233707" T="0.228692"/>
      <pos A="0.0482074" C="0.364056" G="0.183571" T="0.404164"/>
      <pos A="0.183571" C="0.293868" G="0.328962" T="0.193598"/>
      <pos A="0.223679" C="0.303895" G="0.293868" T="0.178558"/>
      <pos A="0.243733" C="0.188585" G="0.263787" T="0.303895"/>
      <pos A="0.198612" C="0.173545" G="0.404164" T="0.223679"/>
      <pos A="0.293868" C="0.25376" G="0.333975" T="0.118396"/>
      <pos A="0.359043" C="0.293868" G="0.113383" T="0.233707"/>
      <pos A="0.278828" C="0.188585" G="0.323949" T="0.208639"/>
      <pos A="0.263787" C="0.178558" G="0.323949" T="0.233707"/>
      <pos A="0.379097" C="0.203626" G="0.183571" T="0.233707"/>
      <pos A="0.108369" C="0.0933294" G="0.379097" T="0.419205"/>
      <pos A="0.118396" C="0.263787" G="0.524488" T="0.0933294"/>
      <pos A="0.23872" C="0.424218" G="0.213652" T="0.123409"/>
      <pos A="0.293868" C="0.359043" G="0.103356" T="0.243733"/>
      <pos A="0.263787" C="0.15349" G="0.228692" T="0.35403"/>
      <pos A="0.163518" C="0.313922" G="0.168531" T="0.35403"/>
      <pos A="0.36907" C="0.193598" G="0.283841" T="0.15349"/>
      <pos A="0.198612" C="0.178558" G="0.459313" T="0.163518"/>
      <pos A="0.173545" C="0.23872" G="0.323949" T="0.263787"/>
      <pos A="0.333975" C="0.188585" G="0.313922" T="0.163518"/>
      <pos A="0.23872" C="0.344003" G="0.248747" T="0.168531"/>
      <pos A="0.308909" C="0.123409" G="0.268801" T="0.298881"/>
      <pos A="0.188585" C="0.35403" G="0.243733" T="0.213652"/>
      <pos A="0.0582351" C="0.278828" G="0.268801" T="0.394137"/>
    </motif>
    <motif db="0" id="M47" alt="O47" length="40" nsites="8" evalue="1.3e-003">
      <pos A="0.00308642" C="0.496914" G="0.496914" T="0.00308642"/>
      <pos A="0.00308642" C="0.496914" G="0.496914" T="0.00308642"/>
      <pos A="0.496914" C="0.496914" G="0.00308642" T="0.00308642"/>
      <pos A="0.00308642" C="0.990741" G="0.00308642" T="0.00308642"/>
      <pos A="0.00308642" C="0.00308642" G="0.496914" T="0.496914"/>
      <pos A="0.00308642" C="0.00308642" G="0.00308642" T="0.990741"/>
      <pos A="0.00308642" C="0.990741" G="0.00308642" T="0.00308642"/>
      <pos A="0.00308642" C="0.496914" G="0.496914" T="0.00308642"/>
      <pos A="0.00308642" C="0.496914" G="0.496914" T="0.00308642"/>
      <pos A="0.00308642" C="0.990741" G="0.00308642" T="0.00308642"/>
      <pos A="0.496914" C="0.00308642" G="0.496914" T="0.00308642"/>
      <pos A="0.00308642" C="0.496914" G="0.00308642" T="0.496914"/>
      <pos A="0.00308642" C="0.00308642" G="0.990741" T="0.00308642"/>
      <pos A="0.496914" C="0.00308642" G="0.496914" T="0.00308642"/>
      <pos A="0.00308642" C="0.00308642" G="0.990741" T="0.00308642"/>
      <pos A="0.00308642" C="0.00308642" G="0.990741" T="0.00308642"/>
      <pos A="0.00308642" C="0.496914" G="0.00308642" T="0.496914"/>
      <pos A="0.00308642" C="0.496914" G="0.496914" T="0.00308642"/>
      <pos A="0.496914" C="0.496914" G="0.00308642" T="0.00308642"/>
      <pos A="0.496914" C="0.00308642" G="0.496914" T="0.00308642"/>
      <pos A="0.496914" C="0.00308642" G="0.496914" T="0.00308642"/>
      <pos A="0.00308642" C="0.00308642" G="0.990741" T="0.00308642"/>
      <pos A="0.00308642" C="0.00308642" G="0.990741" T="0.00308642"/>
      <pos A="0.00308642" C="0.00308642" G="0.496914" T="0.496914"/>
      <pos A="0.00308642" C="0.990741" G="0.00308642" T="0.00308642"/>
      <pos A="0.00308642" C="0.496914" G="0.496914" T="0.00308642"/>
      <pos A="0.00308642" C="0.990741" G="0.00308642" T="0.00308642"/>
      <pos A="0.00308642" C="0.496914" G="0.496914" T="0.00308642"/>
      <pos A="0.496914" C="0.00308642" G="0.00308642" T="0.496914"/>
      <pos A="0.00308642" C="0.00308642" G="0.990741" T="0.00308642"/>
      <pos A="0.00308642" C="0.496914" G="0.00308642" T="0.496914"/>
      <pos A="0.00308642" C="0.00308642" G="0.990741" T="0.00308642"/>
      <pos A="0.496914" C="0.496914" G="0.00308642" T="0.00308642"/>
      <pos A="0.00308642" C="0.496914" G="0.496914" T="0.00308642"/>
      <pos A="0.00308642" C="0.00308642" G="0.990741" T="0.00308642"/>
      <pos A="0.496914" C="0.00308642" G="0.496914" T="0.00308642"/>
      <pos A="0.00308642" C="0.00308642" G="0.496914" T="0.496914"/>
      <pos A="0.00308642" C="0.496914" G="0.496914" T="0.00308642"/>
      <pos A="0.496914" C="0.496914" G="0.00308642" T="0.00308642"/>
      <pos A="0.00308642" C="0.990741" G="0.00308642" T="0.00308642"/>
    </motif>
    <motif db="0" id="M48" alt="O48" length="40" nsites="8" evalue="1.3e-003">
      <pos A="0.213652" C="0.278828" G="0.333975" T="0.173545"/>
      <pos A="0.208639" C="0.223679" G="0.409178" T="0.158504"/>
      <pos A="0.208639" C="0.409178" G="0.278828" T="0.103356"/>
      <pos A="0.33899" C="0.178558" G="0.163518" T="0.318935"/>
      <pos A="0.178558" C="0.278828" G="0.243733" T="0.298881"/>
      <pos A="0.208639" C="0.103356" G="0.223679" T="0.464326"/>
      <pos A="0.128424" C="0.183571" G="0.323949" T="0.364056"/>
      <pos A="0.308909" C="0.15349" G="0.23872" T="0.298881"/>
      <pos A="0.258773" C="0.379097" G="0.13845" T="0.223679"/>
      <pos A="0.188585" C="0.248747" G="0.243733" T="0.318935"/>
      <pos A="0.308909" C="0.364056" G="0.15349" T="0.173545"/>
      <pos A="0.228692" C="0.243733" G="0.36907" T="0.158504"/>
      <pos A="0.273814" C="0.128424" G="0.313922" T="0.283841"/>
      <pos A="0.25376" C="0.113383" G="0.424218" T="0.208639"/>
      <pos A="0.273814" C="0.163518" G="0.379097" T="0.183571"/>
      <pos A="0.188585" C="0.278828" G="0.208639" T="0.323949"/>
      <pos A="0.228692" C="0.263787" G="0.283841" T="0.223679"/>
      <pos A="0.33899" C="0.198612" G="0.273814" T="0.188585"/>
      <pos A="0.163518" C="0.344003" G="0.333975" T="0.158504"/>
      <pos A="0.178558" C="0.273814" G="0.243733" T="0.303895"/>
      <pos A="0.168531" C="0.113383" G="0.419205" T="0.298881"/>
      <pos A="0.128424" C="0.218666" G="0.434245" T="0.218666"/>
      <pos A="0.263787" C="0.283841" G="0.248747" T="0.203626"/>
      <pos A="0.133437" C="0.344003" G="0.389124" T="0.133437"/>
      <pos A="0.409178" C="0.173545" G="0.173545" T="0.243733"/>
      <pos A="0.168531" C="0.288854" G="0.318935" T="0.223679"/>
      <pos A="0.23872" C="0.243733" G="0.243733" T="0.273814"/>
      <pos A="0.173545" C="0.243733" G="0.25376" T="0.328962"/>
      <pos A="0.414192" C="0.158504" G="0.298881" T="0.128424"/>
      <pos A="0.344003" C="0.223679" G="0.15349" T="0.278828"/>
      <pos A="0.223679" C="0.0933294" G="0.313922" T="0.36907"/>
      <pos A="0.163518" C="0.344003" G="0.283841" T="0.208639"/>
      <pos A="0.35403" C="0.218666" G="0.143464" T="0.283841"/>
      <pos A="0.258773" C="0.198612" G="0.333975" T="0.208639"/>
      <pos A="0.25376" C="0.223679" G="0.35403" T="0.168531"/>
      <pos A="0.248747" C="0.223679" G="0.359043" T="0.168531"/>
      <pos A="0.108369" C="0.389124" G="0.243733" T="0.258773"/>
      <pos A="0.328962" C="0.328962" G="0.168531" T="0.173545"/>
      <pos A="0.248747" C="0.228692" G="0.303895" T="0.218666"/>
      <pos A="0.0983427" C="0.409178" G="0.394137" T="0.0983427"/>
    </motif>
    <motif db="0" id="M49" alt="O49" length="40" nsites="8" evalue="1.3e-003">
      <pos A="0.198612" C="0.0782884" G="0.36907" T="0.35403"/>
      <pos A="0.183571" C="0.389124" G="0.268801" T="0.158504"/>
      <pos A="0.103356" C="0.33899" G="0.268801" T="0.288854"/>
      <pos A="0.193598" C="0.268801" G="0.328962" T="0.208639"/>
      <pos A="0.293868" C="0.263787" G="0.223679" T="0.218666"/>
      <pos A="0.364056" C="0.333975" G="0.123409" T="0.178558"/>
      <pos A="0.298881" C="0.183571" G="0.188585" T="0.328962"/>
      <pos A="0.233707" C="0.108369" G="0.404164" T="0.25376"/>
      <pos A="0.263787" C="0.318935" G="0.333975" T="0.0833017"/>
      <pos A="0.439258" C="0.148477" G="0.218666" T="0.193598"/>
      <pos A="0.15349" C="0.143464" G="0.303895" T="0.399151"/>
      <pos A="0.293868" C="0.414192" G="0.143464" T="0.148477"/>
      <pos A="0.283841" C="0.298881" G="0.228692" T="0.188585"/>
      <pos A="0.233707" C="0.15349" G="0.35403" T="0.258773"/>
      <pos A="0.173545" C="0.128424" G="0.409178" T="0.288854"/>
      <pos A="0.168531" C="0.263787" G="0.349016" T="0.218666"/>
      <pos A="0.198612" C="0.328962" G="0.273814" T="0.198612"/>
      <pos A="0.128424" C="0.223679" G="0.33899" T="0.308909"/>
      <pos A="0.148477" C="0.178558" G="0.303895" T="0.36907"/>
      <pos A="0.0833017" C="0.364056" G="0.198612" T="0.35403"/>
      <pos A="0.218666" C="0.223679" G="0.273814" T="0.283841"/>
      <pos A="0.293868" C="0.248747" G="0.248747" T="0.208639"/>
      <pos A="0.218666" C="0.223679" G="0.364056" T="0.193598"/>
      <pos A="0.374084" C="0.158504" G="0.313922" T="0.15349"/>
      <pos A="0.283841" C="0.168531" G="0.434245" T="0.113383"/>
      <pos A="0.273814" C="0.263787" G="0.223679" T="0.23872"/>
      <pos A="0.173545" C="0.233707" G="0.273814" T="0.318935"/>
      <pos A="0.15349" C="0.143464" G="0.409178" T="0.293868"/>
      <pos A="0.308909" C="0.33899" G="0.283841" T="0.0682617"/>
      <pos A="0.193598" C="0.233707" G="0.183571" T="0.389124"/>
      <pos A="0.288854" C="0.233707" G="0.293868" T="0.183571"/>
      <pos A="0.228692" C="0.13845" G="0.283841" T="0.349016"/>
      <pos A="0.113383" C="0.333975" G="0.35403" T="0.198612"/>
      <pos A="0.213652" C="0.193598" G="0.273814" T="0.318935"/>
      <pos A="0.23872" C="0.283841" G="0.318935" T="0.158504"/>
      <pos A="0.273814" C="0.248747" G="0.198612" T="0.278828"/>
      <pos A="0.178558" C="0.349016" G="0.35403" T="0.118396"/>
      <pos A="0.258773" C="0.15349" G="0.333975" T="0.25376"/>
      <pos A="0.133437" C="0.524488" G="0.123409" T="0.218666"/>
      <pos A="0.303895" C="0.243733" G="0.278828" T="0.173545"/>
    </motif>
    <motif db="0" id="M5" alt="O5" length="40" nsites="8" evalue="1.3e-003">
      <pos A="0.384193" C="0.137279" G="0.217794" T="0.260736"/>
      <pos A="0.25" C="0.357354" G="0.201691" T="0.190955"/>
      <pos A="0.131911" C="0.121175" G="0.384193" T="0.362721"/>
      <pos A="0.148014" C="0.394927" G="0.271471" T="0.185588"/>
      <pos A="0.207059" C="0.373457" G="0.0997047" T="0.31978"/>
      <pos A="0.335883" C="0.298309" G="0.287573" T="0.0782341"/>
      <pos A="0.083602" C="0.271471" G="0.38956" T="0.255368"/>
      <pos A="0.169484" C="0.185588" G="0.346618" T="0.298309"/>
      <pos A="0.298309" C="0.0997047" G="0.405663" T="0.196323"/>
      <pos A="0.298309" C="0.25" G="0.25" T="0.201691"/>
      <pos A="0.25" C="0.298309" G="0.164117" T="0.287573"/>
      <pos A="0.169484" C="0.303677" G="0.190955" T="0.335883"/>
      <pos A="0.196323" C="0.287573" G="0.244632" T="0.271471"/>
      <pos A="0.18022" C="0.287573" G="0.298309" T="0.233897"/>
      <pos A="0.142646" C="0.0674983" G="0.502281" T="0.287573"/>
      <pos A="0.0513956" C="0.196323" G="0.405663" T="0.346618"/>
      <pos A="0.0728662" C="0.432502" G="0.287573" T="0.207059"/>
      <pos A="0.244632" C="0.217794" G="0.335883" T="0.201691"/>
      <pos A="0.271471" C="0.148014" G="0.271471" T="0.309045"/>
      <pos A="0.362721" C="0.228529" G="0.212427" T="0.196323"/>
      <pos A="0.303677" C="0.137279" G="0.303677" T="0.255368"/>
      <pos A="0.287573" C="0.260736" G="0.271471" T="0.18022"/>
      <pos A="0.255368" C="0.137279" G="0.373457" T="0.233897"/>
      <pos A="0.330516" C="0.287573" G="0.255368" T="0.126543"/>
      <pos A="0.223161" C="0.298309" G="0.255368" T="0.223161"/>
      <pos A="0.190955" C="0.174852" G="0.346618" T="0.287573"/>
      <pos A="0.217794" C="0.357354" G="0.255368" T="0.169484"/>
      <pos A="0.18022" C="0.276839" G="0.260736" T="0.282206"/>
      <pos A="0.201691" C="0.190955" G="0.298309" T="0.309045"/>
      <pos A="0.137279" C="0.34125" G="0.303677" T="0.217794"/>
      <pos A="0.25" C="0.298309" G="0.276839" T="0.174852"/>
      <pos A="0.169484" C="0.25" G="0.384193" T="0.196323"/>
      <pos A="0.346618" C="0.131911" G="0.239264" T="0.282206"/>
      <pos A="0.0943368" C="0.496914" G="0.298309" T="0.11044"/>
      <pos A="0.362721" C="0.207059" G="0.153382" T="0.276839"/>
      <pos A="0.201691" C="0.217794" G="0.346618" T="0.233897"/>
      <pos A="0.217794" C="0.18022" G="0.357354" T="0.244632"/>
      <pos A="0.373457" C="0.207059" G="0.212427" T="0.207059"/>
      <pos A="0.309045" C="0.196323" G="0.190955" T="0.303677"/>
      <pos A="0.282206" C="0.223161" G="0.18022" T="0.314412"/>
    </motif>
    <motif db="0" id="M50" alt="O50" length="40" nsites="8" evalue="1.3e-003">
      <pos A="0.186362" C="0.364547" G="0.328911" T="0.12018"/>
      <pos A="0.186362" C="0.283091" G="0.165998" T="0.364547"/>
      <pos A="0.191454" C="0.237272" G="0.313638" T="0.257637"/>
      <pos A="0.0794519" C="0.232182" G="0.37473" T="0.313638"/>
      <pos A="0.0998153" C="0.262728" G="0.313638" T="0.323819"/>
      <pos A="0.364547" C="0.364547" G="0.115088" T="0.155816"/>
      <pos A="0.252545" C="0.201636" G="0.237272" T="0.308546"/>
      <pos A="0.267818" C="0.186362" G="0.313638" T="0.232182"/>
      <pos A="0.369639" C="0.196544" G="0.216909" T="0.216909"/>
      <pos A="0.262728" C="0.22709" G="0.298364" T="0.211817"/>
      <pos A="0.145635" C="0.390003" G="0.247455" T="0.216909"/>
      <pos A="0.22709" C="0.27291" G="0.262728" T="0.237272"/>
      <pos A="0.150726" C="0.155816" G="0.369639" T="0.323819"/>
      <pos A="0.201636" C="0.186362" G="0.288183" T="0.323819"/>
      <pos A="0.150726" C="0.339092" G="0.349274" T="0.160908"/>
      <pos A="0.283091" C="0.344184" G="0.0590874" T="0.313638"/>
      <pos A="0.283091" C="0.145635" G="0.328911" T="0.242363"/>
      <pos A="0.323819" C="0.176181" G="0.349274" T="0.150726"/>
      <pos A="0.288183" C="0.145635" G="0.405275" T="0.160908"/>
      <pos A="0.283091" C="0.191454" G="0.349274" T="0.176181"/>
      <pos A="0.130361" C="0.267818" G="0.364547" T="0.237272"/>
      <pos A="0.354365" C="0.216909" G="0.191454" T="0.237272"/>
      <pos A="0.221999" C="0.140543" G="0.303456" T="0.334002"/>
      <pos A="0.216909" C="0.349274" G="0.267818" T="0.165998"/>
      <pos A="0.257637" C="0.176181" G="0.237272" T="0.328911"/>
      <pos A="0.0845422" C="0.160908" G="0.359457" T="0.395093"/>
      <pos A="0.308546" C="0.155816" G="0.318729" T="0.216909"/>
      <pos A="0.181271" C="0.288183" G="0.395093" T="0.135453"/>
      <pos A="0.318729" C="0.339092" G="0.0998153" T="0.242363"/>
      <pos A="0.176181" C="0.390003" G="0.257637" T="0.176181"/>
      <pos A="0.201636" C="0.298364" G="0.328911" T="0.171089"/>
      <pos A="0.0692691" C="0.237272" G="0.369639" T="0.323819"/>
      <pos A="0.12018" C="0.278001" G="0.390003" T="0.211817"/>
      <pos A="0.216909" C="0.313638" G="0.171089" T="0.298364"/>
      <pos A="0.303456" C="0.27291" G="0.216909" T="0.206727"/>
      <pos A="0.150726" C="0.293273" G="0.257637" T="0.298364"/>
      <pos A="0.201636" C="0.293273" G="0.293273" T="0.211817"/>
      <pos A="0.405275" C="0.211817" G="0.278001" T="0.104907"/>
      <pos A="0.278001" C="0.12527" G="0.354365" T="0.242363"/>
      <pos A="0.410366" C="0.150726" G="0.140543" T="0.298364"/>
    </motif>
    <motif db="0" id="M52" alt="O52" length="40" nsites="8" evalue="1.3e-003">
      <pos A="0.00308642" C="0.00308642" G="0.990741" T="0.00308642"/>
      <pos A="0.00308642" C="0.496914" G="0.496914" T="0.00308642"/>
      <pos A="0.00308642" C="0.00308642" G="0.990741" T="0.00308642"/>
      <pos A="0.00308642" C="0.496914" G="0.496914" T="0.00308642"/>
      <pos A="0.00308642" C="0.00308642" G="0.00308642" T="0.990741"/>
      <pos A="0.00308642" C="0.496914" G="0.496914" T="0.00308642"/>
      <pos A="0.00308642" C="0.496914" G="0.00308642" T="0.496914"/>
      <pos A="0.00308642" C="0.990741" G="0.00308642" T="0.00308642"/>
      <pos A="0.00308642" C="0.496914" G="0.00308642" T="0.496914"/>
      <pos A="0.00308642" C="0.990741" G="0.00308642" T="0.00308642"/>
      <pos A="0.00308642" C="0.990741" G="0.00308642" T="0.00308642"/>
      <pos A="0.00308642" C="0.496914" G="0.00308642" T="0.496914"/>
      <pos A="0.00308642" C="0.00308642" G="0.990741" T="0.00308642"/>
      <pos A="0.00308642" C="0.496914" G="0.00308642" T="0.496914"/>
      <pos A="0.00308642" C="0.496914" G="0.496914" T="0.00308642"/>
      <pos A="0.00308642" C="0.990741" G="0.00308642" T="0.00308642"/>
      <pos A="0.00308642" C="0.990741" G="0.00308642" T="0.00308642"/>
      <pos A="0.00308642" C="0.990741" G="0.00308642" T="0.00308642"/>
      <pos A="0.496914" C="0.00308642" G="0.00308642" T="0.496914"/>
      <pos A="0.00308642" C="0.00308642" G="0.990741" T="0.00308642"/>
      <pos A="0.00308642" C="0.00308642" G="0.496914" T="0.496914"/>
      <pos A="0.496914" C="0.00308642" G="0.496914" T="0.00308642"/>
      <pos A="0.496914" C="0.496914" G="0.00308642" T="0.00308642"/>
      <pos A="0.496914" C="0.00308642" G="0.496914" T="0.00308642"/>
      <pos A="0.00308642" C="0.00308642" G="0.990741" T="0.00308642"/>
      <pos A="0.00308642" C="0.00308642" G="0.00308642" T="0.990741"/>
      <pos A="0.00308642" C="0.496914" G="0.00308642" T="0.496914"/>
      <pos A="0.496914" C="0.00308642" G="0.00308642" T="0.496914"/>
      <pos A="0.00308642" C="0.00308642" G="0.00308642" T="0.990741"/>
      <pos A="0.00308642" C="0.00308642" G="0.496914" T="0.496914"/>
      <pos A="0.00308642" C="0.00308642" G="0.00308642" T="0.990741"/>
      <pos A="0.00308642" C="0.00308642" G="0.990741" T="0.00308642"/>
      <pos A="0.00308642" C="0.00308642" G="0.990741" T="0.00308642"/>
      <pos A="0.00308642" C="0.496914" G="0.496914" T="0.00308642"/>
      <pos A="0.00308642" C="0.496914" G="0.496914" T="0.00308642"/>
      <pos A="0.00308642" C="0.00308642" G="0.990741" T="0.00308642"/>
      <pos A="0.00308642" C="0.496914" G="0.00308642" T="0.496914"/>
      <pos A="0.00308642" C="0.00308642" G="0.990741" T="0.00308642"/>
      <pos A="0.00308642" C="0.00308642" G="0.496914" T="0.496914"/>
      <pos A="0.00308642" C="0.00308642" G="0.990741" T="0.00308642"/>
    </motif>
    <motif db="0" id="M53" alt="O53" length="40" nsites="8" evalue="1.3e-003">
      <pos A="0.228692" C="0.33899" G="0.148477" T="0.283841"/>
      <pos A="0.328962" C="0.318935" G="0.13845" T="0.213652"/>
      <pos A="0.193598" C="0.198612" G="0.118396" T="0.489394"/>
      <pos A="0.113383" C="0.323949" G="0.404164" T="0.158504"/>
      <pos A="0.298881" C="0.193598" G="0.313922" T="0.193598"/>
      <pos A="0.288854" C="0.243733" G="0.364056" T="0.103356"/>
      <pos A="0.233707" C="0.203626" G="0.278828" T="0.283841"/>
      <pos A="0.233707" C="0.278828" G="0.228692" T="0.258773"/>
      <pos A="0.278828" C="0.293868" G="0.183571" T="0.243733"/>
      <pos A="0.228692" C="0.183571" G="0.35403" T="0.233707"/>
      <pos A="0.218666" C="0.273814" G="0.243733" T="0.263787"/>
      <pos A="0.293868" C="0.203626" G="0.23872" T="0.263787"/>
      <pos A="0.178558" C="0.163518" G="0.464326" T="0.193598"/>
      <pos A="0.173545" C="0.364056" G="0.278828" T="0.183571"/>
      <pos A="0.308909" C="0.198612" G="0.23872" T="0.25376"/>
      <pos A="0.213652" C="0.203626" G="0.288854" T="0.293868"/>
      <pos A="0.163518" C="0.163518" G="0.313922" T="0.359043"/>
      <pos A="0.128424" C="0.333975" G="0.359043" T="0.178558"/>
      <pos A="0.143464" C="0.188585" G="0.359043" T="0.308909"/>
      <pos A="0.293868" C="0.0582351" G="0.449286" T="0.198612"/>
      <pos A="0.25376" C="0.303895" G="0.328962" T="0.113383"/>
      <pos A="0.303895" C="0.318935" G="0.208639" T="0.168531"/>
      <pos A="0.328962" C="0.108369" G="0.23872" T="0.323949"/>
      <pos A="0.198612" C="0.303895" G="0.33899" T="0.158504"/>
      <pos A="0.15349" C="0.228692" G="0.35403" T="0.263787"/>
      <pos A="0.333975" C="0.273814" G="0.15349" T="0.23872"/>
      <pos A="0.223679" C="0.293868" G="0.328962" T="0.15349"/>
      <pos A="0.213652" C="0.223679" G="0.35403" T="0.208639"/>
      <pos A="0.288854" C="0.0933294" G="0.333975" T="0.283841"/>
      <pos A="0.273814" C="0.233707" G="0.404164" T="0.0883151"/>
      <pos A="0.223679" C="0.218666" G="0.23872" T="0.318935"/>
      <pos A="0.308909" C="0.168531" G="0.35403" T="0.168531"/>
      <pos A="0.303895" C="0.25376" G="0.218666" T="0.223679"/>
      <pos A="0.123409" C="0.474353" G="0.0933294" T="0.308909"/>
      <pos A="0.173545" C="0.288854" G="0.258773" T="0.278828"/>
      <pos A="0.123409" C="0.288854" G="0.233707" T="0.35403"/>
      <pos A="0.268801" C="0.283841" G="0.313922" T="0.133437"/>
      <pos A="0.118396" C="0.198612" G="0.399151" T="0.283841"/>
      <pos A="0.293868" C="0.333975" G="0.108369" T="0.263787"/>
      <pos A="0.13845" C="0.228692" G="0.384111" T="0.248747"/>
    </motif>
    <motif db="0" id="M54" alt="O54" length="40" nsites="8" evalue="1.3e-003">
      <pos A="0.377714" C="0.292571" G="0.241485" T="0.0882291"/>
      <pos A="0.207429" C="0.292571" G="0.1904" T="0.3096"/>
      <pos A="0.122286" C="0.479885" G="0.343657" T="0.0541719"/>
      <pos A="0.326628" C="0.122286" G="0.360685" T="0.1904"/>
      <pos A="0.241485" C="0.258515" G="0.411771" T="0.0882291"/>
      <pos A="0.071201" C="0.275543" G="0.479885" T="0.173372"/>
      <pos A="0.275543" C="0.1904" G="0.139315" T="0.394743"/>
      <pos A="0.0371437" C="0.530971" G="0.258515" T="0.173372"/>
      <pos A="0.105257" C="0.3096" G="0.173372" T="0.411771"/>
      <pos A="0.258515" C="0.224457" G="0.360685" T="0.156343"/>
      <pos A="0.207429" C="0.462856" G="0.139315" T="0.1904"/>
      <pos A="0.071201" C="0.411771" G="0.3096" T="0.207429"/>
      <pos A="0.3096" C="0.207429" G="0.1904" T="0.292571"/>
      <pos A="0.156343" C="0.207429" G="0.428799" T="0.207429"/>
      <pos A="0.071201" C="0.207429" G="0.377714" T="0.343657"/>
      <pos A="0.0371437" C="0.224457" G="0.377714" T="0.360685"/>
      <pos A="0.241485" C="0.207429" G="0.3096" T="0.241485"/>
      <pos A="0.105257" C="0.326628" G="0.326628" T="0.241485"/>
      <pos A="0.258515" C="0.207429" G="0.343657" T="0.1904"/>
      <pos A="0.241485" C="0.513942" G="0.139315" T="0.105257"/>
      <pos A="0.3096" C="0.3096" G="0.0201146" T="0.360685"/>
      <pos A="0.207429" C="0.139315" G="0.479885" T="0.173372"/>
      <pos A="0.292571" C="0.139315" G="0.343657" T="0.224457"/>
      <pos A="0.292571" C="0.207429" G="0.377714" T="0.122286"/>
      <pos A="0.377714" C="0.292571" G="0.207429" T="0.122286"/>
      <pos A="0.241485" C="0.173372" G="0.377714" T="0.207429"/>
      <pos A="0.173372" C="0.207429" G="0.445828" T="0.173372"/>
      <pos A="0.105257" C="0.343657" G="0.479885" T="0.071201"/>
      <pos A="0.0541719" C="0.496914" G="0.258515" T="0.1904"/>
      <pos A="0.0882291" C="0.139315" G="0.275543" T="0.496914"/>
      <pos A="0.207429" C="0.428799" G="0.156343" T="0.207429"/>
      <pos A="0.1904" C="0.292571" G="0.1904" T="0.326628"/>
      <pos A="0.1904" C="0.258515" G="0.173372" T="0.377714"/>
      <pos A="0.207429" C="0.258515" G="0.394743" T="0.139315"/>
      <pos A="0.105257" C="0.258515" G="0.530971" T="0.105257"/>
      <pos A="0.445828" C="0.0541719" G="0.326628" T="0.173372"/>
      <pos A="0.1904" C="0.343657" G="0.275543" T="0.1904"/>
      <pos A="0.496914" C="0.173372" G="0.258515" T="0.071201"/>
      <pos A="0.207429" C="0.173372" G="0.411771" T="0.207429"/>
      <pos A="0.122286" C="0.360685" G="0.377714" T="0.139315"/>
    </motif>
    <motif db="0" id="M55" alt="O55" length="40" nsites="8" evalue="1.3e-003">
      <pos A="0.208639" C="0.419205" G="0.123409" T="0.248747"/>
      <pos A="0.33899" C="0.293868" G="0.283841" T="0.0833017"/>
      <pos A="0.379097" C="0.0632484" G="0.223679" T="0.333975"/>
      <pos A="0.143464" C="0.228692" G="0.444273" T="0.183571"/>
      <pos A="0.178558" C="0.248747" G="0.308909" T="0.263787"/>
      <pos A="0.258773" C="0.123409" G="0.429232" T="0.188585"/>
      <pos A="0.188585" C="0.318935" G="0.183571" T="0.308909"/>
      <pos A="0.168531" C="0.203626" G="0.313922" T="0.313922"/>
      <pos A="0.173545" C="0.268801" G="0.303895" T="0.25376"/>
      <pos A="0.223679" C="0.283841" G="0.308909" T="0.183571"/>
      <pos A="0.278828" C="0.233707" G="0.424218" T="0.0632484"/>
      <pos A="0.489394" C="0.203626" G="0.213652" T="0.0933294"/>
      <pos A="0.248747" C="0.233707" G="0.293868" T="0.223679"/>
      <pos A="0.303895" C="0.248747" G="0.263787" T="0.183571"/>
      <pos A="0.198612" C="0.278828" G="0.23872" T="0.283841"/>
      <pos A="0.288854" C="0.183571" G="0.208639" T="0.318935"/>
      <pos A="0.248747" C="0.243733" G="0.268801" T="0.23872"/>
      <pos A="0.108369" C="0.36907" G="0.198612" T="0.323949"/>
      <pos A="0.228692" C="0.148477" G="0.374084" T="0.248747"/>
      <pos A="0.123409" C="0.233707" G="0.258773" T="0.384111"/>
      <pos A="0.123409" C="0.328962" G="0.273814" T="0.273814"/>
      <pos A="0.218666" C="0.283841" G="0.228692" T="0.268801"/>
      <pos A="0.258773" C="0.333975" G="0.158504" T="0.248747"/>
      <pos A="0.108369" C="0.113383" G="0.444273" T="0.333975"/>
      <pos A="0.208639" C="0.298881" G="0.288854" T="0.203626"/>
      <pos A="0.344003" C="0.23872" G="0.213652" T="0.203626"/>
      <pos A="0.313922" C="0.158504" G="0.35403" T="0.173545"/>
      <pos A="0.263787" C="0.263787" G="0.198612" T="0.273814"/>
      <pos A="0.193598" C="0.213652" G="0.15349" T="0.439258"/>
      <pos A="0.213652" C="0.158504" G="0.439258" T="0.188585"/>
      <pos A="0.223679" C="0.258773" G="0.303895" T="0.213652"/>
      <pos A="0.303895" C="0.15349" G="0.364056" T="0.178558"/>
      <pos A="0.163518" C="0.143464" G="0.454299" T="0.23872"/>
      <pos A="0.293868" C="0.223679" G="0.384111" T="0.0983427"/>
      <pos A="0.228692" C="0.389124" G="0.168531" T="0.213652"/>
      <pos A="0.25376" C="0.263787" G="0.198612" T="0.283841"/>
      <pos A="0.13845" C="0.328962" G="0.318935" T="0.213652"/>
      <pos A="0.0732751" C="0.394137" G="0.313922" T="0.218666"/>
      <pos A="0.333975" C="0.233707" G="0.213652" T="0.218666"/>
      <pos A="0.293868" C="0.308909" G="0.173545" T="0.223679"/>
    </motif>
    <motif db="0" id="M57" alt="O57" length="40" nsites="8" evalue="1.3e-003">
      <pos A="0.238242" C="0.308789" G="0.35582" T="0.0971486"/>
      <pos A="0.0501175" C="0.567461" G="0.0971486" T="0.285273"/>
      <pos A="0.214727" C="0.14418" G="0.285273" T="0.35582"/>
      <pos A="0.167696" C="0.191211" G="0.449882" T="0.191211"/>
      <pos A="0.0266025" C="0.496914" G="0.332304" T="0.14418"/>
      <pos A="0.567461" C="0.120665" G="0.0501175" T="0.261758"/>
      <pos A="0.120665" C="0.308789" G="0.473398" T="0.0971486"/>
      <pos A="0.261758" C="0.35582" G="0.214727" T="0.167696"/>
      <pos A="0.261758" C="0.308789" G="0.285273" T="0.14418"/>
      <pos A="0.308789" C="0.214727" G="0.167696" T="0.308789"/>
      <pos A="0.308789" C="0.379335" G="0.191211" T="0.120665"/>
      <pos A="0.285273" C="0.285273" G="0.14418" T="0.285273"/>
      <pos A="0.35582" C="0.214727" G="0.14418" T="0.285273"/>
      <pos A="0.0736336" C="0.285273" G="0.191211" T="0.449882"/>
      <pos A="0.285273" C="0.167696" G="0.449882" T="0.0971486"/>
      <pos A="0.0501175" C="0.308789" G="0.449882" T="0.191211"/>
      <pos A="0.120665" C="0.332304" G="0.261758" T="0.285273"/>
      <pos A="0.35582" C="0.120665" G="0.238242" T="0.285273"/>
      <pos A="0.167696" C="0.167696" G="0.308789" T="0.35582"/>
      <pos A="0.285273" C="0.332304" G="0.0971486" T="0.285273"/>
      <pos A="0.332304" C="0.449882" G="0.14418" T="0.0736336"/>
      <pos A="0.167696" C="0.191211" G="0.167696" T="0.473398"/>
      <pos A="0.191211" C="0.0736336" G="0.167696" T="0.567461"/>
      <pos A="0.214727" C="0.402851" G="0.167696" T="0.214727"/>
      <pos A="0.285273" C="0.238242" G="0.167696" T="0.308789"/>
      <pos A="0.191211" C="0.0736336" G="0.285273" T="0.449882"/>
      <pos A="0.285273" C="0.261758" G="0.238242" T="0.214727"/>
      <pos A="0.0971486" C="0.308789" G="0.426366" T="0.167696"/>
      <pos A="0.14418" C="0.426366" G="0.426366" T="0.00308642"/>
      <pos A="0.191211" C="0.191211" G="0.120665" T="0.496914"/>
      <pos A="0.191211" C="0.379335" G="0.261758" T="0.167696"/>
      <pos A="0.191211" C="0.238242" G="0.285273" T="0.285273"/>
      <pos A="0.0971486" C="0.191211" G="0.590976" T="0.120665"/>
      <pos A="0.426366" C="0.261758" G="0.214727" T="0.0971486"/>
      <pos A="0.661523" C="0.0971486" G="0.14418" T="0.0971486"/>
      <pos A="0.214727" C="0.14418" G="0.496914" T="0.14418"/>
      <pos A="0.191211" C="0.120665" G="0.426366" T="0.261758"/>
      <pos A="0.0501175" C="0.14418" G="0.379335" T="0.426366"/>
      <pos A="0.120665" C="0.238242" G="0.332304" T="0.308789"/>
      <pos A="0.426366" C="0.14418" G="0.0266025" T="0.402851"/>
    </motif>
    <motif db="0" id="M58" alt="O58" length="40" nsites="8" evalue="1.3e-003">
      <pos A="0.342593" C="0.17284" G="0.296296" T="0.188272"/>
      <pos A="0.203704" C="0.296296" G="0.450617" T="0.0493827"/>
      <pos A="0.435185" C="0.203704" G="0.32716" T="0.0339506"/>
      <pos A="0.095679" C="0.311728" G="0.17284" T="0.419753"/>
      <pos A="0.0802469" C="0.219136" G="0.342593" T="0.358025"/>
      <pos A="0.234568" C="0.17284" G="0.188272" T="0.404321"/>
      <pos A="0.126543" C="0.203704" G="0.280864" T="0.388889"/>
      <pos A="0.157407" C="0.0802469" G="0.574074" T="0.188272"/>
      <pos A="0.342593" C="0.17284" G="0.188272" T="0.296296"/>
      <pos A="0.296296" C="0.234568" G="0.280864" T="0.188272"/>
      <pos A="0.234568" C="0.157407" G="0.265432" T="0.342593"/>
      <pos A="0.0802469" C="0.435185" G="0.358025" T="0.126543"/>
      <pos A="0.373457" C="0.0802469" G="0.157407" T="0.388889"/>
      <pos A="0.17284" C="0.095679" G="0.450617" T="0.280864"/>
      <pos A="0.435185" C="0.17284" G="0.188272" T="0.203704"/>
      <pos A="0.388889" C="0.126543" G="0.234568" T="0.25"/>
      <pos A="0.126543" C="0.32716" G="0.25" T="0.296296"/>
      <pos A="0.219136" C="0.203704" G="0.234568" T="0.342593"/>
      <pos A="0.219136" C="0.25" G="0.234568" T="0.296296"/>
      <pos A="0.311728" C="0.157407" G="0.496914" T="0.0339506"/>
      <pos A="0.157407" C="0.265432" G="0.311728" T="0.265432"/>
      <pos A="0.0493827" C="0.388889" G="0.280864" T="0.280864"/>
      <pos A="0.111111" C="0.157407" G="0.311728" T="0.419753"/>
      <pos A="0.00308642" C="0.342593" G="0.203704" T="0.450617"/>
      <pos A="0.234568" C="0.265432" G="0.342593" T="0.157407"/>
      <pos A="0.157407" C="0.219136" G="0.435185" T="0.188272"/>
      <pos A="0.32716" C="0.280864" G="0.280864" T="0.111111"/>
      <pos A="0.188272" C="0.265432" G="0.17284" T="0.373457"/>
      <pos A="0.265432" C="0.157407" G="0.280864" T="0.296296"/>
      <pos A="0.311728" C="0.188272" G="0.311728" T="0.188272"/>
      <pos A="0.311728" C="0.188272" G="0.280864" T="0.219136"/>
      <pos A="0.404321" C="0.095679" G="0.188272" T="0.311728"/>
      <pos A="0.358025" C="0.188272" G="0.296296" T="0.157407"/>
      <pos A="0.527778" C="0.219136" G="0.095679" T="0.157407"/>
      <pos A="0.157407" C="0.203704" G="0.296296" T="0.342593"/>
      <pos A="0.0648148" C="0.265432" G="0.481481" T="0.188272"/>
      <pos A="0.342593" C="0.296296" G="0.141975" T="0.219136"/>
      <pos A="0.342593" C="0.419753" G="0.188272" T="0.0493827"/>
      <pos A="0.280864" C="0.265432" G="0.17284" T="0.280864"/>
      <pos A="0.17284" C="0.311728" G="0.203704" T="0.311728"/>
    </motif>
    <motif db="0" id="M59" alt="O59" length="40" nsites="8" evalue="1.3e-003">
      <pos A="0.258773" C="0.288854" G="0.23872" T="0.213652"/>
      <pos A="0.173545" C="0.344003" G="0.35403" T="0.128424"/>
      <pos A="0.258773" C="0.283841" G="0.128424" T="0.328962"/>
      <pos A="0.128424" C="0.178558" G="0.404164" T="0.288854"/>
      <pos A="0.318935" C="0.25376" G="0.273814" T="0.15349"/>
      <pos A="0.178558" C="0.379097" G="0.163518" T="0.278828"/>
      <pos A="0.128424" C="0.359043" G="0.263787" T="0.248747"/>
      <pos A="0.233707" C="0.228692" G="0.36907" T="0.168531"/>
      <pos A="0.409178" C="0.148477" G="0.163518" T="0.278828"/>
      <pos A="0.158504" C="0.148477" G="0.414192" T="0.278828"/>
      <pos A="0.0833017" C="0.313922" G="0.384111" T="0.218666"/>
      <pos A="0.328962" C="0.258773" G="0.233707" T="0.178558"/>
      <pos A="0.0682617" C="0.148477" G="0.459313" T="0.323949"/>
      <pos A="0.263787" C="0.293868" G="0.25376" T="0.188585"/>
      <pos A="0.344003" C="0.13845" G="0.228692" T="0.288854"/>
      <pos A="0.173545" C="0.228692" G="0.318935" T="0.278828"/>
      <pos A="0.268801" C="0.193598" G="0.23872" T="0.298881"/>
      <pos A="0.0632484" C="0.313922" G="0.333975" T="0.288854"/>
      <pos A="0.298881" C="0.243733" G="0.173545" T="0.283841"/>
      <pos A="0.15349" C="0.118396" G="0.429232" T="0.298881"/>
      <pos A="0.344003" C="0.333975" G="0.168531" T="0.15349"/>
      <pos A="0.15349" C="0.263787" G="0.308909" T="0.273814"/>
      <pos A="0.243733" C="0.163518" G="0.323949" T="0.268801"/>
      <pos A="0.163518" C="0.313922" G="0.318935" T="0.203626"/>
      <pos A="0.303895" C="0.283841" G="0.208639" T="0.203626"/>
      <pos A="0.228692" C="0.23872" G="0.258773" T="0.273814"/>
      <pos A="0.33899" C="0.23872" G="0.308909" T="0.113383"/>
      <pos A="0.283841" C="0.389124" G="0.23872" T="0.0883151"/>
      <pos A="0.359043" C="0.283841" G="0.113383" T="0.243733"/>
      <pos A="0.313922" C="0.163518" G="0.35403" T="0.168531"/>
      <pos A="0.15349" C="0.148477" G="0.399151" T="0.298881"/>
      <pos A="0.293868" C="0.183571" G="0.298881" T="0.223679"/>
      <pos A="0.208639" C="0.0381807" G="0.469339" T="0.283841"/>
      <pos A="0.323949" C="0.178558" G="0.313922" T="0.183571"/>
      <pos A="0.298881" C="0.293868" G="0.258773" T="0.148477"/>
      <pos A="0.213652" C="0.389124" G="0.168531" T="0.228692"/>
      <pos A="0.213652" C="0.328962" G="0.118396" T="0.33899"/>
      <pos A="0.0833017" C="0.273814" G="0.419205" T="0.223679"/>
      <pos A="0.218666" C="0.163518" G="0.248747" T="0.36907"/>
      <pos A="0.283841" C="0.223679" G="0.263787" T="0.228692"/>
    </motif>
    <motif db="0" id="M6" alt="O6" length="40" nsites="8" evalue="1.3e-003">
      <pos A="0.167696" C="0.496914" G="0.208847" T="0.126543"/>
      <pos A="0.373457" C="0.373457" G="0.00308642" T="0.25"/>
      <pos A="0.25" C="0.167696" G="0.0853906" T="0.496914"/>
      <pos A="0.291153" C="0.455761" G="0.044239" T="0.208847"/>
      <pos A="0.291153" C="0.208847" G="0.332304" T="0.167696"/>
      <pos A="0.00308642" C="0.167696" G="0.414609" T="0.414609"/>
      <pos A="0.167696" C="0.291153" G="0.167696" T="0.373457"/>
      <pos A="0.373457" C="0.044239" G="0.167696" T="0.414609"/>
      <pos A="0.208847" C="0.208847" G="0.126543" T="0.455761"/>
      <pos A="0.332304" C="0.291153" G="0.0853906" T="0.291153"/>
      <pos A="0.167696" C="0.126543" G="0.414609" T="0.291153"/>
      <pos A="0.579218" C="0.00308642" G="0.126543" T="0.291153"/>
      <pos A="0.00308642" C="0.25" G="0.496914" T="0.25"/>
      <pos A="0.496914" C="0.332304" G="0.126543" T="0.044239"/>
      <pos A="0.208847" C="0.291153" G="0.208847" T="0.291153"/>
      <pos A="0.455761" C="0.00308642" G="0.496914" T="0.044239"/>
      <pos A="0.0853906" C="0.455761" G="0.25" T="0.208847"/>
      <pos A="0.373457" C="0.167696" G="0.208847" T="0.25"/>
      <pos A="0.00308642" C="0.00308642" G="0.455761" T="0.538066"/>
      <pos A="0.25" C="0.332304" G="0.291153" T="0.126543"/>
      <pos A="0.25" C="0.167696" G="0.414609" T="0.167696"/>
      <pos A="0.126543" C="0.25" G="0.25" T="0.373457"/>
      <pos A="0.167696" C="0.332304" G="0.291153" T="0.208847"/>
      <pos A="0.208847" C="0.332304" G="0.0853906" T="0.373457"/>
      <pos A="0.167696" C="0.044239" G="0.455761" T="0.332304"/>
      <pos A="0.0853906" C="0.167696" G="0.661523" T="0.0853906"/>
      <pos A="0.167696" C="0.414609" G="0.291153" T="0.126543"/>
      <pos A="0.538066" C="0.167696" G="0.167696" T="0.126543"/>
      <pos A="0.167696" C="0.332304" G="0.25" T="0.25"/>
      <pos A="0.414609" C="0.126543" G="0.167696" T="0.291153"/>
      <pos A="0.126543" C="0.208847" G="0.0853906" T="0.579218"/>
      <pos A="0.126543" C="0.455761" G="0.332304" T="0.0853906"/>
      <pos A="0.208847" C="0.167696" G="0.332304" T="0.291153"/>
      <pos A="0.373457" C="0.208847" G="0.208847" T="0.208847"/>
      <pos A="0.126543" C="0.414609" G="0.25" T="0.208847"/>
      <pos A="0.208847" C="0.167696" G="0.373457" T="0.25"/>
      <pos A="0.538066" C="0.332304" G="0.0853906" T="0.044239"/>
      <pos A="0.00308642" C="0.455761" G="0.332304" T="0.208847"/>
      <pos A="0.414609" C="0.373457" G="0.208847" T="0.00308642"/>
      <pos A="0.126543" C="0.167696" G="0.291153" T="0.414609"/>
    </motif>
    <motif db="0" id="M60" alt="O60" length="40" nsites="8" evalue="1.3e-003">
      <pos A="0.167696" C="0.167696" G="0.496914" T="0.167696"/>
      <pos A="0.167696" C="0.332304" G="0.332304" T="0.167696"/>
      <pos A="0.167696" C="0.167696" G="0.332304" T="0.332304"/>
      <pos A="0.167696" C="0.00308642" G="0.496914" T="0.332304"/>
      <pos A="0.332304" C="0.332304" G="0.332304" T="0.00308642"/>
      <pos A="0.167696" C="0.332304" G="0.332304" T="0.167696"/>
      <pos A="0.00308642" C="0.496914" G="0.496914" T="0.00308642"/>
      <pos A="0.496914" C="0.00308642" G="0.332304" T="0.167696"/>
      <pos A="0.00308642" C="0.00308642" G="0.661523" T="0.332304"/>
      <pos A="0.332304" C="0.332304" G="0.00308642" T="0.332304"/>
      <pos A="0.00308642" C="0.00308642" G="0.826131" T="0.167696"/>
      <pos A="0.167696" C="0.661523" G="0.167696" T="0.00308642"/>
      <pos A="0.167696" C="0.496914" G="0.00308642" T="0.332304"/>
      <pos A="0.332304" C="0.167696" G="0.00308642" T="0.496914"/>
      <pos A="0.00308642" C="0.496914" G="0.167696" T="0.332304"/>
      <pos A="0.167696" C="0.332304" G="0.496914" T="0.00308642"/>
      <pos A="0.496914" C="0.167696" G="0.167696" T="0.167696"/>
      <pos A="0.00308642" C="0.167696" G="0.826131" T="0.00308642"/>
      <pos A="0.00308642" C="0.661523" G="0.332304" T="0.00308642"/>
      <pos A="0.332304" C="0.496914" G="0.167696" T="0.00308642"/>
      <pos A="0.00308642" C="0.167696" G="0.496914" T="0.332304"/>
      <pos A="0.00308642" C="0.496914" G="0.332304" T="0.167696"/>
      <pos A="0.332304" C="0.00308642" G="0.00308642" T="0.661523"/>
      <pos A="0.167696" C="0.00308642" G="0.661523" T="0.167696"/>
      <pos A="0.167696" C="0.00308642" G="0.826131" T="0.00308642"/>
      <pos A="0.332304" C="0.167696" G="0.496914" T="0.00308642"/>
      <pos A="0.00308642" C="0.167696" G="0.167696" T="0.661523"/>
      <pos A="0.167696" C="0.332304" G="0.167696" T="0.332304"/>
      <pos A="0.167696" C="0.332304" G="0.332304" T="0.167696"/>
      <pos A="0.167696" C="0.496914" G="0.167696" T="0.167696"/>
      <pos A="0.332304" C="0.167696" G="0.496914" T="0.00308642"/>
      <pos A="0.826131" C="0.00308642" G="0.167696" T="0.00308642"/>
      <pos A="0.496914" C="0.332304" G="0.167696" T="0.00308642"/>
      <pos A="0.167696" C="0.167696" G="0.496914" T="0.167696"/>
      <pos A="0.496914" C="0.167696" G="0.167696" T="0.167696"/>
      <pos A="0.00308642" C="0.661523" G="0.167696" T="0.167696"/>
      <pos A="0.167696" C="0.496914" G="0.332304" T="0.00308642"/>
      <pos A="0.167696" C="0.332304" G="0.167696" T="0.332304"/>
      <pos A="0.332304" C="0.00308642" G="0.661523" T="0.00308642"/>
      <pos A="0.00308642" C="0.00308642" G="0.990741" T="0.00308642"/>
    </motif>
    <motif db="0" id="M61" alt="O61" length="40" nsites="8" evalue="1.3e-003">
      <pos A="0.260736" C="0.166264" G="0.217794" T="0.355207"/>
      <pos A="0.114734" C="0.252147" G="0.449678" T="0.183441"/>
      <pos A="0.303677" C="0.286501" G="0.0546163" T="0.355207"/>
      <pos A="0.243559" C="0.269323" G="0.209206" T="0.277912"/>
      <pos A="0.174852" C="0.286501" G="0.295088" T="0.243559"/>
      <pos A="0.355207" C="0.269323" G="0.149087" T="0.226382"/>
      <pos A="0.286501" C="0.131911" G="0.174852" T="0.406737"/>
      <pos A="0.286501" C="0.260736" G="0.286501" T="0.166264"/>
      <pos A="0.192029" C="0.320853" G="0.166264" T="0.320853"/>
      <pos A="0.234971" C="0.183441" G="0.234971" T="0.346618"/>
      <pos A="0.252147" C="0.183441" G="0.415324" T="0.149087"/>
      <pos A="0.192029" C="0.166264" G="0.569914" T="0.0717926"/>
      <pos A="0.295088" C="0.234971" G="0.157676" T="0.312265"/>
      <pos A="0.209206" C="0.295088" G="0.312265" T="0.183441"/>
      <pos A="0.174852" C="0.217794" G="0.303677" T="0.303677"/>
      <pos A="0.295088" C="0.286501" G="0.192029" T="0.226382"/>
      <pos A="0.209206" C="0.0975575" G="0.509796" T="0.183441"/>
      <pos A="0.449678" C="0.140499" G="0.329442" T="0.0803812"/>
      <pos A="0.114734" C="0.320853" G="0.286501" T="0.277912"/>
      <pos A="0.252147" C="0.277912" G="0.277912" T="0.192029"/>
      <pos A="0.217794" C="0.123322" G="0.578503" T="0.0803812"/>
      <pos A="0.174852" C="0.174852" G="0.320853" T="0.329442"/>
      <pos A="0.234971" C="0.157676" G="0.329442" T="0.277912"/>
      <pos A="0.0803812" C="0.183441" G="0.415324" T="0.320853"/>
      <pos A="0.192029" C="0.149087" G="0.286501" T="0.372383"/>
      <pos A="0.114734" C="0.303677" G="0.286501" T="0.295088"/>
      <pos A="0.226382" C="0.372383" G="0.0460277" T="0.355207"/>
      <pos A="0.355207" C="0.174852" G="0.0632049" T="0.406737"/>
      <pos A="0.260736" C="0.260736" G="0.312265" T="0.166264"/>
      <pos A="0.131911" C="0.320853" G="0.166264" T="0.380972"/>
      <pos A="0.0803812" C="0.372383" G="0.243559" T="0.303677"/>
      <pos A="0.252147" C="0.200617" G="0.252147" T="0.295088"/>
      <pos A="0.363795" C="0.243559" G="0.286501" T="0.106146"/>
      <pos A="0.398148" C="0.234971" G="0.200617" T="0.166264"/>
      <pos A="0.260736" C="0.295088" G="0.234971" T="0.209206"/>
      <pos A="0.295088" C="0.295088" G="0.217794" T="0.192029"/>
      <pos A="0.329442" C="0.312265" G="0.149087" T="0.209206"/>
      <pos A="0.174852" C="0.312265" G="0.209206" T="0.303677"/>
      <pos A="0.312265" C="0.200617" G="0.320853" T="0.166264"/>
      <pos A="0.372383" C="0.226382" G="0.234971" T="0.166264"/>
    </motif>
    <motif db="0" id="M62" alt="O62" length="40" nsites="8" evalue="1.3e-003">
      <pos A="0.254185" C="0.203965" G="0.226285" T="0.315564"/>
      <pos A="0.304405" C="0.371364" G="0.226285" T="0.0979457"/>
      <pos A="0.376944" C="0.187226" G="0.114685" T="0.321145"/>
      <pos A="0.120266" C="0.343465" G="0.332304" T="0.203965"/>
      <pos A="0.220705" C="0.282085" G="0.209546" T="0.287665"/>
      <pos A="0.203965" C="0.203965" G="0.360204" T="0.231865"/>
      <pos A="0.164906" C="0.321145" G="0.293244" T="0.220705"/>
      <pos A="0.243025" C="0.231865" G="0.376944" T="0.148166"/>
      <pos A="0.265345" C="0.343465" G="0.176065" T="0.215125"/>
      <pos A="0.181645" C="0.254185" G="0.360204" T="0.203965"/>
      <pos A="0.416004" C="0.142586" G="0.243025" T="0.198385"/>
      <pos A="0.226285" C="0.237445" G="0.365785" T="0.170486"/>
      <pos A="0.181645" C="0.209546" G="0.321145" T="0.287665"/>
      <pos A="0.0979457" C="0.421584" G="0.203965" T="0.276505"/>
      <pos A="0.321145" C="0.109106" G="0.192805" T="0.376944"/>
      <pos A="0.159325" C="0.148166" G="0.549923" T="0.142586"/>
      <pos A="0.304405" C="0.209546" G="0.337884" T="0.148166"/>
      <pos A="0.220705" C="0.153745" G="0.365785" T="0.259765"/>
      <pos A="0.282085" C="0.203965" G="0.220705" T="0.293244"/>
      <pos A="0.215125" C="0.321145" G="0.209546" T="0.254185"/>
      <pos A="0.203965" C="0.315564" G="0.298825" T="0.181645"/>
      <pos A="0.293244" C="0.137005" G="0.209546" T="0.360204"/>
      <pos A="0.109106" C="0.0533057" G="0.449483" T="0.388105"/>
      <pos A="0.226285" C="0.231865" G="0.343465" T="0.198385"/>
      <pos A="0.399264" C="0.254185" G="0.215125" T="0.131426"/>
      <pos A="0.226285" C="0.259765" G="0.354624" T="0.159325"/>
      <pos A="0.0812059" C="0.148166" G="0.349044" T="0.421584"/>
      <pos A="0.304405" C="0.488543" G="0.137005" T="0.0700464"/>
      <pos A="0.176065" C="0.382524" G="0.220705" T="0.220705"/>
      <pos A="0.203965" C="0.265345" G="0.371364" T="0.159325"/>
      <pos A="0.309984" C="0.209546" G="0.282085" T="0.198385"/>
      <pos A="0.265345" C="0.120266" G="0.365785" T="0.248605"/>
      <pos A="0.265345" C="0.148166" G="0.248605" T="0.337884"/>
      <pos A="0.137005" C="0.354624" G="0.148166" T="0.360204"/>
      <pos A="0.209546" C="0.170486" G="0.388105" T="0.231865"/>
      <pos A="0.209546" C="0.270924" G="0.337884" T="0.181645"/>
      <pos A="0.343465" C="0.192805" G="0.237445" T="0.226285"/>
      <pos A="0.265345" C="0.181645" G="0.416004" T="0.137005"/>
      <pos A="0.349044" C="0.265345" G="0.237445" T="0.148166"/>
      <pos A="0.254185" C="0.259765" G="0.343465" T="0.142586"/>
    </motif>
    <motif db="0" id="M63" alt="O63" length="40" nsites="8" evalue="1.3e-003">
      <pos A="0.200617" C="0.25" G="0.299383" T="0.25"/>
      <pos A="0.200617" C="0.299383" G="0.447531" T="0.0524691"/>
      <pos A="0.398148" C="0.398148" G="0.101852" T="0.101852"/>
      <pos A="0.101852" C="0.0524691" G="0.398148" T="0.447531"/>
      <pos A="0.299383" C="0.299383" G="0.25" T="0.151235"/>
      <pos A="0.0524691" C="0.0524691" G="0.595679" T="0.299383"/>
      <pos A="0.151235" C="0.151235" G="0.299383" T="0.398148"/>
      <pos A="0.25" C="0.299383" G="0.200617" T="0.25"/>
      <pos A="0.348765" C="0.299383" G="0.200617" T="0.151235"/>
      <pos A="0.00308642" C="0.348765" G="0.200617" T="0.447531"/>
      <pos A="0.101852" C="0.151235" G="0.348765" T="0.398148"/>
      <pos A="0.101852" C="0.299383" G="0.348765" T="0.25"/>
      <pos A="0.151235" C="0.496914" G="0.200617" T="0.151235"/>
      <pos A="0.25" C="0.299383" G="0.299383" T="0.151235"/>
      <pos A="0.348765" C="0.151235" G="0.398148" T="0.101852"/>
      <pos A="0.0524691" C="0.595679" G="0.101852" T="0.25"/>
      <pos A="0.200617" C="0.595679" G="0.151235" T="0.0524691"/>
      <pos A="0.151235" C="0.299383" G="0.00308642" T="0.546296"/>
      <pos A="0.0524691" C="0.299383" G="0.398148" T="0.25"/>
      <pos A="0.0524691" C="0.348765" G="0.25" T="0.348765"/>
      <pos A="0.348765" C="0.00308642" G="0.447531" T="0.200617"/>
      <pos A="0.299383" C="0.151235" G="0.447531" T="0.101852"/>
      <pos A="0.101852" C="0.496914" G="0.200617" T="0.200617"/>
      <pos A="0.25" C="0.447531" G="0.299383" T="0.00308642"/>
      <pos A="0.151235" C="0.00308642" G="0.348765" T="0.496914"/>
      <pos A="0.00308642" C="0.200617" G="0.645062" T="0.151235"/>
      <pos A="0.200617" C="0.25" G="0.398148" T="0.151235"/>
      <pos A="0.101852" C="0.200617" G="0.348765" T="0.348765"/>
      <pos A="0.645062" C="0.101852" G="0.101852" T="0.151235"/>
      <pos A="0.447531" C="0.299383" G="0.0524691" T="0.200617"/>
      <pos A="0.00308642" C="0.101852" G="0.348765" T="0.546296"/>
      <pos A="0.398148" C="0.299383" G="0.101852" T="0.200617"/>
      <pos A="0.447531" C="0.00308642" G="0.398148" T="0.151235"/>
      <pos A="0.398148" C="0.299383" G="0.200617" T="0.101852"/>
      <pos A="0.447531" C="0.101852" G="0.151235" T="0.299383"/>
      <pos A="0.299383" C="0.546296" G="0.101852" T="0.0524691"/>
      <pos A="0.0524691" C="0.546296" G="0.25" T="0.151235"/>
      <pos A="0.200617" C="0.447531" G="0.151235" T="0.200617"/>
      <pos A="0.299383" C="0.25" G="0.25" T="0.200617"/>
      <pos A="0.0524691" C="0.595679" G="0.200617" T="0.151235"/>
    </motif>
    <motif db="0" id="M64" alt="O64" length="40" nsites="8" evalue="1.3e-003">
      <pos A="0.00308642" C="0.167696" G="0.332304" T="0.496914"/>
      <pos A="0.00308642" C="0.167696" G="0.00308642" T="0.826131"/>
      <pos A="0.496914" C="0.00308642" G="0.00308642" T="0.496914"/>
      <pos A="0.332304" C="0.00308642" G="0.661523" T="0.00308642"/>
      <pos A="0.332304" C="0.00308642" G="0.496914" T="0.167696"/>
      <pos A="0.00308642" C="0.00308642" G="0.332304" T="0.661523"/>
      <pos A="0.167696" C="0.00308642" G="0.826131" T="0.00308642"/>
      <pos A="0.826131" C="0.00308642" G="0.167696" T="0.00308642"/>
      <pos A="0.496914" C="0.00308642" G="0.332304" T="0.167696"/>
      <pos A="0.661523" C="0.00308642" G="0.332304" T="0.00308642"/>
      <pos A="0.167696" C="0.332304" G="0.167696" T="0.332304"/>
      <pos A="0.496914" C="0.332304" G="0.00308642" T="0.167696"/>
      <pos A="0.00308642" C="0.167696" G="0.496914" T="0.332304"/>
      <pos A="0.332304" C="0.167696" G="0.332304" T="0.167696"/>
      <pos A="0.167696" C="0.167696" G="0.167696" T="0.496914"/>
      <pos A="0.167696" C="0.167696" G="0.496914" T="0.167696"/>
      <pos A="0.167696" C="0.332304" G="0.00308642" T="0.496914"/>
      <pos A="0.332304" C="0.167696" G="0.167696" T="0.332304"/>
      <pos A="0.167696" C="0.00308642" G="0.496914" T="0.332304"/>
      <pos A="0.496914" C="0.167696" G="0.332304" T="0.00308642"/>
      <pos A="0.332304" C="0.167696" G="0.167696" T="0.332304"/>
      <pos A="0.332304" C="0.332304" G="0.167696" T="0.167696"/>
      <pos A="0.00308642" C="0.00308642" G="0.661523" T="0.332304"/>
      <pos A="0.167696" C="0.496914" G="0.00308642" T="0.332304"/>
      <pos A="0.332304" C="0.332304" G="0.332304" T="0.00308642"/>
      <pos A="0.167696" C="0.167696" G="0.167696" T="0.496914"/>
      <pos A="0.167696" C="0.00308642" G="0.496914" T="0.332304"/>
      <pos A="0.496914" C="0.00308642" G="0.332304" T="0.167696"/>
      <pos A="0.167696" C="0.496914" G="0.332304" T="0.00308642"/>
      <pos A="0.332304" C="0.00308642" G="0.00308642" T="0.661523"/>
      <pos A="0.00308642" C="0.332304" G="0.167696" T="0.496914"/>
      <pos A="0.496914" C="0.00308642" G="0.496914" T="0.00308642"/>
      <pos A="0.00308642" C="0.00308642" G="0.332304" T="0.661523"/>
      <pos A="0.332304" C="0.167696" G="0.167696" T="0.332304"/>
      <pos A="0.00308642" C="0.661523" G="0.00308642" T="0.332304"/>
      <pos A="0.167696" C="0.332304" G="0.167696" T="0.332304"/>
      <pos A="0.00308642" C="0.332304" G="0.332304" T="0.332304"/>
      <pos A="0.167696" C="0.332304" G="0.496914" T="0.00308642"/>
      <pos A="0.332304" C="0.167696" G="0.332304" T="0.167696"/>
      <pos A="0.167696" C="0.167696" G="0.332304" T="0.332304"/>
    </motif>
    <motif db="0" id="M66" alt="O66" length="40" nsites="8" evalue="1.3e-003">
      <pos A="0.496914" C="0.00308642" G="0.496914" T="0.00308642"/>
      <pos A="0.00308642" C="0.496914" G="0.00308642" T="0.496914"/>
      <pos A="0.496914" C="0.496914" G="0.00308642" T="0.00308642"/>
      <pos A="0.00308642" C="0.00308642" G="0.00308642" T="0.990741"/>
      <pos A="0.00308642" C="0.00308642" G="0.00308642" T="0.990741"/>
      <pos A="0.00308642" C="0.00308642" G="0.496914" T="0.496914"/>
      <pos A="0.496914" C="0.00308642" G="0.00308642" T="0.496914"/>
      <pos A="0.00308642" C="0.00308642" G="0.990741" T="0.00308642"/>
      <pos A="0.00308642" C="0.496914" G="0.00308642" T="0.496914"/>
      <pos A="0.00308642" C="0.496914" G="0.00308642" T="0.496914"/>
      <pos A="0.00308642" C="0.496914" G="0.00308642" T="0.496914"/>
      <pos A="0.496914" C="0.00308642" G="0.00308642" T="0.496914"/>
      <pos A="0.00308642" C="0.496914" G="0.496914" T="0.00308642"/>
      <pos A="0.00308642" C="0.496914" G="0.496914" T="0.00308642"/>
      <pos A="0.00308642" C="0.00308642" G="0.496914" T="0.496914"/>
      <pos A="0.00308642" C="0.00308642" G="0.990741" T="0.00308642"/>
      <pos A="0.00308642" C="0.00308642" G="0.496914" T="0.496914"/>
      <pos A="0.00308642" C="0.00308642" G="0.990741" T="0.00308642"/>
      <pos A="0.00308642" C="0.496914" G="0.496914" T="0.00308642"/>
      <pos A="0.496914" C="0.00308642" G="0.496914" T="0.00308642"/>
      <pos A="0.00308642" C="0.00308642" G="0.496914" T="0.496914"/>
      <pos A="0.496914" C="0.496914" G="0.00308642" T="0.00308642"/>
      <pos A="0.00308642" C="0.496914" G="0.496914" T="0.00308642"/>
      <pos A="0.00308642" C="0.990741" G="0.00308642" T="0.00308642"/>
      <pos A="0.00308642" C="0.496914" G="0.00308642" T="0.496914"/>
      <pos A="0.00308642" C="0.00308642" G="0.496914" T="0.496914"/>
      <pos A="0.00308642" C="0.496914" G="0.496914" T="0.00308642"/>
      <pos A="0.00308642" C="0.00308642" G="0.990741" T="0.00308642"/>
      <pos A="0.496914" C="0.00308642" G="0.00308642" T="0.496914"/>
      <pos A="0.496914" C="0.00308642" G="0.00308642" T="0.496914"/>
      <pos A="0.00308642" C="0.990741" G="0.00308642" T="0.00308642"/>
      <pos A="0.496914" C="0.496914" G="0.00308642" T="0.00308642"/>
      <pos A="0.00308642" C="0.00308642" G="0.496914" T="0.496914"/>
      <pos A="0.496914" C="0.00308642" G="0.496914" T="0.00308642"/>
      <pos A="0.496914" C="0.00308642" G="0.00308642" T="0.496914"/>
      <pos A="0.00308642" C="0.00308642" G="0.990741" T="0.00308642"/>
      <pos A="0.496914" C="0.00308642" G="0.496914" T="0.00308642"/>
      <pos A="0.00308642" C="0.990741" G="0.00308642" T="0.00308642"/>
      <pos A="0.00308642" C="0.990741" G="0.00308642" T="0.00308642"/>
      <pos A="0.00308642" C="0.496914" G="0.00308642" T="0.496914"/>
    </motif>
    <motif db="0" id="M67" alt="O67" length="40" nsites="8" evalue="1.3e-003">
      <pos A="0.268801" C="0.318935" G="0.243733" T="0.168531"/>
      <pos A="0.233707" C="0.293868" G="0.223679" T="0.248747"/>
      <pos A="0.188585" C="0.223679" G="0.308909" T="0.278828"/>
      <pos A="0.113383" C="0.25376" G="0.409178" T="0.223679"/>
      <pos A="0.173545" C="0.118396" G="0.273814" T="0.434245"/>
      <pos A="0.318935" C="0.293868" G="0.263787" T="0.123409"/>
      <pos A="0.404164" C="0.123409" G="0.248747" T="0.223679"/>
      <pos A="0.223679" C="0.233707" G="0.218666" T="0.323949"/>
      <pos A="0.218666" C="0.374084" G="0.263787" T="0.143464"/>
      <pos A="0.313922" C="0.178558" G="0.273814" T="0.233707"/>
      <pos A="0.108369" C="0.178558" G="0.439258" T="0.273814"/>
      <pos A="0.233707" C="0.233707" G="0.318935" T="0.213652"/>
      <pos A="0.273814" C="0.349016" G="0.213652" T="0.163518"/>
      <pos A="0.243733" C="0.303895" G="0.163518" T="0.288854"/>
      <pos A="0.218666" C="0.13845" G="0.524488" T="0.118396"/>
      <pos A="0.268801" C="0.233707" G="0.263787" T="0.233707"/>
      <pos A="0.243733" C="0.208639" G="0.268801" T="0.278828"/>
      <pos A="0.223679" C="0.203626" G="0.434245" T="0.13845"/>
      <pos A="0.218666" C="0.323949" G="0.359043" T="0.0983427"/>
      <pos A="0.414192" C="0.163518" G="0.258773" T="0.163518"/>
      <pos A="0.133437" C="0.293868" G="0.258773" T="0.313922"/>
      <pos A="0.198612" C="0.223679" G="0.178558" T="0.399151"/>
      <pos A="0.223679" C="0.223679" G="0.203626" T="0.349016"/>
      <pos A="0.203626" C="0.318935" G="0.208639" T="0.268801"/>
      <pos A="0.118396" C="0.223679" G="0.313922" T="0.344003"/>
      <pos A="0.328962" C="0.218666" G="0.13845" T="0.313922"/>
      <pos A="0.163518" C="0.283841" G="0.359043" T="0.193598"/>
      <pos A="0.243733" C="0.203626" G="0.243733" T="0.308909"/>
      <pos A="0.228692" C="0.344003" G="0.268801" T="0.158504"/>
      <pos A="0.173545" C="0.198612" G="0.268801" T="0.359043"/>
      <pos A="0.218666" C="0.198612" G="0.379097" T="0.203626"/>
      <pos A="0.293868" C="0.434245" G="0.128424" T="0.143464"/>
      <pos A="0.193598" C="0.208639" G="0.404164" T="0.193598"/>
      <pos A="0.288854" C="0.203626" G="0.323949" T="0.183571"/>
      <pos A="0.49942" C="0.143464" G="0.263787" T="0.0933294"/>
      <pos A="0.208639" C="0.424218" G="0.208639" T="0.158504"/>
      <pos A="0.288854" C="0.113383" G="0.243733" T="0.35403"/>
      <pos A="0.103356" C="0.318935" G="0.308909" T="0.268801"/>
      <pos A="0.243733" C="0.103356" G="0.479367" T="0.173545"/>
      <pos A="0.278828" C="0.103356" G="0.36907" T="0.248747"/>
    </motif>
    <motif db="0" id="M69" alt="O69" length="40" nsites="8" evalue="1.3e-003">
      <pos A="0.567461" C="0.14418" G="0.14418" T="0.14418"/>
      <pos A="0.285273" C="0.14418" G="0.285273" T="0.285273"/>
      <pos A="0.426366" C="0.00308642" G="0.567461" T="0.00308642"/>
      <pos A="0.00308642" C="0.14418" G="0.426366" T="0.426366"/>
      <pos A="0.00308642" C="0.285273" G="0.567461" T="0.14418"/>
      <pos A="0.567461" C="0.14418" G="0.00308642" T="0.285273"/>
      <pos A="0.14418" C="0.567461" G="0.14418" T="0.14418"/>
      <pos A="0.00308642" C="0.14418" G="0.285273" T="0.567461"/>
      <pos A="0.285273" C="0.00308642" G="0.14418" T="0.567461"/>
      <pos A="0.426366" C="0.00308642" G="0.567461" T="0.00308642"/>
      <pos A="0.426366" C="0.14418" G="0.285273" T="0.14418"/>
      <pos A="0.14418" C="0.14418" G="0.567461" T="0.14418"/>
      <pos A="0.285273" C="0.14418" G="0.426366" T="0.14418"/>
      <pos A="0.14418" C="0.285273" G="0.285273" T="0.285273"/>
      <pos A="0.00308642" C="0.14418" G="0.14418" T="0.708554"/>
      <pos A="0.285273" C="0.00308642" G="0.708554" T="0.00308642"/>
      <pos A="0.00308642" C="0.00308642" G="0.567461" T="0.426366"/>
      <pos A="0.00308642" C="0.14418" G="0.567461" T="0.285273"/>
      <pos A="0.426366" C="0.14418" G="0.00308642" T="0.426366"/>
      <pos A="0.00308642" C="0.14418" G="0.00308642" T="0.849647"/>
      <pos A="0.00308642" C="0.567461" G="0.00308642" T="0.426366"/>
      <pos A="0.00308642" C="0.708554" G="0.00308642" T="0.285273"/>
      <pos A="0.00308642" C="0.285273" G="0.285273" T="0.426366"/>
      <pos A="0.14418" C="0.14418" G="0.285273" T="0.426366"/>
      <pos A="0.14418" C="0.285273" G="0.14418" T="0.426366"/>
      <pos A="0.00308642" C="0.426366" G="0.567461" T="0.00308642"/>
      <pos A="0.285273" C="0.567461" G="0.00308642" T="0.14418"/>
      <pos A="0.426366" C="0.285273" G="0.285273" T="0.00308642"/>
      <pos A="0.00308642" C="0.426366" G="0.426366" T="0.14418"/>
      <pos A="0.708554" C="0.00308642" G="0.14418" T="0.14418"/>
      <pos A="0.14418" C="0.14418" G="0.426366" T="0.285273"/>
      <pos A="0.14418" C="0.14418" G="0.567461" T="0.14418"/>
      <pos A="0.14418" C="0.708554" G="0.14418" T="0.00308642"/>
      <pos A="0.00308642" C="0.14418" G="0.00308642" T="0.849647"/>
      <pos A="0.14418" C="0.567461" G="0.14418" T="0.14418"/>
      <pos A="0.14418" C="0.00308642" G="0.00308642" T="0.849647"/>
      <pos A="0.00308642" C="0.567461" G="0.14418" T="0.285273"/>
      <pos A="0.285273" C="0.14418" G="0.14418" T="0.426366"/>
      <pos A="0.708554" C="0.285273" G="0.00308642" T="0.00308642"/>
      <pos A="0.708554" C="0.285273" G="0.00308642" T="0.00308642"/>
    </motif>
    <motif db="0" id="M70" alt="O70" length="40" nsites="8" evalue="1.3e-003">
      <pos A="0.00308642" C="0.00308642" G="0.00308642" T="0.990741"/>
      <pos A="0.00308642" C="0.990741" G="0.00308642" T="0.00308642"/>
      <pos A="0.990741" C="0.00308642" G="0.00308642" T="0.00308642"/>
      <pos A="0.00308642" C="0.00308642" G="0.00308642" T="0.990741"/>
      <pos A="0.00308642" C="0.00308642" G="0.00308642" T="0.990741"/>
      <pos A="0.00308642" C="0.00308642" G="0.00308642" T="0.990741"/>
      <pos A="0.00308642" C="0.00308642" G="0.00308642" T="0.990741"/>
      <pos A="0.990741" C="0.00308642" G="0.00308642" T="0.00308642"/>
      <pos A="0.990741" C="0.00308642" G="0.00308642" T="0.00308642"/>
      <pos A="0.00308642" C="0.990741" G="0.00308642" T="0.00308642"/>
      <pos A="0.990741" C="0.00308642" G="0.00308642" T="0.00308642"/>
      <pos A="0.00308642" C="0.00308642" G="0.990741" T="0.00308642"/>
      <pos A="0.00308642" C="0.00308642" G="0.00308642" T="0.990741"/>
      <pos A="0.00308642" C="0.990741" G="0.00308642" T="0.00308642"/>
      <pos A="0.990741" C="0.00308642" G="0.00308642" T="0.00308642"/>
      <pos A="0.00308642" C="0.00308642" G="0.990741" T="0.00308642"/>
      <pos A="0.00308642" C="0.00308642" G="0.00308642" T="0.990741"/>
      <pos A="0.00308642" C="0.00308642" G="0.00308642" T="0.990741"/>
      <pos A="0.00308642" C="0.990741" G="0.00308642" T="0.00308642"/>
      <pos A="0.990741" C="0.00308642" G="0.00308642" T="0.00308642"/>
      <pos A="0.00308642" C="0.00308642" G="0.00308642" T="0.990741"/>
      <pos A="0.00308642" C="0.00308642" G="0.00308642" T="0.990741"/>
      <pos A="0.00308642" C="0.00308642" G="0.990741" T="0.00308642"/>
      <pos A="0.00308642" C="0.990741" G="0.00308642" T="0.00308642"/>
      <pos A="0.00308642" C="0.00308642" G="0.00308642" T="0.990741"/>
      <pos A="0.00308642" C="0.00308642" G="0.00308642" T="0.990741"/>
      <pos A="0.00308642" C="0.00308642" G="0.00308642" T="0.990741"/>
      <pos A="0.00308642" C="0.990741" G="0.00308642" T="0.00308642"/>
      <pos A="0.00308642" C="0.00308642" G="0.990741" T="0.00308642"/>
      <pos A="0.00308642" C="0.00308642" G="0.00308642" T="0.990741"/>
      <pos A="0.00308642" C="0.00308642" G="0.990741" T="0.00308642"/>
      <pos A="0.990741" C="0.00308642" G="0.00308642" T="0.00308642"/>
      <pos A="0.990741" C="0.00308642" G="0.00308642" T="0.00308642"/>
      <pos A="0.990741" C="0.00308642" G="0.00308642" T="0.00308642"/>
      <pos A="0.00308642" C="0.00308642" G="0.00308642" T="0.990741"/>
      <pos A="0.00308642" C="0.00308642" G="0.990741" T="0.00308642"/>
      <pos A="0.990741" C="0.00308642" G="0.00308642" T="0.00308642"/>
      <pos A="0.00308642" C="0.990741" G="0.00308642" T="0.00308642"/>
      <pos A="0.990741" C="0.00308642" G="0.00308642" T="0.00308642"/>
      <pos A="0.00308642" C="0.00308642" G="0.990741" T="0.00308642"/>
    </motif>
    <motif db="0" id="M71" alt="O71" length="40" nsites="8" evalue="1.3e-003">
      <pos A="0.0988286" C="0.30039" G="0.25" T="0.350781"/>
      <pos A="0.35582" C="0.108907" G="0.265117" T="0.270156"/>
      <pos A="0.275195" C="0.30039" G="0.164336" T="0.260078"/>
      <pos A="0.310468" C="0.214727" G="0.239922" T="0.234883"/>
      <pos A="0.315508" C="0.189532" G="0.305429" T="0.189532"/>
      <pos A="0.164336" C="0.401171" G="0.285273" T="0.149219"/>
      <pos A="0.124024" C="0.391093" G="0.189532" T="0.295351"/>
      <pos A="0.149219" C="0.381015" G="0.118985" T="0.350781"/>
      <pos A="0.189532" C="0.305429" G="0.285273" T="0.219766"/>
      <pos A="0.194571" C="0.0988286" G="0.396132" T="0.310468"/>
      <pos A="0.239922" C="0.214727" G="0.345742" T="0.19961"/>
      <pos A="0.174414" C="0.189532" G="0.501953" T="0.134102"/>
      <pos A="0.219766" C="0.25" G="0.315508" T="0.214727"/>
      <pos A="0.260078" C="0.360859" G="0.174414" T="0.204649"/>
      <pos A="0.139141" C="0.139141" G="0.386054" T="0.335664"/>
      <pos A="0.290312" C="0.421327" G="0.204649" T="0.0837116"/>
      <pos A="0.335664" C="0.255039" G="0.25" T="0.159297"/>
      <pos A="0.209688" C="0.174414" G="0.330625" T="0.285273"/>
      <pos A="0.244961" C="0.209688" G="0.35582" T="0.189532"/>
      <pos A="0.189532" C="0.290312" G="0.19961" T="0.320547"/>
      <pos A="0.285273" C="0.194571" G="0.305429" T="0.214727"/>
      <pos A="0.214727" C="0.0937896" G="0.315508" T="0.375976"/>
      <pos A="0.219766" C="0.255039" G="0.255039" T="0.270156"/>
      <pos A="0.305429" C="0.224805" G="0.305429" T="0.164336"/>
      <pos A="0.129063" C="0.159297" G="0.391093" T="0.320547"/>
      <pos A="0.315508" C="0.295351" G="0.19961" T="0.189532"/>
      <pos A="0.209688" C="0.350781" G="0.159297" T="0.280234"/>
      <pos A="0.209688" C="0.255039" G="0.19961" T="0.335664"/>
      <pos A="0.239922" C="0.234883" G="0.275195" T="0.25"/>
      <pos A="0.19961" C="0.431405" G="0.305429" T="0.0635546"/>
      <pos A="0.260078" C="0.194571" G="0.396132" T="0.149219"/>
      <pos A="0.310468" C="0.0534765" G="0.426366" T="0.209688"/>
      <pos A="0.184492" C="0.370937" G="0.305429" T="0.139141"/>
      <pos A="0.345742" C="0.159297" G="0.260078" T="0.234883"/>
      <pos A="0.30039" C="0.194571" G="0.381015" T="0.124024"/>
      <pos A="0.139141" C="0.164336" G="0.310468" T="0.386054"/>
      <pos A="0.118985" C="0.315508" G="0.375976" T="0.189532"/>
      <pos A="0.234883" C="0.129063" G="0.290312" T="0.345742"/>
      <pos A="0.265117" C="0.255039" G="0.280234" T="0.19961"/>
      <pos A="0.275195" C="0.209688" G="0.30039" T="0.214727"/>
    </motif>
    <motif db="0" id="M72" alt="O72" length="40" nsites="8" evalue="1.3e-003">
      <pos A="0.384111" C="0.193598" G="0.248747" T="0.173545"/>
      <pos A="0.208639" C="0.333975" G="0.233707" T="0.223679"/>
      <pos A="0.223679" C="0.288854" G="0.208639" T="0.278828"/>
      <pos A="0.0732751" C="0.303895" G="0.208639" T="0.414192"/>
      <pos A="0.263787" C="0.178558" G="0.379097" T="0.178558"/>
      <pos A="0.143464" C="0.273814" G="0.288854" T="0.293868"/>
      <pos A="0.178558" C="0.308909" G="0.263787" T="0.248747"/>
      <pos A="0.208639" C="0.278828" G="0.243733" T="0.268801"/>
      <pos A="0.23872" C="0.218666" G="0.258773" T="0.283841"/>
      <pos A="0.188585" C="0.268801" G="0.288854" T="0.25376"/>
      <pos A="0.379097" C="0.243733" G="0.183571" T="0.193598"/>
      <pos A="0.178558" C="0.173545" G="0.394137" T="0.25376"/>
      <pos A="0.328962" C="0.208639" G="0.243733" T="0.218666"/>
      <pos A="0.344003" C="0.143464" G="0.384111" T="0.128424"/>
      <pos A="0.233707" C="0.168531" G="0.374084" T="0.223679"/>
      <pos A="0.168531" C="0.213652" G="0.35403" T="0.263787"/>
      <pos A="0.344003" C="0.128424" G="0.268801" T="0.258773"/>
      <pos A="0.183571" C="0.283841" G="0.198612" T="0.333975"/>
      <pos A="0.25376" C="0.188585" G="0.364056" T="0.193598"/>
      <pos A="0.208639" C="0.318935" G="0.273814" T="0.198612"/>
      <pos A="0.268801" C="0.208639" G="0.23872" T="0.283841"/>
      <pos A="0.213652" C="0.389124" G="0.308909" T="0.0883151"/>
      <pos A="0.203626" C="0.123409" G="0.273814" T="0.399151"/>
      <pos A="0.183571" C="0.188585" G="0.419205" T="0.208639"/>
      <pos A="0.148477" C="0.283841" G="0.228692" T="0.33899"/>
      <pos A="0.128424" C="0.519475" G="0.233707" T="0.118396"/>
      <pos A="0.293868" C="0.328962" G="0.228692" T="0.148477"/>
      <pos A="0.344003" C="0.228692" G="0.273814" T="0.15349"/>
      <pos A="0.218666" C="0.258773" G="0.183571" T="0.33899"/>
      <pos A="0.203626" C="0.233707" G="0.374084" T="0.188585"/>
      <pos A="0.278828" C="0.148477" G="0.364056" T="0.208639"/>
      <pos A="0.288854" C="0.308909" G="0.198612" T="0.203626"/>
      <pos A="0.188585" C="0.108369" G="0.303895" T="0.399151"/>
      <pos A="0.0983427" C="0.268801" G="0.444273" T="0.188585"/>
      <pos A="0.15349" C="0.278828" G="0.364056" T="0.203626"/>
      <pos A="0.293868" C="0.218666" G="0.273814" T="0.213652"/>
      <pos A="0.384111" C="0.123409" G="0.344003" T="0.148477"/>
      <pos A="0.444273" C="0.344003" G="0.133437" T="0.0782884"/>
      <pos A="0.158504" C="0.23872" G="0.188585" T="0.414192"/>
      <pos A="0.223679" C="0.36907" G="0.218666" T="0.188585"/>
    </motif>
    <motif db="0" id="M74" alt="O74" length="40" nsites="8" evalue="1.3e-003">
      <pos A="0.108907" C="0.280234" G="0.310468" T="0.30039"/>
      <pos A="0.0988286" C="0.295351" G="0.340703" T="0.265117"/>
      <pos A="0.46668" C="0.234883" G="0.189532" T="0.108907"/>
      <pos A="0.280234" C="0.325586" G="0.290312" T="0.103868"/>
      <pos A="0.280234" C="0.179453" G="0.325586" T="0.214727"/>
      <pos A="0.285273" C="0.30039" G="0.14418" T="0.270156"/>
      <pos A="0.345742" C="0.174414" G="0.229844" T="0.25"/>
      <pos A="0.129063" C="0.370937" G="0.270156" T="0.229844"/>
      <pos A="0.381015" C="0.229844" G="0.184492" T="0.204649"/>
      <pos A="0.270156" C="0.129063" G="0.335664" T="0.265117"/>
      <pos A="0.275195" C="0.139141" G="0.451562" T="0.134102"/>
      <pos A="0.139141" C="0.255039" G="0.512031" T="0.0937896"/>
      <pos A="0.184492" C="0.129063" G="0.290312" T="0.396132"/>
      <pos A="0.149219" C="0.270156" G="0.30039" T="0.280234"/>
      <pos A="0.19961" C="0.270156" G="0.285273" T="0.244961"/>
      <pos A="0.204649" C="0.234883" G="0.320547" T="0.239922"/>
      <pos A="0.224805" C="0.134102" G="0.401171" T="0.239922"/>
      <pos A="0.159297" C="0.260078" G="0.375976" T="0.204649"/>
      <pos A="0.340703" C="0.189532" G="0.159297" T="0.310468"/>
      <pos A="0.244961" C="0.244961" G="0.365898" T="0.14418"/>
      <pos A="0.280234" C="0.214727" G="0.365898" T="0.139141"/>
      <pos A="0.315508" C="0.285273" G="0.169375" T="0.229844"/>
      <pos A="0.25" C="0.174414" G="0.295351" T="0.280234"/>
      <pos A="0.219766" C="0.260078" G="0.30039" T="0.219766"/>
      <pos A="0.209688" C="0.234883" G="0.280234" T="0.275195"/>
      <pos A="0.204649" C="0.244961" G="0.295351" T="0.255039"/>
      <pos A="0.129063" C="0.290312" G="0.164336" T="0.416288"/>
      <pos A="0.239922" C="0.370937" G="0.194571" T="0.194571"/>
      <pos A="0.184492" C="0.270156" G="0.270156" T="0.275195"/>
      <pos A="0.260078" C="0.234883" G="0.270156" T="0.234883"/>
      <pos A="0.25" C="0.194571" G="0.275195" T="0.280234"/>
      <pos A="0.108907" C="0.265117" G="0.527148" T="0.0988286"/>
      <pos A="0.265117" C="0.345742" G="0.325586" T="0.0635546"/>
      <pos A="0.396132" C="0.234883" G="0.275195" T="0.0937896"/>
      <pos A="0.224805" C="0.275195" G="0.229844" T="0.270156"/>
      <pos A="0.189532" C="0.204649" G="0.25" T="0.35582"/>
      <pos A="0.118985" C="0.234883" G="0.219766" T="0.426366"/>
      <pos A="0.244961" C="0.386054" G="0.174414" T="0.194571"/>
      <pos A="0.295351" C="0.19961" G="0.209688" T="0.295351"/>
      <pos A="0.285273" C="0.134102" G="0.280234" T="0.30039"/>
    </motif>
    <motif db="0" id="M75" alt="O75" length="40" nsites="8" evalue="1.3e-003">
      <pos A="0.241137" C="0.362694" G="0.175293" T="0.220877"/>
      <pos A="0.225942" C="0.413343" G="0.261396" T="0.0993195"/>
      <pos A="0.155033" C="0.357629" G="0.291786" T="0.195553"/>
      <pos A="0.413343" C="0.195553" G="0.144904" T="0.246201"/>
      <pos A="0.185422" C="0.155033" G="0.469057" T="0.190488"/>
      <pos A="0.175293" C="0.281655" G="0.291786" T="0.251266"/>
      <pos A="0.28672" C="0.180358" G="0.32724" T="0.205682"/>
      <pos A="0.134773" C="0.271526" G="0.301915" T="0.291786"/>
      <pos A="0.170228" C="0.266461" G="0.372824" T="0.190488"/>
      <pos A="0.251266" C="0.225942" G="0.165163" T="0.357629"/>
      <pos A="0.160098" C="0.261396" G="0.261396" T="0.31711"/>
      <pos A="0.388019" C="0.28672" G="0.0486706" T="0.276591"/>
      <pos A="0.30698" C="0.185422" G="0.256331" T="0.251266"/>
      <pos A="0.241137" C="0.236071" G="0.32724" T="0.195553"/>
      <pos A="0.362694" C="0.124644" G="0.388019" T="0.124644"/>
      <pos A="0.256331" C="0.144904" G="0.372824" T="0.225942"/>
      <pos A="0.175293" C="0.393083" G="0.377888" T="0.0537353"/>
      <pos A="0.347499" C="0.200617" G="0.210747" T="0.241137"/>
      <pos A="0.276591" C="0.119579" G="0.236071" T="0.367759"/>
      <pos A="0.139839" C="0.215812" G="0.438668" T="0.205682"/>
      <pos A="0.109449" C="0.266461" G="0.32724" T="0.29685"/>
      <pos A="0.236071" C="0.276591" G="0.312045" T="0.175293"/>
      <pos A="0.180358" C="0.33737" G="0.332304" T="0.149968"/>
      <pos A="0.332304" C="0.271526" G="0.119579" T="0.276591"/>
      <pos A="0.155033" C="0.195553" G="0.271526" T="0.377888"/>
      <pos A="0.165163" C="0.291786" G="0.236071" T="0.30698"/>
      <pos A="0.155033" C="0.31711" G="0.236071" T="0.291786"/>
      <pos A="0.231006" C="0.180358" G="0.220877" T="0.367759"/>
      <pos A="0.175293" C="0.170228" G="0.433602" T="0.220877"/>
      <pos A="0.30698" C="0.190488" G="0.382953" T="0.119579"/>
      <pos A="0.332304" C="0.220877" G="0.225942" T="0.220877"/>
      <pos A="0.241137" C="0.291786" G="0.372824" T="0.0942548"/>
      <pos A="0.261396" C="0.0942548" G="0.251266" T="0.393083"/>
      <pos A="0.149968" C="0.347499" G="0.271526" T="0.231006"/>
      <pos A="0.205682" C="0.261396" G="0.312045" T="0.220877"/>
      <pos A="0.357629" C="0.190488" G="0.347499" T="0.104384"/>
      <pos A="0.33737" C="0.276591" G="0.0790598" T="0.30698"/>
      <pos A="0.0993195" C="0.312045" G="0.388019" T="0.200617"/>
      <pos A="0.231006" C="0.281655" G="0.256331" T="0.231006"/>
      <pos A="0.241137" C="0.256331" G="0.266461" T="0.236071"/>
    </motif>
    <motif db="0" id="M77" alt="O77" length="40" nsites="8" evalue="1.3e-003">
      <pos A="0.332304" C="0.442043" G="0.222565" T="0.00308642"/>
      <pos A="0.442043" C="0.112826" G="0.222565" T="0.222565"/>
      <pos A="0.00308642" C="0.332304" G="0.442043" T="0.222565"/>
      <pos A="0.222565" C="0.222565" G="0.442043" T="0.112826"/>
      <pos A="0.222565" C="0.00308642" G="0.551784" T="0.222565"/>
      <pos A="0.112826" C="0.222565" G="0.332304" T="0.332304"/>
      <pos A="0.00308642" C="0.551784" G="0.112826" T="0.332304"/>
      <pos A="0.00308642" C="0.222565" G="0.661523" T="0.112826"/>
      <pos A="0.112826" C="0.551784" G="0.112826" T="0.222565"/>
      <pos A="0.222565" C="0.332304" G="0.332304" T="0.112826"/>
      <pos A="0.442043" C="0.00308642" G="0.551784" T="0.00308642"/>
      <pos A="0.551784" C="0.222565" G="0.112826" T="0.112826"/>
      <pos A="0.112826" C="0.222565" G="0.551784" T="0.112826"/>
      <pos A="0.771262" C="0.112826" G="0.112826" T="0.00308642"/>
      <pos A="0.00308642" C="0.112826" G="0.661523" T="0.222565"/>
      <pos A="0.112826" C="0.00308642" G="0.771262" T="0.112826"/>
      <pos A="0.00308642" C="0.551784" G="0.112826" T="0.332304"/>
      <pos A="0.112826" C="0.332304" G="0.551784" T="0.00308642"/>
      <pos A="0.332304" C="0.222565" G="0.442043" T="0.00308642"/>
      <pos A="0.222565" C="0.771262" G="0.00308642" T="0.00308642"/>
      <pos A="0.551784" C="0.222565" G="0.222565" T="0.00308642"/>
      <pos A="0.222565" C="0.00308642" G="0.222565" T="0.551784"/>
      <pos A="0.442043" C="0.112826" G="0.332304" T="0.112826"/>
      <pos A="0.00308642" C="0.332304" G="0.551784" T="0.112826"/>
      <pos A="0.00308642" C="0.222565" G="0.551784" T="0.222565"/>
      <pos A="0.222565" C="0.222565" G="0.442043" T="0.112826"/>
      <pos A="0.661523" C="0.222565" G="0.112826" T="0.00308642"/>
      <pos A="0.222565" C="0.112826" G="0.661523" T="0.00308642"/>
      <pos A="0.112826" C="0.00308642" G="0.551784" T="0.332304"/>
      <pos A="0.222565" C="0.112826" G="0.222565" T="0.442043"/>
      <pos A="0.222565" C="0.332304" G="0.112826" T="0.332304"/>
      <pos A="0.332304" C="0.222565" G="0.222565" T="0.222565"/>
      <pos A="0.222565" C="0.332304" G="0.442043" T="0.00308642"/>
      <pos A="0.112826" C="0.332304" G="0.551784" T="0.00308642"/>
      <pos A="0.00308642" C="0.112826" G="0.881001" T="0.00308642"/>
      <pos A="0.442043" C="0.222565" G="0.332304" T="0.00308642"/>
      <pos A="0.00308642" C="0.00308642" G="0.881001" T="0.112826"/>
      <pos A="0.112826" C="0.332304" G="0.551784" T="0.00308642"/>
      <pos A="0.661523" C="0.222565" G="0.112826" T="0.00308642"/>
      <pos A="0.00308642" C="0.442043" G="0.551784" T="0.00308642"/>
    </motif>
    <motif db="0" id="M78" alt="O78" length="40" nsites="8" evalue="1.3e-003">
      <pos A="0.00308642" C="0.332304" G="0.332304" T="0.332304"/>
      <pos A="0.332304" C="0.00308642" G="0.332304" T="0.332304"/>
      <pos A="0.00308642" C="0.00308642" G="0.990741" T="0.00308642"/>
      <pos A="0.00308642" C="0.00308642" G="0.990741" T="0.00308642"/>
      <pos A="0.332304" C="0.00308642" G="0.00308642" T="0.661523"/>
      <pos A="0.00308642" C="0.00308642" G="0.661523" T="0.332304"/>
      <pos A="0.00308642" C="0.661523" G="0.332304" T="0.00308642"/>
      <pos A="0.00308642" C="0.332304" G="0.00308642" T="0.661523"/>
      <pos A="0.661523" C="0.00308642" G="0.00308642" T="0.332304"/>
      <pos A="0.332304" C="0.332304" G="0.332304" T="0.00308642"/>
      <pos A="0.00308642" C="0.00308642" G="0.332304" T="0.661523"/>
      <pos A="0.00308642" C="0.332304" G="0.332304" T="0.332304"/>
      <pos A="0.00308642" C="0.00308642" G="0.990741" T="0.00308642"/>
      <pos A="0.00308642" C="0.00308642" G="0.332304" T="0.661523"/>
      <pos A="0.332304" C="0.332304" G="0.332304" T="0.00308642"/>
      <pos A="0.332304" C="0.332304" G="0.00308642" T="0.332304"/>
      <pos A="0.332304" C="0.332304" G="0.332304" T="0.00308642"/>
      <pos A="0.332304" C="0.00308642" G="0.332304" T="0.332304"/>
      <pos A="0.00308642" C="0.00308642" G="0.332304" T="0.661523"/>
      <pos A="0.00308642" C="0.332304" G="0.661523" T="0.00308642"/>
      <pos A="0.661523" C="0.332304" G="0.00308642" T="0.00308642"/>
      <pos A="0.00308642" C="0.332304" G="0.332304" T="0.332304"/>
      <pos A="0.661523" C="0.00308642" G="0.00308642" T="0.332304"/>
      <pos A="0.00308642" C="0.00308642" G="0.00308642" T="0.990741"/>
      <pos A="0.332304" C="0.661523" G="0.00308642" T="0.00308642"/>
      <pos A="0.00308642" C="0.00308642" G="0.00308642" T="0.990741"/>
      <pos A="0.00308642" C="0.00308642" G="0.332304" T="0.661523"/>
      <pos A="0.00308642" C="0.332304" G="0.332304" T="0.332304"/>
      <pos A="0.00308642" C="0.00308642" G="0.661523" T="0.332304"/>
      <pos A="0.661523" C="0.00308642" G="0.332304" T="0.00308642"/>
      <pos A="0.332304" C="0.00308642" G="0.661523" T="0.00308642"/>
      <pos A="0.00308642" C="0.00308642" G="0.661523" T="0.332304"/>
      <pos A="0.00308642" C="0.332304" G="0.332304" T="0.332304"/>
      <pos A="0.00308642" C="0.661523" G="0.332304" T="0.00308642"/>
      <pos A="0.332304" C="0.332304" G="0.00308642" T="0.332304"/>
      <pos A="0.00308642" C="0.332304" G="0.332304" T="0.332304"/>
      <pos A="0.661523" C="0.332304" G="0.00308642" T="0.00308642"/>
      <pos A="0.332304" C="0.332304" G="0.00308642" T="0.332304"/>
      <pos A="0.332304" C="0.00308642" G="0.332304" T="0.332304"/>
      <pos A="0.332304" C="0.00308642" G="0.332304" T="0.332304"/>
    </motif>
    <motif db="0" id="M79" alt="O79" length="40" nsites="8" evalue="1.3e-003">
      <pos A="0.25" C="0.62037" G="0.00308642" T="0.126543"/>
      <pos A="0.00308642" C="0.25" G="0.25" T="0.496914"/>
      <pos A="0.00308642" C="0.00308642" G="0.62037" T="0.373457"/>
      <pos A="0.496914" C="0.373457" G="0.126543" T="0.00308642"/>
      <pos A="0.00308642" C="0.496914" G="0.373457" T="0.126543"/>
      <pos A="0.25" C="0.00308642" G="0.25" T="0.496914"/>
      <pos A="0.00308642" C="0.62037" G="0.126543" T="0.25"/>
      <pos A="0.373457" C="0.496914" G="0.126543" T="0.00308642"/>
      <pos A="0.00308642" C="0.25" G="0.62037" T="0.126543"/>
      <pos A="0.25" C="0.00308642" G="0.373457" T="0.373457"/>
      <pos A="0.126543" C="0.00308642" G="0.743827" T="0.126543"/>
      <pos A="0.00308642" C="0.25" G="0.62037" T="0.126543"/>
      <pos A="0.126543" C="0.373457" G="0.25" T="0.25"/>
      <pos A="0.25" C="0.126543" G="0.62037" T="0.00308642"/>
      <pos A="0.126543" C="0.743827" G="0.126543" T="0.00308642"/>
      <pos A="0.62037" C="0.373457" G="0.00308642" T="0.00308642"/>
      <pos A="0.373457" C="0.00308642" G="0.62037" T="0.00308642"/>
      <pos A="0.00308642" C="0.496914" G="0.373457" T="0.126543"/>
      <pos A="0.373457" C="0.373457" G="0.126543" T="0.126543"/>
      <pos A="0.743827" C="0.126543" G="0.126543" T="0.00308642"/>
      <pos A="0.00308642" C="0.373457" G="0.62037" T="0.00308642"/>
      <pos A="0.25" C="0.126543" G="0.62037" T="0.00308642"/>
      <pos A="0.00308642" C="0.25" G="0.62037" T="0.126543"/>
      <pos A="0.00308642" C="0.25" G="0.373457" T="0.373457"/>
      <pos A="0.373457" C="0.00308642" G="0.62037" T="0.00308642"/>
      <pos A="0.126543" C="0.743827" G="0.00308642" T="0.126543"/>
      <pos A="0.25" C="0.373457" G="0.00308642" T="0.373457"/>
      <pos A="0.126543" C="0.62037" G="0.25" T="0.00308642"/>
      <pos A="0.00308642" C="0.62037" G="0.25" T="0.126543"/>
      <pos A="0.126543" C="0.00308642" G="0.62037" T="0.25"/>
      <pos A="0.373457" C="0.373457" G="0.25" T="0.00308642"/>
      <pos A="0.496914" C="0.126543" G="0.373457" T="0.00308642"/>
      <pos A="0.00308642" C="0.25" G="0.62037" T="0.126543"/>
      <pos A="0.126543" C="0.743827" G="0.126543" T="0.00308642"/>
      <pos A="0.00308642" C="0.373457" G="0.496914" T="0.126543"/>
      <pos A="0.00308642" C="0.373457" G="0.496914" T="0.126543"/>
      <pos A="0.373457" C="0.25" G="0.25" T="0.126543"/>
      <pos A="0.25" C="0.25" G="0.496914" T="0.00308642"/>
      <pos A="0.496914" C="0.126543" G="0.126543" T="0.25"/>
      <pos A="0.00308642" C="0.126543" G="0.743827" T="0.126543"/>
    </motif>
    <motif db="0" id="M8" alt="O8" length="40" nsites="8" evalue="1.3e-003">
      <pos A="0.233707" C="0.349016" G="0.13845" T="0.278828"/>
      <pos A="0.23872" C="0.293868" G="0.158504" T="0.308909"/>
      <pos A="0.233707" C="0.313922" G="0.328962" T="0.123409"/>
      <pos A="0.188585" C="0.298881" G="0.379097" T="0.133437"/>
      <pos A="0.25376" C="0.178558" G="0.303895" T="0.263787"/>
      <pos A="0.183571" C="0.128424" G="0.349016" T="0.33899"/>
      <pos A="0.198612" C="0.283841" G="0.389124" T="0.128424"/>
      <pos A="0.429232" C="0.258773" G="0.0782884" T="0.233707"/>
      <pos A="0.359043" C="0.178558" G="0.288854" T="0.173545"/>
      <pos A="0.283841" C="0.263787" G="0.183571" T="0.268801"/>
      <pos A="0.268801" C="0.208639" G="0.268801" T="0.25376"/>
      <pos A="0.0431941" C="0.25376" G="0.35403" T="0.349016"/>
      <pos A="0.173545" C="0.288854" G="0.318935" T="0.218666"/>
      <pos A="0.424218" C="0.15349" G="0.173545" T="0.248747"/>
      <pos A="0.118396" C="0.15349" G="0.519475" T="0.208639"/>
      <pos A="0.268801" C="0.298881" G="0.188585" T="0.243733"/>
      <pos A="0.233707" C="0.173545" G="0.36907" T="0.223679"/>
      <pos A="0.183571" C="0.15349" G="0.404164" T="0.258773"/>
      <pos A="0.178558" C="0.303895" G="0.233707" T="0.283841"/>
      <pos A="0.168531" C="0.394137" G="0.293868" T="0.143464"/>
      <pos A="0.218666" C="0.278828" G="0.313922" T="0.188585"/>
      <pos A="0.313922" C="0.203626" G="0.233707" T="0.248747"/>
      <pos A="0.123409" C="0.258773" G="0.384111" T="0.233707"/>
      <pos A="0.258773" C="0.25376" G="0.25376" T="0.233707"/>
      <pos A="0.228692" C="0.0833017" G="0.313922" T="0.374084"/>
      <pos A="0.233707" C="0.158504" G="0.223679" T="0.384111"/>
      <pos A="0.15349" C="0.228692" G="0.434245" T="0.183571"/>
      <pos A="0.163518" C="0.273814" G="0.349016" T="0.213652"/>
      <pos A="0.298881" C="0.303895" G="0.0682617" T="0.328962"/>
      <pos A="0.313922" C="0.434245" G="0.183571" T="0.0682617"/>
      <pos A="0.429232" C="0.178558" G="0.158504" T="0.233707"/>
      <pos A="0.213652" C="0.33899" G="0.333975" T="0.113383"/>
      <pos A="0.404164" C="0.148477" G="0.288854" T="0.158504"/>
      <pos A="0.193598" C="0.318935" G="0.33899" T="0.148477"/>
      <pos A="0.25376" C="0.283841" G="0.203626" T="0.258773"/>
      <pos A="0.263787" C="0.15349" G="0.359043" T="0.223679"/>
      <pos A="0.143464" C="0.228692" G="0.389124" T="0.23872"/>
      <pos A="0.228692" C="0.208639" G="0.183571" T="0.379097"/>
      <pos A="0.163518" C="0.303895" G="0.323949" T="0.208639"/>
      <pos A="0.223679" C="0.208639" G="0.333975" T="0.233707"/>
    </motif>
    <motif db="0" id="M81" alt="O81" length="40" nsites="8" evalue="1.3e-003">
      <pos A="0.101852" C="0.101852" G="0.200617" T="0.595679"/>
      <pos A="0.299383" C="0.00308642" G="0.398148" T="0.299383"/>
      <pos A="0.496914" C="0.299383" G="0.200617" T="0.00308642"/>
      <pos A="0.299383" C="0.200617" G="0.398148" T="0.101852"/>
      <pos A="0.398148" C="0.299383" G="0.101852" T="0.200617"/>
      <pos A="0.299383" C="0.101852" G="0.398148" T="0.200617"/>
      <pos A="0.00308642" C="0.200617" G="0.200617" T="0.595679"/>
      <pos A="0.200617" C="0.398148" G="0.398148" T="0.00308642"/>
      <pos A="0.595679" C="0.200617" G="0.200617" T="0.00308642"/>
      <pos A="0.398148" C="0.00308642" G="0.496914" T="0.101852"/>
      <pos A="0.299383" C="0.299383" G="0.101852" T="0.299383"/>
      <pos A="0.299383" C="0.200617" G="0.200617" T="0.299383"/>
      <pos A="0.101852" C="0.200617" G="0.694444" T="0.00308642"/>
      <pos A="0.101852" C="0.200617" G="0.299383" T="0.398148"/>
      <pos A="0.200617" C="0.398148" G="0.200617" T="0.200617"/>
      <pos A="0.00308642" C="0.00308642" G="0.595679" T="0.398148"/>
      <pos A="0.00308642" C="0.990741" G="0.00308642" T="0.00308642"/>
      <pos A="0.398148" C="0.595679" G="0.00308642" T="0.00308642"/>
      <pos A="0.299383" C="0.101852" G="0.00308642" T="0.595679"/>
      <pos A="0.299383" C="0.299383" G="0.398148" T="0.00308642"/>
      <pos A="0.200617" C="0.496914" G="0.299383" T="0.00308642"/>
      <pos A="0.200617" C="0.200617" G="0.496914" T="0.101852"/>
      <pos A="0.496914" C="0.101852" G="0.101852" T="0.299383"/>
      <pos A="0.299383" C="0.299383" G="0.398148" T="0.00308642"/>
      <pos A="0.200617" C="0.200617" G="0.299383" T="0.299383"/>
      <pos A="0.101852" C="0.299383" G="0.595679" T="0.00308642"/>
      <pos A="0.101852" C="0.200617" G="0.00308642" T="0.694444"/>
      <pos A="0.00308642" C="0.398148" G="0.595679" T="0.00308642"/>
      <pos A="0.299383" C="0.101852" G="0.101852" T="0.496914"/>
      <pos A="0.200617" C="0.200617" G="0.398148" T="0.200617"/>
      <pos A="0.00308642" C="0.398148" G="0.595679" T="0.00308642"/>
      <pos A="0.200617" C="0.496914" G="0.200617" T="0.101852"/>
      <pos A="0.398148" C="0.101852" G="0.101852" T="0.398148"/>
      <pos A="0.00308642" C="0.200617" G="0.595679" T="0.200617"/>
      <pos A="0.200617" C="0.200617" G="0.200617" T="0.398148"/>
      <pos A="0.200617" C="0.595679" G="0.101852" T="0.101852"/>
      <pos A="0.299383" C="0.101852" G="0.496914" T="0.101852"/>
      <pos A="0.200617" C="0.299383" G="0.496914" T="0.00308642"/>
      <pos A="0.694444" C="0.00308642" G="0.200617" T="0.101852"/>
      <pos A="0.200617" C="0.299383" G="0.200617" T="0.299383"/>
    </motif>
    <motif db="0" id="M82" alt="O82" length="40" nsites="8" evalue="1.3e-003">
      <pos A="0.00308642" C="0.990741" G="0.00308642" T="0.00308642"/>
      <pos A="0.00308642" C="0.00308642" G="0.00308642" T="0.990741"/>
      <pos A="0.00308642" C="0.990741" G="0.00308642" T="0.00308642"/>
      <pos A="0.00308642" C="0.00308642" G="0.00308642" T="0.990741"/>
      <pos A="0.00308642" C="0.990741" G="0.00308642" T="0.00308642"/>
      <pos A="0.00308642" C="0.00308642" G="0.990741" T="0.00308642"/>
      <pos A="0.00308642" C="0.990741" G="0.00308642" T="0.00308642"/>
      <pos A="0.00308642" C="0.00308642" G="0.990741" T="0.00308642"/>
      <pos A="0.990741" C="0.00308642" G="0.00308642" T="0.00308642"/>
      <pos A="0.00308642" C="0.00308642" G="0.990741" T="0.00308642"/>
      <pos A="0.00308642" C="0.00308642" G="0.990741" T="0.00308642"/>
      <pos A="0.990741" C="0.00308642" G="0.00308642" T="0.00308642"/>
      <pos A="0.00308642" C="0.990741" G="0.00308642" T="0.00308642"/>
      <pos A="0.00308642" C="0.00308642" G="0.00308642" T="0.990741"/>
      <pos A="0.00308642" C="0.990741" G="0.00308642" T="0.00308642"/>
      <pos A="0.00308642" C="0.990741" G="0.00308642" T="0.00308642"/>
      <pos A="0.00308642" C="0.00308642" G="0.990741" T="0.00308642"/>
      <pos A="0.990741" C="0.00308642" G="0.00308642" T="0.00308642"/>
      <pos A="0.00308642" C="0.00308642" G="0.990741" T="0.00308642"/>
      <pos A="0.00308642" C="0.00308642" G="0.990741" T="0.00308642"/>
      <pos A="0.00308642" C="0.00308642" G="0.990741" T="0.00308642"/>
      <pos A="0.990741" C="0.00308642" G="0.00308642" T="0.00308642"/>
      <pos A="0.00308642" C="0.990741" G="0.00308642" T="0.00308642"/>
      <pos A="0.990741" C="0.00308642" G="0.00308642" T="0.00308642"/>
      <pos A="0.00308642" C="0.00308642" G="0.990741" T="0.00308642"/>
      <pos A="0.00308642" C="0.00308642" G="0.990741" T="0.00308642"/>
      <pos A="0.00308642" C="0.990741" G="0.00308642" T="0.00308642"/>
      <pos A="0.990741" C="0.00308642" G="0.00308642" T="0.00308642"/>
      <pos A="0.00308642" C="0.00308642" G="0.990741" T="0.00308642"/>
      <pos A="0.00308642" C="0.00308642" G="0.990741" T="0.00308642"/>
      <pos A="0.00308642" C="0.00308642" G="0.990741" T="0.00308642"/>
      <pos A="0.00308642" C="0.00308642" G="0.00308642" T="0.990741"/>
      <pos A="0.00308642" C="0.00308642" G="0.990741" T="0.00308642"/>
      <pos A="0.00308642" C="0.990741" G="0.00308642" T="0.00308642"/>
      <pos A="0.00308642" C="0.00308642" G="0.00308642" T="0.990741"/>
      <pos A="0.00308642" C="0.00308642" G="0.990741" T="0.00308642"/>
      <pos A="0.00308642" C="0.990741" G="0.00308642" T="0.00308642"/>
      <pos A="0.00308642" C="0.00308642" G="0.990741" T="0.00308642"/>
      <pos A="0.00308642" C="0.00308642" G="0.990741" T="0.00308642"/>
      <pos A="0.990741" C="0.00308642" G="0.00308642" T="0.00308642"/>
    </motif>
    <motif db="0" id="M83" alt="O83" length="40" nsites="8" evalue="1.3e-003">
      <pos A="0.151235" C="0.299383" G="0.299383" T="0.25"/>
      <pos A="0.25" C="0.398148" G="0.299383" T="0.0524691"/>
      <pos A="0.151235" C="0.00308642" G="0.447531" T="0.398148"/>
      <pos A="0.348765" C="0.348765" G="0.299383" T="0.00308642"/>
      <pos A="0.447531" C="0.0524691" G="0.200617" T="0.299383"/>
      <pos A="0.200617" C="0.00308642" G="0.595679" T="0.200617"/>
      <pos A="0.101852" C="0.25" G="0.595679" T="0.0524691"/>
      <pos A="0.496914" C="0.200617" G="0.200617" T="0.101852"/>
      <pos A="0.496914" C="0.25" G="0.25" T="0.00308642"/>
      <pos A="0.398148" C="0.25" G="0.25" T="0.101852"/>
      <pos A="0.398148" C="0.00308642" G="0.398148" T="0.200617"/>
      <pos A="0.299383" C="0.299383" G="0.25" T="0.151235"/>
      <pos A="0.398148" C="0.101852" G="0.398148" T="0.101852"/>
      <pos A="0.25" C="0.00308642" G="0.743827" T="0.00308642"/>
      <pos A="0.101852" C="0.645062" G="0.101852" T="0.151235"/>
      <pos A="0.25" C="0.151235" G="0.299383" T="0.299383"/>
      <pos A="0.299383" C="0.200617" G="0.25" T="0.25"/>
      <pos A="0.25" C="0.398148" G="0.348765" T="0.00308642"/>
      <pos A="0.447531" C="0.25" G="0.101852" T="0.200617"/>
      <pos A="0.546296" C="0.0524691" G="0.299383" T="0.101852"/>
      <pos A="0.25" C="0.101852" G="0.595679" T="0.0524691"/>
      <pos A="0.546296" C="0.101852" G="0.200617" T="0.151235"/>
      <pos A="0.398148" C="0.0524691" G="0.447531" T="0.101852"/>
      <pos A="0.151235" C="0.299383" G="0.151235" T="0.398148"/>
      <pos A="0.348765" C="0.00308642" G="0.200617" T="0.447531"/>
      <pos A="0.101852" C="0.0524691" G="0.694444" T="0.151235"/>
      <pos A="0.200617" C="0.25" G="0.348765" T="0.200617"/>
      <pos A="0.0524691" C="0.447531" G="0.25" T="0.25"/>
      <pos A="0.348765" C="0.101852" G="0.200617" T="0.348765"/>
      <pos A="0.447531" C="0.101852" G="0.447531" T="0.00308642"/>
      <pos A="0.200617" C="0.200617" G="0.496914" T="0.101852"/>
      <pos A="0.00308642" C="0.101852" G="0.496914" T="0.398148"/>
      <pos A="0.151235" C="0.348765" G="0.348765" T="0.151235"/>
      <pos A="0.151235" C="0.299383" G="0.546296" T="0.00308642"/>
      <pos A="0.645062" C="0.25" G="0.0524691" T="0.0524691"/>
      <pos A="0.25" C="0.200617" G="0.398148" T="0.151235"/>
      <pos A="0.25" C="0.200617" G="0.447531" T="0.101852"/>
      <pos A="0.398148" C="0.151235" G="0.200617" T="0.25"/>
      <pos A="0.151235" C="0.25" G="0.398148" T="0.200617"/>
      <pos A="0.101852" C="0.151235" G="0.496914" T="0.25"/>
    </motif>
    <motif db="0" id="M84" alt="O84" length="40" nsites="8" evalue="1.3e-003">
      <pos A="0.227554" C="0.0479802" G="0.227554" T="0.496914"/>
      <pos A="0.137767" C="0.362233" G="0.45202" T="0.0479802"/>
      <pos A="0.227554" C="0.272446" G="0.272446" T="0.227554"/>
      <pos A="0.272446" C="0.45202" G="0.227554" T="0.0479802"/>
      <pos A="0.45202" C="0.31734" G="0.00308642" T="0.227554"/>
      <pos A="0.272446" C="0.31734" G="0.227554" T="0.18266"/>
      <pos A="0.0928731" C="0.45202" G="0.227554" T="0.227554"/>
      <pos A="0.18266" C="0.137767" G="0.31734" T="0.362233"/>
      <pos A="0.18266" C="0.227554" G="0.362233" T="0.227554"/>
      <pos A="0.137767" C="0.227554" G="0.541807" T="0.0928731"/>
      <pos A="0.00308642" C="0.496914" G="0.0479802" T="0.45202"/>
      <pos A="0.0479802" C="0.5867" G="0.137767" T="0.227554"/>
      <pos A="0.137767" C="0.541807" G="0.00308642" T="0.31734"/>
      <pos A="0.31734" C="0.272446" G="0.407127" T="0.00308642"/>
      <pos A="0.227554" C="0.227554" G="0.407127" T="0.137767"/>
      <pos A="0.31734" C="0.45202" G="0.18266" T="0.0479802"/>
      <pos A="0.272446" C="0.227554" G="0.362233" T="0.137767"/>
      <pos A="0.496914" C="0.0928731" G="0.272446" T="0.137767"/>
      <pos A="0.137767" C="0.272446" G="0.31734" T="0.272446"/>
      <pos A="0.137767" C="0.227554" G="0.496914" T="0.137767"/>
      <pos A="0.00308642" C="0.272446" G="0.0928731" T="0.631594"/>
      <pos A="0.0479802" C="0.227554" G="0.45202" T="0.272446"/>
      <pos A="0.496914" C="0.137767" G="0.272446" T="0.0928731"/>
      <pos A="0.137767" C="0.541807" G="0.0928731" T="0.227554"/>
      <pos A="0.227554" C="0.227554" G="0.137767" T="0.407127"/>
      <pos A="0.362233" C="0.31734" G="0.18266" T="0.137767"/>
      <pos A="0.362233" C="0.0928731" G="0.31734" T="0.227554"/>
      <pos A="0.0479802" C="0.0928731" G="0.541807" T="0.31734"/>
      <pos A="0.0479802" C="0.272446" G="0.45202" T="0.227554"/>
      <pos A="0.227554" C="0.137767" G="0.31734" T="0.31734"/>
      <pos A="0.272446" C="0.137767" G="0.227554" T="0.362233"/>
      <pos A="0.0479802" C="0.631594" G="0.272446" T="0.0479802"/>
      <pos A="0.407127" C="0.0928731" G="0.31734" T="0.18266"/>
      <pos A="0.0928731" C="0.362233" G="0.272446" T="0.272446"/>
      <pos A="0.18266" C="0.227554" G="0.227554" T="0.362233"/>
      <pos A="0.0928731" C="0.496914" G="0.272446" T="0.137767"/>
      <pos A="0.0479802" C="0.631594" G="0.137767" T="0.18266"/>
      <pos A="0.227554" C="0.272446" G="0.31734" T="0.18266"/>
      <pos A="0.18266" C="0.362233" G="0.45202" T="0.00308642"/>
      <pos A="0.766274" C="0.0479802" G="0.0479802" T="0.137767"/>
    </motif>
    <motif db="0" id="M85" alt="O85" length="40" nsites="8" evalue="1.3e-003">
      <pos A="0.288854" C="0.173545" G="0.298881" T="0.23872"/>
      <pos A="0.163518" C="0.469339" G="0.173545" T="0.193598"/>
      <pos A="0.268801" C="0.51446" G="0.118396" T="0.0983427"/>
      <pos A="0.193598" C="0.148477" G="0.203626" T="0.454299"/>
      <pos A="0.188585" C="0.208639" G="0.349016" T="0.25376"/>
      <pos A="0.213652" C="0.228692" G="0.258773" T="0.298881"/>
      <pos A="0.173545" C="0.228692" G="0.333975" T="0.263787"/>
      <pos A="0.233707" C="0.35403" G="0.193598" T="0.218666"/>
      <pos A="0.243733" C="0.248747" G="0.25376" T="0.25376"/>
      <pos A="0.183571" C="0.243733" G="0.328962" T="0.243733"/>
      <pos A="0.298881" C="0.123409" G="0.193598" T="0.384111"/>
      <pos A="0.218666" C="0.223679" G="0.36907" T="0.188585"/>
      <pos A="0.429232" C="0.208639" G="0.288854" T="0.0732751"/>
      <pos A="0.178558" C="0.178558" G="0.444273" T="0.198612"/>
      <pos A="0.208639" C="0.183571" G="0.278828" T="0.328962"/>
      <pos A="0.188585" C="0.248747" G="0.33899" T="0.223679"/>
      <pos A="0.23872" C="0.128424" G="0.288854" T="0.344003"/>
      <pos A="0.25376" C="0.248747" G="0.258773" T="0.23872"/>
      <pos A="0.163518" C="0.303895" G="0.349016" T="0.183571"/>
      <pos A="0.193598" C="0.103356" G="0.439258" T="0.263787"/>
      <pos A="0.283841" C="0.233707" G="0.188585" T="0.293868"/>
      <pos A="0.268801" C="0.223679" G="0.228692" T="0.278828"/>
      <pos A="0.183571" C="0.333975" G="0.424218" T="0.0582351"/>
      <pos A="0.293868" C="0.25376" G="0.223679" T="0.228692"/>
      <pos A="0.223679" C="0.303895" G="0.263787" T="0.208639"/>
      <pos A="0.25376" C="0.183571" G="0.243733" T="0.318935"/>
      <pos A="0.293868" C="0.123409" G="0.278828" T="0.303895"/>
      <pos A="0.108369" C="0.404164" G="0.349016" T="0.13845"/>
      <pos A="0.263787" C="0.213652" G="0.344003" T="0.178558"/>
      <pos A="0.25376" C="0.35403" G="0.223679" T="0.168531"/>
      <pos A="0.344003" C="0.268801" G="0.208639" T="0.178558"/>
      <pos A="0.208639" C="0.298881" G="0.133437" T="0.359043"/>
      <pos A="0.198612" C="0.328962" G="0.25376" T="0.218666"/>
      <pos A="0.263787" C="0.148477" G="0.374084" T="0.213652"/>
      <pos A="0.288854" C="0.198612" G="0.333975" T="0.178558"/>
      <pos A="0.143464" C="0.143464" G="0.439258" T="0.273814"/>
      <pos A="0.243733" C="0.33899" G="0.273814" T="0.143464"/>
      <pos A="0.248747" C="0.123409" G="0.344003" T="0.283841"/>
      <pos A="0.25376" C="0.278828" G="0.364056" T="0.103356"/>
      <pos A="0.158504" C="0.308909" G="0.173545" T="0.359043"/>
    </motif>
    <motif db="0" id="M86" alt="O86" length="40" nsites="8" evalue="1.3e-003">
      <pos A="0.293868" C="0.193598" G="0.283841" T="0.228692"/>
      <pos A="0.218666" C="0.25376" G="0.148477" T="0.379097"/>
      <pos A="0.143464" C="0.554569" G="0.248747" T="0.0532207"/>
      <pos A="0.293868" C="0.223679" G="0.263787" T="0.218666"/>
      <pos A="0.223679" C="0.208639" G="0.308909" T="0.258773"/>
      <pos A="0.15349" C="0.283841" G="0.248747" T="0.313922"/>
      <pos A="0.35403" C="0.158504" G="0.158504" T="0.328962"/>
      <pos A="0.178558" C="0.223679" G="0.228692" T="0.36907"/>
      <pos A="0.193598" C="0.188585" G="0.404164" T="0.213652"/>
      <pos A="0.323949" C="0.163518" G="0.374084" T="0.13845"/>
      <pos A="0.23872" C="0.198612" G="0.35403" T="0.208639"/>
      <pos A="0.13845" C="0.278828" G="0.359043" T="0.223679"/>
      <pos A="0.243733" C="0.293868" G="0.308909" T="0.15349"/>
      <pos A="0.0933294" C="0.173545" G="0.359043" T="0.374084"/>
      <pos A="0.173545" C="0.218666" G="0.298881" T="0.308909"/>
      <pos A="0.228692" C="0.263787" G="0.349016" T="0.158504"/>
      <pos A="0.389124" C="0.198612" G="0.148477" T="0.263787"/>
      <pos A="0.303895" C="0.113383" G="0.414192" T="0.168531"/>
      <pos A="0.273814" C="0.25376" G="0.198612" T="0.273814"/>
      <pos A="0.113383" C="0.323949" G="0.283841" T="0.278828"/>
      <pos A="0.193598" C="0.178558" G="0.278828" T="0.349016"/>
      <pos A="0.258773" C="0.313922" G="0.0883151" T="0.33899"/>
      <pos A="0.248747" C="0.328962" G="0.308909" T="0.113383"/>
      <pos A="0.364056" C="0.198612" G="0.273814" T="0.163518"/>
      <pos A="0.218666" C="0.13845" G="0.399151" T="0.243733"/>
      <pos A="0.188585" C="0.359043" G="0.33899" T="0.113383"/>
      <pos A="0.163518" C="0.36907" G="0.228692" T="0.23872"/>
      <pos A="0.318935" C="0.213652" G="0.203626" T="0.263787"/>
      <pos A="0.188585" C="0.133437" G="0.439258" T="0.23872"/>
      <pos A="0.203626" C="0.263787" G="0.308909" T="0.223679"/>
      <pos A="0.278828" C="0.278828" G="0.23872" T="0.203626"/>
      <pos A="0.223679" C="0.318935" G="0.263787" T="0.193598"/>
      <pos A="0.268801" C="0.15349" G="0.323949" T="0.25376"/>
      <pos A="0.36907" C="0.118396" G="0.35403" T="0.158504"/>
      <pos A="0.148477" C="0.298881" G="0.293868" T="0.258773"/>
      <pos A="0.233707" C="0.158504" G="0.359043" T="0.248747"/>
      <pos A="0.198612" C="0.273814" G="0.308909" T="0.218666"/>
      <pos A="0.258773" C="0.263787" G="0.118396" T="0.359043"/>
      <pos A="0.178558" C="0.308909" G="0.313922" T="0.198612"/>
      <pos A="0.288854" C="0.268801" G="0.15349" T="0.288854"/>
    </motif>
    <motif db="0" id="M87" alt="O87" length="40" nsites="8" evalue="1.3e-003">
      <pos A="0.318935" C="0.374084" G="0.118396" T="0.188585"/>
      <pos A="0.313922" C="0.273814" G="0.208639" T="0.203626"/>
      <pos A="0.15349" C="0.349016" G="0.379097" T="0.118396"/>
      <pos A="0.273814" C="0.188585" G="0.248747" T="0.288854"/>
      <pos A="0.133437" C="0.318935" G="0.298881" T="0.248747"/>
      <pos A="0.208639" C="0.158504" G="0.323949" T="0.308909"/>
      <pos A="0.208639" C="0.233707" G="0.389124" T="0.168531"/>
      <pos A="0.399151" C="0.233707" G="0.213652" T="0.15349"/>
      <pos A="0.143464" C="0.208639" G="0.233707" T="0.414192"/>
      <pos A="0.183571" C="0.33899" G="0.25376" T="0.223679"/>
      <pos A="0.208639" C="0.283841" G="0.228692" T="0.278828"/>
      <pos A="0.228692" C="0.233707" G="0.268801" T="0.268801"/>
      <pos A="0.198612" C="0.258773" G="0.298881" T="0.243733"/>
      <pos A="0.223679" C="0.258773" G="0.243733" T="0.273814"/>
      <pos A="0.318935" C="0.213652" G="0.303895" T="0.163518"/>
      <pos A="0.389124" C="0.15349" G="0.13845" T="0.318935"/>
      <pos A="0.0782884" C="0.298881" G="0.434245" T="0.188585"/>
      <pos A="0.173545" C="0.198612" G="0.35403" T="0.273814"/>
      <pos A="0.233707" C="0.308909" G="0.208639" T="0.248747"/>
      <pos A="0.414192" C="0.293868" G="0.173545" T="0.118396"/>
      <pos A="0.25376" C="0.213652" G="0.389124" T="0.143464"/>
      <pos A="0.268801" C="0.193598" G="0.23872" T="0.298881"/>
      <pos A="0.203626" C="0.213652" G="0.33899" T="0.243733"/>
      <pos A="0.198612" C="0.148477" G="0.218666" T="0.434245"/>
      <pos A="0.168531" C="0.258773" G="0.349016" T="0.223679"/>
      <pos A="0.288854" C="0.178558" G="0.313922" T="0.218666"/>
      <pos A="0.0632484" C="0.313922" G="0.36907" T="0.25376"/>
      <pos A="0.439258" C="0.168531" G="0.183571" T="0.208639"/>
      <pos A="0.148477" C="0.359043" G="0.394137" T="0.0983427"/>
      <pos A="0.213652" C="0.148477" G="0.389124" T="0.248747"/>
      <pos A="0.258773" C="0.178558" G="0.323949" T="0.23872"/>
      <pos A="0.128424" C="0.213652" G="0.374084" T="0.283841"/>
      <pos A="0.168531" C="0.278828" G="0.303895" T="0.248747"/>
      <pos A="0.333975" C="0.404164" G="0.168531" T="0.0933294"/>
      <pos A="0.15349" C="0.233707" G="0.203626" T="0.409178"/>
      <pos A="0.123409" C="0.33899" G="0.283841" T="0.25376"/>
      <pos A="0.349016" C="0.158504" G="0.208639" T="0.283841"/>
      <pos A="0.203626" C="0.33899" G="0.263787" T="0.193598"/>
      <pos A="0.434245" C="0.108369" G="0.419205" T="0.0381807"/>
      <pos A="0.208639" C="0.15349" G="0.233707" T="0.404164"/>
    </motif>
    <motif db="0" id="M88" alt="O88" length="40" nsites="8" evalue="1.3e-003">
      <pos A="0.394137" C="0.143464" G="0.23872" T="0.223679"/>
      <pos A="0.349016" C="0.173545" G="0.303895" T="0.173545"/>
      <pos A="0.128424" C="0.158504" G="0.374084" T="0.33899"/>
      <pos A="0.118396" C="0.384111" G="0.293868" T="0.203626"/>
      <pos A="0.303895" C="0.228692" G="0.188585" T="0.278828"/>
      <pos A="0.128424" C="0.328962" G="0.278828" T="0.263787"/>
      <pos A="0.263787" C="0.163518" G="0.273814" T="0.298881"/>
      <pos A="0.318935" C="0.173545" G="0.333975" T="0.173545"/>
      <pos A="0.188585" C="0.263787" G="0.349016" T="0.198612"/>
      <pos A="0.193598" C="0.268801" G="0.263787" T="0.273814"/>
      <pos A="0.208639" C="0.13845" G="0.349016" T="0.303895"/>
      <pos A="0.193598" C="0.303895" G="0.233707" T="0.268801"/>
      <pos A="0.23872" C="0.193598" G="0.288854" T="0.278828"/>
      <pos A="0.208639" C="0.268801" G="0.35403" T="0.168531"/>
      <pos A="0.434245" C="0.123409" G="0.173545" T="0.268801"/>
      <pos A="0.108369" C="0.278828" G="0.313922" T="0.298881"/>
      <pos A="0.263787" C="0.228692" G="0.188585" T="0.318935"/>
      <pos A="0.283841" C="0.313922" G="0.263787" T="0.13845"/>
      <pos A="0.308909" C="0.288854" G="0.108369" T="0.293868"/>
      <pos A="0.113383" C="0.268801" G="0.439258" T="0.178558"/>
      <pos A="0.13845" C="0.203626" G="0.48438" T="0.173545"/>
      <pos A="0.35403" C="0.258773" G="0.308909" T="0.0782884"/>
      <pos A="0.258773" C="0.103356" G="0.404164" T="0.233707"/>
      <pos A="0.278828" C="0.33899" G="0.288854" T="0.0933294"/>
      <pos A="0.198612" C="0.283841" G="0.183571" T="0.333975"/>
      <pos A="0.198612" C="0.283841" G="0.36907" T="0.148477"/>
      <pos A="0.248747" C="0.308909" G="0.208639" T="0.233707"/>
      <pos A="0.168531" C="0.178558" G="0.404164" T="0.248747"/>
      <pos A="0.228692" C="0.193598" G="0.328962" T="0.248747"/>
      <pos A="0.173545" C="0.293868" G="0.178558" T="0.35403"/>
      <pos A="0.163518" C="0.243733" G="0.313922" T="0.278828"/>
      <pos A="0.243733" C="0.313922" G="0.163518" T="0.278828"/>
      <pos A="0.223679" C="0.203626" G="0.35403" T="0.218666"/>
      <pos A="0.328962" C="0.25376" G="0.198612" T="0.218666"/>
      <pos A="0.399151" C="0.278828" G="0.178558" T="0.143464"/>
      <pos A="0.288854" C="0.273814" G="0.263787" T="0.173545"/>
      <pos A="0.213652" C="0.213652" G="0.35403" T="0.218666"/>
      <pos A="0.328962" C="0.33899" G="0.273814" T="0.0582351"/>
      <pos A="0.193598" C="0.208639" G="0.208639" T="0.389124"/>
      <pos A="0.243733" C="0.183571" G="0.273814" T="0.298881"/>
    </motif>
    <motif db="0" id="M89" alt="O89" length="40" nsites="8" evalue="1.3e-003">
      <pos A="0.00308642" C="0.990741" G="0.00308642" T="0.00308642"/>
      <pos A="0.00308642" C="0.990741" G="0.00308642" T="0.00308642"/>
      <pos A="0.00308642" C="0.990741" G="0.00308642" T="0.00308642"/>
      <pos A="0.00308642" C="0.00308642" G="0.00308642" T="0.990741"/>
      <pos A="0.00308642" C="0.00308642" G="0.990741" T="0.00308642"/>
      <pos A="0.00308642" C="0.990741" G="0.00308642" T="0.00308642"/>
      <pos A="0.00308642" C="0.990741" G="0.00308642" T="0.00308642"/>
      <pos A="0.00308642" C="0.00308642" G="0.990741" T="0.00308642"/>
      <pos A="0.00308642" C="0.990741" G="0.00308642" T="0.00308642"/>
      <pos A="0.00308642" C="0.990741" G="0.00308642" T="0.00308642"/>
      <pos A="0.990741" C="0.00308642" G="0.00308642" T="0.00308642"/>
      <pos A="0.00308642" C="0.990741" G="0.00308642" T="0.00308642"/>
      <pos A="0.00308642" C="0.00308642" G="0.00308642" T="0.990741"/>
      <pos A="0.00308642" C="0.990741" G="0.00308642" T="0.00308642"/>
      <pos A="0.00308642" C="0.990741" G="0.00308642" T="0.00308642"/>
      <pos A="0.00308642" C="0.00308642" G="0.990741" T="0.00308642"/>
      <pos A="0.00308642" C="0.990741" G="0.00308642" T="0.00308642"/>
      <pos A="0.00308642" C="0.990741" G="0.00308642" T="0.00308642"/>
      <pos A="0.00308642" C="0.00308642" G="0.990741" T="0.00308642"/>
      <pos A="0.00308642" C="0.990741" G="0.00308642" T="0.00308642"/>
      <pos A="0.00308642" C="0.990741" G="0.00308642" T="0.00308642"/>
      <pos A="0.00308642" C="0.990741" G="0.00308642" T="0.00308642"/>
      <pos A="0.00308642" C="0.990741" G="0.00308642" T="0.00308642"/>
      <pos A="0.990741" C="0.00308642" G="0.00308642" T="0.00308642"/>
      <pos A="0.00308642" C="0.990741" G="0.00308642" T="0.00308642"/>
      <pos A="0.00308642" C="0.990741" G="0.00308642" T="0.00308642"/>
      <pos A="0.00308642" C="0.00308642" G="0.00308642" T="0.990741"/>
      <pos A="0.00308642" C="0.990741" G="0.00308642" T="0.00308642"/>
      <pos A="0.00308642" C="0.990741" G="0.00308642" T="0.00308642"/>
      <pos A="0.00308642" C="0.00308642" G="0.990741" T="0.00308642"/>
      <pos A="0.00308642" C="0.00308642" G="0.00308642" T="0.990741"/>
      <pos A="0.00308642" C="0.00308642" G="0.990741" T="0.00308642"/>
      <pos A="0.00308642" C="0.00308642" G="0.00308642" T="0.990741"/>
      <pos A="0.00308642" C="0.00308642" G="0.990741" T="0.00308642"/>
      <pos A="0.00308642" C="0.990741" G="0.00308642" T="0.00308642"/>
      <pos A="0.00308642" C="0.00308642" G="0.990741" T="0.00308642"/>
      <pos A="0.00308642" C="0.00308642" G="0.00308642" T="0.990741"/>
      <pos A="0.00308642" C="0.00308642" G="0.990741" T="0.00308642"/>
      <pos A="0.00308642" C="0.00308642" G="0.00308642" T="0.990741"/>
      <pos A="0.00308642" C="0.00308642" G="0.990741" T="0.00308642"/>
    </motif>
    <motif db="0" id="M9" alt="O9" length="40" nsites="8" evalue="1.3e-003">
      <pos A="0.348765" C="0.200617" G="0.25" T="0.200617"/>
      <pos A="0.00308642" C="0.348765" G="0.25" T="0.398148"/>
      <pos A="0.151235" C="0.299383" G="0.101852" T="0.447531"/>
      <pos A="0.200617" C="0.299383" G="0.398148" T="0.101852"/>
      <pos A="0.299383" C="0.25" G="0.299383" T="0.151235"/>
      <pos A="0.151235" C="0.151235" G="0.200617" T="0.496914"/>
      <pos A="0.299383" C="0.299383" G="0.200617" T="0.200617"/>
      <pos A="0.0524691" C="0.0524691" G="0.447531" T="0.447531"/>
      <pos A="0.25" C="0.0524691" G="0.200617" T="0.496914"/>
      <pos A="0.496914" C="0.200617" G="0.200617" T="0.101852"/>
      <pos A="0.348765" C="0.299383" G="0.0524691" T="0.299383"/>
      <pos A="0.645062" C="0.299383" G="0.00308642" T="0.0524691"/>
      <pos A="0.101852" C="0.200617" G="0.546296" T="0.151235"/>
      <pos A="0.299383" C="0.00308642" G="0.496914" T="0.200617"/>
      <pos A="0.151235" C="0.0524691" G="0.645062" T="0.151235"/>
      <pos A="0.25" C="0.447531" G="0.25" T="0.0524691"/>
      <pos A="0.496914" C="0.101852" G="0.151235" T="0.25"/>
      <pos A="0.25" C="0.348765" G="0.25" T="0.151235"/>
      <pos A="0.00308642" C="0.200617" G="0.595679" T="0.200617"/>
      <pos A="0.447531" C="0.447531" G="0.0524691" T="0.0524691"/>
      <pos A="0.101852" C="0.101852" G="0.595679" T="0.200617"/>
      <pos A="0.151235" C="0.00308642" G="0.546296" T="0.299383"/>
      <pos A="0.546296" C="0.151235" G="0.299383" T="0.00308642"/>
      <pos A="0.348765" C="0.200617" G="0.348765" T="0.101852"/>
      <pos A="0.101852" C="0.200617" G="0.694444" T="0.00308642"/>
      <pos A="0.348765" C="0.0524691" G="0.398148" T="0.200617"/>
      <pos A="0.00308642" C="0.496914" G="0.200617" T="0.299383"/>
      <pos A="0.151235" C="0.200617" G="0.645062" T="0.00308642"/>
      <pos A="0.200617" C="0.496914" G="0.25" T="0.0524691"/>
      <pos A="0.694444" C="0.200617" G="0.101852" T="0.00308642"/>
      <pos A="0.151235" C="0.25" G="0.299383" T="0.299383"/>
      <pos A="0.25" C="0.200617" G="0.200617" T="0.348765"/>
      <pos A="0.101852" C="0.299383" G="0.200617" T="0.398148"/>
      <pos A="0.546296" C="0.0524691" G="0.25" T="0.151235"/>
      <pos A="0.0524691" C="0.0524691" G="0.743827" T="0.151235"/>
      <pos A="0.25" C="0.299383" G="0.398148" T="0.0524691"/>
      <pos A="0.25" C="0.151235" G="0.595679" T="0.00308642"/>
      <pos A="0.447531" C="0.101852" G="0.299383" T="0.151235"/>
      <pos A="0.595679" C="0.151235" G="0.0524691" T="0.200617"/>
      <pos A="0.348765" C="0.151235" G="0.496914" T="0.00308642"/>
    </motif>
    <motif db="0" id="M90" alt="O90" length="40" nsites="8" evalue="1.3e-003">
      <pos A="0.00308642" C="0.990741" G="0.00308642" T="0.00308642"/>
      <pos A="0.990741" C="0.00308642" G="0.00308642" T="0.00308642"/>
      <pos A="0.00308642" C="0.00308642" G="0.990741" T="0.00308642"/>
      <pos A="0.00308642" C="0.00308642" G="0.990741" T="0.00308642"/>
      <pos A="0.00308642" C="0.990741" G="0.00308642" T="0.00308642"/>
      <pos A="0.00308642" C="0.00308642" G="0.990741" T="0.00308642"/>
      <pos A="0.00308642" C="0.990741" G="0.00308642" T="0.00308642"/>
      <pos A="0.00308642" C="0.990741" G="0.00308642" T="0.00308642"/>
      <pos A="0.00308642" C="0.00308642" G="0.990741" T="0.00308642"/>
      <pos A="0.00308642" C="0.990741" G="0.00308642" T="0.00308642"/>
      <pos A="0.00308642" C="0.00308642" G="0.990741" T="0.00308642"/>
      <pos A="0.00308642" C="0.00308642" G="0.00308642" T="0.990741"/>
      <pos A="0.00308642" C="0.00308642" G="0.990741" T="0.00308642"/>
      <pos A="0.00308642" C="0.00308642" G="0.00308642" T="0.990741"/>
      <pos A="0.00308642" C="0.990741" G="0.00308642" T="0.00308642"/>
      <pos A="0.990741" C="0.00308642" G="0.00308642" T="0.00308642"/>
      <pos A="0.00308642" C="0.00308642" G="0.990741" T="0.00308642"/>
      <pos A="0.00308642" C="0.00308642" G="0.00308642" T="0.990741"/>
      <pos A="0.00308642" C="0.990741" G="0.00308642" T="0.00308642"/>
      <pos A="0.00308642" C="0.990741" G="0.00308642" T="0.00308642"/>
      <pos A="0.00308642" C="0.00308642" G="0.990741" T="0.00308642"/>
      <pos A="0.00308642" C="0.00308642" G="0.990741" T="0.00308642"/>
      <pos A="0.00308642" C="0.00308642" G="0.990741" T="0.00308642"/>
      <pos A="0.00308642" C="0.990741" G="0.00308642" T="0.00308642"/>
      <pos A="0.00308642" C="0.990741" G="0.00308642" T="0.00308642"/>
      <pos A="0.00308642" C="0.990741" G="0.00308642" T="0.00308642"/>
      <pos A="0.00308642" C="0.990741" G="0.00308642" T="0.00308642"/>
      <pos A="0.990741" C="0.00308642" G="0.00308642" T="0.00308642"/>
      <pos A="0.990741" C="0.00308642" G="0.00308642" T="0.00308642"/>
      <pos A="0.990741" C="0.00308642" G="0.00308642" T="0.00308642"/>
      <pos A="0.00308642" C="0.00308642" G="0.990741" T="0.00308642"/>
      <pos A="0.00308642" C="0.00308642" G="0.990741" T="0.00308642"/>
      <pos A="0.00308642" C="0.990741" G="0.00308642" T="0.00308642"/>
      <pos A="0.00308642" C="0.00308642" G="0.990741" T="0.00308642"/>
      <pos A="0.00308642" C="0.990741" G="0.00308642" T="0.00308642"/>
      <pos A="0.00308642" C="0.00308642" G="0.00308642" T="0.990741"/>
      <pos A="0.00308642" C="0.00308642" G="0.00308642" T="0.990741"/>
      <pos A="0.00308642" C="0.990741" G="0.00308642" T="0.00308642"/>
      <pos A="0.00308642" C="0.00308642" G="0.00308642" T="0.990741"/>
      <pos A="0.00308642" C="0.990741" G="0.00308642" T="0.00308642"/>
    </motif>
    <motif db="0" id="M91" alt="O91" length="40" nsites="8" evalue="1.3e-003">
      <pos A="0.231006" C="0.281655" G="0.30698" T="0.180358"/>
      <pos A="0.218345" C="0.370291" G="0.0790598" T="0.332304"/>
      <pos A="0.104384" C="0.344967" G="0.370291" T="0.180358"/>
      <pos A="0.0917225" C="0.496914" G="0.268994" T="0.142371"/>
      <pos A="0.294318" C="0.167696" G="0.30698" T="0.231006"/>
      <pos A="0.231006" C="0.0537353" G="0.623536" T="0.0917225"/>
      <pos A="0.155033" C="0.104384" G="0.636199" T="0.104384"/>
      <pos A="0.446265" C="0.30698" G="0.104384" T="0.142371"/>
      <pos A="0.155033" C="0.167696" G="0.344967" T="0.332304"/>
      <pos A="0.142371" C="0.180358" G="0.281655" T="0.395616"/>
      <pos A="0.332304" C="0.0917225" G="0.268994" T="0.30698"/>
      <pos A="0.205682" C="0.205682" G="0.382953" T="0.205682"/>
      <pos A="0.104384" C="0.395616" G="0.256331" T="0.243669"/>
      <pos A="0.117047" C="0.180358" G="0.395616" T="0.30698"/>
      <pos A="0.370291" C="0.357629" G="0.19302" T="0.0790598"/>
      <pos A="0.294318" C="0.408278" G="0.142371" T="0.155033"/>
      <pos A="0.205682" C="0.281655" G="0.281655" T="0.231006"/>
      <pos A="0.0917225" C="0.180358" G="0.42094" T="0.30698"/>
      <pos A="0.357629" C="0.167696" G="0.256331" T="0.218345"/>
      <pos A="0.0284109" C="0.180358" G="0.344967" T="0.446265"/>
      <pos A="0.117047" C="0.155033" G="0.471589" T="0.256331"/>
      <pos A="0.218345" C="0.30698" G="0.357629" T="0.117047"/>
      <pos A="0.243669" C="0.117047" G="0.433602" T="0.205682"/>
      <pos A="0.294318" C="0.218345" G="0.281655" T="0.205682"/>
      <pos A="0.382953" C="0.167696" G="0.319642" T="0.129709"/>
      <pos A="0.218345" C="0.370291" G="0.0917225" T="0.319642"/>
      <pos A="0.268994" C="0.205682" G="0.408278" T="0.117047"/>
      <pos A="0.231006" C="0.319642" G="0.357629" T="0.0917225"/>
      <pos A="0.344967" C="0.268994" G="0.167696" T="0.218345"/>
      <pos A="0.155033" C="0.268994" G="0.395616" T="0.180358"/>
      <pos A="0.0410736" C="0.408278" G="0.155033" T="0.395616"/>
      <pos A="0.142371" C="0.344967" G="0.205682" T="0.30698"/>
      <pos A="0.0284109" C="0.243669" G="0.433602" T="0.294318"/>
      <pos A="0.19302" C="0.332304" G="0.281655" T="0.19302"/>
      <pos A="0.281655" C="0.231006" G="0.30698" T="0.180358"/>
      <pos A="0.180358" C="0.231006" G="0.243669" T="0.344967"/>
      <pos A="0.433602" C="0.0917225" G="0.205682" T="0.268994"/>
      <pos A="0.155033" C="0.231006" G="0.446265" T="0.167696"/>
      <pos A="0.129709" C="0.610874" G="0.19302" T="0.066398"/>
      <pos A="0.19302" C="0.319642" G="0.205682" T="0.281655"/>
    </motif>
    <motif db="0" id="M92" alt="O92" length="40" nsites="8" evalue="1.3e-003">
      <pos A="0.384111" C="0.168531" G="0.25376" T="0.193598"/>
      <pos A="0.218666" C="0.36907" G="0.313922" T="0.0983427"/>
      <pos A="0.35403" C="0.0933294" G="0.203626" T="0.349016"/>
      <pos A="0.223679" C="0.318935" G="0.298881" T="0.158504"/>
      <pos A="0.228692" C="0.283841" G="0.273814" T="0.213652"/>
      <pos A="0.188585" C="0.168531" G="0.444273" T="0.198612"/>
      <pos A="0.333975" C="0.233707" G="0.258773" T="0.173545"/>
      <pos A="0.223679" C="0.318935" G="0.233707" T="0.223679"/>
      <pos A="0.228692" C="0.278828" G="0.198612" T="0.293868"/>
      <pos A="0.0732751" C="0.15349" G="0.424218" T="0.349016"/>
      <pos A="0.148477" C="0.23872" G="0.349016" T="0.263787"/>
      <pos A="0.25376" C="0.113383" G="0.36907" T="0.263787"/>
      <pos A="0.168531" C="0.203626" G="0.359043" T="0.268801"/>
      <pos A="0.23872" C="0.283841" G="0.263787" T="0.213652"/>
      <pos A="0.293868" C="0.228692" G="0.218666" T="0.258773"/>
      <pos A="0.323949" C="0.178558" G="0.283841" T="0.213652"/>
      <pos A="0.364056" C="0.128424" G="0.283841" T="0.223679"/>
      <pos A="0.228692" C="0.268801" G="0.258773" T="0.243733"/>
      <pos A="0.188585" C="0.308909" G="0.293868" T="0.208639"/>
      <pos A="0.143464" C="0.293868" G="0.439258" T="0.123409"/>
      <pos A="0.233707" C="0.293868" G="0.13845" T="0.333975"/>
      <pos A="0.188585" C="0.258773" G="0.278828" T="0.273814"/>
      <pos A="0.143464" C="0.424218" G="0.243733" T="0.188585"/>
      <pos A="0.223679" C="0.313922" G="0.0482074" T="0.414192"/>
      <pos A="0.223679" C="0.198612" G="0.394137" T="0.183571"/>
      <pos A="0.323949" C="0.113383" G="0.359043" T="0.203626"/>
      <pos A="0.15349" C="0.303895" G="0.389124" T="0.15349"/>
      <pos A="0.0933294" C="0.409178" G="0.228692" T="0.268801"/>
      <pos A="0.389124" C="0.288854" G="0.108369" T="0.213652"/>
      <pos A="0.178558" C="0.218666" G="0.248747" T="0.35403"/>
      <pos A="0.168531" C="0.213652" G="0.394137" T="0.223679"/>
      <pos A="0.303895" C="0.223679" G="0.218666" T="0.25376"/>
      <pos A="0.333975" C="0.123409" G="0.318935" T="0.223679"/>
      <pos A="0.384111" C="0.228692" G="0.228692" T="0.158504"/>
      <pos A="0.23872" C="0.203626" G="0.333975" T="0.223679"/>
      <pos A="0.243733" C="0.163518" G="0.33899" T="0.25376"/>
      <pos A="0.0482074" C="0.273814" G="0.454299" T="0.223679"/>
      <pos A="0.283841" C="0.13845" G="0.228692" T="0.349016"/>
      <pos A="0.13845" C="0.308909" G="0.323949" T="0.228692"/>
      <pos A="0.424218" C="0.233707" G="0.273814" T="0.0682617"/>
    </motif>
    <motif db="0" id="M93" alt="O93" length="40" nsites="8" evalue="1.3e-003">
      <pos A="0.320547" C="0.134102" G="0.335664" T="0.209688"/>
      <pos A="0.134102" C="0.40621" G="0.214727" T="0.244961"/>
      <pos A="0.229844" C="0.255039" G="0.118985" T="0.396132"/>
      <pos A="0.25" C="0.134102" G="0.310468" T="0.305429"/>
      <pos A="0.30039" C="0.270156" G="0.315508" T="0.113946"/>
      <pos A="0.214727" C="0.285273" G="0.320547" T="0.179453"/>
      <pos A="0.189532" C="0.224805" G="0.30039" T="0.285273"/>
      <pos A="0.305429" C="0.330625" G="0.214727" T="0.149219"/>
      <pos A="0.174414" C="0.229844" G="0.375976" T="0.219766"/>
      <pos A="0.260078" C="0.234883" G="0.159297" T="0.345742"/>
      <pos A="0.275195" C="0.189532" G="0.386054" T="0.149219"/>
      <pos A="0.315508" C="0.204649" G="0.209688" T="0.270156"/>
      <pos A="0.234883" C="0.244961" G="0.270156" T="0.25"/>
      <pos A="0.179453" C="0.25" G="0.260078" T="0.310468"/>
      <pos A="0.194571" C="0.204649" G="0.244961" T="0.35582"/>
      <pos A="0.184492" C="0.179453" G="0.411249" T="0.224805"/>
      <pos A="0.108907" C="0.421327" G="0.295351" T="0.174414"/>
      <pos A="0.35582" C="0.305429" G="0.189532" T="0.149219"/>
      <pos A="0.179453" C="0.441484" G="0.184492" T="0.194571"/>
      <pos A="0.229844" C="0.139141" G="0.285273" T="0.345742"/>
      <pos A="0.0534765" C="0.219766" G="0.522109" T="0.204649"/>
      <pos A="0.25" C="0.214727" G="0.219766" T="0.315508"/>
      <pos A="0.239922" C="0.164336" G="0.401171" T="0.194571"/>
      <pos A="0.365898" C="0.129063" G="0.275195" T="0.229844"/>
      <pos A="0.204649" C="0.164336" G="0.365898" T="0.265117"/>
      <pos A="0.174414" C="0.224805" G="0.35582" T="0.244961"/>
      <pos A="0.239922" C="0.270156" G="0.255039" T="0.234883"/>
      <pos A="0.30039" C="0.285273" G="0.164336" T="0.25"/>
      <pos A="0.159297" C="0.214727" G="0.396132" T="0.229844"/>
      <pos A="0.411249" C="0.234883" G="0.194571" T="0.159297"/>
      <pos A="0.234883" C="0.260078" G="0.174414" T="0.330625"/>
      <pos A="0.285273" C="0.285273" G="0.270156" T="0.159297"/>
      <pos A="0.0988286" C="0.255039" G="0.224805" T="0.421327"/>
      <pos A="0.184492" C="0.446523" G="0.174414" T="0.194571"/>
      <pos A="0.209688" C="0.184492" G="0.396132" T="0.209688"/>
      <pos A="0.260078" C="0.265117" G="0.310468" T="0.164336"/>
      <pos A="0.471719" C="0.129063" G="0.30039" T="0.0988286"/>
      <pos A="0.14418" C="0.234883" G="0.446523" T="0.174414"/>
      <pos A="0.234883" C="0.285273" G="0.255039" T="0.224805"/>
      <pos A="0.370937" C="0.239922" G="0.154258" T="0.234883"/>
    </motif>
    <motif db="0" id="M94" alt="O94" length="40" nsites="8" evalue="1.3e-003">
      <pos A="0.00308642" C="0.00308642" G="0.990741" T="0.00308642"/>
      <pos A="0.00308642" C="0.00308642" G="0.990741" T="0.00308642"/>
      <pos A="0.496914" C="0.00308642" G="0.496914" T="0.00308642"/>
      <pos A="0.00308642" C="0.00308642" G="0.496914" T="0.496914"/>
      <pos A="0.990741" C="0.00308642" G="0.00308642" T="0.00308642"/>
      <pos A="0.00308642" C="0.00308642" G="0.496914" T="0.496914"/>
      <pos A="0.00308642" C="0.496914" G="0.496914" T="0.00308642"/>
      <pos A="0.00308642" C="0.00308642" G="0.496914" T="0.496914"/>
      <pos A="0.496914" C="0.00308642" G="0.496914" T="0.00308642"/>
      <pos A="0.00308642" C="0.00308642" G="0.496914" T="0.496914"/>
      <pos A="0.496914" C="0.00308642" G="0.00308642" T="0.496914"/>
      <pos A="0.00308642" C="0.00308642" G="0.496914" T="0.496914"/>
      <pos A="0.00308642" C="0.00308642" G="0.990741" T="0.00308642"/>
      <pos A="0.00308642" C="0.00308642" G="0.496914" T="0.496914"/>
      <pos A="0.496914" C="0.00308642" G="0.496914" T="0.00308642"/>
      <pos A="0.496914" C="0.496914" G="0.00308642" T="0.00308642"/>
      <pos A="0.496914" C="0.00308642" G="0.00308642" T="0.496914"/>
      <pos A="0.00308642" C="0.00308642" G="0.00308642" T="0.990741"/>
      <pos A="0.00308642" C="0.00308642" G="0.00308642" T="0.990741"/>
      <pos A="0.00308642" C="0.00308642" G="0.990741" T="0.00308642"/>
      <pos A="0.496914" C="0.00308642" G="0.496914" T="0.00308642"/>
      <pos A="0.00308642" C="0.990741" G="0.00308642" T="0.00308642"/>
      <pos A="0.496914" C="0.496914" G="0.00308642" T="0.00308642"/>
      <pos A="0.00308642" C="0.496914" G="0.00308642" T="0.496914"/>
      <pos A="0.00308642" C="0.990741" G="0.00308642" T="0.00308642"/>
      <pos A="0.496914" C="0.00308642" G="0.00308642" T="0.496914"/>
      <pos A="0.00308642" C="0.00308642" G="0.990741" T="0.00308642"/>
      <pos A="0.00308642" C="0.00308642" G="0.990741" T="0.00308642"/>
      <pos A="0.00308642" C="0.00308642" G="0.990741" T="0.00308642"/>
      <pos A="0.496914" C="0.496914" G="0.00308642" T="0.00308642"/>
      <pos A="0.00308642" C="0.00308642" G="0.496914" T="0.496914"/>
      <pos A="0.00308642" C="0.496914" G="0.496914" T="0.00308642"/>
      <pos A="0.00308642" C="0.00308642" G="0.990741" T="0.00308642"/>
      <pos A="0.496914" C="0.00308642" G="0.496914" T="0.00308642"/>
      <pos A="0.496914" C="0.496914" G="0.00308642" T="0.00308642"/>
      <pos A="0.00308642" C="0.00308642" G="0.00308642" T="0.990741"/>
      <pos A="0.00308642" C="0.990741" G="0.00308642" T="0.00308642"/>
      <pos A="0.00308642" C="0.496914" G="0.496914" T="0.00308642"/>
      <pos A="0.00308642" C="0.00308642" G="0.496914" T="0.496914"/>
      <pos A="0.496914" C="0.00308642" G="0.496914" T="0.00308642"/>
    </motif>
    <motif db="0" id="M95" alt="O95" length="40" nsites="8" evalue="1.3e-003">
      <pos A="0.255742" C="0.416523" G="0.255742" T="0.0719921"/>
      <pos A="0.30168" C="0.094961" G="0.324648" T="0.278711"/>
      <pos A="0.0719921" C="0.163868" G="0.30168" T="0.46246"/>
      <pos A="0.11793" C="0.347617" G="0.232773" T="0.30168"/>
      <pos A="0.30168" C="0.0260553" G="0.30168" T="0.370586"/>
      <pos A="0.255742" C="0.439491" G="0.0490242" T="0.255742"/>
      <pos A="0.11793" C="0.163868" G="0.485429" T="0.232773"/>
      <pos A="0.209804" C="0.11793" G="0.46246" T="0.209804"/>
      <pos A="0.347617" C="0.347617" G="0.11793" T="0.186837"/>
      <pos A="0.209804" C="0.0719921" G="0.554336" T="0.163868"/>
      <pos A="0.370586" C="0.278711" G="0.163868" T="0.186837"/>
      <pos A="0.186837" C="0.186837" G="0.416523" T="0.209804"/>
      <pos A="0.11793" C="0.0719921" G="0.46246" T="0.347617"/>
      <pos A="0.163868" C="0.232773" G="0.46246" T="0.140899"/>
      <pos A="0.11793" C="0.30168" G="0.347617" T="0.232773"/>
      <pos A="0.255742" C="0.209804" G="0.278711" T="0.255742"/>
      <pos A="0.393555" C="0.209804" G="0.186837" T="0.209804"/>
      <pos A="0.0719921" C="0.278711" G="0.485429" T="0.163868"/>
      <pos A="0.163868" C="0.255742" G="0.393555" T="0.186837"/>
      <pos A="0.30168" C="0.30168" G="0.094961" T="0.30168"/>
      <pos A="0.209804" C="0.255742" G="0.393555" T="0.140899"/>
      <pos A="0.255742" C="0.11793" G="0.186837" T="0.439491"/>
      <pos A="0.186837" C="0.232773" G="0.393555" T="0.186837"/>
      <pos A="0.255742" C="0.416523" G="0.163868" T="0.163868"/>
      <pos A="0.140899" C="0.347617" G="0.324648" T="0.186837"/>
      <pos A="0.278711" C="0.140899" G="0.30168" T="0.278711"/>
      <pos A="0.094961" C="0.094961" G="0.600273" T="0.209804"/>
      <pos A="0.0490242" C="0.324648" G="0.485429" T="0.140899"/>
      <pos A="0.370586" C="0.439491" G="0.11793" T="0.0719921"/>
      <pos A="0.347617" C="0.163868" G="0.140899" T="0.347617"/>
      <pos A="0.163868" C="0.30168" G="0.209804" T="0.324648"/>
      <pos A="0.186837" C="0.140899" G="0.554336" T="0.11793"/>
      <pos A="0.186837" C="0.232773" G="0.347617" T="0.232773"/>
      <pos A="0.209804" C="0.140899" G="0.393555" T="0.255742"/>
      <pos A="0.324648" C="0.209804" G="0.370586" T="0.094961"/>
      <pos A="0.370586" C="0.370586" G="0.0490242" T="0.209804"/>
      <pos A="0.0490242" C="0.163868" G="0.370586" T="0.416523"/>
      <pos A="0.163868" C="0.347617" G="0.140899" T="0.347617"/>
      <pos A="0.232773" C="0.232773" G="0.0719921" T="0.46246"/>
      <pos A="0.11793" C="0.278711" G="0.163868" T="0.439491"/>
    </motif>
    <motif db="0" id="M96" alt="O96" length="40" nsites="8" evalue="1.3e-003">
      <pos A="0.00308642" C="0.567461" G="0.00308642" T="0.426366"/>
      <pos A="0.00308642" C="0.426366" G="0.00308642" T="0.567461"/>
      <pos A="0.285273" C="0.708554" G="0.00308642" T="0.00308642"/>
      <pos A="0.00308642" C="0.708554" G="0.14418" T="0.14418"/>
      <pos A="0.00308642" C="0.426366" G="0.426366" T="0.14418"/>
      <pos A="0.14418" C="0.14418" G="0.426366" T="0.285273"/>
      <pos A="0.14418" C="0.708554" G="0.00308642" T="0.14418"/>
      <pos A="0.00308642" C="0.426366" G="0.00308642" T="0.567461"/>
      <pos A="0.14418" C="0.567461" G="0.285273" T="0.00308642"/>
      <pos A="0.14418" C="0.00308642" G="0.285273" T="0.567461"/>
      <pos A="0.14418" C="0.285273" G="0.567461" T="0.00308642"/>
      <pos A="0.426366" C="0.00308642" G="0.567461" T="0.00308642"/>
      <pos A="0.285273" C="0.285273" G="0.14418" T="0.285273"/>
      <pos A="0.00308642" C="0.285273" G="0.00308642" T="0.708554"/>
      <pos A="0.285273" C="0.426366" G="0.14418" T="0.14418"/>
      <pos A="0.426366" C="0.426366" G="0.00308642" T="0.14418"/>
      <pos A="0.00308642" C="0.14418" G="0.708554" T="0.14418"/>
      <pos A="0.285273" C="0.14418" G="0.426366" T="0.14418"/>
      <pos A="0.426366" C="0.00308642" G="0.00308642" T="0.567461"/>
      <pos A="0.285273" C="0.426366" G="0.00308642" T="0.285273"/>
      <pos A="0.426366" C="0.00308642" G="0.567461" T="0.00308642"/>
      <pos A="0.567461" C="0.00308642" G="0.285273" T="0.14418"/>
      <pos A="0.14418" C="0.14418" G="0.567461" T="0.14418"/>
      <pos A="0.285273" C="0.00308642" G="0.285273" T="0.426366"/>
      <pos A="0.285273" C="0.426366" G="0.00308642" T="0.285273"/>
      <pos A="0.14418" C="0.285273" G="0.426366" T="0.14418"/>
      <pos A="0.285273" C="0.285273" G="0.14418" T="0.285273"/>
      <pos A="0.14418" C="0.00308642" G="0.708554" T="0.14418"/>
      <pos A="0.567461" C="0.285273" G="0.00308642" T="0.14418"/>
      <pos A="0.285273" C="0.567461" G="0.14418" T="0.00308642"/>
      <pos A="0.14418" C="0.00308642" G="0.14418" T="0.708554"/>
      <pos A="0.14418" C="0.00308642" G="0.426366" T="0.426366"/>
      <pos A="0.00308642" C="0.285273" G="0.567461" T="0.14418"/>
      <pos A="0.285273" C="0.285273" G="0.285273" T="0.14418"/>
      <pos A="0.00308642" C="0.14418" G="0.567461" T="0.285273"/>
      <pos A="0.00308642" C="0.14418" G="0.426366" T="0.426366"/>
      <pos A="0.00308642" C="0.426366" G="0.00308642" T="0.567461"/>
      <pos A="0.14418" C="0.14418" G="0.14418" T="0.567461"/>
      <pos A="0.14418" C="0.426366" G="0.285273" T="0.14418"/>
      <pos A="0.00308642" C="0.14418" G="0.14418" T="0.708554"/>
    </motif>
    <motif db="0" id="M97" alt="O97" length="40" nsites="8" evalue="1.3e-003">
      <pos A="0.278828" C="0.318935" G="0.213652" T="0.188585"/>
      <pos A="0.248747" C="0.25376" G="0.208639" T="0.288854"/>
      <pos A="0.213652" C="0.228692" G="0.23872" T="0.318935"/>
      <pos A="0.193598" C="0.183571" G="0.349016" T="0.273814"/>
      <pos A="0.108369" C="0.218666" G="0.364056" T="0.308909"/>
      <pos A="0.298881" C="0.168531" G="0.263787" T="0.268801"/>
      <pos A="0.193598" C="0.349016" G="0.23872" T="0.218666"/>
      <pos A="0.33899" C="0.298881" G="0.263787" T="0.0983427"/>
      <pos A="0.203626" C="0.283841" G="0.283841" T="0.228692"/>
      <pos A="0.168531" C="0.168531" G="0.364056" T="0.298881"/>
      <pos A="0.218666" C="0.278828" G="0.33899" T="0.163518"/>
      <pos A="0.414192" C="0.15349" G="0.188585" T="0.243733"/>
      <pos A="0.133437" C="0.188585" G="0.434245" T="0.243733"/>
      <pos A="0.15349" C="0.33899" G="0.283841" T="0.223679"/>
      <pos A="0.178558" C="0.333975" G="0.23872" T="0.248747"/>
      <pos A="0.223679" C="0.273814" G="0.313922" T="0.188585"/>
      <pos A="0.283841" C="0.218666" G="0.414192" T="0.0833017"/>
      <pos A="0.33899" C="0.298881" G="0.148477" T="0.213652"/>
      <pos A="0.344003" C="0.0833017" G="0.424218" T="0.148477"/>
      <pos A="0.233707" C="0.248747" G="0.248747" T="0.268801"/>
      <pos A="0.123409" C="0.313922" G="0.298881" T="0.263787"/>
      <pos A="0.303895" C="0.228692" G="0.0983427" T="0.36907"/>
      <pos A="0.208639" C="0.243733" G="0.258773" T="0.288854"/>
      <pos A="0.163518" C="0.113383" G="0.444273" T="0.278828"/>
      <pos A="0.203626" C="0.404164" G="0.293868" T="0.0983427"/>
      <pos A="0.218666" C="0.223679" G="0.293868" T="0.263787"/>
      <pos A="0.0582351" C="0.173545" G="0.414192" T="0.35403"/>
      <pos A="0.389124" C="0.25376" G="0.143464" T="0.213652"/>
      <pos A="0.394137" C="0.183571" G="0.243733" T="0.178558"/>
      <pos A="0.178558" C="0.23872" G="0.323949" T="0.258773"/>
      <pos A="0.25376" C="0.188585" G="0.283841" T="0.273814"/>
      <pos A="0.15349" C="0.133437" G="0.328962" T="0.384111"/>
      <pos A="0.263787" C="0.278828" G="0.328962" T="0.128424"/>
      <pos A="0.258773" C="0.374084" G="0.258773" T="0.108369"/>
      <pos A="0.163518" C="0.389124" G="0.13845" T="0.308909"/>
      <pos A="0.148477" C="0.198612" G="0.35403" T="0.298881"/>
      <pos A="0.188585" C="0.344003" G="0.25376" T="0.213652"/>
      <pos A="0.364056" C="0.273814" G="0.13845" T="0.223679"/>
      <pos A="0.273814" C="0.228692" G="0.23872" T="0.258773"/>
      <pos A="0.203626" C="0.228692" G="0.459313" T="0.108369"/>
    </motif>
    <motif db="0" id="M98" alt="O98" length="40" nsites="8" evalue="1.3e-003">
      <pos A="0.143464" C="0.384111" G="0.288854" T="0.183571"/>
      <pos A="0.203626" C="0.414192" G="0.223679" T="0.158504"/>
      <pos A="0.303895" C="0.148477" G="0.318935" T="0.228692"/>
      <pos A="0.258773" C="0.25376" G="0.278828" T="0.208639"/>
      <pos A="0.25376" C="0.178558" G="0.379097" T="0.188585"/>
      <pos A="0.188585" C="0.248747" G="0.248747" T="0.313922"/>
      <pos A="0.258773" C="0.25376" G="0.313922" T="0.173545"/>
      <pos A="0.163518" C="0.33899" G="0.223679" T="0.273814"/>
      <pos A="0.258773" C="0.263787" G="0.263787" T="0.213652"/>
      <pos A="0.228692" C="0.223679" G="0.203626" T="0.344003"/>
      <pos A="0.293868" C="0.218666" G="0.158504" T="0.328962"/>
      <pos A="0.25376" C="0.349016" G="0.183571" T="0.213652"/>
      <pos A="0.188585" C="0.218666" G="0.223679" T="0.36907"/>
      <pos A="0.318935" C="0.108369" G="0.23872" T="0.333975"/>
      <pos A="0.123409" C="0.273814" G="0.344003" T="0.258773"/>
      <pos A="0.25376" C="0.25376" G="0.318935" T="0.173545"/>
      <pos A="0.168531" C="0.364056" G="0.218666" T="0.248747"/>
      <pos A="0.35403" C="0.133437" G="0.283841" T="0.228692"/>
      <pos A="0.208639" C="0.23872" G="0.459313" T="0.0933294"/>
      <pos A="0.213652" C="0.128424" G="0.379097" T="0.278828"/>
      <pos A="0.118396" C="0.183571" G="0.444273" T="0.25376"/>
      <pos A="0.318935" C="0.298881" G="0.163518" T="0.218666"/>
      <pos A="0.218666" C="0.213652" G="0.213652" T="0.35403"/>
      <pos A="0.133437" C="0.308909" G="0.328962" T="0.228692"/>
      <pos A="0.278828" C="0.143464" G="0.25376" T="0.323949"/>
      <pos A="0.313922" C="0.318935" G="0.228692" T="0.13845"/>
      <pos A="0.25376" C="0.233707" G="0.313922" T="0.198612"/>
      <pos A="0.248747" C="0.143464" G="0.48438" T="0.123409"/>
      <pos A="0.283841" C="0.203626" G="0.374084" T="0.13845"/>
      <pos A="0.198612" C="0.313922" G="0.143464" T="0.344003"/>
      <pos A="0.223679" C="0.278828" G="0.148477" T="0.349016"/>
      <pos A="0.293868" C="0.173545" G="0.379097" T="0.15349"/>
      <pos A="0.128424" C="0.23872" G="0.439258" T="0.193598"/>
      <pos A="0.313922" C="0.25376" G="0.318935" T="0.113383"/>
      <pos A="0.193598" C="0.318935" G="0.344003" T="0.143464"/>
      <pos A="0.243733" C="0.288854" G="0.203626" T="0.263787"/>
      <pos A="0.143464" C="0.223679" G="0.364056" T="0.268801"/>
      <pos A="0.208639" C="0.459313" G="0.108369" T="0.223679"/>
      <pos A="0.349016" C="0.243733" G="0.15349" T="0.25376"/>
      <pos A="0.293868" C="0.173545" G="0.223679" T="0.308909"/>
    </motif>
    <motif db="0" id="M99" alt="O99" length="40" nsites="8" evalue="1.3e-003">
      <pos A="0.100874" C="0.218219" G="0.355122" T="0.325786"/>
      <pos A="0.179104" C="0.237777" G="0.384458" T="0.198662"/>
      <pos A="0.286671" C="0.286671" G="0.276892" T="0.149768"/>
      <pos A="0.179104" C="0.267113" G="0.227998" T="0.325786"/>
      <pos A="0.257334" C="0.0813165" G="0.345343" T="0.316007"/>
      <pos A="0.247556" C="0.267113" G="0.13021" T="0.355122"/>
      <pos A="0.100874" C="0.404016" G="0.306228" T="0.188883"/>
      <pos A="0.345343" C="0.179104" G="0.316007" T="0.159547"/>
      <pos A="0.198662" C="0.276892" G="0.286671" T="0.237777"/>
      <pos A="0.179104" C="0.364901" G="0.0813165" T="0.37468"/>
      <pos A="0.267113" C="0.237777" G="0.247556" T="0.247556"/>
      <pos A="0.188883" C="0.20844" G="0.511581" T="0.0910953"/>
      <pos A="0.404016" C="0.20844" G="0.237777" T="0.149768"/>
      <pos A="0.169325" C="0.110653" G="0.443131" T="0.276892"/>
      <pos A="0.286671" C="0.20844" G="0.296449" T="0.20844"/>
      <pos A="0.218219" C="0.227998" G="0.296449" T="0.257334"/>
      <pos A="0.218219" C="0.237777" G="0.257334" T="0.286671"/>
      <pos A="0.198662" C="0.364901" G="0.149768" T="0.286671"/>
      <pos A="0.345343" C="0.188883" G="0.179104" T="0.286671"/>
      <pos A="0.120432" C="0.13021" G="0.462688" T="0.286671"/>
      <pos A="0.110653" C="0.384458" G="0.20844" T="0.296449"/>
      <pos A="0.169325" C="0.404016" G="0.286671" T="0.139989"/>
      <pos A="0.120432" C="0.267113" G="0.384458" T="0.227998"/>
      <pos A="0.188883" C="0.179104" G="0.345343" T="0.286671"/>
      <pos A="0.169325" C="0.296449" G="0.257334" T="0.276892"/>
      <pos A="0.110653" C="0.276892" G="0.218219" T="0.394237"/>
      <pos A="0.237777" C="0.198662" G="0.276892" T="0.286671"/>
      <pos A="0.149768" C="0.345343" G="0.286671" T="0.218219"/>
      <pos A="0.179104" C="0.316007" G="0.423573" T="0.0813165"/>
      <pos A="0.423573" C="0.100874" G="0.247556" T="0.227998"/>
      <pos A="0.276892" C="0.227998" G="0.276892" T="0.218219"/>
      <pos A="0.218219" C="0.13021" G="0.345343" T="0.306228"/>
      <pos A="0.345343" C="0.335564" G="0.198662" T="0.120432"/>
      <pos A="0.120432" C="0.423573" G="0.37468" T="0.0813165"/>
      <pos A="0.0910953" C="0.531139" G="0.0813165" T="0.296449"/>
      <pos A="0.061759" C="0.0813165" G="0.443131" T="0.413795"/>
      <pos A="0.13021" C="0.306228" G="0.227998" T="0.335564"/>
      <pos A="0.296449" C="0.139989" G="0.237777" T="0.325786"/>
      <pos A="0.227998" C="0.237777" G="0.404016" T="0.13021"/>
      <pos A="0.257334" C="0.149768" G="0.20844" T="0.384458"/>
    </motif>
  </queries>
  <targets>
    <motif db="0" id="AHR_HUMAN.H11MO.0.B" length="9" nsites="154" evalue="1.0e+000"
        url="http://hocomoco.autosome.ru/motif/AHR_HUMAN.H11MO.0.B">
      <pos A="0.263136" C="0.118683" G="0.366338" T="0.251843"/>
      <pos A="0.0707683" C="0.0772165" G="0.225162" T="0.626854"/>
      <pos A="0.141125" C="0.285009" G="0.13457" T="0.439296"/>
      <pos A="0.0166917" C="0.00871197" G="0.946968" T="0.027628"/>
      <pos A="0.000162232" C="0.976144" G="0.00985194" T="0.0138418"/>
      <pos A="0.0224981" C="0.00529208" G="0.969768" T="0.00244216"/>
      <pos A="0.000162232" C="0.0224981" G="0.00472209" T="0.972618"/>
      <pos A="0.000162232" C="0.000162232" G="0.999513" T="0.000162232"/>
      <pos A="0.279791" C="0.434254" G="0.105056" T="0.180899"/>
    </motif>
    <motif db="0" id="AIRE_HUMAN.H11MO.0.C" length="18" nsites="41" evalue="1.0e+000"
        url="http://hocomoco.autosome.ru/motif/AIRE_HUMAN.H11MO.0.C">
      <pos A="0.397368" C="0.261336" G="0.125304" T="0.215992"/>
      <pos A="0.181984" C="0.181984" G="0.13664" T="0.499392"/>
      <pos A="0.13664" C="0.13664" G="0.204656" T="0.522064"/>
      <pos A="0.0459522" C="0.000608273" G="0.884815" T="0.0686242"/>
      <pos A="0.000608273" C="0.000608273" G="0.816799" T="0.181984"/>
      <pos A="0.318016" C="0.0459522" G="0.0232802" T="0.612752"/>
      <pos A="0.386032" C="0.0912962" G="0.0232802" T="0.499392"/>
      <pos A="0.36336" C="0.13664" G="0.13664" T="0.36336"/>
      <pos A="0.340688" C="0.0686242" G="0.13664" T="0.454048"/>
      <pos A="0.522064" C="0.0912962" G="0.13664" T="0.25"/>
      <pos A="0.386032" C="0.0459522" G="0.0686242" T="0.499392"/>
      <pos A="0.227328" C="0.13664" G="0.0686242" T="0.567408"/>
      <pos A="0.000608273" C="0.0232802" G="0.884815" T="0.0912962"/>
      <pos A="0.000608273" C="0.000608273" G="0.975503" T="0.0232802"/>
      <pos A="0.227328" C="0.0912962" G="0.25" T="0.431376"/>
      <pos A="0.0686242" C="0.181984" G="0.181984" T="0.567408"/>
      <pos A="0.454048" C="0.0232802" G="0.159312" T="0.36336"/>
      <pos A="0.403036" C="0.267004" G="0.1083" T="0.22166"/>
    </motif>
    <motif db="0" id="ANDR_HUMAN.H11MO.0.A" length="18" nsites="499" evalue="1.0e+000"
        url="http://hocomoco.autosome.ru/motif/ANDR_HUMAN.H11MO.0.A">
      <pos A="0.148317" C="0.0701763" G="0.036115" T="0.745392"/>
      <pos A="0.0621619" C="0.0481366" G="0.777449" T="0.112252"/>
      <pos A="0.0681727" C="0.0661691" G="0.0140753" T="0.851583"/>
      <pos A="0.188389" C="0.17236" G="0.14431" T="0.494941"/>
      <pos A="0.0781907" C="0.73337" G="0.036115" T="0.152324"/>
      <pos A="0.12227" C="0.278551" G="0.0321078" T="0.567071"/>
      <pos A="0.180375" C="0.134292" G="0.196404" T="0.48893"/>
      <pos A="0.198407" C="0.178371" G="0.21644" T="0.406782"/>
      <pos A="0.176367" C="0.192396" G="0.22245" T="0.408786"/>
      <pos A="0.200411" C="0.256512" G="0.120266" T="0.422811"/>
      <pos A="0.0721799" C="0.0140753" G="0.0140753" T="0.899669"/>
      <pos A="0.254508" C="0.0301042" G="0.691294" T="0.0240934"/>
      <pos A="0.0281006" C="0.0220898" G="0.0200862" T="0.929724"/>
      <pos A="0.0180825" C="0.00606091" G="0.0982268" T="0.87763"/>
      <pos A="0.00806452" C="0.00806452" G="0.0641655" T="0.919705"/>
      <pos A="0.420807" C="0.0281006" G="0.494941" T="0.0561511"/>
      <pos A="0.0862052" C="0.524995" G="0.0481366" T="0.340663"/>
      <pos A="0.290573" C="0.158335" G="0.0541475" T="0.496945"/>
    </motif>
    <motif db="0" id="AP2A_HUMAN.H11MO.0.A" length="15" nsites="500" evalue="1.0e+000"
        url="http://hocomoco.autosome.ru/motif/AP2A_HUMAN.H11MO.0.A">
      <pos A="0.416124" C="0.185377" G="0.193138" T="0.205362"/>
      <pos A="0.231121" C="0.0911524" G="0.134692" T="0.543034"/>
      <pos A="0.176775" C="0.0944298" G="0.470182" T="0.258612"/>
      <pos A="0.0108813" C="0.520551" G="0.431413" T="0.0371549"/>
      <pos A="4.999e-05" C="0.99985" G="4.999e-05" T="4.999e-05"/>
      <pos A="4.999e-05" C="0.900843" G="4.999e-05" T="0.099057"/>
      <pos A="0.0509783" C="0.111333" G="0.0128321" T="0.824856"/>
      <pos A="0.00188818" C="4.999e-05" G="0.796457" T="0.201605"/>
      <pos A="0.535277" C="0.0386298" G="0.409205" T="0.0168892"/>
      <pos A="0.14218" C="4.999e-05" G="0.855965" T="0.00180471"/>
      <pos A="4.999e-05" C="4.999e-05" G="0.99985" T="4.999e-05"/>
      <pos A="0.0479051" C="0.556058" G="0.379971" T="0.0160658"/>
      <pos A="0.308242" C="0.38161" G="0.0917715" T="0.218376"/>
      <pos A="0.512988" C="0.0934521" G="0.204267" T="0.189292"/>
      <pos A="0.238522" C="0.148913" G="0.208406" T="0.404159"/>
    </motif>
    <motif db="0" id="AP2B_HUMAN.H11MO.0.B" length="10" nsites="28" evalue="1.0e+000"
        url="http://hocomoco.autosome.ru/motif/AP2B_HUMAN.H11MO.0.B">
      <pos A="0.0402747" C="0.00088968" G="0.780713" T="0.178122"/>
      <pos A="0.00088968" C="0.646804" G="0.245077" T="0.107229"/>
      <pos A="0.00088968" C="0.961884" G="0.00088968" T="0.0363362"/>
      <pos A="0.115106" C="0.571973" G="0.00088968" T="0.312031"/>
      <pos A="0.0757212" C="0.0363362" G="0.887053" T="0.00088968"/>
      <pos A="0.327785" C="0.31597" G="0.355355" T="0.00088968"/>
      <pos A="0.0717827" C="0.0363362" G="0.851606" T="0.0402747"/>
      <pos A="0.00088968" C="0.00088968" G="0.997331" T="0.00088968"/>
      <pos A="0.190922" C="0.123968" G="0.675358" T="0.00975131"/>
      <pos A="0.22243" C="0.446925" G="0.253939" T="0.0767059"/>
    </motif>
    <motif db="0" id="AP2C_HUMAN.H11MO.0.A" length="14" nsites="500" evalue="1.0e+000"
        url="http://hocomoco.autosome.ru/motif/AP2C_HUMAN.H11MO.0.A">
      <pos A="0.3872" C="0.20104" G="0.269563" T="0.142197"/>
      <pos A="0.196086" C="0.123624" G="0.166417" T="0.513874"/>
      <pos A="0.184609" C="0.0998022" G="0.518376" T="0.197212"/>
      <pos A="0.00958288" C="0.506988" G="0.471848" T="0.0115807"/>
      <pos A="0.00385284" C="0.988136" G="0.0079615" T="4.999e-05"/>
      <pos A="0.00191784" C="0.951682" G="0.00239436" T="0.0440054"/>
      <pos A="0.0500552" C="0.13189" G="0.025422" T="0.792633"/>
      <pos A="0.0354071" C="4.999e-05" G="0.917075" T="0.0474675"/>
      <pos A="0.554976" C="0.0254436" G="0.415804" T="0.0037759"/>
      <pos A="0.0734759" C="4.999e-05" G="0.924454" T="0.0020204"/>
      <pos A="4.999e-05" C="4.999e-05" G="0.997967" T="0.00193309"/>
      <pos A="0.0289758" C="0.618174" G="0.340999" T="0.0118516"/>
      <pos A="0.313913" C="0.351519" G="0.0971829" T="0.237385"/>
      <pos A="0.42824" C="0.170536" G="0.24167" T="0.159554"/>
    </motif>
    <motif db="0" id="ARNT_HUMAN.H11MO.0.B" length="9" nsites="500" evalue="1.0e+000"
        url="http://hocomoco.autosome.ru/motif/ARNT_HUMAN.H11MO.0.B">
      <pos A="0.15202" C="0.283993" G="0.429964" T="0.134023"/>
      <pos A="0.138022" C="0.0740352" G="0.242002" T="0.545941"/>
      <pos A="0.70191" C="0.030044" G="0.246001" T="0.0220456"/>
      <pos A="0.010048" C="0.94786" G="0.00204959" T="0.040042"/>
      <pos A="0.00604879" C="0.00204959" G="0.989852" T="0.00204959"/>
      <pos A="4.999e-05" C="4.999e-05" G="0.00204959" T="0.99785"/>
      <pos A="4.999e-05" C="0.00604879" G="0.991852" T="0.00204959"/>
      <pos A="0.355979" C="0.525945" G="0.0240452" T="0.0940312"/>
      <pos A="0.154019" C="0.50195" G="0.144021" T="0.20001"/>
    </motif>
    <motif db="0" id="ASCL1_HUMAN.H11MO.0.A" length="14" nsites="480" evalue="1.0e+000"
        url="http://hocomoco.autosome.ru/motif/ASCL1_HUMAN.H11MO.0.A">
      <pos A="0.189596" C="0.437461" G="0.175016" T="0.197928"/>
      <pos A="0.218757" C="0.245834" G="0.160435" T="0.374974"/>
      <pos A="0.220839" C="0.254166" G="0.427046" T="0.0979483"/>
      <pos A="0.00630077" C="0.981098" G="0.00421787" T="0.00838367"/>
      <pos A="0.981098" C="0.00421787" G="5.20725e-05" T="0.0146324"/>
      <pos A="0.00630077" C="0.614507" G="0.358311" T="0.0208811"/>
      <pos A="0.00838367" C="0.979015" G="0.00213497" T="0.0104666"/>
      <pos A="0.00838367" C="0.00213497" G="0.00213497" T="0.987346"/>
      <pos A="0.00421787" C="0.00421787" G="0.976932" T="0.0146324"/>
      <pos A="0.00838367" C="0.781139" G="0.083368" T="0.127109"/>
      <pos A="0.0812851" C="0.420798" G="0.00630077" T="0.491616"/>
      <pos A="0.102114" C="0.385388" G="0.274995" T="0.237503"/>
      <pos A="0.131275" C="0.491616" G="0.0979483" T="0.279161"/>
      <pos A="0.166684" C="0.406217" G="0.152104" T="0.274995"/>
    </motif>
    <motif db="0" id="ATF3_HUMAN.H11MO.0.A" length="11" nsites="500" evalue="1.0e+000"
        url="http://hocomoco.autosome.ru/motif/ATF3_HUMAN.H11MO.0.A">
      <pos A="0.222006" C="0.090032" G="0.579934" T="0.108028"/>
      <pos A="0.255999" C="0.0280444" G="0.709908" T="0.00604879"/>
      <pos A="0.0180464" C="0.0420416" G="0.00804839" T="0.931864"/>
      <pos A="0.010048" C="0.477954" G="0.507948" T="0.00404919"/>
      <pos A="0.939862" C="0.0240452" G="0.00404919" T="0.0320436"/>
      <pos A="0.00204959" C="0.813887" G="0.0420416" T="0.142022"/>
      <pos A="0.0380424" C="0.0180464" G="0.925865" T="0.0180464"/>
      <pos A="0.0280444" C="0.224005" G="0.00804839" T="0.739902"/>
      <pos A="0.265997" C="0.164017" G="0.535943" T="0.0340432"/>
      <pos A="0.575935" C="0.104029" G="0.252" T="0.0680364"/>
      <pos A="0.0940312" C="0.295991" G="0.275995" T="0.333983"/>
    </motif>
    <motif db="0" id="ATF6A_HUMAN.H11MO.0.B" length="12" nsites="20" evalue="1.0e+000"
        url="http://hocomoco.autosome.ru/motif/ATF6A_HUMAN.H11MO.0.B">
      <pos A="0.184941" C="0.184941" G="0.582951" T="0.047168"/>
      <pos A="0.00124378" C="0.215557" G="0.322713" T="0.460486"/>
      <pos A="0.00124378" C="0.261481" G="0.598259" T="0.139016"/>
      <pos A="0.0930922" C="0.399254" G="0.460486" T="0.047168"/>
      <pos A="0.00124378" C="0.0318599" G="0.00124378" T="0.965653"/>
      <pos A="0.00124378" C="0.047168" G="0.950344" T="0.00124378"/>
      <pos A="0.919728" C="0.047168" G="0.00124378" T="0.0318599"/>
      <pos A="0.00124378" C="0.996269" G="0.00124378" T="0.00124378"/>
      <pos A="0.00124378" C="0.00124378" G="0.996269" T="0.00124378"/>
      <pos A="0.00124378" C="0.00124378" G="0.00124378" T="0.996269"/>
      <pos A="0.00124378" C="0.0930922" G="0.90442" T="0.00124378"/>
      <pos A="0.0930922" C="0.00124378" G="0.90442" T="0.00124378"/>
    </motif>
    <motif db="0" id="ATOH1_HUMAN.H11MO.0.B" length="9" nsites="500" evalue="1.0e+000"
        url="http://hocomoco.autosome.ru/motif/ATOH1_HUMAN.H11MO.0.B">
      <pos A="0.533943" C="0.0420416" G="0.377974" T="0.0460408"/>
      <pos A="0.323985" C="0.154019" G="0.521946" T="4.999e-05"/>
      <pos A="0.00204959" C="0.995851" G="0.00204959" T="4.999e-05"/>
      <pos A="0.99785" C="4.999e-05" G="4.999e-05" T="0.00204959"/>
      <pos A="4.999e-05" C="0.00804839" G="0.973855" T="0.0180464"/>
      <pos A="0.585933" C="0.379974" G="0.0340432" T="4.999e-05"/>
      <pos A="0.0180464" C="0.00604879" G="0.00204959" T="0.973855"/>
      <pos A="0.00204959" C="4.999e-05" G="0.989852" T="0.00804839"/>
      <pos A="0.0320436" C="0.110028" G="0.721906" T="0.136023"/>
    </motif>
    <motif db="0" id="BATF3_HUMAN.H11MO.0.B" length="17" nsites="500" evalue="1.0e+000"
        url="http://hocomoco.autosome.ru/motif/BATF3_HUMAN.H11MO.0.B">
      <pos A="0.172016" C="0.353979" G="0.206009" T="0.267996"/>
      <pos A="0.483953" C="0.0560388" G="0.244001" T="0.216007"/>
      <pos A="0.030044" C="0.389972" G="0.50195" T="0.0780344"/>
      <pos A="0.030044" C="0.0160468" G="0.0140472" T="0.939862"/>
      <pos A="0.0460408" C="0.0640372" G="0.00804839" T="0.881874"/>
      <pos A="0.0420416" C="0.160018" G="0.0420416" T="0.755899"/>
      <pos A="0.0180464" C="0.855879" G="0.020046" T="0.106029"/>
      <pos A="0.50195" C="0.178014" G="0.120026" T="0.20001"/>
      <pos A="0.210008" C="0.182014" G="0.218006" T="0.389972"/>
      <pos A="0.230004" C="0.0420416" G="0.0640372" T="0.663917"/>
      <pos A="0.481954" C="0.19801" G="0.0560388" T="0.263997"/>
      <pos A="0.00804839" C="4.999e-05" G="0.010048" T="0.981854"/>
      <pos A="0.0120476" C="0.0240452" G="0.809888" T="0.154019"/>
      <pos A="0.863877" C="0.00604879" G="0.0420416" T="0.0880324"/>
      <pos A="0.10003" C="0.461958" G="0.317986" T="0.120026"/>
      <pos A="0.252" C="0.120026" G="0.146021" T="0.481954"/>
      <pos A="0.242002" C="0.385973" G="0.186013" T="0.186013"/>
    </motif>
    <motif db="0" id="BATF_HUMAN.H11MO.0.A" length="18" nsites="500" evalue="1.0e+000"
        url="http://hocomoco.autosome.ru/motif/BATF_HUMAN.H11MO.0.A">
      <pos A="0.45196" C="0.0780344" G="0.263997" T="0.206009"/>
      <pos A="0.0480404" C="0.39997" G="0.345981" T="0.206009"/>
      <pos A="0.0120476" C="0.0180464" G="0.0440412" T="0.925865"/>
      <pos A="0.134023" C="0.327984" G="0.0240452" T="0.513947"/>
      <pos A="0.0860328" C="0.238002" G="0.0520396" T="0.623925"/>
      <pos A="0.142022" C="0.545941" G="0.0460408" T="0.265997"/>
      <pos A="0.379974" C="0.0860328" G="0.395971" T="0.138022"/>
      <pos A="0.369976" C="0.114027" G="0.230004" T="0.285993"/>
      <pos A="0.337982" C="0.0180464" G="0.0840332" T="0.559938"/>
      <pos A="0.577934" C="0.158018" G="0.0220456" T="0.242002"/>
      <pos A="0.00204959" C="0.00204959" G="4.999e-05" T="0.995851"/>
      <pos A="0.00404919" C="0.0560388" G="0.84988" T="0.090032"/>
      <pos A="0.977854" C="0.00804839" G="0.0120476" T="0.00204959"/>
      <pos A="0.104029" C="0.557938" G="0.315987" T="0.0220456"/>
      <pos A="0.0720356" C="0.030044" G="0.020046" T="0.877874"/>
      <pos A="0.212008" C="0.507948" G="0.212008" T="0.0680364"/>
      <pos A="0.611928" C="0.0840332" G="0.110028" T="0.194011"/>
      <pos A="0.142022" C="0.186013" G="0.305989" T="0.365977"/>
    </motif>
    <motif db="0" id="BC11A_HUMAN.H11MO.0.A" length="17" nsites="500" evalue="1.0e+000"
        url="http://hocomoco.autosome.ru/motif/BC11A_HUMAN.H11MO.0.A">
      <pos A="0.37573" C="0.184625" G="0.286195" T="0.153451"/>
      <pos A="0.55058" C="0.0994705" G="0.224094" T="0.125856"/>
      <pos A="0.500164" C="0.142363" G="0.230714" T="0.126759"/>
      <pos A="0.589982" C="0.0166164" G="0.226051" T="0.167351"/>
      <pos A="0.187435" C="0.160796" G="0.580417" T="0.071352"/>
      <pos A="0.664511" C="0.0145816" G="0.269377" T="0.051531"/>
      <pos A="0.104037" C="0.0144884" G="0.828551" T="0.0529239"/>
      <pos A="0.200417" C="0.0327717" G="0.758546" T="0.00826493"/>
      <pos A="0.880098" C="0.0431253" G="0.0485975" T="0.0281795"/>
      <pos A="0.867864" C="0.00583965" G="0.0555442" T="0.0707524"/>
      <pos A="0.248399" C="0.226047" G="0.502141" T="0.0234139"/>
      <pos A="0.150158" C="0.154992" G="0.0315585" T="0.663292"/>
      <pos A="0.117832" C="0.0724923" G="0.760189" T="0.0494865"/>
      <pos A="0.658749" C="0.064413" G="0.250663" T="0.0261749"/>
      <pos A="0.458785" C="0.143453" G="0.310166" T="0.0875961"/>
      <pos A="0.622702" C="0.078845" G="0.157294" T="0.141159"/>
      <pos A="0.358985" C="0.2047" G="0.318076" T="0.118238"/>
    </motif>
    <motif db="0" id="BHA15_HUMAN.H11MO.0.B" length="11" nsites="500" evalue="1.0e+000"
        url="http://hocomoco.autosome.ru/motif/BHA15_HUMAN.H11MO.0.B">
      <pos A="0.172016" C="0.285993" G="0.471956" T="0.070036"/>
      <pos A="0.15202" C="0.44996" G="0.295991" T="0.10203"/>
      <pos A="0.687912" C="0.0680364" G="0.20001" T="0.0440412"/>
      <pos A="0.279994" C="0.108028" G="0.609928" T="0.00204959"/>
      <pos A="0.0560388" C="0.921866" G="0.0160468" T="0.00604879"/>
      <pos A="0.983853" C="0.00404919" G="0.010048" T="0.00204959"/>
      <pos A="0.00604879" C="0.00404919" G="0.963857" T="0.0260448"/>
      <pos A="0.0540392" C="0.877874" G="0.0640372" T="0.00404919"/>
      <pos A="0.0260448" C="0.0120476" G="0.00404919" T="0.957858"/>
      <pos A="0.00404919" C="0.00404919" G="0.981854" T="0.010048"/>
      <pos A="0.00204959" C="0.14802" G="0.633923" T="0.216007"/>
    </motif>
    <motif db="0" id="BMAL1_HUMAN.H11MO.0.A" length="11" nsites="410" evalue="1.0e+000"
        url="http://hocomoco.autosome.ru/motif/BMAL1_HUMAN.H11MO.0.A">
      <pos A="0.160997" C="0.160997" G="0.370702" T="0.307303"/>
      <pos A="0.173189" C="0.521885" G="0.292673" T="0.0122531"/>
      <pos A="0.0658986" C="0.926664" G="0.00249939" T="0.00493782"/>
      <pos A="0.897403" C="0.0122531" G="0.034199" T="0.0561448"/>
      <pos A="0.0244453" C="0.73159" G="0.034199" T="0.209766"/>
      <pos A="0.00737625" C="0.0220068" G="0.951049" T="0.0195684"/>
      <pos A="0.0146915" C="6.09607e-05" G="0.0122531" T="0.972994"/>
      <pos A="6.09607e-05" C="0.00493782" G="0.975433" T="0.0195684"/>
      <pos A="0.453609" C="0.26585" G="0.0268837" T="0.253658"/>
      <pos A="0.051268" C="0.492624" G="0.292673" T="0.163436"/>
      <pos A="0.139051" C="0.319495" G="0.143928" T="0.397525"/>
    </motif>
    <motif db="0" id="BRAC_HUMAN.H11MO.0.A" length="20" nsites="500" evalue="1.0e+000"
        url="http://hocomoco.autosome.ru/motif/BRAC_HUMAN.H11MO.0.A">
      <pos A="0.120026" C="0.252" G="0.146021" T="0.481954"/>
      <pos A="0.0780344" C="0.20201" G="0.106029" T="0.613927"/>
      <pos A="0.335983" C="0.311988" G="0.224005" T="0.128024"/>
      <pos A="0.333983" C="0.164017" G="0.379974" T="0.122026"/>
      <pos A="0.138022" C="0.673915" G="0.128024" T="0.060038"/>
      <pos A="0.669916" C="0.0720356" G="0.162018" T="0.0960308"/>
      <pos A="0.19801" C="0.174015" G="0.407968" T="0.220006"/>
      <pos A="0.182014" C="0.252" G="0.40197" T="0.164017"/>
      <pos A="0.244001" C="0.166017" G="0.339982" T="0.25"/>
      <pos A="0.469956" C="0.190012" G="0.230004" T="0.110028"/>
      <pos A="0.343981" C="0.0520396" G="0.437962" T="0.166017"/>
      <pos A="0.060038" C="0.128024" G="0.7479" T="0.0640372"/>
      <pos A="0.0380424" C="0.0160468" G="0.00404919" T="0.941862"/>
      <pos A="0.00204959" C="0.0140472" G="0.969856" T="0.0140472"/>
      <pos A="0.224005" C="0.0520396" G="0.0440412" T="0.679914"/>
      <pos A="0.0320436" C="0.15202" G="0.631924" T="0.184013"/>
      <pos A="0.905869" C="0.020046" G="0.0620376" T="0.0120476"/>
      <pos A="0.659918" C="0.0580384" G="0.222006" T="0.060038"/>
      <pos A="0.34998" C="0.0880324" G="0.261998" T="0.29999"/>
      <pos A="0.20001" C="0.136023" G="0.19801" T="0.465957"/>
    </motif>
    <motif db="0" id="CLOCK_HUMAN.H11MO.0.C" length="14" nsites="252" evalue="1.0e+000"
        url="http://hocomoco.autosome.ru/motif/CLOCK_HUMAN.H11MO.0.C">
      <pos A="0.158766" C="0.599068" G="0.1786" T="0.063566"/>
      <pos A="0.424534" C="0.115133" G="0.1905" T="0.269833"/>
      <pos A="0.2024" C="0.146866" G="0.511801" T="0.138933"/>
      <pos A="0.337267" C="0.3214" G="0.1667" T="0.174633"/>
      <pos A="0.0952995" C="0.848969" G="0.0437326" T="0.0119992"/>
      <pos A="0.809302" C="0.063566" G="0.0437326" T="0.0833994"/>
      <pos A="0.1548" C="0.607001" G="0.127033" T="0.111166"/>
      <pos A="0.253967" C="0.0556327" G="0.642701" T="0.0476993"/>
      <pos A="0.0952995" C="0.1191" G="0.0437326" T="0.741868"/>
      <pos A="0.0873661" C="0.0238992" G="0.860869" T="0.0278659"/>
      <pos A="0.400734" C="0.313467" G="0.1786" T="0.1072"/>
      <pos A="0.369" C="0.242067" G="0.281733" T="0.1072"/>
      <pos A="0.222233" C="0.388834" G="0.289667" T="0.0992662"/>
      <pos A="0.491967" C="0.2976" G="0.0238992" T="0.186533"/>
    </motif>
    <motif db="0" id="COE1_HUMAN.H11MO.0.A" length="15" nsites="500" evalue="1.0e+000"
        url="http://hocomoco.autosome.ru/motif/COE1_HUMAN.H11MO.0.A">
      <pos A="0.417966" C="0.20201" G="0.20001" T="0.180014"/>
      <pos A="0.419966" C="0.090032" G="0.271996" T="0.218006"/>
      <pos A="0.118026" C="0.255999" G="0.413967" T="0.212008"/>
      <pos A="0.0580384" C="0.20201" G="0.0240452" T="0.715907"/>
      <pos A="0.00204959" C="0.989852" G="0.00204959" T="0.00604879"/>
      <pos A="0.0140472" C="0.813887" G="4.999e-05" T="0.172016"/>
      <pos A="0.00604879" C="0.945861" G="0.00204959" T="0.0460408"/>
      <pos A="0.25" C="0.623925" G="0.040042" T="0.0860328"/>
      <pos A="0.673915" C="0.0140472" G="0.0120476" T="0.29999"/>
      <pos A="0.0180464" C="4.999e-05" G="0.981854" T="4.999e-05"/>
      <pos A="0.248" C="0.00204959" G="0.723905" T="0.0260448"/>
      <pos A="0.00604879" C="0.00404919" G="0.989852" T="4.999e-05"/>
      <pos A="0.657918" C="0.0460408" G="0.255999" T="0.040042"/>
      <pos A="0.220006" C="0.433963" G="0.253999" T="0.0920316"/>
      <pos A="0.212008" C="0.35198" G="0.0920316" T="0.343981"/>
    </motif>
    <motif db="0" id="COT1_HUMAN.H11MO.0.C" length="17" nsites="500" evalue="1.0e+000"
        url="http://hocomoco.autosome.ru/motif/COT1_HUMAN.H11MO.0.C">
      <pos A="0.180014" C="0.146021" G="0.539942" T="0.134023"/>
      <pos A="0.287992" C="0.0740352" G="0.54994" T="0.0880324"/>
      <pos A="0.248" C="0.0780344" G="0.591932" T="0.0820336"/>
      <pos A="0.208008" C="0.118026" G="0.589932" T="0.0840332"/>
      <pos A="0.0860328" C="0.15002" G="0.361978" T="0.40197"/>
      <pos A="0.132024" C="0.475955" G="0.289992" T="0.10203"/>
      <pos A="0.631924" C="0.112028" G="0.194011" T="0.0620376"/>
      <pos A="0.411968" C="0.0480404" G="0.523945" T="0.0160468"/>
      <pos A="0.725905" C="4.999e-05" G="0.269996" T="0.00404919"/>
      <pos A="0.0180464" C="4.999e-05" G="0.911868" T="0.070036"/>
      <pos A="0.0160468" C="0.010048" G="0.961858" T="0.0120476"/>
      <pos A="0.010048" C="0.0780344" G="0.279994" T="0.631924"/>
      <pos A="0.0660368" C="0.863877" G="0.0420416" T="0.0280444"/>
      <pos A="0.959858" C="0.00404919" G="0.0160468" T="0.020046"/>
      <pos A="0.204009" C="0.126025" G="0.517946" T="0.15202"/>
      <pos A="0.226005" C="0.184013" G="0.493951" T="0.0960308"/>
      <pos A="0.186013" C="0.168016" G="0.505949" T="0.140022"/>
    </motif>
    <motif db="0" id="COT2_HUMAN.H11MO.0.A" length="13" nsites="500" evalue="1.0e+000"
        url="http://hocomoco.autosome.ru/motif/COT2_HUMAN.H11MO.0.A">
      <pos A="0.18882" C="0.470321" G="0.185447" T="0.155412"/>
      <pos A="0.666713" C="0.14924" G="0.0850922" T="0.0989545"/>
      <pos A="0.531143" C="0.0743138" G="0.343923" T="0.0506204"/>
      <pos A="0.732758" C="0.00214156" G="0.259166" T="0.00593431"/>
      <pos A="0.00755762" C="4.999e-05" G="0.981054" T="0.0113384"/>
      <pos A="0.0355165" C="0.0074742" G="0.903614" T="0.0533951"/>
      <pos A="0.0075581" C="0.050158" G="0.0817676" T="0.860516"/>
      <pos A="0.0018688" C="0.925665" G="0.0217774" T="0.0506891"/>
      <pos A="0.988309" C="4.999e-05" G="0.00798988" T="0.00365105"/>
      <pos A="0.373561" C="0.120966" G="0.377556" T="0.127917"/>
      <pos A="0.408907" C="0.116651" G="0.38332" T="0.0911222"/>
      <pos A="0.212829" C="0.0575095" G="0.564802" T="0.16486"/>
      <pos A="0.232575" C="0.127389" G="0.379913" T="0.260122"/>
    </motif>
    <motif db="0" id="CTCFL_HUMAN.H11MO.0.A" length="17" nsites="450" evalue="1.0e+000"
        url="http://hocomoco.autosome.ru/motif/CTCFL_HUMAN.H11MO.0.A">
      <pos A="0.166685" C="0.182237" G="0.44218" T="0.208898"/>
      <pos A="0.0444901" C="0.833204" G="0.0733726" T="0.0489336"/>
      <pos A="0.0178294" C="0.942068" G="0.0267163" T="0.0133859"/>
      <pos A="0.33998" C="0.0689291" G="0.373306" T="0.217785"/>
      <pos A="0.124472" C="0.446623" G="0.417741" T="0.0111642"/>
      <pos A="0.142246" C="0.511053" G="0.0911464" T="0.255554"/>
      <pos A="0.873195" C="0.0444901" G="0.0311597" T="0.0511553"/>
      <pos A="0.00894246" C="0.0111642" G="0.977616" T="0.00227727"/>
      <pos A="0.231115" C="5.55432e-05" G="0.755443" T="0.0133859"/>
      <pos A="0.0800378" C="0.0911464" G="0.733226" T="0.0955899"/>
      <pos A="0.00894246" C="0.00227727" G="0.98206" T="0.00672073"/>
      <pos A="0.0111642" C="0.0133859" G="0.935403" T="0.0400467"/>
      <pos A="0.0822595" C="0.897634" G="0.004499" T="0.0156076"/>
      <pos A="0.21112" C="0.004499" G="0.768774" T="0.0156076"/>
      <pos A="0.028938" C="0.706565" G="0.206676" T="0.0578205"/>
      <pos A="0.128916" C="0.408854" G="0.077816" T="0.384415"/>
      <pos A="0.264441" C="0.26222" G="0.379971" T="0.0933681"/>
    </motif>
    <motif db="0" id="CTCF_HUMAN.H11MO.0.A" length="19" nsites="500" evalue="1.0e+000"
        url="http://hocomoco.autosome.ru/motif/CTCF_HUMAN.H11MO.0.A">
      <pos A="0.0940312" C="0.359978" G="0.126025" T="0.419966"/>
      <pos A="0.15202" C="0.168016" G="0.521946" T="0.158018"/>
      <pos A="0.257998" C="0.0840332" G="0.553939" T="0.104029"/>
      <pos A="0.0680364" C="0.855879" G="0.0360428" T="0.040042"/>
      <pos A="0.00204959" C="0.995851" G="0.00204959" T="4.999e-05"/>
      <pos A="0.69991" C="0.00604879" G="0.242002" T="0.0520396"/>
      <pos A="0.0160468" C="0.65192" G="0.321986" T="0.010048"/>
      <pos A="0.0980304" C="0.593931" G="0.0740352" T="0.234003"/>
      <pos A="0.905869" C="0.0180464" G="0.0540392" T="0.0220456"/>
      <pos A="0.00204959" C="0.00204959" G="0.991852" T="0.00404919"/>
      <pos A="0.385973" C="4.999e-05" G="0.611928" T="0.00204959"/>
      <pos A="0.0260448" C="0.0260448" G="0.587932" T="0.359978"/>
      <pos A="0.0120476" C="0.00204959" G="0.983853" T="0.00204959"/>
      <pos A="0.05004" C="0.0260448" G="0.859878" T="0.0640372"/>
      <pos A="0.0680364" C="0.875875" G="0.0120476" T="0.0440412"/>
      <pos A="0.395971" C="0.0140472" G="0.583933" T="0.00604879"/>
      <pos A="0.0760348" C="0.561938" G="0.325985" T="0.0360428"/>
      <pos A="0.0960308" C="0.421966" G="0.116027" T="0.365977"/>
      <pos A="0.371976" C="0.267996" G="0.315987" T="0.0440412"/>
    </motif>
    <motif db="0" id="CUX1_HUMAN.H11MO.0.C" length="14" nsites="97" evalue="1.0e+000"
        url="http://hocomoco.autosome.ru/motif/CUX1_HUMAN.H11MO.0.C">
      <pos A="0.469114" C="0.141621" G="0.320682" T="0.0685833"/>
      <pos A="0.125129" C="0.201701" G="0.376049" T="0.297121"/>
      <pos A="0.312436" C="0.139265" G="0.515057" T="0.0332423"/>
      <pos A="0.198461" C="0.243226" G="0.452916" T="0.105397"/>
      <pos A="0.15723" C="0.285635" G="0.319798" T="0.237336"/>
      <pos A="0.271205" C="0.0732954" G="0.351311" T="0.304189"/>
      <pos A="0.946216" C="0.0108597" G="0.0320643" T="0.0108597"/>
      <pos A="0.0108597" C="0.0238181" G="0.000257467" T="0.965065"/>
      <pos A="0.000257467" C="0.67468" G="0.0426666" T="0.282396"/>
      <pos A="0.134553" C="0.0426666" G="0.758909" T="0.0638711"/>
      <pos A="0.688227" C="0.000257467" G="0.268848" T="0.0426666"/>
      <pos A="0.0120378" C="0.0226401" G="0.000257467" T="0.965065"/>
      <pos A="0.0709393" C="0.259424" G="0.506811" T="0.162826"/>
      <pos A="0.128074" C="0.183441" G="0.389597" T="0.298888"/>
    </motif>
    <motif db="0" id="E2F1_HUMAN.H11MO.0.A" length="14" nsites="500" evalue="1.0e+000"
        url="http://hocomoco.autosome.ru/motif/E2F1_HUMAN.H11MO.0.A">
      <pos A="0.327984" C="0.160018" G="0.377974" T="0.134023"/>
      <pos A="0.236003" C="0.20001" G="0.45196" T="0.112028"/>
      <pos A="0.271996" C="0.210008" G="0.289992" T="0.228004"/>
      <pos A="0.190012" C="0.10203" G="0.465957" T="0.242002"/>
      <pos A="0.0820336" C="0.20001" G="0.703909" T="0.0140472"/>
      <pos A="0.0180464" C="0.00604879" G="0.965857" T="0.010048"/>
      <pos A="0.0560388" C="0.921866" G="0.00404919" T="0.0180464"/>
      <pos A="0.0160468" C="0.00804839" G="0.957858" T="0.0180464"/>
      <pos A="0.0220456" C="0.0820336" G="0.889872" T="0.00604879"/>
      <pos A="0.0680364" C="0.0340432" G="0.889872" T="0.00804839"/>
      <pos A="0.855879" C="0.020046" G="0.090032" T="0.0340432"/>
      <pos A="0.653919" C="0.0640372" G="0.271996" T="0.010048"/>
      <pos A="0.39997" C="0.140022" G="0.365977" T="0.0940312"/>
      <pos A="0.271996" C="0.164017" G="0.395971" T="0.168016"/>
    </motif>
    <motif db="0" id="E2F4_HUMAN.H11MO.0.A" length="13" nsites="500" evalue="1.0e+000"
        url="http://hocomoco.autosome.ru/motif/E2F4_HUMAN.H11MO.0.A">
      <pos A="0.146021" C="0.257998" G="0.505949" T="0.090032"/>
      <pos A="0.277994" C="0.0960308" G="0.461958" T="0.164017"/>
      <pos A="0.244001" C="0.10003" G="0.525945" T="0.130024"/>
      <pos A="0.10003" C="0.188012" G="0.695911" T="0.0160468"/>
      <pos A="0.00404919" C="0.0360428" G="0.957858" T="0.00204959"/>
      <pos A="0.0120476" C="0.973855" G="4.999e-05" T="0.0140472"/>
      <pos A="0.0360428" C="0.00204959" G="0.945861" T="0.0160468"/>
      <pos A="0.00404919" C="0.0380424" G="0.94986" T="0.00804839"/>
      <pos A="0.090032" C="0.0140472" G="0.893871" T="0.00204959"/>
      <pos A="0.715907" C="0.0220456" G="0.25" T="0.0120476"/>
      <pos A="0.535943" C="0.20001" G="0.222006" T="0.0420416"/>
      <pos A="0.381974" C="0.188012" G="0.281994" T="0.14802"/>
      <pos A="0.253999" C="0.114027" G="0.305989" T="0.325985"/>
    </motif>
    <motif db="0" id="E2F6_HUMAN.H11MO.0.A" length="13" nsites="500" evalue="1.0e+000"
        url="http://hocomoco.autosome.ru/motif/E2F6_HUMAN.H11MO.0.A">
      <pos A="0.337982" C="0.14802" G="0.341982" T="0.172016"/>
      <pos A="0.261998" C="0.0340432" G="0.555939" T="0.14802"/>
      <pos A="0.154019" C="0.126025" G="0.69991" T="0.020046"/>
      <pos A="0.010048" C="0.0160468" G="0.963857" T="0.010048"/>
      <pos A="0.214007" C="0.707908" G="0.0120476" T="0.0660368"/>
      <pos A="0.040042" C="0.0180464" G="0.893871" T="0.0480404"/>
      <pos A="0.0240452" C="0.0480404" G="0.895871" T="0.0320436"/>
      <pos A="0.0720356" C="0.0440412" G="0.871876" T="0.0120476"/>
      <pos A="0.941862" C="0.0320436" G="0.0140472" T="0.0120476"/>
      <pos A="0.511948" C="0.0360428" G="0.435963" T="0.0160468"/>
      <pos A="0.383973" C="0.108028" G="0.437962" T="0.070036"/>
      <pos A="0.277994" C="0.218006" G="0.377974" T="0.126025"/>
      <pos A="0.275995" C="0.162018" G="0.425965" T="0.136023"/>
    </motif>
    <motif db="0" id="E2F7_HUMAN.H11MO.0.B" length="13" nsites="500" evalue="1.0e+000"
        url="http://hocomoco.autosome.ru/motif/E2F7_HUMAN.H11MO.0.B">
      <pos A="0.196011" C="0.14802" G="0.529944" T="0.126025"/>
      <pos A="0.337982" C="0.0320436" G="0.415967" T="0.214007"/>
      <pos A="0.142022" C="0.0820336" G="0.771896" T="0.00404919"/>
      <pos A="0.0440412" C="0.00404919" G="0.941862" T="0.010048"/>
      <pos A="0.0840332" C="0.853879" G="0.00404919" T="0.0580384"/>
      <pos A="0.140022" C="0.0160468" G="0.813887" T="0.030044"/>
      <pos A="0.0220456" C="0.0120476" G="0.957858" T="0.00804839"/>
      <pos A="0.204009" C="0.00604879" G="0.775895" T="0.0140472"/>
      <pos A="0.713907" C="0.00404919" G="0.275995" T="0.00604879"/>
      <pos A="0.603929" C="0.138022" G="0.240002" T="0.0180464"/>
      <pos A="0.427964" C="0.192012" G="0.224005" T="0.156019"/>
      <pos A="0.343981" C="0.0860328" G="0.355979" T="0.214007"/>
      <pos A="0.259998" C="0.15202" G="0.485953" T="0.10203"/>
    </motif>
    <motif db="0" id="EGR1_HUMAN.H11MO.0.A" length="17" nsites="500" evalue="1.0e+000"
        url="http://hocomoco.autosome.ru/motif/EGR1_HUMAN.H11MO.0.A">
      <pos A="0.232004" C="0.248" G="0.409968" T="0.110028"/>
      <pos A="0.319986" C="0.128024" G="0.317986" T="0.234003"/>
      <pos A="0.277994" C="0.180014" G="0.459958" T="0.0820336"/>
      <pos A="0.236003" C="0.112028" G="0.353979" T="0.29799"/>
      <pos A="0.112028" C="0.030044" G="0.807888" T="0.05004"/>
      <pos A="0.236003" C="0.505949" G="0.0460408" T="0.212008"/>
      <pos A="0.0560388" C="0.0340432" G="0.869876" T="0.040042"/>
      <pos A="0.0320436" C="0.00404919" G="0.409968" T="0.553939"/>
      <pos A="0.0920316" C="0.00204959" G="0.891872" T="0.0140472"/>
      <pos A="0.0160468" C="0.00404919" G="0.957858" T="0.0220456"/>
      <pos A="0.0240452" C="0.0320436" G="0.929864" T="0.0140472"/>
      <pos A="0.220006" C="0.475955" G="0.00404919" T="0.29999"/>
      <pos A="0.0880324" C="0.010048" G="0.841882" T="0.060038"/>
      <pos A="0.110028" C="0.0220456" G="0.695911" T="0.172016"/>
      <pos A="0.337982" C="0.128024" G="0.405969" T="0.128024"/>
      <pos A="0.311988" C="0.0820336" G="0.455959" T="0.15002"/>
      <pos A="0.263997" C="0.182014" G="0.435963" T="0.118026"/>
    </motif>
    <motif db="0" id="EGR2_HUMAN.H11MO.0.A" length="18" nsites="500" evalue="1.0e+000"
        url="http://hocomoco.autosome.ru/motif/EGR2_HUMAN.H11MO.0.A">
      <pos A="0.216007" C="0.0740352" G="0.611928" T="0.0980304"/>
      <pos A="0.293991" C="0.0960308" G="0.411968" T="0.19801"/>
      <pos A="0.228004" C="0.0740352" G="0.621926" T="0.0760348"/>
      <pos A="0.253999" C="0.0680364" G="0.50195" T="0.176015"/>
      <pos A="0.319986" C="0.104029" G="0.505949" T="0.070036"/>
      <pos A="0.15002" C="0.104029" G="0.44996" T="0.295991"/>
      <pos A="0.0760348" C="0.10203" G="0.765897" T="0.0560388"/>
      <pos A="0.369976" C="0.190012" G="0.0440412" T="0.395971"/>
      <pos A="0.0340432" C="0.0220456" G="0.929864" T="0.0140472"/>
      <pos A="0.040042" C="0.0120476" G="0.461958" T="0.485953"/>
      <pos A="0.182014" C="0.00604879" G="0.793891" T="0.0180464"/>
      <pos A="0.0360428" C="0.0140472" G="0.889872" T="0.060038"/>
      <pos A="0.0240452" C="0.040042" G="0.915867" T="0.020046"/>
      <pos A="0.34998" C="0.281994" G="0.0220456" T="0.345981"/>
      <pos A="0.0580384" C="0.00604879" G="0.873875" T="0.0620376"/>
      <pos A="0.0760348" C="0.0340432" G="0.781894" T="0.108028"/>
      <pos A="0.341982" C="0.0740352" G="0.50195" T="0.0820336"/>
      <pos A="0.253999" C="0.0480404" G="0.561938" T="0.136023"/>
    </motif>
    <motif db="0" id="EHF_HUMAN.H11MO.0.B" length="15" nsites="500" evalue="1.0e+000"
        url="http://hocomoco.autosome.ru/motif/EHF_HUMAN.H11MO.0.B">
      <pos A="0.25" C="0.208008" G="0.383973" T="0.158018"/>
      <pos A="0.445961" C="0.156019" G="0.166017" T="0.232004"/>
      <pos A="0.843881" C="0.00604879" G="0.00804839" T="0.142022"/>
      <pos A="0.142022" C="0.44996" G="0.192012" T="0.216007"/>
      <pos A="0.194011" C="0.511948" G="0.293991" T="4.999e-05"/>
      <pos A="0.753899" C="0.228004" G="0.0180464" T="4.999e-05"/>
      <pos A="4.999e-05" C="4.999e-05" G="0.99985" T="4.999e-05"/>
      <pos A="0.00204959" C="4.999e-05" G="0.99785" T="4.999e-05"/>
      <pos A="0.99785" C="4.999e-05" G="0.00204959" T="4.999e-05"/>
      <pos A="0.99785" C="4.999e-05" G="4.999e-05" T="0.00204959"/>
      <pos A="0.226005" C="0.00804839" G="0.765897" T="4.999e-05"/>
      <pos A="0.0320436" C="0.184013" G="0.0420416" T="0.741902"/>
      <pos A="0.269996" C="0.10203" G="0.405969" T="0.222006"/>
      <pos A="0.25" C="0.246001" G="0.407968" T="0.0960308"/>
      <pos A="0.168016" C="0.359978" G="0.353979" T="0.118026"/>
    </motif>
    <motif db="0" id="ELF1_HUMAN.H11MO.0.A" length="14" nsites="500" evalue="1.0e+000"
        url="http://hocomoco.autosome.ru/motif/ELF1_HUMAN.H11MO.0.A">
      <pos A="0.25" C="0.252" G="0.40197" T="0.0960308"/>
      <pos A="0.457958" C="0.15202" G="0.267996" T="0.122026"/>
      <pos A="0.573935" C="0.0880324" G="0.128024" T="0.210008"/>
      <pos A="0.218006" C="0.461958" G="0.190012" T="0.130024"/>
      <pos A="0.10203" C="0.677914" G="0.208008" T="0.0120476"/>
      <pos A="0.29999" C="0.673915" G="0.0160468" T="0.010048"/>
      <pos A="4.999e-05" C="4.999e-05" G="0.99985" T="4.999e-05"/>
      <pos A="0.00604879" C="4.999e-05" G="0.993851" T="4.999e-05"/>
      <pos A="0.99785" C="4.999e-05" G="4.999e-05" T="0.00204959"/>
      <pos A="0.987852" C="4.999e-05" G="0.00204959" T="0.010048"/>
      <pos A="0.116027" C="0.0320436" G="0.839882" T="0.0120476"/>
      <pos A="0.136023" C="0.164017" G="0.0440412" T="0.655919"/>
      <pos A="0.158018" C="0.156019" G="0.577934" T="0.108028"/>
      <pos A="0.126025" C="0.339982" G="0.461958" T="0.0720356"/>
    </motif>
    <motif db="0" id="ELF3_HUMAN.H11MO.0.A" length="14" nsites="500" evalue="1.0e+000"
        url="http://hocomoco.autosome.ru/motif/ELF3_HUMAN.H11MO.0.A">
      <pos A="0.29799" C="0.170016" G="0.389972" T="0.142022"/>
      <pos A="0.44796" C="0.15202" G="0.188012" T="0.212008"/>
      <pos A="0.869876" C="0.00604879" G="0.0280444" T="0.0960308"/>
      <pos A="0.146021" C="0.411968" G="0.234003" T="0.208008"/>
      <pos A="0.271996" C="0.385973" G="0.341982" T="4.999e-05"/>
      <pos A="0.915867" C="0.0640372" G="0.0160468" T="0.00404919"/>
      <pos A="0.00204959" C="4.999e-05" G="0.983853" T="0.0140472"/>
      <pos A="4.999e-05" C="0.00604879" G="0.991852" T="0.00204959"/>
      <pos A="0.989852" C="4.999e-05" G="0.010048" T="4.999e-05"/>
      <pos A="0.977854" C="4.999e-05" G="0.010048" T="0.0120476"/>
      <pos A="0.29799" C="0.0180464" G="0.681914" T="0.00204959"/>
      <pos A="0.040042" C="0.14802" G="0.0520396" T="0.759898"/>
      <pos A="0.35198" C="0.0640372" G="0.39797" T="0.186013"/>
      <pos A="0.257998" C="0.204009" G="0.425965" T="0.112028"/>
    </motif>
    <motif db="0" id="ELF5_HUMAN.H11MO.0.A" length="15" nsites="500" evalue="1.0e+000"
        url="http://hocomoco.autosome.ru/motif/ELF5_HUMAN.H11MO.0.A">
      <pos A="0.253999" C="0.222006" G="0.405969" T="0.118026"/>
      <pos A="0.216007" C="0.20201" G="0.491952" T="0.090032"/>
      <pos A="0.467956" C="0.168016" G="0.263997" T="0.10003"/>
      <pos A="0.79989" C="0.0220456" G="0.0740352" T="0.104029"/>
      <pos A="0.144021" C="0.307988" G="0.369976" T="0.178014"/>
      <pos A="0.184013" C="0.365977" G="0.443961" T="0.00604879"/>
      <pos A="0.683913" C="0.257998" G="0.05004" T="0.00804839"/>
      <pos A="4.999e-05" C="4.999e-05" G="0.99985" T="4.999e-05"/>
      <pos A="0.00604879" C="0.00204959" G="0.991852" T="4.999e-05"/>
      <pos A="0.991852" C="4.999e-05" G="0.00604879" T="0.00204959"/>
      <pos A="0.981854" C="0.00604879" G="0.00604879" T="0.00604879"/>
      <pos A="0.15002" C="0.0180464" G="0.827884" T="0.00404919"/>
      <pos A="0.158018" C="0.154019" G="0.124025" T="0.563937"/>
      <pos A="0.257998" C="0.120026" G="0.475955" T="0.146021"/>
      <pos A="0.279994" C="0.220006" G="0.395971" T="0.104029"/>
    </motif>
    <motif db="0" id="ESR1_HUMAN.H11MO.0.A" length="15" nsites="500" evalue="1.0e+000"
        url="http://hocomoco.autosome.ru/motif/ESR1_HUMAN.H11MO.0.A">
      <pos A="0.637922" C="0.0480404" G="0.259998" T="0.0540392"/>
      <pos A="0.0740352" C="0.00604879" G="0.807888" T="0.112028"/>
      <pos A="0.0460408" C="0.0180464" G="0.907868" T="0.0280444"/>
      <pos A="0.0940312" C="0.0720356" G="0.178014" T="0.655919"/>
      <pos A="0.00204959" C="0.887872" G="0.0480404" T="0.0620376"/>
      <pos A="0.855879" C="0.00604879" G="0.112028" T="0.0260448"/>
      <pos A="0.108028" C="0.441962" G="0.311988" T="0.138022"/>
      <pos A="0.395971" C="0.603929" G="4.999e-05" T="4.999e-05"/>
      <pos A="0.182014" C="0.375975" G="0.285993" T="0.156019"/>
      <pos A="0.104029" C="0.0780344" G="0.0440412" T="0.773895"/>
      <pos A="0.0540392" C="0.0340432" G="0.907868" T="0.00404919"/>
      <pos A="0.617926" C="0.19801" G="0.070036" T="0.114027"/>
      <pos A="0.040042" C="0.883873" G="0.0140472" T="0.0620376"/>
      <pos A="0.090032" C="0.821886" G="0.00804839" T="0.080034"/>
      <pos A="0.0580384" C="0.329984" G="0.0660368" T="0.545941"/>
    </motif>
    <motif db="0" id="ESR2_HUMAN.H11MO.0.A" length="15" nsites="497" evalue="1.0e+000"
        url="http://hocomoco.autosome.ru/motif/ESR2_HUMAN.H11MO.0.A">
      <pos A="0.494921" C="0.0966103" G="0.36215" T="0.0463186"/>
      <pos A="0.114715" C="0.0121203" G="0.790636" T="0.0825287"/>
      <pos A="0.0463186" C="0.026202" G="0.859032" T="0.068447"/>
      <pos A="0.0966103" C="0.116727" G="0.22938" T="0.557282"/>
      <pos A="0.0161436" C="0.798682" G="0.0523537" T="0.13282"/>
      <pos A="0.621656" C="0.0342486" G="0.247485" T="0.0966103"/>
      <pos A="0.092587" C="0.511014" G="0.26559" T="0.130809"/>
      <pos A="5.02917e-05" C="0.667924" G="5.02917e-05" T="0.331975"/>
      <pos A="0.122762" C="0.422501" G="0.267602" T="0.187135"/>
      <pos A="0.0402836" C="0.239439" G="0.0302253" T="0.690052"/>
      <pos A="0.0825287" C="0.026202" G="0.891219" T="5.02917e-05"/>
      <pos A="0.521072" C="0.273637" G="0.086552" T="0.118739"/>
      <pos A="0.0241903" C="0.844951" G="0.0221786" T="0.10868"/>
      <pos A="0.0825287" C="0.846962" G="0.0121203" T="0.0583887"/>
      <pos A="0.0724703" C="0.356115" G="0.0362603" T="0.535154"/>
    </motif>
    <motif db="0" id="ETS2_HUMAN.H11MO.0.B" length="13" nsites="500" evalue="1.0e+000"
        url="http://hocomoco.autosome.ru/motif/ETS2_HUMAN.H11MO.0.B">
      <pos A="0.230004" C="0.140022" G="0.435963" T="0.194011"/>
      <pos A="0.317986" C="0.146021" G="0.345981" T="0.190012"/>
      <pos A="0.321986" C="0.279994" G="0.29799" T="0.10003"/>
      <pos A="0.473955" C="0.0760348" G="0.365977" T="0.0840332"/>
      <pos A="0.192012" C="0.00804839" G="0.7519" T="0.0480404"/>
      <pos A="0.00404919" C="0.010048" G="0.967856" T="0.0180464"/>
      <pos A="0.981854" C="0.0160468" G="4.999e-05" T="0.00204959"/>
      <pos A="0.953859" C="0.0180464" G="0.0240452" T="0.00404919"/>
      <pos A="0.381974" C="0.0840332" G="0.519946" T="0.0140472"/>
      <pos A="0.391972" C="0.261998" G="0.19801" T="0.14802"/>
      <pos A="0.421966" C="0.0480404" G="0.459958" T="0.070036"/>
      <pos A="0.329984" C="0.0860328" G="0.495951" T="0.0880324"/>
      <pos A="0.495951" C="0.10003" G="0.319986" T="0.0840332"/>
    </motif>
    <motif db="0" id="ETV4_HUMAN.H11MO.0.B" length="11" nsites="500" evalue="1.0e+000"
        url="http://hocomoco.autosome.ru/motif/ETV4_HUMAN.H11MO.0.B">
      <pos A="0.335983" C="0.234003" G="0.329984" T="0.10003"/>
      <pos A="0.383973" C="0.134023" G="0.319986" T="0.162018"/>
      <pos A="0.136023" C="0.609928" G="0.234003" T="0.020046"/>
      <pos A="0.955859" C="0.010048" G="0.020046" T="0.0140472"/>
      <pos A="0.00604879" C="0.00204959" G="0.975855" T="0.0160468"/>
      <pos A="0.0160468" C="0.0260448" G="0.957858" T="4.999e-05"/>
      <pos A="0.923865" C="0.0160468" G="0.05004" T="0.010048"/>
      <pos A="0.869876" C="0.0140472" G="0.0460408" T="0.070036"/>
      <pos A="0.307988" C="0.0220456" G="0.587932" T="0.0820336"/>
      <pos A="0.138022" C="0.178014" G="0.345981" T="0.337982"/>
      <pos A="0.287992" C="0.132024" G="0.413967" T="0.166017"/>
    </motif>
    <motif db="0" id="ETV5_HUMAN.H11MO.0.C" length="14" nsites="500" evalue="1.0e+000"
        url="http://hocomoco.autosome.ru/motif/ETV5_HUMAN.H11MO.0.C">
      <pos A="0.327984" C="0.180014" G="0.381974" T="0.110028"/>
      <pos A="0.455959" C="0.0880324" G="0.327984" T="0.128024"/>
      <pos A="0.29799" C="0.0980304" G="0.493951" T="0.110028"/>
      <pos A="0.20001" C="0.417966" G="0.345981" T="0.0360428"/>
      <pos A="0.839882" C="0.0360428" G="0.0840332" T="0.040042"/>
      <pos A="0.0160468" C="0.00604879" G="0.961858" T="0.0160468"/>
      <pos A="0.0440412" C="0.0160468" G="0.935863" T="0.00404919"/>
      <pos A="0.793891" C="0.0680364" G="0.10203" T="0.0360428"/>
      <pos A="0.945861" C="0.00604879" G="0.0120476" T="0.0360428"/>
      <pos A="0.371976" C="0.0620376" G="0.54794" T="0.0180464"/>
      <pos A="0.228004" C="0.10003" G="0.232004" T="0.439962"/>
      <pos A="0.218006" C="0.106029" G="0.537942" T="0.138022"/>
      <pos A="0.405969" C="0.120026" G="0.385973" T="0.0880324"/>
      <pos A="0.271996" C="0.216007" G="0.373975" T="0.138022"/>
    </motif>
    <motif db="0" id="FEV_HUMAN.H11MO.0.B" length="10" nsites="498" evalue="1.0e+000"
        url="http://hocomoco.autosome.ru/motif/FEV_HUMAN.H11MO.0.B">
      <pos A="0.224905" C="0.204828" G="0.520026" T="0.0502409"/>
      <pos A="0.255019" C="0.530064" G="0.134561" T="0.0803554"/>
      <pos A="0.281118" C="0.321271" G="0.355401" T="0.0422104"/>
      <pos A="0.317256" C="0.012096" G="0.658552" T="0.012096"/>
      <pos A="0.0321723" C="0.00607308" G="0.947651" T="0.0141036"/>
      <pos A="0.967727" C="0.0221341" G="0.00406545" T="0.00607308"/>
      <pos A="0.672606" C="0.0582714" G="0.251004" T="0.0181189"/>
      <pos A="0.18676" C="0.132554" G="0.602339" T="0.0783477"/>
      <pos A="0.154638" C="0.387523" G="0.0883859" T="0.369454"/>
      <pos A="0.0723248" C="0.230928" G="0.58427" T="0.112477"/>
    </motif>
    <motif db="0" id="FLI1_HUMAN.H11MO.0.A" length="18" nsites="497" evalue="1.0e+000"
        url="http://hocomoco.autosome.ru/motif/FLI1_HUMAN.H11MO.0.A">
      <pos A="0.209264" C="0.227369" G="0.440606" T="0.122762"/>
      <pos A="0.315882" C="0.148914" G="0.432559" T="0.102645"/>
      <pos A="0.446641" C="0.086552" G="0.37422" T="0.092587"/>
      <pos A="0.201217" C="0.0543653" G="0.653842" T="0.0905753"/>
      <pos A="0.299789" C="0.0362603" G="0.635737" T="0.0282136"/>
      <pos A="0.422501" C="0.388302" G="0.183112" T="0.00608529"/>
      <pos A="0.915359" C="0.0342486" G="0.0402836" T="0.0101086"/>
      <pos A="0.00407363" C="0.00407363" G="0.981744" T="0.0101086"/>
      <pos A="0.00206196" C="0.0121203" G="0.985767" T="5.02917e-05"/>
      <pos A="0.937487" C="0.0181553" G="0.044307" T="5.02917e-05"/>
      <pos A="0.957604" C="0.00206196" G="0.026202" T="0.014132"/>
      <pos A="0.146902" C="0.0282136" G="0.822822" T="0.00206196"/>
      <pos A="0.134832" C="0.171042" G="0.500956" T="0.19317"/>
      <pos A="0.41043" C="0.124774" G="0.402384" T="0.062412"/>
      <pos A="0.394337" C="0.0764937" G="0.474804" T="0.0543653"/>
      <pos A="0.3018" C="0.12075" G="0.509002" T="0.068447"/>
      <pos A="0.24145" C="0.150925" G="0.529119" T="0.0785053"/>
      <pos A="0.388302" C="0.130809" G="0.364162" T="0.116727"/>
    </motif>
    <motif db="0" id="FOXJ3_HUMAN.H11MO.0.A" length="13" nsites="626" evalue="1.0e+000"
        url="http://hocomoco.autosome.ru/motif/FOXJ3_HUMAN.H11MO.0.A">
      <pos A="0.194105" C="0.146488" G="0.164704" T="0.494704"/>
      <pos A="3.99297e-05" C="3.99297e-05" G="3.99297e-05" T="0.99988"/>
      <pos A="0.0829617" C="3.99297e-05" G="0.914274" T="0.00272405"/>
      <pos A="0.00111358" C="3.99297e-05" G="3.99297e-05" T="0.998807"/>
      <pos A="3.99297e-05" C="3.99297e-05" G="3.99297e-05" T="0.99988"/>
      <pos A="0.00887273" C="3.99297e-05" G="0.175705" T="0.815383"/>
      <pos A="0.818151" C="3.99297e-05" G="0.036961" T="0.144848"/>
      <pos A="3.99297e-05" C="0.0711412" G="3.99297e-05" T="0.928779"/>
      <pos A="0.113304" C="3.99297e-05" G="0.430181" T="0.456475"/>
      <pos A="0.0440546" C="3.99297e-05" G="0.325667" T="0.630238"/>
      <pos A="0.0528131" C="3.99297e-05" G="0.0291567" T="0.91799"/>
      <pos A="0.00590464" C="0.0101738" G="0.0168448" T="0.967077"/>
      <pos A="0.358504" C="0.0704075" G="0.138476" T="0.432613"/>
    </motif>
    <motif db="0" id="GATA1_HUMAN.H11MO.0.A" length="19" nsites="500" evalue="1.0e+000"
        url="http://hocomoco.autosome.ru/motif/GATA1_HUMAN.H11MO.0.A">
      <pos A="0.192012" C="0.403969" G="0.206009" T="0.19801"/>
      <pos A="0.116027" C="0.144021" G="0.190012" T="0.54994"/>
      <pos A="0.0560388" C="0.0780344" G="0.639922" T="0.226005"/>
      <pos A="0.118026" C="0.206009" G="0.389972" T="0.285993"/>
      <pos A="0.194011" C="0.313987" G="0.281994" T="0.210008"/>
      <pos A="0.267996" C="0.246001" G="0.277994" T="0.208008"/>
      <pos A="0.224005" C="0.210008" G="0.367976" T="0.19801"/>
      <pos A="0.261998" C="0.168016" G="0.339982" T="0.230004"/>
      <pos A="0.214007" C="0.224005" G="0.313987" T="0.248"/>
      <pos A="0.331984" C="0.188012" G="0.323985" T="0.156019"/>
      <pos A="0.184013" C="0.387972" G="0.321986" T="0.106029"/>
      <pos A="0.719906" C="0.020046" G="0.00804839" T="0.252"/>
      <pos A="0.00604879" C="4.999e-05" G="0.993851" T="4.999e-05"/>
      <pos A="0.995851" C="4.999e-05" G="4.999e-05" T="0.00404919"/>
      <pos A="0.00204959" C="4.999e-05" G="0.0120476" T="0.985853"/>
      <pos A="0.945861" C="0.00404919" G="0.0140472" T="0.0360428"/>
      <pos A="0.857878" C="0.0160468" G="0.090032" T="0.0360428"/>
      <pos A="0.214007" C="0.154019" G="0.553939" T="0.0780344"/>
      <pos A="0.35198" C="0.188012" G="0.345981" T="0.114027"/>
    </motif>
    <motif db="0" id="GATA2_HUMAN.H11MO.0.A" length="19" nsites="500" evalue="1.0e+000"
        url="http://hocomoco.autosome.ru/motif/GATA2_HUMAN.H11MO.0.A">
      <pos A="0.132024" C="0.45196" G="0.226005" T="0.190012"/>
      <pos A="0.124025" C="0.104029" G="0.158018" T="0.613927"/>
      <pos A="0.080034" C="0.05004" G="0.65192" T="0.218006"/>
      <pos A="0.132024" C="0.222006" G="0.413967" T="0.232004"/>
      <pos A="0.271996" C="0.156019" G="0.289992" T="0.281994"/>
      <pos A="0.303989" C="0.158018" G="0.305989" T="0.232004"/>
      <pos A="0.248" C="0.19801" G="0.367976" T="0.186013"/>
      <pos A="0.269996" C="0.196011" G="0.275995" T="0.257998"/>
      <pos A="0.222006" C="0.224005" G="0.267996" T="0.285993"/>
      <pos A="0.325985" C="0.114027" G="0.343981" T="0.216007"/>
      <pos A="0.192012" C="0.337982" G="0.371976" T="0.0980304"/>
      <pos A="0.773895" C="0.00404919" G="0.00804839" T="0.214007"/>
      <pos A="4.999e-05" C="4.999e-05" G="0.995851" T="0.00404919"/>
      <pos A="0.985853" C="4.999e-05" G="0.00804839" T="0.00604879"/>
      <pos A="0.00604879" C="0.00204959" G="0.0160468" T="0.975855"/>
      <pos A="0.965857" C="0.00604879" G="4.999e-05" T="0.0280444"/>
      <pos A="0.843881" C="0.010048" G="0.114027" T="0.0320436"/>
      <pos A="0.140022" C="0.168016" G="0.627924" T="0.0640372"/>
      <pos A="0.343981" C="0.192012" G="0.389972" T="0.0740352"/>
    </motif>
    <motif db="0" id="GATA3_HUMAN.H11MO.0.A" length="11" nsites="500" evalue="1.0e+000"
        url="http://hocomoco.autosome.ru/motif/GATA3_HUMAN.H11MO.0.A">
      <pos A="0.44796" C="0.0920316" G="0.253999" T="0.206009"/>
      <pos A="0.34798" C="0.303989" G="0.261998" T="0.0860328"/>
      <pos A="0.777894" C="0.00604879" G="0.00804839" T="0.208008"/>
      <pos A="0.010048" C="0.00404919" G="0.985853" T="4.999e-05"/>
      <pos A="0.987852" C="0.00404919" G="0.00604879" T="0.00204959"/>
      <pos A="0.146021" C="0.010048" G="0.040042" T="0.803889"/>
      <pos A="0.921866" C="0.0160468" G="0.0420416" T="0.020046"/>
      <pos A="0.867876" C="0.00204959" G="0.0940312" T="0.0360428"/>
      <pos A="0.329984" C="0.224005" G="0.403969" T="0.0420416"/>
      <pos A="0.557938" C="0.120026" G="0.255999" T="0.0660368"/>
      <pos A="0.443961" C="0.080034" G="0.224005" T="0.252"/>
    </motif>
    <motif db="0" id="GCR_HUMAN.H11MO.0.A" length="15" nsites="500" evalue="1.0e+000"
        url="http://hocomoco.autosome.ru/motif/GCR_HUMAN.H11MO.0.A">
      <pos A="0.469956" C="0.0460408" G="0.353979" T="0.130024"/>
      <pos A="0.0920316" C="0.010048" G="0.837882" T="0.060038"/>
      <pos A="0.443961" C="0.156019" G="0.218006" T="0.182014"/>
      <pos A="0.89787" C="0.0260448" G="0.0280444" T="0.0480404"/>
      <pos A="0.0120476" C="0.94786" G="0.0260448" T="0.0140472"/>
      <pos A="0.761898" C="0.0280444" G="0.090032" T="0.120026"/>
      <pos A="0.158018" C="0.29799" G="0.35198" T="0.192012"/>
      <pos A="0.631924" C="0.367976" G="4.999e-05" T="4.999e-05"/>
      <pos A="0.40197" C="0.283993" G="0.218006" T="0.0960308"/>
      <pos A="0.180014" C="0.0540392" G="0.0360428" T="0.729904"/>
      <pos A="0.0140472" C="0.0220456" G="0.953859" T="0.010048"/>
      <pos A="0.0520396" C="0.0380424" G="0.0240452" T="0.885873"/>
      <pos A="0.190012" C="0.265997" G="0.182014" T="0.361978"/>
      <pos A="0.0620376" C="0.84788" G="0.00604879" T="0.0840332"/>
      <pos A="0.176015" C="0.35198" G="0.0260448" T="0.445961"/>
    </motif>
    <motif db="0" id="HEN1_HUMAN.H11MO.0.C" length="20" nsites="55" evalue="1.0e+000"
        url="http://hocomoco.autosome.ru/motif/HEN1_HUMAN.H11MO.0.C">
      <pos A="0.119988" C="0.230301" G="0.293337" T="0.356374"/>
      <pos A="0.110767" C="0.0950081" G="0.63618" T="0.158044"/>
      <pos A="0.0319719" C="0.0319719" G="0.778012" T="0.158044"/>
      <pos A="0.0950081" C="0.000453721" G="0.856807" T="0.0477309"/>
      <pos A="0.126526" C="0.126526" G="0.462831" T="0.284117"/>
      <pos A="0.494349" C="0.457467" G="0.0477309" T="0.000453721"/>
      <pos A="0.126526" C="0.142285" G="0.441708" T="0.289481"/>
      <pos A="0.0477309" C="0.919843" G="0.0319719" T="0.000453721"/>
      <pos A="0.967121" C="0.0162128" G="0.0162128" T="0.000453721"/>
      <pos A="0.000453721" C="0.0792491" G="0.872566" T="0.0477309"/>
      <pos A="0.000453721" C="0.998639" G="0.000453721" T="0.000453721"/>
      <pos A="0.06349" C="0.000453721" G="0.000453721" T="0.935603"/>
      <pos A="0.000453721" C="0.000453721" G="0.98288" T="0.0162128"/>
      <pos A="0.0162128" C="0.888325" G="0.06349" T="0.0319719"/>
      <pos A="0.0477309" C="0.0162128" G="0.825289" T="0.110767"/>
      <pos A="0.000453721" C="0.221081" G="0.284117" T="0.494349"/>
      <pos A="0.0162128" C="0.888325" G="0.06349" T="0.0319719"/>
      <pos A="0.0950081" C="0.699217" G="0.0792491" T="0.126526"/>
      <pos A="0.110767" C="0.425949" G="0.0950081" T="0.368276"/>
      <pos A="0.127867" C="0.395771" G="0.0648309" T="0.41153"/>
    </motif>
    <motif db="0" id="HIC1_HUMAN.H11MO.0.C" length="9" nsites="39" evalue="1.0e+000"
        url="http://hocomoco.autosome.ru/motif/HIC1_HUMAN.H11MO.0.C">
      <pos A="0.203544" C="0.105166" G="0.512341" T="0.178949"/>
      <pos A="0.0252339" C="0.0990173" G="0.752137" T="0.123612"/>
      <pos A="0.000639386" C="0.000639386" G="0.924298" T="0.0744228"/>
      <pos A="0.0252339" C="0.000639386" G="0.344962" T="0.629165"/>
      <pos A="0.000639386" C="0.000639386" G="0.000639386" T="0.998082"/>
      <pos A="0.0252339" C="0.000639386" G="0.973487" T="0.000639386"/>
      <pos A="0.0252339" C="0.973487" G="0.000639386" T="0.000639386"/>
      <pos A="0.000639386" C="0.998082" G="0.000639386" T="0.000639386"/>
      <pos A="0.191247" C="0.623016" G="0.0928687" T="0.0928687"/>
    </motif>
    <motif db="0" id="HNF4A_HUMAN.H11MO.0.A" length="14" nsites="500" evalue="1.0e+000"
        url="http://hocomoco.autosome.ru/motif/HNF4A_HUMAN.H11MO.0.A">
      <pos A="0.289992" C="0.176015" G="0.417966" T="0.116027"/>
      <pos A="0.459958" C="0.0340432" G="0.425965" T="0.080034"/>
      <pos A="0.0740352" C="0.0180464" G="0.855879" T="0.0520396"/>
      <pos A="0.146021" C="0.0440412" G="0.40197" T="0.407968"/>
      <pos A="0.134023" C="0.325985" G="0.259998" T="0.279994"/>
      <pos A="0.00804839" C="0.903869" G="0.00804839" T="0.080034"/>
      <pos A="0.94786" C="0.0140472" G="0.0320436" T="0.00604879"/>
      <pos A="0.903869" C="0.0180464" G="0.070036" T="0.00804839"/>
      <pos A="0.931864" C="4.999e-05" G="0.0560388" T="0.0120476"/>
      <pos A="0.00604879" C="0.00404919" G="0.967856" T="0.0220456"/>
      <pos A="0.0280444" C="0.010048" G="0.192012" T="0.769896"/>
      <pos A="0.0420416" C="0.639922" G="0.0580384" T="0.259998"/>
      <pos A="0.0180464" C="0.893871" G="0.010048" T="0.0780344"/>
      <pos A="0.763897" C="0.070036" G="0.0840332" T="0.0820336"/>
    </motif>
    <motif db="0" id="HNF4G_HUMAN.H11MO.0.B" length="14" nsites="500" evalue="1.0e+000"
        url="http://hocomoco.autosome.ru/motif/HNF4G_HUMAN.H11MO.0.B">
      <pos A="0.281994" C="0.253999" G="0.353979" T="0.110028"/>
      <pos A="0.455959" C="0.0320436" G="0.39797" T="0.114027"/>
      <pos A="0.0720356" C="0.0180464" G="0.84788" T="0.0620376"/>
      <pos A="0.182014" C="0.070036" G="0.325985" T="0.421966"/>
      <pos A="0.15002" C="0.307988" G="0.277994" T="0.263997"/>
      <pos A="0.00804839" C="0.925865" G="0.010048" T="0.0560388"/>
      <pos A="0.94986" C="0.0220456" G="0.0160468" T="0.0120476"/>
      <pos A="0.845881" C="0.00804839" G="0.144021" T="0.00204959"/>
      <pos A="0.921866" C="4.999e-05" G="0.0680364" T="0.010048"/>
      <pos A="0.00804839" C="0.00604879" G="0.967856" T="0.0180464"/>
      <pos A="0.0160468" C="0.00804839" G="0.381974" T="0.593931"/>
      <pos A="0.0420416" C="0.495951" G="0.128024" T="0.333983"/>
      <pos A="0.0180464" C="0.835883" G="0.0160468" T="0.130024"/>
      <pos A="0.70191" C="0.0640372" G="0.130024" T="0.104029"/>
    </motif>
    <motif db="0" id="HTF4_HUMAN.H11MO.0.A" length="10" nsites="500" evalue="1.0e+000"
        url="http://hocomoco.autosome.ru/motif/HTF4_HUMAN.H11MO.0.A">
      <pos A="0.295991" C="0.120026" G="0.261998" T="0.321986"/>
      <pos A="0.142022" C="0.339982" G="0.493951" T="0.0240452"/>
      <pos A="0.0220456" C="0.94786" G="0.0220456" T="0.00804839"/>
      <pos A="0.843881" C="0.0140472" G="0.00604879" T="0.136023"/>
      <pos A="0.0140472" C="0.120026" G="0.837882" T="0.0280444"/>
      <pos A="0.0560388" C="0.609928" G="0.317986" T="0.0160468"/>
      <pos A="0.0180464" C="4.999e-05" G="0.010048" T="0.971856"/>
      <pos A="0.00404919" C="0.00804839" G="0.939862" T="0.0480404"/>
      <pos A="0.0980304" C="0.0320436" G="0.317986" T="0.55194"/>
      <pos A="0.0180464" C="0.160018" G="0.673915" T="0.14802"/>
    </motif>
    <motif db="0" id="HXA1_HUMAN.H11MO.0.C" length="10" nsites="8" evalue="1.0e+000"
        url="http://hocomoco.autosome.ru/motif/HXA1_HUMAN.H11MO.0.C">
      <pos A="0.153237" C="0.166583" G="0.166583" T="0.513597"/>
      <pos A="0.00308642" C="0.00308642" G="0.363447" T="0.63038"/>
      <pos A="0.136553" C="0.00308642" G="0.857274" T="0.00308642"/>
      <pos A="0.990741" C="0.00308642" G="0.00308642" T="0.00308642"/>
      <pos A="0.00308642" C="0.00308642" G="0.00308642" T="0.990741"/>
      <pos A="0.00308642" C="0.00308642" G="0.750501" T="0.243327"/>
      <pos A="0.00308642" C="0.00308642" G="0.990741" T="0.00308642"/>
      <pos A="0.857274" C="0.136553" G="0.00308642" T="0.00308642"/>
      <pos A="0.00308642" C="0.00308642" G="0.00308642" T="0.990741"/>
      <pos A="0.0664831" C="0.0664831" G="0.800551" T="0.0664831"/>
    </motif>
    <motif db="0" id="IKZF1_HUMAN.H11MO.0.C" length="8" nsites="60" evalue="1.0e+000"
        url="http://hocomoco.autosome.ru/motif/IKZF1_HUMAN.H11MO.0.C">
      <pos A="0.0427902" C="0.286018" G="0.237711" T="0.43348"/>
      <pos A="0.0580449" C="0.0885543" G="0.000415973" T="0.852985"/>
      <pos A="0.0563499" C="0.000415973" G="0.942818" T="0.000415973"/>
      <pos A="0.0190606" C="0.0309254" G="0.949598" T="0.000415973"/>
      <pos A="0.000415973" C="0.0173657" G="0.981802" T="0.000415973"/>
      <pos A="0.849595" C="0.000415973" G="0.149573" T="0.000415973"/>
      <pos A="0.320765" C="0.0309254" G="0.532636" T="0.115674"/>
      <pos A="0.415683" C="0.0394002" G="0.368224" T="0.176693"/>
    </motif>
    <motif db="0" id="INSM1_HUMAN.H11MO.0.C" length="12" nsites="24" evalue="1.0e+000"
        url="http://hocomoco.autosome.ru/motif/INSM1_HUMAN.H11MO.0.C">
      <pos A="0.0650995" C="0.00103734" G="0.228142" T="0.705721"/>
      <pos A="0.00103734" C="0.00103734" G="0.741213" T="0.256712"/>
      <pos A="0.00103734" C="0.157158" G="0.122239" T="0.719565"/>
      <pos A="0.349918" C="0.619438" G="0.00103734" T="0.0296073"/>
      <pos A="0.968318" C="0.00103734" G="0.00103734" T="0.0296073"/>
      <pos A="0.00103734" C="0.00103734" G="0.996888" T="0.00103734"/>
      <pos A="0.00103734" C="0.00103734" G="0.996888" T="0.00103734"/>
      <pos A="0.00103734" C="0.00103734" G="0.996888" T="0.00103734"/>
      <pos A="0.00103734" C="0.00103734" G="0.996888" T="0.00103734"/>
      <pos A="0.00103734" C="0.0581772" G="0.911178" T="0.0296073"/>
      <pos A="0.0581772" C="0.939748" G="0.00103734" T="0.00103734"/>
      <pos A="0.619438" C="0.00103734" G="0.378488" T="0.00103734"/>
    </motif>
    <motif db="0" id="IRF1_HUMAN.H11MO.0.A" length="20" nsites="499" evalue="1.0e+000"
        url="http://hocomoco.autosome.ru/motif/IRF1_HUMAN.H11MO.0.A">
      <pos A="0.33866" C="0.176367" G="0.356692" T="0.128281"/>
      <pos A="0.605139" C="0.0982268" G="0.192396" T="0.104238"/>
      <pos A="0.657233" C="0.0962232" G="0.128281" T="0.118263"/>
      <pos A="0.735374" C="0.0741835" G="0.0781907" T="0.112252"/>
      <pos A="0.310609" C="0.228461" G="0.26653" T="0.1944"/>
      <pos A="0.298587" C="0.138299" G="0.152324" T="0.410789"/>
      <pos A="0.166349" C="0.00806452" G="0.821529" T="0.0040573"/>
      <pos A="0.933731" C="0.0100681" G="0.046133" T="0.0100681"/>
      <pos A="0.987828" C="0.0020537" G="5.00902e-05" T="0.0100681"/>
      <pos A="0.983821" C="0.0020537" G="0.00606091" T="0.00806452"/>
      <pos A="0.136295" C="0.364706" G="0.468894" T="0.0301042"/>
      <pos A="0.200411" C="0.10023" G="0.0220898" T="0.677269"/>
      <pos A="0.106241" C="0.0040573" G="0.887648" T="0.0020537"/>
      <pos A="0.937738" C="0.0160789" G="0.0421258" T="0.0040573"/>
      <pos A="0.961781" C="5.00902e-05" G="0.0281006" T="0.0100681"/>
      <pos A="0.985824" C="0.0040573" G="0.0040573" T="0.00606091"/>
      <pos A="0.0441294" C="0.360699" G="0.547035" T="0.0481366"/>
      <pos A="0.196404" C="0.242486" G="0.0761871" T="0.484923"/>
      <pos A="0.468894" C="0.124274" G="0.308605" T="0.0982268"/>
      <pos A="0.436836" C="0.160339" G="0.268533" T="0.134292"/>
    </motif>
    <motif db="0" id="IRF2_HUMAN.H11MO.0.A" length="20" nsites="498" evalue="1.0e+000"
        url="http://hocomoco.autosome.ru/motif/IRF2_HUMAN.H11MO.0.A">
      <pos A="0.285134" C="0.178729" G="0.367446" T="0.168691"/>
      <pos A="0.614385" C="0.0964164" G="0.214866" T="0.0743325"/>
      <pos A="0.712758" C="0.0723248" G="0.108462" T="0.106455"/>
      <pos A="0.754919" C="0.0562638" G="0.0783477" T="0.11047"/>
      <pos A="0.283126" C="0.198805" G="0.385515" T="0.132554"/>
      <pos A="0.259034" C="0.222897" G="0.126531" T="0.391538"/>
      <pos A="0.168691" C="0.0241417" G="0.799087" T="0.00808071"/>
      <pos A="0.977766" C="5.01907e-05" G="0.0201265" T="0.00205782"/>
      <pos A="0.993827" C="0.00205782" G="0.00406545" T="5.01907e-05"/>
      <pos A="0.971743" C="5.01907e-05" G="0.0161112" T="0.012096"/>
      <pos A="0.130546" C="0.26305" G="0.590293" T="0.0161112"/>
      <pos A="0.0883859" C="0.218882" G="0.00808071" T="0.684652"/>
      <pos A="0.0542562" C="0.0100883" G="0.921552" T="0.0141036"/>
      <pos A="0.943636" C="0.0100883" G="0.0462257" T="5.01907e-05"/>
      <pos A="0.987804" C="5.01907e-05" G="0.012096" T="5.01907e-05"/>
      <pos A="0.977766" C="5.01907e-05" G="0.012096" T="0.0100883"/>
      <pos A="0.00607308" C="0.377484" G="0.582263" T="0.0341799"/>
      <pos A="0.098424" C="0.26305" G="0.0642943" T="0.574232"/>
      <pos A="0.403584" C="0.128538" G="0.383507" T="0.0843706"/>
      <pos A="0.365439" C="0.208844" G="0.309225" T="0.116493"/>
    </motif>
    <motif db="0" id="IRF3_HUMAN.H11MO.0.B" length="20" nsites="500" evalue="1.0e+000"
        url="http://hocomoco.autosome.ru/motif/IRF3_HUMAN.H11MO.0.B">
      <pos A="0.29999" C="0.0780344" G="0.513947" T="0.108028"/>
      <pos A="0.603929" C="0.0440412" G="0.29999" T="0.0520396"/>
      <pos A="0.677914" C="0.0660368" G="0.214007" T="0.0420416"/>
      <pos A="0.719906" C="0.0740352" G="0.110028" T="0.0960308"/>
      <pos A="0.305989" C="0.108028" G="0.455959" T="0.130024"/>
      <pos A="0.224005" C="0.0540392" G="0.557938" T="0.164017"/>
      <pos A="0.20201" C="0.0540392" G="0.731904" T="0.0120476"/>
      <pos A="0.819886" C="0.0180464" G="0.14802" T="0.0140472"/>
      <pos A="0.815887" C="0.0360428" G="0.126025" T="0.0220456"/>
      <pos A="0.89987" C="0.0160468" G="0.030044" T="0.0540392"/>
      <pos A="0.224005" C="0.261998" G="0.445961" T="0.0680364"/>
      <pos A="0.291992" C="0.0880324" G="0.40197" T="0.218006"/>
      <pos A="0.20001" C="0.00604879" G="0.783893" T="0.010048"/>
      <pos A="0.673915" C="0.0240452" G="0.289992" T="0.0120476"/>
      <pos A="0.879874" C="0.0360428" G="0.0720356" T="0.0120476"/>
      <pos A="0.941862" C="0.00404919" G="0.040042" T="0.0140472"/>
      <pos A="0.0960308" C="0.313987" G="0.54794" T="0.0420416"/>
      <pos A="0.265997" C="0.142022" G="0.273995" T="0.317986"/>
      <pos A="0.228004" C="0.122026" G="0.585933" T="0.0640372"/>
      <pos A="0.681914" C="0.070036" G="0.178014" T="0.070036"/>
    </motif>
    <motif db="0" id="IRF7_HUMAN.H11MO.0.C" length="10" nsites="40" evalue="1.0e+000"
        url="http://hocomoco.autosome.ru/motif/IRF7_HUMAN.H11MO.0.C">
      <pos A="0.215187" C="0.0645661" G="0.658523" T="0.0617243"/>
      <pos A="0.895821" C="0.102932" G="0.000623441" T="0.000623441"/>
      <pos A="0.99813" C="0.000623441" G="0.000623441" T="0.000623441"/>
      <pos A="0.895821" C="0.0262005" G="0.000623441" T="0.0773547"/>
      <pos A="0.102932" C="0.353019" G="0.415541" T="0.128509"/>
      <pos A="0.0233586" C="0.401331" G="0.154086" T="0.421224"/>
      <pos A="0.245027" C="0.0489357" G="0.679837" T="0.0262005"/>
      <pos A="0.921398" C="0.000623441" G="0.0262005" T="0.0517776"/>
      <pos A="0.793513" C="0.20524" G="0.000623441" T="0.000623441"/>
      <pos A="0.668469" C="0.000623441" G="0.0773547" T="0.253552"/>
    </motif>
    <motif db="0" id="IRF9_HUMAN.H11MO.0.C" length="12" nsites="5" evalue="1.0e+000"
        url="http://hocomoco.autosome.ru/motif/IRF9_HUMAN.H11MO.0.C">
      <pos A="0.214986" C="0.00490196" G="0.77521" T="0.00490196"/>
      <pos A="0.985294" C="0.00490196" G="0.00490196" T="0.00490196"/>
      <pos A="0.985294" C="0.00490196" G="0.00490196" T="0.00490196"/>
      <pos A="0.985294" C="0.00490196" G="0.00490196" T="0.00490196"/>
      <pos A="0.00490196" C="0.214986" G="0.565126" T="0.214986"/>
      <pos A="0.191643" C="0.611811" G="0.00490196" T="0.191643"/>
      <pos A="0.00490196" C="0.00490196" G="0.798553" T="0.191643"/>
      <pos A="0.985294" C="0.00490196" G="0.00490196" T="0.00490196"/>
      <pos A="0.985294" C="0.00490196" G="0.00490196" T="0.00490196"/>
      <pos A="0.985294" C="0.00490196" G="0.00490196" T="0.00490196"/>
      <pos A="0.00490196" C="0.611811" G="0.00490196" T="0.378385"/>
      <pos A="0.00490196" C="0.00490196" G="0.191643" T="0.798553"/>
    </motif>
    <motif db="0" id="ITF2_HUMAN.H11MO.0.C" length="10" nsites="497" evalue="1.0e+000"
        url="http://hocomoco.autosome.ru/motif/ITF2_HUMAN.H11MO.0.C">
      <pos A="0.307835" C="0.0422953" G="0.382267" T="0.267602"/>
      <pos A="0.126785" C="0.146902" G="0.684017" T="0.0422953"/>
      <pos A="0.0282136" C="0.895242" G="0.0523537" T="0.0241903"/>
      <pos A="0.937487" C="0.00809696" G="0.026202" T="0.0282136"/>
      <pos A="0.0302253" C="0.104657" G="0.824834" T="0.0402836"/>
      <pos A="0.0945987" C="0.589469" G="0.299789" T="0.0161436"/>
      <pos A="0.0905753" C="0.00608529" G="0.00809696" T="0.895242"/>
      <pos A="0.00407363" C="0.014132" G="0.951569" T="0.0302253"/>
      <pos A="0.0845403" C="0.106669" G="0.460722" T="0.348069"/>
      <pos A="0.092587" C="0.273637" G="0.529119" T="0.104657"/>
    </motif>
    <motif db="0" id="KAISO_HUMAN.H11MO.0.A" length="15" nsites="498" evalue="1.0e+000"
        url="http://hocomoco.autosome.ru/motif/KAISO_HUMAN.H11MO.0.A">
      <pos A="0.132554" C="0.415629" G="0.375477" T="0.0763401"/>
      <pos A="0.528057" C="0.126531" G="0.206836" T="0.138577"/>
      <pos A="0.50798" C="0.102439" G="0.371462" T="0.0181189"/>
      <pos A="0.419645" C="0.136569" G="0.323278" T="0.120508"/>
      <pos A="0.082363" C="0.259034" G="0.160661" T="0.497942"/>
      <pos A="0.289149" C="0.592301" G="0.0944088" T="0.0241417"/>
      <pos A="0.0944088" C="0.168691" G="0.130546" T="0.606354"/>
      <pos A="0.0141036" C="0.949659" G="0.0221341" T="0.0141036"/>
      <pos A="0.0462257" C="0.00808071" G="0.929582" T="0.0161112"/>
      <pos A="0.0201265" C="0.925567" G="0.0100883" T="0.044218"/>
      <pos A="0.0181189" C="0.00607308" G="0.961704" T="0.0141036"/>
      <pos A="0.807117" C="0.0261494" G="0.154638" T="0.012096"/>
      <pos A="0.0361875" C="0.0321723" G="0.865338" T="0.0663019"/>
      <pos A="0.787041" C="0.0502409" G="0.142592" T="0.0201265"/>
      <pos A="0.335324" C="0.204828" G="0.331309" T="0.128538"/>
    </motif>
    <motif db="0" id="KLF12_HUMAN.H11MO.0.C" length="11" nsites="452" evalue="1.0e+000"
        url="http://hocomoco.autosome.ru/motif/KLF12_HUMAN.H11MO.0.C">
      <pos A="0.37829" C="0.3429" G="0.194702" T="0.0841075"/>
      <pos A="0.247788" C="0.0310219" G="0.581785" T="0.139405"/>
      <pos A="0.0642004" C="5.52975e-05" G="0.931265" T="0.0044791"/>
      <pos A="5.52975e-05" C="0.0022672" G="0.99541" T="0.0022672"/>
      <pos A="5.52975e-05" C="5.52975e-05" G="0.999834" T="5.52975e-05"/>
      <pos A="0.0907432" C="0.87818" G="0.0022672" T="0.02881"/>
      <pos A="0.0221743" C="0.0022672" G="0.96002" T="0.0155386"/>
      <pos A="0.0044791" C="0.0089029" G="0.791916" T="0.194702"/>
      <pos A="0.0973789" C="5.52975e-05" G="0.862696" T="0.0398695"/>
      <pos A="0.0133267" C="0.006691" G="0.964444" T="0.0155386"/>
      <pos A="0.130557" C="0.800763" G="0.02881" T="0.0398695"/>
    </motif>
    <motif db="0" id="KLF15_HUMAN.H11MO.0.A" length="19" nsites="479" evalue="1.0e+000"
        url="http://hocomoco.autosome.ru/motif/KLF15_HUMAN.H11MO.0.A">
      <pos A="0.311052" C="0.0355354" G="0.542736" T="0.110676"/>
      <pos A="0.258871" C="0.0125757" G="0.695105" T="0.0334481"/>
      <pos A="5.21812e-05" C="0.00213943" G="0.997756" T="5.21812e-05"/>
      <pos A="0.0167502" C="0.00631392" G="0.974796" T="0.00213943"/>
      <pos A="0.536475" C="0.354884" G="5.21812e-05" T="0.108589"/>
      <pos A="0.0689313" C="0.00631392" G="0.918441" T="0.00631392"/>
      <pos A="0.0125757" C="0.0146629" G="0.885045" T="0.0877166"/>
      <pos A="0.492642" C="0.0313609" G="0.423763" T="0.0522334"/>
      <pos A="0.116938" C="0.00631392" G="0.868347" T="0.00840117"/>
      <pos A="0.313139" C="0.344448" G="0.298528" T="0.0438844"/>
      <pos A="0.344448" C="0.16077" G="0.286005" T="0.208777"/>
      <pos A="0.233824" C="0.0438844" G="0.582394" T="0.139898"/>
      <pos A="0.150334" C="0.0209247" G="0.797381" T="0.0313609"/>
      <pos A="0.185817" C="0.0313609" G="0.770246" T="0.0125757"/>
      <pos A="0.256784" C="0.133636" G="0.576132" T="0.0334481"/>
      <pos A="0.177468" C="0.104415" G="0.665884" T="0.0522334"/>
      <pos A="0.277656" C="0.129461" G="0.446723" T="0.146159"/>
      <pos A="0.0877166" C="0.0939783" G="0.743112" T="0.0751931"/>
      <pos A="0.18373" C="0.0167502" G="0.730589" T="0.0689313"/>
    </motif>
    <motif db="0" id="KLF1_HUMAN.H11MO.0.A" length="14" nsites="489" evalue="1.0e+000"
        url="http://hocomoco.autosome.ru/motif/KLF1_HUMAN.H11MO.0.A">
      <pos A="0.33945" C="0.0327643" G="0.386475" T="0.241311"/>
      <pos A="0.00414026" C="0.00209569" G="0.989624" T="0.00414026"/>
      <pos A="0.00209569" C="0.00414026" G="0.987579" T="0.00618483"/>
      <pos A="5.11143e-05" C="5.11143e-05" G="0.997802" T="0.00209569"/>
      <pos A="0.0920568" C="0.527551" G="5.11143e-05" T="0.380341"/>
      <pos A="0.0143631" C="5.11143e-05" G="0.977356" T="0.0082294"/>
      <pos A="0.024586" C="0.010274" G="0.535729" T="0.429411"/>
      <pos A="0.038898" C="0.00414026" G="0.903752" T="0.05321"/>
      <pos A="0.024586" C="0.0225414" G="0.86286" T="0.0900123"/>
      <pos A="0.0613883" C="0.684983" G="0.167706" T="0.0859231"/>
      <pos A="0.167706" C="0.458035" G="0.0941014" T="0.280157"/>
      <pos A="0.143171" C="0.198375" G="0.472347" T="0.186107"/>
      <pos A="0.104324" C="0.202464" G="0.529595" T="0.163617"/>
      <pos A="0.112503" C="0.161572" G="0.623645" T="0.10228"/>
    </motif>
    <motif db="0" id="KLF3_HUMAN.H11MO.0.B" length="19" nsites="498" evalue="1.0e+000"
        url="http://hocomoco.autosome.ru/motif/KLF3_HUMAN.H11MO.0.B">
      <pos A="0.212859" C="0.188767" G="0.471843" T="0.126531"/>
      <pos A="0.226912" C="0.222897" G="0.461805" T="0.0883859"/>
      <pos A="0.259034" C="0.204828" G="0.42366" T="0.112477"/>
      <pos A="0.244981" C="0.18676" G="0.495935" T="0.0723248"/>
      <pos A="0.327294" C="0.246989" G="0.315248" T="0.11047"/>
      <pos A="0.345362" C="0.044218" G="0.359416" T="0.251004"/>
      <pos A="0.0341799" C="5.01907e-05" G="0.96572" T="5.01907e-05"/>
      <pos A="0.00607308" C="5.01907e-05" G="0.991819" T="0.00205782"/>
      <pos A="0.00406545" C="0.00808071" G="0.985796" T="0.00205782"/>
      <pos A="0.0863782" C="0.642491" G="5.01907e-05" T="0.27108"/>
      <pos A="0.00808071" C="0.00607308" G="0.981781" T="0.00406545"/>
      <pos A="0.00406545" C="0.0261494" G="0.724804" T="0.244981"/>
      <pos A="0.184752" C="0.0181189" G="0.754919" T="0.0422104"/>
      <pos A="0.0763401" C="0.0100883" G="0.843254" T="0.0703172"/>
      <pos A="0.0843706" C="0.6184" G="0.148615" T="0.148615"/>
      <pos A="0.182744" C="0.3815" G="0.162668" T="0.273088"/>
      <pos A="0.130546" C="0.204828" G="0.495935" T="0.168691"/>
      <pos A="0.0924011" C="0.242973" G="0.530064" T="0.134561"/>
      <pos A="0.160661" C="0.218882" G="0.481881" T="0.138577"/>
    </motif>
    <motif db="0" id="KLF4_HUMAN.H11MO.0.A" length="10" nsites="500" evalue="1.0e+000"
        url="http://hocomoco.autosome.ru/motif/KLF4_HUMAN.H11MO.0.A">
      <pos A="0.419966" C="0.020046" G="0.204009" T="0.355979"/>
      <pos A="0.00804839" C="4.999e-05" G="0.987852" T="0.00404919"/>
      <pos A="0.00204959" C="4.999e-05" G="0.991852" T="0.00604879"/>
      <pos A="0.0120476" C="0.00404919" G="0.977854" T="0.00604879"/>
      <pos A="0.0260448" C="0.443961" G="0.00404919" T="0.525945"/>
      <pos A="0.00404919" C="0.00404919" G="0.991852" T="4.999e-05"/>
      <pos A="0.00404919" C="0.00404919" G="0.437962" T="0.553939"/>
      <pos A="0.05004" C="0.0160468" G="0.885873" T="0.0480404"/>
      <pos A="0.0140472" C="0.0380424" G="0.881874" T="0.0660368"/>
      <pos A="0.0540392" C="0.627924" G="0.0680364" T="0.25"/>
    </motif>
    <motif db="0" id="KLF5_HUMAN.H11MO.0.A" length="14" nsites="500" evalue="1.0e+000"
        url="http://hocomoco.autosome.ru/motif/KLF5_HUMAN.H11MO.0.A">
      <pos A="0.421966" C="0.0340432" G="0.204009" T="0.339982"/>
      <pos A="0.0460408" C="0.00404919" G="0.943861" T="0.00604879"/>
      <pos A="0.00804839" C="0.00804839" G="0.967856" T="0.0160468"/>
      <pos A="0.0240452" C="0.0360428" G="0.929864" T="0.010048"/>
      <pos A="0.178014" C="0.184013" G="0.00804839" T="0.629924"/>
      <pos A="0.0460408" C="0.00204959" G="0.941862" T="0.010048"/>
      <pos A="0.040042" C="0.010048" G="0.543941" T="0.405969"/>
      <pos A="0.0160468" C="4.999e-05" G="0.963857" T="0.020046"/>
      <pos A="0.05004" C="0.030044" G="0.829884" T="0.090032"/>
      <pos A="0.106029" C="0.633923" G="0.110028" T="0.15002"/>
      <pos A="0.248" C="0.182014" G="0.192012" T="0.377974"/>
      <pos A="0.104029" C="0.136023" G="0.605929" T="0.154019"/>
      <pos A="0.154019" C="0.124025" G="0.50195" T="0.220006"/>
      <pos A="0.14802" C="0.210008" G="0.493951" T="0.14802"/>
    </motif>
    <motif db="0" id="KLF6_HUMAN.H11MO.0.A" length="19" nsites="496" evalue="1.0e+000"
        url="http://hocomoco.autosome.ru/motif/KLF6_HUMAN.H11MO.0.A">
      <pos A="0.155261" C="0.185497" G="0.510028" T="0.149214"/>
      <pos A="0.22178" C="0.247984" G="0.479792" T="0.0504435"/>
      <pos A="0.445525" C="0.189528" G="0.280236" T="0.0847107"/>
      <pos A="0.459635" C="0.0181919" G="0.368928" T="0.153245"/>
      <pos A="0.0484277" C="0.00609756" G="0.814402" T="0.131072"/>
      <pos A="0.0242391" C="5.03931e-05" G="0.955503" T="0.0202076"/>
      <pos A="0.0443963" C="0.0524592" G="0.891" T="0.0121447"/>
      <pos A="0.260079" C="0.457619" G="5.03931e-05" T="0.282252"/>
      <pos A="0.116962" C="0.00609756" G="0.854717" T="0.0222233"/>
      <pos A="0.0282705" C="0.0222233" G="0.689428" T="0.260079"/>
      <pos A="0.209686" C="0.0645535" G="0.68338" T="0.0423806"/>
      <pos A="0.0867265" C="0.0302862" G="0.836575" T="0.046412"/>
      <pos A="0.229843" C="0.453588" G="0.20767" T="0.108899"/>
      <pos A="0.294346" C="0.318535" G="0.13712" T="0.25"/>
      <pos A="0.0625378" C="0.157277" G="0.522123" T="0.258063"/>
      <pos A="0.147198" C="0.127041" G="0.608799" T="0.116962"/>
      <pos A="0.161308" C="0.171387" G="0.602751" T="0.0645535"/>
      <pos A="0.34877" C="0.110915" G="0.433431" T="0.106884"/>
      <pos A="0.258063" C="0.233874" G="0.455604" T="0.0524592"/>
    </motif>
    <motif db="0" id="KLF8_HUMAN.H11MO.0.C" length="9" nsites="5" evalue="1.0e+000"
        url="http://hocomoco.autosome.ru/motif/KLF8_HUMAN.H11MO.0.C">
      <pos A="0.00490196" C="0.77521" G="0.00490196" T="0.214986"/>
      <pos A="0.670168" C="0.320028" G="0.00490196" T="0.00490196"/>
      <pos A="0.00490196" C="0.00490196" G="0.880252" T="0.109944"/>
      <pos A="0.00490196" C="0.00490196" G="0.670168" T="0.320028"/>
      <pos A="0.00490196" C="0.00490196" G="0.985294" T="0.00490196"/>
      <pos A="0.00490196" C="0.00490196" G="0.635154" T="0.355042"/>
      <pos A="0.00490196" C="0.00490196" G="0.985294" T="0.00490196"/>
      <pos A="0.00490196" C="0.109944" G="0.00490196" T="0.880252"/>
      <pos A="0.00490196" C="0.109944" G="0.880252" T="0.00490196"/>
    </motif>
    <motif db="0" id="KLF9_HUMAN.H11MO.0.C" length="15" nsites="256" evalue="1.0e+000"
        url="http://hocomoco.autosome.ru/motif/KLF9_HUMAN.H11MO.0.C">
      <pos A="0.0625732" C="0.187524" G="0.636568" T="0.113335"/>
      <pos A="0.257809" C="0.187524" G="0.460855" T="0.093811"/>
      <pos A="0.499902" C="0.136763" G="0.265619" T="0.0977157"/>
      <pos A="0.160191" C="0.0118118" G="0.800566" T="0.0274307"/>
      <pos A="0.0430496" C="0.00400234" G="0.632663" T="0.320285"/>
      <pos A="0.0157165" C="9.76181e-05" G="0.984088" T="9.76181e-05"/>
      <pos A="9.76181e-05" C="0.00400234" G="0.980184" T="0.0157165"/>
      <pos A="9.76181e-05" C="0.00790707" G="0.991898" T="9.76181e-05"/>
      <pos A="0.00790707" C="0.757614" G="0.00400234" T="0.230476"/>
      <pos A="9.76181e-05" C="9.76181e-05" G="0.999707" T="9.76181e-05"/>
      <pos A="0.00400234" C="0.0157165" G="0.261714" T="0.718567"/>
      <pos A="0.00400234" C="0.00400234" G="0.976279" T="0.0157165"/>
      <pos A="0.050859" C="0.117239" G="0.67171" T="0.160191"/>
      <pos A="0.0157165" C="0.843518" G="0.0313354" T="0.10943"/>
      <pos A="0.128954" C="0.523331" G="0.203143" T="0.144572"/>
    </motif>
    <motif db="0" id="LEF1_HUMAN.H11MO.0.A" length="14" nsites="456" evalue="1.0e+000"
        url="http://hocomoco.autosome.ru/motif/LEF1_HUMAN.H11MO.0.A">
      <pos A="0.0767924" C="0.260963" G="0.274118" T="0.388128"/>
      <pos A="0.0329423" C="0.63588" G="0.184225" T="0.146952"/>
      <pos A="0.0175948" C="0.708233" G="0.0132098" T="0.260963"/>
      <pos A="0.122835" C="0.0460973" G="0.0197873" T="0.81128"/>
      <pos A="0.00224731" C="0.138182" G="0.0351348" T="0.824435"/>
      <pos A="0.00224731" C="0.0132098" G="0.0329423" T="0.951601"/>
      <pos A="0.0439048" C="0.4254" G="0.519678" T="0.0110173"/>
      <pos A="0.456095" C="0.138182" G="0.0154023" T="0.39032"/>
      <pos A="0.278503" C="0.166685" G="0.157915" T="0.396898"/>
      <pos A="0.28508" C="0.190802" G="0.201765" T="0.322353"/>
      <pos A="0.0417123" C="0.129412" G="0.149145" T="0.67973"/>
      <pos A="0.0395198" C="0.31139" G="0.383743" T="0.265348"/>
      <pos A="0.116257" C="0.46048" G="0.0899474" T="0.333315"/>
      <pos A="0.313583" C="0.221497" G="0.103102" T="0.361818"/>
    </motif>
    <motif db="0" id="LYL1_HUMAN.H11MO.0.A" length="14" nsites="453" evalue="1.0e+000"
        url="http://hocomoco.autosome.ru/motif/LYL1_HUMAN.H11MO.0.A">
      <pos A="0.205308" C="0.441459" G="0.203101" T="0.150132"/>
      <pos A="0.145718" C="0.695266" G="0.0265394" T="0.132476"/>
      <pos A="0.64009" C="0.0508166" G="0.0464026" T="0.26269"/>
      <pos A="0.0574377" C="0.125855" G="0.490013" T="0.326694"/>
      <pos A="0.130269" C="0.730578" G="0.0441955" T="0.094957"/>
      <pos A="0.105992" C="5.51755e-05" G="0.00667623" T="0.887277"/>
      <pos A="0.00226219" C="0.176617" G="0.810031" T="0.0110903"/>
      <pos A="0.00667623" C="0.298003" G="0.181031" T="0.51429"/>
      <pos A="0.0618517" C="0.207515" G="0.220757" T="0.509876"/>
      <pos A="0.207515" C="0.220757" G="0.130269" T="0.441459"/>
      <pos A="0.0441955" C="0.512083" G="0.119234" T="0.324487"/>
      <pos A="0.094957" C="0.580501" G="0.110406" T="0.214136"/>
      <pos A="0.141304" C="0.187652" G="0.181031" T="0.490013"/>
      <pos A="0.119234" C="0.273725" G="0.379662" T="0.227378"/>
    </motif>
    <motif db="0" id="MAF_HUMAN.H11MO.0.A" length="19" nsites="500" evalue="1.0e+000"
        url="http://hocomoco.autosome.ru/motif/MAF_HUMAN.H11MO.0.A">
      <pos A="0.305989" C="0.236003" G="0.333983" T="0.124025"/>
      <pos A="0.469956" C="0.142022" G="0.20201" T="0.186013"/>
      <pos A="0.587932" C="0.0840332" G="0.0780344" T="0.25"/>
      <pos A="0.391972" C="0.0880324" G="0.118026" T="0.40197"/>
      <pos A="0.154019" C="0.311988" G="0.269996" T="0.263997"/>
      <pos A="0.110028" C="0.040042" G="0.0260448" T="0.823885"/>
      <pos A="0.0180464" C="0.0140472" G="0.959858" T="0.00804839"/>
      <pos A="0.124025" C="0.855879" G="0.00604879" T="0.0140472"/>
      <pos A="0.0640372" C="0.00604879" G="0.0120476" T="0.917866"/>
      <pos A="0.0180464" C="0.00604879" G="0.90187" T="0.0740352"/>
      <pos A="0.881874" C="0.0240452" G="0.0680364" T="0.0260448"/>
      <pos A="0.10203" C="0.445961" G="0.327984" T="0.124025"/>
      <pos A="0.238002" C="0.118026" G="0.154019" T="0.489952"/>
      <pos A="0.242002" C="0.411968" G="0.120026" T="0.226005"/>
      <pos A="0.473955" C="0.112028" G="0.154019" T="0.259998"/>
      <pos A="0.194011" C="0.0720356" G="0.575935" T="0.158018"/>
      <pos A="0.160018" C="0.511948" G="0.218006" T="0.110028"/>
      <pos A="0.461958" C="0.236003" G="0.146021" T="0.156019"/>
      <pos A="0.40197" C="0.15202" G="0.234003" T="0.212008"/>
    </motif>
    <motif db="0" id="MAX_HUMAN.H11MO.0.A" length="10" nsites="500" evalue="1.0e+000"
        url="http://hocomoco.autosome.ru/motif/MAX_HUMAN.H11MO.0.A">
      <pos A="0.29799" C="0.240002" G="0.383973" T="0.0780344"/>
      <pos A="0.415967" C="0.138022" G="0.307988" T="0.138022"/>
      <pos A="0.090032" C="0.246001" G="0.621926" T="0.0420416"/>
      <pos A="0.0180464" C="0.979854" G="4.999e-05" T="0.00204959"/>
      <pos A="0.937862" C="0.00404919" G="0.0540392" T="0.00404919"/>
      <pos A="0.00204959" C="0.825885" G="0.0940312" T="0.0780344"/>
      <pos A="0.0880324" C="0.0140472" G="0.891872" T="0.00604879"/>
      <pos A="0.106029" C="0.118026" G="0.00604879" T="0.769896"/>
      <pos A="0.00204959" C="0.00404919" G="0.985853" T="0.00804839"/>
      <pos A="0.138022" C="0.0880324" G="0.629924" T="0.144021"/>
    </motif>
    <motif db="0" id="MAZ_HUMAN.H11MO.0.A" length="22" nsites="500" evalue="1.0e+000"
        url="http://hocomoco.autosome.ru/motif/MAZ_HUMAN.H11MO.0.A">
      <pos A="0.216007" C="0.144021" G="0.503949" T="0.136023"/>
      <pos A="0.283993" C="0.0240452" G="0.65192" T="0.040042"/>
      <pos A="0.30199" C="0.0120476" G="0.673915" T="0.0120476"/>
      <pos A="0.0820336" C="0.0180464" G="0.865877" T="0.0340432"/>
      <pos A="0.0520396" C="0.112028" G="0.825885" T="0.010048"/>
      <pos A="0.64792" C="0.0880324" G="0.0260448" T="0.238002"/>
      <pos A="0.0540392" C="0.010048" G="0.905869" T="0.030044"/>
      <pos A="0.114027" C="0.020046" G="0.85188" T="0.0140472"/>
      <pos A="0.265997" C="0.0340432" G="0.665917" T="0.0340432"/>
      <pos A="0.271996" C="0.00804839" G="0.679914" T="0.040042"/>
      <pos A="0.114027" C="0.20201" G="0.655919" T="0.0280444"/>
      <pos A="0.317986" C="0.134023" G="0.331984" T="0.216007"/>
      <pos A="0.174015" C="0.040042" G="0.69791" T="0.0880324"/>
      <pos A="0.333983" C="0.0540392" G="0.553939" T="0.0580384"/>
      <pos A="0.190012" C="0.120026" G="0.64792" T="0.0420416"/>
      <pos A="0.365977" C="0.0780344" G="0.511948" T="0.0440412"/>
      <pos A="0.29999" C="0.0720356" G="0.569936" T="0.0580384"/>
      <pos A="0.329984" C="0.134023" G="0.455959" T="0.080034"/>
      <pos A="0.259998" C="0.0620376" G="0.555939" T="0.122026"/>
      <pos A="0.273995" C="0.204009" G="0.445961" T="0.0760348"/>
      <pos A="0.355979" C="0.106029" G="0.429964" T="0.108028"/>
      <pos A="0.273995" C="0.0980304" G="0.561938" T="0.0660368"/>
    </motif>
    <motif db="0" id="MECP2_HUMAN.H11MO.0.C" length="7" nsites="119" evalue="1.0e+000"
        url="http://hocomoco.autosome.ru/motif/MECP2_HUMAN.H11MO.0.C">
      <pos A="0.0251942" C="0.591399" G="0.358212" T="0.0251942"/>
      <pos A="0.000209908" C="0.99937" G="0.000209908" T="0.000209908"/>
      <pos A="0.000209908" C="0.99937" G="0.000209908" T="0.000209908"/>
      <pos A="0.000209908" C="0.000209908" G="0.99937" T="0.000209908"/>
      <pos A="0.000209908" C="0.000209908" G="0.99937" T="0.000209908"/>
      <pos A="0.574796" C="0.000209908" G="0.424784" T="0.000209908"/>
      <pos A="0.441546" C="0.000209908" G="0.558034" T="0.000209908"/>
    </motif>
    <motif db="0" id="MEIS2_HUMAN.H11MO.0.B" length="13" nsites="461" evalue="1.0e+000"
        url="http://hocomoco.autosome.ru/motif/MEIS2_HUMAN.H11MO.0.B">
      <pos A="0.199134" C="0.134161" G="0.119478" T="0.547227"/>
      <pos A="5.42182e-05" C="5.42182e-05" G="5.42182e-05" T="0.999837"/>
      <pos A="5.42182e-05" C="5.42182e-05" G="0.999837" T="5.42182e-05"/>
      <pos A="0.87366" C="5.42182e-05" G="5.42182e-05" T="0.126231"/>
      <pos A="5.42182e-05" C="0.999837" G="5.42182e-05" T="5.42182e-05"/>
      <pos A="0.999837" C="5.42182e-05" G="5.42182e-05" T="5.42182e-05"/>
      <pos A="0.0199587" C="0.124185" G="0.79192" T="0.0639361"/>
      <pos A="0.0863246" C="0.41176" G="0.266403" T="0.235512"/>
      <pos A="0.00138075" C="0.0143466" G="5.42182e-05" T="0.984218"/>
      <pos A="0.0106515" C="0.00883536" G="0.680431" T="0.300083"/>
      <pos A="0.0208521" C="0.0178956" G="0.153036" T="0.808216"/>
      <pos A="0.0509289" C="0.557886" G="0.172073" T="0.219112"/>
      <pos A="0.454703" C="0.33955" G="0.108958" T="0.0967888"/>
    </motif>
    <motif db="0" id="MITF_HUMAN.H11MO.0.A" length="10" nsites="500" evalue="1.0e+000"
        url="http://hocomoco.autosome.ru/motif/MITF_HUMAN.H11MO.0.A">
      <pos A="0.0540392" C="0.238002" G="0.114027" T="0.593931"/>
      <pos A="4.999e-05" C="0.99785" G="0.00204959" T="4.999e-05"/>
      <pos A="0.879874" C="0.0260448" G="0.0120476" T="0.0820336"/>
      <pos A="4.999e-05" C="0.729904" G="0.0160468" T="0.253999"/>
      <pos A="0.00404919" C="0.0180464" G="0.977854" T="4.999e-05"/>
      <pos A="0.00404919" C="4.999e-05" G="0.0120476" T="0.983853"/>
      <pos A="4.999e-05" C="0.00604879" G="0.993851" T="4.999e-05"/>
      <pos A="0.889872" C="0.0380424" G="0.0560388" T="0.0160468"/>
      <pos A="4.999e-05" C="0.765897" G="0.0460408" T="0.188012"/>
      <pos A="0.144021" C="0.523945" G="0.0720356" T="0.259998"/>
    </motif>
    <motif db="0" id="MTF1_HUMAN.H11MO.0.C" length="17" nsites="35" evalue="1.0e+000"
        url="http://hocomoco.autosome.ru/motif/MTF1_HUMAN.H11MO.0.C">
      <pos A="0.439705" C="0.343825" G="0.110974" T="0.105495"/>
      <pos A="0.134944" C="0.0664585" G="0.797885" T="0.000712251"/>
      <pos A="0.0938527" C="0.0281065" G="0.378753" T="0.499288"/>
      <pos A="0.214387" C="0.170557" G="0.595168" T="0.0198882"/>
      <pos A="0.217127" C="0.540379" G="0.0445431" T="0.197951"/>
      <pos A="0.0856345" C="0.844455" G="0.0253671" T="0.0445431"/>
      <pos A="0.000712251" C="0.000712251" G="0.997863" T="0.000712251"/>
      <pos A="0.0965922" C="0.0253671" G="0.129465" T="0.748575"/>
      <pos A="0.000712251" C="0.0281065" G="0.970469" T="0.000712251"/>
      <pos A="0.000712251" C="0.326704" G="0.000712251" T="0.671872"/>
      <pos A="0.000712251" C="0.000712251" G="0.997863" T="0.000712251"/>
      <pos A="0.000712251" C="0.973208" G="0.000712251" T="0.0253671"/>
      <pos A="0.997863" C="0.000712251" G="0.000712251" T="0.000712251"/>
      <pos A="0.532161" C="0.123986" G="0.178775" T="0.165078"/>
      <pos A="0.63078" C="0.271915" G="0.0527613" T="0.0445431"/>
      <pos A="0.408887" C="0.10481" G="0.293831" T="0.192472"/>
      <pos A="0.119877" C="0.434911" G="0.311637" T="0.133574"/>
    </motif>
    <motif db="0" id="MXI1_HUMAN.H11MO.0.A" length="15" nsites="500" evalue="1.0e+000"
        url="http://hocomoco.autosome.ru/motif/MXI1_HUMAN.H11MO.0.A">
      <pos A="0.229116" C="0.302422" G="0.393893" T="0.0745693"/>
      <pos A="0.00426041" C="0.967884" G="0.0258572" T="0.00199819"/>
      <pos A="0.964584" C="0.00170879" G="0.0299196" T="0.00378757"/>
      <pos A="0.022062" C="0.890618" G="0.0661165" T="0.0212036"/>
      <pos A="0.172994" C="0.0657976" G="0.751726" T="0.00948167"/>
      <pos A="0.0666986" C="0.0944282" G="0.0422768" T="0.796596"/>
      <pos A="0.007851" C="4.999e-05" G="0.985773" T="0.00632647"/>
      <pos A="0.0611057" C="0.171933" G="0.594561" T="0.1724"/>
      <pos A="0.119062" C="0.391811" G="0.371152" T="0.117974"/>
      <pos A="0.198314" C="0.239882" G="0.284866" T="0.276938"/>
      <pos A="0.0335558" C="0.232127" G="0.56559" T="0.168727"/>
      <pos A="0.118677" C="0.391928" G="0.320073" T="0.169323"/>
      <pos A="0.139129" C="0.305183" G="0.362948" T="0.19274"/>
      <pos A="0.163426" C="0.217487" G="0.451574" T="0.167513"/>
      <pos A="0.178987" C="0.307097" G="0.413344" T="0.100572"/>
    </motif>
    <motif db="0" id="MYCN_HUMAN.H11MO.0.A" length="12" nsites="499" evalue="1.0e+000"
        url="http://hocomoco.autosome.ru/motif/MYCN_HUMAN.H11MO.0.A">
      <pos A="0.292577" C="0.170357" G="0.454869" T="0.082198"/>
      <pos A="0.264526" C="0.0481366" G="0.629183" T="0.0581547"/>
      <pos A="0.160339" C="0.565067" G="0.156331" T="0.118263"/>
      <pos A="0.0240934" C="0.971799" G="5.00902e-05" T="0.0040573"/>
      <pos A="0.853586" C="0.00606091" G="0.082198" T="0.0581547"/>
      <pos A="0.00606091" C="0.897666" G="0.0040573" T="0.092216"/>
      <pos A="0.0801943" C="0.0120717" G="0.897666" T="0.0100681"/>
      <pos A="0.0882088" C="0.0761871" G="0.0020537" T="0.83355"/>
      <pos A="0.0020537" C="5.00902e-05" G="0.973803" T="0.0240934"/>
      <pos A="0.0641655" C="0.284562" G="0.535013" T="0.116259"/>
      <pos A="0.218443" C="0.120266" G="0.406782" T="0.254508"/>
      <pos A="0.1944" C="0.408786" G="0.326638" T="0.0701763"/>
    </motif>
    <motif db="0" id="MYC_HUMAN.H11MO.0.A" length="11" nsites="500" evalue="1.0e+000"
        url="http://hocomoco.autosome.ru/motif/MYC_HUMAN.H11MO.0.A">
      <pos A="0.220006" C="0.210008" G="0.429964" T="0.140022"/>
      <pos A="0.168016" C="0.7499" G="0.0520396" T="0.030044"/>
      <pos A="0.020046" C="0.969856" G="0.00404919" T="0.00604879"/>
      <pos A="0.871876" C="0.00604879" G="0.0860328" T="0.0360428"/>
      <pos A="0.00204959" C="0.687912" G="0.00404919" T="0.305989"/>
      <pos A="0.020046" C="0.0220456" G="0.955859" T="0.00204959"/>
      <pos A="0.0140472" C="0.0380424" G="4.999e-05" T="0.94786"/>
      <pos A="0.00404919" C="0.00804839" G="0.975855" T="0.0120476"/>
      <pos A="0.05004" C="0.573935" G="0.218006" T="0.158018"/>
      <pos A="0.196011" C="0.19801" G="0.164017" T="0.441962"/>
      <pos A="0.0680364" C="0.381974" G="0.20201" T="0.34798"/>
    </motif>
    <motif db="0" id="MYF6_HUMAN.H11MO.0.C" length="7" nsites="7" evalue="1.0e+000"
        url="http://hocomoco.autosome.ru/motif/MYF6_HUMAN.H11MO.0.C">
      <pos A="0.00352113" C="0.989437" G="0.00352113" T="0.00352113"/>
      <pos A="0.989437" C="0.00352113" G="0.00352113" T="0.00352113"/>
      <pos A="0.00352113" C="0.432871" G="0.560086" T="0.00352113"/>
      <pos A="0.00352113" C="0.989437" G="0.00352113" T="0.00352113"/>
      <pos A="0.00352113" C="0.00352113" G="0.00352113" T="0.989437"/>
      <pos A="0.00352113" C="0.00352113" G="0.989437" T="0.00352113"/>
      <pos A="0.0353249" C="0.750909" G="0.0353249" T="0.178442"/>
    </motif>
    <motif db="0" id="MYOD1_HUMAN.H11MO.0.A" length="15" nsites="500" evalue="1.0e+000"
        url="http://hocomoco.autosome.ru/motif/MYOD1_HUMAN.H11MO.0.A">
      <pos A="0.220006" C="0.238002" G="0.407968" T="0.134023"/>
      <pos A="0.00604879" C="0.991852" G="0.00204959" T="4.999e-05"/>
      <pos A="0.993851" C="4.999e-05" G="4.999e-05" T="0.00604879"/>
      <pos A="0.00804839" C="0.228004" G="0.7499" T="0.0140472"/>
      <pos A="0.010048" C="0.979854" G="4.999e-05" T="0.010048"/>
      <pos A="0.00204959" C="0.00404919" G="4.999e-05" T="0.993851"/>
      <pos A="4.999e-05" C="0.00404919" G="0.993851" T="0.00204959"/>
      <pos A="4.999e-05" C="0.391972" G="0.0380424" T="0.569936"/>
      <pos A="0.0120476" C="0.419966" G="0.060038" T="0.507948"/>
      <pos A="0.166017" C="0.333983" G="0.291992" T="0.208008"/>
      <pos A="0.0660368" C="0.573935" G="0.108028" T="0.252"/>
      <pos A="0.144021" C="0.234003" G="0.170016" T="0.45196"/>
      <pos A="0.130024" C="0.160018" G="0.495951" T="0.214007"/>
      <pos A="0.0480404" C="0.395971" G="0.222006" T="0.333983"/>
      <pos A="0.154019" C="0.513947" G="0.132024" T="0.20001"/>
    </motif>
    <motif db="0" id="MYOG_HUMAN.H11MO.0.B" length="13" nsites="500" evalue="1.0e+000"
        url="http://hocomoco.autosome.ru/motif/MYOG_HUMAN.H11MO.0.B">
      <pos A="0.0720356" C="0.493951" G="0.206009" T="0.228004"/>
      <pos A="0.303989" C="0.355979" G="0.0980304" T="0.242002"/>
      <pos A="0.216007" C="0.263997" G="0.445961" T="0.0740352"/>
[truncated: 206,511 more chars]
